# Supplementary material for: Recent speciation associated with range expansion and a shift to self-fertilization in North American Arabidopsis
Source: Nat Commun. 2022 Dec 8;13:7564. doi: 10.1038/s41467-022-35368-1 (PMC9732334; doi:10.1038/s41467-022-35368-1)
Supplement: Supplementary file 5 — Source Data [file 41467_2022_35368_MOESM5_ESM.zip › Source Data/SuppFig17-7_lyrMD2_09.psmc]

CC
CC	Brief Description of the file format:
CC	  CC  comments
CC	  MM  useful-messages
CC	  RD  round-of-iterations
CC	  LL  \log[P(sequence)]
CC	  QD  Q-before-opt Q-after-opt
CC	  TR  \theta_0 \rho_0
CC	  RS  k t_k \lambda_k \pi_k \sum_{l\not=k}A_{kl} A_{kk}
CC	  DC  begin end best-k t_k+\Delta_k max-prob
CC
MM	Version: 0.6.5-r67
MM	pattern:4+25*2+4+6, n:63, n_free_lambdas:28
MM	n_iterations:25, skip:1, max_t:5, theta/rho:5
MM	is_decoding:0
MM	n_seqs:11, sum_L:1017861, sum_n:186518
RD	0
LK	0.000000
QD	0.000000 -> 0.000000
RI	inf
TR	0.202416	0.040483
MT	5.000000
MM	C_pi: 1.000000, n_recomb: 40388.772991
RS	0	0.000000	1.000000	254.135056	0.006292	0.000000
RS	1	0.006440	1.000000	268.745089	0.006654	0.000000
RS	2	0.013294	1.000000	284.075877	0.007034	0.000000
RS	3	0.020590	1.000000	300.147204	0.007431	0.000000
RS	4	0.028356	1.000000	316.977103	0.007848	0.000000
RS	5	0.036622	1.000000	334.581430	0.008284	0.000000
RS	6	0.045421	1.000000	352.973403	0.008739	0.000000
RS	7	0.054785	1.000000	372.163075	0.009215	0.000000
RS	8	0.064753	1.000000	392.156761	0.009710	0.000000
RS	9	0.075363	1.000000	412.956398	0.010225	0.000000
RS	10	0.086656	1.000000	434.558852	0.010759	0.000000
RS	11	0.098677	1.000000	456.955161	0.011314	0.000000
RS	12	0.111471	1.000000	480.129716	0.011888	0.000000
RS	13	0.125090	1.000000	504.059383	0.012480	0.000000
RS	14	0.139585	1.000000	528.712566	0.013091	0.000000
RS	15	0.155014	1.000000	554.048223	0.013718	0.000000
RS	16	0.171437	1.000000	580.014835	0.014361	0.000000
RS	17	0.188917	1.000000	606.549337	0.015018	0.000000
RS	18	0.207523	1.000000	633.576038	0.015687	0.000000
RS	19	0.227327	1.000000	661.005532	0.016366	0.000000
RS	20	0.248406	1.000000	688.733632	0.017053	0.000000
RS	21	0.270843	1.000000	716.640352	0.017744	0.000000
RS	22	0.294725	1.000000	744.588969	0.018436	0.000000
RS	23	0.320144	1.000000	772.425204	0.019125	0.000000
RS	24	0.347201	1.000000	799.976575	0.019807	0.000000
RS	25	0.376000	1.000000	827.051953	0.020477	0.000000
RS	26	0.406654	1.000000	853.441410	0.021131	0.000000
RS	27	0.439282	1.000000	878.916396	0.021761	0.000000
RS	28	0.474011	1.000000	903.230330	0.022363	0.000000
RS	29	0.510976	1.000000	926.119673	0.022930	0.000000
RS	30	0.550322	1.000000	947.305566	0.023455	0.000000
RS	31	0.592202	1.000000	966.496103	0.023930	0.000000
RS	32	0.636779	1.000000	983.389307	0.024348	0.000000
RS	33	0.684227	1.000000	997.676893	0.024702	0.000000
RS	34	0.734730	1.000000	1009.048845	0.024983	0.000000
RS	35	0.788485	1.000000	1017.198859	0.025185	0.000000
RS	36	0.845702	1.000000	1021.830649	0.025300	0.000000
RS	37	0.906604	1.000000	1022.665089	0.025321	0.000000
RS	38	0.971428	1.000000	1019.448127	0.025241	0.000000
RS	39	1.040426	1.000000	1011.959346	0.025055	0.000000
RS	40	1.113868	1.000000	1000.020995	0.024760	0.000000
RS	41	1.192040	1.000000	983.507257	0.024351	0.000000
RS	42	1.275245	1.000000	962.353429	0.023827	0.000000
RS	43	1.363809	1.000000	936.564661	0.023189	0.000000
RS	44	1.458076	1.000000	906.223790	0.022438	0.000000
RS	45	1.558414	1.000000	871.497795	0.021578	0.000000
RS	46	1.665214	1.000000	832.642339	0.020616	0.000000
RS	47	1.778891	1.000000	790.003853	0.019560	0.000000
RS	48	1.899889	1.000000	744.018660	0.018421	0.000000
RS	49	2.028679	1.000000	695.208684	0.017213	0.000000
RS	50	2.165763	1.000000	644.173401	0.015949	0.000000
RS	51	2.311675	1.000000	591.577876	0.014647	0.000000
RS	52	2.466983	1.000000	538.136899	0.013324	0.000000
RS	53	2.632293	1.000000	484.595546	0.011998	0.000000
RS	54	2.808249	1.000000	431.706735	0.010689	0.000000
RS	55	2.995536	1.000000	380.206661	0.009414	0.000000
RS	56	3.194884	1.000000	330.789288	0.008190	0.000000
RS	57	3.407070	1.000000	284.081305	0.007034	0.000000
RS	58	3.632920	1.000000	240.619086	0.005958	0.000000
RS	59	3.873315	1.000000	200.829269	0.004972	0.000000
RS	60	4.129191	1.000000	165.014412	0.004086	0.000000
RS	61	4.401545	1.000000	133.344959	0.003302	0.000000
RS	62	4.691438	1.000000	105.858300	0.002621	0.000000
RS	63	5.000000	1.000000	299.133475	0.007406	0.000000
PA	4+25*2+4+6 0.202416180 0.040483236 5.000000000 1.000000000 1.000000000 1.000000000 1.000000000 1.000000000 1.000000000 1.000000000 1.000000000 1.000000000 1.000000000 1.000000000 1.000000000 1.000000000 1.000000000 1.000000000 1.000000000 1.000000000 1.000000000 1.000000000 1.000000000 1.000000000 1.000000000 1.000000000 1.000000000 1.000000000 1.000000000 1.000000000 1.000000000
//
IT	5219
RD	1
LK	-445740.683535
QD	-358.188632 -> -233.800749
RI	0.0191059086
TR	0.212313	0.043462
MT	4.641662
MM	C_pi: 0.968669, n_recomb: 41968.889286
RS	0	0.000000	0.554615	465.530052	0.011092	0.001931
RS	1	0.006317	0.554615	489.225307	0.011657	0.011511
RS	2	0.013033	0.554615	513.749831	0.012241	0.016764
RS	3	0.020173	0.554615	539.083381	0.012845	0.013729
RS	4	0.027764	0.825439	380.663616	0.009070	0.010387
RS	5	0.035835	0.825439	400.720709	0.009548	0.008719
RS	6	0.044415	0.990960	351.479428	0.008375	0.008043
RS	7	0.053538	0.990960	370.225758	0.008821	0.007843
RS	8	0.063236	1.092548	353.674442	0.008427	0.007805
RS	9	0.073548	1.092548	372.458495	0.008875	0.007765
RS	10	0.084510	1.168322	366.707162	0.008738	0.007684
RS	11	0.096166	1.168322	385.980657	0.009197	0.007600
RS	12	0.108557	1.216664	389.964680	0.009292	0.007569
RS	13	0.121731	1.216664	410.113813	0.009772	0.007619
RS	14	0.135738	1.238030	423.614237	0.010094	0.007751
RS	15	0.150629	1.238030	444.967929	0.010602	0.007955
RS	16	0.166461	1.237130	467.379012	0.011136	0.008229
RS	17	0.183293	1.237130	490.161782	0.011679	0.008588
RS	18	0.201188	1.217134	521.983832	0.012437	0.009054
RS	19	0.220213	1.217134	546.312270	0.013017	0.009648
RS	20	0.240441	1.182220	587.924528	0.014009	0.010391
RS	21	0.261946	1.182220	613.738047	0.014624	0.011298
RS	22	0.284809	1.137982	664.557366	0.015835	0.012379
RS	23	0.309117	1.137982	691.513922	0.016477	0.013635
RS	24	0.334960	1.090323	749.603576	0.017861	0.015058
RS	25	0.362436	1.090323	776.981764	0.018513	0.016625
RS	26	0.391648	1.044412	838.893160	0.019988	0.018305
RS	27	0.422704	1.044412	865.542238	0.020623	0.020053
RS	28	0.455723	1.003984	926.615966	0.022079	0.021817
RS	29	0.490827	1.003984	950.994786	0.022660	0.023540
RS	30	0.528148	0.971157	1006.092086	0.023972	0.025164
RS	31	0.567827	0.971157	1026.409131	0.024456	0.026634
RS	32	0.610013	0.946606	1070.861301	0.025516	0.027904
RS	33	0.654863	0.946606	1085.285558	0.025859	0.028937
RS	34	0.702547	0.929847	1115.813433	0.026587	0.029714
RS	35	0.753243	0.929847	1122.690971	0.026751	0.030225
RS	36	0.807141	0.919602	1137.838491	0.027111	0.030477
RS	37	0.864443	0.919602	1135.853741	0.027064	0.030481
RS	38	0.925366	0.914272	1135.722228	0.027061	0.030256
RS	39	0.990136	0.914272	1123.993877	0.026782	0.029822
RS	40	1.058999	0.912300	1109.663049	0.026440	0.029204
RS	41	1.132211	0.912300	1087.803666	0.025919	0.028422
RS	42	1.210047	0.912347	1060.869544	0.025278	0.027499
RS	43	1.292801	0.912347	1029.034376	0.024519	0.026456
RS	44	1.380782	0.913333	991.370362	0.023622	0.025311
RS	45	1.474321	0.913333	950.301120	0.022643	0.024083
RS	46	1.573768	0.914477	903.924844	0.021538	0.022785
RS	47	1.679498	0.914477	854.987877	0.020372	0.021430
RS	48	1.791906	0.915321	802.056150	0.019111	0.020030
RS	49	1.911414	0.915321	747.253702	0.017805	0.018597
RS	50	2.038472	0.915684	690.158899	0.016445	0.017140
RS	51	2.173556	0.915684	632.069153	0.015060	0.015673
RS	52	2.317173	0.915555	573.512920	0.013665	0.014209
RS	53	2.469862	0.915555	515.114018	0.012274	0.012761
RS	54	2.632196	0.914654	458.167846	0.010917	0.011346
RS	55	2.804785	0.914654	402.489663	0.009590	0.009977
RS	56	2.988276	0.914654	349.340629	0.008324	0.008671
RS	57	3.183357	0.914654	299.348381	0.007133	0.007442
RS	58	3.390762	0.915039	252.944357	0.006027	0.006301
RS	59	3.611268	0.915039	210.759787	0.005022	0.005258
RS	60	3.845703	0.915039	172.927366	0.004120	0.004322
RS	61	4.094946	0.915039	139.582347	0.003326	0.003495
RS	62	4.359935	0.915039	110.723287	0.002638	0.002777
RS	63	4.641662	0.915039	313.563383	0.007471	0.007903
PA	4+25*2+4+6 0.212312523 0.043462100 4.641661644 0.554615021 0.825439453 0.990959644 1.092547894 1.168321609 1.216664314 1.238029957 1.237130165 1.217134476 1.182219505 1.137982368 1.090323448 1.044411659 1.003984451 0.971157074 0.946606278 0.929846764 0.919602394 0.914272308 0.912300110 0.912347317 0.913332939 0.914476871 0.915320873 0.915683746 0.915554762 0.914654016 0.915038764
//
IT	4625
RD	2
LK	-445538.328878
QD	-221.427169 -> -168.859820
RI	0.0213922645
TR	0.216858	0.045382
MT	4.469297
MM	C_pi: 0.940724, n_recomb: 42545.973423
RS	0	0.000000	0.398844	648.181640	0.015235	0.002265
RS	1	0.006254	0.398844	677.773214	0.015930	0.013215
RS	2	0.012900	0.398844	708.005862	0.016641	0.018705
RS	3	0.019961	0.398844	738.799963	0.017365	0.016338
RS	4	0.027464	0.721412	427.642058	0.010051	0.009422
RS	5	0.035436	0.721412	449.323510	0.010561	0.008922
RS	6	0.043907	0.943987	361.067827	0.008487	0.007543
RS	7	0.052907	0.943987	379.976633	0.008931	0.007874
RS	8	0.062471	1.102428	342.463958	0.008049	0.007438
RS	9	0.072632	1.102428	360.526113	0.008474	0.007632
RS	10	0.083429	1.242277	336.815898	0.007917	0.007225
RS	11	0.094901	1.242277	354.584562	0.008334	0.007277
RS	12	0.107091	1.344789	344.771957	0.008104	0.007057
RS	13	0.120044	1.344789	362.824443	0.008528	0.007171
RS	14	0.133806	1.400938	366.377988	0.008611	0.007200
RS	15	0.148429	1.400938	385.256149	0.009055	0.007388
RS	16	0.163967	1.413163	401.361288	0.009434	0.007621
RS	17	0.180476	1.413163	421.519164	0.009907	0.007908
RS	18	0.198018	1.384062	451.605167	0.010615	0.008410
RS	19	0.216657	1.384062	473.437950	0.011128	0.008885
RS	20	0.236462	1.322267	518.900583	0.012196	0.009757
RS	21	0.257506	1.322267	542.645615	0.012754	0.010498
RS	22	0.279866	1.241267	603.553875	0.014186	0.011814
RS	23	0.303624	1.241267	629.116372	0.014787	0.012858
RS	24	0.328868	1.154850	703.419603	0.016533	0.014634
RS	25	0.355691	1.154850	730.180698	0.017162	0.015948
RS	26	0.384192	1.073917	813.092898	0.019111	0.018089
RS	27	0.414475	1.073917	839.777221	0.019738	0.019555
RS	28	0.446652	1.005130	924.049555	0.021719	0.021845
RS	29	0.480842	1.005130	948.754383	0.022300	0.023276
RS	30	0.517170	0.951317	1025.910051	0.024113	0.025421
RS	31	0.555770	0.951317	1046.343835	0.024593	0.026615
RS	32	0.596784	0.912602	1108.541906	0.026055	0.028327
RS	33	0.640363	0.912602	1122.414264	0.026381	0.029119
RS	34	0.686668	0.887354	1164.389648	0.027368	0.030207
RS	35	0.735870	0.887354	1169.796874	0.027495	0.030525
RS	36	0.788148	0.872946	1189.838966	0.027966	0.030948
RS	37	0.843696	0.872946	1185.491256	0.027864	0.030805
RS	38	0.902718	0.866493	1184.864252	0.027849	0.030636
RS	39	0.965432	0.866493	1170.132780	0.027503	0.030101
RS	40	1.032068	0.865341	1151.777324	0.027071	0.029466
RS	41	1.102872	0.865341	1126.642985	0.026481	0.028620
RS	42	1.178104	0.867257	1094.055570	0.025715	0.027649
RS	43	1.258042	0.867257	1059.042044	0.024892	0.026572
RS	44	1.342979	0.870451	1015.642154	0.023872	0.025379
RS	45	1.433228	0.870451	971.770477	0.022840	0.024140
RS	46	1.529122	0.873619	920.558784	0.021637	0.022810
RS	47	1.631013	0.873619	869.342807	0.020433	0.021459
RS	48	1.739277	0.876006	812.866077	0.019106	0.020049
RS	49	1.854312	0.876006	756.331603	0.017777	0.018627
RS	50	1.976542	0.877329	696.932524	0.016381	0.017177
RS	51	2.106417	0.877329	637.595840	0.014986	0.015725
RS	52	2.244415	0.877621	577.699465	0.013578	0.014276
RS	53	2.391043	0.877621	518.437129	0.012185	0.012841
RS	54	2.546842	0.876614	460.844909	0.010832	0.011446
RS	55	2.712386	0.876614	404.564510	0.009509	0.010082
RS	56	2.888283	0.876614	350.940957	0.008249	0.008779
RS	57	3.075181	0.876614	300.586278	0.007065	0.007549
RS	58	3.273769	0.878993	253.400136	0.005956	0.006404
RS	59	3.484777	0.878993	211.229664	0.004965	0.005359
RS	60	3.708982	0.878993	173.424183	0.004076	0.004417
RS	61	3.947210	0.878993	140.106623	0.003293	0.003583
RS	62	4.200338	0.878993	111.266318	0.002615	0.002857
RS	63	4.469297	0.878993	317.385085	0.007460	0.008259
PA	4+25*2+4+6 0.216857512 0.045381671 4.469297389 0.398843760 0.721412494 0.943986742 1.102427520 1.242276522 1.344789448 1.400938050 1.413162739 1.384061917 1.322267130 1.241266996 1.154850113 1.073917014 1.005129590 0.951316713 0.912602240 0.887354472 0.872945931 0.866492945 0.865340505 0.867257482 0.870450776 0.873619245 0.876005519 0.877329115 0.877620930 0.876613578 0.878993399
//
IT	5283
RD	3
LK	-445448.144641
QD	-169.374720 -> -140.969503
RI	0.0252707481
TR	0.218534	0.046654
MT	4.388713
MM	C_pi: 0.924567, n_recomb: 42977.945732
RS	0	0.000000	0.334416	775.859353	0.018052	0.002476
RS	1	0.006224	0.334416	808.607968	0.018814	0.014123
RS	2	0.012836	0.334416	841.740790	0.019585	0.019616
RS	3	0.019860	0.334416	875.128929	0.020362	0.017819
RS	4	0.027320	0.663423	460.707835	0.010720	0.009030
RS	5	0.035245	0.663423	483.485563	0.011250	0.009090
RS	6	0.043663	0.899183	374.733510	0.008719	0.007400
RS	7	0.052605	0.899183	394.082231	0.009169	0.008001
RS	8	0.062104	1.083908	343.913859	0.008002	0.007317
RS	9	0.072194	1.083908	361.918386	0.008421	0.007654
RS	10	0.082912	1.269933	325.135294	0.007565	0.006989
RS	11	0.094297	1.269933	342.288604	0.007964	0.007140
RS	12	0.106391	1.421643	321.886213	0.007490	0.006740
RS	13	0.119237	1.421643	338.855036	0.007884	0.006908
RS	14	0.132883	1.517350	334.138216	0.007775	0.006811
RS	15	0.147379	1.517350	351.579377	0.008180	0.007006
RS	16	0.162776	1.551686	361.574287	0.008413	0.007160
RS	17	0.179133	1.551686	380.077140	0.008844	0.007417
RS	18	0.196507	1.522138	406.970103	0.009469	0.007899
RS	19	0.214963	1.522138	427.119276	0.009938	0.008310
RS	20	0.234567	1.440359	473.178006	0.011010	0.009230
RS	21	0.255392	1.440359	495.439889	0.011528	0.009872
RS	22	0.277513	1.328554	561.516151	0.013065	0.011319
RS	23	0.301010	1.328554	586.017425	0.013635	0.012233
RS	24	0.325971	1.209487	670.399578	0.015599	0.014232
RS	25	0.352485	1.209487	696.653600	0.016210	0.015393
RS	26	0.380649	1.100058	793.888631	0.018472	0.017847
RS	27	0.410566	1.100058	820.571041	0.019093	0.019148
RS	28	0.442346	1.009374	921.514111	0.021442	0.021810
RS	29	0.476104	1.009374	946.456705	0.022022	0.023080
RS	30	0.511962	0.940336	1039.824393	0.024194	0.025598
RS	31	0.550053	0.940336	1060.329674	0.024671	0.026645
RS	32	0.590515	0.892096	1135.419272	0.026419	0.028666
RS	33	0.633495	0.892096	1148.822702	0.026731	0.029335
RS	34	0.679150	0.861767	1198.518269	0.027887	0.030623
RS	35	0.727648	0.861767	1202.742976	0.027985	0.030841
RS	36	0.779163	0.845519	1225.090357	0.028505	0.031348
RS	37	0.833886	0.845519	1218.932997	0.028362	0.031131
RS	38	0.892014	0.839429	1216.322039	0.028301	0.030953
RS	39	0.953761	0.839429	1199.432379	0.027908	0.030368
RS	40	1.019351	0.840005	1176.540262	0.027375	0.029671
RS	41	1.089023	0.840005	1149.246841	0.026740	0.028798
RS	42	1.163033	0.844336	1111.275590	0.025857	0.027749
RS	43	1.241648	0.844336	1074.404780	0.024999	0.026665
RS	44	1.325158	0.850071	1026.078898	0.023875	0.025405
RS	45	1.413865	0.850071	980.835372	0.022822	0.024172
RS	46	1.508093	0.855490	925.889351	0.021543	0.022799
RS	47	1.608187	0.855490	873.830186	0.020332	0.021466
RS	48	1.714511	0.859592	814.993415	0.018963	0.020038
RS	49	1.827452	0.859592	758.072107	0.017639	0.018638
RS	50	1.947424	0.862022	697.492099	0.016229	0.017190
RS	51	2.074863	0.862022	638.085440	0.014847	0.015759
RS	52	2.210235	0.862872	577.811095	0.013444	0.014322
RS	53	2.354032	0.862872	518.642820	0.012068	0.012904
RS	54	2.506780	0.861980	461.110714	0.010729	0.011524
RS	55	2.669036	0.861980	404.958113	0.009422	0.010170
RS	56	2.841391	0.861980	351.456292	0.008178	0.008873
RS	57	3.024474	0.861980	301.209467	0.007008	0.007646
RS	58	3.218953	0.867022	253.407717	0.005896	0.006487
RS	59	3.425537	0.867022	211.577810	0.004923	0.005444
RS	60	3.644979	0.867022	174.024233	0.004049	0.004502
RS	61	3.878080	0.867022	140.874805	0.003278	0.003664
RS	62	4.125691	0.867022	112.127037	0.002609	0.002932
RS	63	4.388713	0.867022	323.129125	0.007518	0.008600
PA	4+25*2+4+6 0.218534016 0.046653640 4.388713081 0.334415953 0.663423492 0.899182581 1.083908395 1.269932795 1.421643372 1.517350436 1.551685776 1.522137661 1.440359346 1.328553644 1.209486754 1.100057854 1.009373643 0.940336310 0.892096070 0.861766919 0.845518601 0.839428675 0.840004619 0.844336167 0.850071169 0.855489731 0.859592153 0.862022359 0.862871732 0.861980376 0.867022068
//
IT	4876
RD	4
LK	-445397.249852
QD	-145.323335 -> -126.671892
RI	0.0280886169
TR	0.218607	0.047523
MT	4.357984
MM	C_pi: 0.918204, n_recomb: 43467.010977
RS	0	0.000000	0.305787	855.619300	0.019684	0.002599
RS	1	0.006213	0.305787	890.075005	0.020477	0.014583
RS	2	0.012812	0.305787	924.722931	0.021274	0.020029
RS	3	0.019820	0.305787	959.402377	0.022072	0.018587
RS	4	0.027264	0.631498	484.497718	0.011146	0.008878
RS	5	0.035171	0.631498	508.096785	0.011689	0.009213
RS	6	0.043569	0.862664	390.488637	0.008984	0.007419
RS	7	0.052489	0.862664	410.440574	0.009443	0.008169
RS	8	0.061962	1.056265	352.486519	0.008109	0.007341
RS	9	0.072025	1.056265	370.817842	0.008531	0.007772
RS	10	0.082712	1.274018	323.531133	0.007443	0.006901
RS	11	0.094064	1.274018	340.583642	0.007835	0.007122
RS	12	0.106121	1.467596	311.277293	0.007161	0.006558
RS	13	0.118927	1.467596	327.757792	0.007540	0.006767
RS	14	0.132528	1.603448	315.832617	0.007266	0.006543
RS	15	0.146974	1.603448	332.470220	0.007649	0.006749
RS	16	0.162318	1.665321	336.857422	0.007750	0.006813
RS	17	0.178616	1.665321	354.334669	0.008152	0.007056
RS	18	0.195926	1.641759	377.810284	0.008692	0.007494
RS	19	0.214311	1.641759	396.854174	0.009130	0.007866
RS	20	0.233838	1.545367	442.380141	0.010177	0.008795
RS	21	0.254579	1.545367	463.641556	0.010667	0.009373
RS	22	0.276608	1.407140	532.821152	0.012258	0.010892
RS	23	0.300006	1.407140	556.621906	0.012806	0.011720
RS	24	0.324857	1.259516	648.260291	0.014914	0.013869
RS	25	0.351253	1.259516	674.250899	0.015512	0.014929
RS	26	0.379288	1.125620	782.585079	0.018004	0.017613
RS	27	0.409065	1.125620	809.427518	0.018622	0.018809
RS	28	0.440693	1.016768	923.820171	0.021253	0.021757
RS	29	0.474285	1.016768	949.130914	0.021836	0.022928
RS	30	0.509964	0.935625	1055.821679	0.024290	0.025737
RS	31	0.547860	0.935625	1076.545335	0.024767	0.026698
RS	32	0.588110	0.880218	1162.154618	0.026736	0.028956
RS	33	0.630860	0.880218	1175.292263	0.027039	0.029553
RS	34	0.676267	0.846437	1230.918741	0.028318	0.030983
RS	35	0.724495	0.846437	1234.253071	0.028395	0.031145
RS	36	0.775719	0.829387	1257.707173	0.028935	0.031691
RS	37	0.830126	0.829387	1250.142566	0.028761	0.031432
RS	38	0.887912	0.824274	1244.907288	0.028640	0.031217
RS	39	0.949289	0.824274	1226.371209	0.028214	0.030604
RS	40	1.014479	0.826919	1198.787174	0.027579	0.029828
RS	41	1.083720	0.826919	1169.926061	0.026915	0.028944
RS	42	1.157262	0.833844	1126.772804	0.025922	0.027808
RS	43	1.235373	0.833844	1088.663043	0.025046	0.026727
RS	44	1.318336	0.842216	1035.811943	0.023830	0.025396
RS	45	1.406455	0.842216	989.781014	0.022771	0.024179
RS	46	1.500047	0.849940	931.553534	0.021431	0.022762
RS	47	1.599455	0.849940	879.147738	0.020226	0.021451
RS	48	1.705038	0.855791	818.349760	0.018827	0.020005
RS	49	1.817182	0.855791	761.412273	0.017517	0.018631
RS	50	1.936292	0.859351	699.930286	0.016103	0.017185
RS	51	2.062803	0.859351	640.680878	0.014739	0.015778
RS	52	2.197173	0.860778	580.166454	0.013347	0.014354
RS	53	2.339891	0.860778	521.177498	0.011990	0.012954
RS	54	2.491477	0.860058	463.691256	0.010668	0.011588
RS	55	2.652479	0.860058	407.633460	0.009378	0.010245
RS	56	2.823485	0.860058	354.165673	0.008148	0.008955
RS	57	3.005115	0.860058	303.893629	0.006991	0.007733
RS	58	3.198029	0.868093	255.211305	0.005871	0.006556
RS	59	3.402929	0.868093	213.562662	0.004913	0.005518
RS	60	3.620558	0.868093	176.082149	0.004051	0.004577
RS	61	3.851708	0.868093	142.912416	0.003288	0.003737
RS	62	4.097220	0.868093	114.068155	0.002624	0.003001
RS	63	4.357984	0.868093	332.619304	0.007652	0.008927
PA	4+25*2+4+6 0.218607220 0.047523199 4.357983853 0.305787429 0.631497641 0.862663975 1.056265308 1.274017843 1.467596341 1.603447501 1.665320578 1.641758703 1.545366776 1.407139784 1.259516197 1.125620150 1.016768441 0.935624657 0.880217632 0.846437456 0.829386574 0.824274423 0.826918800 0.833844128 0.842216485 0.849940261 0.855791285 0.859351393 0.860778278 0.860057604 0.868092900
//
IT	5560
RD	5
LK	-445362.568714
QD	-131.986248 -> -117.780166
RI	0.0295646417
TR	0.217773	0.048141
MT	4.355616
MM	C_pi: 0.918402, n_recomb: 44029.349381
RS	0	0.000000	0.293476	902.280244	0.020493	0.002666
RS	1	0.006212	0.293476	937.787634	0.021299	0.014798
RS	2	0.012810	0.293476	973.381453	0.022108	0.020184
RS	3	0.019817	0.293476	1008.883092	0.022914	0.018933
RS	4	0.027260	0.614608	502.065211	0.011403	0.008825
RS	5	0.035165	0.614608	526.331367	0.011954	0.009291
RS	6	0.043562	0.833772	407.176870	0.009248	0.007510
RS	7	0.052480	0.833772	427.821954	0.009717	0.008348
RS	8	0.061952	1.026513	365.279425	0.008296	0.007445
RS	9	0.072012	1.026513	384.165486	0.008725	0.007942
RS	10	0.082697	1.265541	327.858784	0.007446	0.006902
RS	11	0.094046	1.265541	345.117209	0.007838	0.007174
RS	12	0.106100	1.493973	307.803345	0.006991	0.006461
RS	13	0.118903	1.493973	324.150668	0.007362	0.006702
RS	14	0.132501	1.668599	305.633395	0.006942	0.006356
RS	15	0.146943	1.668599	321.849918	0.007310	0.006574
RS	16	0.162283	1.761153	321.026508	0.007291	0.006544
RS	17	0.178576	1.761153	337.867602	0.007674	0.006783
RS	18	0.195881	1.748346	357.980172	0.008130	0.007165
RS	19	0.214260	1.748346	376.289442	0.008546	0.007513
RS	20	0.233782	1.641558	420.831987	0.009558	0.008429
RS	21	0.254516	1.641558	441.416421	0.010026	0.008963
RS	22	0.276538	1.480182	512.690486	0.011644	0.010522
RS	23	0.299928	1.480182	536.047491	0.012175	0.011288
RS	24	0.324771	1.306851	633.438411	0.014387	0.013544
RS	25	0.351158	1.306851	659.355053	0.014975	0.014533
RS	26	0.379183	1.151119	777.015124	0.017648	0.017394
RS	27	0.408950	1.151119	804.160466	0.018264	0.018519
RS	28	0.440565	1.026420	930.220112	0.021127	0.021696
RS	29	0.474144	1.026420	956.026303	0.021713	0.022803
RS	30	0.509809	0.935020	1074.463645	0.024403	0.025851
RS	31	0.547690	0.935020	1095.545252	0.024882	0.026757
RS	32	0.587924	0.873779	1190.409690	0.027037	0.029209
RS	33	0.630657	0.873779	1203.453407	0.027333	0.029762
RS	34	0.676045	0.837414	1264.084449	0.028710	0.031301
RS	35	0.724252	0.837414	1266.747121	0.028771	0.031427
RS	36	0.775453	0.820070	1290.709335	0.029315	0.031990
RS	37	0.829836	0.820070	1282.010876	0.029117	0.031705
RS	38	0.887596	0.816205	1273.861740	0.028932	0.031438
RS	39	0.948944	0.816205	1254.000661	0.028481	0.030810
RS	40	1.014104	0.821041	1221.699546	0.027747	0.029948
RS	41	1.083310	0.821041	1191.615045	0.027064	0.029061
RS	42	1.156816	0.830606	1143.438565	0.025970	0.027838
RS	43	1.234888	0.830606	1104.418954	0.025084	0.026767
RS	44	1.317810	0.841625	1047.284015	0.023786	0.025366
RS	45	1.405883	0.841625	1000.740342	0.022729	0.024169
RS	46	1.499427	0.851645	939.467113	0.021337	0.022709
RS	47	1.598782	0.851645	886.904542	0.020143	0.021424
RS	48	1.704308	0.859229	824.306940	0.018722	0.019961
RS	49	1.816390	0.859229	767.443750	0.017430	0.018614
RS	50	1.935434	0.863896	705.122991	0.016015	0.017171
RS	51	2.061873	0.863896	646.021490	0.014673	0.015788
RS	52	2.196166	0.865879	585.227652	0.013292	0.014376
RS	53	2.338801	0.865879	526.321286	0.011954	0.012996
RS	54	2.490297	0.865321	468.751467	0.010646	0.011643
RS	55	2.651203	0.865321	412.627057	0.009372	0.010312
RS	56	2.822105	0.865321	359.008631	0.008154	0.009030
RS	57	3.003623	0.865321	308.510001	0.007007	0.007812
RS	58	3.196416	0.876524	258.679058	0.005875	0.006616
RS	59	3.401186	0.876524	217.013482	0.004929	0.005584
RS	60	3.618676	0.876524	179.409662	0.004075	0.004645
RS	61	3.849676	0.876524	146.030291	0.003317	0.003805
RS	62	4.095026	0.876524	116.911663	0.002655	0.003066
RS	63	4.355616	0.876524	345.158030	0.007839	0.009241
PA	4+25*2+4+6 0.217773182 0.048141234 4.355615916 0.293476039 0.614607659 0.833771969 1.026513473 1.265540725 1.493972846 1.668598796 1.761153149 1.748345508 1.641557780 1.480181618 1.306850635 1.151118603 1.026419769 0.935020248 0.873778700 0.837413581 0.820070196 0.816205019 0.821041379 0.830606010 0.841625380 0.851645033 0.859228944 0.863896364 0.865878953 0.865320718 0.876523646
//
IT	4620
RD	6
LK	-445335.468452
QD	-123.165135 -> -111.292099
RI	0.0300566597
TR	0.216439	0.048603
MT	4.369498
MM	C_pi: 0.922620, n_recomb: 44642.190052
RS	0	0.000000	0.289325	928.313644	0.020795	0.002698
RS	1	0.006217	0.289325	964.574158	0.021607	0.014879
RS	2	0.012821	0.289325	1000.881366	0.022420	0.020205
RS	3	0.019835	0.289325	1037.047767	0.023230	0.019044
RS	4	0.027285	0.606854	515.162652	0.011540	0.008809
RS	5	0.035199	0.606854	539.990400	0.012096	0.009327
RS	6	0.043604	0.811092	423.922693	0.009496	0.007630
RS	7	0.052532	0.811092	445.296684	0.009975	0.008519
RS	8	0.062016	0.997594	380.479577	0.008523	0.007591
RS	9	0.072088	0.997594	400.049919	0.008961	0.008138
RS	10	0.082787	1.250507	335.729695	0.007520	0.006956
RS	11	0.094151	1.250507	353.377192	0.007916	0.007268
RS	12	0.106222	1.507633	308.611110	0.006913	0.006418
RS	13	0.119043	1.507633	325.040375	0.007281	0.006686
RS	14	0.132661	1.718689	300.323208	0.006727	0.006223
RS	15	0.147126	1.718689	316.352838	0.007086	0.006453
RS	16	0.162490	1.843578	310.602710	0.006958	0.006332
RS	17	0.178810	1.843578	327.049073	0.007326	0.006569
RS	18	0.196144	1.845081	343.900565	0.007703	0.006892
RS	19	0.214555	1.845081	361.708367	0.008102	0.007223
RS	20	0.234112	1.731219	405.062106	0.009074	0.008116
RS	21	0.254884	1.731219	425.175524	0.009524	0.008617
RS	22	0.276947	1.549236	497.949012	0.011154	0.010197
RS	23	0.300383	1.549236	521.025908	0.011671	0.010917
RS	24	0.325275	1.352247	623.234184	0.013961	0.013250
RS	25	0.351715	1.352247	649.196866	0.014542	0.014186
RS	26	0.379799	1.176504	775.041303	0.017361	0.017189
RS	27	0.409629	1.176504	802.580502	0.017978	0.018262
RS	28	0.441313	1.037503	939.166372	0.021038	0.021630
RS	29	0.474967	1.037503	965.552888	0.021629	0.022693
RS	30	0.510713	0.937035	1094.752245	0.024523	0.025944
RS	31	0.548682	0.937035	1116.290029	0.025005	0.026815
RS	32	0.589012	0.870773	1219.653862	0.027321	0.029432
RS	33	0.631849	0.870773	1232.726838	0.027613	0.029955
RS	34	0.677349	0.832320	1297.834581	0.029072	0.031583
RS	35	0.725677	0.832320	1299.980823	0.029120	0.031686
RS	36	0.777011	0.814942	1324.139510	0.029661	0.032253
RS	37	0.831536	0.814942	1314.496728	0.029445	0.031951
RS	38	0.889451	0.812431	1303.315697	0.029195	0.031627
RS	39	0.950966	0.812431	1282.346070	0.028725	0.030991
RS	40	1.016306	0.819481	1245.372439	0.027897	0.030043
RS	41	1.085708	0.819481	1214.287870	0.027200	0.029158
RS	42	1.159426	0.831665	1161.241129	0.026012	0.027850
RS	43	1.237726	0.831665	1121.513758	0.025122	0.026791
RS	44	1.320894	0.845295	1060.286934	0.023751	0.025324
RS	45	1.409233	0.845295	1013.384559	0.022700	0.024148
RS	46	1.503064	0.857572	949.230896	0.021263	0.022649
RS	47	1.602729	0.857572	896.600360	0.020084	0.021389
RS	48	1.708589	0.866843	832.308721	0.018644	0.019913
RS	49	1.821032	0.866843	775.537079	0.017372	0.018593
RS	50	1.940465	0.872573	712.403829	0.015958	0.017152
RS	51	2.067324	0.872573	653.401173	0.014636	0.015795
RS	52	2.202069	0.875068	592.281341	0.013267	0.014394
RS	53	2.345192	0.875068	533.354648	0.011947	0.013033
RS	54	2.497213	0.874637	475.597384	0.010654	0.011693
RS	55	2.658685	0.874637	419.266544	0.009392	0.010374
RS	56	2.830196	0.874637	365.348023	0.008184	0.009100
RS	57	3.012370	0.874637	314.467642	0.007044	0.007886
RS	58	3.205870	0.889086	263.297624	0.005898	0.006670
RS	59	3.411401	0.889086	221.466949	0.004961	0.005645
RS	60	3.629709	0.889086	183.598068	0.004113	0.004709
RS	61	3.861591	0.889086	149.876105	0.003357	0.003868
RS	62	4.107888	0.889086	120.360871	0.002696	0.003127
RS	63	4.369498	0.889086	359.771064	0.008059	0.009543
PA	4+25*2+4+6 0.216438588 0.048603076 4.369498046 0.289325131 0.606853672 0.811091993 0.997594029 1.250507408 1.507633479 1.718688936 1.843577876 1.845081115 1.731219319 1.549235520 1.352247472 1.176503951 1.037502537 0.937034609 0.870773194 0.832319984 0.814942490 0.812430977 0.819480652 0.831664688 0.845295034 0.857571598 0.866843037 0.872572549 0.875068083 0.874636786 0.889085875
//
IT	3588
RD	7
LK	-445312.482187
QD	-116.482886 -> -106.046104
RI	0.0299496584
TR	0.214848	0.048969
MT	4.392434
MM	C_pi: 0.929164, n_recomb: 45283.069860
RS	0	0.000000	0.289446	942.239951	0.020808	0.002710
RS	1	0.006226	0.289446	979.103438	0.021622	0.014887
RS	2	0.012839	0.289446	1016.015509	0.022437	0.020158
RS	3	0.019864	0.289446	1052.785137	0.023249	0.019030
RS	4	0.027327	0.605060	524.769721	0.011589	0.008802
RS	5	0.035254	0.605060	550.071235	0.012147	0.009328
RS	6	0.043674	0.793513	440.062456	0.009718	0.007754
RS	7	0.052619	0.793513	462.162252	0.010206	0.008674
RS	8	0.062121	0.970780	396.920171	0.008765	0.007757
RS	9	0.072214	0.970780	417.241794	0.009214	0.008343
RS	10	0.082936	1.232351	345.713070	0.007634	0.007040
RS	11	0.094325	1.232351	363.857922	0.008035	0.007385
RS	12	0.106423	1.512989	312.044215	0.006891	0.006409
RS	13	0.119275	1.512989	328.687283	0.007259	0.006699
RS	14	0.132926	1.757745	298.051154	0.006582	0.006127
RS	15	0.147428	1.757745	314.039862	0.006935	0.006368
RS	16	0.162832	1.915593	303.583056	0.006704	0.006160
RS	17	0.179195	1.915593	319.787061	0.007062	0.006397
RS	18	0.196577	1.934019	333.487503	0.007365	0.006661
RS	19	0.215041	1.934019	350.942294	0.007750	0.006980
RS	20	0.234655	1.815735	393.001513	0.008679	0.007843
RS	21	0.255490	1.815735	412.774548	0.009115	0.008319
RS	22	0.277622	1.615148	486.650973	0.010747	0.009906
RS	23	0.301132	1.615148	509.548464	0.011253	0.010590
RS	24	0.326105	1.396068	615.901217	0.013601	0.012981
RS	25	0.352634	1.396068	641.978766	0.014177	0.013875
RS	26	0.380813	1.201637	775.177218	0.017118	0.016994
RS	27	0.410748	1.201637	803.159059	0.017736	0.018028
RS	28	0.442546	1.049424	949.443298	0.020967	0.021560
RS	29	0.476323	1.049424	976.458013	0.021563	0.022590
RS	30	0.512204	0.940698	1115.728522	0.024639	0.026020
RS	31	0.550318	0.940698	1137.785169	0.025126	0.026866
RS	32	0.590805	0.869946	1249.150143	0.027585	0.029627
RS	33	0.633813	0.869946	1262.337652	0.027877	0.030132
RS	34	0.679499	0.829701	1331.605669	0.029406	0.031834
RS	35	0.728029	0.829701	1333.346459	0.029445	0.031922
RS	36	0.779580	0.812418	1357.541521	0.029979	0.032487
RS	37	0.834340	0.812418	1347.090958	0.029748	0.032174
RS	38	0.892510	0.811283	1332.855700	0.029434	0.031791
RS	39	0.954302	0.811283	1310.932322	0.028950	0.031151
RS	40	1.019940	0.820511	1269.375962	0.028032	0.030120
RS	41	1.089665	0.820511	1237.447858	0.027327	0.029240
RS	42	1.163730	0.835257	1179.690107	0.026051	0.027850
RS	43	1.242407	0.835257	1139.391691	0.025162	0.026805
RS	44	1.325982	0.851436	1074.246357	0.023723	0.025277
RS	45	1.414761	0.851436	1027.083563	0.022681	0.024122
RS	46	1.509066	0.865907	960.195756	0.021204	0.022587
RS	47	1.609243	0.865907	907.546149	0.020042	0.021353
RS	48	1.715656	0.876805	841.651646	0.018586	0.019864
RS	49	1.828695	0.876805	784.969884	0.017335	0.018571
RS	50	1.948771	0.883535	721.054792	0.015923	0.017135
RS	51	2.076323	0.883535	662.104862	0.014621	0.015800
RS	52	2.211815	0.886489	600.634455	0.013264	0.014412
RS	53	2.355743	0.886489	541.607804	0.011960	0.013069
RS	54	2.508632	0.886133	483.600236	0.010679	0.011741
RS	55	2.671040	0.886133	426.961754	0.009429	0.010433
RS	56	2.843558	0.886133	372.639082	0.008229	0.009166
RS	57	3.026817	0.886133	321.272172	0.007095	0.007957
RS	58	3.221485	0.903840	268.642534	0.005933	0.006720
RS	59	3.428273	0.903840	226.547142	0.005003	0.005702
RS	60	3.647935	0.903840	188.320709	0.004159	0.004769
RS	61	3.881273	0.903840	154.171541	0.003405	0.003929
RS	62	4.129137	0.903840	124.183444	0.002742	0.003184
RS	63	4.392434	0.903840	375.698090	0.008297	0.009834
PA	4+25*2+4+6 0.214847990 0.048969392 4.392433644 0.289446399 0.605060154 0.793513419 0.970780341 1.232351023 1.512988533 1.757744683 1.915592637 1.934018664 1.815735003 1.615147500 1.396067560 1.201636787 1.049423799 0.940697581 0.869946082 0.829701362 0.812418177 0.811282732 0.820511474 0.835256807 0.851436179 0.865907064 0.876804603 0.883535293 0.886488625 0.886133444 0.903840208
//
IT	4302
RD	8
LK	-445292.117073
QD	-110.970992 -> -101.553575
RI	0.0295232121
TR	0.213145	0.049278
MT	4.420154
MM	C_pi: 0.936969, n_recomb: 45935.882724
RS	0	0.000000	0.291794	949.466599	0.020669	0.002711
RS	1	0.006236	0.291794	986.849205	0.021483	0.014857
RS	2	0.012861	0.291794	1024.305374	0.022299	0.020080
RS	3	0.019899	0.291794	1061.643537	0.023111	0.018958
RS	4	0.027376	0.607384	531.537171	0.011571	0.008787
RS	5	0.035320	0.607384	557.233316	0.012131	0.009299
RS	6	0.043759	0.780162	455.163773	0.009909	0.007872
RS	7	0.052724	0.780162	477.961471	0.010405	0.008808
RS	8	0.062248	0.946584	413.831180	0.009009	0.007930
RS	9	0.072366	0.946584	434.930924	0.009468	0.008547
RS	10	0.083115	1.213089	356.916745	0.007770	0.007141
RS	11	0.094534	1.213089	375.620639	0.008177	0.007513
RS	12	0.106665	1.512899	317.114502	0.006903	0.006423
RS	13	0.119553	1.512899	334.052975	0.007272	0.006732
RS	14	0.133245	1.788535	297.727690	0.006481	0.006057
RS	15	0.147790	1.788535	313.768599	0.006831	0.006309
RS	16	0.163243	1.979284	298.788403	0.006504	0.006017
RS	17	0.179659	1.979284	314.848873	0.006854	0.006256
RS	18	0.197099	2.016545	325.505156	0.007086	0.006462
RS	19	0.215626	2.016545	342.703922	0.007460	0.006771
RS	20	0.235309	1.896018	383.405868	0.008347	0.007601
RS	21	0.256220	1.896018	402.922555	0.008771	0.008057
RS	22	0.278434	1.678466	477.607394	0.010397	0.009643
RS	23	0.302034	1.678466	500.386430	0.010893	0.010298
RS	24	0.327105	1.438515	610.362984	0.013287	0.012732
RS	25	0.353740	1.438515	636.591209	0.013858	0.013593
RS	26	0.382036	1.226404	776.484760	0.016904	0.016808
RS	27	0.412096	1.226404	804.929721	0.017523	0.017810
RS	28	0.444031	1.061794	960.252072	0.020904	0.021486
RS	29	0.477958	1.061794	987.917049	0.021506	0.022491
RS	30	0.514000	0.945396	1136.723342	0.024746	0.026080
RS	31	0.552290	0.945396	1159.336543	0.025238	0.026908
RS	32	0.592967	0.870521	1278.340305	0.027829	0.029800
RS	33	0.636182	0.870521	1291.701770	0.028120	0.030292
RS	34	0.682091	0.828669	1364.930946	0.029714	0.032060
RS	35	0.730863	0.828669	1366.348300	0.029745	0.032137
RS	36	0.782677	0.811537	1390.507254	0.030271	0.032697
RS	37	0.837722	0.811537	1379.351884	0.030028	0.032377
RS	38	0.896200	0.811754	1362.098762	0.029652	0.031936
RS	39	0.958324	0.811754	1339.338243	0.029157	0.031294
RS	40	1.024323	0.823098	1293.316525	0.028155	0.030183
RS	41	1.094437	0.823098	1260.661295	0.027444	0.029310
RS	42	1.168924	0.840326	1198.355610	0.026088	0.027843
RS	43	1.248055	0.840326	1157.585398	0.025200	0.026813
RS	44	1.332122	0.858974	1088.689325	0.023700	0.025228
RS	45	1.421431	0.858974	1041.334203	0.022669	0.024094
RS	46	1.516310	0.875563	971.849409	0.021157	0.022526
RS	47	1.617105	0.875563	919.211093	0.020011	0.021318
RS	48	1.724186	0.888014	851.802952	0.018543	0.019819
RS	49	1.837945	0.888014	795.204708	0.017311	0.018550
RS	50	1.958798	0.895676	730.547463	0.015904	0.017119
RS	51	2.087187	0.895676	671.613454	0.014621	0.015807
RS	52	2.223583	0.899027	609.786902	0.013275	0.014431
RS	53	2.368485	0.899027	550.602754	0.011986	0.013104
RS	54	2.522423	0.898689	492.313730	0.010717	0.011789
RS	55	2.685961	0.898689	435.297430	0.009476	0.010491
RS	56	2.859697	0.898689	380.501191	0.008283	0.009231
RS	57	3.044268	0.898689	328.580112	0.007153	0.008025
RS	58	3.240349	0.919618	274.420538	0.005974	0.006767
RS	59	3.448658	0.919618	231.995464	0.005050	0.005756
RS	60	3.669957	0.919618	193.353435	0.004209	0.004826
RS	61	3.905057	0.919618	158.725763	0.003455	0.003986
RS	62	4.154818	0.919618	128.219945	0.002791	0.003239
RS	63	4.420154	0.919618	392.406581	0.008542	0.010116
PA	4+25*2+4+6 0.213144916 0.049277688 4.420154028 0.291794236 0.607384432 0.780162398 0.946584342 1.213089074 1.512899073 1.788535255 1.979283988 2.016544646 1.896018093 1.678465627 1.438515057 1.226404067 1.061794293 0.945396243 0.870521441 0.828669157 0.811537250 0.811753915 0.823097639 0.840325735 0.858974314 0.875563479 0.888014095 0.895675545 0.899026648 0.898689260 0.919618500
//
IT	4275
RD	9
LK	-445273.663264
QD	-106.203577 -> -97.585848
RI	0.0289493657
TR	0.211417	0.049552
MT	4.449981
MM	C_pi: 0.945376, n_recomb: 46590.759421
RS	0	0.000000	0.295243	953.235140	0.020460	0.002706
RS	1	0.006247	0.295243	991.086204	0.021272	0.014809
RS	2	0.012885	0.295243	1029.047081	0.022087	0.019993
RS	3	0.019937	0.295243	1066.927202	0.022900	0.018864
RS	4	0.027430	0.612690	535.960849	0.011504	0.008760
RS	5	0.035390	0.612690	561.979102	0.012062	0.009245
RS	6	0.043849	0.770359	468.972306	0.010066	0.007976
RS	7	0.052835	0.770359	492.425154	0.010569	0.008919
RS	8	0.062383	0.925099	430.720243	0.009245	0.008101
RS	9	0.072528	0.925099	452.599828	0.009714	0.008744
RS	10	0.083306	1.193858	368.785208	0.007915	0.007251
RS	11	0.094757	1.193858	388.080825	0.008330	0.007647
RS	12	0.106924	1.509245	323.216772	0.006937	0.006451
RS	13	0.119851	1.509245	340.501202	0.007308	0.006778
RS	14	0.133586	1.812968	298.698807	0.006411	0.006006
RS	15	0.148179	1.812968	314.852920	0.006758	0.006268
RS	16	0.163683	2.036097	295.511411	0.006343	0.005897
RS	17	0.180156	2.036097	311.494659	0.006686	0.006138
RS	18	0.197658	2.093621	319.202927	0.006851	0.006287
RS	19	0.216253	2.093621	336.211083	0.007216	0.006590
RS	20	0.236010	1.972657	375.521268	0.008060	0.007386
RS	21	0.257001	1.972657	394.837230	0.008475	0.007825
RS	22	0.279304	1.739517	470.102206	0.010090	0.009404
RS	23	0.303000	1.739517	492.799712	0.010577	0.010034
RS	24	0.328176	1.479698	605.974852	0.013006	0.012500
RS	25	0.354926	1.479698	632.369587	0.013573	0.013332
RS	26	0.383346	1.250718	778.403861	0.016707	0.016629
RS	27	0.413541	1.250718	807.314906	0.017328	0.017605
RS	28	0.445624	1.074349	971.121267	0.020844	0.021406
RS	29	0.479710	1.074349	999.442046	0.021452	0.022392
RS	30	0.515926	0.950730	1157.338792	0.024841	0.026125
RS	31	0.554404	0.950730	1180.529846	0.025338	0.026940
RS	32	0.595286	0.871999	1306.892468	0.028050	0.029951
RS	33	0.638722	0.871999	1320.470177	0.028342	0.030434
RS	34	0.684872	0.828658	1397.531251	0.029996	0.032262
RS	35	0.733905	0.828658	1398.688042	0.030021	0.032332
RS	36	0.786001	0.811691	1422.796485	0.030538	0.032886
RS	37	0.841351	0.811691	1411.016716	0.030285	0.032561
RS	38	0.900160	0.813212	1390.816310	0.029852	0.032064
RS	39	0.962642	0.813212	1367.309724	0.029347	0.031423
RS	40	1.029027	0.826589	1316.957184	0.028266	0.030236
RS	41	1.099560	0.826589	1283.664375	0.027552	0.029371
RS	42	1.174500	0.846208	1216.976409	0.026121	0.027832
RS	43	1.254121	0.846208	1175.808538	0.025237	0.026818
RS	44	1.338716	0.867234	1103.323730	0.023681	0.025179
RS	45	1.428595	0.867234	1055.824438	0.022662	0.024067
RS	46	1.524090	0.885856	983.873050	0.021117	0.022469
RS	47	1.625551	0.885856	931.264280	0.019988	0.021285
RS	48	1.733350	0.899779	862.428652	0.018511	0.019777
RS	49	1.847884	0.899779	805.904732	0.017298	0.018532
RS	50	1.969572	0.908298	740.547909	0.015895	0.017107
RS	51	2.098863	0.908298	681.599668	0.014630	0.015816
RS	52	2.236231	0.911982	619.424570	0.013295	0.014452
RS	53	2.382181	0.911982	560.039648	0.012020	0.013141
RS	54	2.537249	0.911600	501.458018	0.010763	0.011837
RS	55	2.702004	0.911600	444.013355	0.009530	0.010548
RS	56	2.877051	0.911600	388.695850	0.008343	0.009294
RS	57	3.063034	0.911600	336.176114	0.007216	0.008091
RS	58	3.260636	0.935683	280.448523	0.006019	0.006813
RS	59	3.470583	0.935683	237.650271	0.005101	0.005808
RS	60	3.693646	0.935683	198.555814	0.004262	0.004881
RS	61	3.930643	0.935683	163.418801	0.003508	0.004041
RS	62	4.182447	0.935683	132.369680	0.002841	0.003292
RS	63	4.449981	0.935683	409.550146	0.008790	0.010388
PA	4+25*2+4+6 0.211417393 0.049552082 4.449981055 0.295242571 0.612689755 0.770358993 0.925099292 1.193857771 1.509244788 1.812967844 2.036097449 2.093620685 1.972657058 1.739517090 1.479697711 1.250718236 1.074348581 0.950729771 0.871998771 0.828657698 0.811691264 0.813211637 0.826588976 0.846207689 0.867234124 0.885855562 0.899778952 0.908297536 0.911982068 0.911599964 0.935683196
//
IT	4079
RD	10
LK	-445256.736267
QD	-101.970312 -> -94.018820
RI	0.0283287370
TR	0.209713	0.049807
MT	4.480375
MM	C_pi: 0.953994, n_recomb: 47241.676447
RS	0	0.000000	0.299137	955.486236	0.020225	0.002698
RS	1	0.006258	0.299137	993.775357	0.021036	0.014755
RS	2	0.012909	0.299137	1032.214717	0.021850	0.019909
RS	3	0.019975	0.299137	1070.615412	0.022663	0.018769
RS	4	0.027484	0.620254	538.429493	0.011397	0.008718
RS	5	0.035462	0.620254	564.703354	0.011953	0.009171
RS	6	0.043940	0.763547	481.372154	0.010190	0.008064
RS	7	0.052948	0.763547	505.429911	0.010699	0.009007
RS	8	0.062520	0.906218	447.274315	0.009468	0.008266
RS	9	0.072692	0.906218	469.920072	0.009947	0.008931
RS	10	0.083500	1.175286	380.964739	0.008064	0.007366
RS	11	0.094984	1.175286	400.866542	0.008485	0.007783
RS	12	0.107187	1.503234	329.979969	0.006985	0.006490
RS	13	0.120154	1.503234	347.641849	0.007359	0.006832
RS	14	0.133932	1.832447	300.551197	0.006362	0.005969
RS	15	0.148572	1.832447	316.859245	0.006707	0.006241
RS	16	0.164129	2.087160	293.301803	0.006209	0.005794
RS	17	0.180659	2.087160	309.253524	0.006546	0.006039
RS	18	0.198224	2.165943	314.111160	0.006649	0.006133
RS	19	0.216889	2.165943	330.974551	0.007006	0.006430
RS	20	0.236721	2.046076	368.874704	0.007808	0.007191
RS	21	0.257795	2.046076	388.028095	0.008214	0.007616
RS	22	0.280187	1.798530	463.692758	0.009815	0.009184
RS	23	0.303981	1.798530	486.331340	0.010295	0.009793
RS	24	0.329264	1.519714	602.340643	0.012750	0.012282
RS	25	0.356129	1.519714	628.905981	0.013313	0.013091
RS	26	0.384676	1.274543	780.600409	0.016524	0.016456
RS	27	0.415009	1.274543	809.970222	0.017145	0.017410
RS	28	0.447241	1.086933	981.775316	0.020782	0.021324
RS	29	0.481489	1.086933	1010.747402	0.021395	0.022293
RS	30	0.517882	0.956452	1177.350849	0.024922	0.026157
RS	31	0.556551	0.956452	1201.130661	0.025425	0.026962
RS	32	0.597641	0.874069	1334.621489	0.028251	0.030084
RS	33	0.641303	0.874069	1348.446635	0.028544	0.030560
RS	34	0.687697	0.829320	1429.251315	0.030254	0.032445
RS	35	0.736995	0.829320	1430.197895	0.030274	0.032510
RS	36	0.789378	0.812512	1454.272487	0.030784	0.033056
RS	37	0.845039	0.812512	1441.934076	0.030523	0.032729
RS	38	0.904184	0.815275	1418.878590	0.030034	0.032179
RS	39	0.967031	0.815275	1394.700090	0.029523	0.031540
RS	40	1.033810	0.830597	1340.159438	0.028368	0.030282
RS	41	1.104769	0.830597	1306.300815	0.027651	0.029425
RS	42	1.180169	0.852508	1235.394808	0.026151	0.027819
RS	43	1.260288	0.852508	1193.886983	0.025272	0.026820
RS	44	1.345421	0.875817	1117.967818	0.023665	0.025132
RS	45	1.435882	0.875817	1070.359955	0.022657	0.024040
RS	46	1.532005	0.896380	996.065043	0.021084	0.022416
RS	47	1.634143	0.896380	943.497070	0.019972	0.021255
RS	48	1.742674	0.911693	873.317078	0.018486	0.019740
RS	49	1.857997	0.911693	816.857382	0.017291	0.018518
RS	50	1.980537	0.920994	750.845223	0.015894	0.017099
RS	51	2.110747	0.920994	691.857592	0.014645	0.015827
RS	52	2.249105	0.924947	629.348760	0.013322	0.014475
RS	53	2.396123	0.924947	569.729603	0.012060	0.013178
RS	54	2.552342	0.924458	510.855998	0.010814	0.011887
RS	55	2.718338	0.924458	452.945561	0.009588	0.010605
RS	56	2.894722	0.924458	397.073246	0.008405	0.009357
RS	57	3.082145	0.924458	343.925182	0.007280	0.008157
RS	58	3.281299	0.951605	286.612298	0.006067	0.006859
RS	59	3.492916	0.951605	243.410903	0.005152	0.005859
RS	60	3.717777	0.951605	203.840351	0.004315	0.004934
RS	61	3.956711	0.951605	168.175730	0.003560	0.004094
RS	62	4.210598	0.951605	136.569493	0.002891	0.003344
RS	63	4.480375	0.951605	426.903557	0.009037	0.010652
PA	4+25*2+4+6 0.209713499 0.049806747 4.480375385 0.299136619 0.620253602 0.763547118 0.906218400 1.175285719 1.503234155 1.832446542 2.087160275 2.165942699 2.046075593 1.798530306 1.519713683 1.274542781 1.086933481 0.956451870 0.874069462 0.829319944 0.812511799 0.815274571 0.830596677 0.852507990 0.875816514 0.896380301 0.911692758 0.920993615 0.924947191 0.924458374 0.951605109
//
IT	4639
RD	11
LK	-445241.094495
QD	-98.152594 -> -90.775258
RI	0.0277186533
TR	0.208060	0.050050
MT	4.510409
MM	C_pi: 0.962586, n_recomb: 47884.895401
RS	0	0.000000	0.303088	957.356905	0.019993	0.002689
RS	1	0.006269	0.303088	996.066968	0.020801	0.014701
RS	2	0.012932	0.303088	1034.967818	0.021614	0.019832
RS	3	0.020012	0.303088	1073.872372	0.022426	0.018684
RS	4	0.027536	0.629563	539.284757	0.011262	0.008661
RS	5	0.035532	0.629563	565.754322	0.011815	0.009081
RS	6	0.044029	0.759258	492.342645	0.010282	0.008135
RS	7	0.053059	0.759258	516.952230	0.010796	0.009074
RS	8	0.062655	0.889724	463.304654	0.009675	0.008424
RS	9	0.072853	0.889724	486.693864	0.010164	0.009106
RS	10	0.083690	1.157659	393.236892	0.008212	0.007482
RS	11	0.095206	1.157659	413.748100	0.008640	0.007917
RS	12	0.107445	1.495676	337.162961	0.007041	0.006536
RS	13	0.120451	1.495676	355.221399	0.007418	0.006892
RS	14	0.134272	1.847912	303.029894	0.006328	0.005944
RS	15	0.148959	1.847912	319.520049	0.006673	0.006225
RS	16	0.164568	2.133204	291.881816	0.006095	0.005706
RS	17	0.181155	2.133204	307.835029	0.006429	0.005954
RS	18	0.198782	2.234008	309.924338	0.006472	0.005995
RS	19	0.217514	2.234008	326.676224	0.006822	0.006288
RS	20	0.237420	2.116550	363.160970	0.007584	0.007015
RS	21	0.258575	2.116550	382.178962	0.007981	0.007428
RS	22	0.281056	1.855678	458.089654	0.009566	0.008982
RS	23	0.304946	1.855678	480.682961	0.010038	0.009571
RS	24	0.330334	1.558623	599.215969	0.012514	0.012078
RS	25	0.357314	1.558623	625.949133	0.013072	0.012865
RS	26	0.385985	1.297851	782.876826	0.016349	0.016289
RS	27	0.416453	1.297851	812.691987	0.016972	0.017224
RS	28	0.448832	1.099446	992.058417	0.020718	0.021237
RS	29	0.483241	1.099446	1021.670918	0.021336	0.022193
RS	30	0.519808	0.962400	1196.635027	0.024990	0.026177
RS	31	0.558666	0.962400	1221.007464	0.025499	0.026974
RS	32	0.599961	0.876531	1361.426126	0.028431	0.030199
RS	33	0.643845	0.876531	1375.522165	0.028726	0.030671
RS	34	0.690480	0.830431	1460.005282	0.030490	0.032609
RS	35	0.740039	0.830431	1460.783275	0.030506	0.032670
RS	36	0.792706	0.813761	1484.861374	0.031009	0.033211
RS	37	0.848674	0.813761	1472.019622	0.030741	0.032882
RS	38	0.908151	0.817700	1446.212621	0.030202	0.032283
RS	39	0.971356	0.817700	1421.424346	0.029684	0.031647
RS	40	1.038525	0.834875	1362.841551	0.028461	0.030321
RS	41	1.109904	0.834875	1328.476286	0.027743	0.029473
RS	42	1.185759	0.858981	1253.509710	0.026178	0.027805
RS	43	1.266370	0.858981	1211.708591	0.025305	0.026821
RS	44	1.352034	0.884475	1132.502344	0.023651	0.025088
RS	45	1.443069	0.884475	1084.813411	0.022655	0.024015
RS	46	1.539811	0.906890	1008.292180	0.021057	0.022367
RS	47	1.642619	0.906890	955.772100	0.019960	0.021228
RS	48	1.751872	0.923507	884.326938	0.018468	0.019707
RS	49	1.867975	0.923507	827.921652	0.017290	0.018507
RS	50	1.991357	0.933516	761.299610	0.015899	0.017094
RS	51	2.122474	0.933516	702.251529	0.014665	0.015841
RS	52	2.261812	0.937675	639.428186	0.013353	0.014501
RS	53	2.409885	0.937675	579.548524	0.012103	0.013217
RS	54	2.567242	0.937019	520.391473	0.010868	0.011937
RS	55	2.734464	0.937019	461.986954	0.009648	0.010663
RS	56	2.912170	0.937019	405.535853	0.008469	0.009419
RS	57	3.101018	0.937019	351.739622	0.007346	0.008221
RS	58	3.301705	0.967126	292.837642	0.006115	0.006904
RS	59	3.514974	0.967126	249.212182	0.005204	0.005908
RS	60	3.741614	0.967126	209.150480	0.004368	0.004986
RS	61	3.982464	0.967126	172.948078	0.003612	0.004146
RS	62	4.238413	0.967126	140.778419	0.002940	0.003393
RS	63	4.510409	0.967126	444.315749	0.009279	0.010907
PA	4+25*2+4+6 0.208060275 0.050050467 4.510409029 0.303087874 0.629562980 0.759257711 0.889723569 1.157658692 1.495676238 1.847911987 2.133203854 2.234008480 2.116550447 1.855677959 1.558622817 1.297851184 1.099446045 0.962400414 0.876531016 0.830430765 0.813760892 0.817699516 0.834875009 0.858981418 0.884475068 0.906889566 0.923507388 0.933515553 0.937675429 0.937019373 0.967126050
//
IT	4324
RD	12
LK	-445226.566807
QD	-94.675520 -> -87.802714
RI	0.0271443399
TR	0.206472	0.050288
MT	4.539545
MM	C_pi: 0.971019, n_recomb: 48518.624159
RS	0	0.000000	0.306893	959.423852	0.019774	0.002679
RS	1	0.006280	0.306893	998.545683	0.020581	0.014651
RS	2	0.012955	0.306893	1037.897031	0.021392	0.019767
RS	3	0.020048	0.306893	1077.292523	0.022204	0.018614
RS	4	0.027587	0.640251	538.824148	0.011106	0.008590
RS	5	0.035600	0.640251	565.436420	0.011654	0.008979
RS	6	0.044116	0.757100	501.930878	0.010345	0.008189
RS	7	0.053167	0.757100	527.039663	0.010863	0.009121
RS	8	0.062786	0.875379	478.702178	0.009866	0.008572
RS	9	0.073009	0.875379	502.807172	0.010363	0.009270
RS	10	0.083874	1.141105	405.464510	0.008357	0.007597
RS	11	0.095421	1.141105	426.581424	0.008792	0.008048
RS	12	0.107694	1.487113	344.613734	0.007103	0.006586
RS	13	0.120737	1.487113	363.080069	0.007483	0.006956
RS	14	0.134600	1.860112	305.963910	0.006306	0.005928
RS	15	0.149333	1.860112	322.656021	0.006650	0.006217
RS	16	0.164991	2.174895	291.057294	0.005999	0.005630
RS	17	0.181633	2.174895	307.036298	0.006328	0.005880
RS	18	0.199320	2.298217	306.439818	0.006316	0.005872
RS	19	0.218118	2.298217	323.105354	0.006659	0.006161
RS	20	0.238096	2.184311	358.177535	0.007382	0.006854
RS	21	0.259329	2.184311	377.080405	0.007772	0.007256
RS	22	0.281895	1.911084	453.111798	0.009339	0.008794
RS	23	0.305878	1.911084	475.668481	0.009804	0.009367
RS	24	0.331368	1.596477	596.456783	0.012293	0.011885
RS	25	0.358458	1.596477	623.351633	0.012848	0.012653
RS	26	0.387250	1.320629	785.134830	0.016182	0.016127
RS	27	0.417850	1.320629	815.379154	0.016805	0.017045
RS	28	0.450371	1.111820	1001.909195	0.020650	0.021148
RS	29	0.484935	1.111820	1032.147900	0.021273	0.022092
RS	30	0.521670	0.968469	1215.155568	0.025045	0.026187
RS	31	0.560711	0.968469	1240.120278	0.025560	0.026978
RS	32	0.602205	0.879251	1387.288069	0.028593	0.030300
RS	33	0.646304	0.879251	1401.673327	0.028889	0.030768
RS	34	0.693173	0.831843	1489.785475	0.030705	0.032757
RS	35	0.742985	0.831843	1490.430260	0.030719	0.032816
RS	36	0.795925	0.815287	1514.558020	0.031216	0.033352
RS	37	0.852190	0.815287	1501.260686	0.030942	0.033022
RS	38	0.911989	0.820334	1472.810741	0.030356	0.032377
RS	39	0.975543	0.820334	1447.465938	0.029833	0.031744
RS	40	1.043088	0.839273	1384.984196	0.028545	0.030356
RS	41	1.114875	0.839273	1350.162207	0.027828	0.029517
RS	42	1.191170	0.865477	1271.288669	0.026202	0.027791
RS	43	1.272257	0.865477	1229.232181	0.025335	0.026821
RS	44	1.358437	0.893060	1146.876597	0.023638	0.025046
RS	45	1.450028	0.893060	1099.127608	0.022654	0.023993
RS	46	1.547372	0.917236	1020.488455	0.021033	0.022323
RS	47	1.650828	0.917236	968.019959	0.019952	0.021204
RS	48	1.760782	0.935076	895.384169	0.018454	0.019679
RS	49	1.877641	0.935076	839.023033	0.017293	0.018498
RS	50	2.001839	0.945719	771.834378	0.015908	0.017093
RS	51	2.133837	0.945719	712.707065	0.014689	0.015857
RS	52	2.274125	0.950025	649.590068	0.013388	0.014529
RS	53	2.423222	0.950025	589.427766	0.012148	0.013257
RS	54	2.581683	0.949144	529.999303	0.010924	0.011988
RS	55	2.750096	0.949144	471.077743	0.009709	0.010721
RS	56	2.929085	0.949144	414.029366	0.008533	0.009480
RS	57	3.119315	0.949144	359.570669	0.007411	0.008284
RS	58	3.321491	0.982099	299.083747	0.006164	0.006948
RS	59	3.536365	0.982099	255.018331	0.005256	0.005957
RS	60	3.764732	0.982099	214.455101	0.004420	0.005037
RS	61	4.007442	0.982099	177.709062	0.003663	0.004196
RS	62	4.265394	0.982099	144.973628	0.002988	0.003441
RS	63	4.539545	0.982099	461.696807	0.009516	0.011155
PA	4+25*2+4+6 0.206471736 0.050288458 4.539544977 0.306893107 0.640251416 0.757100482 0.875379354 1.141104599 1.487112917 1.860112432 2.174895456 2.298217454 2.184310980 1.911084115 1.596477438 1.320629081 1.111820076 0.968469476 0.879250699 0.831843127 0.815287019 0.820334037 0.839273410 0.865476969 0.893060328 0.917235660 0.935076044 0.945719148 0.950024842 0.949144227 0.982098527
//
IT	4800
RD	13
LK	-445213.022352
QD	-91.484475 -> -85.060481
RI	0.0266195144
TR	0.204952	0.050523
MT	4.567537
MM	C_pi: 0.979221, n_recomb: 49141.618605
RS	0	0.000000	0.310430	962.019768	0.019576	0.002670
RS	1	0.006290	0.310430	1001.550053	0.020381	0.014606
RS	2	0.012976	0.310430	1041.345745	0.021191	0.019714
RS	3	0.020083	0.310430	1081.222915	0.022002	0.018561
RS	4	0.027636	0.652039	537.302055	0.010934	0.008509
RS	5	0.035665	0.652039	564.010721	0.011477	0.008868
RS	6	0.044198	0.756746	510.217861	0.010383	0.008228
RS	7	0.053269	0.756746	535.775326	0.010903	0.009151
RS	8	0.062910	0.862915	493.425312	0.010041	0.008711
RS	9	0.073157	0.862915	518.216597	0.010545	0.009421
RS	10	0.084049	1.125660	417.554581	0.008497	0.007711
RS	11	0.095627	1.125660	439.268969	0.008939	0.008176
RS	12	0.107932	1.477902	352.231665	0.007168	0.006641
RS	13	0.121012	1.477902	371.112155	0.007552	0.007022
RS	14	0.134914	1.869580	309.241350	0.006293	0.005919
RS	15	0.149690	1.869580	326.149880	0.006637	0.006216
RS	16	0.165397	2.212707	290.699954	0.005916	0.005564
RS	17	0.182091	2.212707	306.723411	0.006242	0.005817
RS	18	0.199835	2.358863	303.517512	0.006176	0.005761
RS	19	0.218695	2.358863	320.116428	0.006514	0.006047
RS	20	0.238742	2.249543	353.780122	0.007199	0.006706
RS	21	0.260050	2.249543	372.583470	0.007582	0.007099
RS	22	0.282698	1.964849	448.632484	0.009129	0.008619
RS	23	0.306771	1.964849	471.158058	0.009588	0.009177
RS	24	0.332357	1.633341	593.961239	0.012087	0.011703
RS	25	0.359554	1.633341	621.009673	0.012637	0.012453
RS	26	0.388461	1.342885	787.310286	0.016021	0.015970
RS	27	0.419186	1.342885	817.966115	0.016645	0.016872
RS	28	0.451845	1.124025	1011.291205	0.020579	0.021057
RS	29	0.486557	1.124025	1042.139882	0.021207	0.021991
RS	30	0.523453	0.974596	1232.896969	0.025089	0.026188
RS	31	0.562670	0.974596	1258.450686	0.025609	0.026974
RS	32	0.604353	0.882147	1412.201162	0.028737	0.030387
RS	33	0.648659	0.882147	1426.890316	0.029036	0.030853
RS	34	0.695752	0.833465	1518.591990	0.030902	0.032890
RS	35	0.745806	0.833465	1519.134417	0.030913	0.032948
RS	36	0.799010	0.816996	1543.363240	0.031406	0.033480
RS	37	0.855560	0.816996	1529.652495	0.031127	0.033150
RS	38	0.915667	0.823087	1498.667135	0.030497	0.032463
RS	39	0.979555	0.823087	1472.812721	0.029971	0.031833
RS	40	1.047462	0.843704	1406.571732	0.028623	0.030387
RS	41	1.119640	0.843704	1371.336401	0.027906	0.029556
RS	42	1.196359	0.871912	1288.700334	0.026224	0.027776
RS	43	1.277903	0.871912	1246.421030	0.025364	0.026820
RS	44	1.364577	0.901492	1161.048063	0.023627	0.025007
RS	45	1.456702	0.901492	1113.256212	0.022654	0.023972
RS	46	1.554623	0.927343	1032.598464	0.021013	0.022283
RS	47	1.658703	0.927343	980.184146	0.019946	0.021183
RS	48	1.769330	0.946327	906.427796	0.018445	0.019655
RS	49	1.886915	0.946327	850.101854	0.017299	0.018493
RS	50	2.011897	0.957536	782.389262	0.015921	0.017096
RS	51	2.144741	0.957536	723.166976	0.014716	0.015875
RS	52	2.285941	0.961932	659.777822	0.013426	0.014559
RS	53	2.436023	0.961932	599.315157	0.012196	0.013298
RS	54	2.595545	0.960772	539.630771	0.010981	0.012041
RS	55	2.765102	0.960772	480.174072	0.009771	0.010779
RS	56	2.945324	0.960772	422.514649	0.008598	0.009542
RS	57	3.136883	0.960772	367.383716	0.007476	0.008347
RS	58	3.340491	0.996460	305.321214	0.006213	0.006993
RS	59	3.556907	0.996460	260.804175	0.005307	0.006005
RS	60	3.786936	0.996460	219.732760	0.004471	0.005086
RS	61	4.031434	0.996460	182.440498	0.003713	0.004245
RS	62	4.291312	0.996460	149.139803	0.003035	0.003487
RS	63	4.567537	0.996460	478.985776	0.009747	0.011396
PA	4+25*2+4+6 0.204952391 0.050523378 4.567536809 0.310429695 0.652038882 0.756745605 0.862914972 1.125660267 1.477901569 1.869579736 2.212707063 2.358863203 2.249542882 1.964849394 1.633340681 1.342884822 1.124025353 0.974596206 0.882146995 0.833465441 0.816996296 0.823087160 0.843704389 0.871912481 0.901491993 0.927343438 0.946327355 0.957535948 0.961931682 0.960772324 0.996460443
//
IT	3783
RD	14
LK	-445200.354264
QD	-88.539123 -> -82.517856
RI	0.0261464625
TR	0.203504	0.050757
MT	4.594239
MM	C_pi: 0.987155, n_recomb: 49753.467557
RS	0	0.000000	0.313650	965.260932	0.019401	0.002662
RS	1	0.006300	0.313650	1005.199282	0.020204	0.014566
RS	2	0.012997	0.313650	1045.435814	0.021012	0.019672
RS	3	0.020115	0.313650	1085.787726	0.021823	0.018523
RS	4	0.027682	0.664726	534.924114	0.010751	0.008418
RS	5	0.035726	0.664726	561.688740	0.011289	0.008750
RS	6	0.044277	0.757922	517.303862	0.010397	0.008253
RS	7	0.053366	0.757922	543.262529	0.010919	0.009165
RS	8	0.063028	0.852105	507.455391	0.010199	0.008840
RS	9	0.073299	0.852105	532.902809	0.010711	0.009560
RS	10	0.084216	1.111281	429.460327	0.008632	0.007823
RS	11	0.095822	1.111281	451.761665	0.009080	0.008300
RS	12	0.108158	1.468288	359.951330	0.007235	0.006698
RS	13	0.121272	1.468288	379.248938	0.007623	0.007090
RS	14	0.135212	1.876745	312.783846	0.006287	0.005916
RS	15	0.150030	1.876745	329.919526	0.006631	0.006220
RS	16	0.165781	2.247011	290.722415	0.005843	0.005506
RS	17	0.182525	2.247011	306.805224	0.006167	0.005762
RS	18	0.200324	2.416198	301.057130	0.006051	0.005660
RS	19	0.219244	2.416198	317.605391	0.006384	0.005944
RS	20	0.239356	2.312358	349.873083	0.007032	0.006570
RS	21	0.260735	2.312358	368.589683	0.007408	0.006954
RS	22	0.283461	2.017054	444.565725	0.008935	0.008456
RS	23	0.307619	2.017054	467.063936	0.009388	0.009001
RS	24	0.333298	1.669236	591.677041	0.011892	0.011530
RS	25	0.360595	1.669236	618.870530	0.012439	0.012264
RS	26	0.389612	1.364625	789.376568	0.015866	0.015818
RS	27	0.420457	1.364625	820.425985	0.016490	0.016706
RS	28	0.453245	1.136033	1020.210189	0.020505	0.020965
RS	29	0.488099	1.136033	1051.651739	0.021137	0.021888
RS	30	0.525149	0.980731	1249.882108	0.025122	0.026181
RS	31	0.564532	0.980731	1276.019650	0.025647	0.026962
RS	32	0.606397	0.885159	1436.195198	0.028866	0.030462
RS	33	0.650899	0.885159	1451.200128	0.029168	0.030926
RS	34	0.698205	0.835232	1546.456186	0.031082	0.033011
RS	35	0.748491	0.835232	1546.923497	0.031092	0.033067
RS	36	0.801945	0.818824	1571.304699	0.031582	0.033597
RS	37	0.858767	0.818824	1557.218330	0.031299	0.033267
RS	38	0.919168	0.825895	1523.806691	0.030627	0.032540
RS	39	0.983374	0.825895	1497.484122	0.030098	0.031914
RS	40	1.051625	0.848109	1427.616925	0.028694	0.030414
RS	41	1.124176	0.848109	1392.006124	0.027978	0.029592
RS	42	1.201298	0.878233	1305.744364	0.026244	0.027761
RS	43	1.283278	0.878233	1263.269969	0.025391	0.026819
RS	44	1.370423	0.909721	1174.999798	0.023616	0.024971
RS	45	1.463058	0.909721	1127.179435	0.022655	0.023952
RS	46	1.561529	0.937165	1044.598264	0.020995	0.022246
RS	47	1.666203	0.937165	992.239284	0.019943	0.021165
RS	48	1.777472	0.957218	917.426937	0.018439	0.019635
RS	49	1.895750	0.957218	861.127686	0.017308	0.018491
RS	50	2.021480	0.968927	792.931326	0.015937	0.017102
RS	51	2.155131	0.968927	733.600196	0.014745	0.015895
RS	52	2.297202	0.973360	669.960535	0.013466	0.014591
RS	53	2.448223	0.973360	609.182396	0.012244	0.013341
RS	54	2.608758	0.971872	549.258366	0.011040	0.012094
RS	55	2.779406	0.971872	489.251522	0.009834	0.010837
RS	56	2.960805	0.971872	430.970172	0.008662	0.009603
RS	57	3.153632	0.971872	375.159920	0.007540	0.008408
RS	58	3.358607	1.010179	311.534535	0.006262	0.007037
RS	59	3.576496	1.010179	266.556595	0.005358	0.006052
RS	60	3.808110	1.010179	224.972344	0.004522	0.005134
RS	61	4.054317	1.010179	187.132947	0.003761	0.004292
RS	62	4.316034	1.010179	153.268916	0.003081	0.003533
RS	63	4.594239	1.010179	496.146922	0.009972	0.011630
PA	4+25*2+4+6 0.203503828 0.050756969 4.594238736 0.313649966 0.664725513 0.757921958 0.852104835 1.111280556 1.468287801 1.876745493 2.247010505 2.416198433 2.312358181 2.017054198 1.669235745 1.364624917 1.136033383 0.980731488 0.885158781 0.835231608 0.818823594 0.825894951 0.848108874 0.878232869 0.909721434 0.937165402 0.957218017 0.968926695 0.973360042 0.971872403 1.010179015
//
IT	4611
RD	15
LK	-445188.474263
QD	-85.806961 -> -80.149501
RI	0.0257249160
TR	0.202125	0.050990
MT	4.619607
MM	C_pi: 0.994802, n_recomb: 50353.895980
RS	0	0.000000	0.316531	969.196047	0.019248	0.002655
RS	1	0.006309	0.316531	1009.544101	0.020049	0.014533
RS	2	0.013016	0.316531	1050.219953	0.020857	0.019641
RS	3	0.020146	0.316531	1091.041580	0.021667	0.018502
RS	4	0.027726	0.678138	531.873802	0.010563	0.008320
RS	5	0.035784	0.678138	558.659718	0.011095	0.008627
RS	6	0.044351	0.760408	523.289782	0.010392	0.008265
RS	7	0.053458	0.760408	549.605362	0.010915	0.009165
RS	8	0.063140	0.842738	520.796391	0.010343	0.008960
RS	9	0.073432	0.842738	546.870100	0.010861	0.009688
RS	10	0.084374	1.097901	441.151349	0.008761	0.007932
RS	11	0.096006	1.097901	464.027684	0.009215	0.008420
RS	12	0.108372	1.458421	367.731545	0.007303	0.006757
RS	13	0.121518	1.458421	387.447163	0.007694	0.007159
RS	14	0.135494	1.881925	316.538336	0.006286	0.005918
RS	15	0.150351	1.881925	333.909402	0.006631	0.006228
RS	16	0.166145	2.278146	291.055484	0.005780	0.005456
RS	17	0.182936	2.278146	307.209603	0.006101	0.005714
RS	18	0.200787	2.470441	298.982070	0.005938	0.005568
RS	19	0.219763	2.470441	315.492826	0.006266	0.005850
RS	20	0.239937	2.372894	346.376911	0.006879	0.006444
RS	21	0.261384	2.372894	365.017203	0.007249	0.006821
RS	22	0.284183	2.067753	440.849611	0.008755	0.008303
RS	23	0.308421	2.067753	463.323159	0.009201	0.008836
RS	24	0.334189	1.704207	589.559377	0.011708	0.011365
RS	25	0.361581	1.704207	616.889163	0.012251	0.012085
RS	26	0.390703	1.385860	791.318929	0.015715	0.015671
RS	27	0.421661	1.385860	822.744153	0.016339	0.016545
RS	28	0.454572	1.147833	1028.673658	0.020429	0.020871
RS	29	0.489560	1.147833	1060.690549	0.021065	0.021786
RS	30	0.526755	0.986844	1266.135821	0.025145	0.026168
RS	31	0.566297	0.986844	1292.850597	0.025675	0.026945
RS	32	0.608334	0.888243	1459.302317	0.028981	0.030526
RS	33	0.653022	0.888243	1474.632559	0.029285	0.030989
RS	34	0.700530	0.837097	1573.407023	0.031247	0.033119
RS	35	0.751036	0.837097	1573.823543	0.031255	0.033176
RS	36	0.804727	0.820725	1598.408547	0.031743	0.033704
RS	37	0.861806	0.820725	1583.980673	0.031457	0.033375
RS	38	0.922486	0.828719	1548.244932	0.030747	0.032611
RS	39	0.986995	0.828719	1521.491825	0.030216	0.031989
RS	40	1.055573	0.852454	1448.125812	0.028759	0.030438
RS	41	1.128478	0.852454	1412.173616	0.028045	0.029624
RS	42	1.205982	0.884409	1322.416912	0.026262	0.027747
RS	43	1.288376	0.884409	1279.771953	0.025416	0.026818
RS	44	1.375969	0.917724	1188.718485	0.023607	0.024937
RS	45	1.469087	0.917724	1140.881920	0.022657	0.023935
RS	46	1.568080	0.946682	1056.464762	0.020981	0.022213
RS	47	1.673319	0.946682	1004.162061	0.019942	0.021149
RS	48	1.785197	0.967733	928.354157	0.018437	0.019619
RS	49	1.904134	0.967733	872.074344	0.017319	0.018491
RS	50	2.030574	0.979881	803.432171	0.015956	0.017110
RS	51	2.164992	0.979881	743.980712	0.014775	0.015917
RS	52	2.307890	0.984302	680.113208	0.013507	0.014625
RS	53	2.459803	0.984302	619.007183	0.012293	0.013384
RS	54	2.621300	0.982441	558.860651	0.011099	0.012148
RS	55	2.792986	0.982441	498.291547	0.009896	0.010895
RS	56	2.975504	0.982441	439.379998	0.008726	0.009663
RS	57	3.169537	0.982441	382.885674	0.007604	0.008469
RS	58	3.375811	1.023253	317.712444	0.006310	0.007080
RS	59	3.595099	1.023253	272.266415	0.005407	0.006099
RS	60	3.828222	1.023253	230.166342	0.004571	0.005181
RS	61	4.076053	1.023253	191.780221	0.003809	0.004338
RS	62	4.339519	1.023253	157.355817	0.003125	0.003577
RS	63	4.619607	1.023253	513.156726	0.010191	0.011857
PA	4+25*2+4+6 0.202124697 0.050990042 4.619607086 0.316531389 0.678137605 0.760407704 0.842738455 1.097900585 1.458420810 1.881925186 2.278146006 2.470440864 2.372894132 2.067752936 1.704206763 1.385859987 1.147832689 0.986843664 0.888243317 0.837097102 0.820725064 0.828719410 0.852453854 0.884409367 0.917723539 0.946682058 0.967732959 0.979881195 0.984302471 0.982441387 1.023252527
//
IT	4272
RD	16
LK	-445177.307299
QD	-83.262051 -> -77.935110
RI	0.0253488977
TR	0.200811	0.051223
MT	4.643679
MM	C_pi: 1.002170, n_recomb: 50943.166431
RS	0	0.000000	0.319094	973.762842	0.019115	0.002649
RS	1	0.006318	0.319094	1014.522398	0.019915	0.014505
RS	2	0.013034	0.319094	1055.636506	0.020722	0.019620
RS	3	0.020175	0.319094	1096.923603	0.021532	0.018493
RS	4	0.027767	0.692141	528.306250	0.010371	0.008216
RS	5	0.035839	0.692141	555.084180	0.010896	0.008502
RS	6	0.044421	0.764011	528.289041	0.010370	0.008266
RS	7	0.053545	0.764011	554.921142	0.010893	0.009153
RS	8	0.063245	0.834644	533.464720	0.010472	0.009072
RS	9	0.073558	0.834644	560.135868	0.010995	0.009806
RS	10	0.084523	1.085492	452.598040	0.008884	0.008038
RS	11	0.096180	1.085492	476.036278	0.009344	0.008536
RS	12	0.108574	1.448461	375.535682	0.007372	0.006817
RS	13	0.121751	1.448461	395.668522	0.007767	0.007228
RS	14	0.135760	1.885451	320.458719	0.006291	0.005924
RS	15	0.150654	1.885451	338.071342	0.006636	0.006241
RS	16	0.166489	2.306426	291.649304	0.005725	0.005412
RS	17	0.183325	2.306426	307.884684	0.006044	0.005672
RS	18	0.201224	2.521778	297.239235	0.005835	0.005484
RS	19	0.220254	2.521778	313.723865	0.006158	0.005764
RS	20	0.240487	2.431243	343.240637	0.006738	0.006327
RS	21	0.261997	2.431243	361.813889	0.007102	0.006698
RS	22	0.284867	2.117011	437.441684	0.008587	0.008160
RS	23	0.309181	2.117011	459.892943	0.009028	0.008681
RS	24	0.335031	1.738285	587.590548	0.011534	0.011209
RS	25	0.362514	1.738285	615.048600	0.012073	0.011915
RS	26	0.391734	1.406602	793.147086	0.015569	0.015528
RS	27	0.422799	1.406602	824.931380	0.016193	0.016390
RS	28	0.455828	1.159416	1036.716896	0.020350	0.020776
RS	29	0.490942	1.159416	1069.292076	0.020990	0.021683
RS	30	0.528276	0.992916	1281.705457	0.025160	0.026148
RS	31	0.567967	0.992916	1308.990374	0.025695	0.026921
RS	32	0.610166	0.891376	1481.576551	0.029083	0.030581
RS	33	0.655032	0.891376	1497.240201	0.029390	0.031043
RS	34	0.702731	0.839033	1599.501463	0.031398	0.033218
RS	35	0.753444	0.839033	1599.889093	0.031405	0.033274
RS	36	0.807361	0.822674	1624.726654	0.031893	0.033802
RS	37	0.864684	0.822674	1609.988209	0.031604	0.033474
RS	38	0.925629	0.831539	1572.025408	0.030858	0.032676
RS	39	0.990423	0.831539	1544.875633	0.030325	0.032058
RS	40	1.059312	0.856723	1468.130472	0.028819	0.030459
RS	41	1.132552	0.856723	1431.867180	0.028107	0.029654
RS	42	1.210419	0.890432	1338.736468	0.026279	0.027732
RS	43	1.293206	0.890432	1295.942419	0.025439	0.026817
RS	44	1.381222	0.925494	1202.209777	0.023599	0.024905
RS	45	1.474799	0.925494	1154.367560	0.022660	0.023918
RS	46	1.574288	0.955894	1068.195553	0.020968	0.022183
RS	47	1.680062	0.955894	1015.949492	0.019943	0.021136
RS	48	1.792519	0.977877	939.201245	0.018436	0.019605
RS	49	1.912080	0.977877	882.934226	0.017332	0.018493
RS	50	2.039194	0.990409	813.881640	0.015976	0.017121
RS	51	2.174339	0.990409	754.299700	0.014807	0.015941
RS	52	2.318022	0.994774	690.225407	0.013549	0.014660
RS	53	2.470782	0.994774	628.780894	0.012343	0.013428
RS	54	2.633193	0.992497	568.429362	0.011158	0.012203
RS	55	2.805864	0.992497	507.287598	0.009958	0.010953
RS	56	2.989444	0.992497	447.738996	0.008789	0.009723
RS	57	3.184621	0.992497	390.556985	0.007667	0.008529
RS	58	3.392129	1.035703	323.851346	0.006357	0.007124
RS	59	3.612747	1.035703	277.931222	0.005456	0.006145
RS	60	3.847302	1.035703	235.313147	0.004619	0.005228
RS	61	4.096675	1.035703	196.381214	0.003855	0.004384
RS	62	4.361802	1.035703	161.399678	0.003168	0.003620
RS	63	4.643679	1.035703	530.007845	0.010404	0.012079
PA	4+25*2+4+6 0.200811319 0.051222702 4.643679288 0.319094096 0.692141409 0.764011130 0.834643609 1.085492119 1.448460872 1.885450960 2.306425776 2.521778017 2.431242503 2.117010597 1.738285178 1.406602104 1.159416366 0.992915818 0.891375873 0.839033423 0.822674389 0.831538511 0.856722724 0.890431518 0.925494086 0.955893596 0.977877499 0.990409132 0.994773714 0.992497447 1.035703332
//
IT	3949
RD	17
LK	-445166.789071
QD	-80.881713 -> -75.856552
RI	0.0250149757
TR	0.199559	0.051455
MT	4.666531
MM	C_pi: 1.009267, n_recomb: 51521.325160
RS	0	0.000000	0.321352	978.919585	0.019000	0.002644
RS	1	0.006326	0.321352	1020.092800	0.019799	0.014482
RS	2	0.013051	0.321352	1061.644671	0.020606	0.019607
RS	3	0.020203	0.321352	1103.393798	0.021416	0.018497
RS	4	0.027806	0.706627	524.345072	0.010177	0.008109
RS	5	0.035891	0.706627	551.090281	0.010696	0.008376
RS	6	0.044487	0.768580	532.399436	0.010334	0.008257
RS	7	0.053627	0.768580	559.311011	0.010856	0.009132
RS	8	0.063345	0.827652	545.491411	0.010588	0.009175
RS	9	0.073677	0.827652	572.732637	0.011116	0.009914
RS	10	0.084664	1.073964	463.798146	0.009002	0.008141
RS	11	0.096345	1.073964	487.785192	0.009468	0.008647
RS	12	0.108765	1.438496	383.340829	0.007440	0.006878
RS	13	0.121971	1.438496	403.889064	0.007839	0.007297
RS	14	0.136012	1.887521	324.519290	0.006299	0.005933
RS	15	0.150941	1.887521	342.378518	0.006645	0.006256
RS	16	0.166815	2.332099	292.464848	0.005677	0.005374
RS	17	0.183693	2.332099	308.789884	0.005993	0.005636
RS	18	0.201638	2.570399	295.781165	0.005741	0.005408
RS	19	0.220719	2.570399	312.249407	0.006061	0.005685
RS	20	0.241007	2.487521	340.415418	0.006607	0.006219
RS	21	0.262577	2.487521	358.929628	0.006967	0.006583
RS	22	0.285513	2.164898	434.301940	0.008430	0.008025
RS	23	0.309899	2.164898	456.732839	0.008865	0.008536
RS	24	0.335828	1.771518	585.746951	0.011369	0.011060
RS	25	0.363397	1.771518	613.325609	0.011904	0.011754
RS	26	0.392710	1.426874	794.860665	0.015428	0.015390
RS	27	0.423877	1.426874	826.988029	0.016051	0.016241
RS	28	0.457016	1.170787	1044.360761	0.020270	0.020682
RS	29	0.492251	1.170787	1077.477500	0.020913	0.021581
RS	30	0.529715	0.998938	1296.625163	0.025167	0.026123
RS	31	0.569549	0.998938	1324.472566	0.025707	0.026894
RS	32	0.611902	0.894540	1503.055711	0.029173	0.030628
RS	33	0.656935	0.894540	1519.059501	0.029484	0.031089
RS	34	0.704816	0.841023	1624.775244	0.031536	0.033307
RS	35	0.755726	0.841023	1625.153922	0.031543	0.033363
RS	36	0.809856	0.824655	1650.290312	0.032031	0.033892
RS	37	0.867411	0.824655	1635.269714	0.031740	0.033565
RS	38	0.928606	0.834340	1595.172456	0.030961	0.032736
RS	39	0.993672	0.834340	1567.656995	0.030427	0.032122
RS	40	1.062854	0.860909	1487.644566	0.028874	0.030477
RS	41	1.136413	0.860909	1451.097825	0.028165	0.029681
RS	42	1.214624	0.896300	1354.705260	0.026294	0.027718
RS	43	1.297783	0.896300	1311.781782	0.025461	0.026815
RS	44	1.386202	0.933039	1215.467595	0.023592	0.024875
RS	45	1.480214	0.933039	1167.629456	0.022663	0.023904
RS	46	1.580173	0.964812	1079.776864	0.020958	0.022155
RS	47	1.686456	0.964812	1027.588368	0.019945	0.021124
RS	48	1.799461	0.987667	949.953112	0.018438	0.019594
RS	49	1.919615	0.987667	893.693500	0.017346	0.018497
RS	50	2.047369	1.000530	824.264022	0.015999	0.017133
RS	51	2.183204	1.000530	764.543361	0.014839	0.015966
RS	52	2.327632	1.004797	700.283096	0.013592	0.014696
RS	53	2.481196	1.004797	638.491623	0.012393	0.013472
RS	54	2.644474	1.002070	577.951896	0.011218	0.012258
RS	55	2.818081	1.002070	516.229474	0.010020	0.011011
RS	56	3.002669	1.002070	456.039016	0.008851	0.009783
RS	57	3.198934	1.002070	398.167425	0.007728	0.008589
RS	58	3.407613	1.047566	329.945636	0.006404	0.007168
RS	59	3.629494	1.047566	283.547025	0.005503	0.006190
RS	60	3.865409	1.047566	240.409960	0.004666	0.005273
RS	61	4.116248	1.047566	200.933966	0.003900	0.004428
RS	62	4.382954	1.047566	165.399101	0.003210	0.003662
RS	63	4.666531	1.047566	546.693261	0.010611	0.012294
PA	4+25*2+4+6 0.199559164 0.051454714 4.666530645 0.321352394 0.706627470 0.768579563 0.827651737 1.073964065 1.438495742 1.887521479 2.332099262 2.570398991 2.487521050 2.164897802 1.771518251 1.426873950 1.170787442 0.998937745 0.894539880 0.841022632 0.824655412 0.834340042 0.860909209 0.896299576 0.933038500 0.964811888 0.987666756 1.000530219 1.004797337 1.002070070 1.047566325
//
IT	4849
RD	18
LK	-445156.863260
QD	-78.648140 -> -73.899758
RI	0.0247194305
TR	0.198365	0.051686
MT	4.688208
MM	C_pi: 1.016101, n_recomb: 52088.463464
RS	0	0.000000	0.323327	984.608059	0.018903	0.002640
RS	1	0.006333	0.323327	1026.196827	0.019701	0.014464
RS	2	0.013068	0.323327	1068.185948	0.020507	0.019601
RS	3	0.020229	0.323327	1110.393905	0.021317	0.018510
RS	4	0.027843	0.721484	520.105634	0.009985	0.008000
RS	5	0.035940	0.721484	546.797838	0.010497	0.008250
RS	6	0.044549	0.773957	535.730005	0.010285	0.008240
RS	7	0.053704	0.773957	562.887759	0.010806	0.009101
RS	8	0.063439	0.821633	556.898072	0.010691	0.009270
RS	9	0.073790	0.821633	584.683060	0.011225	0.010013
RS	10	0.084797	1.063255	474.741698	0.009114	0.008240
RS	11	0.096500	1.063255	499.264124	0.009585	0.008755
RS	12	0.108945	1.428589	391.128433	0.007509	0.006940
RS	13	0.122179	1.428589	412.089372	0.007911	0.007367
RS	14	0.136250	1.888359	328.689526	0.006310	0.005946
RS	15	0.151212	1.888359	346.799025	0.006658	0.006275
RS	16	0.167123	2.355365	293.472587	0.005634	0.005340
RS	17	0.184040	2.355365	309.894492	0.005949	0.005605
RS	18	0.202030	2.616451	294.571053	0.005655	0.005338
RS	19	0.221158	2.616451	311.031377	0.005971	0.005614
RS	20	0.241498	2.541789	337.866447	0.006486	0.006118
RS	21	0.263126	2.541789	356.328788	0.006841	0.006476
RS	22	0.286124	2.211455	431.400733	0.008282	0.007899
RS	23	0.310579	2.211455	453.812955	0.008712	0.008400
RS	24	0.336582	1.803935	584.012043	0.011212	0.010919
RS	25	0.364232	1.803935	611.704052	0.011744	0.011600
RS	26	0.393634	1.446687	796.463373	0.015291	0.015256
RS	27	0.424897	1.446687	828.918515	0.015914	0.016096
RS	28	0.458141	1.181946	1051.624740	0.020189	0.020587
RS	29	0.493489	1.181946	1085.266592	0.020835	0.021479
RS	30	0.531077	1.004896	1310.929297	0.025167	0.026094
RS	31	0.571045	1.004896	1339.330952	0.025713	0.026862
RS	32	0.613545	0.897717	1523.778043	0.029254	0.030666
RS	33	0.658736	0.897717	1540.127286	0.029568	0.031127
RS	34	0.706789	0.843046	1649.262678	0.031663	0.033387
RS	35	0.757886	0.843046	1649.650415	0.031670	0.033444
RS	36	0.812219	0.826652	1675.129248	0.032159	0.033974
RS	37	0.869992	0.826652	1659.852515	0.031866	0.033649
RS	38	0.931425	0.837112	1617.706805	0.031057	0.032790
RS	39	0.996749	0.837112	1589.854187	0.030522	0.032181
RS	40	1.066209	0.865006	1506.680226	0.028925	0.030494
RS	41	1.140069	0.865006	1469.875426	0.028219	0.029706
RS	42	1.218607	0.902011	1370.327538	0.026308	0.027704
RS	43	1.302119	0.902011	1327.292544	0.025482	0.026813
RS	44	1.390919	0.940358	1228.488964	0.023585	0.024847
RS	45	1.485344	0.940358	1180.663734	0.022667	0.023890
RS	46	1.585749	0.973443	1091.199978	0.020949	0.022130
RS	47	1.692513	0.973443	1039.070076	0.019948	0.021114
RS	48	1.806039	0.997112	960.596133	0.018442	0.019585
RS	49	1.926755	0.997112	904.339824	0.017362	0.018502
RS	50	2.055116	1.010259	834.566201	0.016022	0.017148
RS	51	2.191607	1.010259	774.700267	0.014873	0.015992
RS	52	2.336742	1.014394	710.273338	0.013636	0.014734
RS	53	2.491069	1.014394	648.128623	0.012443	0.013517
RS	54	2.655169	1.011181	587.419040	0.011277	0.012313
RS	55	2.829663	1.011181	525.109807	0.010081	0.011069
RS	56	3.015209	1.011181	464.274257	0.008913	0.009842
RS	57	3.212505	1.011181	405.712493	0.007789	0.008647
RS	58	3.422297	1.058869	335.991213	0.006450	0.007211
RS	59	3.645376	1.058869	289.111026	0.005550	0.006235
RS	60	3.882583	1.058869	245.454929	0.004712	0.005318
RS	61	4.134813	1.058869	205.437280	0.003944	0.004471
RS	62	4.403017	1.058869	169.353307	0.003251	0.003703
RS	63	4.688208	1.058869	563.208787	0.010813	0.012505
PA	4+25*2+4+6 0.198364882 0.051686035 4.688208302 0.323327105 0.721483934 0.773956665 0.821632852 1.063254649 1.428589224 1.888359417 2.355365187 2.616450779 2.541789441 2.211454700 1.803935446 1.446687146 1.181946242 1.004896403 0.897717036 0.843046484 0.826651625 0.837112221 0.865006287 0.902010774 0.940358117 0.973442521 0.997112372 1.010259276 1.014393605 1.011181223 1.058868744
//
IT	4381
RD	19
LK	-445147.481889
QD	-76.546492 -> -72.052952
RI	0.0244550329
TR	0.197224	0.051916
MT	4.708804
MM	C_pi: 1.022692, n_recomb: 52645.105657
RS	0	0.000000	0.325062	990.715462	0.018819	0.002636
RS	1	0.006341	0.325062	1032.720394	0.019617	0.014450
RS	2	0.013083	0.325062	1075.145370	0.020423	0.019602
RS	3	0.020253	0.325062	1117.808533	0.021233	0.018532
RS	4	0.027878	0.736648	515.666733	0.009795	0.007889
RS	5	0.035986	0.736648	542.289049	0.010301	0.008125
RS	6	0.044609	0.780044	538.365467	0.010226	0.008216
RS	7	0.053778	0.780044	565.739179	0.010746	0.009064
RS	8	0.063528	0.816452	567.733683	0.010784	0.009358
RS	9	0.073897	0.816452	596.038314	0.011322	0.010104
RS	10	0.084923	1.053305	485.430519	0.009221	0.008336
RS	11	0.096648	1.053305	510.475205	0.009697	0.008857
RS	12	0.109116	1.418796	398.888810	0.007577	0.007001
RS	13	0.122376	1.418796	420.259420	0.007983	0.007436
RS	14	0.136475	1.888126	332.955084	0.006325	0.005961
RS	15	0.151469	1.888126	351.317965	0.006673	0.006295
RS	16	0.167414	2.376489	294.642813	0.005597	0.005311
RS	17	0.184370	2.376489	311.167638	0.005911	0.005578
RS	18	0.202400	2.660116	293.578615	0.005577	0.005273
RS	19	0.221574	2.660116	310.038520	0.005889	0.005547
RS	20	0.241964	2.594194	335.559388	0.006374	0.006024
RS	21	0.263646	2.594194	353.976201	0.006724	0.006377
RS	22	0.286703	2.256755	428.714891	0.008143	0.007779
RS	23	0.311223	2.256755	451.110141	0.008569	0.008272
RS	24	0.337297	1.835571	582.382141	0.011062	0.010783
RS	25	0.365024	1.835571	610.181186	0.011590	0.011454
RS	26	0.394509	1.466062	797.971624	0.015158	0.015126
RS	27	0.425864	1.466062	830.740553	0.015780	0.015955
RS	28	0.459206	1.192899	1058.545722	0.020107	0.020492
RS	29	0.494663	1.192899	1092.697237	0.020756	0.021378
RS	30	0.532368	1.010789	1324.668237	0.025162	0.026061
RS	31	0.572464	1.010789	1353.616102	0.025712	0.026826
RS	32	0.615102	0.900901	1543.798931	0.029325	0.030699
RS	33	0.660444	0.900901	1560.498311	0.029642	0.031159
RS	34	0.708660	0.845095	1673.023680	0.031779	0.033460
RS	35	0.759934	0.845095	1673.436860	0.031787	0.033518
RS	36	0.814459	0.828656	1699.297255	0.032278	0.034050
RS	37	0.872441	0.828656	1683.788233	0.031984	0.033727
RS	38	0.934099	0.839851	1639.675414	0.031146	0.032840
RS	39	0.999667	0.839851	1611.511531	0.030611	0.032235
RS	40	1.069392	0.869015	1525.274051	0.028973	0.030509
RS	41	1.143538	0.869015	1488.234006	0.028269	0.029728
RS	42	1.222385	0.907572	1385.627941	0.026320	0.027691
RS	43	1.306232	0.907572	1342.497418	0.025501	0.026811
RS	44	1.395395	0.947466	1241.288369	0.023578	0.024821
RS	45	1.490212	0.947466	1193.483858	0.022670	0.023877
RS	46	1.591041	0.981802	1102.473347	0.020942	0.022107
RS	47	1.698262	0.981802	1050.402733	0.019953	0.021106
RS	48	1.812283	1.006236	971.133887	0.018447	0.019579
RS	49	1.933532	1.006236	914.877168	0.017378	0.018509
RS	50	2.062470	1.019623	844.788784	0.016047	0.017164
RS	51	2.199583	1.019623	784.771980	0.014907	0.016018
RS	52	2.345390	1.023591	720.198070	0.013680	0.014772
RS	53	2.500441	1.023591	657.694497	0.012493	0.013562
RS	54	2.665324	1.019864	596.831809	0.011337	0.012369
RS	55	2.840662	1.019864	533.930429	0.010142	0.011127
RS	56	3.027117	1.019864	472.447104	0.008974	0.009900
RS	57	3.225394	1.019864	413.194889	0.007849	0.008705
RS	58	3.436243	1.069648	341.990354	0.006496	0.007253
RS	59	3.660461	1.069648	294.625830	0.005596	0.006279
RS	60	3.898896	1.069648	250.450724	0.004757	0.005362
RS	61	4.152449	1.069648	209.893687	0.003987	0.004514
RS	62	4.422078	1.069648	173.264550	0.003291	0.003743
RS	63	4.708804	1.069648	579.559762	0.011009	0.012710
PA	4+25*2+4+6 0.197223952 0.051916264 4.708804073 0.325061566 0.736648448 0.780043797 0.816452474 1.053305041 1.418795548 1.888126203 2.376488934 2.660116265 2.594193534 2.256755127 1.835571273 1.466061829 1.192899165 1.010789499 0.900900983 0.845095256 0.828656021 0.839851300 0.869015055 0.907572126 0.947465669 0.981802287 1.006235978 1.019623128 1.023590567 1.019863636 1.069647835
//
IT	5261
RD	20
LK	-445138.601587
QD	-74.562927 -> -70.304899
RI	0.0242203392
TR	0.196133	0.052145
MT	4.728374
MM	C_pi: 1.029047, n_recomb: 53191.213850
RS	0	0.000000	0.326567	997.215146	0.018748	0.002633
RS	1	0.006347	0.326567	1039.636874	0.019545	0.014439
RS	2	0.013098	0.326567	1082.496448	0.020351	0.019608
RS	3	0.020277	0.326567	1125.611452	0.021162	0.018561
RS	4	0.027911	0.752057	511.090405	0.009609	0.007779
RS	5	0.036030	0.752057	537.628638	0.010107	0.008002
RS	6	0.044665	0.786735	540.387085	0.010159	0.008185
RS	7	0.053847	0.786735	567.949339	0.010678	0.009021
RS	8	0.063612	0.812013	578.021379	0.010867	0.009439
RS	9	0.073997	0.812013	606.822543	0.011408	0.010187
RS	10	0.085042	1.044040	495.867634	0.009322	0.008429
RS	11	0.096787	1.044040	521.421651	0.009803	0.008956
RS	12	0.109278	1.409167	406.602728	0.007644	0.007063
RS	13	0.122562	1.409167	428.379110	0.008054	0.007504
RS	14	0.136689	1.886979	337.294057	0.006341	0.005979
RS	15	0.151713	1.886979	355.912434	0.006691	0.006318
RS	16	0.167690	2.395633	295.953617	0.005564	0.005285
RS	17	0.184681	2.395633	312.586516	0.005877	0.005554
RS	18	0.202751	2.701512	292.777695	0.005504	0.005213
RS	19	0.221968	2.701512	309.243760	0.005814	0.005487
RS	20	0.242405	2.644780	333.469094	0.006269	0.005936
RS	21	0.264139	2.644780	351.846101	0.006615	0.006284
RS	22	0.287252	2.300828	426.222286	0.008013	0.007666
RS	23	0.311833	2.300828	448.602058	0.008434	0.008150
RS	24	0.337974	1.866449	580.843522	0.010920	0.010654
RS	25	0.365774	1.866449	608.743555	0.011444	0.011314
RS	26	0.395338	1.485003	799.389028	0.015029	0.014999
RS	27	0.426780	1.485003	832.458319	0.015650	0.015820
RS	28	0.460217	1.203641	1065.142585	0.020025	0.020398
RS	29	0.495776	1.203641	1099.788493	0.020676	0.021278
RS	30	0.533592	1.016608	1337.866611	0.025152	0.026025
RS	31	0.573809	1.016608	1367.352055	0.025706	0.026788
RS	32	0.616579	0.904077	1563.147089	0.029387	0.030725
RS	33	0.662063	0.904077	1580.199867	0.029708	0.031186
RS	34	0.710435	0.847156	1696.081199	0.031886	0.033526
RS	35	0.761876	0.847156	1696.534387	0.031895	0.033584
RS	36	0.816583	0.830658	1722.809732	0.032389	0.034120
RS	37	0.874763	0.830658	1707.090328	0.032093	0.033799
RS	38	0.936635	0.842550	1661.086501	0.031229	0.032886
RS	39	1.002435	0.842550	1632.635327	0.030694	0.032286
RS	40	1.072411	0.872933	1543.427503	0.029017	0.030522
RS	41	1.146829	0.872933	1506.173359	0.028316	0.029749
RS	42	1.225971	0.912985	1400.600773	0.026331	0.027677
RS	43	1.310136	0.912985	1357.389684	0.025519	0.026808
RS	44	1.399643	0.954367	1253.854114	0.023573	0.024795
RS	45	1.494832	0.954367	1206.077984	0.022674	0.023866
RS	46	1.596063	0.989902	1113.580479	0.020935	0.022086
RS	47	1.703719	0.989902	1061.570742	0.019958	0.021099
RS	48	1.818209	1.015052	981.549892	0.018453	0.019574
RS	49	1.939966	1.015052	925.290441	0.017396	0.018517
RS	50	2.069452	1.028639	854.915775	0.016072	0.017181
RS	51	2.207156	1.028639	794.744351	0.014941	0.016046
RS	52	2.353601	1.032410	730.042396	0.013725	0.014810
RS	53	2.509342	1.032410	667.176578	0.012543	0.013607
RS	54	2.674968	1.028142	606.178484	0.011396	0.012424
RS	55	2.851107	1.028142	542.681742	0.010202	0.011184
RS	56	3.038426	1.028142	480.549812	0.009034	0.009958
RS	57	3.237636	1.028142	420.608459	0.007907	0.008762
RS	58	3.449490	1.079934	347.937643	0.006541	0.007296
RS	59	3.674791	1.079934	300.087504	0.005642	0.006322
RS	60	3.914394	1.079934	255.394562	0.004801	0.005405
RS	61	4.169204	1.079934	214.301263	0.004029	0.004555
RS	62	4.440189	1.079934	177.131521	0.003330	0.003782
RS	63	4.728374	1.079934	595.742142	0.011200	0.012910
PA	4+25*2+4+6 0.196133175 0.052145253 4.728374394 0.326567095 0.752057230 0.786735247 0.812012727 1.044039943 1.409167109 1.886979184 2.395633185 2.701511879 2.644779734 2.300828072 1.866448998 1.485003205 1.203640736 1.016607504 0.904077320 0.847155656 0.830658165 0.842550483 0.872932591 0.912985139 0.954367165 0.989902388 1.015051540 1.028639356 1.032410281 1.028142072 1.079933906
//
IT	3929
RD	21
LK	-445130.185283
QD	-72.687051 -> -68.647356
RI	0.0240100585
TR	0.195088	0.052372
MT	4.747024
MM	C_pi: 1.035188, n_recomb: 53727.254154
RS	0	0.000000	0.327880	1004.016557	0.018687	0.002631
RS	1	0.006354	0.327880	1046.854618	0.019485	0.014431
RS	2	0.013112	0.327880	1090.146753	0.020290	0.019618
RS	3	0.020299	0.327880	1133.709816	0.021101	0.018596
RS	4	0.027942	0.767633	506.451029	0.009426	0.007669
RS	5	0.036072	0.767633	532.894463	0.009919	0.007880
RS	6	0.044718	0.793941	541.877164	0.010086	0.008150
RS	7	0.053913	0.793941	569.603646	0.010602	0.008972
RS	8	0.063692	0.808240	587.786990	0.010940	0.009514
RS	9	0.074093	0.808240	617.062864	0.011485	0.010263
RS	10	0.085155	1.035434	506.046243	0.009419	0.008519
RS	11	0.096920	1.035434	532.096650	0.009904	0.009051
RS	12	0.109432	1.399730	414.265893	0.007711	0.007124
RS	13	0.122739	1.399730	436.444077	0.008123	0.007572
RS	14	0.136892	1.885046	341.695849	0.006360	0.005998
RS	15	0.151944	1.885046	360.571461	0.006711	0.006342
RS	16	0.167952	2.412973	297.388994	0.005535	0.005263
RS	17	0.184978	2.412973	314.134562	0.005847	0.005534
RS	18	0.203085	2.740812	292.145061	0.005438	0.005158
RS	19	0.222343	2.740812	308.623109	0.005744	0.005430
RS	20	0.242824	2.693656	331.573133	0.006171	0.005854
RS	21	0.264607	2.693656	349.915583	0.006513	0.006197
RS	22	0.287774	2.343743	423.905487	0.007890	0.007559
RS	23	0.312413	2.343743	446.271318	0.008306	0.008036
RS	24	0.338617	1.896609	579.391814	0.010784	0.010530
RS	25	0.366487	1.896609	607.387525	0.011305	0.011181
RS	26	0.396127	1.503544	800.722972	0.014903	0.014877
RS	27	0.427651	1.503544	834.080241	0.015524	0.015688
RS	28	0.461177	1.214190	1071.438188	0.019942	0.020305
RS	29	0.496834	1.214190	1106.564178	0.020596	0.021179
RS	30	0.534757	1.022355	1350.564978	0.025137	0.025986
RS	31	0.575089	1.022355	1380.579724	0.025696	0.026746
RS	32	0.617983	0.907246	1581.868685	0.029443	0.030745
RS	33	0.663604	0.907246	1599.277751	0.029767	0.031207
RS	34	0.712122	0.849227	1718.480899	0.031985	0.033585
RS	35	0.763724	0.849227	1718.987717	0.031995	0.033645
RS	36	0.818605	0.832658	1745.710887	0.032492	0.034185
RS	37	0.876972	0.832658	1729.801426	0.032196	0.033865
RS	38	0.939048	0.845213	1681.977034	0.031306	0.032929
RS	39	1.005069	0.845213	1653.260769	0.030771	0.032332
RS	40	1.075284	0.876766	1561.170290	0.029057	0.030533
RS	41	1.149961	0.876766	1523.721407	0.028360	0.029768
RS	42	1.229383	0.918262	1415.267470	0.026342	0.027664
RS	43	1.313851	0.918262	1371.989365	0.025536	0.026806
RS	44	1.403686	0.961079	1266.199446	0.023567	0.024772
RS	45	1.499230	0.961079	1218.458641	0.022679	0.023855
RS	46	1.600844	0.997762	1124.530809	0.020930	0.022067
RS	47	1.708914	0.997762	1072.583162	0.019963	0.021093
RS	48	1.823852	1.023584	991.847906	0.018461	0.019570
RS	49	1.946092	1.023584	935.583809	0.017414	0.018526
RS	50	2.076099	1.037337	864.949202	0.016099	0.017199
RS	51	2.214367	1.037337	804.620083	0.014976	0.016074
RS	52	2.361421	1.040884	739.808071	0.013770	0.014849
RS	53	2.517818	1.040884	676.577293	0.012593	0.013652
RS	54	2.684152	1.036053	615.459749	0.011455	0.012480
RS	55	2.861056	1.036053	551.365314	0.010262	0.011241
RS	56	3.049199	1.036053	488.584580	0.009094	0.010015
RS	57	3.249297	1.036053	427.955797	0.007965	0.008819
RS	58	3.462110	1.089768	353.835346	0.006586	0.007338
RS	59	3.688444	1.089768	305.498650	0.005686	0.006365
RS	60	3.929159	1.089768	260.289139	0.004845	0.005448
RS	61	4.185170	1.089768	218.662611	0.004070	0.004596
RS	62	4.457447	1.089768	180.956594	0.003368	0.003820
RS	63	4.747024	1.089768	611.763314	0.011386	0.013106
PA	4+25*2+4+6 0.195088049 0.052372467 4.747023852 0.327880432 0.767632867 0.793941025 0.808239871 1.035433834 1.399730003 1.885046453 2.412973136 2.740811713 2.693656060 2.343743030 1.896609055 1.503544219 1.214189765 1.022354774 0.907246103 0.849227139 0.832658017 0.845213344 0.876766223 0.918261524 0.961079334 0.997762267 1.023584228 1.037336786 1.040884343 1.036052849 1.089768020
//
IT	4268
RD	22
LK	-445122.198848
QD	-70.908712 -> -67.072022
RI	0.0238209512
TR	0.194087	0.052598
MT	4.764771
MM	C_pi: 1.041120, n_recomb: 54253.489387
RS	0	0.000000	0.329025	1011.060096	0.018636	0.002629
RS	1	0.006360	0.329025	1054.313118	0.019433	0.014425
RS	2	0.013125	0.329025	1098.035062	0.020239	0.019632
RS	3	0.020320	0.329025	1142.041908	0.021050	0.018636
RS	4	0.027972	0.783325	501.792047	0.009249	0.007560
RS	5	0.036111	0.783325	528.132101	0.009735	0.007762
RS	6	0.044768	0.801605	542.889069	0.010007	0.008110
RS	7	0.053975	0.801605	570.757317	0.010520	0.008920
RS	8	0.063768	0.805049	597.064978	0.011005	0.009582
RS	9	0.074184	0.805049	626.795110	0.011553	0.010333
RS	10	0.085263	1.027427	515.972121	0.009510	0.008606
RS	11	0.097045	1.027427	542.506288	0.009999	0.009142
RS	12	0.109578	1.390507	421.868821	0.007776	0.007185
RS	13	0.122907	1.390507	444.444411	0.008192	0.007638
RS	14	0.137084	1.882444	346.146365	0.006380	0.006019
RS	15	0.152163	1.882444	365.280294	0.006733	0.006367
RS	16	0.168201	2.428670	298.931237	0.005510	0.005243
RS	17	0.185259	2.428670	315.793313	0.005821	0.005516
RS	18	0.203402	2.778115	291.663429	0.005376	0.005107
RS	19	0.222698	2.778115	308.158679	0.005680	0.005378
RS	20	0.243222	2.740875	329.853370	0.006080	0.005776
RS	21	0.265052	2.740875	348.166053	0.006417	0.006115
RS	22	0.288269	2.385536	421.748305	0.007774	0.007458
RS	23	0.312964	2.385536	444.101588	0.008186	0.007927
RS	24	0.339228	1.926074	578.019191	0.010654	0.010412
RS	25	0.367164	1.926074	606.105608	0.011172	0.011053
RS	26	0.396876	1.521686	801.983395	0.014782	0.014758
RS	27	0.428478	1.521686	835.616982	0.015402	0.015561
RS	28	0.462090	1.224537	1077.458858	0.019860	0.020213
RS	29	0.497839	1.224537	1113.051073	0.020516	0.021081
RS	30	0.535862	1.028022	1362.794364	0.025119	0.025944
RS	31	0.576304	1.028022	1393.329935	0.025682	0.026703
RS	32	0.619317	0.910395	1600.000536	0.029491	0.030761
RS	33	0.665067	0.910395	1617.767807	0.029819	0.031223
RS	34	0.713726	0.851296	1740.259227	0.032076	0.033640
RS	35	0.765480	0.851296	1740.831697	0.032087	0.033701
RS	36	0.820525	0.834643	1768.033735	0.032588	0.034244
RS	37	0.879072	0.834643	1751.952485	0.032292	0.033927
RS	38	0.941342	0.847831	1702.372217	0.031378	0.032968
RS	39	1.007572	0.847831	1673.410993	0.030844	0.032376
RS	40	1.078015	0.880510	1578.520323	0.029095	0.030543
RS	41	1.152938	0.880510	1540.894175	0.028402	0.029786
RS	42	1.232626	0.923398	1429.639405	0.026351	0.027651
RS	43	1.317382	0.923398	1386.306338	0.025552	0.026803
RS	44	1.407530	0.967602	1278.329398	0.023562	0.024749
RS	45	1.503410	0.967602	1230.630005	0.022683	0.023844
RS	46	1.605389	1.005387	1135.321816	0.020926	0.022049
RS	47	1.713853	1.005387	1083.437717	0.019970	0.021088
RS	48	1.829216	1.031840	1002.025011	0.018469	0.019568
RS	49	1.951916	1.031840	945.754821	0.017432	0.018535
RS	50	2.082421	1.045725	874.884918	0.016126	0.017218
RS	51	2.221225	1.045725	814.395886	0.015011	0.016102
RS	52	2.368857	1.049024	749.491518	0.013815	0.014889
RS	53	2.525879	1.049024	685.893990	0.012642	0.013697
RS	54	2.692888	1.043609	624.673517	0.011514	0.012535
RS	55	2.870519	1.043609	559.979775	0.010322	0.011298
RS	56	3.059447	1.043609	496.550611	0.009152	0.010072
RS	57	3.260391	1.043609	435.236549	0.008022	0.008874
RS	58	3.474115	1.099168	359.682486	0.006630	0.007380
RS	59	3.701433	1.099168	310.858966	0.005730	0.006407
RS	60	3.943208	1.099168	265.134616	0.004887	0.005489
RS	61	4.200361	1.099168	222.978177	0.004110	0.004636
RS	62	4.473868	1.099168	184.740357	0.003405	0.003857
RS	63	4.764771	1.099168	627.625832	0.011568	0.013297
PA	4+25*2+4+6 0.194086888 0.052598050 4.764771274 0.329025351 0.783325191 0.801605010 0.805048962 1.027427454 1.390507271 1.882444253 2.428669557 2.778115155 2.740875433 2.385536192 1.926073549 1.521685814 1.224537420 1.028022411 0.910394629 0.851296398 0.834643228 0.847830615 0.880509664 0.923397636 0.967601551 1.005386959 1.031840396 1.045724904 1.049024317 1.043608520 1.099168147
//
IT	3915
RD	23
LK	-445114.612912
QD	-69.219601 -> -65.572143
RI	0.0236505350
TR	0.193125	0.052821
MT	4.781730
MM	C_pi: 1.046863, n_recomb: 54770.084831
RS	0	0.000000	0.330022	1018.299627	0.018592	0.002628
RS	1	0.006366	0.330022	1061.965828	0.019390	0.014422
RS	2	0.013137	0.330022	1106.114586	0.020196	0.019648
RS	3	0.020340	0.330022	1150.560879	0.021007	0.018679
RS	4	0.028000	0.799089	497.151003	0.009077	0.007453
RS	5	0.036149	0.799089	523.381185	0.009556	0.007647
RS	6	0.044816	0.809637	543.501513	0.009923	0.008067
RS	7	0.054035	0.809637	571.492120	0.010434	0.008864
RS	8	0.063841	0.802369	605.887869	0.011062	0.009646
RS	9	0.074271	0.802369	636.053240	0.011613	0.010396
RS	10	0.085365	1.019979	525.647812	0.009597	0.008689
RS	11	0.097165	1.019979	552.653429	0.010090	0.009229
RS	12	0.109717	1.381518	429.404730	0.007840	0.007246
RS	13	0.123067	1.381518	452.373144	0.008259	0.007704
RS	14	0.137268	1.879287	350.632582	0.006402	0.006041
RS	15	0.152372	1.879287	370.025408	0.006756	0.006394
RS	16	0.168438	2.442860	300.567808	0.005488	0.005226
RS	17	0.185527	2.442860	317.549789	0.005798	0.005501
RS	18	0.203703	2.813554	291.315639	0.005319	0.005059
RS	19	0.223037	2.813554	307.832753	0.005620	0.005330
RS	20	0.243602	2.786538	328.290363	0.005994	0.005703
RS	21	0.265475	2.786538	346.577588	0.006328	0.006038
RS	22	0.288741	2.426259	419.736658	0.007664	0.007362
RS	23	0.313488	2.426259	442.078777	0.008072	0.007824
RS	24	0.339811	1.954875	576.719834	0.010530	0.010298
RS	25	0.367809	1.954875	604.892466	0.011044	0.010931
RS	26	0.397590	1.539454	803.173057	0.014664	0.014643
RS	27	0.429267	1.539454	837.072020	0.015283	0.015438
RS	28	0.462960	1.234698	1083.219490	0.019778	0.020121
RS	29	0.498797	1.234698	1119.264695	0.020436	0.020984
RS	30	0.536917	1.033616	1374.579577	0.025097	0.025901
RS	31	0.577463	1.033616	1405.627599	0.025664	0.026658
RS	32	0.620590	0.913525	1617.569928	0.029534	0.030773
RS	33	0.666463	0.913525	1635.696841	0.029865	0.031235
RS	34	0.715256	0.853366	1761.441036	0.032161	0.033689
RS	35	0.767155	0.853366	1762.090317	0.032172	0.033751
RS	36	0.822357	0.836617	1789.800035	0.032678	0.034300
RS	37	0.881075	0.836617	1773.564067	0.032382	0.033985
RS	38	0.943530	0.850408	1722.289710	0.031446	0.033005
RS	39	1.009961	0.850408	1693.102242	0.030913	0.032417
RS	40	1.080620	0.884173	1595.486764	0.029131	0.030552
RS	41	1.155779	0.884173	1557.699808	0.028441	0.029802
RS	42	1.235721	0.928409	1443.718180	0.026360	0.027638
RS	43	1.320753	0.928409	1400.341819	0.025568	0.026800
RS	44	1.411198	0.973954	1290.240536	0.023557	0.024727
RS	45	1.507400	0.973954	1242.588885	0.022687	0.023835
RS	46	1.609727	1.012800	1145.949148	0.020923	0.022033
RS	47	1.718568	1.012800	1094.130541	0.019977	0.021084
RS	48	1.834338	1.039847	1012.074982	0.018479	0.019567
RS	49	1.957478	1.039847	955.798186	0.017451	0.018546
RS	50	2.088456	1.053835	884.715811	0.016153	0.017238
RS	51	2.227773	1.053835	824.065945	0.015046	0.016130
RS	52	2.375959	1.056865	759.086179	0.013860	0.014928
RS	53	2.533578	1.056865	695.121551	0.012692	0.013741
RS	54	2.701231	1.050847	633.814330	0.011572	0.012590
RS	55	2.879557	1.050847	568.521143	0.010380	0.011354
RS	56	3.069235	1.050847	504.445151	0.009210	0.010128
RS	57	3.270988	1.050847	442.448947	0.008078	0.008929
RS	58	3.485584	1.108178	365.477390	0.006673	0.007421
RS	59	3.713842	1.108178	316.167673	0.005773	0.006449
RS	60	3.956630	1.108178	269.930850	0.004928	0.005530
RS	61	4.214875	1.108178	227.248228	0.004149	0.004675
RS	62	4.489559	1.108178	188.483308	0.003441	0.003894
RS	63	4.781730	1.108178	643.332228	0.011746	0.013484
PA	4+25*2+4+6 0.193125188 0.052821368 4.781729631 0.330022239 0.799088981 0.809636533 0.802369498 1.019978778 1.381517700 1.879287325 2.442859510 2.813553758 2.786537696 2.426259133 1.954875308 1.539454217 1.234697950 1.033616075 0.913525430 0.853365828 0.836617253 0.850407882 0.884173360 0.928409247 0.973954408 1.012799532 1.039847035 1.053834793 1.056864668 1.050846817 1.108177908
//
IT	4212
RD	24
LK	-445107.399899
QD	-67.612728 -> -64.142093
RI	0.0234957814
TR	0.192200	0.053042
MT	4.797963
MM	C_pi: 1.052430, n_recomb: 55277.342075
RS	0	0.000000	0.330896	1025.675182	0.018555	0.002627
RS	1	0.006372	0.330896	1069.751898	0.019352	0.014421
RS	2	0.013149	0.330896	1114.323792	0.020159	0.019667
RS	3	0.020359	0.330896	1159.204739	0.020971	0.018725
RS	4	0.028027	0.814882	492.560058	0.008911	0.007349
RS	5	0.036185	0.814882	518.675716	0.009383	0.007536
RS	6	0.044862	0.817995	543.759131	0.009837	0.008021
RS	7	0.054092	0.817995	571.854411	0.010345	0.008806
RS	8	0.063910	0.800154	614.276996	0.011113	0.009705
RS	9	0.074354	0.800154	644.859554	0.011666	0.010454
RS	10	0.085463	1.013046	535.079577	0.009680	0.008769
RS	11	0.097280	1.013046	562.544761	0.010177	0.009313
RS	12	0.109849	1.372785	436.865644	0.007903	0.007305
RS	13	0.123220	1.372785	460.222036	0.008326	0.007769
RS	14	0.137443	1.875646	355.149542	0.006425	0.006065
RS	15	0.152572	1.875646	374.801675	0.006780	0.006421
RS	16	0.168665	2.455682	302.286676	0.005469	0.005212
RS	17	0.185783	2.455682	319.391496	0.005778	0.005489
RS	18	0.203992	2.847233	291.089006	0.005266	0.005015
RS	19	0.223361	2.847233	307.632243	0.005565	0.005285
RS	20	0.243964	2.830705	326.871396	0.005913	0.005634
RS	21	0.265880	2.830705	345.137221	0.006244	0.005966
RS	22	0.289192	2.465957	417.859267	0.007559	0.007270
RS	23	0.313990	2.465957	440.191613	0.007963	0.007726
RS	24	0.340368	1.983040	575.490850	0.010411	0.010189
RS	25	0.368426	1.983040	603.745702	0.010922	0.010814
RS	26	0.398272	1.556860	804.302239	0.014550	0.014532
RS	27	0.430020	1.556860	838.456461	0.015168	0.015319
RS	28	0.463791	1.244678	1088.739872	0.019696	0.020031
RS	29	0.499713	1.244678	1125.225505	0.020356	0.020889
RS	30	0.537925	1.039136	1385.951232	0.025073	0.025856
RS	31	0.578570	1.039136	1417.503478	0.025643	0.026612
RS	32	0.621806	0.916635	1634.613820	0.029571	0.030781
RS	33	0.667797	0.916635	1653.101228	0.029906	0.031244
RS	34	0.716718	0.855431	1782.064182	0.032239	0.033733
RS	35	0.768755	0.855431	1782.800175	0.032252	0.033797
RS	36	0.824109	0.838578	1811.039640	0.032763	0.034351
RS	37	0.882989	0.838578	1794.664690	0.032467	0.034038
RS	38	0.945621	0.852945	1741.755263	0.031509	0.033038
RS	39	1.012244	0.852945	1712.358688	0.030978	0.032454
RS	40	1.083112	0.887760	1612.088568	0.029164	0.030559
RS	41	1.158495	0.887760	1574.155842	0.028477	0.029816
RS	42	1.238681	0.933303	1457.516235	0.026367	0.027625
RS	43	1.323976	0.933303	1414.107207	0.025582	0.026797
RS	44	1.414706	0.980146	1301.941802	0.023553	0.024707
RS	45	1.511217	0.980146	1254.343401	0.022692	0.023825
RS	46	1.613877	1.020012	1156.416556	0.020920	0.022017
RS	47	1.723078	1.020012	1104.665148	0.019984	0.021080
RS	48	1.839237	1.047621	1021.996530	0.018489	0.019567
RS	49	1.962797	1.047621	965.713156	0.017470	0.018556
RS	50	2.094230	1.061685	894.440895	0.016181	0.017258
RS	51	2.234037	1.061685	833.629816	0.015081	0.016159
RS	52	2.382753	1.064426	768.590772	0.013904	0.014968
RS	53	2.540943	1.064426	704.259330	0.012740	0.013786
RS	54	2.709213	1.057792	642.880574	0.011630	0.012645
RS	55	2.888205	1.057792	576.988578	0.010438	0.011409
RS	56	3.078601	1.057792	512.267970	0.009267	0.010183
RS	57	3.281128	1.057792	449.593217	0.008133	0.008983
RS	58	3.496560	1.116826	371.219913	0.006716	0.007462
RS	59	3.725718	1.116826	321.425147	0.005815	0.006490
RS	60	3.969477	1.116826	274.678548	0.004969	0.005570
RS	61	4.228767	1.116826	231.473651	0.004187	0.004714
RS	62	4.504579	1.116826	192.186386	0.003477	0.003930
RS	63	4.797963	1.116826	658.886179	0.011920	0.013667
PA	4+25*2+4+6 0.192200083 0.053042159 4.797963418 0.330895783 0.814882133 0.817994836 0.800154438 1.013046027 1.372785191 1.875645742 2.455682137 2.847233459 2.830704506 2.465956889 1.983039505 1.556860461 1.244678438 1.039135811 0.916634654 0.855430522 0.838578394 0.852945133 0.887760390 0.933302743 0.980146024 1.020011765 1.047621274 1.061684966 1.064426221 1.057791574 1.116826102
//
IT	4243
RD	25
LK	-445100.535784
QD	-66.081501 -> -62.776436
RI	0.0233552522
TR	0.191310	0.053261
MT	4.813486
MM	C_pi: 1.057825, n_recomb: 55775.479800
RS	0	0.000000	0.331658	1033.159206	0.018524	0.002626
RS	1	0.006377	0.331658	1077.643360	0.019321	0.014421
RS	2	0.013161	0.331658	1122.634388	0.020128	0.019688
RS	3	0.020377	0.331658	1167.944977	0.020940	0.018773
RS	4	0.028053	0.830653	488.049741	0.008750	0.007247
RS	5	0.036219	0.830653	514.047915	0.009216	0.007427
RS	6	0.044905	0.826630	543.707417	0.009748	0.007973
RS	7	0.054146	0.826630	571.891372	0.010253	0.008746
RS	8	0.063976	0.798342	622.264174	0.011157	0.009758
RS	9	0.074432	0.798342	653.247053	0.011712	0.010507
RS	10	0.085556	1.006594	544.267496	0.009758	0.008846
RS	11	0.097389	1.006594	572.180426	0.010259	0.009392
RS	12	0.109976	1.364311	444.246265	0.007965	0.007364
RS	13	0.123366	1.364311	467.985551	0.008391	0.007832
RS	14	0.137610	1.871610	359.684207	0.006449	0.006089
RS	15	0.152762	1.871610	379.595440	0.006806	0.006449
RS	16	0.168880	2.467260	304.075013	0.005452	0.005200
RS	17	0.186027	2.467260	321.305033	0.005761	0.005478
RS	18	0.204267	2.879264	290.968683	0.005217	0.004974
RS	19	0.223669	2.879264	307.541713	0.005514	0.005243
RS	20	0.244310	2.873444	325.581035	0.005837	0.005569
RS	21	0.266266	2.873444	343.829031	0.006165	0.005897
RS	22	0.289623	2.504676	416.101496	0.007460	0.007183
RS	23	0.314468	2.504676	438.425187	0.007861	0.007633
RS	24	0.340899	2.010590	574.323922	0.010297	0.010085
RS	25	0.369015	2.010590	602.657125	0.010805	0.010702
RS	26	0.398923	1.573917	805.371190	0.014440	0.014423
RS	27	0.430739	1.573917	839.770951	0.015056	0.015203
RS	28	0.464584	1.254478	1094.033871	0.019615	0.019942
RS	29	0.500587	1.254478	1130.947719	0.020277	0.020795
RS	30	0.538886	1.044574	1396.933677	0.025046	0.025810
RS	31	0.579628	1.044574	1428.981764	0.025620	0.026564
RS	32	0.622967	0.919716	1651.155337	0.029604	0.030786
RS	33	0.669070	0.919716	1670.003517	0.029942	0.031250
RS	34	0.718113	0.857483	1802.152188	0.032311	0.033774
RS	35	0.770284	0.857483	1802.983791	0.032326	0.033839
RS	36	0.825781	0.840519	1831.776492	0.032842	0.034398
RS	37	0.884818	0.840519	1815.276794	0.032546	0.034088
RS	38	0.947619	0.855436	1760.787889	0.031569	0.033069
RS	39	1.014425	0.855436	1731.197773	0.031039	0.032490
RS	40	1.085491	0.891267	1628.338080	0.029195	0.030566
RS	41	1.161089	0.891267	1590.273347	0.028512	0.029830
RS	42	1.241508	0.938075	1471.043114	0.026374	0.027612
RS	43	1.327055	0.938075	1427.610847	0.025596	0.026794
RS	44	1.418057	0.986178	1313.435151	0.023549	0.024687
RS	45	1.514862	0.986178	1265.895155	0.022696	0.023817
RS	46	1.617841	1.027028	1166.722807	0.020918	0.022003
RS	47	1.727387	1.027028	1115.040453	0.019992	0.021077
RS	48	1.843918	1.055168	1031.788628	0.018499	0.019568
RS	49	1.967880	1.055168	975.498895	0.017490	0.018568
RS	50	2.099747	1.069283	904.057519	0.016209	0.017279
RS	51	2.240024	1.069283	843.085399	0.015116	0.016187
RS	52	2.389246	1.071718	778.002585	0.013949	0.015007
RS	53	2.547983	1.071718	713.305295	0.012789	0.013830
RS	54	2.716843	1.064453	651.870370	0.011687	0.012699
RS	55	2.896471	1.064453	585.380808	0.010495	0.011464
RS	56	3.087554	1.064453	520.018293	0.009323	0.010238
RS	57	3.290822	1.064453	456.668982	0.008188	0.009036
RS	58	3.507053	1.125127	376.909281	0.006758	0.007502
RS	59	3.737072	1.125127	326.631148	0.005856	0.006531
RS	60	3.981759	1.125127	279.377851	0.005009	0.005610
RS	61	4.242050	1.125127	235.654829	0.004225	0.004752
RS	62	4.518940	1.125127	195.850110	0.003511	0.003965
RS	63	4.813486	1.125127	674.290674	0.012089	0.013846
PA	4+25*2+4+6 0.191310340 0.053260598 4.813486462 0.331658429 0.830653399 0.826630160 0.798341535 1.006594425 1.364310804 1.871610087 2.467260301 2.879263532 2.873444101 2.504675603 2.010590126 1.573917129 1.254478160 1.044574279 0.919715779 0.857483080 0.840518541 0.855436014 0.891267150 0.938075281 0.986177902 1.027027789 1.055167647 1.069282779 1.071718306 1.064453236 1.125127468
//
CC
CC	Brief Description of the file format:
CC	  CC  comments
CC	  MM  useful-messages
CC	  RD  round-of-iterations
CC	  LL  \log[P(sequence)]
CC	  QD  Q-before-opt Q-after-opt
CC	  TR  \theta_0 \rho_0
CC	  RS  k t_k \lambda_k \pi_k \sum_{l\not=k}A_{kl} A_{kk}
CC	  DC  begin end best-k t_k+\Delta_k max-prob
CC
MM	Version: 0.6.5-r67
MM	pattern:4+25*2+4+6, n:63, n_free_lambdas:28
MM	n_iterations:25, skip:1, max_t:5, theta/rho:5
MM	is_decoding:0
MM	n_seqs:10, sum_L:1005393, sum_n:178636
RD	0
LK	0.000000
QD	0.000000 -> 0.000000
RI	inf
TR	0.195623	0.039125
MT	5.000000
MM	C_pi: 1.000000, n_recomb: 38580.862665
RS	0	0.000000	1.000000	242.920502	0.006296	0.000000
RS	1	0.006440	1.000000	256.884660	0.006658	0.000000
RS	2	0.013294	1.000000	271.537555	0.007038	0.000000
RS	3	0.020590	1.000000	286.898072	0.007436	0.000000
RS	4	0.028356	1.000000	302.983416	0.007853	0.000000
RS	5	0.036622	1.000000	319.808708	0.008289	0.000000
RS	6	0.045421	1.000000	337.386546	0.008745	0.000000
RS	7	0.054785	1.000000	355.726496	0.009220	0.000000
RS	8	0.064753	1.000000	374.834548	0.009716	0.000000
RS	9	0.075363	1.000000	394.712503	0.010231	0.000000
RS	10	0.086656	1.000000	415.357310	0.010766	0.000000
RS	11	0.098677	1.000000	436.760344	0.011321	0.000000
RS	12	0.111471	1.000000	458.906617	0.011895	0.000000
RS	13	0.125090	1.000000	481.773947	0.012487	0.000000
RS	14	0.139585	1.000000	505.332058	0.013098	0.000000
RS	15	0.155014	1.000000	529.541640	0.013726	0.000000
RS	16	0.171437	1.000000	554.353361	0.014369	0.000000
RS	17	0.188917	1.000000	579.706852	0.015026	0.000000
RS	18	0.207523	1.000000	605.529669	0.015695	0.000000
RS	19	0.227327	1.000000	631.736256	0.016374	0.000000
RS	20	0.248406	1.000000	658.226926	0.017061	0.000000
RS	21	0.270843	1.000000	684.886891	0.017752	0.000000
RS	22	0.294725	1.000000	711.585364	0.018444	0.000000
RS	23	0.320144	1.000000	738.174782	0.019133	0.000000
RS	24	0.347201	1.000000	764.490185	0.019815	0.000000
RS	25	0.376000	1.000000	790.348800	0.020486	0.000000
RS	26	0.406654	1.000000	815.549894	0.021139	0.000000
RS	27	0.439282	1.000000	839.874953	0.021769	0.000000
RS	28	0.474011	1.000000	863.088243	0.022371	0.000000
RS	29	0.510976	1.000000	884.937850	0.022937	0.000000
RS	30	0.550322	1.000000	905.157245	0.023461	0.000000
RS	31	0.592202	1.000000	923.467462	0.023936	0.000000
RS	32	0.636779	1.000000	939.579953	0.024354	0.000000
RS	33	0.684227	1.000000	953.200185	0.024707	0.000000
RS	34	0.734730	1.000000	964.032029	0.024987	0.000000
RS	35	0.788485	1.000000	971.782960	0.025188	0.000000
RS	36	0.845702	1.000000	976.170094	0.025302	0.000000
RS	37	0.906604	1.000000	976.927021	0.025322	0.000000
RS	38	0.971428	1.000000	973.811365	0.025241	0.000000
RS	39	1.040426	1.000000	966.612973	0.025054	0.000000
RS	40	1.113868	1.000000	955.162545	0.024757	0.000000
RS	41	1.192040	1.000000	939.340483	0.024347	0.000000
RS	42	1.275245	1.000000	919.085664	0.023822	0.000000
RS	43	1.363809	1.000000	894.403772	0.023183	0.000000
RS	44	1.458076	1.000000	865.374776	0.022430	0.000000
RS	45	1.558414	1.000000	832.159074	0.021569	0.000000
RS	46	1.665214	1.000000	795.001808	0.020606	0.000000
RS	47	1.778891	1.000000	754.234832	0.019549	0.000000
RS	48	1.899889	1.000000	710.275832	0.018410	0.000000
RS	49	2.028679	1.000000	663.624199	0.017201	0.000000
RS	50	2.165763	1.000000	614.853295	0.015937	0.000000
RS	51	2.311675	1.000000	564.598985	0.014634	0.000000
RS	52	2.466983	1.000000	513.544451	0.013311	0.000000
RS	53	2.632293	1.000000	462.401586	0.011985	0.000000
RS	54	2.808249	1.000000	411.889528	0.010676	0.000000
RS	55	2.995536	1.000000	362.711188	0.009401	0.000000
RS	56	3.194884	1.000000	315.528881	0.008178	0.000000
RS	57	3.407070	1.000000	270.940415	0.007023	0.000000
RS	58	3.632920	1.000000	229.457120	0.005947	0.000000
RS	59	3.873315	1.000000	191.485339	0.004963	0.000000
RS	60	4.129191	1.000000	157.312792	0.004077	0.000000
RS	61	4.401545	1.000000	127.100965	0.003294	0.000000
RS	62	4.691438	1.000000	100.884289	0.002615	0.000000
RS	63	5.000000	1.000000	284.894611	0.007384	0.000000
PA	4+25*2+4+6 0.195622970 0.039124594 5.000000000 1.000000000 1.000000000 1.000000000 1.000000000 1.000000000 1.000000000 1.000000000 1.000000000 1.000000000 1.000000000 1.000000000 1.000000000 1.000000000 1.000000000 1.000000000 1.000000000 1.000000000 1.000000000 1.000000000 1.000000000 1.000000000 1.000000000 1.000000000 1.000000000 1.000000000 1.000000000 1.000000000 1.000000000
//
IT	5329
RD	1
LK	-426781.450038
QD	-395.250766 -> -252.645840
RI	0.0278521972
TR	0.203360	0.041434
MT	4.731090
MM	C_pi: 0.968440, n_recomb: 39549.072181
RS	0	0.000000	0.395603	617.250399	0.015607	0.002206
RS	1	0.006348	0.395603	645.745338	0.016328	0.011951
RS	2	0.013100	0.395603	674.851955	0.017064	0.020959
RS	3	0.020280	0.395603	704.489199	0.017813	0.020352
RS	4	0.027916	0.634539	459.729861	0.011624	0.016467
RS	5	0.036036	0.634539	482.586264	0.012202	0.013148
RS	6	0.044672	0.870026	369.882117	0.009352	0.011046
RS	7	0.053857	0.870026	389.179105	0.009840	0.009861
RS	8	0.063624	1.031485	345.473896	0.008735	0.009147
RS	9	0.074011	1.031485	363.689091	0.009196	0.008610
RS	10	0.085058	1.148707	343.771948	0.008692	0.008135
RS	11	0.096807	1.148707	361.849289	0.009149	0.007725
RS	12	0.109301	1.223814	357.395316	0.009037	0.007435
RS	13	0.122588	1.223814	375.956962	0.009506	0.007300
RS	14	0.136719	1.257883	384.568328	0.009724	0.007325
RS	15	0.151746	1.257883	404.101640	0.010218	0.007491
RS	16	0.167728	1.262369	422.805938	0.010691	0.007771
RS	17	0.184725	1.262369	443.605207	0.011217	0.008144
RS	18	0.202800	1.247647	470.473192	0.011896	0.008599
RS	19	0.222023	1.247647	492.651953	0.012457	0.009138
RS	20	0.242466	1.219654	527.092802	0.013328	0.009777
RS	21	0.264207	1.219654	550.594804	0.013922	0.010539
RS	22	0.287328	1.182040	592.581668	0.014983	0.011440
RS	23	0.311917	1.182040	617.142981	0.015604	0.012493
RS	24	0.338067	1.138774	665.958830	0.016839	0.013699
RS	25	0.365878	1.138774	691.024091	0.017473	0.015052
RS	26	0.395453	1.094287	744.601736	0.018827	0.016534
RS	27	0.426907	1.094287	769.249074	0.019450	0.018114
RS	28	0.460357	1.052614	824.128641	0.020838	0.019754
RS	29	0.495930	1.052614	847.056299	0.021418	0.021406
RS	30	0.533762	1.016731	898.795659	0.022726	0.023016
RS	31	0.573996	1.016731	918.402967	0.023222	0.024531
RS	32	0.616784	0.988318	962.355895	0.024333	0.025898
RS	33	0.662288	0.988318	976.916845	0.024701	0.027071
RS	34	0.710681	0.967736	1009.247649	0.025519	0.028017
RS	35	0.762146	0.967736	1017.129097	0.025718	0.028715
RS	36	0.816878	0.954269	1035.560315	0.026184	0.029159
RS	37	0.875085	0.954269	1035.414466	0.026180	0.029353
RS	38	0.936987	0.946562	1039.329417	0.026279	0.029308
RS	39	1.002819	0.946562	1030.221353	0.026049	0.029041
RS	40	1.072830	0.943020	1020.311213	0.025799	0.028573
RS	41	1.147286	0.943020	1001.785959	0.025330	0.027927
RS	42	1.226468	0.942090	979.545587	0.024768	0.027127
RS	43	1.310677	0.942090	951.662421	0.024063	0.026195
RS	44	1.400232	0.942454	918.942590	0.023236	0.025152
RS	45	1.495473	0.942454	882.305535	0.022309	0.024016
RS	46	1.596759	0.943128	841.080426	0.021267	0.022803
RS	47	1.704476	0.943128	796.870549	0.020149	0.021527
RS	48	1.819031	0.943514	749.178932	0.018943	0.020199
RS	49	1.940858	0.943514	699.173848	0.017679	0.018829
RS	50	2.070420	0.943358	647.216435	0.016365	0.017428
RS	51	2.208206	0.943358	593.753004	0.015013	0.016005
RS	52	2.354740	0.942684	539.974104	0.013653	0.014573
RS	53	2.510576	0.942684	485.812472	0.012284	0.013144
RS	54	2.676306	0.941228	433.075029	0.010950	0.011734
RS	55	2.852556	0.941228	381.077522	0.009636	0.010357
RS	56	3.039995	0.941228	331.313737	0.008377	0.009032
RS	57	3.239334	0.941228	284.387045	0.007191	0.007777
RS	58	3.451328	0.942487	240.523795	0.006082	0.006605
RS	59	3.676780	0.942487	200.807239	0.005077	0.005530
RS	60	3.916544	0.942487	165.092471	0.004174	0.004561
RS	61	4.171529	0.942487	133.529774	0.003376	0.003702
RS	62	4.442702	0.942487	106.140565	0.002684	0.002953
RS	63	4.731090	0.942487	302.650340	0.007653	0.008523
PA	4+25*2+4+6 0.203359522 0.041433813 4.731090069 0.395602703 0.634539366 0.870025873 1.031484842 1.148707151 1.223813772 1.257883072 1.262368917 1.247646809 1.219653606 1.182040215 1.138774037 1.094287395 1.052613974 1.016731143 0.988317728 0.967735887 0.954268813 0.946561813 0.943020344 0.942090034 0.942453980 0.943128109 0.943514109 0.943358183 0.942684412 0.941228330 0.942487061
//
IT	5185
RD	2
LK	-426552.230522
QD	-247.286650 -> -191.397162
RI	0.0376873598
TR	0.206819	0.043020
MT	4.596752
MM	C_pi: 0.934704, n_recomb: 39631.377786
RS	0	0.000000	0.261271	925.766314	0.023359	0.002694
RS	1	0.006301	0.261271	960.055918	0.024225	0.014664
RS	2	0.012999	0.261271	994.065447	0.025083	0.024743
RS	3	0.020118	0.261271	1027.576336	0.025928	0.025559
RS	4	0.027687	0.515129	541.882614	0.013673	0.014517
RS	5	0.035732	0.515129	566.921903	0.014305	0.013380
RS	6	0.044284	0.806181	379.812429	0.009584	0.009459
RS	7	0.053375	0.806181	399.155164	0.010072	0.009499
RS	8	0.063039	1.034955	326.981579	0.008251	0.008101
RS	9	0.073312	1.034955	344.121885	0.008683	0.008110
RS	10	0.084232	1.230964	304.572397	0.007685	0.007204
RS	11	0.095840	1.230964	320.711399	0.008092	0.007099
RS	12	0.108179	1.371877	303.002862	0.007646	0.006613
RS	13	0.121296	1.371877	319.026111	0.008050	0.006656
RS	14	0.135240	1.442335	319.379571	0.008059	0.006619
RS	15	0.150062	1.442335	336.033548	0.008479	0.006852
RS	16	0.165817	1.457058	349.777421	0.008826	0.007131
RS	17	0.182566	1.457058	367.569860	0.009275	0.007486
RS	18	0.200370	1.434073	392.133590	0.009895	0.007977
RS	19	0.219296	1.434073	411.377378	0.010380	0.008431
RS	20	0.239414	1.383976	446.695444	0.011271	0.009162
RS	21	0.260799	1.383976	467.553316	0.011798	0.009796
RS	22	0.283533	1.314212	514.624048	0.012985	0.010874
RS	23	0.307698	1.314212	537.058122	0.013551	0.011760
RS	24	0.333386	1.233986	595.813922	0.015034	0.013247
RS	25	0.360693	1.233986	619.435498	0.015630	0.014397
RS	26	0.389720	1.153187	687.551649	0.017349	0.016268
RS	27	0.420577	1.153187	711.461486	0.017952	0.017612
RS	28	0.453377	1.079831	784.080466	0.019784	0.019727
RS	29	0.488244	1.079831	806.802143	0.020358	0.021122
RS	30	0.525308	1.018918	877.059638	0.022130	0.023239
RS	31	0.564708	1.018918	896.647583	0.022625	0.024493
RS	32	0.606589	0.972549	957.029193	0.024148	0.026323
RS	33	0.651110	0.972549	971.364672	0.024510	0.027249
RS	34	0.698436	0.940463	1015.696571	0.025629	0.028548
RS	35	0.748744	0.940463	1022.870417	0.025810	0.029028
RS	36	0.802221	0.920767	1047.880304	0.026441	0.029685
RS	37	0.859068	0.920767	1046.494857	0.026406	0.029700
RS	38	0.919497	0.910772	1052.034464	0.026545	0.029739
RS	39	0.983733	0.910772	1041.329759	0.026275	0.029335
RS	40	1.052017	0.907596	1029.560999	0.025978	0.028862
RS	41	1.124603	0.907596	1009.388739	0.025469	0.028122
RS	42	1.201763	0.908533	983.609565	0.024819	0.027274
RS	43	1.283784	0.908533	954.341913	0.024080	0.026284
RS	44	1.370973	0.911309	917.968636	0.023163	0.025189
RS	45	1.463656	0.911309	880.426280	0.022215	0.024025
RS	46	1.562178	0.914231	836.432997	0.021105	0.022779
RS	47	1.666909	0.914231	791.869007	0.019981	0.021496
RS	48	1.778238	0.916277	742.669577	0.018739	0.020160
RS	49	1.896582	0.916277	692.797205	0.017481	0.018797
RS	50	2.022382	0.917040	640.480724	0.016161	0.017408
RS	51	2.156109	0.917040	587.484318	0.014824	0.015998
RS	52	2.298261	0.916624	534.111065	0.013477	0.014589
RS	53	2.449370	0.916624	480.575939	0.012126	0.013173
RS	54	2.610001	0.914870	428.633873	0.010816	0.011791
RS	55	2.780752	0.914870	377.262818	0.009519	0.010422
RS	56	2.962262	0.914870	328.122068	0.008279	0.009103
RS	57	3.155209	0.914870	281.796272	0.007110	0.007852
RS	58	3.360312	0.919136	237.797880	0.006000	0.006675
RS	59	3.578339	0.919136	198.865199	0.005018	0.005604
RS	60	3.810103	0.919136	163.811386	0.004133	0.004635
RS	61	4.056471	0.919136	132.785348	0.003351	0.003774
RS	62	4.318361	0.919136	105.812567	0.002670	0.003022
RS	63	4.596752	0.919136	305.366130	0.007705	0.008868
PA	4+25*2+4+6 0.206819098 0.043020394 4.596752190 0.261270516 0.515129347 0.806181306 1.034955092 1.230964397 1.371876920 1.442335225 1.457058205 1.434073496 1.383976206 1.314211703 1.233986457 1.153186524 1.079831383 1.018917659 0.972549147 0.940463125 0.920767168 0.910772003 0.907595566 0.908533036 0.911308965 0.914230995 0.916276781 0.917040082 0.916624471 0.914870012 0.919135625
//
IT	4682
RD	3
LK	-426457.635472
QD	-196.538642 -> -167.552691
RI	0.0474668490
TR	0.207849	0.044113
MT	4.536563
MM	C_pi: 0.916152, n_recomb: 39827.513443
RS	0	0.000000	0.216048	1118.334648	0.028079	0.002951
RS	1	0.006279	0.216048	1153.626145	0.028966	0.015939
RS	2	0.012952	0.216048	1187.804922	0.029824	0.026424
RS	3	0.020045	0.216048	1220.564745	0.030646	0.028091
RS	4	0.027582	0.465218	587.007284	0.014739	0.013716
RS	5	0.035593	0.465218	612.995955	0.015391	0.013523
RS	6	0.044107	0.770074	387.779447	0.009736	0.008927
RS	7	0.053156	0.770074	407.247749	0.010225	0.009433
RS	8	0.062772	1.027579	320.808476	0.008055	0.007714
RS	9	0.072993	1.027579	337.550869	0.008475	0.007947
RS	10	0.083855	1.276654	286.006709	0.007181	0.006765
RS	11	0.095399	1.276654	301.222437	0.007563	0.006803
RS	12	0.107669	1.471744	275.223667	0.006910	0.006165
RS	13	0.120708	1.471744	289.930141	0.007280	0.006296
RS	14	0.134566	1.577014	284.971397	0.007155	0.006189
RS	15	0.149295	1.577014	300.061746	0.007534	0.006457
RS	16	0.164948	1.605974	310.102036	0.007786	0.006703
RS	17	0.181584	1.605974	326.194063	0.008190	0.007045
RS	18	0.199265	1.581242	348.230722	0.008743	0.007527
RS	19	0.218056	1.581242	365.743549	0.009183	0.007929
RS	20	0.238027	1.515800	400.308034	0.010051	0.008689
RS	21	0.259252	1.515800	419.545172	0.010534	0.009241
RS	22	0.281809	1.420038	468.698353	0.011768	0.010410
RS	23	0.305783	1.420038	489.795381	0.012298	0.011188
RS	24	0.331262	1.308863	554.282295	0.013917	0.012846
RS	25	0.358341	1.308863	577.002560	0.014488	0.013865
RS	26	0.387121	1.198086	654.633460	0.016437	0.015995
RS	27	0.417707	1.198086	678.127350	0.017027	0.017193
RS	28	0.450214	1.099604	763.165315	0.019162	0.019642
RS	29	0.484762	1.099604	785.837528	0.019731	0.020886
RS	30	0.521479	1.019885	869.501809	0.021832	0.023368
RS	31	0.560502	1.019885	889.126372	0.022324	0.024477
RS	32	0.601975	0.960920	961.384076	0.024139	0.026639
RS	33	0.646053	0.960920	975.510915	0.024493	0.027434
RS	34	0.692897	0.921535	1028.023215	0.025812	0.028971
RS	35	0.742684	0.921535	1034.526160	0.025975	0.029340
RS	36	0.795596	0.898659	1063.100280	0.026693	0.030116
RS	37	0.851831	0.898659	1060.586825	0.026630	0.030041
RS	38	0.911596	0.888460	1065.554780	0.026754	0.030090
RS	39	0.975115	0.888460	1053.478149	0.026451	0.029621
RS	40	1.042621	0.887029	1038.426190	0.026073	0.029089
RS	41	1.114367	0.887029	1016.950831	0.025534	0.028307
RS	42	1.190617	0.890752	986.861955	0.024778	0.027375
RS	43	1.271655	0.890752	956.643303	0.024020	0.026367
RS	44	1.357782	0.896581	916.314097	0.023007	0.025195
RS	45	1.449316	0.896581	878.337444	0.022054	0.024032
RS	46	1.546598	0.902235	831.547408	0.020879	0.022736
RS	47	1.649989	0.902235	787.081993	0.019762	0.021468
RS	48	1.759871	0.906331	736.462544	0.018491	0.020112
RS	49	1.876652	0.906331	687.111711	0.017252	0.018769
RS	50	2.000767	0.908344	634.535731	0.015932	0.017385
RS	51	2.132675	0.908344	582.302355	0.014621	0.015997
RS	52	2.272865	0.908473	529.395623	0.013292	0.014606
RS	53	2.421858	0.908473	476.676698	0.011969	0.013209
RS	54	2.580206	0.906795	425.477018	0.010683	0.011848
RS	55	2.748496	0.906795	374.833539	0.009411	0.010491
RS	56	2.927354	0.906795	326.349779	0.008194	0.009181
RS	57	3.117442	0.906795	280.601085	0.007045	0.007935
RS	58	3.319466	0.914834	236.219873	0.005931	0.006741
RS	59	3.534175	0.914834	198.028738	0.004972	0.005677
RS	60	3.762366	0.914834	163.556932	0.004107	0.004712
RS	61	4.004885	0.914834	132.963440	0.003338	0.003850
RS	62	4.262632	0.914834	106.288476	0.002669	0.003095
RS	63	4.536563	0.914834	310.951941	0.007807	0.009231
PA	4+25*2+4+6 0.207848718 0.044113139 4.536562554 0.216047581 0.465218478 0.770073767 1.027578672 1.276654108 1.471743891 1.577014262 1.605974462 1.581241716 1.515800284 1.420037871 1.308862883 1.198085504 1.099603687 1.019885488 0.960919749 0.921535042 0.898658943 0.888459923 0.887029219 0.890751860 0.896581333 0.902235253 0.906330634 0.908343919 0.908472918 0.906795190 0.914833543
//
IT	4612
RD	4
LK	-426405.908182
QD	-174.050951 -> -154.927972
RI	0.0532617502
TR	0.207474	0.044877
MT	4.519573
MM	C_pi: 0.910014, n_recomb: 40237.733895
RS	0	0.000000	0.198329	1227.759108	0.030513	0.003080
RS	1	0.006273	0.198329	1263.088820	0.031391	0.016524
RS	2	0.012939	0.198329	1296.791627	0.032228	0.027154
RS	3	0.020024	0.198329	1328.515498	0.033017	0.029257
RS	4	0.027553	0.441451	616.833844	0.015330	0.013425
RS	5	0.035554	0.441451	643.506940	0.015993	0.013662
RS	6	0.044057	0.746054	398.434105	0.009902	0.008780
RS	7	0.053093	0.746054	418.258248	0.010395	0.009500
RS	8	0.062696	1.013691	323.478588	0.008039	0.007611
RS	9	0.072902	1.013691	340.299163	0.008457	0.007957
RS	10	0.083748	1.299249	279.482704	0.006946	0.006569
RS	11	0.095274	1.299249	294.387459	0.007316	0.006684
RS	12	0.107523	1.538873	261.860190	0.006508	0.005917
RS	13	0.120541	1.538873	275.951889	0.006858	0.006097
RS	14	0.134375	1.676709	266.859815	0.006632	0.005921
RS	15	0.149077	1.676709	281.141780	0.006987	0.006206
RS	16	0.164701	1.722779	288.148119	0.007161	0.006409
RS	17	0.181306	1.722779	303.310472	0.007538	0.006741
RS	18	0.198951	1.701973	322.958482	0.008026	0.007193
RS	19	0.217704	1.701973	339.485739	0.008437	0.007560
RS	20	0.237633	1.627295	372.873230	0.009267	0.008316
RS	21	0.258812	1.627295	391.170286	0.009721	0.008814
RS	22	0.281320	1.510914	441.366343	0.010969	0.010024
RS	23	0.305240	1.510914	461.710494	0.011475	0.010729
RS	24	0.330659	1.373523	530.306571	0.013179	0.012493
RS	25	0.357674	1.373523	552.598656	0.013733	0.013421
RS	26	0.386383	1.237205	637.707728	0.015849	0.015734
RS	27	0.416893	1.237205	661.155004	0.016431	0.016835
RS	28	0.449317	1.117739	756.430514	0.018799	0.019535
RS	29	0.483775	1.117739	779.341191	0.019368	0.020683
RS	30	0.520394	1.022831	874.340965	0.021729	0.023449
RS	31	0.559310	1.022831	894.232542	0.022224	0.024472
RS	32	0.600668	0.954148	976.555124	0.024270	0.026891
RS	33	0.644619	0.954148	990.664257	0.024620	0.027613
RS	34	0.691328	0.909554	1049.850666	0.026091	0.029327
RS	35	0.740967	0.909554	1055.850227	0.026240	0.029635
RS	36	0.793719	0.884891	1086.786505	0.027009	0.030482
RS	37	0.849781	0.884891	1083.305901	0.026923	0.030358
RS	38	0.909359	0.875352	1086.807296	0.027010	0.030384
RS	39	0.972674	0.875352	1073.522130	0.026679	0.029881
RS	40	1.039961	0.876181	1054.586362	0.026209	0.029269
RS	41	1.111469	0.876181	1031.964664	0.025647	0.028469
RS	42	1.187462	0.882996	997.209731	0.024783	0.027440
RS	43	1.268223	0.882996	966.161359	0.024011	0.026431
RS	44	1.354049	0.892080	921.665111	0.022905	0.025177
RS	45	1.445259	0.892080	883.303611	0.021952	0.024027
RS	46	1.542191	0.900610	833.548102	0.020716	0.022678
RS	47	1.645202	0.900610	789.129322	0.019612	0.021432
RS	48	1.754676	0.906869	736.881449	0.018313	0.020054
RS	49	1.871017	0.906869	687.886395	0.017096	0.018739
RS	50	1.994655	0.910221	634.766656	0.015775	0.017357
RS	51	2.126049	0.910221	583.022342	0.014489	0.015996
RS	52	2.265686	0.910970	530.215720	0.013177	0.014619
RS	53	2.414081	0.910970	477.952432	0.011878	0.013244
RS	54	2.571785	0.909483	427.048778	0.010613	0.011900
RS	55	2.739382	0.909483	376.723402	0.009362	0.010556
RS	56	2.917492	0.909483	328.468108	0.008163	0.009257
RS	57	3.106774	0.909483	282.859583	0.007030	0.008018
RS	58	3.307929	0.921695	237.561007	0.005904	0.006801
RS	59	3.521703	0.921695	199.720286	0.004964	0.005746
RS	60	3.748886	0.921695	165.456241	0.004112	0.004785
RS	61	3.990320	0.921695	134.945176	0.003354	0.003924
RS	62	4.246899	0.921695	108.247771	0.002690	0.003166
RS	63	4.519573	0.921695	321.282068	0.007985	0.009594
PA	4+25*2+4+6 0.207473971 0.044877459 4.519572769 0.198328740 0.441451463 0.746054495 1.013691196 1.299248700 1.538872864 1.676708630 1.722779386 1.701973249 1.627294962 1.510914385 1.373523325 1.237205274 1.117739016 1.022830638 0.954147520 0.909553757 0.884890788 0.875352171 0.876181346 0.882996042 0.892079513 0.900610100 0.906869120 0.910221222 0.910970279 0.909483057 0.921694897
//
IT	4093
RD	5
LK	-426370.296225
QD	-161.215399 -> -146.369083
RI	0.0559028985
TR	0.206309	0.045431
MT	4.527848
MM	C_pi: 0.911522, n_recomb: 40789.663710
RS	0	0.000000	0.191505	1288.476213	0.031588	0.003139
RS	1	0.006276	0.191505	1324.031662	0.032460	0.016770
RS	2	0.012946	0.191505	1357.698774	0.033285	0.027423
RS	3	0.020034	0.191505	1389.101713	0.034055	0.029733
RS	4	0.027567	0.429296	639.816172	0.015686	0.013355
RS	5	0.035573	0.429296	667.142671	0.016356	0.013787
RS	6	0.044081	0.728010	411.485520	0.010088	0.008796
RS	7	0.053124	0.728010	431.835078	0.010587	0.009624
RS	8	0.062733	0.995923	331.640103	0.008130	0.007644
RS	9	0.072946	0.995923	348.828767	0.008552	0.008058
RS	10	0.083800	1.306909	279.803982	0.006860	0.006498
RS	11	0.095335	1.306909	294.748983	0.007226	0.006661
RS	12	0.107594	1.583369	256.360180	0.006285	0.005779
RS	13	0.120622	1.583369	270.228965	0.006625	0.005989
RS	14	0.134468	1.751291	257.517752	0.006313	0.005746
RS	15	0.149183	1.751291	271.411062	0.006654	0.006043
RS	16	0.164822	1.816353	275.710134	0.006759	0.006198
RS	17	0.181441	1.816353	290.373762	0.007119	0.006524
RS	18	0.199104	1.803963	307.731895	0.007544	0.006935
RS	19	0.217876	1.803963	323.695364	0.007936	0.007280
RS	20	0.237825	1.725146	355.717547	0.008721	0.008013
RS	21	0.259026	1.725146	373.464961	0.009156	0.008472
RS	22	0.281558	1.592528	424.180467	0.010399	0.009696
RS	23	0.305504	1.592528	444.112022	0.010888	0.010347
RS	24	0.330953	1.432522	515.943101	0.012649	0.012178
RS	25	0.357999	1.432522	538.088092	0.013192	0.013042
RS	26	0.386743	1.273732	629.563182	0.015434	0.015488
RS	27	0.417290	1.273732	653.191897	0.016014	0.016521
RS	28	0.449754	1.135944	757.527401	0.018572	0.019417
RS	29	0.484256	1.135944	780.867911	0.019144	0.020502
RS	30	0.520923	1.028023	886.138386	0.021725	0.023499
RS	31	0.559891	1.028023	906.466859	0.022223	0.024468
RS	32	0.601305	0.951256	997.980509	0.024467	0.027101
RS	33	0.645318	0.951256	1012.227782	0.024816	0.027778
RS	34	0.692093	0.902555	1077.402784	0.026414	0.029635
RS	35	0.741803	0.902555	1083.044826	0.026552	0.029906
RS	36	0.794634	0.876772	1115.813972	0.027355	0.030800
RS	37	0.850779	0.876772	1111.507628	0.027250	0.030647
RS	38	0.910449	0.868254	1113.157122	0.027290	0.030637
RS	39	0.973863	0.868254	1098.802444	0.026938	0.030114
RS	40	1.041257	0.871512	1075.744896	0.026373	0.029414
RS	41	1.112881	0.871512	1052.102829	0.025793	0.028609
RS	42	1.188999	0.881492	1012.562395	0.024824	0.027481
RS	43	1.269895	0.881492	980.773953	0.024045	0.026480
RS	44	1.355868	0.893859	932.057599	0.022850	0.025143
RS	45	1.447236	0.893859	893.337119	0.021901	0.024012
RS	46	1.544338	0.905282	840.558460	0.020607	0.022611
RS	47	1.647534	0.905282	796.129314	0.019518	0.021392
RS	48	1.757207	0.913708	742.144497	0.018194	0.019992
RS	49	1.873762	0.913708	693.359869	0.016998	0.018707
RS	50	1.997633	0.918392	639.514872	0.015678	0.017326
RS	51	2.129277	0.918392	588.034688	0.014416	0.015992
RS	52	2.269183	0.919753	535.076039	0.013118	0.014630
RS	53	2.417870	0.919753	482.983441	0.011841	0.013277
RS	54	2.575887	0.918466	432.067127	0.010593	0.011948
RS	55	2.743822	0.918466	381.742222	0.009359	0.010619
RS	56	2.922296	0.918466	333.390705	0.008173	0.009330
RS	57	3.111971	0.918466	287.597385	0.007051	0.008097
RS	58	3.313549	0.935064	240.999142	0.005908	0.006854
RS	59	3.527779	0.935064	203.218961	0.004982	0.005810
RS	60	3.755452	0.935064	168.890139	0.004141	0.004854
RS	61	3.997415	0.935064	138.210039	0.003388	0.003995
RS	62	4.254563	0.935064	111.262583	0.002728	0.003235
RS	63	4.527848	0.935064	335.067789	0.008215	0.009950
PA	4+25*2+4+6 0.206309376 0.045430501 4.527848354 0.191504910 0.429296114 0.728009609 0.995923159 1.306908570 1.583368529 1.751290771 1.816353125 1.803963319 1.725145955 1.592528107 1.432522257 1.273732336 1.135944263 1.028022944 0.951255712 0.902555429 0.876772493 0.868253859 0.871511851 0.881492068 0.893859289 0.905281596 0.913707551 0.918392437 0.919753099 0.918466208 0.935063943
//
IT	3519
RD	6
LK	-426341.920379
QD	-152.256479 -> -139.659898
RI	0.0566720824
TR	0.204728	0.045852
MT	4.550510
MM	C_pi: 0.917341, n_recomb: 41417.606134
RS	0	0.000000	0.189633	1322.297381	0.031926	0.003161
RS	1	0.006284	0.189633	1358.377818	0.032797	0.016843
RS	2	0.012963	0.189633	1392.462780	0.033620	0.027463
RS	3	0.020062	0.189633	1424.163525	0.034385	0.029858
RS	4	0.027607	0.423042	658.959842	0.015910	0.013380
RS	5	0.035625	0.423042	686.941026	0.016586	0.013890
RS	6	0.044148	0.713678	425.815250	0.010281	0.008880
RS	7	0.053207	0.713678	446.783612	0.010787	0.009767
RS	8	0.062834	0.976487	342.999868	0.008281	0.007744
RS	9	0.073067	0.976487	360.722622	0.008709	0.008204
RS	10	0.083943	1.305286	284.034809	0.006858	0.006496
RS	11	0.095502	1.305286	299.220715	0.007224	0.006692
RS	12	0.107787	1.612373	255.283723	0.006164	0.005703
RS	13	0.120845	1.612373	269.152042	0.006498	0.005935
RS	14	0.134723	1.807782	253.096684	0.006111	0.005628
RS	15	0.149473	1.807782	266.840010	0.006443	0.005935
RS	16	0.165150	1.892719	268.624004	0.006486	0.006041
RS	17	0.181813	1.892719	283.035082	0.006834	0.006364
RS	18	0.199522	1.892090	298.155183	0.007199	0.006730
RS	19	0.218344	1.892090	313.795798	0.007576	0.007060
RS	20	0.238349	1.813220	344.325478	0.008314	0.007759
RS	21	0.259611	1.813220	361.744669	0.008734	0.008190
RS	22	0.282210	1.667900	412.618793	0.009962	0.009409
RS	23	0.306228	1.667900	432.326779	0.010438	0.010020
RS	24	0.331756	1.487994	506.789971	0.012236	0.011892
RS	25	0.358888	1.487994	528.939086	0.012771	0.012708
RS	26	0.387725	1.308901	625.996629	0.015114	0.015254
RS	27	0.418374	1.308901	649.926595	0.015692	0.016237
RS	28	0.450949	1.154556	762.508303	0.018410	0.019294
RS	29	0.485571	1.154556	786.382617	0.018987	0.020334
RS	30	0.522369	1.035003	901.217413	0.021759	0.023527
RS	31	0.561479	1.035003	922.085100	0.022263	0.024460
RS	32	0.603047	0.951129	1022.267875	0.024682	0.027276
RS	33	0.647227	0.951129	1036.759381	0.025032	0.027926
RS	34	0.694184	0.898934	1107.561470	0.026741	0.029905
RS	35	0.744091	0.898934	1112.956266	0.026872	0.030154
RS	36	0.797134	0.872354	1147.312259	0.027701	0.031082
RS	37	0.853511	0.872354	1142.295799	0.027580	0.030912
RS	38	0.913431	0.864983	1141.942223	0.027571	0.030857
RS	39	0.977115	0.864983	1126.638088	0.027202	0.030325
RS	40	1.044802	0.870686	1099.400691	0.026544	0.029536
RS	41	1.116743	0.870686	1074.852635	0.025952	0.028731
RS	42	1.193204	0.883799	1030.543065	0.024882	0.027506
RS	43	1.274470	0.883799	998.104003	0.024099	0.026516
RS	44	1.360843	0.899404	945.218140	0.022822	0.025101
RS	45	1.452644	0.899404	906.182369	0.021879	0.023992
RS	46	1.550213	0.913671	850.419688	0.020533	0.022541
RS	47	1.653914	0.913671	805.964163	0.019459	0.021349
RS	48	1.764132	0.924215	750.233981	0.018114	0.019931
RS	49	1.881276	0.924215	701.581602	0.016939	0.018674
RS	50	2.005781	0.930181	646.942396	0.015620	0.017296
RS	51	2.138110	0.930181	595.593714	0.014380	0.015989
RS	52	2.278755	0.932104	542.358493	0.013095	0.014641
RS	53	2.428238	0.932104	490.263767	0.011837	0.013308
RS	54	2.587115	0.930978	439.168684	0.010603	0.011994
RS	55	2.755975	0.930978	388.648801	0.009384	0.010679
RS	56	2.935447	0.930978	340.003248	0.008209	0.009399
RS	57	3.126198	0.930978	293.828679	0.007094	0.008172
RS	58	3.328935	0.952059	245.699006	0.005932	0.006903
RS	59	3.544412	0.952059	207.803145	0.005017	0.005869
RS	60	3.773430	0.952059	173.245913	0.004183	0.004919
RS	61	4.016840	0.952059	142.247228	0.003434	0.004061
RS	62	4.275546	0.952059	114.915250	0.002775	0.003300
RS	63	4.550510	0.952059	351.030901	0.008475	0.010296
PA	4+25*2+4+6 0.204728204 0.045851867 4.550509704 0.189633284 0.423042090 0.713677850 0.976486731 1.305285803 1.612372953 1.807782298 1.892719305 1.892089616 1.813219912 1.667900029 1.487994488 1.308901078 1.154555716 1.035003385 0.951128705 0.898933633 0.872354248 0.864983342 0.870685699 0.883798829 0.899404480 0.913670707 0.924214644 0.930181341 0.932104176 0.930977815 0.952058792
//
IT	5447
RD	7
LK	-426317.509818
QD	-145.162669 -> -133.994957
RI	0.0564422967
TR	0.202953	0.046193
MT	4.580914
MM	C_pi: 0.925470, n_recomb: 42081.601660
RS	0	0.000000	0.190179	1341.559112	0.031880	0.003163
RS	1	0.006295	0.190179	1378.360029	0.032754	0.016827
RS	2	0.012986	0.190179	1413.144306	0.033581	0.027389
RS	3	0.020099	0.190179	1445.515918	0.034350	0.029810
RS	4	0.027659	0.420160	675.389559	0.016050	0.013440
RS	5	0.035696	0.420160	704.017374	0.016730	0.013967
RS	6	0.044238	0.702226	440.448949	0.010467	0.008990
RS	7	0.053318	0.702226	462.073141	0.010980	0.009909
RS	8	0.062969	0.956981	356.109375	0.008462	0.007877
RS	9	0.073228	0.956981	374.455782	0.008898	0.008372
RS	10	0.084133	1.298241	290.509517	0.006903	0.006530
RS	11	0.095724	1.298241	306.050959	0.007273	0.006753
RS	12	0.108045	1.630868	256.782538	0.006102	0.005665
RS	13	0.121142	1.630868	270.779993	0.006435	0.005913
RS	14	0.135063	1.851108	251.576939	0.005978	0.005547
RS	15	0.149861	1.851108	265.311319	0.006305	0.005862
RS	16	0.165590	1.956054	264.716309	0.006291	0.005920
RS	17	0.182309	1.956054	279.021320	0.006630	0.006243
RS	18	0.200080	1.969551	291.938795	0.006937	0.006561
RS	19	0.218970	1.969551	307.399499	0.007305	0.006881
RS	20	0.239050	1.893844	336.345343	0.007993	0.007541
RS	21	0.260393	1.893844	353.565484	0.008402	0.007952
RS	22	0.283081	1.738675	404.324221	0.009608	0.009155
RS	23	0.307196	1.738675	423.914129	0.010074	0.009735
RS	24	0.332829	1.540984	500.536076	0.011894	0.011631
RS	25	0.360076	1.540984	522.766972	0.012423	0.012408
RS	26	0.389038	1.343175	624.782202	0.014847	0.015032
RS	27	0.419824	1.343175	649.069464	0.015424	0.015976
RS	28	0.452547	1.173502	769.248149	0.018280	0.019166
RS	29	0.487330	1.173502	793.705790	0.018861	0.020173
RS	30	0.524303	1.043239	917.563712	0.021804	0.023536
RS	31	0.563604	1.043239	939.027883	0.022314	0.024445
RS	32	0.605378	0.952880	1047.512356	0.024892	0.027424
RS	33	0.649782	0.952880	1062.318530	0.025244	0.028056
RS	34	0.696982	0.897545	1138.539780	0.027056	0.030143
RS	35	0.747152	0.897545	1143.769668	0.027180	0.030378
RS	36	0.800481	0.870323	1179.604772	0.028031	0.031333
RS	37	0.857167	0.870323	1173.971337	0.027897	0.031152
RS	38	0.917422	0.864115	1171.585234	0.027841	0.031052
RS	39	0.981469	0.864115	1155.432750	0.027457	0.030515
RS	40	1.049549	0.872205	1124.050952	0.026711	0.029640
RS	41	1.121914	0.872205	1098.696773	0.026109	0.028839
RS	42	1.198834	0.888366	1049.706229	0.024945	0.027521
RS	43	1.280597	0.888366	1016.698914	0.024160	0.026545
RS	44	1.367507	0.907125	959.750320	0.022807	0.025056
RS	45	1.459888	0.907125	920.447811	0.021873	0.023968
RS	46	1.558084	0.924155	861.789971	0.020479	0.022472
RS	47	1.662462	0.924155	817.313117	0.019422	0.021308
RS	48	1.773410	0.936738	759.885018	0.018057	0.019872
RS	49	1.891343	0.936738	711.325589	0.016903	0.018643
RS	50	2.016700	0.943912	655.888236	0.015586	0.017269
RS	51	2.149948	0.943912	604.594371	0.014367	0.015988
RS	52	2.291584	0.946328	551.032913	0.013094	0.014653
RS	53	2.442136	0.946328	498.832996	0.011854	0.013340
RS	54	2.602166	0.945299	447.478702	0.010634	0.012040
RS	55	2.772269	0.945299	396.645758	0.009426	0.010738
RS	56	2.953081	0.945299	347.588616	0.008260	0.009467
RS	57	3.145275	0.945299	300.917638	0.007151	0.008245
RS	58	3.349568	0.970881	251.122556	0.005968	0.006949
RS	59	3.566721	0.970881	213.006496	0.005062	0.005925
RS	60	3.797544	0.970881	178.125935	0.004233	0.004981
RS	61	4.042898	0.970881	146.723530	0.003487	0.004125
RS	62	4.303697	0.970881	118.931611	0.002826	0.003363
RS	63	4.580914	0.970881	368.303021	0.008752	0.010630
PA	4+25*2+4+6 0.202953484 0.046193326 4.580913672 0.190178835 0.420159782 0.702225886 0.956981111 1.298240758 1.630867768 1.851107742 1.956054471 1.969551401 1.893843989 1.738675065 1.540983686 1.343174699 1.173501829 1.043239135 0.952880252 0.897545252 0.870322854 0.864114812 0.872204826 0.888366267 0.907124560 0.924154722 0.936738453 0.943911610 0.946327846 0.945299163 0.970880508
//
IT	4315
RD	8
LK	-426295.713432
QD	-139.146718 -> -129.028480
RI	0.0557168564
TR	0.201116	0.046488
MT	4.615015
MM	C_pi: 0.934748, n_recomb: 42759.469552
RS	0	0.000000	0.191927	1353.075562	0.031644	0.003155
RS	1	0.006307	0.191927	1390.692345	0.032524	0.016768
RS	2	0.013012	0.191927	1426.316632	0.033357	0.027262
RS	3	0.020141	0.191927	1459.548159	0.034134	0.029682
RS	4	0.027718	0.419422	689.572167	0.016127	0.013505
RS	5	0.035774	0.419422	718.825212	0.016811	0.014020
RS	6	0.044338	0.693239	454.730913	0.010635	0.009103
RS	7	0.053441	0.693239	477.012335	0.011156	0.010039
RS	8	0.063119	0.938411	370.057751	0.008654	0.008024
RS	9	0.073408	0.938411	389.070500	0.009099	0.008547
RS	10	0.084345	1.288256	298.266609	0.006975	0.006586
RS	11	0.095973	1.288256	314.228420	0.007349	0.006831
RS	12	0.108333	1.642197	259.831904	0.006077	0.005649
RS	13	0.121474	1.642197	274.036000	0.006409	0.005912
RS	14	0.135443	1.884649	251.855886	0.005890	0.005491
RS	15	0.150293	1.884649	265.668217	0.006213	0.005813
RS	16	0.166080	2.009214	262.807805	0.006146	0.005825
RS	17	0.182862	2.009214	277.098184	0.006480	0.006149
RS	18	0.200703	2.038410	287.851096	0.006732	0.006420
RS	19	0.219670	2.038410	303.221133	0.007091	0.006733
RS	20	0.239832	1.968469	330.508410	0.007729	0.007351
RS	21	0.261267	1.968469	347.607981	0.008129	0.007746
RS	22	0.284053	1.805794	398.036760	0.009309	0.008927
RS	23	0.308276	1.805794	417.568521	0.009766	0.009482
RS	24	0.334028	1.592020	495.961462	0.011599	0.011389
RS	25	0.361403	1.592020	518.311761	0.012122	0.012135
RS	26	0.390505	1.376714	624.759837	0.014611	0.014819
RS	27	0.421443	1.376714	649.425181	0.015188	0.015732
RS	28	0.454332	1.192620	776.648208	0.018163	0.019035
RS	29	0.489296	1.192620	801.707382	0.018749	0.020017
RS	30	0.526465	1.052300	934.136542	0.021846	0.023530
RS	31	0.565978	1.052300	956.227144	0.022363	0.024421
RS	32	0.607984	0.955877	1072.731541	0.025088	0.027548
RS	33	0.652638	0.955877	1087.899637	0.025442	0.028169
RS	34	0.700110	0.897622	1169.409419	0.027349	0.030354
RS	35	0.750575	0.897622	1174.537158	0.027468	0.030580
RS	36	0.804224	0.869819	1211.823904	0.028340	0.031559
RS	37	0.861256	0.869819	1205.648628	0.028196	0.031371
RS	38	0.921886	0.864735	1201.265133	0.028094	0.031227
RS	39	0.986340	0.864735	1184.348180	0.027698	0.030688
RS	40	1.054859	0.875119	1148.908659	0.026869	0.029731
RS	41	1.127700	0.875119	1122.832240	0.026259	0.028935
RS	42	1.205135	0.894220	1069.282234	0.025007	0.027530
RS	43	1.287454	0.894220	1035.777104	0.024223	0.026568
RS	44	1.374965	0.916023	974.896930	0.022800	0.025010
RS	45	1.467996	0.916023	935.371651	0.021875	0.023944
RS	46	1.566895	0.935718	873.929284	0.020438	0.022407
RS	47	1.672032	0.935718	829.441750	0.019398	0.021268
RS	48	1.783800	0.950249	770.386747	0.018017	0.019817
RS	49	1.902617	0.950249	721.898413	0.016883	0.018616
RS	50	2.028929	0.958540	665.690492	0.015568	0.017246
RS	51	2.163208	0.958540	614.403382	0.014369	0.015988
RS	52	2.305956	0.961372	560.504626	0.013108	0.014668
RS	53	2.457707	0.961372	508.134275	0.011884	0.013373
RS	54	2.619031	0.960367	456.487073	0.010676	0.012086
RS	55	2.790529	0.960367	405.266164	0.009478	0.010796
RS	56	2.972844	0.960367	355.725012	0.008319	0.009533
RS	57	3.166659	0.960367	308.488507	0.007215	0.008316
RS	58	3.372698	0.990407	256.952743	0.006009	0.006994
RS	59	3.591732	0.990407	218.552567	0.005111	0.005978
RS	60	3.824582	0.990407	183.292858	0.004287	0.005039
RS	61	4.072119	0.990407	151.438475	0.003542	0.004186
RS	62	4.335268	0.990407	123.145256	0.002880	0.003422
RS	63	4.615015	0.990407	386.333491	0.009035	0.010954
PA	4+25*2+4+6 0.201115737 0.046487581 4.615015196 0.191927048 0.419422302 0.693238917 0.938411456 1.288255800 1.642196695 1.884649467 2.009213884 2.038410267 1.968468857 1.805794499 1.592019836 1.376713845 1.192619794 1.052299784 0.955877041 0.897622289 0.869819041 0.864734935 0.875119451 0.894219761 0.916023425 0.935718157 0.950248597 0.958540055 0.961372105 0.960366960 0.990407415
//
IT	4443
RD	9
LK	-426275.889697
QD	-133.858523 -> -124.584834
RI	0.0547750504
TR	0.199289	0.046755
MT	4.650383
MM	C_pi: 0.944501, n_recomb: 43438.978640
RS	0	0.000000	0.194241	1360.671636	0.031324	0.003142
RS	1	0.006320	0.194241	1399.135333	0.032209	0.016690
RS	2	0.013039	0.194241	1435.652569	0.033050	0.027117
RS	3	0.020183	0.194241	1469.820490	0.033836	0.029524
RS	4	0.027779	0.420159	701.778287	0.016155	0.013563
RS	5	0.035854	0.420159	731.625804	0.016843	0.014049
RS	6	0.044440	0.686446	468.242955	0.010779	0.009210
RS	7	0.053569	0.686446	491.161159	0.011307	0.010152
RS	8	0.063274	0.921263	384.290248	0.008847	0.008174
RS	9	0.073593	0.921263	403.983968	0.009300	0.008720
RS	10	0.084564	1.276939	306.715838	0.007061	0.006654
RS	11	0.096229	1.276939	323.132430	0.007439	0.006916
RS	12	0.108630	1.648702	263.819445	0.006073	0.005649
RS	13	0.121815	1.648702	278.276424	0.006406	0.005925
RS	14	0.135834	1.910840	253.288257	0.005831	0.005452
RS	15	0.150739	1.910840	267.233522	0.006152	0.005781
RS	16	0.166585	2.054206	262.222321	0.006037	0.005750
RS	17	0.183433	2.054206	276.557681	0.006367	0.006076
RS	18	0.201346	2.100143	285.180343	0.006565	0.006300
RS	19	0.220391	2.100143	300.517763	0.006918	0.006609
RS	20	0.240639	2.038033	326.096650	0.007507	0.007184
RS	21	0.262168	2.038033	343.125423	0.007899	0.007566
RS	22	0.285056	1.869832	393.052240	0.009048	0.008720
RS	23	0.309392	1.869832	412.560452	0.009497	0.009254
RS	24	0.335265	1.641402	492.398404	0.011335	0.011164
RS	25	0.362774	1.641402	514.883848	0.011853	0.011885
RS	26	0.392021	1.409569	625.315949	0.014395	0.014614
RS	27	0.423116	1.409569	650.360892	0.014972	0.015501
RS	28	0.456177	1.211754	784.145456	0.018052	0.018901
RS	29	0.491327	1.211754	809.806548	0.018642	0.019862
RS	30	0.528698	1.061870	950.411073	0.021879	0.023510
RS	31	0.568432	1.061870	973.141452	0.022402	0.024388
RS	32	0.610676	0.959689	1097.429488	0.025264	0.027651
RS	33	0.655590	0.959689	1112.991779	0.025622	0.028264
RS	34	0.703343	0.898657	1199.705870	0.027618	0.030541
RS	35	0.754114	0.898657	1204.780408	0.027735	0.030762
RS	36	0.808094	0.870290	1243.533457	0.028627	0.031763
RS	37	0.865485	0.870290	1236.877845	0.028474	0.031571
RS	38	0.926503	0.866265	1230.568380	0.028329	0.031385
RS	39	0.991377	0.866265	1212.956631	0.027923	0.030845
RS	40	1.060352	0.878835	1173.571271	0.027017	0.029811
RS	41	1.133685	0.878835	1146.842403	0.026401	0.029021
RS	42	1.211653	0.900752	1088.870157	0.025067	0.027535
RS	43	1.294549	0.900752	1054.925563	0.024285	0.026588
RS	44	1.382684	0.925484	990.251481	0.022796	0.024965
RS	45	1.476389	0.925484	950.540195	0.021882	0.023920
RS	46	1.576016	0.947735	886.429824	0.020406	0.022345
RS	47	1.681939	0.947735	841.941909	0.019382	0.021232
RS	48	1.794556	0.964111	781.339810	0.017987	0.019768
RS	49	1.914291	0.964111	732.908114	0.016872	0.018592
RS	50	2.041593	0.973427	675.971151	0.015561	0.017227
RS	51	2.176941	0.973427	624.657512	0.014380	0.015992
RS	52	2.320842	0.976594	570.429975	0.013132	0.014685
RS	53	2.473838	0.976594	517.844688	0.011921	0.013408
RS	54	2.636503	0.975534	465.896274	0.010725	0.012134
RS	55	2.809449	0.975534	414.236808	0.009536	0.010853
RS	56	2.993324	0.975534	364.164736	0.008383	0.009598
RS	57	3.188821	0.975534	316.319717	0.007282	0.008386
RS	58	3.396673	1.009953	263.002893	0.006055	0.007037
RS	59	3.617660	1.009953	224.277887	0.005163	0.006030
RS	60	3.852614	1.009953	188.605538	0.004342	0.005096
RS	61	4.102417	1.009953	156.272015	0.003598	0.004244
RS	62	4.368008	1.009953	127.455700	0.002934	0.003480
RS	63	4.650383	1.009953	404.774300	0.009318	0.011267
PA	4+25*2+4+6 0.199289200 0.046754782 4.650383411 0.194240805 0.420158688 0.686445866 0.921262637 1.276939382 1.648702361 1.910840331 2.054205708 2.100143281 2.038033278 1.869832269 1.641401517 1.409568771 1.211754068 1.061869649 0.959689333 0.898657455 0.870290211 0.866264760 0.878834996 0.900752167 0.925484438 0.947734817 0.964110822 0.973426915 0.976594102 0.975533888 1.009952552
//
IT	4720
RD	10
LK	-426257.679948
QD	-129.117121 -> -120.558691
RI	0.0537652710
TR	0.197514	0.047007
MT	4.685597
MM	C_pi: 0.954347, n_recomb: 44113.430919
RS	0	0.000000	0.196775	1366.468177	0.030976	0.003127
RS	1	0.006332	0.196775	1405.774728	0.031867	0.016606
RS	2	0.013066	0.196775	1443.189725	0.032715	0.026971
RS	3	0.020226	0.196775	1478.308590	0.033512	0.029363
RS	4	0.027839	0.421957	712.237345	0.016146	0.013605
RS	5	0.035934	0.421957	742.643934	0.016835	0.014057
RS	6	0.044542	0.681611	480.748429	0.010898	0.009303
RS	7	0.053695	0.681611	504.270601	0.011431	0.010246
RS	8	0.063428	0.905756	398.450344	0.009032	0.008323
RS	9	0.073776	0.905756	418.822221	0.009494	0.008888
RS	10	0.084781	1.265205	315.510563	0.007152	0.006727
RS	11	0.096482	1.265205	332.398461	0.007535	0.007005
RS	12	0.108924	1.651893	268.385624	0.006084	0.005659
RS	13	0.122154	1.651893	283.123290	0.006418	0.005946
RS	14	0.136221	1.931330	255.495361	0.005792	0.005426
RS	15	0.151180	1.931330	269.609737	0.006112	0.005762
RS	16	0.167086	2.092501	262.551948	0.005952	0.005691
RS	17	0.183999	2.092501	276.972711	0.006279	0.006019
RS	18	0.201982	2.155777	283.504974	0.006427	0.006198
RS	19	0.221105	2.155777	298.849450	0.006775	0.006504
RS	20	0.241439	2.103168	322.686340	0.007315	0.007035
RS	21	0.263060	2.103168	339.677423	0.007700	0.007406
RS	22	0.286051	1.931157	388.962141	0.008817	0.008531
RS	23	0.310497	1.931157	408.467156	0.009259	0.009047
RS	24	0.336491	1.689293	489.477278	0.011096	0.010953
RS	25	0.364132	1.689293	512.101916	0.011609	0.011652
RS	26	0.393523	1.441753	626.124520	0.014194	0.014418
RS	27	0.424774	1.441753	651.540309	0.014770	0.015282
RS	28	0.458005	1.230791	791.453979	0.017941	0.018766
RS	29	0.493340	1.230791	817.707384	0.018536	0.019710
RS	30	0.530913	1.071734	966.130819	0.021901	0.023480
RS	31	0.570865	1.071734	989.504271	0.022431	0.024347
RS	32	0.613347	0.964031	1121.369875	0.025420	0.027736
RS	33	0.658519	0.964031	1137.348801	0.025782	0.028344
RS	34	0.706552	0.900322	1229.207761	0.027865	0.030708
RS	35	0.757626	0.900322	1234.268414	0.027979	0.030925
RS	36	0.811934	0.871385	1274.524692	0.028892	0.031948
RS	37	0.869682	0.871385	1267.440202	0.028731	0.031754
RS	38	0.931086	0.868342	1259.295632	0.028547	0.031529
RS	39	0.996378	0.868342	1241.047741	0.028133	0.030989
RS	40	1.065806	0.882985	1197.839075	0.027154	0.029883
RS	41	1.139629	0.882985	1170.516267	0.026534	0.029100
RS	42	1.218127	0.907593	1108.262830	0.025123	0.027538
RS	43	1.301597	0.907593	1073.927136	0.024345	0.026604
RS	44	1.390352	0.935133	1005.597063	0.022796	0.024922
RS	45	1.484727	0.935133	965.729652	0.021892	0.023898
RS	46	1.585078	0.959826	899.066588	0.020381	0.022289
RS	47	1.691784	0.959826	854.586393	0.019372	0.021199
RS	48	1.805247	0.977944	792.518014	0.017965	0.019724
RS	49	1.925895	0.977944	744.131584	0.016869	0.018572
RS	50	2.054183	0.988190	686.512144	0.015562	0.017213
RS	51	2.190595	0.988190	635.146715	0.014398	0.015999
RS	52	2.335645	0.991612	580.608876	0.013162	0.014705
RS	53	2.489880	0.991612	527.775913	0.011964	0.013443
RS	54	2.653881	0.990419	475.530904	0.010780	0.012183
RS	55	2.828268	0.990419	423.396567	0.009598	0.010912
RS	56	3.013698	0.990419	372.761542	0.008450	0.009663
RS	57	3.210871	0.990419	324.280204	0.007351	0.008454
RS	58	3.420528	1.029107	269.163449	0.006102	0.007079
RS	59	3.643463	1.029107	230.086247	0.005216	0.006080
RS	60	3.880514	1.029107	193.980513	0.004397	0.005151
RS	61	4.132576	1.029107	161.152690	0.003653	0.004300
RS	62	4.400600	1.029107	131.802614	0.002988	0.003535
RS	63	4.685597	1.029107	423.405072	0.009598	0.011570
PA	4+25*2+4+6 0.197513948 0.047006999 4.685596924 0.196774737 0.421956604 0.681611307 0.905756060 1.265204812 1.651892608 1.931329579 2.092501085 2.155776520 2.103167871 1.931156895 1.689292999 1.441753273 1.230791153 1.071734143 0.964031189 0.900321800 0.871384946 0.868341662 0.882984540 0.907593435 0.935133139 0.959826259 0.977943913 0.988190183 0.991611699 0.990419354 1.029106971
//
IT	3945
RD	11
LK	-426240.850596
QD	-124.814654 -> -116.878929
RI	0.0527671854
TR	0.195810	0.047251
MT	4.719864
MM	C_pi: 0.964066, n_recomb: 44779.040366
RS	0	0.000000	0.199333	1371.667209	0.030632	0.003112
RS	1	0.006344	0.199333	1411.795222	0.031528	0.016525
RS	2	0.013091	0.199333	1450.088172	0.032383	0.026835
RS	3	0.020266	0.199333	1486.140152	0.033188	0.029212
RS	4	0.027897	0.424546	721.152758	0.016105	0.013631
RS	5	0.036011	0.424546	752.081295	0.016795	0.014046
RS	6	0.044640	0.678500	492.142143	0.010990	0.009381
RS	7	0.053817	0.678500	516.229391	0.011528	0.010321
RS	8	0.063576	0.891912	412.322909	0.009208	0.008467
RS	9	0.073954	0.891912	433.359856	0.009678	0.009047
RS	10	0.084990	1.253604	324.429876	0.007245	0.006803
RS	11	0.096727	1.253604	341.794334	0.007633	0.007094
RS	12	0.109208	1.652766	273.308967	0.006104	0.005676
RS	13	0.122481	1.652766	288.343771	0.006439	0.005972
RS	14	0.136596	1.947329	258.236633	0.005767	0.005411
RS	15	0.151607	1.947329	272.544393	0.006086	0.005753
RS	16	0.167570	2.125159	263.544217	0.005885	0.005643
RS	17	0.184546	2.125159	278.078991	0.006210	0.005975
RS	18	0.202599	2.206072	282.560089	0.006310	0.006109
RS	19	0.221797	2.206072	297.939901	0.006654	0.006414
RS	20	0.242213	2.164337	320.011373	0.007146	0.006901
RS	21	0.263925	2.164337	336.987699	0.007526	0.007264
RS	22	0.287014	1.990015	385.518458	0.008609	0.008357
RS	23	0.311568	1.990015	405.032445	0.009045	0.008858
RS	24	0.337679	1.735802	486.982492	0.010875	0.010756
RS	25	0.365448	1.735802	509.744081	0.011384	0.011435
RS	26	0.394978	1.473284	627.004334	0.014002	0.014228
RS	27	0.426381	1.473284	652.776759	0.014578	0.015073
RS	28	0.459778	1.249652	798.432530	0.017830	0.018630
RS	29	0.495292	1.249652	825.263023	0.018430	0.019558
RS	30	0.533060	1.081752	981.174517	0.021911	0.023439
RS	31	0.573225	1.081752	1005.188053	0.022448	0.024298
RS	32	0.615937	0.968717	1144.442461	0.025558	0.027805
RS	33	0.661359	0.968717	1160.853859	0.025924	0.028409
RS	34	0.709663	0.902404	1257.811525	0.028089	0.030856
RS	35	0.761032	0.902404	1262.890831	0.028203	0.031072
RS	36	0.815660	0.872880	1304.699971	0.029136	0.032116
RS	37	0.873753	0.872880	1297.230631	0.028970	0.031920
RS	38	0.935533	0.870742	1287.347533	0.028749	0.031661
RS	39	1.001232	0.870742	1268.514132	0.028328	0.031122
RS	40	1.071099	0.887344	1221.611424	0.027281	0.029948
RS	41	1.145399	0.887344	1193.744516	0.026659	0.029172
RS	42	1.224412	0.914522	1127.348846	0.025176	0.027538
RS	43	1.308439	0.914522	1092.662735	0.024401	0.026619
RS	44	1.397797	0.944748	1020.810610	0.022797	0.024882
RS	45	1.492824	0.944748	980.811618	0.021903	0.023877
RS	46	1.593880	0.971772	911.705949	0.020360	0.022237
RS	47	1.701347	0.971772	867.239819	0.019367	0.021169
RS	48	1.815633	0.991528	803.784450	0.017950	0.019686
RS	49	1.937169	0.991528	755.433815	0.016870	0.018556
RS	50	2.066416	1.002613	697.178998	0.015569	0.017203
RS	51	2.203863	1.002613	645.741933	0.014421	0.016009
RS	52	2.350031	1.006211	590.917435	0.013196	0.014729
RS	53	2.505472	1.006211	537.811886	0.012010	0.013481
RS	54	2.670775	1.004812	485.283076	0.010837	0.012233
RS	55	2.846565	1.004812	432.646686	0.009662	0.010970
RS	56	3.033509	1.004812	381.426006	0.008518	0.009727
RS	57	3.232313	1.004812	332.289917	0.007421	0.008521
RS	58	3.443730	1.047642	275.367504	0.006149	0.007121
RS	59	3.668560	1.047642	235.919094	0.005269	0.006129
RS	60	3.907654	1.047642	199.367022	0.004452	0.005204
RS	61	4.161918	1.047642	166.036944	0.003708	0.004354
RS	62	4.432313	1.047642	136.149048	0.003040	0.003588
RS	63	4.719864	1.047642	442.084049	0.009873	0.011863
PA	4+25*2+4+6 0.195809678 0.047251218 4.719863873 0.199332717 0.424545604 0.678500239 0.891912212 1.253603719 1.652766150 1.947328891 2.125159496 2.206071757 2.164337340 1.990014696 1.735801978 1.473283926 1.249651939 1.081752113 0.968717227 0.902404368 0.872880362 0.870742368 0.887343987 0.914521719 0.944748215 0.971772415 0.991528048 1.002613321 1.006211023 1.004811508 1.047642374
//
IT	4380
RD	12
LK	-426225.229575
QD	-120.878227 -> -113.493257
RI	0.0518168846
TR	0.194185	0.047491
MT	4.752759
MM	C_pi: 0.973542, n_recomb: 45433.945838
RS	0	0.000000	0.201813	1376.884200	0.030305	0.003097
RS	1	0.006356	0.201813	1417.805490	0.031206	0.016450
RS	2	0.013116	0.201813	1456.946169	0.032067	0.026711
RS	3	0.020305	0.201813	1493.899124	0.032881	0.029079
RS	4	0.027952	0.427741	728.712571	0.016039	0.013641
RS	5	0.036084	0.427741	760.126270	0.016730	0.014020
RS	6	0.044734	0.676903	502.398515	0.011058	0.009443
RS	7	0.053933	0.676903	527.009652	0.011599	0.010376
RS	8	0.063717	0.879649	425.786946	0.009372	0.008603
RS	9	0.074123	0.879649	447.470275	0.009849	0.009197
RS	10	0.085190	1.242433	333.341712	0.007337	0.006880
RS	11	0.096960	1.242433	351.181293	0.007729	0.007182
RS	12	0.109479	1.652032	278.446514	0.006129	0.005698
RS	13	0.122793	1.652032	293.787647	0.006466	0.006003
RS	14	0.136954	1.959692	261.363935	0.005753	0.005403
RS	15	0.152015	1.959692	275.882068	0.006072	0.005751
RS	16	0.168033	2.152986	265.038074	0.005833	0.005606
RS	17	0.185069	2.152986	279.708034	0.006156	0.005941
RS	18	0.203187	2.251585	282.179582	0.006211	0.006033
RS	19	0.222458	2.251585	297.616059	0.006551	0.006336
RS	20	0.242953	2.221857	317.907241	0.006997	0.006781
RS	21	0.264751	2.221857	334.885791	0.007371	0.007136
RS	22	0.287934	2.046577	382.569220	0.008420	0.008196
RS	23	0.312591	2.046577	402.099834	0.008850	0.008684
RS	24	0.338815	1.781017	484.786919	0.010670	0.010570
RS	25	0.366706	1.781017	507.680116	0.011174	0.011231
RS	26	0.396369	1.504153	627.873853	0.013819	0.014045
RS	27	0.427918	1.504153	653.986517	0.014394	0.014873
RS	28	0.461472	1.268285	805.025523	0.017719	0.018493
RS	29	0.497159	1.268285	832.415135	0.018321	0.019408
RS	30	0.535114	1.091825	995.510131	0.021911	0.023390
RS	31	0.575482	1.091825	1020.156984	0.022454	0.024242
RS	32	0.618415	0.973621	1166.623569	0.025677	0.027860
RS	33	0.664077	0.973621	1183.478708	0.026048	0.028461
RS	34	0.712641	0.904764	1285.495671	0.028294	0.030989
RS	35	0.764292	0.904764	1290.621050	0.028407	0.031202
RS	36	0.819226	0.874633	1334.034030	0.029362	0.032270
RS	37	0.877651	0.874633	1326.218273	0.029190	0.032073
RS	38	0.939790	0.873323	1314.699398	0.028937	0.031781
RS	39	1.005878	0.873323	1295.324367	0.028510	0.031244
RS	40	1.076167	0.891777	1244.852221	0.027399	0.030007
RS	41	1.150923	0.891777	1216.484245	0.026775	0.029238
RS	42	1.230431	0.921405	1146.080456	0.025225	0.027538
RS	43	1.314993	0.921405	1111.078470	0.024455	0.026632
RS	44	1.404929	0.954201	1035.831077	0.022799	0.024845
RS	45	1.500581	0.954201	995.720788	0.021916	0.023858
RS	46	1.602313	0.983448	924.276335	0.020343	0.022189
RS	47	1.710511	0.983448	879.828939	0.019365	0.021143
RS	48	1.825586	1.004742	815.061168	0.017939	0.019652
RS	49	1.947974	1.004742	766.738024	0.016876	0.018543
RS	50	2.078142	1.016576	707.895608	0.015581	0.017198
RS	51	2.216584	1.016576	656.370180	0.014447	0.016021
RS	52	2.363824	1.020278	601.283425	0.013234	0.014755
RS	53	2.520423	1.020278	547.885318	0.012059	0.013520
RS	54	2.686976	1.018600	495.089683	0.010897	0.012285
RS	55	2.864114	1.018600	441.929786	0.009727	0.011029
RS	56	3.052511	1.018600	390.106432	0.008586	0.009790
RS	57	3.252883	1.018600	340.302743	0.007490	0.008587
RS	58	3.465990	1.065436	281.577416	0.006198	0.007163
RS	59	3.692642	1.065436	241.743559	0.005321	0.006177
RS	60	3.933699	1.065436	204.736512	0.004506	0.005255
RS	61	4.190079	1.065436	170.900119	0.003762	0.004407
RS	62	4.462753	1.065436	140.473858	0.003092	0.003639
RS	63	4.752759	1.065436	460.723016	0.010141	0.012148
PA	4+25*2+4+6 0.194184842 0.047491445 4.752758737 0.201812741 0.427741308 0.676902627 0.879649202 1.242432690 1.652031640 1.959691722 2.152986225 2.251584862 2.221856860 2.046577500 1.781017294 1.504152502 1.268285122 1.091825038 0.973620973 0.904764133 0.874633488 0.873323265 0.891776577 0.921404773 0.954201375 0.983447899 1.004741790 1.016576222 1.020277765 1.018599833 1.065435954
//
IT	4665
RD	13
LK	-426210.681193
QD	-117.253322 -> -110.360387
RI	0.0509336415
TR	0.192642	0.047730
MT	4.784061
MM	C_pi: 0.982708, n_recomb: 46076.954078
RS	0	0.000000	0.204154	1382.471535	0.030004	0.003084
RS	1	0.006367	0.204154	1424.155753	0.030908	0.016383
RS	2	0.013139	0.204154	1464.109761	0.031775	0.026603
RS	3	0.020342	0.204154	1501.925200	0.032596	0.028965
RS	4	0.028004	0.431392	735.110099	0.015954	0.013635
RS	5	0.036154	0.431392	766.973877	0.016645	0.013982
RS	6	0.044823	0.676627	511.534983	0.011102	0.009490
RS	7	0.054043	0.676627	536.628417	0.011646	0.010415
RS	8	0.063851	0.868840	438.770982	0.009523	0.008732
RS	9	0.074283	0.868840	461.078781	0.010007	0.009337
RS	10	0.085379	1.231830	342.163355	0.007426	0.006956
RS	11	0.097182	1.231830	360.472430	0.007823	0.007268
RS	12	0.109736	1.650146	283.706761	0.006157	0.005723
RS	13	0.123089	1.650146	299.358750	0.006497	0.006035
RS	14	0.137293	1.969064	264.774625	0.005746	0.005401
RS	15	0.152401	1.969064	279.515088	0.006066	0.005755
RS	16	0.168471	2.176646	266.917538	0.005793	0.005578
RS	17	0.185564	2.176646	281.738531	0.006115	0.005916
RS	18	0.203745	2.292802	282.242034	0.006125	0.005967
RS	19	0.223084	2.292802	297.751471	0.006462	0.006270
RS	20	0.243654	2.276007	316.254088	0.006864	0.006672
RS	21	0.265533	2.276007	333.247610	0.007232	0.007021
RS	22	0.288806	2.100971	380.010362	0.008247	0.008048
RS	23	0.313561	2.100971	399.562414	0.008672	0.008524
RS	24	0.339891	1.824993	482.810084	0.010478	0.010394
RS	25	0.367898	1.824993	505.827933	0.010978	0.011040
RS	26	0.397688	1.534370	628.679715	0.013644	0.013869
RS	27	0.429375	1.534370	655.115092	0.014218	0.014681
RS	28	0.463079	1.286654	811.210056	0.017606	0.018357
RS	29	0.498929	1.286654	839.139219	0.018212	0.019260
RS	30	0.537062	1.101883	1009.132814	0.021901	0.023334
RS	31	0.577622	1.101883	1034.403521	0.022449	0.024180
RS	32	0.620765	0.978655	1187.911189	0.025781	0.027902
RS	33	0.666654	0.978655	1205.217829	0.026157	0.028501
RS	34	0.715466	0.907307	1312.254033	0.028480	0.031106
RS	35	0.767385	0.907307	1317.449068	0.028592	0.031319
RS	36	0.822609	0.876549	1362.518130	0.029570	0.032411
RS	37	0.881350	0.876549	1354.390047	0.029394	0.032213
RS	38	0.943830	0.875993	1341.336314	0.029111	0.031892
RS	39	1.010289	0.875993	1321.458753	0.028679	0.031357
RS	40	1.080978	0.896197	1267.538837	0.027509	0.030061
RS	41	1.156169	0.896197	1238.707881	0.026883	0.029300
RS	42	1.236146	0.928163	1164.425388	0.025271	0.027537
RS	43	1.321216	0.928163	1129.137710	0.024505	0.026645
RS	44	1.411702	0.963418	1050.615538	0.022801	0.024809
RS	45	1.507949	0.963418	1010.411401	0.021929	0.023841
RS	46	1.610323	0.994782	936.725962	0.020330	0.022146
RS	47	1.719216	0.994782	892.301260	0.019365	0.021120
RS	48	1.835042	1.017519	826.291590	0.017933	0.019623
RS	49	1.958242	1.017519	777.989094	0.016885	0.018533
RS	50	2.089286	1.030018	718.605447	0.015596	0.017196
RS	51	2.228673	1.030018	666.978142	0.014475	0.016036
RS	52	2.376935	1.033755	611.655288	0.013275	0.014783
RS	53	2.534636	1.033755	557.948790	0.012109	0.013560
RS	54	2.702377	1.031733	504.905848	0.010958	0.012338
RS	55	2.880799	1.031733	451.205659	0.009792	0.011088
RS	56	3.070580	1.031733	398.767091	0.008654	0.009853
RS	57	3.272444	1.031733	348.287199	0.007559	0.008652
RS	58	3.487161	1.082431	287.767350	0.006245	0.007204
RS	59	3.715547	1.082431	247.537541	0.005372	0.006225
RS	60	3.958475	1.082431	210.070106	0.004559	0.005306
RS	61	4.216870	1.082431	175.726121	0.003814	0.004458
RS	62	4.491716	1.082431	144.763352	0.003142	0.003689
RS	63	4.784061	1.082431	479.263241	0.010401	0.012424
PA	4+25*2+4+6 0.192641997 0.047729949 4.784060762 0.204154446 0.431391837 0.676626980 0.868840200 1.231830418 1.650145766 1.969064294 2.176645798 2.292801876 2.276007120 2.100971333 1.824993428 1.534370005 1.286653966 1.101883469 0.978655394 0.907306953 0.876548617 0.875993434 0.896197344 0.928163009 0.963417771 0.994782288 1.017519340 1.030018098 1.033754964 1.031732602 1.082430953
//
IT	3881
RD	14
LK	-426197.094300
QD	-113.898210 -> -107.448044
RI	0.0501238873
TR	0.191177	0.047967
MT	4.813770
MM	C_pi: 0.991546, n_recomb: 46707.553216
RS	0	0.000000	0.206329	1388.600026	0.029730	0.003073
RS	1	0.006377	0.206329	1431.017810	0.030638	0.016323
RS	2	0.013161	0.206329	1471.750854	0.031510	0.026510
RS	3	0.020377	0.206329	1510.389405	0.032337	0.028870
RS	4	0.028053	0.435398	740.496832	0.015854	0.013617
RS	5	0.036219	0.435398	772.777625	0.016545	0.013933
RS	6	0.044906	0.677490	519.613950	0.011125	0.009522
RS	7	0.054147	0.677490	545.149709	0.011672	0.010437
RS	8	0.063977	0.859354	451.237919	0.009661	0.008852
RS	9	0.074434	0.859354	474.146837	0.010151	0.009468
RS	10	0.085558	1.221897	350.834978	0.007511	0.007030
RS	11	0.097391	1.221897	369.605098	0.007913	0.007351
RS	12	0.109978	1.647444	289.029369	0.006188	0.005751
RS	13	0.123369	1.647444	304.993782	0.006530	0.006070
RS	14	0.137613	1.975990	268.394991	0.005746	0.005404
RS	15	0.152766	1.975990	283.366255	0.006067	0.005763
RS	16	0.168884	2.196636	269.109238	0.005762	0.005556
RS	17	0.186031	2.196636	284.093888	0.006082	0.005897
RS	18	0.204272	2.330140	282.663366	0.006052	0.005909
RS	19	0.223675	2.330140	298.258759	0.006386	0.006212
RS	20	0.244316	2.327042	314.968564	0.006743	0.006573
RS	21	0.266273	2.327042	331.987127	0.007108	0.006917
RS	22	0.289630	2.153339	377.768278	0.008088	0.007910
RS	23	0.314477	2.153339	397.344935	0.008507	0.008375
RS	24	0.340909	1.867790	481.004176	0.010298	0.010229
RS	25	0.369025	1.867790	504.139369	0.010794	0.010860
RS	26	0.398935	1.563960	629.400207	0.013475	0.013700
RS	27	0.430753	1.563960	656.140900	0.014048	0.014496
RS	28	0.464599	1.304751	816.989535	0.017492	0.018221
RS	29	0.500603	1.304751	845.438351	0.018101	0.019113
RS	30	0.538904	1.111898	1022.058964	0.021882	0.023273
RS	31	0.579647	1.111898	1047.942714	0.022436	0.024112
RS	32	0.622988	0.983772	1208.330376	0.025870	0.027934
RS	33	0.669094	0.983772	1226.093943	0.026250	0.028531
RS	34	0.718139	0.909978	1338.109189	0.028649	0.031211
RS	35	0.770312	0.909978	1343.394534	0.028762	0.031424
RS	36	0.825812	0.878573	1390.168331	0.029763	0.032539
RS	37	0.884851	0.878573	1381.758650	0.029583	0.032342
RS	38	0.947655	0.878708	1367.264478	0.029273	0.031994
RS	39	1.014465	0.878708	1346.919900	0.028837	0.031462
RS	40	1.085534	0.900567	1289.670512	0.027612	0.030110
RS	41	1.161136	0.900567	1260.410770	0.026985	0.029356
RS	42	1.241559	0.934765	1182.371692	0.025314	0.027536
RS	43	1.327111	0.934765	1146.825221	0.024553	0.026656
RS	44	1.418118	0.972375	1065.139617	0.022804	0.024777
RS	45	1.514929	0.972375	1024.857333	0.021942	0.023825
RS	46	1.617913	1.005760	949.022456	0.020318	0.022107
RS	47	1.727465	1.005760	904.624343	0.019368	0.021099
RS	48	1.844003	1.029850	837.439734	0.017929	0.019598
RS	49	1.967973	1.029850	789.152485	0.016896	0.018527
RS	50	2.099848	1.042935	729.271469	0.015614	0.017197
RS	51	2.240133	1.042935	677.531562	0.014506	0.016053
RS	52	2.389364	1.046644	621.999329	0.013317	0.014813
RS	53	2.548111	1.046644	567.971980	0.012160	0.013602
RS	54	2.716982	1.044217	514.702495	0.011020	0.012391
RS	55	2.896622	1.044217	460.448874	0.009858	0.011147
RS	56	3.087717	1.044217	407.385871	0.008722	0.009916
RS	57	3.290999	1.044217	356.224172	0.007627	0.008716
RS	58	3.507244	1.098634	293.921762	0.006293	0.007246
RS	59	3.737279	1.098634	253.288108	0.005423	0.006271
RS	60	3.981983	1.098634	215.356986	0.004611	0.005355
RS	61	4.242293	1.098634	180.505832	0.003865	0.004507
RS	62	4.519202	1.098634	149.009785	0.003190	0.003737
RS	63	4.813770	1.098634	497.667613	0.010655	0.012691
PA	4+25*2+4+6 0.191177491 0.047967324 4.813769633 0.206328967 0.435397607 0.677490044 0.859354495 1.221896679 1.647443721 1.975989555 2.196635860 2.330140023 2.327041551 2.153339032 1.867789555 1.563960274 1.304750559 1.111897955 0.983771846 0.909978166 0.878572955 0.878707584 0.900567325 0.934765456 0.972375081 1.005759676 1.029849984 1.042934999 1.046643677 1.044216793 1.098634304
//
IT	4560
RD	15
LK	-426184.373143
QD	-110.778598 -> -104.729244
RI	0.0493853882
TR	0.189790	0.048204
MT	4.841838
MM	C_pi: 1.000041, n_recomb: 47325.703359
RS	0	0.000000	0.208331	1395.296304	0.029483	0.003062
RS	1	0.006387	0.208331	1438.420090	0.030394	0.016272
RS	2	0.013181	0.208331	1479.899623	0.031271	0.026432
RS	3	0.020410	0.208331	1519.323584	0.032104	0.028795
RS	4	0.028100	0.439669	745.029577	0.015743	0.013587
RS	5	0.036281	0.439669	777.696947	0.016433	0.013876
RS	6	0.044985	0.679343	526.702497	0.011129	0.009542
RS	7	0.054245	0.679343	552.642408	0.011677	0.010446
RS	8	0.064096	0.851038	463.184415	0.009787	0.008965
RS	9	0.074576	0.851038	486.670981	0.010283	0.009589
RS	10	0.085725	1.212633	359.328822	0.007593	0.007103
RS	11	0.097587	1.212633	378.550143	0.007999	0.007432
RS	12	0.110206	1.644160	294.373217	0.006220	0.005780
RS	13	0.123631	1.644160	310.649558	0.006564	0.006105
RS	14	0.137914	1.980846	272.177826	0.005751	0.005412
RS	15	0.153109	1.980846	287.386083	0.006073	0.005775
RS	16	0.169274	2.213411	271.553918	0.005738	0.005541
RS	17	0.186471	2.213411	286.712188	0.006058	0.005885
RS	18	0.204767	2.363903	283.386616	0.005988	0.005859
RS	19	0.224232	2.363903	299.078736	0.006320	0.006162
RS	20	0.244939	2.375128	313.994100	0.006635	0.006482
RS	21	0.266969	2.375128	331.046026	0.006995	0.006822
RS	22	0.290406	2.203765	375.793793	0.007941	0.007781
RS	23	0.315340	2.203765	395.397282	0.008355	0.008237
RS	24	0.341866	1.909441	479.338371	0.010128	0.010072
RS	25	0.370087	1.909441	502.583619	0.010620	0.010690
RS	26	0.400109	1.592926	630.030407	0.013313	0.013536
RS	27	0.432050	1.592926	657.059533	0.013884	0.014319
RS	28	0.466030	1.322552	822.385129	0.017377	0.018086
RS	29	0.502180	1.322552	851.333779	0.017989	0.018967
RS	30	0.540639	1.121828	1034.325760	0.021855	0.023206
RS	31	0.581555	1.121828	1060.810704	0.022415	0.024041
RS	32	0.625083	0.988923	1227.920943	0.025946	0.027956
RS	33	0.671392	0.988923	1246.144848	0.026331	0.028552
RS	34	0.720658	0.912726	1363.098784	0.028803	0.031304
RS	35	0.773070	0.912726	1368.492435	0.028916	0.031517
RS	36	0.828830	0.880657	1417.017245	0.029942	0.032657
RS	37	0.888151	0.880657	1408.353501	0.029759	0.032460
RS	38	0.951261	0.881420	1392.511117	0.029424	0.032089
RS	39	1.018401	0.881420	1371.731225	0.028985	0.031559
RS	40	1.089830	0.904849	1311.261910	0.027707	0.030156
RS	41	1.165820	0.904849	1281.603978	0.027081	0.029409
RS	42	1.246663	0.941182	1199.922857	0.025355	0.027534
RS	43	1.332670	0.941182	1164.141505	0.024599	0.026666
RS	44	1.424169	0.981047	1079.399072	0.022808	0.024746
RS	45	1.521513	0.981047	1039.052140	0.021955	0.023810
RS	46	1.625073	1.016358	961.152902	0.020309	0.022071
RS	47	1.735247	1.016358	916.784504	0.019372	0.021081
RS	48	1.852458	1.041718	848.486941	0.017929	0.019576
RS	49	1.977155	1.041718	800.210202	0.016909	0.018522
RS	50	2.109815	1.055316	739.873100	0.015634	0.017202
RS	51	2.250948	1.055316	688.011571	0.014538	0.016072
RS	52	2.401095	1.058938	632.296117	0.013361	0.014846
RS	53	2.560831	1.058938	577.937693	0.012212	0.013644
RS	54	2.730769	1.056050	524.463571	0.011082	0.012446
RS	55	2.911560	1.056050	469.645612	0.009924	0.011207
RS	56	3.103898	1.056050	415.950941	0.008789	0.009979
RS	57	3.308519	1.056050	364.103586	0.007694	0.008779
RS	58	3.526209	1.114045	300.032509	0.006340	0.007287
RS	59	3.757803	1.114045	258.988752	0.005472	0.006317
RS	60	4.004187	1.114045	220.591879	0.004661	0.005403
RS	61	4.266307	1.114045	185.234892	0.003914	0.004556
RS	62	4.545167	1.114045	153.209460	0.003237	0.003784
RS	63	4.841838	1.114045	515.915532	0.010901	0.012952
PA	4+25*2+4+6 0.189789617 0.048204445 4.841837592 0.208330616 0.439668637 0.679343396 0.851038169 1.212633194 1.644160070 1.980845784 2.213410573 2.363902938 2.375128038 2.203764790 1.909440826 1.592926120 1.322551616 1.121828494 0.988922553 0.912726452 0.880656744 0.881419774 0.904849111 0.941181753 0.981046536 1.016358473 1.041717691 1.055316281 1.058938229 1.056050392 1.114044651
//
IT	3977
RD	16
LK	-426172.437426
QD	-107.866386 -> -102.181652
RI	0.0487145474
TR	0.188473	0.048441
MT	4.868351
MM	C_pi: 1.008203, n_recomb: 47931.387456
RS	0	0.000000	0.210160	1402.561510	0.029262	0.003053
RS	1	0.006396	0.210160	1446.366014	0.030176	0.016228
RS	2	0.013200	0.210160	1488.561866	0.031056	0.026367
RS	3	0.020440	0.210160	1528.735981	0.031894	0.028736
RS	4	0.028143	0.444133	748.844495	0.015623	0.013548
RS	5	0.036339	0.444133	781.870754	0.016312	0.013813
RS	6	0.045059	0.682050	532.880641	0.011118	0.009549
RS	7	0.054336	0.682050	559.188985	0.011666	0.010443
RS	8	0.064207	0.843766	474.610645	0.009902	0.009071
RS	9	0.074709	0.843766	498.651585	0.010403	0.009701
RS	10	0.085883	1.204043	367.621773	0.007670	0.007173
RS	11	0.097772	1.204043	387.283438	0.008080	0.007509
RS	12	0.110421	1.640486	299.706347	0.006253	0.005811
RS	13	0.123878	1.640486	316.292615	0.006599	0.006141
RS	14	0.138197	1.983961	276.086028	0.005760	0.005423
RS	15	0.153431	1.983961	291.535766	0.006082	0.005791
RS	16	0.169640	2.227342	274.209029	0.005721	0.005531
RS	17	0.186885	2.227342	289.549064	0.006041	0.005878
RS	18	0.205233	2.394416	284.362584	0.005933	0.005816
RS	19	0.224755	2.394416	300.160344	0.006262	0.006119
RS	20	0.245525	2.420466	313.282403	0.006536	0.006400
RS	21	0.267624	2.420466	330.374593	0.006893	0.006736
RS	22	0.291136	2.252348	374.047696	0.007804	0.007661
RS	23	0.316152	2.252348	393.679657	0.008213	0.008109
RS	24	0.342768	1.950001	477.788704	0.009968	0.009923
RS	25	0.371086	1.950001	501.136995	0.010455	0.010529
RS	26	0.401215	1.621285	630.571190	0.013156	0.013378
RS	27	0.433271	1.621285	657.872694	0.013725	0.014148
RS	28	0.467378	1.340058	827.416809	0.017263	0.017952
RS	29	0.503665	1.340058	856.845915	0.017877	0.018824
RS	30	0.542274	1.131659	1045.968514	0.021822	0.023136
RS	31	0.583352	1.131659	1073.042256	0.022387	0.023966
RS	32	0.627056	0.994084	1246.720024	0.026011	0.027969
RS	33	0.673557	0.994084	1265.406233	0.026400	0.028565
RS	34	0.723031	0.915526	1387.256585	0.028943	0.031387
RS	35	0.775669	0.915526	1392.774519	0.029058	0.031601
RS	36	0.831674	0.882777	1443.091278	0.030107	0.032766
RS	37	0.891261	0.882777	1434.198695	0.029922	0.032570
RS	38	0.954659	0.884113	1417.094623	0.029565	0.032177
RS	39	1.022112	0.884113	1395.908595	0.029123	0.031650
RS	40	1.093879	0.909033	1332.323387	0.027796	0.030198
RS	41	1.170235	0.909033	1302.295306	0.027170	0.029458
RS	42	1.251476	0.947408	1217.081161	0.025392	0.027532
RS	43	1.337912	0.947408	1181.086649	0.024641	0.026675
RS	44	1.429876	0.989438	1093.384564	0.022811	0.024717
RS	45	1.527722	0.989438	1052.985646	0.021969	0.023797
RS	46	1.631826	1.026590	973.102500	0.020302	0.022038
RS	47	1.742588	1.026590	928.767184	0.019377	0.021065
RS	48	1.860434	1.053141	859.414100	0.017930	0.019557
RS	49	1.985817	1.053141	811.144602	0.016923	0.018520
RS	50	2.119219	1.067186	750.391331	0.015656	0.017208
RS	51	2.261154	1.067186	698.401282	0.014571	0.016092
RS	52	2.412166	1.070668	642.528006	0.013405	0.014879
RS	53	2.572836	1.070668	587.830835	0.012264	0.013687
RS	54	2.743782	1.067268	534.174780	0.011145	0.012501
RS	55	2.925661	1.067268	478.784076	0.009989	0.011266
RS	56	3.119173	1.067268	424.452661	0.008855	0.010040
RS	57	3.325061	1.067268	371.917623	0.007759	0.008842
RS	58	3.544117	1.128700	306.093495	0.006386	0.007328
RS	59	3.777183	1.128700	264.634933	0.005521	0.006362
RS	60	4.025155	1.128700	225.771375	0.004710	0.005450
RS	61	4.288987	1.128700	189.910670	0.003962	0.004603
RS	62	4.569693	1.128700	157.360261	0.003283	0.003830
RS	63	4.868351	1.128700	533.993589	0.011141	0.013205
PA	4+25*2+4+6 0.188473087 0.048441105 4.868351484 0.210159561 0.444133351 0.682050206 0.843766114 1.204043030 1.640486262 1.983960880 2.227342333 2.394416155 2.420466252 2.252348134 1.950001439 1.621284530 1.340058231 1.131658893 0.994084194 0.915525799 0.882776970 0.884113016 0.909032602 0.947408271 0.989437922 1.026590140 1.053140984 1.067185590 1.070668263 1.067267785 1.128699823
//
IT	4128
RD	17
LK	-426161.217224
QD	-105.138353 -> -99.786788
RI	0.0481048189
TR	0.187222	0.048677
MT	4.893423
MM	C_pi: 1.016048, n_recomb: 48524.844038
RS	0	0.000000	0.211827	1410.337971	0.029064	0.003045
RS	1	0.006404	0.211827	1454.800369	0.029981	0.016191
RS	2	0.013219	0.211827	1497.685253	0.030864	0.026315
RS	3	0.020469	0.211827	1538.577575	0.031707	0.028693
RS	4	0.028184	0.448741	752.052837	0.015498	0.013502
RS	5	0.036393	0.448741	785.412898	0.016186	0.013746
RS	6	0.045128	0.685498	538.228415	0.011092	0.009546
RS	7	0.054423	0.685498	564.872066	0.011641	0.010429
RS	8	0.064312	0.837417	485.532971	0.010006	0.009169
RS	9	0.074835	0.837417	510.105905	0.010512	0.009805
RS	10	0.086032	1.196091	375.708283	0.007743	0.007240
RS	11	0.097946	1.196091	395.799270	0.008157	0.007582
RS	12	0.110622	1.636564	305.007809	0.006286	0.005842
RS	13	0.124111	1.636564	321.901065	0.006634	0.006177
RS	14	0.138463	1.985615	280.091835	0.005772	0.005437
RS	15	0.153735	1.985615	295.786313	0.006096	0.005809
RS	16	0.169985	2.238747	277.044140	0.005709	0.005525
RS	17	0.187275	2.238747	292.572837	0.006029	0.005875
RS	18	0.205673	2.421951	285.556784	0.005885	0.005778
RS	19	0.225249	2.421951	301.467874	0.006213	0.006083
RS	20	0.246078	2.463217	312.800181	0.006446	0.006324
RS	21	0.268242	2.463217	329.938699	0.006799	0.006657
RS	22	0.291824	2.299175	372.502837	0.007677	0.007549
RS	23	0.316918	2.299175	392.164715	0.008082	0.007989
RS	24	0.343618	1.989515	476.342554	0.009816	0.009781
RS	25	0.372028	1.989515	499.787494	0.010300	0.010376
RS	26	0.402257	1.649062	631.027702	0.013004	0.013225
RS	27	0.434423	1.649062	658.586566	0.013572	0.013984
RS	28	0.468648	1.357272	832.114051	0.017148	0.017821
RS	29	0.505066	1.357272	862.005056	0.017764	0.018684
RS	30	0.543815	1.141380	1057.029469	0.021783	0.023062
RS	31	0.585046	1.141380	1084.679502	0.022353	0.023888
RS	32	0.628918	0.999241	1264.773397	0.026064	0.027976
RS	33	0.675599	0.999241	1283.922821	0.026459	0.028571
RS	34	0.725270	0.918358	1410.626813	0.029070	0.031461
RS	35	0.778122	0.918358	1416.283266	0.029187	0.031675
RS	36	0.834358	0.884918	1468.428869	0.030261	0.032866
RS	37	0.894196	0.884918	1459.330455	0.030074	0.032670
RS	38	0.957866	0.886779	1441.042200	0.029697	0.032258
RS	39	1.025614	0.886779	1419.477011	0.029253	0.031734
RS	40	1.097700	0.913115	1352.875877	0.027880	0.030237
RS	41	1.174403	0.913115	1322.503253	0.027254	0.029504
RS	42	1.256018	0.953450	1233.857053	0.025427	0.027529
RS	43	1.342860	0.953450	1197.669230	0.024682	0.026684
RS	44	1.435264	0.997560	1107.098705	0.022815	0.024690
RS	45	1.533585	0.997560	1066.659332	0.021982	0.023785
RS	46	1.638203	1.036474	984.865393	0.020296	0.022007
RS	47	1.749520	1.036474	940.566661	0.019383	0.021051
RS	48	1.867967	1.064144	870.212769	0.017933	0.019541
RS	49	1.993999	1.064144	821.948072	0.016939	0.018520
RS	50	2.128103	1.078573	760.815617	0.015679	0.017217
RS	51	2.270794	1.078573	708.691707	0.014605	0.016114
RS	52	2.422624	1.081868	652.685785	0.013451	0.014914
RS	53	2.584178	1.081868	597.643852	0.012316	0.013731
RS	54	2.756078	1.077910	543.827368	0.011207	0.012557
RS	55	2.938986	1.077910	487.857464	0.010054	0.011326
RS	56	3.133608	1.077910	432.885852	0.008921	0.010102
RS	57	3.340694	1.077910	379.662423	0.007824	0.008903
RS	58	3.561043	1.142646	312.101662	0.006432	0.007369
RS	59	3.795503	1.142646	270.224788	0.005569	0.006407
RS	60	4.044978	1.142646	230.894414	0.004758	0.005496
RS	61	4.310430	1.142646	194.532593	0.004009	0.004649
RS	62	4.592882	1.142646	161.461856	0.003327	0.003874
RS	63	4.893423	1.142646	551.896188	0.011373	0.013451
PA	4+25*2+4+6 0.187222285 0.048676915 4.893422722 0.211826774 0.448740821 0.685498262 0.837417204 1.196091296 1.636564086 1.985614534 2.238746944 2.421950515 2.463216644 2.299174677 1.989515163 1.649062380 1.357271811 1.141380094 0.999241432 0.918358234 0.884917875 0.886779075 0.913114934 0.953450102 0.997560444 1.036473964 1.064143677 1.078573167 1.081867920 1.077910172 1.142646423
//
IT	4229
RD	18
LK	-426150.651358
QD	-102.574699 -> -97.528775
RI	0.0475504425
TR	0.186033	0.048912
MT	4.917130
MM	C_pi: 1.023592, n_recomb: 49106.359123
RS	0	0.000000	0.213343	1418.568874	0.028888	0.003039
RS	1	0.006412	0.213343	1463.668360	0.029806	0.016160
RS	2	0.013236	0.213343	1507.217410	0.030693	0.026272
RS	3	0.020496	0.213343	1548.798834	0.031540	0.028663
RS	4	0.028223	0.453443	754.759040	0.015370	0.013449
RS	5	0.036445	0.453443	788.430363	0.016056	0.013676
RS	6	0.045194	0.689592	542.820003	0.011054	0.009534
RS	7	0.054504	0.689592	569.768191	0.011603	0.010406
RS	8	0.064411	0.831883	495.970145	0.010100	0.009260
RS	9	0.074953	0.831883	521.053603	0.010611	0.009902
RS	10	0.086172	1.188751	383.581519	0.007811	0.007306
RS	11	0.098109	1.188751	404.090558	0.008229	0.007652
RS	12	0.110812	1.632498	310.261405	0.006318	0.005873
RS	13	0.124330	1.632498	327.457977	0.006668	0.006213
RS	14	0.138715	1.986054	284.170201	0.005787	0.005453
RS	15	0.154021	1.986054	300.111534	0.006111	0.005829
RS	16	0.170310	2.247921	280.031195	0.005703	0.005523
RS	17	0.187642	2.247921	295.754255	0.006023	0.005877
RS	18	0.206087	2.446766	286.938266	0.005843	0.005746
RS	19	0.225713	2.446766	302.969225	0.006170	0.006051
RS	20	0.246599	2.503553	312.515815	0.006364	0.006255
RS	21	0.268823	2.503553	329.705823	0.006714	0.006585
RS	22	0.292473	2.344323	371.135859	0.007558	0.007444
RS	23	0.317639	2.344323	390.828895	0.007959	0.007876
RS	24	0.344419	2.028022	474.988626	0.009673	0.009647
RS	25	0.372916	2.028022	498.524321	0.010152	0.010232
RS	26	0.403240	1.676273	631.408284	0.012858	0.013078
RS	27	0.435509	1.676273	659.210492	0.013424	0.013826
RS	28	0.469847	1.374195	836.501743	0.017034	0.017691
RS	29	0.506386	1.374195	866.836843	0.017652	0.018545
RS	30	0.545269	1.150984	1067.546208	0.021739	0.022986
RS	31	0.586645	1.150984	1095.759979	0.022314	0.023808
RS	32	0.630673	1.004375	1282.129276	0.026109	0.027976
RS	33	0.677526	1.004375	1301.741706	0.026509	0.028571
RS	34	0.727382	0.921206	1433.251689	0.029187	0.031527
RS	35	0.780435	0.921206	1439.059246	0.029305	0.031742
RS	36	0.836890	0.887065	1493.065022	0.030405	0.032958
RS	37	0.896965	0.887065	1483.781848	0.030216	0.032764
RS	38	0.960893	0.889406	1464.385130	0.029821	0.032334
RS	39	1.028919	0.889406	1442.465278	0.029374	0.031813
RS	40	1.101307	0.917091	1372.940198	0.027959	0.030274
RS	41	1.178338	0.917091	1342.246376	0.027333	0.029546
RS	42	1.260307	0.959310	1250.261213	0.025460	0.027526
RS	43	1.347532	0.959310	1213.898271	0.024720	0.026692
RS	44	1.440351	1.005422	1120.544459	0.022819	0.024664
RS	45	1.539121	1.005422	1080.075279	0.021995	0.023773
RS	46	1.644224	1.046022	996.439877	0.020291	0.021979
RS	47	1.756067	1.046022	952.181056	0.019390	0.021038
RS	48	1.875081	1.074745	880.876388	0.017938	0.019528
RS	49	2.001727	1.074745	832.614843	0.016955	0.018521
RS	50	2.136494	1.089503	771.138030	0.015703	0.017228
RS	51	2.279902	1.089503	718.876256	0.014639	0.016136
RS	52	2.432506	1.092566	662.761899	0.013496	0.014950
RS	53	2.594895	1.092566	607.370779	0.012368	0.013775
RS	54	2.767696	1.088010	553.415724	0.011270	0.012613
RS	55	2.951578	1.088010	496.861622	0.010118	0.011385
RS	56	3.147251	1.088010	441.247555	0.008986	0.010163
RS	57	3.355471	1.088010	387.335968	0.007888	0.008964
RS	58	3.577042	1.155922	318.055322	0.006477	0.007410
RS	59	3.812820	1.155922	275.757566	0.005616	0.006450
RS	60	4.063718	1.155922	235.960848	0.004805	0.005541
RS	61	4.330703	1.155922	199.100847	0.004054	0.004694
RS	62	4.614808	1.155922	165.514562	0.003371	0.003918
RS	63	4.917130	1.155922	569.621142	0.011600	0.013691
PA	4+25*2+4+6 0.186032903 0.048911717 4.917129718 0.213343392 0.453442950 0.689592322 0.831883494 1.188751010 1.632498335 1.986053856 2.247921191 2.446766491 2.503553297 2.344322722 2.028021871 1.676272690 1.374194735 1.150983972 1.004375038 0.921205945 0.887064816 0.889405814 0.917091072 0.959309508 1.005422382 1.046022474 1.074744763 1.089503150 1.092566132 1.088009901 1.155922323
//
IT	4993
RD	19
LK	-426140.686255
QD	-100.158564 -> -95.394041
RI	0.0470466686
TR	0.184901	0.049145
MT	4.939564
MM	C_pi: 1.030845, n_recomb: 49676.028420
RS	0	0.000000	0.214720	1427.199513	0.028730	0.003033
RS	1	0.006420	0.214720	1472.916901	0.029650	0.016134
RS	2	0.013252	0.214720	1517.107232	0.030540	0.026239
RS	3	0.020522	0.214720	1559.351002	0.031390	0.028645
RS	4	0.028259	0.458202	757.046482	0.015240	0.013393
RS	5	0.036493	0.458202	791.008676	0.015923	0.013603
RS	6	0.045256	0.694222	546.745156	0.011006	0.009514
RS	7	0.054581	0.694222	573.970040	0.011554	0.010375
RS	8	0.064504	0.827056	505.948943	0.010185	0.009345
RS	9	0.075065	0.827056	531.522628	0.010700	0.009991
RS	10	0.086304	1.181979	391.239742	0.007876	0.007368
RS	11	0.098264	1.181979	412.155538	0.008297	0.007719
RS	12	0.110992	1.628348	315.456962	0.006350	0.005904
RS	13	0.124537	1.628348	332.952720	0.006702	0.006248
RS	14	0.138951	1.985418	288.308789	0.005804	0.005472
RS	15	0.154291	1.985418	304.498551	0.006130	0.005851
RS	16	0.170616	2.255084	283.150492	0.005700	0.005525
RS	17	0.187989	2.255084	299.072786	0.006020	0.005881
RS	18	0.206477	2.469027	288.487962	0.005807	0.005718
RS	19	0.226152	2.469027	304.644676	0.006133	0.006024
RS	20	0.247090	2.541555	312.410807	0.006289	0.006191
RS	21	0.269372	2.541555	329.657062	0.006636	0.006518
RS	22	0.293085	2.387861	369.925190	0.007447	0.007345
RS	23	0.318320	2.387861	389.650364	0.007844	0.007771
RS	24	0.345175	2.065561	473.713767	0.009536	0.009519
RS	25	0.373754	2.065561	497.334619	0.010012	0.010094
RS	26	0.404168	1.702933	631.714830	0.012717	0.012936
RS	27	0.436534	1.702933	659.747082	0.013281	0.013673
RS	28	0.470978	1.390831	840.597033	0.016922	0.017563
RS	29	0.507633	1.390831	871.358958	0.017541	0.018409
RS	30	0.546641	1.160463	1077.547919	0.021692	0.022908
RS	31	0.588154	1.160463	1106.312646	0.022271	0.023726
RS	32	0.632331	1.009478	1298.812673	0.026146	0.027970
RS	33	0.679345	1.009478	1318.887071	0.026550	0.028565
RS	34	0.729377	0.924057	1455.157721	0.029293	0.031585
RS	35	0.782620	0.924057	1461.127521	0.029413	0.031801
RS	36	0.839282	0.889207	1517.021490	0.030538	0.033043
RS	37	0.899581	0.889207	1507.572872	0.030348	0.032850
RS	38	0.963752	0.891988	1487.137324	0.029937	0.032405
RS	39	1.032041	0.891988	1464.885559	0.029489	0.031886
RS	40	1.104715	0.920962	1392.522272	0.028032	0.030307
RS	41	1.182055	0.920962	1361.529112	0.027408	0.029586
RS	42	1.264359	0.964992	1266.294919	0.025491	0.027523
RS	43	1.351947	0.964992	1229.773788	0.024756	0.026699
RS	44	1.445158	1.013035	1133.716515	0.022822	0.024640
RS	45	1.544353	1.013035	1093.227695	0.022007	0.023762
RS	46	1.649915	1.055254	1007.814809	0.020288	0.021953
RS	47	1.762255	1.055254	963.599777	0.019398	0.021027
RS	48	1.881807	1.084968	891.391691	0.017944	0.019516
RS	49	2.009033	1.084968	843.132931	0.016973	0.018523
RS	50	2.144427	1.100002	781.346431	0.015729	0.017240
RS	51	2.288513	1.100002	728.944316	0.014674	0.016160
RS	52	2.441849	1.102794	672.744868	0.013543	0.014987
RS	53	2.605029	1.102794	617.001972	0.012421	0.013819
RS	54	2.778684	1.097604	562.929923	0.011332	0.012670
RS	55	2.963487	1.097604	505.788603	0.010182	0.011444
RS	56	3.160154	1.097604	449.531521	0.009049	0.010223
RS	57	3.369447	1.097604	394.933440	0.007950	0.009024
RS	58	3.592176	1.168569	323.950777	0.006521	0.007450
RS	59	3.829203	1.168569	281.230763	0.005661	0.006494
RS	60	4.081447	1.168569	240.969042	0.004851	0.005585
RS	61	4.349884	1.168569	203.614389	0.004099	0.004738
RS	62	4.635554	1.168569	169.517707	0.003412	0.003960
RS	63	4.939564	1.168569	587.163861	0.011820	0.013925
PA	4+25*2+4+6 0.184900553 0.049145238 4.939563815 0.214719901 0.458201594 0.694222482 0.827055984 1.181979248 1.628348493 1.985418403 2.255083576 2.469027010 2.541555276 2.387861141 2.065561249 1.702932846 1.390830657 1.160462849 1.009477966 0.924057106 0.889207291 0.891987745 0.920961860 0.964991759 1.013035016 1.055253814 1.084967679 1.100002041 1.102794326 1.097603551 1.168569233
//
IT	4097
RD	20
LK	-426131.274724
QD	-97.876690 -> -93.372070
RI	0.0465874941
TR	0.183821	0.049377
MT	4.960802
MM	C_pi: 1.037826, n_recomb: 50234.253934
RS	0	0.000000	0.215969	1436.168740	0.028589	0.003028
RS	1	0.006427	0.215969	1482.486443	0.029511	0.016114
RS	2	0.013267	0.215969	1527.297182	0.030404	0.026215
RS	3	0.020546	0.215969	1570.178990	0.031257	0.028636
RS	4	0.028293	0.462971	759.013366	0.015109	0.013333
RS	5	0.036539	0.462971	793.248782	0.015791	0.013530
RS	6	0.045314	0.699341	550.051983	0.010950	0.009488
RS	7	0.054653	0.699341	577.527267	0.011497	0.010338
RS	8	0.064592	0.822867	515.483457	0.010262	0.009424
RS	9	0.075170	0.822867	541.527799	0.010780	0.010073
RS	10	0.086428	1.175751	398.680427	0.007936	0.007428
RS	11	0.098409	1.175751	419.991662	0.008361	0.007783
RS	12	0.111161	1.624198	320.581778	0.006382	0.005936
RS	13	0.124732	1.624198	338.372043	0.006736	0.006283
RS	14	0.139175	1.983929	292.485201	0.005822	0.005492
RS	15	0.154546	1.983929	308.923951	0.006150	0.005875
RS	16	0.170905	2.260499	286.379305	0.005701	0.005530
RS	17	0.188316	2.260499	302.504731	0.006022	0.005889
RS	18	0.206846	2.489001	290.179010	0.005777	0.005695
RS	19	0.226566	2.489001	306.466320	0.006101	0.006002
RS	20	0.247554	2.577437	312.455988	0.006220	0.006133
RS	21	0.269890	2.577437	329.762317	0.006564	0.006457
RS	22	0.293663	2.429881	368.852787	0.007343	0.007252
RS	23	0.318963	2.429881	388.610920	0.007736	0.007672
RS	24	0.345889	2.102173	472.511848	0.009406	0.009397
RS	25	0.374545	2.102173	496.212792	0.009878	0.009963
RS	26	0.405043	1.729062	631.955931	0.012580	0.012799
RS	27	0.437502	1.729062	660.205909	0.013143	0.013526
RS	28	0.472046	1.407183	844.426782	0.016810	0.017437
RS	29	0.508810	1.407183	875.599180	0.017430	0.018276
RS	30	0.547937	1.169810	1087.075190	0.021640	0.022828
RS	31	0.589579	1.169810	1116.378314	0.022223	0.023643
RS	32	0.633897	1.014537	1314.873505	0.026175	0.027959
RS	33	0.681063	1.014537	1335.408033	0.026584	0.028554
RS	34	0.731261	0.926900	1476.389870	0.029390	0.031637
RS	35	0.784685	0.926900	1482.531690	0.029512	0.031854
RS	36	0.841542	0.891336	1540.337827	0.030663	0.033122
RS	37	0.902053	0.891336	1530.741326	0.030472	0.032930
RS	38	0.966453	0.894518	1509.333516	0.030046	0.032472
RS	39	1.034992	0.894518	1486.770432	0.029597	0.031955
RS	40	1.107936	0.924726	1411.648320	0.028101	0.030338
RS	41	1.185568	0.924726	1380.375598	0.027479	0.029624
RS	42	1.268189	0.970502	1281.974026	0.025520	0.027520
RS	43	1.356121	0.970502	1245.310174	0.024790	0.026706
RS	44	1.449703	1.020407	1146.625109	0.022826	0.024617
RS	45	1.549300	1.020407	1106.125778	0.022019	0.023752
RS	46	1.655297	1.064182	1018.994060	0.020285	0.021929
RS	47	1.768107	1.064182	974.826443	0.019406	0.021017
RS	48	1.888167	1.094832	901.758672	0.017951	0.019506
RS	49	2.015943	1.094832	853.502711	0.016990	0.018527
RS	50	2.151931	1.110095	791.438185	0.015755	0.017253
RS	51	2.296658	1.110095	738.894201	0.014709	0.016184
RS	52	2.450687	1.112581	682.632315	0.013589	0.015024
RS	53	2.614616	1.112581	626.536091	0.012472	0.013863
RS	54	2.789079	1.106723	572.368379	0.011394	0.012726
RS	55	2.974755	1.106723	514.637793	0.010245	0.011503
RS	56	3.172364	1.106723	457.737889	0.009112	0.010282
RS	57	3.382673	1.106723	402.455527	0.008012	0.009083
RS	58	3.606499	1.180624	329.788757	0.006565	0.007490
RS	59	3.844709	1.180624	286.645630	0.005706	0.006536
RS	60	4.098228	1.180624	245.920513	0.004895	0.005629
RS	61	4.368041	1.180624	208.074798	0.004142	0.004781
RS	62	4.655194	1.180624	173.472779	0.003453	0.004001
RS	63	4.960802	1.180624	604.527591	0.012034	0.014152
PA	4+25*2+4+6 0.183821449 0.049377278 4.960802165 0.215969169 0.462971287 0.699341050 0.822866580 1.175751481 1.624197942 1.983929210 2.260498825 2.489000898 2.577437145 2.429880807 2.102173303 1.729062485 1.407182509 1.169810344 1.014536543 0.926900017 0.891335806 0.894518051 0.924725585 0.970501982 1.020407367 1.064182440 1.094831788 1.110094890 1.112580982 1.106722892 1.180624001
//
IT	4106
RD	21
LK	-426122.374933
QD	-95.716105 -> -91.452248
RI	0.0461661915
TR	0.182790	0.049607
MT	4.981006
MM	C_pi: 1.044563, n_recomb: 50781.400681
RS	0	0.000000	0.217109	1445.391226	0.028463	0.003024
RS	1	0.006434	0.217109	1492.293383	0.029387	0.016097
RS	2	0.013281	0.217109	1537.705915	0.030281	0.026197
RS	3	0.020569	0.217109	1581.204271	0.031137	0.028636
RS	4	0.028326	0.467735	760.713795	0.014980	0.013272
RS	5	0.036582	0.467735	795.206747	0.015659	0.013457
RS	6	0.045369	0.704873	552.817487	0.010886	0.009455
RS	7	0.054721	0.704873	580.519659	0.011432	0.010295
RS	8	0.064675	0.819239	524.603005	0.010331	0.009498
RS	9	0.075270	0.819239	551.099862	0.010852	0.010149
RS	10	0.086546	1.170025	405.912040	0.007993	0.007486
RS	11	0.098547	1.170025	427.607955	0.008421	0.007844
RS	12	0.111321	1.620084	325.634063	0.006412	0.005966
RS	13	0.124917	1.620084	343.714209	0.006769	0.006317
RS	14	0.139387	1.981717	296.691292	0.005843	0.005513
RS	15	0.154788	1.981717	313.379335	0.006171	0.005899
RS	16	0.171180	2.264371	289.704465	0.005705	0.005537
RS	17	0.188626	2.264371	306.036463	0.006027	0.005899
RS	18	0.207195	2.506880	291.997035	0.005750	0.005675
RS	19	0.226959	2.506880	308.419374	0.006073	0.005983
RS	20	0.247994	2.611295	312.641315	0.006157	0.006079
RS	21	0.270382	2.611295	330.011508	0.006499	0.006401
RS	22	0.294211	2.470462	367.907091	0.007245	0.007165
RS	23	0.319573	2.470462	387.699130	0.007635	0.007579
RS	24	0.346566	2.137903	471.380161	0.009283	0.009280
RS	25	0.375296	2.137903	495.156822	0.009751	0.009838
RS	26	0.405874	1.754687	632.142673	0.012448	0.012666
RS	27	0.438420	1.754687	660.599194	0.013009	0.013384
RS	28	0.473060	1.423268	848.015147	0.016699	0.017313
RS	29	0.509928	1.423268	879.582720	0.017321	0.018145
RS	30	0.549168	1.179037	1096.162257	0.021586	0.022747
RS	31	0.590932	1.179037	1125.991689	0.022173	0.023559
RS	32	0.635384	1.019556	1330.350200	0.026198	0.027945
RS	33	0.682695	1.019556	1351.342760	0.026611	0.028540
RS	34	0.733050	0.929738	1496.986076	0.029479	0.031683
RS	35	0.786645	0.929738	1503.308834	0.029604	0.031902
RS	36	0.843688	0.893454	1563.049307	0.030780	0.033196
RS	37	0.904401	0.893454	1553.321115	0.030588	0.033005
RS	38	0.969019	0.897008	1530.997053	0.030149	0.032534
RS	39	1.037795	0.897008	1508.142173	0.029699	0.032020
RS	40	1.110996	0.928398	1430.336549	0.028167	0.030367
RS	41	1.188906	0.928398	1398.802903	0.027546	0.029659
RS	42	1.271828	0.975861	1297.311361	0.025547	0.027516
RS	43	1.360086	0.975861	1260.519280	0.024822	0.026712
RS	44	1.454021	1.027569	1159.274168	0.022829	0.024594
RS	45	1.554000	1.027569	1118.773373	0.022031	0.023742
RS	46	1.660411	1.072842	1029.978751	0.020283	0.021906
RS	47	1.773668	1.072842	985.862468	0.019414	0.021008
RS	48	1.894211	1.104376	911.976056	0.017959	0.019498
RS	49	2.022510	1.104376	863.723622	0.017009	0.018531
RS	50	2.159063	1.119826	801.410354	0.015782	0.017267
RS	51	2.304401	1.119826	748.724070	0.014744	0.016209
RS	52	2.459089	1.121974	692.421735	0.013635	0.015062
RS	53	2.623730	1.121974	635.971742	0.012524	0.013907
RS	54	2.798962	1.115420	581.728865	0.011456	0.012782
RS	55	2.985469	1.115420	523.408119	0.010307	0.011561
RS	56	3.183974	1.115420	465.866481	0.009174	0.010341
RS	57	3.395250	1.115420	409.902698	0.008072	0.009141
RS	58	3.620119	1.192149	335.568955	0.006608	0.007530
RS	59	3.859455	1.192149	292.002690	0.005750	0.006578
RS	60	4.114189	1.192149	250.816307	0.004939	0.005671
RS	61	4.385311	1.192149	212.483392	0.004184	0.004823
RS	62	4.673876	1.192149	177.381169	0.003493	0.004041
RS	63	4.981006	1.192149	621.716765	0.012243	0.014375
PA	4+25*2+4+6 0.182789676 0.049607012 4.981005856 0.217108666 0.467735329 0.704873013 0.819239432 1.170025083 1.620083915 1.981717200 2.264370606 2.506879578 2.611295356 2.470461626 2.137903149 1.754687362 1.423267647 1.179036505 1.019556067 0.929737973 0.893454116 0.897007708 0.928397873 0.975860875 1.027568677 1.072842187 1.104375894 1.119825911 1.121973838 1.115420024 1.192148818
//
IT	4476
RD	22
LK	-426113.948829
QD	-93.666220 -> -89.625998
RI	0.0457801790
TR	0.181803	0.049835
MT	5.000206
MM	C_pi: 1.051061, n_recomb: 51317.654088
RS	0	0.000000	0.218147	1454.827054	0.028349	0.003021
RS	1	0.006440	0.218147	1502.298611	0.029274	0.016084
RS	2	0.013295	0.218147	1548.295382	0.030171	0.026184
RS	3	0.020591	0.218147	1592.390126	0.031030	0.028643
RS	4	0.028357	0.472461	762.213029	0.014853	0.013209
RS	5	0.036623	0.472461	796.949726	0.015530	0.013384
RS	6	0.045421	0.710756	555.099993	0.010817	0.009418
RS	7	0.054786	0.710756	583.007419	0.011361	0.010247
RS	8	0.064754	0.816110	533.325837	0.010393	0.009566
RS	9	0.075364	0.816110	560.257800	0.010917	0.010220
RS	10	0.086658	1.164777	412.930494	0.008047	0.007541
RS	11	0.098678	1.164777	435.000169	0.008477	0.007902
RS	12	0.111473	1.616058	330.602632	0.006442	0.005997
RS	13	0.125092	1.616058	348.967501	0.006800	0.006350
RS	14	0.139587	1.978895	300.915167	0.005864	0.005535
RS	15	0.155017	1.978895	317.852235	0.006194	0.005924
RS	16	0.171440	2.266860	293.112002	0.005712	0.005547
RS	17	0.188920	2.266860	309.653371	0.006034	0.005912
RS	18	0.207526	2.522829	293.925302	0.005728	0.005658
RS	19	0.227331	2.522829	310.486416	0.006050	0.005967
RS	20	0.248411	2.643266	312.946839	0.006098	0.006029
RS	21	0.270848	2.643266	330.384003	0.006438	0.006349
RS	22	0.294730	2.509663	367.073211	0.007153	0.007082
RS	23	0.320151	2.509663	386.899849	0.007539	0.007491
RS	24	0.347208	2.172784	470.309004	0.009165	0.009169
RS	25	0.376008	2.172784	494.157152	0.009629	0.009719
RS	26	0.406662	1.779828	632.273669	0.012321	0.012538
RS	27	0.439291	1.779828	660.926007	0.012879	0.013247
RS	28	0.474021	1.439085	851.376842	0.016590	0.017192
RS	29	0.510988	1.439085	883.324797	0.017213	0.018017
RS	30	0.550335	1.188135	1104.832622	0.021529	0.022665
RS	31	0.592216	1.188135	1135.176253	0.022121	0.023474
RS	32	0.636794	1.024524	1345.273186	0.026215	0.027926
RS	33	0.684243	1.024524	1366.720892	0.026633	0.028522
RS	34	0.734748	0.932556	1516.977480	0.029561	0.031724
RS	35	0.788505	0.932556	1523.488636	0.029687	0.031944
RS	36	0.845724	0.895551	1585.179350	0.030890	0.033264
RS	37	0.906628	0.895551	1575.334101	0.030698	0.033075
RS	38	0.971454	0.899446	1552.149609	0.030246	0.032592
RS	39	1.040455	0.899446	1529.020457	0.029795	0.032082
RS	40	1.113899	0.931972	1448.601190	0.028228	0.030395
RS	41	1.192074	0.931972	1416.823456	0.027609	0.029692
RS	42	1.275282	0.981066	1312.313066	0.025572	0.027512
RS	43	1.363849	0.981066	1275.406023	0.024853	0.026718
RS	44	1.458120	1.034519	1171.666393	0.022832	0.024573
RS	45	1.558462	1.034519	1131.172268	0.022043	0.023733
RS	46	1.665266	1.081238	1040.766132	0.020281	0.021884
RS	47	1.778948	1.081238	996.704957	0.019422	0.020999
RS	48	1.899950	1.113609	922.038118	0.017967	0.019490
RS	49	2.028746	1.113609	873.790393	0.017027	0.018536
RS	50	2.165835	1.129208	811.255950	0.015809	0.017282
RS	51	2.311754	1.129208	758.427822	0.014779	0.016233
RS	52	2.467069	1.130990	702.105905	0.013682	0.015100
RS	53	2.632386	1.130990	645.302911	0.012575	0.013951
RS	54	2.808350	1.123714	591.005619	0.011517	0.012838
RS	55	2.995645	1.123714	532.095012	0.010369	0.011618
RS	56	3.195003	1.123714	473.913758	0.009235	0.010399
RS	57	3.407198	1.123714	417.272291	0.008131	0.009199
RS	58	3.633060	1.203166	341.289519	0.006651	0.007569
RS	59	3.873466	1.203166	297.300789	0.005793	0.006619
RS	60	4.129354	1.203166	255.655774	0.004982	0.005713
RS	61	4.401721	1.203166	216.839855	0.004225	0.004864
RS	62	4.691629	1.203166	181.242758	0.003532	0.004081
RS	63	5.000206	1.203166	638.729902	0.012447	0.014592
PA	4+25*2+4+6 0.181803091 0.049834544 5.000206396 0.218146768 0.472461410 0.710756277 0.816110375 1.164777368 1.616058333 1.978894615 2.266860477 2.522829444 2.643265997 2.509663373 2.172784022 1.779827691 1.439085337 1.188134724 1.024523794 0.932556245 0.895550780 0.899445750 0.931971746 0.981066485 1.034519085 1.081237835 1.113608837 1.129207778 1.130989571 1.123714063 1.203166229
//
IT	4367
RD	23
LK	-426105.963403
QD	-91.718103 -> -87.886090
RI	0.0454218253
TR	0.180858	0.050060
MT	5.018484
MM	C_pi: 1.057343, n_recomb: 51843.609652
RS	0	0.000000	0.219101	1464.387974	0.028246	0.003018
RS	1	0.006446	0.219101	1512.415100	0.029173	0.016074
RS	2	0.013307	0.219101	1558.980328	0.030071	0.026177
RS	3	0.020611	0.219101	1603.653657	0.030933	0.028655
RS	4	0.028386	0.477145	763.542980	0.014728	0.013146
RS	5	0.036661	0.477145	798.511031	0.015402	0.013313
RS	6	0.045471	0.716955	556.948369	0.010743	0.009376
RS	7	0.054848	0.716955	585.041216	0.011285	0.010195
RS	8	0.064829	0.813416	541.684803	0.010448	0.009630
RS	9	0.075454	0.813416	569.035923	0.010976	0.010285
RS	10	0.086764	1.159973	419.745558	0.008096	0.007593
RS	11	0.098802	1.159973	442.178634	0.008529	0.007956
RS	12	0.111617	1.612175	335.481752	0.006471	0.006026
RS	13	0.125258	1.612175	354.126011	0.006831	0.006382
RS	14	0.139778	1.975588	305.147846	0.005886	0.005558
RS	15	0.155234	1.975588	322.333329	0.006217	0.005950
RS	16	0.171686	2.268131	296.593376	0.005721	0.005559
RS	17	0.189199	2.268131	313.346614	0.006044	0.005926
RS	18	0.207841	2.537005	295.955025	0.005709	0.005644
RS	19	0.227684	2.537005	312.658420	0.006031	0.005954
RS	20	0.248806	2.673465	313.362918	0.006044	0.005982
RS	21	0.271290	2.673465	330.870011	0.006382	0.006301
RS	22	0.295224	2.547558	366.343552	0.007066	0.007004
RS	23	0.320700	2.547558	386.205609	0.007449	0.007408
RS	24	0.347818	2.206850	469.299308	0.009052	0.009063
RS	25	0.376684	2.206850	493.215364	0.009514	0.009605
RS	26	0.407411	1.804492	632.364955	0.012198	0.012414
RS	27	0.440119	1.804492	661.203535	0.012754	0.013115
RS	28	0.474935	1.454643	854.538977	0.016483	0.017073
RS	29	0.511995	1.454643	886.853627	0.017106	0.017892
RS	30	0.551444	1.197103	1113.128454	0.021471	0.022583
RS	31	0.593436	1.197103	1143.974756	0.022066	0.023389
RS	32	0.638134	1.029438	1359.688371	0.026227	0.027904
RS	33	0.685714	1.029438	1381.588195	0.026649	0.028501
RS	34	0.736361	0.935353	1536.409367	0.029635	0.031760
RS	35	0.790273	0.935353	1543.115676	0.029765	0.031981
RS	36	0.847659	0.897624	1606.771211	0.030993	0.033328
RS	37	0.908745	0.897624	1596.822343	0.030801	0.033140
RS	38	0.973769	0.901834	1572.828160	0.030338	0.032647
RS	39	1.042983	0.901834	1549.440915	0.029887	0.032139
RS	40	1.116660	0.935452	1466.474572	0.028287	0.030420
RS	41	1.195085	0.935452	1434.468038	0.027669	0.029723
RS	42	1.278566	0.986126	1327.006185	0.025596	0.027508
RS	43	1.367428	0.986126	1289.995912	0.024882	0.026723
RS	44	1.462018	1.041272	1183.820083	0.022834	0.024552
RS	45	1.562705	1.041272	1143.339880	0.022054	0.023724
RS	46	1.669883	1.089386	1051.369773	0.020280	0.021864
RS	47	1.783969	1.089386	1007.366972	0.019431	0.020991
RS	48	1.905409	1.122551	931.954819	0.017976	0.019484
RS	49	2.034677	1.122551	883.712798	0.017046	0.018542
RS	50	2.172278	1.138265	820.982283	0.015836	0.017298
RS	51	2.318748	1.138265	768.012816	0.014814	0.016259
RS	52	2.474660	1.139655	711.690843	0.013728	0.015138
RS	53	2.640622	1.139655	654.535702	0.012625	0.013995
RS	54	2.817281	1.131635	600.203235	0.011577	0.012893
RS	55	3.005329	1.131635	540.703258	0.010430	0.011675
RS	56	3.205497	1.131635	481.884540	0.009295	0.010456
RS	57	3.418568	1.131635	424.569010	0.008189	0.009255
RS	58	3.645374	1.213712	346.954310	0.006692	0.007608
RS	59	3.886800	1.213712	302.543792	0.005836	0.006660
RS	60	4.143788	1.213712	260.442610	0.005024	0.005754
RS	61	4.417341	1.213712	221.147585	0.004266	0.004904
RS	62	4.708528	1.213712	185.060557	0.003570	0.004119
RS	63	5.018484	1.213712	655.576832	0.012645	0.014804
PA	4+25*2+4+6 0.180858360 0.050059627 5.018484319 0.219101468 0.477144680 0.716955032 0.813416278 1.159973079 1.612175297 1.975588204 2.268130562 2.537005347 2.673465359 2.547558099 2.206849812 1.804492261 1.454643075 1.197103160 1.029437561 0.935352821 0.897624447 0.901834234 0.935451944 0.986126307 1.041271830 1.089386230 1.122551047 1.138264612 1.139655009 1.131635486 1.213712174
//
IT	3905
RD	24
LK	-426098.388314
QD	-89.862867 -> -86.225121
RI	0.0450915629
TR	0.179952	0.050282
MT	5.035944
MM	C_pi: 1.063418, n_recomb: 52359.106863
RS	0	0.000000	0.219975	1474.069947	0.028153	0.003016
RS	1	0.006452	0.219975	1522.639439	0.029081	0.016067
RS	2	0.013320	0.219975	1569.757997	0.029981	0.026174
RS	3	0.020631	0.219975	1614.992787	0.030845	0.028672
RS	4	0.028414	0.481750	764.765192	0.014606	0.013084
RS	5	0.036698	0.481750	799.954156	0.015278	0.013243
RS	6	0.045518	0.723412	558.414699	0.010665	0.009331
RS	7	0.054906	0.723412	586.674930	0.011205	0.010139
RS	8	0.064900	0.811105	549.696002	0.010499	0.009689
RS	9	0.075539	0.811105	577.451012	0.011029	0.010346
RS	10	0.086865	1.155585	426.355189	0.008143	0.007643
RS	11	0.098921	1.155585	449.141285	0.008578	0.008008
RS	12	0.111754	1.608429	340.269562	0.006499	0.006055
RS	13	0.125416	1.608429	359.187830	0.006860	0.006414
RS	14	0.139959	1.971875	309.379510	0.005909	0.005582
RS	15	0.155441	1.971875	326.812365	0.006242	0.005977
RS	16	0.171921	2.268345	300.131736	0.005732	0.005573
RS	17	0.189465	2.268345	317.098589	0.006056	0.005942
RS	18	0.208140	2.549558	298.070836	0.005693	0.005633
RS	19	0.228021	2.549558	314.919401	0.006015	0.005944
RS	20	0.249184	2.701990	313.875343	0.005995	0.005939
RS	21	0.271712	2.701990	331.454875	0.006330	0.006257
RS	22	0.295694	2.584186	365.707000	0.006985	0.006929
RS	23	0.321223	2.584186	385.605147	0.007365	0.007329
RS	24	0.348399	2.240128	468.342024	0.008945	0.008961
RS	25	0.377329	2.240128	492.322499	0.009403	0.009496
RS	26	0.408125	1.828702	632.412082	0.012078	0.012294
RS	27	0.440907	1.828702	661.427625	0.012633	0.012987
RS	28	0.475805	1.469953	857.504032	0.016377	0.016957
RS	29	0.512955	1.469953	890.171940	0.017001	0.017769
RS	30	0.552501	1.205947	1121.057389	0.021411	0.022501
RS	31	0.594598	1.205947	1152.394689	0.022009	0.023304
RS	32	0.639412	1.034299	1373.603320	0.026234	0.027880
RS	33	0.687117	1.034299	1395.951608	0.026661	0.028477
RS	34	0.737899	0.938127	1555.288111	0.029704	0.031791
RS	35	0.791958	0.938127	1562.195308	0.029836	0.032015
RS	36	0.849505	0.899676	1627.826315	0.031090	0.033387
RS	37	0.910765	0.899676	1617.786159	0.030898	0.033201
RS	38	0.975976	0.904176	1593.029366	0.030425	0.032699
RS	39	1.045395	0.904176	1569.399154	0.029974	0.032194
RS	40	1.119293	0.938846	1483.947050	0.028342	0.030444
RS	41	1.197958	0.938846	1451.726382	0.027726	0.029752
RS	42	1.281699	0.991054	1341.375666	0.025619	0.027503
RS	43	1.370843	0.991054	1304.273902	0.024910	0.026727
RS	44	1.465737	1.047844	1195.719937	0.022837	0.024532
RS	45	1.566754	1.047844	1155.261161	0.022064	0.023715
RS	46	1.674289	1.097310	1061.771395	0.020279	0.021845
RS	47	1.788761	1.097310	1017.831218	0.019439	0.020984
RS	48	1.910619	1.131229	941.708230	0.017986	0.019479
RS	49	2.040338	1.131229	893.474276	0.017064	0.018548
RS	50	2.178427	1.147025	830.573419	0.015863	0.017314
RS	51	2.325425	1.147025	777.464605	0.014849	0.016284
RS	52	2.481907	1.148002	721.161789	0.013773	0.015175
RS	53	2.648484	1.148002	663.657097	0.012675	0.014039
RS	54	2.825809	1.139220	609.308775	0.011637	0.012949
RS	55	3.014574	1.139220	549.221827	0.010490	0.011732
RS	56	3.215518	1.139220	489.769517	0.009354	0.010513
RS	57	3.429426	1.139220	431.785081	0.008247	0.009311
RS	58	3.657134	1.223830	352.556482	0.006733	0.007646
RS	59	3.899534	1.223830	307.726272	0.005877	0.006700
RS	60	4.157573	1.223830	265.172565	0.005064	0.005795
RS	61	4.432260	1.223830	225.403280	0.004305	0.004943
RS	62	4.724669	1.223830	188.832017	0.003606	0.004157
RS	63	5.035944	1.223830	672.248470	0.012839	0.015011
PA	4+25*2+4+6 0.179951611 0.050281788 5.035943646 0.219974990 0.481750146 0.723411946 0.811105365 1.155585192 1.608428817 1.971874706 2.268344705 2.549557592 2.701990455 2.584185855 2.240128000 1.828701853 1.469952830 1.205946925 1.034299178 0.938127010 0.899675522 0.904176167 0.938846447 0.991054230 1.047843730 1.097310070 1.131228910 1.147024869 1.148002092 1.139219646 1.223829688
//
IT	4017
RD	25
LK	-426091.196438
QD	-88.094706 -> -84.638562
RI	0.0447838945
TR	0.179083	0.050502
MT	5.052545
MM	C_pi: 1.069290, n_recomb: 52864.765688
RS	0	0.000000	0.220780	1483.807614	0.028068	0.003014
RS	1	0.006457	0.220780	1532.906785	0.028997	0.016062
RS	2	0.013331	0.220780	1580.564470	0.029898	0.026174
RS	3	0.020649	0.220780	1626.344964	0.030764	0.028693
RS	4	0.028440	0.486273	765.901403	0.014488	0.013022
RS	5	0.036733	0.486273	801.301740	0.015158	0.013176
RS	6	0.045563	0.730095	559.539335	0.010584	0.009283
RS	7	0.054962	0.730095	587.950277	0.011122	0.010082
RS	8	0.064968	0.809136	557.380071	0.010544	0.009745
RS	9	0.075620	0.809136	585.524493	0.011076	0.010402
RS	10	0.086960	1.151584	432.765602	0.008186	0.007691
RS	11	0.099033	1.151584	455.894592	0.008624	0.008057
RS	12	0.111885	1.604849	344.961418	0.006525	0.006084
RS	13	0.125566	1.604849	364.148070	0.006888	0.006444
RS	14	0.140132	1.967843	313.602039	0.005932	0.005606
RS	15	0.155637	1.967843	331.280805	0.006267	0.006004
RS	16	0.172144	2.267618	303.719976	0.005745	0.005588
RS	17	0.189717	2.267618	320.901837	0.006070	0.005960
RS	18	0.208425	2.560617	300.263533	0.005680	0.005624
RS	19	0.228340	2.560617	317.259758	0.006001	0.005937
RS	20	0.249542	2.728934	314.475015	0.005949	0.005900
RS	21	0.272112	2.728934	332.129197	0.006283	0.006216
RS	22	0.296140	2.619605	365.154882	0.006907	0.006859
RS	23	0.321720	2.619605	385.089656	0.007284	0.007255
RS	24	0.348951	2.272640	467.435146	0.008842	0.008863
RS	25	0.377940	2.272640	491.476836	0.009297	0.009392
RS	26	0.408802	1.852458	632.423700	0.011963	0.012177
RS	27	0.441656	1.852458	661.607605	0.012515	0.012863
RS	28	0.476632	1.485006	860.294417	0.016273	0.016842
RS	29	0.513866	1.485006	893.302914	0.016898	0.017649
RS	30	0.553504	1.214655	1128.651572	0.021350	0.022418
RS	31	0.595702	1.214655	1160.468579	0.021952	0.023220
RS	32	0.640625	1.039092	1387.062766	0.026238	0.027853
RS	33	0.688448	1.039092	1409.855459	0.026669	0.028451
RS	34	0.739360	0.940863	1573.658525	0.029768	0.031819
RS	35	0.793559	0.940863	1580.771351	0.029902	0.032044
RS	36	0.851258	0.901688	1648.389487	0.031181	0.033443
RS	37	0.912682	0.901688	1638.268788	0.030990	0.033258
RS	38	0.978073	0.906457	1612.792878	0.030508	0.032748
RS	39	1.047686	0.906457	1588.933036	0.030057	0.032246
RS	40	1.121794	0.942143	1501.052281	0.028394	0.030466
RS	41	1.200687	0.942143	1468.630350	0.027781	0.029780
RS	42	1.284675	0.995839	1355.450090	0.025640	0.027499
RS	43	1.374086	0.995839	1318.266845	0.024937	0.026731
RS	44	1.469270	1.054225	1207.388071	0.022839	0.024513
RS	45	1.570601	1.054225	1166.956893	0.022074	0.023707
RS	46	1.678475	1.105000	1071.989901	0.020278	0.021827
RS	47	1.793314	1.105000	1028.115361	0.019448	0.020978
RS	48	1.915569	1.139635	951.312362	0.017995	0.019475
RS	49	2.045717	1.139635	903.088009	0.017083	0.018554
RS	50	2.184270	1.155485	840.039098	0.015890	0.017331
RS	51	2.331770	1.155485	786.792550	0.014883	0.016309
RS	52	2.488793	1.156029	730.526678	0.013819	0.015213
RS	53	2.655956	1.156029	672.674765	0.012724	0.014082
RS	54	2.833913	1.146465	618.329706	0.011696	0.013004
RS	55	3.023361	1.146465	557.657752	0.010549	0.011787
RS	56	3.225042	1.146465	497.575240	0.009412	0.010568
RS	57	3.439746	1.146465	438.926530	0.008303	0.009365
RS	58	3.668314	1.233519	358.101399	0.006774	0.007684
RS	59	3.911641	1.233519	312.853163	0.005918	0.006739
RS	60	4.170679	1.233519	269.850080	0.005105	0.005834
RS	61	4.446445	1.233519	229.610855	0.004343	0.004982
RS	62	4.740017	1.233519	192.560507	0.003643	0.004193
RS	63	5.052545	1.233519	688.756612	0.013029	0.015214
PA	4+25*2+4+6 0.179083013 0.050501650 5.052545206 0.220780457 0.486273376 0.730095346 0.809136344 1.151584468 1.604849038 1.967842858 2.267617848 2.560617032 2.728933673 2.619605088 2.272639547 1.852458321 1.485005875 1.214655335 1.039091527 0.940862959 0.901687955 0.906457354 0.942142916 0.995838780 1.054225270 1.104999579 1.139635106 1.155485000 1.156029313 1.146465416 1.233518586
//
CC
CC	Brief Description of the file format:
CC	  CC  comments
CC	  MM  useful-messages
CC	  RD  round-of-iterations
CC	  LL  \log[P(sequence)]
CC	  QD  Q-before-opt Q-after-opt
CC	  TR  \theta_0 \rho_0
CC	  RS  k t_k \lambda_k \pi_k \sum_{l\not=k}A_{kl} A_{kk}
CC	  DC  begin end best-k t_k+\Delta_k max-prob
CC
MM	Version: 0.6.5-r67
MM	pattern:4+25*2+4+6, n:63, n_free_lambdas:28
MM	n_iterations:25, skip:1, max_t:5, theta/rho:5
MM	is_decoding:0
MM	n_seqs:18, sum_L:1072052, sum_n:206975
RD	0
LK	0.000000
QD	0.000000 -> 0.000000
RI	inf
TR	0.214511	0.042902
MT	5.000000
MM	C_pi: 1.000000, n_recomb: 45027.567234
RS	0	0.000000	1.000000	282.988984	0.006285	0.000000
RS	1	0.006440	1.000000	299.260214	0.006646	0.000000
RS	2	0.013294	1.000000	316.334468	0.007025	0.000000
RS	3	0.020590	1.000000	334.233836	0.007423	0.000000
RS	4	0.028356	1.000000	352.978463	0.007839	0.000000
RS	5	0.036622	1.000000	372.586079	0.008275	0.000000
RS	6	0.045421	1.000000	393.071480	0.008730	0.000000
RS	7	0.054785	1.000000	414.445949	0.009204	0.000000
RS	8	0.064753	1.000000	436.716614	0.009699	0.000000
RS	9	0.075363	1.000000	459.885736	0.010213	0.000000
RS	10	0.086656	1.000000	483.949942	0.010748	0.000000
RS	11	0.098677	1.000000	508.899375	0.011302	0.000000
RS	12	0.111471	1.000000	534.716790	0.011875	0.000000
RS	13	0.125090	1.000000	561.376570	0.012467	0.000000
RS	14	0.139585	1.000000	588.843688	0.013077	0.000000
RS	15	0.155014	1.000000	617.072608	0.013704	0.000000
RS	16	0.171437	1.000000	646.006136	0.014347	0.000000
RS	17	0.188917	1.000000	675.574231	0.015004	0.000000
RS	18	0.207523	1.000000	705.692800	0.015672	0.000000
RS	19	0.227327	1.000000	736.262483	0.016351	0.000000
RS	20	0.248406	1.000000	767.167466	0.017038	0.000000
RS	21	0.270843	1.000000	798.274342	0.017729	0.000000
RS	22	0.294725	1.000000	829.431065	0.018421	0.000000
RS	23	0.320144	1.000000	860.466036	0.019110	0.000000
RS	24	0.347201	1.000000	891.187367	0.019792	0.000000
RS	25	0.376000	1.000000	921.382398	0.020463	0.000000
RS	26	0.406654	1.000000	950.817503	0.021116	0.000000
RS	27	0.439282	1.000000	979.238291	0.021748	0.000000
RS	28	0.474011	1.000000	1006.370249	0.022350	0.000000
RS	29	0.510976	1.000000	1031.919931	0.022918	0.000000
RS	30	0.550322	1.000000	1055.576768	0.023443	0.000000
RS	31	0.592202	1.000000	1077.015585	0.023919	0.000000
RS	32	0.636779	1.000000	1095.899909	0.024338	0.000000
RS	33	0.684227	1.000000	1111.886141	0.024693	0.000000
RS	34	0.734730	1.000000	1124.628645	0.024976	0.000000
RS	35	0.788485	1.000000	1133.785791	0.025180	0.000000
RS	36	0.845702	1.000000	1139.026973	0.025296	0.000000
RS	37	0.906604	1.000000	1140.040553	0.025319	0.000000
RS	38	0.971428	1.000000	1136.542665	0.025241	0.000000
RS	39	1.040426	1.000000	1128.286752	0.025058	0.000000
RS	40	1.113868	1.000000	1115.073625	0.024764	0.000000
RS	41	1.192040	1.000000	1096.761794	0.024358	0.000000
RS	42	1.275245	1.000000	1073.277712	0.023836	0.000000
RS	43	1.363809	1.000000	1044.625531	0.023200	0.000000
RS	44	1.458076	1.000000	1010.895862	0.022451	0.000000
RS	45	1.558414	1.000000	972.273010	0.021593	0.000000
RS	46	1.665214	1.000000	929.040081	0.020633	0.000000
RS	47	1.778891	1.000000	881.581372	0.019579	0.000000
RS	48	1.899889	1.000000	830.381461	0.018442	0.000000
RS	49	2.028679	1.000000	776.020498	0.017234	0.000000
RS	50	2.165763	1.000000	719.165319	0.015972	0.000000
RS	51	2.311675	1.000000	660.556185	0.014670	0.000000
RS	52	2.466983	1.000000	600.989184	0.013347	0.000000
RS	53	2.632293	1.000000	541.294617	0.012021	0.000000
RS	54	2.808249	1.000000	482.312032	0.010711	0.000000
RS	55	2.995536	1.000000	424.862865	0.009436	0.000000
RS	56	3.194884	1.000000	369.722004	0.008211	0.000000
RS	57	3.407070	1.000000	317.589828	0.007053	0.000000
RS	58	3.632920	1.000000	269.066465	0.005976	0.000000
RS	59	3.873315	1.000000	224.630032	0.004989	0.000000
RS	60	4.129191	1.000000	184.620529	0.004100	0.000000
RS	61	4.401545	1.000000	149.230728	0.003314	0.000000
RS	62	4.691438	1.000000	118.504982	0.002632	0.000000
RS	63	5.000000	1.000000	335.250643	0.007445	0.000000
PA	4+25*2+4+6 0.214511328 0.042902266 5.000000000 1.000000000 1.000000000 1.000000000 1.000000000 1.000000000 1.000000000 1.000000000 1.000000000 1.000000000 1.000000000 1.000000000 1.000000000 1.000000000 1.000000000 1.000000000 1.000000000 1.000000000 1.000000000 1.000000000 1.000000000 1.000000000 1.000000000 1.000000000 1.000000000 1.000000000 1.000000000 1.000000000 1.000000000
//
IT	5040
RD	1
LK	-489902.023607
QD	-394.746204 -> -245.013680
RI	0.0219394896
TR	0.226572	0.046588
MT	4.565701
MM	C_pi: 0.958870, n_recomb: 46844.610340
RS	0	0.000000	0.728830	393.750876	0.008405	0.000856
RS	1	0.006290	0.728830	414.870321	0.008856	0.004897
RS	2	0.012975	0.728830	436.882053	0.009326	0.008878
RS	3	0.020080	0.728830	459.792636	0.009815	0.009746
RS	4	0.027633	0.950545	371.278968	0.007926	0.008579
RS	5	0.035661	0.950545	391.283809	0.008353	0.007492
RS	6	0.044193	1.098626	356.822680	0.007617	0.006957
RS	7	0.053262	1.098626	376.131769	0.008029	0.006762
RS	8	0.062902	1.172922	371.286870	0.007926	0.006690
RS	9	0.073148	1.172922	391.195839	0.008351	0.006639
RS	10	0.084038	1.210560	399.198495	0.008522	0.006611
RS	11	0.095613	1.210560	420.259064	0.008971	0.006662
RS	12	0.107916	1.219228	439.037392	0.009372	0.006848
RS	13	0.120994	1.219228	461.661831	0.009855	0.007180
RS	14	0.134893	1.210482	488.607866	0.010430	0.007631
RS	15	0.149667	1.210482	513.024299	0.010952	0.008156
RS	16	0.165370	1.193156	546.007841	0.011656	0.008723
RS	17	0.182061	1.193156	572.265041	0.012216	0.009322
RS	18	0.199801	1.168161	611.974573	0.013064	0.009964
RS	19	0.218658	1.168161	640.014317	0.013662	0.010682
RS	20	0.238700	1.133992	688.616344	0.014700	0.011512
RS	21	0.260003	1.133992	718.248471	0.015333	0.012488
RS	22	0.282645	1.091774	776.884460	0.016584	0.013638
RS	23	0.306712	1.091774	807.649720	0.017241	0.014977
RS	24	0.332293	1.045758	874.880484	0.018676	0.016503
RS	25	0.359482	1.045758	905.890480	0.019338	0.018193
RS	26	0.388382	1.001343	977.360139	0.020864	0.020003
RS	27	0.419099	1.001343	1007.218073	0.021501	0.021871
RS	28	0.451748	0.962834	1076.664139	0.022984	0.023729
RS	29	0.486451	0.962834	1103.536639	0.023557	0.025504
RS	30	0.523336	0.932395	1164.569241	0.024860	0.027134
RS	31	0.562542	0.932395	1186.392399	0.025326	0.028565
RS	32	0.604213	0.910440	1233.768888	0.026337	0.029756
RS	33	0.648505	0.910440	1248.511948	0.026652	0.030678
RS	34	0.695583	0.896330	1278.813859	0.027299	0.031314
RS	35	0.745622	0.896330	1284.726641	0.027425	0.031661
RS	36	0.798808	0.888739	1296.736421	0.027682	0.031730
RS	37	0.855339	0.888739	1292.517247	0.027592	0.031539
RS	38	0.915426	0.885931	1287.036134	0.027475	0.031116
RS	39	0.979292	0.885931	1271.897705	0.027151	0.030490
RS	40	1.047175	0.886105	1250.956522	0.026704	0.029694
RS	41	1.119328	0.886105	1224.634120	0.026142	0.028754
RS	42	1.196019	0.887699	1190.633398	0.025417	0.027699
RS	43	1.277533	0.887699	1153.399835	0.024622	0.026551
RS	44	1.364174	0.889547	1108.638022	0.023666	0.025329
RS	45	1.456265	0.889547	1061.352635	0.022657	0.024046
RS	46	1.554148	0.890964	1007.908303	0.021516	0.022712
RS	47	1.658187	0.890964	952.093664	0.020325	0.021334
RS	48	1.768770	0.891716	892.015896	0.019042	0.019917
RS	49	1.886308	0.891716	829.912420	0.017716	0.018468
RS	50	2.011238	0.891858	765.578226	0.016343	0.016994
RS	51	2.144027	0.891858	700.091115	0.014945	0.015509
RS	52	2.285167	0.891560	634.370645	0.013542	0.014023
RS	53	2.435184	0.891560	568.859257	0.012144	0.012555
RS	54	2.594637	0.890684	505.136879	0.010783	0.011119
RS	55	2.764119	0.890684	443.001806	0.009457	0.009734
RS	56	2.944260	0.890684	383.838914	0.008194	0.008418
RS	57	3.135732	0.890684	328.328876	0.007009	0.007185
RS	58	3.339246	0.889603	277.332362	0.005920	0.006048
RS	59	3.555560	0.889603	230.560987	0.004922	0.005018
RS	60	3.785480	0.889603	188.737324	0.004029	0.004099
RS	61	4.029861	0.889603	151.982679	0.003244	0.003294
RS	62	4.289613	0.889603	120.266813	0.002567	0.002600
RS	63	4.565701	0.889603	337.713669	0.007209	0.007226
PA	4+25*2+4+6 0.226572176 0.046588402 4.565701485 0.728829861 0.950544834 1.098625660 1.172922134 1.210559845 1.219227791 1.210481644 1.193155766 1.168161392 1.133992195 1.091773987 1.045758247 1.001343250 0.962834358 0.932394981 0.910440445 0.896329641 0.888738632 0.885931253 0.886105061 0.887698650 0.889547348 0.890963554 0.891715527 0.891857624 0.891559601 0.890684307 0.889602721
//
IT	4812
RD	2
LK	-489660.400499
QD	-224.851455 -> -164.371699
RI	0.0228484159
TR	0.232560	0.048958
MT	4.352729
MM	C_pi: 0.928890, n_recomb: 47669.167134
RS	0	0.000000	0.568878	506.134558	0.010618	0.001003
RS	1	0.006211	0.568878	531.635886	0.011153	0.005752
RS	2	0.012807	0.568878	558.037273	0.011706	0.010316
RS	3	0.019814	0.568878	585.321069	0.012279	0.011432
RS	4	0.027255	0.868245	402.904772	0.008452	0.008172
RS	5	0.035158	0.868245	424.015483	0.008895	0.007721
RS	6	0.043553	1.097888	353.071881	0.007407	0.006617
RS	7	0.052469	1.097888	371.957386	0.007803	0.006708
RS	8	0.061938	1.234139	348.591344	0.007313	0.006370
RS	9	0.071996	1.234139	367.236854	0.007704	0.006414
RS	10	0.082678	1.317147	362.419475	0.007603	0.006247
RS	11	0.094024	1.317147	381.634207	0.008006	0.006343
RS	12	0.106074	1.348228	392.437805	0.008233	0.006507
RS	13	0.118873	1.348228	412.884667	0.008661	0.006834
RS	14	0.132467	1.346816	434.593978	0.009117	0.007293
RS	15	0.146905	1.346816	456.677947	0.009580	0.007739
RS	16	0.162240	1.328930	485.980832	0.010195	0.008309
RS	17	0.178527	1.328930	509.891696	0.010696	0.008768
RS	18	0.195826	1.294055	548.877599	0.011514	0.009444
RS	19	0.214199	1.294055	574.761019	0.012057	0.009985
RS	20	0.233713	1.238209	628.230525	0.013179	0.010932
RS	21	0.254439	1.238209	656.173561	0.013765	0.011695
RS	22	0.276453	1.164878	727.315292	0.015258	0.013080
RS	23	0.299834	1.164878	757.110192	0.015883	0.014163
RS	24	0.324667	1.084401	844.851133	0.017723	0.016062
RS	25	0.351042	1.084401	875.680565	0.018370	0.017456
RS	26	0.379055	1.008277	973.677320	0.020426	0.019761
RS	27	0.408808	1.008277	1003.910533	0.021060	0.021309
RS	28	0.440409	0.944267	1101.975345	0.023117	0.023727
RS	29	0.473973	0.944267	1129.251720	0.023689	0.025189
RS	30	0.509621	0.895308	1216.446972	0.025519	0.027364
RS	31	0.547484	0.895308	1238.051751	0.025972	0.028518
RS	32	0.587698	0.861156	1305.320501	0.027383	0.030157
RS	33	0.630409	0.861156	1318.691923	0.027663	0.030855
RS	34	0.675773	0.840083	1360.430320	0.028539	0.031789
RS	35	0.723955	0.840083	1363.607589	0.028606	0.031973
RS	36	0.775129	0.829583	1378.563361	0.028919	0.032182
RS	37	0.829482	0.829583	1370.412118	0.028748	0.031884
RS	38	0.887210	0.826705	1361.268947	0.028557	0.031478
RS	39	0.948524	0.826705	1341.440555	0.028141	0.030790
RS	40	1.013645	0.828489	1313.046851	0.027545	0.029943
RS	41	1.082811	0.828489	1281.799324	0.026889	0.028974
RS	42	1.156273	0.832380	1239.205984	0.025996	0.027851
RS	43	1.234298	0.832380	1197.259669	0.025116	0.026695
RS	44	1.317169	0.836443	1144.652156	0.024012	0.025419
RS	45	1.405186	0.836443	1093.151389	0.022932	0.024142
RS	46	1.498670	0.839525	1033.511778	0.021681	0.022781
RS	47	1.597960	0.839525	974.100436	0.020435	0.021416
RS	48	1.703417	0.841240	909.579039	0.019081	0.019997
RS	49	1.815424	0.841240	844.509232	0.017716	0.018564
RS	50	1.934387	0.841716	777.163205	0.016303	0.017103
RS	51	2.060739	0.841716	709.303723	0.014880	0.015632
RS	52	2.194938	0.841300	641.591353	0.013459	0.014164
RS	53	2.337472	0.841300	574.255751	0.012047	0.012703
RS	54	2.488858	0.839854	509.346416	0.010685	0.011283
RS	55	2.649647	0.839854	445.852910	0.009353	0.009897
RS	56	2.820422	0.839854	385.613307	0.008089	0.008575
RS	57	3.001803	0.839854	329.283730	0.006908	0.007335
RS	58	3.194450	0.838951	277.660783	0.005825	0.006195
RS	59	3.399062	0.838951	230.503209	0.004835	0.005150
RS	60	3.616381	0.838951	188.447980	0.003953	0.004216
RS	61	3.847198	0.838951	151.581100	0.003180	0.003395
RS	62	4.092351	0.838951	119.839232	0.002514	0.002687
RS	63	4.352729	0.838951	336.432626	0.007058	0.007546
PA	4+25*2+4+6 0.232560130 0.048957795 4.352729234 0.568877637 0.868244587 1.097887664 1.234138975 1.317147051 1.348227509 1.346816327 1.328929554 1.294054663 1.238208501 1.164878497 1.084401126 1.008276704 0.944267280 0.895308180 0.861155628 0.840083370 0.829582679 0.826705318 0.828488850 0.832380450 0.836443481 0.839524653 0.841240092 0.841716489 0.841300455 0.839853575 0.838950634
//
IT	5386
RD	3
LK	-489558.435015
QD	-162.097199 -> -131.703864
RI	0.0258667144
TR	0.235192	0.050512
MT	4.247603
MM	C_pi: 0.911612, n_recomb: 48254.273137
RS	0	0.000000	0.485232	596.071336	0.012353	0.001096
RS	1	0.006171	0.485232	624.711012	0.012946	0.006287
RS	2	0.012722	0.485232	654.203895	0.013557	0.011167
RS	3	0.019677	0.485232	684.508305	0.014185	0.012517
RS	4	0.027062	0.803357	433.591340	0.008986	0.007975
RS	5	0.034902	0.803357	455.831216	0.009446	0.007933
RS	6	0.043227	1.068389	360.606806	0.007473	0.006476
RS	7	0.052064	1.068389	379.694635	0.007869	0.006748
RS	8	0.061448	1.244576	343.247075	0.007113	0.006200
RS	9	0.071410	1.244576	361.526253	0.007492	0.006328
RS	10	0.081987	1.366405	346.796895	0.007187	0.006029
RS	11	0.093216	1.366405	365.196580	0.007568	0.006183
RS	12	0.105139	1.422877	369.190591	0.007651	0.006290
RS	13	0.117797	1.422877	388.521189	0.008052	0.006637
RS	14	0.131236	1.437418	404.527551	0.008383	0.007048
RS	15	0.145505	1.437418	425.274174	0.008813	0.007465
RS	16	0.160653	1.430240	449.042640	0.009306	0.007974
RS	17	0.176737	1.430240	471.452947	0.009770	0.008368
RS	18	0.193813	1.396489	506.517687	0.010497	0.009004
RS	19	0.211943	1.396489	530.873067	0.011002	0.009455
RS	20	0.231192	1.327999	584.409152	0.012111	0.010425
RS	21	0.251628	1.327999	611.028748	0.012663	0.011069
RS	22	0.273325	1.230836	688.171093	0.014261	0.012572
RS	23	0.296361	1.230836	717.101646	0.014861	0.013505
RS	24	0.320819	1.122519	817.579177	0.016943	0.015633
RS	25	0.346786	1.122519	848.144219	0.017577	0.016854
RS	26	0.374355	1.021215	964.507708	0.019988	0.019493
RS	27	0.403625	1.021215	994.963704	0.020619	0.020862
RS	28	0.434701	0.937855	1114.033664	0.023087	0.023678
RS	29	0.467695	0.937855	1141.625826	0.023659	0.024971
RS	30	0.502725	0.875629	1248.556647	0.025875	0.027539
RS	31	0.539916	0.875629	1270.035315	0.026320	0.028547
RS	32	0.579402	0.833322	1352.256639	0.028024	0.030502
RS	33	0.621325	0.833322	1364.623483	0.028280	0.031082
RS	34	0.665834	0.808097	1414.407355	0.029312	0.032208
RS	35	0.713090	0.808097	1415.567555	0.029336	0.032304
RS	36	0.763262	0.796438	1431.554742	0.029667	0.032576
RS	37	0.816530	0.796438	1420.590957	0.029440	0.032217
RS	38	0.873085	0.794465	1407.202026	0.029162	0.031777
RS	39	0.933129	0.794465	1384.204743	0.028686	0.031054
RS	40	0.996879	0.798348	1348.867008	0.027953	0.030124
RS	41	1.064562	0.798348	1314.556296	0.027242	0.029142
RS	42	1.136422	0.804762	1264.682157	0.026209	0.027933
RS	43	1.212715	0.804762	1220.111748	0.025285	0.026782
RS	44	1.293717	0.811152	1161.438723	0.024069	0.025442
RS	45	1.379716	0.811152	1107.897374	0.022960	0.024180
RS	46	1.471023	0.815972	1044.023099	0.021636	0.022788
RS	47	1.567963	0.815972	983.132391	0.020374	0.021444
RS	48	1.670885	0.818708	916.092861	0.018985	0.020021
RS	49	1.780158	0.818708	849.985550	0.017615	0.018610
RS	50	1.896174	0.819562	781.360369	0.016193	0.017163
RS	51	2.019348	0.819562	712.763056	0.014771	0.015710
RS	52	2.150123	0.819062	644.486733	0.013356	0.014260
RS	53	2.288967	0.819062	576.599386	0.011949	0.012811
RS	54	2.436379	0.817118	511.542562	0.010601	0.011407
RS	55	2.592887	0.817118	447.587653	0.009276	0.010023
RS	56	2.759052	0.817118	386.980535	0.008020	0.008701
RS	57	2.935471	0.817118	330.365543	0.006846	0.007456
RS	58	3.122775	0.816912	278.324676	0.005768	0.006309
RS	59	3.321638	0.816912	231.088650	0.004789	0.005256
RS	60	3.532771	0.816912	188.979479	0.003916	0.004312
RS	61	3.756932	0.816912	152.073297	0.003151	0.003481
RS	62	3.994925	0.816912	120.298888	0.002493	0.002761
RS	63	4.247603	0.816912	339.085509	0.007027	0.007836
PA	4+25*2+4+6 0.235192266 0.050512145 4.247602979 0.485231831 0.803356598 1.068389242 1.244576315 1.366404906 1.422877383 1.437418321 1.430240256 1.396489221 1.327998975 1.230835725 1.122518915 1.021215076 0.937855441 0.875628624 0.833322135 0.808096820 0.796438170 0.794464964 0.798347790 0.804761870 0.811151575 0.815971629 0.818707563 0.819561524 0.819061666 0.817118100 0.816912324
//
IT	3824
RD	4
LK	-489504.916934
QD	-135.215195 -> -116.491544
RI	0.0284992197
TR	0.235917	0.051563
MT	4.200030
MM	C_pi: 0.903690, n_recomb: 48816.599002
RS	0	0.000000	0.442406	658.836195	0.013496	0.001151
RS	1	0.006152	0.442406	689.528218	0.014125	0.006596
RS	2	0.012682	0.442406	721.021290	0.014770	0.011632
RS	3	0.019615	0.442406	753.255479	0.015430	0.013138
RS	4	0.026973	0.758782	460.054586	0.009424	0.007916
RS	5	0.034785	0.758782	483.302855	0.009900	0.008115
RS	6	0.043077	1.035016	372.556602	0.007632	0.006452
RS	7	0.051879	1.035016	392.116418	0.008032	0.006839
RS	8	0.061222	1.233899	346.268046	0.007093	0.006139
RS	9	0.071141	1.233899	364.633520	0.007469	0.006331
RS	10	0.081669	1.385117	342.053280	0.007007	0.005919
RS	11	0.092845	1.385117	360.195815	0.007379	0.006124
RS	12	0.104709	1.464932	358.546684	0.007345	0.006168
RS	13	0.117303	1.464932	377.372736	0.007730	0.006538
RS	14	0.130671	1.498823	388.045009	0.007949	0.006882
RS	15	0.144862	1.498823	408.070494	0.008359	0.007292
RS	16	0.159926	1.509016	426.000198	0.008727	0.007715
RS	17	0.175917	1.509016	447.484725	0.009167	0.008078
RS	18	0.192891	1.483870	477.661464	0.009785	0.008643
RS	19	0.210910	1.483870	500.979108	0.010262	0.009043
RS	20	0.230037	1.409119	552.698081	0.011322	0.009994
RS	21	0.250341	1.409119	578.361218	0.011848	0.010565
RS	22	0.271894	1.292980	658.518548	0.013490	0.012125
RS	23	0.294772	1.292980	686.811855	0.014069	0.012963
RS	24	0.319059	1.160835	796.097796	0.016308	0.015243
RS	25	0.344839	1.160835	826.511300	0.016931	0.016353
RS	26	0.372206	1.038030	956.881603	0.019602	0.019239
RS	27	0.401256	1.038030	987.624723	0.020231	0.020495
RS	28	0.432093	0.938621	1123.500964	0.023015	0.023620
RS	29	0.464827	0.938621	1151.504649	0.023588	0.024811
RS	30	0.499575	0.865820	1274.589754	0.026110	0.027688
RS	31	0.536461	0.865820	1296.138559	0.026551	0.028610
RS	32	0.575616	0.817350	1390.565602	0.028486	0.030809
RS	33	0.617180	0.817350	1402.275820	0.028725	0.031320
RS	34	0.661300	0.789303	1458.245565	0.029872	0.032582
RS	35	0.708135	0.789303	1457.923825	0.029865	0.032624
RS	36	0.757852	0.777285	1473.938024	0.030193	0.032918
RS	37	0.810627	0.777285	1460.898403	0.029926	0.032521
RS	38	0.866648	0.776646	1443.017062	0.029560	0.032021
RS	39	0.926116	0.776646	1417.770260	0.029043	0.031276
RS	40	0.989243	0.782838	1375.849090	0.028184	0.030251
RS	41	1.056253	0.782838	1339.520299	0.027440	0.029265
RS	42	1.127386	0.791875	1283.121710	0.026285	0.027964
RS	43	1.202894	0.791875	1237.016907	0.025340	0.026823
RS	44	1.283048	0.800645	1173.216085	0.024033	0.025419
RS	45	1.368133	0.800645	1118.683376	0.022916	0.024177
RS	46	1.458452	0.807234	1051.519694	0.021540	0.022754
RS	47	1.554328	0.807234	990.084794	0.020282	0.021435
RS	48	1.656102	0.811005	921.363931	0.018874	0.020010
RS	49	1.764137	0.811005	854.984964	0.017514	0.018623
RS	50	1.878818	0.812236	785.744384	0.016096	0.017191
RS	51	2.000555	0.812236	716.970719	0.014687	0.015759
RS	52	2.129781	0.811646	648.586517	0.013286	0.014327
RS	53	2.266957	0.811646	580.493120	0.011891	0.012892
RS	54	2.412571	0.809213	515.524633	0.010560	0.011505
RS	55	2.567144	0.809213	451.254975	0.009244	0.010126
RS	56	2.731227	0.809213	390.337434	0.007996	0.008805
RS	57	2.905403	0.809213	333.416255	0.006830	0.007559
RS	58	3.090295	0.809961	280.782812	0.005752	0.006403
RS	59	3.286562	0.809961	233.368770	0.004781	0.005345
RS	60	3.494903	0.809961	191.062593	0.003914	0.004395
RS	61	3.716060	0.809961	153.945440	0.003154	0.003556
RS	62	3.950824	0.809961	121.952015	0.002498	0.002828
RS	63	4.200030	0.809961	345.942148	0.007087	0.008103
PA	4+25*2+4+6 0.235916857 0.051562539 4.200030033 0.442406342 0.758781775 1.035016342 1.233898778 1.385117498 1.464932337 1.498823233 1.509015753 1.483869682 1.409119457 1.292979914 1.160834876 1.038029574 0.938621055 0.865819956 0.817349894 0.789302706 0.777284783 0.776646297 0.782837953 0.791875101 0.800644887 0.807234323 0.811005165 0.812236418 0.811645829 0.809213046 0.809960746
//
IT	4855
RD	5
LK	-489470.545792
QD	-121.674377 -> -107.992994
RI	0.0301586553
TR	0.235544	0.052301
MT	4.184761
MM	C_pi: 0.901976, n_recomb: 49407.453090
RS	0	0.000000	0.421521	698.736019	0.014142	0.001180
RS	1	0.006146	0.421521	730.739042	0.014790	0.006759
RS	2	0.012670	0.421521	763.510162	0.015453	0.011857
RS	3	0.019594	0.421521	796.977912	0.016131	0.013446
RS	4	0.026945	0.729527	482.060430	0.009757	0.007930
RS	5	0.034747	0.729527	506.184963	0.010245	0.008263
RS	6	0.043028	1.005044	386.189851	0.007816	0.006492
RS	7	0.051819	1.005044	406.342405	0.008224	0.006951
RS	8	0.061149	1.215133	353.736176	0.007160	0.006147
RS	9	0.071054	1.215133	372.434875	0.007538	0.006386
RS	10	0.081567	1.387400	343.457922	0.006952	0.005883
RS	11	0.092726	1.387400	361.665552	0.007320	0.006127
RS	12	0.104571	1.486881	355.291193	0.007191	0.006110
RS	13	0.117143	1.486881	373.981160	0.007569	0.006503
RS	14	0.130489	1.540724	379.764882	0.007686	0.006775
RS	15	0.144655	1.540724	399.455172	0.008085	0.007187
RS	16	0.159691	1.571919	411.640157	0.008332	0.007516
RS	17	0.175652	1.571919	432.575955	0.008755	0.007865
RS	18	0.192594	1.560465	457.611634	0.009262	0.008345
RS	19	0.210576	1.560465	480.232650	0.009720	0.008716
RS	20	0.229664	1.484098	529.357166	0.010714	0.009625
RS	21	0.249925	1.484098	554.341208	0.011220	0.010149
RS	22	0.271432	1.352397	636.030783	0.012873	0.011731
RS	23	0.294260	1.352397	663.882852	0.013437	0.012505
RS	24	0.318491	1.199037	779.833102	0.015784	0.014890
RS	25	0.344212	1.199037	810.218873	0.016399	0.015925
RS	26	0.371513	1.057003	952.106188	0.019270	0.019002
RS	27	0.400492	1.057003	983.226707	0.019900	0.020184
RS	28	0.431252	0.943511	1133.482334	0.022942	0.023560
RS	29	0.463903	0.943511	1162.004344	0.023519	0.024686
RS	30	0.498560	0.861697	1299.169251	0.026295	0.027820
RS	31	0.535348	0.861697	1320.953108	0.026736	0.028686
RS	32	0.574396	0.808178	1426.008159	0.028862	0.031087
RS	33	0.615845	0.808178	1437.312326	0.029091	0.031552
RS	34	0.659840	0.778024	1498.411919	0.030328	0.032918
RS	35	0.706540	0.778024	1496.961272	0.030298	0.032923
RS	36	0.756110	0.766055	1512.439819	0.030612	0.033218
RS	37	0.808726	0.766055	1497.783740	0.030315	0.032795
RS	38	0.864577	0.766958	1475.285753	0.029860	0.032222
RS	39	0.923859	0.766958	1448.337114	0.029314	0.031465
RS	40	0.986786	0.775553	1400.055757	0.028337	0.030339
RS	41	1.053579	0.775553	1362.302565	0.027573	0.029354
RS	42	1.124478	0.787257	1299.819147	0.026308	0.027961
RS	43	1.199735	0.787257	1252.764558	0.025356	0.026833
RS	44	1.279616	0.798429	1184.353205	0.023971	0.025367
RS	45	1.364407	0.798429	1129.353066	0.022858	0.024148
RS	46	1.454410	0.806795	1059.384275	0.021442	0.022697
RS	47	1.549943	0.806795	997.830725	0.020196	0.021404
RS	48	1.651349	0.811593	927.816489	0.018779	0.019978
RS	49	1.758987	0.811593	861.470652	0.017436	0.018618
RS	50	1.873240	0.813181	791.877787	0.016027	0.017201
RS	51	1.994515	0.813181	723.103236	0.014636	0.015791
RS	52	2.123244	0.812474	654.742823	0.013252	0.014379
RS	53	2.259884	0.812474	586.493897	0.011871	0.012958
RS	54	2.404922	0.809535	521.618921	0.010557	0.011589
RS	55	2.558875	0.809535	456.978990	0.009249	0.010215
RS	56	2.722289	0.809535	395.652436	0.008008	0.008896
RS	57	2.895746	0.809535	338.291425	0.006847	0.007649
RS	58	3.079865	0.811372	284.854365	0.005765	0.006484
RS	59	3.275299	0.811372	237.103999	0.004799	0.005424
RS	60	3.482744	0.811372	194.429748	0.003935	0.004469
RS	61	3.702940	0.811372	156.926089	0.003176	0.003624
RS	62	3.936668	0.811372	124.541022	0.002521	0.002889
RS	63	4.184761	0.811372	355.953781	0.007204	0.008354
PA	4+25*2+4+6 0.235543658 0.052300540 4.184761216 0.421520875 0.729526833 1.005043514 1.215133344 1.387400101 1.486880980 1.540724348 1.571919232 1.560464922 1.484097724 1.352397190 1.199037247 1.057002805 0.943511198 0.861697184 0.808178467 0.778024436 0.766055185 0.766957624 0.775552899 0.787257109 0.798428670 0.806794745 0.811592588 0.813180860 0.812474058 0.809535241 0.811371943
//
IT	4541
RD	6
LK	-489444.630810
QD	-113.465980 -> -102.263743
RI	0.0309357244
TR	0.234543	0.052844
MT	4.188070
MM	C_pi: 0.904175, n_recomb: 50027.929964
RS	0	0.000000	0.412844	722.208822	0.014436	0.001194
RS	1	0.006147	0.412844	755.056492	0.015093	0.006832
RS	2	0.012672	0.412844	788.661930	0.015764	0.011940
RS	3	0.019599	0.412844	822.947582	0.016450	0.013558
RS	4	0.026951	0.710938	500.112720	0.009997	0.007975
RS	5	0.034755	0.710938	524.995378	0.010494	0.008377
RS	6	0.043039	0.980069	400.182453	0.007999	0.006563
RS	7	0.051832	0.980069	420.973559	0.008415	0.007068
RS	8	0.061165	1.194102	363.596306	0.007268	0.006195
RS	9	0.071073	1.194102	382.764326	0.007651	0.006470
RS	10	0.081589	1.380869	348.485901	0.006966	0.005891
RS	11	0.092752	1.380869	366.950325	0.007335	0.006167
RS	12	0.104601	1.496197	356.558567	0.007127	0.006095
RS	13	0.117178	1.496197	375.340343	0.007503	0.006509
RS	14	0.130529	1.569127	376.637550	0.007529	0.006710
RS	15	0.144700	1.569127	396.238687	0.007920	0.007128
RS	16	0.159742	1.623119	402.840188	0.008052	0.007362
RS	17	0.175709	1.623119	423.473550	0.008465	0.007705
RS	18	0.192658	1.628833	443.346091	0.008862	0.008096
RS	19	0.210649	1.628833	465.499719	0.009305	0.008449
RS	20	0.229745	1.554300	511.702233	0.010228	0.009305
RS	21	0.250016	1.554300	536.200025	0.010718	0.009797
RS	22	0.271532	1.409583	618.599317	0.012365	0.011381
RS	23	0.294371	1.409583	646.150819	0.012916	0.012108
RS	24	0.318614	1.236826	767.465733	0.015341	0.014568
RS	25	0.344348	1.236826	797.915281	0.015949	0.015548
RS	26	0.371663	1.077060	949.767442	0.018985	0.018780
RS	27	0.400658	1.077060	981.333282	0.019616	0.019909
RS	28	0.431434	0.950762	1144.441322	0.022876	0.023498
RS	29	0.464103	0.950762	1173.560290	0.023458	0.024579
RS	30	0.498780	0.860921	1323.525353	0.026456	0.027935
RS	31	0.535589	0.860921	1345.660258	0.026898	0.028766
RS	32	0.574661	0.803037	1460.387895	0.029191	0.031339
RS	33	0.616134	0.803037	1471.454554	0.029413	0.031774
RS	34	0.660157	0.771192	1537.059365	0.030724	0.033223
RS	35	0.706886	0.771192	1534.708893	0.030677	0.033202
RS	36	0.756488	0.759489	1549.325228	0.030969	0.033485
RS	37	0.809138	0.759489	1533.343255	0.030650	0.033044
RS	38	0.865026	0.762024	1506.172792	0.030107	0.032393
RS	39	0.924349	0.762024	1477.860135	0.029541	0.031628
RS	40	0.987318	0.773053	1423.375839	0.028452	0.030400
RS	41	1.054159	0.773053	1384.552554	0.027676	0.029420
RS	42	1.125109	0.787430	1316.271425	0.026311	0.027937
RS	43	1.200420	0.787430	1268.599624	0.025358	0.026825
RS	44	1.280360	0.801000	1195.898760	0.023905	0.025300
RS	45	1.365215	0.801000	1140.709756	0.022801	0.024104
RS	46	1.455286	0.811129	1068.220612	0.021352	0.022627
RS	47	1.550894	0.811129	1006.752976	0.020124	0.021362
RS	48	1.652379	0.816930	935.652716	0.018703	0.019937
RS	49	1.760103	0.816930	869.463137	0.017380	0.018603
RS	50	1.874449	0.818841	799.638357	0.015984	0.017202
RS	51	1.995824	0.818841	730.905571	0.014610	0.015814
RS	52	2.124660	0.817984	662.602913	0.013245	0.014422
RS	53	2.261417	0.817984	594.168780	0.011877	0.013016
RS	54	2.406580	0.814510	529.346895	0.010581	0.011664
RS	55	2.560667	0.814510	464.249169	0.009280	0.010295
RS	56	2.724226	0.814510	402.405360	0.008044	0.008979
RS	57	2.897839	0.814510	344.480493	0.006886	0.007732
RS	58	3.082125	0.817502	290.076237	0.005798	0.006556
RS	59	3.277740	0.817502	241.859322	0.004834	0.005495
RS	60	3.485379	0.817502	198.684717	0.003971	0.004537
RS	61	3.705783	0.817502	160.664654	0.003211	0.003687
RS	62	3.939735	0.817502	127.764258	0.002554	0.002945
RS	63	4.188070	0.817502	368.081877	0.007358	0.008593
PA	4+25*2+4+6 0.234542642 0.052844207 4.188069672 0.412844044 0.710938292 0.980069250 1.194101531 1.380869142 1.496197241 1.569126869 1.623119459 1.628833184 1.554300295 1.409583259 1.236826052 1.077059706 0.950761693 0.860920604 0.803036867 0.771191525 0.759488848 0.762024143 0.773052967 0.787429789 0.801000056 0.811129269 0.816929864 0.818841111 0.817983623 0.814510415 0.817501817
//
IT	4185
RD	7
LK	-489423.003420
QD	-107.585286 -> -97.810019
RI	0.0310818315
TR	0.233198	0.053268
MT	4.201989
MM	C_pi: 0.908744, n_recomb: 50668.112200
RS	0	0.000000	0.411158	734.851422	0.014503	0.001198
RS	1	0.006153	0.411158	768.255595	0.015163	0.006852
RS	2	0.012684	0.411158	802.424758	0.015837	0.011940
RS	3	0.019617	0.411158	837.279054	0.016525	0.013556
RS	4	0.026977	0.699782	514.778370	0.010160	0.008029
RS	5	0.034790	0.699782	540.315126	0.010664	0.008460
RS	6	0.043083	0.960045	413.792346	0.008167	0.006646
RS	7	0.051886	0.960045	435.224919	0.008590	0.007180
RS	8	0.061232	1.173502	374.640077	0.007394	0.006266
RS	9	0.071152	1.173502	394.347829	0.007783	0.006568
RS	10	0.081682	1.369836	355.656143	0.007019	0.005927
RS	11	0.092861	1.369836	374.491189	0.007391	0.006229
RS	12	0.104727	1.497524	360.662583	0.007118	0.006109
RS	13	0.117323	1.497524	379.679182	0.007493	0.006540
RS	14	0.130695	1.588027	376.828008	0.007437	0.006675
RS	15	0.144889	1.588027	396.498875	0.007825	0.007101
RS	16	0.159956	1.665436	397.682280	0.007849	0.007242
RS	17	0.175951	1.665436	418.175249	0.008253	0.007584
RS	18	0.192929	1.690647	432.949613	0.008545	0.007883
RS	19	0.210952	1.690647	454.789359	0.008976	0.008226
RS	20	0.230085	1.620632	497.919071	0.009827	0.009023
RS	21	0.250394	1.620632	522.060706	0.010304	0.009491
RS	22	0.271953	1.464843	604.673506	0.011934	0.011066
RS	23	0.294838	1.464843	632.018371	0.012474	0.011756
RS	24	0.319131	1.274008	757.831207	0.014957	0.014272
RS	25	0.344920	1.274008	788.402477	0.015560	0.015210
RS	26	0.372294	1.097568	949.144627	0.018733	0.018570
RS	27	0.401353	1.097568	981.196288	0.019365	0.019659
RS	28	0.432200	0.959346	1156.109516	0.022817	0.023434
RS	29	0.464945	0.959346	1185.874602	0.023405	0.024483
RS	30	0.499705	0.862148	1347.783653	0.026600	0.028035
RS	31	0.536603	0.862148	1370.346371	0.027046	0.028841
RS	32	0.575772	0.800345	1494.139058	0.029489	0.031567
RS	33	0.617351	0.800345	1505.080950	0.029705	0.031982
RS	34	0.661487	0.767060	1574.813757	0.031081	0.033500
RS	35	0.708340	0.767060	1571.715525	0.031020	0.033461
RS	36	0.758075	0.755734	1585.292045	0.031288	0.033725
RS	37	0.810870	0.755734	1568.174869	0.030950	0.033271
RS	38	0.866914	0.759929	1536.325348	0.030321	0.032540
RS	39	0.926406	0.759929	1506.867455	0.029740	0.031771
RS	40	0.989558	0.773380	1446.313686	0.028545	0.030443
RS	41	1.056596	0.773380	1406.644105	0.027762	0.029470
RS	42	1.127758	0.790405	1332.783298	0.026304	0.027901
RS	43	1.203299	0.790405	1284.695235	0.025355	0.026806
RS	44	1.283488	0.806347	1207.937705	0.023840	0.025225
RS	45	1.368610	0.806347	1152.716492	0.022750	0.024053
RS	46	1.458970	0.818209	1077.901445	0.021274	0.022553
RS	47	1.554890	0.818209	1016.622086	0.020064	0.021315
RS	48	1.656711	0.824973	944.569676	0.018642	0.019892
RS	49	1.764797	0.824973	878.583570	0.017340	0.018585
RS	50	1.879534	0.827163	808.596003	0.015959	0.017200
RS	51	2.001330	0.827163	739.901873	0.014603	0.015833
RS	52	2.130619	0.826115	671.666505	0.013256	0.014461
RS	53	2.267864	0.826115	603.001965	0.011901	0.013069
RS	54	2.413552	0.822072	538.196769	0.010622	0.011734
RS	55	2.568205	0.822072	472.564183	0.009327	0.010370
RS	56	2.732373	0.822072	410.116814	0.008094	0.009057
RS	57	2.906642	0.822072	351.535388	0.006938	0.007810
RS	58	3.091633	0.826241	296.052481	0.005843	0.006624
RS	59	3.288006	0.826241	247.276342	0.004880	0.005562
RS	60	3.496462	0.826241	203.510531	0.004017	0.004601
RS	61	3.717744	0.826241	164.887221	0.003254	0.003746
RS	62	3.952640	0.826241	131.390493	0.002593	0.002999
RS	63	4.201989	0.826241	381.556954	0.007531	0.008822
PA	4+25*2+4+6 0.233197615 0.053267635 4.201988702 0.411157746 0.699781743 0.960045064 1.173501996 1.369836241 1.497524244 1.588026669 1.665435923 1.690647467 1.620632312 1.464842715 1.274008500 1.097568065 0.959345583 0.862147645 0.800344572 0.767060415 0.755734413 0.759929001 0.773379565 0.790405060 0.806347308 0.818208828 0.824973138 0.827163391 0.826114598 0.822072442 0.826240597
//
IT	4313
RD	8
LK	-489403.936026
QD	-102.852508 -> -94.038428
RI	0.0308331838
TR	0.231680	0.053617
MT	4.221785
MM	C_pi: 0.914682, n_recomb: 51317.768721
RS	0	0.000000	0.413478	740.822082	0.014436	0.001197
RS	1	0.006160	0.413478	774.606790	0.015094	0.006842
RS	2	0.012700	0.413478	809.174862	0.015768	0.011896
RS	3	0.019643	0.413478	844.446501	0.016455	0.013491
RS	4	0.027014	0.693868	526.594506	0.010261	0.008080
RS	5	0.034839	0.693868	552.694288	0.010770	0.008515
RS	6	0.043145	0.944464	426.589707	0.008313	0.006729
RS	7	0.051964	0.944464	448.641297	0.008742	0.007281
RS	8	0.061326	1.154523	386.131634	0.007524	0.006346
RS	9	0.071264	1.154523	406.409468	0.007919	0.006669
RS	10	0.081815	1.356797	364.051831	0.007094	0.005980
RS	11	0.093015	1.356797	383.322867	0.007470	0.006302
RS	12	0.104906	1.493820	366.563023	0.007143	0.006141
RS	13	0.117529	1.493820	385.904437	0.007520	0.006588
RS	14	0.130930	1.600111	379.203420	0.007389	0.006661
RS	15	0.145157	1.600111	399.048046	0.007776	0.007097
RS	16	0.160259	1.700836	394.966145	0.007696	0.007146
RS	17	0.176293	1.700836	415.426709	0.008095	0.007490
RS	18	0.193314	1.747126	425.186750	0.008285	0.007700
RS	19	0.211383	1.747126	446.815745	0.008707	0.008036
RS	20	0.230566	1.683722	486.815094	0.009486	0.008772
RS	21	0.250930	1.683722	510.687775	0.009951	0.009222
RS	22	0.272549	1.518420	593.178193	0.011559	0.010779
RS	23	0.295500	1.518420	620.376441	0.012089	0.011440
RS	24	0.319865	1.310510	750.052637	0.014616	0.013996
RS	25	0.345731	1.310510	780.777491	0.015215	0.014900
RS	26	0.373190	1.118168	949.604736	0.018504	0.018369
RS	27	0.402341	1.118168	982.160556	0.019139	0.019427
RS	28	0.433287	0.968664	1168.095821	0.022762	0.023365
RS	29	0.466141	0.968664	1198.533315	0.023355	0.024391
RS	30	0.501018	0.864590	1371.769305	0.026731	0.028121
RS	31	0.538043	0.864590	1394.808943	0.027180	0.028909
RS	32	0.577350	0.799175	1527.254656	0.029761	0.031774
RS	33	0.619078	0.799175	1538.148590	0.029973	0.032174
RS	34	0.663377	0.764610	1611.779615	0.031408	0.033754
RS	35	0.710404	0.764610	1608.038633	0.031335	0.033702
RS	36	0.760329	0.753711	1620.487590	0.031578	0.033944
RS	37	0.813330	0.753711	1602.367091	0.031224	0.033479
RS	38	0.869595	0.759551	1565.872213	0.030513	0.032670
RS	39	0.929327	0.759551	1535.419150	0.029920	0.031899
RS	40	0.992739	0.775381	1468.930114	0.028624	0.030474
RS	41	1.060057	0.775381	1428.563966	0.027838	0.029510
RS	42	1.131522	0.795010	1349.310159	0.026293	0.027858
RS	43	1.207390	0.795010	1300.934482	0.025351	0.026782
RS	44	1.287931	0.813281	1220.308109	0.023779	0.025147
RS	45	1.373434	0.813281	1165.147786	0.022705	0.024000
RS	46	1.464205	0.826830	1088.159504	0.021204	0.022479
RS	47	1.560568	0.826830	1027.121023	0.020015	0.021267
RS	48	1.662867	0.834509	954.218144	0.018594	0.019848
RS	49	1.771468	0.834509	888.450158	0.017313	0.018565
RS	50	1.886760	0.836928	818.351094	0.015947	0.017198
RS	51	2.009154	0.836928	749.678422	0.014609	0.015850
RS	52	2.139088	0.835644	681.518752	0.013280	0.014499
RS	53	2.277027	0.835644	612.581967	0.011937	0.013119
RS	54	2.423463	0.830996	547.771018	0.010674	0.011802
RS	55	2.578921	0.830996	481.544410	0.009384	0.010443
RS	56	2.743956	0.830996	418.431185	0.008154	0.009132
RS	57	2.919157	0.830996	359.129279	0.006998	0.007885
RS	58	3.105152	0.836333	302.497901	0.005895	0.006688
RS	59	3.302605	0.836333	253.100196	0.004932	0.005625
RS	60	3.512222	0.836333	208.684063	0.004067	0.004661
RS	61	3.734752	0.836333	169.402497	0.003301	0.003802
RS	62	3.970992	0.836333	135.259212	0.002636	0.003050
RS	63	4.221785	0.836333	395.847327	0.007714	0.009043
PA	4+25*2+4+6 0.231679939 0.053617012 4.221784906 0.413478061 0.693867565 0.944464346 1.154522523 1.356797286 1.493819622 1.600111304 1.700835585 1.747126478 1.683721884 1.518419802 1.310509813 1.118168087 0.968664330 0.864589603 0.799175340 0.764610169 0.753710618 0.759550559 0.775381097 0.795009957 0.813281316 0.826830415 0.834509404 0.836928497 0.835643723 0.830995907 0.836332895
//
IT	4047
RD	9
LK	-489386.651059
QD	-98.780078 -> -90.697751
RI	0.0303658408
TR	0.230092	0.053921
MT	4.244614
MM	C_pi: 0.921355, n_recomb: 51968.999639
RS	0	0.000000	0.418012	742.975932	0.014297	0.001193
RS	1	0.006169	0.418012	777.036685	0.014952	0.006817
RS	2	0.012719	0.418012	811.905172	0.015623	0.011830
RS	3	0.019673	0.418012	847.502994	0.016308	0.013398
RS	4	0.027057	0.691734	536.019473	0.010314	0.008122
RS	5	0.034895	0.691734	562.602239	0.010826	0.008548
RS	6	0.043217	0.932704	438.354617	0.008435	0.006806
RS	7	0.052053	0.932704	460.988911	0.008870	0.007369
RS	8	0.061434	1.137639	397.609277	0.007651	0.006430
RS	9	0.071393	1.137639	418.462533	0.008052	0.006769
RS	10	0.081967	1.343164	373.099828	0.007179	0.006041
RS	11	0.093193	1.343164	392.841869	0.007559	0.006380
RS	12	0.105112	1.486966	373.605858	0.007189	0.006185
RS	13	0.117766	1.486966	393.328529	0.007569	0.006646
RS	14	0.131201	1.607234	383.044362	0.007371	0.006663
RS	15	0.145464	1.607234	403.131614	0.007757	0.007108
RS	16	0.160608	1.730733	393.925220	0.007580	0.007070
RS	17	0.176686	1.730733	414.426433	0.007974	0.007416
RS	18	0.193756	1.799145	419.263105	0.008068	0.007540
RS	19	0.211878	1.799145	440.751674	0.008481	0.007870
RS	20	0.231119	1.744033	477.606394	0.009190	0.008545
RS	21	0.251547	1.744033	501.268844	0.009646	0.008980
RS	22	0.273235	1.570500	583.395968	0.011226	0.010515
RS	23	0.296262	1.570500	610.484851	0.011747	0.011152
RS	24	0.320709	1.346309	743.524946	0.014307	0.013738
RS	25	0.346664	1.346309	774.417297	0.014902	0.014613
RS	26	0.374220	1.138666	950.675621	0.018293	0.018175
RS	27	0.403476	1.138666	983.738244	0.018929	0.019208
RS	28	0.434538	0.978370	1180.067049	0.022707	0.023293
RS	29	0.467515	0.978370	1211.187250	0.023306	0.024300
RS	30	0.502527	0.867779	1395.270716	0.026848	0.028193
RS	31	0.539699	0.867779	1418.818017	0.027301	0.028969
RS	32	0.579165	0.798976	1559.621309	0.030011	0.031962
RS	33	0.621065	0.798976	1570.521442	0.030220	0.032351
RS	34	0.665550	0.763231	1647.910216	0.031709	0.033987
RS	35	0.712780	0.763231	1643.602862	0.031627	0.033925
RS	36	0.762923	0.752770	1654.898346	0.031844	0.034143
RS	37	0.816160	0.752770	1635.870865	0.031478	0.033672
RS	38	0.872681	0.760216	1594.796827	0.030687	0.032785
RS	39	0.932689	0.760216	1563.457223	0.030084	0.032014
RS	40	0.996400	0.778369	1491.166860	0.028693	0.030497
RS	41	1.064041	0.778369	1450.210433	0.027905	0.029542
RS	42	1.135855	0.800542	1365.734628	0.026280	0.027811
RS	43	1.212099	0.800542	1317.158758	0.025345	0.026753
RS	44	1.293047	0.821085	1232.831370	0.023722	0.025070
RS	45	1.378990	0.821085	1177.789779	0.022663	0.023947
RS	46	1.470234	0.836268	1098.758422	0.021143	0.022407
RS	47	1.567107	0.836268	1037.987712	0.019973	0.021220
RS	48	1.669957	0.844806	964.320763	0.018556	0.019806
RS	49	1.779152	0.844806	898.770897	0.017294	0.018547
RS	50	1.895084	0.847401	828.604918	0.015944	0.017197
RS	51	2.018168	0.847401	759.933333	0.014623	0.015868
RS	52	2.148846	0.845836	691.860596	0.013313	0.014536
RS	53	2.287585	0.845836	622.617210	0.011981	0.013169
RS	54	2.434884	0.840546	557.791148	0.010733	0.011868
RS	55	2.591271	0.840546	490.927102	0.009447	0.010514
RS	56	2.757305	0.840546	427.104770	0.008218	0.009204
RS	57	2.933582	0.840546	367.039990	0.007063	0.007957
RS	58	3.120735	0.847024	309.219739	0.005950	0.006749
RS	59	3.319434	0.847024	259.159736	0.004987	0.005686
RS	60	3.530392	0.847024	214.056201	0.004119	0.004720
RS	61	3.754364	0.847024	174.083072	0.003350	0.003857
RS	62	3.992154	0.847024	139.263728	0.002680	0.003099
RS	63	4.244614	0.847024	410.597861	0.007901	0.009256
PA	4+25*2+4+6 0.230092267 0.053920948 4.244613504 0.418012386 0.691733506 0.932703757 1.137639199 1.343164305 1.486965787 1.607233839 1.730733085 1.799144919 1.744032814 1.570499926 1.346309071 1.138665816 0.978369671 0.867778911 0.798975656 0.763230543 0.752769896 0.760215706 0.778368520 0.800541642 0.821085458 0.836268294 0.844806313 0.847401118 0.845835685 0.840545526 0.847024229
//
IT	3999
RD	10
LK	-489370.756146
QD	-95.150809 -> -87.670738
RI	0.0297968607
TR	0.228495	0.054197
MT	4.268772
MM	C_pi: 0.928368, n_recomb: 52616.401405
RS	0	0.000000	0.423654	743.173655	0.014124	0.001188
RS	1	0.006179	0.423654	777.452050	0.014776	0.006784
RS	2	0.012739	0.423654	812.565080	0.015443	0.011757
RS	3	0.019705	0.423654	848.436403	0.016125	0.013295
RS	4	0.027101	0.692386	543.441062	0.010328	0.008153
RS	5	0.034954	0.692386	570.436512	0.010841	0.008561
RS	6	0.043293	0.924200	448.984872	0.008533	0.006874
RS	7	0.052147	0.924200	472.158308	0.008974	0.007442
RS	8	0.061547	1.122949	408.794984	0.007769	0.006512
RS	9	0.071529	1.122949	430.213941	0.008176	0.006863
RS	10	0.082127	1.329732	382.435948	0.007268	0.006107
RS	11	0.093380	1.329732	402.664787	0.007653	0.006460
RS	12	0.105329	1.478179	381.371065	0.007248	0.006237
RS	13	0.118015	1.478179	401.509877	0.007631	0.006711
RS	14	0.131486	1.610667	387.891823	0.007372	0.006676
RS	15	0.145789	1.610667	408.268032	0.007759	0.007130
RS	16	0.160975	1.756158	394.064321	0.007489	0.007008
RS	17	0.177100	1.756158	414.656605	0.007881	0.007359
RS	18	0.194221	1.847338	414.663693	0.007881	0.007398
RS	19	0.212400	1.847338	436.060917	0.008288	0.007725
RS	20	0.231703	1.801907	469.778349	0.008928	0.008339
RS	21	0.252198	1.801907	493.270783	0.009375	0.008762
RS	22	0.273959	1.621232	574.851864	0.010925	0.010271
RS	23	0.297065	1.621232	601.853945	0.011439	0.010887
RS	24	0.321598	1.381415	737.846588	0.014023	0.013494
RS	25	0.347648	1.381415	768.908875	0.014613	0.014344
RS	26	0.375306	1.158950	952.045900	0.018094	0.017988
RS	27	0.404674	1.158950	985.607816	0.018732	0.018999
RS	28	0.435857	0.988252	1191.795061	0.022651	0.023216
RS	29	0.468966	0.988252	1223.597632	0.023255	0.024209
RS	30	0.504120	0.871432	1418.128624	0.026952	0.028252
RS	31	0.541447	0.871432	1442.202247	0.027410	0.029019
RS	32	0.581080	0.799407	1591.137820	0.030240	0.032133
RS	33	0.623162	0.799407	1602.083786	0.030448	0.032513
RS	34	0.667845	0.762548	1683.145252	0.031989	0.034202
RS	35	0.715287	0.762548	1678.329820	0.031897	0.034131
RS	36	0.765662	0.752519	1688.481818	0.032090	0.034327
RS	37	0.819148	0.752519	1668.621642	0.031713	0.033850
RS	38	0.875940	0.761519	1623.052450	0.030847	0.032890
RS	39	0.936240	0.761519	1590.909657	0.030236	0.032119
RS	40	1.000267	0.781925	1512.957168	0.028754	0.030514
RS	41	1.068249	0.781925	1471.490027	0.027966	0.029568
RS	42	1.140432	0.806574	1381.955913	0.026265	0.027764
RS	43	1.217075	0.806574	1333.242157	0.025339	0.026724
RS	44	1.298453	0.829328	1245.364542	0.023669	0.024994
RS	45	1.384859	0.829328	1190.479483	0.022626	0.023894
RS	46	1.476604	0.846084	1109.522963	0.021087	0.022338
RS	47	1.574018	0.846084	1049.033214	0.019937	0.021176
RS	48	1.677451	0.855424	974.678518	0.018524	0.019767
RS	49	1.787274	0.855424	909.340587	0.017282	0.018530
RS	50	1.903884	0.858140	839.150259	0.015948	0.017198
RS	51	2.027698	0.858140	770.460203	0.014643	0.015887
RS	52	2.159162	0.856249	702.490345	0.013351	0.014575
RS	53	2.298749	0.856249	632.912836	0.012029	0.013218
RS	54	2.446961	0.850280	568.072165	0.010796	0.011934
RS	55	2.604330	0.850280	500.538769	0.009513	0.010583
RS	56	2.771423	0.850280	435.977397	0.008286	0.009275
RS	57	2.948840	0.850280	375.122003	0.007129	0.008027
RS	58	3.137219	0.857862	316.092079	0.006007	0.006809
RS	59	3.337238	0.857862	265.343424	0.005043	0.005745
RS	60	3.549615	0.857862	219.529867	0.004172	0.004776
RS	61	3.775114	0.857862	178.845988	0.003399	0.003909
RS	62	4.014546	0.857862	143.334485	0.002724	0.003147
RS	63	4.268772	0.857862	425.573151	0.008088	0.009463
PA	4+25*2+4+6 0.228494781 0.054197038 4.268771842 0.423654048 0.692385938 0.924200179 1.122949148 1.329732355 1.478179357 1.610667261 1.756158245 1.847338262 1.801906889 1.621231560 1.381414569 1.158949648 0.988252494 0.871431636 0.799406927 0.762547980 0.752518632 0.761518528 0.781924927 0.806573708 0.829327823 0.846084263 0.855423634 0.858139745 0.856248652 0.850280237 0.857861527
//
IT	3674
RD	11
LK	-489356.021964
QD	-91.856273 -> -84.894373
RI	0.0291972237
TR	0.226924	0.054456
MT	4.293198
MM	C_pi: 0.935475, n_recomb: 53256.594894
RS	0	0.000000	0.429723	742.561003	0.013943	0.001182
RS	1	0.006188	0.429723	777.027666	0.014590	0.006749
RS	2	0.012759	0.429723	812.356324	0.015254	0.011684
RS	3	0.019737	0.429723	848.472933	0.015932	0.013194
RS	4	0.027146	0.695118	549.198782	0.010312	0.008170
RS	5	0.035014	0.695118	576.545710	0.010826	0.008558
RS	6	0.043369	0.918442	458.468679	0.008609	0.006932
RS	7	0.052241	0.918442	482.135189	0.009053	0.007501
RS	8	0.061662	1.110389	419.519103	0.007877	0.006591
RS	9	0.071665	1.110389	441.484828	0.008290	0.006952
RS	10	0.082288	1.316919	391.831475	0.007357	0.006174
RS	11	0.093569	1.316919	412.550804	0.007746	0.006539
RS	12	0.105547	1.468248	389.585010	0.007315	0.006295
RS	13	0.118266	1.468248	410.160788	0.007702	0.006781
RS	14	0.131773	1.611312	393.444309	0.007388	0.006698
RS	15	0.146115	1.611312	414.140970	0.007776	0.007161
RS	16	0.161345	1.777857	395.060867	0.007418	0.006959
RS	17	0.177517	1.777857	415.779886	0.007807	0.007314
RS	18	0.194690	1.892190	411.045148	0.007718	0.007271
RS	19	0.212926	1.892190	432.386045	0.008119	0.007596
RS	20	0.232290	1.857588	462.990042	0.008694	0.008151
RS	21	0.252853	1.857588	486.340688	0.009132	0.008564
RS	22	0.274688	1.670725	567.231122	0.010651	0.010043
RS	23	0.297874	1.670725	594.159667	0.011157	0.010641
RS	24	0.322495	1.415848	732.752657	0.013759	0.013263
RS	25	0.348639	1.415848	763.980229	0.014345	0.014092
RS	26	0.376401	1.178958	953.515364	0.017904	0.017805
RS	27	0.405882	1.178958	987.562776	0.018543	0.018798
RS	28	0.437186	0.998184	1203.137197	0.022591	0.023136
RS	29	0.470428	0.998184	1235.614960	0.023201	0.024117
RS	30	0.505726	0.875368	1440.246566	0.027044	0.028300
RS	31	0.543209	0.875368	1464.857220	0.027506	0.029060
RS	32	0.583012	0.800255	1621.740900	0.030451	0.032288
RS	33	0.625278	0.800255	1632.762993	0.030658	0.032662
RS	34	0.670158	0.762327	1717.445661	0.032249	0.034400
RS	35	0.717817	0.762327	1712.169036	0.032149	0.034323
RS	36	0.768424	0.752708	1721.215462	0.032319	0.034497
RS	37	0.822163	0.752708	1700.582506	0.031932	0.034016
RS	38	0.879228	0.763202	1650.616250	0.030994	0.032984
RS	39	0.939823	0.763202	1617.736785	0.030376	0.032216
RS	40	1.004169	0.785788	1534.262883	0.028809	0.030526
RS	41	1.072496	0.785788	1492.346961	0.028022	0.029590
RS	42	1.145051	0.812840	1397.909630	0.026249	0.027716
RS	43	1.222096	0.812840	1349.104308	0.025332	0.026693
RS	44	1.303909	0.837737	1257.818454	0.023618	0.024921
RS	45	1.390784	0.837737	1203.114893	0.022591	0.023843
RS	46	1.483036	0.856004	1120.340822	0.021037	0.022272
RS	47	1.580996	0.856004	1060.137008	0.019906	0.021134
RS	48	1.685018	0.866084	985.165460	0.018498	0.019731
RS	49	1.795476	0.866084	920.029695	0.017275	0.018516
RS	50	1.912771	0.868869	849.854524	0.015958	0.017201
RS	51	2.037323	0.868869	781.127590	0.014667	0.015907
RS	52	2.169583	0.866609	713.278563	0.013393	0.014614
RS	53	2.310027	0.866609	643.344464	0.012080	0.013268
RS	54	2.459162	0.859930	578.495030	0.010862	0.012000
RS	55	2.617526	0.859930	510.268466	0.009581	0.010652
RS	56	2.785689	0.859930	444.947162	0.008355	0.009345
RS	57	2.964259	0.859930	383.283116	0.007197	0.008096
RS	58	3.153879	0.868567	323.035580	0.006066	0.006868
RS	59	3.355232	0.868567	271.581211	0.005099	0.005802
RS	60	3.569046	0.868567	225.044214	0.004226	0.004831
RS	61	3.796090	0.868567	183.639291	0.003448	0.003960
RS	62	4.037184	0.868567	147.427916	0.002768	0.003193
RS	63	4.293198	0.868567	440.624056	0.008274	0.009663
PA	4+25*2+4+6 0.226923843 0.054456413 4.293197951 0.429723356 0.695117973 0.918442084 1.110389307 1.316919153 1.468248009 1.611312403 1.777856993 1.892189564 1.857588392 1.670725401 1.415847965 1.178958179 0.998184254 0.875367545 0.800254687 0.762326905 0.752707735 0.763202317 0.785788221 0.812840066 0.837736763 0.856003751 0.866084451 0.868868783 0.866609041 0.859929833 0.868566991
//
IT	4643
RD	12
LK	-489342.296156
QD	-88.833813 -> -82.328844
RI	0.0286076294
TR	0.225400	0.054706
MT	4.317264
MM	C_pi: 0.942525, n_recomb: 53887.528096
RS	0	0.000000	0.435805	741.819067	0.013766	0.001176
RS	1	0.006197	0.435805	776.462832	0.014409	0.006716
RS	2	0.012779	0.435805	811.995275	0.015068	0.011617
RS	3	0.019768	0.435805	848.344649	0.015743	0.013102
RS	4	0.027190	0.699423	553.579804	0.010273	0.008176
RS	5	0.035073	0.699423	581.225175	0.010786	0.008542
RS	6	0.043444	0.914998	466.842755	0.008663	0.006979
RS	7	0.052333	0.914998	490.956446	0.009111	0.007547
RS	8	0.061774	1.099790	429.696563	0.007974	0.006664
RS	9	0.071800	1.099790	452.185328	0.008391	0.007033
RS	10	0.082446	1.304935	401.140968	0.007444	0.006241
RS	11	0.093753	1.304935	422.346834	0.007838	0.006616
RS	12	0.105761	1.457658	398.074959	0.007387	0.006356
RS	13	0.118512	1.457658	419.099639	0.007777	0.006852
RS	14	0.132054	1.609802	399.504783	0.007414	0.006727
RS	15	0.146435	1.609802	420.543709	0.007804	0.007199
RS	16	0.161708	1.796406	396.696280	0.007362	0.006920
RS	17	0.177927	1.796406	417.567787	0.007749	0.007279
RS	18	0.195151	1.934051	408.179407	0.007575	0.007157
RS	19	0.213442	1.934051	429.489841	0.007970	0.007481
RS	20	0.232867	1.911273	457.007831	0.008481	0.007977
RS	21	0.253496	1.911273	480.237027	0.008912	0.008381
RS	22	0.275403	1.719067	560.323137	0.010398	0.009831
RS	23	0.298668	1.719067	587.185707	0.010897	0.010413
RS	24	0.323375	1.449626	728.075907	0.013511	0.013044
RS	25	0.349613	1.449626	759.460167	0.014093	0.013853
RS	26	0.377477	1.198659	954.962510	0.017721	0.017628
RS	27	0.407067	1.198659	989.478028	0.018362	0.018604
RS	28	0.438492	1.008086	1214.013862	0.022529	0.023053
RS	29	0.471864	1.008086	1247.155352	0.023144	0.024023
RS	30	0.507304	0.879471	1461.577533	0.027123	0.028338
RS	31	0.544941	0.879471	1486.730601	0.027590	0.029092
RS	32	0.584910	0.801380	1651.404978	0.030645	0.032428
RS	33	0.627356	0.801380	1662.527065	0.030852	0.032797
RS	34	0.672433	0.762415	1750.801748	0.032490	0.034584
RS	35	0.720303	0.762415	1745.102769	0.032384	0.034502
RS	36	0.771139	0.753179	1753.094377	0.032532	0.034655
RS	37	0.825127	0.753179	1731.738710	0.032136	0.034170
RS	38	0.882460	0.765107	1677.479300	0.031129	0.033071
RS	39	0.943346	0.765107	1643.918299	0.030506	0.032305
RS	40	1.008005	0.789797	1555.062939	0.028858	0.030534
RS	41	1.076672	0.789797	1512.748326	0.028072	0.029609
RS	42	1.149594	0.819176	1413.557427	0.026232	0.027668
RS	43	1.227035	0.819176	1364.696067	0.025325	0.026663
RS	44	1.309276	0.846147	1270.133540	0.023570	0.024851
RS	45	1.396613	0.846147	1215.628464	0.022559	0.023795
RS	46	1.489363	0.865861	1131.135853	0.020991	0.022211
RS	47	1.587861	0.865861	1071.218395	0.019879	0.021095
RS	48	1.692463	0.876624	995.695479	0.018477	0.019699
RS	49	1.803548	0.876624	930.750967	0.017272	0.018504
RS	50	1.921517	0.879425	860.629110	0.015971	0.017206
RS	51	2.046796	0.879425	791.848609	0.014694	0.015929
RS	52	2.179840	0.876757	724.138665	0.013438	0.014654
RS	53	2.321129	0.876757	653.829855	0.012133	0.013318
RS	54	2.471174	0.869336	588.982267	0.010930	0.012065
RS	55	2.630518	0.869336	520.044446	0.009651	0.010720
RS	56	2.799737	0.869336	453.948494	0.008424	0.009414
RS	57	2.979443	0.869336	391.464225	0.007264	0.008164
RS	58	3.170285	0.878979	329.999293	0.006124	0.006925
RS	59	3.372955	0.878979	277.828308	0.005156	0.005859
RS	60	3.588185	0.878979	230.560448	0.004279	0.004884
RS	61	3.816754	0.878979	188.429892	0.003497	0.004010
RS	62	4.059488	0.878979	151.516255	0.002812	0.003238
RS	63	4.317264	0.878979	455.653762	0.008456	0.009856
PA	4+25*2+4+6 0.225399576 0.054705902 4.317264320 0.435804669 0.699422951 0.914998067 1.099790279 1.304935241 1.457658066 1.609801859 1.796405725 1.934051111 1.911272968 1.719066970 1.449626015 1.198658902 1.008086362 0.879471499 0.801380381 0.762414873 0.753179354 0.765107091 0.789796687 0.819176426 0.846147079 0.865861061 0.876623732 0.879424546 0.876757074 0.869336300 0.878979048
//
IT	4820
RD	13
LK	-489329.463821
QD	-86.042023 -> -79.945816
RI	0.0280504336
TR	0.223932	0.054949
MT	4.340629
MM	C_pi: 0.949433, n_recomb: 54507.943608
RS	0	0.000000	0.441646	741.340778	0.013601	0.001170
RS	1	0.006206	0.441646	776.161859	0.014239	0.006685
RS	2	0.012798	0.441646	811.897068	0.014895	0.011558
RS	3	0.019798	0.441646	848.476813	0.015566	0.013021
RS	4	0.027233	0.704936	556.819736	0.010215	0.008171
RS	5	0.035129	0.704936	584.717581	0.010727	0.008515
RS	6	0.043516	0.913500	474.175459	0.008699	0.007015
RS	7	0.052423	0.913500	498.692360	0.009149	0.007581
RS	8	0.061882	1.090951	439.291752	0.008059	0.006732
RS	9	0.071929	1.090951	462.277655	0.008481	0.007106
RS	10	0.082599	1.293866	410.273826	0.007527	0.006307
RS	11	0.093932	1.293866	431.957563	0.007925	0.006690
RS	12	0.105968	1.446757	406.718335	0.007462	0.006420
RS	13	0.118750	1.446757	428.197675	0.007856	0.006926
RS	14	0.132327	1.606597	405.940719	0.007447	0.006761
RS	15	0.146745	1.606597	427.337271	0.007840	0.007242
RS	16	0.162059	1.812231	398.825354	0.007317	0.006889
RS	17	0.178323	1.812231	419.868616	0.007703	0.007252
RS	18	0.195596	1.973218	405.905086	0.007447	0.007054
RS	19	0.213941	1.973218	427.204639	0.007837	0.007377
RS	20	0.233425	1.963085	451.676118	0.008286	0.007816
RS	21	0.254118	1.963085	474.799311	0.008711	0.008213
RS	22	0.276095	1.766328	553.983040	0.010163	0.009632
RS	23	0.299437	1.766328	580.783739	0.010655	0.010199
RS	24	0.324227	1.482770	723.707135	0.013277	0.012835
RS	25	0.350555	1.482770	755.237460	0.013856	0.013626
RS	26	0.378517	1.218034	956.319473	0.017545	0.017456
RS	27	0.408215	1.218034	991.283898	0.018186	0.018416
RS	28	0.439756	1.017911	1224.388018	0.022463	0.022967
RS	29	0.473254	1.017911	1258.179144	0.023082	0.023928
RS	30	0.508832	0.883673	1482.102214	0.027191	0.028367
RS	31	0.546617	0.883673	1507.799556	0.027662	0.029116
RS	32	0.586748	0.802696	1680.125992	0.030824	0.032556
RS	33	0.629369	0.802696	1691.367502	0.031030	0.032921
RS	34	0.674635	0.762717	1783.212981	0.032715	0.034755
RS	35	0.722710	0.762717	1777.125273	0.032603	0.034668
RS	36	0.773769	0.753836	1784.122277	0.032731	0.034802
RS	37	0.827997	0.753836	1762.087332	0.032327	0.034314
RS	38	0.885591	0.767134	1703.644368	0.031255	0.033150
RS	39	0.946759	0.767134	1669.448901	0.030628	0.032387
RS	40	1.011723	0.793853	1575.348569	0.028901	0.030540
RS	41	1.080719	0.793853	1532.677122	0.028118	0.029625
RS	42	1.153996	0.825486	1428.874294	0.026214	0.027622
RS	43	1.231822	0.825486	1379.985401	0.025317	0.026633
RS	44	1.314478	0.854463	1282.268948	0.023524	0.024784
RS	45	1.402263	0.854463	1227.974529	0.022528	0.023748
RS	46	1.495497	0.875562	1141.855035	0.020948	0.022153
RS	47	1.594517	0.875562	1082.222139	0.019854	0.021058
RS	48	1.699682	0.886950	1006.208111	0.018460	0.019670
RS	49	1.811374	0.886950	941.444287	0.017272	0.018495
RS	50	1.929998	0.889718	871.412395	0.015987	0.017214
RS	51	2.055984	0.889718	802.563940	0.014724	0.015951
RS	52	2.189789	0.886606	735.012762	0.013485	0.014695
RS	53	2.331898	0.886606	664.314687	0.012187	0.013368
RS	54	2.482827	0.878416	599.482223	0.010998	0.012131
RS	55	2.643122	0.878416	529.819481	0.009720	0.010788
RS	56	2.813366	0.878416	462.938691	0.008493	0.009482
RS	57	2.994176	0.878416	399.627184	0.007332	0.008230
RS	58	3.186207	0.889015	336.949868	0.006182	0.006982
RS	59	3.390156	0.889015	284.055812	0.005211	0.005914
RS	60	3.606762	0.889015	236.053820	0.004331	0.004937
RS	61	3.836811	0.889015	193.196877	0.003544	0.004058
RS	62	4.081138	0.889015	155.582079	0.002854	0.003281
RS	63	4.340629	0.889015	470.601480	0.008634	0.010044
PA	4+25*2+4+6 0.223931643 0.054949413 4.340628507 0.441645628 0.704936219 0.913499795 1.090951428 1.293865952 1.446756571 1.606596594 1.812231067 1.973218110 1.963085035 1.766327638 1.482769895 1.218033816 1.017910766 0.883672851 0.802695856 0.762717345 0.753835780 0.767134095 0.793852717 0.825486400 0.854463291 0.875561965 0.886949858 0.889718141 0.886606289 0.878416206 0.889014746
//
IT	4275
RD	14
LK	-489317.433674
QD	-83.450732 -> -77.723564
RI	0.0275333357
TR	0.222523	0.055189
MT	4.363131
MM	C_pi: 0.956160, n_recomb: 55117.380095
RS	0	0.000000	0.447129	741.293072	0.013449	0.001165
RS	1	0.006215	0.447129	776.297177	0.014084	0.006658
RS	2	0.012816	0.447129	812.239463	0.014737	0.011506
RS	3	0.019827	0.447129	849.052297	0.015404	0.012953
RS	4	0.027274	0.711382	559.123576	0.010144	0.008155
RS	5	0.035184	0.711382	587.234536	0.010654	0.008479
RS	6	0.043585	0.913658	480.543861	0.008719	0.007042
RS	7	0.052508	0.913658	505.422629	0.009170	0.007604
RS	8	0.061986	1.083685	448.298040	0.008134	0.006794
RS	9	0.072053	1.083685	471.754597	0.008559	0.007172
RS	10	0.082746	1.283722	419.180330	0.007605	0.006371
RS	11	0.094103	1.283722	441.330731	0.008007	0.006761
RS	12	0.106166	1.435748	415.443398	0.007537	0.006485
RS	13	0.118979	1.435748	437.379575	0.007935	0.006999
RS	14	0.132588	1.602052	412.662127	0.007487	0.006800
RS	15	0.147042	1.602052	434.427387	0.007882	0.007289
RS	16	0.162395	1.825689	401.346839	0.007282	0.006865
RS	17	0.178702	1.825689	422.576747	0.007667	0.007233
RS	18	0.196023	2.009943	404.108922	0.007332	0.006961
RS	19	0.214420	2.009943	425.412972	0.007718	0.007283
RS	20	0.233961	2.013172	446.877725	0.008108	0.007667
RS	21	0.254715	2.013172	469.906954	0.008526	0.008057
RS	22	0.276760	1.812567	548.115011	0.009945	0.009444
RS	23	0.300174	1.812567	574.856214	0.010430	0.009999
RS	24	0.325044	1.515314	719.577137	0.013055	0.012636
RS	25	0.351460	1.515314	751.242297	0.013630	0.013411
RS	26	0.379517	1.237089	957.551326	0.017373	0.017288
RS	27	0.409317	1.237089	992.945076	0.018015	0.018234
RS	28	0.440970	1.027636	1234.255620	0.022393	0.022879
RS	29	0.474590	1.027636	1268.681212	0.023018	0.023832
RS	30	0.510299	0.887927	1501.840827	0.027248	0.028388
RS	31	0.548227	0.887927	1528.082159	0.027724	0.029133
RS	32	0.588513	0.804147	1707.929292	0.030987	0.032672
RS	33	0.631302	0.804147	1719.306839	0.031194	0.033034
RS	34	0.676751	0.763173	1814.715132	0.032925	0.034914
RS	35	0.725024	0.763173	1808.268204	0.032808	0.034822
RS	36	0.776297	0.754615	1814.334098	0.032918	0.034939
RS	37	0.830756	0.754615	1791.657981	0.032506	0.034449
RS	38	0.888600	0.769225	1729.136673	0.031372	0.033224
RS	39	0.950039	0.769225	1694.347838	0.030741	0.032463
RS	40	1.015296	0.797901	1595.133545	0.028941	0.030544
RS	41	1.084609	0.797901	1552.141037	0.028161	0.029639
RS	42	1.158229	0.831717	1443.860160	0.026196	0.027576
RS	43	1.236425	0.831717	1394.967020	0.025309	0.026604
RS	44	1.319480	0.862634	1294.210731	0.023481	0.024720
RS	45	1.407697	0.862634	1240.135602	0.022500	0.023704
RS	46	1.501396	0.885057	1152.474234	0.020909	0.022098
RS	47	1.600919	0.885057	1093.122395	0.019833	0.021024
RS	48	1.706626	0.897016	1016.672010	0.018446	0.019644
RS	49	1.818903	0.897016	952.078439	0.017274	0.018487
RS	50	1.938158	0.899707	882.170290	0.016005	0.017224
RS	51	2.064824	0.899707	813.241036	0.014755	0.015975
RS	52	2.199362	0.896117	745.868359	0.013532	0.014738
RS	53	2.342261	0.896117	674.768757	0.012242	0.013418
RS	54	2.494041	0.887134	609.965259	0.011067	0.012197
RS	55	2.655254	0.887134	539.566803	0.009789	0.010855
RS	56	2.826485	0.887134	471.893802	0.008562	0.009549
RS	57	3.008359	0.887134	407.750765	0.007398	0.008296
RS	58	3.201535	0.898637	343.869417	0.006239	0.007037
RS	59	3.406716	0.898637	290.248195	0.005266	0.005968
RS	60	3.624649	0.898637	241.510964	0.004382	0.004988
RS	61	3.856126	0.898637	197.928848	0.003591	0.004105
RS	62	4.101989	0.898637	159.615767	0.002896	0.003324
RS	63	4.363131	0.898637	485.430768	0.008807	0.010227
PA	4+25*2+4+6 0.222523175 0.055189004 4.363131079 0.447129471 0.711382035 0.913658350 1.083685188 1.283721840 1.435747669 1.602052178 1.825689169 2.009943464 2.013172370 1.812567199 1.515313523 1.237088754 1.027635793 0.887926983 0.804147264 0.763172687 0.754615082 0.769224996 0.797900807 0.831716659 0.862634090 0.885056866 0.897016453 0.899706911 0.896116851 0.887133551 0.898637358
//
IT	3948
RD	15
LK	-489306.128984
QD	-81.035223 -> -75.643468
RI	0.0270629068
TR	0.221176	0.055426
MT	4.384668
MM	C_pi: 0.962673, n_recomb: 55715.375355
RS	0	0.000000	0.452164	741.798455	0.013314	0.001160
RS	1	0.006223	0.452164	776.995711	0.013946	0.006635
RS	2	0.012833	0.452164	813.153726	0.014595	0.011463
RS	3	0.019854	0.452164	850.206591	0.015260	0.012897
RS	4	0.027313	0.718533	560.668033	0.010063	0.008131
RS	5	0.035235	0.718533	588.958574	0.010571	0.008437
RS	6	0.043651	0.915208	486.036130	0.008724	0.007060
RS	7	0.052590	0.915208	511.238545	0.009176	0.007617
RS	8	0.062085	1.077798	456.726500	0.008197	0.006850
RS	9	0.072172	1.077798	480.627447	0.008626	0.007232
RS	10	0.082886	1.274479	427.825005	0.007679	0.006433
RS	11	0.094266	1.274479	450.429026	0.008084	0.006829
RS	12	0.106355	1.424777	424.192034	0.007614	0.006550
RS	13	0.119196	1.424777	446.584333	0.008015	0.007073
RS	14	0.132837	1.596447	419.597470	0.007531	0.006842
RS	15	0.147326	1.596447	441.739095	0.007928	0.007339
RS	16	0.162716	1.837069	404.181754	0.007254	0.006847
RS	17	0.179065	1.837069	425.609751	0.007639	0.007219
RS	18	0.196431	2.044400	402.708918	0.007228	0.006876
RS	19	0.214877	2.044400	424.029823	0.007611	0.007197
RS	20	0.234471	2.061631	442.524852	0.007943	0.007528
RS	21	0.255285	2.061631	465.469646	0.008354	0.007912
RS	22	0.277394	1.857836	542.640664	0.009740	0.009267
RS	23	0.300878	1.857836	569.323324	0.010218	0.009810
RS	24	0.325824	1.547269	715.636622	0.012845	0.012446
RS	25	0.352323	1.547269	747.425095	0.013415	0.013205
RS	26	0.380470	1.255819	958.636529	0.017206	0.017124
RS	27	0.410369	1.255819	994.439757	0.017849	0.018057
RS	28	0.442129	1.037238	1243.618995	0.022321	0.022790
RS	29	0.475865	1.037238	1278.662793	0.022950	0.023735
RS	30	0.511700	0.892200	1520.803597	0.027296	0.028401
RS	31	0.549765	0.892200	1547.586673	0.027777	0.029143
RS	32	0.590199	0.805690	1734.833398	0.031137	0.032778
RS	33	0.633149	0.805690	1746.360817	0.031344	0.033137
RS	34	0.678771	0.763736	1845.320752	0.033120	0.035062
RS	35	0.727233	0.763736	1838.541101	0.032999	0.034967
RS	36	0.778711	0.755473	1843.741313	0.033092	0.035067
RS	37	0.833392	0.755473	1820.458374	0.032674	0.034575
RS	38	0.891475	0.771337	1753.964839	0.031481	0.033292
RS	39	0.953173	0.771337	1718.619193	0.030846	0.032534
RS	40	1.018710	0.801901	1614.417535	0.028976	0.030546
RS	41	1.088326	0.801901	1571.135264	0.028199	0.029650
RS	42	1.162274	0.837831	1458.502549	0.026178	0.027532
RS	43	1.240823	0.837831	1409.625044	0.025300	0.026575
RS	44	1.324261	0.870625	1305.936928	0.023439	0.024659
RS	45	1.412890	0.870625	1252.087755	0.022473	0.023662
RS	46	1.507035	0.894314	1162.962693	0.020873	0.022047
RS	47	1.607038	0.894314	1103.888334	0.019813	0.020993
RS	48	1.713265	0.906794	1027.053849	0.018434	0.019621
RS	49	1.826101	0.906794	962.621291	0.017277	0.018482
RS	50	1.945960	0.909365	892.869339	0.016026	0.017236
RS	51	2.073277	0.909365	823.848640	0.014787	0.016000
RS	52	2.208516	0.905266	756.674258	0.013581	0.014781
RS	53	2.352172	0.905266	685.163709	0.012298	0.013469
RS	54	2.504767	0.895470	620.403402	0.011135	0.012262
RS	55	2.666858	0.895470	549.261800	0.009858	0.010922
RS	56	2.839035	0.895470	480.792374	0.008629	0.009615
RS	57	3.021927	0.895470	415.816456	0.007463	0.008360
RS	58	3.216199	0.907830	350.742385	0.006295	0.007092
RS	59	3.422561	0.907830	296.392408	0.005320	0.006021
RS	60	3.641765	0.907830	246.921023	0.004432	0.005037
RS	61	3.874609	0.907830	202.616851	0.003637	0.004151
RS	62	4.121943	0.907830	163.610001	0.002937	0.003365
RS	63	4.384668	0.907830	500.116211	0.008976	0.010405
PA	4+25*2+4+6 0.221175559 0.055426165 4.384668446 0.452164163 0.718532653 0.915208451 1.077798470 1.274478733 1.424777353 1.596446548 1.837069083 2.044400426 2.061630918 1.857835744 1.547269002 1.255818937 1.037238126 0.892199901 0.805690256 0.763736200 0.755472913 0.771337002 0.801901056 0.837830543 0.870624702 0.894314472 0.906794379 0.909364867 0.905266238 0.895470394 0.907829779
//
IT	5439
RD	16
LK	-489295.484596
QD	-78.776506 -> -73.691205
RI	0.0266359030
TR	0.219888	0.055662
MT	4.405210
MM	C_pi: 0.968967, n_recomb: 56302.031994
RS	0	0.000000	0.456750	742.838815	0.013194	0.001156
RS	1	0.006231	0.456750	778.239554	0.013823	0.006616
RS	2	0.012849	0.456750	814.622265	0.014469	0.011428
RS	3	0.019880	0.456750	851.922538	0.015131	0.012852
RS	4	0.027350	0.726213	561.604426	0.009975	0.008101
RS	5	0.035284	0.726213	590.046332	0.010480	0.008390
RS	6	0.043713	0.917920	490.750314	0.008716	0.007070
RS	7	0.052667	0.917920	516.241890	0.009169	0.007622
RS	8	0.062179	1.073149	464.590900	0.008252	0.006901
RS	9	0.072284	1.073149	488.910488	0.008684	0.007284
RS	10	0.083018	1.266072	436.200242	0.007748	0.006492
RS	11	0.094421	1.266072	459.244411	0.008157	0.006893
RS	12	0.106535	1.413922	432.934857	0.007690	0.006616
RS	13	0.119403	1.413922	455.781118	0.008095	0.007147
RS	14	0.133073	1.589979	426.704032	0.007579	0.006887
RS	15	0.147595	1.589979	449.227680	0.007979	0.007392
RS	16	0.163021	1.846595	407.279731	0.007234	0.006834
RS	17	0.179409	1.846595	428.915166	0.007618	0.007211
RS	18	0.196818	2.076783	401.639422	0.007134	0.006799
RS	19	0.215311	2.076783	422.987234	0.007513	0.007120
RS	20	0.234957	2.108568	438.551039	0.007789	0.007399
RS	21	0.255827	2.108568	461.419232	0.008195	0.007776
RS	22	0.277997	1.902173	537.509197	0.009547	0.009100
RS	23	0.301548	1.902173	564.133807	0.010020	0.009632
RS	24	0.326566	1.578661	711.855630	0.012644	0.012264
RS	25	0.353144	1.578661	743.756325	0.013210	0.013009
RS	26	0.381377	1.274228	959.575888	0.017043	0.016964
RS	27	0.411370	1.274228	995.769379	0.017686	0.017885
RS	28	0.443231	1.046709	1252.499370	0.022246	0.022699
RS	29	0.477077	1.046709	1288.145036	0.022879	0.023637
RS	30	0.513032	0.896468	1539.031259	0.027335	0.028408
RS	31	0.551228	0.896468	1566.352687	0.027821	0.029147
RS	32	0.591803	0.807297	1760.880220	0.031276	0.032874
RS	33	0.634906	0.807297	1772.569548	0.031483	0.033231
RS	34	0.680695	0.764377	1875.074750	0.033304	0.035200
RS	35	0.729336	0.764377	1867.986199	0.033178	0.035102
RS	36	0.781008	0.756381	1872.382673	0.033256	0.035187
RS	37	0.835900	0.756381	1848.524036	0.032832	0.034694
RS	38	0.894212	0.773445	1778.160631	0.031583	0.033355
RS	39	0.956157	0.773445	1742.290988	0.030945	0.032601
RS	40	1.021961	0.805832	1633.222529	0.029008	0.030546
RS	41	1.091866	0.805832	1589.678086	0.028235	0.029660
RS	42	1.166125	0.843809	1472.813554	0.026159	0.027489
RS	43	1.245012	0.843809	1423.968438	0.025292	0.026547
RS	44	1.328814	0.878419	1317.448443	0.023400	0.024601
RS	45	1.417837	0.878419	1263.830066	0.022447	0.023621
RS	46	1.512406	0.903322	1173.313351	0.020840	0.022000
RS	47	1.612868	0.903322	1114.512372	0.019795	0.020963
RS	48	1.719589	0.916274	1037.341724	0.018425	0.019601
RS	49	1.832960	0.916274	973.061509	0.017283	0.018478
RS	50	1.953394	0.918686	903.495498	0.016047	0.017250
RS	51	2.081332	0.918686	834.374065	0.014820	0.016026
RS	52	2.217241	0.914052	767.416650	0.013630	0.014824
RS	53	2.361618	0.914052	695.487514	0.012353	0.013519
RS	54	2.514990	0.903425	630.786367	0.011204	0.012328
RS	55	2.677919	0.903425	558.895563	0.009927	0.010988
RS	56	2.850998	0.903425	489.626722	0.008696	0.009680
RS	57	3.034862	0.903425	423.817655	0.007528	0.008423
RS	58	3.230181	0.916594	357.562141	0.006351	0.007146
RS	59	3.437670	0.916594	302.483148	0.005373	0.006072
RS	60	3.658086	0.916594	252.279772	0.004481	0.005086
RS	61	3.892236	0.916594	207.257521	0.003681	0.004196
RS	62	4.140974	0.916594	167.562098	0.002976	0.003405
RS	63	4.405210	0.916594	514.647904	0.009141	0.010578
PA	4+25*2+4+6 0.219887743 0.055661613 4.405210290 0.456749837 0.726213406 0.917920056 1.073148970 1.266071551 1.413922111 1.589979010 1.846595396 2.076782742 2.108568207 1.902173408 1.578660719 1.274227897 1.046709348 0.896467962 0.807296909 0.764376789 0.756380712 0.773444877 0.805831788 0.843808791 0.878419021 0.903321574 0.916273736 0.918685940 0.914052069 0.903424857 0.916594388
//
IT	4169
RD	17
LK	-489285.443921
QD	-76.657617 -> -71.853563
RI	0.0262521879
TR	0.218657	0.055896
MT	4.424775
MM	C_pi: 0.975040, n_recomb: 56877.332383
RS	0	0.000000	0.460867	744.431948	0.013088	0.001153
RS	1	0.006238	0.460867	780.047877	0.013715	0.006600
RS	2	0.012865	0.460867	816.665694	0.014358	0.011400
RS	3	0.019905	0.460867	854.222260	0.015019	0.012818
RS	4	0.027385	0.734332	562.018015	0.009881	0.008065
RS	5	0.035331	0.734332	590.586038	0.010384	0.008340
RS	6	0.043773	0.921642	494.753168	0.008699	0.007074
RS	7	0.052741	0.921642	520.501931	0.009151	0.007620
RS	8	0.062269	1.069560	471.930049	0.008297	0.006947
RS	9	0.072391	1.069560	496.644139	0.008732	0.007331
RS	10	0.083144	1.258484	444.284799	0.007811	0.006548
RS	11	0.094568	1.258484	467.754694	0.008224	0.006953
RS	12	0.106705	1.403283	441.633284	0.007765	0.006682
RS	13	0.119599	1.403283	464.929589	0.008174	0.007219
RS	14	0.133298	1.582819	433.945273	0.007629	0.006935
RS	15	0.147850	1.582819	456.854929	0.008032	0.007447
RS	16	0.163311	1.854503	410.590874	0.007219	0.006826
RS	17	0.179736	1.854503	432.441028	0.007603	0.007207
RS	18	0.197186	2.107199	400.859020	0.007048	0.006727
RS	19	0.215724	2.107199	422.242468	0.007424	0.007048
RS	20	0.235418	2.154026	434.912713	0.007647	0.007277
RS	21	0.256341	2.154026	457.711240	0.008047	0.007649
RS	22	0.278569	1.945616	532.678331	0.009365	0.008942
RS	23	0.302184	1.945616	559.245059	0.009832	0.009463
RS	24	0.327271	1.609507	708.211272	0.012452	0.012089
RS	25	0.353924	1.609507	740.213603	0.013014	0.012822
RS	26	0.382239	1.292323	960.369007	0.016885	0.016809
RS	27	0.412320	1.292323	996.934150	0.017528	0.017718
RS	28	0.444278	1.056043	1260.918224	0.022169	0.022607
RS	29	0.478229	1.056043	1297.149341	0.022806	0.023538
RS	30	0.514299	0.900720	1556.548859	0.027367	0.028409
RS	31	0.552618	0.900720	1584.404422	0.027857	0.029146
RS	32	0.593327	0.808948	1786.101085	0.031403	0.032961
RS	33	0.636576	0.808948	1797.962805	0.031611	0.033316
RS	34	0.682522	0.765074	1904.008377	0.033476	0.035329
RS	35	0.731335	0.765074	1896.632592	0.033346	0.035228
RS	36	0.783193	0.757320	1900.284120	0.033410	0.035301
RS	37	0.838285	0.757320	1875.878310	0.032981	0.034805
RS	38	0.896814	0.775533	1801.744419	0.031678	0.033414
RS	39	0.958994	0.775533	1765.380556	0.031038	0.032663
RS	40	1.025052	0.809681	1651.560162	0.029037	0.030545
RS	41	1.095231	0.809681	1607.778246	0.028267	0.029669
RS	42	1.169788	0.849644	1486.794051	0.026140	0.027447
RS	43	1.248996	0.849644	1437.996087	0.025282	0.026519
RS	44	1.333144	0.886013	1328.738023	0.023361	0.024545
RS	45	1.422542	0.886013	1275.354398	0.022423	0.023583
RS	46	1.517516	0.912078	1183.512203	0.020808	0.021954
RS	47	1.618414	0.912078	1124.980910	0.019779	0.020936
RS	48	1.725607	0.925458	1047.518505	0.018417	0.019583
RS	49	1.839486	0.925458	983.383341	0.017290	0.018475
RS	50	1.960468	0.927676	914.031827	0.016070	0.017265
RS	51	2.088997	0.927676	844.802233	0.014853	0.016053
RS	52	2.225544	0.922483	778.080471	0.013680	0.014869
RS	53	2.370608	0.922483	705.727119	0.012408	0.013570
RS	54	2.524721	0.911009	641.101033	0.011272	0.012393
RS	55	2.688447	0.911009	568.457110	0.009994	0.011053
RS	56	2.862387	0.911009	498.387746	0.008763	0.009745
RS	57	3.047176	0.911009	431.746891	0.007591	0.008485
RS	58	3.243493	0.924946	364.322315	0.006405	0.007199
RS	59	3.452055	0.924946	308.515436	0.005424	0.006124
RS	60	3.673628	0.924946	257.583342	0.004529	0.005134
RS	61	3.909021	0.924946	211.847860	0.003725	0.004239
RS	62	4.159098	0.924946	171.469735	0.003015	0.003444
RS	63	4.424775	0.924946	529.017778	0.009301	0.010747
PA	4+25*2+4+6 0.218657150 0.055895550 4.424774980 0.460867039 0.734332417 0.921641805 1.069559785 1.258484124 1.403283068 1.582818937 1.854503394 2.107199413 2.154026327 1.945616372 1.609507486 1.292323416 1.056042703 0.900719571 0.808948341 0.765073681 0.757319898 0.775533063 0.809681209 0.849643807 0.886012585 0.912077602 0.925457655 0.927676319 0.922483229 0.911009285 0.924945905
//
IT	4032
RD	18
LK	-489275.958414
QD	-74.664628 -> -70.119656
RI	0.0259088006
TR	0.217480	0.056128
MT	4.443407
MM	C_pi: 0.980897, n_recomb: 57441.365434
RS	0	0.000000	0.464533	746.543172	0.012997	0.001150
RS	1	0.006245	0.464533	782.385637	0.013621	0.006587
RS	2	0.012880	0.464533	819.248726	0.014262	0.011378
RS	3	0.019929	0.464533	857.070360	0.014921	0.012793
RS	4	0.027418	0.742750	562.033058	0.009784	0.008024
RS	5	0.035375	0.742750	590.706653	0.010284	0.008286
RS	6	0.043829	0.926205	498.130577	0.008672	0.007071
RS	7	0.052811	0.926205	524.107936	0.009124	0.007611
RS	8	0.062353	1.066912	478.768732	0.008335	0.006987
RS	9	0.072492	1.066912	503.854251	0.008772	0.007372
RS	10	0.083264	1.251656	452.077540	0.007870	0.006602
RS	11	0.094708	1.251656	475.958717	0.008286	0.007010
RS	12	0.106867	1.392902	450.267144	0.007839	0.006748
RS	13	0.119786	1.392902	474.008679	0.008252	0.007291
RS	14	0.133511	1.575125	441.287000	0.007682	0.006985
RS	15	0.148093	1.575125	464.585134	0.008088	0.007503
RS	16	0.163586	1.860952	414.085330	0.007209	0.006821
RS	17	0.180046	1.860952	436.156304	0.007593	0.007206
RS	18	0.197535	2.135832	400.319269	0.006969	0.006662
RS	19	0.216115	2.135832	421.745400	0.007342	0.006983
RS	20	0.235856	2.198077	431.568436	0.007513	0.007163
RS	21	0.256829	2.198077	454.303316	0.007909	0.007530
RS	22	0.279113	1.988198	528.114880	0.009194	0.008792
RS	23	0.302787	1.988198	554.623783	0.009655	0.009304
RS	24	0.327941	1.639832	704.685720	0.012268	0.011922
RS	25	0.354665	1.639832	736.779700	0.012827	0.012642
RS	26	0.383057	1.310115	961.020124	0.016730	0.016658
RS	27	0.413223	1.310115	997.939074	0.017373	0.017556
RS	28	0.445273	1.065238	1268.897045	0.022090	0.022514
RS	29	0.479324	1.065238	1305.697364	0.022731	0.023440
RS	30	0.515502	0.904945	1573.390125	0.027391	0.028406
RS	31	0.553939	0.904945	1601.774860	0.027885	0.029140
RS	32	0.594776	0.810631	1810.530239	0.031520	0.033041
RS	33	0.638163	0.810631	1822.573467	0.031729	0.033394
RS	34	0.684260	0.765815	1932.148030	0.033637	0.035450
RS	35	0.733235	0.765815	1924.505212	0.033504	0.035347
RS	36	0.785269	0.758278	1927.474755	0.033556	0.035407
RS	37	0.840552	0.758278	1902.547874	0.033122	0.034911
RS	38	0.899288	0.777593	1824.736245	0.031767	0.033469
RS	39	0.961691	0.777593	1787.905454	0.031126	0.032721
RS	40	1.027992	0.813445	1669.442133	0.029063	0.030543
RS	41	1.098432	0.813445	1625.445161	0.028297	0.029676
RS	42	1.173272	0.855335	1500.446434	0.026121	0.027406
RS	43	1.252785	0.855335	1451.708885	0.025273	0.026492
RS	44	1.337264	0.893409	1339.799212	0.023325	0.024491
RS	45	1.427018	0.893409	1286.654006	0.022399	0.023546
RS	46	1.522377	0.920588	1193.550196	0.020779	0.021912
RS	47	1.623691	0.920588	1135.285241	0.019764	0.020910
RS	48	1.731332	0.934356	1057.571161	0.018411	0.019567
RS	49	1.845694	0.934356	993.575082	0.017297	0.018474
RS	50	1.967199	0.936348	924.466135	0.016094	0.017281
RS	51	2.096291	0.936348	855.122498	0.014887	0.016080
RS	52	2.233445	0.930575	788.654572	0.013730	0.014913
RS	53	2.379164	0.930575	715.873070	0.012463	0.013621
RS	54	2.533982	0.918243	651.337327	0.011339	0.012458
RS	55	2.698469	0.918243	577.938244	0.010061	0.011118
RS	56	2.873228	0.918243	507.068861	0.008828	0.009808
RS	57	3.058900	0.918243	439.598944	0.007653	0.008546
RS	58	3.256166	0.932906	371.018402	0.006459	0.007252
RS	59	3.465752	0.932906	314.485928	0.005475	0.006174
RS	60	3.688426	0.932906	262.829285	0.004576	0.005181
RS	61	3.925005	0.932906	216.386092	0.003767	0.004282
RS	62	4.176358	0.932906	175.331624	0.003052	0.003483
RS	63	4.443407	0.932906	543.221616	0.009457	0.010911
PA	4+25*2+4+6 0.217480454 0.056127939 4.443407481 0.464532611 0.742750190 0.926205293 1.066911835 1.251656278 1.392902068 1.575125047 1.860951681 2.135831936 2.198077440 1.988197882 1.639831878 1.310115146 1.065237716 0.904944529 0.810630924 0.765814804 0.758277583 0.777593051 0.813444777 0.855335137 0.893409430 0.920588296 0.934356320 0.936348381 0.930574936 0.918242531 0.932905894
//
IT	4990
RD	19
LK	-489266.984316
QD	-72.785762 -> -68.480291
RI	0.0255998643
TR	0.216355	0.056359
MT	4.461152
MM	C_pi: 0.986549, n_recomb: 57994.498434
RS	0	0.000000	0.467798	749.090087	0.012917	0.001147
RS	1	0.006251	0.467798	785.168391	0.013539	0.006577
RS	2	0.012894	0.467798	822.285035	0.014179	0.011363
RS	3	0.019951	0.467798	860.378815	0.014836	0.012776
RS	4	0.027449	0.751380	561.735328	0.009686	0.007979
RS	5	0.035417	0.751380	590.497323	0.010182	0.008231
RS	6	0.043882	0.931466	500.965352	0.008638	0.007063
RS	7	0.052877	0.931466	527.146057	0.009090	0.007597
RS	8	0.062434	1.065111	485.131837	0.008365	0.007023
RS	9	0.072588	1.065111	510.566818	0.008804	0.007407
RS	10	0.083377	1.245527	459.585157	0.007925	0.006652
RS	11	0.094841	1.245527	483.863533	0.008343	0.007064
RS	12	0.107021	1.382804	458.825398	0.007912	0.006813
RS	13	0.119963	1.382804	483.006904	0.008328	0.007362
RS	14	0.133713	1.567001	448.712081	0.007737	0.007036
RS	15	0.148323	1.567001	472.400432	0.008146	0.007561
RS	16	0.163847	1.866090	417.739798	0.007203	0.006820
RS	17	0.180341	1.866090	440.036809	0.007588	0.007210
RS	18	0.197866	2.162774	399.996071	0.006897	0.006602
RS	19	0.216487	2.162774	421.471275	0.007267	0.006923
RS	20	0.236272	2.240816	428.481446	0.007388	0.007056
RS	21	0.257293	2.240816	451.157889	0.007779	0.007419
RS	22	0.279629	2.029967	523.790346	0.009032	0.008650
RS	23	0.303361	2.029967	550.241447	0.009488	0.009152
RS	24	0.328577	1.669652	701.271529	0.012092	0.011761
RS	25	0.355368	1.669652	733.448055	0.012647	0.012469
RS	26	0.383835	1.327612	961.542538	0.016580	0.016510
RS	27	0.414081	1.327612	998.798519	0.017222	0.017398
RS	28	0.446219	1.074294	1276.467727	0.022010	0.022421
RS	29	0.480365	1.074294	1313.821532	0.022654	0.023341
RS	30	0.516645	0.909136	1589.598072	0.027409	0.028397
RS	31	0.555194	0.909136	1618.506704	0.027908	0.029129
RS	32	0.596153	0.812333	1834.216447	0.031627	0.033113
RS	33	0.639672	0.812333	1846.449156	0.031838	0.033466
RS	34	0.685911	0.766588	1959.542656	0.033788	0.035563
RS	35	0.735042	0.766588	1951.651125	0.033652	0.035458
RS	36	0.787243	0.759245	1953.993664	0.033693	0.035508
RS	37	0.842708	0.759245	1928.569809	0.033254	0.035011
RS	38	0.901640	0.779618	1847.171007	0.031851	0.033521
RS	39	0.964256	0.779618	1809.898041	0.031208	0.032776
RS	40	1.030787	0.817120	1686.893144	0.029087	0.030541
RS	41	1.101476	0.817120	1642.701279	0.028325	0.029682
RS	42	1.176585	0.860884	1513.786855	0.026102	0.027366
RS	43	1.256389	0.860884	1465.121267	0.025263	0.026465
RS	44	1.341182	0.900613	1350.641037	0.023289	0.024440
RS	45	1.431275	0.900613	1297.736923	0.022377	0.023510
RS	46	1.527001	0.928861	1203.429026	0.020751	0.021871
RS	47	1.628711	0.928861	1145.427097	0.019751	0.020886
RS	48	1.736779	0.942979	1067.499503	0.018407	0.019552
RS	49	1.851602	0.942979	1003.636901	0.017306	0.018474
RS	50	1.973604	0.944716	934.794484	0.016119	0.017298
RS	51	2.103233	0.944716	865.332030	0.014921	0.016108
RS	52	2.240965	0.938344	799.135667	0.013780	0.014958
RS	53	2.387307	0.938344	725.923166	0.012517	0.013671
RS	54	2.542798	0.925143	661.492813	0.011406	0.012522
RS	55	2.708009	0.925143	587.337500	0.010127	0.011182
RS	56	2.883547	0.925143	515.669360	0.008892	0.009871
RS	57	3.070060	0.925143	447.373665	0.007714	0.008607
RS	58	3.268232	0.940496	377.649910	0.006512	0.007304
RS	59	3.478792	0.940496	320.394724	0.005525	0.006223
RS	60	3.702516	0.940496	268.018076	0.004621	0.005227
RS	61	3.940225	0.940496	220.872895	0.003809	0.004324
RS	62	4.192794	0.940496	179.148515	0.003089	0.003520
RS	63	4.461152	0.940496	557.262391	0.009609	0.011071
PA	4+25*2+4+6 0.216354579 0.056358724 4.461152279 0.467798059 0.751379918 0.931466217 1.065110884 1.245527366 1.382803762 1.567001386 1.866089559 2.162773855 2.240815785 2.029966921 1.669651666 1.327612068 1.074294374 0.909136013 0.812333242 0.766587547 0.759245068 0.779618280 0.817120140 0.860883604 0.900612953 0.928861138 0.942978998 0.944716416 0.938343642 0.925143081 0.940496215
//
IT	4381
RD	20
LK	-489258.482803
QD	-71.010132 -> -66.926752
RI	0.0253213695
TR	0.215276	0.056588
MT	4.478060
MM	C_pi: 0.992005, n_recomb: 58537.021919
RS	0	0.000000	0.470700	752.016741	0.012847	0.001145
RS	1	0.006258	0.470700	788.338892	0.013467	0.006570
RS	2	0.012907	0.470700	825.716190	0.014106	0.011352
RS	3	0.019972	0.470700	864.088150	0.014761	0.012766
RS	4	0.027479	0.760187	561.167119	0.009587	0.007933
RS	5	0.035457	0.760187	590.002072	0.010079	0.008175
RS	6	0.043933	0.937334	503.313648	0.008598	0.007051
RS	7	0.052940	0.937334	529.674710	0.009049	0.007579
RS	8	0.062510	1.064041	491.059147	0.008389	0.007055
RS	9	0.072679	1.064041	516.823357	0.008829	0.007438
RS	10	0.083485	1.240050	466.811780	0.007975	0.006700
RS	11	0.094967	1.240050	491.473528	0.008396	0.007114
RS	12	0.107167	1.373009	467.297284	0.007983	0.006877
RS	13	0.120131	1.373009	491.913083	0.008403	0.007432
RS	14	0.133905	1.558541	456.204264	0.007793	0.007089
RS	15	0.148542	1.558541	480.283881	0.008205	0.007621
RS	16	0.164095	1.870082	421.526992	0.007201	0.006823
RS	17	0.180621	1.870082	444.054184	0.007586	0.007216
RS	18	0.198181	2.188156	399.860745	0.006831	0.006547
RS	19	0.216840	2.188156	421.390493	0.007199	0.006868
RS	20	0.236667	2.282268	425.631669	0.007271	0.006954
RS	21	0.257734	2.282268	448.254675	0.007658	0.007313
RS	22	0.280120	2.070922	519.691672	0.008878	0.008514
RS	23	0.303906	2.070922	546.085413	0.009329	0.009008
RS	24	0.329181	1.698977	697.964281	0.011923	0.011607
RS	25	0.356038	1.698977	730.215105	0.012474	0.012304
RS	26	0.384575	1.344822	961.947935	0.016433	0.016366
RS	27	0.414897	1.344822	999.525143	0.017075	0.017245
RS	28	0.447118	1.083215	1283.656679	0.021929	0.022328
RS	29	0.481354	1.083215	1321.548745	0.022576	0.023243
RS	30	0.517733	0.913287	1605.213869	0.027422	0.028385
RS	31	0.556388	0.913287	1634.640722	0.027925	0.029115
RS	32	0.597462	0.814049	1857.195155	0.031727	0.033180
RS	33	0.641107	0.814049	1869.624570	0.031939	0.033531
RS	34	0.687482	0.767382	1986.234162	0.033931	0.035670
RS	35	0.736760	0.767382	1978.110531	0.033792	0.035563
RS	36	0.789121	0.760215	1979.876285	0.033823	0.035603
RS	37	0.844759	0.760215	1953.977528	0.033380	0.035105
RS	38	0.903878	0.781606	1869.074419	0.031930	0.033569
RS	39	0.966697	0.781606	1831.382100	0.031286	0.032828
RS	40	1.033446	0.820706	1703.934086	0.029109	0.030537
RS	41	1.104373	0.820706	1659.565430	0.028351	0.029687
RS	42	1.179738	0.866291	1526.828446	0.026083	0.027327
RS	43	1.259819	0.866291	1478.244812	0.025253	0.026440
RS	44	1.344911	0.907629	1361.268296	0.023255	0.024390
RS	45	1.435328	0.907629	1308.607330	0.022355	0.023476
RS	46	1.531402	0.936905	1213.147747	0.020724	0.021833
RS	47	1.633489	0.936905	1155.405766	0.019738	0.020863
RS	48	1.741964	0.951340	1077.297979	0.018404	0.019540
RS	49	1.857227	0.951340	1013.564375	0.017315	0.018475
RS	50	1.979702	0.952795	945.013007	0.016144	0.017316
RS	51	2.109842	0.952795	875.427936	0.014955	0.016136
RS	52	2.248125	0.945808	809.519261	0.013829	0.015003
RS	53	2.395061	0.945808	735.874151	0.012571	0.013721
RS	54	2.551192	0.931730	671.564552	0.011472	0.012586
RS	55	2.717093	0.931730	596.652944	0.010193	0.011246
RS	56	2.893376	0.931730	524.188110	0.008955	0.009933
RS	57	3.080690	0.931730	455.070532	0.007774	0.008666
RS	58	3.279725	0.947739	384.216121	0.006564	0.007355
RS	59	3.491215	0.947739	326.241700	0.005573	0.006271
RS	60	3.715939	0.947739	273.149983	0.004666	0.005272
RS	61	3.954725	0.947739	225.308763	0.003849	0.004365
RS	62	4.208454	0.947739	182.920999	0.003125	0.003557
RS	63	4.478060	0.947739	571.142675	0.009757	0.011228
PA	4+25*2+4+6 0.215276418 0.056587757 4.478059607 0.470700115 0.760187301 0.937333985 1.064040644 1.240049700 1.373008788 1.558540789 1.870082407 2.188155987 2.282268407 2.070922431 1.698977128 1.344822295 1.083214674 0.913286869 0.814049205 0.767382134 0.760214963 0.781605660 0.820706325 0.866291138 0.907628808 0.936905369 0.951339742 0.952795250 0.945807564 0.931730443 0.947739406
//
IT	4686
RD	21
LK	-489250.420068
QD	-69.328432 -> -65.451558
RI	0.0250694904
TR	0.214243	0.056815
MT	4.494190
MM	C_pi: 0.997278, n_recomb: 59069.142967
RS	0	0.000000	0.473281	755.261006	0.012786	0.001144
RS	1	0.006264	0.473281	791.833417	0.013405	0.006566
RS	2	0.012919	0.473281	829.476982	0.014042	0.011346
RS	3	0.019992	0.473281	868.131796	0.014697	0.012762
RS	4	0.027508	0.769072	560.417112	0.009487	0.007884
RS	5	0.035494	0.769072	589.313235	0.009977	0.008119
RS	6	0.043981	0.943694	505.244999	0.008553	0.007034
RS	7	0.052999	0.943694	531.766287	0.009002	0.007558
RS	8	0.062583	1.063604	496.584974	0.008407	0.007083
RS	9	0.072766	1.063604	522.659674	0.008848	0.007465
RS	10	0.083587	1.235175	473.762906	0.008020	0.006745
RS	11	0.095086	1.235175	498.794515	0.008444	0.007160
RS	12	0.107306	1.363542	475.668993	0.008053	0.006940
RS	13	0.120290	1.363542	500.712872	0.008477	0.007500
RS	14	0.134088	1.549838	463.743740	0.007851	0.007143
RS	15	0.148751	1.549838	488.214848	0.008265	0.007681
RS	16	0.164331	1.873034	425.432283	0.007202	0.006827
RS	17	0.180888	1.873034	448.193269	0.007588	0.007224
RS	18	0.198481	2.212087	399.889875	0.006770	0.006495
RS	19	0.217177	2.212087	421.478905	0.007135	0.006817
RS	20	0.237043	2.322524	422.989312	0.007161	0.006859
RS	21	0.258154	2.322524	445.563169	0.007543	0.007214
RS	22	0.280587	2.111119	515.792831	0.008732	0.008385
RS	23	0.304425	2.111119	542.129470	0.009178	0.008871
RS	24	0.329757	1.727845	694.748501	0.011762	0.011458
RS	25	0.356674	1.727845	727.065814	0.012309	0.012145
RS	26	0.385278	1.361759	962.242833	0.016290	0.016226
RS	27	0.415674	1.361759	1000.126307	0.016931	0.017095
RS	28	0.447973	1.091999	1290.490880	0.021847	0.022235
RS	29	0.482296	1.091999	1328.906426	0.022497	0.023145
RS	30	0.518768	0.917397	1620.265084	0.027430	0.028369
RS	31	0.557525	0.917397	1650.204329	0.027937	0.029098
RS	32	0.598709	0.815770	1879.507515	0.031819	0.033240
RS	33	0.642473	0.815770	1892.139643	0.032033	0.033591
RS	34	0.688978	0.768194	2012.251016	0.034066	0.035770
RS	35	0.738396	0.768194	2003.910802	0.033925	0.035662
RS	36	0.790910	0.761184	2005.149377	0.033946	0.035693
RS	37	0.846712	0.761184	1978.796211	0.033500	0.035195
RS	38	0.906010	0.783553	1890.469619	0.032004	0.033615
RS	39	0.969022	0.783553	1852.378817	0.031360	0.032877
RS	40	1.035980	0.824206	1720.578048	0.029128	0.030532
RS	41	1.107133	0.824206	1676.049261	0.028374	0.029691
RS	42	1.182742	0.871565	1539.576361	0.026064	0.027288
RS	43	1.263087	0.871565	1491.083926	0.025243	0.026414
RS	44	1.348464	0.914466	1371.682072	0.023222	0.024342
RS	45	1.439190	0.914466	1319.266078	0.022334	0.023443
RS	46	1.535597	0.944732	1222.704184	0.020700	0.021796
RS	47	1.638044	0.944732	1165.219388	0.019726	0.020842
RS	48	1.746907	0.959451	1086.963691	0.018402	0.019528
RS	49	1.862588	0.959451	1023.355092	0.017325	0.018477
RS	50	1.985516	0.960602	955.115639	0.016169	0.017335
RS	51	2.116143	0.960602	885.405312	0.014989	0.016164
RS	52	2.254952	0.952986	819.800582	0.013879	0.015048
RS	53	2.402455	0.952986	745.722290	0.012625	0.013771
RS	54	2.559197	0.938026	681.548059	0.011538	0.012649
RS	55	2.725757	0.938026	605.881230	0.010257	0.011309
RS	56	2.902749	0.938026	532.622696	0.009017	0.009994
RS	57	3.090828	0.938026	462.687875	0.007833	0.008724
RS	58	3.290686	0.954660	390.715316	0.006615	0.007405
RS	59	3.503063	0.954660	332.025845	0.005621	0.006319
RS	60	3.728743	0.954660	278.224503	0.004710	0.005316
RS	61	3.968557	0.954660	229.693533	0.003889	0.004405
RS	62	4.223393	0.954660	186.649121	0.003160	0.003593
RS	63	4.494190	0.954660	584.863218	0.009901	0.011380
PA	4+25*2+4+6 0.214242638 0.056814773 4.494190237 0.473280585 0.769071822 0.943694164 1.063604302 1.235175008 1.363541721 1.549838267 1.873034016 2.212087274 2.322523528 2.111119065 1.727845493 1.361759287 1.091998562 0.917397016 0.815770346 0.768194102 0.761183559 0.783553383 0.824206107 0.871564515 0.914466042 0.944732452 0.959451401 0.960602369 0.952985507 0.938025943 0.954659786
//
IT	4244
RD	22
LK	-489242.765276
QD	-67.733001 -> -64.048630
RI	0.0248413934
TR	0.213251	0.057040
MT	4.509586
MM	C_pi: 1.002375, n_recomb: 59591.170182
RS	0	0.000000	0.475571	758.779906	0.012733	0.001142
RS	1	0.006269	0.475571	795.607924	0.013351	0.006563
RS	2	0.012931	0.475571	833.522385	0.013987	0.011343
RS	3	0.020011	0.475571	872.463842	0.014641	0.012762
RS	4	0.027535	0.777985	559.532284	0.009390	0.007834
RS	5	0.035530	0.777985	588.479815	0.009875	0.008062
RS	6	0.044027	0.950469	506.810209	0.008505	0.007015
RS	7	0.053056	0.950469	533.473680	0.008952	0.007533
RS	8	0.062652	1.063743	501.730253	0.008420	0.007107
RS	9	0.072849	1.063743	528.097620	0.008862	0.007488
RS	10	0.083685	1.230868	480.441637	0.008062	0.006788
RS	11	0.095200	1.230868	505.829798	0.008488	0.007204
RS	12	0.107438	1.354408	483.933534	0.008121	0.007002
RS	13	0.120442	1.354408	509.399031	0.008548	0.007566
RS	14	0.134262	1.540958	471.318444	0.007909	0.007197
RS	15	0.148949	1.540958	496.180760	0.008326	0.007741
RS	16	0.164556	1.875094	429.430781	0.007206	0.006835
RS	17	0.181141	1.875094	452.428163	0.007592	0.007235
RS	18	0.198767	2.234671	400.063362	0.006713	0.006448
RS	19	0.217497	2.234671	421.715767	0.007077	0.006769
RS	20	0.237401	2.361627	420.535706	0.007057	0.006768
RS	21	0.258553	2.361627	443.064379	0.007435	0.007120
RS	22	0.281032	2.150594	512.075041	0.008593	0.008262
RS	23	0.304919	2.150594	538.354815	0.009034	0.008740
RS	24	0.330305	1.756267	691.621082	0.011606	0.011315
RS	25	0.357281	1.756267	723.997779	0.012149	0.011992
RS	26	0.385949	1.378429	962.438310	0.016151	0.016090
RS	27	0.416414	1.378429	1000.613960	0.016791	0.016950
RS	28	0.448789	1.100649	1296.992868	0.021765	0.022143
RS	29	0.483193	1.100649	1335.917609	0.022418	0.023048
RS	30	0.519755	0.921462	1634.786570	0.027433	0.028351
RS	31	0.558608	0.921462	1665.232140	0.027944	0.029078
RS	32	0.599898	0.817491	1901.187828	0.031904	0.033295
RS	33	0.643776	0.817491	1914.027934	0.032119	0.033645
RS	34	0.690404	0.769017	2037.628331	0.034193	0.035865
RS	35	0.739956	0.769017	2029.085740	0.034050	0.035756
RS	36	0.792614	0.762146	2029.843755	0.034063	0.035779
RS	37	0.848574	0.762146	2003.055032	0.033613	0.035280
RS	38	0.908042	0.785459	1911.380643	0.032075	0.033658
RS	39	0.971238	0.785459	1872.910553	0.031429	0.032923
RS	40	1.038396	0.827620	1736.843103	0.029146	0.030527
RS	41	1.109764	0.827620	1692.169286	0.028396	0.029694
RS	42	1.185606	0.876706	1552.042859	0.026045	0.027251
RS	43	1.266203	0.876706	1503.649678	0.025233	0.026389
RS	44	1.351853	0.921131	1381.886727	0.023189	0.024296
RS	45	1.442872	0.921131	1329.717251	0.022314	0.023411
RS	46	1.539597	0.952352	1232.098328	0.020676	0.021762
RS	47	1.642387	0.952352	1174.868338	0.019715	0.020821
RS	48	1.751620	0.967326	1096.494914	0.018400	0.019518
RS	49	1.867702	0.967326	1033.008070	0.017335	0.018479
RS	50	1.991060	0.968152	965.100593	0.016195	0.017354
RS	51	2.122153	0.968152	895.263186	0.015023	0.016192
RS	52	2.261463	0.959893	829.978338	0.013928	0.015092
RS	53	2.409508	0.959893	755.467043	0.012677	0.013820
RS	54	2.566833	0.944047	691.441769	0.011603	0.012712
RS	55	2.734022	0.944047	615.021668	0.010321	0.011371
RS	56	2.911692	0.944047	540.973117	0.009078	0.010054
RS	57	3.100500	0.944047	470.226203	0.007891	0.008782
RS	58	3.301146	0.961277	397.148089	0.006665	0.007454
RS	59	3.514370	0.961277	337.748108	0.005668	0.006366
RS	60	3.740961	0.961277	283.242780	0.004753	0.005359
RS	61	3.981758	0.961277	234.028419	0.003927	0.004445
RS	62	4.237650	0.961277	190.334067	0.003194	0.003628
RS	63	4.509586	0.961277	598.428978	0.010042	0.011530
PA	4+25*2+4+6 0.213250714 0.057039699 4.509585527 0.475570538 0.777984634 0.950469190 1.063742505 1.230868406 1.354407889 1.540958197 1.875093579 2.234670658 2.361627028 2.150594231 1.756266780 1.378429077 1.100648522 0.921461792 0.817491236 0.769016820 0.762145768 0.785459257 0.827619811 0.876706248 0.921131088 0.952351930 0.967325926 0.968151506 0.959892674 0.944047302 0.961276881
//
IT	4586
RD	23
LK	-489235.490655
QD	-66.216572 -> -62.712059
RI	0.0246328141
TR	0.212298	0.057262
MT	4.524305
MM	C_pi: 1.007310, n_recomb: 60103.461655
RS	0	0.000000	0.477616	762.509552	0.012687	0.001141
RS	1	0.006275	0.477616	799.596735	0.013304	0.006561
RS	2	0.012943	0.477616	837.785031	0.013939	0.011344
RS	3	0.020029	0.477616	877.015349	0.014592	0.012767
RS	4	0.027561	0.786908	558.537523	0.009293	0.007784
RS	5	0.035565	0.786908	587.527922	0.009775	0.008007
RS	6	0.044071	0.957592	508.057399	0.008453	0.006994
RS	7	0.053111	0.957592	534.847062	0.008899	0.007506
RS	8	0.062718	1.064381	506.528088	0.008428	0.007128
RS	9	0.072927	1.064381	533.171772	0.008871	0.007507
RS	10	0.083778	1.227092	486.856335	0.008100	0.006828
RS	11	0.095309	1.227092	512.588205	0.008528	0.007245
RS	12	0.107564	1.345625	492.081678	0.008187	0.007063
RS	13	0.120588	1.345625	517.962043	0.008618	0.007632
RS	14	0.134428	1.531970	478.915774	0.007968	0.007253
RS	15	0.149138	1.531970	504.168540	0.008388	0.007802
RS	16	0.164770	1.876341	433.515122	0.007213	0.006844
RS	17	0.181383	1.876341	456.751296	0.007599	0.007248
RS	18	0.199039	2.255973	400.370828	0.006661	0.006404
RS	19	0.217802	2.255973	422.090501	0.007023	0.006726
RS	20	0.237743	2.399642	418.253141	0.006959	0.006683
RS	21	0.258935	2.399642	440.740289	0.007333	0.007031
RS	22	0.281456	2.189374	508.526544	0.008461	0.008144
RS	23	0.305391	2.189374	534.749904	0.008897	0.008615
RS	24	0.330827	1.784260	688.578971	0.011457	0.011177
RS	25	0.357860	1.784260	721.008655	0.011996	0.011845
RS	26	0.386589	1.394847	962.542864	0.016015	0.015957
RS	27	0.417120	1.394847	1000.997517	0.016655	0.016809
RS	28	0.449567	1.109168	1303.189795	0.021682	0.022051
RS	29	0.484050	1.109168	1342.610116	0.022338	0.022951
RS	30	0.520696	0.925479	1648.817684	0.027433	0.028329
RS	31	0.559642	0.925479	1679.763425	0.027948	0.029056
RS	32	0.601032	0.819210	1922.273191	0.031983	0.033346
RS	33	0.645019	0.819210	1935.325994	0.032200	0.033696
RS	34	0.691765	0.769848	2062.403072	0.034314	0.035955
RS	35	0.741445	0.769848	2053.671249	0.034169	0.035844
RS	36	0.794242	0.763100	2053.992063	0.034174	0.035861
RS	37	0.850352	0.763100	2026.785278	0.033722	0.035361
RS	38	0.909982	0.787324	1931.836296	0.032142	0.033698
RS	39	0.973354	0.787324	1893.004435	0.031496	0.032967
RS	40	1.040702	0.830952	1752.749661	0.029162	0.030522
RS	41	1.112276	0.830952	1707.944558	0.028417	0.029696
RS	42	1.188341	0.881724	1564.240572	0.026026	0.027215
RS	43	1.269179	0.881724	1515.953937	0.025222	0.026365
RS	44	1.355089	0.927633	1391.892248	0.023158	0.024251
RS	45	1.446389	0.927633	1339.970256	0.022294	0.023380
RS	46	1.543419	0.959776	1241.335183	0.020653	0.021728
RS	47	1.646536	0.959776	1184.357625	0.019705	0.020802
RS	48	1.756123	0.974978	1105.893882	0.018400	0.019509
RS	49	1.872587	0.974978	1042.525903	0.017346	0.018482
RS	50	1.996358	0.975459	974.969285	0.016222	0.017373
RS	51	2.127895	0.975459	905.003391	0.015057	0.016220
RS	52	2.267686	0.966549	840.052003	0.013977	0.015137
RS	53	2.416247	0.966549	765.108655	0.012730	0.013869
RS	54	2.574131	0.949815	701.246127	0.011667	0.012774
RS	55	2.741921	0.949815	624.075215	0.010383	0.011432
RS	56	2.920239	0.949815	549.240686	0.009138	0.010113
RS	57	3.109745	0.949815	477.687043	0.007948	0.008838
RS	58	3.311143	0.967615	403.514839	0.006714	0.007503
RS	59	3.525177	0.967615	343.409364	0.005714	0.006411
RS	60	3.752641	0.967615	288.205981	0.004795	0.005402
RS	61	3.994377	0.967615	238.314721	0.003965	0.004483
RS	62	4.251281	0.967615	193.977152	0.003227	0.003662
RS	63	4.524305	0.967615	611.846131	0.010180	0.011676
PA	4+25*2+4+6 0.212297599 0.057262259 4.524304590 0.477615774 0.786907994 0.957591527 1.064380857 1.227091698 1.345624896 1.531969742 1.876340533 2.255972548 2.399641738 2.189374033 1.784260330 1.394847429 1.109168089 0.925478670 0.819209812 0.769847569 0.763100471 0.787323885 0.830951558 0.881724055 0.927632673 0.959775605 0.974977776 0.975458858 0.966548729 0.949814711 0.967615199
//
IT	4871
RD	24
LK	-489228.571330
QD	-64.772691 -> -61.436559
RI	0.0244451457
TR	0.211381	0.057482
MT	4.538392
MM	C_pi: 1.012085, n_recomb: 60605.814937
RS	0	0.000000	0.479412	766.458846	0.012647	0.001140
RS	1	0.006280	0.479412	803.809277	0.013263	0.006561
RS	2	0.012954	0.479412	842.274878	0.013898	0.011347
RS	3	0.020047	0.479412	881.796815	0.014550	0.012776
RS	4	0.027585	0.795759	557.493103	0.009199	0.007734
RS	5	0.035597	0.795759	586.520407	0.009678	0.007952
RS	6	0.044113	0.964968	509.038668	0.008399	0.006970
RS	7	0.053162	0.964968	535.940679	0.008843	0.007477
RS	8	0.062780	1.065455	510.999679	0.008432	0.007146
RS	9	0.073003	1.065455	537.904194	0.008875	0.007523
RS	10	0.083867	1.223811	493.006255	0.008135	0.006865
RS	11	0.095413	1.223811	519.068967	0.008565	0.007282
RS	12	0.107684	1.337162	500.112792	0.008252	0.007122
RS	13	0.120726	1.337162	526.401241	0.008686	0.007695
RS	14	0.134587	1.522908	486.523251	0.008028	0.007309
RS	15	0.149318	1.522908	512.165136	0.008451	0.007863
RS	16	0.164975	1.876847	437.670701	0.007222	0.006855
RS	17	0.181614	1.876847	461.147435	0.007609	0.007263
RS	18	0.199299	2.276091	400.789420	0.006613	0.006363
RS	19	0.218094	2.276091	422.579373	0.006973	0.006685
RS	20	0.238069	2.436587	416.125041	0.006866	0.006601
RS	21	0.259299	2.436587	438.573921	0.007236	0.006946
RS	22	0.281862	2.227468	505.130671	0.008335	0.008031
RS	23	0.305841	2.227468	531.297895	0.008766	0.008496
RS	24	0.331327	1.811832	685.610946	0.011313	0.011044
RS	25	0.358413	1.811832	718.087380	0.011848	0.011703
RS	26	0.387200	1.411012	962.557615	0.015882	0.015827
RS	27	0.417795	1.411012	1001.278397	0.016521	0.016671
RS	28	0.450310	1.117559	1309.082200	0.021600	0.021960
RS	29	0.484868	1.117559	1348.984361	0.022258	0.022855
RS	30	0.521596	0.929448	1662.357895	0.027429	0.028306
RS	31	0.560630	0.929448	1693.797152	0.027948	0.029031
RS	32	0.602116	0.820922	1942.766992	0.032056	0.033392
RS	33	0.646207	0.820922	1956.036229	0.032275	0.033742
RS	34	0.693066	0.770681	2086.577068	0.034429	0.036040
RS	35	0.742868	0.770681	2077.667895	0.034282	0.035928
RS	36	0.795798	0.764044	2077.590472	0.034280	0.035939
RS	37	0.852051	0.764044	2049.981934	0.033825	0.035439
RS	38	0.911837	0.789147	1951.825148	0.032205	0.033737
RS	39	0.975377	0.789147	1912.648334	0.031559	0.033008
RS	40	1.042908	0.834202	1768.287730	0.029177	0.030516
RS	41	1.114679	0.834202	1723.364188	0.028436	0.029698
RS	42	1.190957	0.886622	1576.154589	0.026007	0.027179
RS	43	1.272025	0.886622	1527.981574	0.025212	0.026341
RS	44	1.358184	0.933977	1401.680501	0.023128	0.024207
RS	45	1.449753	0.933977	1350.007455	0.022275	0.023350
RS	46	1.547073	0.967013	1250.395506	0.020632	0.021696
RS	47	1.650504	0.967013	1193.669061	0.019696	0.020783
RS	48	1.760430	0.982419	1115.140844	0.018400	0.019501
RS	49	1.877259	0.982419	1051.890446	0.017356	0.018486
RS	50	2.001425	0.982539	984.702720	0.016248	0.017393
RS	51	2.133388	0.982539	914.608953	0.015091	0.016249
RS	52	2.273638	0.972968	850.006497	0.014025	0.015181
RS	53	2.422695	0.972968	774.633842	0.012782	0.013917
RS	54	2.581112	0.955344	710.948188	0.011731	0.012836
RS	55	2.749478	0.955344	633.030821	0.010445	0.011492
RS	56	2.928416	0.955344	557.416070	0.009197	0.010172
RS	57	3.118591	0.955344	485.062600	0.008004	0.008894
RS	58	3.320709	0.973692	409.809123	0.006762	0.007551
RS	59	3.535519	0.973692	349.004388	0.005759	0.006456
RS	60	3.763818	0.973692	293.109908	0.004836	0.005443
RS	61	4.006454	0.973692	242.549105	0.004002	0.004521
RS	62	4.264326	0.973692	197.575753	0.003260	0.003696
RS	63	4.538392	0.973692	625.106413	0.010314	0.011819
PA	4+25*2+4+6 0.211380861 0.057482311 4.538392398 0.479411856 0.795759036 0.964968488 1.065455374 1.223811206 1.337161613 1.522907614 1.876847274 2.276090879 2.436587478 2.227468155 1.811832152 1.411011638 1.117559498 0.929447966 0.820921551 0.770680868 0.764043998 0.789147326 0.834201870 0.886621642 0.933977451 0.967012530 0.982418881 0.982539143 0.972968357 0.955344479 0.973692289
//
IT	4669
RD	25
LK	-489221.984951
QD	-63.397545 -> -60.219324
RI	0.0242724552
TR	0.210498	0.057700
MT	4.551885
MM	C_pi: 1.016714, n_recomb: 61098.895175
RS	0	0.000000	0.481017	770.547252	0.012611	0.001139
RS	1	0.006285	0.481017	808.162556	0.013227	0.006563
RS	2	0.012964	0.481017	846.906583	0.013861	0.011352
RS	3	0.020063	0.481017	886.720678	0.014513	0.012787
RS	4	0.027609	0.804543	556.406979	0.009107	0.007684
RS	5	0.035629	0.804543	585.465810	0.009582	0.007899
RS	6	0.044152	0.972599	509.769475	0.008343	0.006944
RS	7	0.053212	0.972599	536.770715	0.008785	0.007446
RS	8	0.062840	1.066931	515.167118	0.008432	0.007161
RS	9	0.073074	1.066931	542.318001	0.008876	0.007535
RS	10	0.083951	1.220984	498.908194	0.008166	0.006900
RS	11	0.095512	1.220984	525.289718	0.008597	0.007317
RS	12	0.107799	1.329047	508.016880	0.008315	0.007181
RS	13	0.120858	1.329047	534.706333	0.008751	0.007757
RS	14	0.134738	1.513832	494.132006	0.008087	0.007365
RS	15	0.149491	1.513832	520.161388	0.008513	0.007925
RS	16	0.165170	1.876695	441.892001	0.007232	0.006868
RS	17	0.181835	1.876695	465.610932	0.007621	0.007279
RS	18	0.199547	2.295114	401.309657	0.006568	0.006325
RS	19	0.218373	2.295114	423.172693	0.006926	0.006648
RS	20	0.238381	2.472535	414.138628	0.006778	0.006524
RS	21	0.259647	2.472535	436.552316	0.007145	0.006866
RS	22	0.282249	2.264894	501.883898	0.008214	0.007923
RS	23	0.306272	2.264894	527.995705	0.008642	0.008382
RS	24	0.331805	1.838996	682.721704	0.011174	0.010916
RS	25	0.358942	1.838996	715.239548	0.011706	0.011566
RS	26	0.387784	1.426928	962.503224	0.015753	0.015701
RS	27	0.418440	1.426928	1001.478482	0.016391	0.016537
RS	28	0.451021	1.125827	1314.703069	0.021518	0.021869
RS	29	0.485651	1.125827	1355.074318	0.022178	0.022761
RS	30	0.522457	0.933367	1675.456987	0.027422	0.028280
RS	31	0.561575	0.933367	1707.383388	0.027945	0.029005
RS	32	0.603153	0.822624	1962.721158	0.032124	0.033435
RS	33	0.647343	0.822624	1976.210238	0.032344	0.033784
RS	34	0.694310	0.771514	2110.203798	0.034538	0.036121
RS	35	0.744230	0.771514	2101.128167	0.034389	0.036008
RS	36	0.797286	0.764974	2100.690933	0.034382	0.036013
RS	37	0.853677	0.764974	2072.695339	0.033924	0.035513
RS	38	0.913611	0.790928	1971.394092	0.032266	0.033773
RS	39	0.977313	0.790928	1931.887171	0.031619	0.033048
RS	40	1.045017	0.837374	1783.491935	0.029190	0.030509
RS	41	1.116977	0.837374	1738.461417	0.028453	0.029699
RS	42	1.193459	0.891403	1587.814875	0.025988	0.027145
RS	43	1.274748	0.891403	1539.761211	0.025201	0.026317
RS	44	1.361145	0.940173	1411.273183	0.023098	0.024165
RS	45	1.452972	0.940173	1359.849861	0.022257	0.023321
RS	46	1.550570	0.974070	1259.298947	0.020611	0.021665
RS	47	1.654301	0.974070	1202.821551	0.019686	0.020765
RS	48	1.764552	0.989659	1124.251529	0.018401	0.019493
RS	49	1.881731	0.989659	1061.116874	0.017367	0.018489
RS	50	2.006275	0.989403	994.314316	0.016274	0.017413
RS	51	2.138646	0.989403	924.092689	0.015125	0.016277
RS	52	2.279336	0.979165	859.852139	0.014073	0.015225
RS	53	2.428867	0.979165	784.052494	0.012833	0.013965
RS	54	2.587796	0.960652	720.556208	0.011793	0.012897
RS	55	2.756713	0.960652	641.896371	0.010506	0.011552
RS	56	2.936246	0.960652	565.506672	0.009256	0.010229
RS	57	3.127061	0.960652	492.359707	0.008058	0.008948
RS	58	3.329869	0.979525	416.036479	0.006809	0.007598
RS	59	3.545422	0.979525	354.538309	0.005803	0.006501
RS	60	3.774522	0.979525	297.959211	0.004877	0.005484
RS	61	4.018020	0.979525	246.735688	0.004038	0.004558
RS	62	4.276820	0.979525	201.133433	0.003292	0.003729
RS	63	4.551885	0.979525	638.222944	0.010446	0.011959
PA	4+25*2+4+6 0.210498470 0.057699793 4.551885400 0.481017438 0.804543245 0.972598871 1.066930748 1.220984448 1.329047409 1.513831830 1.876695133 2.295113908 2.472535285 2.264893705 1.838996433 1.426927934 1.125827347 0.933367142 0.822623950 0.771513691 0.764973754 0.790928329 0.837373756 0.891403006 0.940172786 0.974070241 0.989658835 0.989403242 0.979164840 0.960651563 0.979525488
//
CC
CC	Brief Description of the file format:
CC	  CC  comments
CC	  MM  useful-messages
CC	  RD  round-of-iterations
CC	  LL  \log[P(sequence)]
CC	  QD  Q-before-opt Q-after-opt
CC	  TR  \theta_0 \rho_0
CC	  RS  k t_k \lambda_k \pi_k \sum_{l\not=k}A_{kl} A_{kk}
CC	  DC  begin end best-k t_k+\Delta_k max-prob
CC
MM	Version: 0.6.5-r67
MM	pattern:4+25*2+4+6, n:63, n_free_lambdas:28
MM	n_iterations:25, skip:1, max_t:5, theta/rho:5
MM	is_decoding:0
MM	n_seqs:9, sum_L:1051447, sum_n:193354
RD	0
LK	0.000000
QD	0.000000 -> 0.000000
RI	inf
TR	0.203210	0.040642
MT	5.000000
MM	C_pi: 1.000000, n_recomb: 41881.849442
RS	0	0.000000	1.000000	263.509383	0.006292	0.000000
RS	1	0.006440	1.000000	278.658487	0.006653	0.000000
RS	2	0.013294	1.000000	294.554958	0.007033	0.000000
RS	3	0.020590	1.000000	311.219316	0.007431	0.000000
RS	4	0.028356	1.000000	328.670260	0.007848	0.000000
RS	5	0.036622	1.000000	346.924238	0.008283	0.000000
RS	6	0.045421	1.000000	365.994960	0.008739	0.000000
RS	7	0.054785	1.000000	385.892855	0.009214	0.000000
RS	8	0.064753	1.000000	406.624475	0.009709	0.000000
RS	9	0.075363	1.000000	428.191838	0.010224	0.000000
RS	10	0.086656	1.000000	450.591699	0.010759	0.000000
RS	11	0.098677	1.000000	473.814775	0.011313	0.000000
RS	12	0.111471	1.000000	497.844887	0.011887	0.000000
RS	13	0.125090	1.000000	522.658058	0.012479	0.000000
RS	14	0.139585	1.000000	548.221537	0.013090	0.000000
RS	15	0.155014	1.000000	574.492776	0.013717	0.000000
RS	16	0.171437	1.000000	601.418368	0.014360	0.000000
RS	17	0.188917	1.000000	628.932932	0.015017	0.000000
RS	18	0.207523	1.000000	656.957997	0.015686	0.000000
RS	19	0.227327	1.000000	685.400872	0.016365	0.000000
RS	20	0.248406	1.000000	714.153537	0.017052	0.000000
RS	21	0.270843	1.000000	743.091595	0.017743	0.000000
RS	22	0.294725	1.000000	772.073289	0.018435	0.000000
RS	23	0.320144	1.000000	800.938665	0.019124	0.000000
RS	24	0.347201	1.000000	829.508885	0.019806	0.000000
RS	25	0.376000	1.000000	857.585783	0.020476	0.000000
RS	26	0.406654	1.000000	884.951696	0.021130	0.000000
RS	27	0.439282	1.000000	911.369648	0.021760	0.000000
RS	28	0.474011	1.000000	936.583967	0.022363	0.000000
RS	29	0.510976	1.000000	960.321395	0.022929	0.000000
RS	30	0.550322	1.000000	982.292782	0.023454	0.000000
RS	31	0.592202	1.000000	1002.195447	0.023929	0.000000
RS	32	0.636779	1.000000	1019.716263	0.024347	0.000000
RS	33	0.684227	1.000000	1034.535551	0.024701	0.000000
RS	34	0.734730	1.000000	1046.331836	0.024983	0.000000
RS	35	0.788485	1.000000	1054.787481	0.025185	0.000000
RS	36	0.845702	1.000000	1059.595229	0.025300	0.000000
RS	37	0.906604	1.000000	1060.465607	0.025320	0.000000
RS	38	0.971428	1.000000	1057.135135	0.025241	0.000000
RS	39	1.040426	1.000000	1049.375194	0.025056	0.000000
RS	40	1.113868	1.000000	1037.001403	0.024760	0.000000
RS	41	1.192040	1.000000	1019.883216	0.024351	0.000000
RS	42	1.275245	1.000000	997.953453	0.023828	0.000000
RS	43	1.363809	1.000000	971.217357	0.023189	0.000000
RS	44	1.458076	1.000000	939.760722	0.022438	0.000000
RS	45	1.558414	1.000000	903.756586	0.021579	0.000000
RS	46	1.665214	1.000000	863.469945	0.020617	0.000000
RS	47	1.778891	1.000000	819.259920	0.019561	0.000000
RS	48	1.899889	1.000000	771.578850	0.018423	0.000000
RS	49	2.028679	1.000000	720.967847	0.017214	0.000000
RS	50	2.165763	1.000000	668.048461	0.015951	0.000000
RS	51	2.311675	1.000000	613.510265	0.014649	0.000000
RS	52	2.466983	1.000000	558.094428	0.013325	0.000000
RS	53	2.632293	1.000000	502.573547	0.012000	0.000000
RS	54	2.808249	1.000000	447.728383	0.010690	0.000000
RS	55	2.995536	1.000000	394.322388	0.009415	0.000000
RS	56	3.194884	1.000000	343.075256	0.008192	0.000000
RS	57	3.407070	1.000000	294.636946	0.007035	0.000000
RS	58	3.632920	1.000000	249.563795	0.005959	0.000000
RS	59	3.873315	1.000000	208.298360	0.004973	0.000000
RS	60	4.129191	1.000000	171.154551	0.004087	0.000000
RS	61	4.401545	1.000000	138.309281	0.003302	0.000000
RS	62	4.691438	1.000000	109.801486	0.002622	0.000000
RS	63	5.000000	1.000000	310.299338	0.007409	0.000000
PA	4+25*2+4+6 0.203210104 0.040642021 5.000000000 1.000000000 1.000000000 1.000000000 1.000000000 1.000000000 1.000000000 1.000000000 1.000000000 1.000000000 1.000000000 1.000000000 1.000000000 1.000000000 1.000000000 1.000000000 1.000000000 1.000000000 1.000000000 1.000000000 1.000000000 1.000000000 1.000000000 1.000000000 1.000000000 1.000000000 1.000000000 1.000000000 1.000000000
//
IT	4505
RD	1
LK	-463182.523212
QD	-384.550063 -> -247.491516
RI	0.0210925551
TR	0.213744	0.043864
MT	4.613190
MM	C_pi: 0.964585, n_recomb: 43565.190191
RS	0	0.000000	0.571026	468.626507	0.010757	0.001637
RS	1	0.006307	0.571026	492.608424	0.011307	0.009519
RS	2	0.013011	0.571026	517.450380	0.011878	0.016401
RS	3	0.020138	0.571026	543.135323	0.012467	0.013443
RS	4	0.027715	0.854342	381.624936	0.008760	0.010055
RS	5	0.035770	0.854342	401.839862	0.009224	0.008339
RS	6	0.044332	1.032986	350.062089	0.008035	0.007573
RS	7	0.053435	1.032986	368.848057	0.008467	0.007323
RS	8	0.063111	1.128273	355.769767	0.008166	0.007290
RS	9	0.073398	1.128273	374.753926	0.008602	0.007284
RS	10	0.084334	1.193216	373.154514	0.008565	0.007235
RS	11	0.095959	1.193216	392.824660	0.009017	0.007173
RS	12	0.108318	1.232479	400.180902	0.009186	0.007163
RS	13	0.121456	1.232479	420.891779	0.009661	0.007246
RS	14	0.135422	1.246660	437.373820	0.010040	0.007425
RS	15	0.150270	1.246660	459.434534	0.010546	0.007685
RS	16	0.166053	1.240215	484.733306	0.011127	0.008020
RS	17	0.182833	1.240215	508.354977	0.011669	0.008442
RS	18	0.200670	1.215508	543.414866	0.012474	0.008972
RS	19	0.219632	1.215508	568.707894	0.013054	0.009633
RS	20	0.239790	1.176385	614.184694	0.014098	0.010447
RS	21	0.261220	1.176385	641.075069	0.014715	0.011430
RS	22	0.284001	1.128798	696.246560	0.015982	0.012588
RS	23	0.308219	1.128798	724.351958	0.016627	0.013921
RS	24	0.333964	1.078846	786.971080	0.018064	0.015418
RS	25	0.361332	1.078846	815.497710	0.018719	0.017055
RS	26	0.390427	1.031519	881.829833	0.020242	0.018801
RS	27	0.421357	1.031519	909.527214	0.020877	0.020609
RS	28	0.454237	0.990340	974.556496	0.022370	0.022428
RS	29	0.489191	0.990340	999.766151	0.022949	0.024195
RS	30	0.526349	0.957342	1057.876136	0.024283	0.025850
RS	31	0.565851	0.957342	1078.692446	0.024760	0.027335
RS	32	0.607844	0.933100	1124.856290	0.025820	0.028602
RS	33	0.652486	0.933100	1139.363829	0.026153	0.029618
RS	34	0.699943	0.917009	1170.182846	0.026861	0.030361
RS	35	0.750392	0.917009	1176.690847	0.027010	0.030826
RS	36	0.804024	0.907722	1190.780354	0.027333	0.031016
RS	37	0.861038	0.907722	1187.990020	0.027269	0.030947
RS	38	0.921647	0.903512	1185.775197	0.027218	0.030642
RS	39	0.986080	0.903512	1172.861389	0.026922	0.030127
RS	40	1.054575	0.902621	1155.919442	0.026533	0.029431
RS	41	1.127390	0.902621	1132.560075	0.025997	0.028581
RS	42	1.204798	0.903563	1102.879002	0.025316	0.027598
RS	43	1.287087	0.903563	1069.286613	0.024545	0.026506
RS	44	1.374567	0.905202	1028.940674	0.023618	0.025321
RS	45	1.467563	0.905202	985.906362	0.022631	0.024061
RS	46	1.566424	0.906740	937.001174	0.021508	0.022739
RS	47	1.671520	0.906740	885.936897	0.020336	0.021368
RS	48	1.783244	0.907711	830.653368	0.019067	0.019957
RS	49	1.902014	0.907711	773.609564	0.017758	0.018517
RS	50	2.028275	0.907951	714.320106	0.016397	0.017058
RS	51	2.162498	0.907951	653.935924	0.015011	0.015590
RS	52	2.305187	0.907492	593.314173	0.013619	0.014126
RS	53	2.456874	0.907492	532.649098	0.012226	0.012679
RS	54	2.618128	0.905892	473.874797	0.010877	0.011264
RS	55	2.789552	0.905892	416.024194	0.009549	0.009895
RS	56	2.971787	0.905892	360.853964	0.008283	0.008587
RS	57	3.165514	0.905892	309.009358	0.007093	0.007355
RS	58	3.371460	0.904819	261.301916	0.005998	0.006212
RS	59	3.590394	0.904819	217.486575	0.004992	0.005169
RS	60	3.823135	0.904819	178.245714	0.004091	0.004233
RS	61	4.070555	0.904819	143.707601	0.003299	0.003409
RS	62	4.333578	0.904819	113.858369	0.002614	0.002697
RS	63	4.613190	0.904819	321.048590	0.007369	0.007573
PA	4+25*2+4+6 0.213743718 0.043863535 4.613189697 0.571025848 0.854342461 1.032985687 1.128273010 1.193216324 1.232479095 1.246659756 1.240215302 1.215507507 1.176385403 1.128797531 1.078845978 1.031518936 0.990340233 0.957342148 0.933099747 0.917009354 0.907722473 0.903512478 0.902620792 0.903562546 0.905201912 0.906739712 0.907711029 0.907951355 0.907491684 0.905891895 0.904818594
//
IT	5091
RD	2
LK	-462959.631793
QD	-231.939355 -> -174.518604
RI	0.0234097216
TR	0.218630	0.045935
MT	4.428077
MM	C_pi: 0.935150, n_recomb: 44216.502385
RS	0	0.000000	0.412524	649.798689	0.014696	0.001929
RS	1	0.006239	0.412524	679.758432	0.015373	0.011186
RS	2	0.012867	0.412524	710.414548	0.016067	0.018407
RS	3	0.019909	0.412524	741.693461	0.016774	0.015982
RS	4	0.027391	0.759518	421.970686	0.009543	0.009024
RS	5	0.035339	0.759518	443.569919	0.010032	0.008405
RS	6	0.043783	1.007150	351.906962	0.007959	0.006961
RS	7	0.052753	1.007150	370.523358	0.008380	0.007237
RS	8	0.062284	1.157929	339.356663	0.007675	0.006916
RS	9	0.072409	1.157929	357.378889	0.008082	0.007117
RS	10	0.083165	1.282790	339.702071	0.007683	0.006813
RS	11	0.094593	1.282790	357.692930	0.008090	0.006848
RS	12	0.106734	1.371976	352.072102	0.007962	0.006688
RS	13	0.119632	1.371976	370.542618	0.008380	0.006807
RS	14	0.133336	1.416645	377.527230	0.008538	0.006905
RS	15	0.147894	1.416645	396.990288	0.008978	0.007128
RS	16	0.163360	1.419462	416.366702	0.009417	0.007434
RS	17	0.179791	1.419462	437.265137	0.009889	0.007763
RS	18	0.197248	1.381931	471.260524	0.010658	0.008338
RS	19	0.215793	1.381931	493.998422	0.011172	0.008860
RS	20	0.235496	1.312520	544.545229	0.012315	0.009818
RS	21	0.256428	1.312520	569.365006	0.012877	0.010614
RS	22	0.278665	1.225870	636.357823	0.014392	0.012030
RS	23	0.302291	1.225870	663.127353	0.014997	0.013129
RS	24	0.327390	1.136154	744.054207	0.016828	0.015005
RS	25	0.354055	1.136154	772.060702	0.017461	0.016366
RS	26	0.382384	1.053627	861.710306	0.019488	0.018602
RS	27	0.412481	1.053627	889.532210	0.020118	0.020107
RS	28	0.444455	0.984316	980.043342	0.022165	0.022481
RS	29	0.478424	0.984316	1005.594061	0.022743	0.023940
RS	30	0.514512	0.930782	1087.577957	0.024597	0.026140
RS	31	0.552852	0.930782	1108.385416	0.025067	0.027337
RS	32	0.593584	0.892938	1173.267786	0.026535	0.029059
RS	33	0.636857	0.892938	1186.921997	0.026843	0.029828
RS	34	0.682831	0.868960	1229.185291	0.027799	0.030880
RS	35	0.731672	0.868960	1233.760913	0.027903	0.031152
RS	36	0.783561	0.856165	1251.825626	0.028311	0.031497
RS	37	0.838687	0.856165	1246.115728	0.028182	0.031289
RS	38	0.897253	0.851515	1241.905961	0.028087	0.031017
RS	39	0.959472	0.851515	1225.427778	0.027714	0.030412
RS	40	1.025573	0.852073	1202.851978	0.027204	0.029677
RS	41	1.095799	0.852073	1175.726594	0.026590	0.028774
RS	42	1.170406	0.855381	1139.032521	0.025760	0.027727
RS	43	1.249668	0.855381	1101.879223	0.024920	0.026613
RS	44	1.333875	0.859563	1054.833336	0.023856	0.025370
RS	45	1.423336	0.859563	1008.726325	0.022813	0.024109
RS	46	1.518378	0.863280	954.432427	0.021585	0.022754
RS	47	1.619350	0.863280	900.907812	0.020375	0.021395
RS	48	1.726622	0.865758	841.873563	0.019040	0.019978
RS	49	1.840586	0.865758	782.965510	0.017708	0.018556
RS	50	1.961661	0.866736	721.401770	0.016315	0.017110
RS	51	2.090290	0.866736	659.645741	0.014919	0.015660
RS	52	2.226944	0.866310	597.826284	0.013520	0.014218
RS	53	2.372125	0.866310	536.150736	0.012126	0.012784
RS	54	2.526363	0.863865	477.004362	0.010788	0.011397
RS	55	2.690224	0.863865	418.336983	0.009461	0.010029
RS	56	2.864308	0.863865	362.521072	0.008199	0.008721
RS	57	3.049254	0.863865	310.183741	0.007015	0.007486
RS	58	3.245739	0.863267	262.002313	0.005925	0.006344
RS	59	3.454483	0.863267	217.980921	0.004930	0.005291
RS	60	3.676250	0.863267	178.610308	0.004039	0.004344
RS	61	3.911854	0.863267	143.997789	0.003257	0.003508
RS	62	4.162157	0.863267	114.110921	0.002581	0.002784
RS	63	4.428077	0.863267	322.945833	0.007304	0.007916
PA	4+25*2+4+6 0.218629936 0.045935095 4.428077154 0.412523612 0.759517728 1.007150110 1.157928784 1.282789821 1.371975979 1.416644979 1.419461621 1.381931288 1.312519846 1.225869774 1.136153909 1.053626862 0.984315509 0.930782280 0.892937542 0.868959710 0.856164803 0.851515377 0.852072527 0.855381206 0.859562669 0.863279892 0.865757649 0.866736295 0.866310039 0.863865359 0.863266777
//
IT	5550
RD	3
LK	-462861.306295
QD	-174.180214 -> -143.542635
RI	0.0274390524
TR	0.220478	0.047303
MT	4.341409
MM	C_pi: 0.918323, n_recomb: 44703.390111
RS	0	0.000000	0.345026	780.072597	0.017450	0.002115
RS	1	0.006207	0.345026	813.388189	0.018195	0.012110
RS	2	0.012798	0.345026	847.159033	0.018951	0.019363
RS	3	0.019799	0.345026	881.262946	0.019714	0.017465
RS	4	0.027234	0.704556	450.975183	0.010088	0.008557
RS	5	0.035131	0.704556	473.553325	0.010593	0.008482
RS	6	0.043518	0.971910	360.846414	0.008072	0.006747
RS	7	0.052426	0.971910	379.720578	0.008494	0.007288
RS	8	0.061886	1.148115	338.330773	0.007568	0.006791
RS	9	0.071933	1.148115	356.188956	0.007968	0.007117
RS	10	0.082604	1.318353	326.597554	0.007306	0.006597
RS	11	0.093938	1.318353	343.901963	0.007693	0.006712
RS	12	0.105975	1.455962	327.872706	0.007334	0.006393
RS	13	0.118758	1.455962	345.191409	0.007722	0.006552
RS	14	0.132336	1.538570	343.816638	0.007691	0.006535
RS	15	0.146755	1.538570	361.770993	0.008093	0.006752
RS	16	0.162070	1.561375	374.915317	0.008387	0.006983
RS	17	0.178336	1.561375	394.086422	0.008816	0.007270
RS	18	0.195611	1.520594	425.007463	0.009507	0.007828
RS	19	0.213958	1.520594	446.003860	0.009977	0.008276
RS	20	0.233444	1.428275	497.700573	0.011133	0.009289
RS	21	0.254139	1.428275	521.014156	0.011655	0.009977
RS	22	0.276119	1.308976	594.154433	0.013291	0.011534
RS	23	0.299462	1.308976	619.885149	0.013867	0.012492
RS	24	0.324255	1.186095	712.203102	0.015932	0.014606
RS	25	0.350586	1.186095	739.762062	0.016548	0.015803
RS	26	0.378552	1.075266	845.329168	0.018910	0.018370
RS	27	0.408253	1.075266	873.216013	0.019534	0.019700
RS	28	0.439798	0.984489	982.095565	0.021969	0.022467
RS	29	0.473301	0.984489	1007.906922	0.022547	0.023756
RS	30	0.508883	0.916226	1107.527271	0.024775	0.026347
RS	31	0.546673	0.916226	1128.329080	0.025240	0.027392
RS	32	0.586809	0.869339	1206.891350	0.026998	0.029430
RS	33	0.629436	0.869339	1219.870089	0.027288	0.030073
RS	34	0.674708	0.840736	1269.839445	0.028406	0.031321
RS	35	0.722791	0.840736	1272.915177	0.028475	0.031494
RS	36	0.773857	0.826561	1292.525960	0.028913	0.031907
RS	37	0.828093	0.826561	1284.642036	0.028737	0.031629
RS	38	0.885695	0.822757	1277.223181	0.028571	0.031327
RS	39	0.946872	0.822757	1258.256617	0.028147	0.030678
RS	40	1.011847	0.825489	1229.885499	0.027512	0.029862
RS	41	1.080854	0.825489	1200.362542	0.026852	0.028939
RS	42	1.154143	0.831568	1157.291789	0.025888	0.027802
RS	43	1.231982	0.831568	1118.152564	0.025013	0.026686
RS	44	1.314651	0.838523	1065.561097	0.023836	0.025372
RS	45	1.402452	0.838523	1018.048289	0.022773	0.024125
RS	46	1.495701	0.844574	959.759840	0.021470	0.022728
RS	47	1.594739	0.844574	905.415584	0.020254	0.021392
RS	48	1.699923	0.848685	844.045598	0.018881	0.019962
RS	49	1.811635	0.848685	784.783621	0.017555	0.018566
RS	50	1.930281	0.850519	722.234457	0.016156	0.017130
RS	51	2.056290	0.850519	660.405591	0.014773	0.015703
RS	52	2.190121	0.850246	598.460075	0.013387	0.014282
RS	53	2.332257	0.850246	536.810121	0.012008	0.012864
RS	54	2.483215	0.847160	478.064270	0.010694	0.011502
RS	55	2.643543	0.847160	419.346667	0.009381	0.010140
RS	56	2.813821	0.847160	363.499302	0.008131	0.008835
RS	57	2.994668	0.847160	311.141053	0.006960	0.007600
RS	58	3.186738	0.847632	262.651944	0.005875	0.006452
RS	59	3.390730	0.847632	218.725697	0.004893	0.005395
RS	60	3.607382	0.847632	179.416115	0.004013	0.004441
RS	61	3.837481	0.847632	144.829975	0.003240	0.003596
RS	62	4.081861	0.847632	114.936642	0.002571	0.002863
RS	63	4.341409	0.847632	327.612113	0.007329	0.008240
PA	4+25*2+4+6 0.220477522 0.047303104 4.341408630 0.345026402 0.704556099 0.971909615 1.148114986 1.318352698 1.455961711 1.538570463 1.561374990 1.520593791 1.428274830 1.308975616 1.186094737 1.075265845 0.984488703 0.916225713 0.869339002 0.840735897 0.826560672 0.822756585 0.825488938 0.831567888 0.838522535 0.844574174 0.848685151 0.850519334 0.850246254 0.847160436 0.847632109
//
IT	4709
RD	4
LK	-462806.465847
QD	-147.944568 -> -127.973825
RI	0.0304733538
TR	0.220632	0.048237
MT	4.307508
MM	C_pi: 0.911522, n_recomb: 45236.664204
RS	0	0.000000	0.314181	864.105622	0.019102	0.002225
RS	1	0.006194	0.314181	899.303603	0.019880	0.012596
RS	2	0.012771	0.314181	934.767058	0.020664	0.019809
RS	3	0.019755	0.314181	970.341123	0.021450	0.018266
RS	4	0.027173	0.673747	472.186893	0.010438	0.008349
RS	5	0.035049	0.673747	495.522188	0.010954	0.008549
RS	6	0.043413	0.939617	373.291360	0.008252	0.006714
RS	7	0.052296	0.939617	392.653616	0.008680	0.007399
RS	8	0.061728	1.123189	345.613582	0.007640	0.006810
RS	9	0.071745	1.123189	363.751007	0.008041	0.007219
RS	10	0.082382	1.325539	324.466651	0.007173	0.006521
RS	11	0.093678	1.325539	341.644663	0.007552	0.006695
RS	12	0.105674	1.506070	316.626701	0.006999	0.006223
RS	13	0.118413	1.506070	333.423394	0.007371	0.006416
RS	14	0.131940	1.628965	324.569830	0.007175	0.006277
RS	15	0.146306	1.628965	341.674574	0.007553	0.006498
RS	16	0.161561	1.678539	348.920183	0.007713	0.006638
RS	17	0.177761	1.678539	367.009662	0.008113	0.006905
RS	18	0.194964	1.641602	394.441437	0.008720	0.007419
RS	19	0.213233	1.641602	414.280576	0.009158	0.007822
RS	20	0.232634	1.531980	465.725565	0.010295	0.008848
RS	21	0.253236	1.531980	488.009944	0.010788	0.009466
RS	22	0.275113	1.384592	564.871393	0.012487	0.011103
RS	23	0.298346	1.384592	589.908428	0.013040	0.011969
RS	24	0.323018	1.232804	690.387804	0.015262	0.014244
RS	25	0.349218	1.232804	717.723794	0.015866	0.015335
RS	26	0.377041	1.097801	835.569679	0.018471	0.018144
RS	27	0.406587	1.097801	863.670429	0.019092	0.019365
RS	28	0.437963	0.989292	987.339802	0.021826	0.022431
RS	29	0.471282	0.989292	1013.545522	0.022405	0.023618
RS	30	0.506665	0.909358	1127.657841	0.024928	0.026512
RS	31	0.544240	0.909358	1148.627751	0.025392	0.027469
RS	32	0.584141	0.855699	1238.352960	0.027375	0.029749
RS	33	0.626514	0.855699	1250.913782	0.027653	0.030319
RS	34	0.671511	0.823995	1306.771621	0.028887	0.031704
RS	35	0.719296	0.823995	1308.722554	0.028931	0.031819
RS	36	0.770039	0.809370	1328.747466	0.029373	0.032259
RS	37	0.823926	0.809370	1319.201259	0.029162	0.031940
RS	38	0.881150	0.806927	1308.076548	0.028916	0.031581
RS	39	0.941919	0.806927	1287.261679	0.028456	0.030908
RS	40	1.006451	0.812099	1253.122180	0.027701	0.029997
RS	41	1.074980	0.812099	1221.929110	0.027012	0.029067
RS	42	1.147753	0.821076	1172.876259	0.025928	0.027833
RS	43	1.225034	0.821076	1132.500892	0.025035	0.026726
RS	44	1.307101	0.830868	1074.939628	0.023763	0.025337
RS	45	1.394251	0.830868	1026.723003	0.022697	0.024111
RS	46	1.486799	0.839291	965.036430	0.021333	0.022671
RS	47	1.585079	0.839291	910.467558	0.020127	0.021363
RS	48	1.689446	0.845057	847.267239	0.018730	0.019922
RS	49	1.800277	0.845057	788.100188	0.017422	0.018555
RS	50	1.917972	0.847761	724.920519	0.016025	0.017129
RS	51	2.042957	0.847761	663.304089	0.014663	0.015728
RS	52	2.175683	0.847655	601.420608	0.013295	0.014327
RS	53	2.316629	0.847655	539.920134	0.011935	0.012928
RS	54	2.466306	0.843968	481.595001	0.010646	0.011588
RS	55	2.625252	0.843968	422.813390	0.009347	0.010235
RS	56	2.794043	0.843968	366.856563	0.008110	0.008934
RS	57	2.973288	0.843968	314.345666	0.006949	0.007700
RS	58	3.163635	0.845775	265.291527	0.005865	0.006544
RS	59	3.365771	0.845775	221.288596	0.004892	0.005485
RS	60	3.580427	0.845775	181.843625	0.004020	0.004527
RS	61	3.808377	0.845775	147.074717	0.003251	0.003677
RS	62	4.050446	0.845775	116.963792	0.002586	0.002935
RS	63	4.307508	0.845775	336.383947	0.007436	0.008546
PA	4+25*2+4+6 0.220632434 0.048237030 4.307507936 0.314181435 0.673747022 0.939616933 1.123188955 1.325539306 1.506070379 1.628964647 1.678538867 1.641601661 1.531980362 1.384592347 1.232804437 1.097801145 0.989292021 0.909357795 0.855699204 0.823994659 0.809370087 0.806927221 0.812099430 0.821075903 0.830868022 0.839290531 0.845056749 0.847761126 0.847654752 0.843968363 0.845775345
//
IT	4395
RD	5
LK	-462769.324485
QD	-133.681741 -> -118.498268
RI	0.0321540522
TR	0.219835	0.048902
MT	4.303246
MM	C_pi: 0.911372, n_recomb: 45839.330353
RS	0	0.000000	0.300327	915.090394	0.019963	0.002287
RS	1	0.006192	0.300327	951.465704	0.020757	0.012835
RS	2	0.012767	0.300327	987.995566	0.021553	0.019992
RS	3	0.019750	0.300327	1024.505861	0.022350	0.018656
RS	4	0.027165	0.657414	488.058467	0.010647	0.008260
RS	5	0.035039	0.657414	512.020394	0.011170	0.008592
RS	6	0.043400	0.912522	387.427336	0.008452	0.006764
RS	7	0.052279	0.912522	407.401343	0.008888	0.007531
RS	8	0.061709	1.093144	357.725454	0.007804	0.006907
RS	9	0.071722	1.093144	376.400246	0.008211	0.007376
RS	10	0.082354	1.317421	328.728035	0.007171	0.006529
RS	11	0.093646	1.317421	346.110194	0.007551	0.006749
RS	12	0.105636	1.534643	312.878626	0.006826	0.006135
RS	13	0.118369	1.534643	329.527587	0.007189	0.006355
RS	14	0.131890	1.697584	313.730871	0.006844	0.006096
RS	15	0.146249	1.697584	330.383676	0.007207	0.006324
RS	16	0.161497	1.778021	332.080128	0.007244	0.006369
RS	17	0.177688	1.778021	349.489225	0.007624	0.006626
RS	18	0.194883	1.750159	373.428054	0.008146	0.007085
RS	19	0.213142	1.750159	392.488096	0.008562	0.007459
RS	20	0.232531	1.627539	443.121796	0.009667	0.008475
RS	21	0.253122	1.627539	464.702165	0.010138	0.009045
RS	22	0.274987	1.455368	544.104635	0.011870	0.010729
RS	23	0.298206	1.455368	568.700598	0.012406	0.011530
RS	24	0.322863	1.277571	675.621918	0.014739	0.013919
RS	25	0.349046	1.277571	702.917222	0.015334	0.014935
RS	26	0.376851	1.121039	831.037548	0.018129	0.017931
RS	27	0.406377	1.121039	859.490504	0.018750	0.019078
RS	28	0.437732	0.997078	995.966676	0.021727	0.022386
RS	29	0.471028	0.997078	1022.698335	0.022310	0.023506
RS	30	0.506386	0.907263	1149.578165	0.025078	0.026650
RS	31	0.543933	0.907263	1170.873045	0.025543	0.027551
RS	32	0.583805	0.848092	1270.420344	0.027715	0.030029
RS	33	0.626146	0.848092	1282.766923	0.027984	0.030554
RS	34	0.671109	0.814086	1343.566756	0.029310	0.032043
RS	35	0.718855	0.814086	1344.658264	0.029334	0.032122
RS	36	0.769559	0.799462	1364.531204	0.029768	0.032565
RS	37	0.823401	0.799462	1353.655911	0.029530	0.032220
RS	38	0.880578	0.798596	1338.613120	0.029202	0.031793
RS	39	0.941295	0.798596	1316.339085	0.028716	0.031107
RS	40	1.005771	0.806295	1276.502925	0.027847	0.030095
RS	41	1.074240	0.806295	1244.052444	0.027139	0.029166
RS	42	1.146949	0.818196	1189.272900	0.025944	0.027835
RS	43	1.224159	0.818196	1148.052730	0.025045	0.026742
RS	44	1.306151	0.830828	1085.848211	0.023688	0.025281
RS	45	1.393219	0.830828	1037.253972	0.022628	0.024079
RS	46	1.485679	0.841614	972.466723	0.021215	0.022599
RS	47	1.583863	0.841614	917.903463	0.020024	0.021320
RS	48	1.688127	0.849019	853.079132	0.018610	0.019868
RS	49	1.798847	0.849019	794.127426	0.017324	0.018532
RS	50	1.916423	0.852570	730.409161	0.015934	0.017116
RS	51	2.041279	0.852570	669.017123	0.014595	0.015742
RS	52	2.173867	0.852604	607.176011	0.013246	0.014361
RS	53	2.314663	0.852604	545.741412	0.011906	0.012981
RS	54	2.464178	0.848300	487.722537	0.010640	0.011664
RS	55	2.622951	0.848300	428.720184	0.009353	0.010320
RS	56	2.791555	0.848300	372.469278	0.008126	0.009024
RS	57	2.970599	0.848300	319.600484	0.006972	0.007792
RS	58	3.160729	0.851559	269.721389	0.005884	0.006625
RS	59	3.362633	0.851559	225.432168	0.004918	0.005567
RS	60	3.577037	0.851559	185.641503	0.004050	0.004606
RS	61	3.804718	0.851559	150.485251	0.003283	0.003751
RS	62	4.046497	0.851559	119.963398	0.002617	0.003002
RS	63	4.303246	0.851559	348.371061	0.007600	0.008838
PA	4+25*2+4+6 0.219835027 0.048902029 4.303245928 0.300326918 0.657414419 0.912521904 1.093144087 1.317421361 1.534643425 1.697583596 1.778021104 1.750159478 1.627539204 1.455367815 1.277571481 1.121038608 0.997077944 0.907262782 0.848092316 0.814086223 0.799461908 0.798596119 0.806295296 0.818196473 0.830828404 0.841613921 0.849019403 0.852570215 0.852604402 0.848300078 0.851558676
//
IT	4369
RD	6
LK	-462740.335741
QD	-124.401462 -> -111.697485
RI	0.0327964580
TR	0.218514	0.049401
MT	4.315816
MM	C_pi: 0.915306, n_recomb: 46492.185044
RS	0	0.000000	0.295106	944.797305	0.020322	0.002318
RS	1	0.006197	0.295106	982.013372	0.021122	0.012936
RS	2	0.012778	0.295106	1019.337255	0.021925	0.020034
RS	3	0.019766	0.295106	1056.584671	0.022726	0.018810
RS	4	0.027188	0.650155	499.984724	0.010754	0.008220
RS	5	0.035069	0.650155	524.478359	0.011281	0.008608
RS	6	0.043439	0.890618	402.062110	0.008648	0.006848
RS	7	0.052328	0.890618	422.701869	0.009092	0.007664
RS	8	0.061767	1.062452	372.632813	0.008015	0.007047
RS	9	0.071791	1.062452	391.993330	0.008431	0.007563
RS	10	0.082437	1.301145	336.843314	0.007245	0.006589
RS	11	0.093742	1.301145	354.628616	0.007628	0.006846
RS	12	0.105748	1.549258	313.637951	0.006746	0.006098
RS	13	0.118498	1.549258	330.366379	0.007106	0.006342
RS	14	0.132037	1.750593	307.973667	0.006624	0.005966
RS	15	0.146416	1.750593	324.418627	0.006978	0.006203
RS	16	0.161686	1.864233	320.839016	0.006901	0.006154
RS	17	0.177902	1.864233	337.817708	0.007266	0.006407
RS	18	0.195123	1.849320	358.358869	0.007708	0.006805
RS	19	0.213411	1.849320	376.879925	0.008106	0.007160
RS	20	0.232832	1.717036	426.454180	0.009173	0.008155
RS	21	0.253457	1.717036	447.540477	0.009626	0.008690
RS	22	0.275360	1.522569	528.810924	0.011374	0.010398
RS	23	0.298620	1.522569	553.130124	0.011897	0.011151
RS	24	0.323322	1.320826	665.438315	0.014313	0.013623
RS	25	0.349554	1.320826	692.811399	0.014902	0.014584
RS	26	0.377412	1.144581	829.930962	0.017851	0.017730
RS	27	0.406996	1.144581	858.826797	0.018472	0.018823
RS	28	0.438414	1.006679	1006.850526	0.021656	0.022333
RS	29	0.471778	1.006679	1034.198030	0.022245	0.023409
RS	30	0.507210	0.908117	1172.787486	0.025225	0.026765
RS	31	0.544837	0.908117	1194.518025	0.025693	0.027630
RS	32	0.584796	0.844199	1303.097252	0.028028	0.030277
RS	33	0.627231	0.844199	1315.372833	0.028292	0.030772
RS	34	0.672296	0.808341	1380.588421	0.029695	0.032344
RS	35	0.720153	0.808341	1381.002650	0.029704	0.032399
RS	36	0.770976	0.793936	1400.437107	0.030122	0.032835
RS	37	0.824949	0.793936	1388.454790	0.029864	0.032473
RS	38	0.882265	0.794724	1369.416928	0.029455	0.031973
RS	39	0.943134	0.794724	1345.935449	0.028950	0.031280
RS	40	1.007775	0.804953	1300.497893	0.027972	0.030169
RS	41	1.076421	0.804953	1267.046634	0.027253	0.029245
RS	42	1.149321	0.819753	1206.743445	0.025956	0.027819
RS	43	1.226738	0.819753	1164.907618	0.025056	0.026743
RS	44	1.308953	0.835193	1098.288554	0.023623	0.025213
RS	45	1.396263	0.835193	1049.490168	0.022573	0.024036
RS	46	1.488983	0.848307	981.793991	0.021117	0.022519
RS	47	1.587448	0.848307	927.337215	0.019946	0.021271
RS	48	1.692015	0.857312	861.006684	0.018519	0.019810
RS	49	1.803062	0.857312	802.294884	0.017257	0.018504
RS	50	1.920991	0.861665	738.072415	0.015875	0.017099
RS	51	2.046227	0.861665	676.859593	0.014559	0.015751
RS	52	2.179223	0.861796	615.018097	0.013228	0.014389
RS	53	2.320461	0.861796	553.547829	0.011906	0.013028
RS	54	2.470452	0.856832	495.738220	0.010663	0.011734
RS	55	2.629736	0.856832	436.372957	0.009386	0.010398
RS	56	2.798892	0.856832	379.673883	0.008166	0.009107
RS	57	2.978529	0.856832	326.285541	0.007018	0.007877
RS	58	3.169298	0.861577	275.397294	0.005924	0.006700
RS	59	3.371889	0.861577	230.663163	0.004961	0.005642
RS	60	3.587034	0.861577	190.373189	0.004095	0.004680
RS	61	3.815511	0.861577	154.684232	0.003327	0.003820
RS	62	4.058146	0.861577	123.617004	0.002659	0.003066
RS	63	4.315816	0.861577	362.521990	0.007797	0.009118
PA	4+25*2+4+6 0.218513898 0.049401009 4.315816159 0.295106144 0.650155171 0.890617744 1.062451809 1.301145445 1.549258070 1.750592508 1.864232981 1.849320483 1.717036119 1.522569429 1.320826051 1.144581118 1.006678759 0.908116821 0.844198633 0.808340867 0.793935842 0.794724141 0.804953490 0.819752767 0.835192512 0.848306815 0.857312430 0.861664705 0.861796169 0.856831661 0.861577216
//
IT	4337
RD	7
LK	-462715.717585
QD	-117.442542 -> -106.252408
RI	0.0327836600
TR	0.216926	0.049799
MT	4.337671
MM	C_pi: 0.921601, n_recomb: 47173.581095
RS	0	0.000000	0.294471	961.648791	0.020385	0.002332
RS	1	0.006205	0.294471	999.531819	0.021188	0.012961
RS	2	0.012795	0.294471	1037.518132	0.021994	0.020004
RS	3	0.019794	0.294471	1075.418875	0.022797	0.018835
RS	4	0.027228	0.648915	508.778540	0.010785	0.008196
RS	5	0.035122	0.648915	533.721753	0.011314	0.008598
RS	6	0.043507	0.873408	416.393160	0.008827	0.006942
RS	7	0.052411	0.873408	437.706628	0.009279	0.007785
RS	8	0.061869	1.033223	389.039770	0.008247	0.007208
RS	9	0.071913	1.033223	409.165019	0.008674	0.007761
RS	10	0.082580	1.280899	347.279025	0.007362	0.006679
RS	11	0.093909	1.280899	365.586082	0.007750	0.006967
RS	12	0.105941	1.554759	317.172743	0.006724	0.006094
RS	13	0.118720	1.554759	334.120470	0.007083	0.006358
RS	14	0.132292	1.792176	305.379113	0.006474	0.005871
RS	15	0.146706	1.792176	321.768583	0.006821	0.006117
RS	16	0.162014	1.940146	313.134307	0.006638	0.005978
RS	17	0.178273	1.940146	329.840765	0.006992	0.006229
RS	18	0.195540	1.941055	347.099447	0.007358	0.006567
RS	19	0.213878	1.941055	365.235028	0.007742	0.006908
RS	20	0.233355	1.801724	413.629873	0.008768	0.007875
RS	21	0.254039	1.801724	434.356170	0.009208	0.008382
RS	22	0.276008	1.586916	517.046570	0.010961	0.010101
RS	23	0.299340	1.586916	541.190708	0.011472	0.010817
RS	24	0.324119	1.362762	658.145394	0.013952	0.013351
RS	25	0.350436	1.362762	685.664665	0.014535	0.014270
RS	26	0.378386	1.168109	830.873019	0.017613	0.017538
RS	27	0.408070	1.168109	860.260940	0.018236	0.018591
RS	28	0.439596	1.017324	1018.933924	0.021600	0.022275
RS	29	0.473079	1.017324	1046.949178	0.022194	0.023317
RS	30	0.508639	0.910787	1196.517610	0.025364	0.026861
RS	31	0.546405	0.910787	1218.755293	0.025836	0.027701
RS	32	0.586515	0.842614	1335.858447	0.028318	0.030497
RS	33	0.629114	0.842614	1348.161223	0.028579	0.030972
RS	34	0.674356	0.805168	1417.489014	0.030048	0.032615
RS	35	0.722406	0.805168	1417.352850	0.030045	0.032653
RS	36	0.773437	0.791083	1436.211010	0.030445	0.033075
RS	37	0.827634	0.791083	1423.276234	0.030171	0.032702
RS	38	0.885195	0.793527	1400.248464	0.029683	0.032129
RS	39	0.946327	0.793527	1375.732662	0.029163	0.031433
RS	40	1.011253	0.806241	1324.813333	0.028084	0.030225
RS	41	1.080207	0.806241	1290.533440	0.027357	0.029308
RS	42	1.153440	0.823879	1224.891261	0.025966	0.027794
RS	43	1.231217	0.823879	1182.587020	0.025069	0.026735
RS	44	1.313820	0.842068	1111.746738	0.023567	0.025141
RS	45	1.401549	0.842068	1062.846974	0.022531	0.023989
RS	46	1.494721	0.857456	992.395589	0.021037	0.022438
RS	47	1.593675	0.857456	938.094487	0.019886	0.021219
RS	48	1.698769	0.868006	870.350589	0.018450	0.019752
RS	49	1.810384	0.868006	811.875235	0.017210	0.018475
RS	50	1.928925	0.873104	747.175929	0.015839	0.017081
RS	51	2.054822	0.873104	686.094606	0.014544	0.015758
RS	52	2.188530	0.873278	624.228067	0.013233	0.014416
RS	53	2.330535	0.873278	562.640881	0.011927	0.013073
RS	54	2.481352	0.867602	504.981654	0.010705	0.011801
RS	55	2.641527	0.867602	445.149528	0.009436	0.010473
RS	56	2.811642	0.867602	387.894252	0.008223	0.009187
RS	57	2.992311	0.867602	333.876623	0.007078	0.007959
RS	58	3.184192	0.873817	281.865290	0.005975	0.006770
RS	59	3.387979	0.873817	236.579316	0.005015	0.005713
RS	60	3.604411	0.873817	195.689129	0.004148	0.004749
RS	61	3.834273	0.873817	159.373971	0.003378	0.003886
RS	62	4.078398	0.873817	127.676337	0.002707	0.003126
RS	63	4.337671	0.873817	378.029544	0.008014	0.009387
PA	4+25*2+4+6 0.216926466 0.049799133 4.337671498 0.294471086 0.648914789 0.873407602 1.033223076 1.280899426 1.554758756 1.792176293 1.940146299 1.941054946 1.801723995 1.586916376 1.362761916 1.168108550 1.017323724 0.910786846 0.842614215 0.805167868 0.791082877 0.793527026 0.806240862 0.823878987 0.842067914 0.857456296 0.868006085 0.873104252 0.873278452 0.867601545 0.873816672
//
IT	4043
RD	8
LK	-462693.864170
QD	-111.732003 -> -101.613744
RI	0.0324048113
TR	0.215223	0.050136
MT	4.364378
MM	C_pi: 0.929182, n_recomb: 47867.533779
RS	0	0.000000	0.296280	971.137357	0.020288	0.002335
RS	1	0.006215	0.296280	1009.588955	0.021091	0.012945
RS	2	0.012817	0.296280	1048.163776	0.021897	0.019940
RS	3	0.019828	0.296280	1086.671625	0.022702	0.018795
RS	4	0.027276	0.651879	514.993248	0.010759	0.008173
RS	5	0.035187	0.651879	540.310475	0.011288	0.008565
RS	6	0.043589	0.860366	429.888414	0.008981	0.007034
RS	7	0.052513	0.860366	451.853767	0.009440	0.007890
RS	8	0.061992	1.006395	406.107158	0.008484	0.007376
RS	9	0.072060	1.006395	427.032171	0.008921	0.007960
RS	10	0.082754	1.259104	359.092916	0.007502	0.006787
RS	11	0.094113	1.259104	377.990885	0.007897	0.007101
RS	12	0.106177	1.554323	322.442483	0.006736	0.006112
RS	13	0.118991	1.554323	339.696268	0.007097	0.006394
RS	14	0.132602	1.825228	304.812107	0.006368	0.005801
RS	15	0.147059	1.825228	321.243237	0.006711	0.006056
RS	16	0.162414	2.007833	307.745079	0.006429	0.005830
RS	17	0.178724	2.007833	324.281976	0.006775	0.006081
RS	18	0.196047	2.026709	338.371983	0.007069	0.006360
RS	19	0.214447	2.026709	356.222483	0.007442	0.006691
RS	20	0.233990	1.882467	403.368702	0.008427	0.007626
RS	21	0.254748	1.882467	423.821355	0.008854	0.008112
RS	22	0.276797	1.648863	507.611783	0.010605	0.009833
RS	23	0.300215	1.648863	531.642615	0.011107	0.010518
RS	24	0.325089	1.403492	652.674426	0.013635	0.013099
RS	25	0.351510	1.403492	680.375313	0.014214	0.013984
RS	26	0.379572	1.191420	832.955974	0.017401	0.017354
RS	27	0.409378	1.191420	862.856692	0.018026	0.018375
RS	28	0.441037	1.028539	1031.472963	0.021548	0.022210
RS	29	0.474664	1.028539	1060.181110	0.022148	0.023227
RS	30	0.510380	0.914584	1220.171930	0.025491	0.026939
RS	31	0.548317	0.914584	1242.961061	0.025967	0.027761
RS	32	0.588611	0.842495	1368.231136	0.028584	0.030691
RS	33	0.631409	0.842495	1380.629559	0.028843	0.031152
RS	34	0.676868	0.803621	1453.886100	0.030373	0.032858
RS	35	0.725152	0.803621	1453.291919	0.030361	0.032885
RS	36	0.776437	0.789891	1471.526043	0.030742	0.033291
RS	37	0.830909	0.789891	1457.752384	0.030454	0.032911
RS	38	0.888767	0.793951	1430.792841	0.029891	0.032265
RS	39	0.950221	0.793951	1405.369129	0.029360	0.031569
RS	40	1.015494	0.809075	1349.108177	0.028184	0.030268
RS	41	1.084824	0.809075	1314.122740	0.027453	0.029361
RS	42	1.158464	0.829472	1243.319477	0.025974	0.027762
RS	43	1.236680	0.829472	1200.648440	0.025083	0.026722
RS	44	1.319757	0.850336	1125.762137	0.023518	0.025068
RS	45	1.407998	0.850336	1076.827271	0.022496	0.023941
RS	46	1.501723	0.867930	1003.758506	0.020970	0.022360
RS	47	1.601273	0.867930	949.638999	0.019839	0.021169
RS	48	1.707011	0.879958	880.566238	0.018396	0.019696
RS	49	1.819320	0.879958	822.316289	0.017179	0.018447
RS	50	1.938610	0.885737	757.174142	0.015818	0.017065
RS	51	2.065314	0.885737	696.184281	0.014544	0.015766
RS	52	2.199892	0.885897	634.285245	0.013251	0.014444
RS	53	2.342835	0.885897	572.521630	0.011961	0.013117
RS	54	2.494662	0.879452	514.984745	0.010759	0.011866
RS	55	2.655926	0.879452	454.613633	0.009497	0.010545
RS	56	2.827212	0.879452	396.730017	0.008288	0.009264
RS	57	3.009144	0.879452	342.012104	0.007145	0.008037
RS	58	3.202384	0.887087	288.813468	0.006034	0.006838
RS	59	3.407634	0.887087	242.905955	0.005075	0.005782
RS	60	3.625640	0.887087	201.351733	0.004206	0.004816
RS	61	3.857196	0.887087	164.352756	0.003433	0.003949
RS	62	4.103144	0.887087	131.973446	0.002757	0.003184
RS	63	4.364378	0.887087	394.342948	0.008238	0.009647
PA	4+25*2+4+6 0.215223117 0.050136374 4.364378200 0.296279909 0.651879096 0.860366160 1.006394726 1.259104337 1.554322833 1.825227884 2.007832792 2.026708778 1.882466652 1.648862921 1.403492352 1.191420152 1.028539184 0.914584339 0.842495285 0.803621382 0.789890869 0.793950815 0.809074610 0.829472473 0.850336205 0.867929833 0.879957895 0.885737326 0.885896974 0.879452114 0.887086671
//
IT	4633
RD	9
LK	-462674.023123
QD	-106.803835 -> -97.527520
RI	0.0318445962
TR	0.213492	0.050437
MT	4.393280
MM	C_pi: 0.937392, n_recomb: 48563.894388
RS	0	0.000000	0.299344	976.644117	0.020110	0.002333
RS	1	0.006226	0.299344	1015.604605	0.020913	0.012910
RS	2	0.012840	0.299344	1054.720945	0.021718	0.019863
RS	3	0.019865	0.299344	1093.803344	0.022523	0.018728
RS	4	0.027328	0.657928	519.048580	0.010688	0.008141
RS	5	0.035256	0.657928	544.669562	0.011216	0.008511
RS	6	0.043677	0.850983	442.235513	0.009106	0.007115
RS	7	0.052622	0.850983	464.813294	0.009571	0.007975
RS	8	0.062125	0.982304	423.287450	0.008716	0.007545
RS	9	0.072219	0.982304	445.019357	0.009164	0.008154
RS	10	0.082941	1.237173	371.685951	0.007654	0.006904
RS	11	0.094331	1.237173	391.212756	0.008056	0.007241
RS	12	0.106431	1.550009	328.815308	0.006771	0.006143
RS	13	0.119283	1.550009	346.429461	0.007133	0.006442
RS	14	0.132936	1.851784	305.583650	0.006292	0.005749
RS	15	0.147439	1.851784	322.119784	0.006633	0.006012
RS	16	0.162844	2.068816	303.924606	0.006258	0.005705
RS	17	0.179209	2.068816	320.360384	0.006597	0.005957
RS	18	0.196593	2.107253	331.392755	0.006824	0.006179
RS	19	0.215059	2.107253	349.025775	0.007187	0.006501
RS	20	0.234675	1.959835	394.890260	0.008131	0.007404
RS	21	0.255512	1.959835	415.126478	0.008548	0.007872
RS	22	0.277647	1.708712	499.770937	0.010291	0.009588
RS	23	0.301159	1.708712	523.725820	0.010784	0.010248
RS	24	0.326136	1.443095	648.372599	0.013351	0.012864
RS	25	0.352667	1.443095	676.270411	0.013925	0.013720
RS	26	0.380851	1.214399	835.622471	0.017207	0.017176
RS	27	0.410789	1.214399	866.038944	0.017833	0.018171
RS	28	0.442591	1.040033	1044.009772	0.021498	0.022139
RS	29	0.476373	1.040033	1073.418837	0.022103	0.023137
RS	30	0.512259	0.919083	1243.378327	0.025603	0.027000
RS	31	0.550379	0.919083	1266.745604	0.026084	0.027809
RS	32	0.590872	0.843321	1399.914924	0.028826	0.030863
RS	33	0.633886	0.843321	1412.458254	0.029085	0.031314
RS	34	0.679578	0.803120	1489.533927	0.030672	0.033078
RS	35	0.728115	0.803120	1488.551862	0.030651	0.033097
RS	36	0.779675	0.789743	1506.167080	0.031014	0.033486
RS	37	0.834444	0.789743	1491.641877	0.030715	0.033101
RS	38	0.892623	0.795355	1460.843309	0.030081	0.032387
RS	39	0.954425	0.795355	1434.608046	0.029541	0.031692
RS	40	1.020074	0.812802	1373.152176	0.028275	0.030304
RS	41	1.089811	0.812802	1337.553585	0.027542	0.029406
RS	42	1.163889	0.835866	1261.766209	0.025982	0.027729
RS	43	1.242580	0.835866	1218.801485	0.025097	0.026706
RS	44	1.326170	0.859319	1140.033077	0.023475	0.024997
RS	45	1.414965	0.859319	1091.107156	0.022467	0.023894
RS	46	1.509288	0.879041	1015.547636	0.020912	0.022285
RS	47	1.609483	0.879041	961.622453	0.019801	0.021121
RS	48	1.715917	0.892475	891.300322	0.018353	0.019645
RS	49	1.828978	0.892475	833.261671	0.017158	0.018422
RS	50	1.949077	0.898869	767.712667	0.015808	0.017052
RS	51	2.076655	0.898869	706.781292	0.014554	0.015775
RS	52	2.212175	0.898954	644.855547	0.013278	0.014472
RS	53	2.356133	0.898954	582.871108	0.012002	0.013161
RS	54	2.509054	0.891687	525.447591	0.010820	0.011931
RS	55	2.671496	0.891687	464.486614	0.009564	0.010617
RS	56	2.844051	0.891687	405.925989	0.008359	0.009339
RS	57	3.027350	0.891687	350.461789	0.007217	0.008114
RS	58	3.222062	0.900670	296.043858	0.006096	0.006903
RS	59	3.428896	0.900670	249.468792	0.005137	0.005848
RS	60	3.648608	0.900670	207.210119	0.004267	0.004880
RS	61	3.881999	0.900670	169.492242	0.003490	0.004009
RS	62	4.129922	0.900670	136.401155	0.002809	0.003240
RS	63	4.393280	0.900670	411.102921	0.008465	0.009897
PA	4+25*2+4+6 0.213491874 0.050437338 4.393280485 0.299343789 0.657927735 0.850983023 0.982303948 1.237173374 1.550009288 1.851783590 2.068815934 2.107253258 1.959835181 1.708712229 1.443095139 1.214399202 1.040033269 0.919083227 0.843321299 0.803120161 0.789742846 0.795354987 0.812801794 0.835866107 0.859319435 0.879040765 0.892474777 0.898869108 0.898954453 0.891687439 0.900669968
//
IT	3691
RD	10
LK	-462655.791405
QD	-102.430951 -> -93.858036
RI	0.0312161862
TR	0.211784	0.050717
MT	4.422776
MM	C_pi: 0.945828, n_recomb: 49256.229964
RS	0	0.000000	0.302963	980.243206	0.019901	0.002328
RS	1	0.006237	0.302963	1019.676062	0.020701	0.012866
RS	2	0.012863	0.302963	1059.302736	0.021506	0.019786
RS	3	0.019903	0.302963	1098.934670	0.022311	0.018655
RS	4	0.027381	0.666322	521.291208	0.010583	0.008098
RS	5	0.035326	0.666322	547.151160	0.011108	0.008441
RS	6	0.043766	0.844770	453.282092	0.009203	0.007182
RS	7	0.052733	0.844770	476.423486	0.009672	0.008040
RS	8	0.062260	0.960953	440.227924	0.008938	0.007708
RS	9	0.072380	0.960953	462.756366	0.009395	0.008339
RS	10	0.083131	1.215860	384.679468	0.007810	0.007026
RS	11	0.094553	1.215860	404.853377	0.008219	0.007384
RS	12	0.106688	1.543162	335.893707	0.006819	0.006185
RS	13	0.119579	1.543162	353.902041	0.007185	0.006498
RS	14	0.133275	1.873246	307.267830	0.006238	0.005711
RS	15	0.147824	1.873246	323.951294	0.006577	0.005982
RS	16	0.163282	2.124154	301.209685	0.006115	0.005597
RS	17	0.179703	2.124154	317.591500	0.006448	0.005850
RS	18	0.197148	2.183332	325.673103	0.006612	0.006017
RS	19	0.215682	2.183332	343.135867	0.006966	0.006332
RS	20	0.235371	2.034210	387.701875	0.007871	0.007202
RS	21	0.256288	2.034210	407.760691	0.008278	0.007655
RS	22	0.278511	1.766671	493.059500	0.010010	0.009363
RS	23	0.302119	1.766671	516.960734	0.010495	0.010001
RS	24	0.327199	1.481630	644.832082	0.013091	0.012643
RS	25	0.353844	1.481630	672.929861	0.013662	0.013474
RS	26	0.382151	1.236969	838.535612	0.017024	0.017004
RS	27	0.412223	1.236969	869.459845	0.017652	0.017976
RS	28	0.444171	1.051618	1056.270483	0.021444	0.022064
RS	29	0.478112	1.051618	1086.377404	0.022056	0.023045
RS	30	0.514169	0.924012	1265.911592	0.025701	0.027048
RS	31	0.552476	0.924012	1289.871970	0.026187	0.027846
RS	32	0.593171	0.844764	1430.722432	0.029047	0.031015
RS	33	0.636405	0.844764	1443.447246	0.029305	0.031459
RS	34	0.682336	0.803301	1524.274788	0.030946	0.033277
RS	35	0.731131	0.803301	1522.960496	0.030919	0.033290
RS	36	0.782970	0.790255	1539.996352	0.031265	0.033664
RS	37	0.838041	0.790255	1524.789734	0.030956	0.033275
RS	38	0.896548	0.797345	1490.263115	0.030255	0.032495
RS	39	0.958704	0.797345	1463.293226	0.029708	0.031804
RS	40	1.024737	0.817019	1396.798945	0.028358	0.030332
RS	41	1.094888	0.817019	1360.659135	0.027624	0.029445
RS	42	1.169414	0.842652	1280.057155	0.025988	0.027694
RS	43	1.248589	0.842652	1236.853829	0.025111	0.026689
RS	44	1.332702	0.868604	1154.358134	0.023436	0.024929
RS	45	1.422062	0.868604	1105.471832	0.022443	0.023850
RS	46	1.516994	0.890370	1027.540524	0.020861	0.022215
RS	47	1.617848	0.890370	973.815229	0.019770	0.021077
RS	48	1.724992	0.905136	902.318469	0.018319	0.019598
RS	49	1.838819	0.905136	844.476808	0.017145	0.018400
RS	50	1.959746	0.912076	778.560518	0.015806	0.017043
RS	51	2.088214	0.912076	717.660407	0.014570	0.015787
RS	52	2.224696	0.912031	655.720075	0.013312	0.014503
RS	53	2.369690	0.912031	593.481661	0.012049	0.013205
RS	54	2.523727	0.903889	536.175865	0.010885	0.011996
RS	55	2.687372	0.903889	474.588691	0.009635	0.010688
RS	56	2.861224	0.903889	415.318086	0.008432	0.009413
RS	57	3.045919	0.903889	359.078025	0.007290	0.008189
RS	58	3.242133	0.914138	303.428956	0.006160	0.006968
RS	59	3.450586	0.914138	256.156004	0.005200	0.005912
RS	60	3.672040	0.914138	213.167721	0.004328	0.004943
RS	61	3.907307	0.914138	174.710389	0.003547	0.004068
RS	62	4.157247	0.914138	140.890955	0.002860	0.003294
RS	63	4.422776	0.914138	428.076729	0.008691	0.010139
PA	4+25*2+4+6 0.211783706 0.050717213 4.422776387 0.302962631 0.666321745 0.844769715 0.960953384 1.215860374 1.543162247 1.873245770 2.124153982 2.183331946 2.034210068 1.766671425 1.481629937 1.236969061 1.051618113 0.924012259 0.844764130 0.803300917 0.790254805 0.797345317 0.817018600 0.842651795 0.868603878 0.890370117 0.905135765 0.912076265 0.912030892 0.903889214 0.914138292
//
IT	3443
RD	11
LK	-462638.918439
QD	-98.488272 -> -90.523419
RI	0.0305835553
TR	0.210126	0.050985
MT	4.451931
MM	C_pi: 0.954250, n_recomb: 49940.713301
RS	0	0.000000	0.306725	983.159463	0.019687	0.002322
RS	1	0.006248	0.306725	1023.043044	0.020485	0.012821
RS	2	0.012886	0.306725	1063.159495	0.021288	0.019715
RS	3	0.019939	0.306725	1103.321772	0.022093	0.018588
RS	4	0.027433	0.676546	522.024242	0.010453	0.008043
RS	5	0.035395	0.676546	548.064526	0.010974	0.008356
RS	6	0.043854	0.841292	462.981586	0.009271	0.007235
RS	7	0.052842	0.841292	486.633807	0.009744	0.008087
RS	8	0.062392	0.942174	456.713477	0.009145	0.007865
RS	9	0.072538	0.942174	480.017753	0.009612	0.008514
RS	10	0.083318	1.195549	397.831138	0.007966	0.007149
RS	11	0.094772	1.195549	418.657979	0.008383	0.007526
RS	12	0.106941	1.534662	343.425716	0.006877	0.006233
RS	13	0.119871	1.534662	361.849060	0.007246	0.006560
RS	14	0.133608	1.890624	309.593128	0.006199	0.005683
RS	15	0.148204	1.890624	326.452877	0.006537	0.005962
RS	16	0.163711	2.174628	299.303020	0.005993	0.005503
RS	17	0.180188	2.174628	315.664476	0.006321	0.005757
RS	18	0.197694	2.255421	320.895493	0.006426	0.005872
RS	19	0.216294	2.255421	338.222218	0.006772	0.006182
RS	20	0.236056	2.105865	381.484443	0.007639	0.007019
RS	21	0.257052	2.105865	401.393506	0.008037	0.007459
RS	22	0.279361	1.822884	487.183366	0.009755	0.009155
RS	23	0.303063	1.822884	511.044279	0.010233	0.009773
RS	24	0.328246	1.519145	641.802685	0.012851	0.012435
RS	25	0.355003	1.519145	670.096485	0.013418	0.013244
RS	26	0.383431	1.259088	841.499103	0.016850	0.016836
RS	27	0.413636	1.259088	872.916833	0.017479	0.017789
RS	28	0.445728	1.063181	1068.100825	0.021387	0.021984
RS	29	0.479824	1.063181	1098.895774	0.022004	0.022951
RS	30	0.516051	0.929199	1287.655043	0.025784	0.027082
RS	31	0.554542	0.929199	1312.215831	0.026275	0.027873
RS	32	0.595438	0.846616	1460.558210	0.029246	0.031149
RS	33	0.638888	0.846616	1473.492639	0.029505	0.031588
RS	34	0.685053	0.803934	1558.031477	0.031198	0.033457
RS	35	0.734103	0.803934	1556.430773	0.031166	0.033466
RS	36	0.786218	0.791188	1572.943906	0.031496	0.033825
RS	37	0.841588	0.791188	1557.114409	0.031179	0.033435
RS	38	0.900418	0.799680	1518.979609	0.030416	0.032594
RS	39	0.962924	0.799680	1491.338916	0.029862	0.031905
RS	40	1.029335	0.821480	1419.965939	0.028433	0.030356
RS	41	1.099895	0.821480	1383.343185	0.027700	0.029479
RS	42	1.174864	0.849582	1298.091374	0.025993	0.027659
RS	43	1.254517	0.849582	1254.692335	0.025124	0.026672
RS	44	1.339146	0.877941	1168.614163	0.023400	0.024864
RS	45	1.429063	0.877941	1119.789552	0.022422	0.023807
RS	46	1.524598	0.901669	1039.597108	0.020817	0.022150
RS	47	1.626103	0.901669	986.073255	0.019745	0.021037
RS	48	1.733949	0.917690	913.473600	0.018291	0.019556
RS	49	1.848533	0.917690	855.815033	0.017137	0.018382
RS	50	1.970276	0.925110	789.571219	0.015810	0.017037
RS	51	2.099626	0.925110	728.679649	0.014591	0.015800
RS	52	2.237058	0.924879	666.741741	0.013351	0.014535
RS	53	2.383076	0.924879	604.223692	0.012099	0.013251
RS	54	2.538217	0.915816	547.046346	0.010954	0.012062
RS	55	2.703052	0.915816	484.806505	0.009708	0.010758
RS	56	2.878185	0.915816	424.803302	0.008506	0.009486
RS	57	3.064261	0.915816	367.768432	0.007364	0.008262
RS	58	3.261962	0.927243	310.889812	0.006225	0.007031
RS	59	3.472016	0.927243	262.898410	0.005264	0.005975
RS	60	3.695194	0.927243	219.164758	0.004388	0.005004
RS	61	3.932316	0.927243	179.956296	0.003603	0.004125
RS	62	4.184253	0.927243	145.400182	0.002911	0.003346
RS	63	4.451931	0.927243	445.115031	0.008913	0.010374
PA	4+25*2+4+6 0.210126381 0.050985127 4.451930958 0.306724759 0.676546199 0.841291788 0.942173766 1.195548948 1.534661857 1.890624068 2.174627596 2.255421185 2.105864701 1.822883644 1.519144885 1.259087791 1.063181438 0.929199042 0.846615669 0.803933705 0.791187818 0.799679769 0.821480125 0.849582174 0.877941107 0.901668549 0.917690215 0.925109595 0.924879071 0.915816066 0.927243097
//
IT	4562
RD	12
LK	-462623.226950
QD	-94.896643 -> -87.467699
RI	0.0299793318
TR	0.208532	0.051246
MT	4.480262
MM	C_pi: 0.962531, n_recomb: 50615.253705
RS	0	0.000000	0.310398	986.075606	0.019482	0.002316
RS	1	0.006258	0.310398	1026.397996	0.020278	0.012779
RS	2	0.012909	0.310398	1066.991133	0.021080	0.019653
RS	3	0.019975	0.310398	1107.669468	0.021884	0.018532
RS	4	0.027483	0.688244	521.503515	0.010303	0.007977
RS	5	0.035462	0.688244	547.671679	0.010820	0.008261
RS	6	0.043940	0.840190	471.348587	0.009312	0.007273
RS	7	0.052948	0.840190	495.458094	0.009789	0.008115
RS	8	0.062520	0.925738	472.617063	0.009337	0.008013
RS	9	0.072691	0.925738	496.670727	0.009813	0.008677
RS	10	0.083499	1.176421	410.984685	0.008120	0.007272
RS	11	0.094983	1.176421	432.462494	0.008544	0.007665
RS	12	0.107186	1.525112	351.247374	0.006940	0.006286
RS	13	0.120152	1.525112	370.098224	0.007312	0.006626
RS	14	0.133930	1.904681	312.382209	0.006172	0.005664
RS	15	0.148571	1.904681	329.438586	0.006509	0.005950
RS	16	0.164127	2.220834	298.010549	0.005888	0.005420
RS	17	0.180658	2.220834	314.376597	0.006211	0.005677
RS	18	0.198222	2.323904	316.847751	0.006260	0.005742
RS	19	0.216886	2.323904	334.064255	0.006600	0.006047
RS	20	0.236718	2.175004	376.028731	0.007429	0.006851
RS	21	0.257792	2.175004	395.808702	0.007820	0.007280
RS	22	0.280184	1.877471	481.952346	0.009522	0.008962
RS	23	0.303977	1.877471	505.781119	0.009993	0.009563
RS	24	0.329260	1.555692	639.132770	0.012627	0.012238
RS	25	0.356125	1.555692	667.615139	0.013190	0.013028
RS	26	0.384671	1.280747	844.404878	0.016683	0.016674
RS	27	0.415003	1.280747	876.298794	0.017313	0.017609
RS	28	0.447235	1.074658	1079.434215	0.021326	0.021900
RS	29	0.481483	1.074658	1110.903659	0.021948	0.022856
RS	30	0.517874	0.934541	1308.564674	0.025853	0.027105
RS	31	0.556544	0.934541	1333.728539	0.026350	0.027889
RS	32	0.597633	0.848747	1489.395318	0.029426	0.031268
RS	33	0.641293	0.848747	1502.561920	0.029686	0.031703
RS	34	0.687687	0.804879	1590.783112	0.031429	0.033621
RS	35	0.736983	0.804879	1588.935307	0.031392	0.033627
RS	36	0.789365	0.792397	1604.995381	0.031710	0.033973
RS	37	0.845026	0.792397	1588.593329	0.031386	0.033581
RS	38	0.904169	0.802212	1546.976487	0.030563	0.032683
RS	39	0.967014	0.802212	1518.719014	0.030005	0.031998
RS	40	1.033792	0.826045	1442.618267	0.028502	0.030377
RS	41	1.104750	0.826045	1405.561395	0.027770	0.029510
RS	42	1.180148	0.856519	1315.816392	0.025996	0.027625
RS	43	1.260265	0.856519	1272.256429	0.025136	0.026654
RS	44	1.345396	0.887192	1182.734139	0.023367	0.024803
RS	45	1.435855	0.887192	1133.987390	0.022404	0.023767
RS	46	1.531975	0.912799	1051.635512	0.020777	0.022090
RS	47	1.634111	0.912799	998.312158	0.019724	0.020999
RS	48	1.742639	0.930003	924.676341	0.018269	0.019518
RS	49	1.857959	0.930003	867.187717	0.017133	0.018366
RS	50	1.980496	0.937838	800.653867	0.015818	0.017034
RS	51	2.110702	0.937838	739.751747	0.014615	0.015816
RS	52	2.249057	0.937373	677.834917	0.013392	0.014569
RS	53	2.396071	0.937373	615.017178	0.012151	0.013297
RS	54	2.552286	0.927346	557.983552	0.011024	0.012128
RS	55	2.718277	0.927346	495.071183	0.009781	0.010828
RS	56	2.894656	0.927346	434.319470	0.008581	0.009558
RS	57	3.082074	0.927346	376.477535	0.007438	0.008334
RS	58	3.281222	0.939861	318.378711	0.006290	0.007093
RS	59	3.492833	0.939861	269.654518	0.005328	0.006037
RS	60	3.717687	0.939861	225.165558	0.004449	0.005063
RS	61	3.956614	0.939861	185.199671	0.003659	0.004181
RS	62	4.210494	0.939861	149.903453	0.002962	0.003397
RS	63	4.480262	0.939861	462.126577	0.009130	0.010602
PA	4+25*2+4+6 0.208532237 0.051246040 4.480262462 0.310397657 0.688244406 0.840190205 0.925738361 1.176420696 1.525112078 1.904680565 2.220833787 2.323903801 2.175003754 1.877470575 1.555692268 1.280747094 1.074657718 0.934540995 0.848747193 0.804878843 0.792396584 0.802212095 0.826045336 0.856518508 0.887191684 0.912798640 0.930002869 0.937838194 0.937372633 0.927345909 0.939860946
//
IT	4936
RD	13
LK	-462608.580220
QD	-91.599656 -> -84.648728
RI	0.0294205946
TR	0.207008	0.051503
MT	4.507475
MM	C_pi: 0.970590, n_recomb: 51278.546856
RS	0	0.000000	0.313848	989.367996	0.019294	0.002310
RS	1	0.006268	0.313848	1030.123539	0.020089	0.012741
RS	2	0.012930	0.313848	1071.185374	0.020890	0.019602
RS	3	0.020009	0.313848	1112.369243	0.021693	0.018490
RS	4	0.027531	0.701115	519.972655	0.010140	0.007901
RS	5	0.035525	0.701115	546.223057	0.010652	0.008158
RS	6	0.044021	0.841130	478.449194	0.009330	0.007296
RS	7	0.053049	0.841130	502.963992	0.009808	0.008128
RS	8	0.062642	0.911397	487.866858	0.009514	0.008151
RS	9	0.072837	0.911397	512.640331	0.009997	0.008828
RS	10	0.083671	1.158497	424.047401	0.008269	0.007394
RS	11	0.095185	1.158497	446.169548	0.008701	0.007802
RS	12	0.107420	1.514884	359.254924	0.007006	0.006343
RS	13	0.120422	1.514884	378.540443	0.007382	0.006694
RS	14	0.134239	1.915957	315.517656	0.006153	0.005652
RS	15	0.148922	1.915957	332.785294	0.006490	0.005945
RS	16	0.164525	2.263255	297.194094	0.005796	0.005348
RS	17	0.181107	2.263255	313.583561	0.006115	0.005606
RS	18	0.198727	2.389035	313.384913	0.006111	0.005624
RS	19	0.217453	2.389035	330.511398	0.006445	0.005925
RS	20	0.237352	2.241790	371.184243	0.007239	0.006697
RS	21	0.258499	2.241790	390.850911	0.007622	0.007116
RS	22	0.280971	1.930515	477.235207	0.009307	0.008782
RS	23	0.304852	1.930515	501.036765	0.009771	0.009368
RS	24	0.330230	1.591308	636.722551	0.012417	0.012052
RS	25	0.357198	1.591308	665.384074	0.012976	0.012824
RS	26	0.385857	1.301939	847.190607	0.016521	0.016516
RS	27	0.416313	1.301939	879.541716	0.017152	0.017435
RS	28	0.448677	1.086000	1090.239847	0.021261	0.021814
RS	29	0.483071	1.086000	1122.367804	0.021888	0.022759
RS	30	0.519620	0.939964	1328.627081	0.025910	0.027119
RS	31	0.558460	0.939964	1354.393224	0.026412	0.027897
RS	32	0.599735	0.851068	1517.228486	0.029588	0.031372
RS	33	0.643597	0.851068	1530.645590	0.029850	0.031804
RS	34	0.690209	0.806037	1622.530182	0.031642	0.033770
RS	35	0.739742	0.806037	1620.469407	0.031601	0.033773
RS	36	0.792381	0.793781	1636.150579	0.031907	0.034109
RS	37	0.848319	0.793781	1619.220032	0.031577	0.033717
RS	38	0.907764	0.804847	1574.244043	0.030700	0.032764
RS	39	0.970934	0.804847	1545.417001	0.030138	0.032084
RS	40	1.038065	0.830620	1464.739334	0.028564	0.030394
RS	41	1.109403	0.830620	1427.289884	0.027834	0.029537
RS	42	1.185214	0.863369	1333.200185	0.025999	0.027592
RS	43	1.265776	0.863369	1289.508006	0.025147	0.026637
RS	44	1.351389	0.896268	1196.669895	0.023337	0.024745
RS	45	1.442368	0.896268	1148.013480	0.022388	0.023730
RS	46	1.539049	0.923674	1063.597889	0.020742	0.022034
RS	47	1.641792	0.923674	1010.472826	0.019706	0.020966
RS	48	1.750974	0.941990	935.862859	0.018251	0.019485
RS	49	1.867001	0.941990	878.532272	0.017133	0.018354
RS	50	1.990301	0.950183	811.744385	0.015830	0.017035
RS	51	2.121329	0.950183	750.815801	0.014642	0.015834
RS	52	2.260571	0.949436	688.940320	0.013435	0.014604
RS	53	2.408541	0.949436	625.807136	0.012204	0.013344
RS	54	2.565787	0.938408	568.934980	0.011095	0.012194
RS	55	2.732889	0.938408	505.335243	0.009855	0.010898
RS	56	2.910466	0.938408	443.824063	0.008655	0.009629
RS	57	3.099175	0.938408	385.167642	0.007511	0.008405
RS	58	3.299712	0.951924	325.862633	0.006355	0.007155
RS	59	3.512820	0.951924	276.395992	0.005390	0.006097
RS	60	3.739286	0.951924	231.146040	0.004508	0.005121
RS	61	3.979948	0.951924	190.420261	0.003713	0.004235
RS	62	4.235696	0.951924	154.383925	0.003011	0.003446
RS	63	4.507475	0.951924	479.050983	0.009342	0.010823
PA	4+25*2+4+6 0.207007648 0.051503155 4.507475360 0.313847602 0.701115317 0.841130493 0.911397298 1.158496867 1.514883587 1.915957055 2.263255310 2.389034879 2.241790301 1.930514899 1.591308140 1.301938655 1.085999993 0.939964238 0.851068229 0.806037140 0.793781005 0.804846541 0.830619570 0.863369343 0.896267712 0.923673954 0.941990478 0.950182595 0.949435570 0.938407809 0.951923581
//
IT	4216
RD	14
LK	-462594.867979
QD	-88.555704 -> -82.034738
RI	0.0289119786
TR	0.205554	0.051758
MT	4.533448
MM	C_pi: 0.978392, n_recomb: 51930.083866
RS	0	0.000000	0.317015	993.198611	0.019126	0.002304
RS	1	0.006278	0.317015	1034.385277	0.019919	0.012708
RS	2	0.012950	0.317015	1075.911024	0.020718	0.019562
RS	3	0.020041	0.317015	1117.592616	0.021521	0.018462
RS	4	0.027577	0.714957	517.619601	0.009968	0.007816
RS	5	0.035586	0.714957	543.912310	0.010474	0.008049
RS	6	0.044098	0.843835	484.371914	0.009327	0.007307
RS	7	0.053144	0.843835	509.242771	0.009806	0.008126
RS	8	0.062758	0.898908	502.434131	0.009675	0.008281
RS	9	0.072976	0.898908	527.896803	0.010166	0.008969
RS	10	0.083835	1.141748	436.962071	0.008414	0.007514
RS	11	0.095376	1.141748	459.719177	0.008853	0.007934
RS	12	0.107642	1.504237	367.380416	0.007075	0.006402
RS	13	0.120677	1.504237	387.104344	0.007454	0.006763
RS	14	0.134531	1.924881	318.920153	0.006141	0.005645
RS	15	0.149255	1.924881	336.409917	0.006478	0.005944
RS	16	0.164903	2.302242	296.763973	0.005715	0.005284
RS	17	0.181533	2.302242	313.191863	0.006031	0.005543
RS	18	0.199208	2.451052	310.402010	0.005977	0.005516
RS	19	0.217992	2.451052	327.454791	0.006306	0.005813
RS	20	0.237955	2.306326	366.851386	0.007064	0.006555
RS	21	0.259171	2.306326	386.417673	0.007441	0.006964
RS	22	0.281720	1.982091	472.943232	0.009107	0.008614
RS	23	0.305683	1.982091	496.720766	0.009565	0.009186
RS	24	0.331152	1.626023	634.515008	0.012219	0.011875
RS	25	0.358219	1.626023	663.345794	0.012774	0.012631
RS	26	0.386986	1.322664	849.832330	0.016365	0.016363
RS	27	0.417558	1.322664	882.621372	0.016996	0.017267
RS	28	0.450050	1.097185	1100.518423	0.021192	0.021725
RS	29	0.484581	1.097185	1133.287874	0.021823	0.022660
RS	30	0.521281	0.945423	1347.862248	0.025955	0.027123
RS	31	0.560284	0.945423	1374.227751	0.026463	0.027897
RS	32	0.601736	0.853519	1544.087378	0.029734	0.031464
RS	33	0.645790	0.853519	1557.770201	0.029997	0.031893
RS	34	0.692610	0.807345	1653.301645	0.031837	0.033906
RS	35	0.742369	0.807345	1651.058158	0.031794	0.033907
RS	36	0.795252	0.795281	1666.431348	0.032090	0.034234
RS	37	0.851455	0.795281	1649.011892	0.031754	0.033841
RS	38	0.911186	0.807525	1600.801184	0.030826	0.032839
RS	39	0.974667	0.807525	1571.446226	0.030261	0.032162
RS	40	1.042134	0.835151	1486.333483	0.028622	0.030408
RS	41	1.113836	0.835151	1448.527735	0.027894	0.029562
RS	42	1.190039	0.870086	1350.235485	0.026001	0.027560
RS	43	1.271026	0.870086	1306.435258	0.025158	0.026621
RS	44	1.357098	0.905125	1210.399854	0.023308	0.024691
RS	45	1.448573	0.905125	1161.843578	0.022373	0.023695
RS	46	1.545791	0.934254	1075.451759	0.020710	0.021982
RS	47	1.649111	0.934254	1022.522302	0.019690	0.020935
RS	48	1.758919	0.953617	946.995862	0.018236	0.019455
RS	49	1.875620	0.953617	889.812690	0.017135	0.018344
RS	50	1.999647	0.962110	822.805770	0.015844	0.017038
RS	51	2.131460	0.962110	761.837172	0.014670	0.015853
RS	52	2.271549	0.961039	700.022981	0.013480	0.014641
RS	53	2.420432	0.961039	636.561769	0.012258	0.013391
RS	54	2.578662	0.948978	579.870099	0.011166	0.012260
RS	55	2.746826	0.948978	515.571605	0.009928	0.010967
RS	56	2.925546	0.948978	453.293248	0.008729	0.009700
RS	57	3.115487	0.948978	393.817945	0.007584	0.008475
RS	58	3.317352	0.963410	333.323473	0.006419	0.007216
RS	59	3.531889	0.963410	283.107564	0.005452	0.006157
RS	60	3.759895	0.963410	237.093402	0.004566	0.005178
RS	61	4.002215	0.963410	195.607395	0.003767	0.004288
RS	62	4.259748	0.963410	158.832758	0.003059	0.003494
RS	63	4.533448	0.963410	495.855013	0.009549	0.011038
PA	4+25*2+4+6 0.205553505 0.051758086 4.533447884 0.317014659 0.714957078 0.843835391 0.898908106 1.141747664 1.504236829 1.924881095 2.302242102 2.451051871 2.306326092 1.982090983 1.626023005 1.322663867 1.097185448 0.945422594 0.853518779 0.807345078 0.795280639 0.807524563 0.835150614 0.870085597 0.905124605 0.934254474 0.953616727 0.962109535 0.961039394 0.948977891 0.963410235
//
IT	4520
RD	15
LK	-462581.997872
QD	-85.731454 -> -79.599738
RI	0.0284535672
TR	0.204168	0.052012
MT	4.558161
MM	C_pi: 0.985923, n_recomb: 52569.651601
RS	0	0.000000	0.319877	997.621911	0.018977	0.002300
RS	1	0.006287	0.319877	1039.239752	0.019769	0.012681
RS	2	0.012969	0.319877	1081.226637	0.020568	0.019532
RS	3	0.020071	0.319877	1123.400055	0.021370	0.018448
RS	4	0.027620	0.729574	514.630014	0.009789	0.007725
RS	5	0.035643	0.729574	540.931401	0.010290	0.007936
RS	6	0.044171	0.848055	489.223038	0.009306	0.007305
RS	7	0.053235	0.848055	514.404360	0.009785	0.008111
RS	8	0.062868	0.888049	516.313103	0.009822	0.008401
RS	9	0.073108	0.888049	542.434392	0.010318	0.009098
RS	10	0.083991	1.126147	449.679434	0.008554	0.007631
RS	11	0.095558	1.126147	473.059943	0.008999	0.008064
RS	12	0.107852	1.493378	375.571174	0.007144	0.006463
RS	13	0.120920	1.493378	395.734693	0.007528	0.006834
RS	14	0.134809	1.931805	322.531345	0.006135	0.005643
RS	15	0.149571	1.931805	340.251394	0.006472	0.005948
RS	16	0.165261	2.338122	296.650367	0.005643	0.005227
RS	17	0.181938	2.338122	313.128773	0.005956	0.005488
RS	18	0.199663	2.510158	307.820987	0.005855	0.005418
RS	19	0.218502	2.510158	324.813600	0.006179	0.005712
RS	20	0.238526	2.368732	362.950826	0.006904	0.006424
RS	21	0.259809	2.368732	382.427476	0.007275	0.006825
RS	22	0.282429	2.032247	469.016118	0.008922	0.008456
RS	23	0.306472	2.032247	492.772001	0.009374	0.009015
RS	24	0.332026	1.659879	632.468865	0.012031	0.011707
RS	25	0.359187	1.659879	661.459048	0.012583	0.012448
RS	26	0.388056	1.342934	852.320232	0.016213	0.016214
RS	27	0.418739	1.342934	885.528262	0.016845	0.017105
RS	28	0.451352	1.108199	1110.288759	0.021120	0.021634
RS	29	0.486014	1.108199	1143.682290	0.021756	0.022561
RS	30	0.522856	0.950885	1366.304192	0.025990	0.027120
RS	31	0.562014	0.950885	1393.264622	0.026503	0.027890
RS	32	0.603634	0.856060	1570.008191	0.029865	0.031544
RS	33	0.647871	0.856060	1583.969624	0.030131	0.031971
RS	34	0.694889	0.808762	1683.131512	0.032017	0.034030
RS	35	0.744862	0.808762	1680.732601	0.031972	0.034030
RS	36	0.797977	0.796855	1695.870219	0.032259	0.034349
RS	37	0.854432	0.796855	1677.997492	0.031920	0.033956
RS	38	0.914436	0.810211	1626.670062	0.030943	0.032907
RS	39	0.978212	0.810211	1596.824533	0.030375	0.032235
RS	40	1.045998	0.839608	1507.413152	0.028675	0.030420
RS	41	1.118045	0.839608	1469.283000	0.027949	0.029584
RS	42	1.194622	0.876644	1366.918774	0.026002	0.027529
RS	43	1.276013	0.876644	1323.031557	0.025167	0.026605
RS	44	1.362521	0.913744	1223.909682	0.023282	0.024639
RS	45	1.454468	0.913744	1175.461673	0.022360	0.023662
RS	46	1.552195	0.944526	1087.174688	0.020681	0.021935
RS	47	1.656066	0.944526	1034.438104	0.019677	0.020907
RS	48	1.766468	0.964871	958.048910	0.018224	0.019429
RS	49	1.883810	0.964871	901.003846	0.017139	0.018336
RS	50	2.008530	0.973614	833.810243	0.015861	0.017044
RS	51	2.141090	0.973614	772.790481	0.014700	0.015873
RS	52	2.281984	0.972182	711.057793	0.013526	0.014679
RS	53	2.431737	0.972182	647.258714	0.012312	0.013439
RS	54	2.590903	0.959059	590.766989	0.011238	0.012327
RS	55	2.760077	0.959059	525.761274	0.010001	0.011037
RS	56	2.939886	0.959059	462.710678	0.008802	0.009770
RS	57	3.131000	0.959059	402.414474	0.007655	0.008544
RS	58	3.334128	0.974330	340.748427	0.006482	0.007276
RS	59	3.550027	0.974330	289.778837	0.005512	0.006216
RS	60	3.779499	0.974330	242.999243	0.004622	0.005234
RS	61	4.023398	0.974330	200.754309	0.003819	0.004340
RS	62	4.282631	0.974330	163.244516	0.003105	0.003541
RS	63	4.558161	0.974330	512.518939	0.009749	0.011247
PA	4+25*2+4+6 0.204167639 0.052011502 4.558160626 0.319876956 0.729574283 0.848055470 0.888049123 1.126146543 1.493377987 1.931805392 2.338122420 2.510158027 2.368732051 2.032247388 1.659878583 1.342934414 1.108199146 0.950884639 0.856060021 0.808761775 0.796855158 0.810211496 0.839608310 0.876644165 0.913743598 0.944525628 0.964871044 0.973613641 0.972182427 0.959059315 0.974329988
//
IT	4342
RD	16
LK	-462569.891264
QD	-83.099787 -> -77.322409
RI	0.0280432622
TR	0.202846	0.052263
MT	4.581665
MM	C_pi: 0.993188, n_recomb: 53197.250075
RS	0	0.000000	0.322431	1002.646232	0.018848	0.002296
RS	1	0.006295	0.322431	1044.696694	0.019638	0.012659
RS	2	0.012987	0.322431	1087.143416	0.020436	0.019510
RS	3	0.020100	0.322431	1129.804305	0.021238	0.018446
RS	4	0.027661	0.744845	511.133543	0.009608	0.007629
RS	5	0.035697	0.744845	537.414643	0.010102	0.007821
RS	6	0.044240	0.853610	493.093213	0.009269	0.007294
RS	7	0.053320	0.853610	518.542573	0.009748	0.008086
RS	8	0.062973	0.878623	529.514536	0.009954	0.008513
RS	9	0.073232	0.878623	556.264648	0.010457	0.009217
RS	10	0.084138	1.111618	462.178219	0.008688	0.007745
RS	11	0.095730	1.111618	486.169734	0.009139	0.008189
RS	12	0.108052	1.482417	383.799813	0.007215	0.006525
RS	13	0.121149	1.482417	404.402800	0.007602	0.006905
RS	14	0.135072	1.936994	326.312804	0.006134	0.005646
RS	15	0.149870	1.936994	344.269577	0.006472	0.005956
RS	16	0.165600	2.371171	296.801983	0.005579	0.005176
RS	17	0.182321	2.371171	313.340936	0.005890	0.005439
RS	18	0.200094	2.566517	305.584305	0.005744	0.005327
RS	19	0.218986	2.566517	322.528351	0.006063	0.005619
RS	20	0.239067	2.429120	359.421476	0.006756	0.006302
RS	21	0.260413	2.429120	378.817679	0.007121	0.006695
RS	22	0.283102	2.081073	465.399434	0.008749	0.008309
RS	23	0.307220	2.081073	489.135311	0.009195	0.008856
RS	24	0.332856	1.692917	630.556569	0.011853	0.011547
RS	25	0.360105	1.692917	659.696702	0.012401	0.012274
RS	26	0.389071	1.362765	854.656075	0.016066	0.016069
RS	27	0.419859	1.362765	888.264888	0.016698	0.016948
RS	28	0.452586	1.119040	1119.572966	0.021046	0.021543
RS	29	0.487374	1.119040	1153.573258	0.021685	0.022461
RS	30	0.524351	0.956335	1383.988601	0.026016	0.027110
RS	31	0.563656	0.956335	1411.538636	0.026534	0.027877
RS	32	0.605436	0.858669	1595.029559	0.029983	0.031614
RS	33	0.649845	0.858669	1609.280845	0.030251	0.032040
RS	34	0.697051	0.810261	1712.059829	0.032183	0.034144
RS	35	0.747228	0.810261	1709.530315	0.032136	0.034142
RS	36	0.800564	0.798482	1724.499467	0.032417	0.034455
RS	37	0.857257	0.798482	1706.206207	0.032073	0.034063
RS	38	0.917520	0.812890	1651.875604	0.031052	0.032970
RS	39	0.981577	0.812890	1621.573489	0.030482	0.032302
RS	40	1.049666	0.843981	1527.991501	0.028723	0.030431
RS	41	1.122041	0.843981	1489.565760	0.028001	0.029604
RS	42	1.198973	0.883039	1383.252773	0.026002	0.027499
RS	43	1.280748	0.883039	1339.297259	0.025176	0.026589
RS	44	1.367671	0.922124	1237.191739	0.023257	0.024591
RS	45	1.460066	0.922124	1188.859070	0.022348	0.023632
RS	46	1.558278	0.954491	1098.752844	0.020654	0.021890
RS	47	1.662673	0.954491	1046.206552	0.019667	0.020881
RS	48	1.773639	0.975762	969.003501	0.018215	0.019406
RS	49	1.891592	0.975762	912.088638	0.017145	0.018331
RS	50	2.016969	0.984708	844.738735	0.015879	0.017051
RS	51	2.150240	0.984708	783.658754	0.014731	0.015895
RS	52	2.291901	0.982882	722.027286	0.013573	0.014718
RS	53	2.442479	0.982882	657.882873	0.012367	0.013487
RS	54	2.602537	0.968675	601.610139	0.011309	0.012394
RS	55	2.772672	0.968675	535.891296	0.010074	0.011105
RS	56	2.953517	0.968675	472.065631	0.008874	0.009839
RS	57	3.145747	0.968675	410.948420	0.007725	0.008611
RS	58	3.350078	0.984709	348.129920	0.006544	0.007336
RS	59	3.567272	0.984709	296.403896	0.005572	0.006274
RS	60	3.798140	0.984709	248.858958	0.004678	0.005289
RS	61	4.043542	0.984709	205.857406	0.003870	0.004391
RS	62	4.304393	0.984709	167.616374	0.003151	0.003587
RS	63	4.581665	0.984709	529.031517	0.009945	0.011450
PA	4+25*2+4+6 0.202845927 0.052263431 4.581665131 0.322430982 0.744844658 0.853610245 0.878622648 1.111617916 1.482417284 1.936994267 2.371170952 2.566516985 2.429120175 2.081073026 1.692917033 1.362765114 1.119039899 0.956334713 0.858669243 0.810261174 0.798482190 0.812889598 0.843981404 0.883038982 0.922123985 0.954490619 0.975761978 0.984707947 0.982881917 0.968674594 0.984709486
//
IT	4453
RD	17
LK	-462558.479913
QD	-80.638435 -> -75.185160
RI	0.0276769937
TR	0.201587	0.052514
MT	4.603954
MM	C_pi: 1.000185, n_recomb: 53813.026722
RS	0	0.000000	0.324691	1008.229250	0.018736	0.002293
RS	1	0.006303	0.324691	1050.713819	0.019525	0.012641
RS	2	0.013004	0.324691	1093.619314	0.020323	0.019497
RS	3	0.020127	0.324691	1136.763776	0.021124	0.018455
RS	4	0.027699	0.760661	507.241926	0.009426	0.007529
RS	5	0.035749	0.760661	533.477925	0.009914	0.007704
RS	6	0.044305	0.860325	496.082135	0.009219	0.007274
RS	7	0.053401	0.860325	521.760583	0.009696	0.008051
RS	8	0.063071	0.870463	542.050515	0.010073	0.008617
RS	9	0.073350	0.870463	569.400360	0.010581	0.009327
RS	10	0.084277	1.098073	474.447676	0.008817	0.007857
RS	11	0.095892	1.098073	499.037346	0.009274	0.008310
RS	12	0.108240	1.471458	392.038457	0.007285	0.006588
RS	13	0.121366	1.471458	413.079421	0.007676	0.006976
RS	14	0.135320	1.940678	330.232000	0.006137	0.005651
RS	15	0.150153	1.940678	348.430420	0.006475	0.005967
RS	16	0.165921	2.401606	297.179738	0.005522	0.005131
RS	17	0.182683	2.401606	313.787664	0.005831	0.005395
RS	18	0.200501	2.620277	303.644311	0.005643	0.005244
RS	19	0.219443	2.620277	320.549717	0.005957	0.005533
RS	20	0.239579	2.487555	356.217532	0.006620	0.006189
RS	21	0.260984	2.487555	375.541332	0.006979	0.006574
RS	22	0.283738	2.128586	462.060499	0.008586	0.008170
RS	23	0.307926	2.128586	485.777829	0.009027	0.008706
RS	24	0.333639	1.725148	628.763756	0.011684	0.011395
RS	25	0.360973	1.725148	658.044966	0.012228	0.012109
RS	26	0.390030	1.382163	856.843613	0.015923	0.015928
RS	27	0.420919	1.382163	890.835657	0.016554	0.016795
RS	28	0.453754	1.129694	1128.400571	0.020969	0.021450
RS	29	0.488659	1.129694	1162.990374	0.021612	0.022361
RS	30	0.525765	0.961750	1400.956390	0.026034	0.027095
RS	31	0.565209	0.961750	1429.089765	0.026557	0.027858
RS	32	0.607139	0.861317	1619.199637	0.030089	0.031675
RS	33	0.651713	0.861317	1633.750052	0.030360	0.032100
RS	34	0.699096	0.811814	1740.130936	0.032337	0.034247
RS	35	0.749466	0.811814	1737.493054	0.032288	0.034245
RS	36	0.803011	0.800133	1752.361258	0.032564	0.034553
RS	37	0.859931	0.800133	1733.676741	0.032217	0.034162
RS	38	0.920439	0.815535	1676.447910	0.031153	0.033029
RS	39	0.984761	0.815535	1645.719692	0.030582	0.032365
RS	40	1.053138	0.848251	1548.089154	0.028768	0.030440
RS	41	1.125825	0.848251	1509.393220	0.028049	0.029622
RS	42	1.203093	0.889255	1399.247143	0.026002	0.027470
RS	43	1.285232	0.889255	1355.239351	0.025184	0.026574
RS	44	1.372548	0.930255	1250.244272	0.023233	0.024545
RS	45	1.465368	0.930255	1202.032713	0.022337	0.023603
RS	46	1.564039	0.964144	1110.176659	0.020630	0.021849
RS	47	1.668929	0.964144	1057.818140	0.019657	0.020858
RS	48	1.780432	0.986287	979.846900	0.018208	0.019386
RS	49	1.898962	0.986287	923.055310	0.017153	0.018327
RS	50	2.024964	0.995393	855.578278	0.015899	0.017061
RS	51	2.158908	0.995393	794.430469	0.014763	0.015918
RS	52	2.301296	0.993143	732.918457	0.013620	0.014758
RS	53	2.452658	0.993143	668.423147	0.012421	0.013535
RS	54	2.613562	0.977832	612.388764	0.011380	0.012460
RS	55	2.784608	0.977832	545.952749	0.010145	0.011173
RS	56	2.966435	0.977832	481.350803	0.008945	0.009907
RS	57	3.159724	0.977832	419.413873	0.007794	0.008678
RS	58	3.365196	0.994562	355.462550	0.006606	0.007395
RS	59	3.583621	0.994562	302.978693	0.005630	0.006331
RS	60	3.815813	0.994562	254.669550	0.004732	0.005343
RS	61	4.062641	0.994562	210.914490	0.003919	0.004440
RS	62	4.325028	0.994562	171.946720	0.003195	0.003632
RS	63	4.603954	0.994562	545.387402	0.010135	0.011649
PA	4+25*2+4+6 0.201586526 0.052514362 4.603953524 0.324690602 0.760661072 0.860325477 0.870462984 1.098073274 1.471457946 1.940677707 2.401606123 2.620276540 2.487554987 2.128585928 1.725147934 1.382162802 1.129694286 0.961750358 0.861316717 0.811813579 0.800132724 0.815535464 0.848250505 0.889254755 0.930255412 0.964143611 0.986287067 0.995392920 0.993143079 0.977832225 0.994561795
//
IT	4106
RD	18
LK	-462547.705938
QD	-78.328832 -> -73.173239
RI	0.0273492191
TR	0.200385	0.052764
MT	4.625117
MM	C_pi: 1.006928, n_recomb: 54417.263975
RS	0	0.000000	0.326684	1014.296661	0.018639	0.002291
RS	1	0.006311	0.326684	1057.216388	0.019428	0.012627
RS	2	0.013020	0.326684	1100.579452	0.020225	0.019492
RS	3	0.020153	0.326684	1144.203774	0.021026	0.018473
RS	4	0.027736	0.776907	503.069956	0.009245	0.007427
RS	5	0.035797	0.776907	529.240752	0.009726	0.007588
RS	6	0.044367	0.868044	498.292927	0.009157	0.007245
RS	7	0.053478	0.868044	524.165369	0.009632	0.008009
RS	8	0.063164	0.863403	553.957333	0.010180	0.008713
RS	9	0.073461	0.863403	581.879600	0.010693	0.009428
RS	10	0.084408	1.085446	486.478374	0.008940	0.007965
RS	11	0.096046	1.085446	511.653137	0.009402	0.008427
RS	12	0.108418	1.460571	400.270368	0.007356	0.006651
RS	13	0.121571	1.460571	421.747103	0.007750	0.007047
RS	14	0.135555	1.943076	334.261859	0.006143	0.005660
RS	15	0.150420	1.943076	352.705689	0.006482	0.005980
RS	16	0.166224	2.429686	297.747487	0.005472	0.005091
RS	17	0.183026	2.429686	314.431388	0.005778	0.005356
RS	18	0.200887	2.671604	301.961885	0.005549	0.005168
RS	19	0.219876	2.671604	318.837302	0.005859	0.005454
RS	20	0.240063	2.544130	353.300776	0.006492	0.006083
RS	21	0.261524	2.544130	372.559379	0.006846	0.006462
RS	22	0.284340	2.174861	458.965947	0.008434	0.008039
RS	23	0.308595	2.174861	482.665977	0.008870	0.008565
RS	24	0.334382	1.756617	627.075018	0.011523	0.011249
RS	25	0.361795	1.756617	656.489096	0.012064	0.011951
RS	26	0.390939	1.401144	858.895309	0.015784	0.015792
RS	27	0.421922	1.401144	893.254135	0.016415	0.016648
RS	28	0.454860	1.140166	1136.803463	0.020890	0.021357
RS	29	0.489877	1.140166	1171.966121	0.021537	0.022261
RS	30	0.527104	0.967123	1417.254719	0.026044	0.027074
RS	31	0.566680	0.967123	1445.964765	0.026572	0.027834
RS	32	0.608754	0.863991	1642.566031	0.030185	0.031728
RS	33	0.653483	0.863991	1657.423679	0.030458	0.032152
RS	34	0.701034	0.813407	1767.390763	0.032478	0.034342
RS	35	0.751587	0.813407	1764.664905	0.032428	0.034340
RS	36	0.805331	0.801801	1779.488341	0.032701	0.034645
RS	37	0.862465	0.801801	1760.440123	0.032351	0.034255
RS	38	0.923206	0.818146	1700.417080	0.031248	0.033083
RS	39	0.987780	0.818146	1669.290880	0.030676	0.032423
RS	40	1.056429	0.852417	1567.727691	0.028809	0.030447
RS	41	1.129411	0.852417	1528.784676	0.028094	0.029639
RS	42	1.206998	0.895299	1414.912595	0.026001	0.027442
RS	43	1.289482	0.895299	1370.867048	0.025192	0.026560
RS	44	1.377172	0.938149	1263.071439	0.023211	0.024502
RS	45	1.470395	0.938149	1214.985969	0.022327	0.023575
RS	46	1.569502	0.973501	1121.443447	0.020608	0.021810
RS	47	1.674863	0.973501	1069.270446	0.019649	0.020836
RS	48	1.786874	0.996467	990.572651	0.018203	0.019368
RS	49	1.905953	0.996467	933.898480	0.017162	0.018325
RS	50	2.032548	1.005695	866.319897	0.015920	0.017072
RS	51	2.167132	1.005695	805.098464	0.014795	0.015942
RS	52	2.310209	1.002995	743.724462	0.013667	0.014798
RS	53	2.462316	1.002995	678.874347	0.012475	0.013583
RS	54	2.624023	0.986565	623.097331	0.011450	0.012526
RS	55	2.795934	0.986565	555.941671	0.010216	0.011241
RS	56	2.978695	0.986565	490.563506	0.009015	0.009974
RS	57	3.172990	0.986565	427.809133	0.007862	0.008744
RS	58	3.379546	1.003926	362.744251	0.006666	0.007453
RS	59	3.599139	1.003926	309.502204	0.005688	0.006387
RS	60	3.832589	1.003926	260.430719	0.004786	0.005395
RS	61	4.080773	1.003926	215.925717	0.003968	0.004489
RS	62	4.344619	1.003926	176.235962	0.003239	0.003676
RS	63	4.625117	1.003926	561.588559	0.010320	0.011842
PA	4+25*2+4+6 0.200384664 0.052763919 4.625116564 0.326683814 0.776906918 0.868044461 0.863403489 1.085446085 1.460571210 1.943076310 2.429685815 2.671603750 2.544130010 2.174861300 1.756617469 1.401143920 1.140165960 0.967123296 0.863991247 0.813406894 0.801800786 0.818145611 0.852417026 0.895298874 0.938148924 0.973500689 0.996467145 1.005695463 1.002995178 0.986564934 1.003925684
//
IT	4466
RD	19
LK	-462537.517556
QD	-76.155164 -> -71.274048
RI	0.0270579660
TR	0.199234	0.053011
MT	4.645304
MM	C_pi: 1.013440, n_recomb: 55009.952921
RS	0	0.000000	0.328424	1020.820046	0.018557	0.002289
RS	1	0.006318	0.328424	1064.176442	0.019345	0.012617
RS	2	0.013035	0.328424	1107.996483	0.020142	0.019492
RS	3	0.020177	0.328424	1152.097725	0.020943	0.018499
RS	4	0.027770	0.793494	498.701758	0.009066	0.007324
RS	5	0.035843	0.793494	524.790963	0.009540	0.007472
RS	6	0.044426	0.876637	499.816019	0.009086	0.007210
RS	7	0.053551	0.876637	525.850818	0.009559	0.007960
RS	8	0.063252	0.857315	565.260701	0.010276	0.008801
RS	9	0.073567	0.857315	593.729459	0.010793	0.009520
RS	10	0.084533	1.073662	498.267414	0.009058	0.008070
RS	11	0.096192	1.073662	524.014329	0.009526	0.008539
RS	12	0.108588	1.449820	408.478046	0.007426	0.006715
RS	13	0.121766	1.449820	430.387665	0.007824	0.007118
RS	14	0.135778	1.944345	338.384859	0.006151	0.005671
RS	15	0.150675	1.944345	357.077186	0.006491	0.005996
RS	16	0.166513	2.455594	298.480119	0.005426	0.005055
RS	17	0.183351	2.455594	315.246092	0.005731	0.005322
RS	18	0.201254	2.720643	300.504566	0.005463	0.005097
RS	19	0.220287	2.720643	317.357626	0.005769	0.005381
RS	20	0.240524	2.598927	350.638905	0.006374	0.005984
RS	21	0.262038	2.598927	369.838842	0.006723	0.006357
RS	22	0.284913	2.219951	456.090200	0.008291	0.007915
RS	23	0.309232	2.219951	479.774159	0.008722	0.008432
RS	24	0.335088	1.787373	625.474744	0.011370	0.011110
RS	25	0.362577	1.787373	655.014030	0.011907	0.011801
RS	26	0.391803	1.419738	860.812773	0.015648	0.015659
RS	27	0.422876	1.419738	895.522771	0.016279	0.016505
RS	28	0.455912	1.150470	1144.798330	0.020811	0.021264
RS	29	0.491036	1.150470	1180.517652	0.021460	0.022161
RS	30	0.528378	0.972458	1432.909404	0.026048	0.027049
RS	31	0.568080	0.972458	1462.189178	0.026580	0.027807
RS	32	0.610290	0.866694	1665.153432	0.030270	0.031774
RS	33	0.655167	0.866694	1680.325626	0.030546	0.032198
RS	34	0.702880	0.815041	1793.862311	0.032610	0.034429
RS	35	0.753607	0.815041	1791.067631	0.032559	0.034427
RS	36	0.807539	0.803486	1805.904253	0.032829	0.034730
RS	37	0.864878	0.803486	1786.517863	0.032476	0.034341
RS	38	0.925841	0.820725	1723.796528	0.031336	0.033132
RS	39	0.990655	0.820725	1692.298515	0.030763	0.032478
RS	40	1.059564	0.856493	1586.908523	0.028848	0.030453
RS	41	1.132827	0.856493	1547.740251	0.028136	0.029654
RS	42	1.210718	0.901189	1430.244743	0.026000	0.027414
RS	43	1.293531	0.901189	1386.175132	0.025199	0.026545
RS	44	1.381577	0.945828	1275.661941	0.023190	0.024460
RS	45	1.475185	0.945828	1227.707679	0.022318	0.023550
RS	46	1.574707	0.982592	1132.536140	0.020588	0.021774
RS	47	1.680517	0.982592	1080.547699	0.019643	0.020816
RS	48	1.793013	1.006336	1001.163481	0.018200	0.019352
RS	49	1.912616	1.006336	944.602674	0.017171	0.018324
RS	50	2.039776	1.015653	876.947809	0.015942	0.017084
RS	51	2.174970	1.015653	815.648936	0.014827	0.015966
RS	52	2.318706	1.012480	754.429881	0.013714	0.014838
RS	53	2.471523	1.012480	689.223438	0.012529	0.013631
RS	54	2.633995	0.994919	633.722591	0.011520	0.012592
RS	55	2.806733	0.994919	565.847255	0.010286	0.011308
RS	56	2.990384	0.994919	499.695030	0.009084	0.010041
RS	57	3.185639	0.994919	436.127262	0.007928	0.008809
RS	58	3.393230	1.012855	369.968028	0.006725	0.007511
RS	59	3.613937	1.012855	315.969269	0.005744	0.006442
RS	60	3.848589	1.012855	266.138742	0.004838	0.005447
RS	61	4.098066	1.012855	220.888459	0.004015	0.004537
RS	62	4.363306	1.012855	180.482279	0.003281	0.003719
RS	63	4.645304	1.012855	577.630219	0.010500	0.012031
PA	4+25*2+4+6 0.199233873 0.053011214 4.645303944 0.328423898 0.793493623 0.876636527 0.857315021 1.073661542 1.449820388 1.944345195 2.455593633 2.720643298 2.598926744 2.219951401 1.787372799 1.419738298 1.150470476 0.972458460 0.866693856 0.815040571 0.803485516 0.820724904 0.856493455 0.901188656 0.945827756 0.982591840 1.006336064 1.015652542 1.012480496 0.994918845 1.012854865
//
IT	4300
RD	20
LK	-462527.868885
QD	-74.104797 -> -69.477637
RI	0.0267945417
TR	0.198133	0.053257
MT	4.664495
MM	C_pi: 1.019729, n_recomb: 55591.893708
RS	0	0.000000	0.329962	1027.659839	0.018486	0.002288
RS	1	0.006325	0.329962	1071.452046	0.019274	0.012610
RS	2	0.013050	0.329962	1115.726546	0.020070	0.019497
RS	3	0.020200	0.329962	1160.300352	0.020872	0.018531
RS	4	0.027803	0.810354	494.206905	0.008890	0.007220
RS	5	0.035886	0.810354	520.201231	0.009358	0.007358
RS	6	0.044481	0.886030	500.717391	0.009007	0.007169
RS	7	0.053619	0.886030	526.885294	0.009478	0.007905
RS	8	0.063336	0.852093	575.989435	0.010361	0.008883
RS	9	0.073667	0.852093	604.980080	0.010883	0.009604
RS	10	0.084651	1.062670	509.810927	0.009171	0.008173
RS	11	0.096330	1.062670	536.117016	0.009644	0.008648
RS	12	0.108748	1.439244	416.654644	0.007495	0.006778
RS	13	0.121951	1.439244	438.993933	0.007897	0.007189
RS	14	0.135989	1.944668	342.581672	0.006162	0.005684
RS	15	0.150916	1.944668	361.524697	0.006503	0.006014
RS	16	0.166786	2.479497	299.359666	0.005385	0.005023
RS	17	0.183660	2.479497	316.213105	0.005688	0.005291
RS	18	0.201601	2.767523	299.248654	0.005383	0.005032
RS	19	0.220678	2.767523	316.086205	0.005686	0.005313
RS	20	0.240960	2.652030	348.206480	0.006264	0.005891
RS	21	0.262526	2.652030	367.353703	0.006608	0.006259
RS	22	0.285455	2.263889	453.418506	0.008156	0.007798
RS	23	0.309835	2.263889	477.087804	0.008582	0.008306
RS	24	0.335757	1.817425	623.965829	0.011224	0.010977
RS	25	0.363319	1.817425	653.623634	0.011758	0.011657
RS	26	0.392623	1.437940	862.624548	0.015517	0.015530
RS	27	0.423781	1.437940	897.671482	0.016148	0.016367
RS	28	0.456910	1.160593	1152.437295	0.020730	0.021171
RS	29	0.492135	1.160593	1188.697999	0.021383	0.022062
RS	30	0.529587	0.977738	1447.985877	0.026047	0.027020
RS	31	0.569408	0.977738	1477.828357	0.026584	0.027776
RS	32	0.611748	0.869399	1687.043445	0.030347	0.031813
RS	33	0.656765	0.869399	1702.535961	0.030626	0.032237
RS	34	0.704630	0.816692	1819.621006	0.032732	0.034509
RS	35	0.755523	0.816692	1816.774418	0.032681	0.034507
RS	36	0.809634	0.805167	1831.678360	0.032949	0.034809
RS	37	0.867168	0.805167	1811.976431	0.032594	0.034421
RS	38	0.928341	0.823256	1746.646898	0.031419	0.033179
RS	39	0.993383	0.823256	1714.799965	0.030846	0.032529
RS	40	1.062539	0.860465	1605.682246	0.028883	0.030458
RS	41	1.136069	0.860465	1566.307255	0.028175	0.029667
RS	42	1.214250	0.906915	1445.278602	0.025998	0.027388
RS	43	1.297375	0.906915	1401.196365	0.025205	0.026532
RS	44	1.385759	0.953286	1288.040651	0.023170	0.024421
RS	45	1.479732	0.953286	1240.221328	0.022309	0.023525
RS	46	1.579650	0.991411	1143.476417	0.020569	0.021740
RS	47	1.685887	0.991411	1091.670327	0.019637	0.020798
RS	48	1.798843	1.015892	1011.633595	0.018198	0.019338
RS	49	1.918944	1.015892	955.181706	0.017182	0.018324
RS	50	2.046641	1.025266	887.472834	0.015964	0.017097
RS	51	2.182415	1.025266	826.092642	0.014860	0.015991
RS	52	2.326777	1.021601	765.045599	0.013762	0.014879
RS	53	2.480269	1.021601	699.480857	0.012582	0.013679
RS	54	2.643470	1.002899	644.272740	0.011589	0.012657
RS	55	2.816993	1.002899	575.677437	0.010355	0.011374
RS	56	3.001491	1.002899	508.752923	0.009152	0.010106
RS	57	3.197659	1.002899	444.375308	0.007994	0.008872
RS	58	3.406234	1.021356	377.140555	0.006784	0.007568
RS	59	3.628002	1.021356	322.385921	0.005799	0.006497
RS	60	3.863796	1.021356	271.798951	0.004889	0.005498
RS	61	4.114504	1.021356	225.807321	0.004062	0.004584
RS	62	4.381070	1.021356	184.689553	0.003322	0.003761
RS	63	4.664495	1.021356	593.524942	0.010676	0.012216
PA	4+25*2+4+6 0.198133428 0.053256787 4.664495168 0.329962383 0.810354046 0.886029694 0.852093423 1.062670235 1.439243757 1.944667838 2.479496759 2.767522669 2.652030327 2.263888856 1.817425247 1.437939604 1.160592730 0.977737734 0.869399134 0.816692298 0.805166890 0.823256170 0.860465222 0.906915108 0.953286490 0.991411099 1.015892444 1.025265914 1.021600789 1.002899442 1.021355624
//
IT	4529
RD	21
LK	-462518.720489
QD	-72.164811 -> -67.773332
RI	0.0265604079
TR	0.197079	0.053500
MT	4.682783
MM	C_pi: 1.025799, n_recomb: 56162.742912
RS	0	0.000000	0.331292	1034.845235	0.018426	0.002287
RS	1	0.006331	0.331292	1079.073517	0.019213	0.012606
RS	2	0.013064	0.331292	1123.801026	0.020010	0.019507
RS	3	0.020222	0.331292	1168.844037	0.020812	0.018569
RS	4	0.027834	0.827433	489.627475	0.008718	0.007118
RS	5	0.035928	0.827433	515.515686	0.009179	0.007245
RS	6	0.044534	0.896102	501.078675	0.008922	0.007124
RS	7	0.053685	0.896102	527.353502	0.009390	0.007845
RS	8	0.063415	0.847631	586.168954	0.010437	0.008958
RS	9	0.073762	0.847631	615.657992	0.010962	0.009681
RS	10	0.084763	1.052384	521.113012	0.009279	0.008272
RS	11	0.096462	1.052384	547.965552	0.009757	0.008754
RS	12	0.108900	1.428853	424.788343	0.007564	0.006842
RS	13	0.122127	1.428853	447.553559	0.007969	0.007259
RS	14	0.136190	1.944111	346.843049	0.006176	0.005700
RS	15	0.151145	1.944111	366.038573	0.006517	0.006033
RS	16	0.167046	2.501528	300.365213	0.005348	0.004994
RS	17	0.183953	2.501528	317.310659	0.005650	0.005263
RS	18	0.201932	2.812311	298.171347	0.005309	0.004970
RS	19	0.221048	2.812311	314.999463	0.005609	0.005250
RS	20	0.241375	2.703484	345.977290	0.006160	0.005804
RS	21	0.262989	2.703484	365.077047	0.006500	0.006166
RS	22	0.285971	2.306701	450.926918	0.008029	0.007688
RS	23	0.310409	2.306701	474.582637	0.008450	0.008187
RS	24	0.336394	1.846787	622.534355	0.011084	0.010850
RS	25	0.364023	1.846787	652.304167	0.011615	0.011520
RS	26	0.393403	1.455771	864.317528	0.015390	0.015405
RS	27	0.424642	1.455771	899.687263	0.016019	0.016232
RS	28	0.457859	1.170543	1159.716919	0.020649	0.021079
RS	29	0.493180	1.170543	1196.503560	0.021304	0.021964
RS	30	0.530736	0.982960	1462.488714	0.026040	0.026988
RS	31	0.570671	0.982960	1492.886096	0.026581	0.027742
RS	32	0.613134	0.872105	1708.233906	0.030416	0.031846
RS	33	0.658285	0.872105	1724.051507	0.030697	0.032270
RS	34	0.706296	0.818357	1844.665872	0.032845	0.034583
RS	35	0.757346	0.818357	1841.782828	0.032794	0.034581
RS	36	0.811628	0.806843	1856.800605	0.033061	0.034882
RS	37	0.869347	0.806843	1836.804575	0.032705	0.034496
RS	38	0.930720	0.825742	1768.951112	0.031497	0.033222
RS	39	0.995979	0.825742	1736.777329	0.030924	0.032576
RS	40	1.065370	0.864338	1624.029535	0.028916	0.030463
RS	41	1.139155	0.864338	1584.465717	0.028212	0.029680
RS	42	1.217611	0.912486	1459.994520	0.025996	0.027363
RS	43	1.301034	0.912486	1415.910631	0.025211	0.026518
RS	44	1.389739	0.960539	1300.181960	0.023150	0.024383
RS	45	1.484061	0.960539	1252.501959	0.022301	0.023502
RS	46	1.584354	0.999978	1154.235831	0.020552	0.021708
RS	47	1.690998	0.999978	1102.611530	0.019632	0.020781
RS	48	1.804393	1.025159	1021.955715	0.018196	0.019325
RS	49	1.924969	1.025159	965.610475	0.017193	0.018325
RS	50	2.053178	1.034562	897.869536	0.015987	0.017111
RS	51	2.189504	1.034562	836.406749	0.014893	0.016016
RS	52	2.334462	1.030386	775.548804	0.013809	0.014920
RS	53	2.488598	1.030386	709.626696	0.012635	0.013726
RS	54	2.652493	1.010538	654.729494	0.011658	0.012722
RS	55	2.826765	1.010538	585.416654	0.010424	0.011439
RS	56	3.012071	1.010538	517.724075	0.009218	0.010171
RS	57	3.209109	1.010538	452.542345	0.008058	0.008935
RS	58	3.418622	1.029467	384.251115	0.006842	0.007624
RS	59	3.641401	1.029467	328.743780	0.005853	0.006550
RS	60	3.878285	1.029467	277.404912	0.004939	0.005548
RS	61	4.130166	1.029467	230.677453	0.004107	0.004629
RS	62	4.397996	1.029467	188.854194	0.003363	0.003802
RS	63	4.682783	1.029467	609.264133	0.010848	0.012397
PA	4+25*2+4+6 0.197079132 0.053500184 4.682782578 0.331291656 0.827433425 0.896102112 0.847630516 1.052384313 1.428853404 1.944110537 2.501528039 2.812310529 2.703483827 2.306700998 1.846787060 1.455770957 1.170542555 0.982959883 0.872104978 0.818356719 0.806843144 0.825742247 0.864338471 0.912486372 0.960539034 0.999977650 1.025158824 1.034561816 1.030386066 1.010538045 1.029467009
//
IT	3837
RD	22
LK	-462510.036893
QD	-70.327250 -> -66.155072
RI	0.0263470011
TR	0.196067	0.053741
MT	4.700253
MM	C_pi: 1.031678, n_recomb: 56723.363482
RS	0	0.000000	0.332467	1042.233033	0.018374	0.002287
RS	1	0.006338	0.332467	1086.895358	0.019161	0.012604
RS	2	0.013077	0.332467	1132.072591	0.019958	0.019520
RS	3	0.020243	0.332467	1177.580136	0.020760	0.018612
RS	4	0.027864	0.844670	485.022861	0.008551	0.007016
RS	5	0.035967	0.844670	510.796758	0.009005	0.007135
RS	6	0.044584	0.906775	500.975236	0.008832	0.007074
RS	7	0.053747	0.906775	527.333905	0.009297	0.007782
RS	8	0.063491	0.843848	595.834644	0.010504	0.009027
RS	9	0.073852	0.843848	625.800309	0.011032	0.009752
RS	10	0.084870	1.042786	532.167482	0.009382	0.008368
RS	11	0.096587	1.042786	559.553830	0.009865	0.008855
RS	12	0.109045	1.418693	432.873933	0.007631	0.006905
RS	13	0.122294	1.418693	456.061261	0.008040	0.007328
RS	14	0.136382	1.942842	351.154708	0.006191	0.005716
RS	15	0.151363	1.942842	370.604007	0.006534	0.006054
RS	16	0.167293	2.521882	301.481752	0.005315	0.004968
RS	17	0.184233	2.521882	318.523244	0.005615	0.005239
RS	18	0.202246	2.855156	297.255953	0.005240	0.004914
RS	19	0.221402	2.855156	314.080266	0.005537	0.005192
RS	20	0.241771	2.753378	343.936123	0.006063	0.005722
RS	21	0.263431	2.753378	362.993520	0.006399	0.006079
RS	22	0.286463	2.348472	448.601628	0.007909	0.007583
RS	23	0.310956	2.348472	472.245058	0.008325	0.008075
RS	24	0.337000	1.875509	621.180589	0.010951	0.010728
RS	25	0.364695	1.875509	651.056877	0.011478	0.011389
RS	26	0.394146	1.473250	865.918676	0.015266	0.015284
RS	27	0.425463	1.473250	901.598700	0.015895	0.016102
RS	28	0.458764	1.180328	1166.683978	0.020568	0.020987
RS	29	0.494176	1.180328	1203.982517	0.021226	0.021866
RS	30	0.531833	0.988129	1476.476782	0.026029	0.026954
RS	31	0.571875	0.988129	1507.421976	0.026575	0.027705
RS	32	0.614456	0.874810	1728.795583	0.030478	0.031874
RS	33	0.659735	0.874810	1744.942726	0.030762	0.032298
RS	34	0.707884	0.820034	1869.064125	0.032951	0.034651
RS	35	0.759084	0.820034	1866.159241	0.032899	0.034650
RS	36	0.813529	0.808514	1881.339969	0.033167	0.034951
RS	37	0.871425	0.808514	1861.069403	0.032810	0.034567
RS	38	0.932989	0.828185	1790.772431	0.031570	0.033263
RS	39	0.998456	0.828185	1758.291400	0.030998	0.032621
RS	40	1.068071	0.868120	1642.001303	0.028948	0.030466
RS	41	1.142098	0.868120	1602.264317	0.028247	0.029692
RS	42	1.220817	0.917915	1474.430024	0.025993	0.027338
RS	43	1.304525	0.917915	1430.353987	0.025216	0.026505
RS	44	1.393538	0.967598	1312.119399	0.023132	0.024347
RS	45	1.488192	0.967598	1264.581551	0.022294	0.023480
RS	46	1.588845	1.008310	1164.838497	0.020535	0.021678
RS	47	1.695876	1.008310	1113.394657	0.019629	0.020765
RS	48	1.809691	1.034157	1032.148669	0.018196	0.019314
RS	49	1.930719	1.034157	975.907401	0.017205	0.018327
RS	50	2.059417	1.043564	908.154542	0.016010	0.017126
RS	51	2.196272	1.043564	846.607352	0.014925	0.016041
RS	52	2.341800	1.038864	785.951986	0.013856	0.014961
RS	53	2.496551	1.038864	719.673203	0.012687	0.013773
RS	54	2.661109	1.017864	665.103861	0.011725	0.012787
RS	55	2.836096	1.017864	595.075467	0.010491	0.011503
RS	56	3.022173	1.017864	526.618426	0.009284	0.010234
RS	57	3.220043	1.017864	460.637551	0.008121	0.008997
RS	58	3.430453	1.037223	391.307031	0.006899	0.007680
RS	59	3.654198	1.037223	335.049649	0.005907	0.006603
RS	60	3.892123	1.037223	282.962784	0.004988	0.005598
RS	61	4.145127	1.037223	235.504294	0.004152	0.004674
RS	62	4.414165	1.037223	192.980890	0.003402	0.003842
RS	63	4.700253	1.037223	624.864075	0.011016	0.012573
PA	4+25*2+4+6 0.196067130 0.053741006 4.700252981 0.332466969 0.844669780 0.906775081 0.843848184 1.042785577 1.418693405 1.942842368 2.521882346 2.855155932 2.753378148 2.348471588 1.875509254 1.473250049 1.180328185 0.988128837 0.874809680 0.820033897 0.808513702 0.828184644 0.868119523 0.917914772 0.967598393 1.008309716 1.034157155 1.043563874 1.038864393 1.017864277 1.037223102
[truncated: 9,995,220 more chars]
