# Supplementary material for: Recent speciation associated with range expansion and a shift to self-fertilization in North American Arabidopsis
Source: Nat Commun. 2022 Dec 8;13:7564. doi: 10.1038/s41467-022-35368-1 (PMC9732334; doi:10.1038/s41467-022-35368-1)
Supplement: Supplementary file 5 — Source Data [file 41467_2022_35368_MOESM5_ESM.zip › Source Data/SuppFig17-7_lyrMD2_29.psmc]

CC
CC	Brief Description of the file format:
CC	  CC  comments
CC	  MM  useful-messages
CC	  RD  round-of-iterations
CC	  LL  \log[P(sequence)]
CC	  QD  Q-before-opt Q-after-opt
CC	  TR  \theta_0 \rho_0
CC	  RS  k t_k \lambda_k \pi_k \sum_{l\not=k}A_{kl} A_{kk}
CC	  DC  begin end best-k t_k+\Delta_k max-prob
CC
MM	Version: 0.6.5-r67
MM	pattern:4+25*2+4+6, n:63, n_free_lambdas:28
MM	n_iterations:25, skip:1, max_t:5, theta/rho:5
MM	is_decoding:0
MM	n_seqs:13, sum_L:1062547, sum_n:178983
RD	0
LK	0.000000
QD	0.000000 -> 0.000000
RI	inf
TR	0.184460	0.036892
MT	5.000000
MM	C_pi: 1.000000, n_recomb: 38489.589836
RS	0	0.000000	1.000000	242.610561	0.006303	0.000000
RS	1	0.006440	1.000000	256.554999	0.006666	0.000000
RS	2	0.013294	1.000000	271.186950	0.007046	0.000000
RS	3	0.020590	1.000000	286.525227	0.007444	0.000000
RS	4	0.028356	1.000000	302.586962	0.007862	0.000000
RS	5	0.036622	1.000000	319.387202	0.008298	0.000000
RS	6	0.045421	1.000000	336.938462	0.008754	0.000000
RS	7	0.054785	1.000000	355.250230	0.009230	0.000000
RS	8	0.064753	1.000000	374.328411	0.009725	0.000000
RS	9	0.075363	1.000000	394.174721	0.010241	0.000000
RS	10	0.086656	1.000000	414.786021	0.010777	0.000000
RS	11	0.098677	1.000000	436.153599	0.011332	0.000000
RS	12	0.111471	1.000000	458.262381	0.011906	0.000000
RS	13	0.125090	1.000000	481.090097	0.012499	0.000000
RS	14	0.139585	1.000000	504.606387	0.013110	0.000000
RS	15	0.155014	1.000000	528.771859	0.013738	0.000000
RS	16	0.171437	1.000000	553.537108	0.014381	0.000000
RS	17	0.188917	1.000000	578.841694	0.015039	0.000000
RS	18	0.207523	1.000000	604.613116	0.015708	0.000000
RS	19	0.227327	1.000000	630.765769	0.016388	0.000000
RS	20	0.248406	1.000000	657.199936	0.017075	0.000000
RS	21	0.270843	1.000000	683.800812	0.017766	0.000000
RS	22	0.294725	1.000000	710.437620	0.018458	0.000000
RS	23	0.320144	1.000000	736.962833	0.019147	0.000000
RS	24	0.347201	1.000000	763.211555	0.019829	0.000000
RS	25	0.376000	1.000000	789.001118	0.020499	0.000000
RS	26	0.406654	1.000000	814.130934	0.021152	0.000000
RS	27	0.439282	1.000000	838.382683	0.021782	0.000000
RS	28	0.474011	1.000000	861.520880	0.022383	0.000000
RS	29	0.510976	1.000000	883.293922	0.022949	0.000000
RS	30	0.550322	1.000000	903.435660	0.023472	0.000000
RS	31	0.592202	1.000000	921.667580	0.023946	0.000000
RS	32	0.636779	1.000000	937.701672	0.024362	0.000000
RS	33	0.684227	1.000000	951.244026	0.024714	0.000000
RS	34	0.734730	1.000000	961.999222	0.024994	0.000000
RS	35	0.788485	1.000000	969.675544	0.025193	0.000000
RS	36	0.845702	1.000000	973.991006	0.025305	0.000000
RS	37	0.906604	1.000000	974.680189	0.025323	0.000000
RS	38	0.971428	1.000000	971.501791	0.025241	0.000000
RS	39	1.040426	1.000000	964.246812	0.025052	0.000000
RS	40	1.113868	1.000000	952.747160	0.024753	0.000000
RS	41	1.192040	1.000000	936.884487	0.024341	0.000000
RS	42	1.275245	1.000000	916.598935	0.023814	0.000000
RS	43	1.363809	1.000000	891.897432	0.023172	0.000000
RS	44	1.458076	1.000000	862.861136	0.022418	0.000000
RS	45	1.558414	1.000000	829.651533	0.021555	0.000000
RS	46	1.665214	1.000000	792.514705	0.020590	0.000000
RS	47	1.778891	1.000000	751.783240	0.019532	0.000000
RS	48	1.899889	1.000000	707.875312	0.018391	0.000000
RS	49	2.028679	1.000000	661.290489	0.017181	0.000000
RS	50	2.165763	1.000000	612.601959	0.015916	0.000000
RS	51	2.311675	1.000000	562.445023	0.014613	0.000000
RS	52	2.466983	1.000000	511.501880	0.013289	0.000000
RS	53	2.632293	1.000000	460.483015	0.011964	0.000000
RS	54	2.808249	1.000000	410.105741	0.010655	0.000000
RS	55	2.995536	1.000000	361.070764	0.009381	0.000000
RS	56	3.194884	1.000000	314.037867	0.008159	0.000000
RS	57	3.407070	1.000000	269.602085	0.007005	0.000000
RS	58	3.632920	1.000000	228.271841	0.005931	0.000000
RS	59	3.873315	1.000000	190.450551	0.004948	0.000000
RS	60	4.129191	1.000000	156.423123	0.004064	0.000000
RS	61	4.401545	1.000000	126.348483	0.003283	0.000000
RS	62	4.691438	1.000000	100.258870	0.002605	0.000000
RS	63	5.000000	1.000000	282.826652	0.007348	0.000000
PA	4+25*2+4+6 0.184460407 0.036892081 5.000000000 1.000000000 1.000000000 1.000000000 1.000000000 1.000000000 1.000000000 1.000000000 1.000000000 1.000000000 1.000000000 1.000000000 1.000000000 1.000000000 1.000000000 1.000000000 1.000000000 1.000000000 1.000000000 1.000000000 1.000000000 1.000000000 1.000000000 1.000000000 1.000000000 1.000000000 1.000000000 1.000000000 1.000000000
//
IT	4736
RD	1
LK	-430478.957843
QD	-609.002940 -> -380.532241
RI	0.0329927229
TR	0.187968	0.038276
MT	4.894032
MM	C_pi: 0.970091, n_recomb: 38734.993506
RS	0	0.000000	0.349699	690.165889	0.017818	0.002238
RS	1	0.006404	0.349699	720.709742	0.018606	0.012368
RS	2	0.013219	0.349699	751.701149	0.019406	0.020951
RS	3	0.020470	0.349699	783.023010	0.020215	0.021605
RS	4	0.028185	0.465219	614.060913	0.015853	0.018744
RS	5	0.036395	0.465219	641.701289	0.016566	0.016847
RS	6	0.045130	0.601521	519.204821	0.013404	0.015727
RS	7	0.054425	0.601521	543.817111	0.014039	0.014676
RS	8	0.064315	0.751627	456.177500	0.011777	0.013617
RS	9	0.074838	0.751627	478.529637	0.012354	0.012632
RS	10	0.086035	0.901178	418.841281	0.010813	0.011768
RS	11	0.097950	0.901178	439.729691	0.011352	0.010995
RS	12	0.110627	1.037998	400.858201	0.010349	0.010277
RS	13	0.124117	1.037998	420.960651	0.010868	0.009643
RS	14	0.138470	1.148396	399.519492	0.010314	0.009144
RS	15	0.153742	1.148396	419.438123	0.010828	0.008794
RS	16	0.169993	1.224387	412.857153	0.010659	0.008576
RS	17	0.187285	1.224387	433.089724	0.011181	0.008472
RS	18	0.205683	1.266486	438.928350	0.011332	0.008475
RS	19	0.225261	1.266486	459.825123	0.011871	0.008587
RS	20	0.246091	1.277802	477.011538	0.012315	0.008822
RS	21	0.268257	1.277802	498.773839	0.012877	0.009197
RS	22	0.291841	1.263722	526.692722	0.013597	0.009729
RS	23	0.316936	1.263722	549.327481	0.014182	0.010431
RS	24	0.343638	1.231852	586.835421	0.015150	0.011308
RS	25	0.372051	1.231852	610.072467	0.015750	0.012360
RS	26	0.402283	1.190491	654.992543	0.016910	0.013575
RS	27	0.434451	1.190491	678.204104	0.017509	0.014936
RS	28	0.468679	1.146704	727.358705	0.018778	0.016415
RS	29	0.505100	1.146704	749.522370	0.019350	0.017974
RS	30	0.543852	1.105587	798.911636	0.020625	0.019572
RS	31	0.585087	1.105587	818.643450	0.021134	0.021156
RS	32	0.628963	1.070284	863.845712	0.022301	0.022676
RS	33	0.675649	1.070284	879.518453	0.022706	0.024082
RS	34	0.725324	1.042225	916.385365	0.023658	0.025328
RS	35	0.778181	1.042225	926.316885	0.023914	0.026377
RS	36	0.834423	1.021533	951.641119	0.024568	0.027201
RS	37	0.894267	1.021533	954.307853	0.024637	0.027780
RS	38	0.957944	1.007455	966.234789	0.024945	0.028106
RS	39	1.025699	1.007455	960.460482	0.024796	0.028182
RS	40	1.097793	0.998705	958.579804	0.024747	0.028020
RS	41	1.174504	0.998705	943.665819	0.024362	0.027637
RS	42	1.256129	0.993818	928.718278	0.023976	0.027054
RS	43	1.342980	0.993818	904.520107	0.023351	0.026296
RS	44	1.435395	0.991446	877.967732	0.022666	0.025385
RS	45	1.533727	0.991446	844.942406	0.021813	0.024342
RS	46	1.638357	0.990483	808.688651	0.020877	0.023189
RS	47	1.749689	0.990483	767.919663	0.019825	0.021946
RS	48	1.868150	0.990092	724.178248	0.018696	0.020630
RS	49	1.994198	0.990092	677.366307	0.017487	0.019259
RS	50	2.128319	0.989722	628.589842	0.016228	0.017849
RS	51	2.271029	0.989722	577.990611	0.014922	0.016414
RS	52	2.422879	0.989093	526.826206	0.013601	0.014969
RS	53	2.584454	0.989093	475.107975	0.012266	0.013528
RS	54	2.756377	0.987583	424.541697	0.010960	0.012108
RS	55	2.939310	0.987583	374.474859	0.009668	0.010722
RS	56	3.133959	0.987583	326.368313	0.008426	0.009387
RS	57	3.341075	0.987583	280.829174	0.007250	0.008118
RS	58	3.561454	0.988764	238.127861	0.006148	0.006927
RS	59	3.795948	0.988764	199.287406	0.005145	0.005827
RS	60	4.045460	0.988764	164.236764	0.004240	0.004826
RS	61	4.310951	0.988764	133.153970	0.003438	0.003932
RS	62	4.593446	0.988764	106.090392	0.002739	0.003147
RS	63	4.894032	0.988764	304.625642	0.007864	0.009146
PA	4+25*2+4+6 0.187967605 0.038276481 4.894032478 0.349699020 0.465218782 0.601521492 0.751627445 0.901178360 1.037998199 1.148396015 1.224387169 1.266485691 1.277802467 1.263722420 1.231852055 1.190490723 1.146704197 1.105586529 1.070283890 1.042225361 1.021533012 1.007454872 0.998704910 0.993818283 0.991446495 0.990483284 0.990092278 0.989721775 0.989092827 0.987583160 0.988763750
//
IT	4940
RD	2
LK	-430111.128853
QD	-394.709804 -> -306.156892
RI	0.0462440083
TR	0.189968	0.039653
MT	4.807749
MM	C_pi: 0.932470, n_recomb: 38574.365002
RS	0	0.000000	0.234317	1016.600628	0.026354	0.003008
RS	1	0.006375	0.234317	1051.612777	0.027262	0.014369
RS	2	0.013156	0.234317	1085.895196	0.028151	0.023567
RS	3	0.020370	0.234317	1119.173084	0.029013	0.025909
RS	4	0.028044	0.330548	820.145559	0.021261	0.019300
RS	5	0.036206	0.330548	850.624168	0.022052	0.019608
RS	6	0.044889	0.471249	620.401752	0.016083	0.015550
RS	7	0.054126	0.471249	646.862012	0.016769	0.015802
RS	8	0.063951	0.650840	489.211218	0.012682	0.012727
RS	9	0.074403	0.650840	511.955834	0.013272	0.012741
RS	10	0.085521	0.856756	407.454284	0.010563	0.010603
RS	11	0.097348	0.856756	427.402819	0.011080	0.010518
RS	12	0.109929	1.071342	358.768953	0.009301	0.008997
RS	13	0.123312	1.071342	376.855815	0.009770	0.008853
RS	14	0.137548	1.263290	335.796928	0.008705	0.007916
RS	15	0.152692	1.263290	352.921873	0.009149	0.007895
RS	16	0.168801	1.406080	333.225521	0.008639	0.007441
RS	17	0.185937	1.406080	350.161358	0.009078	0.007528
RS	18	0.204165	1.489084	347.309822	0.009004	0.007415
RS	19	0.223555	1.489084	364.663972	0.009454	0.007617
RS	20	0.244182	1.510385	377.210758	0.009779	0.007833
RS	21	0.266123	1.510385	395.464721	0.010252	0.008220
RS	22	0.289464	1.478067	423.198822	0.010971	0.008825
RS	23	0.314292	1.478067	442.665858	0.011476	0.009475
RS	24	0.340703	1.409306	484.874782	0.012570	0.010528
RS	25	0.368797	1.409306	505.573202	0.013106	0.011475
RS	26	0.398683	1.323871	560.053649	0.014519	0.012981
RS	27	0.430474	1.323871	581.552637	0.015076	0.014195
RS	28	0.464291	1.237586	644.378439	0.016705	0.016074
RS	29	0.500265	1.237586	665.690908	0.017257	0.017453
RS	30	0.538531	1.160437	731.266169	0.018957	0.019529
RS	31	0.579237	1.160437	750.853763	0.019465	0.020905
RS	32	0.622538	1.097361	812.523259	0.021064	0.022917
RS	33	0.668600	1.097361	828.462066	0.021477	0.024097
RS	34	0.717598	1.049624	879.805735	0.022808	0.025776
RS	35	0.769719	1.049624	890.091453	0.023075	0.026597
RS	36	0.825163	1.016229	926.270346	0.024013	0.027742
RS	37	0.884142	1.016229	929.161793	0.024088	0.028106
RS	38	0.946881	0.994968	947.766040	0.024570	0.028624
RS	39	1.013619	0.994968	942.047850	0.024422	0.028513
RS	40	1.084612	0.983042	943.204622	0.024452	0.028432
RS	41	1.160130	0.983042	928.299718	0.024065	0.027901
RS	42	1.240463	0.977605	913.951651	0.023693	0.027328
RS	43	1.325917	0.977605	889.912967	0.023070	0.026463
RS	44	1.416819	0.976174	862.835227	0.022368	0.025528
RS	45	1.513515	0.976174	830.295814	0.021525	0.024417
RS	46	1.616376	0.976768	793.437917	0.020569	0.023237
RS	47	1.725795	0.976768	753.564426	0.019535	0.021957
RS	48	1.842188	0.977917	709.757404	0.018400	0.020626
RS	49	1.966002	0.977917	664.211436	0.017219	0.019242
RS	50	2.097709	0.978679	616.085240	0.015971	0.017834
RS	51	2.237812	0.978679	566.977508	0.014698	0.016400
RS	52	2.386846	0.978608	517.021333	0.013403	0.014969
RS	53	2.545382	0.978608	466.820844	0.012102	0.013535
RS	54	2.714024	0.976895	417.778389	0.010830	0.012140
RS	55	2.893416	0.976895	369.042214	0.009567	0.010760
RS	56	3.084245	0.976895	322.151734	0.008351	0.009431
RS	57	3.287240	0.976895	277.697010	0.007199	0.008167
RS	58	3.503175	0.981060	235.298997	0.006100	0.006974
RS	59	3.732876	0.981060	197.497033	0.005120	0.005880
RS	60	3.977220	0.981060	163.282928	0.004233	0.004884
RS	61	4.237141	0.981060	132.844168	0.003444	0.003991
RS	62	4.513632	0.981060	106.248032	0.002754	0.003205
RS	63	4.807749	0.981060	310.192566	0.008041	0.009469
PA	4+25*2+4+6 0.189967877 0.039652564 4.807749028 0.234316546 0.330548261 0.471248752 0.650839969 0.856755679 1.071342155 1.263290267 1.406079594 1.489083557 1.510384656 1.478066627 1.409306073 1.323870516 1.237585537 1.160436938 1.097361079 1.049623531 1.016229292 0.994968225 0.983041631 0.977605339 0.976174444 0.976767714 0.977917197 0.978678706 0.978608354 0.976895243 0.981060190
//
IT	4119
RD	3
LK	-429961.046701
QD	-324.776344 -> -277.882995
RI	0.0557809559
TR	0.190522	0.040818
MT	4.758708
MM	C_pi: 0.914358, n_recomb: 38929.856382
RS	0	0.000000	0.202780	1179.737561	0.030304	0.003342
RS	1	0.006358	0.202780	1214.971853	0.031209	0.015189
RS	2	0.013120	0.202780	1248.698904	0.032076	0.024407
RS	3	0.020312	0.202780	1280.570305	0.032894	0.027362
RS	4	0.027962	0.279821	954.713825	0.024524	0.020098
RS	5	0.036098	0.279821	985.578356	0.025317	0.021241
RS	6	0.044751	0.413213	691.333595	0.017758	0.015814
RS	7	0.053954	0.413213	718.725019	0.018462	0.016640
RS	8	0.063742	0.598759	516.915699	0.013278	0.012557
RS	9	0.074153	0.598759	540.125196	0.013874	0.013005
RS	10	0.085226	0.831495	407.065607	0.010456	0.010172
RS	11	0.097003	0.831495	426.772052	0.010963	0.010383
RS	12	0.109528	1.096773	339.557735	0.008722	0.008398
RS	13	0.122850	1.096773	356.749083	0.009164	0.008469
RS	14	0.137019	1.352424	304.116801	0.007812	0.007264
RS	15	0.152088	1.352424	319.856516	0.008216	0.007383
RS	16	0.168116	1.554621	292.687925	0.007518	0.006771
RS	17	0.185163	1.554621	307.905193	0.007909	0.006936
RS	18	0.203293	1.677673	300.082800	0.007708	0.006735
RS	19	0.222577	1.677673	315.527043	0.008105	0.006966
RS	20	0.243086	1.709536	325.384734	0.008358	0.007157
RS	21	0.264900	1.709536	341.702706	0.008777	0.007529
RS	22	0.288100	1.658630	369.472033	0.009491	0.008175
RS	23	0.312776	1.658630	387.177465	0.009946	0.008770
RS	24	0.339020	1.552793	432.729527	0.011116	0.009941
RS	25	0.366933	1.552793	452.049263	0.011612	0.010798
RS	26	0.396620	1.425081	513.497775	0.013190	0.012511
RS	27	0.428195	1.425081	534.155430	0.013721	0.013608
RS	28	0.461778	1.300580	607.249476	0.015599	0.015784
RS	29	0.497496	1.300580	628.284260	0.016139	0.017029
RS	30	0.535485	1.193341	706.241145	0.018141	0.019463
RS	31	0.575889	1.193341	725.970861	0.018648	0.020697
RS	32	0.618862	1.108871	800.199077	0.020555	0.023075
RS	33	0.664567	1.108871	816.422028	0.020972	0.024112
RS	34	0.713178	1.047308	878.414524	0.022564	0.026104
RS	35	0.764880	1.047308	888.831868	0.022832	0.026788
RS	36	0.819869	1.006038	932.245239	0.023947	0.028147
RS	37	0.878355	1.006038	934.939389	0.024016	0.028389
RS	38	0.940558	0.981289	956.919475	0.024581	0.029010
RS	39	1.006717	0.981289	950.687372	0.024421	0.028800
RS	40	1.077082	0.968890	951.986457	0.024454	0.028733
RS	41	1.151921	0.968890	936.420847	0.024054	0.028129
RS	42	1.231518	0.964843	920.223184	0.023638	0.027517
RS	43	1.316176	0.964843	895.606585	0.023006	0.026606
RS	44	1.406217	0.965748	865.970539	0.022244	0.025615
RS	45	1.501982	0.965748	833.126582	0.021401	0.024484
RS	46	1.603836	0.968922	793.966557	0.020395	0.023255
RS	47	1.712166	0.968922	754.151188	0.019372	0.021974
RS	48	1.827384	0.972387	708.821526	0.018208	0.020616
RS	49	1.949927	0.972387	663.666867	0.017048	0.019244
RS	50	2.080261	0.974888	614.901324	0.015795	0.017829
RS	51	2.218882	0.974888	566.393557	0.014549	0.016412
RS	52	2.366317	0.975868	516.484665	0.013267	0.014990
RS	53	2.523125	0.975868	466.924615	0.011994	0.013574
RS	54	2.689904	0.974526	418.304779	0.010745	0.012197
RS	55	2.867286	0.974526	370.090861	0.009507	0.010829
RS	56	3.055946	0.974526	323.623163	0.008313	0.009510
RS	57	3.256601	0.974526	279.488040	0.007179	0.008253
RS	58	3.470014	0.982642	236.447825	0.006074	0.007045
RS	59	3.696995	0.982642	199.090369	0.005114	0.005959
RS	60	3.938409	0.982642	165.163301	0.004243	0.004967
RS	61	4.195171	0.982642	134.869886	0.003464	0.004074
RS	62	4.468258	0.982642	108.297455	0.002782	0.003286
RS	63	4.758708	0.982642	321.571492	0.008260	0.009884
PA	4+25*2+4+6 0.190522249 0.040817635 4.758707582 0.202780294 0.279821213 0.413212731 0.598759166 0.831495270 1.096772554 1.352423784 1.554621103 1.677672936 1.709536441 1.658630003 1.552792870 1.425080877 1.300580390 1.193340715 1.108870762 1.047307720 1.006037935 0.981288997 0.968889576 0.964842850 0.965747776 0.968921769 0.972387259 0.974887942 0.975867796 0.974525733 0.982641901
//
IT	3860
RD	4
LK	-429876.329795
QD	-293.128612 -> -260.613184
RI	0.0586113524
TR	0.189968	0.041754
MT	4.742933
MM	C_pi: 0.911124, n_recomb: 39668.259558
RS	0	0.000000	0.195204	1246.515618	0.031424	0.003488
RS	1	0.006353	0.195204	1282.109920	0.032321	0.015462
RS	2	0.013109	0.195204	1315.923242	0.033173	0.024461
RS	3	0.020294	0.195204	1347.581533	0.033971	0.027469
RS	4	0.027935	0.256386	1053.357061	0.026554	0.020879
RS	5	0.036063	0.256386	1084.420751	0.027337	0.022323
RS	6	0.044706	0.381845	752.445127	0.018968	0.016245
RS	7	0.053898	0.381845	780.769126	0.019682	0.017342
RS	8	0.063675	0.566279	547.855550	0.013811	0.012672
RS	9	0.074072	0.566279	571.852919	0.014416	0.013343
RS	10	0.085130	0.812776	416.686441	0.010504	0.010051
RS	11	0.096891	0.812776	436.700609	0.011009	0.010416
RS	12	0.109398	1.113430	334.517632	0.008433	0.008104
RS	13	0.122700	1.113430	351.510199	0.008861	0.008286
RS	14	0.136847	1.420804	289.658955	0.007302	0.006883
RS	15	0.151893	1.420804	304.810681	0.007684	0.007074
RS	16	0.167895	1.677018	271.815204	0.006852	0.006338
RS	17	0.184913	1.677018	286.175994	0.007214	0.006538
RS	18	0.203012	1.840219	274.538279	0.006921	0.006264
RS	19	0.222261	1.840219	288.963564	0.007285	0.006501
RS	20	0.242732	1.884726	296.809998	0.007482	0.006662
RS	21	0.264504	1.884726	312.070604	0.007867	0.007014
RS	22	0.287660	1.816953	340.024508	0.008572	0.007678
RS	23	0.312286	1.816953	356.791148	0.008994	0.008224
RS	24	0.338476	1.675806	405.309469	0.010217	0.009472
RS	25	0.366330	1.675806	423.980457	0.010688	0.010257
RS	26	0.395954	1.508745	491.592877	0.012393	0.012119
RS	27	0.427460	1.508745	512.022977	0.012908	0.013128
RS	28	0.460967	1.350211	594.308409	0.014982	0.015527
RS	29	0.496602	1.350211	615.552259	0.015518	0.016675
RS	30	0.534501	1.217571	704.680560	0.017764	0.019386
RS	31	0.574808	1.217571	724.905600	0.018274	0.020523
RS	32	0.617675	1.116098	810.418760	0.020430	0.023186
RS	33	0.663266	1.116098	827.138278	0.020851	0.024130
RS	34	0.711752	1.044323	898.450010	0.022649	0.026359
RS	35	0.763319	1.044323	909.067784	0.022917	0.026961
RS	36	0.818162	0.997884	958.338515	0.024159	0.028470
RS	37	0.876488	0.997884	960.770163	0.024220	0.028642
RS	38	0.938519	0.971543	984.744961	0.024825	0.029318
RS	39	1.004491	0.971543	977.820843	0.024650	0.029055
RS	40	1.074654	0.959944	977.952852	0.024653	0.028966
RS	41	1.149274	0.959944	961.456219	0.024237	0.028327
RS	42	1.228635	0.958136	942.227464	0.023753	0.027654
RS	43	1.313036	0.958136	916.680051	0.023109	0.026728
RS	44	1.402800	0.961955	883.443599	0.022271	0.025667
RS	45	1.498265	0.961955	849.857558	0.021424	0.024537
RS	46	1.599795	0.968122	807.460994	0.020355	0.023253
RS	47	1.707775	0.968122	767.176587	0.019340	0.021987
RS	48	1.822614	0.974216	719.449573	0.018137	0.020597
RS	49	1.944748	0.974216	674.072260	0.016993	0.019247
RS	50	2.074641	0.978704	623.816900	0.015726	0.017823
RS	51	2.212786	0.978704	575.224923	0.014501	0.016431
RS	52	2.359706	0.980940	524.526249	0.013223	0.015017
RS	53	2.515959	0.980940	474.882162	0.011971	0.013623
RS	54	2.682138	0.980231	425.841330	0.010735	0.012260
RS	55	2.858874	0.980231	377.432624	0.009515	0.010908
RS	56	3.046836	0.980231	330.675148	0.008336	0.009600
RS	57	3.246739	0.980231	286.163724	0.007214	0.008351
RS	58	3.459342	0.992901	241.644200	0.006092	0.007120
RS	59	3.685449	0.992901	204.157674	0.005147	0.006045
RS	60	3.925920	0.992901	169.982216	0.004285	0.005057
RS	61	4.181667	0.992901	139.343306	0.003513	0.004166
RS	62	4.453661	0.992901	112.352916	0.002832	0.003374
RS	63	4.742933	0.992901	339.432442	0.008557	0.010335
PA	4+25*2+4+6 0.189968019 0.041754285 4.742932600 0.195203997 0.256385717 0.381845074 0.566278978 0.812776286 1.113429659 1.420803617 1.677018441 1.840218621 1.884726364 1.816952834 1.675806319 1.508744798 1.350210649 1.217570974 1.116097728 1.044323209 0.997884437 0.971543262 0.959944282 0.958135907 0.961955062 0.968122478 0.974216207 0.978704466 0.980939660 0.980230733 0.992900616
//
IT	4092
RD	5
LK	-429815.028459
QD	-273.382477 -> -247.203783
RI	0.0577287863
TR	0.188679	0.042505
MT	4.751319
MM	C_pi: 0.916356, n_recomb: 40595.273807
RS	0	0.000000	0.196629	1266.561419	0.031200	0.003547
RS	1	0.006355	0.196629	1303.063530	0.032099	0.015476
RS	2	0.013115	0.196629	1337.792038	0.032954	0.024176
RS	3	0.020304	0.196629	1370.367626	0.033757	0.027015
RS	4	0.027950	0.244299	1131.660953	0.027877	0.021569
RS	5	0.036081	0.244299	1163.163258	0.028653	0.023076
RS	6	0.044730	0.362711	808.422760	0.019914	0.016703
RS	7	0.053928	0.362711	837.767850	0.020637	0.017933
RS	8	0.063711	0.543443	581.249004	0.014318	0.012900
RS	9	0.074115	0.543443	606.237280	0.014934	0.013697
RS	10	0.085181	0.796782	432.204964	0.010647	0.010071
RS	11	0.096950	0.796782	452.838221	0.011155	0.010530
RS	12	0.109467	1.123014	337.122968	0.008304	0.007960
RS	13	0.122780	1.123014	354.293293	0.008727	0.008212
RS	14	0.136938	1.473365	284.036314	0.006997	0.006645
RS	15	0.151997	1.473365	299.017761	0.007366	0.006878
RS	16	0.168012	1.779358	260.745157	0.006423	0.006036
RS	17	0.185046	1.779358	274.693387	0.006767	0.006256
RS	18	0.203162	1.983178	259.633513	0.006396	0.005914
RS	19	0.222429	1.983178	273.495296	0.006737	0.006152
RS	20	0.242921	2.042916	279.546844	0.006886	0.006279
RS	21	0.264715	2.042916	294.198578	0.007247	0.006611
RS	22	0.287894	1.960695	322.304675	0.007939	0.007278
RS	23	0.312546	1.960695	338.552345	0.008340	0.007785
RS	24	0.338765	1.786416	389.734247	0.009600	0.009082
RS	25	0.366651	1.786416	408.129183	0.010054	0.009810
RS	26	0.396308	1.582716	481.378185	0.011858	0.011781
RS	27	0.427851	1.582716	501.896747	0.012363	0.012721
RS	28	0.461398	1.393428	592.720005	0.014601	0.015294
RS	29	0.497077	1.393428	614.431256	0.015136	0.016370
RS	30	0.535024	1.238701	714.045151	0.017589	0.019303
RS	31	0.575383	1.238701	734.967083	0.018105	0.020372
RS	32	0.618306	1.123076	831.083907	0.020472	0.023265
RS	33	0.663958	1.123076	848.442730	0.020900	0.024150
RS	34	0.712511	1.043257	928.388776	0.022869	0.026568
RS	35	0.764149	1.043257	939.289434	0.023138	0.027120
RS	36	0.819070	0.993146	993.712485	0.024479	0.028739
RS	37	0.877481	0.993146	995.910006	0.024533	0.028872
RS	38	0.939604	0.966170	1021.174376	0.025155	0.029573
RS	39	1.005675	0.966170	1013.545837	0.024967	0.029282
RS	40	1.075945	0.955954	1011.855105	0.024925	0.029154
RS	41	1.150682	0.955954	994.385125	0.024495	0.028501
RS	42	1.230168	0.956732	971.563599	0.023933	0.027756
RS	43	1.314706	0.956732	945.012810	0.023279	0.026830
RS	44	1.404617	0.963683	907.713550	0.022360	0.025696
RS	45	1.500242	0.963683	873.272053	0.021512	0.024578
RS	46	1.601944	0.972990	827.248541	0.020378	0.023238
RS	47	1.710110	0.972990	786.327906	0.019370	0.021994
RS	48	1.825150	0.981822	735.844650	0.018126	0.020571
RS	49	1.947502	0.981822	690.017002	0.016997	0.019249
RS	50	2.077629	0.988386	637.913454	0.015714	0.017816
RS	51	2.216027	0.988386	588.953109	0.014508	0.016452
RS	52	2.363221	0.991953	537.093516	0.013230	0.015043
RS	53	2.519769	0.991953	487.039015	0.011997	0.013673
RS	54	2.686267	0.991986	437.182218	0.010769	0.012323
RS	55	2.863346	0.991986	388.235223	0.009564	0.010988
RS	56	3.051679	0.991986	340.837924	0.008396	0.009693
RS	57	3.251982	0.991986	295.600264	0.007282	0.008451
RS	58	3.465015	1.009607	249.124051	0.006137	0.007194
RS	59	3.691587	1.009607	211.218014	0.005203	0.006130
RS	60	3.932559	1.009607	176.517352	0.004348	0.005148
RS	61	4.188846	1.009607	145.273715	0.003579	0.004258
RS	62	4.461421	1.009607	117.626889	0.002898	0.003464
RS	63	4.751319	1.009607	361.600281	0.008907	0.010801
PA	4+25*2+4+6 0.188679068 0.042504972 4.751318637 0.196628873 0.244298929 0.362710870 0.543443145 0.796781605 1.123014441 1.473365476 1.779357931 1.983177537 2.042915970 1.960694837 1.786415904 1.582716136 1.393428422 1.238700715 1.123075893 1.043256553 0.993145662 0.966170223 0.955954188 0.956732388 0.963682511 0.972989976 0.981821813 0.988386264 0.991953149 0.991985755 1.009607017
//
IT	4149
RD	6
LK	-429764.588972
QD	-258.469476 -> -235.848572
RI	0.0553433872
TR	0.186950	0.043119
MT	4.775678
MM	C_pi: 0.926135, n_recomb: 41601.490820
RS	0	0.000000	0.201860	1265.889930	0.030429	0.003562
RS	1	0.006364	0.201860	1303.546891	0.031334	0.015367
RS	2	0.013133	0.201860	1339.561122	0.032200	0.023760
RS	3	0.020332	0.201860	1373.556879	0.033017	0.026368
RS	4	0.027990	0.237809	1196.350554	0.028757	0.022147
RS	5	0.036135	0.237809	1228.529987	0.029531	0.023611
RS	6	0.044799	0.350270	859.909626	0.020670	0.017131
RS	7	0.054014	0.350270	890.325230	0.021401	0.018423
RS	8	0.063815	0.526344	615.441181	0.014794	0.013164
RS	9	0.074240	0.526344	641.514829	0.015420	0.014042
RS	10	0.085328	0.782513	450.852930	0.010837	0.010160
RS	11	0.097123	0.782513	472.268884	0.011352	0.010685
RS	12	0.109667	1.127591	343.868035	0.008266	0.007898
RS	13	0.123010	1.127591	361.420090	0.008688	0.008198
RS	14	0.137202	1.514204	283.146737	0.006806	0.006490
RS	15	0.152298	1.514204	298.183803	0.007168	0.006750
RS	16	0.168354	1.866376	254.875375	0.006127	0.005815
RS	17	0.185431	1.866376	268.649646	0.006458	0.006046
RS	18	0.203596	2.111242	250.331640	0.006017	0.005641
RS	19	0.222916	2.111242	263.873088	0.006343	0.005878
RS	20	0.243466	2.188780	268.188822	0.006447	0.005969
RS	21	0.265324	2.188780	282.468529	0.006790	0.006284
RS	22	0.288573	2.094568	310.617141	0.007466	0.006945
RS	23	0.313301	2.094568	326.562885	0.007850	0.007419
RS	24	0.339603	1.889191	380.093597	0.009137	0.008747
RS	25	0.367579	1.889191	398.398372	0.009577	0.009429
RS	26	0.397335	1.651048	476.795480	0.011461	0.011481
RS	27	0.428985	1.651048	497.553720	0.011960	0.012368
RS	28	0.462649	1.433425	596.338397	0.014335	0.015078
RS	29	0.498456	1.433425	618.638479	0.014871	0.016101
RS	30	0.536541	1.258897	728.163221	0.017503	0.019216
RS	31	0.577050	1.258897	749.881152	0.018025	0.020238
RS	32	0.620136	1.130974	856.075325	0.020578	0.023322
RS	33	0.665965	1.130974	874.154491	0.021013	0.024168
RS	34	0.714710	1.044427	962.260728	0.023130	0.026742
RS	35	0.766557	1.044427	973.509406	0.023401	0.027263
RS	36	0.821704	0.991483	1032.644281	0.024822	0.028969
RS	37	0.880360	0.991483	1034.662303	0.024871	0.029079
RS	38	0.942749	0.964354	1060.815034	0.025499	0.029791
RS	39	1.009109	0.964354	1052.534670	0.025300	0.029486
RS	40	1.079691	0.955765	1048.688230	0.025208	0.029311
RS	41	1.154765	0.955765	1030.299705	0.024766	0.028654
RS	42	1.234617	0.959243	1003.639768	0.024125	0.027835
RS	43	1.319551	0.959243	976.137117	0.023464	0.026916
RS	44	1.409889	0.969374	934.611911	0.022466	0.025709
RS	45	1.505977	0.969374	899.349492	0.021618	0.024609
RS	46	1.608180	0.981844	849.590348	0.020422	0.023214
RS	47	1.716886	0.981844	808.036080	0.019423	0.021995
RS	48	1.832511	0.993428	754.704436	0.018141	0.020542
RS	49	1.955494	0.993428	708.388113	0.017028	0.019249
RS	50	2.086303	1.002079	654.334883	0.015729	0.017807
RS	51	2.225437	1.002079	604.926260	0.014541	0.016472
RS	52	2.373425	1.006988	551.783147	0.013264	0.015069
RS	53	2.530831	1.006988	501.203442	0.012048	0.013723
RS	54	2.698254	1.007792	450.379838	0.010826	0.012384
RS	55	2.876332	1.007792	400.757988	0.009633	0.011066
RS	56	3.065743	1.007792	352.575576	0.008475	0.009783
RS	57	3.267207	1.007792	306.460803	0.007367	0.008550
RS	58	3.481492	1.030629	257.770489	0.006196	0.007264
RS	59	3.709414	1.030629	219.319912	0.005272	0.006212
RS	60	3.951841	1.030629	183.971396	0.004422	0.005236
RS	61	4.209696	1.030629	152.004636	0.003654	0.004348
RS	62	4.483960	1.030629	123.588925	0.002971	0.003552
RS	63	4.775678	1.030629	386.515836	0.009291	0.011268
PA	4+25*2+4+6 0.186950141 0.043119415 4.775678425 0.201860397 0.237808528 0.350270287 0.526344455 0.782513143 1.127590782 1.514203617 1.866376397 2.111241614 2.188779535 2.094567772 1.889190834 1.651047990 1.433424959 1.258896511 1.130973806 1.044426587 0.991483436 0.964354120 0.955765473 0.959243343 0.969374121 0.981844146 0.993428193 1.002079394 1.006987931 1.007792047 1.030629164
//
IT	3985
RD	7
LK	-429720.532061
QD	-246.103174 -> -225.871999
RI	0.0525397578
TR	0.184984	0.043639
MT	4.809964
MM	C_pi: 0.938309, n_recomb: 42634.661364
RS	0	0.000000	0.208705	1257.101664	0.029485	0.003554
RS	1	0.006376	0.208705	1295.947121	0.030397	0.015204
RS	2	0.013158	0.208705	1333.323608	0.031273	0.023312
RS	3	0.020373	0.208705	1368.862741	0.032107	0.025692
RS	4	0.028047	0.234448	1250.876690	0.029339	0.022615
RS	5	0.036211	0.234448	1283.910029	0.030114	0.023991
RS	6	0.044896	0.341993	906.925251	0.021272	0.017506
RS	7	0.054134	0.341993	938.427027	0.022011	0.018824
RS	8	0.063961	0.513158	649.282455	0.015229	0.013431
RS	9	0.074415	0.513158	676.472331	0.015867	0.014365
RS	10	0.085535	0.769707	471.064074	0.011049	0.010284
RS	11	0.097364	0.769707	493.345620	0.011571	0.010858
RS	12	0.109947	1.128789	352.941079	0.008278	0.007886
RS	13	0.123333	1.128789	370.989274	0.008702	0.008222
RS	14	0.137572	1.546296	284.967417	0.006684	0.006386
RS	15	0.152719	1.546296	300.189674	0.007041	0.006668
RS	16	0.168832	1.941439	251.990337	0.005910	0.005646
RS	17	0.185971	1.941439	265.727868	0.006233	0.005886
RS	18	0.204204	2.227574	244.240954	0.005729	0.005422
RS	19	0.223599	2.227574	257.601269	0.006042	0.005656
RS	20	0.244231	2.325244	260.192038	0.006103	0.005711
RS	21	0.266178	2.325244	274.233324	0.006432	0.006012
RS	22	0.289525	2.221355	302.296105	0.007090	0.006660
RS	23	0.314360	2.221355	318.057957	0.007460	0.007107
RS	24	0.340778	1.986676	373.631110	0.008764	0.008453
RS	25	0.368881	1.986676	391.939793	0.009193	0.009097
RS	26	0.398776	1.715807	475.029106	0.011142	0.011210
RS	27	0.430576	1.715807	496.096069	0.011636	0.012055
RS	28	0.464404	1.471635	602.305457	0.014127	0.014877
RS	29	0.500389	1.471635	625.245638	0.014665	0.015859
RS	30	0.538668	1.278917	744.156735	0.017454	0.019126
RS	31	0.579388	1.278917	766.715074	0.017983	0.020113
RS	32	0.622704	1.139937	882.536406	0.020700	0.023361
RS	33	0.668782	1.139937	901.381409	0.021142	0.024181
RS	34	0.717797	1.047491	997.283204	0.023391	0.026888
RS	35	0.769937	1.047491	1008.930526	0.023665	0.027390
RS	36	0.825402	0.992198	1072.483703	0.025155	0.029168
RS	37	0.884403	0.992198	1074.381885	0.025200	0.029264
RS	38	0.947166	0.965146	1101.195492	0.025829	0.029979
RS	39	1.013930	0.965146	1092.336227	0.025621	0.029668
RS	40	1.084951	0.958262	1086.178281	0.025476	0.029443
RS	41	1.160501	0.958262	1066.957420	0.025026	0.028789
RS	42	1.240867	0.964437	1036.381558	0.024308	0.027897
RS	43	1.326356	0.964437	1008.018356	0.023643	0.026990
RS	44	1.417297	0.977714	962.254570	0.022570	0.025713
RS	45	1.514036	0.977714	926.253684	0.021725	0.024633
RS	46	1.616942	0.993308	872.780118	0.020471	0.023186
RS	47	1.726409	0.993308	830.652568	0.019483	0.021994
RS	48	1.842856	1.007607	774.499125	0.018166	0.020512
RS	49	1.966727	1.007607	727.724324	0.017069	0.019249
RS	50	2.098496	1.018314	671.731098	0.015756	0.017798
RS	51	2.238666	1.018314	621.873402	0.014586	0.016491
RS	52	2.387773	1.024540	567.431569	0.013309	0.015094
RS	53	2.546386	1.024540	516.299345	0.012110	0.013772
RS	54	2.715112	1.026103	464.468002	0.010894	0.012444
RS	55	2.894596	1.026103	414.124872	0.009713	0.011143
RS	56	3.085523	1.026103	365.104047	0.008564	0.009872
RS	57	3.288623	1.026103	318.053223	0.007460	0.008646
RS	58	3.504672	1.054327	267.005206	0.006263	0.007331
RS	59	3.734496	1.054327	227.961950	0.005347	0.006290
RS	60	3.978973	1.054327	191.916677	0.004501	0.005322
RS	61	4.239037	1.054327	159.177626	0.003734	0.004435
RS	62	4.515681	1.054327	129.944147	0.003048	0.003638
RS	63	4.809964	1.054327	413.256455	0.009693	0.011733
PA	4+25*2+4+6 0.184983942 0.043638537 4.809964263 0.208705250 0.234448379 0.341992682 0.513158436 0.769707275 1.128788727 1.546296342 1.941438982 2.227574097 2.325244274 2.221355344 1.986675745 1.715806579 1.471634551 1.278917337 1.139936811 1.047491411 0.992198273 0.965145964 0.958261927 0.964436695 0.977713740 0.993307528 1.007607204 1.018314102 1.024539918 1.026103387 1.054326940
//
IT	4966
RD	8
LK	-429680.905790
QD	-235.352472 -> -216.924611
RI	0.0497857389
TR	0.182913	0.044093
MT	4.849960
MM	C_pi: 0.951677, n_recomb: 43670.379985
RS	0	0.000000	0.216104	1246.217352	0.028537	0.003535
RS	1	0.006389	0.216104	1286.194586	0.029452	0.015022
RS	2	0.013187	0.216104	1324.882032	0.030338	0.022878
RS	3	0.020419	0.216104	1361.919974	0.031186	0.025057
RS	4	0.028113	0.233000	1297.395009	0.029709	0.022984
RS	5	0.036299	0.233000	1331.402775	0.030488	0.024255
RS	6	0.045008	0.336540	949.527273	0.021743	0.017821
RS	7	0.054273	0.336540	982.111388	0.022489	0.019145
RS	8	0.064130	0.502855	682.108773	0.015619	0.013687
RS	9	0.074617	0.502855	710.411636	0.016268	0.014660
RS	10	0.085774	0.758221	491.976284	0.011266	0.010426
RS	11	0.097644	0.758221	515.162407	0.011797	0.011040
RS	12	0.110272	1.127713	363.377518	0.008321	0.007904
RS	13	0.123707	1.127713	381.988143	0.008747	0.008270
RS	14	0.138001	1.571708	288.444035	0.006605	0.006317
RS	15	0.153208	1.571708	303.930127	0.006960	0.006616
RS	16	0.169386	2.006877	250.948379	0.005746	0.005514
RS	17	0.186598	2.006877	264.733310	0.006062	0.005761
RS	18	0.204910	2.334276	240.138382	0.005499	0.005241
RS	19	0.224392	2.334276	253.402718	0.005803	0.005473
RS	20	0.245119	2.454140	254.265297	0.005822	0.005491
RS	21	0.267170	2.454140	268.148508	0.006140	0.005781
RS	22	0.290630	2.342717	296.002093	0.006778	0.006411
RS	23	0.315589	2.342717	311.647490	0.007136	0.006836
RS	24	0.342143	2.080282	368.986790	0.008449	0.008191
RS	25	0.370393	2.080282	387.347146	0.008870	0.008804
RS	26	0.400449	1.778065	474.708946	0.010870	0.010963
RS	27	0.432424	1.778065	496.112181	0.011360	0.011773
RS	28	0.466443	1.508689	609.254690	0.013951	0.014686
RS	29	0.502636	1.508689	632.850326	0.014492	0.015635
RS	30	0.541140	1.298963	760.666283	0.017418	0.019033
RS	31	0.582106	1.298963	784.080483	0.017955	0.019993
RS	32	0.625688	1.149790	909.134574	0.020818	0.023384
RS	33	0.672055	1.149790	928.770800	0.021268	0.024186
RS	34	0.721385	1.051992	1032.178714	0.023636	0.027010
RS	35	0.773867	1.051992	1044.264706	0.023912	0.027500
RS	36	0.829702	0.994630	1112.040738	0.025464	0.029340
RS	37	0.889105	0.994630	1113.875883	0.025506	0.029430
RS	38	0.952303	0.967754	1141.229626	0.026133	0.030143
RS	39	1.019539	0.967754	1131.866201	0.025918	0.029830
RS	40	1.091071	0.962564	1123.347342	0.025723	0.029557
RS	41	1.167173	0.962564	1103.383824	0.025266	0.028909
RS	42	1.248138	0.971374	1068.906619	0.024477	0.027948
RS	43	1.334276	0.971374	1039.778412	0.023810	0.027054
RS	44	1.425918	0.987720	989.836035	0.022666	0.025711
RS	45	1.523416	0.987720	953.185551	0.021827	0.024653
RS	46	1.627143	1.006363	896.078429	0.020519	0.023157
RS	47	1.737497	1.006363	853.448507	0.019543	0.021992
RS	48	1.854902	1.023313	794.547995	0.018194	0.020484
RS	49	1.979809	1.023313	747.361970	0.017114	0.019249
RS	50	2.112697	1.036021	689.481755	0.015788	0.017791
RS	51	2.254075	1.036021	639.198833	0.014637	0.016512
RS	52	2.404487	1.043519	583.486508	0.013361	0.015120
RS	53	2.564509	1.043519	531.806057	0.012178	0.013821
RS	54	2.734756	1.045806	478.972595	0.010968	0.012502
RS	55	2.915881	1.045806	427.897880	0.009798	0.011217
RS	56	3.108578	1.045806	378.024173	0.008656	0.009958
RS	57	3.313587	1.045806	330.018917	0.007557	0.008740
RS	58	3.531696	1.079513	276.529910	0.006332	0.007395
RS	59	3.763740	1.079513	236.879702	0.005424	0.006366
RS	60	4.010611	1.079513	200.122655	0.004583	0.005404
RS	61	4.273255	1.079513	166.595191	0.003815	0.004520
RS	62	4.552680	1.079513	136.526502	0.003126	0.003721
RS	63	4.849960	1.079513	441.261046	0.010104	0.012191
PA	4+25*2+4+6 0.182913013 0.044092703 4.849959531 0.216104047 0.233000092 0.336539949 0.502855393 0.758220860 1.127713306 1.571707736 2.006876564 2.334276404 2.454140176 2.342717082 2.080282409 1.778065103 1.508688704 1.298962624 1.149790000 1.051991751 0.994630095 0.967754477 0.962564426 0.971373514 0.987720010 1.006362631 1.023312630 1.036020655 1.043518670 1.045806374 1.079513259
//
IT	4598
RD	9
LK	-429644.696432
QD	-225.758065 -> -208.792645
RI	0.0472568403
TR	0.180821	0.044503
MT	4.892827
MM	C_pi: 0.965548, n_recomb: 44697.364555
RS	0	0.000000	0.223511	1236.019326	0.027653	0.003511
RS	1	0.006404	0.223511	1277.047964	0.028571	0.014841
RS	2	0.013218	0.223511	1316.955531	0.029464	0.022478
RS	3	0.020469	0.223511	1355.390990	0.030324	0.024490
RS	4	0.028183	0.232790	1337.462938	0.029923	0.023269
RS	5	0.036392	0.232790	1372.522839	0.030707	0.024435
RS	6	0.045127	0.333116	987.908115	0.022102	0.018078
RS	7	0.054421	0.333116	1021.560563	0.022855	0.019397
RS	8	0.064310	0.494761	713.589136	0.015965	0.013925
RS	9	0.074832	0.494761	742.984588	0.016623	0.014927
RS	10	0.086028	0.747917	513.114225	0.011480	0.010576
RS	11	0.097941	0.747917	537.219664	0.012019	0.011222
RS	12	0.110618	1.125057	374.652357	0.008382	0.007943
RS	13	0.124105	1.125057	393.865104	0.008812	0.008334
RS	14	0.138457	1.591829	293.002794	0.006555	0.006274
RS	15	0.153728	1.591829	308.803306	0.006909	0.006586
RS	16	0.169977	2.064332	251.120578	0.005618	0.005409
RS	17	0.187266	2.064332	265.007562	0.005929	0.005662
RS	18	0.205662	2.432774	237.352575	0.005310	0.005088
RS	19	0.225237	2.432774	250.576251	0.005606	0.005319
RS	20	0.246065	2.576625	249.705492	0.005587	0.005301
RS	21	0.268227	2.576625	263.481911	0.005895	0.005581
RS	22	0.291808	2.459637	291.018400	0.006511	0.006192
RS	23	0.316899	2.459637	306.587781	0.006859	0.006598
RS	24	0.343598	2.170834	365.446314	0.008176	0.007954
RS	25	0.372005	2.170834	383.881866	0.008588	0.008541
RS	26	0.402233	1.838393	475.140308	0.010630	0.010735
RS	27	0.434395	1.838393	496.886049	0.011117	0.011515
RS	28	0.468618	1.544872	616.511700	0.013793	0.014504
RS	29	0.505032	1.544872	640.759456	0.014336	0.015425
RS	30	0.543778	1.319029	777.044075	0.017385	0.018936
RS	31	0.585006	1.319029	801.313933	0.017928	0.019876
RS	32	0.628874	1.160299	935.250681	0.020924	0.023393
RS	33	0.675550	1.160299	955.691731	0.021381	0.024182
RS	34	0.725217	1.057524	1066.370488	0.023858	0.027112
RS	35	0.778063	1.057524	1078.927443	0.024139	0.027595
RS	36	0.834294	0.998264	1150.794553	0.025746	0.029489
RS	37	0.894126	0.998264	1152.618474	0.025787	0.029577
RS	38	0.957790	0.971592	1180.462665	0.026410	0.030286
RS	39	1.025531	0.971592	1170.665019	0.026191	0.029976
RS	40	1.097609	0.968039	1159.800682	0.025948	0.029656
RS	41	1.174304	0.968039	1139.177787	0.025486	0.029016
RS	42	1.255910	0.979389	1100.864969	0.024629	0.027990
RS	43	1.342743	0.979389	1071.059266	0.023962	0.027111
RS	44	1.435136	0.998702	1017.036515	0.022754	0.025706
RS	45	1.533445	0.998702	979.816907	0.021921	0.024670
RS	46	1.638051	1.020299	919.180646	0.020565	0.023129
RS	47	1.749355	1.020299	876.113145	0.019601	0.021990
RS	48	1.867788	1.039816	814.557888	0.018224	0.020458
RS	49	1.993805	1.039816	767.005892	0.017160	0.019251
RS	50	2.127892	1.054454	707.307076	0.015824	0.017787
RS	51	2.270565	1.054454	656.625901	0.014690	0.016534
RS	52	2.422376	1.063168	599.685544	0.013417	0.015148
RS	53	2.583908	1.063168	547.469837	0.012248	0.013870
RS	54	2.755785	1.066131	493.658659	0.011044	0.012561
RS	55	2.938669	1.066131	441.854802	0.009885	0.011291
RS	56	3.133265	1.066131	391.128902	0.008751	0.010043
RS	57	3.340323	1.066131	342.167896	0.007655	0.008832
RS	58	3.560641	1.105362	286.187371	0.006403	0.007457
RS	59	3.795067	1.105362	245.930227	0.005502	0.006438
RS	60	4.044507	1.105362	208.461584	0.004664	0.005483
RS	61	4.309920	1.105362	174.145194	0.003896	0.004601
RS	62	4.592331	1.105362	143.239400	0.003205	0.003801
RS	63	4.892827	1.105362	470.173723	0.010519	0.012643
PA	4+25*2+4+6 0.180820775 0.044503259 4.892826643 0.223510922 0.232790329 0.333116060 0.494761135 0.747916745 1.125056892 1.591828934 2.064332041 2.432774170 2.576625310 2.459636946 2.170834100 1.838392844 1.544871588 1.319028501 1.160298823 1.057524215 0.998264002 0.971591931 0.968039217 0.979388965 0.998702124 1.020298927 1.039815583 1.054453767 1.063167941 1.066131048 1.105361983
//
IT	4107
RD	10
LK	-429611.295837
QD	-217.058564 -> -201.332439
RI	0.0450037394
TR	0.178758	0.044885
MT	4.936717
MM	C_pi: 0.979514, n_recomb: 45710.180919
RS	0	0.000000	0.230632	1227.731879	0.026859	0.003486
RS	1	0.006419	0.230632	1269.735548	0.027778	0.014669
RS	2	0.013250	0.230632	1310.770530	0.028676	0.022120
RS	3	0.020519	0.230632	1350.493824	0.029545	0.023996
RS	4	0.028255	0.233413	1372.280369	0.030021	0.023484
RS	5	0.036487	0.233413	1408.438241	0.030812	0.024550
RS	6	0.045248	0.331197	1022.369451	0.022366	0.018282
RS	7	0.054571	0.331197	1057.070623	0.023125	0.019589
RS	8	0.064492	0.488401	743.576151	0.016267	0.014144
RS	9	0.075051	0.488401	774.035324	0.016934	0.015166
RS	10	0.086287	0.738644	534.216522	0.011687	0.010729
RS	11	0.098244	0.738644	559.242382	0.012235	0.011403
RS	12	0.110969	1.121287	386.454401	0.008454	0.007997
RS	13	0.124511	1.121287	406.293066	0.008888	0.008409
RS	14	0.138921	1.607691	298.299840	0.006526	0.006248
RS	15	0.154257	1.607691	314.448459	0.006879	0.006572
RS	16	0.170577	2.114952	252.141951	0.005516	0.005324
RS	17	0.187945	2.114952	266.168473	0.005823	0.005583
RS	18	0.206428	2.524060	235.489020	0.005152	0.004958
RS	19	0.226096	2.524060	248.709850	0.005441	0.005188
RS	20	0.247028	2.693477	246.099290	0.005384	0.005135
RS	21	0.269303	2.693477	259.803254	0.005684	0.005406
RS	22	0.293007	2.572740	286.930836	0.006277	0.005996
RS	23	0.318234	2.572740	302.449305	0.006617	0.006385
RS	24	0.345079	2.258808	362.613464	0.007933	0.007739
RS	25	0.373648	2.258808	381.134614	0.008338	0.008302
RS	26	0.404050	1.897114	475.950260	0.010412	0.010522
RS	27	0.436404	1.897114	498.033396	0.010895	0.011276
RS	28	0.470834	1.580310	623.732342	0.013645	0.014329
RS	29	0.507475	1.580310	648.618815	0.014190	0.015227
RS	30	0.546467	1.339060	792.970315	0.017348	0.018837
RS	31	0.587962	1.339060	818.086657	0.017897	0.019760
RS	32	0.632121	1.171260	960.589512	0.021015	0.023390
RS	33	0.679114	1.171260	981.841560	0.021480	0.024170
RS	34	0.729124	1.063780	1099.595208	0.024056	0.027195
RS	35	0.782343	1.063780	1112.649566	0.024341	0.027674
RS	36	0.838979	1.002724	1188.520831	0.026001	0.029619
RS	37	0.899249	1.002724	1190.379988	0.026042	0.029707
RS	38	0.963389	0.976242	1218.712329	0.026662	0.030413
RS	39	1.031645	0.976242	1208.543724	0.026439	0.030107
RS	40	1.104283	0.974246	1195.389127	0.026151	0.029743
RS	41	1.181583	0.974246	1174.181136	0.025688	0.029112
RS	42	1.263845	0.988027	1132.127243	0.024768	0.028025
RS	43	1.351387	0.988027	1101.720552	0.024102	0.027162
RS	44	1.444548	1.010191	1043.732649	0.022834	0.025700
RS	45	1.543689	1.010191	1006.012949	0.022009	0.024685
RS	46	1.649194	1.034636	941.961072	0.020607	0.023104
RS	47	1.761470	1.034636	898.510748	0.019657	0.021990
RS	48	1.880954	1.056625	834.396719	0.018254	0.020436
RS	49	2.008106	1.056625	786.517102	0.017207	0.019255
RS	50	2.143421	1.073115	725.070416	0.015862	0.017786
RS	51	2.287421	1.073115	674.015087	0.014745	0.016557
RS	52	2.440664	1.082981	615.893969	0.013474	0.015178
RS	53	2.603743	1.082981	563.156906	0.012320	0.013920
RS	54	2.777290	1.086564	508.399539	0.011122	0.012620
RS	55	2.961976	1.086564	455.873162	0.009973	0.011364
RS	56	3.158517	1.086564	404.301696	0.008845	0.010126
RS	57	3.367674	1.086564	354.391076	0.007753	0.008921
RS	58	3.590256	1.131315	295.888350	0.006473	0.007517
RS	59	3.827124	1.131315	255.030394	0.005579	0.006509
RS	60	4.079197	1.131315	216.857348	0.004744	0.005559
RS	61	4.347450	1.131315	181.759191	0.003976	0.004680
RS	62	4.632921	1.131315	150.022451	0.003282	0.003879
RS	63	4.936717	1.131315	499.750867	0.010933	0.013088
PA	4+25*2+4+6 0.178757524 0.044884618 4.936716574 0.230631738 0.233412834 0.331197406 0.488400718 0.738643892 1.121287125 1.607690659 2.114951759 2.524059811 2.693477303 2.572739791 2.258808100 1.897113711 1.580310451 1.339059676 1.171260280 1.063780149 1.002724210 0.976241521 0.974245851 0.988026764 1.010191366 1.034635594 1.056625212 1.073114788 1.082981126 1.086563745 1.131315485
//
IT	4239
RD	11
LK	-429580.296086
QD	-209.088663 -> -194.441681
RI	0.0430226798
TR	0.176753	0.045247
MT	4.980408
MM	C_pi: 0.993330, n_recomb: 46706.400853
RS	0	0.000000	0.237315	1221.785725	0.026159	0.003461
RS	1	0.006433	0.237315	1264.700886	0.027078	0.014512
RS	2	0.013281	0.237315	1306.782283	0.027979	0.021805
RS	3	0.020568	0.237315	1347.694005	0.028855	0.023574
RS	4	0.028325	0.234602	1402.831544	0.030035	0.023641
RS	5	0.036581	0.234602	1440.109600	0.030833	0.024617
RS	6	0.045367	0.330425	1053.248926	0.022550	0.018440
RS	7	0.054719	0.330425	1088.975799	0.023315	0.019731
RS	8	0.064673	0.483420	772.037425	0.016530	0.014342
RS	9	0.075267	0.483420	803.527817	0.017204	0.015380
RS	10	0.086542	0.730270	555.131011	0.011886	0.010882
RS	11	0.098543	0.730270	581.070359	0.012441	0.011579
RS	12	0.111316	1.116693	398.602977	0.008534	0.008060
RS	13	0.124911	1.116693	419.081893	0.008973	0.008491
RS	14	0.139380	1.620017	304.129209	0.006512	0.006237
RS	15	0.154781	1.620017	320.649401	0.006865	0.006571
RS	16	0.171172	2.159642	253.781370	0.005434	0.005256
RS	17	0.188617	2.159642	267.974058	0.005737	0.005519
RS	18	0.207185	2.608877	234.300858	0.005016	0.004845
RS	19	0.226947	2.608877	247.545785	0.005300	0.005074
RS	20	0.247981	2.805215	243.191936	0.005207	0.004987
RS	21	0.270367	2.805215	256.847512	0.005499	0.005251
RS	22	0.294195	2.682402	283.490469	0.006070	0.005818
RS	23	0.319554	2.682402	298.974235	0.006401	0.006193
RS	24	0.346546	2.344518	360.253694	0.007713	0.007541
RS	25	0.375274	2.344518	378.863460	0.008112	0.008084
RS	26	0.405850	1.954414	476.934524	0.010211	0.010323
RS	27	0.438393	1.954414	499.343981	0.010691	0.011054
RS	28	0.473030	1.615066	630.739818	0.013504	0.014160
RS	29	0.509895	1.615066	656.246194	0.014050	0.015038
RS	30	0.549131	1.358989	808.294760	0.017306	0.018734
RS	31	0.590892	1.358989	834.243179	0.017861	0.019643
RS	32	0.635340	1.182509	985.023021	0.021090	0.023376
RS	33	0.682647	1.182509	1007.087301	0.021562	0.024149
RS	34	0.732997	1.070528	1131.746774	0.024231	0.027262
RS	35	0.786587	1.070528	1145.320410	0.024522	0.027739
RS	36	0.843624	1.007739	1225.139844	0.026231	0.029731
RS	37	0.904331	1.007739	1227.075723	0.026272	0.029820
RS	38	0.968943	0.981411	1255.922769	0.026890	0.030524
RS	39	1.037712	0.981411	1245.440027	0.026665	0.030223
RS	40	1.110905	0.980880	1230.076127	0.026336	0.029820
RS	41	1.188807	0.980880	1208.348592	0.025871	0.029199
RS	42	1.271721	0.996974	1162.665771	0.024893	0.028056
RS	43	1.359969	0.996974	1131.723930	0.024231	0.027208
RS	44	1.453893	1.021869	1069.892774	0.022907	0.025694
RS	45	1.553861	1.021869	1031.731007	0.022090	0.024699
RS	46	1.660260	1.049047	964.378385	0.020648	0.023081
RS	47	1.773504	1.049047	920.590111	0.019710	0.021991
RS	48	1.894033	1.073411	854.011357	0.018285	0.020417
RS	49	2.022316	1.073411	805.834955	0.017253	0.019261
RS	50	2.158852	1.091667	742.710009	0.015902	0.017789
RS	51	2.304172	1.091667	691.299823	0.014801	0.016583
RS	52	2.458841	1.102618	632.044465	0.013532	0.015209
RS	53	2.623460	1.102618	578.798032	0.012392	0.013970
RS	54	2.798670	1.106759	523.128596	0.011200	0.012679
RS	55	2.985152	1.106759	469.886592	0.010060	0.011436
RS	56	3.183631	1.106759	417.477691	0.008938	0.010208
RS	57	3.394878	1.106759	366.626220	0.007850	0.009009
RS	58	3.619716	1.156994	305.582856	0.006543	0.007575
RS	59	3.859019	1.156994	264.132219	0.005655	0.006577
RS	60	4.113717	1.156994	225.264716	0.004823	0.005634
RS	61	4.384800	1.156994	189.395340	0.004055	0.004757
RS	62	4.673323	1.156994	156.837703	0.003358	0.003955
RS	63	4.980408	1.156994	529.823021	0.011344	0.013525
PA	4+25*2+4+6 0.176753446 0.045246644 4.980408174 0.237315148 0.234602088 0.330425438 0.483419572 0.730269679 1.116693429 1.620016736 2.159641878 2.608877329 2.805215438 2.682401777 2.344517838 1.954414469 1.615065718 1.358988957 1.182508757 1.070528348 1.007739022 0.981410990 0.980879894 0.996973895 1.021869020 1.049047413 1.073410580 1.091666636 1.102617709 1.106758791 1.156993528
//
IT	4023
RD	12
LK	-429551.398528
QD	-201.734004 -> -188.043266
RI	0.0412889652
TR	0.174823	0.045595
MT	5.023212
MM	C_pi: 1.006864, n_recomb: 47685.094343
RS	0	0.000000	0.243493	1218.227306	0.025547	0.003439
RS	1	0.006448	0.243493	1262.004533	0.026465	0.014371
RS	2	0.013311	0.243493	1305.066376	0.027368	0.021530
RS	3	0.020617	0.243493	1347.082959	0.028250	0.023216
RS	4	0.028393	0.236182	1429.903437	0.029986	0.023751
RS	5	0.036672	0.236182	1468.307307	0.030792	0.024647
RS	6	0.045483	0.330543	1080.902816	0.022668	0.018558
RS	7	0.054864	0.330543	1117.630501	0.023438	0.019831
RS	8	0.064848	0.479552	799.000896	0.016756	0.014520
RS	9	0.075477	0.479552	831.489142	0.017437	0.015570
RS	10	0.086791	0.722684	575.769230	0.012074	0.011033
RS	11	0.098834	0.722684	602.610558	0.012637	0.011751
RS	12	0.111654	1.111501	410.980081	0.008619	0.008131
RS	13	0.125301	1.111501	432.107522	0.009062	0.008578
RS	14	0.139827	1.629398	310.354429	0.006508	0.006236
RS	15	0.155290	1.629398	327.263003	0.006863	0.006580
RS	16	0.171750	2.199145	255.887465	0.005366	0.005201
RS	17	0.189271	2.199145	270.265963	0.005668	0.005467
RS	18	0.207922	2.687837	233.626289	0.004899	0.004747
RS	19	0.227775	2.687837	246.915298	0.005178	0.004975
RS	20	0.248909	2.912247	240.817631	0.005050	0.004854
RS	21	0.271405	2.912247	254.442458	0.005336	0.005112
RS	22	0.295351	2.788933	280.535938	0.005883	0.005657
RS	23	0.320842	2.788933	295.995800	0.006207	0.006019
RS	24	0.347975	2.428190	358.225776	0.007512	0.007358
RS	25	0.376859	2.428190	376.923247	0.007904	0.007883
RS	26	0.407604	2.010443	477.978281	0.010024	0.010135
RS	27	0.440332	2.010443	500.700128	0.010500	0.010846
RS	28	0.475171	1.649182	637.450340	0.013368	0.013997
RS	29	0.512255	1.649182	663.555303	0.013915	0.014857
RS	30	0.551730	1.378776	822.956080	0.017258	0.018630
RS	31	0.593751	1.378776	849.719366	0.017819	0.019527
RS	32	0.638480	1.193933	1008.510646	0.021149	0.023352
RS	33	0.686094	1.193933	1031.385251	0.021629	0.024119
RS	34	0.736778	1.077614	1162.799742	0.024385	0.027314
RS	35	0.790729	1.077614	1176.911150	0.024681	0.027791
RS	36	0.848159	1.013130	1260.642268	0.026437	0.029827
RS	37	0.909292	1.013130	1262.692267	0.026480	0.029920
RS	38	0.974367	0.986911	1292.099396	0.027097	0.030622
RS	39	1.043637	0.986911	1281.353728	0.026871	0.030328
RS	40	1.117373	0.987750	1263.873675	0.026505	0.029888
RS	41	1.195864	0.987750	1241.684869	0.026039	0.029277
RS	42	1.279415	1.006038	1192.493825	0.025008	0.028083
RS	43	1.368353	1.006038	1161.073952	0.024349	0.027251
RS	44	1.463026	1.033542	1095.522906	0.022974	0.025688
RS	45	1.563802	1.033542	1056.968149	0.022166	0.024714
RS	46	1.671076	1.063340	986.426830	0.020686	0.023061
RS	47	1.785267	1.063340	942.337535	0.019762	0.021994
RS	48	1.906820	1.089974	873.385275	0.018316	0.020403
RS	49	2.036211	1.089974	824.936544	0.017300	0.019270
RS	50	2.173943	1.109911	760.198793	0.015942	0.017795
RS	51	2.320557	1.109911	708.448825	0.014857	0.016610
RS	52	2.476623	1.121879	648.103114	0.013591	0.015243
RS	53	2.642751	1.121879	594.357109	0.012464	0.014022
RS	54	2.819591	1.126518	537.809048	0.011278	0.012739
RS	55	3.007833	1.126518	483.857829	0.010147	0.011508
RS	56	3.208211	1.126518	430.619838	0.009030	0.010288
RS	57	3.421509	1.126518	378.837162	0.007945	0.009095
RS	58	3.648559	1.182173	315.242769	0.006611	0.007633
RS	59	3.890249	1.182173	273.208020	0.005729	0.006643
RS	60	4.147521	1.182173	233.656888	0.004900	0.005706
RS	61	4.421382	1.182173	197.028161	0.004132	0.004831
RS	62	4.712899	1.182173	163.661403	0.003432	0.004028
RS	63	5.023212	1.182173	560.271916	0.011749	0.013954
PA	4+25*2+4+6 0.174822952 0.045595279 5.023212357 0.243492815 0.236181650 0.330542662 0.479552496 0.722684060 1.111500675 1.629397784 2.199144910 2.687837110 2.912247316 2.788932863 2.428189929 2.010442548 1.649182182 1.378775814 1.193932644 1.077614406 1.013130059 0.986911079 0.987750233 1.006037761 1.033541700 1.063339835 1.089973789 1.109910514 1.121878734 1.126517516 1.182172519
//
IT	5060
RD	13
LK	-429524.369533
QD	-194.909306 -> -182.076050
RI	0.0397727031
TR	0.172975	0.045935
MT	5.064644
MM	C_pi: 1.020031, n_recomb: 48646.010578
RS	0	0.000000	0.249145	1216.914979	0.025016	0.003418
RS	1	0.006461	0.249145	1261.516563	0.025933	0.014245
RS	2	0.013340	0.249145	1305.506300	0.026837	0.021293
RS	3	0.020663	0.249145	1348.559302	0.027722	0.022914
RS	4	0.028459	0.238029	1454.124839	0.029892	0.023824
RS	5	0.036759	0.238029	1493.648110	0.030704	0.024650
RS	6	0.045595	0.331358	1105.672204	0.022729	0.018640
RS	7	0.055002	0.331358	1143.374291	0.023504	0.019894
RS	8	0.065017	0.476583	824.541069	0.016950	0.014680
RS	9	0.075679	0.476583	857.994286	0.017638	0.015738
RS	10	0.087030	0.715776	596.088956	0.012254	0.011182
RS	11	0.099114	0.715776	623.818213	0.012824	0.011917
RS	12	0.111979	1.105859	423.509747	0.008706	0.008207
RS	13	0.125676	1.105859	445.289968	0.009154	0.008668
RS	14	0.140257	1.636268	316.886814	0.006514	0.006244
RS	15	0.155780	1.636268	334.196184	0.006870	0.006597
RS	16	0.172306	2.234033	258.358611	0.005311	0.005156
RS	17	0.189901	2.234033	272.937867	0.005611	0.005426
RS	18	0.208631	2.761410	233.354706	0.004797	0.004660
RS	19	0.228573	2.761410	246.703061	0.005071	0.004888
RS	20	0.249802	3.014855	238.863624	0.004910	0.004735
RS	21	0.272403	3.014855	252.471063	0.005190	0.004987
RS	22	0.296465	2.892531	277.959374	0.005714	0.005510
RS	23	0.322081	2.892531	293.402687	0.006031	0.005860
RS	24	0.349352	2.509946	356.442163	0.007327	0.007188
RS	25	0.378385	2.509946	375.224292	0.007713	0.007697
RS	26	0.409295	2.065279	479.016856	0.009847	0.009957
RS	27	0.442201	2.065279	502.035815	0.010320	0.010650
RS	28	0.477233	1.682673	643.826363	0.013235	0.013839
RS	29	0.514529	1.682673	670.507368	0.013783	0.014682
RS	30	0.554235	1.398368	836.941060	0.017205	0.018523
RS	31	0.596506	1.398368	864.500203	0.017771	0.019409
RS	32	0.641508	1.205440	1031.049096	0.021195	0.023319
RS	33	0.689418	1.205440	1054.729671	0.021682	0.024082
RS	34	0.740423	1.084917	1192.762455	0.024519	0.027353
RS	35	0.794724	1.084917	1207.427140	0.024821	0.027831
RS	36	0.852533	1.018761	1295.047033	0.026622	0.029910
RS	37	0.914078	1.018761	1297.244753	0.026667	0.030006
RS	38	0.979599	0.992602	1327.267515	0.027284	0.030709
RS	39	1.049353	0.992602	1316.305192	0.027059	0.030421
RS	40	1.123615	0.994715	1296.813254	0.026658	0.029948
RS	41	1.202674	0.994715	1274.214818	0.026194	0.029348
RS	42	1.286842	1.015079	1221.637708	0.025113	0.028107
RS	43	1.376448	1.015079	1189.789549	0.024458	0.027290
RS	44	1.471843	1.045070	1120.642273	0.023037	0.025683
RS	45	1.573402	1.045070	1081.736048	0.022237	0.024728
RS	46	1.681523	1.077373	1008.114915	0.020723	0.023044
RS	47	1.796630	1.077373	963.754792	0.019812	0.021998
RS	48	1.919174	1.106175	892.514624	0.018347	0.020392
RS	49	2.049635	1.106175	843.812957	0.017346	0.019281
RS	50	2.188526	1.127706	777.524456	0.015983	0.017804
RS	51	2.336391	1.127706	725.446254	0.014913	0.016639
RS	52	2.493810	1.140624	664.051542	0.013651	0.015278
RS	53	2.661399	1.140624	609.813676	0.012536	0.014073
RS	54	2.839817	1.145699	552.419817	0.011356	0.012799
RS	55	3.029763	1.145699	497.764770	0.010232	0.011580
RS	56	3.231982	1.145699	443.705483	0.009121	0.010368
RS	57	3.447266	1.145699	391.001170	0.008038	0.009179
RS	58	3.676459	1.206692	324.850876	0.006678	0.007689
RS	59	3.920462	1.206692	282.240314	0.005802	0.006708
RS	60	4.180230	1.206692	242.016412	0.004975	0.005776
RS	61	4.456781	1.206692	204.640567	0.004207	0.004903
RS	62	4.751201	1.206692	170.477163	0.003504	0.004100
RS	63	5.064644	1.206692	591.007346	0.012149	0.014376
PA	4+25*2+4+6 0.172974544 0.045934893 5.064644268 0.249144934 0.238028677 0.331357768 0.476583465 0.715775984 1.105858774 1.636268029 2.234032963 2.761409556 3.014855281 2.892531483 2.509946380 2.065279458 1.682673410 1.398367870 1.205440421 1.084916936 1.018760808 0.992601642 0.994714615 1.015079211 1.045070005 1.077372673 1.106175384 1.127706034 1.140623905 1.145699156 1.206692154
//
IT	4103
RD	14
LK	-429499.020920
QD	-188.549029 -> -176.491288
RI	0.0384419976
TR	0.171211	0.046268
MT	5.104446
MM	C_pi: 1.032794, n_recomb: 49589.478473
RS	0	0.000000	0.254286	1217.610757	0.024554	0.003400
RS	1	0.006474	0.254286	1263.008162	0.025469	0.014136
RS	2	0.013367	0.254286	1307.884392	0.026374	0.021088
RS	3	0.020707	0.254286	1351.918583	0.027262	0.022662
RS	4	0.028522	0.240049	1476.055052	0.029765	0.023867
RS	5	0.036842	0.240049	1516.682893	0.030585	0.024633
RS	6	0.045702	0.332727	1127.878728	0.022744	0.018693
RS	7	0.055134	0.332727	1166.527991	0.023524	0.019928
RS	8	0.065178	0.474365	848.713006	0.017115	0.014824
RS	9	0.075872	0.474365	883.099055	0.017808	0.015886
RS	10	0.087258	0.709462	616.066408	0.012423	0.011326
RS	11	0.099381	0.709462	644.668195	0.013000	0.012077
RS	12	0.112289	1.099898	436.137137	0.008795	0.008286
RS	13	0.126033	1.099898	458.571623	0.009247	0.008761
RS	14	0.140667	1.641018	323.660137	0.006527	0.006259
RS	15	0.156248	1.641018	341.379535	0.006884	0.006619
RS	16	0.172838	2.264809	261.123025	0.005266	0.005119
RS	17	0.190502	2.264809	275.914755	0.005564	0.005392
RS	18	0.209309	2.830051	233.405065	0.004707	0.004584
RS	19	0.229334	2.830051	246.824661	0.004977	0.004810
RS	20	0.250656	3.113354	237.246004	0.004784	0.004627
RS	21	0.273357	3.113354	250.846334	0.005058	0.004874
RS	22	0.297529	2.993356	275.688215	0.005559	0.005374
RS	23	0.323266	2.993356	291.120291	0.005871	0.005714
RS	24	0.350668	2.589927	354.842678	0.007156	0.007029
RS	25	0.379845	2.589927	373.705281	0.007536	0.007523
RS	26	0.410911	2.118991	480.018901	0.009680	0.009789
RS	27	0.443988	2.118991	503.319570	0.010150	0.010465
RS	28	0.479206	1.715561	649.860539	0.013105	0.013685
RS	29	0.516705	1.715561	677.094966	0.013654	0.014514
RS	30	0.556631	1.417740	850.263291	0.017146	0.018414
RS	31	0.599142	1.417740	878.598605	0.017717	0.019291
RS	32	0.644405	1.216966	1052.670679	0.021228	0.023279
RS	33	0.692599	1.216966	1077.151299	0.021721	0.024038
RS	34	0.743912	1.092350	1221.676671	0.024636	0.027380
RS	35	0.798548	1.092350	1236.907722	0.024943	0.027859
RS	36	0.856721	1.024539	1328.399398	0.026788	0.029980
RS	37	0.918660	1.024539	1330.775244	0.026836	0.030081
RS	38	0.984610	0.998387	1361.478194	0.027455	0.030785
RS	39	1.054829	0.998387	1350.340930	0.027230	0.030505
RS	40	1.129594	1.001682	1328.942558	0.026799	0.030002
RS	41	1.209199	1.001682	1305.980578	0.026336	0.029413
RS	42	1.293958	1.024011	1250.139259	0.025210	0.028128
RS	43	1.384204	1.024011	1217.906298	0.024560	0.027326
RS	44	1.480293	1.056371	1145.282065	0.023095	0.025679
RS	45	1.582603	1.056371	1106.059845	0.022304	0.024742
RS	46	1.691537	1.091067	1029.461372	0.020760	0.023029
RS	47	1.807523	1.091067	984.855581	0.019860	0.022005
RS	48	1.931019	1.121938	911.408253	0.018379	0.020384
RS	49	2.062509	1.121938	862.469174	0.017392	0.019295
RS	50	2.202512	1.144978	794.687087	0.016025	0.017815
RS	51	2.351580	1.144978	742.289691	0.014969	0.016670
RS	52	2.510298	1.158778	679.885864	0.013710	0.015315
RS	53	2.679291	1.158778	625.162020	0.012607	0.014126
RS	54	2.859226	1.164230	566.953591	0.011433	0.012860
RS	55	3.050810	1.164230	511.599006	0.010317	0.011651
RS	56	3.254797	1.164230	456.725319	0.009210	0.010446
RS	57	3.471990	1.164230	403.108280	0.008129	0.009262
RS	58	3.703245	1.230465	334.400697	0.006743	0.007744
RS	59	3.949471	1.230465	291.221795	0.005873	0.006772
RS	60	4.211639	1.230465	250.335295	0.005048	0.005844
RS	61	4.490779	1.230465	212.224082	0.004280	0.004973
RS	62	4.787992	1.230465	177.276274	0.003575	0.004169
RS	63	5.104446	1.230465	621.970516	0.012542	0.014791
PA	4+25*2+4+6 0.171210736 0.046268137 5.104445756 0.254286072 0.240049079 0.332726910 0.474365478 0.709461775 1.099898010 1.641018090 2.264808878 2.830051352 3.113353541 2.993355864 2.589927020 2.118990805 1.715560591 1.417739563 1.216966287 1.092349915 1.024538832 0.998387376 1.001682330 1.024011334 1.056371092 1.091066823 1.121937769 1.144978393 1.158777927 1.164230056 1.230464698
//
IT	3896
RD	15
LK	-429475.194561
QD	-182.599337 -> -171.247625
RI	0.0372697570
TR	0.169529	0.046596
MT	5.142552
MM	C_pi: 1.045145, n_recomb: 50515.832932
RS	0	0.000000	0.258944	1220.070285	0.024152	0.003383
RS	1	0.006486	0.258944	1266.241940	0.025066	0.014040
RS	2	0.013394	0.258944	1311.972045	0.025972	0.020912
RS	3	0.020749	0.258944	1356.942878	0.026862	0.022451
RS	4	0.028581	0.242180	1496.107729	0.029617	0.023887
RS	5	0.036922	0.242180	1537.820118	0.030442	0.024602
RS	6	0.045803	0.334539	1147.816294	0.022722	0.018720
RS	7	0.055260	0.334539	1187.385139	0.023505	0.019936
RS	8	0.065331	0.472769	871.605631	0.017254	0.014951
RS	9	0.076055	0.472769	906.893988	0.017953	0.016017
RS	10	0.087475	0.703673	635.689141	0.012584	0.011467
RS	11	0.099635	0.703673	665.147444	0.013167	0.012230
RS	12	0.112585	1.093712	448.825867	0.008885	0.008368
RS	13	0.126374	1.093712	471.914331	0.009342	0.008855
RS	14	0.141057	1.643967	330.627004	0.006545	0.006279
RS	15	0.156694	1.643967	348.763462	0.006904	0.006646
RS	16	0.173344	2.291928	264.125649	0.005229	0.005090
RS	17	0.191074	2.291928	279.139168	0.005526	0.005366
RS	18	0.209954	2.894130	233.720499	0.004627	0.004515
RS	19	0.230060	2.894130	247.220979	0.004894	0.004742
RS	20	0.251469	3.207938	235.908951	0.004670	0.004528
RS	21	0.274266	3.207938	249.510599	0.004939	0.004770
RS	22	0.298543	3.091549	273.669384	0.005417	0.005249
RS	23	0.324394	3.091549	289.094214	0.005723	0.005579
RS	24	0.351922	2.668224	353.389950	0.006996	0.006881
RS	25	0.381236	2.668224	372.328523	0.007371	0.007361
RS	26	0.412451	2.171645	480.966225	0.009521	0.009628
RS	27	0.445691	2.171645	504.533548	0.009988	0.010289
RS	28	0.481087	1.747867	655.559427	0.012977	0.013535
RS	29	0.518779	1.747867	683.325114	0.013527	0.014351
RS	30	0.558916	1.436879	862.947356	0.017083	0.018305
RS	31	0.601656	1.436879	892.038942	0.017659	0.019173
RS	32	0.647168	1.228473	1073.411110	0.021249	0.023232
RS	33	0.695633	1.228473	1098.684714	0.021749	0.023989
RS	34	0.747241	1.099862	1249.582953	0.024736	0.027397
RS	35	0.802197	1.099862	1265.391519	0.025049	0.027878
RS	36	0.860718	1.030408	1360.741305	0.026937	0.030039
RS	37	0.923034	1.030408	1363.323011	0.026988	0.030144
RS	38	0.989393	1.004215	1394.770862	0.027611	0.030852
RS	39	1.060056	1.004215	1383.497010	0.027387	0.030580
RS	40	1.135302	1.008604	1360.299375	0.026928	0.030051
RS	41	1.215429	1.008604	1337.015654	0.026467	0.029472
RS	42	1.300754	1.032790	1278.030074	0.025300	0.028148
RS	43	1.391613	1.032790	1245.451097	0.024655	0.027360
RS	44	1.488366	1.067409	1169.462821	0.023150	0.025676
RS	45	1.591394	1.067409	1129.955912	0.022368	0.024756
RS	46	1.701106	1.104390	1050.478272	0.020795	0.023018
RS	47	1.817933	1.104390	1005.648517	0.019908	0.022013
RS	48	1.942339	1.137233	930.069484	0.018411	0.020380
RS	49	2.074814	1.137233	880.906218	0.017438	0.019310
RS	50	2.215882	1.161701	811.685227	0.016068	0.017830
RS	51	2.366101	1.161701	758.976142	0.015025	0.016703
RS	52	2.526063	1.176320	695.599592	0.013770	0.015354
RS	53	2.696401	1.176320	640.395098	0.012677	0.014179
RS	54	2.877788	1.182092	581.402302	0.011509	0.012921
RS	55	3.070941	1.182092	525.352352	0.010400	0.011722
RS	56	3.276622	1.182092	469.671046	0.009298	0.010524
RS	57	3.495645	1.182092	415.150114	0.008218	0.009344
RS	58	3.728874	1.253466	343.886305	0.006807	0.007799
RS	59	3.977232	1.253466	300.146381	0.005942	0.006834
RS	60	4.241700	1.253466	258.607242	0.005119	0.005911
RS	61	4.523322	1.253466	219.772218	0.004351	0.005042
RS	62	4.823211	1.253466	184.052147	0.003643	0.004237
RS	63	5.142552	1.253466	653.115032	0.012929	0.015198
PA	4+25*2+4+6 0.169529204 0.046596249 5.142552294 0.258943886 0.242180404 0.334539402 0.472768541 0.703672824 1.093712385 1.643966544 2.291928458 2.894129758 3.207937997 3.091548519 2.668224336 2.171645476 1.747866747 1.436879350 1.228472951 1.099861946 1.030408130 1.004215403 1.008604280 1.032790483 1.067408539 1.104389672 1.137232893 1.161701401 1.176319681 1.182091948 1.253465811
//
IT	3684
RD	16
LK	-429452.754998
QD	-177.016311 -> -166.310782
RI	0.0362331797
TR	0.167926	0.046920
MT	5.178961
MM	C_pi: 1.057087, n_recomb: 51425.365791
RS	0	0.000000	0.263154	1224.051545	0.023802	0.003369
RS	1	0.006498	0.263154	1270.980695	0.024715	0.013957
RS	2	0.013419	0.263154	1317.538497	0.025620	0.020760
RS	3	0.020789	0.263154	1363.409586	0.026512	0.022275
RS	4	0.028638	0.244372	1514.644126	0.029453	0.023890
RS	5	0.036997	0.244372	1557.417373	0.030285	0.024562
RS	6	0.045899	0.336709	1165.743427	0.022669	0.018726
RS	7	0.055380	0.336709	1206.203940	0.023455	0.019924
RS	8	0.065476	0.471690	893.300547	0.017371	0.015064
RS	9	0.076229	0.471690	929.462145	0.018074	0.016132
RS	10	0.087681	0.698350	654.950580	0.012736	0.011603
RS	11	0.099877	0.698350	685.249084	0.013325	0.012378
RS	12	0.112865	1.087375	461.547455	0.008975	0.008452
RS	13	0.126697	1.087375	485.288254	0.009437	0.008950
RS	14	0.141429	1.645379	337.750298	0.006568	0.006304
RS	15	0.157117	1.645379	356.309135	0.006929	0.006678
RS	16	0.173825	2.315788	267.323394	0.005198	0.005066
RS	17	0.191618	2.315788	282.566143	0.005495	0.005345
RS	18	0.210568	2.954000	234.254629	0.004555	0.004454
RS	19	0.230749	2.954000	247.843797	0.004819	0.004680
RS	20	0.252242	3.298851	234.804253	0.004566	0.004437
RS	21	0.275131	3.298851	248.413998	0.004831	0.004676
RS	22	0.299507	3.187228	271.862418	0.005287	0.005132
RS	23	0.325468	3.187228	287.283068	0.005586	0.005454
RS	24	0.353116	2.744911	352.057012	0.006846	0.006741
RS	25	0.382560	2.744911	371.066984	0.007216	0.007210
RS	26	0.413917	2.223289	481.850969	0.009370	0.009476
RS	27	0.447312	2.223289	505.670499	0.009833	0.010123
RS	28	0.482877	1.779611	660.934634	0.012852	0.013390
RS	29	0.520753	1.779611	689.210040	0.013402	0.014193
RS	30	0.561091	1.455777	875.022035	0.017015	0.018195
RS	31	0.604050	1.455777	904.849958	0.017595	0.019054
RS	32	0.649800	1.239931	1093.308739	0.021260	0.023179
RS	33	0.698523	1.239931	1119.367257	0.021767	0.023933
RS	34	0.750412	1.107414	1276.521728	0.024823	0.027405
RS	35	0.805673	1.107414	1292.917135	0.025142	0.027889
RS	36	0.864525	1.036327	1392.113041	0.027071	0.030088
RS	37	0.927201	1.036327	1394.925787	0.027125	0.030199
RS	38	0.993950	1.010048	1427.181575	0.027752	0.030911
RS	39	1.065037	1.010048	1415.806365	0.027531	0.030646
RS	40	1.140742	1.015449	1390.913339	0.027047	0.030094
RS	41	1.221367	1.015449	1367.346192	0.026589	0.029526
RS	42	1.307232	1.041392	1305.332579	0.025383	0.028166
RS	43	1.398676	1.041392	1272.442810	0.024743	0.027392
RS	44	1.496062	1.078161	1193.201572	0.023203	0.025674
RS	45	1.599776	1.078161	1153.437770	0.022429	0.024771
RS	46	1.710230	1.117326	1071.173791	0.020830	0.023009
RS	47	1.827862	1.117326	1026.139129	0.019954	0.022022
RS	48	1.953137	1.152049	948.499921	0.018444	0.020378
RS	49	2.086553	1.152049	899.123934	0.017484	0.019327
RS	50	2.228638	1.177869	828.514480	0.016111	0.017847
RS	51	2.379956	1.177869	775.500502	0.015080	0.016736
RS	52	2.541107	1.193246	711.186175	0.013829	0.015394
RS	53	2.712730	1.193246	655.506130	0.012747	0.014232
RS	54	2.895506	1.199285	595.758077	0.011585	0.012983
RS	55	3.090158	1.199285	539.017094	0.010482	0.011792
RS	56	3.297459	1.199285	482.535059	0.009383	0.010600
RS	57	3.518231	1.199285	427.119161	0.008306	0.009424
RS	58	3.753348	1.275689	353.302939	0.006870	0.007853
RS	59	4.003745	1.275689	309.009118	0.006009	0.006895
RS	60	4.270412	1.275689	266.827037	0.005189	0.005976
RS	61	4.554408	1.275689	227.279507	0.004420	0.005109
RS	62	4.856858	1.275689	190.799130	0.003710	0.004303
RS	63	5.178961	1.275689	684.398198	0.013309	0.015598
PA	4+25*2+4+6 0.167926392 0.046919927 5.178961353 0.263154105 0.244371678 0.336708566 0.471690179 0.698349944 1.087374971 1.645379140 2.315788141 2.953999540 3.298850520 3.187227738 2.744911459 2.223288992 1.779611107 1.455777363 1.239930838 1.107414099 1.036326774 1.010047522 1.015449018 1.041392015 1.078161251 1.117325551 1.152048928 1.177868625 1.193245509 1.199284728 1.275689383
//
IT	4007
RD	17
LK	-429431.586686
QD	-171.763618 -> -161.652092
RI	0.0353116950
TR	0.166400	0.047240
MT	5.213653
MM	C_pi: 1.068624, n_recomb: 52318.718128
RS	0	0.000000	0.266957	1229.328684	0.023497	0.003357
RS	1	0.006509	0.266957	1277.001816	0.024408	0.013885
RS	2	0.013442	0.266957	1324.365809	0.025313	0.020630
RS	3	0.020826	0.266957	1371.106970	0.026207	0.022129
RS	4	0.028691	0.246586	1531.955653	0.029281	0.023880
RS	5	0.037068	0.246586	1575.764009	0.030119	0.024515
RS	6	0.045990	0.339166	1181.891046	0.022590	0.018714
RS	7	0.055493	0.339166	1223.215260	0.023380	0.019894
RS	8	0.065614	0.471055	913.865203	0.017467	0.015164
RS	9	0.076394	0.471055	950.872238	0.018175	0.016232
RS	10	0.087876	0.693448	673.846241	0.012880	0.011735
RS	11	0.100106	0.693448	704.968496	0.013474	0.012520
RS	12	0.113131	1.080958	474.275421	0.009065	0.008537
RS	13	0.127004	1.080958	498.665704	0.009531	0.009045
RS	14	0.141780	1.645492	344.999867	0.006594	0.006333
RS	15	0.157518	1.645492	363.985001	0.006957	0.006712
RS	16	0.174281	2.336734	270.683739	0.005174	0.005047
RS	17	0.192134	2.336734	286.161740	0.005470	0.005330
RS	18	0.211150	3.009965	234.973231	0.004491	0.004399
RS	19	0.231403	3.009965	248.657548	0.004753	0.004625
RS	20	0.252975	3.386272	233.897619	0.004471	0.004354
RS	21	0.275951	3.386272	247.521125	0.004731	0.004588
RS	22	0.300422	3.280515	270.235427	0.005165	0.005024
RS	23	0.326487	3.280515	285.654259	0.005460	0.005338
RS	24	0.354248	2.820051	350.825242	0.006706	0.006610
RS	25	0.383816	2.820051	369.902178	0.007070	0.007067
RS	26	0.415308	2.273958	482.672514	0.009226	0.009330
RS	27	0.448851	2.273958	506.730597	0.009685	0.009964
RS	28	0.484577	1.810805	666.005560	0.012730	0.013249
RS	29	0.522628	1.810805	694.770038	0.013280	0.014040
RS	30	0.563156	1.474420	886.525255	0.016945	0.018084
RS	31	0.606322	1.474420	917.069895	0.017529	0.018936
RS	32	0.652299	1.251312	1112.411374	0.021262	0.023121
RS	33	0.701267	1.251312	1139.246102	0.021775	0.023874
RS	34	0.753423	1.114970	1302.545663	0.024896	0.027405
RS	35	0.808975	1.114970	1319.535682	0.025221	0.027891
RS	36	0.868142	1.042257	1422.568101	0.027190	0.030128
RS	37	0.931160	1.042257	1425.634695	0.027249	0.030244
RS	38	0.998281	1.015848	1458.761072	0.027882	0.030963
RS	39	1.069770	1.015848	1447.316628	0.027663	0.030705
RS	40	1.145913	1.022185	1420.830639	0.027157	0.030132
RS	41	1.227012	1.022185	1397.014633	0.026702	0.029575
RS	42	1.313390	1.049791	1332.083797	0.025461	0.028182
RS	43	1.405391	1.049791	1298.914700	0.024827	0.027421
RS	44	1.503380	1.088611	1216.524811	0.023252	0.025672
RS	45	1.607748	1.088611	1176.528705	0.022488	0.024786
RS	46	1.718909	1.129861	1091.565976	0.020864	0.023001
RS	47	1.837305	1.129861	1046.342967	0.019999	0.022033
RS	48	1.963409	1.166377	966.710312	0.018477	0.020379
RS	49	2.097721	1.166377	917.131435	0.017530	0.019346
RS	50	2.240775	1.193473	845.181633	0.016154	0.017865
RS	51	2.393141	1.193473	791.868405	0.015135	0.016771
RS	52	2.555425	1.209552	726.648862	0.013889	0.015435
RS	53	2.728273	1.209552	670.497670	0.012816	0.014286
RS	54	2.912371	1.215807	610.022287	0.011660	0.013044
RS	55	3.108453	1.215807	552.594092	0.010562	0.011862
RS	56	3.317298	1.215807	495.317649	0.009467	0.010676
RS	57	3.539737	1.215807	439.015121	0.008391	0.009503
RS	58	3.776656	1.297131	362.651334	0.006932	0.007906
RS	59	4.028996	1.297131	317.810170	0.006075	0.006955
RS	60	4.297761	1.297131	274.994186	0.005256	0.006040
RS	61	4.584021	1.297131	234.744790	0.004487	0.005174
RS	62	4.888914	1.297131	197.515461	0.003775	0.004368
RS	63	5.213653	1.297131	715.795788	0.013681	0.015991
PA	4+25*2+4+6 0.166399590 0.047239998 5.213653187 0.266956952 0.246585662 0.339166345 0.471054979 0.693448196 1.080958200 1.645492119 2.336733627 3.009964759 3.386272374 3.280515402 2.820051400 2.273957648 1.810804975 1.474419959 1.251312232 1.114970385 1.042256684 1.015848252 1.022185261 1.049791074 1.088610997 1.129860854 1.166376670 1.193472989 1.209551589 1.215807009 1.297130680
//
IT	4744
RD	18
LK	-429411.587547
QD	-166.809357 -> -157.245923
RI	0.0344867204
TR	0.164944	0.047557
MT	5.246693
MM	C_pi: 1.079775, n_recomb: 53196.420262
RS	0	0.000000	0.270397	1235.679520	0.023229	0.003347
RS	1	0.006520	0.270397	1284.085132	0.024139	0.013822
RS	2	0.013464	0.270397	1332.237112	0.025044	0.020519
RS	3	0.020862	0.270397	1379.822862	0.025938	0.022009
RS	4	0.028742	0.248796	1548.273376	0.029105	0.023860
RS	5	0.037135	0.248796	1593.090354	0.029947	0.024464
RS	6	0.046076	0.341857	1196.471595	0.022492	0.018687
RS	7	0.055600	0.341857	1238.631897	0.023284	0.019849
RS	8	0.065745	0.470795	933.379315	0.017546	0.015252
RS	9	0.076551	0.470795	971.205569	0.018257	0.016318
RS	10	0.088061	0.688928	692.377437	0.013015	0.011862
RS	11	0.100322	0.688928	724.307200	0.013616	0.012656
RS	12	0.113383	1.074513	486.992556	0.009155	0.008622
RS	13	0.127295	1.074513	512.028758	0.009625	0.009139
RS	14	0.142113	1.644528	352.347751	0.006624	0.006364
RS	15	0.157899	1.644528	371.761871	0.006988	0.006749
RS	16	0.174713	2.355069	274.181713	0.005154	0.005033
RS	17	0.192623	2.355069	289.899955	0.005450	0.005318
RS	18	0.211701	3.062350	235.846200	0.004433	0.004350
RS	19	0.232023	3.062350	249.630962	0.004693	0.004575
RS	20	0.253670	3.470393	233.161073	0.004383	0.004277
RS	21	0.276728	3.470393	246.803148	0.004639	0.004508
RS	22	0.301290	3.371503	268.765854	0.005052	0.004922
RS	23	0.327453	3.371503	284.184887	0.005342	0.005230
RS	24	0.355322	2.893727	349.679030	0.006573	0.006486
RS	25	0.385007	2.893727	368.818691	0.006933	0.006933
RS	26	0.416628	2.323693	483.433409	0.009088	0.009191
RS	27	0.450311	2.323693	507.717304	0.009544	0.009812
RS	28	0.486189	1.841455	670.797386	0.012610	0.013111
RS	29	0.524407	1.841455	700.031420	0.013159	0.013891
RS	30	0.565117	1.492802	897.496096	0.016871	0.017973
RS	31	0.608480	1.492802	928.738346	0.017459	0.018819
RS	32	0.654671	1.262601	1130.766648	0.021256	0.023060
RS	33	0.703873	1.262601	1158.368437	0.021775	0.023810
RS	34	0.756283	1.122508	1327.706275	0.024959	0.027398
RS	35	0.812110	1.122508	1345.297273	0.025289	0.027887
RS	36	0.871577	1.048176	1452.154705	0.027298	0.030161
RS	37	0.934921	1.048176	1455.495886	0.027361	0.030282
RS	38	1.002395	1.021600	1489.552667	0.028001	0.031008
RS	39	1.074268	1.021600	1478.068517	0.027785	0.030758
RS	40	1.150826	1.028802	1450.085989	0.027259	0.030167
RS	41	1.232376	1.028802	1426.052973	0.026807	0.029620
RS	42	1.319243	1.057981	1358.313973	0.025534	0.028197
RS	43	1.411774	1.057981	1324.893986	0.024906	0.027449
RS	44	1.510337	1.098758	1239.453200	0.023300	0.025671
RS	45	1.615326	1.098758	1199.246900	0.022544	0.024800
RS	46	1.727160	1.142002	1111.667122	0.020897	0.022996
RS	47	1.846285	1.142002	1066.270647	0.020044	0.022045
RS	48	1.973177	1.180226	984.708796	0.018511	0.020382
RS	49	2.108342	1.180226	934.935631	0.017575	0.019365
RS	50	2.252319	1.208530	861.689527	0.016198	0.017886
RS	51	2.405683	1.208530	808.082224	0.015191	0.016806
RS	52	2.569046	1.225256	741.988541	0.013948	0.015477
RS	53	2.743060	1.225256	685.370379	0.012884	0.014339
RS	54	2.928419	1.231682	624.193620	0.011734	0.013106
RS	55	3.125862	1.231682	566.082179	0.010641	0.011931
RS	56	3.336179	1.231682	508.017652	0.009550	0.010750
RS	57	3.560207	1.231682	450.836731	0.008475	0.009581
RS	58	3.798842	1.317811	371.931621	0.006992	0.007958
RS	59	4.053035	1.317811	326.549386	0.006139	0.007014
RS	60	4.323800	1.317811	283.108128	0.005322	0.006102
RS	61	4.612218	1.317811	242.167033	0.004552	0.005238
RS	62	4.919441	1.317811	204.199636	0.003839	0.004431
RS	63	5.246693	1.317811	747.286201	0.014048	0.016378
PA	4+25*2+4+6 0.164944245 0.047556598 5.246692972 0.270397354 0.248795954 0.341856837 0.470795098 0.688928048 1.074513125 1.644527807 2.355069027 3.062349707 3.470393426 3.371502827 2.893727131 2.323692665 1.841455290 1.492802031 1.262601270 1.122508317 1.048176293 1.021599767 1.028802420 1.057981054 1.098758172 1.142002341 1.180225763 1.208529748 1.225256163 1.231682083 1.317811441
//
IT	3962
RD	19
LK	-429392.668462
QD	-162.126436 -> -153.070376
RI	0.0337459064
TR	0.163556	0.047870
MT	5.278156
MM	C_pi: 1.090553, n_recomb: 54058.711349
RS	0	0.000000	0.273509	1242.943361	0.022992	0.003338
RS	1	0.006530	0.273509	1292.071446	0.023901	0.013768
RS	2	0.013486	0.273509	1340.995638	0.024806	0.020423
RS	3	0.020896	0.273509	1389.403921	0.025702	0.021909
RS	4	0.028790	0.250977	1563.809426	0.028928	0.023834
RS	5	0.037199	0.250977	1609.607834	0.029775	0.024412
RS	6	0.046158	0.344738	1209.646613	0.022377	0.018648
RS	7	0.055701	0.344738	1252.615363	0.023171	0.019793
RS	8	0.065868	0.470854	951.908599	0.017609	0.015330
RS	9	0.076699	0.470854	990.528957	0.018323	0.016393
RS	10	0.088236	0.684752	710.543570	0.013144	0.011985
RS	11	0.100528	0.684752	743.264658	0.013749	0.012786
RS	12	0.113621	1.068078	499.681135	0.009243	0.008708
RS	13	0.127570	1.068078	525.358924	0.009718	0.009233
RS	14	0.142429	1.642614	359.780188	0.006655	0.006398
RS	15	0.158259	1.642614	379.625352	0.007022	0.006788
RS	16	0.175122	2.371078	277.792335	0.005139	0.005023
RS	17	0.193087	2.371078	293.754715	0.005434	0.005310
RS	18	0.212224	3.111361	236.853160	0.004381	0.004304
RS	19	0.232611	3.111361	250.742913	0.004638	0.004530
RS	20	0.254330	3.551360	232.571208	0.004302	0.004205
RS	21	0.277466	3.551360	246.235919	0.004555	0.004433
RS	22	0.302113	3.460271	267.432634	0.004947	0.004827
RS	23	0.328369	3.460271	282.853480	0.005232	0.005128
RS	24	0.356340	2.965953	348.609457	0.006449	0.006369
RS	25	0.386138	2.965953	367.807940	0.006804	0.006806
RS	26	0.417881	2.372525	484.133048	0.008956	0.009058
RS	27	0.451696	2.372525	508.630667	0.009409	0.009667
RS	28	0.487720	1.871584	675.321199	0.012492	0.012978
RS	29	0.526096	1.871584	705.005942	0.013041	0.013747
RS	30	0.566977	1.510923	907.960260	0.016796	0.017863
RS	31	0.610529	1.510923	939.881222	0.017386	0.018702
RS	32	0.656923	1.273784	1148.409141	0.021244	0.022994
RS	33	0.706348	1.273784	1176.768160	0.021768	0.023744
RS	34	0.758999	1.130011	1352.036858	0.025011	0.027384
RS	35	0.815088	1.130011	1370.233757	0.025347	0.027876
RS	36	0.874840	1.054070	1480.901612	0.027394	0.030186
RS	37	0.938493	1.054070	1484.536201	0.027462	0.030313
RS	38	1.006303	1.027289	1519.581108	0.028110	0.031047
RS	39	1.078540	1.027289	1508.084448	0.027897	0.030805
RS	40	1.155495	1.035292	1478.698605	0.027354	0.030198
RS	41	1.237474	1.035292	1454.477900	0.026906	0.029661
RS	42	1.324806	1.065963	1384.030747	0.025602	0.028210
RS	43	1.417840	1.065963	1350.386491	0.024980	0.027476
RS	44	1.516949	1.108608	1261.990217	0.023345	0.025671
RS	45	1.622530	1.108608	1221.594317	0.022598	0.024815
RS	46	1.735004	1.153759	1131.477329	0.020931	0.022993
RS	47	1.854823	1.153759	1085.921172	0.020088	0.022057
RS	48	1.982465	1.193613	1002.488699	0.018544	0.020387
RS	49	2.118443	1.193613	952.529893	0.017620	0.019386
RS	50	2.263298	1.223059	878.030601	0.016242	0.017907
RS	51	2.417613	1.223059	824.134834	0.015245	0.016842
RS	52	2.582003	1.240384	757.197091	0.014007	0.015519
RS	53	2.757128	1.240384	700.116906	0.012951	0.014393
RS	54	2.943687	1.246938	638.264567	0.011807	0.013167
RS	55	3.142429	1.246938	579.474707	0.010719	0.011999
RS	56	3.354147	1.246938	520.629133	0.009631	0.010824
RS	57	3.579689	1.246938	462.578642	0.008557	0.009657
RS	58	3.819959	1.337761	381.139856	0.007050	0.008010
RS	59	4.075917	1.337761	335.223302	0.006201	0.007071
RS	60	4.348589	1.337761	291.165679	0.005386	0.006163
RS	61	4.639065	1.337761	249.543199	0.004616	0.005300
RS	62	4.948508	1.337761	210.848689	0.003900	0.004492
RS	63	5.278156	1.337761	778.846404	0.014407	0.016758
PA	4+25*2+4+6 0.163555907 0.047869786 5.278155837 0.273508954 0.250976587 0.344738365 0.470854364 0.684752073 1.068077722 1.642614427 2.371078293 3.111361274 3.551360094 3.460271261 2.965953299 2.372525455 1.871583776 1.510922921 1.273783843 1.130010968 1.054069545 1.027288550 1.035291696 1.065962884 1.108608294 1.153759021 1.193613277 1.223059291 1.240383577 1.246937507 1.337761375
//
IT	4590
RD	20
LK	-429374.749714
QD	-157.692259 -> -149.107206
RI	0.0330747127
TR	0.162230	0.048179
MT	5.308156
MM	C_pi: 1.100986, n_recomb: 54906.303077
RS	0	0.000000	0.276338	1250.928478	0.022783	0.003331
RS	1	0.006539	0.276338	1300.769666	0.023691	0.013722
RS	2	0.013506	0.276338	1350.451954	0.024596	0.020340
RS	3	0.020928	0.276338	1399.663495	0.025492	0.021826
RS	4	0.028835	0.253114	1578.724988	0.028753	0.023804
RS	5	0.037260	0.253114	1625.478567	0.029605	0.024359
RS	6	0.046235	0.347776	1221.580991	0.022248	0.018598
RS	7	0.055798	0.347776	1265.331479	0.023045	0.019726
RS	8	0.065985	0.471192	969.518142	0.017658	0.015397
RS	9	0.076839	0.471192	1008.909028	0.018375	0.016457
RS	10	0.088403	0.680896	728.349523	0.013265	0.012103
RS	11	0.100722	0.680896	761.846281	0.013875	0.012910
RS	12	0.113848	1.061697	512.328190	0.009331	0.008793
RS	13	0.127831	1.061697	538.642854	0.009810	0.009326
RS	14	0.142729	1.639926	367.278956	0.006689	0.006433
RS	15	0.158601	1.639926	387.556503	0.007059	0.006829
RS	16	0.175511	2.385013	281.500379	0.005127	0.005015
RS	17	0.193527	2.385013	297.710232	0.005422	0.005305
RS	18	0.212721	3.157297	237.974116	0.004334	0.004263
RS	19	0.233170	3.157297	251.972682	0.004589	0.004489
RS	20	0.254956	3.629377	232.109164	0.004227	0.004139
RS	21	0.278167	3.629377	245.800053	0.004477	0.004364
RS	22	0.302895	3.546905	266.223316	0.004849	0.004738
RS	23	0.329240	3.546905	281.647583	0.005130	0.005033
RS	24	0.357308	3.036816	347.608527	0.006331	0.006258
RS	25	0.387212	3.036816	366.862327	0.006682	0.006686
RS	26	0.419071	2.420497	484.780180	0.008829	0.008930
RS	27	0.453013	2.420497	509.480546	0.009279	0.009529
RS	28	0.489175	1.901207	679.604810	0.012378	0.012848
RS	29	0.527701	1.901207	709.722794	0.012926	0.013608
RS	30	0.568747	1.528790	917.958668	0.016719	0.017754
RS	31	0.612476	1.528790	950.540375	0.017312	0.018586
RS	32	0.659065	1.284858	1165.389985	0.021225	0.022926
RS	33	0.708700	1.284858	1194.496498	0.021755	0.023674
RS	34	0.761582	1.137473	1375.591653	0.025053	0.027366
RS	35	0.817921	1.137473	1394.398605	0.025396	0.027860
RS	36	0.877944	1.059929	1508.864975	0.027481	0.030205
RS	37	0.941892	1.059929	1512.810117	0.027553	0.030338
RS	38	1.010021	1.032911	1548.896017	0.028210	0.031081
RS	39	1.082606	1.032911	1537.411931	0.028001	0.030846
RS	40	1.159937	1.041655	1506.711221	0.027441	0.030226
RS	41	1.242324	1.041655	1482.329746	0.026997	0.029698
RS	42	1.330099	1.073743	1409.270342	0.025667	0.028223
RS	43	1.423614	1.073743	1375.425897	0.025050	0.027500
RS	44	1.523243	1.118175	1284.162153	0.023388	0.025671
RS	45	1.629387	1.118175	1243.595234	0.022649	0.024829
RS	46	1.742473	1.165152	1151.014625	0.020963	0.022990
RS	47	1.862952	1.165152	1105.311235	0.020131	0.022071
RS	48	1.991310	1.206564	1020.063290	0.018578	0.020393
RS	49	2.128062	1.206564	969.926561	0.017665	0.019408
RS	50	2.273755	1.237090	894.214685	0.016286	0.017930
RS	51	2.428975	1.237090	840.035406	0.015299	0.016879
RS	52	2.594346	1.254968	772.280503	0.014065	0.015562
RS	53	2.770530	1.254968	714.742988	0.013018	0.014446
RS	54	2.958234	1.261611	652.239311	0.011879	0.013228
RS	55	3.158213	1.261611	592.775698	0.010796	0.012067
RS	56	3.371269	1.261611	533.155794	0.009710	0.010896
RS	57	3.598256	1.261611	474.244112	0.008637	0.009732
RS	58	3.840086	1.357022	390.279136	0.007108	0.008061
RS	59	4.097729	1.357022	343.834659	0.006262	0.007127
RS	60	4.372219	1.357022	299.169071	0.005449	0.006223
RS	61	4.664659	1.357022	256.874922	0.004678	0.005361
RS	62	4.976221	1.357022	217.463631	0.003961	0.004552
RS	63	5.308156	1.357022	810.468225	0.014761	0.017131
PA	4+25*2+4+6 0.162229500 0.048179319 5.308156341 0.276337682 0.253113503 0.347776430 0.471192380 0.680896255 1.061697477 1.639925889 2.385012598 3.157296889 3.629376821 3.546905422 3.036816342 2.420497452 1.901207006 1.528790433 1.284858035 1.137472702 1.059928581 1.032911286 1.041655045 1.073743290 1.118175361 1.165151634 1.206564210 1.237090211 1.254967822 1.261611001 1.357021557
//
IT	4114
RD	21
LK	-429357.759564
QD	-153.485459 -> -145.338782
RI	0.0324658611
TR	0.160962	0.048485
MT	5.336748
MM	C_pi: 1.111083, n_recomb: 55739.326027
RS	0	0.000000	0.278908	1259.531331	0.022597	0.003324
RS	1	0.006548	0.278908	1310.076863	0.023504	0.013682
RS	2	0.013525	0.278908	1360.504312	0.024408	0.020268
RS	3	0.020958	0.278908	1410.501632	0.025305	0.021758
RS	4	0.028878	0.255191	1593.151705	0.028582	0.023771
RS	5	0.037317	0.255191	1640.834233	0.029438	0.024309
RS	6	0.046309	0.350938	1232.411607	0.022110	0.018539
RS	7	0.055889	0.350938	1276.917231	0.022909	0.019652
RS	8	0.066097	0.471776	986.245189	0.017694	0.015455
RS	9	0.076972	0.471776	1026.383482	0.018414	0.016512
RS	10	0.088560	0.677333	745.791375	0.013380	0.012216
RS	11	0.100907	0.677333	780.048071	0.013995	0.013029
RS	12	0.114063	1.055392	524.919707	0.009417	0.008878
RS	13	0.128079	1.055392	551.865909	0.009901	0.009418
RS	14	0.143014	1.636584	374.825977	0.006725	0.006470
RS	15	0.158926	1.636584	395.536394	0.007096	0.006871
RS	16	0.175881	2.397070	285.289606	0.005118	0.005010
RS	17	0.193945	2.397070	301.749534	0.005414	0.005302
RS	18	0.213192	3.200358	239.191967	0.004291	0.004226
RS	19	0.233700	3.200358	253.302472	0.004544	0.004451
RS	20	0.255551	3.704548	231.758957	0.004158	0.004077
RS	21	0.278832	3.704548	245.479048	0.004404	0.004300
RS	22	0.303637	3.631450	265.123429	0.004756	0.004654
RS	23	0.330067	3.631450	280.552449	0.005033	0.004944
RS	24	0.358228	3.106332	346.668218	0.006219	0.006153
RS	25	0.388232	3.106332	365.974002	0.006566	0.006572
RS	26	0.420202	2.467620	485.375781	0.008708	0.008808
RS	27	0.454264	2.467620	510.268464	0.009155	0.009397
RS	28	0.490557	1.930330	683.659704	0.012265	0.012722
RS	29	0.529226	1.930330	714.194048	0.012813	0.013472
RS	30	0.570428	1.546391	927.517628	0.016640	0.017645
RS	31	0.614327	1.546391	960.742286	0.017236	0.018472
RS	32	0.661101	1.295808	1181.739080	0.021201	0.022856
RS	33	0.710937	1.295808	1211.582656	0.021737	0.023603
RS	34	0.764037	1.144874	1398.402243	0.025088	0.027342
RS	35	0.820613	1.144874	1417.821800	0.025437	0.027839
RS	36	0.880895	1.065739	1536.066273	0.027558	0.030219
RS	37	0.945123	1.065739	1540.337266	0.027635	0.030357
RS	38	1.013557	1.038457	1577.512139	0.028302	0.031111
RS	39	1.086472	1.038457	1566.063750	0.028096	0.030883
RS	40	1.164162	1.047887	1534.132003	0.027523	0.030250
RS	41	1.246938	1.047887	1509.614840	0.027083	0.029732
RS	42	1.335135	1.081321	1434.036085	0.025728	0.028234
RS	43	1.429107	1.081321	1400.013899	0.025117	0.027523
RS	44	1.529232	1.127463	1305.967185	0.023430	0.025671
RS	45	1.635913	1.127463	1265.246705	0.022699	0.024844
RS	46	1.749580	1.176190	1170.271569	0.020995	0.022990
RS	47	1.870689	1.176190	1124.433130	0.020173	0.022084
RS	48	1.999729	1.219091	1037.424364	0.018612	0.020401
RS	49	2.137218	1.219091	987.117520	0.017710	0.019430
RS	50	2.283710	1.250641	910.230668	0.016330	0.017954
RS	51	2.439793	1.250641	855.773705	0.015353	0.016915
RS	52	2.606098	1.269028	787.229823	0.014123	0.015605
RS	53	2.783291	1.269028	729.240455	0.013083	0.014499
RS	54	2.972088	1.275724	666.109893	0.011950	0.013289
RS	55	3.173246	1.275724	605.978023	0.010872	0.012134
RS	56	3.387576	1.275724	545.591226	0.009788	0.010967
RS	57	3.615941	1.275724	485.827354	0.008716	0.009805
RS	58	3.859259	1.375615	399.345177	0.007165	0.008111
RS	59	4.118509	1.375615	352.379654	0.006322	0.007183
RS	60	4.394734	1.375615	307.114832	0.005510	0.006282
RS	61	4.689047	1.375615	264.158955	0.004739	0.005421
RS	62	5.002631	1.375615	224.041373	0.004019	0.004611
RS	63	5.336748	1.375615	842.129769	0.015108	0.017499
PA	4+25*2+4+6 0.160961657 0.048485329 5.336747943 0.278907819 0.255191490 0.350937699 0.471776328 0.677333254 1.055391542 1.636584498 2.397069856 3.200357671 3.704548107 3.631449941 3.106332241 2.467620440 1.930329990 1.546391025 1.295807639 1.144873604 1.065738813 1.038457179 1.047886641 1.081320901 1.127462955 1.176190049 1.219090971 1.250641177 1.269028188 1.275724138 1.375615433
//
IT	4456
RD	22
LK	-429341.635037
QD	-149.488970 -> -141.751182
RI	0.0319089710
TR	0.159747	0.048787
MT	5.364071
MM	C_pi: 1.120873, n_recomb: 56558.326300
RS	0	0.000000	0.281257	1268.607129	0.022430	0.003319
RS	1	0.006556	0.281257	1319.848350	0.023336	0.013647
RS	2	0.013543	0.281257	1371.008865	0.024241	0.020206
RS	3	0.020987	0.281257	1421.776130	0.025138	0.021702
RS	4	0.028919	0.257201	1607.213280	0.028417	0.023738
RS	5	0.037372	0.257201	1655.799910	0.029276	0.024260
RS	6	0.046379	0.354200	1242.262445	0.021964	0.018473
RS	7	0.055976	0.354200	1287.497650	0.022764	0.019571
RS	8	0.066202	0.472573	1002.155401	0.017719	0.015504
RS	9	0.077099	0.472573	1043.019463	0.018441	0.016557
RS	10	0.088711	0.674044	762.874365	0.013488	0.012325
RS	11	0.101083	0.674044	797.875822	0.014107	0.013142
RS	12	0.114267	1.049193	537.444207	0.009502	0.008962
RS	13	0.128315	1.049193	565.016338	0.009990	0.009509
RS	14	0.143285	1.632710	382.409746	0.006761	0.006509
RS	15	0.159235	1.632710	403.553117	0.007135	0.006914
RS	16	0.176232	2.407484	289.145227	0.005112	0.005008
RS	17	0.194343	2.407484	305.857263	0.005408	0.005302
RS	18	0.213641	3.240755	240.495383	0.004252	0.004192
RS	19	0.234205	3.240755	254.720610	0.004504	0.004417
RS	20	0.256117	3.777032	231.508428	0.004093	0.004019
RS	21	0.279465	3.777032	245.260465	0.004336	0.004239
RS	22	0.304345	3.714068	264.118042	0.004670	0.004575
RS	23	0.330855	3.714068	279.552880	0.004943	0.004860
RS	24	0.359104	3.174582	345.782653	0.006114	0.006053
RS	25	0.389205	3.174582	365.137438	0.006456	0.006464
RS	26	0.421279	2.513941	485.925972	0.008592	0.008690
RS	27	0.455456	2.513941	511.001459	0.009035	0.009270
RS	28	0.491874	1.958987	687.503447	0.012156	0.012599
RS	29	0.530680	1.958987	718.438380	0.012703	0.013341
RS	30	0.572030	1.563744	936.666912	0.016561	0.017537
RS	31	0.616091	1.563744	970.517601	0.017160	0.018358
RS	32	0.663041	1.306640	1197.496916	0.021173	0.022783
RS	33	0.713069	1.306640	1228.067337	0.021713	0.023529
RS	34	0.766378	1.152217	1420.512115	0.025116	0.027314
RS	35	0.823181	1.152217	1440.546287	0.025470	0.027815
RS	36	0.883709	1.071502	1562.550465	0.027627	0.030228
RS	37	0.948205	1.071502	1567.161277	0.027709	0.030372
RS	38	1.016929	1.043930	1605.469800	0.028386	0.031135
RS	39	1.090160	1.043930	1594.078441	0.028185	0.030915
RS	40	1.168192	1.053995	1560.994815	0.027600	0.030272
RS	41	1.251340	1.053995	1536.365048	0.027164	0.029763
RS	42	1.339939	1.088711	1458.352736	0.025785	0.028244
RS	43	1.434348	1.088711	1424.173551	0.025181	0.027545
RS	44	1.534946	1.136492	1327.424009	0.023470	0.025672
RS	45	1.642140	1.136492	1286.565965	0.022748	0.024858
RS	46	1.756362	1.186900	1189.260996	0.021027	0.022990
RS	47	1.878073	1.186900	1143.298667	0.020215	0.022099
RS	48	2.007764	1.231227	1054.578420	0.018646	0.020410
RS	49	2.145958	1.231227	1004.108969	0.017754	0.019453
RS	50	2.293212	1.263749	926.082921	0.016374	0.017979
RS	51	2.450121	1.263749	871.353998	0.015406	0.016952
RS	52	2.617318	1.282606	802.046960	0.014181	0.015648
RS	53	2.795477	1.282606	743.611411	0.013148	0.014552
RS	54	2.985316	1.289324	679.876680	0.012021	0.013349
RS	55	3.187603	1.289324	619.082455	0.010946	0.012200
RS	56	3.403152	1.289324	557.936429	0.009865	0.011037
RS	57	3.632833	1.289324	497.329441	0.008793	0.009877
RS	58	3.877574	1.393594	408.339356	0.007220	0.008160
RS	59	4.138360	1.393594	360.859660	0.006380	0.007237
RS	60	4.416245	1.393594	315.004160	0.005570	0.006339
RS	61	4.712349	1.393594	271.396205	0.004799	0.005479
RS	62	5.027867	1.393594	230.582469	0.004077	0.004669
RS	63	5.364071	1.393594	873.823964	0.015450	0.017861
PA	4+25*2+4+6 0.159747212 0.048787340 5.364071028 0.281257151 0.257200749 0.354199660 0.472572914 0.674044372 1.049193264 1.632709500 2.407484124 3.240755253 3.777032397 3.714067665 3.174582168 2.513941155 1.958987376 1.563744448 1.306640164 1.152217296 1.071501618 1.043930348 1.053995123 1.088711196 1.136491682 1.186900202 1.231226645 1.263748998 1.282606471 1.289323576 1.393594300
//
IT	5528
RD	23
LK	-429326.317170
QD	-145.686349 -> -138.330752
RI	0.0313968723
TR	0.158583	0.049085
MT	5.390180
MM	C_pi: 1.130370, n_recomb: 57363.691153
RS	0	0.000000	0.283416	1278.040963	0.022280	0.003314
RS	1	0.006564	0.283416	1329.968932	0.023185	0.013617
RS	2	0.013560	0.283416	1381.850687	0.024089	0.020152
RS	3	0.021015	0.283416	1433.372953	0.024987	0.021656
RS	4	0.028958	0.259133	1621.006573	0.028258	0.023705
RS	5	0.037424	0.259133	1670.473426	0.029121	0.024215
RS	6	0.046445	0.357541	1251.240311	0.021812	0.018401
RS	7	0.056058	0.357541	1297.180196	0.022613	0.019484
RS	8	0.066303	0.473554	1017.300528	0.017734	0.015546
RS	9	0.077220	0.473554	1058.869636	0.018459	0.016594
RS	10	0.088853	0.671002	779.610121	0.013591	0.012429
RS	11	0.101251	0.671002	815.341644	0.014214	0.013251
RS	12	0.114462	1.043118	549.892245	0.009586	0.009045
RS	13	0.128540	1.043118	578.084353	0.010078	0.009599
RS	14	0.143543	1.628391	390.019261	0.006799	0.006548
RS	15	0.159530	1.628391	411.595178	0.007175	0.006958
RS	16	0.176567	2.416412	293.057562	0.005109	0.005008
RS	17	0.194722	2.416412	310.023331	0.005405	0.005303
RS	18	0.214069	3.278725	241.869019	0.004216	0.004161
RS	19	0.234686	3.278725	256.211102	0.004466	0.004386
RS	20	0.256656	3.846969	231.345106	0.004033	0.003964
RS	21	0.280069	3.846969	245.131423	0.004273	0.004183
RS	22	0.305018	3.794802	263.198926	0.004588	0.004501
RS	23	0.331606	3.794802	278.640582	0.004857	0.004780
RS	24	0.359938	3.241599	344.947164	0.006013	0.005958
RS	25	0.390131	3.241599	364.348204	0.006352	0.006361
RS	26	0.422306	2.559486	486.433285	0.008480	0.008578
RS	27	0.456592	2.559486	511.682650	0.008920	0.009148
RS	28	0.493130	1.987180	691.153691	0.012049	0.012480
RS	29	0.532065	1.987180	722.474301	0.012595	0.013213
RS	30	0.573557	1.580847	945.434146	0.016481	0.017431
RS	31	0.617773	1.580847	979.894462	0.017082	0.018246
RS	32	0.664891	1.317345	1212.699406	0.021141	0.022709
RS	33	0.715102	1.317345	1243.986234	0.021686	0.023455
RS	34	0.768609	1.159492	1441.958726	0.025137	0.027283
RS	35	0.825629	1.159492	1462.608507	0.025497	0.027786
RS	36	0.886392	1.077209	1588.349059	0.027689	0.030232
RS	37	0.951143	1.077209	1593.312254	0.027776	0.030381
RS	38	1.020145	1.049324	1632.797684	0.028464	0.031156
RS	39	1.093677	1.049324	1621.482877	0.028267	0.030944
RS	40	1.172036	1.059978	1587.321463	0.027671	0.030292
RS	41	1.255539	1.059978	1562.600401	0.027240	0.029792
RS	42	1.344523	1.095915	1482.236756	0.025839	0.028253
RS	43	1.439348	1.095915	1447.919660	0.025241	0.027566
RS	44	1.540398	1.145268	1348.542627	0.023509	0.025674
RS	45	1.648082	1.145268	1307.561847	0.022794	0.024872
RS	46	1.762835	1.197293	1207.987940	0.021058	0.022991
RS	47	1.885120	1.197293	1161.912245	0.020255	0.022113
RS	48	2.015433	1.242986	1071.526869	0.018680	0.020420
RS	49	2.154300	1.242986	1020.902198	0.017797	0.019476
RS	50	2.302283	1.276430	941.772607	0.016418	0.018004
RS	51	2.459981	1.276430	886.777366	0.015459	0.016989
RS	52	2.628030	1.295723	816.731361	0.014238	0.015691
RS	53	2.807112	1.295723	757.855501	0.013211	0.014604
RS	54	2.997948	1.302431	693.539226	0.012090	0.013409
RS	55	3.201313	1.302431	632.088680	0.011019	0.012265
RS	56	3.418027	1.302431	570.191129	0.009940	0.011106
RS	57	3.648967	1.302431	508.750066	0.008869	0.009948
RS	58	3.895068	1.410981	417.262091	0.007274	0.008209
RS	59	4.157323	1.410981	369.274977	0.006437	0.007290
RS	60	4.436794	1.410981	322.837142	0.005628	0.006395
RS	61	4.734612	1.410981	278.586488	0.004856	0.005536
RS	62	5.051979	1.410981	237.086446	0.004133	0.004725
RS	63	5.390180	1.410981	905.539359	0.015786	0.018217
PA	4+25*2+4+6 0.158583244 0.049085440 5.390179653 0.283415512 0.259132926 0.357541343 0.473553933 0.671001589 1.043117940 1.628390958 2.416411948 3.278725127 3.846969070 3.794801606 3.241598538 2.559486104 1.987180224 1.580846617 1.317345332 1.159492236 1.077208726 1.049323846 1.059977946 1.095915403 1.145267761 1.197292891 1.242986443 1.276430165 1.295722725 1.302430749 1.410980986
//
IT	4801
RD	24
LK	-429311.753968
QD	-142.063626 -> -135.065901
RI	0.0309231110
TR	0.157466	0.049379
MT	5.415156
MM	C_pi: 1.139591, n_recomb: 58155.830755
RS	0	0.000000	0.285407	1287.746306	0.022143	0.003311
RS	1	0.006572	0.285407	1340.352043	0.023048	0.013591
RS	2	0.013576	0.285407	1392.943613	0.023952	0.020104
RS	3	0.021041	0.285407	1445.206811	0.024851	0.021619
RS	4	0.028996	0.260990	1634.561264	0.028107	0.023674
RS	5	0.037473	0.260990	1684.885864	0.028972	0.024173
RS	6	0.046508	0.360947	1259.435948	0.021656	0.018324
RS	7	0.056137	0.360947	1306.056468	0.022458	0.019394
RS	8	0.066399	0.474696	1031.730874	0.017741	0.015580
RS	9	0.077335	0.474696	1073.985329	0.018467	0.016624
RS	10	0.088990	0.668193	795.998399	0.013687	0.012529
RS	11	0.101410	0.668193	832.445568	0.014314	0.013355
RS	12	0.114647	1.037182	562.255969	0.009668	0.009127
RS	13	0.128754	1.037182	591.061900	0.010163	0.009686
RS	14	0.143788	1.623713	397.645380	0.006838	0.006588
RS	15	0.159810	1.623713	419.653076	0.007216	0.007002
RS	16	0.176886	2.423999	297.019177	0.005107	0.005009
RS	17	0.195083	2.423999	314.240022	0.005403	0.005307
RS	18	0.214476	3.314377	243.308712	0.004184	0.004132
RS	19	0.235144	3.314377	257.769725	0.004432	0.004357
RS	20	0.257170	3.914491	231.259392	0.003977	0.003913
RS	21	0.280644	3.914491	245.082057	0.004214	0.004130
RS	22	0.305661	3.873679	262.361302	0.004511	0.004430
RS	23	0.332321	3.873679	277.810875	0.004777	0.004705
RS	24	0.360734	3.307390	344.161860	0.005918	0.005867
RS	25	0.391015	3.307390	363.606860	0.006252	0.006263
RS	26	0.423285	2.604243	486.909806	0.008373	0.008469
RS	27	0.457676	2.604243	512.325081	0.008810	0.009031
RS	28	0.494327	2.014913	694.629135	0.011944	0.012364
RS	29	0.533387	2.014913	726.321466	0.012489	0.013089
RS	30	0.575015	1.597700	953.846424	0.016402	0.017325
RS	31	0.619378	1.597700	988.900609	0.017004	0.018136
RS	32	0.666656	1.327922	1227.379522	0.021105	0.022634
RS	33	0.717042	1.327922	1259.372336	0.021655	0.023379
RS	34	0.770740	1.166695	1462.777193	0.025153	0.027249
RS	35	0.827966	1.166695	1484.042891	0.025518	0.027755
RS	36	0.888954	1.082854	1613.500245	0.027744	0.030232
RS	37	0.953949	1.082854	1618.826862	0.027836	0.030387
RS	38	1.023216	1.054637	1659.525095	0.028536	0.031174
RS	39	1.097036	1.054637	1648.304752	0.028343	0.030968
RS	40	1.175707	1.065837	1613.135753	0.027738	0.030309
RS	41	1.259549	1.065837	1588.343004	0.027312	0.029818
RS	42	1.348900	1.102941	1505.704138	0.025891	0.028262
RS	43	1.444124	1.102941	1471.266871	0.025299	0.027585
RS	44	1.545607	1.153804	1369.332641	0.023546	0.025675
RS	45	1.653759	1.153804	1328.243089	0.022839	0.024886
RS	46	1.769019	1.207383	1226.460685	0.021089	0.022993
RS	47	1.891854	1.207383	1180.281303	0.020295	0.022128
RS	48	2.022761	1.254389	1088.274697	0.018713	0.020430
RS	49	2.162273	1.254389	1037.501677	0.017840	0.019499
RS	50	2.310953	1.288708	957.300608	0.016461	0.018030
RS	51	2.469405	1.288708	902.044747	0.015511	0.017026
RS	52	2.638270	1.308402	831.284041	0.014294	0.015734
RS	53	2.818234	1.308402	771.973680	0.013274	0.014656
RS	54	3.010025	1.315075	707.096262	0.012159	0.013468
RS	55	3.214420	1.315075	644.995774	0.011091	0.012330
RS	56	3.432250	1.315075	582.354634	0.010014	0.011174
RS	57	3.664395	1.315075	520.088672	0.008943	0.010018
RS	58	3.911797	1.427811	426.112843	0.007327	0.008257
RS	59	4.175459	1.427811	377.625285	0.006493	0.007343
RS	60	4.456449	1.427811	330.613538	0.005685	0.006450
RS	61	4.755906	1.427811	285.729540	0.004913	0.005592
RS	62	5.075044	1.427811	243.552945	0.004188	0.004780
RS	63	5.415156	1.427811	937.268116	0.016116	0.018568
PA	4+25*2+4+6 0.157466332 0.049379499 5.415155940 0.285407183 0.260990343 0.360947372 0.474696070 0.668192994 1.037181502 1.623712682 2.423999415 3.314377310 3.914490682 3.873678721 3.307390335 2.604242743 2.014912976 1.597700221 1.327922277 1.166695412 1.082854031 1.054636633 1.065837475 1.102941399 1.153804494 1.207382935 1.254388551 1.288708448 1.308401599 1.315075429 1.427810525
//
IT	4452
RD	25
LK	-429297.898023
QD	-138.607875 -> -131.945783
RI	0.0304834484
TR	0.156393	0.049669
MT	5.439092
MM	C_pi: 1.148553, n_recomb: 58934.944404
RS	0	0.000000	0.287253	1297.649798	0.022018	0.003308
RS	1	0.006579	0.287253	1350.924206	0.022922	0.013568
RS	2	0.013592	0.287253	1404.214397	0.023827	0.020062
RS	3	0.021066	0.287253	1457.205081	0.024726	0.021587
RS	4	0.029031	0.262758	1648.005599	0.027963	0.023645
RS	5	0.037521	0.262758	1699.166250	0.028831	0.024135
RS	6	0.046569	0.364398	1266.944630	0.021497	0.018243
RS	7	0.056212	0.364398	1314.222499	0.022300	0.019300
RS	8	0.066490	0.475989	1045.464177	0.017739	0.015609
RS	9	0.077445	0.475989	1088.384570	0.018468	0.016647
RS	10	0.089119	0.665606	812.035447	0.013779	0.012625
RS	11	0.101563	0.665606	849.183918	0.014409	0.013453
RS	12	0.114824	1.031385	574.530310	0.009749	0.009208
RS	13	0.128959	1.031385	603.943767	0.010248	0.009773
RS	14	0.144023	1.618756	405.274759	0.006877	0.006629
RS	15	0.160078	1.618756	427.712901	0.007257	0.007046
RS	16	0.177190	2.430424	301.015729	0.005108	0.005012
RS	17	0.195428	2.430424	318.492355	0.005404	0.005312
RS	18	0.214866	3.347933	244.800616	0.004154	0.004106
RS	19	0.235582	3.347933	259.382037	0.004401	0.004331
RS	20	0.257662	3.979701	231.242649	0.003924	0.003865
RS	21	0.281194	3.979701	245.103476	0.004159	0.004080
RS	22	0.306275	3.950811	261.593577	0.004439	0.004363
RS	23	0.333006	3.950811	277.051867	0.004701	0.004634
RS	24	0.361495	3.372022	343.418955	0.005827	0.005781
RS	25	0.391859	3.372022	362.905643	0.006158	0.006170
RS	26	0.424221	2.648255	487.353378	0.008269	0.008365
RS	27	0.458712	2.648255	512.926957	0.008703	0.008919
RS	28	0.495472	2.042211	697.936184	0.011842	0.012252
RS	29	0.534651	2.042211	729.986846	0.012386	0.012969
RS	30	0.576408	1.614315	961.920009	0.016322	0.017222
RS	31	0.620912	1.614315	997.552721	0.016926	0.018028
RS	32	0.668345	1.338373	1241.560536	0.021067	0.022558
RS	33	0.718898	1.338373	1274.248789	0.021621	0.023302
RS	34	0.772777	1.173826	1482.991823	0.025163	0.027211
RS	35	0.830201	1.173826	1504.872993	0.025534	0.027721
RS	36	0.891404	1.088440	1638.020916	0.027794	0.030229
RS	37	0.956633	1.088440	1643.721083	0.027890	0.030389
RS	38	1.026154	1.059871	1685.668799	0.028602	0.031188
RS	39	1.100249	1.059871	1674.559497	0.028414	0.030990
RS	40	1.179220	1.071580	1638.447669	0.027801	0.030324
RS	41	1.263386	1.071580	1613.601694	0.027379	0.029842
RS	42	1.353090	1.109798	1528.763115	0.025940	0.028270
RS	43	1.448696	1.109798	1494.222169	0.025354	0.027604
RS	44	1.550592	1.162115	1389.797379	0.023582	0.025677
RS	45	1.659192	1.162115	1348.612148	0.022883	0.024900
RS	46	1.774938	1.217192	1244.674944	0.021119	0.022995
RS	47	1.898299	1.217192	1198.401658	0.020334	0.022143
RS	48	2.029777	1.265456	1104.818130	0.018746	0.020442
RS	49	2.169906	1.265456	1053.903779	0.017882	0.019523
RS	50	2.319254	1.300611	972.661289	0.016504	0.018056
RS	51	2.478428	1.300611	917.151068	0.015562	0.017063
RS	52	2.648076	1.320675	845.698637	0.014350	0.015777
RS	53	2.828885	1.320675	785.960446	0.013336	0.014707
RS	54	3.021591	1.327290	720.543115	0.012226	0.013527
RS	55	3.226975	1.327290	657.799733	0.011161	0.012393
RS	56	3.445873	1.327290	594.423496	0.010086	0.011241
RS	57	3.679174	1.327290	531.342262	0.009016	0.010087
RS	58	3.927824	1.444119	434.889490	0.007379	0.008304
RS	59	4.192834	1.444119	385.908792	0.006548	0.007394
RS	60	4.475281	1.444119	338.331758	0.005741	0.006504
RS	61	4.776311	1.444119	292.823878	0.004969	0.005646
RS	62	5.097147	1.444119	249.980532	0.004242	0.004834
RS	63	5.439092	1.444119	968.997481	0.016442	0.018913
PA	4+25*2+4+6 0.156393018 0.049669303 5.439092448 0.287252737 0.262758030 0.364397724 0.475988544 0.665605965 1.031385181 1.618755568 2.430423646 3.347932750 3.979701333 3.950810505 3.372022499 2.648254608 2.042210811 1.614315251 1.338372654 1.173826091 1.088440368 1.059870962 1.071580485 1.109797863 1.162114915 1.217191562 1.265455918 1.300611392 1.320674851 1.327290102 1.444119457
//
CC
CC	Brief Description of the file format:
CC	  CC  comments
CC	  MM  useful-messages
CC	  RD  round-of-iterations
CC	  LL  \log[P(sequence)]
CC	  QD  Q-before-opt Q-after-opt
CC	  TR  \theta_0 \rho_0
CC	  RS  k t_k \lambda_k \pi_k \sum_{l\not=k}A_{kl} A_{kk}
CC	  DC  begin end best-k t_k+\Delta_k max-prob
CC
MM	Version: 0.6.5-r67
MM	pattern:4+25*2+4+6, n:63, n_free_lambdas:28
MM	n_iterations:25, skip:1, max_t:5, theta/rho:5
MM	is_decoding:0
MM	n_seqs:11, sum_L:1083217, sum_n:174854
RD	0
LK	0.000000
QD	0.000000 -> 0.000000
RI	inf
TR	0.176047	0.035209
MT	5.000000
MM	C_pi: 1.000000, n_recomb: 37479.502588
RS	0	0.000000	1.000000	236.438396	0.006308	0.000000
RS	1	0.006440	1.000000	250.026680	0.006671	0.000000
RS	2	0.013294	1.000000	264.284733	0.007051	0.000000
RS	3	0.020590	1.000000	279.230854	0.007450	0.000000
RS	4	0.028356	1.000000	294.881702	0.007868	0.000000
RS	5	0.036622	1.000000	311.251898	0.008305	0.000000
RS	6	0.045421	1.000000	328.353596	0.008761	0.000000
RS	7	0.054785	1.000000	346.195988	0.009237	0.000000
RS	8	0.064753	1.000000	364.784774	0.009733	0.000000
RS	9	0.075363	1.000000	384.121565	0.010249	0.000000
RS	10	0.086656	1.000000	404.203237	0.010785	0.000000
RS	11	0.098677	1.000000	425.021225	0.011340	0.000000
RS	12	0.111471	1.000000	446.560761	0.011915	0.000000
RS	13	0.125090	1.000000	468.800058	0.012508	0.000000
RS	14	0.139585	1.000000	491.709437	0.013119	0.000000
RS	15	0.155014	1.000000	515.250414	0.013748	0.000000
RS	16	0.171437	1.000000	539.374736	0.014391	0.000000
RS	17	0.188917	1.000000	564.023396	0.015049	0.000000
RS	18	0.207523	1.000000	589.125624	0.015719	0.000000
RS	19	0.227327	1.000000	614.597881	0.016398	0.000000
RS	20	0.248406	1.000000	640.342866	0.017085	0.000000
RS	21	0.270843	1.000000	666.248581	0.017776	0.000000
RS	22	0.294725	1.000000	692.187458	0.018468	0.000000
RS	23	0.320144	1.000000	718.015608	0.019158	0.000000
RS	24	0.347201	1.000000	743.572228	0.019839	0.000000
RS	25	0.376000	1.000000	768.679199	0.020509	0.000000
RS	26	0.406654	1.000000	793.140958	0.021162	0.000000
RS	27	0.439282	1.000000	816.744672	0.021792	0.000000
RS	28	0.474011	1.000000	839.260813	0.022393	0.000000
RS	29	0.510976	1.000000	860.444171	0.022958	0.000000
RS	30	0.550322	1.000000	880.035394	0.023480	0.000000
RS	31	0.592202	1.000000	897.763129	0.023953	0.000000
RS	32	0.636779	1.000000	913.346815	0.024369	0.000000
RS	33	0.684227	1.000000	926.500199	0.024720	0.000000
RS	34	0.734730	1.000000	936.935624	0.024999	0.000000
RS	35	0.788485	1.000000	944.369113	0.025197	0.000000
RS	36	0.845702	1.000000	948.526250	0.025308	0.000000
RS	37	0.906604	1.000000	949.148844	0.025324	0.000000
RS	38	0.971428	1.000000	946.002298	0.025241	0.000000
RS	39	1.040426	1.000000	938.883574	0.025051	0.000000
RS	40	1.113868	1.000000	927.629589	0.024750	0.000000
RS	41	1.192040	1.000000	912.125812	0.024337	0.000000
RS	42	1.275245	1.000000	892.314777	0.023808	0.000000
RS	43	1.363809	1.000000	868.204157	0.023165	0.000000
RS	44	1.458076	1.000000	839.873992	0.022409	0.000000
RS	45	1.558414	1.000000	807.482611	0.021545	0.000000
RS	46	1.665214	1.000000	771.270754	0.020578	0.000000
RS	47	1.778891	1.000000	731.563401	0.019519	0.000000
RS	48	1.899889	1.000000	688.768835	0.018377	0.000000
RS	49	2.028679	1.000000	643.374512	0.017166	0.000000
RS	50	2.165763	1.000000	595.939450	0.015900	0.000000
RS	51	2.311675	1.000000	547.082966	0.014597	0.000000
RS	52	2.466983	1.000000	497.469824	0.013273	0.000000
RS	53	2.632293	1.000000	447.792065	0.011948	0.000000
RS	54	2.808249	1.000000	398.748090	0.010639	0.000000
RS	55	2.995536	1.000000	351.019813	0.009366	0.000000
RS	56	3.194884	1.000000	305.248995	0.008144	0.000000
RS	57	3.407070	1.000000	262.014058	0.006991	0.000000
RS	58	3.632920	1.000000	221.808829	0.005918	0.000000
RS	59	3.873315	1.000000	185.024696	0.004937	0.000000
RS	60	4.129191	1.000000	151.937522	0.004054	0.000000
RS	61	4.401545	1.000000	122.700460	0.003274	0.000000
RS	62	4.691438	1.000000	97.343350	0.002597	0.000000
RS	63	5.000000	1.000000	274.379284	0.007321	0.000000
PA	4+25*2+4+6 0.176046518 0.035209304 5.000000000 1.000000000 1.000000000 1.000000000 1.000000000 1.000000000 1.000000000 1.000000000 1.000000000 1.000000000 1.000000000 1.000000000 1.000000000 1.000000000 1.000000000 1.000000000 1.000000000 1.000000000 1.000000000 1.000000000 1.000000000 1.000000000 1.000000000 1.000000000 1.000000000 1.000000000 1.000000000 1.000000000 1.000000000
//
IT	4383
RD	1
LK	-423115.235396
QD	-754.846530 -> -455.722288
RI	0.0397689180
TR	0.175996	0.035643
MT	5.052757
MM	C_pi: 0.974366, n_recomb: 36977.080162
RS	0	0.000000	0.305843	759.368800	0.020536	0.002376
RS	1	0.006457	0.305843	791.070819	0.021394	0.012851
RS	2	0.013331	0.305843	822.943938	0.022256	0.022015
RS	3	0.020650	0.305843	854.826885	0.023118	0.023933
RS	4	0.028440	0.402473	675.876519	0.018278	0.021930
RS	5	0.036734	0.402473	704.484507	0.019052	0.020123
RS	6	0.045563	0.530172	558.240410	0.015097	0.018614
RS	7	0.054963	0.530172	583.611864	0.015783	0.016964
RS	8	0.064969	0.679916	476.253196	0.012880	0.015370
RS	9	0.075621	0.679916	498.970430	0.013494	0.013972
RS	10	0.086962	0.837231	424.811864	0.011489	0.012760
RS	11	0.099034	0.837231	445.660436	0.012052	0.011707
RS	12	0.111886	0.987936	396.329731	0.010718	0.010802
RS	13	0.125568	0.987936	416.037643	0.011251	0.010048
RS	14	0.140134	1.115333	386.836271	0.010462	0.009453
RS	15	0.155640	1.115333	406.063220	0.010981	0.009008
RS	16	0.172147	1.210344	392.671705	0.010619	0.008692
RS	17	0.189720	1.210344	411.941996	0.011140	0.008487
RS	18	0.208428	1.270934	411.326784	0.011124	0.008389
RS	19	0.228344	1.270934	431.018580	0.011656	0.008403
RS	20	0.249546	1.297632	441.989737	0.011953	0.008544
RS	21	0.272117	1.297632	462.348596	0.012504	0.008829
RS	22	0.296146	1.294861	484.121261	0.013092	0.009272
RS	23	0.321726	1.294861	505.215841	0.013663	0.009885
RS	24	0.348958	1.270636	536.476222	0.014508	0.010674
RS	25	0.377948	1.270636	558.121021	0.015094	0.011637
RS	26	0.408810	1.234173	596.678817	0.016136	0.012761
RS	27	0.441666	1.234173	618.362620	0.016723	0.014028
RS	28	0.476642	1.193497	661.187628	0.017881	0.015408
RS	29	0.513878	1.193497	682.040611	0.018445	0.016867
RS	30	0.553517	1.154248	725.561543	0.019622	0.018367
RS	31	0.595716	1.154248	744.381873	0.020131	0.019862
RS	32	0.640641	1.119816	784.799059	0.021224	0.021307
RS	33	0.688465	1.119816	800.145110	0.021639	0.022659
RS	34	0.739379	1.091833	833.854818	0.022551	0.023878
RS	35	0.793579	1.091833	844.195604	0.022830	0.024930
RS	36	0.851280	1.070742	868.199749	0.023479	0.025786
RS	37	0.912707	1.070742	872.100138	0.023585	0.026423
RS	38	0.978100	1.056173	884.383788	0.023917	0.026828
RS	39	1.047715	1.056173	880.688308	0.023817	0.026996
RS	40	1.121826	1.047094	880.525406	0.023813	0.026933
RS	41	1.200722	1.047094	868.495929	0.023487	0.026655
RS	42	1.284713	1.042062	856.361312	0.023159	0.026181
RS	43	1.374127	1.042062	835.754691	0.022602	0.025533
RS	44	1.469315	1.039609	812.900338	0.021984	0.024736
RS	45	1.570650	1.039609	784.012757	0.021203	0.023811
RS	46	1.678528	1.038514	752.094055	0.020339	0.022777
RS	47	1.793372	1.038514	715.793851	0.019358	0.021653
RS	48	1.915632	1.037899	676.711000	0.018301	0.020453
RS	49	2.045786	1.037899	634.451898	0.017158	0.019193
RS	50	2.184345	1.037239	590.320761	0.015965	0.017885
RS	51	2.331851	1.037239	544.110058	0.014715	0.016540
RS	52	2.488881	1.036339	497.270093	0.013448	0.015171
RS	53	2.656052	1.036339	449.558321	0.012158	0.013790
RS	54	2.834017	1.034650	402.755597	0.010892	0.012412
RS	55	3.023473	1.034650	356.155063	0.009632	0.011054
RS	56	3.225164	1.034650	311.195805	0.008416	0.009733
RS	57	3.439878	1.034650	268.466141	0.007260	0.008465
RS	58	3.668457	1.037754	227.874165	0.006163	0.007266
RS	59	3.911795	1.037754	191.289863	0.005173	0.006148
RS	60	4.170847	1.037754	158.134576	0.004277	0.005124
RS	61	4.446626	1.037754	128.608509	0.003478	0.004200
RS	62	4.740213	1.037754	102.792822	0.002780	0.003384
RS	63	5.052757	1.037754	298.249208	0.008066	0.010067
PA	4+25*2+4+6 0.175995521 0.035642798 5.052757263 0.305843353 0.402473450 0.530171871 0.679916382 0.837230682 0.987936020 1.115333498 1.210343659 1.270933628 1.297631562 1.294860780 1.270636320 1.234173298 1.193496943 1.154248238 1.119815886 1.091833055 1.070741653 1.056173325 1.047094345 1.042062044 1.039608836 1.038514137 1.037898898 1.037239075 1.036338568 1.034650326 1.037753642
//
IT	3774
RD	2
LK	-422644.227559
QD	-475.511775 -> -373.763102
RI	0.0591529598
TR	0.176293	0.036540
MT	5.038554
MM	C_pi: 0.937409, n_recomb: 36478.466917
RS	0	0.000000	0.204743	1112.723076	0.030504	0.003103
RS	1	0.006453	0.204743	1146.753004	0.031436	0.014862
RS	2	0.013322	0.204743	1179.355497	0.032330	0.024843
RS	3	0.020634	0.204743	1210.188655	0.033175	0.028908
RS	4	0.028418	0.277743	918.107180	0.025168	0.022839
RS	5	0.036704	0.277743	947.861037	0.025984	0.023598
RS	6	0.045525	0.401988	678.307672	0.018595	0.018291
RS	7	0.054915	0.401988	704.999795	0.019326	0.018368
RS	8	0.064911	0.571947	516.225613	0.014152	0.014266
RS	9	0.075552	0.571947	539.191344	0.014781	0.014148
RS	10	0.086880	0.779276	413.992726	0.011349	0.011345
RS	11	0.098938	0.779276	433.821373	0.011893	0.011168
RS	12	0.111775	1.005548	352.639506	0.009667	0.009310
RS	13	0.125440	1.005548	370.260160	0.010150	0.009182
RS	14	0.139987	1.217930	321.114019	0.008803	0.008062
RS	15	0.155472	1.217930	337.475575	0.009251	0.008039
RS	16	0.171956	1.390101	310.762461	0.008519	0.007425
RS	17	0.189505	1.390101	326.639780	0.008954	0.007480
RS	18	0.208185	1.505492	316.926909	0.008688	0.007222
RS	19	0.228071	1.505492	332.932570	0.009127	0.007385
RS	20	0.249240	1.554374	338.537360	0.009280	0.007475
RS	21	0.271775	1.554374	355.179176	0.009737	0.007823
RS	22	0.295764	1.540991	375.496239	0.010294	0.008311
RS	23	0.321301	1.540991	393.134461	0.010777	0.008918
RS	24	0.348486	1.482754	427.151293	0.011710	0.009852
RS	25	0.377425	1.482754	445.886789	0.012223	0.010758
RS	26	0.408231	1.401787	491.392800	0.013471	0.012141
RS	27	0.441025	1.401787	510.934024	0.014006	0.013313
RS	28	0.475935	1.316687	564.248436	0.015468	0.015058
RS	29	0.513098	1.316687	583.817059	0.016004	0.016391
RS	30	0.552659	1.239045	640.101390	0.017547	0.018330
RS	31	0.594772	1.239045	658.432992	0.018050	0.019669
RS	32	0.639603	1.174497	712.183807	0.019523	0.021568
RS	33	0.687326	1.174497	727.649194	0.019947	0.022737
RS	34	0.738129	1.124738	773.505095	0.021204	0.024358
RS	35	0.792210	1.124738	784.341812	0.021502	0.025210
RS	36	0.849781	1.089290	817.921016	0.022422	0.026365
RS	37	0.911066	1.089290	822.519362	0.022548	0.026799
RS	38	0.976306	1.066510	841.145988	0.023059	0.027378
RS	39	1.045756	1.066510	838.305948	0.022981	0.027357
RS	40	1.119686	1.053861	841.546889	0.023070	0.027358
RS	41	1.198388	1.053861	830.613885	0.022770	0.026922
RS	42	1.282167	1.048329	819.957379	0.022478	0.026440
RS	43	1.371353	1.048329	800.825161	0.021953	0.025675
RS	44	1.466293	1.047041	778.715352	0.021347	0.024842
RS	45	1.567359	1.047041	751.775596	0.020609	0.023840
RS	46	1.674947	1.047694	720.779195	0.019759	0.022773
RS	47	1.789477	1.047694	686.890346	0.018830	0.021607
RS	48	1.911397	1.048686	649.358326	0.017801	0.020392
RS	49	2.041184	1.048686	609.842791	0.016718	0.019116
RS	50	2.179346	1.049108	567.906662	0.015568	0.017811
RS	51	2.326423	1.049108	524.548074	0.014380	0.016466
RS	52	2.482990	1.048670	480.266853	0.013166	0.015114
RS	53	2.649659	1.048670	435.259618	0.011932	0.013740
RS	54	2.827083	1.046717	391.059574	0.010720	0.012392
RS	55	3.015956	1.046717	346.774660	0.009506	0.011042
RS	56	3.217016	1.046717	303.900444	0.008331	0.009730
RS	57	3.431049	1.046717	263.005287	0.007210	0.008473
RS	58	3.658893	1.054710	223.078870	0.006115	0.007264
RS	59	3.901438	1.054710	188.147060	0.005158	0.006162
RS	60	4.159634	1.054710	156.318927	0.004285	0.005151
RS	61	4.434491	1.054710	127.814422	0.003504	0.004237
RS	62	4.727083	1.054710	102.743468	0.002817	0.003426
RS	63	5.038554	1.054710	305.175884	0.008366	0.010374
PA	4+25*2+4+6 0.176293483 0.036539871 5.038554190 0.204742544 0.277743359 0.401987778 0.571946872 0.779275723 1.005547989 1.217930360 1.390101005 1.505492064 1.554374449 1.540990602 1.482754496 1.401787425 1.316687404 1.239045485 1.174496532 1.124737696 1.089289619 1.066510180 1.053860770 1.048328870 1.047040732 1.047694194 1.048686424 1.049107850 1.048670449 1.046717411 1.054709874
//
IT	4081
RD	3
LK	-422475.317066
QD	-396.287344 -> -346.330800
RI	0.0706909223
TR	0.175864	0.037417
MT	5.029578
MM	C_pi: 0.923664, n_recomb: 36801.040228
RS	0	0.000000	0.181058	1266.046981	0.034402	0.003359
RS	1	0.006450	0.181058	1299.217404	0.035304	0.015510
RS	2	0.013315	0.181058	1330.110630	0.036143	0.025526
RS	3	0.020624	0.181058	1358.318057	0.036910	0.030182
RS	4	0.028403	0.234400	1074.132587	0.029188	0.023970
RS	5	0.036685	0.234400	1102.644838	0.029962	0.025605
RS	6	0.045501	0.349471	762.413601	0.020717	0.018666
RS	7	0.054885	0.349471	789.545279	0.021454	0.019434
RS	8	0.064874	0.521643	549.542170	0.014933	0.014112
RS	9	0.075508	0.521643	572.923389	0.015568	0.014497
RS	10	0.086828	0.752046	415.211696	0.011283	0.010861
RS	11	0.098878	0.752046	434.842814	0.011816	0.011034
RS	12	0.111704	1.025696	334.359078	0.009086	0.008666
RS	13	0.125359	1.025696	351.159264	0.009542	0.008790
RS	14	0.139893	1.301759	290.803001	0.007902	0.007377
RS	15	0.155366	1.301759	305.875311	0.008312	0.007517
RS	16	0.171836	1.540138	272.005302	0.007391	0.006722
RS	17	0.189368	1.540138	286.262891	0.007779	0.006875
RS	18	0.208031	1.706887	271.807065	0.007386	0.006513
RS	19	0.227898	1.706887	285.991581	0.007771	0.006724
RS	20	0.249046	1.776314	289.012511	0.007853	0.006779
RS	21	0.271559	1.776314	303.785799	0.008255	0.007131
RS	22	0.295523	1.749416	323.923863	0.008802	0.007649
RS	23	0.321032	1.749416	339.831164	0.009234	0.008220
RS	24	0.348187	1.654054	376.541152	0.010232	0.009259
RS	25	0.377094	1.654054	393.879609	0.010703	0.010096
RS	26	0.407865	1.527725	445.220171	0.012098	0.011673
RS	27	0.440620	1.527725	463.853328	0.012604	0.012751
RS	28	0.475488	1.400605	525.819610	0.014288	0.014778
RS	29	0.512605	1.400605	545.017789	0.014810	0.016001
RS	30	0.552116	1.289480	611.758611	0.016623	0.018281
RS	31	0.594175	1.289480	630.163647	0.017124	0.019497
RS	32	0.638946	1.200831	694.624614	0.018875	0.021745
RS	33	0.686606	1.200831	710.395511	0.019304	0.022784
RS	34	0.737339	1.135228	765.538258	0.020802	0.024705
RS	35	0.791344	1.135228	776.669099	0.021105	0.025426
RS	36	0.848832	1.090577	816.790310	0.022195	0.026787
RS	37	0.910029	1.090577	821.506428	0.022323	0.027100
RS	38	0.975172	1.063708	843.355066	0.022917	0.027774
RS	39	1.044516	1.063708	840.445628	0.022838	0.027651
RS	40	1.118333	1.050631	843.988092	0.022934	0.027655
RS	41	1.196911	1.050631	832.931197	0.022633	0.027141
RS	42	1.280557	1.046944	820.775341	0.022303	0.026608
RS	43	1.369598	1.046944	801.652609	0.021783	0.025793
RS	44	1.464382	1.048582	777.481457	0.021127	0.024895
RS	45	1.565279	1.048582	750.829703	0.020402	0.023870
RS	46	1.672683	1.052331	718.121365	0.019514	0.022752
RS	47	1.787014	1.052331	684.843449	0.018609	0.021583
RS	48	1.908720	1.055984	646.383730	0.017564	0.020341
RS	49	2.038275	1.055984	607.737171	0.016514	0.019076
RS	50	2.176186	1.058328	565.673351	0.015371	0.017768
RS	51	2.322991	1.058328	523.297587	0.014220	0.016440
RS	52	2.479265	1.059035	479.437186	0.013028	0.015100
RS	53	2.645618	1.059035	435.355086	0.011830	0.013746
RS	54	2.822700	1.057586	391.783408	0.010646	0.012418
RS	55	3.011204	1.057586	348.221739	0.009462	0.011084
RS	56	3.211865	1.057586	305.923524	0.008313	0.009785
RS	57	3.425468	1.057586	265.455116	0.007213	0.008538
RS	58	3.652847	1.071553	224.682437	0.006105	0.007307
RS	59	3.894892	1.071553	190.309660	0.005171	0.006221
RS	60	4.152548	1.071553	158.836481	0.004316	0.005220
RS	61	4.426821	1.071553	130.504188	0.003546	0.004312
RS	62	4.718784	1.071553	105.449336	0.002865	0.003502
RS	63	5.029578	1.071553	320.021906	0.008696	0.010820
PA	4+25*2+4+6 0.175864382 0.037417183 5.029578189 0.181058175 0.234400126 0.349470550 0.521643195 0.752045782 1.025695850 1.301758636 1.540137513 1.706887464 1.776314435 1.749415600 1.654054316 1.527725253 1.400605231 1.289480494 1.200830902 1.135228051 1.090576726 1.063708060 1.050630572 1.046944196 1.048582472 1.052331291 1.055984193 1.058328024 1.059035007 1.057585613 1.071553267
//
IT	4111
RD	4
LK	-422385.418801
QD	-362.917328 -> -328.456035
RI	0.0727953155
TR	0.174694	0.038166
MT	5.040169
MM	C_pi: 0.925564, n_recomb: 37600.544004
RS	0	0.000000	0.178002	1315.564458	0.034988	0.003446
RS	1	0.006453	0.178002	1349.200143	0.035882	0.015605
RS	2	0.013323	0.178002	1380.370942	0.036711	0.025337
RS	3	0.020635	0.178002	1408.649761	0.037464	0.029913
RS	4	0.028420	0.215218	1190.442620	0.031660	0.025043
RS	5	0.036707	0.215218	1218.088679	0.032396	0.026935
RS	6	0.045529	0.322310	836.132503	0.022237	0.019255
RS	7	0.054920	0.322310	863.879971	0.022975	0.020320
RS	8	0.064918	0.492185	586.683235	0.015603	0.014283
RS	9	0.075560	0.492185	610.886449	0.016247	0.014911
RS	10	0.086889	0.734555	427.318217	0.011365	0.010729
RS	11	0.098949	0.734555	447.355657	0.011898	0.011078
RS	12	0.111788	1.040605	331.138268	0.008807	0.008363
RS	13	0.125454	1.040605	347.853915	0.009251	0.008611
RS	14	0.140003	1.367023	278.414749	0.007405	0.006992
RS	15	0.155491	1.367023	293.024486	0.007793	0.007210
RS	16	0.171978	1.664290	253.419627	0.006740	0.006282
RS	17	0.189529	1.664290	266.944376	0.007099	0.006476
RS	18	0.208213	1.880966	248.801091	0.006617	0.006035
RS	19	0.228102	1.880966	262.083644	0.006970	0.006260
RS	20	0.249275	1.971771	263.254980	0.007001	0.006282
RS	21	0.271814	1.971771	277.078311	0.007369	0.006621
RS	22	0.295808	1.931719	297.416126	0.007910	0.007153
RS	23	0.321350	1.931719	312.473192	0.008310	0.007683
RS	24	0.348540	1.799556	351.910727	0.009359	0.008795
RS	25	0.377485	1.799556	368.660456	0.009805	0.009567
RS	26	0.408297	1.629722	425.609964	0.011319	0.011289
RS	27	0.441098	1.629722	444.044382	0.011810	0.012288
RS	28	0.476016	1.464317	514.277763	0.013677	0.014533
RS	29	0.513187	1.464317	533.694149	0.014194	0.015668
RS	30	0.552756	1.324458	610.398665	0.016234	0.018216
RS	31	0.594880	1.324458	629.321542	0.016737	0.019343
RS	32	0.639721	1.216429	703.874708	0.018720	0.021866
RS	33	0.687456	1.216429	720.224521	0.019155	0.022818
RS	34	0.738271	1.139011	783.860166	0.020847	0.024969
RS	35	0.792366	1.139011	795.365534	0.021153	0.025610
RS	36	0.849951	1.088261	841.018264	0.022367	0.027118
RS	37	0.911253	1.088261	845.733561	0.022493	0.027362
RS	38	0.976510	1.059526	869.591215	0.023127	0.028086
RS	39	1.045979	1.059526	866.308550	0.023040	0.027909
RS	40	1.119930	1.047543	868.817967	0.023107	0.027883
RS	41	1.198653	1.047543	857.172232	0.022797	0.027334
RS	42	1.282457	1.046746	842.157102	0.022397	0.026729
RS	43	1.371668	1.046746	822.439442	0.021873	0.025899
RS	44	1.466637	1.052049	794.889893	0.021140	0.024924
RS	45	1.567734	1.052049	767.796861	0.020420	0.023900
RS	46	1.675355	1.059448	732.115824	0.019471	0.022723
RS	47	1.789920	1.059448	698.609213	0.018580	0.021570
RS	48	1.911879	1.066198	658.005869	0.017500	0.020296
RS	49	2.041708	1.066198	619.301310	0.016471	0.019054
RS	50	2.179915	1.070820	575.930259	0.015317	0.017738
RS	51	2.327040	1.070820	533.558297	0.014190	0.016437
RS	52	2.483660	1.072971	488.982739	0.013005	0.015105
RS	53	2.650386	1.072971	444.840237	0.011831	0.013775
RS	54	2.827872	1.072392	400.796762	0.010659	0.012463
RS	55	3.016811	1.072392	357.024510	0.009495	0.011147
RS	56	3.217942	1.072392	314.396146	0.008361	0.009863
RS	57	3.432053	1.072392	273.488686	0.007274	0.008626
RS	58	3.659980	1.093025	230.865091	0.006140	0.007364
RS	59	3.902616	1.093025	196.356314	0.005222	0.006295
RS	60	4.160909	1.093025	164.603846	0.004378	0.005304
RS	61	4.435871	1.093025	135.874354	0.003614	0.004400
RS	62	4.728576	1.093025	110.332919	0.002934	0.003591
RS	63	5.040169	1.093025	341.818562	0.009091	0.011320
PA	4+25*2+4+6 0.174693579 0.038165954 5.040169036 0.178002338 0.215218376 0.322310141 0.492184555 0.734554544 1.040605266 1.367023102 1.664289890 1.880965972 1.971771091 1.931718688 1.799556378 1.629722116 1.464317130 1.324458114 1.216428547 1.139010787 1.088260524 1.059525561 1.047542533 1.046745506 1.052049493 1.059447687 1.066197846 1.070820134 1.072971140 1.072391747 1.093024742
//
IT	5050
RD	5
LK	-422320.249129
QD	-341.578586 -> -313.475607
RI	0.0705188286
TR	0.173017	0.038790
MT	5.067834
MM	C_pi: 0.935347, n_recomb: 38601.287986
RS	0	0.000000	0.182317	1320.383770	0.034206	0.003461
RS	1	0.006462	0.182317	1355.388694	0.035113	0.015467
RS	2	0.013342	0.182317	1388.048580	0.035959	0.024817
RS	3	0.020666	0.182317	1417.935663	0.036733	0.029092
RS	4	0.028464	0.205540	1284.660303	0.033280	0.025974
RS	5	0.036766	0.205540	1312.055389	0.033990	0.027868
RS	6	0.045604	0.306154	903.967991	0.023418	0.019859
RS	7	0.055013	0.306154	932.510586	0.024157	0.021056
RS	8	0.065030	0.472304	626.089843	0.016219	0.014565
RS	9	0.075695	0.472304	651.332403	0.016873	0.015327
RS	10	0.087048	0.720853	445.251196	0.011535	0.010748
RS	11	0.099136	0.720853	466.002656	0.012072	0.011202
RS	12	0.112004	1.049958	335.473029	0.008691	0.008220
RS	13	0.125704	1.049958	352.470144	0.009131	0.008541
RS	14	0.140290	1.417385	274.619561	0.007114	0.006757
RS	15	0.155818	1.417385	289.167943	0.007491	0.007019
RS	16	0.172349	1.768118	244.214054	0.006327	0.005980
RS	17	0.189949	1.768118	257.428194	0.006669	0.006196
RS	18	0.208686	2.034203	235.884707	0.006111	0.005684
RS	19	0.228634	2.034203	248.697640	0.006443	0.005912
RS	20	0.249871	2.148306	248.197113	0.006430	0.005901
RS	21	0.272480	2.148306	261.498743	0.006774	0.006223
RS	22	0.296550	2.096849	282.043209	0.007307	0.006758
RS	23	0.322176	2.096849	296.656414	0.007685	0.007251
RS	24	0.349458	1.929369	338.643957	0.008773	0.008410
RS	25	0.378503	1.929369	355.173693	0.009201	0.009129
RS	26	0.409424	1.718317	417.423163	0.010814	0.010957
RS	27	0.442344	1.718317	435.980835	0.011294	0.011892
RS	28	0.477392	1.517899	514.116372	0.013319	0.014307
RS	29	0.514704	1.517899	534.021699	0.013834	0.015376
RS	30	0.554427	1.352879	620.318109	0.016070	0.018140
RS	31	0.596717	1.352879	639.972225	0.016579	0.019203
RS	32	0.641740	1.228666	724.232030	0.018762	0.021949
RS	33	0.689673	1.228666	741.306461	0.019204	0.022844
RS	34	0.740703	1.141917	812.997883	0.021061	0.025179
RS	35	0.795031	1.141917	824.946257	0.021371	0.025772
RS	36	0.852870	1.086805	875.604881	0.022683	0.027390
RS	37	0.914446	1.086805	880.310274	0.022805	0.027595
RS	38	0.980001	1.057312	905.565585	0.023459	0.028344
RS	39	1.049793	1.057312	901.834205	0.023363	0.028140
RS	40	1.124095	1.047088	902.658305	0.023384	0.028069
RS	41	1.203198	1.047088	890.296859	0.023064	0.027507
RS	42	1.287413	1.049571	871.799193	0.022585	0.026823
RS	43	1.377070	1.049571	851.315935	0.022054	0.025994
RS	44	1.472521	1.058790	819.826760	0.021238	0.024938
RS	45	1.574140	1.058790	792.076796	0.020519	0.023929
RS	46	1.682326	1.070013	752.926692	0.019505	0.022690
RS	47	1.797503	1.070013	718.926203	0.018624	0.021561
RS	48	1.920124	1.079996	675.721564	0.017505	0.020253
RS	49	2.050668	1.079996	636.645035	0.016493	0.019041
RS	50	2.189648	1.087013	591.524001	0.015324	0.017715
RS	51	2.337609	1.087013	548.802863	0.014217	0.016443
RS	52	2.495132	1.090711	503.076519	0.013033	0.015118
RS	53	2.662834	1.090711	458.498898	0.011878	0.013814
RS	54	2.841374	1.091147	413.543395	0.010713	0.012514
RS	55	3.031451	1.091147	369.189691	0.009564	0.011217
RS	56	3.233811	1.091147	325.863203	0.008442	0.009948
RS	57	3.449248	1.091147	284.157310	0.007361	0.008722
RS	58	3.678607	1.118889	239.187055	0.006196	0.007425
RS	59	3.922787	1.118889	204.256506	0.005291	0.006371
RS	60	4.182747	1.118889	171.958614	0.004455	0.005391
RS	61	4.459506	1.118889	142.587540	0.003694	0.004492
RS	62	4.754150	1.118889	116.338311	0.003014	0.003683
RS	63	5.067834	1.118889	367.685284	0.009525	0.011838
PA	4+25*2+4+6 0.173016638 0.038790159 5.067833882 0.182316524 0.205539844 0.306154152 0.472303805 0.720852609 1.049957630 1.417384833 1.768117546 2.034202912 2.148305620 2.096848861 1.929369043 1.718316776 1.517899432 1.352879166 1.228665906 1.141917308 1.086805463 1.057312187 1.047087982 1.049570815 1.058790249 1.070012600 1.079996405 1.087013008 1.090710974 1.091147271 1.118888969
//
IT	4919
RD	6
LK	-422265.956279
QD	-324.746889 -> -300.245158
RI	0.0667964959
TR	0.171055	0.039319
MT	5.107136
MM	C_pi: 0.948921, n_recomb: 39675.233371
RS	0	0.000000	0.189571	1307.946772	0.032966	0.003444
RS	1	0.006475	0.189571	1344.570467	0.033889	0.015235
RS	2	0.013369	0.189571	1379.080281	0.034759	0.024197
RS	3	0.020710	0.189571	1411.055500	0.035565	0.028133
RS	4	0.028526	0.200383	1363.960794	0.034378	0.026746
RS	5	0.036848	0.200383	1391.574538	0.035074	0.028540
RS	6	0.045709	0.295825	966.303383	0.024355	0.020409
RS	7	0.055143	0.295825	995.743353	0.025097	0.021658
RS	8	0.065189	0.457868	665.764489	0.016780	0.014873
RS	9	0.075885	0.457868	692.133610	0.017445	0.015720
RS	10	0.087273	0.709253	465.969502	0.011745	0.010837
RS	11	0.099399	0.709253	487.581303	0.012289	0.011363
RS	12	0.112310	1.055102	343.660659	0.008662	0.008160
RS	13	0.126057	1.055102	361.124548	0.009102	0.008532
RS	14	0.140695	1.456548	275.211079	0.006937	0.006605
RS	15	0.156280	1.456548	289.903438	0.007307	0.006897
RS	16	0.172874	1.856360	239.755078	0.006043	0.005759
RS	17	0.190542	1.856360	252.873551	0.006374	0.005989
RS	18	0.209355	2.171626	228.028678	0.005747	0.005412
RS	19	0.229385	2.171626	240.589950	0.006064	0.005641
RS	20	0.250713	2.311244	238.443352	0.006010	0.005595
RS	21	0.273422	2.311244	251.435682	0.006337	0.005902
RS	22	0.297601	2.250535	272.076618	0.006858	0.006430
RS	23	0.323345	2.250535	286.441357	0.007220	0.006892
RS	24	0.350757	2.049432	330.703724	0.008335	0.008081
RS	25	0.379943	2.049432	347.182129	0.008751	0.008755
RS	26	0.411020	1.799174	414.335962	0.010443	0.010662
RS	27	0.444108	1.799174	433.156129	0.010918	0.011547
RS	28	0.479339	1.566255	518.753286	0.013075	0.014096
RS	29	0.516851	1.566255	539.260852	0.013592	0.015115
RS	30	0.556792	1.378606	634.726090	0.015998	0.018055
RS	31	0.599320	1.378606	655.202837	0.016514	0.019073
RS	32	0.644600	1.240318	748.788419	0.018873	0.022003
RS	33	0.692813	1.240318	766.657362	0.019323	0.022861
RS	34	0.744148	1.145755	846.056793	0.021325	0.025349
RS	35	0.798806	1.145755	858.495167	0.021638	0.025913
RS	36	0.857004	1.087241	913.822443	0.023033	0.027619
RS	37	0.918970	1.087241	918.544161	0.023152	0.027803
RS	38	0.984948	1.057518	944.858074	0.023815	0.028563
RS	39	1.055198	1.057518	940.691276	0.023710	0.028346
RS	40	1.129997	1.049295	939.512040	0.023680	0.028225
RS	41	1.209639	1.049295	926.442771	0.023351	0.027661
RS	42	1.294438	1.055146	904.198138	0.022790	0.026897
RS	43	1.384728	1.055146	882.951545	0.022254	0.026077
RS	44	1.480864	1.068299	847.328705	0.021357	0.024942
RS	45	1.583225	1.068299	818.909678	0.020640	0.023953
RS	46	1.692213	1.083345	776.147027	0.019563	0.022656
RS	47	1.808259	1.083345	741.616080	0.018692	0.021554
RS	48	1.931819	1.096558	695.690481	0.017535	0.020214
RS	49	2.063379	1.096558	656.175327	0.016539	0.019032
RS	50	2.203457	1.105966	609.185795	0.015354	0.017697
RS	51	2.352606	1.105966	566.019965	0.014266	0.016455
RS	52	2.511412	1.111213	519.013920	0.013082	0.015136
RS	53	2.680500	1.111213	473.883771	0.011944	0.013857
RS	54	2.860537	1.112700	427.867167	0.010784	0.012567
RS	55	3.052232	1.112700	382.804851	0.009648	0.011290
RS	56	3.256338	1.112700	338.649564	0.008536	0.010035
RS	57	3.473661	1.112700	296.013207	0.007461	0.008819
RS	58	3.705055	1.147826	248.451936	0.006262	0.007484
RS	59	3.951432	1.147826	212.997296	0.005369	0.006447
RS	60	4.213762	1.147826	180.056568	0.004538	0.005477
RS	61	4.493077	1.147826	149.951904	0.003779	0.004583
RS	62	4.790478	1.147826	122.908669	0.003098	0.003774
RS	63	5.107136	1.147826	395.994281	0.009981	0.012360
PA	4+25*2+4+6 0.171054873 0.039318884 5.107136350 0.189571448 0.200383001 0.295825081 0.457868166 0.709253120 1.055102400 1.456547643 1.856360198 2.171626299 2.311244379 2.250534643 2.049432051 1.799174231 1.566255175 1.378605875 1.240317759 1.145755005 1.087240776 1.057517887 1.049295158 1.055146100 1.068298980 1.083344695 1.096558240 1.105966197 1.111213242 1.112699900 1.147826385
//
IT	4534
RD	7
LK	-422218.178238
QD	-310.374157 -> -288.381741
RI	0.0628773219
TR	0.168963	0.039780
MT	5.153421
MM	C_pi: 0.964256, n_recomb: 40768.190618
RS	0	0.000000	0.197931	1290.400780	0.031652	0.003411
RS	1	0.006490	0.197931	1328.591825	0.032589	0.014971
RS	2	0.013401	0.197931	1364.924001	0.033480	0.023578
RS	3	0.020761	0.197931	1398.986953	0.034316	0.027201
RS	4	0.028598	0.197690	1432.054693	0.035127	0.027373
RS	5	0.036944	0.197690	1460.216335	0.035818	0.029029
RS	6	0.045832	0.289046	1023.137539	0.025096	0.020882
RS	7	0.055296	0.289046	1053.531976	0.025842	0.022146
RS	8	0.065375	0.447018	704.516561	0.017281	0.015176
RS	9	0.076107	0.447018	732.033852	0.017956	0.016079
RS	10	0.087537	0.699178	487.910745	0.011968	0.010960
RS	11	0.099708	0.699178	510.449384	0.012521	0.011539
RS	12	0.112669	1.057276	353.926468	0.008681	0.008149
RS	13	0.126471	1.057276	371.955869	0.009124	0.008558
RS	14	0.141168	1.487267	278.243447	0.006825	0.006507
RS	15	0.156820	1.487267	293.193419	0.007192	0.006819
RS	16	0.173488	1.932387	237.945219	0.005837	0.005592
RS	17	0.191237	1.932387	251.087437	0.006159	0.005832
RS	18	0.210138	2.296609	222.987757	0.005470	0.005194
RS	19	0.230266	2.296609	235.417508	0.005775	0.005422
RS	20	0.251700	2.463935	231.609892	0.005681	0.005340
RS	21	0.274525	2.463935	244.407561	0.005995	0.005635
RS	22	0.298831	2.396164	265.011077	0.006500	0.006150
RS	23	0.324715	2.396164	279.227806	0.006849	0.006586
RS	24	0.352279	2.163051	325.474903	0.007984	0.007792
RS	25	0.381632	2.163051	341.980778	0.008388	0.008429
RS	26	0.412889	1.875246	413.622928	0.010146	0.010396
RS	27	0.446176	1.875246	432.762023	0.010615	0.011239
RS	28	0.481622	1.611706	525.359196	0.012886	0.013898
RS	29	0.519369	1.611706	546.509776	0.013405	0.014876
RS	30	0.559566	1.403232	650.703329	0.015961	0.017964
RS	31	0.602371	1.403232	672.036694	0.016484	0.018949
RS	32	0.647955	1.252289	774.576592	0.019000	0.022037
RS	33	0.696497	1.252289	793.273281	0.019458	0.022870
RS	34	0.748189	1.150867	880.086912	0.021588	0.025488
RS	35	0.803236	1.150867	893.050287	0.021906	0.026034
RS	36	0.861856	1.089492	952.817176	0.023372	0.027814
RS	37	0.924279	1.089492	957.594243	0.023489	0.027986
RS	38	0.990755	1.059772	984.786608	0.024156	0.028751
RS	39	1.061544	1.059772	980.231250	0.024044	0.028531
RS	40	1.136928	1.053590	976.915578	0.023963	0.028358
RS	41	1.217203	1.053590	963.195166	0.023626	0.027799
RS	42	1.302689	1.062754	937.127613	0.022987	0.026956
RS	43	1.393723	1.062754	915.179442	0.022448	0.026151
RS	44	1.490665	1.079754	875.402925	0.021473	0.024941
RS	45	1.593898	1.079754	846.370925	0.020761	0.023974
RS	46	1.703831	1.098538	800.010023	0.019623	0.022622
RS	47	1.820899	1.098538	764.988225	0.018764	0.021548
RS	48	1.945564	1.114906	716.364041	0.017572	0.020178
RS	49	2.078320	1.114906	676.427269	0.016592	0.019026
RS	50	2.219692	1.126644	627.579451	0.015394	0.017683
RS	51	2.370239	1.126644	583.963345	0.014324	0.016470
RS	52	2.530556	1.133396	535.666727	0.013139	0.015156
RS	53	2.701278	1.133396	489.960411	0.012018	0.013902
RS	54	2.883079	1.135909	442.850953	0.010863	0.012621
RS	55	3.076679	1.135909	397.044456	0.009739	0.011363
RS	56	3.282844	1.135909	352.021303	0.008635	0.010122
RS	57	3.502389	1.135909	308.412473	0.007565	0.008914
RS	58	3.736182	1.178582	258.130402	0.006332	0.007542
RS	59	3.985148	1.178582	222.121324	0.005448	0.006520
RS	60	4.250272	1.178582	188.508503	0.004624	0.005560
RS	61	4.532602	1.178582	157.641591	0.003867	0.004671
RS	62	4.833256	1.178582	129.775909	0.003183	0.003863
RS	63	5.153421	1.178582	425.898484	0.010447	0.012878
PA	4+25*2+4+6 0.168962906 0.039779953 5.153421137 0.197931422 0.197690400 0.289046001 0.447018110 0.699178363 1.057276095 1.487266624 1.932386668 2.296608987 2.463935255 2.396163836 2.163050505 1.875246246 1.611706144 1.403231961 1.252289477 1.150867368 1.089492088 1.059771946 1.053590351 1.062754223 1.079753963 1.098537542 1.114905827 1.126643681 1.133396156 1.135908915 1.178581675
//
IT	4773
RD	8
LK	-422175.093663
QD	-297.682242 -> -277.642350
RI	0.0592182911
TR	0.166840	0.040195
MT	5.203266
MM	C_pi: 0.980298, n_recomb: 41857.491058
RS	0	0.000000	0.206539	1272.952590	0.030412	0.003373
RS	1	0.006506	0.206539	1312.567992	0.031358	0.014708
RS	2	0.013435	0.206539	1350.568288	0.032266	0.023002
RS	3	0.020815	0.206539	1386.554506	0.033126	0.026356
RS	4	0.028675	0.196470	1491.343875	0.035629	0.027873
RS	5	0.037047	0.196470	1520.282211	0.036320	0.029386
RS	6	0.045963	0.284634	1074.661580	0.025674	0.021275
RS	7	0.055459	0.284634	1106.045323	0.026424	0.022534
RS	8	0.065573	0.438723	741.778086	0.017722	0.015459
RS	9	0.076345	0.438723	770.434816	0.018406	0.016403
RS	10	0.087818	0.690331	510.289528	0.012191	0.011099
RS	11	0.100037	0.690331	533.781695	0.012752	0.011720
RS	12	0.113051	1.057343	365.386489	0.008729	0.008169
RS	13	0.126912	1.057343	384.036702	0.009175	0.008609
RS	14	0.141675	1.511431	282.757619	0.006755	0.006444
RS	15	0.157398	1.511431	298.033213	0.007120	0.006773
RS	16	0.174144	1.998481	237.756569	0.005680	0.005463
RS	17	0.191980	1.998481	250.994702	0.005996	0.005710
RS	18	0.210976	2.411302	219.670005	0.005248	0.005015
RS	19	0.231208	2.411302	232.040432	0.005544	0.005241
RS	20	0.252756	2.608356	226.550120	0.005412	0.005125
RS	21	0.275706	2.608356	239.220480	0.005715	0.005408
RS	22	0.300149	2.535664	259.658277	0.006203	0.005908
RS	23	0.326182	2.535664	273.782261	0.006541	0.006321
RS	24	0.353909	2.272027	321.743186	0.007687	0.007536
RS	25	0.383440	2.272027	338.313340	0.008083	0.008141
RS	26	0.414892	1.948038	414.048783	0.009892	0.010153
RS	27	0.448391	1.948038	433.524876	0.010357	0.010960
RS	28	0.484068	1.655327	532.673944	0.012726	0.013709
RS	29	0.522067	1.655327	554.474366	0.013247	0.014654
RS	30	0.562539	1.427360	666.967938	0.015934	0.017868
RS	31	0.605643	1.427360	689.164447	0.016465	0.018827
RS	32	0.651551	1.264764	800.309726	0.019120	0.022053
RS	33	0.700446	1.264764	819.849208	0.019587	0.022868
RS	34	0.752523	1.157111	913.829724	0.021832	0.025601
RS	35	0.807987	1.157111	927.345911	0.022155	0.026136
RS	36	0.867060	1.093188	991.398529	0.023685	0.027980
RS	37	0.929976	1.093188	996.272933	0.023802	0.028148
RS	38	0.996985	1.063552	1024.261581	0.024470	0.028913
RS	39	1.068354	1.063552	1019.374418	0.024353	0.028694
RS	40	1.144366	1.059354	1013.896269	0.024223	0.028472
RS	41	1.225323	1.059354	999.594462	0.023881	0.027921
RS	42	1.311548	1.071709	969.727139	0.023167	0.027005
RS	43	1.403382	1.071709	947.153337	0.022628	0.026216
RS	44	1.501191	1.092419	903.287031	0.021580	0.024936
RS	45	1.605363	1.092419	873.713443	0.020874	0.023992
RS	46	1.716312	1.114813	823.836400	0.019682	0.022590
RS	47	1.834479	1.114813	788.381056	0.018835	0.021543
RS	48	1.960335	1.134225	737.136035	0.017611	0.020146
RS	49	2.094378	1.134225	696.816126	0.016647	0.019023
RS	50	2.237143	1.148203	646.166833	0.015437	0.017673
RS	51	2.389195	1.148203	602.120918	0.014385	0.016488
RS	52	2.551140	1.156389	552.567463	0.013201	0.015180
RS	53	2.723621	1.156389	506.291070	0.012096	0.013949
RS	54	2.907323	1.159874	458.101410	0.010944	0.012677
RS	55	3.102977	1.159874	411.546625	0.009832	0.011435
RS	56	3.311359	1.159874	365.649673	0.008736	0.010207
RS	57	3.533299	1.159874	321.060438	0.007670	0.009008
RS	58	3.769678	1.210167	267.982738	0.006402	0.007598
RS	59	4.021436	1.210167	231.415524	0.005529	0.006591
RS	60	4.289573	1.210167	197.127834	0.004709	0.005640
RS	61	4.575155	1.210167	165.495796	0.003954	0.004757
RS	62	4.879316	1.210167	136.803795	0.003268	0.003949
RS	63	5.203266	1.210167	456.919373	0.010916	0.013389
PA	4+25*2+4+6 0.166840156 0.040195061 5.203265876 0.206538974 0.196469842 0.284633579 0.438722870 0.690331414 1.057343147 1.511431360 1.998481112 2.411302438 2.608355806 2.535663708 2.272026518 1.948038440 1.655327034 1.427360181 1.264763992 1.157111345 1.093187624 1.063552385 1.059353530 1.071708939 1.092418656 1.114812739 1.134224809 1.148202544 1.156389406 1.159874477 1.210167074
//
IT	4168
RD	9
LK	-422135.729466
QD	-286.269352 -> -267.841565
RI	0.0559571471
TR	0.164746	0.040580
MT	5.254357
MM	C_pi: 0.996473, n_recomb: 42933.348032
RS	0	0.000000	0.214955	1257.764128	0.029296	0.003333
RS	1	0.006522	0.214955	1298.654377	0.030248	0.014459
RS	2	0.013470	0.214955	1338.149573	0.031168	0.022483
RS	3	0.020870	0.214955	1375.861895	0.032046	0.025615
RS	4	0.028754	0.196180	1543.578728	0.035953	0.028269
RS	5	0.037151	0.196180	1573.451106	0.036649	0.029646
RS	6	0.046096	0.281898	1121.190041	0.026115	0.021593
RS	7	0.055625	0.281898	1153.585809	0.026869	0.022839
RS	8	0.065775	0.432343	777.293462	0.018105	0.015718
RS	9	0.076587	0.432343	807.066894	0.018798	0.016693
RS	10	0.088104	0.682500	532.703037	0.012408	0.011246
RS	11	0.100372	0.682500	557.154752	0.012977	0.011901
RS	12	0.113441	1.055866	377.575352	0.008794	0.008211
RS	13	0.127362	1.055866	396.878508	0.009244	0.008675
RS	14	0.142191	1.530331	288.245551	0.006714	0.006406
RS	15	0.157986	1.530331	303.890403	0.007078	0.006750
RS	16	0.174813	2.056238	238.638401	0.005558	0.005361
RS	17	0.192736	2.056238	252.019232	0.005870	0.005614
RS	18	0.211829	2.517148	217.490264	0.005066	0.004864
RS	19	0.232167	2.517148	229.847900	0.005354	0.005090
RS	20	0.253831	2.745697	222.658143	0.005186	0.004939
RS	21	0.276908	2.745697	235.243758	0.005479	0.005212
RS	22	0.301491	2.670144	255.402207	0.005949	0.005694
RS	23	0.327676	2.670144	269.465638	0.006276	0.006088
RS	24	0.355570	2.377379	318.896598	0.007428	0.007305
RS	25	0.385283	2.377379	335.547038	0.007816	0.007882
RS	26	0.416934	2.018349	415.015792	0.009667	0.009928
RS	27	0.450649	2.018349	434.828392	0.010128	0.010705
RS	28	0.486563	1.697630	540.107754	0.012580	0.013528
RS	29	0.524819	1.697630	562.548215	0.013103	0.014446
RS	30	0.565570	1.451193	682.938375	0.015907	0.017769
RS	31	0.608980	1.451193	705.990577	0.016444	0.018707
RS	32	0.655220	1.277685	825.416524	0.019226	0.022053
RS	33	0.704476	1.277685	845.803877	0.019700	0.022855
RS	34	0.756945	1.164238	946.739798	0.022051	0.025692
RS	35	0.812836	1.164238	960.831482	0.022380	0.026220
RS	36	0.872373	1.097950	1029.067646	0.023969	0.028122
RS	37	0.935792	1.097950	1034.080179	0.024086	0.028288
RS	38	1.003348	1.068405	1062.844331	0.024756	0.029054
RS	39	1.075309	1.068405	1057.682528	0.024635	0.028839
RS	40	1.151964	1.066085	1050.078188	0.024458	0.028570
RS	41	1.233619	1.066085	1035.264417	0.024113	0.028030
RS	42	1.320599	1.081480	1001.674329	0.023331	0.027046
RS	43	1.413252	1.081480	978.548907	0.022792	0.026273
RS	44	1.511948	1.105740	930.696622	0.021678	0.024930
RS	45	1.617082	1.105740	900.650180	0.020978	0.024008
RS	46	1.729072	1.131595	847.367887	0.019737	0.022560
RS	47	1.848366	1.131595	811.534480	0.018902	0.021540
RS	48	1.975441	1.153923	757.765086	0.017650	0.020119
RS	49	2.110803	1.153923	717.101374	0.016703	0.019024
RS	50	2.254995	1.170034	664.723786	0.015483	0.017669
RS	51	2.408590	1.170034	620.272585	0.014447	0.016509
RS	52	2.572204	1.179572	569.509831	0.013265	0.015207
RS	53	2.746488	1.179572	522.677044	0.012174	0.013998
RS	54	2.932139	1.183960	473.436669	0.011027	0.012733
RS	55	3.129899	1.183960	426.139405	0.009926	0.011508
RS	56	3.340557	1.183960	379.374274	0.008836	0.010292
RS	57	3.564954	1.183960	333.809587	0.007775	0.009101
RS	58	3.803987	1.241880	277.890483	0.006473	0.007653
RS	59	4.058609	1.241880	240.771169	0.005608	0.006660
RS	60	4.329839	1.241880	205.816241	0.004794	0.005718
RS	61	4.618758	1.241880	173.427014	0.004039	0.004839
RS	62	4.926521	1.241880	143.915775	0.003352	0.004033
RS	63	5.254357	1.241880	488.754431	0.011384	0.013891
PA	4+25*2+4+6 0.164746412 0.040579502 5.254356904 0.214955148 0.196180358 0.281898472 0.432343126 0.682499667 1.055865898 1.530331170 2.056237509 2.517148298 2.745696868 2.670144499 2.377379371 2.018348521 1.697629927 1.451192713 1.277684516 1.164237796 1.097949970 1.068404713 1.066084509 1.081479844 1.105739781 1.131595381 1.153923303 1.170033783 1.179572313 1.183960177 1.241879506
//
IT	4525
RD	10
LK	-422099.470490
QD	-275.886069 -> -258.835783
RI	0.0531028089
TR	0.162713	0.040943
MT	5.305293
MM	C_pi: 1.012475, n_recomb: 43991.609745
RS	0	0.000000	0.222959	1245.562894	0.028314	0.003295
RS	1	0.006538	0.222959	1287.600372	0.029269	0.014232
RS	2	0.013504	0.222959	1328.436634	0.030197	0.022024
RS	3	0.020925	0.222959	1367.694137	0.031090	0.024975
RS	4	0.028831	0.196502	1590.107221	0.036146	0.028579
RS	5	0.037254	0.196502	1621.020260	0.036848	0.029833
RS	6	0.046228	0.280396	1163.144631	0.026440	0.021846
RS	7	0.055789	0.280396	1196.567496	0.027200	0.023072
RS	8	0.065974	0.427435	811.007118	0.018435	0.015952
RS	9	0.076826	0.427435	841.869084	0.019137	0.016949
RS	10	0.088387	0.675520	554.941790	0.012615	0.011395
RS	11	0.100704	0.675520	580.348203	0.013192	0.012079
RS	12	0.113826	1.053240	390.230084	0.008871	0.008266
RS	13	0.127806	1.053240	410.205209	0.009325	0.008752
RS	14	0.142701	1.544943	294.411530	0.006692	0.006387
RS	15	0.158569	1.544943	310.455164	0.007057	0.006743
RS	16	0.175474	2.106831	240.274716	0.005462	0.005280
RS	17	0.193485	2.106831	253.830584	0.005770	0.005538
RS	18	0.212674	2.615153	216.113307	0.004913	0.004736
RS	19	0.233117	2.615153	228.490206	0.005194	0.004960
RS	20	0.254896	2.876779	219.584729	0.004992	0.004776
RS	21	0.278100	2.876779	232.114205	0.005276	0.005040
RS	22	0.302820	2.800301	251.898801	0.005726	0.005503
RS	23	0.329157	2.800301	265.921509	0.006045	0.005880
RS	24	0.357216	2.479709	316.610598	0.007197	0.007095
RS	25	0.387110	2.479709	333.346943	0.007578	0.007648
RS	26	0.418957	2.086637	416.223969	0.009461	0.009720
RS	27	0.452888	2.086637	436.363711	0.009919	0.010470
RS	28	0.489036	1.738880	547.383630	0.012443	0.013354
RS	29	0.527548	1.738880	570.446339	0.012967	0.014249
RS	30	0.568578	1.474793	698.355467	0.015875	0.017665
RS	31	0.612290	1.474793	722.248755	0.016418	0.018586
RS	32	0.658861	1.290948	849.653323	0.019314	0.022040
RS	33	0.708476	1.290948	870.887927	0.019797	0.022832
RS	34	0.761335	1.172027	978.593557	0.022245	0.025762
RS	35	0.817651	1.172027	993.279656	0.022579	0.026287
RS	36	0.877648	1.103487	1065.630175	0.024223	0.028242
RS	37	0.941568	1.103487	1070.819137	0.024341	0.028409
RS	38	1.009667	1.073998	1100.376332	0.025013	0.029177
RS	39	1.082218	1.073998	1094.994173	0.024891	0.028968
RS	40	1.159513	1.073433	1085.335761	0.024671	0.028656
RS	41	1.241862	1.073433	1070.074793	0.024325	0.028127
RS	42	1.329594	1.091704	1032.869553	0.023479	0.027081
RS	43	1.423063	1.091704	1009.259578	0.022942	0.026325
RS	44	1.522643	1.119347	957.542082	0.021766	0.024923
RS	45	1.628733	1.119347	927.083712	0.021074	0.024024
RS	46	1.741760	1.148510	870.514140	0.019788	0.022534
RS	47	1.862177	1.148510	834.351303	0.018966	0.021539
RS	48	1.990466	1.173617	778.159363	0.017689	0.020097
RS	49	2.127144	1.173617	737.186112	0.016757	0.019028
RS	50	2.272757	1.191747	683.156065	0.015529	0.017668
RS	51	2.427891	1.191747	638.321608	0.014510	0.016533
RS	52	2.593168	1.202550	586.399674	0.013330	0.015237
RS	53	2.769251	1.202550	539.024396	0.012253	0.014047
RS	54	2.956846	1.207764	488.768210	0.011110	0.012791
RS	55	3.156707	1.207764	440.736524	0.010019	0.011581
RS	56	3.369635	1.207764	393.112275	0.008936	0.010375
RS	57	3.596484	1.207764	346.581591	0.007878	0.009191
RS	58	3.838165	1.273270	287.791538	0.006542	0.007706
RS	59	4.095647	1.273270	250.129388	0.005686	0.006727
RS	60	4.369964	1.273270	214.518718	0.004876	0.005794
RS	61	4.662216	1.273270	181.384658	0.004123	0.004919
RS	62	4.973576	1.273270	151.066126	0.003434	0.004113
RS	63	5.305293	1.273270	521.198999	0.011848	0.014385
PA	4+25*2+4+6 0.162713499 0.040943008 5.305292536 0.222958956 0.196502157 0.280396198 0.427434934 0.675520255 1.053240270 1.544943059 2.106831062 2.615152732 2.876779007 2.800301107 2.479709236 2.086637285 1.738880073 1.474792780 1.290947833 1.172026576 1.103486964 1.073997510 1.073433198 1.091703910 1.119347118 1.148510346 1.173617261 1.191746742 1.202549807 1.207764124 1.273270147
//
IT	4915
RD	11
LK	-422065.882221
QD	-266.359666 -> -250.512055
RI	0.0506183647
TR	0.160761	0.041293
MT	5.355082
MM	C_pi: 1.028121, n_recomb: 45030.933430
RS	0	0.000000	0.230447	1236.424440	0.027457	0.003260
RS	1	0.006554	0.230447	1279.507971	0.028414	0.014028
RS	2	0.013537	0.230447	1321.559420	0.029348	0.021623
RS	3	0.020978	0.230447	1362.210385	0.030251	0.024428
RS	4	0.028906	0.197231	1632.010082	0.036242	0.028820
RS	5	0.037354	0.197231	1664.033047	0.036953	0.029965
RS	6	0.046356	0.279821	1200.984878	0.026670	0.022041
RS	7	0.055947	0.279821	1235.443685	0.027435	0.023246
RS	8	0.066168	0.423687	842.939312	0.018719	0.016162
RS	9	0.077058	0.423687	874.859714	0.019428	0.017176
RS	10	0.088661	0.669255	576.901123	0.012811	0.011544
RS	11	0.101025	0.669255	603.251527	0.013396	0.012252
RS	12	0.114200	1.049744	403.194460	0.008954	0.008332
RS	13	0.128238	1.049744	423.852663	0.009412	0.008836
RS	14	0.143196	1.555990	301.077085	0.006686	0.006382
RS	15	0.159134	1.555990	317.540435	0.007052	0.006749
RS	16	0.176117	2.151186	242.468498	0.005384	0.005216
RS	17	0.194212	2.151186	256.222747	0.005690	0.005478
RS	18	0.213494	2.706103	215.328715	0.004782	0.004626
RS	19	0.234039	2.706103	227.747909	0.005058	0.004849
RS	20	0.255931	3.002132	217.117511	0.004822	0.004632
RS	21	0.279257	3.002132	229.611168	0.005099	0.004889
RS	22	0.304112	2.926548	248.943905	0.005528	0.005331
RS	23	0.330596	2.926548	262.938734	0.005839	0.005694
RS	24	0.358816	2.579386	314.700162	0.006989	0.006902
RS	25	0.388885	2.579386	331.522566	0.007362	0.007435
RS	26	0.420925	2.153182	417.515356	0.009272	0.009524
RS	27	0.455064	2.153182	437.968572	0.009726	0.010251
RS	28	0.491441	1.779200	554.376297	0.012311	0.013187
RS	29	0.530202	1.779200	578.039702	0.012837	0.014060
RS	30	0.571503	1.498153	713.113705	0.015836	0.017559
RS	31	0.615511	1.498153	737.829689	0.016385	0.018465
RS	32	0.662403	1.304427	872.938045	0.019385	0.022015
RS	33	0.712368	1.304427	895.015665	0.019876	0.022800
RS	34	0.765608	1.180278	1009.325895	0.022414	0.025815
RS	35	0.822337	1.180278	1024.622106	0.022754	0.026339
RS	36	0.882784	1.109556	1101.041706	0.024451	0.028343
RS	37	0.947192	1.109556	1106.442081	0.024571	0.028514
RS	38	1.015821	1.080071	1136.831922	0.025246	0.029284
RS	39	1.088948	1.080071	1131.279386	0.025122	0.029081
RS	40	1.166867	1.081131	1119.662025	0.024864	0.028732
RS	41	1.249893	1.081131	1104.012209	0.024517	0.028214
RS	42	1.338360	1.102114	1063.311000	0.023613	0.027111
RS	43	1.432625	1.102114	1039.275612	0.023079	0.026372
RS	44	1.533067	1.132970	983.822120	0.021848	0.024917
RS	45	1.640093	1.132970	953.003880	0.021163	0.024039
RS	46	1.754132	1.165281	893.267764	0.019837	0.022511
RS	47	1.875645	1.165281	856.815537	0.019027	0.021541
RS	48	2.005122	1.193028	798.299842	0.017728	0.020080
RS	49	2.143084	1.193028	757.044401	0.016812	0.019036
RS	50	2.290087	1.213060	701.434580	0.015577	0.017672
RS	51	2.446725	1.213060	656.234059	0.014573	0.016559
RS	52	2.613628	1.225038	603.201288	0.013395	0.015269
RS	53	2.791469	1.225038	555.294561	0.012331	0.014099
RS	54	2.980965	1.231000	504.057510	0.011194	0.012850
RS	55	3.182881	1.231000	455.298301	0.010111	0.011653
RS	56	3.398029	1.231000	406.823677	0.009034	0.010458
RS	57	3.627277	1.231000	359.336959	0.007980	0.009280
RS	58	3.871549	1.304012	297.656366	0.006610	0.007759
RS	59	4.131830	1.304012	259.460538	0.005762	0.006792
RS	60	4.409168	1.304012	223.206056	0.004957	0.005867
RS	61	4.704683	1.304012	189.340511	0.004205	0.004996
RS	62	5.019564	1.304012	158.228148	0.003514	0.004191
RS	63	5.355082	1.304012	554.114220	0.012305	0.014869
PA	4+25*2+4+6 0.160760797 0.041292714 5.355082019 0.230447447 0.197230764 0.279820973 0.423686996 0.669254912 1.049743660 1.555989669 2.151185582 2.706102822 3.002132048 2.926547878 2.579386145 2.153182459 1.779200386 1.498153401 1.304427011 1.180277531 1.109555703 1.080070828 1.081131464 1.102114169 1.132969992 1.165281174 1.193027551 1.213059818 1.225037923 1.230999949 1.304012278
//
IT	4993
RD	12
LK	-422034.635649
QD	-257.562025 -> -242.779884
RI	0.0484568371
TR	0.158896	0.041633
MT	5.403200
MM	C_pi: 1.043318, n_recomb: 46050.750046
RS	0	0.000000	0.237378	1230.172269	0.026713	0.003228
RS	1	0.006568	0.237378	1274.224258	0.027670	0.013847
RS	2	0.013568	0.237378	1317.391298	0.028607	0.021274
RS	3	0.021028	0.237378	1359.312915	0.029518	0.023961
RS	4	0.028978	0.198232	1670.126906	0.036267	0.029007
RS	5	0.037450	0.198232	1703.301785	0.036987	0.030058
RS	6	0.046478	0.279961	1235.128527	0.026821	0.022187
RS	7	0.056100	0.279961	1270.626721	0.027592	0.023369
RS	8	0.066353	0.420861	873.167612	0.018961	0.016349
RS	9	0.077280	0.420861	906.116331	0.019676	0.017375
RS	10	0.088924	0.663600	598.518333	0.012997	0.011690
RS	11	0.101334	0.663600	625.798613	0.013589	0.012420
RS	12	0.114559	1.045542	416.383170	0.009042	0.008406
RS	13	0.128652	1.045542	437.731069	0.009505	0.008926
RS	14	0.143671	1.564020	308.128682	0.006691	0.006389
RS	15	0.159676	1.564020	325.027264	0.007058	0.006766
RS	16	0.176733	2.190021	245.092517	0.005322	0.005164
RS	17	0.194910	2.190021	259.062783	0.005626	0.005431
RS	18	0.214281	2.790579	215.000919	0.004669	0.004530
RS	19	0.234925	2.790579	227.479792	0.004940	0.004752
RS	20	0.256924	3.122138	215.117405	0.004671	0.004503
RS	21	0.280369	3.122138	227.590350	0.004942	0.004754
RS	22	0.305353	3.049173	246.405803	0.005351	0.005175
RS	23	0.331979	3.049173	260.381410	0.005654	0.005525
RS	24	0.360354	2.676620	313.057327	0.006798	0.006725
RS	25	0.390592	2.676620	329.963263	0.007165	0.007239
RS	26	0.422816	2.218123	418.812040	0.009095	0.009341
RS	27	0.457158	2.218123	439.563410	0.009545	0.010046
RS	28	0.493754	1.818663	561.029700	0.012183	0.013025
RS	29	0.532755	1.818663	585.270571	0.012709	0.013880
RS	30	0.574318	1.521245	727.181643	0.015791	0.017450
RS	31	0.618610	1.521245	752.699795	0.016345	0.018343
RS	32	0.665812	1.318031	895.245392	0.019440	0.021980
RS	33	0.716114	1.318031	918.159225	0.019938	0.022759
RS	34	0.769720	1.188849	1038.923586	0.022560	0.025853
RS	35	0.826848	1.188849	1054.842827	0.022906	0.026376
RS	36	0.887728	1.115996	1135.294197	0.024653	0.028429
RS	37	0.952607	1.115996	1140.938112	0.024776	0.028602
RS	38	1.021747	1.086450	1172.219704	0.025455	0.029376
RS	39	1.095429	1.086450	1166.542541	0.025332	0.029181
RS	40	1.173951	1.089008	1153.071498	0.025039	0.028798
RS	41	1.257630	1.089008	1137.085530	0.024692	0.028292
RS	42	1.346806	1.112541	1093.016163	0.023735	0.027138
RS	43	1.441839	1.112541	1068.607381	0.023205	0.026415
RS	44	1.543115	1.146443	1009.547271	0.021922	0.024911
RS	45	1.651042	1.146443	978.413899	0.021246	0.024053
RS	46	1.766059	1.181747	915.628107	0.019883	0.022492
RS	47	1.888631	1.181747	878.920148	0.019086	0.021545
RS	48	2.019254	1.211994	818.175836	0.017767	0.020068
RS	49	2.158457	1.211994	776.660571	0.016865	0.019046
RS	50	2.306804	1.233815	719.539651	0.015625	0.017680
RS	51	2.464895	1.233815	673.987007	0.014636	0.016588
RS	52	2.633370	1.246879	619.889839	0.013461	0.015304
RS	53	2.812911	1.246879	571.460870	0.012409	0.014151
RS	54	3.004245	1.253511	519.277145	0.011276	0.012910
RS	55	3.208147	1.253511	469.796717	0.010202	0.011726
RS	56	3.425442	1.253511	420.480321	0.009131	0.010539
RS	57	3.657011	1.253511	372.047852	0.008079	0.009368
RS	58	3.903790	1.333923	307.464308	0.006677	0.007811
RS	59	4.166778	1.333923	268.743891	0.005836	0.006855
RS	60	4.447041	1.333923	231.857702	0.005035	0.005938
RS	61	4.745713	1.333923	197.274491	0.004284	0.005071
RS	62	5.064003	1.333923	165.382562	0.003591	0.004267
RS	63	5.403200	1.333923	587.391224	0.012755	0.015344
PA	4+25*2+4+6 0.158895749 0.041632807 5.403200213 0.237377731 0.198231706 0.279960606 0.420861308 0.663600246 1.045542487 1.564020020 2.190020541 2.790578855 3.122138303 3.049172790 2.676620233 2.218123362 1.818663193 1.521244508 1.318031379 1.188849259 1.115995500 1.086450355 1.089007570 1.112540926 1.146443362 1.181746732 1.211994006 1.233814826 1.246879052 1.253511322 1.333922873
//
IT	4503
RD	13
LK	-422005.470794
QD	-249.395844 -> -235.567492
RI	0.0465727744
TR	0.157120	0.041966
MT	5.449360
MM	C_pi: 1.058021, n_recomb: 47051.190257
RS	0	0.000000	0.243743	1226.533839	0.026068	0.003199
RS	1	0.006583	0.243743	1271.495741	0.027024	0.013687
RS	2	0.013599	0.243743	1315.700765	0.027963	0.020970
RS	3	0.021076	0.243743	1358.795160	0.028879	0.023563
RS	4	0.029046	0.199407	1705.180605	0.036241	0.029151
RS	5	0.037541	0.199407	1739.528193	0.036971	0.030120
RS	6	0.046595	0.280655	1265.987680	0.026907	0.022291
RS	7	0.056245	0.280655	1302.523658	0.027683	0.023451
RS	8	0.066529	0.418786	901.770180	0.019166	0.016515
RS	9	0.077491	0.418786	935.717650	0.019887	0.017550
RS	10	0.089175	0.658477	619.755216	0.013172	0.011834
RS	11	0.101628	0.658477	647.949254	0.013771	0.012581
RS	12	0.114900	1.040851	429.706318	0.009133	0.008485
RS	13	0.129046	1.040851	451.746356	0.009601	0.009019
RS	14	0.144123	1.569521	315.481145	0.006705	0.006404
RS	15	0.160193	1.569521	332.826480	0.007074	0.006790
RS	16	0.177321	2.224008	248.052020	0.005272	0.005123
RS	17	0.195576	2.224008	262.251730	0.005574	0.005394
RS	18	0.215032	2.869153	215.030537	0.004570	0.004445
RS	19	0.235770	2.869153	227.582370	0.004837	0.004667
RS	20	0.257872	3.237213	213.481977	0.004537	0.004387
RS	21	0.281430	3.237213	225.945532	0.004802	0.004632
RS	22	0.306538	3.168426	244.193734	0.005190	0.005033
RS	23	0.333298	3.168426	258.156096	0.005487	0.005371
RS	24	0.361821	2.771614	311.609238	0.006623	0.006561
RS	25	0.392221	2.771614	328.594683	0.006984	0.007057
RS	26	0.424622	2.281616	420.064217	0.008928	0.009167
RS	27	0.459156	2.281616	441.097752	0.009375	0.009854
RS	28	0.495963	1.857330	567.324089	0.012058	0.012868
RS	29	0.535193	1.857330	592.118785	0.012585	0.013706
RS	30	0.577005	1.544051	740.562192	0.015739	0.017339
RS	31	0.621570	1.544051	766.861046	0.016298	0.018221
RS	32	0.669068	1.331687	916.594214	0.019481	0.021937
RS	33	0.719693	1.331687	940.335759	0.019985	0.022711
RS	34	0.773650	1.197638	1067.411144	0.022686	0.025878
RS	35	0.831159	1.197638	1083.964119	0.023038	0.026401
RS	36	0.892454	1.122683	1168.423075	0.024833	0.028499
RS	37	0.957783	1.122683	1174.339571	0.024959	0.028677
RS	38	1.027413	1.093015	1206.575176	0.025644	0.029457
RS	39	1.101626	1.093015	1200.815282	0.025521	0.029269
RS	40	1.180725	1.096946	1185.601172	0.025198	0.028856
RS	41	1.265030	1.096946	1169.326659	0.024852	0.028362
RS	42	1.354885	1.122876	1122.018123	0.023847	0.027161
RS	43	1.450654	1.122876	1097.282035	0.023321	0.026455
RS	44	1.552728	1.159666	1034.742306	0.021992	0.024906
RS	45	1.661521	1.159666	1003.332565	0.021324	0.024068
RS	46	1.777475	1.197810	937.609962	0.019927	0.022477
RS	47	1.901062	1.197810	900.674635	0.019142	0.021551
RS	48	2.032784	1.230425	837.790929	0.017806	0.020059
RS	49	2.173178	1.230425	796.034286	0.016918	0.019059
RS	50	2.322812	1.253923	737.466984	0.015674	0.017692
RS	51	2.482297	1.253923	691.573486	0.014698	0.016620
RS	52	2.652280	1.267986	636.456166	0.013527	0.015342
RS	53	2.833452	1.267986	587.512430	0.012487	0.014205
RS	54	3.026550	1.275214	534.414553	0.011358	0.012971
RS	55	3.232359	1.275214	484.218359	0.010291	0.011798
RS	56	3.451715	1.275214	434.068157	0.009225	0.010620
RS	57	3.685511	1.275214	384.699830	0.008176	0.009454
RS	58	3.934697	1.362898	317.205791	0.006742	0.007862
RS	59	4.200286	1.362898	277.969216	0.005908	0.006917
RS	60	4.483357	1.362898	240.462851	0.005111	0.006007
RS	61	4.785062	1.362898	205.175397	0.004361	0.005144
RS	62	5.106627	1.362898	172.518021	0.003667	0.004341
RS	63	5.449360	1.362898	620.953770	0.013197	0.015810
PA	4+25*2+4+6 0.157120178 0.041965945 5.449359831 0.243743227 0.199406926 0.280654783 0.418785651 0.658476623 1.040851099 1.569520914 2.224007781 2.869152506 3.237212843 3.168426498 2.771613581 2.281616111 1.857330183 1.544050641 1.331687130 1.197638283 1.122683006 1.093015210 1.096945793 1.122876144 1.159665865 1.197809884 1.230424573 1.253922726 1.267985870 1.275213966 1.362897894
//
IT	4357
RD	14
LK	-421978.172568
QD	-241.782526 -> -228.814944
RI	0.0449201109
TR	0.155433	0.042294
MT	5.493414
MM	C_pi: 1.072219, n_recomb: 48032.914159
RS	0	0.000000	0.249573	1225.147088	0.025506	0.003174
RS	1	0.006596	0.249573	1270.974505	0.026460	0.013547
RS	2	0.013627	0.249573	1316.157115	0.027401	0.020707
RS	3	0.021122	0.249573	1360.346802	0.028321	0.023225
RS	4	0.029111	0.200689	1737.752040	0.036178	0.029261
RS	5	0.037627	0.200689	1773.278524	0.036918	0.030161
RS	6	0.046705	0.281791	1293.917348	0.026938	0.022359
RS	7	0.056382	0.281791	1331.485765	0.027720	0.023498
RS	8	0.066697	0.417324	928.854012	0.019338	0.016661
RS	9	0.077692	0.417324	963.772143	0.020065	0.017702
RS	10	0.089413	0.653815	640.603485	0.013337	0.011973
RS	11	0.101906	0.653815	669.694563	0.013942	0.012736
RS	12	0.115224	1.035780	443.126302	0.009225	0.008568
RS	13	0.129420	1.035780	465.859041	0.009699	0.009115
RS	14	0.144553	1.572914	323.072229	0.006726	0.006426
RS	15	0.160684	1.572914	340.872982	0.007097	0.006820
RS	16	0.177878	2.253680	251.285809	0.005232	0.005090
RS	17	0.196207	2.253680	265.725749	0.005532	0.005365
RS	18	0.215745	2.942339	215.346956	0.004483	0.004371
RS	19	0.236571	2.942339	227.982194	0.004746	0.004592
RS	20	0.258772	3.347619	212.145771	0.004417	0.004282
RS	21	0.282436	3.347619	224.609047	0.004676	0.004522
RS	22	0.307662	3.284509	242.246560	0.005043	0.004903
RS	23	0.334551	3.284509	256.200080	0.005334	0.005230
RS	24	0.363214	2.864486	310.315384	0.006460	0.006408
RS	25	0.393768	2.864486	327.375978	0.006816	0.006889
RS	26	0.426337	2.343738	421.257498	0.008770	0.009003
RS	27	0.461054	2.343738	442.557760	0.009214	0.009672
RS	28	0.498061	1.895227	573.271942	0.011935	0.012716
RS	29	0.537509	1.895227	598.597476	0.012462	0.013538
RS	30	0.579559	1.566557	753.285292	0.015683	0.017228
RS	31	0.624383	1.566557	780.343342	0.016246	0.018099
RS	32	0.672163	1.345335	937.031759	0.019508	0.021886
RS	33	0.723095	1.345335	961.591528	0.020019	0.022656
RS	34	0.777386	1.206561	1094.844880	0.022794	0.025890
RS	35	0.835258	1.206561	1112.040367	0.023152	0.026415
RS	36	0.896948	1.129529	1200.485560	0.024993	0.028556
RS	37	0.962707	1.129529	1206.701005	0.025122	0.028739
RS	38	1.032803	1.099679	1239.955111	0.025815	0.029526
RS	39	1.107523	1.099679	1234.150800	0.025694	0.029346
RS	40	1.187171	1.104866	1217.306200	0.025343	0.028907
RS	41	1.272073	1.104866	1200.786056	0.024999	0.028425
RS	42	1.362574	1.133048	1150.365515	0.023950	0.027182
RS	43	1.459046	1.133048	1125.342854	0.023429	0.026491
RS	44	1.561880	1.172574	1059.445602	0.022057	0.024902
RS	45	1.671498	1.172574	1027.792995	0.021398	0.024083
RS	46	1.788346	1.213413	959.240772	0.019970	0.022464
RS	47	1.912901	1.213413	922.101844	0.019197	0.021559
RS	48	2.045672	1.248266	857.162468	0.017845	0.020054
RS	49	2.187201	1.248266	815.179267	0.016971	0.019075
RS	50	2.338065	1.273334	755.226044	0.015723	0.017707
RS	51	2.498879	1.273334	709.000247	0.014761	0.016653
RS	52	2.670301	1.288314	652.902412	0.013593	0.015382
RS	53	2.853030	1.288314	603.449717	0.012563	0.014260
RS	54	3.047812	1.296066	549.468807	0.011439	0.013033
RS	55	3.255442	1.296066	498.561041	0.010380	0.011870
RS	56	3.476767	1.296066	447.583818	0.009318	0.010700
RS	57	3.712690	1.296066	397.288481	0.008271	0.009539
RS	58	3.964175	1.390883	326.878815	0.006805	0.007913
RS	59	4.232248	1.390883	287.133523	0.005978	0.006978
RS	60	4.518004	1.390883	249.017519	0.005184	0.006074
RS	61	4.822607	1.390883	213.038341	0.004435	0.005215
RS	62	5.147302	1.390883	179.628903	0.003740	0.004412
RS	63	5.493414	1.390883	654.751123	0.013631	0.016267
PA	4+25*2+4+6 0.155432888 0.042293844 5.493414075 0.249573114 0.200689427 0.281790972 0.417323901 0.653814557 1.035779737 1.572914186 2.253680278 2.942338639 3.347618961 3.284509110 2.864485642 2.343737501 1.895226892 1.566556659 1.345334505 1.206560813 1.129528895 1.099678888 1.104866036 1.133048226 1.172573885 1.213412840 1.248265903 1.273333502 1.288314498 1.296065881 1.390883123
//
IT	4468
RD	15
LK	-421952.561905
QD	-234.657748 -> -222.471993
RI	0.0434652669
TR	0.153829	0.042617
MT	5.535394
MM	C_pi: 1.085919, n_recomb: 48996.153270
RS	0	0.000000	0.254895	1225.719966	0.025017	0.003151
RS	1	0.006609	0.254895	1272.379096	0.025969	0.013424
RS	2	0.013654	0.254895	1318.491885	0.026910	0.020478
RS	3	0.021165	0.254895	1363.714851	0.027833	0.022936
RS	4	0.029172	0.202033	1768.275978	0.036090	0.029346
RS	5	0.037709	0.202033	1804.976947	0.036839	0.030186
RS	6	0.046810	0.283273	1319.266512	0.026926	0.022397
RS	7	0.056512	0.283273	1357.858000	0.027714	0.023515
RS	8	0.066855	0.416371	954.507772	0.019481	0.016790
RS	9	0.077882	0.416371	990.369540	0.020213	0.017835
RS	10	0.089638	0.649564	661.047933	0.013492	0.012108
RS	11	0.102170	0.649564	691.018733	0.014104	0.012884
RS	12	0.115531	1.030423	456.608147	0.009319	0.008653
RS	13	0.129775	1.030423	480.032528	0.009797	0.009213
RS	14	0.144959	1.574512	330.858899	0.006753	0.006454
RS	15	0.161148	1.574512	349.121786	0.007125	0.006856
RS	16	0.178406	2.279553	254.739404	0.005199	0.005065
RS	17	0.196805	2.279553	269.428009	0.005499	0.005342
RS	18	0.216420	3.010508	215.900926	0.004406	0.004305
RS	19	0.237331	3.010508	228.628125	0.004666	0.004525
RS	20	0.259624	3.453605	211.056535	0.004308	0.004187
RS	21	0.283391	3.453605	223.526902	0.004562	0.004422
RS	22	0.308728	3.397521	240.521571	0.004909	0.004782
RS	23	0.335739	3.397521	254.469733	0.005194	0.005101
RS	24	0.364535	2.955369	309.140998	0.006309	0.006265
RS	25	0.395235	2.955369	326.272090	0.006659	0.006733
RS	26	0.427963	2.404572	422.378978	0.008621	0.008848
RS	27	0.462854	2.404572	443.931028	0.009061	0.009501
RS	28	0.500052	1.932400	578.879741	0.011815	0.012569
RS	29	0.539707	1.932400	604.713658	0.012342	0.013377
RS	30	0.581983	1.588756	765.378603	0.015621	0.017115
RS	31	0.627053	1.588756	793.174288	0.016189	0.017977
RS	32	0.675101	1.358941	956.592640	0.019524	0.021828
RS	33	0.726325	1.358941	981.960139	0.020042	0.022595
RS	34	0.780934	1.215568	1121.261398	0.022885	0.025893
RS	35	0.839152	1.215568	1139.106387	0.023249	0.026419
RS	36	0.901217	1.136480	1231.516654	0.025135	0.028602
RS	37	0.967384	1.136480	1238.055047	0.025268	0.028791
RS	38	1.037923	1.106391	1272.392947	0.025969	0.029586
RS	39	1.113125	1.106391	1266.579462	0.025851	0.029414
RS	40	1.193296	1.112726	1248.215711	0.025476	0.028953
RS	41	1.278765	1.112726	1231.489162	0.025134	0.028481
RS	42	1.369883	1.143026	1178.079535	0.024044	0.027200
RS	43	1.467023	1.143026	1152.807223	0.023529	0.026525
RS	44	1.570582	1.185145	1083.670890	0.022117	0.024899
RS	45	1.680985	1.185145	1051.805333	0.021467	0.024098
RS	46	1.798684	1.228543	980.524338	0.020012	0.022454
RS	47	1.924161	1.228543	943.202996	0.019251	0.021568
RS	48	2.057931	1.265513	876.286706	0.017885	0.020053
RS	49	2.200541	1.265513	834.090297	0.017024	0.019092
RS	50	2.352576	1.292049	772.808023	0.015773	0.017725
RS	51	2.514658	1.292049	726.258008	0.014823	0.016688
RS	52	2.687452	1.307871	669.218181	0.013659	0.015423
RS	53	2.871664	1.307871	619.262352	0.012639	0.014315
RS	54	3.068051	1.316078	564.428345	0.011520	0.013095
RS	55	3.277417	1.316078	512.813717	0.010466	0.011942
RS	56	3.500619	1.316078	461.016704	0.009409	0.010779
RS	57	3.738571	1.316078	409.803604	0.008364	0.009622
RS	58	3.992249	1.417884	336.476550	0.006867	0.007963
RS	59	4.262691	1.417884	296.230112	0.006046	0.007037
RS	60	4.551006	1.417884	257.514976	0.005256	0.006140
RS	61	4.858375	1.417884	220.856504	0.004508	0.005284
RS	62	5.186057	1.417884	186.708317	0.003811	0.004482
RS	63	5.535394	1.417884	688.731850	0.014057	0.016716
PA	4+25*2+4+6 0.153829143 0.042617085 5.535393604 0.254895051 0.202032619 0.283273324 0.416371310 0.649563668 1.030422916 1.574511737 2.279553275 3.010508399 3.453604845 3.397521237 2.955369444 2.404571913 1.932400175 1.588755780 1.358940837 1.215568227 1.136480084 1.106390795 1.112725979 1.143025972 1.185144733 1.228542660 1.265512910 1.292048994 1.307870640 1.316078358 1.417883749
//
IT	4263
RD	16
LK	-421928.486235
QD	-227.969813 -> -216.497952
RI	0.0421742310
TR	0.152305	0.042936
MT	5.575303
MM	C_pi: 1.099137, n_recomb: 49941.781841
RS	0	0.000000	0.259758	1227.920823	0.024587	0.003131
RS	1	0.006621	0.259758	1275.385023	0.025537	0.013316
RS	2	0.013680	0.259758	1322.390109	0.026479	0.020278
RS	3	0.021206	0.259758	1368.596375	0.027404	0.022689
RS	4	0.029230	0.203399	1797.158981	0.035985	0.029411
RS	5	0.037786	0.203399	1835.022209	0.036743	0.030201
RS	6	0.046908	0.285037	1342.314751	0.026878	0.022411
RS	7	0.056635	0.285037	1381.917319	0.027671	0.023508
RS	8	0.067005	0.415846	978.828363	0.019599	0.016902
RS	9	0.078061	0.415846	1015.608257	0.020336	0.017950
RS	10	0.089850	0.645679	681.092865	0.013638	0.012238
RS	11	0.102419	0.645679	711.926273	0.014255	0.013026
RS	12	0.115821	1.024884	470.119199	0.009413	0.008741
RS	13	0.130109	1.024884	494.232798	0.009896	0.009311
RS	14	0.145344	1.574599	338.808297	0.006784	0.006487
RS	15	0.161587	1.574599	357.538572	0.007159	0.006895
RS	16	0.178906	2.302045	258.377782	0.005174	0.005045
RS	17	0.197371	2.302045	273.322021	0.005473	0.005326
RS	18	0.217059	3.074085	216.651696	0.004338	0.004245
RS	19	0.238050	3.074085	229.477829	0.004595	0.004466
RS	20	0.260431	3.555430	210.175165	0.004208	0.004100
RS	21	0.284293	3.555430	222.658734	0.004458	0.004331
RS	22	0.309736	3.507605	238.986120	0.004785	0.004671
RS	23	0.336863	3.507605	252.931781	0.005065	0.004981
RS	24	0.365786	3.044337	308.069883	0.006169	0.006132
RS	25	0.396624	3.044337	325.267181	0.006513	0.006586
RS	26	0.429503	2.464162	423.433784	0.008479	0.008701
RS	27	0.464559	2.464162	445.223819	0.008915	0.009339
RS	28	0.501936	1.968863	584.175644	0.011697	0.012426
RS	29	0.541788	1.968863	610.496759	0.012224	0.013221
RS	30	0.584278	1.610635	776.888552	0.015556	0.017002
RS	31	0.629582	1.610635	805.400967	0.016127	0.017855
RS	32	0.677884	1.372467	975.338352	0.019530	0.021765
RS	33	0.729385	1.372467	1001.502698	0.020053	0.022529
RS	34	0.784295	1.224612	1146.726582	0.022961	0.025886
RS	35	0.842841	1.224612	1165.226643	0.023332	0.026414
RS	36	0.905262	1.143485	1261.582847	0.025261	0.028638
RS	37	0.971817	1.143485	1268.465841	0.025399	0.028832
RS	38	1.042777	1.113104	1303.951755	0.026109	0.029637
RS	39	1.118436	1.113104	1298.161167	0.025993	0.029473
RS	40	1.199104	1.120488	1278.384073	0.025597	0.028992
RS	41	1.285112	1.120488	1261.486730	0.025259	0.028532
RS	42	1.376815	1.152780	1205.207605	0.024132	0.027217
RS	43	1.474589	1.152780	1179.718545	0.023622	0.026556
RS	44	1.578836	1.197359	1107.453842	0.022175	0.024897
RS	45	1.689985	1.197359	1075.401697	0.021533	0.024113
RS	46	1.808492	1.243187	1001.487202	0.020053	0.022446
RS	47	1.934846	1.243187	964.001665	0.019303	0.021579
RS	48	2.069565	1.282158	895.182494	0.017925	0.020054
RS	49	2.213203	1.282158	852.783943	0.017076	0.019112
RS	50	2.366350	1.310067	790.225182	0.015823	0.017745
RS	51	2.529637	1.310067	743.357447	0.014884	0.016724
RS	52	2.703735	1.326658	685.410502	0.013724	0.015466
RS	53	2.889359	1.326658	634.956387	0.012714	0.014370
RS	54	3.087272	1.335259	579.297668	0.011599	0.013158
RS	55	3.298289	1.335259	526.980100	0.010552	0.012014
RS	56	3.523275	1.335259	474.369658	0.009498	0.010857
RS	57	3.763158	1.335259	422.247142	0.008455	0.009704
RS	58	4.018922	1.443902	346.002050	0.006928	0.008013
RS	59	4.291619	1.443902	305.261176	0.006112	0.007095
RS	60	4.582370	1.443902	265.956433	0.005325	0.006204
RS	61	4.892371	1.443902	228.630087	0.004578	0.005351
RS	62	5.222895	1.443902	193.755516	0.003880	0.004549
RS	63	5.575303	1.443902	722.870880	0.014474	0.017156
PA	4+25*2+4+6 0.152305212 0.042936375 5.575302562 0.259758490 0.203399251 0.285037136 0.415846366 0.645678958 1.024884488 1.574598828 2.302044976 3.074084810 3.555430223 3.507604611 3.044336950 2.464162448 1.968863407 1.610634626 1.372467053 1.224611584 1.143484889 1.113103574 1.120488498 1.152779959 1.197359259 1.243186859 1.282158298 1.310067366 1.326658459 1.335258951 1.443902346
//
IT	3599
RD	17
LK	-421905.813641
QD	-221.673444 -> -210.856408
RI	0.0410236681
TR	0.150856	0.043252
MT	5.613245
MM	C_pi: 1.111893, n_recomb: 50870.133216
RS	0	0.000000	0.264200	1231.510523	0.024209	0.003113
RS	1	0.006632	0.264200	1279.758526	0.025157	0.013221
RS	2	0.013704	0.264200	1327.625104	0.026098	0.020104
RS	3	0.021244	0.264200	1374.773566	0.027025	0.022477
RS	4	0.029285	0.204762	1824.710655	0.035870	0.029461
RS	5	0.037859	0.204762	1863.717989	0.036637	0.030209
RS	6	0.047002	0.287025	1363.324916	0.026800	0.022402
RS	7	0.056751	0.287025	1403.923685	0.027598	0.023481
RS	8	0.067146	0.415685	1001.890528	0.019695	0.017000
RS	9	0.078231	0.415685	1039.563947	0.020436	0.018048
RS	10	0.090051	0.642127	700.730580	0.013775	0.012363
RS	11	0.102655	0.642127	732.409347	0.014398	0.013161
RS	12	0.116095	1.019227	483.635938	0.009507	0.008829
RS	13	0.130426	1.019227	508.435334	0.009995	0.009409
RS	14	0.145707	1.573428	346.887116	0.006819	0.006523
RS	15	0.162003	1.573428	366.088557	0.007197	0.006938
RS	16	0.179378	2.321540	262.167971	0.005154	0.005031
RS	17	0.197906	2.321540	277.373410	0.005453	0.005315
RS	18	0.217663	3.133415	217.566792	0.004277	0.004192
RS	19	0.238730	3.133415	230.497582	0.004531	0.004413
RS	20	0.261194	3.653300	209.470063	0.004118	0.004019
RS	21	0.285148	3.653300	221.971946	0.004364	0.004247
RS	22	0.310690	3.614923	237.609328	0.004671	0.004568
RS	23	0.337927	3.614923	251.554637	0.004945	0.004870
RS	24	0.366970	3.131471	307.084588	0.006037	0.006006
RS	25	0.397939	3.131471	324.343950	0.006376	0.006449
RS	26	0.430961	2.522574	424.419242	0.008343	0.008560
RS	27	0.466174	2.522574	446.434191	0.008776	0.009184
RS	28	0.503722	2.004646	589.175967	0.011582	0.012288
RS	29	0.543760	2.004646	615.963980	0.012109	0.013070
RS	30	0.586453	1.632194	787.846502	0.015487	0.016889
RS	31	0.631978	1.632194	817.055086	0.016062	0.017734
RS	32	0.680522	1.385896	993.307772	0.019526	0.021698
RS	33	0.732285	1.385896	1020.257510	0.020056	0.022460
RS	34	0.787481	1.233661	1171.283429	0.023025	0.025871
RS	35	0.846337	1.233661	1190.442620	0.023402	0.026402
RS	36	0.909097	1.150513	1290.723588	0.025373	0.028666
RS	37	0.976019	1.150513	1297.970677	0.025515	0.028864
RS	38	1.047380	1.119793	1334.663904	0.026237	0.029680
RS	39	1.123472	1.119793	1328.925773	0.026124	0.029525
RS	40	1.204611	1.128137	1307.837855	0.025709	0.029027
RS	41	1.291132	1.128137	1290.802477	0.025374	0.028578
RS	42	1.383390	1.162305	1231.767347	0.024214	0.027231
RS	43	1.481766	1.162305	1206.091778	0.023709	0.026584
RS	44	1.586667	1.209220	1130.806280	0.022229	0.024895
RS	45	1.698524	1.209220	1098.591469	0.021596	0.024128
RS	46	1.817800	1.257357	1022.132730	0.020093	0.022441
RS	47	1.944986	1.257357	984.499673	0.019353	0.021591
RS	48	2.080607	1.298222	913.847279	0.017964	0.020058
RS	49	2.225222	1.298222	871.256998	0.017127	0.019133
RS	50	2.379428	1.327415	807.471461	0.015873	0.017767
RS	51	2.543860	1.327415	760.292554	0.014946	0.016762
RS	52	2.719198	1.344708	701.472787	0.013789	0.015510
RS	53	2.906163	1.344708	650.525505	0.012788	0.014426
RS	54	3.105528	1.353644	594.068821	0.011678	0.013221
RS	55	3.318114	1.353644	541.052956	0.010636	0.012085
RS	56	3.544799	1.353644	487.636023	0.009586	0.010934
RS	57	3.786518	1.353644	434.612899	0.008544	0.009785
RS	58	4.044267	1.468978	355.450860	0.006987	0.008062
RS	59	4.319109	1.468978	314.222674	0.006177	0.007152
RS	60	4.612179	1.468978	274.338040	0.005393	0.006266
RS	61	4.924684	1.468978	236.355280	0.004646	0.005417
RS	62	5.257915	1.468978	200.766656	0.003947	0.004615
RS	63	5.613245	1.468978	757.135993	0.014884	0.017589
PA	4+25*2+4+6 0.150855621 0.043251751 5.613244837 0.264200199 0.204761743 0.287024504 0.415684561 0.642127211 1.019227262 1.573427538 2.321540139 3.133414597 3.653300037 3.614922508 3.131470969 2.522574258 2.004645868 1.632194215 1.385896229 1.233661491 1.150513240 1.119793388 1.128137401 1.162304958 1.209219508 1.257357094 1.298221715 1.327414974 1.344707803 1.353644332 1.468977831
//
IT	4381
RD	18
LK	-421884.429470
QD	-215.731782 -> -205.517715
RI	0.0399913228
TR	0.149475	0.043563
MT	5.649363
MM	C_pi: 1.124218, n_recomb: 51781.844785
RS	0	0.000000	0.268266	1236.247573	0.023874	0.003097
RS	1	0.006643	0.268266	1285.261812	0.024821	0.013138
RS	2	0.013726	0.268266	1333.964367	0.025761	0.019952
RS	3	0.021281	0.268266	1382.020912	0.026689	0.022295
RS	4	0.029337	0.206103	1851.171593	0.035749	0.029500
RS	5	0.037928	0.206103	1891.301909	0.036524	0.030213
RS	6	0.047090	0.289193	1382.524448	0.026699	0.022376
RS	7	0.056860	0.289193	1424.102833	0.027502	0.023437
RS	8	0.067280	0.415831	1023.783277	0.019771	0.017085
RS	9	0.078392	0.415831	1062.327030	0.020515	0.018132
RS	10	0.090241	0.638880	719.964827	0.013904	0.012484
RS	11	0.102878	0.638880	752.472133	0.014532	0.013291
RS	12	0.116354	1.013519	497.137165	0.009601	0.008918
RS	13	0.130726	1.013519	522.618208	0.010093	0.009507
RS	14	0.146052	1.571198	355.075275	0.006857	0.006563
RS	15	0.162396	1.571198	374.750849	0.007237	0.006983
RS	16	0.179826	2.338380	266.086469	0.005139	0.005020
RS	17	0.198413	2.338380	281.557743	0.005437	0.005307
RS	18	0.218235	3.188863	218.619673	0.004222	0.004145
RS	19	0.239374	3.188863	231.659863	0.004474	0.004365
RS	20	0.261917	3.747464	208.915438	0.004035	0.003945
RS	21	0.285958	3.747464	221.439968	0.004276	0.004170
RS	22	0.311595	3.719580	236.372675	0.004565	0.004471
RS	23	0.338936	3.719580	250.319600	0.004834	0.004766
RS	24	0.368092	3.216858	306.174887	0.005913	0.005889
RS	25	0.399185	3.216858	323.492587	0.006247	0.006321
RS	26	0.432344	2.579873	425.339962	0.008214	0.008427
RS	27	0.467705	2.579873	447.567781	0.008643	0.009038
RS	28	0.505415	2.039782	593.903821	0.011469	0.012153
RS	29	0.545630	2.039782	621.139689	0.011995	0.012925
RS	30	0.588516	1.653439	798.294034	0.015416	0.016777
RS	31	0.634251	1.653439	828.179065	0.015994	0.017614
RS	32	0.683024	1.399218	1010.552203	0.019516	0.021628
RS	33	0.735037	1.399218	1038.275793	0.020051	0.022387
RS	34	0.790504	1.242701	1194.986275	0.023077	0.025850
RS	35	0.849656	1.242701	1214.807613	0.023460	0.026383
RS	36	0.912738	1.157548	1318.990287	0.025472	0.028685
RS	37	0.980009	1.157548	1326.619211	0.025619	0.028889
RS	38	1.051749	1.126448	1364.575819	0.026352	0.029717
RS	39	1.128255	1.126448	1358.917387	0.026243	0.029570
RS	40	1.209842	1.135667	1336.617584	0.025812	0.029057
RS	41	1.296849	1.135667	1319.474168	0.025481	0.028619
RS	42	1.389635	1.171605	1257.790502	0.024290	0.027244
RS	43	1.488584	1.171605	1231.955922	0.023791	0.026611
RS	44	1.594107	1.220740	1153.749672	0.022281	0.024894
RS	45	1.706638	1.220740	1121.393936	0.021656	0.024142
RS	46	1.826645	1.271076	1042.474947	0.020132	0.022437
RS	47	1.954623	1.271076	1004.709466	0.019403	0.021604
RS	48	2.091102	1.313733	932.288975	0.018004	0.020064
RS	49	2.236647	1.313733	889.516470	0.017178	0.019155
RS	50	2.391860	1.344129	824.550450	0.015924	0.017791
RS	51	2.557382	1.344129	777.066573	0.015007	0.016800
RS	52	2.733900	1.362063	717.405487	0.013854	0.015554
RS	53	2.922143	1.362063	665.970272	0.012861	0.014483
RS	54	3.122890	1.371284	608.741018	0.011756	0.013284
RS	55	3.336972	1.371284	555.031785	0.010719	0.012155
RS	56	3.565274	1.371284	500.815414	0.009672	0.011010
RS	57	3.808741	1.371284	446.900464	0.008630	0.009864
RS	58	4.068381	1.493160	364.824123	0.007045	0.008110
RS	59	4.345267	1.493160	323.115490	0.006240	0.007208
RS	60	4.640545	1.493160	282.660238	0.005459	0.006328
RS	61	4.955438	1.493160	244.031976	0.004713	0.005481
RS	62	5.291247	1.493160	207.741049	0.004012	0.004680
RS	63	5.649363	1.493160	791.506746	0.015285	0.018014
PA	4+25*2+4+6 0.149474524 0.043563009 5.649362928 0.268265715 0.206103179 0.289193387 0.415831239 0.638880371 1.013518642 1.571198490 2.338379771 3.188863201 3.747463683 3.719580461 3.216858216 2.579872959 2.039782460 1.653439221 1.399218240 1.242700627 1.157548034 1.126447586 1.135666917 1.171604664 1.220739992 1.271076102 1.313733474 1.344128936 1.362062702 1.371283840 1.493160010
//
IT	4566
RD	19
LK	-421864.232066
QD	-210.112165 -> -200.455221
RI	0.0390596819
TR	0.148158	0.043870
MT	5.683747
MM	C_pi: 1.136135, n_recomb: 52677.425328
RS	0	0.000000	0.271997	1241.923728	0.023576	0.003083
RS	1	0.006653	0.271997	1291.688911	0.024521	0.013064
RS	2	0.013748	0.271997	1341.205495	0.025461	0.019818
RS	3	0.021315	0.271997	1390.140972	0.026390	0.022138
RS	4	0.029386	0.207406	1876.775151	0.035628	0.029533
RS	5	0.037993	0.207406	1918.004224	0.036410	0.030215
RS	6	0.047173	0.291506	1400.121409	0.026579	0.022335
RS	7	0.056964	0.291506	1442.661051	0.027387	0.023380
RS	8	0.067407	0.416247	1044.567885	0.019830	0.017157
RS	9	0.078544	0.416247	1083.959582	0.020577	0.018203
RS	10	0.090421	0.635910	738.799927	0.014025	0.012599
RS	11	0.103089	0.635910	772.119248	0.014657	0.013414
RS	12	0.116600	1.007799	510.608009	0.009693	0.009007
RS	13	0.131010	1.007799	536.765968	0.010190	0.009604
RS	14	0.146378	1.568112	363.346333	0.006898	0.006604
RS	15	0.162769	1.568112	383.497846	0.007280	0.007031
RS	16	0.180250	2.352877	270.110411	0.005128	0.005014
RS	17	0.198894	2.352877	285.851173	0.005426	0.005303
RS	18	0.218778	3.240733	219.788838	0.004172	0.004101
RS	19	0.239985	3.240733	232.942335	0.004422	0.004321
RS	20	0.262603	3.838125	208.489873	0.003958	0.003877
RS	21	0.286726	3.838125	221.040698	0.004196	0.004098
RS	22	0.312453	3.821683	235.258463	0.004466	0.004381
RS	23	0.339892	3.821683	249.208670	0.004731	0.004670
RS	24	0.369157	3.300567	305.330975	0.005796	0.005777
RS	25	0.400368	3.300567	322.703542	0.006126	0.006199
RS	26	0.433655	2.636087	426.202010	0.008091	0.008299
RS	27	0.469158	2.636087	448.631579	0.008517	0.008898
RS	28	0.507022	2.074286	598.380659	0.011359	0.012024
RS	29	0.547404	2.074286	626.046401	0.011885	0.012784
RS	30	0.590474	1.674374	808.262314	0.015344	0.016665
RS	31	0.636409	1.674374	838.804658	0.015923	0.017496
RS	32	0.685399	1.412416	1027.116348	0.019498	0.021554
RS	33	0.737649	1.412416	1055.601997	0.020039	0.022311
RS	34	0.793375	1.251707	1217.882200	0.023120	0.025823
RS	35	0.852807	1.251707	1238.367523	0.023509	0.026358
RS	36	0.916194	1.164566	1346.429361	0.025560	0.028697
RS	37	0.983798	1.164566	1354.455856	0.025712	0.028907
RS	38	1.055899	1.133048	1393.726396	0.026458	0.029747
RS	39	1.132797	1.133048	1388.172534	0.026352	0.029608
RS	40	1.214810	1.143069	1364.752390	0.025908	0.029084
RS	41	1.302280	1.143069	1347.528594	0.025581	0.028656
RS	42	1.395568	1.180678	1283.299245	0.024361	0.027256
RS	43	1.495063	1.180678	1257.330888	0.023868	0.026636
RS	44	1.601176	1.231928	1176.299046	0.022330	0.024894
RS	45	1.714349	1.231928	1143.822260	0.021714	0.024157
RS	46	1.835051	1.284358	1062.522535	0.020170	0.022435
RS	47	1.963783	1.284358	1024.638458	0.019451	0.021618
RS	48	2.101079	1.328715	950.510346	0.018044	0.020071
RS	49	2.247509	1.328715	907.564636	0.017229	0.019178
RS	50	2.403680	1.360237	841.461533	0.015974	0.017816
RS	51	2.570240	1.360237	793.678964	0.015067	0.016839
RS	52	2.747882	1.378755	733.207428	0.013919	0.015600
RS	53	2.937341	1.378755	681.289701	0.012933	0.014539
RS	54	3.139404	1.388211	623.313045	0.011833	0.013347
RS	55	3.354909	1.388211	568.915534	0.010800	0.012225
RS	56	3.584752	1.388211	513.906815	0.009756	0.011085
RS	57	3.829885	1.388211	459.108762	0.008715	0.009942
RS	58	4.091326	1.516488	374.121124	0.007102	0.008158
RS	59	4.370159	1.516488	331.939023	0.006301	0.007263
RS	60	4.667542	1.516488	290.922348	0.005523	0.006387
RS	61	4.984709	1.516488	251.659292	0.004777	0.005543
RS	62	5.322976	1.516488	214.677543	0.004075	0.004743
RS	63	5.683747	1.516488	825.965268	0.015680	0.018431
PA	4+25*2+4+6 0.148157504 0.043870213 5.683746925 0.271996858 0.207406144 0.291506077 0.416246644 0.635909808 1.007798500 1.568111762 2.352876507 3.240732832 3.838125360 3.821683259 3.300567163 2.636087232 2.074286036 1.674374171 1.412416442 1.251707035 1.164565678 1.133048402 1.143068524 1.180678215 1.231927551 1.284357794 1.328715339 1.360237446 1.378754555 1.388211462 1.516487876
//
IT	3729
RD	20
LK	-421845.131917
QD	-204.786856 -> -195.646203
RI	0.0382129072
TR	0.146900	0.044173
MT	5.716530
MM	C_pi: 1.147670, n_recomb: 53557.385069
RS	0	0.000000	0.275436	1248.347864	0.023309	0.003071
RS	1	0.006662	0.275436	1298.850149	0.024252	0.012999
RS	2	0.013768	0.275436	1349.161397	0.025191	0.019699
RS	3	0.021348	0.275436	1398.950465	0.026121	0.022001
RS	4	0.029432	0.208659	1901.709870	0.035508	0.029560
RS	5	0.038055	0.208659	1944.011871	0.036298	0.030217
RS	6	0.047253	0.293939	1416.271945	0.026444	0.022282
RS	7	0.057063	0.293939	1459.753519	0.027256	0.023311
RS	8	0.067527	0.416890	1064.328050	0.019873	0.017218
RS	9	0.078688	0.416890	1104.546474	0.020624	0.018262
RS	10	0.090592	0.633203	757.230569	0.014139	0.012709
RS	11	0.103290	0.633203	791.345590	0.014776	0.013531
RS	12	0.116834	1.002118	524.028654	0.009784	0.009096
RS	13	0.131279	1.002118	550.858159	0.010285	0.009701
RS	14	0.146688	1.564307	371.686753	0.006940	0.006648
RS	15	0.163123	1.564307	392.315475	0.007325	0.007080
RS	16	0.180652	2.365290	274.224184	0.005120	0.005010
RS	17	0.199350	2.365290	290.237472	0.005419	0.005302
RS	18	0.219293	3.289280	221.059152	0.004128	0.004062
RS	19	0.240565	3.289280	234.329349	0.004375	0.004282
RS	20	0.263254	3.925461	208.177734	0.003887	0.003813
RS	21	0.287455	3.925461	220.758077	0.004122	0.004032
RS	22	0.313268	3.921317	234.254231	0.004374	0.004297
RS	23	0.340801	3.921317	248.209299	0.004634	0.004579
RS	24	0.370168	3.382652	304.547727	0.005686	0.005672
RS	25	0.401491	3.382652	321.972119	0.006012	0.006085
RS	26	0.434902	2.691256	427.012169	0.007973	0.008177
RS	27	0.470538	2.691256	449.633319	0.008395	0.008765
RS	28	0.508548	2.108176	602.628489	0.011252	0.011898
RS	29	0.549091	2.108176	630.707290	0.011776	0.012647
RS	30	0.592335	1.694999	817.789088	0.015269	0.016555
RS	31	0.638460	1.694999	848.970420	0.015852	0.017379
RS	32	0.687657	1.425485	1043.043915	0.019475	0.021478
RS	33	0.740133	1.425485	1072.279813	0.020021	0.022233
RS	34	0.796104	1.260669	1240.017892	0.023153	0.025791
RS	35	0.855804	1.260669	1261.168117	0.023548	0.026329
RS	36	0.919482	1.171558	1373.081717	0.025638	0.028703
RS	37	0.987402	1.171558	1381.520084	0.025795	0.028919
RS	38	1.059846	1.139590	1422.153270	0.026554	0.029772
RS	39	1.137118	1.139590	1416.726887	0.026453	0.029641
RS	40	1.219537	1.150341	1392.275844	0.025996	0.029107
RS	41	1.307447	1.150341	1374.996928	0.025673	0.028690
RS	42	1.401214	1.189533	1308.317903	0.024428	0.027266
RS	43	1.501228	1.189533	1282.238829	0.023941	0.026659
RS	44	1.607905	1.242797	1198.471169	0.022377	0.024894
RS	45	1.721689	1.242797	1165.891419	0.021769	0.024171
RS	46	1.843054	1.297226	1082.284463	0.020208	0.022435
RS	47	1.972504	1.297226	1044.294551	0.019499	0.021632
RS	48	2.110578	1.343199	968.514927	0.018084	0.020081
RS	49	2.257851	1.343199	925.404626	0.017279	0.019202
RS	50	2.414936	1.375776	858.206400	0.016024	0.017843
RS	51	2.582486	1.375776	810.131242	0.015126	0.016878
RS	52	2.761199	1.394825	748.877827	0.013983	0.015646
RS	53	2.951818	1.394825	696.483203	0.013004	0.014594
RS	54	3.155136	1.404475	637.782546	0.011908	0.013409
RS	55	3.371999	1.404475	582.702352	0.010880	0.012294
RS	56	3.603311	1.404475	526.908725	0.009838	0.011159
RS	57	3.850033	1.404475	471.236507	0.008799	0.010018
RS	58	4.113192	1.539013	383.341776	0.007158	0.008205
RS	59	4.393883	1.539013	340.693236	0.006361	0.007317
RS	60	4.693275	1.539013	299.124206	0.005585	0.006446
RS	61	5.012612	1.539013	259.236815	0.004840	0.005604
RS	62	5.353225	1.539013	221.575411	0.004137	0.004804
RS	63	5.716530	1.539013	860.495550	0.016067	0.018842
PA	4+25*2+4+6 0.146899581 0.044173120 5.716529767 0.275435676 0.208658798 0.293938594 0.416889725 0.633202611 1.002118331 1.564307291 2.365289640 3.289280034 3.925460633 3.921316815 3.382652000 2.691256275 2.108176443 1.694998538 1.425484893 1.260669492 1.171558118 1.139590107 1.150340682 1.189532942 1.242797334 1.297226163 1.343198997 1.375776238 1.394825053 1.404475097 1.539012904
//
IT	4506
RD	21
LK	-421827.049794
QD	-199.731545 -> -191.070577
RI	0.0374387755
TR	0.145697	0.044472
MT	5.747779
MM	C_pi: 1.158844, n_recomb: 54422.296877
RS	0	0.000000	0.278617	1255.369281	0.023067	0.003060
RS	1	0.006671	0.278617	1306.595738	0.024008	0.012940
RS	2	0.013788	0.278617	1357.684080	0.024947	0.019593
RS	3	0.021379	0.278617	1408.304148	0.025877	0.021882
RS	4	0.029476	0.209855	1926.108058	0.035392	0.029585
RS	5	0.038114	0.209855	1969.456550	0.036188	0.030221
RS	6	0.047328	0.296464	1431.146141	0.026297	0.022218
RS	7	0.057156	0.296464	1475.549319	0.027113	0.023232
RS	8	0.067641	0.417733	1083.118457	0.019902	0.017270
RS	9	0.078825	0.417733	1124.143093	0.020656	0.018310
RS	10	0.090754	0.630734	775.266285	0.014245	0.012815
RS	11	0.103480	0.630734	810.161144	0.014887	0.013642
RS	12	0.117055	0.996496	537.392133	0.009874	0.009184
RS	13	0.131535	0.996496	564.887566	0.010380	0.009796
RS	14	0.146982	1.559921	380.079244	0.006984	0.006693
RS	15	0.163458	1.559921	401.185681	0.007372	0.007130
RS	16	0.181034	2.375855	278.412613	0.005116	0.005009
RS	17	0.199783	2.375855	294.700805	0.005415	0.005303
RS	18	0.219782	3.334771	222.414849	0.004087	0.004026
RS	19	0.241116	3.334771	235.804508	0.004333	0.004246
RS	20	0.263873	4.009662	207.963450	0.003821	0.003754
RS	21	0.288148	4.009662	220.576018	0.004053	0.003970
RS	22	0.314042	4.018623	233.344778	0.004288	0.004218
RS	23	0.341664	4.018623	247.305933	0.004544	0.004495
RS	24	0.371129	3.463159	303.819790	0.005583	0.005573
RS	25	0.402559	3.463159	321.293255	0.005904	0.005977
RS	26	0.436086	2.745416	427.774569	0.007860	0.008061
RS	27	0.471850	2.745416	450.577861	0.008279	0.008638
RS	28	0.509999	2.141471	606.664783	0.011147	0.011776
RS	29	0.550694	2.141471	635.140778	0.011671	0.012516
RS	30	0.594104	1.715311	826.905531	0.015194	0.016446
RS	31	0.640409	1.715311	858.708213	0.015779	0.017263
RS	32	0.689804	1.438411	1058.376259	0.019447	0.021400
RS	33	0.742494	1.438411	1088.350549	0.019998	0.022153
RS	34	0.798699	1.269571	1261.438201	0.023179	0.025754
RS	35	0.858653	1.269571	1283.253337	0.023580	0.026295
RS	36	0.922608	1.178506	1398.993381	0.025706	0.028704
RS	37	0.990829	1.178506	1407.856159	0.025869	0.028925
RS	38	1.063601	1.146058	1449.896223	0.026642	0.029793
RS	39	1.141228	1.146058	1444.618060	0.026545	0.029670
RS	40	1.224034	1.157478	1419.216187	0.026078	0.029127
RS	41	1.312364	1.157478	1401.905494	0.025760	0.028720
RS	42	1.406586	1.198169	1332.869466	0.024491	0.027275
RS	43	1.507095	1.198169	1306.700820	0.024010	0.026680
RS	44	1.614308	1.253357	1220.281140	0.022422	0.024894
RS	45	1.728674	1.253357	1187.615126	0.021822	0.024186
RS	46	1.850670	1.309694	1101.771315	0.020245	0.022435
RS	47	1.980805	1.309694	1063.687321	0.019545	0.021647
RS	48	2.119621	1.357201	986.310375	0.018123	0.020091
RS	49	2.267698	1.357201	943.043363	0.017328	0.019226
RS	50	2.425653	1.390768	874.788657	0.016074	0.017870
RS	51	2.594147	1.390768	826.426800	0.015185	0.016917
RS	52	2.773881	1.410301	764.418107	0.014046	0.015692
RS	53	2.965605	1.410301	711.552297	0.013075	0.014650
RS	54	3.170120	1.420105	652.150412	0.011983	0.013471
RS	55	3.388278	1.420105	596.393254	0.010959	0.012363
RS	56	3.620991	1.420105	539.822168	0.009919	0.011231
RS	57	3.869228	1.420105	483.284634	0.008880	0.010093
RS	58	4.134026	1.560769	392.487406	0.007212	0.008251
RS	59	4.416490	1.560769	349.379402	0.006420	0.007370
RS	60	4.717797	1.560769	307.266876	0.005646	0.006503
RS	61	5.039206	1.560769	266.765295	0.004902	0.005663
RS	62	5.382056	1.560769	228.435034	0.004197	0.004864
RS	63	5.747779	1.560769	895.089110	0.016447	0.019245
PA	4+25*2+4+6 0.145697370 0.044471893 5.747778955 0.278617207 0.209854545 0.296464012 0.417733383 0.630733995 0.996495980 1.559921283 2.375855414 3.334771386 4.009661932 4.018622746 3.463158767 2.745416288 2.141470551 1.715311183 1.438410868 1.269571085 1.178506164 1.146057913 1.157478092 1.198168767 1.253357087 1.309693972 1.357200688 1.390767635 1.410301367 1.420104861 1.560768966
//
IT	4793
RD	22
LK	-421809.913208
QD	-194.924686 -> -186.710451
RI	0.0367281999
TR	0.144546	0.044766
MT	5.777642
MM	C_pi: 1.169681, n_recomb: 55272.427878
RS	0	0.000000	0.281568	1262.878908	0.022848	0.003050
RS	1	0.006680	0.281568	1314.817569	0.023788	0.012888
RS	2	0.013806	0.281568	1366.667043	0.024726	0.019498
RS	3	0.021408	0.281568	1418.097832	0.025657	0.021776
RS	4	0.029518	0.210987	1950.088322	0.035281	0.029609
RS	5	0.038170	0.210987	1994.456324	0.036084	0.030227
RS	6	0.047399	0.299065	1444.866469	0.026141	0.022146
RS	7	0.057245	0.299065	1490.170257	0.026960	0.023146
RS	8	0.067749	0.418752	1100.994475	0.019919	0.017311
RS	9	0.078955	0.418752	1142.805488	0.020676	0.018349
RS	10	0.090909	0.628490	792.904976	0.014345	0.012916
RS	11	0.103661	0.628490	828.564030	0.014991	0.013748
RS	12	0.117266	0.990969	550.678652	0.009963	0.009271
RS	13	0.131779	0.990969	578.833768	0.010472	0.009889
RS	14	0.147261	1.555060	388.510591	0.007029	0.006739
RS	15	0.163778	1.555060	410.094721	0.007420	0.007181
RS	16	0.181398	2.384796	282.660972	0.005114	0.005010
RS	17	0.200195	2.384796	299.225838	0.005414	0.005307
RS	18	0.220248	3.377481	223.840516	0.004050	0.003994
RS	19	0.241640	3.377481	237.351789	0.004294	0.004214
RS	20	0.264462	4.090912	207.833736	0.003760	0.003699
RS	21	0.288807	4.090912	220.480823	0.003989	0.003913
RS	22	0.314779	4.113668	232.521106	0.004207	0.004143
RS	23	0.342486	4.113668	246.489524	0.004460	0.004415
RS	24	0.372044	3.542160	303.140333	0.005484	0.005479
RS	25	0.403576	3.542160	320.660317	0.005801	0.005874
RS	26	0.437214	2.798608	428.492462	0.007752	0.007949
RS	27	0.473099	2.798608	451.469147	0.008168	0.008517
RS	28	0.511382	2.174192	610.504291	0.011045	0.011657
RS	29	0.552221	2.174192	639.362506	0.011567	0.012388
RS	30	0.595789	1.735321	835.637309	0.015119	0.016338
RS	31	0.642267	1.735321	868.044324	0.015705	0.017149
RS	32	0.691850	1.451197	1073.143788	0.019416	0.021320
RS	33	0.744745	1.451197	1103.844565	0.019971	0.022072
RS	34	0.801173	1.278408	1282.176870	0.023197	0.025714
RS	35	0.861370	1.278408	1304.656072	0.023604	0.026257
RS	36	0.925589	1.185409	1424.192081	0.025767	0.028700
RS	37	0.994097	1.185409	1433.490525	0.025935	0.028927
RS	38	1.067182	1.152454	1476.977724	0.026722	0.029809
RS	39	1.145148	1.152454	1471.866968	0.026629	0.029694
RS	40	1.228323	1.164487	1445.592075	0.026154	0.029144
RS	41	1.317053	1.164487	1428.271151	0.025841	0.028747
RS	42	1.411711	1.206600	1356.964129	0.024550	0.027283
RS	43	1.512692	1.206600	1330.725642	0.024076	0.026700
RS	44	1.620418	1.263629	1241.733391	0.022466	0.024895
RS	45	1.735340	1.263629	1208.996812	0.021873	0.024199
RS	46	1.857939	1.321790	1120.982975	0.020281	0.022437
RS	47	1.988727	1.321790	1082.816149	0.019591	0.021663
RS	48	2.128252	1.370757	1003.892037	0.018163	0.020103
RS	49	2.277097	1.370757	960.476377	0.017377	0.019251
RS	50	2.435885	1.405254	891.202280	0.016124	0.017898
RS	51	2.605279	1.405254	842.560141	0.015244	0.016957
RS	52	2.785989	1.425229	779.822523	0.014109	0.015738
RS	53	2.978770	1.425229	726.491829	0.013144	0.014705
RS	54	3.184429	1.435151	666.410554	0.012057	0.013533
RS	55	3.403825	1.435151	609.982950	0.011036	0.012430
RS	56	3.637877	1.435151	552.642516	0.009999	0.011303
RS	57	3.887563	1.435151	495.249059	0.008960	0.010167
RS	58	4.153929	1.581814	401.554815	0.007265	0.008297
RS	59	4.438087	1.581814	357.994827	0.006477	0.007422
RS	60	4.741226	1.581814	315.347989	0.005705	0.006559
RS	61	5.064615	1.581814	274.242551	0.004962	0.005721
RS	62	5.409606	1.581814	235.254322	0.004256	0.004922
RS	63	5.777642	1.581814	929.727774	0.016821	0.019642
PA	4+25*2+4+6 0.144546101 0.044766146 5.777642217 0.281568183 0.210987197 0.299064563 0.418752045 0.628490044 0.990968845 1.555060364 2.384796230 3.377481034 4.090912405 4.113667687 3.542159963 2.798608310 2.174191728 1.735320878 1.451197187 1.278408403 1.185409226 1.152454496 1.164487033 1.206600476 1.263628850 1.321790121 1.370757474 1.405254079 1.425229169 1.435151329 1.581814470
//
IT	3794
RD	23
LK	-421793.657807
QD	-190.347767 -> -182.550433
RI	0.0360724267
TR	0.143442	0.045056
MT	5.806206
MM	C_pi: 1.180199, n_recomb: 56108.148236
RS	0	0.000000	0.284319	1270.755489	0.022648	0.003041
RS	1	0.006688	0.284319	1323.394525	0.023586	0.012841
RS	2	0.013824	0.284319	1375.989962	0.024524	0.019412
RS	3	0.021436	0.284319	1428.212702	0.025455	0.021682
RS	4	0.029558	0.212052	1973.760112	0.035178	0.029634
RS	5	0.038223	0.212052	2019.120381	0.035986	0.030237
RS	6	0.047467	0.301723	1457.554361	0.025978	0.022067
RS	7	0.057330	0.301723	1503.737311	0.026801	0.023054
RS	8	0.067853	0.419923	1118.011202	0.019926	0.017345
RS	9	0.079079	0.419923	1160.589395	0.020685	0.018379
RS	10	0.091056	0.626450	810.156614	0.014439	0.013012
RS	11	0.103834	0.626450	846.564672	0.015088	0.013849
RS	12	0.117466	0.985548	563.881008	0.010050	0.009357
RS	13	0.132011	0.985548	592.689346	0.010563	0.009982
RS	14	0.147528	1.549816	396.968643	0.007075	0.006786
RS	15	0.164083	1.549816	419.029924	0.007468	0.007233
RS	16	0.181745	2.392301	286.957108	0.005114	0.005013
RS	17	0.200588	2.392301	303.799886	0.005415	0.005313
RS	18	0.220692	3.417602	225.326458	0.004016	0.003964
RS	19	0.242140	3.417602	238.961135	0.004259	0.004184
RS	20	0.265023	4.169346	207.778798	0.003703	0.003647
RS	21	0.289436	4.169346	220.462408	0.003929	0.003859
RS	22	0.315482	4.206535	231.773914	0.004131	0.004073
RS	23	0.343270	4.206535	245.750618	0.004380	0.004340
RS	24	0.372916	3.619693	302.505468	0.005391	0.005389
RS	25	0.404545	3.619693	320.069659	0.005705	0.005777
RS	26	0.438290	2.850861	429.169377	0.007649	0.007842
RS	27	0.474291	2.850861	452.311319	0.008061	0.008401
RS	28	0.512701	2.206355	614.160858	0.010946	0.011543
RS	29	0.553679	2.206355	643.387126	0.011467	0.012265
RS	30	0.597397	1.755031	844.008437	0.015043	0.016232
RS	31	0.644040	1.755031	877.003351	0.015631	0.017037
RS	32	0.693802	1.463836	1087.380454	0.019380	0.021240
RS	33	0.746893	1.463836	1118.795759	0.019940	0.021991
RS	34	0.803534	1.287174	1302.267045	0.023210	0.025671
RS	35	0.863963	1.287174	1325.408717	0.023622	0.026217
RS	36	0.928434	1.192258	1448.711175	0.025820	0.028692
RS	37	0.997217	1.192258	1458.455095	0.025994	0.028924
RS	38	1.070600	1.158774	1503.425035	0.026795	0.029821
RS	39	1.148891	1.158774	1498.499166	0.026707	0.029713
RS	40	1.232418	1.171368	1471.422905	0.026225	0.029159
RS	41	1.321531	1.171368	1454.111690	0.025916	0.028771
RS	42	1.416605	1.214833	1380.617088	0.024606	0.027291
RS	43	1.518037	1.214833	1354.326889	0.024138	0.026719
RS	44	1.626253	1.273623	1262.837588	0.022507	0.024895
RS	45	1.741707	1.273623	1230.044873	0.021923	0.024213
RS	46	1.864882	1.333532	1139.922586	0.020317	0.022439
RS	47	1.996295	1.333532	1101.683590	0.019635	0.021678
RS	48	2.136498	1.383890	1021.261266	0.018202	0.020116
RS	49	2.286077	1.383890	977.704646	0.017425	0.019276
RS	50	2.445660	1.419262	907.445753	0.016173	0.017926
RS	51	2.615917	1.419262	858.529805	0.015301	0.016997
RS	52	2.797560	1.439638	795.088400	0.014171	0.015784
RS	53	2.991352	1.439638	741.299401	0.013212	0.014760
RS	54	3.198105	1.449648	680.559693	0.012129	0.013594
RS	55	3.418686	1.449648	623.468603	0.011112	0.012497
RS	56	3.654020	1.449648	565.367283	0.010076	0.011373
RS	57	3.905092	1.449648	507.127560	0.009038	0.010239
RS	58	4.172957	1.602187	410.542791	0.007317	0.008342
RS	59	4.458737	1.602187	366.538459	0.006533	0.007472
RS	60	4.763630	1.602187	323.366531	0.005763	0.006614
RS	61	5.088915	1.602187	281.667514	0.005020	0.005778
RS	62	5.435955	1.602187	242.032100	0.004314	0.004979
RS	63	5.806206	1.602187	964.397211	0.017188	0.020032
PA	4+25*2+4+6 0.143442440 0.045055856 5.806206000 0.284318947 0.212051614 0.301723150 0.419922948 0.626449772 0.985547973 1.549816401 2.392301482 3.417602021 4.169346113 4.206535291 3.619693356 2.850861226 2.206355407 1.755031106 1.463835597 1.287173735 1.192257760 1.158774127 1.171367947 1.214832612 1.273622664 1.333532212 1.383890169 1.419261711 1.439638435 1.449648249 1.602187341
//
IT	3663
RD	24
LK	-421778.225036
QD	-185.984316 -> -178.576764
RI	0.0354638678
TR	0.142381	0.045340
MT	5.833671
MM	C_pi: 1.190434, n_recomb: 56929.792178
RS	0	0.000000	0.286898	1278.896564	0.022464	0.003033
RS	1	0.006696	0.286898	1332.224552	0.023401	0.012799
RS	2	0.013840	0.286898	1385.551745	0.024338	0.019334
RS	3	0.021463	0.286898	1438.549237	0.025269	0.021599
RS	4	0.029596	0.213048	1997.192545	0.035082	0.029660
RS	5	0.038274	0.213048	2043.518929	0.035895	0.030251
RS	6	0.047533	0.304426	1469.323625	0.025809	0.021982
RS	7	0.057411	0.304426	1516.364521	0.026636	0.022957
RS	8	0.067952	0.421230	1134.219034	0.019923	0.017371
RS	9	0.079197	0.421230	1177.546162	0.020684	0.018400
RS	10	0.091196	0.624603	827.026364	0.014527	0.013104
RS	11	0.103999	0.624603	864.168835	0.015180	0.013944
RS	12	0.117659	0.980255	576.990587	0.010135	0.009442
RS	13	0.132233	0.980255	606.445622	0.010653	0.010072
RS	14	0.147783	1.544281	405.443089	0.007122	0.006834
RS	15	0.164375	1.544281	427.980674	0.007518	0.007285
RS	16	0.182077	2.398524	291.295259	0.005117	0.005018
RS	17	0.200965	2.398524	308.417064	0.005417	0.005320
RS	18	0.221117	3.455331	226.865532	0.003985	0.003937
RS	19	0.242619	3.455331	240.625229	0.004227	0.004157
RS	20	0.265561	4.245148	207.789695	0.003650	0.003598
RS	21	0.290039	4.245148	220.511624	0.003873	0.003808
RS	22	0.316156	4.297363	231.094811	0.004059	0.004006
RS	23	0.344021	4.297363	245.080753	0.004305	0.004269
RS	24	0.373753	3.695858	301.910468	0.005303	0.005304
RS	25	0.405475	3.695858	319.516811	0.005612	0.005685
RS	26	0.439322	2.902238	429.809030	0.007550	0.007740
RS	27	0.475434	2.902238	453.108814	0.007959	0.008289
RS	28	0.513965	2.238002	617.648823	0.010849	0.011431
RS	29	0.555076	2.238002	647.229978	0.011369	0.012145
RS	30	0.598940	1.774468	852.042733	0.014967	0.016127
RS	31	0.645740	1.774468	885.609975	0.015556	0.016927
RS	32	0.695675	1.476344	1101.116135	0.019342	0.021158
RS	33	0.748953	1.476344	1133.234357	0.019906	0.021908
RS	34	0.805799	1.295877	1321.744103	0.023217	0.025624
RS	35	0.866451	1.295877	1345.546240	0.023635	0.026173
RS	36	0.931164	1.199063	1472.582760	0.025867	0.028680
RS	37	1.000210	1.199063	1482.781006	0.026046	0.028918
RS	38	1.073880	1.165032	1529.263737	0.026862	0.029830
RS	39	1.152482	1.165032	1524.539054	0.026779	0.029730
RS	40	1.236348	1.178140	1496.729658	0.026291	0.029171
RS	41	1.325830	1.178140	1479.446718	0.025987	0.028793
RS	42	1.421303	1.222893	1403.840284	0.024659	0.027297
RS	43	1.523169	1.222893	1377.515562	0.024197	0.026736
RS	44	1.631855	1.283373	1283.600917	0.022547	0.024896
RS	45	1.747820	1.283373	1250.765818	0.021970	0.024226
RS	46	1.871549	1.344961	1158.593761	0.020351	0.022442
RS	47	2.003563	1.344961	1120.292864	0.019678	0.021694
RS	48	2.144417	1.396648	1038.417501	0.018240	0.020129
RS	49	2.294702	1.396648	994.727714	0.017473	0.019302
RS	50	2.455051	1.432846	923.516101	0.016222	0.017955
RS	51	2.626136	1.432846	874.333282	0.015358	0.017036
RS	52	2.808677	1.453590	810.211698	0.014232	0.015830
RS	53	3.003441	1.453590	755.971658	0.013279	0.014814
RS	54	3.211247	1.463661	694.593680	0.012201	0.013655
RS	55	3.432966	1.463661	636.846841	0.011187	0.012562
RS	56	3.669533	1.463661	577.993709	0.010153	0.011442
RS	57	3.921939	1.463661	518.917844	0.009115	0.010310
RS	58	4.191247	1.621962	419.449833	0.007368	0.008386
RS	59	4.478587	1.621962	375.009128	0.006587	0.007522
RS	60	4.785168	1.621962	331.321492	0.005820	0.006667
RS	61	5.112277	1.621962	289.039210	0.005077	0.005834
RS	62	5.461289	1.621962	248.767343	0.004370	0.005035
RS	63	5.833671	1.621962	999.083490	0.017549	0.020416
PA	4+25*2+4+6 0.142381063 0.045340265 5.833670659 0.286897561 0.213047891 0.304426232 0.421230082 0.624603417 0.980254502 1.544281216 2.398524209 3.455331438 4.245148357 4.297363391 3.695858473 2.902238260 2.238001740 1.774468110 1.476343957 1.295877026 1.199062574 1.165031717 1.178139828 1.222893256 1.283373491 1.344961478 1.396647828 1.432846249 1.453590315 1.463661191 1.621962358
//
IT	4461
RD	25
LK	-421763.561287
QD	-181.819300 -> -174.776803
RI	0.0348967756
TR	0.141361	0.045620
MT	5.860008
MM	C_pi: 1.200388, n_recomb: 57737.874722
RS	0	0.000000	0.289326	1287.220973	0.022294	0.003026
RS	1	0.006703	0.289326	1341.226224	0.023230	0.012760
RS	2	0.013856	0.289326	1395.271129	0.024166	0.019262
RS	3	0.021489	0.289326	1449.026812	0.025097	0.021523
RS	4	0.029633	0.213973	2020.461206	0.034994	0.029689
RS	5	0.038322	0.213973	2067.727502	0.035812	0.030268
RS	6	0.047595	0.307164	1480.253619	0.025637	0.021893
RS	7	0.057489	0.307164	1528.130984	0.026467	0.022856
RS	8	0.068046	0.422656	1149.662955	0.019912	0.017390
RS	9	0.079311	0.422656	1193.721109	0.020675	0.018415
RS	10	0.091331	0.622936	843.519631	0.014609	0.013191
RS	11	0.104157	0.622936	881.382106	0.015265	0.014034
RS	12	0.117842	0.975093	590.000320	0.010219	0.009525
RS	13	0.132445	0.975093	620.095214	0.010740	0.010161
RS	14	0.148027	1.538514	413.924837	0.007169	0.006882
RS	15	0.164654	1.538514	436.937406	0.007568	0.007338
RS	16	0.182395	2.403625	295.663651	0.005121	0.005025
RS	17	0.201325	2.403625	313.064994	0.005422	0.005328
RS	18	0.221524	3.490871	228.447106	0.003957	0.003911
RS	19	0.243077	3.490871	242.332928	0.004197	0.004132
RS	20	0.266075	4.318442	207.858093	0.003600	0.003553
RS	21	0.290615	4.318442	220.619806	0.003821	0.003760
RS	22	0.316800	4.386198	230.477344	0.003992	0.003943
RS	23	0.344740	4.386198	244.473332	0.004234	0.004202
RS	24	0.374553	3.770666	301.352852	0.005219	0.005223
RS	25	0.406364	3.770666	318.999435	0.005525	0.005597
RS	26	0.440308	2.952750	430.414172	0.007455	0.007642
RS	27	0.476528	2.952750	453.864795	0.007861	0.008183
RS	28	0.515175	2.269127	620.980998	0.010755	0.011324
RS	29	0.556413	2.269127	650.904513	0.011273	0.012029
RS	30	0.600415	1.793618	859.763756	0.014891	0.016024
RS	31	0.647367	1.793618	893.888255	0.015482	0.016819
RS	32	0.697467	1.488704	1114.381911	0.019301	0.021077
RS	33	0.750925	1.488704	1147.191409	0.019869	0.021825
RS	34	0.807966	1.304499	1340.641887	0.023219	0.025576
RS	35	0.868831	1.304499	1365.101801	0.023643	0.026127
RS	36	0.933777	1.205804	1495.841810	0.025907	0.028664
RS	37	1.003076	1.205804	1506.501923	0.026092	0.028908
RS	38	1.077020	1.171209	1554.525949	0.026924	0.029836
RS	39	1.155921	1.171209	1550.017057	0.026846	0.029743
RS	40	1.240111	1.184787	1521.539599	0.026353	0.029182
RS	41	1.329945	1.184787	1504.301697	0.026054	0.028812
RS	42	1.425801	1.230769	1426.656406	0.024709	0.027302
RS	43	1.528083	1.230769	1400.312563	0.024253	0.026752
RS	44	1.637220	1.292872	1304.039831	0.022586	0.024897
RS	45	1.753674	1.292872	1271.174685	0.022016	0.024239
RS	46	1.877935	1.356072	1177.007962	0.020385	0.022446
RS	47	2.010525	1.356072	1138.654430	0.019721	0.021710
RS	48	2.152003	1.409028	1055.368465	0.018279	0.020143
RS	49	2.302966	1.409028	1011.552677	0.017520	0.019327
RS	50	2.464047	1.446005	939.420039	0.016270	0.017985
RS	51	2.635927	1.446005	889.976671	0.015414	0.017075
RS	52	2.819329	1.467083	825.197632	0.014292	0.015875
RS	53	3.015026	1.467083	770.513260	0.013345	0.014867
RS	54	3.223840	1.477190	708.516269	0.012271	0.013714
RS	55	3.446653	1.477190	650.120947	0.011260	0.012627
RS	56	3.684401	1.477190	590.524596	0.010228	0.011510
RS	57	3.938087	1.477190	530.622230	0.009190	0.010380
RS	58	4.208779	1.641142	428.277990	0.007418	0.008429
RS	59	4.497617	1.641142	383.408604	0.006641	0.007571
RS	60	4.805816	1.641142	339.214310	0.005875	0.006719
RS	61	5.134676	1.641142	296.358715	0.005133	0.005888
RS	62	5.485580	1.641142	255.460759	0.004424	0.005090
RS	63	5.860008	1.641142	1033.782586	0.017905	0.020794
PA	4+25*2+4+6 0.141361189 0.045619986 5.860007898 0.289325822 0.213973165 0.307163983 0.422656375 0.622935546 0.975093231 1.538513961 2.403625136 3.490870826 4.318442201 4.386197819 3.770665766 2.952750429 2.269126599 1.793617777 1.488704010 1.304499205 1.205803596 1.171208660 1.184786819 1.230768887 1.292871725 1.356071838 1.409027611 1.446005171 1.467083396 1.477190177 1.641141524
//
CC
CC	Brief Description of the file format:
CC	  CC  comments
CC	  MM  useful-messages
CC	  RD  round-of-iterations
CC	  LL  \log[P(sequence)]
CC	  QD  Q-before-opt Q-after-opt
CC	  TR  \theta_0 \rho_0
CC	  RS  k t_k \lambda_k \pi_k \sum_{l\not=k}A_{kl} A_{kk}
CC	  DC  begin end best-k t_k+\Delta_k max-prob
CC
MM	Version: 0.6.5-r67
MM	pattern:4+25*2+4+6, n:63, n_free_lambdas:28
MM	n_iterations:25, skip:1, max_t:5, theta/rho:5
MM	is_decoding:0
MM	n_seqs:10, sum_L:1096326, sum_n:186864
RD	0
LK	0.000000
QD	0.000000 -> 0.000000
RI	inf
TR	0.186867	0.037373
MT	5.000000
MM	C_pi: 1.000000, n_recomb: 40221.743705
RS	0	0.000000	1.000000	253.469118	0.006302	0.000000
RS	1	0.006440	1.000000	268.038098	0.006664	0.000000
RS	2	0.013294	1.000000	283.325439	0.007044	0.000000
RS	3	0.020590	1.000000	299.350809	0.007443	0.000000
RS	4	0.028356	1.000000	316.132116	0.007860	0.000000
RS	5	0.036622	1.000000	333.685094	0.008296	0.000000
RS	6	0.045421	1.000000	352.022833	0.008752	0.000000
RS	7	0.054785	1.000000	371.155261	0.009228	0.000000
RS	8	0.064753	1.000000	391.088563	0.009723	0.000000
RS	9	0.075363	1.000000	411.824552	0.010239	0.000000
RS	10	0.086656	1.000000	433.359969	0.010774	0.000000
RS	11	0.098677	1.000000	455.685734	0.011329	0.000000
RS	12	0.111471	1.000000	478.786122	0.011904	0.000000
RS	13	0.125090	1.000000	502.637892	0.012497	0.000000
RS	14	0.139585	1.000000	527.209353	0.013108	0.000000
RS	15	0.155014	1.000000	552.459381	0.013735	0.000000
RS	16	0.171437	1.000000	578.336387	0.014379	0.000000
RS	17	0.188917	1.000000	604.777264	0.015036	0.000000
RS	18	0.207523	1.000000	631.706295	0.015706	0.000000
RS	19	0.227327	1.000000	659.034083	0.016385	0.000000
RS	20	0.248406	1.000000	686.656480	0.017072	0.000000
RS	21	0.270843	1.000000	714.453583	0.017763	0.000000
RS	22	0.294725	1.000000	742.288795	0.018455	0.000000
RS	23	0.320144	1.000000	770.008020	0.019144	0.000000
RS	24	0.347201	1.000000	797.439015	0.019826	0.000000
RS	25	0.376000	1.000000	824.390966	0.020496	0.000000
RS	26	0.406654	1.000000	850.654333	0.021149	0.000000
RS	27	0.439282	1.000000	876.001041	0.021779	0.000000
RS	28	0.474011	1.000000	900.185079	0.022381	0.000000
RS	29	0.510976	1.000000	922.943586	0.022946	0.000000
RS	30	0.550322	1.000000	943.998490	0.023470	0.000000
RS	31	0.592202	1.000000	963.058791	0.023944	0.000000
RS	32	0.636779	1.000000	979.823549	0.024361	0.000000
RS	33	0.684227	1.000000	993.985646	0.024713	0.000000
RS	34	0.734730	1.000000	1005.236363	0.024992	0.000000
RS	35	0.788485	1.000000	1013.270831	0.025192	0.000000
RS	36	0.845702	1.000000	1017.794322	0.025305	0.000000
RS	37	0.906604	1.000000	1018.529389	0.025323	0.000000
RS	38	0.971428	1.000000	1015.223762	0.025241	0.000000
RS	39	1.040426	1.000000	1007.658883	0.025053	0.000000
RS	40	1.113868	1.000000	995.658915	0.024754	0.000000
RS	41	1.192040	1.000000	979.099967	0.024343	0.000000
RS	42	1.275245	1.000000	957.919233	0.023816	0.000000
RS	43	1.363809	1.000000	932.123671	0.023175	0.000000
RS	44	1.458076	1.000000	901.797778	0.022421	0.000000
RS	45	1.558414	1.000000	867.109979	0.021558	0.000000
RS	46	1.665214	1.000000	828.317086	0.020594	0.000000
RS	47	1.778891	1.000000	785.766314	0.019536	0.000000
RS	48	1.899889	1.000000	739.894322	0.018395	0.000000
RS	49	2.028679	1.000000	691.222854	0.017185	0.000000
RS	50	2.165763	1.000000	640.350627	0.015921	0.000000
RS	51	2.311675	1.000000	587.941320	0.014617	0.000000
RS	52	2.466983	1.000000	534.707691	0.013294	0.000000
RS	53	2.632293	1.000000	481.392136	0.011968	0.000000
RS	54	2.808249	1.000000	428.744280	0.010660	0.000000
RS	55	2.995536	1.000000	377.496481	0.009385	0.000000
RS	56	3.194884	1.000000	328.338434	0.008163	0.000000
RS	57	3.407070	1.000000	281.892260	0.007008	0.000000
RS	58	3.632920	1.000000	238.689643	0.005934	0.000000
RS	59	3.873315	1.000000	199.152598	0.004951	0.000000
RS	60	4.129191	1.000000	163.579337	0.004067	0.000000
RS	61	4.401545	1.000000	132.136427	0.003285	0.000000
RS	62	4.691438	1.000000	104.858034	0.002607	0.000000
RS	63	5.000000	1.000000	295.869032	0.007356	0.000000
PA	4+25*2+4+6 0.186866653 0.037373331 5.000000000 1.000000000 1.000000000 1.000000000 1.000000000 1.000000000 1.000000000 1.000000000 1.000000000 1.000000000 1.000000000 1.000000000 1.000000000 1.000000000 1.000000000 1.000000000 1.000000000 1.000000000 1.000000000 1.000000000 1.000000000 1.000000000 1.000000000 1.000000000 1.000000000 1.000000000 1.000000000 1.000000000 1.000000000
//
IT	5141
RD	1
LK	-448304.131266
QD	-558.794360 -> -338.847302
RI	0.0271081304
TR	0.192795	0.039160
MT	4.811687
MM	C_pi: 0.966635, n_recomb: 40729.303976
RS	0	0.000000	0.350905	719.831235	0.017674	0.003044
RS	1	0.006376	0.350905	751.604142	0.018454	0.013984
RS	2	0.013159	0.350905	783.848387	0.019245	0.021600
RS	3	0.020375	0.350905	816.444244	0.020046	0.022829
RS	4	0.028050	0.501640	596.140305	0.014637	0.018450
RS	5	0.036215	0.501640	623.693963	0.015313	0.015705
RS	6	0.044900	0.647629	505.940629	0.012422	0.014409
RS	7	0.054140	0.647629	530.435541	0.013023	0.013403
RS	8	0.063968	0.798258	451.446284	0.011084	0.012468
RS	9	0.074423	0.798258	473.885621	0.011635	0.011602
RS	10	0.085545	0.947667	419.146877	0.010291	0.010810
RS	11	0.097376	0.947667	440.271358	0.010810	0.010079
RS	12	0.109961	1.079691	405.933857	0.009967	0.009415
RS	13	0.123349	1.079691	426.442974	0.010470	0.008872
RS	14	0.137590	1.178781	410.243398	0.010072	0.008494
RS	15	0.152740	1.178781	430.784443	0.010577	0.008282
RS	16	0.168855	1.241266	429.384735	0.010542	0.008211
RS	17	0.185999	1.241266	450.456228	0.011060	0.008254
RS	18	0.204235	1.271749	460.911824	0.011316	0.008394
RS	19	0.223634	1.271749	482.833016	0.011855	0.008624
RS	20	0.244270	1.275228	503.935462	0.012373	0.008948
RS	21	0.266221	1.275228	526.863215	0.012936	0.009387
RS	22	0.289573	1.256150	558.500480	0.013712	0.009964
RS	23	0.314413	1.256150	582.403557	0.014299	0.010703
RS	24	0.340837	1.220697	623.973454	0.015320	0.011616
RS	25	0.368947	1.220697	648.541442	0.015923	0.012706
RS	26	0.398848	1.176631	697.948924	0.017136	0.013962
RS	27	0.430656	1.176631	722.490817	0.017739	0.015362
RS	28	0.464492	1.131021	776.228334	0.019058	0.016873
RS	29	0.500486	1.131021	799.627633	0.019633	0.018457
RS	30	0.538775	1.088827	853.310456	0.020951	0.020065
RS	31	0.579505	1.088827	874.067075	0.021460	0.021649
RS	32	0.622833	1.052903	922.986836	0.022661	0.023159
RS	33	0.668923	1.052903	939.348990	0.023063	0.024545
RS	34	0.717952	1.024425	979.139510	0.024040	0.025766
RS	35	0.770107	1.024425	989.306166	0.024290	0.026785
RS	36	0.825588	1.003364	1016.606102	0.024960	0.027574
RS	37	0.884606	1.003364	1018.954448	0.025018	0.028117
RS	38	0.947388	0.988858	1031.867693	0.025335	0.028407
RS	39	1.014172	0.988858	1025.150961	0.025170	0.028448
RS	40	1.085215	0.979576	1023.291611	0.025124	0.028253
RS	41	1.160788	0.979576	1006.776088	0.024719	0.027839
RS	42	1.241180	0.974065	990.942223	0.024330	0.027227
RS	43	1.326698	0.974065	964.490397	0.023681	0.026441
RS	44	1.417669	0.970968	936.271557	0.022988	0.025505
RS	45	1.514440	0.970968	900.389393	0.022107	0.024442
RS	46	1.617382	0.969175	861.832718	0.021160	0.023273
RS	47	1.726888	0.969175	817.696044	0.020076	0.022016
RS	48	1.843376	0.967894	771.137226	0.018933	0.020689
RS	49	1.967291	0.967894	720.588743	0.017692	0.019307
RS	50	2.099108	0.966695	668.581008	0.016415	0.017883
RS	51	2.239330	0.966695	614.075563	0.015077	0.016430
RS	52	2.388493	0.965457	559.415703	0.013735	0.014963
RS	53	2.547167	0.965457	503.866261	0.012371	0.013497
RS	54	2.715959	0.963568	449.844007	0.011045	0.012050
RS	55	2.895513	0.963568	396.250294	0.009729	0.010640
RS	56	3.086517	0.963568	344.867685	0.008467	0.009285
RS	57	3.289699	0.963568	296.331301	0.007276	0.008002
RS	58	3.505837	0.963715	251.148949	0.006166	0.006804
RS	59	3.735756	0.963715	209.831822	0.005152	0.005703
RS	60	3.980336	0.963715	172.632384	0.004239	0.004706
RS	61	4.240511	0.963715	139.719714	0.003430	0.003819
RS	62	4.517276	0.963715	111.128136	0.002728	0.003046
RS	63	4.811687	0.963715	317.264537	0.007790	0.008760
PA	4+25*2+4+6 0.192795352 0.039160473 4.811687469 0.350905418 0.501640320 0.647628784 0.798257828 0.947667122 1.079690695 1.178781033 1.241265774 1.271749496 1.275228024 1.256149769 1.220697165 1.176630974 1.131020546 1.088827133 1.052902579 1.024425268 1.003364086 0.988857508 0.979575634 0.974064827 0.970967531 0.969174862 0.967893600 0.966694832 0.965457201 0.963567615 0.963715374
//
IT	4605
RD	2
LK	-447951.896953
QD	-344.956115 -> -262.042442
RI	0.0374695178
TR	0.196175	0.040722
MT	4.685129
MM	C_pi: 0.924783, n_recomb: 40523.478607
RS	0	0.000000	0.230512	1077.818686	0.026597	0.004023
RS	1	0.006332	0.230512	1114.197731	0.027495	0.016278
RS	2	0.013065	0.230512	1149.749798	0.028372	0.024689
RS	3	0.020225	0.230512	1184.185758	0.029222	0.027253
RS	4	0.027838	0.365072	773.521182	0.019088	0.018038
RS	5	0.035933	0.365072	804.039327	0.019841	0.017824
RS	6	0.044541	0.518900	589.332913	0.014543	0.014031
RS	7	0.053693	0.518900	615.470052	0.015188	0.014217
RS	8	0.063426	0.704783	473.942128	0.011695	0.011597
RS	9	0.073774	0.704783	496.485194	0.012252	0.011589
RS	10	0.084778	0.918351	399.539557	0.009859	0.009696
RS	11	0.096478	0.918351	419.394942	0.010349	0.009561
RS	12	0.108920	1.132381	357.222037	0.008815	0.008237
RS	13	0.122149	1.132381	375.395898	0.009264	0.008116
RS	14	0.136216	1.308760	341.377673	0.008424	0.007403
RS	15	0.151174	1.308760	358.852295	0.008855	0.007463
RS	16	0.167079	1.428055	345.644656	0.008529	0.007219
RS	17	0.183991	1.428055	363.197426	0.008963	0.007409
RS	18	0.201974	1.489781	365.655486	0.009023	0.007464
RS	19	0.221096	1.489781	383.848919	0.009472	0.007743
RS	20	0.241428	1.497650	400.519718	0.009884	0.008058
RS	21	0.263048	1.497650	419.775946	0.010359	0.008474
RS	22	0.286038	1.457963	451.421034	0.011140	0.009134
RS	23	0.310482	1.457963	472.016173	0.011648	0.009793
RS	24	0.336475	1.384632	518.877661	0.012804	0.010899
RS	25	0.364114	1.384632	540.801254	0.013345	0.011860
RS	26	0.393503	1.296346	600.814895	0.014826	0.013430
RS	27	0.424752	1.296346	623.575460	0.015388	0.014656
RS	28	0.457981	1.208878	692.282942	0.017084	0.016591
RS	29	0.493314	1.208878	714.783194	0.017639	0.017962
RS	30	0.530884	1.131751	785.961502	0.019395	0.020064
RS	31	0.570833	1.131751	806.517900	0.019902	0.021406
RS	32	0.613312	1.069171	873.067579	0.021545	0.023415
RS	33	0.658480	1.069171	889.600876	0.021953	0.024546
RS	34	0.706509	1.021893	944.790731	0.023315	0.026205
RS	35	0.757579	1.021893	955.154424	0.023570	0.026971
RS	36	0.811883	0.988679	993.950564	0.024528	0.028087
RS	37	0.869626	0.988679	996.294088	0.024586	0.028397
RS	38	0.931025	0.967191	1016.282715	0.025079	0.028888
RS	39	0.996312	0.967191	1009.322200	0.024907	0.028733
RS	40	1.065733	0.954635	1010.711210	0.024941	0.028633
RS	41	1.139550	0.954635	993.845213	0.024525	0.028065
RS	42	1.218042	0.948251	978.693415	0.024151	0.027480
RS	43	1.301503	0.948251	951.997352	0.023492	0.026584
RS	44	1.390250	0.945591	923.285446	0.022784	0.025642
RS	45	1.484616	0.945591	887.454560	0.021900	0.024508
RS	46	1.584958	0.944709	848.324322	0.020934	0.023328
RS	47	1.691653	0.944709	804.626936	0.019856	0.022030
RS	48	1.805105	0.944247	758.024234	0.018706	0.020702
RS	49	1.925741	0.944247	708.276005	0.017478	0.019300
RS	50	2.054016	0.943512	656.871729	0.016210	0.017887
RS	51	2.190414	0.943512	603.411156	0.014890	0.016428
RS	52	2.335448	0.942362	549.807454	0.013568	0.014978
RS	53	2.489667	0.942362	495.396065	0.012225	0.013512
RS	54	2.653651	0.940044	442.703449	0.010925	0.012091
RS	55	2.828018	0.940044	390.169180	0.009628	0.010681
RS	56	3.013428	0.940044	339.805386	0.008385	0.009329
RS	57	3.210578	0.940044	292.225341	0.007211	0.008048
RS	58	3.420211	0.942347	247.415224	0.006105	0.006852
RS	59	3.643120	0.942347	207.075563	0.005110	0.005753
RS	60	3.880143	0.942347	170.705580	0.004213	0.004757
RS	61	4.132176	0.942347	138.473342	0.003417	0.003871
RS	62	4.400167	0.942347	110.418287	0.002725	0.003095
RS	63	4.685129	0.942347	319.079642	0.007874	0.009026
PA	4+25*2+4+6 0.196175415 0.040721980 4.685128841 0.230512003 0.365071764 0.518900198 0.704783168 0.918351219 1.132380621 1.308760186 1.428054742 1.489780814 1.497650102 1.457962527 1.384631911 1.296346321 1.208877873 1.131750915 1.069171243 1.021892967 0.988678810 0.967190508 0.954634583 0.948251425 0.945590863 0.944708725 0.944247117 0.943512432 0.942361509 0.940044336 0.942347500
//
IT	4508
RD	3
LK	-447812.726790
QD	-275.689917 -> -234.081502
RI	0.0468350956
TR	0.197642	0.041973
MT	4.612191
MM	C_pi: 0.901905, n_recomb: 40731.636403
RS	0	0.000000	0.195344	1269.993303	0.031180	0.004470
RS	1	0.006306	0.195344	1306.049878	0.032065	0.017324
RS	2	0.013010	0.195344	1340.324915	0.032906	0.025847
RS	3	0.020137	0.195344	1372.445707	0.033695	0.028970
RS	4	0.027713	0.311967	884.655856	0.021719	0.018331
RS	5	0.035767	0.311967	915.893526	0.022486	0.019041
RS	6	0.044329	0.458161	647.582502	0.015899	0.014152
RS	7	0.053431	0.458161	674.591398	0.016562	0.014868
RS	8	0.063107	0.652461	494.471177	0.012140	0.011395
RS	9	0.073393	0.652461	517.290690	0.012700	0.011770
RS	10	0.084328	0.898719	393.438955	0.009659	0.009250
RS	11	0.095952	0.898719	412.811207	0.010135	0.009379
RS	12	0.108310	1.167968	333.572500	0.008190	0.007660
RS	13	0.121446	1.167968	350.617896	0.008608	0.007731
RS	14	0.135411	1.405193	306.427773	0.007523	0.006807
RS	15	0.150257	1.405193	322.324728	0.007913	0.006990
RS	16	0.166039	1.574878	302.508161	0.007427	0.006622
RS	17	0.182816	1.574878	318.186039	0.007812	0.006875
RS	18	0.200652	1.668007	315.884987	0.007755	0.006855
RS	19	0.219612	1.668007	332.027122	0.008152	0.007146
RS	20	0.239768	1.682674	345.724472	0.008488	0.007434
RS	21	0.261194	1.682674	362.898629	0.008910	0.007822
RS	22	0.283972	1.624145	394.235921	0.009679	0.008521
RS	23	0.308187	1.624145	412.917098	0.010138	0.009116
RS	24	0.333929	1.514607	463.045377	0.011368	0.010345
RS	25	0.361293	1.514607	483.442408	0.011869	0.011207
RS	26	0.390384	1.385421	550.652650	0.013519	0.012995
RS	27	0.421309	1.385421	572.435013	0.014054	0.014095
RS	28	0.454185	1.261552	651.783231	0.016002	0.016336
RS	29	0.489133	1.261552	673.873904	0.016544	0.017561
RS	30	0.526286	1.156219	757.776078	0.018604	0.020026
RS	31	0.565782	1.156219	778.335078	0.019109	0.021212
RS	32	0.607768	1.073812	857.676271	0.021057	0.023586
RS	33	0.652402	1.073812	874.337732	0.021466	0.024561
RS	34	0.699851	1.013802	940.292050	0.023085	0.026528
RS	35	0.750292	1.013802	950.615507	0.023339	0.027147
RS	36	0.803914	0.973352	996.670779	0.024469	0.028474
RS	37	0.860918	0.973352	998.639677	0.024518	0.028656
RS	38	0.921517	0.948618	1022.004099	0.025091	0.029252
RS	39	0.985937	0.948618	1014.361821	0.024904	0.028994
RS	40	1.054420	0.935516	1015.926603	0.024942	0.028914
RS	41	1.127221	0.935516	998.255050	0.024508	0.028271
RS	42	1.204614	0.930218	981.350439	0.024093	0.027656
RS	43	1.286887	0.930218	953.963512	0.023421	0.026713
RS	44	1.374348	0.929411	922.884693	0.022658	0.025727
RS	45	1.467325	0.929411	886.667972	0.021769	0.024569
RS	46	1.566166	0.930490	845.526755	0.020758	0.023353
RS	47	1.671240	0.930490	801.828457	0.019686	0.022050
RS	48	1.782940	0.931653	754.046841	0.018513	0.020705
RS	49	1.901684	0.931653	704.643051	0.017300	0.019308
RS	50	2.027917	0.932017	652.906411	0.016029	0.017896
RS	51	2.162110	0.932017	600.014551	0.014731	0.016448
RS	52	2.304766	0.931460	546.666731	0.013421	0.015009
RS	53	2.456418	0.931460	492.901403	0.012101	0.013555
RS	54	2.617634	0.929294	440.764943	0.010821	0.012151
RS	55	2.789017	0.929294	388.817919	0.009546	0.010749
RS	56	2.971208	0.929294	338.981095	0.008322	0.009403
RS	57	3.164888	0.929294	291.858521	0.007165	0.008126
RS	58	3.370782	0.934714	246.691498	0.006057	0.006918
RS	59	3.589661	0.934714	206.941376	0.005081	0.005824
RS	60	3.822343	0.934714	171.022236	0.004199	0.004831
RS	61	4.069699	0.934714	139.110774	0.003415	0.003943
RS	62	4.332653	0.934714	111.259459	0.002732	0.003164
RS	63	4.612191	0.934714	325.789996	0.007998	0.009370
PA	4+25*2+4+6 0.197642122 0.041973473 4.612190671 0.195344104 0.311966812 0.458160738 0.652461432 0.898719107 1.167968111 1.405192657 1.574878364 1.668006636 1.682674324 1.624145347 1.514607204 1.385421174 1.261552191 1.156219274 1.073811630 1.013802227 0.973351863 0.948618291 0.935515963 0.930218320 0.929411362 0.930489569 0.931652665 0.932016991 0.931459756 0.929294226 0.934713612
//
IT	4704
RD	4
LK	-447738.595090
QD	-245.928044 -> -218.654985
RI	0.0506638349
TR	0.197752	0.042946
MT	4.579545
MM	C_pi: 0.894271, n_recomb: 41311.095847
RS	0	0.000000	0.184684	1358.292763	0.032880	0.004678
RS	1	0.006295	0.184684	1394.119088	0.033747	0.017762
RS	2	0.012985	0.184684	1427.741093	0.034561	0.026147
RS	3	0.020097	0.184684	1458.753578	0.035311	0.029357
RS	4	0.027657	0.287260	963.254896	0.023317	0.018772
RS	5	0.035692	0.287260	994.948581	0.024084	0.019828
RS	6	0.044234	0.423973	698.580608	0.016910	0.014477
RS	7	0.053313	0.423973	726.479462	0.017586	0.015450
RS	8	0.062963	0.617861	519.664415	0.012579	0.011479
RS	9	0.073221	0.617861	543.120393	0.013147	0.012051
RS	10	0.084125	0.882039	398.315318	0.009642	0.009101
RS	11	0.095714	0.882039	417.795386	0.010113	0.009367
RS	12	0.108034	1.190506	325.032289	0.007868	0.007366
RS	13	0.121129	1.190506	341.693125	0.008271	0.007539
RS	14	0.135048	1.476813	289.715746	0.007013	0.006458
RS	15	0.149843	1.476813	304.885995	0.007380	0.006704
RS	16	0.165570	1.691764	280.108780	0.006780	0.006238
RS	17	0.182286	1.691764	294.830149	0.007137	0.006518
RS	18	0.200055	1.816897	288.884792	0.006993	0.006431
RS	19	0.218942	1.816897	303.920632	0.007357	0.006719
RS	20	0.239018	1.841639	315.263589	0.007631	0.006972
RS	21	0.260358	1.841639	331.282632	0.008019	0.007333
RS	22	0.283041	1.767414	362.373583	0.008772	0.008046
RS	23	0.307152	1.767414	380.003361	0.009199	0.008589
RS	24	0.332781	1.624578	432.864865	0.010478	0.009897
RS	25	0.360023	1.624578	452.493625	0.010953	0.010684
RS	26	0.388979	1.458222	525.854230	0.012729	0.012627
RS	27	0.419758	1.458222	547.287605	0.013248	0.013635
RS	28	0.452475	1.302627	635.881902	0.015393	0.016106
RS	29	0.487251	1.302627	658.053271	0.015929	0.017230
RS	30	0.524216	1.174002	753.097152	0.018230	0.019972
RS	31	0.563508	1.174002	774.008150	0.018736	0.021057
RS	32	0.605273	1.076202	864.476657	0.020926	0.023709
RS	33	0.649667	1.076202	881.476273	0.021338	0.024587
RS	34	0.696856	1.007034	956.514680	0.023154	0.026783
RS	35	0.747015	1.007034	966.876237	0.023405	0.027316
RS	36	0.800331	0.961998	1018.541611	0.024655	0.028786
RS	37	0.857003	0.961998	1020.100946	0.024693	0.028896
RS	38	0.917242	0.935875	1045.292689	0.025303	0.029544
RS	39	0.981274	0.935875	1036.844996	0.025098	0.029230
RS	40	1.049335	0.923482	1037.208028	0.025107	0.029132
RS	41	1.121681	0.923482	1018.536988	0.024655	0.028452
RS	42	1.198581	0.920117	998.707587	0.024175	0.027782
RS	43	1.280321	0.920117	970.368927	0.023489	0.026821
RS	44	1.367207	0.921750	935.937832	0.022656	0.025775
RS	45	1.459562	0.921750	898.997722	0.021762	0.024615
RS	46	1.557730	0.925213	854.992191	0.020696	0.023355
RS	47	1.662077	0.925213	810.865883	0.019628	0.022062
RS	48	1.772993	0.928325	761.115552	0.018424	0.020694
RS	49	1.890890	0.928325	711.535726	0.017224	0.019315
RS	50	2.016208	0.930041	658.697582	0.015945	0.017899
RS	51	2.149415	0.930041	605.770519	0.014664	0.016471
RS	52	2.291007	0.930282	551.909099	0.013360	0.015041
RS	53	2.441511	0.930282	498.127453	0.012058	0.013605
RS	54	2.601488	0.928515	445.751907	0.010790	0.012214
RS	55	2.771536	0.928515	393.717165	0.009531	0.010824
RS	56	2.952287	0.928515	343.726069	0.008320	0.009486
RS	57	3.144416	0.928515	296.386769	0.007175	0.008214
RS	58	3.348639	0.937601	250.051055	0.006053	0.006987
RS	59	3.565717	0.937601	210.322694	0.005091	0.005900
RS	60	3.796459	0.937601	174.318539	0.004220	0.004910
RS	61	4.041725	0.937601	142.232254	0.003443	0.004022
RS	62	4.302430	0.937601	114.135672	0.002763	0.003240
RS	63	4.579545	0.937601	338.957488	0.008205	0.009744
PA	4+25*2+4+6 0.197752198 0.042945558 4.579544798 0.184684137 0.287260147 0.423973326 0.617860770 0.882038941 1.190505979 1.476812756 1.691763867 1.816896657 1.841639016 1.767414478 1.624578350 1.458221530 1.302626966 1.174001818 1.076202313 1.007033642 0.961998075 0.935874617 0.923481826 0.920116624 0.921750368 0.925212962 0.928325035 0.930041321 0.930281636 0.928515218 0.937601175
//
IT	4231
RD	5
LK	-447687.730671
QD	-228.727586 -> -207.555553
RI	0.0509854470
TR	0.196974	0.043703
MT	4.574548
MM	C_pi: 0.895631, n_recomb: 42088.156978
RS	0	0.000000	0.183227	1393.767405	0.033115	0.004773
RS	1	0.006293	0.183227	1430.123718	0.033979	0.017905
RS	2	0.012982	0.183227	1464.175051	0.034788	0.026060
RS	3	0.020091	0.183227	1495.504929	0.035533	0.029149
RS	4	0.027648	0.274654	1023.871465	0.024327	0.019209
RS	5	0.035681	0.274654	1056.157349	0.025094	0.020360
RS	6	0.044219	0.402386	746.111970	0.017727	0.014861
RS	7	0.053295	0.402386	774.987053	0.018413	0.015963
RS	8	0.062941	0.592415	548.200969	0.013025	0.011680
RS	9	0.073195	0.592415	572.520719	0.013603	0.012368
RS	10	0.084093	0.866515	409.591288	0.009732	0.009092
RS	11	0.095678	0.866515	429.515882	0.010205	0.009442
RS	12	0.107992	1.203748	324.635195	0.007713	0.007214
RS	13	0.121080	1.203748	341.316075	0.008110	0.007450
RS	14	0.134992	1.530422	282.430789	0.006710	0.006240
RS	15	0.149780	1.530422	297.325366	0.007064	0.006523
RS	16	0.165498	1.786441	268.194759	0.006372	0.005972
RS	17	0.182205	1.786441	282.441007	0.006711	0.006268
RS	18	0.199964	1.944211	273.264391	0.006493	0.006116
RS	19	0.218840	1.944211	287.688012	0.006835	0.006400
RS	20	0.238904	1.982314	296.903263	0.007054	0.006612
RS	21	0.260230	1.982314	312.253476	0.007419	0.006951
RS	22	0.282899	1.895751	343.067838	0.008151	0.007662
RS	23	0.306994	1.895751	360.101458	0.008556	0.008164
RS	24	0.332605	1.722520	415.365438	0.009869	0.009522
RS	25	0.359828	1.722520	434.629797	0.010327	0.010251
RS	26	0.388764	1.522145	513.545686	0.012202	0.012308
RS	27	0.419521	1.522145	534.971357	0.012711	0.013247
RS	28	0.452213	1.338310	632.050800	0.015017	0.015897
RS	29	0.486962	1.338310	654.579595	0.015553	0.016948
RS	30	0.523899	1.189749	759.927325	0.018056	0.019912
RS	31	0.563159	1.189749	781.404088	0.018566	0.020928
RS	32	0.604891	1.079359	882.144172	0.020959	0.023804
RS	33	0.649248	1.079359	899.634229	0.021375	0.024621
RS	34	0.696397	1.003128	982.902665	0.023353	0.026996
RS	35	0.746512	1.003128	993.397091	0.023603	0.027476
RS	36	0.799781	0.954949	1049.835390	0.024944	0.029049
RS	37	0.856403	0.954949	1051.032976	0.024972	0.029116
RS	38	0.916587	0.928364	1077.269331	0.025596	0.029787
RS	39	0.980559	0.928364	1068.031111	0.025376	0.029442
RS	40	1.048556	0.917261	1066.506866	0.025340	0.029306
RS	41	1.120832	0.917261	1046.826638	0.024872	0.028609
RS	42	1.197657	0.916187	1023.517183	0.024318	0.027874
RS	43	1.279315	0.916187	994.187516	0.023622	0.026910
RS	44	1.366113	0.920493	955.966651	0.022713	0.025798
RS	45	1.458372	0.920493	918.218981	0.021817	0.024648
RS	46	1.556437	0.926504	870.984715	0.020694	0.023339
RS	47	1.660673	0.926504	826.285135	0.019632	0.022065
RS	48	1.771469	0.931685	774.229088	0.018395	0.020673
RS	49	1.889236	0.931685	724.257715	0.017208	0.019317
RS	50	2.014415	0.934847	669.970779	0.015918	0.017898
RS	51	2.147471	0.934847	616.725543	0.014653	0.016492
RS	52	2.288899	0.935959	561.979380	0.013352	0.015071
RS	53	2.439228	0.935959	507.844564	0.012066	0.013654
RS	54	2.599016	0.934692	454.821466	0.010806	0.012274
RS	55	2.768859	0.934692	402.335208	0.009559	0.010898
RS	56	2.949390	0.934692	351.815545	0.008359	0.009569
RS	57	3.141282	0.934692	303.882652	0.007220	0.008304
RS	58	3.345249	0.947786	255.889587	0.006080	0.007053
RS	59	3.562052	0.947786	215.861197	0.005129	0.005975
RS	60	3.792497	0.947786	179.464238	0.004264	0.004989
RS	61	4.037443	0.947786	146.914576	0.003491	0.004101
RS	62	4.297804	0.947786	118.307617	0.002811	0.003316
RS	63	4.574548	0.947786	356.493659	0.008470	0.010128
PA	4+25*2+4+6 0.196974177 0.043702713 4.574548499 0.183226674 0.274654491 0.402385611 0.592415119 0.866515003 1.203747624 1.530422032 1.786440922 1.944210555 1.982313529 1.895751326 1.722520078 1.522144995 1.338310271 1.189749208 1.079359355 1.003127768 0.954948520 0.928364064 0.917260555 0.916186778 0.920493327 0.926503843 0.931685267 0.934847295 0.935959181 0.934691588 0.947785783
//
IT	4630
RD	6
LK	-447647.203934
QD	-216.488790 -> -198.539823
RI	0.0497057985
TR	0.195651	0.044306
MT	4.587584
MM	C_pi: 0.901970, n_recomb: 42953.781371
RS	0	0.000000	0.185665	1404.533700	0.032699	0.004810
RS	1	0.006297	0.185665	1441.869190	0.033568	0.017901
RS	2	0.012992	0.185665	1476.953980	0.034385	0.025808
RS	3	0.020107	0.185665	1509.369261	0.035139	0.028709
RS	4	0.027671	0.268115	1072.582080	0.024971	0.019587
RS	5	0.035711	0.268115	1105.609957	0.025740	0.020720
RS	6	0.044257	0.387861	790.384388	0.018401	0.015238
RS	7	0.053342	0.387861	820.276391	0.019097	0.016404
RS	8	0.062999	0.572678	578.150038	0.013460	0.011926
RS	9	0.073263	0.572678	603.443330	0.014049	0.012687
RS	10	0.084175	0.852011	424.264742	0.009877	0.009151
RS	11	0.095773	0.852011	444.812551	0.010356	0.009559
RS	12	0.108102	1.210826	328.617887	0.007650	0.007140
RS	13	0.121207	1.210826	345.537859	0.008044	0.007419
RS	14	0.135138	1.571149	280.204671	0.006523	0.006098
RS	15	0.149945	1.571149	295.068608	0.006869	0.006406
RS	16	0.165686	1.864652	261.876707	0.006097	0.005779
RS	17	0.182417	1.864652	275.908950	0.006423	0.006084
RS	18	0.200202	2.055452	263.685633	0.006139	0.005871
RS	19	0.219108	2.055452	277.764102	0.006467	0.006152
RS	20	0.239203	2.109842	284.926930	0.006633	0.006321
RS	21	0.260565	2.109842	299.869283	0.006981	0.006642
RS	22	0.283271	2.014004	330.315907	0.007690	0.007340
RS	23	0.307408	2.014004	346.994108	0.008078	0.007810
RS	24	0.333064	1.812890	404.347819	0.009414	0.009198
RS	25	0.360336	1.812890	423.455797	0.009858	0.009882
RS	26	0.389326	1.580930	507.425317	0.011813	0.012025
RS	27	0.420141	1.580930	529.014047	0.012316	0.012911
RS	28	0.452897	1.371367	633.960802	0.014759	0.015703
RS	29	0.487715	1.371367	656.984099	0.015295	0.016702
RS	30	0.524727	1.205142	771.992375	0.017973	0.019849
RS	31	0.564069	1.205142	794.145248	0.018488	0.020817
RS	32	0.605888	1.083957	904.536667	0.021058	0.023879
RS	33	0.650342	1.083957	922.606568	0.021479	0.024655
RS	34	0.697594	1.001924	1013.531730	0.023596	0.027177
RS	35	0.747823	1.001924	1024.232995	0.023845	0.027624
RS	36	0.801214	0.951404	1084.925402	0.025258	0.029276
RS	37	0.857968	0.951404	1085.827925	0.025279	0.029317
RS	38	0.918296	0.924827	1112.661115	0.025904	0.029994
RS	39	0.982423	0.924827	1102.700589	0.025672	0.029633
RS	40	1.050589	0.915267	1098.937925	0.025584	0.029450
RS	41	1.123047	0.915267	1078.320594	0.025104	0.028747
RS	42	1.200068	0.916617	1051.289437	0.024475	0.027942
RS	43	1.281940	0.916617	1021.035904	0.023771	0.026983
RS	44	1.368967	0.923668	978.874564	0.022789	0.025805
RS	45	1.461475	0.923668	940.365054	0.021892	0.024670
RS	46	1.559809	0.932268	889.804916	0.020715	0.023314
RS	47	1.664335	0.932268	844.539759	0.019662	0.022062
RS	48	1.775444	0.939547	790.092144	0.018394	0.020647
RS	49	1.893550	0.939547	739.689131	0.017221	0.019316
RS	50	2.019093	0.944173	683.850842	0.015921	0.017893
RS	51	2.152543	0.944173	630.198559	0.014672	0.016512
RS	52	2.294396	0.946169	574.436051	0.013373	0.015098
RS	53	2.445183	0.946169	519.817089	0.012102	0.013702
RS	54	2.605466	0.945428	465.978198	0.010848	0.012332
RS	55	2.775842	0.945428	412.881897	0.009612	0.010970
RS	56	2.956948	0.945428	361.664317	0.008420	0.009651
RS	57	3.149459	0.945428	312.961767	0.007286	0.008392
RS	58	3.354093	0.962747	263.045560	0.006124	0.007116
RS	59	3.571614	0.962747	222.564689	0.005181	0.006047
RS	60	3.802834	0.962747	185.625901	0.004322	0.005066
RS	61	4.048614	0.962747	152.470059	0.003550	0.004179
RS	62	4.309873	0.962747	123.218561	0.002869	0.003391
RS	63	4.587584	0.962747	376.749703	0.008771	0.010513
PA	4+25*2+4+6 0.195650826 0.044305921 4.587584036 0.185664976 0.268115123 0.387861254 0.572678419 0.852010503 1.210826088 1.571148595 1.864651890 2.055451759 2.109841630 2.014004368 1.812889564 1.580930227 1.371366755 1.205141643 1.083957494 1.001924293 0.951404038 0.924827063 0.915266959 0.916616660 0.923667635 0.932268338 0.939546930 0.944172802 0.946168742 0.945428397 0.962746844
//
IT	4912
RD	7
LK	-447612.376311
QD	-206.692620 -> -190.784448
RI	0.0478518204
TR	0.194017	0.044803
MT	4.611844
MM	C_pi: 0.911014, n_recomb: 43853.195766
RS	0	0.000000	0.189779	1404.694448	0.032032	0.004814
RS	1	0.006306	0.189779	1443.178408	0.032909	0.017826
RS	2	0.013010	0.189779	1479.529865	0.033738	0.025497
RS	3	0.020137	0.189779	1513.331598	0.034509	0.028210
RS	4	0.027713	0.265020	1112.394731	0.025366	0.019890
RS	5	0.035767	0.265020	1146.268256	0.026139	0.020955
RS	6	0.044328	0.377830	831.108755	0.018952	0.015578
RS	7	0.053430	0.377830	862.019977	0.019657	0.016774
RS	8	0.063106	0.557008	608.179678	0.013869	0.012180
RS	9	0.073391	0.557008	634.485543	0.014468	0.012993
RS	10	0.084326	0.838686	440.631854	0.010048	0.009245
RS	11	0.095950	0.838686	461.894005	0.010533	0.009698
RS	12	0.108307	1.213931	335.026385	0.007640	0.007113
RS	13	0.121443	1.213931	352.307221	0.008034	0.007424
RS	14	0.135407	1.602589	280.854446	0.006404	0.006003
RS	15	0.150253	1.602589	295.827613	0.006746	0.006330
RS	16	0.166034	1.930370	258.768116	0.005901	0.005634
RS	17	0.182811	1.930370	272.736819	0.006219	0.005946
RS	18	0.200645	2.154293	257.572054	0.005874	0.005675
RS	19	0.219605	2.154293	271.458984	0.006190	0.005953
RS	20	0.239760	2.227473	276.589811	0.006307	0.006078
RS	21	0.261185	2.227473	291.272553	0.006642	0.006386
RS	22	0.283963	2.125073	321.240050	0.007325	0.007064
RS	23	0.308176	2.125073	337.695617	0.007701	0.007508
RS	24	0.333916	1.898132	396.851775	0.009050	0.008914
RS	25	0.361280	1.898132	415.912076	0.009484	0.009561
RS	26	0.390369	1.636459	504.477414	0.011504	0.011769
RS	27	0.421293	1.636459	526.311709	0.012002	0.012614
RS	28	0.454167	1.402978	638.579385	0.014562	0.015523
RS	29	0.489114	1.402978	662.159790	0.015099	0.016482
RS	30	0.526264	1.220678	786.267317	0.017930	0.019782
RS	31	0.565758	1.220678	809.148887	0.018451	0.020716
RS	32	0.607742	1.089885	928.689859	0.021177	0.023937
RS	33	0.652373	1.089885	947.390579	0.021604	0.024686
RS	34	0.699819	1.002840	1045.543513	0.023842	0.027333
RS	35	0.750258	1.002840	1056.507238	0.024092	0.027759
RS	36	0.803876	0.950439	1121.106523	0.025565	0.029474
RS	37	0.860877	0.950439	1121.780270	0.025580	0.029500
RS	38	0.921471	0.924100	1148.948324	0.026200	0.030174
RS	39	0.985887	0.924100	1138.347200	0.025958	0.029805
RS	40	1.054366	0.916175	1132.178089	0.025817	0.029571
RS	41	1.127162	0.916175	1110.719295	0.025328	0.028868
RS	42	1.204550	0.919968	1079.890181	0.024625	0.027993
RS	43	1.286817	0.919968	1048.812073	0.023916	0.027043
RS	44	1.374272	0.929754	1002.703812	0.022865	0.025801
RS	45	1.467243	0.929754	963.519837	0.021971	0.024684
RS	46	1.566076	0.940925	909.662886	0.020743	0.023283
RS	47	1.671143	0.940925	863.893198	0.019700	0.022055
RS	48	1.782834	0.950279	807.082674	0.018404	0.020618
RS	49	1.901570	0.950279	756.274815	0.017246	0.019313
RS	50	2.027792	0.956347	698.892848	0.015937	0.017887
RS	51	2.161975	0.956347	644.824975	0.014704	0.016530
RS	52	2.304620	0.959208	588.023804	0.013409	0.015124
RS	53	2.456260	0.959208	532.881162	0.012151	0.013748
RS	54	2.617463	0.958985	478.172529	0.010904	0.012388
RS	55	2.788831	0.958985	424.404000	0.009678	0.011039
RS	56	2.971007	0.958985	372.418121	0.008492	0.009731
RS	57	3.164671	0.958985	322.869275	0.007363	0.008477
RS	58	3.370547	0.980657	270.885155	0.006177	0.007176
RS	59	3.589407	0.980657	229.884007	0.005242	0.006116
RS	60	3.822068	0.980657	192.335666	0.004386	0.005140
RS	61	4.069401	0.980657	158.507169	0.003614	0.004254
RS	62	4.332332	0.980657	128.546999	0.002931	0.003464
RS	63	4.611844	0.980657	398.724550	0.009092	0.010894
PA	4+25*2+4+6 0.194017022 0.044803349 4.611843749 0.189778879 0.265019558 0.377829932 0.557007501 0.838685651 1.213930590 1.602588768 1.930369658 2.154293495 2.227473124 2.125072932 1.898131556 1.636458544 1.402978489 1.220678051 1.089885490 1.002840149 0.950439093 0.924100308 0.916174740 0.919967728 0.929753622 0.940924869 0.950279478 0.956347111 0.959207509 0.958985317 0.980657194
//
IT	4470
RD	8
LK	-447581.285825
QD	-198.333764 -> -183.900444
RI	0.0459025949
TR	0.192225	0.045230
MT	4.642754
MM	C_pi: 0.921474, n_recomb: 44759.741897
RS	0	0.000000	0.194514	1401.211377	0.031305	0.004802
RS	1	0.006317	0.194514	1440.866332	0.032191	0.017721
RS	2	0.013034	0.194514	1478.525855	0.033032	0.025181
RS	3	0.020174	0.194514	1513.775856	0.033820	0.027728
RS	4	0.027766	0.264059	1145.168779	0.025585	0.020119
RS	5	0.035837	0.264059	1179.948468	0.026362	0.021096
RS	6	0.044418	0.370906	868.130563	0.019395	0.015873
RS	7	0.053541	0.370906	900.041617	0.020108	0.017079
RS	8	0.063241	0.544421	637.521857	0.014243	0.012429
RS	9	0.073553	0.544421	664.840884	0.014854	0.013278
RS	10	0.084517	0.826608	457.750438	0.010227	0.009357
RS	11	0.096173	0.826608	479.770015	0.010719	0.009845
RS	12	0.108566	1.214479	342.813854	0.007659	0.007113
RS	13	0.121742	1.214479	360.524705	0.008055	0.007450
RS	14	0.135750	1.627134	283.239618	0.006328	0.005940
RS	15	0.150643	1.627134	298.406066	0.006667	0.006282
RS	16	0.166476	1.986320	257.627100	0.005756	0.005523
RS	17	0.183310	1.986320	271.624124	0.006068	0.005841
RS	18	0.201208	2.243179	253.594003	0.005666	0.005515
RS	19	0.220236	2.243179	267.383323	0.005974	0.005790
RS	20	0.240466	2.337226	270.488283	0.006043	0.005870
RS	21	0.261974	2.337226	285.000849	0.006367	0.006167
RS	22	0.284840	2.230636	314.384652	0.007024	0.006823
RS	23	0.309152	2.230636	330.694564	0.007388	0.007246
RS	24	0.334999	1.979623	391.387844	0.008744	0.008659
RS	25	0.362478	1.979623	410.457824	0.009170	0.009277
RS	26	0.391694	1.689691	503.206730	0.011242	0.011535
RS	27	0.422756	1.689691	525.323444	0.011737	0.012346
RS	28	0.455779	1.433656	644.415298	0.014397	0.015352
RS	29	0.490889	1.433656	668.576229	0.014937	0.016280
RS	30	0.528217	1.236419	801.290194	0.017902	0.019713
RS	31	0.567903	1.236419	824.921664	0.018430	0.020621
RS	32	0.610096	1.096849	953.179601	0.021295	0.023981
RS	33	0.654955	1.096849	972.539880	0.021728	0.024711
RS	34	0.702647	1.005309	1077.585300	0.024075	0.027467
RS	35	0.753352	1.005309	1088.853968	0.024327	0.027880
RS	36	0.807260	0.951296	1157.123322	0.025852	0.029647
RS	37	0.864574	0.951296	1157.628459	0.025863	0.029666
RS	38	0.925508	0.925299	1184.984657	0.026474	0.030332
RS	39	0.990292	0.925299	1173.822432	0.026225	0.029959
RS	40	1.059168	0.919013	1165.187044	0.026032	0.029675
RS	41	1.132395	0.919013	1142.981701	0.025536	0.028976
RS	42	1.210249	0.925211	1108.368421	0.024763	0.028033
RS	43	1.293020	0.925211	1076.565661	0.024052	0.027095
RS	44	1.381021	0.937677	1026.577316	0.022935	0.025791
RS	45	1.474580	0.937677	986.809746	0.022047	0.024693
RS	46	1.574050	0.951366	929.740438	0.020772	0.023250
RS	47	1.679803	0.951366	883.536785	0.019740	0.022046
RS	48	1.792238	0.962748	824.439685	0.018419	0.020589
RS	49	1.911775	0.962748	773.271551	0.017276	0.019310
RS	50	2.038863	0.970213	714.397858	0.015961	0.017881
RS	51	2.173980	0.970213	659.933084	0.014744	0.016548
RS	52	2.317633	0.973901	602.116710	0.013452	0.015150
RS	53	2.470360	0.973901	546.446888	0.012208	0.013794
RS	54	2.632736	0.974167	490.865790	0.010967	0.012443
RS	55	2.805369	0.974167	436.404630	0.009750	0.011107
RS	56	2.988908	0.974167	383.624975	0.008571	0.009808
RS	57	3.184042	0.974167	333.200022	0.007444	0.008560
RS	58	3.391502	1.000259	279.068413	0.006235	0.007232
RS	59	3.612068	1.000259	237.519515	0.005307	0.006182
RS	60	3.846568	1.000259	199.333919	0.004453	0.005211
RS	61	4.095882	1.000259	164.804975	0.003682	0.004326
RS	62	4.360946	1.000259	134.108450	0.002996	0.003535
RS	63	4.642754	1.000259	421.808291	0.009424	0.011269
PA	4+25*2+4+6 0.192224981 0.045229538 4.642754277 0.194514139 0.264058884 0.370905534 0.544421160 0.826608173 1.214479337 1.627134033 1.986319627 2.243179140 2.337226376 2.230635904 1.979623109 1.689690703 1.433655799 1.236419408 1.096849442 1.005308573 0.951296103 0.925298864 0.919013496 0.925211208 0.937677457 0.951366269 0.962747764 0.970213139 0.973900570 0.974167008 1.000258687
//
IT	4738
RD	9
LK	-447552.965293
QD	-190.943829 -> -177.674164
RI	0.0440591803
TR	0.190370	0.045608
MT	4.677334
MM	C_pi: 0.932611, n_recomb: 45660.639650
RS	0	0.000000	0.199341	1397.430799	0.030605	0.004781
RS	1	0.006329	0.199341	1438.218511	0.031498	0.017606
RS	2	0.013060	0.199341	1477.145860	0.032351	0.024886
RS	3	0.020216	0.199341	1513.802218	0.033153	0.027295
RS	4	0.027825	0.264500	1172.277657	0.025674	0.020281
RS	5	0.035915	0.264500	1207.992296	0.026456	0.021167
RS	6	0.044518	0.366244	901.501608	0.019744	0.016119
RS	7	0.053665	0.366244	934.382898	0.020464	0.017324
RS	8	0.063392	0.534257	665.767144	0.014581	0.012663
RS	9	0.073734	0.534257	694.080031	0.015201	0.013541
RS	10	0.084730	0.815742	475.101998	0.010405	0.009478
RS	11	0.096422	0.815742	497.895594	0.010904	0.009994
RS	12	0.108855	1.213340	351.408153	0.007696	0.007133
RS	13	0.122074	1.213340	369.589053	0.008094	0.007491
RS	14	0.136131	1.646433	286.725666	0.006279	0.005900
RS	15	0.151077	1.646433	302.138101	0.006617	0.006253
RS	16	0.166968	2.034357	257.773239	0.005645	0.005436
RS	17	0.183866	2.034357	271.858019	0.005954	0.005759
RS	18	0.201833	2.323780	251.019554	0.005498	0.005380
RS	19	0.220938	2.323780	264.772077	0.005799	0.005654
RS	20	0.241252	2.440418	265.853896	0.005822	0.005691
RS	21	0.262851	2.440418	280.253360	0.006138	0.005979
RS	22	0.285818	2.331763	308.958425	0.006766	0.006609
RS	23	0.310238	2.331763	325.169275	0.007121	0.007014
RS	24	0.336204	2.058179	387.166463	0.008479	0.008429
RS	25	0.363814	2.058179	406.276210	0.008898	0.009021
RS	26	0.393171	1.741156	502.839798	0.011013	0.011318
RS	27	0.424386	1.741156	525.251831	0.011503	0.012101
RS	28	0.457577	1.463618	650.721857	0.014251	0.015189
RS	29	0.492869	1.463618	675.466097	0.014793	0.016091
RS	30	0.530394	1.252310	816.342001	0.017878	0.019640
RS	31	0.570295	1.252310	840.727558	0.018413	0.020529
RS	32	0.612721	1.104565	977.329182	0.021404	0.024012
RS	33	0.657833	1.104565	997.364837	0.021843	0.024729
RS	34	0.705800	1.008882	1109.034599	0.024289	0.027582
RS	35	0.756803	1.008882	1120.641499	0.024543	0.027987
RS	36	0.811034	0.953419	1192.418707	0.026115	0.029800
RS	37	0.868698	0.953419	1192.808206	0.026123	0.029814
RS	38	0.930012	0.927797	1220.280062	0.026725	0.030471
RS	39	0.995206	0.927797	1208.628763	0.026470	0.030098
RS	40	1.064527	0.923113	1197.532044	0.026227	0.029765
RS	41	1.138236	0.923113	1174.665927	0.025726	0.029072
RS	42	1.216610	0.931644	1136.332940	0.024886	0.028064
RS	43	1.299945	0.931644	1103.894894	0.024176	0.027140
RS	44	1.388554	0.946714	1050.126281	0.022999	0.025778
RS	45	1.482772	0.946714	1009.856238	0.022117	0.024700
RS	46	1.582953	0.962847	949.682061	0.020799	0.023218
RS	47	1.689476	0.962847	903.108400	0.019779	0.022037
RS	48	1.802740	0.976189	841.818191	0.018436	0.020562
RS	49	1.923174	0.976189	790.332958	0.017309	0.019308
RS	50	2.051231	0.984996	730.034041	0.015988	0.017878
RS	51	2.187393	0.984996	675.196233	0.014787	0.016568
RS	52	2.332173	0.989464	616.404257	0.013500	0.015177
RS	53	2.486117	0.989464	560.215561	0.012269	0.013839
RS	54	2.649806	0.990179	503.780728	0.011033	0.012497
RS	55	2.823854	0.990179	448.623303	0.009825	0.011174
RS	56	3.008919	0.990179	395.043798	0.008652	0.009884
RS	57	3.205698	0.990179	343.734320	0.007528	0.008641
RS	58	3.414932	1.020710	287.411606	0.006295	0.007287
RS	59	3.637409	1.020710	245.306118	0.005372	0.006246
RS	60	3.873969	1.020710	206.474857	0.004522	0.005280
RS	61	4.125501	1.020710	171.237026	0.003750	0.004397
RS	62	4.392953	1.020710	139.795316	0.003062	0.003604
RS	63	4.677334	1.020710	445.619448	0.009759	0.011638
PA	4+25*2+4+6 0.190369725 0.045607998 4.677334423 0.199340559 0.264499831 0.366244171 0.534256902 0.815742039 1.213339651 1.646433222 2.034357232 2.323780126 2.440417974 2.331763500 2.058179282 1.741156064 1.463617512 1.252309518 1.104565012 1.008882265 0.953419013 0.927797034 0.923112604 0.931644423 0.946713741 0.962847219 0.976189448 0.984996135 0.989464203 0.990178979 1.020710098
//
IT	4319
RD	10
LK	-447526.866261
QD	-184.273013 -> -171.973549
RI	0.0423918697
TR	0.188513	0.045955
MT	4.713553
MM	C_pi: 0.943984, n_recomb: 46550.012725
RS	0	0.000000	0.203989	1394.868159	0.029965	0.004757
RS	1	0.006342	0.203989	1436.731697	0.030864	0.017494
RS	2	0.013087	0.203989	1476.859173	0.031726	0.024620
RS	3	0.020259	0.203989	1514.843121	0.032542	0.026921
RS	4	0.027886	0.265899	1194.788206	0.025667	0.020385
RS	5	0.035997	0.265899	1231.444335	0.026454	0.021185
RS	6	0.044622	0.363285	931.420679	0.020009	0.016321
RS	7	0.053794	0.363285	965.238433	0.020736	0.017517
RS	8	0.063548	0.526021	692.733133	0.014881	0.012881
RS	9	0.073921	0.526021	722.011036	0.015510	0.013780
RS	10	0.084952	0.805992	492.399841	0.010578	0.009602
RS	11	0.096682	0.805992	515.969128	0.011084	0.010142
RS	12	0.109156	1.211065	360.478585	0.007744	0.007165
RS	13	0.122421	1.211065	379.152502	0.008145	0.007540
RS	14	0.136527	1.661563	290.954063	0.006250	0.005876
RS	15	0.151528	1.661563	306.647218	0.006587	0.006240
RS	16	0.167481	2.075808	258.808376	0.005560	0.005368
RS	17	0.184445	2.075808	273.021234	0.005865	0.005695
RS	18	0.202485	2.397248	249.422786	0.005358	0.005267
RS	19	0.221670	2.397248	263.179983	0.005654	0.005539
RS	20	0.242071	2.537929	262.238773	0.005633	0.005534
RS	21	0.263766	2.537929	276.563379	0.005941	0.005814
RS	22	0.286837	2.429099	304.511575	0.006542	0.006418
RS	23	0.311371	2.429099	320.652853	0.006888	0.006807
RS	24	0.337461	2.134270	383.750510	0.008244	0.008219
RS	25	0.365206	2.134270	402.915226	0.008656	0.008789
RS	26	0.394710	1.791133	502.965680	0.010805	0.011116
RS	27	0.426086	1.791133	525.673191	0.011293	0.011875
RS	28	0.459452	1.492942	657.119513	0.014116	0.015032
RS	29	0.494933	1.492942	682.438795	0.014660	0.015914
RS	30	0.532666	1.268245	831.076923	0.017853	0.019564
RS	31	0.572791	1.268245	856.211224	0.018393	0.020438
RS	32	0.615461	1.112788	1000.827490	0.021500	0.024031
RS	33	0.660837	1.112788	1021.546429	0.021945	0.024739
RS	34	0.709091	1.013216	1139.623432	0.024482	0.027680
RS	35	0.760406	1.013216	1151.595086	0.024739	0.028080
RS	36	0.814974	0.956401	1226.768182	0.026354	0.029935
RS	37	0.873004	0.956401	1227.088219	0.026361	0.029947
RS	38	0.934715	0.931147	1254.655353	0.026953	0.030594
RS	39	1.000339	0.931147	1242.578257	0.026693	0.030224
RS	40	1.070125	0.928000	1229.065530	0.026403	0.029843
RS	41	1.144337	0.928000	1205.613066	0.025899	0.029158
RS	42	1.223256	0.938777	1163.652959	0.024998	0.028090
RS	43	1.307180	0.938777	1130.655628	0.024289	0.027179
RS	44	1.396427	0.956357	1073.222630	0.023055	0.025764
RS	45	1.491334	0.956357	1032.517613	0.022181	0.024705
RS	46	1.592260	0.974851	969.351625	0.020824	0.023187
RS	47	1.699587	0.974851	922.460437	0.019817	0.022029
RS	48	1.813721	0.990079	859.072676	0.018455	0.020538
RS	49	1.935094	0.990079	807.305806	0.017343	0.019307
RS	50	2.064164	1.000162	745.650644	0.016018	0.017877
RS	51	2.201421	1.000162	690.460456	0.014833	0.016588
RS	52	2.347383	1.005358	630.736511	0.013550	0.015206
RS	53	2.502602	1.005358	574.038689	0.012332	0.013885
RS	54	2.667665	1.006474	516.776769	0.011102	0.012551
RS	55	2.843197	1.006474	460.924693	0.009902	0.011240
RS	56	3.029861	1.006474	406.546538	0.008734	0.009958
RS	57	3.228365	1.006474	354.353071	0.007612	0.008720
RS	58	3.439458	1.041427	295.816054	0.006355	0.007340
RS	59	3.663938	1.041427	253.153011	0.005438	0.006308
RS	60	3.902656	1.041427	213.676426	0.004590	0.005346
RS	61	4.156515	1.041427	177.730553	0.003818	0.004464
RS	62	4.426473	1.041427	145.544302	0.003127	0.003670
RS	63	4.713553	1.041427	469.915258	0.010095	0.012000
PA	4+25*2+4+6 0.188512745 0.045955220 4.713552701 0.203989411 0.265899422 0.363284567 0.526021484 0.805991964 1.211065310 1.661563294 2.075807773 2.397248141 2.537928704 2.429098953 2.134270455 1.791133252 1.492942177 1.268244703 1.112788079 1.013216248 0.956400902 0.931146948 0.927999640 0.938777128 0.956357378 0.974851405 0.990078542 1.000161722 1.005358060 1.006474434 1.041427442
//
IT	3760
RD	11
LK	-447502.640099
QD	-178.171827 -> -166.709316
RI	0.0409174184
TR	0.186689	0.046282
MT	4.750162
MM	C_pi: 0.955331, n_recomb: 47424.912167
RS	0	0.000000	0.208321	1394.178992	0.029398	0.004731
RS	1	0.006355	0.208321	1437.060714	0.030302	0.017389
RS	2	0.013114	0.208321	1478.316622	0.031172	0.024389
RS	3	0.020302	0.208321	1517.541788	0.031999	0.026606
RS	4	0.027948	0.267966	1213.574533	0.025589	0.020442
RS	5	0.036079	0.267966	1251.163266	0.026382	0.021163
RS	6	0.044727	0.361632	958.154992	0.020204	0.016481
RS	7	0.053924	0.361632	992.874039	0.020936	0.017665
RS	8	0.063706	0.519337	718.358892	0.015147	0.013081
RS	9	0.074109	0.519337	748.568832	0.015784	0.013996
RS	10	0.085174	0.797226	509.490861	0.010743	0.009727
RS	11	0.096942	0.797226	533.829234	0.011256	0.010287
RS	12	0.109458	1.207984	369.833499	0.007798	0.007206
RS	13	0.122769	1.207984	389.013360	0.008203	0.007597
RS	14	0.136926	1.673334	295.697546	0.006235	0.005864
RS	15	0.151983	1.673334	311.694792	0.006572	0.006237
RS	16	0.167996	2.111671	260.482995	0.005493	0.005314
RS	17	0.185027	2.111671	274.852308	0.005796	0.005645
RS	18	0.203141	2.464453	248.536254	0.005241	0.005169
RS	19	0.222406	2.464453	262.327538	0.005531	0.005441
RS	20	0.242895	2.630377	259.365095	0.005469	0.005394
RS	21	0.264686	2.630377	273.641588	0.005770	0.005668
RS	22	0.287862	2.523087	300.767068	0.006342	0.006244
RS	23	0.312510	2.523087	316.858028	0.006681	0.006620
RS	24	0.338725	2.208227	380.876326	0.008031	0.008026
RS	25	0.366607	2.208227	400.102602	0.008437	0.008576
RS	26	0.396260	1.839823	503.344756	0.010614	0.010926
RS	27	0.427797	1.839823	526.340750	0.011098	0.011664
RS	28	0.461339	1.521685	663.398560	0.013988	0.014881
RS	29	0.497012	1.521685	689.278426	0.014534	0.015744
RS	30	0.534952	1.284152	845.315276	0.017824	0.019484
RS	31	0.575304	1.284152	871.187386	0.018370	0.020346
RS	32	0.618219	1.121346	1023.525914	0.021582	0.024040
RS	33	0.663862	1.121346	1044.930922	0.022033	0.024741
RS	34	0.712406	1.018077	1169.229469	0.024654	0.027763
RS	35	0.764035	1.018077	1181.587581	0.024915	0.028160
RS	36	0.818944	0.959969	1260.079696	0.026570	0.030054
RS	37	0.877344	0.959969	1260.370926	0.026576	0.030066
RS	38	0.939454	0.935056	1288.042923	0.027160	0.030704
RS	39	1.005512	0.935056	1275.596133	0.026897	0.030337
RS	40	1.075767	0.933368	1259.739914	0.026563	0.029912
RS	41	1.150488	0.933368	1235.765875	0.026057	0.029235
RS	42	1.229957	0.946296	1190.285161	0.025098	0.028111
RS	43	1.314476	0.946296	1156.793419	0.024392	0.027215
RS	44	1.404366	0.966288	1095.818690	0.023106	0.025749
RS	45	1.499969	0.966288	1054.734901	0.022240	0.024710
RS	46	1.601648	0.987051	988.691592	0.020848	0.023159
RS	47	1.709788	0.987051	941.525394	0.019853	0.022023
RS	48	1.824800	1.004083	876.132634	0.018474	0.020518
RS	49	1.947122	1.004083	824.112476	0.017377	0.019309
RS	50	2.077217	1.015374	761.168689	0.016050	0.017879
RS	51	2.215580	1.015374	705.642804	0.014879	0.016611
RS	52	2.362736	1.021243	645.030585	0.013601	0.015236
RS	53	2.519243	1.021243	587.832607	0.012395	0.013931
RS	54	2.685697	1.022711	529.773444	0.011171	0.012606
RS	55	2.862729	1.022711	473.230142	0.009979	0.011306
RS	56	3.051011	1.022711	418.057667	0.008815	0.010031
RS	57	3.251259	1.022711	364.985030	0.007696	0.008798
RS	58	3.464233	1.062042	304.223147	0.006415	0.007392
RS	59	3.690741	1.062042	261.005387	0.005504	0.006368
RS	60	3.931643	1.062042	220.888256	0.004658	0.005411
RS	61	4.187855	1.062042	184.240084	0.003885	0.004530
RS	62	4.460350	1.062042	151.315124	0.003191	0.003735
RS	63	4.750162	1.062042	494.528657	0.010428	0.012355
PA	4+25*2+4+6 0.186689228 0.046281726 4.750161562 0.208321221 0.267965604 0.361632322 0.519337457 0.797226235 1.207983872 1.673333630 2.111671014 2.464453099 2.630376676 2.523086802 2.208226675 1.839822581 1.521685460 1.284151796 1.121345897 1.018076628 0.959969018 0.935055972 0.933368107 0.946295754 0.966287759 0.987051040 1.004083101 1.015373618 1.021243196 1.022711117 1.062042002
//
IT	4349
RD	12
LK	-447480.039353
QD	-172.543026 -> -161.818202
RI	0.0396256653
TR	0.184918	0.046594
MT	4.786430
MM	C_pi: 0.966507, n_recomb: 48284.071673
RS	0	0.000000	0.212281	1395.509359	0.028902	0.004707
RS	1	0.006368	0.212281	1439.358045	0.029810	0.017295
RS	2	0.013141	0.212281	1481.676860	0.030687	0.024190
RS	3	0.020345	0.212281	1522.062660	0.031523	0.026345
RS	4	0.028008	0.270498	1229.364083	0.025461	0.020461
RS	5	0.036159	0.270498	1267.866665	0.026258	0.021112
RS	6	0.044829	0.360999	982.011972	0.020338	0.016605
RS	7	0.054051	0.360999	1017.597552	0.021075	0.017775
RS	8	0.063861	0.513911	742.661386	0.015381	0.013264
RS	9	0.074295	0.513911	773.769586	0.016025	0.014192
RS	10	0.085393	0.789328	526.291087	0.010900	0.009850
RS	11	0.097198	0.789328	551.387373	0.011420	0.010428
RS	12	0.109755	1.204329	379.353661	0.007857	0.007253
RS	13	0.123112	1.204329	399.046197	0.008265	0.007657
RS	14	0.137318	1.682324	300.817072	0.006230	0.005862
RS	15	0.152430	1.682324	317.134866	0.006568	0.006243
RS	16	0.168504	2.142700	262.640048	0.005439	0.005273
RS	17	0.185601	2.142700	277.186772	0.005741	0.005607
RS	18	0.203787	2.526071	248.187964	0.005140	0.005085
RS	19	0.223131	2.526071	262.035143	0.005427	0.005356
RS	20	0.243707	2.718253	257.052032	0.005324	0.005269
RS	21	0.265592	2.718253	271.299889	0.005619	0.005537
RS	22	0.288872	2.614073	297.547475	0.006162	0.006086
RS	23	0.313634	2.614073	313.601148	0.006495	0.006450
RS	24	0.339972	2.280271	378.386934	0.007837	0.007846
RS	25	0.367988	2.280271	397.676706	0.008236	0.008380
RS	26	0.397788	1.887347	503.847980	0.010435	0.010747
RS	27	0.429485	1.887347	527.122014	0.010917	0.011466
RS	28	0.463200	1.549876	669.458490	0.013865	0.014734
RS	29	0.499063	1.549876	695.881500	0.014412	0.015581
RS	30	0.537209	1.299977	858.981289	0.017790	0.019402
RS	31	0.577784	1.299977	885.577234	0.018341	0.020253
RS	32	0.620942	1.130121	1045.370217	0.021650	0.024039
RS	33	0.666849	1.130121	1067.460873	0.022108	0.024734
RS	34	0.715679	1.023306	1197.817699	0.024808	0.027832
RS	35	0.767618	1.023306	1210.580467	0.025072	0.028228
RS	36	0.822865	0.963942	1292.338226	0.026765	0.030158
RS	37	0.881629	0.963942	1292.636813	0.026771	0.030172
RS	38	0.944136	0.939331	1320.444708	0.027347	0.030801
RS	39	1.010622	0.939331	1307.677993	0.027083	0.030439
RS	40	1.081342	0.939022	1289.562409	0.026708	0.029974
RS	41	1.156565	0.939022	1265.123524	0.026202	0.029306
RS	42	1.236578	0.954000	1216.238424	0.025189	0.028129
RS	43	1.321686	0.954000	1182.307506	0.024486	0.027247
RS	44	1.412214	0.976305	1117.911781	0.023153	0.025735
RS	45	1.508506	0.976305	1076.496041	0.022295	0.024714
RS	46	1.610929	0.999244	1007.687029	0.020870	0.023133
RS	47	1.719874	0.999244	960.280090	0.019888	0.022019
RS	48	1.835757	1.017999	892.969848	0.018494	0.020501
RS	49	1.959018	1.017999	840.718609	0.017412	0.019314
RS	50	2.090128	1.030428	776.549294	0.016083	0.017884
RS	51	2.229587	1.030428	720.700736	0.014926	0.016635
RS	52	2.377926	1.036915	659.242307	0.013653	0.015268
RS	53	2.535711	1.036915	601.551631	0.012459	0.013978
RS	54	2.703542	1.038685	542.725137	0.011240	0.012661
RS	55	2.882061	1.038685	485.494424	0.010055	0.011372
RS	56	3.071947	1.038685	429.533141	0.008896	0.010104
RS	57	3.273924	1.038685	375.588055	0.007779	0.008874
RS	58	3.488762	1.082332	312.598507	0.006474	0.007443
RS	59	3.717281	1.082332	268.830607	0.005568	0.006426
RS	60	3.960350	1.082332	228.079825	0.004724	0.005473
RS	61	4.218897	1.082332	190.737546	0.003950	0.004594
RS	62	4.493908	1.082332	157.082407	0.003253	0.003797
RS	63	4.786430	1.082332	519.344754	0.010756	0.012703
PA	4+25*2+4+6 0.184917745 0.046593956 4.786429599 0.212281322 0.270497868 0.360999296 0.513911183 0.789327539 1.204328502 1.682324453 2.142700359 2.526070538 2.718252734 2.614072559 2.280270508 1.887347448 1.549876322 1.299976886 1.130121384 1.023305968 0.963942278 0.939330968 0.939022208 0.954000037 0.976304723 0.999243555 1.017999441 1.030428334 1.036915488 1.038685126 1.082332206
//
IT	3805
RD	13
LK	-447458.877520
QD	-167.317258 -> -157.251925
RI	0.0384955280
TR	0.183212	0.046897
MT	4.821779
MM	C_pi: 0.977418, n_recomb: 49127.498959
RS	0	0.000000	0.215862	1398.761070	0.028472	0.004684
RS	1	0.006380	0.215862	1443.533046	0.029383	0.017212
RS	2	0.013167	0.215862	1486.857886	0.030265	0.024022
RS	3	0.020386	0.215862	1528.333470	0.031110	0.026133
RS	4	0.028067	0.273360	1242.726031	0.025296	0.020448
RS	5	0.036237	0.273360	1282.117448	0.026098	0.021039
RS	6	0.044929	0.361172	1003.297551	0.020422	0.016698
RS	7	0.054175	0.361172	1039.715818	0.021164	0.017852
RS	8	0.064011	0.509511	765.699352	0.015586	0.013430
RS	9	0.074474	0.509511	797.672740	0.016237	0.014368
RS	10	0.085605	0.782170	542.771588	0.011048	0.009970
RS	11	0.097447	0.782170	568.612472	0.011574	0.010564
RS	12	0.110043	1.200239	388.971112	0.007918	0.007305
RS	13	0.123444	1.200239	409.179325	0.008329	0.007720
RS	14	0.137699	1.688969	306.223248	0.006233	0.005868
RS	15	0.152864	1.688969	322.873528	0.006572	0.006256
RS	16	0.168996	2.169492	265.174497	0.005398	0.005240
RS	17	0.186157	2.169492	279.914591	0.005698	0.005578
RS	18	0.204413	2.582637	248.261686	0.005053	0.005012
RS	19	0.223834	2.582637	262.181435	0.005337	0.005282
RS	20	0.244494	2.801871	255.183017	0.005194	0.005157
RS	21	0.266472	2.801871	269.417132	0.005484	0.005419
RS	22	0.289852	2.702249	294.741092	0.006000	0.005941
RS	23	0.314724	2.702249	310.766792	0.006326	0.006295
RS	24	0.341182	2.350546	376.184205	0.007657	0.007679
RS	25	0.369329	2.350546	395.536766	0.008051	0.008197
RS	26	0.399271	1.933785	504.402449	0.010267	0.010577
RS	27	0.431123	1.933785	527.942404	0.010746	0.011279
RS	28	0.465008	1.577522	675.254629	0.013745	0.014591
RS	29	0.501054	1.577522	702.201983	0.014293	0.015424
RS	30	0.539400	1.315662	872.058533	0.017751	0.019318
RS	31	0.580192	1.315662	899.362717	0.018307	0.020159
RS	32	0.623587	1.139013	1066.364568	0.021706	0.024029
RS	33	0.669750	1.139013	1089.138307	0.022170	0.024721
RS	34	0.718858	1.028773	1225.412350	0.024944	0.027889
RS	35	0.771100	1.028773	1238.595045	0.025212	0.028285
RS	36	0.826674	0.968175	1323.583461	0.026942	0.030249
RS	37	0.885794	0.968175	1323.921409	0.026949	0.030266
RS	38	0.948685	0.943821	1351.908645	0.027518	0.030888
RS	39	1.015589	0.943821	1338.866043	0.027253	0.030531
RS	40	1.086761	0.944809	1318.584952	0.026840	0.030029
RS	41	1.162474	0.944809	1293.730405	0.026334	0.029370
RS	42	1.243017	0.961738	1241.558247	0.025272	0.028145
RS	43	1.328698	0.961738	1207.234921	0.024574	0.027276
RS	44	1.419846	0.986255	1139.536909	0.023196	0.025722
RS	45	1.516809	0.986255	1097.827493	0.022346	0.024719
RS	46	1.619957	1.011275	1026.358362	0.020892	0.023110
RS	47	1.729687	1.011275	978.737486	0.019922	0.022016
RS	48	1.846417	1.031672	909.592239	0.018515	0.020487
RS	49	1.970594	1.031672	857.126064	0.017447	0.019320
RS	50	2.102693	1.045169	791.789474	0.016117	0.017892
RS	51	2.243220	1.045169	735.626878	0.014974	0.016661
RS	52	2.392712	1.052219	673.360431	0.013706	0.015302
RS	53	2.551742	1.052219	615.181807	0.012522	0.014026
RS	54	2.720917	1.054241	555.616400	0.011310	0.012717
RS	55	2.900886	1.054241	497.700669	0.010131	0.011437
RS	56	3.092335	1.054241	440.955231	0.008976	0.010175
RS	57	3.295999	1.054241	386.144094	0.007860	0.008949
RS	58	3.512657	1.102126	320.928741	0.006533	0.007493
RS	59	3.743136	1.102126	276.614875	0.005631	0.006484
RS	60	3.988320	1.102126	235.237277	0.004788	0.005535
RS	61	4.249145	1.102126	197.209357	0.004014	0.004657
RS	62	4.526611	1.102126	162.833166	0.003315	0.003858
RS	63	4.821779	1.102126	544.294043	0.011079	0.013044
PA	4+25*2+4+6 0.183211921 0.046897094 4.821778597 0.215861804 0.273360139 0.361171778 0.509511030 0.782170284 1.200238561 1.688969033 2.169491879 2.582637408 2.801870861 2.702249045 2.350546027 1.933785249 1.577522279 1.315661951 1.139012967 1.028772964 0.968174676 0.943821469 0.944809067 0.961737704 0.986254791 1.011275062 1.031671780 1.045169466 1.052219390 1.054240995 1.102125593
//
IT	5080
RD	14
LK	-447439.005972
QD	-162.441193 -> -152.971359
RI	0.0375051887
TR	0.181576	0.047194
MT	4.855956
MM	C_pi: 0.988021, n_recomb: 49955.267963
RS	0	0.000000	0.219076	1403.751645	0.028100	0.004662
RS	1	0.006391	0.219076	1449.410388	0.029014	0.017140
RS	2	0.013191	0.219076	1493.692953	0.029901	0.023881
RS	3	0.020426	0.219076	1536.197523	0.030751	0.025962
RS	4	0.028123	0.276445	1254.161383	0.025106	0.020412
RS	5	0.036312	0.276445	1294.413053	0.025911	0.020951
RS	6	0.045024	0.361988	1022.295952	0.020464	0.016764
RS	7	0.054293	0.361988	1059.514239	0.021209	0.017902
RS	8	0.064155	0.505959	787.539085	0.015765	0.013582
RS	9	0.074647	0.505959	820.345948	0.016422	0.014527
RS	10	0.085809	0.775656	558.917471	0.011188	0.010088
RS	11	0.097685	0.775656	585.488550	0.011720	0.010695
RS	12	0.110320	1.195833	398.636079	0.007980	0.007360
RS	13	0.123763	1.195833	419.360412	0.008395	0.007786
RS	14	0.138065	1.693649	311.848233	0.006243	0.005880
RS	15	0.153281	1.693649	328.839647	0.006583	0.006274
RS	16	0.169469	2.192552	268.011239	0.005365	0.005215
RS	17	0.186692	2.192552	282.957208	0.005664	0.005556
RS	18	0.205016	2.634623	248.673855	0.004978	0.004948
RS	19	0.224511	2.634623	262.679292	0.005258	0.005218
RS	20	0.245252	2.881549	253.670876	0.005078	0.005055
RS	21	0.267318	2.881549	267.902858	0.005363	0.005313
RS	22	0.290795	2.787802	292.267340	0.005851	0.005807
RS	23	0.315773	2.787802	308.271935	0.006171	0.006151
RS	24	0.342347	2.419175	374.203025	0.007491	0.007523
RS	25	0.370619	2.419175	393.616280	0.007879	0.008027
RS	26	0.400699	1.979207	504.965706	0.010108	0.010416
RS	27	0.432701	1.979207	528.758904	0.010585	0.011102
RS	28	0.466748	1.604636	680.771599	0.013628	0.014452
RS	29	0.502971	1.604636	708.224160	0.014177	0.015272
RS	30	0.541510	1.331179	884.551154	0.017707	0.019231
RS	31	0.582512	1.331179	912.547168	0.018267	0.020064
RS	32	0.626135	1.147959	1086.529848	0.021750	0.024012
RS	33	0.672545	1.147959	1109.982572	0.022220	0.024700
RS	34	0.721922	1.034398	1252.043785	0.025063	0.027935
RS	35	0.774455	1.034398	1265.659420	0.025336	0.028331
RS	36	0.830346	0.972580	1353.851268	0.027101	0.030329
RS	37	0.889808	0.972580	1354.257489	0.027109	0.030348
RS	38	0.953071	0.948439	1382.475663	0.027674	0.030966
RS	39	1.020378	0.948439	1369.196835	0.027408	0.030614
RS	40	1.091987	0.950643	1346.846843	0.026961	0.030078
RS	41	1.168172	0.950643	1321.620326	0.026456	0.029428
RS	42	1.249227	0.969427	1266.276740	0.025348	0.028158
RS	43	1.335462	0.969427	1231.601795	0.024654	0.027303
RS	44	1.427209	0.996059	1160.716361	0.023235	0.025710
RS	45	1.524820	0.996059	1118.745795	0.022395	0.024724
RS	46	1.628670	1.023068	1044.717059	0.020913	0.023090
RS	47	1.739157	1.023068	996.904193	0.019956	0.022015
RS	48	1.856706	1.045025	926.000265	0.018537	0.020476
RS	49	1.981769	1.045025	873.331897	0.017482	0.019329
RS	50	2.114824	1.059524	806.882054	0.016152	0.017902
RS	51	2.256384	1.059524	750.411990	0.015022	0.016688
RS	52	2.406991	1.067084	687.373541	0.013760	0.015337
RS	53	2.567225	1.067084	628.710653	0.012585	0.014075
RS	54	2.737699	1.069309	568.434011	0.011379	0.012774
RS	55	2.919070	1.069309	509.835303	0.010206	0.011501
RS	56	3.112033	1.069309	452.310226	0.009054	0.010246
RS	57	3.317329	1.069309	396.639531	0.007940	0.009023
RS	58	3.535746	1.121343	329.203454	0.006590	0.007543
RS	59	3.768123	1.121343	284.347862	0.005692	0.006540
RS	60	4.015353	1.121343	242.350428	0.004851	0.005594
RS	61	4.278384	1.121343	203.645598	0.004077	0.004717
RS	62	4.558227	1.121343	168.557892	0.003374	0.003918
RS	63	4.855956	1.121343	569.322101	0.011397	0.013379
PA	4+25*2+4+6 0.181575659 0.047193752 4.855956253 0.219076183 0.276445092 0.361987864 0.505959045 0.775656400 1.195833141 1.693648596 2.192552309 2.634622611 2.881549384 2.787802466 2.419175427 1.979207006 1.604636470 1.331178986 1.147959030 1.034398428 0.972580313 0.948439423 0.950643077 0.969426806 0.996058544 1.023067835 1.045025230 1.059524429 1.067083860 1.069308838 1.121343402
//
IT	4756
RD	15
LK	-447420.301846
QD	-157.873378 -> -148.945284
RI	0.0366380128
TR	0.180010	0.047486
MT	4.888818
MM	C_pi: 0.998291, n_recomb: 50767.517556
RS	0	0.000000	0.221941	1410.314580	0.027780	0.004643
RS	1	0.006403	0.221941	1456.829391	0.028696	0.017079
RS	2	0.013215	0.221941	1502.028458	0.029586	0.023763
RS	3	0.020464	0.221941	1545.509584	0.030443	0.025827
RS	4	0.028177	0.279676	1264.052365	0.024899	0.020358
RS	5	0.036383	0.279676	1305.133629	0.025708	0.020853
RS	6	0.045116	0.363315	1039.281282	0.020471	0.016807
RS	7	0.054407	0.363315	1077.268026	0.021220	0.017928
RS	8	0.064293	0.503110	808.250974	0.015921	0.013720
RS	9	0.074812	0.503110	841.861024	0.016583	0.014671
RS	10	0.086004	0.769724	574.704995	0.011320	0.010202
RS	11	0.097914	0.769724	601.990708	0.011858	0.010821
RS	12	0.110585	1.191200	408.311504	0.008043	0.007417
RS	13	0.124068	1.191200	429.550505	0.008461	0.007852
RS	14	0.138415	1.696656	317.643252	0.006257	0.005896
RS	15	0.153679	1.696656	334.982081	0.006598	0.006296
RS	16	0.169922	2.212336	271.089810	0.005340	0.005197
RS	17	0.187204	2.212336	286.251375	0.005638	0.005541
RS	18	0.205592	2.682442	249.359769	0.004912	0.004892
RS	19	0.225158	2.682442	263.461257	0.005190	0.005162
RS	20	0.245977	2.957574	252.448171	0.004973	0.004962
RS	21	0.268128	2.957574	266.687105	0.005253	0.005216
RS	22	0.291698	2.870925	290.061467	0.005714	0.005683
RS	23	0.316777	2.870925	306.049866	0.006028	0.006019
RS	24	0.343462	2.486261	372.395022	0.007335	0.007376
RS	25	0.371855	2.486261	391.865970	0.007719	0.007868
RS	26	0.402066	2.023674	505.508441	0.009957	0.010262
RS	27	0.434212	2.023674	529.541995	0.010431	0.010934
RS	28	0.468415	1.631242	685.999644	0.013513	0.014317
RS	29	0.504809	1.631242	713.938165	0.014063	0.015124
RS	30	0.543532	1.346510	896.469584	0.017658	0.019142
RS	31	0.584735	1.346510	925.140478	0.018223	0.019968
RS	32	0.628576	1.156918	1105.887092	0.021783	0.023988
RS	33	0.675224	1.156918	1130.013496	0.022259	0.024674
RS	34	0.724859	1.040126	1277.740737	0.025168	0.027970
RS	35	0.777672	1.040126	1291.800447	0.025445	0.028368
RS	36	0.833866	0.977096	1383.176293	0.027245	0.030398
RS	37	0.893657	0.977096	1383.676961	0.027255	0.030421
RS	38	0.957278	0.953124	1412.179588	0.027817	0.031035
RS	39	1.024971	0.953124	1398.700681	0.027551	0.030689
RS	40	1.096999	0.956466	1374.379513	0.027072	0.030122
RS	41	1.173638	0.956466	1348.820408	0.026569	0.029481
RS	42	1.255185	0.977012	1290.420428	0.025418	0.028170
RS	43	1.341952	0.977012	1255.429874	0.024729	0.027329
RS	44	1.434275	1.005664	1181.467971	0.023272	0.025699
RS	45	1.532509	1.005664	1139.264303	0.022441	0.024730
RS	46	1.637032	1.034575	1062.769272	0.020934	0.023073
RS	47	1.748248	1.034575	1014.783113	0.019989	0.022016
RS	48	1.866584	1.058014	942.193476	0.018559	0.020469
RS	49	1.992497	1.058014	889.333336	0.017518	0.019339
RS	50	2.126472	1.073450	821.821021	0.016188	0.017915
RS	51	2.269024	1.073450	765.048745	0.015070	0.016717
RS	52	2.420704	1.081468	701.272056	0.013813	0.015374
RS	53	2.582095	1.081468	642.128121	0.012648	0.014124
RS	54	2.753820	1.083851	581.166878	0.011448	0.012831
RS	55	2.936539	1.083851	521.887380	0.010280	0.011566
RS	56	3.130957	1.083851	463.587403	0.009132	0.010315
RS	57	3.337824	1.083851	407.063952	0.008018	0.009096
RS	58	3.557935	1.139943	337.414471	0.006646	0.007592
RS	59	3.792138	1.139943	292.021745	0.005752	0.006595
RS	60	4.041337	1.139943	249.411747	0.004913	0.005653
RS	61	4.306492	1.139943	210.039031	0.004137	0.004777
RS	62	4.588623	1.139943	174.249677	0.003432	0.003975
RS	63	4.888818	1.139943	594.387867	0.011708	0.013706
PA	4+25*2+4+6 0.180009931 0.047485671 4.888817834 0.221941203 0.279675587 0.363314539 0.503110488 0.769723817 1.191200122 1.696656078 2.212336125 2.682441880 2.957574454 2.870925333 2.486261440 2.023674119 1.631241511 1.346509604 1.156917880 1.040126173 0.977096432 0.953123841 0.956466420 0.977012356 1.005664089 1.034574928 1.058014221 1.073449951 1.081468349 1.083850792 1.139943480
//
IT	4355
RD	16
LK	-447402.660873
QD	-153.580440 -> -145.148099
RI	0.0358723925
TR	0.178513	0.047774
MT	4.920314
MM	C_pi: 1.008231, n_recomb: 51564.896045
RS	0	0.000000	0.224497	1418.177337	0.027503	0.004626
RS	1	0.006413	0.224497	1465.522402	0.028421	0.017026
RS	2	0.013238	0.224497	1511.603367	0.029315	0.023666
RS	3	0.020500	0.224497	1556.017074	0.030176	0.025721
RS	4	0.028228	0.282991	1272.742474	0.024682	0.020291
RS	5	0.036452	0.282991	1314.622715	0.025495	0.020748
RS	6	0.045203	0.365062	1054.476393	0.020450	0.016830
RS	7	0.054515	0.365062	1093.201487	0.021200	0.017935
RS	8	0.064424	0.500852	827.918386	0.016056	0.013845
RS	9	0.074969	0.500852	862.303486	0.016723	0.014799
RS	10	0.086190	0.764291	590.152501	0.011445	0.010313
RS	11	0.098131	0.764291	618.137842	0.011988	0.010942
RS	12	0.110838	1.186423	417.972758	0.008106	0.007475
RS	13	0.124360	1.186423	439.723832	0.008528	0.007919
RS	14	0.138748	1.698251	323.574659	0.006275	0.005917
RS	15	0.154060	1.698251	341.265635	0.006618	0.006322
RS	16	0.170353	2.229219	274.371131	0.005321	0.005184
RS	17	0.187692	2.229219	289.756309	0.005619	0.005531
RS	18	0.206142	2.726422	250.278537	0.004854	0.004842
RS	19	0.225776	2.726422	264.484832	0.005129	0.005112
RS	20	0.246669	3.030177	251.470242	0.004877	0.004876
RS	21	0.268901	3.030177	265.723711	0.005153	0.005127
RS	22	0.292560	2.951726	288.086089	0.005587	0.005568
RS	23	0.317736	2.951726	304.062397	0.005897	0.005896
RS	24	0.344526	2.551893	370.732296	0.007190	0.007238
RS	25	0.373035	2.551893	390.257828	0.007568	0.007718
RS	26	0.403372	2.067228	506.025542	0.009813	0.010115
RS	27	0.435654	2.067228	530.287271	0.010284	0.010774
RS	28	0.470007	1.657352	690.954932	0.013400	0.014185
RS	29	0.506563	1.657352	719.360982	0.013951	0.014981
RS	30	0.545464	1.361642	907.849394	0.017606	0.019052
RS	31	0.586859	1.361642	937.178534	0.018175	0.019872
RS	32	0.630909	1.165856	1124.488200	0.021807	0.023957
RS	33	0.677784	1.165856	1149.282387	0.022288	0.024642
RS	34	0.727665	1.045915	1302.561474	0.025261	0.027997
RS	35	0.780746	1.045915	1317.074885	0.025542	0.028396
RS	36	0.837230	0.981681	1411.616838	0.027376	0.030459
RS	37	0.897337	0.981681	1412.235833	0.027388	0.030485
RS	38	0.961299	0.957833	1441.080559	0.027947	0.031096
RS	39	1.029363	0.957833	1427.434261	0.027682	0.030757
RS	40	1.101792	0.962242	1401.237282	0.027174	0.030161
RS	41	1.178866	0.962242	1375.380774	0.026673	0.029530
RS	42	1.260882	0.984463	1314.033271	0.025483	0.028181
RS	43	1.348159	0.984463	1278.758836	0.024799	0.027352
RS	44	1.441033	1.015045	1201.825270	0.023307	0.025689
RS	45	1.539864	1.015045	1159.412626	0.022485	0.024736
RS	46	1.645032	1.045772	1080.540026	0.020955	0.023058
RS	47	1.756946	1.045772	1032.395848	0.020021	0.022019
RS	48	1.876037	1.070620	958.186144	0.018582	0.020464
RS	49	2.002765	1.070620	905.142428	0.017553	0.019352
RS	50	2.137621	1.086930	836.614273	0.016224	0.017930
RS	51	2.281125	1.086930	779.543611	0.015118	0.016748
RS	52	2.433832	1.095361	715.059246	0.013867	0.015412
RS	53	2.596334	1.095361	655.436705	0.012711	0.014173
RS	54	2.769256	1.097857	593.816159	0.011516	0.012888
RS	55	2.953269	1.097857	533.857556	0.010353	0.011630
RS	56	3.149083	1.097857	474.786877	0.009208	0.010384
RS	57	3.357455	1.097857	417.416933	0.008095	0.009167
RS	58	3.579190	1.157911	345.562814	0.006702	0.007640
RS	59	3.815146	1.157911	299.636871	0.005811	0.006649
RS	60	4.066235	1.157911	256.420870	0.004973	0.005710
RS	61	4.333426	1.157911	216.388608	0.004196	0.004834
RS	62	4.617753	1.157911	179.906878	0.003489	0.004032
RS	63	4.920314	1.157911	619.469322	0.012013	0.014028
PA	4+25*2+4+6 0.178513197 0.047773779 4.920314272 0.224497416 0.282990776 0.365061770 0.500851813 0.764290629 1.186423455 1.698251483 2.229219129 2.726422040 3.030177150 2.951725688 2.551893036 2.067227725 1.657351929 1.361641811 1.165856175 1.045914648 0.981681044 0.957832758 0.962241745 0.984463108 1.015044812 1.045771898 1.070619670 1.086930318 1.095360884 1.097857140 1.157911033
//
IT	3396
RD	17
LK	-447385.994393
QD	-149.533676 -> -141.557182
RI	0.0351939703
TR	0.177082	0.048059
MT	4.950458
MM	C_pi: 1.017845, n_recomb: 52347.730264
RS	0	0.000000	0.226776	1427.139640	0.027263	0.004611
RS	1	0.006423	0.226776	1475.292718	0.028183	0.016983
RS	2	0.013259	0.226776	1522.225803	0.029079	0.023587
RS	3	0.020534	0.226776	1567.534263	0.029945	0.025640
RS	4	0.028277	0.286348	1280.476830	0.024461	0.020214
RS	5	0.036516	0.286348	1323.125832	0.025276	0.020639
RS	6	0.045285	0.367146	1068.105372	0.020404	0.016837
RS	7	0.054618	0.367146	1107.540065	0.021157	0.017925
RS	8	0.064549	0.499088	846.615958	0.016173	0.013959
RS	9	0.075119	0.499088	881.749729	0.016844	0.014915
RS	10	0.086367	0.759301	605.263809	0.011562	0.010420
RS	11	0.098338	0.759301	633.933878	0.012110	0.011058
RS	12	0.111078	1.181545	427.605825	0.008169	0.007535
RS	13	0.124637	1.181545	449.865694	0.008594	0.007986
RS	14	0.139066	1.698627	329.617834	0.006297	0.005940
RS	15	0.154422	1.698627	347.664557	0.006641	0.006350
RS	16	0.170765	2.243524	277.822271	0.005307	0.005176
RS	17	0.188157	2.243524	293.437632	0.005606	0.005525
RS	18	0.206666	2.766901	251.391461	0.004802	0.004798
RS	19	0.226365	2.766901	265.709747	0.005076	0.005068
RS	20	0.247328	3.099556	250.700251	0.004789	0.004798
RS	21	0.269638	3.099556	264.974595	0.005062	0.005045
RS	22	0.293381	3.030320	286.307149	0.005469	0.005460
RS	23	0.318650	3.030320	302.274666	0.005774	0.005781
RS	24	0.345541	2.616133	369.192560	0.007053	0.007107
RS	25	0.374160	2.616133	388.769524	0.007427	0.007577
RS	26	0.404617	2.109922	506.506861	0.009676	0.009974
RS	27	0.437030	2.109922	530.985007	0.010143	0.010622
RS	28	0.471526	1.682983	695.648887	0.013289	0.014056
RS	29	0.508237	1.682983	724.504656	0.013840	0.014842
RS	30	0.547306	1.376565	918.719807	0.017550	0.018961
RS	31	0.588885	1.376565	948.690675	0.018123	0.019775
RS	32	0.633135	1.174752	1142.369595	0.021823	0.023922
RS	33	0.680227	1.174752	1167.824978	0.022309	0.024605
RS	34	0.730344	1.051734	1326.547491	0.025341	0.028016
RS	35	0.783680	1.051734	1341.522691	0.025627	0.028417
RS	36	0.840442	0.986302	1439.215261	0.027493	0.030510
RS	37	0.900850	0.986302	1439.974108	0.027508	0.030541
RS	38	0.965138	0.962540	1469.213317	0.028066	0.031151
RS	39	1.033556	0.962540	1455.429624	0.027803	0.030818
RS	40	1.106368	0.967947	1427.450241	0.027269	0.030197
RS	41	1.183858	0.967947	1401.328347	0.026770	0.029574
RS	42	1.266324	0.991763	1337.137025	0.025543	0.028190
RS	43	1.354089	0.991763	1301.607372	0.024865	0.027374
RS	44	1.447490	1.024190	1221.801402	0.023340	0.025680
RS	45	1.546891	1.024190	1179.201378	0.022526	0.024742
RS	46	1.652677	1.056655	1098.032517	0.020976	0.023045
RS	47	1.765258	1.056655	1049.744247	0.020053	0.022023
RS	48	1.885070	1.082840	973.978242	0.018606	0.020461
RS	49	2.012578	1.082840	920.758319	0.017589	0.019365
RS	50	2.148277	1.099967	851.258041	0.016262	0.017947
RS	51	2.292692	1.099967	793.892710	0.015166	0.016779
RS	52	2.446384	1.108766	728.730255	0.013921	0.015450
RS	53	2.609947	1.108766	668.631744	0.012773	0.014223
RS	54	2.784017	1.111335	606.376212	0.011584	0.012945
RS	55	2.969268	1.111335	545.740681	0.010425	0.011694
RS	56	3.166418	1.111335	485.903887	0.009282	0.010453
RS	57	3.376232	1.111335	427.694022	0.008170	0.009237
RS	58	3.599524	1.175255	353.644919	0.006756	0.007688
RS	59	3.837157	1.175255	307.190070	0.005868	0.006702
RS	60	4.090056	1.175255	263.374840	0.005031	0.005766
RS	61	4.359198	1.175255	222.691470	0.004254	0.004891
RS	62	4.645629	1.175255	185.526676	0.003544	0.004087
RS	63	4.950458	1.175255	644.545023	0.012313	0.014344
PA	4+25*2+4+6 0.177082461 0.048058533 4.950458104 0.226776055 0.286348366 0.367145796 0.499088450 0.759300686 1.181544592 1.698627225 2.243523577 2.766900688 3.099555520 3.030320069 2.616132925 2.109921706 1.682982516 1.376564895 1.174752063 1.051733841 0.986302147 0.962539820 0.967946870 0.991762722 1.024189717 1.056654717 1.082839523 1.099967353 1.108765612 1.111335409 1.175254767
//
IT	3485
RD	18
LK	-447370.224370
QD	-145.709734 -> -138.154110
RI	0.0345882382
TR	0.175717	0.048341
MT	4.979200
MM	C_pi: 1.027136, n_recomb: 53116.723953
RS	0	0.000000	0.228812	1436.997932	0.027054	0.004597
RS	1	0.006433	0.228812	1485.939301	0.027975	0.016946
RS	2	0.013280	0.228812	1533.698475	0.028874	0.023522
RS	3	0.020567	0.228812	1579.868930	0.029743	0.025579
RS	4	0.028323	0.289711	1287.477892	0.024239	0.020131
RS	5	0.036578	0.289711	1330.866464	0.025056	0.020530
RS	6	0.045364	0.369503	1080.357082	0.020339	0.016829
RS	7	0.054715	0.369503	1120.473815	0.021095	0.017902
RS	8	0.064668	0.497750	864.404732	0.016274	0.014061
RS	9	0.075261	0.497750	900.262230	0.016949	0.015019
RS	10	0.086535	0.754713	620.041731	0.011673	0.010523
RS	11	0.098535	0.754713	649.381712	0.012226	0.011169
RS	12	0.111307	1.176613	437.195848	0.008231	0.007595
RS	13	0.124900	1.176613	459.960513	0.008659	0.008053
RS	14	0.139368	1.697992	335.745647	0.006321	0.005966
RS	15	0.154766	1.697992	354.150435	0.006667	0.006381
RS	16	0.171155	2.255540	281.416908	0.005298	0.005172
RS	17	0.188598	2.255540	297.267825	0.005597	0.005523
RS	18	0.207164	2.804159	252.670245	0.004757	0.004759
RS	19	0.226924	2.804159	267.106541	0.005029	0.005029
RS	20	0.247954	3.165887	250.109620	0.004709	0.004725
RS	21	0.270338	3.165887	264.410201	0.004978	0.004970
RS	22	0.294162	3.106799	284.699508	0.005360	0.005359
RS	23	0.319518	3.106799	300.660982	0.005660	0.005673
RS	24	0.346505	2.679028	367.760739	0.006924	0.006984
RS	25	0.375229	2.679028	387.386093	0.007293	0.007443
RS	26	0.405800	2.151768	506.955773	0.009544	0.009840
RS	27	0.438338	2.151768	531.639350	0.010009	0.010476
RS	28	0.472969	1.708132	700.102049	0.013180	0.013931
RS	29	0.509828	1.708132	729.390575	0.013732	0.014707
RS	30	0.549058	1.391267	929.114131	0.017492	0.018870
RS	31	0.590812	1.391267	959.710589	0.018068	0.019678
RS	32	0.635251	1.183578	1159.579238	0.021831	0.023883
RS	33	0.682550	1.183578	1185.688803	0.022322	0.024564
RS	34	0.732891	1.057550	1349.753425	0.025411	0.028028
RS	35	0.786470	1.057550	1365.197181	0.025702	0.028431
RS	36	0.843496	0.990926	1466.026672	0.027600	0.030555
RS	37	0.904191	0.990926	1466.944803	0.027617	0.030590
RS	38	0.968790	0.967213	1496.631521	0.028176	0.031200
RS	39	1.037545	0.967213	1482.737547	0.027915	0.030873
RS	40	1.110723	0.973555	1453.064807	0.027356	0.030228
RS	41	1.188608	0.973555	1426.706337	0.026860	0.029615
RS	42	1.271503	0.998888	1359.771200	0.025600	0.028199
RS	43	1.359732	0.998888	1324.011633	0.024926	0.027394
RS	44	1.453635	1.033079	1241.426781	0.023372	0.025672
RS	45	1.553580	1.033079	1198.658022	0.022566	0.024749
RS	46	1.659954	1.067205	1115.270288	0.020997	0.023034
RS	47	1.773171	1.067205	1066.849326	0.020085	0.022028
RS	48	1.893671	1.094661	989.584454	0.018630	0.020461
RS	49	2.021923	1.094661	936.194153	0.017625	0.019380
RS	50	2.158426	1.112550	865.762503	0.016299	0.017966
RS	51	2.303709	1.112550	808.105178	0.015214	0.016811
RS	52	2.458339	1.121674	742.291903	0.013975	0.015490
RS	53	2.622916	1.121674	681.719382	0.012834	0.014273
RS	54	2.798079	1.124279	618.852108	0.011651	0.013002
RS	55	2.984512	1.124279	557.541252	0.010497	0.011758
RS	56	3.182937	1.124279	496.942298	0.009356	0.010520
RS	57	3.394127	1.124279	437.898420	0.008244	0.009307
RS	58	3.618902	1.191966	361.664305	0.006809	0.007735
RS	59	3.858137	1.191966	314.684247	0.005924	0.006754
RS	60	4.112763	1.191966	270.275873	0.005088	0.005820
RS	61	4.383768	1.191966	228.949128	0.004310	0.004946
RS	62	4.672206	1.191966	191.109909	0.003598	0.004141
RS	63	4.979200	1.191966	669.607388	0.012606	0.014654
PA	4+25*2+4+6 0.175716673 0.048340814 4.979200312 0.228811701 0.289711384 0.369503097 0.497750028 0.754712627 1.176613114 1.697992209 2.255539519 2.804159444 3.165887408 3.106799399 2.679027837 2.151767969 1.708131531 1.391266881 1.183578030 1.057550305 0.990926191 0.967213101 0.973554739 0.998887574 1.033079059 1.067205383 1.094660567 1.112550236 1.121674367 1.124279117 1.191965978
//
IT	4258
RD	19
LK	-447355.283027
QD	-142.087706 -> -134.922003
RI	0.0340443859
TR	0.174411	0.048620
MT	5.006628
MM	C_pi: 1.036119, n_recomb: 53872.185556
RS	0	0.000000	0.230633	1447.594363	0.026871	0.004585
RS	1	0.006442	0.230633	1497.306432	0.027794	0.016916
RS	2	0.013299	0.230633	1545.868732	0.028695	0.023469
RS	3	0.020598	0.230633	1592.872479	0.029568	0.025534
RS	4	0.028367	0.293051	1293.921551	0.024018	0.020044
RS	5	0.036636	0.293051	1338.021957	0.024837	0.020420
RS	6	0.045439	0.372084	1091.388618	0.020259	0.016810
RS	7	0.054808	0.372084	1132.160985	0.021016	0.017867
RS	8	0.064781	0.496773	881.350694	0.016360	0.014154
RS	9	0.075396	0.496773	917.908580	0.017039	0.015112
RS	10	0.086695	0.750489	634.490666	0.011778	0.010622
RS	11	0.098722	0.750489	664.486029	0.012334	0.011275
RS	12	0.111524	1.171676	446.727739	0.008292	0.007654
RS	13	0.125150	1.171676	469.992612	0.008724	0.008119
RS	14	0.139654	1.696496	341.940874	0.006347	0.005995
RS	15	0.155093	1.696496	360.705309	0.006696	0.006414
RS	16	0.171526	2.265521	285.133525	0.005293	0.005171
RS	17	0.189018	2.265521	301.224472	0.005591	0.005525
RS	18	0.207637	2.838479	254.089536	0.004717	0.004724
RS	19	0.227455	2.838479	268.648868	0.004987	0.004995
RS	20	0.248550	3.229367	249.672863	0.004635	0.004658
RS	21	0.271004	3.229367	264.004218	0.004901	0.004900
RS	22	0.294904	3.181277	283.240359	0.005258	0.005264
RS	23	0.320344	3.181277	299.198071	0.005554	0.005573
RS	24	0.347422	2.740644	366.422534	0.006802	0.006867
RS	25	0.376246	2.740644	386.093364	0.007167	0.007317
RS	26	0.406926	2.192810	507.370456	0.009418	0.009711
RS	27	0.439582	2.192810	532.249122	0.009880	0.010336
RS	28	0.474342	1.732819	704.328321	0.013074	0.013808
RS	29	0.511342	1.732819	734.033436	0.013625	0.014576
RS	30	0.550725	1.405748	939.061793	0.017431	0.018778
RS	31	0.592645	1.405748	970.268087	0.018011	0.019581
RS	32	0.637265	1.192326	1176.153328	0.021832	0.023839
RS	33	0.684760	1.192326	1202.909673	0.022329	0.024520
RS	34	0.735315	1.063354	1372.215159	0.025472	0.028034
RS	35	0.789126	1.063354	1388.133191	0.025767	0.028439
RS	36	0.846404	0.995543	1492.085190	0.027697	0.030593
RS	37	0.907372	0.995543	1493.180428	0.027717	0.030632
RS	38	0.972268	0.971845	1523.364522	0.028277	0.031244
RS	39	1.041344	0.971845	1509.385403	0.028018	0.030922
RS	40	1.114870	0.979063	1478.104348	0.027437	0.030257
RS	41	1.193132	0.979063	1451.535963	0.026944	0.029653
RS	42	1.276436	1.005841	1381.952333	0.025652	0.028206
RS	43	1.365107	1.005841	1345.986152	0.024985	0.027414
RS	44	1.459490	1.041721	1260.710689	0.023402	0.025665
RS	45	1.559953	1.041721	1217.790358	0.022605	0.024755
RS	46	1.666888	1.077438	1132.256071	0.021017	0.023025
RS	47	1.780712	1.077438	1083.713108	0.020116	0.022034
RS	48	1.901869	1.106101	1005.003815	0.018655	0.020462
RS	49	2.030830	1.106101	951.448849	0.017661	0.019397
RS	50	2.168099	1.124701	880.124044	0.016337	0.017986
RS	51	2.314211	1.124701	822.177829	0.015262	0.016843
RS	52	2.469736	1.134112	755.740211	0.014028	0.015530
RS	53	2.635280	1.134112	694.696236	0.012895	0.014323
RS	54	2.811488	1.136718	631.239102	0.011717	0.013060
RS	55	2.999048	1.136718	569.255424	0.010567	0.011821
RS	56	3.198690	1.136718	507.898972	0.009428	0.010587
RS	57	3.411193	1.136718	448.027534	0.008316	0.009375
RS	58	3.637386	1.208077	369.619234	0.006861	0.007782
RS	59	3.878151	1.208077	322.118103	0.005979	0.006805
RS	60	4.134425	1.208077	277.122890	0.005144	0.005874
RS	61	4.407209	1.208077	235.160567	0.004365	0.005000
RS	62	4.697566	1.208077	196.655532	0.003650	0.004194
RS	63	5.006628	1.208077	694.644654	0.012894	0.014958
PA	4+25*2+4+6 0.174411294 0.048620419 5.006627852 0.230632734 0.293051182 0.372084322 0.496772639 0.750489134 1.171675849 1.696495947 2.265520930 2.838478825 3.229366624 3.181277183 2.740643566 2.192809685 1.732819043 1.405747746 1.192325826 1.063353551 0.995542617 0.971845426 0.979063026 1.005840699 1.041721417 1.077438006 1.106100951 1.124701459 1.134112444 1.136718200 1.208077169
//
IT	4448
RD	20
LK	-447341.110089
QD	-138.650468 -> -131.847107
RI	0.0335533913
TR	0.173161	0.048897
MT	5.032850
MM	C_pi: 1.044817, n_recomb: 54614.480428
RS	0	0.000000	0.232267	1458.780498	0.026711	0.004574
RS	1	0.006451	0.232267	1509.247398	0.027635	0.016891
RS	2	0.013318	0.232267	1558.592433	0.028538	0.023427
RS	3	0.020627	0.232267	1606.404262	0.029414	0.025504
RS	4	0.028409	0.296347	1299.948146	0.023802	0.019955
RS	5	0.036692	0.296347	1344.734463	0.024622	0.020313
RS	6	0.045509	0.374849	1101.340784	0.020166	0.016781
RS	7	0.054896	0.374849	1142.743662	0.020924	0.017823
RS	8	0.064888	0.496112	897.502853	0.016433	0.014238
RS	9	0.075524	0.496112	934.739136	0.017115	0.015195
RS	10	0.086847	0.746595	648.621284	0.011876	0.010717
RS	11	0.098900	0.746595	679.258064	0.012437	0.011377
RS	12	0.111730	1.166764	456.193623	0.008353	0.007714
RS	13	0.125388	1.166764	479.953878	0.008788	0.008185
RS	14	0.139927	1.694279	348.188162	0.006375	0.006025
RS	15	0.155404	1.694279	367.313211	0.006726	0.006448
RS	16	0.171880	2.273715	288.952738	0.005291	0.005173
RS	17	0.189418	2.273715	305.287398	0.005590	0.005529
RS	18	0.208087	2.870103	255.630432	0.004681	0.004694
RS	19	0.227961	2.870103	270.317139	0.004950	0.004964
RS	20	0.249117	3.290173	249.370019	0.004566	0.004595
RS	21	0.271638	3.290173	263.736085	0.004829	0.004835
RS	22	0.295611	3.253854	281.912635	0.005162	0.005175
RS	23	0.321130	3.253854	297.868614	0.005454	0.005478
RS	24	0.348296	2.801041	365.168279	0.006686	0.006756
RS	25	0.377215	2.801041	384.881951	0.007047	0.007198
RS	26	0.407998	2.233084	507.753765	0.009297	0.009587
RS	27	0.440768	2.233084	532.817974	0.009756	0.010202
RS	28	0.475651	1.757062	708.346033	0.012970	0.013689
RS	29	0.512785	1.757062	738.452529	0.013521	0.014448
RS	30	0.552314	1.420013	948.592838	0.017369	0.018687
RS	31	0.594393	1.420013	980.393768	0.017951	0.019484
RS	32	0.639186	1.200994	1192.128541	0.021828	0.023792
RS	33	0.686868	1.200994	1219.524109	0.022330	0.024472
RS	34	0.737627	1.069136	1393.974510	0.025524	0.028034
RS	35	0.791660	1.069136	1410.371526	0.025824	0.028442
RS	36	0.849178	1.000145	1517.428760	0.027784	0.030624
RS	37	0.910407	1.000145	1518.717377	0.027808	0.030668
RS	38	0.975585	0.976433	1549.446520	0.028371	0.031282
RS	39	1.044968	0.976433	1535.405325	0.028114	0.030967
RS	40	1.118827	0.984474	1502.594839	0.027513	0.030283
RS	41	1.197450	0.984474	1475.841096	0.027023	0.029687
RS	42	1.281144	1.012630	1403.698221	0.025702	0.028212
RS	43	1.370238	1.012630	1367.546882	0.025040	0.027431
RS	44	1.465079	1.050131	1279.663003	0.023431	0.025658
RS	45	1.566037	1.050131	1236.607010	0.022642	0.024762
RS	46	1.673508	1.087371	1148.994916	0.021038	0.023017
RS	47	1.787912	1.087371	1100.339878	0.020147	0.022041
RS	48	1.909696	1.117184	1020.236540	0.018681	0.020465
RS	49	2.039336	1.117184	966.522546	0.017697	0.019414
RS	50	2.177338	1.136449	894.340676	0.016376	0.018007
RS	51	2.324242	1.136449	836.108994	0.015309	0.016877
RS	52	2.480623	1.146111	769.071811	0.014082	0.015571
RS	53	2.647091	1.146111	707.559575	0.012956	0.014372
RS	54	2.824298	1.148687	643.533873	0.011783	0.013117
RS	55	3.012936	1.148687	580.880571	0.010636	0.011883
RS	56	3.213743	1.148687	518.771807	0.009499	0.010652
RS	57	3.427502	1.148687	458.079628	0.008388	0.009442
RS	58	3.655051	1.223627	377.508275	0.006912	0.007828
RS	59	3.897279	1.223627	329.490604	0.006033	0.006855
RS	60	4.155131	1.223627	283.915055	0.005199	0.005926
RS	61	4.429617	1.223627	241.325001	0.004419	0.005053
RS	62	4.721810	1.223627	202.162715	0.003702	0.004245
RS	63	5.032850	1.223627	719.646188	0.013177	0.015257
PA	4+25*2+4+6 0.173161416 0.048896981 5.032850463 0.232267281 0.296346755 0.374849469 0.496111745 0.746594889 1.166763771 1.694279418 2.273714888 2.870103170 3.290173485 3.253854195 2.801040516 2.233083567 1.757061879 1.420013174 1.200993868 1.069135909 1.000145422 0.976433205 0.984473859 1.012630232 1.050131081 1.087371089 1.117184366 1.136448562 1.146111425 1.148687295 1.223627299
//
IT	4471
RD	21
LK	-447327.651337
QD	-135.382756 -> -128.917018
RI	0.0331076135
TR	0.171964	0.049171
MT	5.057924
MM	C_pi: 1.053244, n_recomb: 55344.027645
RS	0	0.000000	0.233741	1470.421907	0.026569	0.004565
RS	1	0.006459	0.233741	1521.628870	0.027494	0.016871
RS	2	0.013335	0.233741	1571.738114	0.028399	0.023394
RS	3	0.020655	0.233741	1620.335494	0.029278	0.025485
RS	4	0.028448	0.299578	1305.687214	0.023592	0.019867
RS	5	0.036745	0.299578	1351.135345	0.024413	0.020209
RS	6	0.045577	0.377760	1110.350469	0.020063	0.016743
RS	7	0.054980	0.377760	1152.359976	0.020822	0.017771
RS	8	0.064990	0.495722	912.917719	0.016495	0.014314
RS	9	0.075646	0.495722	950.811720	0.017180	0.015270
RS	10	0.086991	0.743005	662.436580	0.011969	0.010809
RS	11	0.099069	0.743005	693.701049	0.012534	0.011474
RS	12	0.111927	1.161914	465.580495	0.008412	0.007773
RS	13	0.125615	1.161914	489.830809	0.008851	0.008249
RS	14	0.140187	1.691466	354.472592	0.006405	0.006056
RS	15	0.155701	1.691466	373.958569	0.006757	0.006484
RS	16	0.172216	2.280326	292.858678	0.005292	0.005177
RS	17	0.189799	2.280326	309.440048	0.005591	0.005536
RS	18	0.208517	2.899243	257.277052	0.004649	0.004666
RS	19	0.228444	2.899243	272.094857	0.004916	0.004937
RS	20	0.249657	3.348454	249.184769	0.004502	0.004537
RS	21	0.272242	3.348454	263.588968	0.004763	0.004775
RS	22	0.296285	3.324605	280.702231	0.005072	0.005091
RS	23	0.321880	3.324605	296.658270	0.005360	0.005389
RS	24	0.349129	2.860268	363.988961	0.006577	0.006651
RS	25	0.378138	2.860268	383.743006	0.006934	0.007084
RS	26	0.409021	2.272618	508.107348	0.009181	0.009468
RS	27	0.441898	2.272618	533.348182	0.009637	0.010074
RS	28	0.476899	1.780880	712.166975	0.012868	0.013573
RS	29	0.514161	1.780880	742.660368	0.013419	0.014324
RS	30	0.553829	1.434065	957.733282	0.017305	0.018595
RS	31	0.596060	1.434065	990.114112	0.017890	0.019388
RS	32	0.641018	1.209573	1207.541609	0.021819	0.023743
RS	33	0.688880	1.209573	1235.568605	0.022325	0.024422
RS	34	0.739833	1.074886	1415.069499	0.025569	0.028030
RS	35	0.794077	1.074886	1431.949281	0.025874	0.028439
RS	36	0.851825	1.004724	1542.094441	0.027864	0.030650
RS	37	0.913303	1.004724	1543.591171	0.027891	0.030699
RS	38	0.978751	0.980970	1574.907559	0.028457	0.031316
RS	39	1.048427	0.980970	1560.825663	0.028202	0.031007
RS	40	1.122604	0.989783	1526.563159	0.027583	0.030306
RS	41	1.201571	0.989783	1499.646576	0.027097	0.029719
RS	42	1.285639	1.019257	1425.028365	0.025749	0.028218
RS	43	1.375136	1.019257	1388.711517	0.025092	0.027448
RS	44	1.470414	1.058313	1298.296852	0.023459	0.025652
RS	45	1.571846	1.058313	1255.119712	0.022679	0.024770
RS	46	1.679830	1.097015	1165.492975	0.021059	0.023011
RS	47	1.794788	1.097015	1116.735170	0.020178	0.022048
RS	48	1.917171	1.127924	1035.286474	0.018706	0.020470
RS	49	2.047459	1.127924	981.418766	0.017733	0.019431
RS	50	2.186163	1.147809	908.412971	0.016414	0.018029
RS	51	2.333824	1.147809	849.899456	0.015357	0.016910
RS	52	2.491024	1.157691	782.286604	0.014135	0.015612
RS	53	2.658376	1.157691	720.309623	0.013015	0.014422
RS	54	2.836538	1.160208	655.736091	0.011848	0.013174
RS	55	3.026208	1.160208	592.416719	0.010704	0.011945
RS	56	3.228127	1.160208	529.561046	0.009569	0.010717
RS	57	3.443089	1.160208	468.055048	0.008457	0.009508
RS	58	3.671935	1.238640	385.332218	0.006962	0.007873
RS	59	3.915562	1.238640	336.802578	0.006086	0.006905
RS	60	4.174925	1.238640	290.653091	0.005252	0.005978
RS	61	4.451040	1.238640	247.442950	0.004471	0.005105
RS	62	4.744989	1.238640	207.631721	0.003752	0.004295
RS	63	5.057924	1.238640	744.606106	0.013454	0.015550
PA	4+25*2+4+6 0.171963844 0.049170523 5.057924097 0.233741191 0.299577648 0.377760106 0.495722359 0.743004943 1.161914013 1.691466326 2.280326289 2.899242801 3.348454127 3.324605266 2.860268145 2.272618101 1.780879778 1.434064666 1.209572878 1.074886495 1.004723725 0.980970007 0.989783155 1.019256938 1.058313073 1.097015170 1.127923634 1.147808702 1.157690847 1.160208253 1.238640080
//
IT	4605
RD	22
LK	-447314.858138
QD	-132.271281 -> -126.120882
RI	0.0327001481
TR	0.170815	0.049441
MT	5.081917
MM	C_pi: 1.061414, n_recomb: 56061.265687
RS	0	0.000000	0.235076	1482.411716	0.026443	0.004557
RS	1	0.006467	0.235076	1534.344929	0.027369	0.016855
RS	2	0.013352	0.235076	1585.201417	0.028276	0.023368
RS	3	0.020682	0.235076	1634.564034	0.029157	0.025475
RS	4	0.028486	0.302735	1311.214421	0.023389	0.019780
RS	5	0.036795	0.302735	1357.302016	0.024211	0.020109
RS	6	0.045641	0.380792	1118.517389	0.019952	0.016699
RS	7	0.055060	0.380792	1161.110702	0.020711	0.017713
RS	8	0.065087	0.495571	927.642662	0.016547	0.014382
RS	9	0.075763	0.495571	966.174893	0.017234	0.015336
RS	10	0.087129	0.739697	675.942289	0.012057	0.010897
RS	11	0.099230	0.739697	707.821096	0.012626	0.011567
RS	12	0.112114	1.157145	474.883583	0.008471	0.007832
RS	13	0.125831	1.157145	499.618502	0.008912	0.008313
RS	14	0.140435	1.688163	360.782538	0.006436	0.006089
RS	15	0.155984	1.688163	380.629279	0.006790	0.006520
RS	16	0.172537	2.285550	296.837096	0.005295	0.005184
RS	17	0.190162	2.285550	313.667572	0.005595	0.005544
RS	18	0.208926	2.926128	259.013526	0.004620	0.004641
RS	19	0.228904	2.926128	273.965518	0.004887	0.004912
RS	20	0.250173	3.404369	249.102420	0.004443	0.004482
RS	21	0.272818	3.404369	263.547710	0.004701	0.004719
RS	22	0.296927	3.393610	279.597469	0.004987	0.005012
RS	23	0.322596	3.393610	295.555202	0.005272	0.005305
RS	24	0.349924	2.918370	362.878849	0.006473	0.006550
RS	25	0.379020	2.918370	382.671069	0.006826	0.006976
RS	26	0.409997	2.311439	508.435269	0.009069	0.009353
RS	27	0.442977	2.311439	533.844508	0.009523	0.009950
RS	28	0.478090	1.804278	715.810395	0.012768	0.013460
RS	29	0.515474	1.804278	746.677126	0.013319	0.014203
RS	30	0.555276	1.447902	966.512425	0.017240	0.018504
RS	31	0.597651	1.447902	999.458998	0.017828	0.019293
RS	32	0.642766	1.218058	1222.428532	0.021805	0.023691
RS	33	0.690800	1.218058	1251.079099	0.022316	0.024370
RS	34	0.741939	1.080598	1435.538897	0.025607	0.028021
RS	35	0.796385	1.080598	1452.904458	0.025916	0.028433
RS	36	0.854353	1.009271	1566.119241	0.027936	0.030672
RS	37	0.916068	1.009271	1567.837512	0.027967	0.030725
RS	38	0.981775	0.985450	1599.783371	0.028536	0.031346
RS	39	1.051731	0.985450	1585.680241	0.028285	0.031044
RS	40	1.126211	0.994991	1550.036171	0.027649	0.030326
RS	41	1.205508	0.994991	1522.977472	0.027166	0.029747
RS	42	1.289932	1.025725	1445.963261	0.025793	0.028223
RS	43	1.379816	1.025725	1409.498909	0.025142	0.027464
RS	44	1.475513	1.066275	1316.627472	0.023486	0.025647
RS	45	1.577398	1.066275	1273.342310	0.022713	0.024777
RS	46	1.685871	1.106382	1181.759763	0.021080	0.023006
RS	47	1.801360	1.106382	1132.907633	0.020208	0.022057
RS	48	1.924317	1.138336	1050.157083	0.018732	0.020475
RS	49	2.055225	1.138336	996.140906	0.017769	0.019450
RS	50	2.194598	1.158801	922.343521	0.016452	0.018052
RS	51	2.342985	1.158801	863.551829	0.015404	0.016944
RS	52	2.500968	1.168873	795.385768	0.014188	0.015654
RS	53	2.669167	1.168873	732.947770	0.013074	0.014472
RS	54	2.848243	1.171306	667.846115	0.011913	0.013230
RS	55	3.038899	1.171306	603.864554	0.010772	0.012006
RS	56	3.241885	1.171306	540.267563	0.009637	0.010781
RS	57	3.457997	1.171306	477.954739	0.008526	0.009573
RS	58	3.688085	1.253145	393.091830	0.007012	0.007918
RS	59	3.933053	1.253145	344.054958	0.006137	0.006953
RS	60	4.193861	1.253145	297.337928	0.005304	0.006028
RS	61	4.471536	1.253145	253.515228	0.004522	0.005155
RS	62	4.767168	1.253145	213.063171	0.003801	0.004345
RS	63	5.081917	1.253145	769.521761	0.013726	0.015839
PA	4+25*2+4+6 0.170815237 0.049440930 5.081916745 0.235076217 0.302734770 0.380791875 0.495570604 0.739697269 1.157144804 1.688162681 2.285549891 2.926127631 3.404369417 3.393610001 2.918369524 2.311439450 1.804278350 1.447902352 1.218058308 1.080598306 1.009271243 0.985450241 0.994990821 1.025724887 1.066274825 1.106381755 1.138336137 1.158801033 1.168872767 1.171306055 1.253144540
//
IT	3608
RD	23
LK	-447302.687035
QD	-129.303963 -> -123.448705
RI	0.0323252290
TR	0.169713	0.049708
MT	5.104872
MM	C_pi: 1.069340, n_recomb: 56766.527647
RS	0	0.000000	0.236293	1494.647069	0.026330	0.004549
RS	1	0.006474	0.236293	1547.293237	0.027257	0.016842
RS	2	0.013368	0.236293	1598.881078	0.028166	0.023348
RS	3	0.020707	0.236293	1648.990303	0.029049	0.025472
RS	4	0.028522	0.305804	1316.618068	0.023194	0.019695
RS	5	0.036843	0.305804	1363.324507	0.024016	0.020013
RS	6	0.045703	0.383919	1125.940303	0.019835	0.016649
RS	7	0.055136	0.383919	1169.095608	0.020595	0.017649
RS	8	0.065180	0.495624	941.723649	0.016589	0.014443
RS	9	0.075874	0.495624	980.875632	0.017279	0.015395
RS	10	0.087260	0.736648	689.144674	0.012140	0.010982
RS	11	0.099384	0.736648	721.624777	0.012712	0.011655
RS	12	0.112293	1.152472	484.095894	0.008528	0.007890
RS	13	0.126037	1.152472	509.309707	0.008972	0.008375
RS	14	0.140671	1.684453	367.107519	0.006467	0.006122
RS	15	0.156253	1.684453	387.314396	0.006823	0.006556
RS	16	0.172844	2.289517	300.879554	0.005300	0.005192
RS	17	0.190508	2.289517	317.961174	0.005601	0.005555
RS	18	0.209316	2.950919	260.829010	0.004595	0.004619
RS	19	0.229342	2.950919	275.917858	0.004861	0.004891
RS	20	0.250665	3.458058	249.109779	0.004388	0.004431
RS	21	0.273368	3.458058	263.598665	0.004644	0.004666
RS	22	0.297540	3.460953	278.585870	0.004908	0.004937
RS	23	0.323278	3.460953	294.546651	0.005189	0.005225
RS	24	0.350682	2.975380	361.831490	0.006374	0.006454
RS	25	0.379861	2.975380	381.659830	0.006723	0.006873
RS	26	0.410928	2.349566	508.739594	0.008962	0.009243
RS	27	0.444007	2.349566	534.309545	0.009412	0.009832
RS	28	0.479227	1.827270	719.286766	0.012671	0.013350
RS	29	0.516728	1.827270	750.513896	0.013221	0.014086
RS	30	0.556656	1.461528	974.950648	0.017175	0.018414
RS	31	0.599170	1.461528	1008.449204	0.017765	0.019199
RS	32	0.644436	1.226443	1236.819363	0.021788	0.023637
RS	33	0.692633	1.226443	1266.085455	0.022303	0.024316
RS	34	0.743950	1.086261	1455.416528	0.025639	0.028008
RS	35	0.798589	1.086261	1473.269979	0.025953	0.028423
RS	36	0.856766	1.013778	1589.536068	0.028001	0.030689
RS	37	0.918710	1.013778	1591.487810	0.028036	0.030746
RS	38	0.984663	0.989867	1624.100468	0.028610	0.031372
RS	39	1.054887	0.989867	1609.993911	0.028362	0.031076
RS	40	1.129658	1.000093	1573.035597	0.027711	0.030345
RS	41	1.209269	1.000093	1545.853722	0.027232	0.029774
RS	42	1.294034	1.032035	1466.517639	0.025834	0.028228
RS	43	1.384287	1.032035	1429.922303	0.025190	0.027479
RS	44	1.480384	1.074021	1334.663011	0.023511	0.025642
RS	45	1.582702	1.074021	1291.282013	0.022747	0.024784
RS	46	1.691644	1.115478	1197.800895	0.021100	0.023001
RS	47	1.807640	1.115478	1148.862167	0.020238	0.022065
RS	48	1.931145	1.148431	1064.851556	0.018758	0.020482
RS	49	2.062647	1.148431	1010.691716	0.017804	0.019469
RS	50	2.202662	1.169439	936.131845	0.016491	0.018075
RS	51	2.351742	1.169439	877.065766	0.015450	0.016978
RS	52	2.510474	1.179672	808.368176	0.014240	0.015695
RS	53	2.679483	1.179672	745.473152	0.013132	0.014521
RS	54	2.859434	1.181998	679.862322	0.011976	0.013286
RS	55	3.051035	1.181998	615.222842	0.010838	0.012066
RS	56	3.255041	1.181998	550.890412	0.009704	0.010844
RS	57	3.472255	1.181998	487.777950	0.008593	0.009637
RS	58	3.703532	1.267161	400.786755	0.007060	0.007962
RS	59	3.949782	1.267161	351.247557	0.006188	0.007001
RS	60	4.211975	1.267161	303.969432	0.005355	0.006078
RS	61	4.491143	1.267161	259.541659	0.004572	0.005205
RS	62	4.788386	1.267161	218.456796	0.003848	0.004393
RS	63	5.104872	1.267161	794.386827	0.013994	0.016123
PA	4+25*2+4+6 0.169713041 0.049708261 5.104872161 0.236292707 0.305804339 0.383919335 0.495624364 0.736648400 1.152472419 1.684453238 2.289516891 2.950919080 3.458057805 3.460952985 2.975380061 2.349566068 1.827270262 1.461528356 1.226442960 1.086260988 1.013777743 0.989867294 1.000093041 1.032034569 1.074021409 1.115477749 1.148430742 1.169438838 1.179672491 1.181998475 1.267160801
//
IT	3877
RD	24
LK	-447291.098630
QD	-126.470570 -> -120.892060
RI	0.0319789190
TR	0.168653	0.049972
MT	5.126916
MM	C_pi: 1.077041, n_recomb: 57459.964163
RS	0	0.000000	0.237407	1507.053241	0.026228	0.004543
RS	1	0.006481	0.237407	1560.399781	0.027156	0.016831
RS	2	0.013383	0.237407	1612.704210	0.028067	0.023333
RS	3	0.020732	0.237407	1663.542975	0.028951	0.025475
RS	4	0.028557	0.308774	1321.977889	0.023007	0.019613
RS	5	0.036889	0.308774	1369.284457	0.023830	0.019922
RS	6	0.045761	0.387120	1132.708228	0.019713	0.016594
RS	7	0.055209	0.387120	1176.404869	0.020473	0.017582
RS	8	0.065268	0.495861	955.195122	0.016624	0.014497
RS	9	0.075980	0.495861	994.949282	0.017316	0.015447
RS	10	0.087386	0.733835	702.052880	0.012218	0.011063
RS	11	0.099531	0.733835	735.121741	0.012794	0.011740
RS	12	0.112464	1.147909	493.212462	0.008584	0.007946
RS	13	0.126234	1.147909	518.899372	0.009031	0.008436
RS	14	0.140898	1.680417	373.437706	0.006499	0.006156
RS	15	0.156511	1.680417	394.003730	0.006857	0.006594
RS	16	0.173137	2.292397	304.972611	0.005308	0.005202
RS	17	0.190840	2.292397	322.306865	0.005609	0.005567
RS	18	0.209690	2.973804	262.711527	0.004572	0.004600
RS	19	0.229762	2.973804	277.939452	0.004837	0.004872
RS	20	0.251136	3.509650	249.196290	0.004337	0.004383
RS	21	0.273894	3.509650	263.730983	0.004590	0.004617
RS	22	0.298128	3.526728	277.656656	0.004832	0.004865
RS	23	0.323932	3.526728	293.621658	0.005110	0.005150
RS	24	0.351408	3.031362	360.839452	0.006280	0.006362
RS	25	0.380666	3.031362	380.701981	0.006626	0.006775
RS	26	0.411820	2.387035	509.020562	0.008859	0.009137
RS	27	0.444993	2.387035	534.744046	0.009306	0.009718
RS	28	0.480316	1.849876	722.606560	0.012576	0.013243
RS	29	0.517929	1.849876	754.181848	0.013125	0.013972
RS	30	0.557979	1.474951	983.068692	0.017109	0.018324
RS	31	0.600625	1.474951	1017.105933	0.017701	0.019105
RS	32	0.646036	1.234734	1250.735938	0.021767	0.023582
RS	33	0.694389	1.234734	1280.609447	0.022287	0.024260
RS	34	0.745877	1.091880	1474.723741	0.025665	0.027992
RS	35	0.800701	1.091880	1493.066629	0.025984	0.028410
RS	36	0.859079	1.018249	1612.363015	0.028061	0.030702
RS	37	0.921241	1.018249	1614.559275	0.028099	0.030764
RS	38	0.987432	0.994230	1647.871421	0.028679	0.031396
RS	39	1.057913	0.994230	1633.778307	0.028433	0.031106
RS	40	1.132962	1.005103	1595.568657	0.027768	0.030361
RS	41	1.212875	1.005103	1568.281727	0.027293	0.029799
RS	42	1.297967	1.038202	1486.696009	0.025874	0.028231
RS	43	1.388575	1.038202	1449.985428	0.025235	0.027493
RS	44	1.485056	1.081574	1352.402992	0.023536	0.025637
RS	45	1.587789	1.081574	1308.938032	0.022780	0.024791
RS	46	1.697182	1.124331	1213.610928	0.021121	0.022998
RS	47	1.813664	1.124331	1164.593733	0.020268	0.022074
RS	48	1.937696	1.158238	1079.363864	0.018785	0.020489
RS	49	2.069767	1.158238	1025.065812	0.017840	0.019488
RS	50	2.210399	1.179756	949.772133	0.016529	0.018099
RS	51	2.360145	1.179756	890.436215	0.015497	0.017012
RS	52	2.519597	1.190128	821.227331	0.014292	0.015736
RS	53	2.689383	1.190128	757.880324	0.013190	0.014569
RS	54	2.870174	1.192326	691.779152	0.012039	0.013342
RS	55	3.062683	1.192326	626.487080	0.010903	0.012126
RS	56	3.267669	1.192326	561.425969	0.009771	0.010906
RS	57	3.485941	1.192326	497.521774	0.008659	0.009700
RS	58	3.718360	1.280734	408.414715	0.007108	0.008006
RS	59	3.965843	1.280734	358.378683	0.006237	0.007048
RS	60	4.229366	1.280734	310.546310	0.005405	0.006126
RS	61	4.509970	1.280734	265.521203	0.004621	0.005253
RS	62	4.808760	1.280734	223.811700	0.003895	0.004440
RS	63	5.126916	1.280734	819.193559	0.014257	0.016402
PA	4+25*2+4+6 0.168652735 0.049971931 5.126916210 0.237406593 0.308773794 0.387120445 0.495860696 0.733835499 1.147908956 1.680417109 2.292396866 2.973804282 3.509649541 3.526727780 3.031361958 2.387035402 1.849875538 1.474950514 1.234733862 1.091879922 1.018249257 0.994230277 1.005103039 1.038202338 1.081574287 1.124330846 1.158238380 1.179755585 1.190127614 1.192325699 1.280734133
//
IT	4028
RD	25
LK	-447280.056556
QD	-123.762266 -> -118.443702
RI	0.0316570350
TR	0.167632	0.050232
MT	5.148076
MM	C_pi: 1.084529, n_recomb: 58142.094990
RS	0	0.000000	0.238433	1519.562456	0.026135	0.004537
RS	1	0.006488	0.238433	1573.597226	0.027065	0.016824
RS	2	0.013397	0.238433	1626.604309	0.027976	0.023321
RS	3	0.020755	0.238433	1678.156804	0.028863	0.025482
RS	4	0.028590	0.311641	1327.328471	0.022829	0.019534
RS	5	0.036933	0.311641	1375.217993	0.023653	0.019837
RS	6	0.045817	0.390384	1138.881184	0.019588	0.016535
RS	7	0.055278	0.390384	1183.099356	0.020348	0.017511
RS	8	0.065353	0.496261	968.090125	0.016650	0.014546
RS	9	0.076082	0.496261	1008.429715	0.017344	0.015493
RS	10	0.087506	0.731250	714.667592	0.012292	0.011141
RS	11	0.099672	0.731250	748.312867	0.012870	0.011821
RS	12	0.112627	1.143471	502.227959	0.008638	0.008002
RS	13	0.126423	1.143471	528.382012	0.009088	0.008495
RS	14	0.141114	1.676121	379.766280	0.006532	0.006190
RS	15	0.156758	1.676121	400.690178	0.006892	0.006631
RS	16	0.173417	2.294321	309.108040	0.005316	0.005213
RS	17	0.191157	2.294321	326.696062	0.005619	0.005580
RS	18	0.210048	2.994955	264.651279	0.004552	0.004582
RS	19	0.230164	2.994955	280.020101	0.004816	0.004854
RS	20	0.251586	3.559266	249.353421	0.004289	0.004338
RS	21	0.274398	3.559266	263.935862	0.004539	0.004570
RS	22	0.298690	3.590974	276.804735	0.004761	0.004797
RS	23	0.324558	3.590974	292.775140	0.005036	0.005078
RS	24	0.352104	3.086336	359.901244	0.006190	0.006275
RS	25	0.381437	3.086336	379.796317	0.006532	0.006681
RS	26	0.412674	2.423868	509.282044	0.008759	0.009035
RS	27	0.445937	2.423868	535.152435	0.009204	0.009608
RS	28	0.481359	1.872104	725.783402	0.012483	0.013139
RS	29	0.519079	1.872104	757.695351	0.013032	0.013861
RS	30	0.559246	1.488173	990.888776	0.017043	0.018236
RS	31	0.602020	1.488173	1025.451995	0.017637	0.019013
RS	32	0.647568	1.242925	1264.212620	0.021743	0.023525
RS	33	0.696072	1.242925	1294.685523	0.022268	0.024203
RS	34	0.747723	1.097447	1493.499470	0.025687	0.027973
RS	35	0.802725	1.097447	1512.332750	0.026011	0.028393
RS	36	0.861296	1.022678	1634.639052	0.028115	0.030712
RS	37	0.923667	1.022678	1637.089692	0.028157	0.030778
RS	38	0.990085	0.998532	1671.132938	0.028742	0.031416
RS	39	1.060812	0.998532	1657.068486	0.028500	0.031132
RS	40	1.136128	1.010017	1617.666222	0.027823	0.030376
RS	41	1.216331	1.010017	1590.290614	0.027352	0.029821
RS	42	1.301738	1.044227	1506.522927	0.025911	0.028235
RS	43	1.392686	1.044227	1469.711239	0.025278	0.027506
RS	44	1.489534	1.088935	1369.866421	0.023561	0.025633
RS	45	1.592667	1.088935	1326.328031	0.022812	0.024799
RS	46	1.702491	1.132945	1229.204176	0.021141	0.022996
RS	47	1.819441	1.132945	1180.115611	0.020297	0.022084
RS	48	1.943978	1.167767	1093.703135	0.018811	0.020497
RS	49	2.076596	1.167767	1039.271818	0.017875	0.019507
RS	50	2.217819	1.189762	963.271110	0.016568	0.018123
RS	51	2.368204	1.189762	903.669607	0.015542	0.017046
RS	52	2.528347	1.200249	833.968980	0.014344	0.015778
RS	53	2.698880	1.200249	770.174708	0.013246	0.014617
RS	54	2.880477	1.202301	703.600891	0.012101	0.013397
RS	55	3.073858	1.202301	637.661312	0.010967	0.012184
RS	56	3.279785	1.202301	571.877967	0.009836	0.010967
RS	57	3.499073	1.202301	507.189577	0.008723	0.009761
RS	58	3.732589	1.293881	415.978276	0.007155	0.008049
RS	59	3.981256	1.293881	365.450762	0.006285	0.007094
RS	60	4.246057	1.293881	317.070754	0.005453	0.006174
RS	61	4.528039	1.293881	271.455755	0.004669	0.005301
RS	62	4.828316	1.293881	229.129440	0.003941	0.004487
RS	63	5.148076	1.293881	843.944389	0.014515	0.016677
PA	4+25*2+4+6 0.167632468 0.050232096 5.148076347 0.238432875 0.311641045 0.390384056 0.496261233 0.731249590 1.143470915 1.676120617 2.294320722 2.994955474 3.559266397 3.590974486 3.086335921 2.423868433 1.872104191 1.488172765 1.242924788 1.097446701 1.022677616 0.998532133 1.010016640 1.044227138 1.088935112 1.132945132 1.167767059 1.189761545 1.200249350 1.202300825 1.293881242
//
CC
CC	Brief Description of the file format:
CC	  CC  comments
CC	  MM  useful-messages
CC	  RD  round-of-iterations
CC	  LL  \log[P(sequence)]
CC	  QD  Q-before-opt Q-after-opt
CC	  TR  \theta_0 \rho_0
CC	  RS  k t_k \lambda_k \pi_k \sum_{l\not=k}A_{kl} A_{kk}
CC	  DC  begin end best-k t_k+\Delta_k max-prob
CC
MM	Version: 0.6.5-r67
MM	pattern:4+25*2+4+6, n:63, n_free_lambdas:28
MM	n_iterations:25, skip:1, max_t:5, theta/rho:5
MM	is_decoding:0
MM	n_seqs:17, sum_L:1123718, sum_n:195643
RD	0
LK	0.000000
QD	0.000000 -> 0.000000
RI	inf
TR	0.191286	0.038257
MT	5.000000
MM	C_pi: 1.000000, n_recomb: 42183.299946
RS	0	0.000000	1.000000	265.715554	0.006299	0.000000
RS	1	0.006440	1.000000	280.989264	0.006661	0.000000
RS	2	0.013294	1.000000	297.016193	0.007041	0.000000
RS	3	0.020590	1.000000	313.816979	0.007439	0.000000
RS	4	0.028356	1.000000	331.410417	0.007856	0.000000
RS	5	0.036622	1.000000	349.813027	0.008293	0.000000
RS	6	0.045421	1.000000	369.038559	0.008748	0.000000
RS	7	0.054785	1.000000	389.097449	0.009224	0.000000
RS	8	0.064753	1.000000	409.996216	0.009719	0.000000
RS	9	0.075363	1.000000	431.736794	0.010235	0.000000
RS	10	0.086656	1.000000	454.315809	0.010770	0.000000
RS	11	0.098677	1.000000	477.723782	0.011325	0.000000
RS	12	0.111471	1.000000	501.944276	0.011899	0.000000
RS	13	0.125090	1.000000	526.952977	0.012492	0.000000
RS	14	0.139585	1.000000	552.716716	0.013103	0.000000
RS	15	0.155014	1.000000	579.192438	0.013730	0.000000
RS	16	0.171437	1.000000	606.326124	0.014374	0.000000
RS	17	0.188917	1.000000	634.051677	0.015031	0.000000
RS	18	0.207523	1.000000	662.289792	0.015700	0.000000
RS	19	0.227327	1.000000	690.946816	0.016380	0.000000
RS	20	0.248406	1.000000	719.913643	0.017066	0.000000
RS	21	0.270843	1.000000	749.064641	0.017757	0.000000
RS	22	0.294725	1.000000	778.256687	0.018449	0.000000
RS	23	0.320144	1.000000	807.328303	0.019139	0.000000
RS	24	0.347201	1.000000	836.098988	0.019821	0.000000
RS	25	0.376000	1.000000	864.368765	0.020491	0.000000
RS	26	0.406654	1.000000	891.918017	0.021144	0.000000
RS	27	0.439282	1.000000	918.507688	0.021774	0.000000
RS	28	0.474011	1.000000	943.879902	0.022376	0.000000
RS	29	0.510976	1.000000	967.759102	0.022942	0.000000
RS	30	0.550322	1.000000	989.853764	0.023466	0.000000
RS	31	0.592202	1.000000	1009.858787	0.023940	0.000000
RS	32	0.636779	1.000000	1027.458618	0.024357	0.000000
RS	33	0.684227	1.000000	1042.331192	0.024710	0.000000
RS	34	0.734730	1.000000	1054.152731	0.024990	0.000000
RS	35	0.788485	1.000000	1062.603447	0.025190	0.000000
RS	36	0.845702	1.000000	1067.374140	0.025303	0.000000
RS	37	0.906604	1.000000	1068.173676	0.025322	0.000000
RS	38	0.971428	1.000000	1064.737262	0.025241	0.000000
RS	39	1.040426	1.000000	1056.835400	0.025053	0.000000
RS	40	1.113868	1.000000	1044.283327	0.024756	0.000000
RS	41	1.192040	1.000000	1026.950689	0.024345	0.000000
RS	42	1.275245	1.000000	1004.771131	0.023819	0.000000
RS	43	1.363809	1.000000	977.751404	0.023179	0.000000
RS	44	1.458076	1.000000	945.979530	0.022425	0.000000
RS	45	1.558414	1.000000	909.631510	0.021564	0.000000
RS	46	1.665214	1.000000	868.976021	0.020600	0.000000
RS	47	1.778891	1.000000	824.376551	0.019543	0.000000
RS	48	1.899889	1.000000	776.290414	0.018403	0.000000
RS	49	2.028679	1.000000	725.264210	0.017193	0.000000
RS	50	2.165763	1.000000	671.925340	0.015929	0.000000
RS	51	2.311675	1.000000	616.969444	0.014626	0.000000
RS	52	2.466983	1.000000	561.143763	0.013303	0.000000
RS	53	2.632293	1.000000	505.226781	0.011977	0.000000
RS	54	2.808249	1.000000	450.004731	0.010668	0.000000
RS	55	2.995536	1.000000	396.245927	0.009393	0.000000
RS	56	3.194884	1.000000	344.674115	0.008171	0.000000
RS	57	3.407070	1.000000	295.942346	0.007016	0.000000
RS	58	3.632920	1.000000	250.608972	0.005941	0.000000
RS	59	3.873315	1.000000	209.117441	0.004957	0.000000
RS	60	4.129191	1.000000	171.781431	0.004072	0.000000
RS	61	4.401545	1.000000	138.776580	0.003290	0.000000
RS	62	4.691438	1.000000	110.139636	0.002611	0.000000
RS	63	5.000000	1.000000	310.903037	0.007370	0.000000
PA	4+25*2+4+6 0.191285561 0.038257112 5.000000000 1.000000000 1.000000000 1.000000000 1.000000000 1.000000000 1.000000000 1.000000000 1.000000000 1.000000000 1.000000000 1.000000000 1.000000000 1.000000000 1.000000000 1.000000000 1.000000000 1.000000000 1.000000000 1.000000000 1.000000000 1.000000000 1.000000000 1.000000000 1.000000000 1.000000000 1.000000000 1.000000000 1.000000000
//
IT	5120
RD	1
LK	-467564.498938
QD	-571.779430 -> -384.812764
RI	0.0279219381
TR	0.194786	0.039800
MT	4.877968
MM	C_pi: 0.972638, n_recomb: 42674.022082
RS	0	0.000000	0.391934	677.985331	0.015888	0.002234
RS	1	0.006399	0.391934	709.411003	0.016624	0.012174
RS	2	0.013207	0.391934	741.499789	0.017376	0.019808
RS	3	0.020451	0.391934	774.158548	0.018141	0.016778
RS	4	0.028159	0.524843	604.441465	0.014164	0.015007
RS	5	0.036360	0.524843	632.939415	0.014832	0.014446
RS	6	0.045085	0.658368	528.767013	0.012391	0.013824
RS	7	0.054369	0.658368	554.580680	0.012996	0.013065
RS	8	0.064247	0.796806	480.820329	0.011267	0.012341
RS	9	0.074758	0.796806	504.780305	0.011829	0.011723
RS	10	0.085940	0.928349	454.934774	0.010661	0.011194
RS	11	0.097838	0.928349	477.802618	0.011197	0.010682
RS	12	0.110498	1.049546	443.874381	0.010402	0.010158
RS	13	0.123968	1.049546	466.192903	0.010925	0.009668
RS	14	0.138299	1.148645	447.299282	0.010482	0.009265
RS	15	0.153548	1.148645	469.593046	0.011004	0.008962
RS	16	0.169772	1.216872	465.153644	0.010900	0.008752
RS	17	0.187035	1.216872	487.898608	0.011433	0.008637
RS	18	0.205402	1.251444	497.273587	0.011653	0.008632
RS	19	0.224945	1.251444	520.844259	0.012205	0.008764
RS	20	0.245738	1.254063	543.855776	0.012744	0.009059
RS	21	0.267861	1.254063	568.474922	0.013321	0.009535
RS	22	0.291400	1.232008	604.051291	0.014155	0.010202
RS	23	0.316446	1.232008	629.684227	0.014756	0.011059
RS	24	0.343094	1.194992	675.611885	0.015832	0.012102
RS	25	0.371448	1.194992	701.863739	0.016447	0.013317
RS	26	0.401615	1.151739	754.982294	0.017692	0.014687
RS	27	0.433713	1.151739	781.032302	0.018302	0.016186
RS	28	0.467865	1.108676	837.345945	0.019622	0.017784
RS	29	0.504203	1.108676	861.937826	0.020198	0.019439
RS	30	0.542865	1.070156	916.635867	0.021480	0.021100
RS	31	0.584002	1.070156	938.149184	0.021984	0.022708
RS	32	0.627771	1.038674	986.168733	0.023109	0.024206
RS	33	0.674341	1.038674	1002.785686	0.023499	0.025545
RS	34	0.723890	1.014955	1039.879355	0.024368	0.026686
RS	35	0.776611	1.014955	1049.805836	0.024601	0.027599
RS	36	0.832704	0.998488	1073.174233	0.025148	0.028267
RS	37	0.892388	0.998488	1074.852506	0.025188	0.028680
RS	38	0.955890	0.988149	1083.217805	0.025384	0.028840
RS	39	1.023456	0.988149	1075.496344	0.025203	0.028756
RS	40	1.095345	0.982538	1068.950289	0.025049	0.028445
RS	41	1.171835	0.982538	1051.197573	0.024633	0.027927
RS	42	1.253219	0.980231	1030.856971	0.024157	0.027226
RS	43	1.339811	0.980231	1003.029489	0.023504	0.026365
RS	44	1.431943	0.979977	970.625873	0.022745	0.025366
RS	45	1.529972	0.979977	933.313846	0.021871	0.024252
RS	46	1.634273	0.980790	890.943352	0.020878	0.023040
RS	47	1.745248	0.980790	845.398110	0.019811	0.021748
RS	48	1.863324	0.981966	795.430516	0.018640	0.020395
RS	49	1.988957	0.981966	743.556468	0.017424	0.018995
RS	50	2.122628	0.983006	688.652972	0.016138	0.017566
RS	51	2.264853	0.983006	632.927520	0.014832	0.016122
RS	52	2.416178	0.983567	575.983556	0.013497	0.014678
RS	53	2.577187	0.983567	519.286268	0.012169	0.013250
RS	54	2.748499	0.983136	463.418029	0.010859	0.011850
RS	55	2.930773	0.983136	408.724653	0.009578	0.010492
RS	56	3.124711	0.983136	356.183971	0.008347	0.009189
RS	57	3.331058	0.983136	306.457218	0.007181	0.007952
RS	58	3.550610	0.984921	259.695506	0.006086	0.006794
RS	59	3.784210	0.984921	217.354432	0.005093	0.005722
RS	60	4.032759	0.984921	179.143943	0.004198	0.004746
RS	61	4.297212	0.984921	145.257478	0.003404	0.003872
RS	62	4.578587	0.984921	115.750669	0.002712	0.003103
RS	63	4.877968	0.984921	332.626642	0.007795	0.009033
PA	4+25*2+4+6 0.194785710 0.039799764 4.877967834 0.391934395 0.524842739 0.658367634 0.796805859 0.928349495 1.049546242 1.148644924 1.216872215 1.251443863 1.254062653 1.232007980 1.194992065 1.151739120 1.108675957 1.070156097 1.038674355 1.014954567 0.998488426 0.988148689 0.982538223 0.980231285 0.979976654 0.980789661 0.981966019 0.983005524 0.983567238 0.983136177 0.984920919
//
IT	4554
RD	2
LK	-467257.036460
QD	-399.099931 -> -317.518023
RI	0.0384733469
TR	0.196325	0.041150
MT	4.800789
MM	C_pi: 0.941774, n_recomb: 42720.385068
RS	0	0.000000	0.268390	983.402069	0.023020	0.002968
RS	1	0.006373	0.268390	1020.893648	0.023897	0.013790
RS	2	0.013151	0.268390	1058.170707	0.024770	0.021455
RS	3	0.020362	0.268390	1094.999365	0.025632	0.020664
RS	4	0.028032	0.387087	787.920674	0.018444	0.015633
RS	5	0.036191	0.387087	820.243327	0.019200	0.016487
RS	6	0.044870	0.530596	624.088395	0.014609	0.013640
RS	7	0.054102	0.530596	652.175291	0.015266	0.013964
RS	8	0.063922	0.700804	516.647162	0.012094	0.011752
RS	9	0.074368	0.700804	541.303195	0.012671	0.011949
RS	10	0.085480	0.886647	448.620602	0.010501	0.010384
RS	11	0.097299	0.886647	470.808176	0.011021	0.010415
RS	12	0.109872	1.082333	404.963351	0.009479	0.009148
RS	13	0.123247	1.082333	425.433001	0.009959	0.009048
RS	14	0.137473	1.260727	383.769108	0.008983	0.008191
RS	15	0.152606	1.260727	403.329417	0.009441	0.008145
RS	16	0.168704	1.394351	383.218988	0.008970	0.007673
RS	17	0.185827	1.394351	402.653028	0.009425	0.007701
RS	18	0.204042	1.465490	402.355187	0.009418	0.007581
RS	19	0.223417	1.465490	422.369629	0.009887	0.007773
RS	20	0.244027	1.469939	441.675060	0.010339	0.008075
RS	21	0.265950	1.469939	462.860781	0.010835	0.008538
RS	22	0.289271	1.422019	500.789841	0.011723	0.009317
RS	23	0.314077	1.422019	523.474568	0.012254	0.010096
RS	24	0.340464	1.344569	577.734072	0.013524	0.011360
RS	25	0.368533	1.344569	601.811306	0.014087	0.012445
RS	26	0.398391	1.257814	668.694039	0.015653	0.014153
RS	27	0.430151	1.257814	693.478923	0.016233	0.015485
RS	28	0.463935	1.175292	767.667956	0.017970	0.017528
RS	29	0.499872	1.175292	791.827345	0.018535	0.018989
RS	30	0.538100	1.104854	866.163559	0.020275	0.021155
RS	31	0.578763	1.104854	887.789398	0.020781	0.022553
RS	32	0.622018	1.049936	954.256018	0.022337	0.024538
RS	33	0.668029	1.049936	971.133694	0.022732	0.025661
RS	34	0.716972	1.010515	1022.991912	0.023946	0.027198
RS	35	0.769034	1.010515	1032.981411	0.024180	0.027902
RS	36	0.824414	0.984633	1066.130753	0.024956	0.028835
RS	37	0.883322	0.984633	1067.507120	0.024988	0.029062
RS	38	0.945985	0.969652	1080.664717	0.025296	0.029355
RS	39	1.012641	0.969652	1072.328406	0.025101	0.029117
RS	40	1.083545	0.962781	1066.620104	0.024967	0.028837
RS	41	1.158967	0.962781	1048.158439	0.024535	0.028203
RS	42	1.239196	0.961389	1026.246476	0.024022	0.027472
RS	43	1.324537	0.961389	997.896016	0.023359	0.026534
RS	44	1.415316	0.963239	963.030363	0.022543	0.025483
RS	45	1.511881	0.963239	925.616172	0.021667	0.024324
RS	46	1.614599	0.966604	881.018236	0.020623	0.023064
RS	47	1.723863	0.966604	835.911472	0.019567	0.021756
RS	48	1.840089	0.970255	784.577999	0.018365	0.020372
RS	49	1.963723	0.970255	733.661788	0.017174	0.018976
RS	50	2.095235	0.973329	678.439939	0.015881	0.017536
RS	51	2.235127	0.973329	624.040982	0.014608	0.016107
RS	52	2.383935	0.975246	567.680920	0.013288	0.014671
RS	53	2.542225	0.975246	512.443054	0.011995	0.013260
RS	54	2.710603	0.975319	457.734217	0.010715	0.011881
RS	55	2.889710	0.975319	404.374741	0.009466	0.010536
RS	56	3.080231	0.975319	353.031737	0.008264	0.009244
RS	57	3.282893	0.975319	304.351116	0.007124	0.008017
RS	58	3.498470	0.980379	257.706367	0.006032	0.006854
RS	59	3.727785	0.980379	216.383298	0.005065	0.005790
RS	60	3.971713	0.980379	178.967653	0.004189	0.004819
RS	61	4.231185	0.980379	145.666692	0.003410	0.003946
RS	62	4.507193	0.980379	116.556633	0.002728	0.003175
RS	63	4.800789	0.980379	340.945459	0.007981	0.009419
PA	4+25*2+4+6 0.196324842 0.041149622 4.800788951 0.268389817 0.387086761 0.530596120 0.700803981 0.886646959 1.082333051 1.260727455 1.394350928 1.465489999 1.469938944 1.422018954 1.344569498 1.257813635 1.175292138 1.104854300 1.049936493 1.010514886 0.984633439 0.969652047 0.962781126 0.961389492 0.963239287 0.966604084 0.970254921 0.973328519 0.975245746 0.975319475 0.980379140
//
IT	4322
RD	3
LK	-467115.747842
QD	-335.961175 -> -288.664791
RI	0.0466302819
TR	0.196420	0.042247
MT	4.764176
MM	C_pi: 0.927183, n_recomb: 43170.925909
RS	0	0.000000	0.231906	1145.495571	0.026534	0.003296
RS	1	0.006360	0.231906	1184.525096	0.027438	0.014464
RS	2	0.013124	0.231906	1222.693487	0.028322	0.022004
RS	3	0.020319	0.231906	1259.690858	0.029179	0.022161
RS	4	0.027971	0.332095	909.219379	0.021061	0.016253
RS	5	0.036110	0.332095	943.068074	0.021845	0.017706
RS	6	0.044766	0.469775	693.193097	0.016057	0.013849
RS	7	0.053973	0.469775	722.666297	0.016740	0.014673
RS	8	0.063766	0.646562	548.352735	0.012702	0.011703
RS	9	0.074181	0.646562	573.744495	0.013290	0.012280
RS	10	0.085259	0.858388	452.714747	0.010487	0.010109
RS	11	0.097041	0.858388	474.857804	0.010999	0.010399
RS	12	0.109573	1.104322	387.485522	0.008976	0.008657
RS	13	0.122902	1.104322	407.146929	0.009431	0.008746
RS	14	0.137078	1.348162	350.590198	0.008121	0.007577
RS	15	0.152156	1.348162	368.730114	0.008541	0.007650
RS	16	0.168193	1.543978	338.654309	0.007844	0.006988
RS	17	0.185249	1.543978	356.242126	0.008252	0.007080
RS	18	0.203391	1.653246	349.874089	0.008104	0.006869
RS	19	0.222686	1.653246	367.825530	0.008520	0.007080
RS	20	0.243209	1.660223	384.799090	0.008913	0.007374
RS	21	0.265037	1.660223	403.948828	0.009357	0.007810
RS	22	0.288253	1.585634	443.474901	0.010273	0.008655
RS	23	0.312945	1.585634	464.409962	0.010757	0.009365
RS	24	0.339208	1.467800	524.486932	0.012149	0.010779
RS	25	0.367141	1.467800	547.328471	0.012678	0.011761
RS	26	0.396851	1.339915	624.281914	0.014461	0.013714
RS	27	0.428450	1.339915	648.468197	0.015021	0.014921
RS	28	0.462059	1.222503	736.235333	0.017054	0.017296
RS	29	0.497805	1.222503	760.376363	0.017613	0.018622
RS	30	0.535825	1.125832	849.946739	0.019688	0.021169
RS	31	0.576263	1.125832	871.877746	0.020196	0.022429
RS	32	0.619273	1.053144	952.578592	0.022065	0.024779
RS	33	0.665018	1.053144	969.718892	0.022462	0.025770
RS	34	0.713672	1.002904	1032.472435	0.023916	0.027590
RS	35	0.765421	1.002904	1042.372072	0.024145	0.028175
RS	36	0.820461	0.971418	1081.867168	0.025060	0.029277
RS	37	0.879001	0.971418	1082.679916	0.025079	0.029401
RS	38	0.941265	0.954562	1097.709417	0.025427	0.029753
RS	39	1.007488	0.954562	1088.434906	0.025212	0.029435
RS	40	1.077923	0.948346	1081.201477	0.025045	0.029132
RS	41	1.152838	0.948346	1061.678273	0.024592	0.028443
RS	42	1.232517	0.949165	1036.368907	0.024006	0.027646
RS	43	1.317264	0.949165	1007.120932	0.023329	0.026677
RS	44	1.407401	0.954001	968.405371	0.022432	0.025551
RS	45	1.503270	0.954001	930.479552	0.021553	0.024385
RS	46	1.605236	0.960533	882.573530	0.020444	0.023063
RS	47	1.713687	0.960533	837.440935	0.019398	0.021765
RS	48	1.829036	0.967107	783.837830	0.018157	0.020342
RS	49	1.951721	0.967107	733.348957	0.016987	0.018967
RS	50	2.082208	0.972560	676.988308	0.015682	0.017513
RS	51	2.220995	0.972560	623.325490	0.014439	0.016109
RS	52	2.368608	0.976118	566.764311	0.013128	0.014677
RS	53	2.525609	0.976118	512.360955	0.011868	0.013290
RS	54	2.692595	0.977068	458.007876	0.010609	0.011926
RS	55	2.870201	0.977068	405.375147	0.009390	0.010600
RS	56	3.059103	0.977068	354.621678	0.008214	0.009322
RS	57	3.260019	0.977068	306.389940	0.007097	0.008104
RS	58	3.473713	0.986189	259.092829	0.006002	0.006926
RS	59	3.700997	0.986189	218.311309	0.005057	0.005873
RS	60	3.942737	0.986189	181.243232	0.004198	0.004907
RS	61	4.199851	0.986189	148.116244	0.003431	0.004035
RS	62	4.473317	0.986189	119.031931	0.002757	0.003262
RS	63	4.764176	0.986189	354.602564	0.008214	0.009865
PA	4+25*2+4+6 0.196419533 0.042246630 4.764175573 0.231906165 0.332094893 0.469774528 0.646561941 0.858388140 1.104322380 1.348162215 1.543977808 1.653246401 1.660223012 1.585633533 1.467799946 1.339914963 1.222503289 1.125831839 1.053144149 1.002904290 0.971417912 0.954561630 0.948346424 0.949165098 0.954000760 0.960532711 0.967107257 0.972560344 0.976117567 0.977067668 0.986188821
//
IT	5012
RD	4
LK	-467029.281184
QD	-304.454880 -> -270.247096
RI	0.0495413735
TR	0.195511	0.043118
MT	4.758662
MM	C_pi: 0.925437, n_recomb: 43962.473859
RS	0	0.000000	0.221914	1217.474550	0.027693	0.003448
RS	1	0.006358	0.221914	1257.346491	0.028600	0.014691
RS	2	0.013120	0.221914	1296.098307	0.029482	0.022011
RS	3	0.020312	0.221914	1333.389962	0.030330	0.022464
RS	4	0.027962	0.306258	996.867338	0.022675	0.016808
RS	5	0.036098	0.306258	1031.772086	0.023469	0.018502
RS	6	0.044751	0.435805	752.496728	0.017117	0.014201
RS	7	0.053954	0.435805	783.252303	0.017816	0.015272
RS	8	0.063742	0.610909	582.774777	0.013256	0.011875
RS	9	0.074153	0.610909	609.166051	0.013857	0.012657
RS	10	0.085226	0.835529	466.260386	0.010606	0.010079
RS	11	0.097002	0.835529	488.873750	0.011120	0.010516
RS	12	0.109528	1.117288	383.740743	0.008729	0.008419
RS	13	0.122849	1.117288	403.268099	0.009173	0.008613
RS	14	0.137018	1.416707	334.442286	0.007607	0.007200
RS	15	0.152088	1.416707	351.941257	0.008005	0.007337
RS	16	0.168115	1.672209	313.843696	0.007139	0.006521
RS	17	0.185162	1.672209	330.430227	0.007516	0.006644
RS	18	0.203293	1.821553	319.315384	0.007263	0.006355
RS	19	0.222576	1.821553	336.071676	0.007645	0.006569
RS	20	0.243085	1.832922	351.291849	0.007991	0.006845
RS	21	0.264899	1.832922	369.245528	0.008399	0.007253
RS	22	0.288099	1.732494	410.147266	0.009329	0.008135
RS	23	0.312774	1.732494	430.095619	0.009783	0.008787
RS	24	0.339018	1.575587	495.086732	0.011262	0.010304
RS	25	0.366931	1.575587	517.346098	0.011768	0.011206
RS	26	0.396618	1.409332	602.990570	0.013716	0.013339
RS	27	0.428193	1.409332	627.111350	0.014265	0.014453
RS	28	0.461776	1.260894	726.858010	0.016534	0.017084
RS	29	0.497493	1.260894	751.396948	0.017092	0.018314
RS	30	0.535482	1.142116	854.579205	0.019439	0.021161
RS	31	0.575886	1.142116	877.119249	0.019952	0.022329
RS	32	0.618858	1.055332	970.494350	0.022076	0.024965
RS	33	0.664563	1.055332	988.089005	0.022476	0.025873
RS	34	0.713174	0.997156	1060.238360	0.024117	0.027909
RS	35	0.764876	0.997156	1070.132450	0.024342	0.028421
RS	36	0.819864	0.962117	1114.555354	0.025352	0.029639
RS	37	0.878349	0.962117	1114.796665	0.025358	0.029704
RS	38	0.940553	0.944744	1130.409320	0.025713	0.030075
RS	39	1.006711	0.944744	1120.116318	0.025479	0.029715
RS	40	1.077075	0.940034	1110.251140	0.025255	0.029362
RS	41	1.151914	0.940034	1089.524251	0.024783	0.028649
RS	42	1.231510	0.943580	1059.905224	0.024109	0.027771
RS	43	1.316167	0.943580	1029.550215	0.023419	0.026795
RS	44	1.406207	0.951719	986.230734	0.022433	0.025588
RS	45	1.501971	0.951719	947.499079	0.021552	0.024430
RS	46	1.603825	0.961626	895.618720	0.020372	0.023044
RS	47	1.712154	0.961626	850.064836	0.019336	0.021767
RS	48	1.827370	0.971270	793.545590	0.018051	0.020305
RS	49	1.949912	0.971270	742.983106	0.016900	0.018958
RS	50	2.080245	0.979219	684.811792	0.015577	0.017489
RS	51	2.218865	0.979219	631.293305	0.014360	0.016116
RS	52	2.366298	0.984518	573.825089	0.013053	0.014687
RS	53	2.523105	0.984518	519.605681	0.011819	0.013327
RS	54	2.689881	0.986497	464.866731	0.010574	0.011975
RS	55	2.867262	0.986497	412.300492	0.009378	0.010669
RS	56	3.055920	0.986497	361.478278	0.008222	0.009405
RS	57	3.256573	0.986497	313.050495	0.007121	0.008198
RS	58	3.469983	1.000169	264.332680	0.006013	0.006999
RS	59	3.696962	1.000169	223.551141	0.005085	0.005958
RS	60	3.938372	1.000169	186.325167	0.004238	0.004998
RS	61	4.195132	1.000169	152.908630	0.003478	0.004128
RS	62	4.468216	1.000169	123.432626	0.002808	0.003352
RS	63	4.758662	1.000169	374.592516	0.008521	0.010335
PA	4+25*2+4+6 0.195511358 0.043117881 4.758662070 0.221914354 0.306257542 0.435805034 0.610908500 0.835528919 1.117288407 1.416707470 1.672209233 1.821552936 1.832921784 1.732493611 1.575586710 1.409332478 1.260893639 1.142116297 1.055332140 0.997156001 0.962117155 0.944744059 0.940033958 0.943580219 0.951719478 0.961625541 0.971270198 0.979218908 0.984518109 0.986496829 1.000168868
//
IT	3657
RD	5
LK	-466964.484982
QD	-283.776359 -> -255.799554
RI	0.0492625528
TR	0.193973	0.043817
MT	4.774419
MM	C_pi: 0.931284, n_recomb: 44937.915599
RS	0	0.000000	0.222274	1243.005047	0.027660	0.003516
RS	1	0.006363	0.222274	1283.810067	0.028569	0.014701
RS	2	0.013132	0.222274	1323.477362	0.029451	0.021776
RS	3	0.020331	0.222274	1361.659273	0.030301	0.022237
RS	4	0.027988	0.293146	1064.681654	0.023692	0.017274
RS	5	0.036133	0.293146	1100.636787	0.024492	0.019035
RS	6	0.044795	0.414800	806.344055	0.017944	0.014580
RS	7	0.054009	0.414800	838.398226	0.018657	0.015774
RS	8	0.063810	0.585028	619.435791	0.013784	0.012134
RS	9	0.074234	0.585028	647.004389	0.014398	0.013041
RS	10	0.085321	0.815309	485.740542	0.010809	0.010166
RS	11	0.097114	0.815309	509.132934	0.011330	0.010699
RS	12	0.109657	1.123345	387.823457	0.008630	0.008313
RS	13	0.122998	1.123345	407.601180	0.009070	0.008576
RS	14	0.137189	1.470761	327.465229	0.007287	0.006954
RS	15	0.152282	1.470761	344.752064	0.007672	0.007131
RS	16	0.168336	1.783771	299.371209	0.006662	0.006180
RS	17	0.185411	1.783771	315.413291	0.007019	0.006323
RS	18	0.203573	1.975188	300.086005	0.006678	0.005961
RS	19	0.222891	1.975188	316.114540	0.007034	0.006174
RS	20	0.243438	1.993307	329.786091	0.007339	0.006426
RS	21	0.265293	1.993307	346.996628	0.007722	0.006809
RS	22	0.288538	1.868449	389.074041	0.008658	0.007710
RS	23	0.313262	1.868449	408.447696	0.009089	0.008314
RS	24	0.339560	1.674016	477.775343	0.010632	0.009902
RS	25	0.367531	1.674016	499.806220	0.011122	0.010741
RS	26	0.397282	1.471763	593.307263	0.013203	0.013010
RS	27	0.428927	1.471763	617.655114	0.013745	0.014054
RS	28	0.462585	1.295204	728.453058	0.016210	0.016888
RS	29	0.498385	1.295204	753.628679	0.016770	0.018047
RS	30	0.536462	1.157166	869.528990	0.019350	0.021137
RS	31	0.576963	1.157166	892.869320	0.019869	0.022243
RS	32	0.620042	1.058635	998.098109	0.022211	0.025113
RS	33	0.665861	1.058635	1016.291273	0.022615	0.025967
RS	34	0.714596	0.994229	1097.068866	0.024413	0.028175
RS	35	0.766433	0.994229	1107.056018	0.024635	0.028643
RS	36	0.821568	0.956757	1155.682972	0.025717	0.029944
RS	37	0.880211	0.956757	1155.414695	0.025711	0.029975
RS	38	0.942587	0.939531	1170.962644	0.026057	0.030345
RS	39	1.008931	0.939531	1159.687135	0.025806	0.029961
RS	40	1.079498	0.936683	1146.654353	0.025516	0.029549
RS	41	1.154554	0.936683	1124.736646	0.025029	0.028827
RS	42	1.234387	0.943132	1090.393516	0.024264	0.027864
RS	43	1.319300	0.943132	1058.910903	0.023564	0.026893
RS	44	1.409617	0.954654	1010.670756	0.022490	0.025604
RS	45	1.505681	0.954654	971.059990	0.021609	0.024462
RS	46	1.607857	0.967970	914.934403	0.020360	0.023014
RS	47	1.716536	0.967970	868.815574	0.019334	0.021763
RS	48	1.832130	0.980704	809.104655	0.018005	0.020264
RS	49	1.955081	0.980704	758.247260	0.016873	0.018948
RS	50	2.085855	0.991165	697.954004	0.015532	0.017465
RS	51	2.224951	0.991165	644.287893	0.014337	0.016123
RS	52	2.372898	0.998224	585.559638	0.013030	0.014697
RS	53	2.530259	0.998224	531.181228	0.011820	0.013365
RS	54	2.697635	1.001280	475.665668	0.010585	0.012024
RS	55	2.875661	1.001280	422.801578	0.009409	0.010738
RS	56	3.065016	1.001280	371.542659	0.008268	0.009489
RS	57	3.266420	1.001280	322.553734	0.007178	0.008292
RS	58	3.480640	1.019817	271.943694	0.006052	0.007070
RS	59	3.708493	1.019817	230.852454	0.005137	0.006040
RS	60	3.950844	1.019817	193.176723	0.004299	0.005088
RS	61	4.208618	1.019817	159.199919	0.003543	0.004219
RS	62	4.482795	1.019817	129.085158	0.002873	0.003442
RS	63	4.774419	1.019817	399.039933	0.008880	0.010812
PA	4+25*2+4+6 0.193973146 0.043817257 4.774418748 0.222274344 0.293146376 0.414799590 0.585028481 0.815308752 1.123344875 1.470761380 1.783771074 1.975188097 1.993306985 1.868449393 1.674015802 1.471763330 1.295204054 1.157165869 1.058634783 0.994228940 0.956756849 0.939530999 0.936682892 0.943132084 0.954653847 0.967969769 0.980704313 0.991164793 0.998224312 1.001279567 1.019816863
//
IT	4444
RD	6
LK	-466910.487488
QD	-267.834570 -> -243.530991
RI	0.0475429078
TR	0.192077	0.044396
MT	4.803646
MM	C_pi: 0.941282, n_recomb: 45997.623496
RS	0	0.000000	0.227155	1246.708618	0.027104	0.003542
RS	1	0.006374	0.227155	1288.516675	0.028013	0.014608
RS	2	0.013153	0.227155	1329.284687	0.028899	0.021447
RS	3	0.020365	0.227155	1368.667793	0.029755	0.021807
RS	4	0.028037	0.286519	1119.059535	0.024329	0.017644
RS	5	0.036197	0.286519	1156.129076	0.025135	0.019389
RS	6	0.044878	0.401104	855.535644	0.018600	0.014933
RS	7	0.054112	0.401104	888.890321	0.019325	0.016188
RS	8	0.063934	0.565221	656.872949	0.014281	0.012420
RS	9	0.074382	0.565221	685.702246	0.014907	0.013409
RS	10	0.085497	0.796959	508.589872	0.011057	0.010312
RS	11	0.097319	0.796959	532.931294	0.011586	0.010916
RS	12	0.109896	1.124519	396.357522	0.008617	0.008282
RS	13	0.123274	1.124519	416.603158	0.009057	0.008596
RS	14	0.137504	1.513771	325.599376	0.007079	0.006786
RS	15	0.152641	1.513771	342.914803	0.007455	0.006992
RS	16	0.168744	1.882182	290.597270	0.006318	0.005921
RS	17	0.185872	1.882182	306.349274	0.006660	0.006075
RS	18	0.204092	2.117444	287.071914	0.006241	0.005647
RS	19	0.223474	2.117444	302.631750	0.006579	0.005857
RS	20	0.244091	2.144700	314.820460	0.006844	0.006081
RS	21	0.266021	2.144700	331.536431	0.007208	0.006442
RS	22	0.289350	1.996945	374.572658	0.008143	0.007350
RS	23	0.314165	1.996945	393.592093	0.008557	0.007916
RS	24	0.340562	1.766400	466.763354	0.010148	0.009552
RS	25	0.368642	1.766400	488.747177	0.010625	0.010341
RS	26	0.398511	1.530020	589.420938	0.012814	0.012715
RS	27	0.430284	1.530020	614.139658	0.013352	0.013704
RS	28	0.464081	1.327486	735.237220	0.015984	0.016702
RS	29	0.500033	1.327486	761.166644	0.016548	0.017809
RS	30	0.538277	1.172160	889.092177	0.019329	0.021103
RS	31	0.578958	1.172160	913.334307	0.019856	0.022164
RS	32	0.622231	1.063415	1029.828085	0.022389	0.025230
RS	33	0.668263	1.063415	1048.710358	0.022799	0.026050
RS	34	0.717229	0.993820	1137.614931	0.024732	0.028400
RS	35	0.769315	0.993820	1147.777536	0.024953	0.028841
RS	36	0.824721	0.954533	1200.183768	0.026092	0.030205
RS	37	0.883659	0.954533	1199.485690	0.026077	0.030216
RS	38	0.946353	0.937771	1214.624632	0.026406	0.030573
RS	39	1.013043	0.937771	1202.449610	0.026142	0.030179
RS	40	1.083983	0.936904	1186.008401	0.025784	0.029704
RS	41	1.159445	0.936904	1162.983751	0.025284	0.028981
RS	42	1.239716	0.946269	1123.776535	0.024431	0.027935
RS	43	1.325103	0.946269	1091.238018	0.023724	0.026974
RS	44	1.415933	0.961141	1038.005902	0.022567	0.025607
RS	45	1.512552	0.961141	997.556944	0.021687	0.024486
RS	46	1.615328	0.977821	937.142861	0.020374	0.022979
RS	47	1.724656	0.977821	890.452591	0.019359	0.021756
RS	48	1.840951	0.993603	827.492677	0.017990	0.020222
RS	49	1.964658	0.993603	776.278922	0.016877	0.018938
RS	50	2.096250	1.006539	713.769402	0.015518	0.017442
RS	51	2.236229	1.006539	659.842563	0.014345	0.016131
RS	52	2.385130	1.015335	599.717000	0.013038	0.014708
RS	53	2.543521	1.015335	545.027531	0.011849	0.013403
RS	54	2.712007	1.019459	488.564526	0.010622	0.012072
RS	55	2.891231	1.019459	435.228802	0.009462	0.010805
RS	56	3.081879	1.019459	383.354890	0.008334	0.009572
RS	57	3.284677	1.019459	333.625122	0.007253	0.008384
RS	58	3.500401	1.043054	280.857496	0.006106	0.007137
RS	59	3.729875	1.043054	239.302845	0.005203	0.006120
RS	60	3.973974	1.043054	201.031327	0.004370	0.005174
RS	61	4.233630	1.043054	166.357193	0.003617	0.004308
RS	62	4.509836	1.043054	135.476610	0.002945	0.003529
RS	63	4.803646	1.043054	426.420082	0.009270	0.011287
PA	4+25*2+4+6 0.192077328 0.044395532 4.803645999 0.227155281 0.286519015 0.401103789 0.565221249 0.796959220 1.124519026 1.513770844 1.882181830 2.117444075 2.144699892 1.996945203 1.766400089 1.530020442 1.327485772 1.172159931 1.063415205 0.993820041 0.954533247 0.937770794 0.936904428 0.946268884 0.961141108 0.977821159 0.993602773 1.006539259 1.015334979 1.019458731 1.043053885
//
IT	3938
RD	7
LK	-466863.125063
QD	-254.515695 -> -232.752140
RI	0.0453305907
TR	0.190007	0.044892
MT	4.840771
MM	C_pi: 0.953441, n_recomb: 47089.621001
RS	0	0.000000	0.234005	1241.281724	0.026360	0.003546
RS	1	0.006386	0.234005	1284.077053	0.027269	0.014469
RS	2	0.013180	0.234005	1325.974075	0.028159	0.021098
RS	3	0.020408	0.234005	1366.635230	0.029022	0.021327
RS	4	0.028098	0.283598	1163.409580	0.024706	0.017925
RS	5	0.036279	0.283598	1201.640984	0.025518	0.019615
RS	6	0.044982	0.392049	900.145028	0.019116	0.015241
RS	7	0.054241	0.392049	934.777558	0.019851	0.016521
RS	8	0.064091	0.549666	693.958824	0.014737	0.012705
RS	9	0.074570	0.549666	724.071167	0.015376	0.013750
RS	10	0.085719	0.780269	533.242789	0.011324	0.010487
RS	11	0.097580	0.780269	558.621799	0.011863	0.011147
RS	12	0.110198	1.122374	407.498378	0.008654	0.008296
RS	13	0.123621	1.122374	428.337797	0.009096	0.008649
RS	14	0.137902	1.548301	326.740114	0.006939	0.006670
RS	15	0.153096	1.548301	344.225391	0.007310	0.006898
RS	16	0.169259	1.969970	285.182862	0.006056	0.005715
RS	17	0.186455	1.969970	300.794245	0.006388	0.005879
RS	18	0.204748	2.250511	277.729645	0.005898	0.005389
RS	19	0.224210	2.250511	292.972723	0.006222	0.005595
RS	20	0.244915	2.289167	303.694273	0.006449	0.005791
RS	21	0.266943	2.289167	320.059188	0.006797	0.006133
RS	22	0.290377	2.119995	363.845377	0.007727	0.007039
RS	23	0.315307	2.119995	382.632232	0.008126	0.007573
RS	24	0.341830	1.854556	459.205927	0.009752	0.009243
RS	25	0.370046	1.854556	481.234191	0.010220	0.009989
RS	26	0.400065	1.585526	588.466649	0.012497	0.012446
RS	27	0.432000	1.585526	613.620276	0.013031	0.013390
RS	28	0.465976	1.358604	744.351932	0.015807	0.016525
RS	29	0.502120	1.358604	771.084564	0.016375	0.017591
RS	30	0.540573	1.187399	910.427925	0.019334	0.021058
RS	31	0.581482	1.187399	935.620656	0.019869	0.022086
RS	32	0.625004	1.069480	1062.895160	0.022572	0.025323
RS	33	0.671304	1.069480	1082.522591	0.022989	0.026119
RS	34	0.720562	0.995354	1179.188310	0.025041	0.028592
RS	35	0.772966	0.995354	1189.593043	0.025262	0.029015
RS	36	0.828716	0.954602	1245.512332	0.026450	0.030431
RS	37	0.888026	0.954602	1244.465011	0.026428	0.030430
RS	38	0.951124	0.938436	1259.025574	0.026737	0.030771
RS	39	1.018252	0.938436	1246.046780	0.026461	0.030372
RS	40	1.089667	0.939552	1226.122970	0.026038	0.029835
RS	41	1.165642	0.939552	1202.096767	0.025528	0.029116
RS	42	1.246469	0.951764	1158.033647	0.024592	0.027991
RS	43	1.332459	0.951764	1124.540507	0.023881	0.027043
RS	44	1.423940	0.969897	1066.374433	0.022646	0.025603
RS	45	1.521263	0.969897	1025.167333	0.021771	0.024504
RS	46	1.624801	0.989853	960.532575	0.020398	0.022943
RS	47	1.734952	0.989853	913.316037	0.019395	0.021747
RS	48	1.852137	1.008602	847.155046	0.017990	0.020182
RS	49	1.976806	1.008602	795.589033	0.016895	0.018929
RS	50	2.109437	1.023950	730.871187	0.015521	0.017422
RS	51	2.250537	1.023950	676.649711	0.014369	0.016141
RS	52	2.400649	1.034431	615.094744	0.013062	0.014721
RS	53	2.560348	1.034431	560.031600	0.011893	0.013442
RS	54	2.730245	1.039582	502.560350	0.010672	0.012120
RS	55	2.910993	1.039582	448.672584	0.009528	0.010872
RS	56	3.103283	1.039582	396.100531	0.008412	0.009653
RS	57	3.307854	1.039582	345.545230	0.007338	0.008475
RS	58	3.525489	1.068339	290.470458	0.006168	0.007202
RS	59	3.757023	1.068339	248.379311	0.005275	0.006196
RS	60	4.003343	1.068339	209.442961	0.004448	0.005258
RS	61	4.265394	1.068339	174.006468	0.003695	0.004395
RS	62	4.544181	1.068339	142.299006	0.003022	0.003614
RS	63	4.840771	1.068339	455.759556	0.009679	0.011757
PA	4+25*2+4+6 0.190006853 0.044892146 4.840771345 0.234004865 0.283598427 0.392048719 0.549665720 0.780268751 1.122374176 1.548301373 1.969970229 2.250511297 2.289166714 2.119994580 1.854556185 1.585526173 1.358603784 1.187398582 1.069479833 0.995353550 0.954602430 0.938436174 0.939551874 0.951764246 0.969896620 0.989852570 1.008601913 1.023949638 1.034430801 1.039581981 1.068338959
//
IT	4119
RD	8
LK	-466820.490874
QD	-242.920136 -> -223.105105
RI	0.0430722469
TR	0.187877	0.045335
MT	4.882061
MM	C_pi: 0.966629, n_recomb: 48187.758925
RS	0	0.000000	0.241556	1233.100747	0.025590	0.003540
RS	1	0.006400	0.241556	1276.829215	0.026497	0.014315
RS	2	0.013210	0.241556	1319.809847	0.027389	0.020763
RS	3	0.020456	0.241556	1361.713886	0.028259	0.020865
RS	4	0.028166	0.282979	1199.894708	0.024900	0.018128
RS	5	0.036369	0.282979	1239.307574	0.025718	0.019746
RS	6	0.045097	0.386191	940.235402	0.019512	0.015498
RS	7	0.054384	0.386191	976.107281	0.020256	0.016782
RS	8	0.064265	0.537308	729.977721	0.015149	0.012976
RS	9	0.074778	0.537308	761.360535	0.015800	0.014062
RS	10	0.085964	0.765120	558.777205	0.011596	0.010677
RS	11	0.097867	0.765120	585.235576	0.012145	0.011383
RS	12	0.110531	1.118002	420.218583	0.008720	0.008339
RS	13	0.124006	1.118002	441.726306	0.009167	0.008726
RS	14	0.138343	1.576178	329.754716	0.006843	0.006589
RS	15	0.153598	1.576178	347.496887	0.007211	0.006835
RS	16	0.169829	2.048946	281.881204	0.005850	0.005549
RS	17	0.187099	2.048946	297.444747	0.006173	0.005720
RS	18	0.205474	2.375854	270.714345	0.005618	0.005171
RS	19	0.225025	2.375854	285.735219	0.005930	0.005374
RS	20	0.245828	2.427984	294.991896	0.006122	0.005540
RS	21	0.267962	2.427984	311.093494	0.006456	0.005868
RS	22	0.291513	2.238787	355.441774	0.007376	0.006766
RS	23	0.316571	2.238787	374.065795	0.007763	0.007272
RS	24	0.343233	1.939511	453.648265	0.009414	0.008965
RS	25	0.371601	1.939511	475.765555	0.009873	0.009676
RS	26	0.401785	1.638996	589.009467	0.012223	0.012198
RS	27	0.433901	1.638996	614.620352	0.012755	0.013106
RS	28	0.468073	1.388911	754.378799	0.015655	0.016354
RS	29	0.504431	1.388911	781.927592	0.016227	0.017387
RS	30	0.543117	1.202874	932.137973	0.019344	0.021004
RS	31	0.584279	1.202874	958.300380	0.019887	0.022007
RS	32	0.628075	1.076522	1095.933618	0.022743	0.025394
RS	33	0.674674	1.076522	1116.341195	0.023166	0.026173
RS	34	0.724256	0.998301	1220.484103	0.025328	0.028754
RS	35	0.777011	0.998301	1231.185477	0.025550	0.029168
RS	36	0.833143	0.956288	1290.448631	0.026780	0.030626
RS	37	0.892867	0.956288	1289.127350	0.026752	0.030620
RS	38	0.956414	0.940752	1303.048332	0.027041	0.030942
RS	39	1.024028	0.940752	1289.359567	0.026757	0.030543
RS	40	1.095969	0.943789	1265.977110	0.026272	0.029946
RS	41	1.172515	0.943789	1241.054170	0.025755	0.029235
RS	42	1.253961	0.958742	1192.223492	0.024741	0.028036
RS	43	1.340619	0.958742	1157.878211	0.024028	0.027103
RS	44	1.432823	0.980013	1094.900294	0.022722	0.025595
RS	45	1.530929	0.980013	1053.020147	0.021852	0.024518
RS	46	1.635314	1.003132	984.283446	0.020426	0.022908
RS	47	1.746380	1.003132	936.597632	0.019436	0.021740
RS	48	1.864554	1.024748	867.327923	0.017999	0.020146
RS	49	1.990293	1.024748	815.434536	0.016922	0.018923
RS	50	2.124078	1.042425	748.559981	0.015534	0.017406
RS	51	2.266427	1.042425	694.040231	0.014403	0.016153
RS	52	2.417886	1.054524	631.070989	0.013096	0.014737
RS	53	2.579039	1.054524	575.609744	0.011945	0.013481
RS	54	2.750507	1.060644	517.120466	0.010731	0.012169
RS	55	2.932949	1.060644	462.643342	0.009601	0.010939
RS	56	3.127068	1.060644	409.335311	0.008495	0.009732
RS	57	3.333611	1.060644	357.916307	0.007428	0.008563
RS	58	3.553374	1.094597	300.450007	0.006235	0.007264
RS	59	3.787202	1.094597	257.788764	0.005350	0.006270
RS	60	4.035996	1.094597	218.157248	0.004527	0.005338
RS	61	4.300713	1.094597	181.930526	0.003775	0.004478
RS	62	4.582374	1.094597	149.370055	0.003100	0.003696
RS	63	4.882061	1.094597	486.437675	0.010095	0.012220
PA	4+25*2+4+6 0.187876770 0.045334912 4.882061494 0.241556303 0.282978802 0.386190848 0.537308180 0.765119538 1.118001676 1.576178376 2.048945561 2.375853651 2.427983642 2.238786543 1.939511164 1.638996190 1.388911344 1.202873845 1.076521977 0.998301425 0.956287999 0.940752337 0.943788735 0.958741529 0.980013083 1.003131776 1.024748474 1.042424925 1.054524039 1.060644259 1.094597395
//
IT	4688
RD	9
LK	-466781.555719
QD	-232.589564 -> -214.367090
RI	0.0409543166
TR	0.185759	0.045743
MT	4.925017
MM	C_pi: 0.980188, n_recomb: 49279.209211
RS	0	0.000000	0.249145	1225.241549	0.024863	0.003529
RS	1	0.006415	0.249145	1269.844672	0.025768	0.014163
RS	2	0.013241	0.249145	1313.843358	0.026661	0.020458
RS	3	0.020505	0.249145	1356.917637	0.027535	0.020453
RS	4	0.028236	0.283876	1230.057469	0.024961	0.018264
RS	5	0.036462	0.283876	1270.648084	0.025785	0.019806
RS	6	0.045216	0.382656	975.999048	0.019805	0.015704
RS	7	0.054531	0.382656	1013.063838	0.020558	0.016980
RS	8	0.064444	0.527450	764.529211	0.015514	0.013226
RS	9	0.074993	0.527450	797.151460	0.016176	0.014343
RS	10	0.086218	0.751385	584.654930	0.011864	0.010872
RS	11	0.098164	0.751385	612.207520	0.012423	0.011617
RS	12	0.110876	1.112083	433.948863	0.008806	0.008402
RS	13	0.124403	1.112083	456.170483	0.009257	0.008817
RS	14	0.138798	1.598652	334.015654	0.006778	0.006533
RS	15	0.154116	1.598652	352.071402	0.007144	0.006794
RS	16	0.170418	2.120313	280.002460	0.005682	0.005411
RS	17	0.187764	2.120313	295.579428	0.005998	0.005589
RS	18	0.206224	2.494396	265.276310	0.005383	0.004984
RS	19	0.225868	2.494396	280.137526	0.005685	0.005185
RS	20	0.246772	2.561906	287.927910	0.005843	0.005322
RS	21	0.269017	2.561906	303.823147	0.006165	0.005635
RS	22	0.292688	2.353999	348.571056	0.007073	0.006524
RS	23	0.317879	2.353999	367.074018	0.007449	0.007006
RS	24	0.344685	2.021806	449.324327	0.009118	0.008712
RS	25	0.373211	2.021806	471.550791	0.009569	0.009394
RS	26	0.403566	1.690797	590.310420	0.011979	0.011967
RS	27	0.435869	1.690797	616.379132	0.012508	0.012843
RS	28	0.470245	1.418549	764.603041	0.015516	0.016189
RS	29	0.506825	1.418549	792.961312	0.016091	0.017194
RS	30	0.545752	1.218488	953.536151	0.019350	0.020943
RS	31	0.587176	1.218488	980.670471	0.019900	0.021926
RS	32	0.631257	1.084254	1128.289481	0.022896	0.025447
RS	33	0.678166	1.084254	1149.499173	0.023326	0.026214
RS	34	0.728084	1.002243	1260.892364	0.025587	0.028892
RS	35	0.781204	1.002243	1271.935673	0.025811	0.029299
RS	36	0.837732	0.959080	1334.444013	0.027079	0.030796
RS	37	0.897886	0.959080	1332.916612	0.027048	0.030788
RS	38	0.961898	0.944160	1346.199803	0.027318	0.031091
RS	39	1.030017	0.944160	1331.887438	0.027027	0.030696
RS	40	1.102506	0.949024	1305.128233	0.026484	0.030043
RS	41	1.179645	0.949024	1279.404535	0.025962	0.029340
RS	42	1.261732	0.966588	1225.940224	0.024877	0.028073
RS	43	1.349085	0.966588	1190.835533	0.024165	0.027156
RS	44	1.442041	0.990863	1123.194928	0.022792	0.025586
RS	45	1.540961	0.990863	1080.718955	0.021931	0.024531
RS	46	1.646226	1.017016	1008.019698	0.020455	0.022876
RS	47	1.758243	1.017016	959.917753	0.019479	0.021734
RS	48	1.877447	1.041388	887.646321	0.018013	0.020115
RS	49	2.004297	1.041388	835.452819	0.016953	0.018920
RS	50	2.139284	1.061298	766.490460	0.015554	0.017394
RS	51	2.282930	1.061298	711.677550	0.014442	0.016168
RS	52	2.435791	1.074938	647.327465	0.013136	0.014755
RS	53	2.598458	1.074938	591.458485	0.012002	0.013523
RS	54	2.771560	1.081957	531.965372	0.010795	0.012219
RS	55	2.955766	1.081957	476.880184	0.009677	0.011005
RS	56	3.151788	1.081957	422.818834	0.008580	0.009811
RS	57	3.360385	1.081957	370.519832	0.007519	0.008649
RS	58	3.582363	1.121089	310.613953	0.006303	0.007324
RS	59	3.818581	1.121089	267.367765	0.005426	0.006342
RS	60	4.069951	1.121089	227.029684	0.004607	0.005416
RS	61	4.337447	1.121089	190.003579	0.003856	0.004558
RS	62	4.622102	1.121089	156.582077	0.003177	0.003776
RS	63	4.925017	1.121089	518.057736	0.010513	0.012675
PA	4+25*2+4+6 0.185758796 0.045743129 4.925016797 0.249144718 0.283876237 0.382655534 0.527450045 0.751384686 1.112082747 1.598651758 2.120313213 2.494396417 2.561905542 2.353998831 2.021805862 1.690797064 1.418548577 1.218488419 1.084254202 1.002242930 0.959079820 0.944160018 0.949024425 0.966587714 0.990863243 1.017016275 1.041388069 1.061297563 1.074938185 1.081956758 1.121088503
//
IT	4198
RD	10
LK	-466745.681811
QD	-223.253898 -> -206.383719
RI	0.0390390662
TR	0.183694	0.046129
MT	4.968087
MM	C_pi: 0.993748, n_recomb: 50357.890788
RS	0	0.000000	0.256422	1219.074537	0.024208	0.003518
RS	1	0.006429	0.256422	1264.503799	0.025110	0.014022
RS	2	0.013272	0.256422	1309.458945	0.026003	0.020189
RS	3	0.020554	0.256422	1353.628055	0.026880	0.020098
RS	4	0.028305	0.285806	1255.139491	0.024924	0.018345
RS	5	0.036554	0.285806	1296.887883	0.025753	0.019814
RS	6	0.045334	0.380873	1007.722707	0.020011	0.015863
RS	7	0.054677	0.380873	1045.930966	0.020770	0.017125
RS	8	0.064622	0.519585	797.430057	0.015835	0.013455
RS	9	0.075206	0.519585	831.252260	0.016507	0.014594
RS	10	0.086471	0.738912	610.575479	0.012125	0.011069
RS	11	0.098459	0.738912	639.222159	0.012694	0.011848
RS	12	0.111219	1.105120	448.339508	0.008903	0.008479
RS	13	0.124798	1.105120	471.302972	0.009359	0.008919
RS	14	0.139251	1.616717	339.139364	0.006735	0.006496
RS	15	0.154633	1.616717	357.546896	0.007100	0.006771
RS	16	0.171004	2.185093	279.123124	0.005543	0.005296
RS	17	0.188428	2.185093	294.755568	0.005853	0.005479
RS	18	0.206972	2.606823	260.966727	0.005182	0.004822
RS	19	0.226708	2.606823	275.711934	0.005475	0.005020
RS	20	0.247713	2.691438	282.037194	0.005601	0.005129
RS	21	0.270068	2.691438	297.765237	0.005913	0.005430
RS	22	0.293860	2.466064	342.776002	0.006807	0.006306
RS	23	0.319183	2.466064	361.184177	0.007172	0.006767
RS	24	0.346133	2.101826	445.798447	0.008853	0.008481
RS	25	0.374816	2.101826	468.141089	0.009296	0.009137
RS	26	0.405343	1.741166	591.975338	0.011755	0.011751
RS	27	0.437833	1.741166	618.491294	0.012282	0.012600
RS	28	0.472412	1.447570	774.676332	0.015383	0.016028
RS	29	0.509213	1.447570	803.827296	0.015962	0.017009
RS	30	0.548381	1.234146	974.301576	0.019348	0.020874
RS	31	0.590067	1.234146	1002.400700	0.019906	0.021841
RS	32	0.634434	1.092458	1159.670312	0.023029	0.025482
RS	33	0.681652	1.092458	1181.696075	0.023466	0.026241
RS	34	0.731907	1.006877	1300.153652	0.025818	0.029007
RS	35	0.785392	1.006877	1311.577397	0.026045	0.029411
RS	36	0.842316	0.962629	1377.273718	0.027350	0.030944
RS	37	0.902900	0.962629	1375.601372	0.027317	0.030936
RS	38	0.967379	0.948281	1388.292650	0.027569	0.031222
RS	39	1.036003	0.948281	1373.434646	0.027273	0.030831
RS	40	1.109040	0.954866	1343.415351	0.026677	0.030127
RS	41	1.186772	0.954866	1316.976111	0.026152	0.029435
RS	42	1.269502	0.974903	1259.030671	0.025002	0.028104
RS	43	1.357551	0.974903	1223.247596	0.024291	0.027204
RS	44	1.451261	1.002039	1151.106396	0.022859	0.025577
RS	45	1.550995	1.002039	1108.100557	0.022005	0.024544
RS	46	1.657142	1.031091	1031.581897	0.020485	0.022847
RS	47	1.770113	1.031091	983.108566	0.019522	0.021731
RS	48	1.890347	1.058098	907.945582	0.018030	0.020089
RS	49	2.018312	1.058098	855.474832	0.016988	0.018920
RS	50	2.154503	1.080138	784.496403	0.015578	0.017387
RS	51	2.299451	1.080138	729.395740	0.014484	0.016186
RS	52	2.453718	1.095239	663.703896	0.013180	0.014777
RS	53	2.617903	1.095239	607.422033	0.012062	0.013565
RS	54	2.792643	1.103081	546.948186	0.010861	0.012270
RS	55	2.978619	1.103081	491.243858	0.009755	0.011071
RS	56	3.176551	1.103081	436.420752	0.008666	0.009888
RS	57	3.387209	1.103081	383.235419	0.007610	0.008734
RS	58	3.611410	1.147334	320.863032	0.006372	0.007384
RS	59	3.850026	1.147334	277.025462	0.005501	0.006411
RS	60	4.103984	1.147334	235.978208	0.004686	0.005492
RS	61	4.374268	1.147334	198.152565	0.003935	0.004636
RS	62	4.661930	1.147334	163.871037	0.003254	0.003853
RS	63	4.968087	1.147334	550.359705	0.010929	0.013122
PA	4+25*2+4+6 0.183693542 0.046129202 4.968087021 0.256421783 0.285805697 0.380873039 0.519584894 0.738911959 1.105120140 1.616717424 2.185092833 2.606822860 2.691437923 2.466064401 2.101825780 1.741165781 1.447569558 1.234146342 1.092458159 1.006876713 0.962628661 0.948281246 0.954865684 0.974903361 1.002039058 1.031091497 1.058097734 1.080138404 1.095239051 1.103080987 1.147334012
//
IT	4458
RD	11
LK	-466712.426421
QD	-214.733211 -> -199.039109
RI	0.0373433925
TR	0.181703	0.046501
MT	5.010302
MM	C_pi: 1.007083, n_recomb: 51420.326034
RS	0	0.000000	0.263182	1215.235543	0.023633	0.003507
RS	1	0.006443	0.263182	1261.456296	0.024532	0.013895
RS	2	0.013302	0.263182	1307.318204	0.025424	0.019957
RS	3	0.020602	0.263182	1352.516278	0.026303	0.019800
RS	4	0.028373	0.288456	1276.081152	0.024817	0.018382
RS	5	0.036644	0.288456	1318.955423	0.025650	0.019782
RS	6	0.045448	0.380446	1035.723736	0.020142	0.015981
RS	7	0.054820	0.380446	1075.024523	0.020907	0.017223
RS	8	0.064796	0.513335	828.596402	0.016114	0.013662
RS	9	0.075414	0.513335	863.574932	0.016794	0.014816
RS	10	0.086716	0.727567	636.337924	0.012375	0.011264
RS	11	0.098747	0.727567	666.068901	0.012953	0.012072
RS	12	0.111553	1.097408	463.184153	0.009008	0.008565
RS	13	0.125184	1.097408	486.906695	0.009469	0.009028
RS	14	0.139693	1.631090	344.886484	0.006707	0.006473
RS	15	0.155137	1.631090	363.672410	0.007073	0.006761
RS	16	0.171576	2.243987	278.980866	0.005425	0.005198
RS	17	0.189074	2.243987	294.698991	0.005731	0.005386
RS	18	0.207700	2.713664	257.492822	0.005008	0.004680
RS	19	0.227526	2.713664	272.153442	0.005293	0.004875
RS	20	0.248629	2.816901	277.022421	0.005387	0.004956
RS	21	0.271093	2.816901	292.611305	0.005691	0.005247
RS	22	0.295003	2.575257	337.768358	0.006569	0.006108
RS	23	0.320454	2.575257	356.098627	0.006925	0.006551
RS	24	0.347545	2.179791	442.811025	0.008612	0.008268
RS	25	0.376382	2.179791	465.269480	0.009048	0.008901
RS	26	0.407076	1.790237	593.779923	0.011548	0.011547
RS	27	0.439748	1.790237	620.726386	0.012072	0.012372
RS	28	0.474526	1.475994	784.409430	0.015255	0.015870
RS	29	0.511544	1.475994	814.330335	0.015837	0.016831
RS	30	0.550948	1.249761	994.271052	0.019336	0.020799
RS	31	0.592890	1.249761	1023.321671	0.019901	0.021752
RS	32	0.637535	1.100968	1189.930106	0.023141	0.025502
RS	33	0.685056	1.100968	1212.779886	0.023586	0.026255
RS	34	0.735639	1.011987	1338.137987	0.026024	0.029103
RS	35	0.789482	1.011987	1349.975089	0.026254	0.029505
RS	36	0.846793	0.966688	1418.830928	0.027593	0.031071
RS	37	0.907798	0.966688	1417.068683	0.027559	0.031065
RS	38	0.972733	0.952856	1429.239719	0.027795	0.031337
RS	39	1.041852	0.952856	1413.906366	0.027497	0.030952
RS	40	1.115424	0.961049	1380.761756	0.026852	0.030201
RS	41	1.193738	0.961049	1353.682857	0.026326	0.029520
RS	42	1.277097	0.983422	1291.421625	0.025115	0.028131
RS	43	1.365827	0.983422	1255.030752	0.024407	0.027247
RS	44	1.460274	1.013273	1178.553220	0.022920	0.025568
RS	45	1.560806	1.013273	1135.073938	0.022074	0.024556
RS	46	1.667816	1.045087	1054.879112	0.020515	0.022822
RS	47	1.781722	1.045087	1006.071803	0.019566	0.021730
RS	48	1.902966	1.074605	928.125001	0.018050	0.020068
RS	49	2.032022	1.074605	875.395976	0.017024	0.018924
RS	50	2.169394	1.098672	802.473562	0.015606	0.017384
RS	51	2.315618	1.098672	747.090035	0.014529	0.016207
RS	52	2.471262	1.115149	680.097861	0.013226	0.014802
RS	53	2.636936	1.115149	623.400407	0.012124	0.013610
RS	54	2.813284	1.123737	561.974297	0.010929	0.012322
RS	55	3.000994	1.123737	505.644219	0.009834	0.011138
RS	56	3.200800	1.123737	450.056154	0.008752	0.009965
RS	57	3.413479	1.123737	395.984057	0.007701	0.008817
RS	58	3.639862	1.173025	331.132412	0.006440	0.007442
RS	59	3.880831	1.173025	286.702013	0.005576	0.006479
RS	60	4.137327	1.173025	244.948166	0.004764	0.005565
RS	61	4.410349	1.173025	206.328177	0.004013	0.004712
RS	62	4.700963	1.173025	171.193062	0.003329	0.003928
RS	63	5.010302	1.173025	583.151621	0.011341	0.013561
PA	4+25*2+4+6 0.181703476 0.046501212 5.010302040 0.263181681 0.288456261 0.380446245 0.513334718 0.727567294 1.097407782 1.631090288 2.243986559 2.713663775 2.816900918 2.575257158 2.179791149 1.790237443 1.475994257 1.249760663 1.100967984 1.011987070 0.966688438 0.952856360 0.961048868 0.983421641 1.013273314 1.045087169 1.074605285 1.098671968 1.115149074 1.123736877 1.173025497
//
IT	4263
RD	12
LK	-466681.460467
QD	-206.901090 -> -192.245952
RI	0.0358541265
TR	0.179799	0.046864
MT	5.051117
MM	C_pi: 1.020073, n_recomb: 52465.038074
RS	0	0.000000	0.269341	1213.827832	0.023136	0.003497
RS	1	0.006457	0.269341	1260.817460	0.024032	0.013784
RS	2	0.013330	0.269341	1307.549014	0.024922	0.019758
RS	3	0.020648	0.269341	1353.723233	0.025802	0.019555
RS	4	0.028438	0.291607	1293.698751	0.024658	0.018384
RS	5	0.036730	0.291607	1337.660216	0.025496	0.019721
RS	6	0.045559	0.381074	1060.390576	0.020211	0.016062
RS	7	0.054957	0.381074	1100.733769	0.020980	0.017283
RS	8	0.064962	0.508403	858.037058	0.016354	0.013848
RS	9	0.075613	0.508403	894.127685	0.017042	0.015013
RS	10	0.086952	0.717213	661.835396	0.012615	0.011456
RS	11	0.099023	0.717213	692.635744	0.013202	0.012290
RS	12	0.111873	1.089197	478.336534	0.009117	0.008658
RS	13	0.125553	1.089197	502.828067	0.009584	0.009141
RS	14	0.140117	1.642331	351.104352	0.006692	0.006463
RS	15	0.155620	1.642331	370.287981	0.007058	0.006761
RS	16	0.172125	2.297605	279.400369	0.005325	0.005114
RS	17	0.189695	2.297605	295.226629	0.005627	0.005306
RS	18	0.208400	2.815293	254.666596	0.004854	0.004553
RS	19	0.228313	2.815293	269.266464	0.005132	0.004747
RS	20	0.249511	2.938552	272.686866	0.005197	0.004801
RS	21	0.272078	2.938552	288.157589	0.005492	0.005083
RS	22	0.296102	2.681782	333.363429	0.006354	0.005928
RS	23	0.321677	2.681782	351.627171	0.006702	0.006355
RS	24	0.348903	2.255861	440.206768	0.008390	0.008071
RS	25	0.377888	2.255861	462.776979	0.008821	0.008683
RS	26	0.408744	1.838104	595.606727	0.011352	0.011354
RS	27	0.441592	1.838104	622.964344	0.011874	0.012157
RS	28	0.476561	1.503840	793.717440	0.015129	0.015716
RS	29	0.513788	1.503840	824.382787	0.015713	0.016659
RS	30	0.553418	1.265274	1013.384268	0.019315	0.020718
RS	31	0.595607	1.265274	1043.369627	0.019887	0.021660
RS	32	0.640521	1.109670	1219.025220	0.023235	0.025509
RS	33	0.688334	1.109670	1242.703015	0.023686	0.026257
RS	34	0.739234	1.017425	1374.815849	0.026204	0.029181
RS	35	0.793421	1.017425	1387.094879	0.026438	0.029583
RS	36	0.851107	0.971094	1459.097821	0.027811	0.031181
RS	37	0.912517	0.971094	1457.295568	0.027777	0.031178
RS	38	0.977893	0.957716	1469.031764	0.028000	0.031438
RS	39	1.047489	0.957716	1453.286780	0.027700	0.031059
RS	40	1.121579	0.967405	1417.162247	0.027012	0.030267
RS	41	1.200453	0.967405	1389.511362	0.026485	0.029596
RS	42	1.284419	0.991976	1323.102938	0.025219	0.028156
RS	43	1.373807	0.991976	1286.165911	0.024515	0.027287
RS	44	1.468967	1.024402	1205.514483	0.022977	0.025561
RS	45	1.570270	1.024402	1161.609823	0.022141	0.024569
RS	46	1.678115	1.058841	1077.876885	0.020545	0.022802
RS	47	1.792922	1.058841	1028.766563	0.019609	0.021732
RS	48	1.915143	1.090749	948.139385	0.018072	0.020051
RS	49	2.045255	1.090749	895.167056	0.017062	0.018931
RS	50	2.183768	1.116737	820.369757	0.015637	0.017386
RS	51	2.331224	1.116737	764.706784	0.014576	0.016231
RS	52	2.488201	1.134507	696.454984	0.013275	0.014830
RS	53	2.655314	1.134507	639.339824	0.012186	0.013655
RS	54	2.833216	1.143765	576.991271	0.010998	0.012376
RS	55	3.022606	1.143765	520.030893	0.009912	0.011204
RS	56	3.224223	1.143765	463.677097	0.008838	0.010041
RS	57	3.438859	1.143765	408.720582	0.007790	0.008899
RS	58	3.667352	1.197985	341.385332	0.006507	0.007500
RS	59	3.910599	1.197985	296.363044	0.005649	0.006545
RS	60	4.169552	1.197985	253.907620	0.004840	0.005637
RS	61	4.445225	1.197985	214.501002	0.004088	0.004785
RS	62	4.738697	1.197985	178.521375	0.003403	0.004001
RS	63	5.051117	1.197985	616.303241	0.011747	0.013991
PA	4+25*2+4+6 0.179798674 0.046864059 5.051117393 0.269341468 0.291607455 0.381073927 0.508403439 0.717213482 1.089197444 1.642330540 2.297605069 2.815292628 2.938552130 2.681781820 2.255861074 1.838104256 1.503839753 1.265273973 1.109670093 1.017425443 0.971094457 0.957716166 0.967404987 0.991976367 1.024402085 1.058841253 1.090748816 1.116736661 1.134507233 1.143764549 1.197984811
//
IT	4691
RD	13
LK	-466652.523452
QD	-199.661027 -> -185.934055
RI	0.0345484872
TR	0.177984	0.047221
MT	5.090184
MM	C_pi: 1.032654, n_recomb: 53491.715484
RS	0	0.000000	0.274882	1214.730847	0.022709	0.003489
RS	1	0.006469	0.274882	1262.475678	0.023601	0.013689
RS	2	0.013357	0.274882	1310.050140	0.024491	0.019590
RS	3	0.020691	0.274882	1357.159519	0.025371	0.019357
RS	4	0.028499	0.295104	1308.651372	0.024465	0.018358
RS	5	0.036812	0.295104	1353.657747	0.025306	0.019640
RS	6	0.045663	0.382541	1082.075532	0.020229	0.016111
RS	7	0.055087	0.382541	1123.412141	0.021002	0.017310
RS	8	0.065120	0.504562	885.801415	0.016560	0.014014
RS	9	0.075803	0.504562	922.960808	0.017254	0.015186
RS	10	0.087176	0.707747	686.991540	0.012843	0.011644
RS	11	0.099286	0.707747	718.843038	0.013438	0.012500
RS	12	0.112179	1.080640	493.713730	0.009230	0.008757
RS	13	0.125905	1.080640	518.979850	0.009702	0.009258
RS	14	0.140520	1.650904	357.687687	0.006687	0.006461
RS	15	0.156081	1.650904	377.283333	0.007053	0.006769
RS	16	0.172648	2.346466	280.261088	0.005239	0.005042
RS	17	0.190287	2.346466	296.212678	0.005538	0.005238
RS	18	0.209067	2.912031	252.357114	0.004718	0.004440
RS	19	0.229062	2.912031	266.914900	0.004990	0.004632
RS	20	0.250350	3.056579	268.896221	0.005027	0.004661
RS	21	0.273016	3.056579	284.265187	0.005314	0.004934
RS	22	0.297148	2.785772	329.439569	0.006159	0.005763
RS	23	0.322842	2.785772	347.644912	0.006499	0.006176
RS	24	0.350197	2.330135	437.892155	0.008186	0.007888
RS	25	0.379323	2.330135	460.568418	0.008610	0.008480
RS	26	0.410332	1.884829	597.395671	0.011168	0.011171
RS	27	0.443348	1.884829	625.144317	0.011687	0.011955
RS	28	0.478500	1.531112	802.573963	0.015004	0.015565
RS	29	0.515926	1.531112	833.957291	0.015590	0.016492
RS	30	0.555773	1.280636	1031.641697	0.019286	0.020633
RS	31	0.598198	1.280636	1062.543142	0.019864	0.021564
RS	32	0.643368	1.118475	1246.972129	0.023312	0.025505
RS	33	0.691460	1.118475	1271.479088	0.023770	0.026249
RS	34	0.742664	1.023078	1410.215429	0.026363	0.029244
RS	35	0.797179	1.023078	1422.961235	0.026602	0.029647
RS	36	0.855222	0.975725	1498.107965	0.028006	0.031276
RS	37	0.917020	0.975725	1496.310903	0.027973	0.031277
RS	38	0.982816	0.962738	1507.706184	0.028186	0.031527
RS	39	1.052869	0.962738	1491.607149	0.027885	0.031155
RS	40	1.127453	0.973815	1452.650960	0.027157	0.030325
RS	41	1.206863	0.973815	1424.488393	0.026630	0.029665
RS	42	1.291410	1.000454	1354.099583	0.025314	0.028177
RS	43	1.381427	1.000454	1316.670220	0.024614	0.027324
RS	44	1.477268	1.035316	1232.002313	0.023032	0.025555
RS	45	1.579309	1.035316	1187.713106	0.022204	0.024582
RS	46	1.687951	1.072248	1100.572188	0.020575	0.022785
RS	47	1.803622	1.072248	1051.184340	0.019651	0.021737
RS	48	1.926777	1.106424	967.975248	0.018096	0.020039
RS	49	2.057899	1.106424	914.770946	0.017101	0.018941
RS	50	2.197503	1.134230	838.163191	0.015669	0.017392
RS	51	2.346140	1.134230	782.222552	0.014623	0.016257
RS	52	2.504392	1.153212	712.750502	0.013325	0.014860
RS	53	2.672883	1.153212	655.215168	0.012249	0.013702
RS	54	2.852274	1.163065	591.973482	0.011067	0.012431
RS	55	3.043271	1.163065	534.378906	0.009990	0.011271
RS	56	3.246624	1.163065	477.259395	0.008922	0.010116
RS	57	3.463133	1.163065	421.421760	0.007878	0.008980
RS	58	3.693649	1.222098	351.603914	0.006573	0.007556
RS	59	3.939078	1.222098	305.991328	0.005720	0.006610
RS	60	4.200386	1.222098	262.839980	0.004914	0.005706
RS	61	4.478598	1.222098	222.655153	0.004162	0.004857
RS	62	4.774810	1.222098	185.840916	0.003474	0.004072
RS	63	5.090184	1.222098	649.729161	0.012146	0.014414
PA	4+25*2+4+6 0.177983842 0.047221112 5.090184244 0.274882026 0.295104266 0.382541055 0.504562447 0.707747087 1.080640307 1.650904184 2.346465901 2.912031261 3.056578922 2.785771658 2.330134515 1.884829214 1.531111993 1.280635953 1.118474849 1.023078367 0.975724996 0.962737760 0.973815137 1.000453674 1.035315548 1.072248231 1.106423878 1.134230402 1.153211992 1.163064790 1.222098078
//
IT	4178
RD	14
LK	-466625.403569
QD	-192.936073 -> -180.045333
RI	0.0334032784
TR	0.176258	0.047574
MT	5.127388
MM	C_pi: 1.044801, n_recomb: 54500.328144
RS	0	0.000000	0.279816	1217.746337	0.022344	0.003484
RS	1	0.006482	0.279816	1266.239198	0.023234	0.013608
RS	2	0.013383	0.279816	1314.637908	0.024122	0.019450
RS	3	0.020732	0.279816	1362.651205	0.025003	0.019199
RS	4	0.028558	0.298838	1321.452791	0.024247	0.018311
RS	5	0.036890	0.298838	1367.460432	0.025091	0.019545
RS	6	0.045763	0.384685	1101.107144	0.020204	0.016134
RS	7	0.055210	0.384685	1143.389697	0.020980	0.017309
RS	8	0.065270	0.501624	911.973926	0.016733	0.014161
RS	9	0.075982	0.501624	950.160728	0.017434	0.015336
RS	10	0.087389	0.699066	711.768693	0.013060	0.011827
RS	11	0.099534	0.699066	744.651615	0.013663	0.012703
RS	12	0.112467	1.071869	509.250252	0.009344	0.008859
RS	13	0.126239	1.071869	535.293366	0.009822	0.009377
RS	14	0.140902	1.657199	364.561346	0.006689	0.006467
RS	15	0.156517	1.657199	384.579860	0.007056	0.006784
RS	16	0.173143	2.391009	281.477531	0.005165	0.004980
RS	17	0.190847	2.391009	297.568044	0.005460	0.005179
RS	18	0.209698	3.004201	250.466433	0.004596	0.004339
RS	19	0.229771	3.004201	264.997045	0.004862	0.004529
RS	20	0.251146	3.171109	265.556222	0.004873	0.004533
RS	21	0.273905	3.171109	280.836843	0.005153	0.004799
RS	22	0.298140	2.887333	325.911309	0.005980	0.005611
RS	23	0.323946	2.887333	344.064419	0.006313	0.006010
RS	24	0.351424	2.402711	435.802872	0.007996	0.007716
RS	25	0.380683	2.402711	458.578789	0.008414	0.008292
RS	26	0.411839	1.930481	599.112371	0.010993	0.010997
RS	27	0.445014	1.930481	627.232049	0.011509	0.011763
RS	28	0.480339	1.557834	810.974008	0.014880	0.015418
RS	29	0.517954	1.557834	843.048797	0.015469	0.016329
RS	30	0.558007	1.295819	1049.065955	0.019249	0.020544
RS	31	0.600657	1.295819	1080.863821	0.019832	0.021466
RS	32	0.646070	1.127326	1273.805403	0.023372	0.025491
RS	33	0.694427	1.127326	1299.140567	0.023837	0.026232
RS	34	0.745918	1.028874	1444.377293	0.026502	0.029293
RS	35	0.800747	1.028874	1457.611706	0.026745	0.029698
RS	36	0.859129	0.980502	1535.905153	0.028182	0.031357
RS	37	0.921295	0.980502	1534.154431	0.028149	0.031362
RS	38	0.987491	0.967846	1545.304764	0.028354	0.031604
RS	39	1.057977	0.967846	1528.904121	0.028053	0.031240
RS	40	1.133032	0.980211	1487.262504	0.027289	0.030376
RS	41	1.212952	0.980211	1458.642645	0.026764	0.029727
RS	42	1.298051	1.008793	1384.435128	0.025402	0.028196
RS	43	1.388667	1.008793	1346.561259	0.024707	0.027358
RS	44	1.485156	1.045960	1258.026798	0.023083	0.025551
RS	45	1.587898	1.045960	1213.388761	0.022264	0.024596
RS	46	1.697300	1.085257	1122.966393	0.020605	0.022771
RS	47	1.813793	1.085257	1073.322308	0.019694	0.021743
RS	48	1.937836	1.121587	987.621167	0.018121	0.020031
RS	49	2.069920	1.121587	934.194154	0.017141	0.018953
RS	50	2.210564	1.151113	855.836879	0.015703	0.017401
RS	51	2.360325	1.151113	799.619717	0.014672	0.016285
RS	52	2.519792	1.171227	728.964873	0.013375	0.014893
RS	53	2.689595	1.171227	671.007305	0.012312	0.013750
RS	54	2.870404	1.181603	606.901938	0.011136	0.012487
RS	55	3.062932	1.181603	548.670123	0.010067	0.011337
RS	56	3.267939	1.181603	490.785717	0.009005	0.010190
RS	57	3.486234	1.181603	434.071053	0.007965	0.009060
RS	58	3.718677	1.245323	361.775322	0.006638	0.007613
RS	59	3.966187	1.245323	315.574642	0.005790	0.006674
RS	60	4.229739	1.245323	271.733488	0.004986	0.005775
RS	61	4.510373	1.245323	230.779282	0.004234	0.004927
RS	62	4.809196	1.245323	193.140778	0.003544	0.004141
RS	63	5.127388	1.245323	683.361467	0.012539	0.014828
PA	4+25*2+4+6 0.176257664 0.047573995 5.127388197 0.279816174 0.298838183 0.384684735 0.501624071 0.699065749 1.071868534 1.657198734 2.391008598 3.004201409 3.171108518 2.887332708 2.402711222 1.930480657 1.557834057 1.295819274 1.127326266 1.028873928 0.980502306 0.967845822 0.980210647 1.008792569 1.045960210 1.085256927 1.121586643 1.151112822 1.171226530 1.181603154 1.245323324
//
IT	3804
RD	15
LK	-466599.923512
QD	-186.664354 -> -174.532167
RI	0.0323960514
TR	0.174618	0.047924
MT	5.162673
MM	C_pi: 1.056507, n_recomb: 55491.127665
RS	0	0.000000	0.284182	1222.618264	0.022033	0.003480
RS	1	0.006493	0.284182	1271.855681	0.022920	0.013540
RS	2	0.013407	0.284182	1321.065307	0.023807	0.019333
RS	3	0.020771	0.284182	1369.958350	0.024688	0.019077
RS	4	0.028612	0.302720	1332.556662	0.024014	0.018248
RS	5	0.036963	0.302720	1379.522220	0.024860	0.019440
RS	6	0.045856	0.387374	1117.798948	0.020144	0.016134
RS	7	0.055326	0.387374	1160.981691	0.020922	0.017287
RS	8	0.065412	0.499449	936.626434	0.016879	0.014291
RS	9	0.076152	0.499449	975.801023	0.017585	0.015468
RS	10	0.087589	0.691074	736.152696	0.013266	0.012004
RS	11	0.099769	0.691074	770.046757	0.013877	0.012898
RS	12	0.112740	1.062979	524.898822	0.009459	0.008964
RS	13	0.126553	1.062979	551.719044	0.009942	0.009498
RS	14	0.141263	1.661518	371.673789	0.006698	0.006479
RS	15	0.156928	1.661518	392.123652	0.007066	0.006804
RS	16	0.173610	2.431620	282.985486	0.005100	0.004926
RS	17	0.191375	2.431620	299.225829	0.005392	0.005128
RS	18	0.210294	3.092032	248.925334	0.004486	0.004247
RS	19	0.230441	3.092032	263.441110	0.004747	0.004435
RS	20	0.251896	3.282275	262.593526	0.004732	0.004416
RS	21	0.274745	3.282275	277.796907	0.005006	0.004675
RS	22	0.299077	2.986530	322.717394	0.005816	0.005471
RS	23	0.324988	2.986530	340.823213	0.006142	0.005858
RS	24	0.352582	2.473662	433.895760	0.007819	0.007556
RS	25	0.381968	2.473662	456.764800	0.008231	0.008116
RS	26	0.413262	1.975089	600.746242	0.010826	0.010831
RS	27	0.446588	1.975089	629.217719	0.011339	0.011580
RS	28	0.482077	1.584006	818.936112	0.014758	0.015274
RS	29	0.519871	1.584006	851.676357	0.015348	0.016171
RS	30	0.560119	1.310802	1065.690709	0.019205	0.020452
RS	31	0.602980	1.310802	1098.364760	0.019794	0.021366
RS	32	0.648624	1.136179	1299.571515	0.023419	0.025467
RS	33	0.697231	1.136179	1325.732160	0.023891	0.026206
RS	34	0.748995	1.034757	1477.349202	0.026623	0.029330
RS	35	0.804119	1.034757	1491.091430	0.026871	0.029737
RS	36	0.862823	0.985368	1572.537673	0.028339	0.031425
RS	37	0.925338	0.985368	1570.870917	0.028309	0.031435
RS	38	0.991913	0.972987	1581.870243	0.028507	0.031672
RS	39	1.062810	0.972987	1565.216218	0.028207	0.031315
RS	40	1.138310	0.986543	1521.034898	0.027410	0.030422
RS	41	1.218713	0.986543	1492.007118	0.026887	0.029784
RS	42	1.304336	1.016953	1414.135857	0.025484	0.028214
RS	43	1.395518	1.016953	1375.860466	0.024794	0.027391
RS	44	1.492621	1.056301	1283.604189	0.023132	0.025548
RS	45	1.596029	1.056301	1238.648734	0.022322	0.024611
RS	46	1.706150	1.097842	1145.061125	0.020635	0.022760
RS	47	1.823422	1.097842	1095.179615	0.019736	0.021752
RS	48	1.948309	1.136213	1007.074298	0.018148	0.020027
RS	49	2.081304	1.136213	953.432212	0.017182	0.018969
RS	50	2.222934	1.167363	873.383395	0.015739	0.017413
RS	51	2.373760	1.167363	816.890273	0.014721	0.016316
RS	52	2.534379	1.188535	745.087611	0.013427	0.014927
RS	53	2.705428	1.188535	686.706039	0.012375	0.013800
RS	54	2.887582	1.199368	621.765168	0.011205	0.012544
RS	55	3.081563	1.199368	562.893894	0.010144	0.011404
RS	56	3.288139	1.199368	504.246080	0.009087	0.010264
RS	57	3.508129	1.199368	446.659026	0.008049	0.009138
RS	58	3.742401	1.267644	371.892941	0.006702	0.007669
RS	59	3.991885	1.267644	325.106679	0.005859	0.006736
RS	60	4.257568	1.267644	280.581940	0.005056	0.005841
RS	61	4.540502	1.267644	238.867185	0.004305	0.004995
RS	62	4.841806	1.267644	200.414741	0.003612	0.004208
RS	63	5.162673	1.267644	717.154226	0.012924	0.015236
PA	4+25*2+4+6 0.174617670 0.047923821 5.162673415 0.284182164 0.302720233 0.387373664 0.499449089 0.691073576 1.062979366 1.661518044 2.431619735 3.092031760 3.282275261 2.986530249 2.473662255 1.975089294 1.584005555 1.310801986 1.136178657 1.034757267 0.985368461 0.972986929 0.986542994 1.016952758 1.056301349 1.097842045 1.136213276 1.167363222 1.188534518 1.199368174 1.267643771
//
IT	3937
RD	16
LK	-466575.933830
QD	-180.795274 -> -169.355049
RI	0.0315065371
TR	0.173058	0.048271
MT	5.196114
MM	C_pi: 1.067788, n_recomb: 56464.536138
RS	0	0.000000	0.288028	1229.096865	0.021768	0.003479
RS	1	0.006504	0.288028	1279.077697	0.022653	0.013484
RS	2	0.013430	0.288028	1329.088701	0.023538	0.019236
RS	3	0.020807	0.288028	1378.842687	0.024420	0.018983
RS	4	0.028664	0.306689	1342.308128	0.023773	0.018174
RS	5	0.037032	0.306689	1390.189771	0.024621	0.019329
RS	6	0.045944	0.390505	1132.437397	0.020056	0.016114
RS	7	0.055436	0.390505	1176.476692	0.020836	0.017245
RS	8	0.065545	0.497924	959.843194	0.016999	0.014405
RS	9	0.076311	0.497924	999.968152	0.017710	0.015581
RS	10	0.087778	0.683709	760.121945	0.013462	0.012176
RS	11	0.099990	0.683709	795.006497	0.014080	0.013085
RS	12	0.112997	1.054050	540.626155	0.009575	0.009071
RS	13	0.126849	1.054050	568.222130	0.010063	0.009619
RS	14	0.141603	1.664153	378.981648	0.006712	0.006496
RS	15	0.157316	1.664153	399.869464	0.007082	0.006828
RS	16	0.174050	2.468672	284.734831	0.005043	0.004879
RS	17	0.191874	2.468672	301.133903	0.005333	0.005084
RS	18	0.210856	3.175795	247.677776	0.004386	0.004163
RS	19	0.231073	3.175795	262.189030	0.004643	0.004350
RS	20	0.252605	3.390230	259.951739	0.004604	0.004308
RS	21	0.275537	3.390230	275.087337	0.004872	0.004561
RS	22	0.299960	3.083471	319.809174	0.005664	0.005340
RS	23	0.325972	3.083471	337.871823	0.005984	0.005716
RS	24	0.353676	2.543059	432.143102	0.007653	0.007405
RS	25	0.383181	2.543059	455.099120	0.008060	0.007951
RS	26	0.414606	2.018713	602.292770	0.010667	0.010673
RS	27	0.448074	2.018713	631.097900	0.011177	0.011407
RS	28	0.483718	1.609649	826.484168	0.014637	0.015133
RS	29	0.521681	1.609649	859.864901	0.015228	0.016017
RS	30	0.562113	1.325577	1081.562578	0.019155	0.020357
RS	31	0.605174	1.325577	1115.092662	0.019749	0.021264
RS	32	0.651036	1.145007	1324.327512	0.023454	0.025437
RS	33	0.699881	1.145007	1351.309768	0.023932	0.026174
RS	34	0.751902	1.040694	1509.192991	0.026728	0.029357
RS	35	0.807307	1.040694	1523.459931	0.026981	0.029765
RS	36	0.866314	0.990289	1608.063456	0.028479	0.031483
RS	37	0.929160	0.990289	1606.515128	0.028452	0.031498
RS	38	0.996093	0.978130	1617.455849	0.028646	0.031732
RS	39	1.067378	0.978130	1600.592591	0.028347	0.031382
RS	40	1.143300	0.992791	1554.008149	0.027522	0.030462
RS	41	1.224160	0.992791	1524.617652	0.027001	0.029835
RS	42	1.310278	1.024920	1443.232612	0.025560	0.028230
RS	43	1.401998	1.024920	1404.594423	0.024876	0.027421
RS	44	1.499682	1.066334	1308.752072	0.023178	0.025546
RS	45	1.603719	1.066334	1263.507256	0.022377	0.024625
RS	46	1.714523	1.110005	1166.864223	0.020665	0.022753
RS	47	1.832533	1.110005	1116.761776	0.019778	0.021763
RS	48	1.958218	1.150313	1026.332841	0.018177	0.020026
RS	49	2.092076	1.150313	972.482504	0.017223	0.018986
RS	50	2.234641	1.182997	890.796373	0.015776	0.017429
RS	51	2.386477	1.182997	834.028039	0.014771	0.016347
RS	52	2.548189	1.205155	761.111657	0.013479	0.014963
RS	53	2.720417	1.205155	702.304825	0.012438	0.013849
RS	54	2.903846	1.216383	636.555531	0.011274	0.012601
RS	55	3.099205	1.216383	577.043370	0.010220	0.011471
RS	56	3.307270	1.216383	517.634199	0.009167	0.010337
RS	57	3.528866	1.216383	459.179780	0.008132	0.009215
RS	58	3.764874	1.289085	381.951906	0.006764	0.007724
RS	59	4.016231	1.289085	334.583064	0.005926	0.006798
RS	60	4.283935	1.289085	289.381168	0.005125	0.005907
RS	61	4.569050	1.289085	246.914724	0.004373	0.005062
RS	62	4.872707	1.289085	207.658609	0.003678	0.004274
RS	63	5.196114	1.289085	751.072221	0.013302	0.015636
PA	4+25*2+4+6 0.173058444 0.048270758 5.196113889 0.288028034 0.306689232 0.390504939 0.497923939 0.683708590 1.054050378 1.664153146 2.468672290 3.175795125 3.390230344 3.083470808 2.543058963 2.018713283 1.609649177 1.325576660 1.145007377 1.040693984 0.990289308 0.978130349 0.992791117 1.024920008 1.066333721 1.110004855 1.150313327 1.182997074 1.205154660 1.216383441 1.289085088
//
IT	4321
RD	17
LK	-466553.304583
QD	-175.285626 -> -164.479718
RI	0.0307170033
TR	0.171575	0.048615
MT	5.227769
MM	C_pi: 1.078657, n_recomb: 57421.000632
RS	0	0.000000	0.291410	1236.924223	0.021541	0.003478
RS	1	0.006514	0.291410	1287.647855	0.022425	0.013439
RS	2	0.013452	0.291410	1338.452566	0.023309	0.019156
RS	3	0.020842	0.291410	1389.052029	0.024191	0.018914
RS	4	0.028713	0.310687	1351.032380	0.023529	0.018093
RS	5	0.037097	0.310687	1399.790583	0.024378	0.019216
RS	6	0.046027	0.393995	1145.275827	0.019945	0.016079
RS	7	0.055539	0.393995	1190.129971	0.020726	0.017188
RS	8	0.065670	0.496946	981.724250	0.017097	0.014504
RS	9	0.076461	0.496946	1022.764448	0.017812	0.015678
RS	10	0.087955	0.676912	783.663252	0.013648	0.012342
RS	11	0.100198	0.676912	819.517532	0.014272	0.013265
RS	12	0.113239	1.045147	556.400764	0.009690	0.009179
RS	13	0.127128	1.045147	584.769771	0.010184	0.009740
RS	14	0.141923	1.665361	386.446799	0.006730	0.006517
RS	15	0.157681	1.665361	407.777494	0.007102	0.006857
RS	16	0.174465	2.502500	286.684785	0.004993	0.004837
RS	17	0.192343	2.502500	303.249823	0.005281	0.005045
RS	18	0.211386	3.255725	246.679687	0.004296	0.004086
RS	19	0.231668	3.255725	261.195137	0.004549	0.004273
RS	20	0.253272	3.495115	257.584847	0.004486	0.004208
RS	21	0.276283	3.495115	272.660740	0.004748	0.004456
RS	22	0.300793	3.178234	317.148531	0.005523	0.005219
RS	23	0.326900	3.178234	335.171519	0.005837	0.005585
RS	24	0.354707	2.610965	430.522334	0.007498	0.007263
RS	25	0.384325	2.610965	453.559536	0.007899	0.007795
RS	26	0.415873	2.061396	603.751690	0.010514	0.010522
RS	27	0.449475	2.061396	632.873382	0.011022	0.011241
RS	28	0.485266	1.634778	833.643937	0.014518	0.014995
RS	29	0.523389	1.634778	867.641219	0.015110	0.015868
RS	30	0.563994	1.340131	1096.729546	0.019100	0.020261
RS	31	0.607245	1.340131	1131.095633	0.019698	0.021160
RS	32	0.653313	1.153789	1348.129320	0.023478	0.025399
RS	33	0.702382	1.153789	1375.928221	0.023962	0.026135
RS	34	0.754646	1.046654	1539.966470	0.026819	0.029374
RS	35	0.810315	1.046654	1554.772877	0.027077	0.029785
RS	36	0.869611	0.995235	1642.537031	0.028605	0.031531
RS	37	0.932768	0.995235	1641.138623	0.028581	0.031552
RS	38	1.000040	0.983251	1652.108507	0.028772	0.031783
RS	39	1.071693	0.983251	1635.076656	0.028475	0.031442
RS	40	1.148014	0.998936	1586.220847	0.027624	0.030498
RS	41	1.229305	0.998936	1556.508976	0.027107	0.029882
RS	42	1.315892	1.032684	1471.751896	0.025631	0.028245
RS	43	1.408119	1.032684	1432.786154	0.024952	0.027449
RS	44	1.506354	1.076055	1333.486163	0.023223	0.025545
RS	45	1.610987	1.076055	1287.977332	0.022430	0.024641
RS	46	1.722436	1.121749	1188.382388	0.020696	0.022747
RS	47	1.841144	1.121749	1138.073822	0.019820	0.021775
RS	48	1.967584	1.163896	1045.397873	0.018206	0.020028
RS	49	2.102260	1.163896	991.345333	0.017265	0.019005
RS	50	2.245709	1.198029	908.072419	0.015814	0.017446
RS	51	2.398501	1.198029	851.029753	0.014821	0.016381
RS	52	2.561246	1.221107	777.031527	0.013532	0.015001
RS	53	2.734592	1.221107	717.798870	0.012501	0.013900
RS	54	2.919229	1.232674	651.267281	0.011342	0.012659
RS	55	3.115893	1.232674	591.113698	0.010294	0.011537
RS	56	3.325366	1.232674	530.945878	0.009247	0.010409
RS	57	3.548484	1.232674	471.629575	0.008214	0.009291
RS	58	3.786136	1.309673	391.949620	0.006826	0.007778
RS	59	4.039267	1.309673	344.001589	0.005991	0.006858
RS	60	4.308887	1.309673	298.129084	0.005192	0.005971
RS	61	4.596068	1.309673	254.919742	0.004439	0.005127
RS	62	4.901956	1.309673	214.870056	0.003742	0.004338
RS	63	5.227769	1.309673	785.090960	0.013673	0.016029
PA	4+25*2+4+6 0.171575382 0.048614993 5.227768986 0.291410299 0.310687456 0.393995487 0.496946089 0.676912100 1.045147389 1.665361295 2.502499596 3.255724867 3.495114560 3.178233980 2.610964751 2.061396300 1.634778454 1.340131031 1.153788679 1.046654342 0.995235201 0.983251285 0.998936318 1.032684057 1.076054604 1.121749306 1.163895585 1.198028847 1.221106717 1.232673504 1.309673379
//
IT	4652
RD	18
LK	-466531.924168
QD	-170.099489 -> -159.877504
RI	0.0300122642
TR	0.170163	0.048956
MT	5.257742
MM	C_pi: 1.089140, n_recomb: 58361.145317
RS	0	0.000000	0.294380	1245.892194	0.021348	0.003480
RS	1	0.006523	0.294380	1297.358343	0.022230	0.013402
RS	2	0.013472	0.294380	1348.950493	0.023114	0.019091
RS	3	0.020874	0.294380	1400.382545	0.023995	0.018866
RS	4	0.028759	0.314686	1358.927420	0.023285	0.018006
RS	5	0.037158	0.314686	1408.525021	0.024135	0.019102
RS	6	0.046105	0.397783	1156.530641	0.019817	0.016031
RS	7	0.055636	0.397783	1202.159968	0.020599	0.017119
RS	8	0.065788	0.496450	1002.333857	0.017175	0.014590
RS	9	0.076603	0.496450	1044.255912	0.017893	0.015761
RS	10	0.088123	0.670622	806.787070	0.013824	0.012503
RS	11	0.100394	0.670622	843.591059	0.014455	0.013437
RS	12	0.113467	1.036317	572.203471	0.009805	0.009288
RS	13	0.127391	1.036317	601.342041	0.010304	0.009860
RS	14	0.142225	1.665358	394.041997	0.006752	0.006542
RS	15	0.158025	1.665358	415.819365	0.007125	0.006888
RS	16	0.174857	2.533397	288.805064	0.004949	0.004801
RS	17	0.192786	2.533397	305.542138	0.005235	0.005011
RS	18	0.211885	3.332073	245.894848	0.004213	0.004016
RS	19	0.232230	3.332073	260.421925	0.004462	0.004201
RS	20	0.253902	3.597019	255.460576	0.004377	0.004116
RS	21	0.276988	3.597019	270.484027	0.004635	0.004359
RS	22	0.301579	3.270910	314.705649	0.005392	0.005105
RS	23	0.327775	3.270910	332.692120	0.005701	0.005462
RS	24	0.355680	2.677448	429.017923	0.007351	0.007129
RS	25	0.385405	2.677448	452.131055	0.007747	0.007649
RS	26	0.417068	2.103176	605.131243	0.010369	0.010377
RS	27	0.450798	2.103176	634.553751	0.010873	0.011083
RS	28	0.486727	1.659415	840.444251	0.014401	0.014861
RS	29	0.525001	1.659415	875.035442	0.014993	0.015722
RS	30	0.565771	1.354469	1111.237283	0.019041	0.020164
RS	31	0.609200	1.354469	1146.419890	0.019644	0.021056
RS	32	0.655463	1.162510	1371.037037	0.023492	0.025356
RS	33	0.704743	1.162510	1399.647008	0.023983	0.026091
RS	34	0.757238	1.052618	1569.735919	0.026897	0.029382
RS	35	0.813157	1.052618	1585.094715	0.027160	0.029796
RS	36	0.872724	1.000186	1676.022036	0.028718	0.031571
RS	37	0.936177	1.000186	1674.802252	0.028697	0.031596
RS	38	1.003768	0.988336	1685.882336	0.028887	0.031828
RS	39	1.075769	0.988336	1668.719267	0.028593	0.031494
RS	40	1.152467	1.004971	1617.717563	0.027719	0.030530
RS	41	1.234168	1.004971	1587.722122	0.027205	0.029924
RS	42	1.321198	1.040245	1499.726016	0.025697	0.028258
RS	43	1.413905	1.040245	1460.464789	0.025025	0.027476
RS	44	1.512660	1.085472	1357.827589	0.023266	0.025545
RS	45	1.617857	1.085472	1312.077656	0.022482	0.024656
RS	46	1.729916	1.133090	1209.627742	0.020727	0.022744
RS	47	1.849285	1.133090	1159.126361	0.019861	0.021788
RS	48	1.976440	1.176982	1064.273938	0.018236	0.020032
RS	49	2.111891	1.176982	1010.024808	0.017306	0.019026
RS	50	2.256176	1.212487	925.212348	0.015853	0.017466
RS	51	2.409874	1.212487	867.896465	0.014871	0.016415
RS	52	2.573598	1.236422	792.847110	0.013585	0.015040
RS	53	2.748002	1.236422	733.188476	0.012563	0.013950
RS	54	2.933782	1.248275	665.899326	0.011410	0.012717
RS	55	3.131682	1.248275	605.104358	0.010368	0.011603
RS	56	3.342490	1.248275	544.180916	0.009324	0.010481
RS	57	3.567050	1.248275	484.008318	0.008293	0.009366
RS	58	3.806259	1.329450	401.886129	0.006886	0.007832
RS	59	4.061072	1.329450	353.362500	0.006055	0.006918
RS	60	4.332506	1.329450	306.825861	0.005257	0.006033
RS	61	4.621647	1.329450	262.882156	0.004504	0.005191
RS	62	4.929649	1.329450	222.048641	0.003805	0.004401
RS	63	5.257742	1.329450	819.194977	0.014037	0.016415
PA	4+25*2+4+6 0.170163127 0.048956409 5.257742347 0.294379911 0.314685805 0.397782792 0.496450127 0.670622148 1.036316857 1.665358119 2.533397319 3.332072835 3.597018848 3.270909840 2.677448019 2.103175622 1.659415282 1.354469458 1.162510238 1.052618392 1.000186339 0.988335503 1.004970704 1.040245199 1.085472093 1.133090415 1.176982495 1.212486628 1.236422431 1.248275068 1.329449529
//
IT	4200
RD	19
LK	-466511.693325
QD	-165.205296 -> -155.522843
RI	0.0293810887
TR	0.168817	0.049295
MT	5.286133
MM	C_pi: 1.099252, n_recomb: 59285.186248
RS	0	0.000000	0.296983	1255.817346	0.021183	0.003482
RS	1	0.006532	0.296983	1308.025331	0.022063	0.013373
RS	2	0.013491	0.296983	1360.399129	0.022947	0.019039
RS	3	0.020904	0.296983	1412.652316	0.023828	0.018833
RS	4	0.028802	0.318646	1366.211194	0.023045	0.017918
RS	5	0.037215	0.318646	1416.613652	0.023895	0.018990
RS	6	0.046179	0.401812	1166.390265	0.019674	0.015972
RS	7	0.055727	0.401812	1212.756737	0.020456	0.017039
RS	8	0.065899	0.496367	1021.753191	0.017235	0.014665
RS	9	0.076736	0.496367	1064.525410	0.017956	0.015830
RS	10	0.088281	0.664804	829.472096	0.013991	0.012658
RS	11	0.100579	0.664804	867.205508	0.014628	0.013603
RS	12	0.113682	1.027604	588.006678	0.009918	0.009397
RS	13	0.127640	1.027604	617.910237	0.010423	0.009980
RS	14	0.142509	1.664299	401.747446	0.006777	0.006570
RS	15	0.158350	1.664299	423.974426	0.007151	0.006921
RS	16	0.175226	2.561621	291.068740	0.004910	0.004769
RS	17	0.193204	2.561621	307.982831	0.005195	0.004981
RS	18	0.212357	3.404989	245.296810	0.004138	0.003952
RS	19	0.232760	3.404989	259.842039	0.004383	0.004136
RS	20	0.254496	3.696068	253.546630	0.004277	0.004031
RS	21	0.277652	3.696068	268.523919	0.004529	0.004269
RS	22	0.302321	3.361534	312.456777	0.005270	0.004999
RS	23	0.328601	3.361534	330.409602	0.005573	0.005347
RS	24	0.356598	2.742541	427.617236	0.007213	0.007003
RS	25	0.386424	2.742541	450.801483	0.007604	0.007511
RS	26	0.418197	2.144076	606.435383	0.010229	0.010238
RS	27	0.452047	2.144076	636.143955	0.010730	0.010932
RS	28	0.488107	1.683562	846.911401	0.014285	0.014730
RS	29	0.526523	1.683562	882.074853	0.014879	0.015580
RS	30	0.567448	1.368584	1125.125236	0.018978	0.020066
RS	31	0.611047	1.368584	1161.104992	0.019585	0.020952
RS	32	0.657493	1.171154	1393.098633	0.023498	0.025308
RS	33	0.706974	1.171154	1422.512987	0.023994	0.026042
RS	34	0.759686	1.058570	1598.541755	0.026964	0.029383
RS	35	0.815842	1.058570	1614.464007	0.027232	0.029801
RS	36	0.875666	1.005129	1708.551411	0.028819	0.031603
RS	37	0.939398	1.005129	1707.536676	0.028802	0.031634
RS	38	1.007292	0.993371	1718.807775	0.028992	0.031866
RS	39	1.079622	0.993371	1701.547922	0.028701	0.031540
RS	40	1.156677	1.010889	1648.518777	0.027807	0.030558
RS	41	1.238764	1.010889	1618.274718	0.027296	0.029962
RS	42	1.326214	1.047603	1527.168162	0.025760	0.028270
RS	43	1.419376	1.047603	1487.640839	0.025093	0.027501
RS	44	1.518624	1.094594	1381.778981	0.023307	0.025545
RS	45	1.624354	1.094594	1335.809146	0.022532	0.024671
RS	46	1.736991	1.144043	1230.595448	0.020757	0.022743
RS	47	1.856986	1.144043	1179.913884	0.019902	0.021803
RS	48	1.984818	1.189596	1082.951715	0.018267	0.020038
RS	49	2.121001	1.189596	1028.511865	0.017349	0.019047
RS	50	2.266080	1.226396	942.205988	0.015893	0.017487
RS	51	2.420635	1.226396	884.618737	0.014921	0.016450
RS	52	2.585286	1.251133	808.547048	0.013638	0.015079
RS	53	2.760692	1.251133	748.463581	0.012625	0.014001
RS	54	2.947556	1.263225	680.441008	0.011477	0.012775
RS	55	3.146627	1.263225	619.006204	0.010441	0.011668
RS	56	3.358700	1.263225	557.331445	0.009401	0.010551
RS	57	3.584627	1.263225	496.309201	0.008372	0.009440
RS	58	3.825311	1.348452	411.756713	0.006945	0.007886
RS	59	4.081717	1.348452	362.661777	0.006117	0.006976
RS	60	4.354872	1.348452	315.467927	0.005321	0.006095
RS	61	4.645870	1.348452	270.798657	0.004568	0.005253
RS	62	4.955876	1.348452	229.191198	0.003866	0.004462
RS	63	5.286133	1.348452	853.359211	0.014394	0.016795
PA	4+25*2+4+6 0.168816810 0.049294854 5.286132600 0.296982956 0.318646027 0.401812304 0.496366800 0.664804115 1.027603927 1.664298783 2.561621451 3.404988621 3.696067769 3.361534146 2.742540910 2.144075763 1.683561704 1.368584112 1.171154430 1.058570374 1.005129320 0.993370841 1.010888676 1.047603272 1.094594159 1.144043369 1.189595555 1.226395969 1.251133435 1.263225010 1.348452163
//
IT	4167
RD	20
LK	-466492.526751
QD	-160.577436 -> -151.395076
RI	0.0288120888
TR	0.167531	0.049630
MT	5.313073
MM	C_pi: 1.109023, n_recomb: 60193.716181
RS	0	0.000000	0.299269	1266.519256	0.021041	0.003485
RS	1	0.006541	0.299269	1319.467672	0.021920	0.013350
RS	2	0.013509	0.299269	1372.617433	0.022803	0.018996
RS	3	0.020933	0.299269	1425.681334	0.023685	0.018815
RS	4	0.028843	0.322545	1373.043741	0.022810	0.017828
RS	5	0.037270	0.322545	1424.219542	0.023661	0.018880
RS	6	0.046248	0.406038	1175.035634	0.019521	0.015905
RS	7	0.055813	0.406038	1222.103458	0.020303	0.016952
RS	8	0.066004	0.496647	1040.052139	0.017278	0.014728
RS	9	0.076862	0.496647	1083.644578	0.018003	0.015887
RS	10	0.088430	0.659413	851.727969	0.014150	0.012807
RS	11	0.100754	0.659413	890.371328	0.014792	0.013761
RS	12	0.113885	1.019030	603.801146	0.010031	0.009505
RS	13	0.127874	1.019030	634.464862	0.010540	0.010099
RS	14	0.142778	1.662366	409.539595	0.006804	0.006599
RS	15	0.158657	1.662366	432.218180	0.007180	0.006957
RS	16	0.175575	2.587434	293.453507	0.004875	0.004741
RS	17	0.193599	2.587434	310.548748	0.005159	0.004955
RS	18	0.212802	3.474736	244.857971	0.004068	0.003892
RS	19	0.233261	3.474736	259.426874	0.004310	0.004075
RS	20	0.255058	3.792381	251.819303	0.004183	0.003951
RS	21	0.278281	3.792381	266.756104	0.004432	0.004185
RS	22	0.303023	3.450207	310.380182	0.005156	0.004900
RS	23	0.329383	3.450207	328.301984	0.005454	0.005240
RS	24	0.357467	2.806317	426.309209	0.007082	0.006883
RS	25	0.387388	2.806317	449.560242	0.007469	0.007380
RS	26	0.419266	2.184145	607.670208	0.010095	0.010106
RS	27	0.453228	2.184145	637.651258	0.010593	0.010788
RS	28	0.489413	1.707247	853.069470	0.014172	0.014603
RS	29	0.527964	1.707247	888.784809	0.014765	0.015443
RS	30	0.569036	1.382484	1138.435858	0.018913	0.019967
RS	31	0.612795	1.382484	1175.194112	0.019524	0.020848
RS	32	0.659415	1.179720	1414.366570	0.023497	0.025256
RS	33	0.709085	1.179720	1444.578350	0.023999	0.025989
RS	34	0.762004	1.064502	1626.442853	0.027020	0.029378
RS	35	0.818384	1.064502	1642.938213	0.027294	0.029799
RS	36	0.878452	1.010055	1740.183118	0.028910	0.031627
RS	37	0.942448	1.010055	1739.397457	0.028897	0.031664
RS	38	1.010630	0.998355	1750.931097	0.029088	0.031899
RS	39	1.083271	0.998355	1733.606305	0.028800	0.031581
RS	40	1.160664	1.016694	1678.660503	0.027888	0.030583
RS	41	1.243118	1.016694	1648.200193	0.027382	0.029997
RS	42	1.330966	1.054771	1554.102536	0.025818	0.028282
RS	43	1.424559	1.054771	1514.336468	0.025158	0.027524
RS	44	1.524274	1.103440	1405.356822	0.023347	0.025547
RS	45	1.630510	1.103440	1359.186745	0.022580	0.024687
RS	46	1.743695	1.154633	1251.295460	0.020788	0.022743
RS	47	1.864284	1.154633	1200.445459	0.019943	0.021818
RS	48	1.992759	1.201766	1101.435590	0.018298	0.020046
RS	49	2.129637	1.201766	1046.810765	0.017391	0.019070
RS	50	2.275468	1.239795	959.054207	0.015933	0.017509
RS	51	2.430837	1.239795	901.197908	0.014972	0.016486
RS	52	2.596367	1.265282	824.131346	0.013691	0.015120
RS	53	2.772725	1.265282	763.624821	0.012686	0.014052
RS	54	2.960617	1.277569	694.892516	0.011544	0.012833
RS	55	3.160799	1.277569	632.819949	0.010513	0.011733
RS	56	3.374074	1.277569	570.398463	0.009476	0.010621
RS	57	3.601297	1.277569	508.533309	0.008448	0.009512
RS	58	3.843383	1.366735	421.561650	0.007003	0.007939
RS	59	4.101303	1.366735	371.900062	0.006178	0.007034
RS	60	4.376091	1.366735	324.056019	0.005384	0.006155
RS	61	4.668853	1.366735	278.669877	0.004630	0.005314
RS	62	4.980763	1.366735	236.298120	0.003926	0.004522
RS	63	5.313073	1.366735	887.575724	0.014745	0.017168
PA	4+25*2+4+6 0.167531054 0.049629953 5.313073034 0.299269149 0.322544865 0.406038212 0.496647066 0.659413157 1.019029912 1.662365575 2.587433688 3.474736308 3.792380632 3.450206817 2.806317039 2.184144939 1.707247066 1.382484317 1.179720215 1.064502381 1.010055391 0.998354861 1.016694236 1.054770617 1.103439530 1.154633050 1.201766258 1.239794705 1.265281942 1.277568833 1.366734920
//
IT	4220
RD	21
LK	-466474.345633
QD	-156.192408 -> -147.474966
RI	0.0282957175
TR	0.166303	0.049962
MT	5.338614
MM	C_pi: 1.118466, n_recomb: 61087.218651
RS	0	0.000000	0.301283	1277.834931	0.020918	0.003490
RS	1	0.006549	0.301283	1331.521046	0.021797	0.013333
RS	2	0.013526	0.301283	1385.440459	0.022680	0.018963
RS	3	0.020960	0.301283	1439.304809	0.023561	0.018808
RS	4	0.028881	0.326361	1379.560885	0.022583	0.017739
RS	5	0.037321	0.326361	1431.481163	0.023433	0.018774
RS	6	0.046314	0.410426	1182.608168	0.019359	0.015829
RS	7	0.055895	0.410426	1230.343167	0.020141	0.016858
RS	8	0.066104	0.497245	1057.299886	0.017308	0.014780
RS	9	0.076981	0.497245	1101.684018	0.018035	0.015933
RS	10	0.088571	0.654415	873.552343	0.014300	0.012950
RS	11	0.100919	0.654415	913.086458	0.014947	0.013913
RS	12	0.114077	1.010629	619.564419	0.010142	0.009613
RS	13	0.128095	1.010629	650.982610	0.010657	0.010217
RS	14	0.143032	1.659687	417.402575	0.006833	0.006631
RS	15	0.158947	1.659687	440.534059	0.007212	0.006994
RS	16	0.175905	2.611045	295.941395	0.004845	0.004716
RS	17	0.193972	2.611045	313.221178	0.005127	0.004932
RS	18	0.213223	3.541460	244.560408	0.004003	0.003837
RS	19	0.233735	3.541460	259.157879	0.004242	0.004019
RS	20	0.255589	3.886068	250.256797	0.004097	0.003877
RS	21	0.278875	3.886068	265.158114	0.004341	0.004106
RS	22	0.303686	3.536966	308.459833	0.005049	0.004806
RS	23	0.330121	3.536966	326.353076	0.005342	0.005139
RS	24	0.358288	2.868792	425.088802	0.006959	0.006769
RS	25	0.388299	2.868792	448.402818	0.007340	0.007257
RS	26	0.420275	2.223404	608.842572	0.009967	0.009978
RS	27	0.454346	2.223404	639.083472	0.010462	0.010649
RS	28	0.490647	1.730474	858.944308	0.014061	0.014478
RS	29	0.529326	1.730474	895.192226	0.014654	0.015309
RS	30	0.570537	1.396159	1151.212914	0.018845	0.019868
RS	31	0.614448	1.396159	1188.731448	0.019460	0.020744
RS	32	0.661233	1.188193	1434.891431	0.023489	0.025201
RS	33	0.711083	1.188193	1465.893070	0.023997	0.025933
RS	34	0.764197	1.070397	1653.492917	0.027068	0.029367
RS	35	0.820789	1.070397	1670.569359	0.027347	0.029791
RS	36	0.881087	1.014949	1770.965493	0.028991	0.031646
RS	37	0.945334	1.014949	1770.430608	0.028982	0.031689
RS	38	1.013788	1.003275	1782.293120	0.029176	0.031927
RS	39	1.086724	1.003275	1764.932573	0.028892	0.031617
RS	40	1.164437	1.022378	1708.177747	0.027963	0.030604
RS	41	1.247239	1.022378	1677.530586	0.027461	0.030029
RS	42	1.335464	1.061746	1580.551074	0.025874	0.028292
RS	43	1.429465	1.061746	1540.571382	0.025219	0.027546
RS	44	1.529623	1.112011	1428.576481	0.023386	0.025549
RS	45	1.636339	1.112011	1382.224008	0.022627	0.024703
RS	46	1.750043	1.164868	1271.735067	0.020818	0.022745
RS	47	1.871194	1.164868	1220.727471	0.019983	0.021834
RS	48	2.000278	1.213507	1119.729285	0.018330	0.020056
RS	49	2.137815	1.213507	1064.924833	0.017433	0.019094
RS	50	2.284359	1.252700	975.757444	0.015973	0.017533
RS	51	2.440499	1.252700	917.634596	0.015022	0.016522
RS	52	2.606864	1.278887	839.600117	0.013744	0.015161
RS	53	2.784124	1.278887	778.672545	0.012747	0.014103
RS	54	2.972992	1.291330	709.253001	0.011610	0.012891
RS	55	3.174227	1.291330	646.545146	0.010584	0.011797
RS	56	3.388641	1.291330	583.381767	0.009550	0.010690
RS	57	3.617095	1.291330	520.680543	0.008524	0.009584
RS	58	3.860510	1.384326	431.300703	0.007060	0.007991
RS	59	4.119865	1.384326	381.077373	0.006238	0.007090
RS	60	4.396203	1.384326	332.590216	0.005445	0.006214
RS	61	4.690638	1.384326	286.495809	0.004690	0.005374
RS	62	5.004354	1.384326	243.369226	0.003984	0.004581
RS	63	5.338614	1.384326	921.835429	0.015090	0.017536
PA	4+25*2+4+6 0.166302721 0.049961813 5.338614218 0.301283397 0.326360985 0.410425822 0.497245035 0.654415406 1.010628748 1.659687117 2.611045239 3.541459830 3.886067525 3.536965744 2.868791539 2.223403583 1.730474363 1.396159174 1.188192827 1.070396566 1.014948771 1.003275342 1.022378064 1.061745518 1.112010693 1.164868182 1.213506984 1.252699946 1.278887262 1.291329726 1.384325632
//
IT	4951
RD	22
LK	-466457.082749
QD	-152.030197 -> -143.746028
RI	0.0278259366
TR	0.165126	0.050290
MT	5.362949
MM	C_pi: 1.127612, n_recomb: 61965.846141
RS	0	0.000000	0.303058	1289.656857	0.020812	0.003495
RS	1	0.006556	0.303058	1344.077624	0.021691	0.013321
RS	2	0.013542	0.303058	1398.760549	0.022573	0.018936
RS	3	0.020986	0.303058	1453.415785	0.023455	0.018809
RS	4	0.028918	0.330077	1385.875787	0.022365	0.017653
RS	5	0.037370	0.330077	1438.514538	0.023215	0.018672
RS	6	0.046376	0.414944	1189.239944	0.019192	0.015749
RS	7	0.055972	0.414944	1237.609893	0.019972	0.016760
RS	8	0.066198	0.498118	1073.569438	0.017325	0.014824
RS	9	0.077094	0.498118	1118.718391	0.018054	0.015970
RS	10	0.088704	0.649777	894.949574	0.014443	0.013089
RS	11	0.101076	0.649777	935.355898	0.015095	0.014058
RS	12	0.114259	1.002417	635.282761	0.010252	0.009720
RS	13	0.128306	1.002417	667.449403	0.010771	0.010333
RS	14	0.143274	1.656377	425.322452	0.006864	0.006665
RS	15	0.159223	1.656377	448.907644	0.007244	0.007033
RS	16	0.176218	2.632667	298.515457	0.004817	0.004694
RS	17	0.194327	2.632667	315.982563	0.005099	0.004912
RS	18	0.213623	3.605406	244.381981	0.003944	0.003786
RS	19	0.234184	3.605406	259.012101	0.004180	0.003967
RS	20	0.256094	3.977214	248.842607	0.004016	0.003807
RS	21	0.279439	3.977214	263.713072	0.004256	0.004033
RS	22	0.304316	3.621902	306.678494	0.004949	0.004718
RS	23	0.330823	3.621902	324.545437	0.005237	0.005044
RS	24	0.359068	2.930041	423.944734	0.006842	0.006662
RS	25	0.389165	2.930041	447.318228	0.007219	0.007139
RS	26	0.421235	2.261893	609.956418	0.009843	0.009856
RS	27	0.455407	2.261893	640.445490	0.010335	0.010517
RS	28	0.491820	1.753278	864.549698	0.013952	0.014357
RS	29	0.530620	1.753278	901.311845	0.014545	0.015178
RS	30	0.571964	1.409628	1163.481496	0.018776	0.019770
RS	31	0.616019	1.409628	1201.742594	0.019394	0.020640
RS	32	0.662962	1.196583	1454.704478	0.023476	0.025143
RS	33	0.712982	1.196583	1486.488086	0.023989	0.025875
RS	34	0.766282	1.076261	1679.720880	0.027107	0.029352
RS	35	0.823076	1.076261	1697.385378	0.027392	0.029779
RS	36	0.883593	1.019816	1800.925624	0.029063	0.031660
RS	37	0.948078	1.019816	1800.661574	0.029059	0.031708
RS	38	1.016791	1.008143	1812.914143	0.029257	0.031951
RS	39	1.090009	1.008143	1795.545141	0.028976	0.031648
RS	40	1.168027	1.027959	1737.077683	0.028033	0.030624
RS	41	1.251159	1.027959	1706.271804	0.027536	0.030058
RS	42	1.339742	1.068551	1606.518005	0.025926	0.028301
RS	43	1.434133	1.068551	1566.348505	0.025278	0.027567
RS	44	1.534712	1.120341	1451.431669	0.023423	0.025551
RS	45	1.641885	1.120341	1404.914471	0.022672	0.024718
RS	46	1.756084	1.174789	1291.904309	0.020849	0.022748
RS	47	1.877770	1.174789	1240.750432	0.020023	0.021850
RS	48	2.007434	1.224866	1137.820201	0.018362	0.020067
RS	49	2.145599	1.224866	1082.842635	0.017475	0.019118
RS	50	2.292822	1.265164	992.304590	0.016014	0.017557
RS	51	2.449698	1.265164	933.918944	0.015072	0.016558
RS	52	2.616858	1.292008	854.941872	0.013797	0.015202
RS	53	2.794977	1.292008	793.596913	0.012807	0.014154
RS	54	2.984774	1.304572	723.511961	0.011676	0.012948
RS	55	3.187014	1.304572	660.173099	0.010654	0.011861
RS	56	3.402513	1.304572	596.274199	0.009623	0.010757
RS	57	3.632140	1.304572	532.745023	0.008597	0.009654
RS	58	3.876822	1.401295	440.969651	0.007116	0.008042
RS	59	4.137545	1.401295	390.190360	0.006297	0.007146
RS	60	4.415362	1.401295	341.067777	0.005504	0.006272
RS	61	4.711392	1.401295	294.274115	0.004749	0.005432
RS	62	5.026831	1.401295	250.402419	0.004041	0.004639
RS	63	5.362949	1.401295	956.121445	0.015430	0.017898
[truncated: 9,997,487 more chars]
