# Supplementary material for: Recent speciation associated with range expansion and a shift to self-fertilization in North American Arabidopsis
Source: Nat Commun. 2022 Dec 8;13:7564. doi: 10.1038/s41467-022-35368-1 (PMC9732334; doi:10.1038/s41467-022-35368-1)
Supplement: Supplementary file 5 — Source Data [file 41467_2022_35368_MOESM5_ESM.zip › Source Data/SuppFig17-8_lyrMD3_07.psmc]

CC
CC	Brief Description of the file format:
CC	  CC  comments
CC	  MM  useful-messages
CC	  RD  round-of-iterations
CC	  LL  \log[P(sequence)]
CC	  QD  Q-before-opt Q-after-opt
CC	  TR  \theta_0 \rho_0
CC	  RS  k t_k \lambda_k \pi_k \sum_{l\not=k}A_{kl} A_{kk}
CC	  DC  begin end best-k t_k+\Delta_k max-prob
CC
MM	Version: 0.6.5-r67
MM	pattern:4+25*2+4+6, n:63, n_free_lambdas:28
MM	n_iterations:25, skip:1, max_t:5, theta/rho:5
MM	is_decoding:0
MM	n_seqs:20, sum_L:1183983, sum_n:164553
RD	0
LK	0.000000
QD	0.000000 -> 0.000000
RI	inf
TR	0.149641	0.029928
MT	5.000000
MM	C_pi: 1.000000, n_recomb: 34911.944695
RS	0	0.000000	1.000000	220.812147	0.006325	0.000000
RS	1	0.006440	1.000000	233.498282	0.006688	0.000000
RS	2	0.013294	1.000000	246.809175	0.007069	0.000000
RS	3	0.020590	1.000000	260.761818	0.007469	0.000000
RS	4	0.028356	1.000000	275.371656	0.007888	0.000000
RS	5	0.036622	1.000000	290.652223	0.008325	0.000000
RS	6	0.045421	1.000000	306.614733	0.008783	0.000000
RS	7	0.054785	1.000000	323.267622	0.009260	0.000000
RS	8	0.064753	1.000000	340.616049	0.009756	0.000000
RS	9	0.075363	1.000000	358.661340	0.010273	0.000000
RS	10	0.086656	1.000000	377.400383	0.010810	0.000000
RS	11	0.098677	1.000000	396.824965	0.011366	0.000000
RS	12	0.111471	1.000000	416.921066	0.011942	0.000000
RS	13	0.125090	1.000000	437.668090	0.012536	0.000000
RS	14	0.139585	1.000000	459.038057	0.013148	0.000000
RS	15	0.155014	1.000000	480.994743	0.013777	0.000000
RS	16	0.171437	1.000000	503.492786	0.014422	0.000000
RS	17	0.188917	1.000000	526.476766	0.015080	0.000000
RS	18	0.207523	1.000000	549.880264	0.015750	0.000000
RS	19	0.227327	1.000000	573.624924	0.016431	0.000000
RS	20	0.248406	1.000000	597.619535	0.017118	0.000000
RS	21	0.270843	1.000000	621.759152	0.017809	0.000000
RS	22	0.294725	1.000000	645.924299	0.018502	0.000000
RS	23	0.320144	1.000000	669.980268	0.019191	0.000000
RS	24	0.347201	1.000000	693.776570	0.019872	0.000000
RS	25	0.376000	1.000000	717.146580	0.020542	0.000000
RS	26	0.406654	1.000000	739.907419	0.021194	0.000000
RS	27	0.439282	1.000000	761.860142	0.021822	0.000000
RS	28	0.474011	1.000000	782.790276	0.022422	0.000000
RS	29	0.510976	1.000000	802.468795	0.022986	0.000000
RS	30	0.550322	1.000000	820.653573	0.023506	0.000000
RS	31	0.592202	1.000000	837.091403	0.023977	0.000000
RS	32	0.636779	1.000000	851.520625	0.024391	0.000000
RS	33	0.684227	1.000000	863.674435	0.024739	0.000000
RS	34	0.734730	1.000000	873.284911	0.025014	0.000000
RS	35	0.788485	1.000000	880.087772	0.025209	0.000000
RS	36	0.845702	1.000000	883.827900	0.025316	0.000000
RS	37	0.906604	1.000000	884.265568	0.025328	0.000000
RS	38	0.971428	1.000000	881.183332	0.025240	0.000000
RS	39	1.040426	1.000000	874.393473	0.025046	0.000000
RS	40	1.113868	1.000000	863.745827	0.024741	0.000000
RS	41	1.192040	1.000000	849.135794	0.024322	0.000000
RS	42	1.275245	1.000000	830.512261	0.023789	0.000000
RS	43	1.363809	1.000000	807.885088	0.023141	0.000000
RS	44	1.458076	1.000000	781.331806	0.022380	0.000000
RS	45	1.558414	1.000000	751.003061	0.021511	0.000000
RS	46	1.665214	1.000000	717.126378	0.020541	0.000000
RS	47	1.778891	1.000000	680.007760	0.019478	0.000000
RS	48	1.899889	1.000000	640.030695	0.018333	0.000000
RS	49	2.028679	1.000000	597.652180	0.017119	0.000000
RS	50	2.165763	1.000000	553.395488	0.015851	0.000000
RS	51	2.311675	1.000000	507.839536	0.014546	0.000000
RS	52	2.466983	1.000000	461.604915	0.013222	0.000000
RS	53	2.632293	1.000000	415.336853	0.011897	0.000000
RS	54	2.808249	1.000000	369.685641	0.010589	0.000000
RS	55	2.995536	1.000000	325.285306	0.009317	0.000000
RS	56	3.194884	1.000000	282.731565	0.008098	0.000000
RS	57	3.407070	1.000000	242.560284	0.006948	0.000000
RS	58	3.632920	1.000000	205.227796	0.005878	0.000000
RS	59	3.873315	1.000000	171.094436	0.004901	0.000000
RS	60	4.129191	1.000000	140.412578	0.004022	0.000000
RS	61	4.401545	1.000000	113.320177	0.003246	0.000000
RS	62	4.691438	1.000000	89.840478	0.002573	0.000000
RS	63	5.000000	1.000000	252.575676	0.007235	0.000000
PA	4+25*2+4+6 0.149640531 0.029928106 5.000000000 1.000000000 1.000000000 1.000000000 1.000000000 1.000000000 1.000000000 1.000000000 1.000000000 1.000000000 1.000000000 1.000000000 1.000000000 1.000000000 1.000000000 1.000000000 1.000000000 1.000000000 1.000000000 1.000000000 1.000000000 1.000000000 1.000000000 1.000000000 1.000000000 1.000000000 1.000000000 1.000000000 1.000000000
//
IT	4755
RD	1
LK	-410645.830249
QD	-1646.142572 -> -924.869064
RI	0.0402490411
TR	0.131594	0.026982
MT	6.041105
MM	C_pi: 1.069383, n_recomb: 33676.864582
RS	0	0.000000	0.415395	535.446189	0.015900	0.001400
RS	1	0.006754	0.415395	562.137185	0.016692	0.005841
RS	2	0.013965	0.415395	589.492924	0.017504	0.011432
RS	3	0.021662	0.415395	617.435471	0.018334	0.015196
RS	4	0.029879	0.395298	678.343259	0.020143	0.018440
RS	5	0.038651	0.395298	707.824514	0.021018	0.020488
RS	6	0.048016	0.447115	652.938685	0.019388	0.020705
RS	7	0.058013	0.447115	681.209148	0.020228	0.020532
RS	8	0.068686	0.522636	608.178042	0.018059	0.020328
RS	9	0.080079	0.522636	634.889993	0.018852	0.019834
RS	10	0.092242	0.614729	563.678055	0.016738	0.019092
RS	11	0.105227	0.614729	588.860784	0.017486	0.018312
RS	12	0.119088	0.715572	528.595054	0.015696	0.017599
RS	13	0.133885	0.715572	552.477074	0.016405	0.016942
RS	14	0.149683	0.822385	502.487478	0.014921	0.016290
RS	15	0.166546	0.822385	525.299003	0.015598	0.015626
RS	16	0.184550	0.930981	485.062068	0.014403	0.014965
RS	17	0.203768	0.930981	507.026970	0.015056	0.014344
RS	18	0.224286	1.032946	477.542925	0.014180	0.013801
RS	19	0.246188	1.032946	498.896825	0.014814	0.013364
RS	20	0.269571	1.120407	480.269260	0.014261	0.013053
RS	21	0.294532	1.120407	501.209284	0.014883	0.012876
RS	22	0.321179	1.189571	492.257951	0.014617	0.012833
RS	23	0.349627	1.189571	512.878069	0.015229	0.012916
RS	24	0.379995	1.240780	511.753719	0.015196	0.013112
RS	25	0.412415	1.240780	532.000627	0.015797	0.013410
RS	26	0.447024	1.276377	536.882968	0.015942	0.013799
RS	27	0.483971	1.276377	556.535542	0.016526	0.014269
RS	28	0.523414	1.299309	565.764702	0.016800	0.014814
RS	29	0.565520	1.299309	584.422584	0.017354	0.015422
RS	30	0.610470	1.312822	596.267583	0.017706	0.016082
RS	31	0.658457	1.312822	613.347990	0.018213	0.016776
RS	32	0.709684	1.320211	625.888256	0.018585	0.017486
RS	33	0.764372	1.320211	640.643270	0.019023	0.018190
RS	34	0.822753	1.324191	651.966963	0.019359	0.018868
RS	35	0.885077	1.324191	663.526235	0.019703	0.019501
RS	36	0.951611	1.326618	671.915528	0.019952	0.020073
RS	37	1.022639	1.326618	679.349623	0.020173	0.020566
RS	38	1.098464	1.328745	683.286720	0.020289	0.020968
RS	39	1.179410	1.328745	685.691972	0.020361	0.021263
RS	40	1.265824	1.331391	683.922324	0.020308	0.021443
RS	41	1.358074	1.331391	680.525177	0.020207	0.021502
RS	42	1.456555	1.334879	672.243156	0.019962	0.021437
RS	43	1.561687	1.334879	662.507400	0.019672	0.021250
RS	44	1.673920	1.339110	647.435163	0.019225	0.020944
RS	45	1.793734	1.339110	631.160063	0.018742	0.020524
RS	46	1.921640	1.343807	609.500999	0.018099	0.019996
RS	47	2.058185	1.343807	586.907878	0.017428	0.019366
RS	48	2.203953	1.348607	559.345082	0.016609	0.018644
RS	49	2.359566	1.348607	531.136211	0.015772	0.017840
RS	50	2.525689	1.353068	498.832750	0.014812	0.016963
RS	51	2.703032	1.353068	466.201588	0.013843	0.016026
RS	52	2.892354	1.356789	430.710564	0.012790	0.015039
RS	53	3.094463	1.356789	395.295446	0.011738	0.014012
RS	54	3.310223	1.360857	358.122279	0.010634	0.012955
RS	55	3.540555	1.360857	321.979679	0.009561	0.011877
RS	56	3.786444	1.360857	286.146446	0.008497	0.010787
RS	57	4.048942	1.360857	251.171817	0.007458	0.009697
RS	58	4.329168	1.392074	213.204184	0.006331	0.008618
RS	59	4.628322	1.392074	183.028096	0.005435	0.007563
RS	60	4.947681	1.392074	154.827064	0.004597	0.006545
RS	61	5.288610	1.392074	128.929253	0.003828	0.005579
RS	62	5.652566	1.392074	105.577360	0.003135	0.004679
RS	63	6.041105	1.392074	334.474111	0.009932	0.015903
PA	4+25*2+4+6 0.131593867 0.026981978 6.041104794 0.415394783 0.395298481 0.447114944 0.522636414 0.614728928 0.715572357 0.822384834 0.930980682 1.032945633 1.120407104 1.189571381 1.240779877 1.276376724 1.299308777 1.312822342 1.320211291 1.324190617 1.326618195 1.328744888 1.331390858 1.334878922 1.339110374 1.343807220 1.348607063 1.353068352 1.356788635 1.360857010 1.392073572
//
IT	4432
RD	2
LK	-409515.576179
QD	-999.987697 -> -755.301549
RI	0.0510239287
TR	0.122775	0.026417
MT	6.614303
MM	C_pi: 1.132501, n_recomb: 34899.386735
RS	0	0.000000	0.385423	610.606275	0.017496	0.001267
RS	1	0.006905	0.385423	640.845460	0.018363	0.005468
RS	2	0.014288	0.385423	671.726416	0.019248	0.010515
RS	3	0.022180	0.385423	703.137784	0.020148	0.014701
RS	4	0.030617	0.309152	913.637473	0.026179	0.019147
RS	5	0.039637	0.309152	947.809871	0.027158	0.022387
RS	6	0.049279	0.347516	874.500243	0.025058	0.021680
RS	7	0.059588	0.347516	906.767413	0.025982	0.023117
RS	8	0.070608	0.418518	781.302544	0.022387	0.020932
RS	9	0.082390	0.418518	811.415972	0.023250	0.021892
RS	10	0.094985	0.515986	684.209323	0.019605	0.019228
RS	11	0.108449	0.515986	712.108766	0.020405	0.019730
RS	12	0.122844	0.634071	603.671708	0.017297	0.017351
RS	13	0.138232	0.634071	629.491033	0.018037	0.017728
RS	14	0.154683	0.772282	539.345143	0.015454	0.015700
RS	15	0.172270	0.772282	563.301096	0.016141	0.015899
RS	16	0.191072	0.927026	490.387225	0.014051	0.014155
RS	17	0.211172	0.927026	512.764226	0.014693	0.014227
RS	18	0.232660	1.084551	458.408269	0.013135	0.012885
RS	19	0.255632	1.084551	479.593270	0.013742	0.012982
RS	20	0.280190	1.227310	443.354254	0.012704	0.012117
RS	21	0.306444	1.227310	463.763161	0.013289	0.012348
RS	22	0.334511	1.342856	443.168302	0.012698	0.011936
RS	23	0.364516	1.342856	463.135555	0.013271	0.012335
RS	24	0.396593	1.427412	454.960480	0.013036	0.012296
RS	25	0.430885	1.427412	474.661206	0.013601	0.012850
RS	26	0.467545	1.483068	476.073257	0.013641	0.013105
RS	27	0.506737	1.483068	495.488490	0.014198	0.013790
RS	28	0.548635	1.514620	504.176545	0.014447	0.014281
RS	29	0.593426	1.514620	523.072456	0.014988	0.015072
RS	30	0.641311	1.528545	536.702786	0.015379	0.015741
RS	31	0.692502	1.528545	554.614117	0.015892	0.016591
RS	32	0.747228	1.532024	570.507522	0.016347	0.017347
RS	33	0.805734	1.532024	586.747128	0.016813	0.018176
RS	34	0.868279	1.531050	602.212740	0.017256	0.018905
RS	35	0.935143	1.531050	615.921196	0.017648	0.019626
RS	36	1.006625	1.529489	628.643845	0.018013	0.020228
RS	37	1.083043	1.529489	638.866494	0.018306	0.020769
RS	38	1.164738	1.529701	646.901731	0.018536	0.021165
RS	39	1.252074	1.529701	652.686520	0.018702	0.021471
RS	40	1.345442	1.533037	654.515333	0.018754	0.021604
RS	41	1.445257	1.533037	655.026240	0.018769	0.021648
RS	42	1.551964	1.539660	649.852247	0.018621	0.021505
RS	43	1.666040	1.539660	644.468905	0.018466	0.021295
RS	44	1.787994	1.548792	632.231015	0.018116	0.020901
RS	45	1.918369	1.548792	620.622284	0.017783	0.020464
RS	46	2.057748	1.559328	601.748647	0.017242	0.019857
RS	47	2.206751	1.559328	583.935227	0.016732	0.019228
RS	48	2.366043	1.570065	559.228273	0.016024	0.018450
RS	49	2.536336	1.570065	535.630502	0.015348	0.017668
RS	50	2.718388	1.579743	506.219171	0.014505	0.016766
RS	51	2.913011	1.579743	477.679033	0.013687	0.015867
RS	52	3.121074	1.587353	444.883888	0.012748	0.014882
RS	53	3.343505	1.587353	412.669091	0.011825	0.013900
RS	54	3.581296	1.594789	377.422585	0.010815	0.012849
RS	55	3.835508	1.594789	343.328142	0.009838	0.011815
RS	56	4.107274	1.594789	308.850516	0.008850	0.010762
RS	57	4.397807	1.594789	274.542906	0.007867	0.009702
RS	58	4.708403	1.661954	232.160477	0.006652	0.008470
RS	59	5.040447	1.661954	202.754519	0.005810	0.007488
RS	60	5.395420	1.661954	174.617283	0.005003	0.006529
RS	61	5.774906	1.661954	148.156048	0.004245	0.005609
RS	62	6.180597	1.661954	123.714081	0.003545	0.004741
RS	63	6.614303	1.661954	424.443028	0.012162	0.016858
PA	4+25*2+4+6 0.122775144 0.026416922 6.614302729 0.385423161 0.309152089 0.347515956 0.418517939 0.515986053 0.634070581 0.772282209 0.927025744 1.084550753 1.227309809 1.342855574 1.427412304 1.483067514 1.514620296 1.528545299 1.532024060 1.531049938 1.529489403 1.529700927 1.533036561 1.539660095 1.548792070 1.559327511 1.570065475 1.579742812 1.587352555 1.594789349 1.661953559
//
IT	4091
RD	3
LK	-409094.049483
QD	-825.096098 -> -688.014764
RI	0.0473182111
TR	0.116938	0.026578
MT	6.979858
MM	C_pi: 1.203165, n_recomb: 37265.789771
RS	0	0.000000	0.441916	576.085669	0.015459	0.001152
RS	1	0.006995	0.441916	606.428583	0.016273	0.004907
RS	2	0.014480	0.441916	637.642881	0.017111	0.009147
RS	3	0.022489	0.441916	669.647154	0.017969	0.012729
RS	4	0.031057	0.295703	1044.272555	0.028022	0.019459
RS	5	0.040226	0.295703	1082.182558	0.029040	0.022725
RS	6	0.050035	0.321343	1031.134450	0.027670	0.022446
RS	7	0.060531	0.321343	1066.756054	0.028626	0.024297
RS	8	0.071761	0.385245	921.220364	0.024720	0.021700
RS	9	0.083776	0.385245	954.517978	0.025614	0.023133
RS	10	0.096632	0.480306	794.282325	0.021314	0.019802
RS	11	0.110388	0.480306	825.185930	0.022143	0.020766
RS	12	0.125105	0.602457	684.324835	0.018363	0.017675
RS	13	0.140852	0.602457	712.811400	0.019128	0.018446
RS	14	0.157701	0.754501	593.528321	0.015927	0.015744
RS	15	0.175729	0.754501	619.692404	0.016629	0.016281
RS	16	0.195017	0.935768	522.162053	0.014012	0.013951
RS	17	0.215655	0.935768	546.237820	0.014658	0.014298
RS	18	0.237737	1.130299	473.356051	0.012702	0.012506
RS	19	0.261363	1.130299	495.792197	0.013304	0.012814
RS	20	0.286642	1.312665	447.222006	0.012001	0.011641
RS	21	0.313690	1.312665	468.585599	0.012574	0.012028
RS	22	0.342629	1.461592	440.824543	0.011829	0.011424
RS	23	0.373594	1.461592	461.629959	0.012387	0.011940
RS	24	0.406724	1.568379	450.195741	0.012081	0.011797
RS	25	0.442172	1.568379	470.781703	0.012633	0.012438
RS	26	0.480099	1.634399	471.911865	0.012663	0.012657
RS	27	0.520680	1.634399	492.388956	0.013213	0.013408
RS	28	0.564099	1.666253	503.183503	0.013503	0.013920
RS	29	0.610556	1.666253	523.403871	0.014045	0.014761
RS	30	0.660263	1.673844	540.938045	0.014516	0.015497
RS	31	0.713447	1.673844	560.464923	0.015040	0.016386
RS	32	0.770352	1.668483	581.219446	0.015597	0.017233
RS	33	0.831238	1.668483	599.330373	0.016083	0.018090
RS	34	0.896382	1.659491	619.681410	0.016629	0.018908
RS	35	0.966084	1.659491	635.433627	0.017051	0.019643
RS	36	1.040662	1.652513	652.328772	0.017505	0.020309
RS	37	1.120457	1.652513	664.665611	0.017836	0.020851
RS	38	1.205834	1.650659	675.661145	0.018131	0.021273
RS	39	1.297183	1.650659	683.539239	0.018342	0.021571
RS	40	1.394923	1.655466	686.866389	0.018432	0.021689
RS	41	1.499500	1.655466	689.391387	0.018499	0.021721
RS	42	1.611393	1.666620	684.390511	0.018365	0.021531
RS	43	1.731113	1.666620	680.915192	0.018272	0.021313
RS	44	1.859208	1.682361	667.967133	0.017924	0.020859
RS	45	1.996265	1.682361	658.137585	0.017661	0.020426
RS	46	2.142908	1.700507	638.155900	0.017124	0.019764
RS	47	2.299811	1.700507	621.942041	0.016689	0.019154
RS	48	2.467689	1.718814	596.109822	0.015996	0.018340
RS	49	2.647312	1.718814	573.829258	0.015398	0.017589
RS	50	2.839500	1.735043	543.480071	0.014584	0.016675
RS	51	3.045132	1.735043	515.813949	0.013841	0.015816
RS	52	3.265150	1.747535	482.225826	0.012940	0.014839
RS	53	3.500558	1.747535	450.251661	0.012082	0.013897
RS	54	3.752435	1.759283	413.836243	0.011105	0.012861
RS	55	4.021932	1.759283	379.250569	0.010177	0.011863
RS	56	4.310281	1.759283	343.808598	0.009226	0.010840
RS	57	4.618802	1.759283	308.084989	0.008267	0.009803
RS	58	4.948905	1.865541	258.565326	0.006938	0.008443
RS	59	5.302100	1.865541	228.505636	0.006132	0.007517
RS	60	5.680004	1.865541	199.256022	0.005347	0.006603
RS	61	6.084343	1.865541	171.280127	0.004596	0.005718
RS	62	6.516968	1.865541	144.993342	0.003891	0.004875
RS	63	6.979858	1.865541	528.080272	0.014171	0.018115
PA	4+25*2+4+6 0.116937630 0.026578385 6.979857607 0.441915816 0.295703105 0.321342792 0.385244882 0.480305633 0.602457031 0.754501488 0.935767533 1.130299497 1.312664570 1.461592030 1.568378961 1.634398740 1.666253169 1.673843517 1.668483395 1.659491118 1.652512847 1.650658531 1.655465914 1.666619986 1.682361088 1.700507431 1.718813531 1.735043175 1.747534868 1.759283332 1.865541288
//
IT	4630
RD	4
LK	-408837.533437
QD	-743.963599 -> -638.847515
RI	0.0393093544
TR	0.112370	0.026996
MT	7.248062
MM	C_pi: 1.270443, n_recomb: 39922.115503
RS	0	0.000000	0.531748	517.591245	0.012965	0.001060
RS	1	0.007059	0.531748	546.617488	0.013692	0.004406
RS	2	0.014616	0.531748	576.715884	0.014446	0.007945
RS	3	0.022706	0.531748	607.844624	0.015226	0.010862
RS	4	0.031367	0.301301	1121.925965	0.028103	0.019528
RS	5	0.040640	0.301301	1163.609525	0.029147	0.022526
RS	6	0.050567	0.315857	1149.581411	0.028796	0.022952
RS	7	0.061195	0.315857	1188.775726	0.029777	0.024839
RS	8	0.072574	0.373538	1040.010691	0.026051	0.022323
RS	9	0.084755	0.373538	1076.647864	0.026969	0.023902
RS	10	0.097796	0.465090	896.327864	0.022452	0.020365
RS	11	0.111758	0.465090	930.418267	0.023306	0.021518
RS	12	0.126705	0.587541	765.580284	0.019177	0.018085
RS	13	0.142708	0.587541	797.013055	0.019964	0.019032
RS	14	0.159839	0.746783	653.680911	0.016374	0.015938
RS	15	0.178181	0.746783	682.428834	0.017094	0.016634
RS	16	0.197816	0.945730	563.229531	0.014108	0.013925
RS	17	0.218838	0.945730	589.442447	0.014765	0.014403
RS	18	0.241344	1.167863	499.947544	0.012523	0.012309
RS	19	0.265438	1.167863	524.103215	0.013128	0.012715
RS	20	0.291233	1.381350	464.668980	0.011639	0.011338
RS	21	0.318849	1.381350	487.466266	0.012210	0.011793
RS	22	0.348414	1.556510	453.766729	0.011366	0.011071
RS	23	0.380066	1.556510	475.886539	0.011920	0.011630
RS	24	0.413952	1.679561	462.240525	0.011579	0.011432
RS	25	0.450231	1.679561	484.170233	0.012128	0.012099
RS	26	0.489070	1.751051	485.929976	0.012172	0.012314
RS	27	0.530650	1.751051	507.891263	0.012722	0.013077
RS	28	0.575165	1.779413	521.612150	0.013066	0.013628
RS	29	0.622823	1.779413	543.520573	0.013615	0.014475
RS	30	0.673845	1.778024	565.702825	0.014170	0.015284
RS	31	0.728468	1.778024	587.121334	0.014707	0.016175
RS	32	0.786946	1.762300	613.346169	0.015364	0.017114
RS	33	0.849553	1.762300	633.480493	0.015868	0.017973
RS	34	0.916578	1.744708	659.065274	0.016509	0.018880
RS	35	0.988335	1.744708	676.849432	0.016954	0.019616
RS	36	1.065157	1.732398	697.884955	0.017481	0.020347
RS	37	1.147401	1.732398	712.126788	0.017838	0.020889
RS	38	1.235451	1.728949	725.606419	0.018176	0.021339
RS	39	1.329716	1.728949	735.154001	0.018415	0.021639
RS	40	1.430635	1.735895	739.056561	0.018512	0.021746
RS	41	1.538677	1.735895	742.962802	0.018610	0.021785
RS	42	1.654346	1.752345	736.842287	0.018457	0.021553
RS	43	1.778179	1.752345	734.461965	0.018397	0.021349
RS	44	1.910753	1.775511	719.277069	0.018017	0.020839
RS	45	2.052685	1.775511	710.280697	0.017792	0.020429
RS	46	2.204636	1.802083	687.581360	0.017223	0.019716
RS	47	2.367312	1.802083	671.947175	0.016831	0.019138
RS	48	2.541472	1.828724	643.424806	0.016117	0.018288
RS	49	2.727924	1.828724	621.433582	0.015566	0.017576
RS	50	2.927537	1.852187	588.724877	0.014747	0.016647
RS	51	3.141241	1.852187	560.963901	0.014051	0.015830
RS	52	3.370029	1.870145	525.368188	0.013160	0.014857
RS	53	3.614966	1.870145	492.785548	0.012344	0.013954
RS	54	3.877193	1.886949	454.145515	0.011376	0.012926
RS	55	4.157930	1.886949	418.400192	0.010480	0.011960
RS	56	4.458482	1.886949	381.401441	0.009554	0.010964
RS	57	4.780250	1.886949	343.748615	0.008610	0.009948
RS	58	5.124730	2.034267	285.858438	0.007160	0.008462
RS	59	5.493526	2.034267	254.933056	0.006386	0.007584
RS	60	5.888353	2.034267	224.437657	0.005622	0.006710
RS	61	6.311051	2.034267	194.878306	0.004881	0.005854
RS	62	6.763585	2.034267	166.726717	0.004176	0.005031
RS	63	7.248062	2.034267	637.491448	0.015968	0.019474
PA	4+25*2+4+6 0.112369754 0.026995865 7.248061745 0.531747819 0.301301175 0.315856611 0.373538107 0.465089957 0.587541483 0.746782889 0.945729590 1.167862928 1.381350071 1.556509871 1.679560519 1.751050658 1.779412718 1.778024443 1.762300043 1.744708357 1.732398212 1.728949328 1.735895044 1.752344561 1.775510869 1.802082884 1.828724181 1.852186917 1.870145094 1.886949221 2.034266801
//
IT	4575
RD	5
LK	-408634.215100
QD	-685.321881 -> -595.134255
RI	0.0318996857
TR	0.108488	0.027504
MT	7.466048
MM	C_pi: 1.331967, n_recomb: 42594.405065
RS	0	0.000000	0.639659	462.274703	0.010853	0.000986
RS	1	0.007108	0.639659	489.519509	0.011493	0.003997
RS	2	0.014722	0.639659	517.949947	0.012160	0.006975
RS	3	0.022877	0.639659	547.555907	0.012855	0.009349
RS	4	0.031611	0.313020	1172.840997	0.027535	0.019469
RS	5	0.040967	0.313020	1218.095511	0.028598	0.022147
RS	6	0.050987	0.317885	1243.337041	0.029190	0.023246
RS	7	0.061720	0.317885	1286.166980	0.030196	0.025058
RS	8	0.073215	0.370313	1142.392417	0.026820	0.022778
RS	9	0.085528	0.370313	1182.399637	0.027760	0.024386
RS	10	0.098716	0.458374	989.891160	0.023240	0.020840
RS	11	0.112842	0.458374	1027.167909	0.024115	0.022074
RS	12	0.127971	0.579761	843.892825	0.019812	0.018476
RS	13	0.144176	0.579761	878.298651	0.020620	0.019511
RS	14	0.161533	0.743121	714.206645	0.016768	0.016164
RS	15	0.180124	0.743121	745.611543	0.017505	0.016947
RS	16	0.200036	0.955101	606.453756	0.014238	0.013961
RS	17	0.221363	0.955101	634.908648	0.014906	0.014512
RS	18	0.244207	1.199600	529.739587	0.012437	0.012189
RS	19	0.268674	1.199600	555.731159	0.013047	0.012647
RS	20	0.294881	1.439472	486.074649	0.011412	0.011118
RS	21	0.322951	1.439472	510.423211	0.011983	0.011604
RS	22	0.353015	1.637077	471.264985	0.011064	0.010796
RS	23	0.385217	1.637077	494.813146	0.011617	0.011370
RS	24	0.419708	1.773455	479.321626	0.011253	0.011137
RS	25	0.456651	1.773455	502.701536	0.011802	0.011806
RS	26	0.496220	1.848234	505.377605	0.011865	0.012024
RS	27	0.538601	1.848234	528.917808	0.012418	0.012782
RS	28	0.583995	1.871640	545.822801	0.012814	0.013371
RS	29	0.632616	1.871640	569.497595	0.013370	0.014207
RS	30	0.684693	1.860481	596.597471	0.014006	0.015084
RS	31	0.740471	1.860481	619.962231	0.014555	0.015964
RS	32	0.800215	1.834145	651.928172	0.015305	0.016989
RS	33	0.864205	1.834145	674.103982	0.015826	0.017841
RS	34	0.932744	1.808069	705.116309	0.016554	0.018830
RS	35	1.006155	1.808069	724.896794	0.017019	0.019565
RS	36	1.084785	1.790692	750.105218	0.017610	0.020355
RS	37	1.169003	1.790692	766.147403	0.017987	0.020903
RS	38	1.259209	1.785893	781.933532	0.018358	0.021380
RS	39	1.355826	1.785893	792.969844	0.018617	0.021691
RS	40	1.459311	1.795121	797.051147	0.018713	0.021789
RS	41	1.570152	1.795121	802.086566	0.018831	0.021845
RS	42	1.688872	1.816926	794.272353	0.018647	0.021576
RS	43	1.816032	1.816926	792.679559	0.018610	0.021397
RS	44	1.952230	1.847546	774.587614	0.018185	0.020837
RS	45	2.098110	1.847546	766.084199	0.017986	0.020459
RS	46	2.254359	1.882587	739.983335	0.017373	0.019697
RS	47	2.421715	1.882587	724.581682	0.017011	0.019157
RS	48	2.600967	1.917632	692.740068	0.016264	0.018272
RS	49	2.792961	1.917632	670.710794	0.015746	0.017601
RS	50	2.998603	1.948430	635.109649	0.014911	0.016656
RS	51	3.218862	1.948430	606.972821	0.014250	0.015880
RS	52	3.454779	1.971998	568.953688	0.013357	0.014907
RS	53	3.707465	1.971998	535.551916	0.012573	0.014041
RS	54	3.978113	1.994171	494.341166	0.011606	0.013016
RS	55	4.267999	1.994171	457.320886	0.010737	0.012080
RS	56	4.578492	1.994171	418.686647	0.009830	0.011109
RS	57	4.911055	1.994171	379.060791	0.008899	0.010111
RS	58	5.267258	2.183777	312.168659	0.007329	0.008499
RS	59	5.648781	2.183777	280.483571	0.006585	0.007665
RS	60	6.057425	2.183777	248.882997	0.005843	0.006826
RS	61	6.495116	2.183777	217.904361	0.005116	0.005997
RS	62	6.963920	2.183777	188.063777	0.004415	0.005193
RS	63	7.466048	2.183777	749.716365	0.017601	0.020863
PA	4+25*2+4+6 0.108488255 0.027504064 7.466047733 0.639658686 0.313020324 0.317884603 0.370313479 0.458374474 0.579760834 0.743120820 0.955100518 1.199600379 1.439471909 1.637077355 1.773455323 1.848234441 1.871640198 1.860480814 1.834145329 1.808069146 1.790692450 1.785893345 1.795121444 1.816925936 1.847546134 1.882587272 1.917632364 1.948430287 1.971998415 1.994170915 2.183777363
//
IT	5111
RD	6
LK	-408458.051714
QD	-635.239077 -> -555.151694
RI	0.0260347136
TR	0.105054	0.028037
MT	7.655181
MM	C_pi: 1.388605, n_recomb: 45215.411508
RS	0	0.000000	0.758488	416.166879	0.009204	0.000925
RS	1	0.007150	0.758488	441.637405	0.009767	0.003667
RS	2	0.014812	0.758488	468.343209	0.010358	0.006206
RS	3	0.023021	0.758488	496.296489	0.010976	0.008160
RS	4	0.031818	0.326682	1210.158828	0.026764	0.019342
RS	5	0.041243	0.326682	1258.691497	0.027838	0.021726
RS	6	0.051343	0.323082	1320.703976	0.029209	0.023389
RS	7	0.062164	0.323082	1367.110452	0.030235	0.025103
RS	8	0.073759	0.371051	1232.204146	0.027252	0.023095
RS	9	0.086184	0.371051	1275.544068	0.028210	0.024691
RS	10	0.099496	0.455859	1075.930882	0.023796	0.021225
RS	11	0.113761	0.455859	1116.335042	0.024689	0.022497
RS	12	0.129046	0.575615	918.581623	0.020316	0.018828
RS	13	0.145423	0.575615	955.912305	0.021141	0.019912
RS	14	0.162972	0.741444	773.469534	0.017106	0.016391
RS	15	0.181775	0.741444	807.512072	0.017859	0.017227
RS	16	0.201923	0.963720	649.572231	0.014366	0.014023
RS	17	0.223512	0.963720	680.270204	0.015045	0.014620
RS	18	0.246644	1.227393	559.999061	0.012385	0.012109
RS	19	0.271430	1.227393	587.832805	0.013001	0.012598
RS	20	0.297988	1.490875	508.289825	0.011242	0.010943
RS	21	0.326446	1.490875	534.193272	0.011814	0.011446
RS	22	0.356938	1.708934	489.784768	0.010832	0.010568
RS	23	0.389611	1.708934	514.759821	0.011385	0.011144
RS	24	0.424620	1.857337	497.528570	0.011004	0.010883
RS	25	0.462132	1.857337	522.351332	0.011553	0.011545
RS	26	0.502326	1.934621	525.980588	0.011633	0.011768
RS	27	0.545394	1.934621	551.086976	0.012188	0.012511
RS	28	0.591542	1.952713	571.192577	0.012633	0.013135
RS	29	0.640990	1.952713	596.617705	0.013195	0.013954
RS	30	0.693973	1.931758	628.687636	0.013904	0.014891
RS	31	0.750745	1.931758	653.981206	0.014464	0.015757
RS	32	0.811576	1.895008	691.792765	0.015300	0.016856
RS	33	0.876756	1.895008	715.989276	0.015835	0.017701
RS	34	0.946598	1.860706	752.551156	0.016644	0.018763
RS	35	1.021433	1.860706	774.297147	0.017125	0.019499
RS	36	1.101619	1.838455	803.754163	0.017776	0.020344
RS	37	1.187539	1.838455	821.548011	0.018170	0.020899
RS	38	1.279602	1.832343	839.625317	0.018569	0.021402
RS	39	1.378248	1.832343	852.079396	0.018845	0.021729
RS	40	1.483948	1.843696	856.221439	0.018936	0.021821
RS	41	1.597206	1.843696	862.294083	0.019071	0.021900
RS	42	1.718561	1.870552	852.581425	0.018856	0.021599
RS	43	1.848595	1.870552	851.669664	0.018836	0.021449
RS	44	1.987926	1.908271	830.416274	0.018366	0.020845
RS	45	2.137219	1.908271	822.294106	0.018186	0.020501
RS	46	2.297188	1.951436	792.535398	0.017528	0.019697
RS	47	2.468595	1.951436	777.259148	0.017190	0.019194
RS	48	2.652258	1.994594	741.871468	0.016407	0.018278
RS	49	2.849053	1.994594	719.712061	0.015917	0.017648
RS	50	3.059920	2.032516	681.038964	0.015062	0.016687
RS	51	3.285865	2.032516	652.460746	0.014430	0.015949
RS	52	3.527966	2.061573	611.894592	0.013533	0.014975
RS	53	3.787377	2.061573	577.645881	0.012775	0.014142
RS	54	4.065338	2.089133	533.761422	0.011805	0.013117
RS	55	4.363173	2.089133	495.488514	0.010958	0.012210
RS	56	4.682305	2.089133	455.261403	0.010069	0.011261
RS	57	5.024256	2.089133	413.722889	0.009150	0.010281
RS	58	5.390657	2.321811	337.402350	0.007462	0.008543
RS	59	5.783257	2.321811	305.100079	0.006748	0.007749
RS	60	6.203930	2.321811	272.558061	0.006028	0.006943
RS	61	6.654682	2.321811	240.336593	0.005315	0.006139
RS	62	7.137664	2.321811	208.987080	0.004622	0.005351
RS	63	7.655181	2.321811	864.533653	0.019120	0.022251
PA	4+25*2+4+6 0.105053870 0.028037239 7.655181020 0.758487797 0.326682215 0.323082254 0.371050698 0.455858733 0.575614891 0.741444402 0.963720392 1.227393397 1.490874560 1.708934144 1.857336555 1.934621020 1.952712847 1.931757704 1.895007953 1.860705837 1.838455303 1.832342793 1.843695775 1.870552122 1.908271111 1.951436093 1.994594074 2.032516102 2.061572560 2.089132975 2.321810699
//
IT	4772
RD	7
LK	-408301.158056
QD	-590.645839 -> -518.666977
RI	0.0215570832
TR	0.101950	0.028568
MT	7.825793
MM	C_pi: 1.441550, n_recomb: 47774.546138
RS	0	0.000000	0.883946	379.092881	0.007935	0.000873
RS	1	0.007187	0.883946	402.974329	0.008435	0.003398
RS	2	0.014891	0.883946	428.104259	0.008961	0.005594
RS	3	0.023149	0.883946	454.510035	0.009514	0.007226
RS	4	0.032000	0.340739	1240.337268	0.025962	0.019180
RS	5	0.041487	0.340739	1291.872245	0.027041	0.021312
RS	6	0.051657	0.329747	1386.801180	0.029028	0.023426
RS	7	0.062557	0.329747	1436.675648	0.030072	0.025048
RS	8	0.074240	0.373872	1312.396995	0.027471	0.023308
RS	9	0.086763	0.373872	1359.008547	0.028446	0.024879
RS	10	0.100187	0.455663	1155.773381	0.024192	0.021536
RS	11	0.114575	0.455663	1199.236913	0.025102	0.022827
RS	12	0.129997	0.573511	990.000614	0.020722	0.019143
RS	13	0.146528	0.573511	1030.194878	0.021564	0.020258
RS	14	0.164247	0.740796	831.262571	0.017400	0.016611
RS	15	0.183239	0.740796	867.902156	0.018167	0.017484
RS	16	0.203596	0.971547	692.039239	0.014486	0.014099
RS	17	0.225417	0.971547	724.954502	0.015174	0.014727
RS	18	0.248806	1.252236	589.934324	0.012348	0.012053
RS	19	0.273876	1.252236	619.586067	0.012969	0.012564
RS	20	0.300747	1.537544	530.330016	0.011101	0.010799
RS	21	0.329551	1.537544	557.759245	0.011675	0.011310
RS	22	0.360424	1.775003	508.166959	0.010637	0.010371
RS	23	0.393516	1.775003	534.533068	0.011189	0.010944
RS	24	0.428987	1.934969	515.541299	0.010791	0.010659
RS	25	0.467007	1.934969	541.764553	0.011340	0.011309
RS	26	0.507760	2.014675	546.263142	0.011434	0.011535
RS	27	0.551442	2.014675	572.888969	0.011992	0.012262
RS	28	0.598263	2.027601	596.094031	0.012477	0.012913
RS	29	0.648450	2.027601	623.223155	0.013045	0.013715
RS	30	0.702243	1.997155	660.194917	0.013819	0.014702
RS	31	0.759903	1.997155	687.377381	0.014388	0.015554
RS	32	0.821708	1.950325	731.044270	0.015302	0.016719
RS	33	0.887954	1.950325	757.231728	0.015850	0.017556
RS	34	0.958962	1.908073	799.413208	0.016733	0.018683
RS	35	1.035073	1.908073	823.104037	0.017229	0.019420
RS	36	1.116655	1.881088	856.894320	0.017936	0.020316
RS	37	1.204100	1.881088	876.424260	0.018345	0.020880
RS	38	1.297830	1.873593	896.862333	0.018773	0.021410
RS	39	1.398297	1.873593	910.719728	0.019063	0.021753
RS	40	1.505985	1.886796	914.952068	0.019151	0.021843
RS	41	1.621412	1.886796	922.046777	0.019300	0.021946
RS	42	1.745136	1.918282	910.419959	0.019057	0.021620
RS	43	1.877753	1.918282	910.174031	0.019051	0.021500
RS	44	2.019901	1.962602	885.719262	0.018540	0.020858
RS	45	2.172266	1.962602	877.964501	0.018377	0.020548
RS	46	2.335581	2.013398	844.500556	0.017677	0.019707
RS	47	2.510635	2.013398	829.339298	0.017359	0.019241
RS	48	2.698271	2.064227	790.367120	0.016544	0.018298
RS	49	2.899392	2.064227	768.073535	0.016077	0.017705
RS	50	3.114969	2.108918	726.304187	0.015203	0.016730
RS	51	3.346040	2.108918	697.291987	0.014595	0.016028
RS	52	3.593719	2.143215	654.171642	0.013693	0.015053
RS	53	3.859199	2.143215	619.101222	0.012959	0.014251
RS	54	4.143761	2.176023	572.530966	0.011984	0.013224
RS	55	4.448775	2.176023	533.055515	0.011158	0.012343
RS	56	4.775711	2.176023	491.297567	0.010284	0.011415
RS	57	5.126146	2.176023	447.918031	0.009376	0.010450
RS	58	5.501767	2.452253	361.818487	0.007573	0.008590
RS	59	5.904386	2.452253	329.019793	0.006887	0.007832
RS	60	6.335942	2.452253	295.672858	0.006189	0.007056
RS	61	6.798516	2.452253	262.354385	0.005492	0.006275
RS	62	7.294336	2.452253	229.644008	0.004807	0.005504
RS	63	7.825793	2.452253	982.319729	0.020562	0.023627
PA	4+25*2+4+6 0.101950403 0.028567547 7.825793038 0.883946447 0.340738891 0.329747018 0.373872058 0.455663100 0.573510906 0.740795994 0.971547009 1.252235850 1.537543656 1.775003048 1.934968836 2.014675500 2.027601452 1.997154523 1.950325162 1.908073206 1.881087587 1.873593293 1.886796184 1.918281973 1.962601939 2.013398073 2.064226707 2.108918437 2.143215041 2.176023450 2.452253484
//
IT	4857
RD	8
LK	-408159.992941
QD	-550.546007 -> -485.478946
RI	0.0181404996
TR	0.099113	0.029083
MT	7.983126
MM	C_pi: 1.491670, n_recomb: 50273.855641
RS	0	0.000000	1.013030	349.511370	0.006952	0.000829
RS	1	0.007221	1.013030	372.032037	0.007400	0.003177
RS	2	0.014963	1.013030	395.795817	0.007873	0.005100
RS	3	0.023264	1.013030	420.840388	0.008371	0.006484
RS	4	0.032165	0.354580	1266.547974	0.025193	0.019001
RS	5	0.041708	0.354580	1320.852086	0.026273	0.020923
RS	6	0.051941	0.337131	1444.731878	0.028737	0.023392
RS	7	0.062912	0.337131	1497.949693	0.029796	0.024933
RS	8	0.074676	0.377885	1385.047757	0.027550	0.023443
RS	9	0.087289	0.377885	1434.861740	0.028541	0.024985
RS	10	0.100812	0.456844	1230.554342	0.024477	0.021787
RS	11	0.115313	0.456844	1277.012222	0.025401	0.023089
RS	12	0.130860	0.572614	1058.679584	0.021058	0.019425
RS	13	0.147530	0.572614	1101.678936	0.021914	0.020562
RS	14	0.165403	0.740644	887.771214	0.017659	0.016824
RS	15	0.184568	0.740644	926.966001	0.018438	0.017724
RS	16	0.205116	0.978523	733.833245	0.014597	0.014183
RS	17	0.227148	0.978523	768.935851	0.015295	0.014836
RS	18	0.250770	1.274598	619.384300	0.012320	0.012016
RS	19	0.276099	1.274598	650.824039	0.012946	0.012542
RS	20	0.303256	1.580472	551.920615	0.010978	0.010677
RS	21	0.332374	1.580472	580.839189	0.011554	0.011193
RS	22	0.363595	1.836736	526.053720	0.010464	0.010198
RS	23	0.397070	1.836736	553.766655	0.011015	0.010766
RS	24	0.432963	2.008213	532.931406	0.010601	0.010456
RS	25	0.471447	2.008213	560.503533	0.011149	0.011095
RS	26	0.512710	2.090599	565.727853	0.011253	0.011319
RS	27	0.556953	2.090599	593.816515	0.011812	0.012031
RS	28	0.604390	2.098757	619.953670	0.012332	0.012703
RS	29	0.655252	2.098757	648.730744	0.012904	0.013489
RS	30	0.709788	2.059237	690.472241	0.013734	0.014518
RS	31	0.768261	2.059237	719.496086	0.014312	0.015356
RS	32	0.830956	2.002696	768.966545	0.015296	0.016578
RS	33	0.898179	2.002696	797.112679	0.015855	0.017407
RS	34	0.970255	1.952760	844.940274	0.016807	0.018594
RS	35	1.047536	1.952760	870.561172	0.017316	0.019331
RS	36	1.130397	1.921130	908.768479	0.018076	0.020276
RS	37	1.219242	1.921130	930.035402	0.018499	0.020849
RS	38	1.314502	1.912164	952.932915	0.018955	0.021405
RS	39	1.416640	1.912164	968.206751	0.019259	0.021764
RS	40	1.526153	1.926925	972.628576	0.019347	0.021856
RS	41	1.643575	1.926925	980.766936	0.019508	0.021983
RS	42	1.769475	1.962594	967.311988	0.019241	0.021637
RS	43	1.904466	1.962594	967.758702	0.019250	0.021545
RS	44	2.049204	2.013002	940.168348	0.018701	0.020873
RS	45	2.204394	2.013002	932.810819	0.018555	0.020595
RS	46	2.370789	2.070903	895.699515	0.017816	0.019723
RS	47	2.549200	2.070903	880.684077	0.017518	0.019292
RS	48	2.740493	2.128918	838.180006	0.016672	0.018326
RS	49	2.945600	2.128918	815.783720	0.016227	0.017767
RS	50	3.165516	2.179971	770.967679	0.015335	0.016781
RS	51	3.401313	2.179971	741.555551	0.014750	0.016112
RS	52	3.654135	2.219204	695.926124	0.013843	0.015136
RS	53	3.925214	2.219204	660.074772	0.013130	0.014363
RS	54	4.215867	2.257041	610.845571	0.012150	0.013334
RS	55	4.527507	2.257041	570.219480	0.011342	0.012477
RS	56	4.861650	2.257041	526.990139	0.010482	0.011568
RS	57	5.219920	2.257041	481.834512	0.009584	0.010617
RS	58	5.604061	2.577071	385.646028	0.007671	0.008637
RS	59	6.015940	2.577071	352.446859	0.007011	0.007913
RS	60	6.457559	2.577071	318.403971	0.006333	0.007165
RS	61	6.931068	2.577071	284.105419	0.005651	0.006406
RS	62	7.438767	2.577071	250.153451	0.004976	0.005650
RS	63	7.983126	2.577071	1103.346478	0.021947	0.024982
PA	4+25*2+4+6 0.099113074 0.029083306 7.983125976 1.013029945 0.354580304 0.337130803 0.377885409 0.456844436 0.572614467 0.740644455 0.978522924 1.274598314 1.580472253 1.836736007 2.008212754 2.090599340 2.098756694 2.059237052 2.002696479 1.952760008 1.921130231 1.912164004 1.926925259 1.962594093 2.013001685 2.070902967 2.128917856 2.179970865 2.219204239 2.257040986 2.577070951
//
IT	4753
RD	9
LK	-408032.307224
QD	-514.353361 -> -455.306821
RI	0.0154966069
TR	0.096500	0.029580
MT	8.130086
MM	C_pi: 1.539552, n_recomb: 52717.808350
RS	0	0.000000	1.143726	325.784634	0.006180	0.000791
RS	1	0.007251	1.143726	347.159338	0.006585	0.002993
RS	2	0.015029	1.143726	369.763216	0.007014	0.004698
RS	3	0.023370	1.143726	393.641076	0.007467	0.005887
RS	4	0.032316	0.367991	1290.323892	0.024476	0.018814
RS	5	0.041911	0.367991	1347.204211	0.025555	0.020562
RS	6	0.052202	0.344881	1496.427304	0.028386	0.023307
RS	7	0.063239	0.344881	1552.861962	0.029456	0.024780
RS	8	0.075076	0.382625	1451.614202	0.027536	0.023519
RS	9	0.087771	0.382625	1504.559572	0.028540	0.025033
RS	10	0.101387	0.458891	1301.142945	0.024681	0.021993
RS	11	0.115991	0.458891	1350.535792	0.025618	0.023299
RS	12	0.131654	0.572457	1125.099058	0.021342	0.019682
RS	13	0.148452	0.572457	1170.851448	0.022210	0.020834
RS	14	0.166468	0.740684	943.257276	0.017893	0.017029
RS	15	0.185791	0.740684	984.969719	0.018684	0.017952
RS	16	0.206515	0.984619	775.079250	0.014702	0.014273
RS	17	0.228742	0.984619	812.341969	0.015409	0.014947
RS	18	0.252581	1.294751	648.385271	0.012299	0.011992
RS	19	0.278148	1.294751	681.584946	0.012929	0.012531
RS	20	0.305569	1.620173	573.042626	0.010870	0.010573
RS	21	0.334979	1.620173	603.415664	0.011446	0.011092
RS	22	0.366521	1.894872	543.381406	0.010307	0.010044
RS	23	0.400351	1.894872	572.397843	0.010858	0.010607
RS	24	0.436634	2.078012	549.602332	0.010425	0.010271
RS	25	0.475547	2.078012	578.471855	0.010973	0.010898
RS	26	0.517283	2.163500	584.249926	0.011083	0.011119
RS	27	0.562045	2.163500	613.744039	0.011642	0.011816
RS	28	0.610053	2.167377	642.619150	0.012190	0.012504
RS	29	0.661542	2.167377	672.986489	0.012766	0.013274
RS	30	0.716765	2.119242	719.329701	0.013645	0.014338
RS	31	0.775993	2.119242	750.145426	0.014229	0.015162
RS	32	0.839515	2.053367	805.323509	0.015276	0.016434
RS	33	0.907644	2.053367	835.395224	0.015847	0.017256
RS	34	0.980713	1.995983	888.865553	0.016861	0.018497
RS	35	1.059080	1.995983	916.404152	0.017383	0.019235
RS	36	1.143131	1.959794	959.092679	0.018193	0.020225
RS	37	1.233276	1.959794	982.104805	0.018629	0.020806
RS	38	1.329958	1.949260	1007.571023	0.019113	0.021389
RS	39	1.433651	1.949260	1024.286907	0.019430	0.021764
RS	40	1.544863	1.965307	1029.028437	0.019520	0.021861
RS	41	1.664140	1.965307	1038.248708	0.019694	0.022010
RS	42	1.792066	2.004746	1023.096743	0.019407	0.021650
RS	43	1.929268	2.004746	1024.281995	0.019430	0.021585
RS	44	2.076420	2.060747	993.679762	0.018849	0.020888
RS	45	2.234242	2.060747	986.768215	0.018718	0.020641
RS	46	2.403509	2.125243	946.120355	0.017947	0.019743
RS	47	2.585050	2.125243	931.298685	0.017666	0.019344
RS	48	2.779756	2.189959	885.362310	0.016794	0.018359
RS	49	2.988581	2.189959	862.908359	0.016368	0.017833
RS	50	3.212548	2.246956	815.130158	0.015462	0.016837
RS	51	3.452756	2.246956	785.360959	0.014897	0.016198
RS	52	3.710383	2.290804	737.291524	0.013986	0.015222
RS	53	3.986692	2.290804	700.702808	0.013292	0.014475
RS	54	4.283037	2.333410	648.859954	0.012308	0.013445
RS	55	4.600872	2.333410	607.130257	0.011517	0.012610
RS	56	4.941754	2.333410	562.481673	0.010670	0.011718
RS	57	5.307355	2.333410	515.605461	0.009780	0.010779
RS	58	5.699468	2.697301	409.045959	0.007759	0.008684
RS	59	6.120014	2.697301	375.522363	0.007123	0.007991
RS	60	6.571056	2.697301	340.870929	0.006466	0.007269
RS	61	7.054806	2.697301	305.687039	0.005799	0.006530
RS	62	7.573634	2.697301	270.590981	0.005133	0.005789
RS	63	8.130086	2.697301	1227.717327	0.023288	0.026315
PA	4+25*2+4+6 0.096499990 0.029579808 8.130085548 1.143725972 0.367990990 0.344881195 0.382625302 0.458890828 0.572457194 0.740684010 0.984618535 1.294750945 1.620173371 1.894872326 2.078011523 2.163499845 2.167377160 2.119242229 2.053366662 1.995982991 1.959793725 1.949260100 1.965306607 2.004746099 2.060747258 2.125243196 2.189958654 2.246955672 2.290804499 2.333409703 2.697301122
//
IT	4550
RD	10
LK	-407916.384767
QD	-481.589842 -> -427.840239
RI	0.0134173490
TR	0.094081	0.030056
MT	8.268407
MM	C_pi: 1.585569, n_recomb: 55109.814438
RS	0	0.000000	1.274441	306.611651	0.005564	0.000757
RS	1	0.007280	1.274441	327.028080	0.005934	0.002837
RS	2	0.015090	1.274441	348.656572	0.006327	0.004367
RS	3	0.023468	1.274441	371.546971	0.006742	0.005401
RS	4	0.032456	0.380902	1312.443774	0.023815	0.018625
RS	5	0.042099	0.380902	1371.738498	0.024891	0.020229
RS	6	0.052443	0.352812	1543.144936	0.028001	0.023186
RS	7	0.063541	0.352812	1602.671842	0.029081	0.024603
RS	8	0.075447	0.387830	1513.092800	0.027456	0.023552
RS	9	0.088219	0.387830	1569.097209	0.028472	0.025039
RS	10	0.101921	0.461503	1368.153100	0.024826	0.022161
RS	11	0.116620	0.461503	1420.425309	0.025774	0.023470
RS	12	0.132390	0.572762	1189.608190	0.021586	0.019917
RS	13	0.149308	0.572762	1238.066418	0.022465	0.021082
RS	14	0.167457	0.740741	997.925999	0.018108	0.017229
RS	15	0.186927	0.740741	1042.122212	0.018910	0.018171
RS	16	0.207815	0.989825	815.907445	0.014805	0.014368
RS	17	0.230224	0.989825	855.306263	0.015520	0.015059
RS	18	0.254264	1.312866	677.012903	0.012285	0.011979
RS	19	0.280053	1.312866	711.947595	0.012919	0.012529
RS	20	0.307721	1.656964	593.733381	0.010774	0.010483
RS	21	0.337402	1.656964	625.528989	0.011351	0.011004
RS	22	0.369244	1.949826	560.168411	0.010165	0.009906
RS	23	0.403405	1.949826	590.447889	0.010714	0.010462
RS	24	0.440052	2.144870	565.560440	0.010262	0.010102
RS	25	0.479367	2.144870	595.678299	0.010809	0.010718
RS	26	0.521544	2.233938	601.831528	0.010921	0.010932
RS	27	0.566791	2.233938	632.675422	0.011480	0.011615
RS	28	0.615332	2.234066	664.080517	0.012050	0.012314
RS	29	0.667408	2.234066	695.980881	0.012629	0.013069
RS	30	0.723274	2.177782	746.735830	0.013550	0.014162
RS	31	0.783207	2.177782	779.293071	0.014141	0.014974
RS	32	0.847503	2.102924	840.058085	0.015243	0.016289
RS	33	0.916479	2.102924	872.020887	0.015823	0.017104
RS	34	0.990478	2.038310	931.104099	0.016895	0.018394
RS	35	1.069863	2.038310	960.547399	0.017430	0.019133
RS	36	1.155027	1.997634	1007.764683	0.018286	0.020165
RS	37	1.246391	1.997634	1032.531532	0.018736	0.020754
RS	38	1.344406	1.985448	1060.671217	0.019247	0.021364
RS	39	1.449557	1.985448	1078.858517	0.019577	0.021754
RS	40	1.562362	2.002533	1084.061415	0.019671	0.021858
RS	41	1.683379	2.002533	1094.407616	0.019859	0.022028
RS	42	1.813207	2.045372	1077.711169	0.019556	0.021659
RS	43	1.952485	2.045372	1079.687689	0.019592	0.021620
RS	44	2.101903	2.106515	1046.223469	0.018984	0.020902
RS	45	2.262198	2.106515	1039.813580	0.018868	0.020684
RS	46	2.434162	2.177125	995.768176	0.018069	0.019764
RS	47	2.618645	2.177125	981.194214	0.017804	0.019396
RS	48	2.816559	2.248083	931.946052	0.016911	0.018395
RS	49	3.028880	2.248083	909.484275	0.016503	0.017899
RS	50	3.256657	2.310616	858.847149	0.015584	0.016896
RS	51	3.501017	2.310616	828.766323	0.015038	0.016285
RS	52	3.763165	2.358759	778.338561	0.014123	0.015311
RS	53	4.044398	2.358759	741.055722	0.013447	0.014587
RS	54	4.346103	2.405859	686.654409	0.012460	0.013556
RS	55	4.669773	2.405859	643.863953	0.011683	0.012740
RS	56	5.017005	2.405859	597.842824	0.010848	0.011864
RS	57	5.389515	2.405859	549.295025	0.009967	0.010938
RS	58	5.789143	2.813515	432.110462	0.007841	0.008730
RS	59	6.217864	2.813515	398.324714	0.007228	0.008065
RS	60	6.677794	2.813515	363.137265	0.006589	0.007368
RS	61	7.171207	2.813515	327.147548	0.005936	0.006649
RS	62	7.700540	2.813515	290.990078	0.005280	0.005922
RS	63	8.268407	2.813515	1355.363907	0.024594	0.027622
PA	4+25*2+4+6 0.094081246 0.030055589 8.268407164 1.274440503 0.380902203 0.352811736 0.387829505 0.461502618 0.572761827 0.740740519 0.989825320 1.312865649 1.656964169 1.949825966 2.144869695 2.233937964 2.234065943 2.177782431 2.102923918 2.038309611 1.997633599 1.985447532 2.002533208 2.045371528 2.106514739 2.177124962 2.248082857 2.310615873 2.358759014 2.405859215 2.813514767
//
IT	4542
RD	11
LK	-407810.820353
QD	-451.841365 -> -402.781396
RI	0.0117552407
TR	0.091834	0.030511
MT	8.399239
MM	C_pi: 1.629964, n_recomb: 57452.290753
RS	0	0.000000	1.403885	291.003974	0.005065	0.000728
RS	1	0.007306	1.403885	310.621465	0.005407	0.002705
RS	2	0.015146	1.403885	331.433581	0.005769	0.004090
RS	3	0.023559	1.403885	353.493812	0.006153	0.005001
RS	4	0.032587	0.393310	1333.309986	0.023207	0.018436
RS	5	0.042274	0.393310	1394.880447	0.024279	0.019921
RS	6	0.052669	0.360828	1585.697116	0.027600	0.023041
RS	7	0.063823	0.360828	1648.194697	0.028688	0.024410
RS	8	0.075793	0.393339	1570.201210	0.027331	0.023551
RS	9	0.088636	0.393339	1629.191277	0.028357	0.025013
RS	10	0.102419	0.464494	1432.029341	0.024926	0.022300
RS	11	0.117208	0.464494	1487.127667	0.025885	0.023609
RS	12	0.133078	0.573361	1252.449288	0.021800	0.020134
RS	13	0.150107	0.573361	1303.569470	0.022690	0.021309
RS	14	0.168381	0.740720	1051.923128	0.018310	0.017424
RS	15	0.187989	0.740720	1098.571799	0.019121	0.018382
RS	16	0.209030	0.994169	856.419196	0.014907	0.014468
RS	17	0.231609	0.994169	897.932646	0.015629	0.015174
RS	18	0.255837	1.329091	705.336792	0.012277	0.011976
RS	19	0.281836	1.329091	741.984442	0.012915	0.012535
RS	20	0.309734	1.691066	614.045346	0.010688	0.010405
RS	21	0.339670	1.691066	647.234814	0.011266	0.010928
RS	22	0.371793	2.001863	576.457436	0.010034	0.009780
RS	23	0.406264	2.001863	607.962734	0.010582	0.010332
RS	24	0.443253	2.209063	580.853228	0.010110	0.009945
RS	25	0.482944	2.209063	612.173624	0.010655	0.010551
RS	26	0.525536	2.302211	618.522773	0.010766	0.010757
RS	27	0.571239	2.302211	650.663416	0.011325	0.011426
RS	28	0.620281	2.299122	684.389413	0.011912	0.012133
RS	29	0.672907	2.299122	717.767022	0.012493	0.012873
RS	30	0.729378	2.235146	772.733665	0.013450	0.013991
RS	31	0.789974	2.235146	806.981885	0.014046	0.014791
RS	32	0.854998	2.151641	873.193395	0.015199	0.016144
RS	33	0.924773	2.151641	907.011209	0.015787	0.016953
RS	34	0.999646	2.079991	971.657971	0.016912	0.018287
RS	35	1.079989	2.079991	1002.990834	0.017458	0.019026
RS	36	1.166202	2.034893	1054.767640	0.018359	0.020097
RS	37	1.258714	2.034893	1081.296946	0.018821	0.020695
RS	38	1.357985	2.020984	1112.203911	0.019359	0.021330
RS	39	1.464509	2.020984	1131.891163	0.019701	0.021735
RS	40	1.578816	2.038903	1137.691331	0.019802	0.021849
RS	41	1.701475	2.038903	1149.207878	0.020003	0.022039
RS	42	1.833096	2.084807	1131.128694	0.019688	0.021663
RS	43	1.974333	2.084807	1133.950142	0.019737	0.021648
RS	44	2.125889	2.150682	1097.787045	0.019108	0.020915
RS	45	2.288518	2.150682	1091.935500	0.019006	0.020723
RS	46	2.463030	2.226967	1044.643265	0.018183	0.019787
RS	47	2.650292	2.226967	1030.371954	0.017934	0.019447
RS	48	2.851235	2.303734	977.946292	0.017022	0.018433
RS	49	3.066860	2.303734	955.526897	0.016632	0.017965
RS	50	3.298240	2.371417	902.141938	0.015702	0.016957
RS	51	3.546524	2.371417	871.794739	0.015174	0.016372
RS	52	3.812949	2.423545	819.096223	0.014257	0.015399
RS	53	4.098839	2.423545	781.161194	0.013597	0.014698
RS	54	4.405618	2.474864	724.263264	0.012606	0.013666
RS	55	4.734810	2.474864	680.451568	0.011844	0.012868
RS	56	5.088054	2.474864	633.100610	0.011020	0.012007
RS	57	5.467107	2.474864	582.925765	0.010146	0.011092
RS	58	5.873855	2.926056	454.889575	0.007918	0.008776
RS	59	6.310320	2.926056	420.894230	0.007326	0.008137
RS	60	6.778675	2.926056	385.232772	0.006705	0.007462
RS	61	7.281250	2.926056	348.505972	0.006066	0.006762
RS	62	7.820543	2.926056	311.359340	0.005419	0.006049
RS	63	8.399239	2.926056	1486.114805	0.025867	0.028903
PA	4+25*2+4+6 0.091833693 0.030510597 8.399239211 1.403884982 0.393309779 0.360828411 0.393338707 0.464493916 0.573361313 0.740720033 0.994168531 1.329090916 1.691065765 2.001863114 2.209062823 2.302211007 2.299121872 2.235146276 2.151640632 2.079990605 2.034893385 2.020984182 2.038902882 2.084806934 2.150682047 2.226967337 2.303733614 2.371417190 2.423545390 2.474864197 2.926056424
//
IT	4811
RD	12
LK	-407714.432945
QD	-424.748633 -> -379.860739
RI	0.0104039785
TR	0.089739	0.030946
MT	8.523368
MM	C_pi: 1.672911, n_recomb: 59747.262758
RS	0	0.000000	1.531256	278.175015	0.004656	0.000701
RS	1	0.007331	1.531256	297.124767	0.004973	0.002590
RS	2	0.015199	1.531256	317.252695	0.005310	0.003858
RS	3	0.023645	1.531256	338.615014	0.005667	0.004667
RS	4	0.032709	0.405230	1353.166438	0.022648	0.018250
RS	5	0.042438	0.405230	1416.891959	0.023715	0.019636
RS	6	0.052880	0.368867	1624.719904	0.027193	0.022879
RS	7	0.064087	0.368867	1690.070597	0.028287	0.024207
RS	8	0.076117	0.399053	1623.472458	0.027172	0.023523
RS	9	0.089028	0.399053	1685.374104	0.028208	0.024962
RS	10	0.102885	0.467749	1493.092680	0.024990	0.022413
RS	11	0.117759	0.467749	1550.965375	0.025959	0.023722
RS	12	0.133722	0.574151	1313.796939	0.021989	0.020335
RS	13	0.150857	0.574151	1367.537566	0.022889	0.021518
RS	14	0.169247	0.740577	1105.349428	0.018500	0.017614
RS	15	0.188985	0.740577	1154.421005	0.019322	0.018587
RS	16	0.210171	0.997703	896.683275	0.015008	0.014571
RS	17	0.232909	0.997703	940.291631	0.015738	0.015291
RS	18	0.257314	1.343570	733.413311	0.012275	0.011981
RS	19	0.283509	1.343570	771.754223	0.012917	0.012548
RS	20	0.311624	1.722679	634.022636	0.010612	0.010338
RS	21	0.341800	1.722679	668.579950	0.011190	0.010863
RS	22	0.374188	2.051185	592.295460	0.009913	0.009666
RS	23	0.408951	2.051185	624.992480	0.010461	0.010213
RS	24	0.446262	2.270790	595.533299	0.009968	0.009800
RS	25	0.486308	2.270790	628.013628	0.010511	0.010396
RS	26	0.529290	2.368518	634.383622	0.010618	0.010591
RS	27	0.575423	2.368518	667.770782	0.011177	0.011249
RS	28	0.624938	2.362711	703.618756	0.011777	0.011959
RS	29	0.678083	2.362711	738.419822	0.012359	0.012687
RS	30	0.735124	2.291467	797.400145	0.013346	0.013824
RS	31	0.796347	2.291467	833.289294	0.013947	0.014613
RS	32	0.862057	2.199624	904.798396	0.015144	0.015999
RS	33	0.932585	2.199624	940.433921	0.015740	0.016802
RS	34	1.008284	2.121127	1010.574784	0.016914	0.018176
RS	35	1.089532	2.121127	1043.779633	0.017470	0.018916
RS	36	1.176736	2.071672	1100.130456	0.018413	0.020024
RS	37	1.270333	2.071672	1128.427054	0.018887	0.020629
RS	38	1.370792	2.055983	1162.182108	0.019452	0.021290
RS	39	1.478615	2.055983	1183.395106	0.019807	0.021709
RS	40	1.594343	2.074550	1189.925844	0.019916	0.021833
RS	41	1.718554	2.074550	1202.654588	0.020129	0.022042
RS	42	1.851872	2.123226	1183.353093	0.019806	0.021663
RS	43	1.994963	2.123226	1187.070896	0.019868	0.021670
RS	44	2.148544	2.193466	1148.374252	0.019221	0.020926
RS	45	2.313384	2.193466	1143.135804	0.019133	0.020759
RS	46	2.490308	2.275025	1092.752449	0.018290	0.019810
RS	47	2.680203	2.275025	1078.836965	0.018057	0.019496
RS	48	2.884018	2.357198	1023.372067	0.017128	0.018472
RS	49	3.102776	2.357198	1001.043737	0.016755	0.018030
RS	50	3.337570	2.429668	945.026325	0.015817	0.017019
RS	51	3.589577	2.429668	914.456398	0.015305	0.016458
RS	52	3.860058	2.485484	859.578204	0.014387	0.015488
RS	53	4.150369	2.485484	821.030808	0.013742	0.014807
RS	54	4.461962	2.540751	761.701489	0.012749	0.013775
RS	55	4.796398	2.540751	716.905058	0.011999	0.012994
RS	56	5.155351	2.540751	668.263634	0.011185	0.012146
RS	57	5.540619	2.540751	616.502727	0.010319	0.011241
RS	58	5.954131	3.035140	477.414304	0.007991	0.008820
RS	59	6.397957	3.035140	443.254337	0.007419	0.008206
RS	60	6.874320	3.035140	407.172654	0.006815	0.007552
RS	61	7.385604	3.035140	369.769092	0.006189	0.006869
RS	62	7.934371	3.035140	331.697395	0.005552	0.006170
RS	63	8.523368	3.035140	1619.760923	0.027110	0.030158
PA	4+25*2+4+6 0.089738936 0.030945556 8.523368325 1.531256387 0.405230402 0.368866628 0.399053052 0.467748681 0.574151165 0.740576986 0.997703096 1.343569796 1.722679227 2.051184892 2.270789909 2.368518002 2.362710952 2.291467453 2.199623767 2.121127199 2.071671878 2.055983126 2.074549985 2.123226435 2.193466442 2.275024718 2.357197891 2.429668183 2.485484329 2.540750762 3.035139526
//
IT	4686
RD	13
LK	-407626.213406
QD	-400.000938 -> -358.840129
RI	0.0092903885
TR	0.087781	0.031361
MT	8.641492
MM	C_pi: 1.714539, n_recomb: 61995.946568
RS	0	0.000000	1.655788	267.565408	0.004316	0.000678
RS	1	0.007354	1.655788	285.957121	0.004613	0.002491
RS	2	0.015249	1.655788	305.512240	0.004928	0.003660
RS	3	0.023725	1.655788	326.289069	0.005263	0.004386
RS	4	0.032824	0.416691	1372.149920	0.022133	0.018068
RS	5	0.042592	0.416691	1437.923403	0.023194	0.019371
RS	6	0.053078	0.376890	1660.666744	0.026787	0.022705
RS	7	0.064336	0.376890	1728.756780	0.027885	0.023999
RS	8	0.076421	0.404903	1673.323180	0.026991	0.023475
RS	9	0.089395	0.404903	1738.061606	0.028035	0.024891
RS	10	0.103324	0.471189	1551.580858	0.025027	0.022507
RS	11	0.118277	0.471189	1612.176756	0.026005	0.023813
RS	12	0.134329	0.575069	1373.757513	0.022159	0.020523
RS	13	0.151562	0.575069	1430.078303	0.023067	0.021713
RS	14	0.170062	0.740294	1158.263036	0.018683	0.017800
RS	15	0.189923	0.740294	1209.728762	0.019513	0.018785
RS	16	0.211244	1.000498	936.737280	0.015110	0.014676
RS	17	0.234133	1.000498	982.421647	0.015847	0.015409
RS	18	0.258706	1.356452	761.273961	0.012279	0.011993
RS	19	0.285086	1.356452	801.289873	0.012925	0.012568
RS	20	0.313406	1.751975	653.701954	0.010544	0.010280
RS	21	0.343808	1.751975	689.603331	0.011123	0.010806
RS	22	0.376446	2.097952	607.723938	0.009803	0.009562
RS	23	0.411485	2.097952	641.581278	0.010349	0.010105
RS	24	0.449100	2.330205	609.647638	0.009834	0.009665
RS	25	0.489482	2.330205	643.248090	0.010376	0.010253
RS	26	0.532833	2.432966	649.479846	0.010476	0.010435
RS	27	0.579373	2.432966	684.066141	0.011034	0.011082
RS	28	0.629335	2.424946	721.836961	0.011643	0.011793
RS	29	0.682971	2.424946	758.009532	0.012227	0.012509
RS	30	0.740552	2.346833	820.808031	0.013240	0.013661
RS	31	0.802367	2.346833	858.288486	0.013844	0.014440
RS	32	0.868729	2.246940	934.939196	0.015081	0.015856
RS	33	0.939970	2.246940	972.353844	0.015684	0.016653
RS	34	1.016451	2.161763	1047.910933	0.016903	0.018062
RS	35	1.098557	2.161763	1082.967435	0.017468	0.018804
RS	36	1.186700	2.108011	1143.891660	0.018451	0.019946
RS	37	1.281326	2.108011	1173.956727	0.018936	0.020558
RS	38	1.382911	2.090498	1210.627469	0.019528	0.021244
RS	39	1.491966	2.090498	1233.388014	0.019895	0.021675
RS	40	1.609042	2.109556	1240.771682	0.020014	0.021812
RS	41	1.734727	2.109556	1254.750627	0.020239	0.022038
RS	42	1.869656	2.160747	1234.382392	0.019911	0.021659
RS	43	2.014507	2.160747	1239.044406	0.019986	0.021687
RS	44	2.170011	2.235027	1197.976582	0.019323	0.020935
RS	45	2.336951	2.235027	1193.402927	0.019250	0.020792
RS	46	2.516168	2.321490	1140.086523	0.018390	0.019832
RS	47	2.708565	2.321490	1126.577334	0.018172	0.019542
RS	48	2.915111	2.408699	1068.212979	0.017230	0.018512
RS	49	3.136846	2.408699	1046.022210	0.016872	0.018094
RS	50	3.374889	2.485618	987.489062	0.015928	0.017081
RS	51	3.630437	2.485618	956.738329	0.015432	0.016542
RS	52	3.904779	2.544846	899.771673	0.014513	0.015575
RS	53	4.199296	2.544846	860.650397	0.013882	0.014914
RS	54	4.515473	2.603798	798.958176	0.012887	0.013882
RS	55	4.854901	2.603798	753.211851	0.012149	0.013117
RS	56	5.219292	2.603798	703.317515	0.011345	0.012282
RS	57	5.610480	2.603798	650.009688	0.010485	0.011386
RS	58	6.030438	3.140962	499.694386	0.008060	0.008863
RS	59	6.481279	3.140962	465.409594	0.007507	0.008272
RS	60	6.965276	3.140962	428.955742	0.006919	0.007638
RS	61	7.484866	3.140962	390.929813	0.006306	0.006972
RS	62	8.042668	3.140962	351.991396	0.005678	0.006285
RS	63	8.641492	3.140962	1756.047318	0.028325	0.031386
PA	4+25*2+4+6 0.087780815 0.031361173 8.641491941 1.655787721 0.416691196 0.376889643 0.404903123 0.471188849 0.575068865 0.740294478 1.000497723 1.356451947 1.751974972 2.097952333 2.330204876 2.432965935 2.424945904 2.346832921 2.246940046 2.161762502 2.108010933 2.090498002 2.109556468 2.160747212 2.235026847 2.321489571 2.408699410 2.485617752 2.544846003 2.603798491 3.140962445
//
IT	4847
RD	14
LK	-407545.293274
QD	-377.331530 -> -339.512596
RI	0.0083611531
TR	0.085947	0.031759
MT	8.754050
MM	C_pi: 1.754935, n_recomb: 64199.479085
RS	0	0.000000	1.776904	258.745475	0.004030	0.000656
RS	1	0.007376	1.776904	276.670792	0.004310	0.002404
RS	2	0.015296	1.776904	295.746680	0.004607	0.003491
RS	3	0.023800	1.776904	316.033103	0.004923	0.004147
RS	4	0.032932	0.427715	1390.366066	0.021657	0.017892
RS	5	0.042737	0.427715	1458.091314	0.022712	0.019125
RS	6	0.053265	0.384870	1693.904620	0.026385	0.022524
RS	7	0.064569	0.384870	1764.623931	0.027487	0.023787
RS	8	0.076708	0.410839	1720.088103	0.026793	0.023411
RS	9	0.089742	0.410839	1787.587809	0.027844	0.024806
RS	10	0.103737	0.474763	1607.667765	0.025042	0.022582
RS	11	0.118765	0.474763	1670.935611	0.026027	0.023886
RS	12	0.134901	0.576076	1432.396367	0.022312	0.020699
RS	13	0.152227	0.576076	1491.257492	0.023228	0.021893
RS	14	0.170831	0.739877	1210.684181	0.018858	0.017983
RS	15	0.190807	0.739877	1264.515241	0.019697	0.018979
RS	16	0.212257	1.002619	976.603739	0.015212	0.014784
RS	17	0.235289	1.002619	1024.345480	0.015956	0.015529
RS	18	0.260020	1.367867	788.943591	0.012289	0.012010
RS	19	0.286575	1.367867	830.617243	0.012938	0.012593
RS	20	0.315088	1.779122	673.105293	0.010485	0.010230
RS	21	0.345705	1.779122	710.328401	0.011064	0.010757
RS	22	0.378580	2.142321	622.772362	0.009701	0.009467
RS	23	0.413880	2.142321	657.760627	0.010246	0.010006
RS	24	0.451783	2.387420	623.240386	0.009708	0.009540
RS	25	0.492482	2.387420	657.923637	0.010248	0.010119
RS	26	0.536183	2.495645	663.866687	0.010341	0.010288
RS	27	0.583108	2.495645	699.607150	0.010897	0.010925
RS	28	0.633494	2.485872	739.117007	0.011513	0.011634
RS	29	0.687596	2.485872	776.611107	0.012097	0.012340
RS	30	0.745689	2.401271	843.034911	0.013131	0.013504
RS	31	0.808066	2.401271	882.057703	0.013739	0.014273
RS	32	0.875045	2.293592	963.693599	0.015011	0.015714
RS	33	0.946963	2.293592	1002.847776	0.015621	0.016506
RS	34	1.024187	2.201891	1083.732352	0.016881	0.017948
RS	35	1.107106	2.201891	1120.617580	0.017455	0.018690
RS	36	1.196142	2.143900	1186.103987	0.018475	0.019864
RS	37	1.291745	2.143900	1217.934945	0.018971	0.020483
RS	38	1.394399	2.124525	1257.578072	0.019589	0.021194
RS	39	1.504625	2.124525	1281.903541	0.019968	0.021637
RS	40	1.622981	2.143939	1290.252837	0.020098	0.021786
RS	41	1.750068	2.143939	1305.515346	0.020335	0.022029
RS	42	1.886528	2.197420	1284.226155	0.020004	0.021651
RS	43	2.033053	2.197420	1289.875909	0.020092	0.021700
RS	44	2.190386	2.275442	1246.597487	0.019418	0.020942
RS	45	2.359324	2.275442	1242.736204	0.019357	0.020821
RS	46	2.540722	2.366475	1186.641509	0.018484	0.019853
RS	47	2.735500	2.366475	1173.585640	0.018280	0.019587
RS	48	2.944645	2.458379	1112.460620	0.017328	0.018551
RS	49	3.169217	2.458379	1090.451147	0.016985	0.018156
RS	50	3.410353	2.539432	1029.517650	0.016036	0.017143
RS	51	3.669275	2.539432	998.626041	0.015555	0.016625
RS	52	3.947294	2.601809	939.663806	0.014637	0.015662
RS	53	4.245821	2.601809	900.005323	0.014019	0.015019
RS	54	4.566366	2.664195	836.020767	0.013022	0.013987
RS	55	4.910555	2.664195	789.357555	0.012295	0.013237
RS	56	5.280131	2.664195	738.246009	0.011499	0.012413
RS	57	5.676967	2.664195	683.428623	0.010645	0.011526
RS	58	6.103073	3.243635	521.736132	0.008127	0.008905
RS	59	6.560608	3.243635	487.361774	0.007591	0.008335
RS	60	7.051891	3.243635	450.578817	0.007018	0.007720
RS	61	7.579411	3.243635	411.979764	0.006417	0.007070
RS	62	8.145841	3.243635	372.227967	0.005798	0.006396
RS	63	8.754050	3.243635	1894.724279	0.029513	0.032588
PA	4+25*2+4+6 0.085946661 0.031758640 8.754049826 1.776904117 0.427715326 0.384870066 0.410839148 0.474762615 0.576075505 0.739877232 1.002619273 1.367866792 1.779122351 2.142321259 2.387420204 2.495645361 2.485871578 2.401270574 2.293592011 2.201890853 2.143899807 2.124525194 2.143938640 2.197419554 2.275441985 2.366474719 2.458379111 2.539432157 2.601809047 2.664195377 3.243634856
//
IT	4437
RD	15
LK	-407470.921871
QD	-356.510806 -> -321.698326
RI	0.0075764115
TR	0.084224	0.032139
MT	8.861579
MM	C_pi: 1.794192, n_recomb: 66358.685682
RS	0	0.000000	1.894282	251.370769	0.003788	0.000637
RS	1	0.007397	1.894282	268.905745	0.004052	0.002328
RS	2	0.015340	1.894282	287.580396	0.004334	0.003345
RS	3	0.023871	1.894282	307.456045	0.004633	0.003943
RS	4	0.033033	0.438327	1407.891468	0.021216	0.017722
RS	5	0.042873	0.438327	1477.481574	0.022265	0.018897
RS	6	0.053441	0.392791	1724.730267	0.025991	0.022340
RS	7	0.064790	0.392791	1797.973000	0.027095	0.023576
RS	8	0.076979	0.416831	1764.029555	0.026583	0.023335
RS	9	0.090069	0.416831	1834.215032	0.027641	0.024710
RS	10	0.104128	0.478435	1661.497572	0.025038	0.022643
RS	11	0.119226	0.478435	1727.386290	0.026031	0.023942
RS	12	0.135441	0.577147	1489.764191	0.022450	0.020863
RS	13	0.152856	0.577147	1551.126416	0.023375	0.022062
RS	14	0.171558	0.739333	1262.633260	0.019027	0.018161
RS	15	0.191644	0.739333	1318.801051	0.019874	0.019167
RS	16	0.213216	1.004141	1016.292753	0.015315	0.014894
RS	17	0.236383	1.004141	1066.073397	0.016065	0.015649
RS	18	0.261264	1.377958	816.431326	0.012303	0.012033
RS	19	0.287985	1.377958	859.746091	0.012956	0.012622
RS	20	0.316682	1.804281	692.253126	0.010432	0.010186
RS	21	0.347502	1.804281	730.777099	0.011013	0.010715
RS	22	0.380601	2.184433	637.470554	0.009606	0.009380
RS	23	0.416149	2.184433	673.562406	0.010150	0.009915
RS	24	0.454326	2.442542	636.353582	0.009590	0.009422
RS	25	0.495327	2.442542	672.084803	0.010128	0.009994
RS	26	0.539361	2.556636	677.598363	0.010211	0.010149
RS	27	0.586651	2.556636	714.450572	0.010766	0.010776
RS	28	0.637440	2.545539	755.526759	0.011385	0.011482
RS	29	0.691985	2.545539	794.294539	0.011970	0.012177
RS	30	0.750564	2.454816	864.154571	0.013022	0.013351
RS	31	0.813476	2.454816	904.671701	0.013633	0.014112
RS	32	0.881041	2.339596	991.136244	0.014936	0.015573
RS	33	0.953604	2.339596	1031.989772	0.015552	0.016361
RS	34	1.031535	2.241519	1118.105664	0.016849	0.017832
RS	35	1.115229	2.241519	1156.794508	0.017432	0.018575
RS	36	1.205114	2.179345	1226.820551	0.018488	0.019779
RS	37	1.301647	2.179345	1260.411386	0.018994	0.020405
RS	38	1.405320	2.158082	1303.070684	0.019637	0.021139
RS	39	1.516661	2.158082	1328.974282	0.020027	0.021593
RS	40	1.636238	2.177734	1338.390151	0.020169	0.021756
RS	41	1.764659	2.177734	1354.965187	0.020419	0.022015
RS	42	1.902579	2.233305	1332.894126	0.020086	0.021641
RS	43	2.050700	2.233305	1339.570744	0.020187	0.021708
RS	44	2.209777	2.314806	1294.235566	0.019504	0.020947
RS	45	2.380621	2.314806	1291.130280	0.019457	0.020847
RS	46	2.564100	2.410107	1232.407500	0.018572	0.019874
RS	47	2.761151	2.410107	1219.848701	0.018383	0.019629
RS	48	2.972777	2.506395	1156.098671	0.017422	0.018590
RS	49	3.200056	2.506395	1134.311787	0.017094	0.018217
RS	50	3.444145	2.591288	1071.094438	0.016141	0.017204
RS	51	3.706289	2.591288	1040.099823	0.015674	0.016706
RS	52	3.987822	2.656573	979.232373	0.014757	0.015747
RS	53	4.290179	2.656573	939.072102	0.014151	0.015121
RS	54	4.614900	2.722157	872.866532	0.013154	0.014090
RS	55	4.963638	2.722157	825.318514	0.012437	0.013353
RS	56	5.338172	2.722157	773.024529	0.011649	0.012541
RS	57	5.740407	2.722157	716.734091	0.010801	0.011662
RS	58	6.172395	3.343325	543.537486	0.008191	0.008945
RS	59	6.636334	3.343325	509.105531	0.007672	0.008396
RS	60	7.134588	3.343325	472.032820	0.007113	0.007799
RS	61	7.669697	3.343325	432.905973	0.006524	0.007164
RS	62	8.244384	3.343325	392.390287	0.005913	0.006501
RS	63	8.861579	3.343325	2035.531105	0.030675	0.033764
PA	4+25*2+4+6 0.084224194 0.032138641 8.861578667 1.894282284 0.438327486 0.392790805 0.416830656 0.478435024 0.577146812 0.739332507 1.004141021 1.377958399 1.804281067 2.184433157 2.442542048 2.556636083 2.545538840 2.454816058 2.339596142 2.241518866 2.179344683 2.158081547 2.177734151 2.233305257 2.314806340 2.410107454 2.506394914 2.591287551 2.656573033 2.722156800 3.343325124
//
IT	3977
RD	16
LK	-407402.444064
QD	-337.340526 -> -305.241038
RI	0.0069074853
TR	0.082604	0.032502
MT	8.964445
MM	C_pi: 1.832372, n_recomb: 68474.328100
RS	0	0.000000	2.007631	245.184643	0.003581	0.000619
RS	1	0.007416	2.007631	262.393310	0.003832	0.002260
RS	2	0.015382	2.007631	280.732629	0.004100	0.003218
RS	3	0.023939	2.007631	300.265073	0.004385	0.003767
RS	4	0.033130	0.448548	1424.788535	0.020808	0.017559
RS	5	0.043003	0.448548	1496.164175	0.021850	0.018683
RS	6	0.053608	0.400638	1753.391925	0.025607	0.022153
RS	7	0.064999	0.400638	1829.056120	0.026712	0.023365
RS	8	0.077236	0.422852	1805.378054	0.026366	0.023248
RS	9	0.090379	0.422852	1878.173736	0.027429	0.024604
RS	10	0.104498	0.482176	1713.199716	0.025020	0.022690
RS	11	0.119664	0.482176	1781.658004	0.026019	0.023985
RS	12	0.135954	0.578267	1545.886702	0.022576	0.021017
RS	13	0.153452	0.578267	1609.710759	0.023508	0.022219
RS	14	0.172248	0.738678	1314.100412	0.019191	0.018335
RS	15	0.192438	0.738678	1372.575790	0.020045	0.019351
RS	16	0.214125	1.005128	1055.804051	0.015419	0.015005
RS	17	0.237420	1.005128	1107.604816	0.016175	0.015771
RS	18	0.262444	1.386842	843.746102	0.012322	0.012060
RS	19	0.289322	1.386842	888.685751	0.012978	0.012655
RS	20	0.318194	1.827593	711.158914	0.010386	0.010149
RS	21	0.349208	1.827593	750.963859	0.010967	0.010678
RS	22	0.382521	2.224423	651.838134	0.009519	0.009300
RS	23	0.418304	2.224423	689.007678	0.010062	0.009831
RS	24	0.456742	2.495677	649.017148	0.009478	0.009312
RS	25	0.498030	2.495677	685.763360	0.010015	0.009877
RS	26	0.542379	2.616003	690.720005	0.010087	0.010016
RS	27	0.590018	2.616003	728.643648	0.010641	0.010635
RS	28	0.641190	2.603996	771.120994	0.011261	0.011336
RS	29	0.696156	2.603996	811.116341	0.011846	0.012022
RS	30	0.755199	2.507478	884.236436	0.012913	0.013202
RS	31	0.818621	2.507478	926.200859	0.013526	0.013955
RS	32	0.886745	2.384948	1017.337447	0.014857	0.015436
RS	33	0.959922	2.384948	1059.849660	0.015478	0.016218
RS	34	1.038526	2.280630	1151.096940	0.016811	0.017717
RS	35	1.122959	2.280630	1191.562258	0.017402	0.018461
RS	36	1.213653	2.214330	1266.094867	0.018490	0.019693
RS	37	1.311073	2.214330	1301.436257	0.019006	0.020324
RS	38	1.415718	2.191155	1347.146801	0.019674	0.021081
RS	39	1.528124	2.191155	1374.637511	0.020075	0.021546
RS	40	1.648865	2.210948	1385.209904	0.020230	0.021723
RS	41	1.778561	2.210948	1403.121841	0.020491	0.021997
RS	42	1.917874	2.268433	1380.398362	0.020159	0.021627
RS	43	2.067520	2.268433	1388.136476	0.020272	0.021713
RS	44	2.228263	2.353175	1340.891561	0.019582	0.020950
RS	45	2.400926	2.353175	1338.581809	0.019549	0.020869
RS	46	2.586394	2.452468	1277.377323	0.018655	0.019893
RS	47	2.785617	2.452468	1265.355809	0.018479	0.019669
RS	48	2.999614	2.552848	1199.114813	0.017512	0.018629
RS	49	3.229481	2.552848	1177.588845	0.017198	0.018275
RS	50	3.476394	2.641313	1112.199514	0.016243	0.017264
RS	51	3.741619	2.641313	1081.137860	0.015789	0.016784
RS	52	4.026513	2.709281	1018.455240	0.014874	0.015831
RS	53	4.332535	2.709281	977.827197	0.014280	0.015220
RS	54	4.661251	2.777838	909.472936	0.013282	0.014191
RS	55	5.014344	2.777838	861.071109	0.012575	0.013467
RS	56	5.393623	2.777838	807.628439	0.011795	0.012665
RS	57	5.801029	2.777838	749.900574	0.010952	0.011794
RS	58	6.238649	3.440149	565.094169	0.008253	0.008985
RS	59	6.708722	3.440149	530.633801	0.007749	0.008455
RS	60	7.213655	3.440149	493.307533	0.007204	0.007874
RS	61	7.756035	3.440149	453.694904	0.006626	0.007253
RS	62	8.338637	3.440149	412.461550	0.006024	0.006603
RS	63	8.964445	3.440149	2178.217109	0.031811	0.034913
PA	4+25*2+4+6 0.082603538 0.032502163 8.964444969 2.007631099 0.448548115 0.400637810 0.422851505 0.482175763 0.578267447 0.738678191 1.005128331 1.386841874 1.827593064 2.224422990 2.495676590 2.616003161 2.603995809 2.507477820 2.384947772 2.280629840 2.214330139 2.191155326 2.210947641 2.268432805 2.353175034 2.452468027 2.552848299 2.641312642 2.709281348 2.777838201 3.440148781
//
IT	3935
RD	17
LK	-407339.286372
QD	-319.649119 -> -290.004689
RI	0.0063322708
TR	0.081076	0.032850
MT	9.062931
MM	C_pi: 1.869518, n_recomb: 70547.020765
RS	0	0.000000	2.116815	239.977876	0.003402	0.000603
RS	1	0.007434	2.116815	256.913937	0.003642	0.002199
RS	2	0.015422	2.116815	274.973348	0.003898	0.003108
RS	3	0.024002	2.116815	294.219580	0.004171	0.003614
RS	4	0.033221	0.458386	1441.136583	0.020428	0.017402
RS	5	0.043126	0.458386	1514.225530	0.021464	0.018484
RS	6	0.053766	0.408396	1780.115580	0.025233	0.021967
RS	7	0.065198	0.408396	1858.103160	0.026339	0.023157
RS	8	0.077479	0.428879	1844.336303	0.026143	0.023154
RS	9	0.090674	0.428879	1919.666615	0.027211	0.024491
RS	10	0.104849	0.485966	1762.865033	0.024989	0.022726
RS	11	0.120078	0.485966	1833.840963	0.025995	0.024015
RS	12	0.136440	0.579424	1600.782615	0.022691	0.021161
RS	13	0.154018	0.579424	1667.028900	0.023630	0.022366
RS	14	0.172903	0.737929	1365.070904	0.019350	0.018505
RS	15	0.193191	0.737929	1425.823946	0.020211	0.019529
RS	16	0.214988	1.005646	1095.122539	0.015523	0.015117
RS	17	0.238406	1.005646	1148.923830	0.016286	0.015892
RS	18	0.263564	1.394629	870.885268	0.012345	0.012091
RS	19	0.290593	1.394629	917.433456	0.013005	0.012692
RS	20	0.319631	1.849191	729.829148	0.010345	0.010117
RS	21	0.350829	1.849191	770.895734	0.010927	0.010648
RS	22	0.384345	2.262410	665.890368	0.009439	0.009226
RS	23	0.420353	2.262410	704.112835	0.009981	0.009754
RS	24	0.459038	2.546905	661.258688	0.009373	0.009208
RS	25	0.500600	2.546905	698.988551	0.009908	0.009768
RS	26	0.545251	2.673793	703.271963	0.009969	0.009891
RS	27	0.593221	2.673793	742.228606	0.010521	0.010501
RS	28	0.644758	2.661252	785.955296	0.011141	0.011196
RS	29	0.700127	2.661252	827.133847	0.011725	0.011873
RS	30	0.759611	2.559256	903.342026	0.012805	0.013058
RS	31	0.823518	2.559256	946.707569	0.013420	0.013804
RS	32	0.892176	2.429634	1042.360964	0.014775	0.015301
RS	33	0.965939	2.429634	1086.490762	0.015401	0.016079
RS	34	1.045185	2.319203	1182.765675	0.016766	0.017602
RS	35	1.130323	2.319203	1224.978442	0.017364	0.018346
RS	36	1.221790	2.248828	1303.980353	0.018484	0.019604
RS	37	1.320058	2.248828	1341.059757	0.019009	0.020241
RS	38	1.425630	2.223729	1389.843934	0.019701	0.021021
RS	39	1.539052	2.223729	1418.926691	0.020113	0.021496
RS	40	1.660906	2.243573	1430.736540	0.020281	0.021687
RS	41	1.791819	2.243573	1450.005251	0.020554	0.021975
RS	42	1.932464	2.302815	1426.750024	0.020224	0.021611
RS	43	2.083566	2.302815	1435.579790	0.020349	0.021714
RS	44	2.245901	2.390581	1386.566457	0.019655	0.020951
RS	45	2.420305	2.390581	1385.087582	0.019634	0.020889
RS	46	2.607675	2.493613	1321.542291	0.018733	0.019912
RS	47	2.808975	2.493613	1310.094729	0.018571	0.019707
RS	48	3.025240	2.597820	1241.492281	0.017598	0.018666
RS	49	3.257583	2.597820	1220.262876	0.017297	0.018331
RS	50	3.507200	2.689606	1152.811697	0.016341	0.017324
RS	51	3.775374	2.689606	1121.716987	0.015900	0.016861
RS	52	4.063485	2.760047	1057.308138	0.014987	0.015913
RS	53	4.373015	2.760047	1016.244978	0.014405	0.015317
RS	54	4.705558	2.831365	945.814767	0.013407	0.014290
RS	55	5.062823	2.831365	896.589233	0.012709	0.013578
RS	56	5.446648	2.831365	842.030853	0.011936	0.012786
RS	57	5.859009	2.831365	782.900579	0.011098	0.011922
RS	58	6.302026	3.534193	586.399921	0.008312	0.009024
RS	59	6.777979	3.534193	551.937843	0.007824	0.008511
RS	60	7.289316	3.534193	514.391437	0.007291	0.007947
RS	61	7.838668	3.534193	474.332119	0.006724	0.007339
RS	62	8.428861	3.534193	432.424453	0.006130	0.006700
RS	63	9.062931	3.534193	2322.532769	0.032922	0.036038
PA	4+25*2+4+6 0.081076311 0.032850253 9.062931303 2.116814574 0.458385943 0.408395713 0.428879273 0.485965753 0.579424450 0.737928647 1.005645956 1.394629316 1.849191434 2.262410453 2.546905059 2.673793056 2.661252248 2.559255815 2.429634155 2.319203077 2.248827683 2.223728767 2.243572833 2.302814865 2.390581017 2.493613178 2.597820122 2.689606148 2.760047301 2.831365330 3.534192589
//
IT	4906
RD	18
LK	-407280.945585
QD	-303.287810 -> -275.870745
RI	0.0058341722
TR	0.079634	0.033183
MT	9.157497
MM	C_pi: 1.905700, n_recomb: 72577.182970
RS	0	0.000000	2.221699	235.593095	0.003246	0.000589
RS	1	0.007452	2.221699	252.302465	0.003476	0.002145
RS	2	0.015459	2.221699	270.129479	0.003722	0.003010
RS	3	0.024063	2.221699	289.138509	0.003984	0.003481
RS	4	0.033308	0.467857	1456.984197	0.020075	0.017253
RS	5	0.043242	0.467857	1531.720378	0.021105	0.018298
RS	6	0.053916	0.416052	1805.103375	0.024871	0.021782
RS	7	0.065386	0.416052	1885.320830	0.025977	0.022952
RS	8	0.077711	0.434898	1881.083830	0.025918	0.023053
RS	9	0.090954	0.434898	1958.874021	0.026990	0.024373
RS	10	0.105183	0.489793	1810.574981	0.024947	0.022752
RS	11	0.120473	0.489793	1884.016532	0.025959	0.024036
RS	12	0.136903	0.580616	1654.454315	0.022796	0.021297
RS	13	0.154557	0.580616	1723.083184	0.023741	0.022503
RS	14	0.173526	0.737103	1415.526976	0.019504	0.018672
RS	15	0.193909	0.737103	1478.527349	0.020372	0.019703
RS	16	0.215811	1.005755	1134.235826	0.015628	0.015230
RS	17	0.239345	1.005755	1190.017626	0.016397	0.016013
RS	18	0.264632	1.401431	897.845473	0.012371	0.012125
RS	19	0.291805	1.401431	945.985943	0.013034	0.012732
RS	20	0.321002	1.869211	748.269378	0.010310	0.010089
RS	21	0.352374	1.869211	790.578971	0.010893	0.010621
RS	22	0.386085	2.298527	679.640279	0.009364	0.009158
RS	23	0.422307	2.298527	718.892073	0.009905	0.009683
RS	24	0.461229	2.596334	673.100723	0.009274	0.009111
RS	25	0.503052	2.596334	711.784495	0.009807	0.009665
RS	26	0.547991	2.730095	715.285316	0.009856	0.009771
RS	27	0.596278	2.730095	755.238283	0.010406	0.010374
RS	28	0.648165	2.717367	800.074201	0.011024	0.011062
RS	29	0.703917	2.717367	842.393332	0.011607	0.011731
RS	30	0.763825	2.610182	921.527384	0.012697	0.012919
RS	31	0.828196	2.610182	966.249032	0.013313	0.013657
RS	32	0.897364	2.473678	1066.264968	0.014691	0.015168
RS	33	0.971687	2.473678	1111.971238	0.015321	0.015943
RS	34	1.051549	2.357250	1213.168899	0.016716	0.017488
RS	35	1.137361	2.357250	1257.098717	0.017321	0.018232
RS	36	1.229568	2.282856	1340.521035	0.018470	0.019515
RS	37	1.328647	2.282856	1379.323349	0.019005	0.020158
RS	38	1.435108	2.255821	1431.197262	0.019720	0.020958
RS	39	1.549503	2.255821	1461.873470	0.020142	0.021443
RS	40	1.672423	2.275645	1474.989636	0.020323	0.021649
RS	41	1.804503	2.275645	1495.631093	0.020607	0.021950
RS	42	1.946425	2.336503	1471.957374	0.020281	0.021593
RS	43	2.098922	2.336503	1481.904936	0.020418	0.021712
RS	44	2.262784	2.427102	1431.255071	0.019720	0.020951
RS	45	2.438857	2.427102	1430.638874	0.019712	0.020907
RS	46	2.628051	2.533644	1364.888561	0.018806	0.019929
RS	47	2.831343	2.533644	1354.048626	0.018657	0.019742
RS	48	3.049784	2.641442	1283.207352	0.017681	0.018702
RS	49	3.284504	2.641442	1262.308201	0.017393	0.018385
RS	50	3.536714	2.736317	1192.904581	0.016436	0.017381
RS	51	3.807720	2.736317	1161.809372	0.016008	0.016935
RS	52	4.098920	2.809039	1095.761173	0.015098	0.015993
RS	53	4.411820	2.809039	1054.294848	0.014527	0.015411
RS	54	4.748037	2.882925	981.860522	0.013529	0.014387
RS	55	5.109309	2.882925	931.841374	0.012839	0.013686
RS	56	5.497503	2.882925	876.200318	0.012073	0.012903
RS	57	5.914624	2.882925	815.702829	0.011239	0.012046
RS	58	6.362829	3.625637	607.443836	0.008370	0.009061
RS	59	6.844434	3.625637	573.005132	0.007895	0.008565
RS	60	7.361928	3.625637	535.270071	0.007375	0.008016
RS	61	7.917985	3.625637	494.801046	0.006818	0.007422
RS	62	8.515479	3.625637	452.260289	0.006231	0.006793
RS	63	9.157497	3.625637	2468.227065	0.034008	0.037136
PA	4+25*2+4+6 0.079633594 0.033183275 9.157497455 2.221699323 0.467856926 0.416052431 0.434898179 0.489792833 0.580616093 0.737102892 1.005754810 1.401431050 1.869211427 2.298526566 2.596334450 2.730095461 2.717366560 2.610182169 2.473677785 2.357249848 2.282855760 2.255820987 2.275644933 2.336502895 2.427101990 2.533644243 2.641441631 2.736316873 2.809038538 2.882924981 3.625637407
//
IT	4008
RD	19
LK	-407226.975696
QD	-288.126463 -> -262.735077
RI	0.0053995357
TR	0.078269	0.033502
MT	9.248323
MM	C_pi: 1.940947, n_recomb: 74565.514260
RS	0	0.000000	2.322425	231.882195	0.003110	0.000575
RS	1	0.007469	2.322425	248.402803	0.003331	0.002096
RS	2	0.015495	2.322425	266.036719	0.003568	0.002924
RS	3	0.024121	2.322425	284.849137	0.003820	0.003364
RS	4	0.033391	0.476973	1472.378480	0.019746	0.017110
RS	5	0.043353	0.476973	1548.700957	0.020770	0.018124
RS	6	0.054060	0.423601	1828.516423	0.024522	0.021599
RS	7	0.065566	0.423601	1910.874117	0.025627	0.022752
RS	8	0.077931	0.440897	1915.770359	0.025692	0.022948
RS	9	0.091220	0.440897	1995.946283	0.026768	0.024252
RS	10	0.105501	0.493644	1856.413832	0.024896	0.022768
RS	11	0.120849	0.493644	1932.268713	0.025914	0.024046
RS	12	0.137344	0.581835	1706.916912	0.022892	0.021424
RS	13	0.155070	0.581835	1777.888521	0.023843	0.022631
RS	14	0.174120	0.736214	1465.450722	0.019653	0.018834
RS	15	0.194593	0.736214	1530.667440	0.020528	0.019873
RS	16	0.216595	1.005501	1173.134053	0.015733	0.015342
RS	17	0.240240	1.005501	1230.875739	0.016507	0.016134
RS	18	0.265651	1.407338	924.622862	0.012400	0.012161
RS	19	0.292960	1.407338	974.339171	0.013067	0.012774
RS	20	0.322308	1.887765	766.484140	0.010279	0.010066
RS	21	0.353849	1.887765	810.018501	0.010863	0.010600
RS	22	0.387745	2.332867	693.102264	0.009295	0.009094
RS	23	0.424172	2.332867	733.360769	0.009835	0.009617
RS	24	0.463321	2.644038	684.565247	0.009181	0.009019
RS	25	0.505393	2.644038	724.174533	0.009712	0.009568
RS	26	0.550607	2.784938	726.796972	0.009747	0.009658
RS	27	0.599198	2.784938	767.711363	0.010296	0.010254
RS	28	0.651418	2.772347	813.524708	0.010910	0.010933
RS	29	0.707538	2.772347	856.943471	0.011492	0.011595
RS	30	0.767850	2.660254	938.847193	0.012591	0.012784
RS	31	0.832666	2.660254	984.881026	0.013208	0.013515
RS	32	0.902323	2.517052	1089.114167	0.014606	0.015039
RS	33	0.977182	2.517052	1136.355926	0.015240	0.015809
RS	34	1.057632	2.394745	1242.366773	0.016661	0.017375
RS	35	1.144091	2.394745	1287.982043	0.017273	0.018120
RS	36	1.237007	2.316379	1375.776129	0.018451	0.019426
RS	37	1.336862	2.316379	1416.283718	0.018994	0.020073
RS	38	1.444175	2.287404	1471.253485	0.019731	0.020894
RS	39	1.559503	2.287404	1503.521052	0.020164	0.021389
RS	40	1.683444	2.307143	1518.004980	0.020358	0.021608
RS	41	1.816642	2.307143	1540.031004	0.020653	0.021922
RS	42	1.959788	2.369495	1516.040330	0.020332	0.021573
RS	43	2.113625	2.369495	1527.127711	0.020480	0.021707
RS	44	2.278951	2.462750	1474.967165	0.019781	0.020949
RS	45	2.456625	2.462750	1475.241479	0.019785	0.020921
RS	46	2.647568	2.572592	1407.415554	0.018875	0.019945
RS	47	2.852772	2.572592	1397.213483	0.018738	0.019776
RS	48	3.073302	2.683755	1324.254579	0.017760	0.018737
RS	49	3.310302	2.683755	1303.716226	0.017484	0.018437
RS	50	3.565003	2.781509	1232.462978	0.016529	0.017438
RS	51	3.838727	2.781509	1201.397721	0.016112	0.017007
RS	52	4.132894	2.856332	1133.794917	0.015205	0.016071
RS	53	4.449031	2.856332	1091.955888	0.014644	0.015502
RS	54	4.788778	2.932602	1017.589945	0.013647	0.014481
RS	55	5.153900	2.932602	966.806084	0.012966	0.013791
RS	56	5.546292	2.932602	910.114330	0.012206	0.013016
RS	57	5.967989	2.932602	848.283945	0.011376	0.012166
RS	58	6.421182	3.714548	628.219449	0.008425	0.009098
RS	59	6.908221	3.714548	593.827240	0.007964	0.008618
RS	60	7.431635	3.714548	555.932810	0.007456	0.008083
RS	61	7.994141	3.714548	515.088745	0.006908	0.007501
RS	62	8.598658	3.714548	471.953822	0.006329	0.006882
RS	63	9.248323	3.714548	2615.074958	0.035071	0.038210
PA	4+25*2+4+6 0.078269175 0.033502282 9.248323464 2.322425479 0.476973117 0.423600548 0.440896933 0.493643629 0.581834828 0.736214356 1.005500871 1.407337750 1.887764924 2.332867154 2.644038173 2.784938153 2.772347457 2.660254019 2.517051885 2.394745052 2.316378760 2.287404226 2.307143024 2.369494554 2.462750143 2.572592123 2.683754535 2.781509149 2.856332313 2.932602000 3.714547905
//
IT	4350
RD	20
LK	-407176.982520
QD	-274.050827 -> -250.505782
RI	0.0050181428
TR	0.076976	0.033808
MT	9.335746
MM	C_pi: 1.975312, n_recomb: 76512.541006
RS	0	0.000000	2.418986	228.744566	0.002990	0.000563
RS	1	0.007484	2.418986	245.109106	0.003204	0.002051
RS	2	0.015529	2.418986	262.583864	0.003432	0.002847
RS	3	0.024176	2.418986	281.234800	0.003676	0.003261
RS	4	0.033470	0.485747	1487.358787	0.019439	0.016975
RS	5	0.043459	0.485747	1565.211456	0.020457	0.017961
RS	6	0.054196	0.431036	1850.491991	0.024185	0.021420
RS	7	0.065737	0.431036	1934.904388	0.025289	0.022556
RS	8	0.078142	0.446865	1948.542042	0.025467	0.022839
RS	9	0.091474	0.446865	2031.030825	0.026545	0.024127
RS	10	0.105805	0.497511	1900.450854	0.024838	0.022777
RS	11	0.121209	0.497511	1978.666827	0.025861	0.024048
RS	12	0.137765	0.583080	1758.174660	0.022979	0.021543
RS	13	0.155560	0.583080	1831.449177	0.023937	0.022751
RS	14	0.174688	0.735278	1514.823086	0.019798	0.018992
RS	15	0.195247	0.735278	1582.224796	0.020679	0.020038
RS	16	0.217344	1.004937	1211.797627	0.015838	0.015455
RS	17	0.241096	1.004937	1271.477988	0.016618	0.016255
RS	18	0.266625	1.412443	951.209541	0.012432	0.012201
RS	19	0.294065	1.412443	1002.485115	0.013102	0.012819
RS	20	0.323558	1.904972	784.474094	0.010253	0.010046
RS	21	0.355259	1.904972	829.215369	0.010838	0.010582
RS	22	0.389333	2.365545	706.286444	0.009231	0.009035
RS	23	0.425957	2.365545	747.529972	0.009770	0.009556
RS	24	0.465322	2.690102	695.672314	0.009092	0.008932
RS	25	0.507633	2.690102	736.180113	0.009622	0.009476
RS	26	0.553111	2.838386	737.835667	0.009643	0.009550
RS	27	0.601993	2.838386	779.678226	0.010190	0.010139
RS	28	0.654533	2.826242	826.344858	0.010800	0.010809
RS	29	0.711006	2.826242	870.823940	0.011381	0.011464
RS	30	0.771705	2.709492	955.351904	0.012486	0.012654
RS	31	0.836948	2.709492	1002.655302	0.013104	0.013379
RS	32	0.907073	2.559775	1110.960674	0.014520	0.014912
RS	33	0.982447	2.559775	1159.697290	0.015157	0.015679
RS	34	1.063462	2.431697	1270.412888	0.016604	0.017263
RS	35	1.150541	2.431697	1317.681215	0.017222	0.018009
RS	36	1.244137	2.349409	1409.791026	0.018426	0.019337
RS	37	1.344738	2.349409	1451.984351	0.018977	0.019989
RS	38	1.452869	2.318491	1510.051203	0.019736	0.020829
RS	39	1.569093	2.318491	1543.905183	0.020178	0.021332
RS	40	1.694016	2.338090	1559.809174	0.020386	0.021566
RS	41	1.828288	2.338090	1583.228229	0.020692	0.021892
RS	42	1.972610	2.401824	1559.015023	0.020376	0.021551
RS	43	2.127733	2.401824	1571.260684	0.020536	0.021700
RS	44	2.294467	2.497581	1517.705954	0.019836	0.020945
RS	45	2.473680	2.497581	1518.895393	0.019852	0.020934
RS	46	2.666305	2.610532	1449.117228	0.018940	0.019959
RS	47	2.873348	2.610532	1439.580520	0.018815	0.019807
RS	48	3.095887	2.724854	1364.620511	0.017835	0.018771
RS	49	3.335082	2.724854	1344.471387	0.017572	0.018487
RS	50	3.592179	2.825295	1271.468386	0.016618	0.017493
RS	51	3.868518	2.825295	1240.461998	0.016213	0.017076
RS	52	4.165540	2.902055	1171.387153	0.015310	0.016148
RS	53	4.484793	2.902055	1129.204918	0.014758	0.015591
RS	54	4.827939	2.980538	1052.978541	0.013762	0.014573
RS	55	5.196769	2.980538	1001.458509	0.013089	0.013893
RS	56	5.593203	2.980538	943.747746	0.012335	0.013127
RS	57	6.019308	2.980538	880.618617	0.011509	0.012283
RS	58	6.477305	3.801065	648.718832	0.008479	0.009133
RS	59	6.969580	3.801065	614.394716	0.008030	0.008668
RS	60	7.498700	3.801065	576.368427	0.007533	0.008147
RS	61	8.067421	3.801065	535.182060	0.006995	0.007577
RS	62	8.678708	3.801065	491.489946	0.006424	0.006968
RS	63	9.335746	3.801065	2762.853527	0.036110	0.039260
PA	4+25*2+4+6 0.076976302 0.033807727 9.335746199 2.418985751 0.485747240 0.431036147 0.446865114 0.497511047 0.583079981 0.735278445 1.004937026 1.412443258 1.904972315 2.365544950 2.690101872 2.838385968 2.826242374 2.709492424 2.559775054 2.431697046 2.349408788 2.318490817 2.338089724 2.401824456 2.497580794 2.610531733 2.724853506 2.825294516 2.902054834 2.980538247 3.801064959
//
IT	4235
RD	21
LK	-407130.614881
QD	-260.960430 -> -239.101760
RI	0.0046817512
TR	0.075750	0.034100
MT	9.419935
MM	C_pi: 2.008821, n_recomb: 78418.918291
RS	0	0.000000	2.511463	226.092557	0.002883	0.000552
RS	1	0.007500	2.511463	242.328942	0.003090	0.002010
RS	2	0.015562	2.511463	259.673550	0.003311	0.002778
RS	3	0.024228	2.511463	278.193071	0.003548	0.003169
RS	4	0.033545	0.494189	1501.963382	0.019153	0.016847
RS	5	0.043560	0.494189	1581.294278	0.020165	0.017809
RS	6	0.054327	0.438352	1871.163453	0.023861	0.021244
RS	7	0.065901	0.438352	1957.548887	0.024963	0.022365
RS	8	0.078343	0.452793	1979.528079	0.025243	0.022727
RS	9	0.091718	0.452793	2064.257922	0.026323	0.024000
RS	10	0.106096	0.501387	1942.754021	0.024774	0.022778
RS	11	0.121552	0.501387	2023.278693	0.025801	0.024043
RS	12	0.138168	0.584353	1808.218599	0.023058	0.021655
RS	13	0.156029	0.584353	1883.755835	0.024022	0.022863
RS	14	0.175230	0.734308	1563.621085	0.019939	0.019147
RS	15	0.195872	0.734308	1633.175831	0.020826	0.020198
RS	16	0.218061	1.004103	1250.210235	0.015943	0.015568
RS	17	0.241914	1.004103	1311.807382	0.016728	0.016375
RS	18	0.267556	1.416816	977.604153	0.012466	0.012242
RS	19	0.295122	1.416816	1030.422318	0.013140	0.012865
RS	20	0.324754	1.920923	802.243890	0.010230	0.010030
RS	21	0.356609	1.920923	848.174583	0.010816	0.010567
RS	22	0.390853	2.396650	719.202182	0.009171	0.008981
RS	23	0.427665	2.396650	761.409760	0.009710	0.009500
RS	24	0.467238	2.734600	706.437381	0.009009	0.008850
RS	25	0.509779	2.734600	747.817737	0.009536	0.009390
RS	26	0.555510	2.890477	748.428774	0.009544	0.009446
RS	27	0.604670	2.890477	791.167696	0.010089	0.010030
RS	28	0.657518	2.879065	838.573079	0.010694	0.010691
RS	29	0.714329	2.879065	884.074702	0.011274	0.011339
RS	30	0.775400	2.757906	971.085742	0.012383	0.012527
RS	31	0.841052	2.757906	1019.617190	0.013002	0.013246
RS	32	0.911627	2.601842	1131.855687	0.014433	0.014789
RS	33	0.987495	2.601842	1182.046880	0.015073	0.015552
RS	34	1.069053	2.468092	1297.360390	0.016544	0.017154
RS	35	1.156727	2.468092	1346.248668	0.017167	0.017899
RS	36	1.250977	2.381928	1442.616309	0.018396	0.019248
RS	37	1.352295	2.381928	1486.473988	0.018956	0.019904
RS	38	1.461212	2.349070	1547.630684	0.019735	0.020764
RS	39	1.578296	2.349070	1583.063436	0.020187	0.021275
RS	40	1.704162	2.368479	1600.433702	0.020409	0.021523
RS	41	1.839467	2.368479	1625.250955	0.020725	0.021860
RS	42	1.984920	2.433496	1600.903002	0.020415	0.021528
RS	43	2.141281	2.433496	1614.321875	0.020586	0.021690
RS	44	2.309368	2.531608	1559.483816	0.019887	0.020940
RS	45	2.490061	2.531608	1561.609507	0.019914	0.020944
RS	46	2.684306	2.647492	1489.996351	0.019000	0.019972
RS	47	2.893118	2.647492	1481.149406	0.018888	0.019836
RS	48	3.117590	2.764787	1404.298129	0.017908	0.018804
RS	49	3.358896	2.764787	1384.564287	0.017656	0.018535
RS	50	3.618300	2.867731	1309.909456	0.016704	0.017546
RS	51	3.897158	2.867731	1278.988868	0.016310	0.017144
RS	52	4.196929	2.946277	1208.521590	0.015411	0.016222
RS	53	4.519182	2.946277	1166.024258	0.014869	0.015677
RS	54	4.865603	3.026815	1088.007752	0.013874	0.014662
RS	55	5.238004	3.026815	1035.779166	0.013208	0.013992
RS	56	5.638333	3.026815	977.080271	0.012460	0.013234
RS	57	6.068686	3.026815	912.685891	0.011639	0.012396
RS	58	6.531313	3.885261	668.936207	0.008530	0.009168
RS	59	7.028636	3.885261	634.700180	0.008094	0.008717
RS	60	7.563256	3.885261	596.567730	0.007607	0.008209
RS	61	8.137970	3.885261	555.069880	0.007078	0.007651
RS	62	8.755786	3.885261	510.855620	0.006514	0.007051
RS	63	9.419935	3.885261	2911.359358	0.037126	0.040285
PA	4+25*2+4+6 0.075749868 0.034100448 9.419935439 2.511463437 0.494188947 0.438352338 0.452793478 0.501386940 0.584353378 0.734307961 1.004103233 1.416815655 1.920923145 2.396650120 2.734600142 2.890477471 2.879065153 2.757905749 2.601841670 2.468092170 2.381928433 2.349070125 2.368479342 2.433496005 2.531608312 2.647492291 2.764786543 2.867731486 2.946277173 3.026814963 3.885260738
//
IT	5027
RD	22
LK	-407087.559495
QD	-248.766405 -> -228.450970
RI	0.0043834606
TR	0.074585	0.034381
MT	9.501021
MM	C_pi: 2.041494, n_recomb: 80285.202125
RS	0	0.000000	2.600001	223.850729	0.002788	0.000541
RS	1	0.007514	2.600001	239.982631	0.002989	0.001973
RS	2	0.015593	2.600001	257.221709	0.003204	0.002716
RS	3	0.024279	2.600001	275.635351	0.003433	0.003087
RS	4	0.033617	0.502305	1516.230970	0.018886	0.016725
RS	5	0.043657	0.502305	1596.991899	0.019891	0.017667
RS	6	0.054452	0.445542	1890.649940	0.023549	0.021072
RS	7	0.066057	0.445542	1978.930386	0.024649	0.022179
RS	8	0.078535	0.458677	2008.832288	0.025021	0.022614
RS	9	0.091950	0.458677	2095.732313	0.026104	0.023872
RS	10	0.106373	0.505265	1983.381987	0.024704	0.022773
RS	11	0.121880	0.505265	2066.162719	0.025735	0.024031
RS	12	0.138553	0.585649	1857.063281	0.023131	0.021760
RS	13	0.156478	0.585649	1934.822798	0.024099	0.022967
RS	14	0.175750	0.733313	1611.820049	0.020076	0.019297
RS	15	0.196470	0.733313	1683.495153	0.020969	0.020354
RS	16	0.218747	1.003031	1288.357205	0.016047	0.015680
RS	17	0.242698	1.003031	1351.848526	0.016838	0.016495
RS	18	0.268448	1.420524	1003.796716	0.012503	0.012285
RS	19	0.296134	1.420524	1058.140335	0.013180	0.012913
RS	20	0.325899	1.935711	819.790301	0.010211	0.010017
RS	21	0.357902	1.935711	866.892884	0.010798	0.010555
RS	22	0.392309	2.426274	731.853692	0.009116	0.008930
RS	23	0.429302	2.426274	775.004769	0.009653	0.009447
RS	24	0.469074	2.777579	716.878841	0.008929	0.008773
RS	25	0.511834	2.777579	759.106890	0.009455	0.009308
RS	26	0.557808	2.941254	758.597967	0.009449	0.009348
RS	27	0.607236	2.941254	802.202624	0.009992	0.009926
RS	28	0.660379	2.930829	850.242227	0.010590	0.010576
RS	29	0.717514	2.930829	896.729949	0.011169	0.011218
RS	30	0.778943	2.805482	986.093871	0.012282	0.012405
RS	31	0.844987	2.805482	1035.813000	0.012902	0.013118
RS	32	0.915995	2.643232	1151.850016	0.014347	0.014669
RS	33	0.992337	2.643232	1203.455901	0.014990	0.015428
RS	34	1.074416	2.503910	1323.259529	0.016482	0.017046
RS	35	1.162663	2.503910	1373.733997	0.017111	0.017791
RS	36	1.257541	2.413924	1474.294820	0.018363	0.019159
RS	37	1.359547	2.413924	1519.793804	0.018930	0.019820
RS	38	1.469219	2.379122	1584.033175	0.019730	0.020698
RS	39	1.587131	2.379122	1621.034392	0.020191	0.021217
RS	40	1.713904	2.398297	1639.910353	0.020426	0.021479
RS	41	1.850202	2.398297	1666.127693	0.020753	0.021827
RS	42	1.996742	2.464507	1641.722995	0.020449	0.021503
RS	43	2.154293	2.464507	1656.326650	0.020631	0.021679
RS	44	2.323682	2.564844	1600.308404	0.019933	0.020934
RS	45	2.505800	2.564844	1603.388330	0.019971	0.020953
RS	46	2.701602	2.683497	1530.052752	0.019058	0.019985
RS	47	2.912116	2.683497	1521.917135	0.018956	0.019863
RS	48	3.138449	2.803586	1443.281879	0.017977	0.018835
RS	49	3.381789	2.803586	1423.986842	0.017737	0.018581
RS	50	3.643413	2.908867	1347.773370	0.016787	0.017598
RS	51	3.924697	2.908867	1316.963667	0.016404	0.017209
RS	52	4.227116	2.989053	1245.182337	0.015509	0.016294
RS	53	4.552259	2.989053	1202.396529	0.014977	0.015761
RS	54	4.901833	3.071497	1122.658575	0.013983	0.014750
RS	55	5.277675	3.071497	1069.748134	0.013324	0.014088
RS	56	5.681758	3.071497	1010.091198	0.012581	0.013337
RS	57	6.116204	3.071497	944.464446	0.011764	0.012505
RS	58	6.583295	3.967190	688.865011	0.008580	0.009201
RS	59	7.085483	3.967190	654.735574	0.008155	0.008764
RS	60	7.625407	3.967190	616.521000	0.007679	0.008268
RS	61	8.205900	3.967190	574.740727	0.007159	0.007721
RS	62	8.830012	3.967190	530.037611	0.006602	0.007131
RS	63	9.501021	3.967190	3060.391279	0.038119	0.041287
PA	4+25*2+4+6 0.074585429 0.034381281 9.501020966 2.600001376 0.502304888 0.445542326 0.458676560 0.505265055 0.585648503 0.733313199 1.003030795 1.420523971 1.935711441 2.426274088 2.777578629 2.941253566 2.930829313 2.805482422 2.643232395 2.503910454 2.413923551 2.379121930 2.398297206 2.464507196 2.564843977 2.683496586 2.803585670 2.908866845 2.989053398 3.071496938 3.967190122
//
IT	3976
RD	23
LK	-407047.537347
QD	-237.390393 -> -218.489692
RI	0.0041174514
TR	0.073478	0.034650
MT	9.579307
MM	C_pi: 2.073380, n_recomb: 82111.986428
RS	0	0.000000	2.684894	221.946544	0.002703	0.000531
RS	1	0.007528	2.684894	237.993446	0.002898	0.001939
RS	2	0.015623	2.684894	255.147260	0.003107	0.002660
RS	3	0.024327	2.684894	273.476046	0.003331	0.003014
RS	4	0.033686	0.510106	1530.191118	0.018635	0.016609
RS	5	0.043750	0.510106	1612.337647	0.019636	0.017534
RS	6	0.054571	0.452605	1909.052820	0.023249	0.020904
RS	7	0.066207	0.452605	1999.154372	0.024347	0.021999
RS	8	0.078719	0.464508	2036.572794	0.024802	0.022499
RS	9	0.092173	0.464508	2125.574158	0.025886	0.023743
RS	10	0.106640	0.509141	2022.403031	0.024630	0.022762
RS	11	0.122195	0.509141	2107.387816	0.025665	0.024013
RS	12	0.138922	0.586967	1904.717477	0.023197	0.021857
RS	13	0.156908	0.586967	1984.659196	0.024170	0.023064
RS	14	0.176248	0.732304	1659.410034	0.020209	0.019444
RS	15	0.197044	0.732304	1733.172891	0.021107	0.020505
RS	16	0.219405	1.001759	1326.221835	0.016151	0.015792
RS	17	0.243449	1.001759	1391.584400	0.016947	0.016613
RS	18	0.269304	1.423637	1029.782716	0.012541	0.012329
RS	19	0.297105	1.423637	1085.634695	0.013221	0.012962
RS	20	0.326999	1.949418	837.120781	0.010195	0.010007
RS	21	0.359143	1.949418	885.378358	0.010783	0.010546
RS	22	0.393707	2.454499	744.253390	0.009064	0.008883
RS	23	0.430873	2.454499	788.328390	0.009601	0.009398
RS	24	0.470837	2.819130	727.008593	0.008854	0.008699
RS	25	0.513809	2.819130	770.060498	0.009378	0.009231
RS	26	0.560016	2.990767	768.368214	0.009358	0.009254
RS	27	0.609702	2.990767	812.809514	0.009899	0.009826
RS	28	0.663128	2.981576	861.384584	0.010490	0.010467
RS	29	0.720576	2.981576	908.823568	0.011068	0.011102
RS	30	0.782348	2.852261	1000.413493	0.012184	0.012287
RS	31	0.848771	2.852261	1051.281251	0.012803	0.012995
RS	32	0.920194	2.683978	1170.985746	0.014261	0.014552
RS	33	0.996994	2.683978	1223.967181	0.014906	0.015308
RS	34	1.079575	2.539175	1348.155241	0.016418	0.016940
RS	35	1.168372	2.539175	1400.182039	0.017052	0.017686
RS	36	1.263855	2.445409	1504.873358	0.018327	0.019071
RS	37	1.366525	2.445409	1551.989490	0.018901	0.019736
RS	38	1.476924	2.408672	1619.293762	0.019721	0.020631
RS	39	1.595634	2.408672	1657.851303	0.020190	0.021158
RS	40	1.723281	2.427577	1678.264840	0.020439	0.021434
RS	41	1.860536	2.427577	1705.881842	0.020775	0.021792
RS	42	2.008124	2.494899	1681.493332	0.020478	0.021478
RS	43	2.166822	2.494899	1697.290723	0.020670	0.021666
RS	44	2.337468	2.597339	1640.190521	0.019975	0.020927
RS	45	2.520959	2.597339	1644.239996	0.020024	0.020960
RS	46	2.718263	2.718616	1569.285777	0.019112	0.019996
RS	47	2.930420	2.718616	1561.880905	0.019021	0.019888
RS	48	3.158549	2.841338	1481.564278	0.018043	0.018865
RS	49	3.403850	2.841338	1462.729860	0.017814	0.018625
RS	50	3.667618	2.948802	1385.047980	0.016868	0.017648
RS	51	3.951242	2.948802	1354.372932	0.016494	0.017272
RS	52	4.256217	3.030499	1281.352387	0.015605	0.016364
RS	53	4.584151	3.030499	1238.303992	0.015081	0.015842
RS	54	4.936771	3.114713	1156.911859	0.014089	0.014834
RS	55	5.315936	3.114713	1103.345992	0.013437	0.014181
RS	56	5.723645	3.114713	1042.760879	0.012699	0.013438
RS	57	6.162046	3.114713	975.934482	0.011885	0.012611
RS	58	6.633449	4.047001	708.498530	0.008628	0.009233
RS	59	7.140339	4.047001	674.493205	0.008214	0.008809
RS	60	7.685388	4.047001	636.219351	0.007748	0.008325
RS	61	8.271467	4.047001	594.184375	0.007236	0.007788
RS	62	8.901667	4.047001	549.024292	0.006686	0.007207
RS	63	9.579307	4.047001	3209.765048	0.039090	0.042265
PA	4+25*2+4+6 0.073477776 0.034650475 9.579306966 2.684893884 0.510106456 0.452604839 0.464508350 0.509141123 0.586966605 0.732303699 1.001758564 1.423637111 1.949418275 2.454498739 2.819130021 2.990767390 2.981576361 2.852261153 2.683978329 2.539175184 2.445408755 2.408672181 2.427577297 2.494899407 2.597339430 2.718616238 2.841338422 2.948801568 3.030499456 3.114713005 4.047001336
//
IT	4730
RD	24
LK	-407010.295223
QD	-226.762038 -> -209.160506
RI	0.0038801051
TR	0.072423	0.034909
MT	9.654904
MM	C_pi: 2.104494, n_recomb: 83899.784656
RS	0	0.000000	2.765977	220.355506	0.002626	0.000522
RS	1	0.007541	2.765977	236.335787	0.002817	0.001907
RS	2	0.015651	2.765977	253.423496	0.003021	0.002609
RS	3	0.024373	2.765977	271.687353	0.003238	0.002947
RS	4	0.033752	0.517606	1543.852594	0.018401	0.016501
RS	5	0.043838	0.517606	1627.342587	0.019396	0.017409
RS	6	0.054686	0.459539	1926.448817	0.022961	0.020742
RS	7	0.066351	0.459539	2018.300550	0.024056	0.021824
RS	8	0.078896	0.470284	2062.838462	0.024587	0.022384
RS	9	0.092387	0.470284	2153.873461	0.025672	0.023615
RS	10	0.106895	0.513010	2059.870743	0.024552	0.022745
RS	11	0.122497	0.513010	2147.007468	0.025590	0.023990
RS	12	0.139276	0.588306	1951.183964	0.023256	0.021949
RS	13	0.157321	0.588306	2033.267488	0.024234	0.023154
RS	14	0.176726	0.731285	1706.371733	0.020338	0.019587
RS	15	0.197594	0.731285	1782.189170	0.021242	0.020653
RS	16	0.220036	1.000318	1363.778995	0.016255	0.015903
RS	17	0.244171	1.000318	1430.988962	0.017056	0.016730
RS	18	0.270126	1.426208	1055.554211	0.012581	0.012375
RS	19	0.298038	1.426208	1112.897062	0.013265	0.013013
RS	20	0.328055	1.962126	854.230118	0.010182	0.009999
RS	21	0.360335	1.962126	903.625651	0.010770	0.010540
RS	22	0.395050	2.481397	756.405942	0.009016	0.008839
RS	23	0.432383	2.481397	801.385682	0.009552	0.009353
RS	24	0.472531	2.859303	736.839694	0.008782	0.008630
RS	25	0.515707	2.859303	780.692449	0.009305	0.009157
RS	26	0.562139	3.039065	777.755037	0.009270	0.009164
RS	27	0.612072	3.039065	823.004812	0.009809	0.009731
RS	28	0.665771	3.031319	872.027794	0.010394	0.010361
RS	29	0.723520	3.031319	920.384417	0.010970	0.010991
RS	30	0.785623	2.898239	1014.081285	0.012087	0.012172
RS	31	0.852410	2.898239	1066.059695	0.012706	0.012875
RS	32	0.924233	2.724068	1189.305646	0.014175	0.014438
RS	33	1.001473	2.724068	1243.624005	0.014823	0.015191
RS	34	1.084538	2.573870	1372.092714	0.016354	0.016836
RS	35	1.173866	2.573870	1425.637642	0.016992	0.017582
RS	36	1.269931	2.476370	1534.393530	0.018288	0.018985
RS	37	1.373241	2.476370	1583.101374	0.018869	0.019653
RS	38	1.484341	2.437706	1653.450472	0.019707	0.020565
RS	39	1.603820	2.437706	1693.550031	0.020185	0.021099
RS	40	1.732309	2.456309	1715.526922	0.020447	0.021388
RS	41	1.870488	2.456309	1744.540406	0.020793	0.021757
RS	42	2.019086	2.524672	1720.232617	0.020503	0.021452
RS	43	2.178891	2.524672	1737.229798	0.020706	0.021652
RS	44	2.350748	2.629104	1679.139147	0.020014	0.020919
RS	45	2.535564	2.629104	1684.170695	0.020074	0.020965
RS	46	2.734318	2.752866	1607.699121	0.019162	0.020006
RS	47	2.948060	2.752866	1601.041664	0.019083	0.019912
RS	48	3.177921	2.878071	1519.141210	0.018107	0.018894
RS	49	3.425116	2.878071	1500.786914	0.017888	0.018668
RS	50	3.690953	2.987574	1421.722519	0.016945	0.017697
RS	51	3.976837	2.987574	1391.204132	0.016582	0.017333
RS	52	4.284281	3.070665	1317.015751	0.015697	0.016432
RS	53	4.614909	3.070665	1273.729501	0.015182	0.015920
RS	54	4.970471	3.156517	1190.750645	0.014193	0.014917
RS	55	5.352846	3.156517	1136.554857	0.013547	0.014272
RS	56	5.764057	3.156517	1075.070626	0.012814	0.013535
RS	57	6.206279	3.156517	1007.076665	0.012003	0.012714
RS	58	6.681849	4.124741	727.831079	0.008675	0.009264
RS	59	7.193284	4.124741	693.965968	0.008271	0.008852
RS	60	7.743286	4.124741	655.654114	0.007815	0.008380
RS	61	8.334766	4.124741	613.390521	0.007311	0.007854
RS	62	8.970851	4.124741	567.803729	0.006768	0.007281
RS	63	9.654904	4.124741	3359.289655	0.040039	0.043220
PA	4+25*2+4+6 0.072423278 0.034908757 9.654903552 2.765977052 0.517606326 0.459538774 0.470284382 0.513010145 0.588305727 0.731285462 1.000317894 1.426207890 1.962126222 2.481397369 2.859302737 3.039064712 3.031319013 2.898238800 2.724068069 2.573870492 2.476370027 2.437705660 2.456309071 2.524671856 2.629104063 2.752866116 2.878071271 2.987574022 3.070664753 3.156517236 4.124741019
//
IT	4127
RD	25
LK	-406975.607312
QD	-216.818975 -> -200.412343
RI	0.0036664810
TR	0.071418	0.035157
MT	9.727939
MM	C_pi: 2.134862, n_recomb: 85649.364560
RS	0	0.000000	2.843904	218.996018	0.002557	0.000513
RS	1	0.007554	2.843904	234.922884	0.002743	0.001878
RS	2	0.015679	2.843904	251.958208	0.002942	0.002563
RS	3	0.024417	2.843904	270.171347	0.003154	0.002888
RS	4	0.033815	0.524806	1557.266162	0.018182	0.016398
RS	5	0.043924	0.524806	1642.061233	0.019172	0.017292
RS	6	0.054795	0.466336	1942.950579	0.022685	0.020583
RS	7	0.066489	0.466336	2036.485696	0.023777	0.021654
RS	8	0.079065	0.476000	2087.725480	0.024375	0.022268
RS	9	0.092592	0.476000	2180.728213	0.025461	0.023486
RS	10	0.107140	0.516871	2095.834244	0.024470	0.022724
RS	11	0.122787	0.516871	2185.071162	0.025512	0.023962
RS	12	0.139616	0.589665	1996.474034	0.023310	0.022034
RS	13	0.157717	0.589665	2080.659170	0.024293	0.023238
RS	14	0.177185	0.730269	1752.685812	0.020464	0.019726
RS	15	0.198123	0.730269	1830.524475	0.021372	0.020796
RS	16	0.220643	0.998721	1401.034826	0.016358	0.016013
RS	17	0.244865	0.998721	1470.068441	0.017164	0.016847
RS	18	0.270915	1.428292	1081.103926	0.012622	0.012422
RS	19	0.298934	1.428292	1139.919943	0.013309	0.013064
RS	20	0.329070	1.973900	871.123230	0.010171	0.009993
RS	21	0.361481	1.973900	921.640035	0.010761	0.010536
RS	22	0.396341	2.507045	768.318058	0.008971	0.008798
RS	23	0.433835	2.507045	814.183909	0.009506	0.009311
RS	24	0.474160	2.898148	746.387192	0.008714	0.008563
RS	25	0.517532	2.898148	791.018783	0.009236	0.009088
RS	26	0.564180	3.086162	786.784345	0.009186	0.009078
RS	27	0.614352	3.086162	832.815858	0.009724	0.009640
RS	28	0.668314	3.080083	882.198841	0.010300	0.010260
RS	29	0.726352	3.080083	931.440806	0.010875	0.010884
RS	30	0.788775	2.943427	1027.132639	0.011992	0.012062
RS	31	0.855912	2.943427	1080.184971	0.012612	0.012759
RS	32	0.928121	2.763506	1206.850980	0.014091	0.014327
RS	33	1.005785	2.763506	1262.468440	0.014740	0.015077
RS	34	1.089316	2.607999	1395.114864	0.016289	0.016734
RS	35	1.179156	2.607999	1450.143807	0.016931	0.017480
RS	36	1.275783	2.506808	1562.898031	0.018248	0.018899
RS	37	1.379709	2.506808	1613.171425	0.018835	0.019571
RS	38	1.491486	2.466224	1686.542551	0.019691	0.020499
RS	39	1.611706	2.466224	1728.168339	0.020177	0.021040
RS	40	1.741007	2.484497	1751.730239	0.020452	0.021342
RS	41	1.880076	2.484497	1782.134973	0.020807	0.021720
RS	42	2.029650	2.553829	1757.970468	0.020525	0.021425
RS	43	2.190523	2.553829	1776.170941	0.020738	0.021637
RS	44	2.363548	2.660152	1717.174488	0.020049	0.020910
RS	45	2.549644	2.660152	1723.198077	0.020119	0.020968
RS	46	2.749796	2.786271	1645.304466	0.019210	0.020014
RS	47	2.965069	2.786271	1639.408730	0.019141	0.019934
RS	48	3.196603	2.913821	1556.016285	0.018167	0.018922
RS	49	3.445627	2.913821	1538.159637	0.017959	0.018708
RS	50	3.713462	3.025232	1457.794745	0.017020	0.017744
RS	51	4.001529	3.025232	1427.453413	0.016666	0.017391
RS	52	4.311357	3.109598	1352.168734	0.015787	0.016498
RS	53	4.644589	3.109598	1308.667667	0.015279	0.015996
RS	54	5.002993	3.196973	1224.165255	0.014293	0.014997
RS	55	5.388470	3.196973	1169.364090	0.013653	0.014360
RS	56	5.803067	3.196973	1107.008900	0.012925	0.013630
RS	57	6.248982	3.196973	1037.878650	0.012118	0.012813
RS	58	6.728581	4.200479	746.860185	0.008720	0.009294
RS	59	7.244409	4.200479	713.150245	0.008326	0.008894
RS	60	7.799203	4.200479	674.820363	0.007879	0.008433
RS	61	8.395905	4.200479	632.352817	0.007383	0.007916
RS	62	9.037682	4.200479	586.368105	0.006846	0.007352
RS	63	9.727939	4.200479	3508.814131	0.040967	0.044153
PA	4+25*2+4+6 0.071418474 0.035156729 9.727938501 2.843904159 0.524805642 0.466335817 0.476000267 0.516871264 0.589665436 0.730268640 0.998720936 1.428291621 1.973899998 2.507044900 2.898147987 3.086161728 3.080082564 2.943427042 2.763506390 2.607999419 2.506808159 2.466223703 2.484496600 2.553829281 2.660152070 2.786270913 2.913821201 3.025231536 3.109598019 3.196972515 4.200479454
//
CC
CC	Brief Description of the file format:
CC	  CC  comments
CC	  MM  useful-messages
CC	  RD  round-of-iterations
CC	  LL  \log[P(sequence)]
CC	  QD  Q-before-opt Q-after-opt
CC	  TR  \theta_0 \rho_0
CC	  RS  k t_k \lambda_k \pi_k \sum_{l\not=k}A_{kl} A_{kk}
CC	  DC  begin end best-k t_k+\Delta_k max-prob
CC
MM	Version: 0.6.5-r67
MM	pattern:4+25*2+4+6, n:63, n_free_lambdas:28
MM	n_iterations:25, skip:1, max_t:5, theta/rho:5
MM	is_decoding:0
MM	n_seqs:26, sum_L:1103681, sum_n:160195
RD	0
LK	0.000000
QD	0.000000 -> 0.000000
RI	inf
TR	0.156825	0.031365
MT	5.000000
MM	C_pi: 1.000000, n_recomb: 34082.394278
RS	0	0.000000	1.000000	215.413404	0.006320	0.000000
RS	1	0.006440	1.000000	227.790457	0.006684	0.000000
RS	2	0.013294	1.000000	240.777191	0.007065	0.000000
RS	3	0.020590	1.000000	254.390208	0.007464	0.000000
RS	4	0.028356	1.000000	268.644607	0.007882	0.000000
RS	5	0.036622	1.000000	283.553621	0.008320	0.000000
RS	6	0.045421	1.000000	299.128226	0.008777	0.000000
RS	7	0.054785	1.000000	315.376694	0.009253	0.000000
RS	8	0.064753	1.000000	332.304099	0.009750	0.000000
RS	9	0.075363	1.000000	349.911783	0.010267	0.000000
RS	10	0.086656	1.000000	368.196760	0.010803	0.000000
RS	11	0.098677	1.000000	387.151078	0.011359	0.000000
RS	12	0.111471	1.000000	406.761117	0.011935	0.000000
RS	13	0.125090	1.000000	427.006852	0.012529	0.000000
RS	14	0.139585	1.000000	447.861057	0.013141	0.000000
RS	15	0.155014	1.000000	469.288467	0.013769	0.000000
RS	16	0.171437	1.000000	491.244911	0.014413	0.000000
RS	17	0.188917	1.000000	513.676406	0.015072	0.000000
RS	18	0.207523	1.000000	536.518243	0.015742	0.000000
RS	19	0.227327	1.000000	559.694072	0.016422	0.000000
RS	20	0.248406	1.000000	583.115001	0.017109	0.000000
RS	21	0.270843	1.000000	606.678746	0.017800	0.000000
RS	22	0.294725	1.000000	630.268840	0.018493	0.000000
RS	23	0.320144	1.000000	653.753957	0.019182	0.000000
RS	24	0.347201	1.000000	676.987369	0.019863	0.000000
RS	25	0.376000	1.000000	699.806601	0.020533	0.000000
RS	26	0.406654	1.000000	722.033308	0.021185	0.000000
RS	27	0.439282	1.000000	743.473455	0.021814	0.000000
RS	28	0.474011	1.000000	763.917846	0.022414	0.000000
RS	29	0.510976	1.000000	783.143058	0.022978	0.000000
RS	30	0.550322	1.000000	800.912864	0.023499	0.000000
RS	31	0.592202	1.000000	816.980189	0.023971	0.000000
RS	32	0.636779	1.000000	831.089678	0.024385	0.000000
RS	33	0.684227	1.000000	842.980909	0.024734	0.000000
RS	34	0.734730	1.000000	852.392316	0.025010	0.000000
RS	35	0.788485	1.000000	859.065836	0.025206	0.000000
RS	36	0.845702	1.000000	862.752278	0.025314	0.000000
RS	37	0.906604	1.000000	863.217407	0.025327	0.000000
RS	38	0.971428	1.000000	860.248656	0.025240	0.000000
RS	39	1.040426	1.000000	853.662392	0.025047	0.000000
RS	40	1.113868	1.000000	843.311553	0.024743	0.000000
RS	41	1.192040	1.000000	829.093472	0.024326	0.000000
RS	42	1.275245	1.000000	810.957605	0.023794	0.000000
RS	43	1.363809	1.000000	788.912859	0.023147	0.000000
RS	44	1.458076	1.000000	763.034128	0.022388	0.000000
RS	45	1.558414	1.000000	733.467638	0.021520	0.000000
RS	46	1.665214	1.000000	700.434635	0.020551	0.000000
RS	47	1.778891	1.000000	664.232979	0.019489	0.000000
RS	48	1.899889	1.000000	625.236199	0.018345	0.000000
RS	49	2.028679	1.000000	583.889652	0.017132	0.000000
RS	50	2.165763	1.000000	540.703500	0.015865	0.000000
RS	51	2.311675	1.000000	496.242363	0.014560	0.000000
RS	52	2.466983	1.000000	451.111725	0.013236	0.000000
RS	53	2.632293	1.000000	405.941322	0.011911	0.000000
RS	54	2.808249	1.000000	361.366064	0.010603	0.000000
RS	55	2.995536	1.000000	318.005225	0.009330	0.000000
RS	56	3.194884	1.000000	276.440920	0.008111	0.000000
RS	57	3.407070	1.000000	237.197064	0.006960	0.000000
RS	58	3.632920	1.000000	200.720120	0.005889	0.000000
RS	59	3.873315	1.000000	167.362990	0.004911	0.000000
RS	60	4.129191	1.000000	137.373273	0.004031	0.000000
RS	61	4.401545	1.000000	110.886899	0.003253	0.000000
RS	62	4.691438	1.000000	87.927770	0.002580	0.000000
RS	63	5.000000	1.000000	247.374366	0.007258	0.000000
PA	4+25*2+4+6 0.156824709 0.031364942 5.000000000 1.000000000 1.000000000 1.000000000 1.000000000 1.000000000 1.000000000 1.000000000 1.000000000 1.000000000 1.000000000 1.000000000 1.000000000 1.000000000 1.000000000 1.000000000 1.000000000 1.000000000 1.000000000 1.000000000 1.000000000 1.000000000 1.000000000 1.000000000 1.000000000 1.000000000 1.000000000 1.000000000 1.000000000
//
IT	4415
RD	1
LK	-394685.616223
QD	-1418.089241 -> -830.387893
RI	0.0372101810
TR	0.139859	0.028705
MT	5.915756
MM	C_pi: 1.059257, n_recomb: 33056.014350
RS	0	0.000000	0.423742	512.268603	0.015497	0.001495
RS	1	0.006719	0.423742	537.856509	0.016271	0.005943
RS	2	0.013890	0.423742	564.104857	0.017065	0.011718
RS	3	0.021542	0.423742	590.943610	0.017877	0.015614
RS	4	0.029709	0.399296	655.730738	0.019837	0.019325
RS	5	0.038425	0.399296	684.270301	0.020700	0.020993
RS	6	0.047726	0.457855	622.772957	0.018840	0.020715
RS	7	0.057652	0.457855	649.988896	0.019663	0.020318
RS	8	0.068245	0.541370	573.971519	0.017364	0.019760
RS	9	0.079550	0.541370	599.560987	0.018138	0.018863
RS	10	0.091614	0.638952	530.839836	0.016059	0.017877
RS	11	0.104489	0.638952	554.938594	0.016788	0.017031
RS	12	0.118229	0.741749	499.831950	0.015121	0.016343
RS	13	0.132892	0.741749	522.742906	0.015814	0.015731
RS	14	0.148541	0.848610	477.886462	0.014457	0.015129
RS	15	0.165241	0.848610	499.852622	0.015121	0.014526
RS	16	0.183063	0.953814	465.106627	0.014070	0.013952
RS	17	0.202083	0.953814	486.370604	0.014714	0.013445
RS	18	0.222380	1.048450	462.538717	0.013993	0.013038
RS	19	0.244042	1.048450	483.344431	0.014622	0.012750
RS	20	0.267159	1.126530	469.796445	0.014212	0.012588
RS	21	0.291829	1.126530	490.322227	0.014833	0.012553
RS	22	0.318157	1.186451	485.477312	0.014687	0.012635
RS	23	0.346254	1.186451	505.781391	0.015301	0.012827
RS	24	0.376239	1.229527	507.891416	0.015365	0.013118
RS	25	0.408238	1.229527	527.882800	0.015969	0.013501
RS	26	0.442388	1.258213	535.380832	0.016196	0.013969
RS	27	0.478833	1.258213	554.802896	0.016784	0.014515
RS	28	0.517726	1.275524	566.133683	0.017126	0.015132
RS	29	0.559232	1.275524	584.551136	0.017684	0.015805
RS	30	0.603527	1.284832	597.947191	0.018089	0.016520
RS	31	0.650799	1.284832	614.745161	0.018597	0.017258
RS	32	0.701247	1.289128	628.374444	0.019009	0.018002
RS	33	0.755085	1.289128	642.779255	0.019445	0.018733
RS	34	0.812540	1.290571	654.929459	0.019813	0.019437
RS	35	0.873856	1.290571	666.048829	0.020149	0.020095
RS	36	0.939291	1.290777	675.062137	0.020422	0.020690
RS	37	1.009124	1.290777	681.948933	0.020630	0.021202
RS	38	1.083648	1.291143	686.181532	0.020758	0.021610
RS	39	1.163180	1.291143	687.930205	0.020811	0.021899
RS	40	1.248056	1.292526	686.084410	0.020755	0.022059
RS	41	1.338636	1.292526	681.941689	0.020630	0.022087
RS	42	1.435301	1.294943	673.384649	0.020371	0.021986
RS	43	1.538461	1.294943	662.844274	0.020052	0.021763
RS	44	1.648553	1.297916	647.515413	0.019588	0.021424
RS	45	1.766043	1.297916	630.401301	0.019071	0.020975
RS	46	1.891427	1.300957	608.611425	0.018412	0.020421
RS	47	2.025235	1.300957	585.162524	0.017702	0.019768
RS	48	2.168035	1.303703	557.577680	0.016868	0.019023
RS	49	2.320429	1.303703	528.517708	0.015989	0.018193
RS	50	2.483064	1.305895	496.217614	0.015011	0.017287
RS	51	2.656626	1.305895	462.780403	0.014000	0.016315
RS	52	2.841850	1.307478	427.225284	0.012924	0.015284
RS	53	3.039520	1.307478	391.120916	0.011832	0.014205
RS	54	3.250471	1.309494	353.898035	0.010706	0.013087
RS	55	3.475597	1.309494	317.250509	0.009597	0.011944
RS	56	3.715850	1.309494	281.085935	0.008503	0.010789
RS	57	3.972246	1.309494	245.949963	0.007440	0.009638
RS	58	4.245870	1.336086	208.573176	0.006310	0.008506
RS	59	4.537879	1.336086	178.351478	0.005395	0.007411
RS	60	4.849509	1.336086	150.255317	0.004545	0.006367
RS	61	5.182078	1.336086	124.590119	0.003769	0.005388
RS	62	5.536993	1.336086	101.572127	0.003073	0.004488
RS	63	5.915756	1.336086	316.213387	0.009566	0.014936
PA	4+25*2+4+6 0.139858751 0.028705053 5.915756226 0.423742294 0.399295807 0.457855225 0.541370392 0.638952255 0.741748810 0.848609924 0.953813553 1.048450470 1.126529694 1.186450958 1.229526520 1.258213043 1.275524139 1.284832001 1.289128304 1.290571213 1.290777206 1.291143417 1.292526245 1.294942856 1.297916412 1.300956726 1.303703308 1.305894852 1.307478428 1.309493661 1.336086214
//
IT	5172
RD	2
LK	-393758.269421
QD	-901.506399 -> -696.333927
RI	0.0472755704
TR	0.131395	0.028235
MT	6.415910
MM	C_pi: 1.111346, n_recomb: 34097.809338
RS	0	0.000000	0.386163	590.676495	0.017323	0.001398
RS	1	0.006855	0.386163	619.746421	0.018176	0.005686
RS	2	0.014179	0.386163	649.433852	0.019046	0.010960
RS	3	0.022006	0.386163	679.634056	0.019932	0.015248
RS	4	0.030369	0.305420	895.252674	0.026255	0.020154
RS	5	0.039305	0.305420	928.229132	0.027223	0.023240
RS	6	0.048854	0.351794	835.658082	0.024508	0.021813
RS	7	0.059057	0.351794	866.683998	0.025418	0.023020
RS	8	0.069960	0.433441	730.315656	0.021418	0.020306
RS	9	0.081610	0.433441	759.112950	0.022263	0.020842
RS	10	0.094058	0.540475	633.501205	0.018579	0.017955
RS	11	0.107360	0.540475	660.041825	0.019357	0.018244
RS	12	0.121574	0.664960	559.450297	0.016407	0.015999
RS	13	0.136762	0.664960	583.972935	0.017126	0.016283
RS	14	0.152991	0.807683	502.202587	0.014728	0.014439
RS	15	0.170333	0.807683	524.975274	0.015396	0.014588
RS	16	0.188863	0.961420	461.233918	0.013527	0.013075
RS	17	0.208664	0.961420	482.602875	0.014153	0.013168
RS	18	0.229821	1.109777	437.512664	0.012831	0.012092
RS	19	0.252429	1.109777	457.906985	0.013429	0.012263
RS	20	0.276587	1.237543	429.676655	0.012601	0.011645
RS	21	0.302400	1.237543	449.500096	0.013183	0.011963
RS	22	0.329983	1.336848	435.058612	0.012759	0.011744
RS	23	0.359457	1.336848	454.595435	0.013332	0.012215
RS	24	0.390951	1.406672	451.019864	0.013227	0.012318
RS	25	0.424604	1.406672	470.388239	0.013795	0.012925
RS	26	0.460563	1.449844	475.382165	0.013942	0.013294
RS	27	0.498988	1.449844	494.510454	0.014503	0.014027
RS	28	0.540046	1.471578	505.991410	0.014839	0.014618
RS	29	0.583919	1.471578	524.593614	0.015385	0.015449
RS	30	0.630799	1.478816	540.143469	0.015841	0.016194
RS	31	0.680892	1.478816	557.704771	0.016356	0.017063
RS	32	0.734419	1.478012	574.790941	0.016857	0.017865
RS	33	0.791615	1.478012	590.586073	0.017320	0.018697
RS	34	0.852732	1.473668	606.931922	0.017800	0.019462
RS	35	0.918038	1.473668	620.070963	0.018185	0.020187
RS	36	0.987820	1.468974	633.515790	0.018579	0.020828
RS	37	1.062386	1.468974	643.016849	0.018858	0.021372
RS	38	1.142063	1.466661	651.360452	0.019103	0.021791
RS	39	1.227202	1.466661	656.264816	0.019247	0.022080
RS	40	1.318176	1.468214	657.872544	0.019294	0.022203
RS	41	1.415387	1.468214	657.370233	0.019279	0.022210
RS	42	1.519261	1.473123	651.757913	0.019114	0.022043
RS	43	1.630254	1.473123	645.264367	0.018924	0.021795
RS	44	1.748857	1.479819	632.748042	0.018557	0.021385
RS	45	1.875589	1.479819	619.950870	0.018182	0.020920
RS	46	2.011007	1.486838	601.097813	0.017629	0.020309
RS	47	2.155709	1.486838	582.019355	0.017069	0.019657
RS	48	2.310329	1.493121	557.524487	0.016351	0.018880
RS	49	2.475547	1.493121	532.594350	0.015620	0.018067
RS	50	2.652091	1.497958	503.356043	0.014762	0.017156
RS	51	2.840736	1.497958	473.467782	0.013886	0.016212
RS	52	3.042312	1.501216	440.587110	0.012921	0.015193
RS	53	3.257705	1.501216	407.130568	0.011940	0.014145
RS	54	3.487863	1.504911	371.644663	0.010899	0.013038
RS	55	3.733796	1.504911	336.560446	0.009870	0.011925
RS	56	3.996588	1.504911	301.350506	0.008838	0.010796
RS	57	4.277393	1.504911	266.573341	0.007818	0.009666
RS	58	4.577446	1.561692	225.152423	0.006603	0.008399
RS	59	4.898067	1.561692	195.459684	0.005732	0.007367
RS	60	5.240665	1.561692	167.283265	0.004906	0.006373
RS	61	5.606747	1.561692	141.006274	0.004135	0.005432
RS	62	5.997922	1.561692	116.939668	0.003430	0.004558
RS	63	6.415910	1.561692	389.851116	0.011433	0.015761
PA	4+25*2+4+6 0.131394817 0.028235443 6.415910279 0.386162896 0.305419732 0.351793555 0.433440783 0.540475430 0.664960205 0.807682941 0.961419858 1.109777127 1.237542572 1.336847752 1.406672210 1.449843540 1.471578122 1.478815931 1.478012175 1.473668271 1.468974026 1.466660935 1.468214178 1.473122599 1.479818870 1.486837995 1.493120871 1.497958322 1.501216228 1.504910653 1.561691704
//
IT	4410
RD	3
LK	-393402.868133
QD	-759.832978 -> -642.503567
RI	0.0444146005
TR	0.125693	0.028444
MT	6.735673
MM	C_pi: 1.171503, n_recomb: 36174.460348
RS	0	0.000000	0.435597	562.098282	0.015539	0.001297
RS	1	0.006936	0.435597	591.324353	0.016346	0.005189
RS	2	0.014353	0.435597	621.364123	0.017177	0.009648
RS	3	0.022284	0.435597	652.137671	0.018028	0.013336
RS	4	0.030766	0.285676	1036.613285	0.028656	0.020709
RS	5	0.039836	0.285676	1072.838767	0.029657	0.023931
RS	6	0.049534	0.320342	989.862104	0.027364	0.022736
RS	7	0.059906	0.320342	1023.808184	0.028302	0.024406
RS	8	0.070997	0.396275	857.054689	0.023692	0.021060
RS	9	0.082857	0.396275	888.712365	0.024567	0.022098
RS	10	0.095540	0.503263	726.707303	0.020089	0.018438
RS	11	0.109102	0.503263	755.895502	0.020896	0.019155
RS	12	0.123605	0.634897	624.027370	0.017250	0.016191
RS	13	0.139114	0.634897	650.805018	0.017991	0.016827
RS	14	0.155699	0.795377	542.366274	0.014993	0.014350
RS	15	0.173434	0.795377	566.905862	0.015671	0.014798
RS	16	0.192399	0.978690	481.951406	0.013323	0.012772
RS	17	0.212680	0.978690	504.597946	0.013949	0.013103
RS	18	0.234367	1.163720	444.490963	0.012287	0.011656
RS	19	0.257558	1.163720	465.779183	0.012876	0.012007
RS	20	0.282358	1.327045	428.012156	0.011832	0.011143
RS	21	0.308878	1.327045	448.507113	0.012398	0.011595
RS	22	0.337237	1.454061	428.752309	0.011852	0.011227
RS	23	0.367564	1.454061	448.902447	0.012409	0.011797
RS	24	0.399993	1.540828	443.179669	0.012251	0.011823
RS	25	0.434672	1.540828	463.245629	0.012806	0.012504
RS	26	0.471757	1.590149	468.646771	0.012955	0.012856
RS	27	0.511413	1.590149	488.670235	0.013509	0.013643
RS	28	0.553820	1.609395	502.661114	0.013895	0.014270
RS	29	0.599169	1.609395	522.428110	0.014442	0.015142
RS	30	0.647662	1.609269	541.942277	0.014981	0.015961
RS	31	0.699519	1.609269	560.953976	0.015507	0.016860
RS	32	0.754973	1.599832	582.676473	0.016107	0.017753
RS	33	0.814273	1.599832	600.168267	0.016591	0.018602
RS	34	0.877686	1.587774	621.163136	0.017171	0.019456
RS	35	0.945497	1.587774	636.165428	0.017586	0.020185
RS	36	1.018012	1.577534	653.694465	0.018071	0.020895
RS	37	1.095556	1.577534	665.126226	0.018387	0.021433
RS	38	1.178479	1.572886	676.365290	0.018697	0.021883
RS	39	1.267153	1.572886	683.181708	0.018886	0.022160
RS	40	1.361977	1.575665	686.168303	0.018968	0.022271
RS	41	1.463378	1.575665	687.513437	0.019005	0.022265
RS	42	1.571812	1.584552	682.050502	0.018854	0.022055
RS	43	1.687767	1.584552	677.319879	0.018724	0.021800
RS	44	1.811765	1.596618	664.327256	0.018365	0.021340
RS	45	1.944363	1.596618	653.173580	0.018056	0.020880
RS	46	2.086158	1.609211	633.711641	0.017518	0.020232
RS	47	2.237788	1.609211	616.077469	0.017031	0.019596
RS	48	2.399934	1.620429	591.085495	0.016340	0.018802
RS	49	2.573327	1.620429	567.267923	0.015681	0.018018
RS	50	2.758746	1.629055	537.648880	0.014863	0.017110
RS	51	2.957026	1.629055	508.372322	0.014053	0.016199
RS	52	3.169058	1.634882	475.020034	0.013131	0.015198
RS	53	3.395797	1.634882	441.514748	0.012205	0.014181
RS	54	3.638261	1.641197	404.956978	0.011195	0.013091
RS	55	3.897543	1.641197	369.125074	0.010204	0.012006
RS	56	4.174809	1.641197	332.756009	0.009199	0.010900
RS	57	4.471305	1.641197	296.436727	0.008195	0.009787
RS	58	4.788366	1.730563	248.570007	0.006871	0.008400
RS	59	5.127418	1.730563	218.096670	0.006029	0.007417
RS	60	5.489986	1.730563	188.749822	0.005218	0.006462
RS	61	5.877702	1.730563	160.970891	0.004450	0.005549
RS	62	6.292309	1.730563	135.141513	0.003736	0.004692
RS	63	6.735673	1.730563	474.621742	0.013120	0.016858
PA	4+25*2+4+6 0.125693309 0.028444037 6.735672958 0.435596634 0.285676076 0.320342438 0.396274638 0.503263418 0.634896797 0.795377164 0.978690236 1.163719923 1.327045172 1.454061105 1.540828292 1.590149462 1.609395424 1.609269492 1.599831864 1.587774069 1.577534336 1.572885787 1.575665384 1.584551997 1.596618004 1.609210711 1.620429212 1.629054818 1.634882434 1.641196736 1.730562513
//
IT	4800
RD	4
LK	-393182.466210
QD	-692.809820 -> -601.697625
RI	0.0372117607
TR	0.121152	0.028887
MT	6.973288
MM	C_pi: 1.230400, n_recomb: 38542.830182
RS	0	0.000000	0.519027	506.900240	0.013152	0.001210
RS	1	0.006994	0.519027	534.897605	0.013878	0.004712
RS	2	0.014477	0.519027	563.895257	0.014630	0.008439
RS	3	0.022483	0.519027	593.849598	0.015408	0.011440
RS	4	0.031050	0.285958	1125.768878	0.029208	0.020995
RS	5	0.040215	0.285958	1165.369572	0.030236	0.024017
RS	6	0.050022	0.310650	1109.518101	0.028787	0.023412
RS	7	0.060514	0.310650	1146.523568	0.029747	0.025158
RS	8	0.071740	0.381426	966.017782	0.025063	0.021708
RS	9	0.083752	0.381426	1000.622269	0.025961	0.022930
RS	10	0.096603	0.486552	813.832087	0.021115	0.018936
RS	11	0.110354	0.486552	845.828748	0.021945	0.019836
RS	12	0.125065	0.620721	690.068763	0.017904	0.016490
RS	13	0.140806	0.620721	719.377183	0.018664	0.017289
RS	14	0.157648	0.791684	588.750166	0.015275	0.014427
RS	15	0.175668	0.791684	615.428189	0.015967	0.015018
RS	16	0.194948	0.995702	512.028485	0.013285	0.012656
RS	17	0.215576	0.995702	536.383834	0.013917	0.013101
RS	18	0.237647	1.208632	463.185197	0.012017	0.011407
RS	19	0.261262	1.208632	485.831062	0.012605	0.011840
RS	20	0.286528	1.399907	440.015982	0.011416	0.010818
RS	21	0.313562	1.399907	461.661099	0.011978	0.011324
RS	22	0.342486	1.548341	437.798937	0.011359	0.010867
RS	23	0.373433	1.548341	459.040180	0.011910	0.011472
RS	24	0.406545	1.646958	452.160822	0.011731	0.011462
RS	25	0.441972	1.646958	473.383383	0.012282	0.012162
RS	26	0.479877	1.698451	480.025005	0.012454	0.012522
RS	27	0.520433	1.698451	501.363636	0.013008	0.013316
RS	28	0.563826	1.712313	518.593687	0.013455	0.013990
RS	29	0.610253	1.712313	539.883094	0.014007	0.014863
RS	30	0.659927	1.703029	563.982142	0.014633	0.015759
RS	31	0.713076	1.703029	584.710391	0.015170	0.016656
RS	32	0.769942	1.684191	611.509802	0.015866	0.017638
RS	33	0.830785	1.684191	630.838394	0.016367	0.018484
RS	34	0.895883	1.664442	656.661263	0.017037	0.019421
RS	35	0.965534	1.664442	673.506098	0.017474	0.020147
RS	36	1.040057	1.649171	694.968067	0.018031	0.020919
RS	37	1.119791	1.649171	708.121038	0.018372	0.021454
RS	38	1.205103	1.642932	721.717283	0.018725	0.021932
RS	39	1.296380	1.642932	730.034428	0.018941	0.022211
RS	40	1.394042	1.647777	733.457706	0.019030	0.022310
RS	41	1.498534	1.647777	736.045739	0.019097	0.022311
RS	42	1.610334	1.661530	729.469545	0.018926	0.022061
RS	43	1.729953	1.661530	725.733355	0.018829	0.021820
RS	44	1.857938	1.679860	710.828814	0.018443	0.021313
RS	45	1.994875	1.679860	700.429686	0.018173	0.020875
RS	46	2.141389	1.698878	678.885499	0.017614	0.020189
RS	47	2.298149	1.698878	661.739077	0.017169	0.019584
RS	48	2.465874	1.715799	634.839648	0.016471	0.018771
RS	49	2.645329	1.715799	611.169078	0.015857	0.018023
RS	50	2.837335	1.728878	579.889115	0.015045	0.017115
RS	51	3.042769	1.728878	550.309407	0.014278	0.016240
RS	52	3.262572	1.737849	515.377239	0.013372	0.015252
RS	53	3.497747	1.737849	481.013170	0.012480	0.014268
RS	54	3.749371	1.747485	442.401725	0.011478	0.013189
RS	55	4.018592	1.747485	405.171423	0.010512	0.012130
RS	56	4.306643	1.747485	367.058122	0.009523	0.011046
RS	57	4.614840	1.747485	328.680610	0.008528	0.009949
RS	58	4.944592	1.870991	273.241364	0.007089	0.008443
RS	59	5.297406	1.870991	241.747814	0.006272	0.007502
RS	60	5.674896	1.870991	211.057535	0.005476	0.006580
RS	61	6.078787	1.870991	181.658912	0.004713	0.005690
RS	62	6.510926	1.870991	153.991620	0.003995	0.004847
RS	63	6.973288	1.870991	564.582664	0.014648	0.018055
PA	4+25*2+4+6 0.121152076 0.028887105 6.973288157 0.519027284 0.285957645 0.310650452 0.381426376 0.486552060 0.620720885 0.791684067 0.995701505 1.208631706 1.399907454 1.548340807 1.646957730 1.698450734 1.712312523 1.703028544 1.684191132 1.664442023 1.649171169 1.642931508 1.647777468 1.661529802 1.679859572 1.698878380 1.715798893 1.728877879 1.737848786 1.747485087 1.870991464
//
IT	4836
RD	5
LK	-393005.776002
QD	-643.440543 -> -564.646248
RI	0.0303110973
TR	0.117233	0.029408
MT	7.169843
MM	C_pi: 1.285349, n_recomb: 40945.119080
RS	0	0.000000	0.621612	452.603920	0.011054	0.001138
RS	1	0.007040	0.621612	478.873887	0.011696	0.004308
RS	2	0.014577	0.621612	506.254405	0.012364	0.007437
RS	3	0.022643	0.621612	534.732139	0.013060	0.009861
RS	4	0.031278	0.293088	1186.896106	0.028987	0.021104
RS	5	0.040521	0.293088	1229.834604	0.030036	0.023845
RS	6	0.050414	0.309185	1206.350819	0.029463	0.023868
RS	7	0.061004	0.309185	1246.510790	0.030443	0.025565
RS	8	0.072339	0.375619	1061.226214	0.025918	0.022209
RS	9	0.084473	0.375619	1098.793582	0.026836	0.023497
RS	10	0.097460	0.478528	894.472533	0.021846	0.019373
RS	11	0.111363	0.478528	929.282482	0.022696	0.020359
RS	12	0.126244	0.613340	754.402015	0.018425	0.016795
RS	13	0.142172	0.613340	786.288453	0.019203	0.017679
RS	14	0.159222	0.791189	636.229803	0.015539	0.014555
RS	15	0.177473	0.791189	665.140113	0.016245	0.015225
RS	16	0.197008	1.011095	544.781408	0.013305	0.012616
RS	17	0.217919	1.011095	570.967283	0.013945	0.013122
RS	18	0.240302	1.247001	485.568615	0.011859	0.011243
RS	19	0.264261	1.247001	509.705617	0.012449	0.011718
RS	20	0.289906	1.462019	456.463117	0.011148	0.010579
RS	21	0.317358	1.462019	479.395270	0.011708	0.011108
RS	22	0.346742	1.628604	451.870612	0.011036	0.010588
RS	23	0.378194	1.628604	474.337187	0.011585	0.011202
RS	24	0.411861	1.736658	466.619080	0.011396	0.011170
RS	25	0.447899	1.736658	489.123978	0.011946	0.011868
RS	26	0.486474	1.788669	497.243689	0.012144	0.012240
RS	27	0.527764	1.788669	520.009282	0.012700	0.013026
RS	28	0.571962	1.796180	540.686289	0.013205	0.013745
RS	29	0.619271	1.796180	563.590349	0.013765	0.014606
RS	30	0.669911	1.777385	592.473912	0.014470	0.015570
RS	31	0.724116	1.777385	614.982973	0.015020	0.016457
RS	32	0.782138	1.749280	647.019855	0.015802	0.017518
RS	33	0.844245	1.749280	668.208908	0.016320	0.018357
RS	34	0.910724	1.722269	698.927639	0.017070	0.019368
RS	35	0.981884	1.722269	717.583801	0.017526	0.020090
RS	36	1.058053	1.702486	742.911403	0.018144	0.020918
RS	37	1.139586	1.702486	757.687764	0.018505	0.021456
RS	38	1.226859	1.695091	773.400006	0.018889	0.021958
RS	39	1.320276	1.695091	783.048953	0.019124	0.022247
RS	40	1.420270	1.702307	786.474711	0.019208	0.022335
RS	41	1.527304	1.702307	790.072180	0.019296	0.022355
RS	42	1.641874	1.721154	781.798422	0.019094	0.022067
RS	43	1.764510	1.721154	778.774905	0.019020	0.021851
RS	44	1.895780	1.745964	761.312343	0.018593	0.021299
RS	45	2.036293	1.745964	751.358653	0.018350	0.020892
RS	46	2.186698	1.771623	727.106136	0.017758	0.020170
RS	47	2.347692	1.771623	710.133364	0.017344	0.019601
RS	48	2.520021	1.794454	680.769521	0.016626	0.018769
RS	49	2.704483	1.794454	656.949893	0.016045	0.018058
RS	50	2.901932	1.812190	623.544928	0.015229	0.017148
RS	51	3.113282	1.812190	593.406560	0.014493	0.016310
RS	52	3.339512	1.824507	556.531390	0.013592	0.015330
RS	53	3.581670	1.824507	521.112603	0.012727	0.014379
RS	54	3.840877	1.837781	480.136157	0.011726	0.013305
RS	55	4.118333	1.837781	441.391333	0.010780	0.012273
RS	56	4.415324	1.837781	401.445840	0.009804	0.011209
RS	57	4.733224	1.837781	360.948859	0.008815	0.010127
RS	58	5.073506	1.996469	297.354784	0.007262	0.008501
RS	59	5.437745	1.996469	264.918871	0.006470	0.007599
RS	60	5.827628	1.996469	232.987479	0.005690	0.006706
RS	61	6.244961	1.996469	202.086676	0.004936	0.005838
RS	62	6.691677	1.996469	172.704596	0.004218	0.005008
RS	63	7.169843	1.996469	657.300023	0.016053	0.019285
PA	4+25*2+4+6 0.117232856 0.029408247 7.169842822 0.621612013 0.293088205 0.309184709 0.375619366 0.478528360 0.613340258 0.791188781 1.011095065 1.247000820 1.462018921 1.628603576 1.736658197 1.788668619 1.796179546 1.777384674 1.749279558 1.722269453 1.702485787 1.695090607 1.702306542 1.721154354 1.745963704 1.771622693 1.794454020 1.812189821 1.824507043 1.837781104 1.996469173
//
IT	5037
RD	6
LK	-392851.554817
QD	-600.756228 -> -530.368376
RI	0.0247563996
TR	0.113721	0.029946
MT	7.343478
MM	C_pi: 1.336648, n_recomb: 43310.638567
RS	0	0.000000	0.736584	406.230770	0.009379	0.001076
RS	1	0.007081	0.736584	430.733744	0.009945	0.003975
RS	2	0.014663	0.736584	456.396513	0.010538	0.006627
RS	3	0.022781	0.736584	483.227514	0.011157	0.008598
RS	4	0.031475	0.302768	1232.561206	0.028459	0.021102
RS	5	0.040784	0.302768	1278.669656	0.029523	0.023567
RS	6	0.050752	0.311389	1287.509446	0.029727	0.024155
RS	7	0.061427	0.311389	1330.827484	0.030727	0.025771
RS	8	0.072857	0.374166	1145.697160	0.026453	0.022585
RS	9	0.085096	0.374166	1186.196521	0.027388	0.023892
RS	10	0.098202	0.474865	969.216029	0.022378	0.019741
RS	11	0.112235	0.474865	1006.789520	0.023246	0.020772
RS	12	0.127263	0.609406	816.211207	0.018846	0.017082
RS	13	0.143355	0.609406	850.647318	0.019641	0.018016
RS	14	0.160585	0.792101	683.123876	0.015773	0.014700
RS	15	0.179036	0.792101	714.267702	0.016492	0.015419
RS	16	0.198794	1.024977	577.921366	0.013344	0.012612
RS	17	0.219950	1.024977	605.955881	0.013991	0.013157
RS	18	0.242605	1.280835	508.873702	0.011749	0.011126
RS	19	0.266863	1.280835	534.524730	0.012342	0.011624
RS	20	0.292839	1.517181	474.157069	0.010948	0.010389
RS	21	0.320654	1.517181	498.397846	0.011508	0.010928
RS	22	0.350439	1.700285	467.374748	0.010791	0.010357
RS	23	0.382333	1.700285	491.083713	0.011339	0.010970
RS	24	0.416485	1.816769	482.596603	0.011143	0.010919
RS	25	0.453055	1.816769	506.394604	0.011692	0.011609
RS	26	0.492214	1.868782	516.000768	0.011914	0.011992
RS	27	0.534147	1.868782	540.197549	0.012473	0.012763
RS	28	0.579048	1.869824	564.314684	0.013029	0.013520
RS	29	0.627128	1.869824	588.832345	0.013596	0.014365
RS	30	0.678613	1.841703	622.514743	0.014373	0.015389
RS	31	0.733744	1.841703	646.798719	0.014934	0.016263
RS	32	0.792778	1.804702	684.106570	0.015795	0.017393
RS	33	0.855992	1.804702	707.142710	0.016327	0.018224
RS	34	0.923681	1.770856	742.782365	0.017150	0.019300
RS	35	0.996164	1.770856	763.223979	0.017622	0.020021
RS	36	1.073779	1.746907	792.406499	0.018296	0.020898
RS	37	1.156889	1.746907	808.762723	0.018674	0.021443
RS	38	1.245884	1.738528	826.513552	0.019083	0.021968
RS	39	1.341181	1.738528	837.430656	0.019335	0.022272
RS	40	1.443225	1.748094	840.693953	0.019411	0.022351
RS	41	1.552494	1.748094	845.219778	0.019515	0.022394
RS	42	1.669500	1.771911	835.010390	0.019280	0.022073
RS	43	1.794791	1.771911	832.608326	0.019224	0.021886
RS	44	1.928953	1.803058	812.323597	0.018756	0.021293
RS	45	2.072615	1.803058	802.722936	0.018534	0.020920
RS	46	2.226449	1.835233	775.519920	0.017906	0.020165
RS	47	2.391175	1.835233	758.635871	0.017516	0.019633
RS	48	2.567565	1.863879	726.613083	0.016777	0.018782
RS	49	2.756444	1.863879	702.575495	0.016222	0.018110
RS	50	2.958697	1.886208	666.905151	0.015398	0.017197
RS	51	3.175270	1.886208	636.163804	0.014688	0.016394
RS	52	3.407179	1.901850	597.255138	0.013790	0.015422
RS	53	3.655507	1.901850	560.769302	0.012948	0.014500
RS	54	3.921419	1.918826	517.350393	0.011945	0.013430
RS	55	4.206159	1.918826	477.118799	0.011016	0.012422
RS	56	4.511060	1.918826	435.382651	0.010053	0.011377
RS	57	4.837550	1.918826	392.819051	0.009070	0.010309
RS	58	5.187157	2.113421	320.681906	0.007404	0.008564
RS	59	5.561519	2.113421	287.433836	0.006637	0.007697
RS	60	5.962388	2.113421	254.404047	0.005874	0.006832
RS	61	6.391640	2.113421	222.148841	0.005129	0.005984
RS	62	6.851286	2.113421	191.197228	0.004415	0.005166
RS	63	7.343478	2.113421	752.471279	0.017374	0.020521
PA	4+25*2+4+6 0.113720863 0.029946069 7.343477538 0.736583672 0.302767626 0.311389389 0.374166253 0.474864530 0.609405602 0.792100639 1.024976847 1.280835381 1.517181213 1.700285284 1.816768896 1.868781860 1.869823565 1.841703198 1.804701926 1.770855776 1.746907135 1.738528095 1.748094213 1.771911185 1.803057657 1.835233445 1.863879041 1.886207700 1.901850268 1.918826021 2.113421110
//
IT	5164
RD	7
LK	-392713.413041
QD	-562.427069 -> -498.837052
RI	0.0204810348
TR	0.110515	0.030476
MT	7.502624
MM	C_pi: 1.385081, n_recomb: 45624.593914
RS	0	0.000000	0.859845	368.302817	0.008072	0.001023
RS	1	0.007117	0.859845	391.190401	0.008574	0.003699
RS	2	0.014740	0.859845	415.250270	0.009101	0.005971
RS	3	0.022905	0.859845	440.505813	0.009655	0.007594
RS	4	0.031652	0.313364	1269.263134	0.027820	0.021033
RS	5	0.041021	0.313364	1318.341972	0.028895	0.023249
RS	6	0.051056	0.315433	1357.511842	0.029754	0.024319
RS	7	0.061806	0.315433	1403.942689	0.030772	0.025853
RS	8	0.073322	0.375080	1221.787230	0.026779	0.022860
RS	9	0.085656	0.375080	1265.171642	0.027730	0.024168
RS	10	0.098868	0.473648	1039.012382	0.022773	0.020050
RS	11	0.113021	0.473648	1079.289700	0.023656	0.021106
RS	12	0.128181	0.607398	875.627872	0.019192	0.017347
RS	13	0.144419	0.607398	912.567917	0.020002	0.018313
RS	14	0.161813	0.793627	729.081635	0.015980	0.014850
RS	15	0.180445	0.793627	762.434808	0.016711	0.015604
RS	16	0.200404	1.037492	610.784906	0.013387	0.012629
RS	17	0.221782	1.037492	640.655499	0.014042	0.013201
RS	18	0.244682	1.311281	532.193202	0.011665	0.011038
RS	19	0.269211	1.311281	559.346602	0.012260	0.011551
RS	20	0.295486	1.567459	491.999394	0.010784	0.010232
RS	21	0.323631	1.567459	517.533313	0.011343	0.010775
RS	22	0.353779	1.766245	483.057038	0.010588	0.010158
RS	23	0.386072	1.766245	507.987241	0.011134	0.010765
RS	24	0.420664	1.890870	498.684793	0.010930	0.010698
RS	25	0.457717	1.890870	523.748282	0.011480	0.011376
RS	26	0.497407	1.942948	534.737414	0.011720	0.011766
RS	27	0.539922	1.942948	560.332900	0.012281	0.012521
RS	28	0.585463	1.937783	587.778340	0.012883	0.013310
RS	29	0.634244	1.937783	613.876477	0.013455	0.014138
RS	30	0.686497	1.900709	652.279911	0.014297	0.015213
RS	31	0.742468	1.900709	678.309676	0.014867	0.016074
RS	32	0.802423	1.855203	720.860964	0.015800	0.017263
RS	33	0.866644	1.855203	745.721390	0.016345	0.018088
RS	34	0.935436	1.814882	786.279990	0.017234	0.019222
RS	35	1.009123	1.814882	808.490203	0.017720	0.019943
RS	36	1.088054	1.787000	841.541465	0.018445	0.020866
RS	37	1.172603	1.787000	859.464664	0.018838	0.021418
RS	38	1.263168	1.777666	879.264956	0.019272	0.021965
RS	39	1.360179	1.777666	891.438928	0.019539	0.022286
RS	40	1.464093	1.789415	894.520910	0.019606	0.022359
RS	41	1.575402	1.789415	899.964715	0.019725	0.022427
RS	42	1.694633	1.817926	887.764298	0.019458	0.022077
RS	43	1.822349	1.817926	885.975821	0.019419	0.021921
RS	44	1.959154	1.855115	862.799666	0.018911	0.021292
RS	45	2.105694	1.855115	853.548993	0.018708	0.020952
RS	46	2.262664	1.893536	823.338818	0.018046	0.020168
RS	47	2.430804	1.893536	806.547432	0.017678	0.019672
RS	48	2.610910	1.927757	771.836993	0.016917	0.018806
RS	49	2.803833	1.927757	747.594496	0.016386	0.018169
RS	50	3.010485	1.954491	709.654005	0.015554	0.017254
RS	51	3.231845	1.954491	678.335144	0.014868	0.016485
RS	52	3.468957	1.973324	637.409419	0.013971	0.015519
RS	53	3.722943	1.973324	599.897121	0.013149	0.014626
RS	54	3.995005	1.993926	554.044692	0.012144	0.013558
RS	55	4.286428	1.993926	512.385328	0.011230	0.012573
RS	56	4.598590	1.993926	468.924657	0.010278	0.011546
RS	57	4.932967	1.993926	424.365291	0.009301	0.010489
RS	58	5.291141	2.224934	343.369564	0.007526	0.008627
RS	59	5.674804	2.224934	309.427642	0.006782	0.007794
RS	60	6.085771	2.224934	275.426450	0.006037	0.006955
RS	61	6.525984	2.224934	241.946571	0.005303	0.006125
RS	62	6.997525	2.224934	209.551779	0.004593	0.005319
RS	63	7.502624	2.224934	850.314433	0.018637	0.021749
PA	4+25*2+4+6 0.110515450 0.030475514 7.502623709 0.859845018 0.313364374 0.315432925 0.375079834 0.473648018 0.607398080 0.793627314 1.037492437 1.311280653 1.567459428 1.766244599 1.890869849 1.942948498 1.937782757 1.900708515 1.855203241 1.814882460 1.786999788 1.777665769 1.789415265 1.817926420 1.855114702 1.893535842 1.927756932 1.954491317 1.973323527 1.993925643 2.224934414
//
IT	4558
RD	8
LK	-392588.486807
QD	-527.720963 -> -469.957915
RI	0.0172069881
TR	0.107561	0.030987
MT	7.651406
MM	C_pi: 1.431270, n_recomb: 47886.700532
RS	0	0.000000	0.988443	337.650999	0.007051	0.000977
RS	1	0.007150	0.988443	359.132390	0.007500	0.003469
RS	2	0.014810	0.988443	381.779032	0.007973	0.005438
RS	3	0.023019	0.988443	405.624479	0.008471	0.006790
RS	4	0.031814	0.324201	1300.418142	0.027156	0.020919
RS	5	0.041238	0.324201	1352.276442	0.028239	0.022921
RS	6	0.051336	0.320479	1419.214378	0.029637	0.024392
RS	7	0.062155	0.320479	1468.689949	0.030670	0.025853
RS	8	0.073749	0.377394	1291.216763	0.026964	0.023059
RS	9	0.086171	0.377394	1337.434623	0.027929	0.024362
RS	10	0.099481	0.473908	1104.732156	0.023070	0.020311
RS	11	0.113743	0.473908	1147.656160	0.023966	0.021383
RS	12	0.129025	0.606515	933.019870	0.019484	0.017592
RS	13	0.145399	0.606515	972.418086	0.020307	0.018581
RS	14	0.162943	0.795329	774.177697	0.016167	0.015002
RS	15	0.181743	0.795329	809.711983	0.016909	0.015782
RS	16	0.201886	1.048709	643.250110	0.013433	0.012660
RS	17	0.223469	1.048709	674.937187	0.014094	0.013253
RS	18	0.246596	1.338919	555.270639	0.011596	0.010971
RS	19	0.271375	1.338919	583.905752	0.012193	0.011495
RS	20	0.297927	1.613919	509.628932	0.010642	0.010100
RS	21	0.326377	1.613919	536.429918	0.011202	0.010643
RS	22	0.356861	1.827999	498.468910	0.010409	0.009984
RS	23	0.389524	1.827999	524.587338	0.010955	0.010584
RS	24	0.424522	1.960824	514.371740	0.010741	0.010499
RS	25	0.462023	1.960824	540.660803	0.011290	0.011164
RS	26	0.502205	2.013286	552.882844	0.011546	0.011559
RS	27	0.545260	2.013286	579.832374	0.012108	0.012298
RS	28	0.591392	2.002328	610.444828	0.012748	0.013111
RS	29	0.640824	2.002328	638.079229	0.013325	0.013924
RS	30	0.693789	1.956716	681.079619	0.014223	0.015041
RS	31	0.750541	1.956716	708.817963	0.014802	0.015890
RS	32	0.811350	1.903090	756.541034	0.015799	0.017132
RS	33	0.876507	1.903090	783.200448	0.016355	0.017951
RS	34	0.946323	1.856581	828.661609	0.017305	0.019136
RS	35	1.021130	1.856581	852.629221	0.017805	0.019858
RS	36	1.101285	1.824915	889.574380	0.018577	0.020822
RS	37	1.187171	1.824915	909.067100	0.018984	0.021383
RS	38	1.279197	1.814593	930.969211	0.019441	0.021952
RS	39	1.377803	1.814593	944.413992	0.019722	0.022290
RS	40	1.483458	1.828314	947.369017	0.019784	0.022359
RS	41	1.596668	1.828314	953.753376	0.019917	0.022452
RS	42	1.717971	1.861203	939.600422	0.019621	0.022079
RS	43	1.847947	1.861203	938.455001	0.019597	0.021951
RS	44	1.987216	1.904087	912.419793	0.019054	0.021293
RS	45	2.136441	1.904087	903.554056	0.018869	0.020985
RS	46	2.296336	1.948425	870.374446	0.018176	0.020176
RS	47	2.467662	1.948425	853.715075	0.017828	0.019714
RS	48	2.651237	1.987933	816.364892	0.017048	0.018835
RS	49	2.847937	1.987933	791.961037	0.016538	0.018232
RS	50	3.058700	2.018827	751.809044	0.015700	0.017316
RS	51	3.284531	2.018827	719.960829	0.015035	0.016578
RS	52	3.526508	2.040662	677.078614	0.014139	0.015619
RS	53	3.785785	2.040662	638.593796	0.013336	0.014753
RS	54	4.063600	2.064743	590.351446	0.012328	0.013686
RS	55	4.361277	2.064743	547.325036	0.011430	0.012723
RS	56	4.680236	2.064743	502.204475	0.010487	0.011711
RS	57	5.021999	2.064743	455.715733	0.009517	0.010666
RS	58	5.388197	2.332500	365.581950	0.007634	0.008690
RS	59	5.780575	2.332500	331.043994	0.006913	0.007887
RS	60	6.201007	2.332500	296.176537	0.006185	0.007073
RS	61	6.651498	2.332500	261.579605	0.005462	0.006261
RS	62	7.134197	2.332500	227.846685	0.004758	0.005466
RS	63	7.651406	2.332500	951.007346	0.019860	0.022964
PA	4+25*2+4+6 0.107561260 0.030986686 7.651406017 0.988443417 0.324200586 0.320479486 0.377394179 0.473907975 0.606514708 0.795328740 1.048708614 1.338918720 1.613919235 1.827998883 1.960824258 2.013286104 2.002328330 1.956715987 1.903090023 1.856581058 1.824915181 1.814593102 1.828313668 1.861203282 1.904087242 1.948425440 1.987933152 2.018827352 2.040661958 2.064743379 2.332499729
//
IT	4313
RD	9
LK	-392474.942260
QD	-496.199497 -> -443.536211
RI	0.0146763982
TR	0.104823	0.031476
MT	7.791974
MM	C_pi: 1.475636, n_recomb: 50099.620691
RS	0	0.000000	1.120038	312.891216	0.006245	0.000936
RS	1	0.007180	1.120038	333.176487	0.006650	0.003277
RS	2	0.014876	1.120038	354.610755	0.007078	0.005001
RS	3	0.023124	1.120038	377.234531	0.007530	0.006141
RS	4	0.031964	0.334987	1327.853532	0.026504	0.020778
RS	5	0.041439	0.334987	1382.319232	0.027591	0.022595
RS	6	0.051595	0.326110	1474.452215	0.029430	0.024399
RS	7	0.062479	0.326110	1526.893738	0.030477	0.025798
RS	8	0.074146	0.380593	1355.196985	0.027050	0.023198
RS	9	0.086649	0.380593	1404.195225	0.028028	0.024493
RS	10	0.100051	0.475104	1167.055437	0.023295	0.020532
RS	11	0.114415	0.475104	1212.573595	0.024203	0.021616
RS	12	0.129810	0.606306	988.727322	0.019735	0.017820
RS	13	0.146310	0.606306	1030.541620	0.020570	0.018827
RS	14	0.163996	0.796967	818.563224	0.016339	0.015154
RS	15	0.182951	0.796967	856.251798	0.017091	0.015956
RS	16	0.203267	1.058670	675.356270	0.013480	0.012703
RS	17	0.225042	1.058670	708.840370	0.014149	0.013312
RS	18	0.248380	1.364073	578.067328	0.011538	0.010920
RS	19	0.273394	1.364073	608.162773	0.012139	0.011452
RS	20	0.300204	1.657121	526.952345	0.010518	0.009986
RS	21	0.328939	1.657121	554.992901	0.011078	0.010528
RS	22	0.359737	1.886310	513.479395	0.010249	0.009829
RS	23	0.392746	1.886310	540.751044	0.010794	0.010421
RS	24	0.428126	2.027575	529.495697	0.010569	0.010318
RS	25	0.466046	2.027575	556.967830	0.011117	0.010971
RS	26	0.506688	2.080854	570.252559	0.011382	0.011366
RS	27	0.550249	2.080854	598.508401	0.011946	0.012090
RS	28	0.596937	2.064580	632.102713	0.012617	0.012922
RS	29	0.646978	2.064580	661.225720	0.013198	0.013720
RS	30	0.700611	2.010858	708.669159	0.014145	0.014873
RS	31	0.758096	2.010858	738.075775	0.014732	0.015710
RS	32	0.819708	1.949454	790.876496	0.015786	0.016998
RS	33	0.885744	1.949454	819.308276	0.016354	0.017812
RS	34	0.956521	1.896993	869.641103	0.017358	0.019044
RS	35	1.032380	1.896993	895.356854	0.017872	0.019767
RS	36	1.113685	1.861657	936.217020	0.018687	0.020770
RS	37	1.200829	1.861657	957.288178	0.019108	0.021339
RS	38	1.294229	1.850290	981.360839	0.019588	0.021930
RS	39	1.394336	1.850290	996.101253	0.019882	0.022284
RS	40	1.501631	1.865762	999.021194	0.019941	0.022353
RS	41	1.616629	1.865762	1006.382805	0.020088	0.022469
RS	42	1.739884	1.902711	990.366998	0.019768	0.022077
RS	43	1.871989	1.902711	989.909448	0.019759	0.021978
RS	44	2.013579	1.950947	961.096680	0.019184	0.021294
RS	45	2.165336	1.950947	952.665950	0.019015	0.021017
RS	46	2.327989	2.000867	916.600564	0.018296	0.020187
RS	47	2.502320	2.000867	900.125952	0.017967	0.019757
RS	48	2.689169	2.045354	860.223793	0.017170	0.018868
RS	49	2.889433	2.045354	835.712319	0.016681	0.018297
RS	50	3.104077	2.080145	793.435962	0.015837	0.017381
RS	51	3.334132	2.080145	761.112712	0.015192	0.016672
RS	52	3.580705	2.104773	716.353990	0.014299	0.015720
RS	53	3.844983	2.104773	676.951842	0.013512	0.014879
RS	54	4.128235	2.132152	626.378355	0.012503	0.013813
RS	55	4.431826	2.132152	582.040788	0.011618	0.012870
RS	56	4.757214	2.132152	535.318604	0.010685	0.011874
RS	57	5.105966	2.132152	486.959230	0.009720	0.010839
RS	58	5.479758	2.436837	387.434744	0.007733	0.008750
RS	59	5.880389	2.436837	352.381073	0.007034	0.007976
RS	60	6.309785	2.436837	316.734469	0.006322	0.007185
RS	61	6.770013	2.436837	281.110388	0.005611	0.006391
RS	62	7.263285	2.436837	246.127761	0.004913	0.005607
RS	63	7.791974	2.436837	1054.587860	0.021050	0.024162
PA	4+25*2+4+6 0.104822897 0.031476198 7.791974451 1.120037849 0.334986934 0.326110011 0.380593429 0.475104297 0.606305899 0.796967019 1.058669812 1.364072862 1.657121057 1.886310174 2.027575106 2.080853501 2.064580283 2.010858136 1.949454403 1.896992631 1.861656559 1.850290492 1.865762176 1.902711231 1.950947364 2.000867454 2.045354496 2.080144668 2.104773216 2.132151823 2.436837465
//
IT	3975
RD	10
LK	-392371.378034
QD	-467.496961 -> -419.339961
RI	0.0126912196
TR	0.102274	0.031943
MT	7.925591
MM	C_pi: 1.518460, n_recomb: 52266.186597
RS	0	0.000000	1.252770	292.800619	0.005602	0.000900
RS	1	0.007209	1.252770	312.079037	0.005971	0.003113
RS	2	0.014937	1.252770	332.486722	0.006361	0.004639
RS	3	0.023222	1.252770	354.069023	0.006774	0.005612
RS	4	0.032105	0.345605	1352.579536	0.025879	0.020618
RS	5	0.041628	0.345605	1409.499509	0.026968	0.022278
RS	6	0.051837	0.332098	1524.454070	0.029167	0.024357
RS	7	0.062783	0.332098	1579.777954	0.030226	0.025704
RS	8	0.074517	0.384373	1414.620390	0.027066	0.023291
RS	9	0.087098	0.384373	1466.345446	0.028055	0.024577
RS	10	0.100585	0.476918	1226.489107	0.023466	0.020722
RS	11	0.115044	0.476918	1274.553008	0.024386	0.021813
RS	12	0.130546	0.606502	1043.028387	0.019956	0.018034
RS	13	0.147165	0.606502	1087.220649	0.020802	0.019055
RS	14	0.164982	0.798404	862.392458	0.016500	0.015307
RS	15	0.184084	0.798404	902.211220	0.017262	0.016126
RS	16	0.204563	1.067428	707.178182	0.013530	0.012754
RS	17	0.226518	1.067428	742.441844	0.014205	0.013377
RS	18	0.250055	1.386972	600.606345	0.011491	0.010883
RS	19	0.275289	1.386972	632.142336	0.012095	0.011421
RS	20	0.302342	1.697417	543.963489	0.010408	0.009887
RS	21	0.331346	1.697417	573.217517	0.010967	0.010428
RS	22	0.362440	1.941627	528.064980	0.010103	0.009689
RS	23	0.395776	1.941627	556.456021	0.010647	0.010274
RS	24	0.431514	2.091642	544.025823	0.010409	0.010151
RS	25	0.469829	2.091642	572.639425	0.010956	0.010793
RS	26	0.510906	2.146208	586.813178	0.011227	0.011185
RS	27	0.554944	2.146208	616.328033	0.011792	0.011895
RS	28	0.602157	2.125114	652.709408	0.012488	0.012742
RS	29	0.652773	2.125114	683.272945	0.013073	0.013525
RS	30	0.707038	2.063690	734.993288	0.014063	0.014709
RS	31	0.765214	2.063690	766.026774	0.014656	0.015536
RS	32	0.827584	1.994818	823.795737	0.015762	0.016864
RS	33	0.894451	1.994818	853.972123	0.016339	0.017672
RS	34	0.966137	1.936609	909.129770	0.017394	0.018946
RS	35	1.042991	1.936609	936.584183	0.017920	0.019671
RS	36	1.125385	1.897687	981.376067	0.018777	0.020710
RS	37	1.213719	1.897687	1004.036010	0.019210	0.021287
RS	38	1.308420	1.885213	1030.352706	0.019714	0.021900
RS	39	1.409948	1.885213	1046.416874	0.020021	0.022270
RS	40	1.518795	1.902232	1049.407106	0.020078	0.022340
RS	41	1.635488	1.902232	1057.787408	0.020238	0.022479
RS	42	1.760593	1.942944	1040.021250	0.019899	0.022072
RS	43	1.894716	1.942944	1040.301591	0.019904	0.022000
RS	44	2.038508	1.996203	1008.819956	0.019302	0.021294
RS	45	2.192666	1.996203	1000.878928	0.019150	0.021047
RS	46	2.357936	2.051378	962.035757	0.018406	0.020200
RS	47	2.535120	2.051378	945.802071	0.018096	0.019800
RS	48	2.725076	2.100542	903.453619	0.017286	0.018903
RS	49	2.928726	2.100542	878.890196	0.016816	0.018362
RS	50	3.147056	2.138965	834.589257	0.015968	0.017447
RS	51	3.381124	2.138965	801.845299	0.015342	0.016765
RS	52	3.632066	2.166174	755.298464	0.014451	0.015821
RS	53	3.901097	2.166174	715.031744	0.013681	0.015002
RS	54	4.189522	2.196653	662.192791	0.012670	0.013939
RS	55	4.498738	2.196653	616.594439	0.011797	0.013013
RS	56	4.830245	2.196653	568.322670	0.010874	0.012031
RS	57	5.185648	2.196653	518.144691	0.009914	0.011006
RS	58	5.566672	2.538320	409.000605	0.007825	0.008809
RS	59	5.975162	2.538320	373.498210	0.007146	0.008062
RS	60	6.413099	2.538320	337.145999	0.006451	0.007293
RS	61	6.882605	2.538320	300.571473	0.005751	0.006515
RS	62	7.385956	2.538320	264.415338	0.005059	0.005742
RS	63	7.925591	2.538320	1160.987541	0.022213	0.025341
PA	4+25*2+4+6 0.102274316 0.031943384 7.925591368 1.252770072 0.345604786 0.332097592 0.384372954 0.476917582 0.606501916 0.798404268 1.067427814 1.386971624 1.697416918 1.941627135 2.091641642 2.146207608 2.125113780 2.063690395 1.994817531 1.936609495 1.897686811 1.885213187 1.902232202 1.942943580 1.996202899 2.051377824 2.100542027 2.138964753 2.166173542 2.196652620 2.538319828
//
IT	5120
RD	11
LK	-392276.639263
QD	-441.289155 -> -397.138413
RI	0.0111083622
TR	0.099896	0.032389
MT	8.052993
MM	C_pi: 1.559926, n_recomb: 54388.927772
RS	0	0.000000	1.385137	276.401084	0.005082	0.000867
RS	1	0.007235	1.385137	294.835813	0.005421	0.002974
RS	2	0.014994	1.385137	314.379679	0.005780	0.004337
RS	3	0.023315	1.385137	335.081463	0.006161	0.005176
RS	4	0.032237	0.356002	1375.218323	0.025285	0.020445
RS	5	0.041805	0.356002	1434.455951	0.026374	0.021973
RS	6	0.052065	0.338311	1570.075077	0.028868	0.024280
RS	7	0.063068	0.338311	1628.195468	0.029936	0.025582
RS	8	0.074867	0.388555	1470.102848	0.027029	0.023349
RS	9	0.087519	0.388555	1524.500577	0.028030	0.024625
RS	10	0.101087	0.479152	1283.399554	0.023597	0.020885
RS	11	0.115636	0.479152	1333.963765	0.024526	0.021983
RS	12	0.131239	0.606944	1096.121398	0.020153	0.018236
RS	13	0.147970	0.606944	1142.656537	0.021009	0.019268
RS	14	0.165912	0.799576	905.781179	0.016654	0.015459
RS	15	0.185151	0.799576	947.708265	0.017425	0.016294
RS	16	0.205783	1.075045	738.787991	0.013583	0.012812
RS	17	0.227908	1.075045	775.815883	0.014264	0.013448
RS	18	0.251634	1.407781	622.932545	0.011453	0.010856
RS	19	0.277076	1.407781	655.891550	0.012059	0.011400
RS	20	0.304359	1.735056	560.684204	0.010309	0.009800
RS	21	0.333616	1.735056	591.127693	0.010869	0.010340
RS	22	0.364990	1.994223	542.245488	0.009970	0.009562
RS	23	0.398635	1.994223	571.724344	0.010512	0.010140
RS	24	0.434713	2.153322	557.982747	0.010259	0.009997
RS	25	0.473402	2.153322	587.698342	0.010805	0.010628
RS	26	0.514890	2.209663	602.587758	0.011079	0.011015
RS	27	0.559380	2.209663	633.315973	0.011644	0.011713
RS	28	0.607089	2.184218	672.294819	0.012361	0.012569
RS	29	0.658250	2.184218	704.251699	0.012948	0.013340
RS	30	0.713113	2.115488	760.074837	0.013975	0.014549
RS	31	0.771945	2.115488	792.693537	0.014575	0.015365
RS	32	0.835035	2.039412	855.316990	0.015726	0.016728
RS	33	0.902689	2.039412	887.209154	0.016312	0.017533
RS	34	0.975238	1.975639	947.133963	0.017414	0.018845
RS	35	1.053036	1.975639	976.316164	0.017951	0.019572
RS	36	1.136463	1.933196	1025.049488	0.018847	0.020644
RS	37	1.225927	1.933196	1049.307409	0.019293	0.021229
RS	38	1.321863	1.919560	1077.935592	0.019819	0.021863
RS	39	1.424742	1.919560	1095.351193	0.020139	0.022248
RS	40	1.535064	1.937936	1098.524156	0.020198	0.022322
RS	41	1.653368	1.937936	1107.964483	0.020371	0.022482
RS	42	1.780232	1.982137	1088.570646	0.020015	0.022064
RS	43	1.916275	1.982137	1089.638783	0.020034	0.022017
RS	44	2.062161	2.040110	1055.610789	0.019409	0.021294
RS	45	2.218603	2.040110	1048.213523	0.019273	0.021074
RS	46	2.386365	2.100232	1006.710076	0.018509	0.020213
RS	47	2.566264	2.100232	990.772404	0.018216	0.019842
RS	48	2.759180	2.153784	946.090738	0.017395	0.018939
RS	49	2.966055	2.153784	921.529377	0.016943	0.018426
RS	50	3.187898	2.195583	875.309012	0.016094	0.017514
RS	51	3.425792	2.195583	842.196171	0.015485	0.016858
RS	52	3.680899	2.225159	793.953058	0.014598	0.015921
RS	53	3.954463	2.225159	752.870861	0.013842	0.015124
RS	54	4.247822	2.258537	697.835225	0.012830	0.014062
RS	55	4.562406	2.258537	651.021270	0.011970	0.013154
RS	56	4.899752	2.258537	601.246484	0.011055	0.012185
RS	57	5.261507	2.258537	549.296351	0.010099	0.011169
RS	58	5.649436	2.637120	430.326127	0.007912	0.008866
RS	59	6.065433	2.637120	394.431601	0.007252	0.008144
RS	60	6.511530	2.637120	357.436770	0.006572	0.007395
RS	61	6.989903	2.637120	319.978302	0.005883	0.006633
RS	62	7.502890	2.637120	282.715488	0.005198	0.005872
RS	63	8.052993	2.637120	1270.079729	0.023352	0.026499
PA	4+25*2+4+6 0.099895739 0.032389021 8.052992534 1.385137112 0.356001842 0.338310708 0.388554563 0.479151905 0.606943528 0.799576471 1.075044838 1.407781304 1.735056049 1.994223178 2.153322147 2.209663001 2.184218466 2.115487533 2.039411836 1.975638998 1.933196410 1.919559875 1.937935701 1.982136869 2.040109517 2.100231705 2.153783953 2.195582525 2.225159017 2.258536753 2.637119671
//
IT	4180
RD	12
LK	-392189.751118
QD	-417.290851 -> -376.718762
RI	0.0098265930
TR	0.097670	0.032814
MT	8.174735
MM	C_pi: 1.600162, n_recomb: 56469.535926
RS	0	0.000000	1.515907	262.936016	0.004656	0.000838
RS	1	0.007261	1.515907	280.665253	0.004970	0.002853
RS	2	0.015049	1.515907	299.484672	0.005303	0.004083
RS	3	0.023402	1.515907	319.445554	0.005657	0.004814
RS	4	0.032362	0.366168	1396.127713	0.024724	0.020266
RS	5	0.041972	0.366168	1457.559412	0.025811	0.021681
RS	6	0.052280	0.344659	1611.974861	0.028546	0.024176
RS	7	0.063337	0.344659	1672.804973	0.029623	0.025441
RS	8	0.075196	0.393010	1522.148215	0.026955	0.023377
RS	9	0.087916	0.393010	1579.163617	0.027965	0.024645
RS	10	0.101560	0.481677	1338.058775	0.023695	0.021027
RS	11	0.116195	0.481677	1391.079587	0.024634	0.022128
RS	12	0.131892	0.607530	1148.143153	0.020332	0.018427
RS	13	0.148729	0.607530	1196.987914	0.021197	0.019469
RS	14	0.166789	0.800464	948.798563	0.016802	0.015611
RS	15	0.186159	0.800464	992.813232	0.017581	0.016460
RS	16	0.206937	1.081603	770.229707	0.013640	0.012876
RS	17	0.229222	1.081603	809.007731	0.014326	0.013523
RS	18	0.253126	1.426665	645.075129	0.011423	0.010838
RS	19	0.278765	1.426665	679.441173	0.012032	0.011388
RS	20	0.306266	1.770212	577.145473	0.010220	0.009725
RS	21	0.335764	1.770212	608.756541	0.010780	0.010263
RS	22	0.367403	2.044306	556.043922	0.009847	0.009447
RS	23	0.401340	2.044306	586.581042	0.010388	0.010019
RS	24	0.437741	2.212788	571.404350	0.010119	0.009854
RS	25	0.476784	2.212788	602.184838	0.010664	0.010475
RS	26	0.518663	2.271391	617.620060	0.010937	0.010854
RS	27	0.563582	2.271391	649.517933	0.011502	0.011540
RS	28	0.611763	2.242054	690.907425	0.012235	0.012404
RS	29	0.663441	2.242054	724.211541	0.012825	0.013163
RS	30	0.718872	2.166370	783.967867	0.013883	0.014392
RS	31	0.778328	2.166370	818.130053	0.014488	0.015200
RS	32	0.842101	2.083357	885.478490	0.015681	0.016594
RS	33	0.910504	2.083357	919.056249	0.016275	0.017394
RS	34	0.983873	2.014166	983.688106	0.017420	0.018741
RS	35	1.062570	2.014166	1014.584986	0.017967	0.019469
RS	36	1.146980	1.968268	1067.257193	0.018900	0.020572
RS	37	1.237519	1.968268	1093.119712	0.019358	0.021165
RS	38	1.334632	1.953415	1124.122511	0.019907	0.021821
RS	39	1.438796	1.953415	1142.914591	0.020239	0.022220
RS	40	1.550523	1.972982	1146.377620	0.020301	0.022300
RS	41	1.670362	1.972982	1156.916971	0.020487	0.022479
RS	42	1.798903	2.020421	1136.024178	0.020117	0.022053
RS	43	1.936776	2.020421	1137.927505	0.020151	0.022029
RS	44	2.084660	2.082823	1101.479692	0.019506	0.021293
RS	45	2.243281	2.082823	1094.677711	0.019385	0.021098
RS	46	2.413419	2.147605	1050.636261	0.018605	0.020227
RS	47	2.595910	2.147605	1035.047079	0.018329	0.019882
RS	48	2.791652	2.205269	988.149764	0.017499	0.018976
RS	49	3.001605	2.205269	963.641691	0.017065	0.018488
RS	50	3.226803	2.250197	915.609080	0.016214	0.017580
RS	51	3.468351	2.250197	882.176269	0.015622	0.016948
RS	52	3.727438	2.281941	832.327831	0.014739	0.016020
RS	53	4.005336	2.281941	790.476404	0.013998	0.015242
RS	54	4.303411	2.318015	733.315702	0.012986	0.014184
RS	55	4.623128	2.318015	685.327756	0.012136	0.013291
RS	56	4.966060	2.318015	634.092901	0.011229	0.012334
RS	57	5.333890	2.318015	580.413537	0.010278	0.011327
RS	58	5.728427	2.733349	451.433578	0.007994	0.008921
RS	59	6.151611	2.733349	415.196039	0.007353	0.008223
RS	60	6.605520	2.733349	377.613960	0.006687	0.007493
RS	61	7.092386	2.733349	339.330695	0.006009	0.006746
RS	62	7.614602	2.733349	301.021322	0.005331	0.005995
RS	63	8.174735	2.733349	1381.684244	0.024468	0.027637
PA	4+25*2+4+6 0.097670290 0.032814179 8.174734819 1.515907497 0.366167784 0.344659260 0.393010110 0.481676581 0.607530169 0.800464443 1.081602803 1.426665150 1.770212173 2.044306217 2.212787701 2.271391052 2.242053879 2.166369542 2.083356662 2.014166466 1.968267969 1.953414722 1.972982350 2.020420906 2.082823220 2.147604921 2.205268701 2.250196953 2.281940757 2.318014782 2.733349172
//
IT	4648
RD	13
LK	-392109.879516
QD	-395.255057 -> -357.892639
RI	0.0087741080
TR	0.095584	0.033220
MT	8.291241
MM	C_pi: 1.639261, n_recomb: 58509.409795
RS	0	0.000000	1.644017	251.834903	0.004304	0.000812
RS	1	0.007284	1.644017	268.975636	0.004597	0.002748
RS	2	0.015100	1.644017	287.189561	0.004908	0.003868
RS	3	0.023484	1.644017	306.529831	0.005239	0.004510
RS	4	0.032479	0.376089	1415.610764	0.024195	0.020082
RS	5	0.042130	0.376089	1479.124668	0.025280	0.021402
RS	6	0.052483	0.351086	1650.637786	0.028211	0.024053
RS	7	0.063591	0.351086	1714.090674	0.029296	0.025285
RS	8	0.075507	0.397664	1571.100361	0.026852	0.023383
RS	9	0.088292	0.397664	1630.677397	0.027870	0.024641
RS	10	0.102008	0.484409	1390.657321	0.023768	0.021150
RS	11	0.116724	0.484409	1446.091970	0.024716	0.022254
RS	12	0.132511	0.608201	1199.185144	0.020496	0.018608
RS	13	0.149448	0.608201	1250.307390	0.021369	0.019659
RS	14	0.167619	0.801063	991.498909	0.016946	0.015762
RS	15	0.187114	0.801063	1037.581210	0.017734	0.016623
RS	16	0.208028	1.087185	801.534525	0.013699	0.012945
RS	17	0.230467	1.087185	842.049412	0.014392	0.013602
RS	18	0.254539	1.443773	667.056809	0.011401	0.010828
RS	19	0.280366	1.443773	702.815133	0.012012	0.011382
RS	20	0.308074	1.803076	593.362520	0.010141	0.009658
RS	21	0.337800	1.803076	626.120668	0.010701	0.010195
RS	22	0.369691	2.092032	569.487931	0.009733	0.009342
RS	23	0.403906	2.092032	601.055761	0.010273	0.009907
RS	24	0.440613	2.270205	584.319578	0.009987	0.009720
RS	25	0.479993	2.270205	616.129770	0.010530	0.010333
RS	26	0.522243	2.331528	631.952548	0.010801	0.010702
RS	27	0.567570	2.331528	664.978233	0.011365	0.011378
RS	28	0.616199	2.298724	708.601193	0.012111	0.012245
RS	29	0.668371	2.298724	743.207695	0.012702	0.012993
RS	30	0.724343	2.216421	806.728213	0.013788	0.014239
RS	31	0.784392	2.216421	842.392274	0.014398	0.015039
RS	32	0.848815	2.126694	914.341144	0.015627	0.016460
RS	33	0.917931	2.126694	949.573202	0.016229	0.017257
RS	34	0.992082	2.052226	1018.841434	0.017413	0.018634
RS	35	1.071635	2.052226	1051.437654	0.017970	0.019364
RS	36	1.156983	2.002923	1108.041371	0.018938	0.020497
RS	37	1.248547	2.002923	1135.512054	0.019407	0.021097
RS	38	1.346782	1.986808	1168.943833	0.019979	0.021773
RS	39	1.452173	1.986808	1189.134041	0.020324	0.022186
RS	40	1.565240	2.007417	1192.991322	0.020390	0.022273
RS	41	1.686545	2.007417	1204.665078	0.020589	0.022471
RS	42	1.816685	2.057869	1182.398453	0.020209	0.022039
RS	43	1.956306	2.057869	1185.180831	0.020256	0.022038
RS	44	2.106097	2.124439	1146.441243	0.019594	0.021291
RS	45	2.266800	2.124439	1140.282486	0.019489	0.021120
RS	46	2.439209	2.193611	1093.826805	0.018695	0.020240
RS	47	2.624178	2.193611	1078.635063	0.018435	0.019921
RS	48	2.822620	2.255129	1029.638492	0.017598	0.019012
RS	49	3.035518	2.255129	1005.231800	0.017181	0.018549
RS	50	3.263924	2.302955	955.493454	0.016331	0.017647
RS	51	3.508969	2.302955	921.786769	0.015755	0.017036
RS	52	3.771863	2.336671	870.425040	0.014877	0.016117
RS	53	4.053909	2.336671	827.847692	0.014149	0.015358
RS	54	4.356500	2.375243	768.634503	0.013137	0.014303
RS	55	4.681133	2.375243	719.511110	0.012297	0.013425
RS	56	5.029414	2.375243	666.856113	0.011397	0.012479
RS	57	5.403065	2.375243	611.487589	0.010451	0.011480
RS	58	5.803935	2.827083	472.335498	0.008073	0.008975
RS	59	6.234006	2.827083	435.798140	0.007448	0.008298
RS	60	6.695406	2.827083	397.678105	0.006797	0.007587
RS	61	7.190416	2.827083	358.623291	0.006129	0.006855
RS	62	7.721486	2.827083	319.322086	0.005458	0.006114
RS	63	8.291241	2.827083	1495.608309	0.025562	0.028754
PA	4+25*2+4+6 0.095583676 0.033220094 8.291240709 1.644016612 0.376088780 0.351086435 0.397663672 0.484408869 0.608201097 0.801062935 1.087185263 1.443773006 1.803075633 2.092032483 2.270204958 2.331527918 2.298724446 2.216420724 2.126693698 2.052226363 2.002922977 1.986807589 2.007417193 2.057868722 2.124438925 2.193610975 2.255129189 2.302954990 2.336670723 2.375243326 2.827083253
//
IT	4216
RD	14
LK	-392036.304277
QD	-374.967666 -> -340.494351
RI	0.0078984582
TR	0.093623	0.033608
MT	8.402945
MM	C_pi: 1.677311, n_recomb: 60509.725852
RS	0	0.000000	1.768647	242.650954	0.004010	0.000788
RS	1	0.007307	1.768647	259.301840	0.004285	0.002657
RS	2	0.015148	1.768647	277.011203	0.004578	0.003685
RS	3	0.023562	1.768647	295.833651	0.004889	0.004253
RS	4	0.032590	0.385769	1433.858675	0.023696	0.019898
RS	5	0.042279	0.385769	1499.352677	0.024779	0.021135
RS	6	0.052675	0.357554	1686.448697	0.027871	0.023916
RS	7	0.063831	0.357554	1752.438347	0.028961	0.025120
RS	8	0.075802	0.402457	1617.263654	0.026727	0.023370
RS	9	0.088648	0.402457	1679.345815	0.027753	0.024618
RS	10	0.102433	0.487295	1441.339901	0.023820	0.021257
RS	11	0.117225	0.487295	1499.146411	0.024775	0.022363
RS	12	0.133097	0.608930	1249.293317	0.020646	0.018781
RS	13	0.150130	0.608930	1302.661613	0.021528	0.019839
RS	14	0.168407	0.801396	1033.904871	0.017087	0.015913
RS	15	0.188019	0.801396	1082.035200	0.017882	0.016785
RS	16	0.209065	1.091882	832.723612	0.013762	0.013018
RS	17	0.231648	1.091882	874.962781	0.014460	0.013684
RS	18	0.255882	1.459262	688.891150	0.011385	0.010825
RS	19	0.281886	1.459262	726.027955	0.011999	0.011383
RS	20	0.309790	1.833804	609.357070	0.010070	0.009600
RS	21	0.339734	1.833804	643.243412	0.010630	0.010136
RS	22	0.371865	2.137547	582.604595	0.009628	0.009245
RS	23	0.406344	2.137547	615.177539	0.010167	0.009805
RS	24	0.443343	2.325688	596.767048	0.009862	0.009595
RS	25	0.483045	2.325688	629.574021	0.010405	0.010199
RS	26	0.525648	2.390155	645.637925	0.010670	0.010558
RS	27	0.571364	2.390155	679.751840	0.011234	0.011224
RS	28	0.620421	2.354304	725.434950	0.011989	0.012092
RS	29	0.673062	2.354304	761.300564	0.012581	0.012830
RS	30	0.729550	2.265686	828.422828	0.013691	0.014090
RS	31	0.790165	2.265686	865.547723	0.014304	0.014882
RS	32	0.855210	2.169452	941.970364	0.015567	0.016327
RS	33	0.925007	2.169452	978.824676	0.016176	0.017120
RS	34	0.999904	2.089831	1052.655239	0.017396	0.018526
RS	35	1.080274	2.089831	1086.933435	0.017963	0.019258
RS	36	1.166517	2.037174	1147.451718	0.018963	0.020418
RS	37	1.259062	2.037174	1176.531141	0.019444	0.021026
RS	38	1.358368	2.019758	1212.437971	0.020037	0.021722
RS	39	1.464931	2.019758	1234.044373	0.020394	0.022147
RS	40	1.579281	2.041279	1238.392331	0.020466	0.022242
RS	41	1.701986	2.041279	1251.232088	0.020678	0.022458
RS	42	1.833658	2.094541	1227.713247	0.020290	0.022023
RS	43	1.974950	2.094541	1231.414656	0.020351	0.022043
RS	44	2.126567	2.165040	1190.509012	0.019675	0.021287
RS	45	2.289262	2.165040	1185.037634	0.019584	0.021140
RS	46	2.463846	2.238354	1136.289848	0.018779	0.020253
RS	47	2.651186	2.238354	1121.540963	0.018535	0.019957
RS	48	2.852216	2.303488	1070.559771	0.017692	0.019049
RS	49	3.067934	2.303488	1046.299412	0.017291	0.018609
RS	50	3.299416	2.353995	994.959536	0.016443	0.017712
RS	51	3.547811	2.353995	961.022435	0.015882	0.017123
RS	52	3.814357	2.389500	908.237750	0.015010	0.016213
RS	53	4.100379	2.389500	864.975568	0.014295	0.015471
RS	54	4.407301	2.430380	803.783528	0.013284	0.014419
RS	55	4.736650	2.430380	753.561013	0.012454	0.013555
RS	56	5.090065	2.430380	699.523646	0.011561	0.012620
RS	57	5.469303	2.430380	642.504039	0.010618	0.011628
RS	58	5.876253	2.918416	493.037847	0.008148	0.009027
RS	59	6.312938	2.918416	456.239172	0.007540	0.008370
RS	60	6.781532	2.918416	417.625600	0.006902	0.007677
RS	61	7.284366	2.918416	377.847704	0.006244	0.006959
RS	62	7.823942	2.918416	337.604989	0.005579	0.006228
RS	63	8.402945	2.918416	1611.653306	0.026635	0.029850
PA	4+25*2+4+6 0.093622712 0.033607744 8.402944923 1.768647086 0.385769181 0.357554361 0.402456907 0.487294785 0.608929900 0.801395637 1.091882061 1.459261633 1.833803936 2.137547101 2.325688340 2.390155425 2.354304166 2.265685744 2.169451645 2.089831150 2.037173629 2.019757594 2.041278536 2.094540680 2.165040423 2.238354467 2.303487827 2.353995184 2.389499943 2.430379634 2.918415722
//
IT	4341
RD	15
LK	-391968.397846
QD	-356.242385 -> -324.378172
RI	0.0071616862
TR	0.091777	0.033978
MT	8.510138
MM	C_pi: 1.714367, n_recomb: 62471.372318
RS	0	0.000000	1.889161	235.036153	0.003762	0.000767
RS	1	0.007328	1.889161	251.280493	0.004022	0.002576
RS	2	0.015194	1.889161	268.570928	0.004299	0.003528
RS	3	0.023636	1.889161	286.963240	0.004594	0.004035
RS	4	0.032696	0.395205	1451.048627	0.023227	0.019714
RS	5	0.042420	0.395205	1518.429271	0.024306	0.020882
RS	6	0.052857	0.364034	1719.721270	0.027528	0.023769
RS	7	0.064059	0.364034	1788.162611	0.028624	0.024948
RS	8	0.076082	0.407348	1660.874572	0.026586	0.023342
RS	9	0.088986	0.407348	1725.404520	0.027619	0.024581
RS	10	0.102836	0.490293	1490.221399	0.023854	0.021349
RS	11	0.117700	0.490293	1550.357910	0.024817	0.022456
RS	12	0.133654	0.609689	1298.513511	0.020786	0.018946
RS	13	0.150777	0.609689	1354.096696	0.021675	0.020009
RS	14	0.169155	0.801484	1076.026208	0.017224	0.016062
RS	15	0.188879	0.801484	1126.184720	0.018027	0.016944
RS	16	0.210050	1.095780	863.800394	0.013827	0.013094
RS	17	0.232771	1.095780	907.751174	0.014531	0.013769
RS	18	0.257158	1.473262	710.586542	0.011375	0.010827
RS	19	0.283331	1.473262	749.088542	0.011991	0.011389
RS	20	0.311423	1.862555	625.136235	0.010007	0.009548
RS	21	0.341574	1.862555	660.132677	0.010567	0.010083
RS	22	0.373934	2.180992	595.408548	0.009531	0.009155
RS	23	0.408665	2.180992	628.962239	0.010068	0.009711
RS	24	0.445942	2.379345	608.773523	0.009745	0.009478
RS	25	0.485951	2.379345	642.545966	0.010285	0.010075
RS	26	0.528891	2.447342	658.717628	0.010544	0.010421
RS	27	0.574979	2.447342	693.881946	0.011107	0.011077
RS	28	0.624443	2.408823	741.465158	0.011869	0.011945
RS	29	0.677533	2.408823	778.548034	0.012462	0.012674
RS	30	0.734514	2.314181	849.112146	0.013592	0.013945
RS	31	0.795670	2.314181	887.657243	0.014209	0.014730
RS	32	0.861307	2.211632	968.426646	0.015502	0.016195
RS	33	0.931755	2.211632	1006.870334	0.016117	0.016986
RS	34	1.007366	2.126973	1085.184524	0.017371	0.018417
RS	35	1.088518	2.126973	1121.125256	0.017946	0.019151
RS	36	1.175616	2.071006	1185.536202	0.018977	0.020337
RS	37	1.269098	2.071006	1216.221802	0.019468	0.020951
RS	38	1.369430	2.052256	1254.641722	0.020083	0.021667
RS	39	1.477115	2.052256	1277.678574	0.020452	0.022105
RS	40	1.592692	2.074571	1282.607202	0.020531	0.022208
RS	41	1.716738	2.074571	1296.640410	0.020756	0.022441
RS	42	1.849875	2.130461	1271.985958	0.020361	0.022004
RS	43	1.992768	2.130461	1276.642181	0.020436	0.022044
RS	44	2.146134	2.204671	1233.693040	0.019748	0.021282
RS	45	2.310738	2.204671	1228.949136	0.019672	0.021157
RS	46	2.487406	2.281897	1178.028532	0.018857	0.020266
RS	47	2.677020	2.281897	1163.764223	0.018629	0.019992
RS	48	2.880529	2.350423	1110.910079	0.017783	0.019085
RS	49	3.098953	2.350423	1086.837861	0.017397	0.018666
RS	50	3.333383	2.403409	1033.998888	0.016552	0.017776
RS	51	3.584994	2.403409	999.872183	0.016005	0.017207
RS	52	3.855043	2.440531	945.752726	0.015139	0.016306
RS	53	4.144882	2.440531	901.844743	0.014436	0.015581
RS	54	4.455962	2.483535	838.747728	0.013426	0.014534
RS	55	4.789839	2.483535	787.460698	0.012605	0.013682
RS	56	5.148183	2.483535	732.077150	0.011719	0.012757
RS	57	5.532788	2.483535	673.443167	0.010780	0.011772
RS	58	5.945579	3.007398	513.541269	0.008220	0.009077
RS	59	6.388620	3.007398	476.515946	0.007628	0.008440
RS	60	6.864128	3.007398	437.449262	0.007002	0.007764
RS	61	7.374484	3.007398	396.992829	0.006355	0.007058
RS	62	7.922240	3.007398	355.855313	0.005696	0.006338
RS	63	8.510138	3.007398	1729.616610	0.027687	0.030924
PA	4+25*2+4+6 0.091776682 0.033978340 8.510137813 1.889161170 0.395205401 0.364033520 0.407348218 0.490292930 0.609688612 0.801483528 1.095780428 1.473261736 1.862555059 2.180992120 2.379344968 2.447341761 2.408822508 2.314181086 2.211631852 2.126973039 2.071005551 2.052256287 2.074571254 2.130460897 2.204671238 2.281897285 2.350423344 2.403408662 2.440531496 2.483534976 3.007397814
//
IT	3755
RD	16
LK	-391905.613794
QD	-338.918714 -> -309.417724
RI	0.0065351219
TR	0.090036	0.034333
MT	8.613112
MM	C_pi: 1.750480, n_recomb: 64395.128129
RS	0	0.000000	2.005155	228.709232	0.003552	0.000747
RS	1	0.007349	2.005155	244.617101	0.003799	0.002505
RS	2	0.015237	2.005155	261.560913	0.004062	0.003392
RS	3	0.023706	2.005155	279.597433	0.004342	0.003848
RS	4	0.032796	0.404402	1467.304621	0.022786	0.019533
RS	5	0.042555	0.404402	1536.485839	0.023860	0.020641
RS	6	0.053031	0.370496	1750.746152	0.027188	0.023616
RS	7	0.064276	0.370496	1821.555872	0.028287	0.024772
RS	8	0.076348	0.412306	1702.137466	0.026433	0.023302
RS	9	0.089307	0.412306	1769.057391	0.027472	0.024531
RS	10	0.103219	0.493374	1537.394559	0.023874	0.021430
RS	11	0.118153	0.493374	1599.819276	0.024844	0.022537
RS	12	0.134184	0.610467	1346.862478	0.020916	0.019103
RS	13	0.151393	0.610467	1404.629377	0.021813	0.020171
RS	14	0.169867	0.801354	1117.860654	0.017359	0.016209
RS	15	0.189698	0.801354	1170.027122	0.018169	0.017101
RS	16	0.210987	1.098964	894.763662	0.013895	0.013173
RS	17	0.233840	1.098964	940.413214	0.014604	0.013856
RS	18	0.258373	1.485898	732.147701	0.011370	0.010834
RS	19	0.284708	1.485898	772.001996	0.011989	0.011400
RS	20	0.312979	1.889458	640.712000	0.009950	0.009502
RS	21	0.343327	1.889458	676.801388	0.010510	0.010037
RS	22	0.375906	2.222471	607.921047	0.009440	0.009073
RS	23	0.410878	2.222471	642.432554	0.009976	0.009623
RS	24	0.448420	2.431262	620.366425	0.009634	0.009368
RS	25	0.488722	2.431262	655.074648	0.010173	0.009958
RS	26	0.531985	2.503156	671.227985	0.010424	0.010291
RS	27	0.578427	2.503156	707.406513	0.010985	0.010939
RS	28	0.628281	2.462318	756.740814	0.011752	0.011804
RS	29	0.681800	2.462318	795.000478	0.012346	0.012524
RS	30	0.739251	2.361922	868.853549	0.013493	0.013804
RS	31	0.800925	2.361922	908.778804	0.014113	0.014582
RS	32	0.867130	2.253233	993.770132	0.015432	0.016066
RS	33	0.938201	2.253233	1033.769757	0.016054	0.016853
RS	34	1.014494	2.163640	1116.487304	0.017338	0.018308
RS	35	1.096394	2.163640	1154.069314	0.017922	0.019044
RS	36	1.184312	2.104406	1222.344114	0.018982	0.020254
RS	37	1.278691	2.104406	1254.630422	0.019483	0.020875
RS	38	1.380005	2.084297	1295.593129	0.020119	0.021610
RS	39	1.488765	2.084297	1320.071050	0.020500	0.022058
RS	40	1.605517	2.107305	1325.661141	0.020586	0.022171
RS	41	1.730849	2.107305	1340.911348	0.020823	0.022420
RS	42	1.865391	2.165657	1315.231883	0.020424	0.021983
RS	43	2.009819	2.165657	1320.874792	0.020512	0.022042
RS	44	2.164862	2.243377	1276.001078	0.019815	0.021276
RS	45	2.331297	2.243377	1272.020985	0.019753	0.021171
RS	46	2.509964	2.324302	1219.043405	0.018931	0.020277
RS	47	2.701760	2.324302	1205.302023	0.018717	0.020025
RS	48	2.907650	2.396013	1150.684265	0.017869	0.019120
RS	49	3.128670	2.396013	1126.839073	0.017499	0.018722
RS	50	3.365932	2.451288	1072.600097	0.016657	0.017839
RS	51	3.620630	2.451288	1038.322351	0.016124	0.017288
RS	52	3.894044	2.489867	982.955084	0.015264	0.016398
RS	53	4.187551	2.489867	938.438525	0.014573	0.015688
RS	54	4.502626	2.534820	873.510360	0.013565	0.014645
RS	55	4.840855	2.534820	821.192006	0.012752	0.013806
RS	56	5.203939	2.534820	764.497176	0.011872	0.012890
RS	57	5.593704	2.534820	704.284434	0.010937	0.011911
RS	58	6.012112	3.094097	533.843565	0.008290	0.009126
RS	59	6.461267	3.094097	496.623204	0.007712	0.008507
RS	60	6.943428	3.094097	457.140593	0.007099	0.007847
RS	61	7.461022	3.094097	416.046948	0.006461	0.007154
RS	62	8.016652	3.094097	374.058346	0.005809	0.006443
RS	63	8.613112	3.094097	1849.301956	0.028718	0.031978
PA	4+25*2+4+6 0.090035787 0.034332892 8.613112350 2.005154646 0.404401694 0.370496426 0.412305968 0.493374280 0.610467166 0.801354352 1.098963551 1.485898413 1.889458458 2.222470606 2.431262438 2.503156247 2.462318153 2.361922370 2.253233249 2.163639619 2.104405872 2.084297349 2.107304963 2.165657177 2.243376866 2.324302462 2.396012872 2.451287694 2.489866925 2.534819749 3.094097484
//
IT	4118
RD	17
LK	-391847.471350
QD	-322.856685 -> -295.502056
RI	0.0059974460
TR	0.088391	0.034672
MT	8.712207
MM	C_pi: 1.785706, n_recomb: 66281.651103
RS	0	0.000000	2.116338	223.450761	0.003371	0.000729
RS	1	0.007368	2.116338	239.081556	0.003607	0.002442
RS	2	0.015279	2.116338	255.740223	0.003858	0.003274
RS	3	0.023772	2.116338	273.484386	0.004126	0.003688
RS	4	0.032892	0.413359	1482.742606	0.022370	0.019355
RS	5	0.042683	0.413359	1553.645327	0.023440	0.020412
RS	6	0.053196	0.376927	1779.746086	0.026851	0.023458
RS	7	0.064483	0.376927	1852.842969	0.027954	0.024594
RS	8	0.076602	0.417306	1741.232031	0.026270	0.023251
RS	9	0.089613	0.417306	1810.484076	0.027315	0.024470
RS	10	0.103584	0.496519	1582.934281	0.023882	0.021498
RS	11	0.118584	0.496519	1647.605534	0.024858	0.022605
RS	12	0.134689	0.611262	1394.349396	0.021037	0.019252
RS	13	0.151980	0.611262	1454.268864	0.021941	0.020325
RS	14	0.170546	0.801036	1159.402937	0.017492	0.016355
RS	15	0.190479	0.801036	1213.556826	0.018309	0.017256
RS	16	0.211882	1.101508	925.610544	0.013965	0.013253
RS	17	0.234861	1.101508	972.945895	0.014679	0.013944
RS	18	0.259533	1.497297	753.573527	0.011369	0.010845
RS	19	0.286023	1.497297	794.767434	0.011991	0.011415
RS	20	0.314464	1.914649	656.090876	0.009899	0.009462
RS	21	0.345002	1.914649	693.256794	0.010459	0.009996
RS	22	0.377789	2.262114	620.153066	0.009356	0.008996
RS	23	0.412992	2.262114	655.600505	0.009891	0.009543
RS	24	0.450788	2.481521	631.572722	0.009529	0.009264
RS	25	0.491370	2.481521	667.188674	0.010066	0.009847
RS	26	0.534941	2.557651	683.207393	0.010308	0.010167
RS	27	0.581723	2.557651	720.365725	0.010868	0.010807
RS	28	0.631951	2.514834	771.307129	0.011637	0.011668
RS	29	0.685880	2.514834	810.704535	0.012231	0.012380
RS	30	0.743783	2.408932	887.700714	0.013393	0.013667
RS	31	0.805952	2.408932	928.966839	0.014015	0.014438
RS	32	0.872701	2.294267	1018.056643	0.015360	0.015938
RS	33	0.944369	2.294267	1059.578469	0.015986	0.016723
RS	34	1.021317	2.199832	1146.618145	0.017299	0.018200
RS	35	1.103934	2.199832	1185.818701	0.017891	0.018937
RS	36	1.192638	2.137376	1257.922242	0.018978	0.020170
RS	37	1.287878	2.137376	1291.801236	0.019490	0.020796
RS	38	1.390135	2.115887	1335.329272	0.020146	0.021550
RS	39	1.499927	2.115887	1361.255546	0.020537	0.022009
RS	40	1.617807	2.139496	1367.581117	0.020633	0.022132
RS	41	1.744373	2.139496	1384.068095	0.020882	0.022396
RS	42	1.880264	2.200163	1357.467557	0.020480	0.021961
RS	43	2.026168	2.200163	1364.125174	0.020581	0.022038
RS	44	2.182821	2.281211	1317.439282	0.019876	0.021268
RS	45	2.351016	2.281211	1314.255765	0.019828	0.021183
RS	46	2.531604	2.365643	1259.331951	0.019000	0.020288
RS	47	2.725498	2.365643	1246.148747	0.018801	0.020056
RS	48	2.933677	2.440344	1189.873387	0.017952	0.019154
RS	49	3.157194	2.440344	1166.291514	0.017596	0.018775
RS	50	3.397180	2.497734	1110.748754	0.016758	0.017901
RS	51	3.654848	2.497734	1076.356517	0.016239	0.017367
RS	52	3.931501	2.537620	1019.826162	0.015386	0.016487
RS	53	4.228537	2.537620	974.736830	0.014706	0.015792
RS	54	4.547458	2.584360	908.050276	0.013700	0.014754
RS	55	4.889877	2.584360	854.732968	0.012895	0.013926
RS	56	5.257525	2.584360	796.761052	0.012021	0.013019
RS	57	5.652260	2.584360	735.004637	0.011089	0.012047
RS	58	6.076080	3.178612	553.939638	0.008357	0.009173
RS	59	6.531126	3.178612	516.553396	0.007793	0.008572
RS	60	7.019699	3.178612	476.689406	0.007192	0.007926
RS	61	7.544269	3.178612	434.997218	0.006563	0.007246
RS	62	8.107490	3.178612	392.198748	0.005917	0.006544
RS	63	8.712207	3.178612	1970.512426	0.029729	0.033010
PA	4+25*2+4+6 0.088390741 0.034672121 8.712207301 2.116338484 0.413359400 0.376927085 0.417305970 0.496519461 0.611261560 0.801035667 1.101508225 1.497297269 1.914649411 2.262113980 2.481521117 2.557651154 2.514834407 2.408932143 2.294266627 2.199831787 2.137375518 2.115886526 2.139496059 2.200162672 2.281210782 2.365642566 2.440344467 2.497734008 2.537619752 2.584359978 3.178611529
//
IT	3937
RD	18
LK	-391793.544781
QD	-307.933619 -> -282.533366
RI	0.0055320403
TR	0.086834	0.034997
MT	8.807598
MM	C_pi: 1.820076, n_recomb: 68131.669672
RS	0	0.000000	2.222638	219.075339	0.003215	0.000713
RS	1	0.007386	2.222638	234.478896	0.003442	0.002385
RS	2	0.015318	2.222638	250.904116	0.003683	0.003171
RS	3	0.023836	2.222638	268.409398	0.003940	0.003549
RS	4	0.032982	0.422081	1497.453834	0.021979	0.019182
RS	5	0.042805	0.422081	1570.004861	0.023044	0.020194
RS	6	0.053353	0.383308	1806.934343	0.026521	0.023299
RS	7	0.064680	0.383308	1882.239416	0.027626	0.024416
RS	8	0.076843	0.422329	1778.312630	0.026101	0.023192
RS	9	0.089905	0.422329	1849.838792	0.027151	0.024402
RS	10	0.103932	0.499711	1626.909723	0.023879	0.021557
RS	11	0.118995	0.499711	1693.785709	0.024860	0.022662
RS	12	0.135171	0.612068	1440.977753	0.021150	0.019395
RS	13	0.152541	0.612068	1503.018380	0.022060	0.020471
RS	14	0.171194	0.800557	1200.633849	0.017622	0.016499
RS	15	0.191225	0.800557	1256.753860	0.018446	0.017408
RS	16	0.212736	1.103485	956.330901	0.014037	0.013336
RS	17	0.235835	1.103485	1005.338568	0.014756	0.014034
RS	18	0.260640	1.507558	774.865397	0.011373	0.010860
RS	19	0.287278	1.507558	817.386355	0.011997	0.011433
RS	20	0.315883	1.938244	671.277530	0.009853	0.009426
RS	21	0.346602	1.938244	709.504042	0.010414	0.009960
RS	22	0.379589	2.300014	632.118972	0.009278	0.008925
RS	23	0.415012	2.300014	668.481452	0.009812	0.009468
RS	24	0.453052	2.530192	642.413793	0.009429	0.009166
RS	25	0.493902	2.530192	678.910700	0.009965	0.009743
RS	26	0.537769	2.610869	694.687993	0.010196	0.010049
RS	27	0.584876	2.610869	732.793191	0.010756	0.010681
RS	28	0.635462	2.566384	785.208825	0.011525	0.011537
RS	29	0.689785	2.566384	825.706298	0.012119	0.012241
RS	30	0.748120	2.455203	905.707850	0.013293	0.013534
RS	31	0.810764	2.455203	948.276342	0.013918	0.014299
RS	32	0.878035	2.334720	1041.341094	0.015284	0.015813
RS	33	0.950275	2.334720	1084.351152	0.015916	0.016595
RS	34	1.027851	2.235532	1175.630324	0.017255	0.018092
RS	35	1.111157	2.235532	1216.425353	0.017854	0.018831
RS	36	1.200616	2.169891	1292.320665	0.018968	0.020084
RS	37	1.296682	2.169891	1327.781894	0.019488	0.020717
RS	38	1.399844	2.147006	1373.890616	0.020165	0.021488
RS	39	1.510626	2.147006	1401.269313	0.020567	0.021958
RS	40	1.629590	2.171137	1408.396754	0.020672	0.022092
RS	41	1.757342	2.171137	1426.136669	0.020932	0.022370
RS	42	1.894529	2.233984	1398.712294	0.020530	0.021936
RS	43	2.041850	2.233984	1406.408988	0.020643	0.022031
RS	44	2.200052	2.318193	1358.019129	0.019932	0.021260
RS	45	2.369939	2.318193	1355.661406	0.019898	0.021193
RS	46	2.552374	2.405949	1298.898793	0.019065	0.020298
RS	47	2.748284	2.405949	1286.305726	0.018880	0.020085
RS	48	2.958665	2.483465	1228.473979	0.018031	0.019187
RS	49	3.184585	2.483465	1205.189017	0.017689	0.018827
RS	50	3.427192	2.542804	1148.436082	0.016856	0.017961
RS	51	3.687718	2.542804	1113.963687	0.016350	0.017444
RS	52	3.967488	2.583857	1056.352138	0.015505	0.016575
RS	53	4.267921	2.583857	1010.724250	0.014835	0.015894
RS	54	4.590546	2.632228	942.352618	0.013831	0.014860
RS	55	4.937000	2.632228	888.067388	0.013035	0.014043
RS	56	5.309045	2.632228	828.851384	0.012165	0.013145
RS	57	5.708569	2.632228	765.585390	0.011237	0.012178
RS	58	6.137603	3.260979	573.827084	0.008422	0.009219
RS	59	6.598326	3.260979	536.301645	0.007872	0.008635
RS	60	7.093080	3.260979	496.088197	0.007281	0.008003
RS	61	7.624377	3.260979	453.833499	0.006661	0.007335
RS	62	8.194917	3.260979	410.263893	0.006022	0.006642
RS	63	8.807598	3.260979	2093.070145	0.030721	0.034022
PA	4+25*2+4+6 0.086834384 0.034997093 8.807598434 2.222638185 0.422081302 0.383307601 0.422328800 0.499710971 0.612068355 0.800557067 1.103485228 1.507558403 1.938244363 2.300013777 2.530191850 2.610868882 2.566384176 2.455202802 2.334720248 2.235532144 2.169891439 2.147006065 2.171137290 2.233984181 2.318192652 2.405949201 2.483464567 2.542804299 2.583857472 2.632228172 3.260979458
//
IT	4513
RD	19
LK	-391743.459273
QD	-294.042381 -> -270.425808
RI	0.0051269920
TR	0.085359	0.035308
MT	8.899565
MM	C_pi: 1.853629, n_recomb: 69945.566787
RS	0	0.000000	2.323755	215.463179	0.003080	0.000697
RS	1	0.007404	2.323755	230.683432	0.003298	0.002334
RS	2	0.015356	2.323755	246.920906	0.003530	0.003081
RS	3	0.023896	2.323755	264.234723	0.003778	0.003428
RS	4	0.033069	0.430566	1511.527942	0.021610	0.019013
RS	5	0.042921	0.430566	1585.659721	0.022670	0.019987
RS	6	0.053503	0.389628	1832.469571	0.026199	0.023139
RS	7	0.064868	0.389628	1909.906022	0.027306	0.024240
RS	8	0.077074	0.427361	1813.504428	0.025927	0.023127
RS	9	0.090184	0.427361	1887.246651	0.026982	0.024327
RS	10	0.104265	0.502939	1669.365789	0.023867	0.021607
RS	11	0.119388	0.502939	1738.404430	0.024854	0.022710
RS	12	0.135631	0.612887	1486.744573	0.021256	0.019531
RS	13	0.153077	0.612887	1550.874637	0.022173	0.020610
RS	14	0.171814	0.799939	1241.541530	0.017750	0.016641
RS	15	0.191938	0.799939	1299.605804	0.018580	0.017557
RS	16	0.213552	1.104957	986.912667	0.014110	0.013420
RS	17	0.236767	1.104957	1037.578640	0.014834	0.014125
RS	18	0.261700	1.516779	796.019453	0.011381	0.010877
RS	19	0.288480	1.516779	839.854865	0.012007	0.011455
RS	20	0.317242	1.960353	686.274281	0.009812	0.009395
RS	21	0.348133	1.960353	725.545846	0.010373	0.009928
RS	22	0.381312	2.336267	643.827721	0.009205	0.008859
RS	23	0.416947	2.336267	681.085137	0.009737	0.009398
RS	24	0.455220	2.577347	652.906869	0.009334	0.009074
RS	25	0.496327	2.577347	690.259082	0.009869	0.009645
RS	26	0.540478	2.662856	705.696971	0.010089	0.009936
RS	27	0.587897	2.662856	744.717432	0.010647	0.010561
RS	28	0.638827	2.616993	798.482688	0.011416	0.011412
RS	29	0.693528	2.616993	840.043770	0.012010	0.012108
RS	30	0.752279	2.500763	922.912599	0.013195	0.013404
RS	31	0.815379	2.500763	966.745516	0.013821	0.014164
RS	32	0.883152	2.374597	1063.670375	0.015207	0.015690
RS	33	0.955941	2.374597	1108.134493	0.015843	0.016470
RS	34	1.034121	2.270743	1203.566952	0.017207	0.017985
RS	35	1.118088	2.270743	1245.931123	0.017813	0.018725
RS	36	1.208272	2.201952	1325.578347	0.018952	0.019999
RS	37	1.305133	2.201952	1362.609081	0.019481	0.020637
RS	38	1.409165	2.177660	1411.306553	0.020177	0.021426
RS	39	1.520900	2.177660	1440.138721	0.020589	0.021905
RS	40	1.640907	2.202241	1448.127537	0.020704	0.022049
RS	41	1.769799	2.202241	1467.133128	0.020975	0.022341
RS	42	1.908234	2.267147	1438.975783	0.020573	0.021911
RS	43	2.056919	2.267147	1447.732424	0.020698	0.022021
RS	44	2.216611	2.354363	1397.741339	0.019983	0.021250
RS	45	2.388127	2.354363	1396.235331	0.019962	0.021201
RS	46	2.572341	2.445281	1337.734788	0.019125	0.020307
RS	47	2.770194	2.445281	1325.761103	0.018954	0.020112
RS	48	2.982696	2.525445	1266.471159	0.018107	0.019219
RS	49	3.210931	2.525445	1243.514464	0.017778	0.018877
RS	50	3.456063	2.586583	1185.641751	0.016951	0.018019
RS	51	3.719345	2.586583	1151.121932	0.016457	0.017519
RS	52	4.002119	2.628676	1092.508696	0.015619	0.016660
RS	53	4.305829	2.628676	1046.375535	0.014960	0.015992
RS	54	4.632025	2.678530	976.391571	0.013959	0.014964
RS	55	4.982372	2.678530	921.169107	0.013170	0.014157
RS	56	5.358657	2.678530	860.741815	0.012306	0.013267
RS	57	5.762802	2.678530	796.000319	0.011380	0.012306
RS	58	6.196868	3.341294	593.496009	0.008485	0.009263
RS	59	6.663072	3.341294	555.856521	0.007947	0.008695
RS	60	7.163792	3.341294	515.323839	0.007367	0.008077
RS	61	7.701583	3.341294	472.540936	0.006756	0.007420
RS	62	8.279192	3.341294	428.237294	0.006122	0.006736
RS	63	8.899565	3.341294	2216.781885	0.031693	0.035014
PA	4+25*2+4+6 0.085359352 0.035308423 8.899565440 2.323755063 0.430565789 0.389627971 0.427360935 0.502939437 0.612886722 0.799938656 1.104957488 1.516779218 1.960352680 2.336267352 2.577347492 2.662855893 2.616993471 2.500763006 2.374596873 2.270742688 2.201952184 2.177659855 2.202241469 2.267147440 2.354363012 2.445281382 2.525444747 2.586582953 2.628675587 2.678530442 3.341294306
//
IT	4320
RD	20
LK	-391696.880065
QD	-281.088720 -> -259.103578
RI	0.0047717567
TR	0.083960	0.035607
MT	8.988309
MM	C_pi: 1.886396, n_recomb: 71723.938187
RS	0	0.000000	2.419926	212.476181	0.002962	0.000683
RS	1	0.007420	2.419926	227.549388	0.003173	0.002288
RS	2	0.015392	2.419926	243.636872	0.003397	0.003002
RS	3	0.023954	2.419926	260.798448	0.003636	0.003322
RS	4	0.033152	0.438812	1525.048205	0.021263	0.018850
RS	5	0.043033	0.438812	1600.698557	0.022317	0.019791
RS	6	0.053646	0.395875	1856.523410	0.025884	0.022979
RS	7	0.065048	0.395875	1936.017245	0.026993	0.024064
RS	8	0.077295	0.432390	1846.933587	0.025751	0.023055
RS	9	0.090451	0.432390	1922.834201	0.026809	0.024246
RS	10	0.104583	0.506195	1710.356403	0.023846	0.021648
RS	11	0.119764	0.506195	1781.515615	0.024839	0.022749
RS	12	0.136072	0.613716	1531.650802	0.021355	0.019660
RS	13	0.153590	0.613716	1597.838428	0.022278	0.020742
RS	14	0.172407	0.799202	1282.111379	0.017876	0.016781
RS	15	0.192621	0.799202	1342.097527	0.018712	0.017704
RS	16	0.214335	1.105980	1017.347196	0.014184	0.013504
RS	17	0.237660	1.105980	1069.657066	0.014914	0.014216
RS	18	0.262716	1.525063	817.025515	0.011391	0.010898
RS	19	0.289631	1.525063	862.162496	0.012021	0.011479
RS	20	0.318544	1.981075	701.084765	0.009775	0.009367
RS	21	0.349601	1.981075	741.386253	0.010337	0.009900
RS	22	0.382964	2.370963	655.289324	0.009136	0.008797
RS	23	0.418802	2.370963	693.422359	0.009668	0.009333
RS	24	0.457300	2.623056	663.069207	0.009245	0.008986
RS	25	0.498654	2.623056	701.252185	0.009777	0.009552
RS	26	0.543077	2.713656	716.260645	0.009986	0.009828
RS	27	0.590796	2.713656	756.166094	0.010543	0.010447
RS	28	0.642056	2.666684	811.165185	0.011310	0.011290
RS	29	0.697120	2.666684	853.754727	0.011903	0.011980
RS	30	0.756270	2.545614	939.361571	0.013097	0.013279
RS	31	0.819810	2.545614	984.421888	0.013725	0.014032
RS	32	0.888064	2.413893	1085.093434	0.015129	0.015570
RS	33	0.961383	2.413893	1130.977534	0.015768	0.016347
RS	34	1.040142	2.305454	1230.477489	0.017156	0.017879
RS	35	1.124746	2.305454	1274.384570	0.017768	0.018620
RS	36	1.215628	2.233552	1357.738146	0.018930	0.019913
RS	37	1.313254	2.233552	1396.323799	0.019468	0.020556
RS	38	1.418124	2.207844	1447.613769	0.020183	0.021362
RS	39	1.530776	2.207844	1477.897799	0.020605	0.021851
RS	40	1.651787	2.232816	1486.798224	0.020729	0.022005
RS	41	1.781778	2.232816	1507.079268	0.021012	0.022310
RS	42	1.921414	2.299670	1478.274716	0.020611	0.021884
RS	43	2.071413	2.299670	1488.109074	0.020748	0.022010
RS	44	2.232542	2.389753	1436.613517	0.020030	0.021239
RS	45	2.405627	2.389753	1435.982249	0.020021	0.021207
RS	46	2.591557	2.483677	1375.843755	0.019182	0.020315
RS	47	2.791283	2.483677	1364.515795	0.019025	0.020137
RS	48	3.005829	2.566337	1303.860522	0.018179	0.019250
RS	49	3.236296	2.566337	1281.261084	0.017864	0.018924
RS	50	3.483865	2.629132	1222.355743	0.017043	0.018076
RS	51	3.749804	2.629132	1187.819346	0.016561	0.017591
RS	52	4.035478	2.672146	1128.281128	0.015731	0.016742
RS	53	4.342350	2.672146	1081.674645	0.015081	0.016087
RS	54	4.671993	2.723348	1010.149816	0.014084	0.015065
RS	55	5.026097	2.723348	954.020015	0.013301	0.014268
RS	56	5.406477	2.723348	892.413570	0.012442	0.013385
RS	57	5.815083	2.723348	826.230155	0.011520	0.012430
RS	58	6.254010	3.419619	612.942205	0.008546	0.009307
RS	59	6.725507	3.419619	575.211944	0.008020	0.008753
RS	60	7.231992	3.419619	534.388236	0.007451	0.008148
RS	61	7.776060	3.419619	491.109377	0.006847	0.007503
RS	62	8.360500	3.419619	446.106832	0.006220	0.006827
RS	63	8.988309	3.419619	2341.477705	0.032646	0.035985
PA	4+25*2+4+6 0.083959501 0.035606847 8.988308513 2.419926286 0.438811851 0.395874758 0.432389653 0.506195116 0.613716119 0.799201713 1.105979644 1.525062677 1.981074639 2.370963476 2.623055532 2.713655996 2.666684042 2.545613688 2.413893207 2.305454273 2.233552160 2.207843750 2.232816489 2.299670053 2.389753360 2.483676630 2.566336646 2.629132057 2.672145866 2.723348191 3.419618836
//
IT	4610
RD	21
LK	-391653.509128
QD	-268.989279 -> -248.499323
RI	0.0044578558
TR	0.082629	0.035893
MT	9.074002
MM	C_pi: 1.918411, n_recomb: 73467.520569
RS	0	0.000000	2.511424	210.003998	0.002858	0.000670
RS	1	0.007436	2.511424	224.960171	0.003062	0.002247
RS	2	0.015426	2.511424	240.928947	0.003279	0.002931
RS	3	0.024010	2.511424	257.970808	0.003511	0.003230
RS	4	0.033231	0.446832	1538.043695	0.020935	0.018693
RS	5	0.043139	0.446832	1615.154276	0.021985	0.019605
RS	6	0.053784	0.402044	1879.220323	0.025579	0.022821
RS	7	0.065220	0.402044	1960.700298	0.026688	0.023892
RS	8	0.077506	0.437405	1878.721095	0.025572	0.022979
RS	9	0.090707	0.437405	1956.723269	0.026634	0.024160
RS	10	0.104888	0.509470	1749.940435	0.023819	0.021682
RS	11	0.120125	0.509470	1823.178462	0.024816	0.022781
RS	12	0.136494	0.614560	1575.694526	0.021447	0.019783
RS	13	0.154081	0.614560	1643.907866	0.022376	0.020868
RS	14	0.172976	0.798367	1322.330432	0.017999	0.016918
RS	15	0.193276	0.798367	1384.215746	0.018841	0.017848
RS	16	0.215085	1.106604	1047.626636	0.014260	0.013590
RS	17	0.238516	1.106604	1101.565721	0.014994	0.014308
RS	18	0.263690	1.532480	837.888705	0.011405	0.010921
RS	19	0.290735	1.532480	884.314680	0.012037	0.011505
RS	20	0.319792	2.000509	715.712500	0.009742	0.009343
RS	21	0.351010	2.000509	757.029198	0.010304	0.009876
RS	22	0.384549	2.404191	666.513725	0.009072	0.008739
RS	23	0.420583	2.404191	705.503853	0.009603	0.009273
RS	24	0.459296	2.667363	672.923209	0.009159	0.008903
RS	25	0.500888	2.667363	711.913747	0.009690	0.009464
RS	26	0.545572	2.763316	726.404272	0.009887	0.009725
RS	27	0.593580	2.763316	767.165771	0.010442	0.010337
RS	28	0.645158	2.715473	823.294046	0.011206	0.011173
RS	29	0.700571	2.715473	866.878354	0.011799	0.011856
RS	30	0.760106	2.589759	955.100782	0.013000	0.013157
RS	31	0.824067	2.589759	1001.352579	0.013630	0.013905
RS	32	0.892785	2.452612	1105.658400	0.015050	0.015452
RS	33	0.966613	2.452612	1152.928779	0.015693	0.016227
RS	34	1.045932	2.339660	1256.413725	0.017102	0.017774
RS	35	1.131149	2.339660	1301.836967	0.017720	0.018517
RS	36	1.222703	2.264685	1388.848280	0.018904	0.019827
RS	37	1.321065	2.264685	1428.972800	0.019450	0.020476
RS	38	1.426742	2.237552	1482.855624	0.020184	0.021297
RS	39	1.540278	2.237552	1514.587609	0.020616	0.021795
RS	40	1.662256	2.262860	1524.446098	0.020750	0.021960
RS	41	1.793306	2.262860	1546.009447	0.021043	0.022278
RS	42	1.934101	2.331563	1516.634906	0.020644	0.021856
RS	43	2.085366	2.331563	1527.561740	0.020792	0.021997
RS	44	2.247881	2.424385	1474.653270	0.020072	0.021228
RS	45	2.422480	2.424385	1474.916769	0.020076	0.021212
RS	46	2.610063	2.521170	1413.233889	0.019236	0.020322
RS	47	2.811597	2.521170	1402.575348	0.019091	0.020160
RS	48	3.028116	2.606184	1340.644519	0.018248	0.019279
RS	49	3.260738	2.606184	1318.428894	0.017946	0.018970
RS	50	3.510658	2.670508	1258.572836	0.017131	0.018131
RS	51	3.779164	2.670508	1224.048884	0.016661	0.017661
RS	52	4.067636	2.714331	1163.660443	0.015839	0.016823
RS	53	4.377561	2.714331	1116.611090	0.015199	0.016180
RS	54	4.710534	2.766752	1043.615772	0.014205	0.015164
RS	55	5.068268	2.766752	986.607413	0.013429	0.014376
RS	56	5.452604	2.766752	923.852928	0.012575	0.013501
RS	57	5.865522	2.766752	856.260302	0.011655	0.012550
RS	58	6.309146	3.496015	632.162902	0.008605	0.009349
RS	59	6.785761	3.496015	594.363486	0.008090	0.008809
RS	60	7.297818	3.496015	553.275145	0.007531	0.008217
RS	61	7.847955	3.496015	509.530712	0.006935	0.007582
RS	62	8.439002	3.496015	463.862583	0.006314	0.006914
RS	63	9.074002	3.496015	2467.006880	0.033580	0.036936
PA	4+25*2+4+6 0.082629378 0.035893082 9.074001987 2.511424487 0.446832298 0.402043689 0.437404659 0.509469577 0.614559808 0.798367318 1.106604053 1.532480184 2.000508923 2.404190737 2.667362821 2.763316054 2.715473066 2.589758738 2.452611688 2.339659809 2.264684897 2.237552204 2.262859907 2.331562641 2.424384609 2.521169790 2.606183569 2.670508111 2.714331366 2.766751735 3.496015158
//
IT	4589
RD	22
LK	-391613.079523
QD	-257.669714 -> -238.552655
RI	0.0041796987
TR	0.081364	0.036168
MT	9.156826
MM	C_pi: 1.949695, n_recomb: 75176.667126
RS	0	0.000000	2.598182	207.985282	0.002767	0.000658
RS	1	0.007452	2.598182	222.851213	0.002964	0.002209
RS	2	0.015459	2.598182	238.729255	0.003176	0.002869
RS	3	0.024063	2.598182	255.680544	0.003401	0.003148
RS	4	0.033308	0.454615	1550.611961	0.020626	0.018541
RS	5	0.043241	0.454615	1629.129561	0.021671	0.019429
RS	6	0.053915	0.408124	1900.691215	0.025283	0.022664
RS	7	0.065385	0.408124	1984.088611	0.026392	0.023722
RS	8	0.077709	0.442400	1908.948256	0.025393	0.022899
RS	9	0.090952	0.442400	1988.995278	0.026458	0.024071
RS	10	0.105181	0.512763	1788.132928	0.023786	0.021708
RS	11	0.120471	0.512763	1863.407470	0.024787	0.022805
RS	12	0.136900	0.615418	1618.868063	0.021534	0.019901
RS	13	0.154553	0.615418	1689.074826	0.022468	0.020987
RS	14	0.173522	0.797454	1362.174579	0.018120	0.017054
RS	15	0.193904	0.797454	1425.935530	0.018968	0.017989
RS	16	0.215805	1.106875	1077.736102	0.014336	0.013676
RS	17	0.239338	1.106875	1133.289048	0.015075	0.014400
RS	18	0.264625	1.539109	858.598976	0.011421	0.010946
RS	19	0.291796	1.539109	906.300984	0.012056	0.011534
RS	20	0.320992	2.018740	730.156512	0.009713	0.009321
RS	21	0.352363	2.018740	772.473817	0.010275	0.009855
RS	22	0.386072	2.436015	677.508694	0.009012	0.008685
RS	23	0.422294	2.436015	717.337972	0.009542	0.009216
RS	24	0.461214	2.710345	682.475399	0.009078	0.008824
RS	25	0.503034	2.710345	722.250865	0.009607	0.009380
RS	26	0.547971	2.811850	736.152537	0.009792	0.009626
RS	27	0.596257	2.811850	777.742354	0.010346	0.010232
RS	28	0.648140	2.763383	834.894829	0.011106	0.011061
RS	29	0.703890	2.763383	879.441171	0.011698	0.011738
RS	30	0.763795	2.633199	970.166008	0.012905	0.013038
RS	31	0.828163	2.633199	1017.574096	0.013536	0.013782
RS	32	0.897328	2.490752	1125.402198	0.014970	0.015337
RS	33	0.971647	2.490752	1174.025186	0.015617	0.016110
RS	34	1.051503	2.373357	1281.411965	0.017045	0.017671
RS	35	1.137311	2.373357	1328.323816	0.017669	0.018415
RS	36	1.229513	2.295348	1418.940753	0.018875	0.019742
RS	37	1.328586	2.295348	1460.586435	0.019429	0.020395
RS	38	1.435041	2.266789	1517.055764	0.020180	0.021233
RS	39	1.549429	2.266789	1550.229525	0.020621	0.021739
RS	40	1.672341	2.292380	1561.088030	0.020766	0.021915
RS	41	1.804413	2.292380	1583.937856	0.021070	0.022244
RS	42	1.946326	2.362840	1554.066095	0.020672	0.021827
RS	43	2.098814	2.362840	1566.097331	0.020832	0.021982
RS	44	2.262665	2.458283	1511.861965	0.020111	0.021215
RS	45	2.438726	2.458283	1513.037603	0.020126	0.021214
RS	46	2.627906	2.557799	1449.898945	0.019287	0.020328
RS	47	2.831184	2.557799	1439.931239	0.019154	0.020182
RS	48	3.049610	2.645035	1376.810785	0.018314	0.019308
RS	49	3.284313	2.645035	1355.003717	0.018024	0.019013
RS	50	3.536505	2.710767	1294.277468	0.017216	0.018185
RS	51	3.807490	2.710767	1259.793468	0.016758	0.017728
RS	52	4.098668	2.755294	1198.627730	0.015944	0.016901
RS	53	4.411545	2.755294	1151.164896	0.015313	0.016270
RS	54	4.747736	2.808815	1076.767374	0.014323	0.015260
RS	55	5.108979	2.808815	1018.908906	0.013554	0.014480
RS	56	5.497142	2.808815	955.037309	0.012704	0.013612
RS	57	5.914229	2.808815	886.068168	0.011786	0.012667
RS	58	6.362398	3.570551	651.149389	0.008662	0.009390
RS	59	6.843962	3.570551	613.301285	0.008158	0.008864
RS	60	7.361412	3.570551	571.973438	0.007608	0.008284
RS	61	7.917422	3.570551	527.792507	0.007021	0.007658
RS	62	8.514864	3.570551	481.490863	0.006405	0.006999
RS	63	9.156826	3.570551	2593.201181	0.034495	0.037867
PA	4+25*2+4+6 0.081363914 0.036167738 9.156826000 2.598181507 0.454614969 0.408123560 0.442399929 0.512762791 0.615417843 0.797453659 1.106874747 1.539109489 2.018740185 2.436015008 2.710345332 2.811850439 2.763383384 2.633198575 2.490751888 2.373356501 2.295348257 2.266788714 2.292379618 2.362840227 2.458283073 2.557799239 2.645034886 2.710766573 2.755294478 2.808814659 3.570551192
//
IT	4080
RD	23
LK	-391575.351215
QD	-247.064323 -> -229.210093
RI	0.0039315524
TR	0.080158	0.036431
MT	9.236957
MM	C_pi: 1.980283, n_recomb: 76852.130187
RS	0	0.000000	2.680543	206.340720	0.002685	0.000647
RS	1	0.007466	2.680543	221.138552	0.002877	0.002174
RS	2	0.015490	2.680543	236.948987	0.003083	0.002813
RS	3	0.024114	2.680543	253.833809	0.003303	0.003075
RS	4	0.033381	0.462174	1562.768137	0.020335	0.018395
RS	5	0.043339	0.462174	1642.642695	0.021374	0.019262
RS	6	0.054042	0.414112	1921.039633	0.024997	0.022511
RS	7	0.065543	0.414112	2006.288724	0.026106	0.023557
RS	8	0.077904	0.447369	1937.715660	0.025214	0.022816
RS	9	0.091187	0.447369	2019.752002	0.026281	0.023979
RS	10	0.105462	0.516068	1824.992375	0.023747	0.021729
RS	11	0.120803	0.516068	1902.261698	0.024752	0.022822
RS	12	0.137289	0.616293	1661.174596	0.021615	0.020012
RS	13	0.155006	0.616293	1733.342728	0.022554	0.021099
RS	14	0.174046	0.796476	1401.636119	0.018238	0.017186
RS	15	0.194508	0.796476	1467.249100	0.019092	0.018128
RS	16	0.216497	1.106839	1107.664134	0.014413	0.013762
RS	17	0.240128	1.106839	1164.815290	0.015157	0.014492
RS	18	0.265524	1.545023	879.154194	0.011440	0.010973
RS	19	0.292816	1.545023	928.119343	0.012077	0.011564
RS	20	0.322145	2.035852	744.421504	0.009686	0.009303
RS	21	0.353665	2.035852	787.725270	0.010250	0.009837
RS	22	0.387538	2.466530	688.279621	0.008956	0.008634
RS	23	0.423940	2.466530	728.930686	0.009485	0.009163
RS	24	0.463060	2.752051	691.745004	0.009001	0.008748
RS	25	0.505101	2.752051	732.283975	0.009528	0.009301
RS	26	0.550280	2.859308	745.526952	0.009701	0.009531
RS	27	0.598834	2.859308	787.918602	0.010252	0.010132
RS	28	0.651012	2.810443	845.998558	0.011008	0.010952
RS	29	0.707086	2.810443	891.475568	0.011600	0.011623
RS	30	0.767347	2.675965	984.590442	0.012811	0.012923
RS	31	0.832108	2.675965	1033.120673	0.013443	0.013662
RS	32	0.901704	2.528320	1144.370253	0.014891	0.015225
RS	33	0.976496	2.528320	1194.312840	0.015540	0.015995
RS	34	1.056872	2.406556	1305.514861	0.016987	0.017570
RS	35	1.143250	2.406556	1353.887679	0.017617	0.018315
RS	36	1.236077	2.325537	1448.066540	0.018842	0.019658
RS	37	1.335836	2.325537	1491.214662	0.019404	0.020315
RS	38	1.443042	2.295555	1550.257056	0.020172	0.021168
RS	39	1.558254	2.295555	1584.864668	0.020622	0.021682
RS	40	1.682067	2.321388	1596.756690	0.020777	0.021869
RS	41	1.815125	2.321388	1620.895047	0.021091	0.022209
RS	42	1.958118	2.393522	1590.594110	0.020697	0.021797
RS	43	2.111787	2.393522	1603.739314	0.020868	0.021966
RS	44	2.276930	2.491475	1548.259400	0.020146	0.021202
RS	45	2.454404	2.491475	1550.362072	0.020173	0.021216
RS	46	2.645128	2.593601	1485.851469	0.019334	0.020333
RS	47	2.850093	2.593601	1476.593657	0.019213	0.020202
RS	48	3.070362	2.682935	1412.365488	0.018378	0.019335
RS	49	3.307077	2.682935	1390.989558	0.018100	0.019055
RS	50	3.561466	2.749963	1329.468893	0.017299	0.018236
RS	51	3.834850	2.749963	1295.050619	0.016851	0.017793
RS	52	4.128645	2.795099	1233.177247	0.016046	0.016977
RS	53	4.444377	2.795099	1185.328997	0.015424	0.016357
RS	54	4.783683	2.849608	1109.596020	0.014438	0.015354
RS	55	5.148323	2.849608	1050.914915	0.013675	0.014582
RS	56	5.540189	2.849608	985.956218	0.012829	0.013721
RS	57	5.961313	2.849608	915.642450	0.011914	0.012780
RS	58	6.413881	3.643295	669.900926	0.008717	0.009429
RS	59	6.900240	3.643295	632.023080	0.008224	0.008916
RS	60	7.422913	3.643295	590.479181	0.007683	0.008348
RS	61	7.984611	3.643295	545.889088	0.007103	0.007732
RS	62	8.588249	3.643295	498.984278	0.006493	0.007080
RS	63	9.236957	3.643295	2719.927556	0.035392	0.038779
PA	4+25*2+4+6 0.080158466 0.036431345 9.236956611 2.680542971 0.462173560 0.414111663 0.447369343 0.516068001 0.616292630 0.796475642 1.106838857 1.545023292 2.035851546 2.466529780 2.752050866 2.859307870 2.810443146 2.675964547 2.528320085 2.406556187 2.325536958 2.295555496 2.321388088 2.393522249 2.491475108 2.593600954 2.682935476 2.749963200 2.795099489 2.849608496 3.643295474
//
IT	5137
RD	24
LK	-391540.107835
QD	-237.113860 -> -220.423156
RI	0.0037097005
TR	0.079009	0.036684
MT	9.314564
MM	C_pi: 2.010190, n_recomb: 78494.043805
RS	0	0.000000	2.758660	205.018142	0.002612	0.000636
RS	1	0.007481	2.758660	219.767043	0.002800	0.002143
RS	2	0.015521	2.758660	235.529908	0.003001	0.002762
RS	3	0.024163	2.758660	252.369166	0.003215	0.003010
RS	4	0.033451	0.469500	1574.582734	0.020060	0.018255
RS	5	0.043434	0.469500	1655.768314	0.021094	0.019104
RS	6	0.054163	0.419999	1940.369543	0.024720	0.022361
RS	7	0.065696	0.419999	2027.407107	0.025829	0.023395
RS	8	0.078091	0.452307	1965.097832	0.025035	0.022731
RS	9	0.091413	0.452307	2049.068343	0.026105	0.023885
RS	10	0.105732	0.519379	1860.554440	0.023703	0.021743
RS	11	0.121122	0.519379	1939.776538	0.024712	0.022833
RS	12	0.137663	0.617181	1702.612376	0.021691	0.020118
RS	13	0.155442	0.617181	1776.709415	0.022635	0.021206
RS	14	0.174551	0.795446	1440.690807	0.018354	0.017316
RS	15	0.195089	0.795446	1508.131378	0.019213	0.018263
RS	16	0.217163	1.106526	1137.398430	0.014490	0.013849
RS	17	0.240889	1.106526	1196.131520	0.015239	0.014584
RS	18	0.266389	1.550278	899.546909	0.011460	0.011001
RS	19	0.293798	1.550278	949.761966	0.012100	0.011595
RS	20	0.323256	2.051916	758.503767	0.009663	0.009287
RS	21	0.354918	2.051916	802.779781	0.010227	0.009821
RS	22	0.388949	2.495778	698.835000	0.008903	0.008587
RS	23	0.425525	2.495778	740.291039	0.009431	0.009113
RS	24	0.464838	2.792535	700.738088	0.008927	0.008677
RS	25	0.507091	2.792535	742.019630	0.009453	0.009225
RS	26	0.552506	2.905713	754.543040	0.009613	0.009440
RS	27	0.601317	2.905713	797.710867	0.010163	0.010036
RS	28	0.653780	2.856667	856.626418	0.010913	0.010847
RS	29	0.710167	2.856667	903.003554	0.011504	0.011513
RS	30	0.770773	2.718055	998.403334	0.012719	0.012812
RS	31	0.835912	2.718055	1048.022189	0.013352	0.013546
RS	32	0.905924	2.565317	1162.591515	0.014811	0.015115
RS	33	0.981173	2.565317	1213.820718	0.015464	0.015883
RS	34	1.062052	2.439247	1328.756800	0.016928	0.017470
RS	35	1.148981	2.439247	1378.562222	0.017563	0.018216
RS	36	1.242412	2.355258	1476.245965	0.018807	0.019574
RS	37	1.342833	2.355258	1520.876394	0.019376	0.020236
RS	38	1.450766	2.323853	1582.479542	0.020161	0.021103
RS	39	1.566773	2.323853	1618.510936	0.020620	0.021625
RS	40	1.691457	2.349891	1631.464366	0.020785	0.021822
RS	41	1.825470	2.349891	1656.890782	0.021108	0.022173
RS	42	1.969507	2.423625	1626.221850	0.020718	0.021767
RS	43	2.124319	2.423625	1640.488049	0.020900	0.021948
RS	44	2.290711	2.523987	1583.840606	0.020178	0.021187
RS	45	2.469551	2.523987	1586.882859	0.020217	0.021216
RS	46	2.661770	2.628608	1521.081314	0.019378	0.020337
RS	47	2.868367	2.628608	1512.550305	0.019270	0.020221
RS	48	3.090420	2.719931	1447.291088	0.018438	0.019360
RS	49	3.329083	2.719931	1426.367312	0.018172	0.019095
RS	50	3.585599	2.788151	1364.125906	0.017379	0.018286
RS	51	3.861305	2.788151	1329.797982	0.016941	0.017856
RS	52	4.157635	2.833811	1267.282892	0.016145	0.017051
RS	53	4.476133	2.833811	1219.076954	0.015531	0.016442
RS	54	4.818456	2.889203	1142.075873	0.014550	0.015445
RS	55	5.186387	2.889203	1082.599621	0.013792	0.014682
RS	56	5.581841	2.889203	1016.584018	0.012951	0.013826
RS	57	6.006878	2.889203	944.957869	0.012039	0.012890
RS	58	6.463710	3.714318	688.405917	0.008770	0.009468
RS	59	6.954717	3.714318	650.516513	0.008287	0.008967
RS	60	7.482453	3.714318	608.779170	0.007756	0.008410
RS	61	8.049668	3.714318	563.806378	0.007183	0.007804
RS	62	8.659313	3.714318	516.327928	0.006578	0.007159
RS	63	9.314564	3.714318	2847.015545	0.036270	0.039672
PA	4+25*2+4+6 0.079008756 0.036684352 9.314564326 2.758660372 0.469499868 0.419999195 0.452306955 0.519379259 0.617181297 0.795446413 1.106526278 1.550277611 2.051915843 2.495777857 2.792534708 2.905713378 2.856666694 2.718054661 2.565317445 2.439247175 2.355257761 2.323853254 2.349891384 2.423624573 2.523986680 2.628608319 2.719931268 2.788151087 2.833810877 2.889202547 3.714318300
//
IT	4701
RD	25
LK	-391507.155422
QD	-227.766524 -> -212.149477
RI	0.0035104391
TR	0.077911	0.036927
MT	9.389744
MM	C_pi: 2.039438, n_recomb: 80103.190166
RS	0	0.000000	2.832772	203.969575	0.002546	0.000627
RS	1	0.007494	2.832772	218.685882	0.002730	0.002113
RS	2	0.015550	2.832772	234.418258	0.002926	0.002717
RS	3	0.024210	2.832772	251.229776	0.003136	0.002952
RS	4	0.033518	0.476600	1586.085634	0.019801	0.018121
RS	5	0.043524	0.476600	1668.539334	0.020830	0.018953
RS	6	0.054280	0.425784	1958.764262	0.024453	0.022214
RS	7	0.065842	0.425784	2047.529772	0.025561	0.023237
RS	8	0.078271	0.457206	1991.186642	0.024858	0.022644
RS	9	0.091631	0.457206	2077.037357	0.025930	0.023789
RS	10	0.105992	0.522694	1894.857378	0.023655	0.021752
RS	11	0.121429	0.522694	1975.990511	0.024668	0.022839
RS	12	0.138024	0.618090	1743.171446	0.021762	0.020219
RS	13	0.155861	0.618090	1819.164865	0.022710	0.021308
RS	14	0.175036	0.794381	1479.321150	0.018468	0.017444
RS	15	0.195648	0.794381	1548.564535	0.019332	0.018396
RS	16	0.217804	1.105973	1166.927839	0.014568	0.013935
RS	17	0.241621	1.105973	1227.226227	0.015321	0.014676
RS	18	0.267223	1.554927	919.776118	0.011482	0.011031
RS	19	0.294743	1.554927	971.227866	0.012125	0.011628
RS	20	0.324326	2.067000	772.406885	0.009643	0.009273
RS	21	0.356126	2.067000	817.641242	0.010207	0.009807
RS	22	0.390309	2.523834	709.179501	0.008853	0.008542
RS	23	0.427054	2.523834	751.424146	0.009381	0.009066
RS	24	0.466552	2.831853	709.465896	0.008857	0.008609
RS	25	0.509011	2.831853	751.469853	0.009381	0.009153
RS	26	0.554651	2.951106	763.218400	0.009528	0.009353
RS	27	0.603712	2.951106	807.137774	0.010076	0.009944
RS	28	0.656449	2.902068	866.806542	0.010821	0.010746
RS	29	0.713139	2.902068	914.054510	0.011411	0.011407
RS	30	0.774077	2.759484	1011.635779	0.012629	0.012704
RS	31	0.839582	2.759484	1062.310748	0.013262	0.013433
RS	32	0.909996	2.601747	1180.104362	0.014732	0.015008
RS	33	0.985687	2.601747	1232.587860	0.015388	0.015774
RS	34	1.067051	2.471435	1351.175775	0.016868	0.017372
RS	35	1.154512	2.471435	1402.385502	0.017507	0.018119
RS	36	1.248527	2.384503	1503.523884	0.018770	0.019491
RS	37	1.349588	2.384503	1549.615787	0.019345	0.020157
RS	38	1.458223	2.351680	1613.762226	0.020146	0.021038
RS	39	1.575000	2.351680	1651.206001	0.020613	0.021567
RS	40	1.700527	2.377889	1665.246284	0.020789	0.021775
RS	41	1.835462	2.377889	1691.958406	0.021122	0.022136
RS	42	1.980509	2.453151	1660.978656	0.020735	0.021736
RS	43	2.136427	2.453151	1676.370692	0.020928	0.021930
RS	44	2.304029	2.555827	1618.628289	0.020207	0.021173
RS	45	2.484191	2.555827	1622.620384	0.020257	0.021214
RS	46	2.677855	2.662840	1555.603353	0.019420	0.020340
RS	47	2.886033	2.662840	1547.813919	0.019323	0.020238
RS	48	3.109812	2.756045	1481.597644	0.018496	0.019385
RS	49	3.350362	2.756045	1461.144918	0.018241	0.019134
RS	50	3.608938	2.825361	1398.252245	0.017456	0.018335
RS	51	3.886893	2.825361	1364.037458	0.017029	0.017917
RS	52	4.185679	2.871461	1300.945263	0.016241	0.017123
RS	53	4.506856	2.871461	1252.407543	0.015635	0.016524
RS	54	4.852102	2.927637	1174.202815	0.014659	0.015533
RS	55	5.223222	2.927637	1113.957555	0.013907	0.014778
RS	56	5.622154	2.927637	1046.913954	0.013070	0.013929
RS	57	6.050984	2.927637	974.006500	0.012159	0.012997
RS	58	6.511950	3.783657	706.664739	0.008822	0.009505
RS	59	7.007462	3.783657	668.780493	0.008349	0.009016
RS	60	7.540109	3.783657	626.870724	0.007826	0.008469
RS	61	8.112673	3.783657	581.540056	0.007260	0.007872
RS	62	8.728146	3.783657	533.515871	0.006660	0.007235
RS	63	9.389744	3.783657	2974.345305	0.037131	0.040545
PA	4+25*2+4+6 0.077911355 0.036927421 9.389744446 2.832771798 0.476599532 0.425783829 0.457206052 0.522694427 0.618089564 0.794381344 1.105973055 1.554927368 2.067000294 2.523834430 2.831853397 2.951106490 2.902067648 2.759484170 2.601747327 2.471435024 2.384503181 2.351679851 2.377888585 2.453150606 2.555827286 2.662839795 2.756045238 2.825360967 2.871461210 2.927637039 3.783656514
//
CC
CC	Brief Description of the file format:
CC	  CC  comments
CC	  MM  useful-messages
CC	  RD  round-of-iterations
CC	  LL  \log[P(sequence)]
CC	  QD  Q-before-opt Q-after-opt
CC	  TR  \theta_0 \rho_0
CC	  RS  k t_k \lambda_k \pi_k \sum_{l\not=k}A_{kl} A_{kk}
CC	  DC  begin end best-k t_k+\Delta_k max-prob
CC
MM	Version: 0.6.5-r67
MM	pattern:4+25*2+4+6, n:63, n_free_lambdas:28
MM	n_iterations:25, skip:1, max_t:5, theta/rho:5
MM	is_decoding:0
MM	n_seqs:16, sum_L:1158401, sum_n:160533
RD	0
LK	0.000000
QD	0.000000 -> 0.000000
RI	inf
TR	0.149175	0.029835
MT	5.000000
MM	C_pi: 1.000000, n_recomb: 34052.882984
RS	0	0.000000	1.000000	215.388576	0.006325	0.000000
RS	1	0.006440	1.000000	227.763045	0.006689	0.000000
RS	2	0.013294	1.000000	240.746914	0.007070	0.000000
RS	3	0.020590	1.000000	254.356755	0.007469	0.000000
RS	4	0.028356	1.000000	268.607633	0.007888	0.000000
RS	5	0.036622	1.000000	283.512748	0.008326	0.000000
RS	6	0.045421	1.000000	299.083033	0.008783	0.000000
RS	7	0.054785	1.000000	315.326718	0.009260	0.000000
RS	8	0.064753	1.000000	332.248831	0.009757	0.000000
RS	9	0.075363	1.000000	349.850663	0.010274	0.000000
RS	10	0.086656	1.000000	368.129173	0.010811	0.000000
RS	11	0.098677	1.000000	387.076349	0.011367	0.000000
RS	12	0.111471	1.000000	406.678508	0.011943	0.000000
RS	13	0.125090	1.000000	426.915559	0.012537	0.000000
RS	14	0.139585	1.000000	447.760203	0.013149	0.000000
RS	15	0.155014	1.000000	469.177101	0.013778	0.000000
RS	16	0.171437	1.000000	491.122000	0.014422	0.000000
RS	17	0.188917	1.000000	513.540836	0.015081	0.000000
RS	18	0.207523	1.000000	536.368816	0.015751	0.000000
RS	19	0.227327	1.000000	559.529503	0.016431	0.000000
RS	20	0.248406	1.000000	582.933919	0.017118	0.000000
RS	21	0.270843	1.000000	606.479692	0.017810	0.000000
RS	22	0.294725	1.000000	630.050275	0.018502	0.000000
RS	23	0.320144	1.000000	653.514261	0.019191	0.000000
RS	24	0.347201	1.000000	676.724854	0.019873	0.000000
RS	25	0.376000	1.000000	699.519516	0.020542	0.000000
RS	26	0.406654	1.000000	721.719857	0.021194	0.000000
RS	27	0.439282	1.000000	743.131812	0.021823	0.000000
RS	28	0.474011	1.000000	763.546178	0.022422	0.000000
RS	29	0.510976	1.000000	782.739552	0.022986	0.000000
RS	30	0.550322	1.000000	800.475756	0.023507	0.000000
RS	31	0.592202	1.000000	816.507807	0.023978	0.000000
RS	32	0.636779	1.000000	830.580477	0.024391	0.000000
RS	33	0.684227	1.000000	842.433526	0.024739	0.000000
RS	34	0.734730	1.000000	851.805623	0.025014	0.000000
RS	35	0.788485	1.000000	858.438996	0.025209	0.000000
RS	36	0.845702	1.000000	862.084812	0.025316	0.000000
RS	37	0.906604	1.000000	862.509257	0.025329	0.000000
RS	38	0.971428	1.000000	859.500256	0.025240	0.000000
RS	39	1.040426	1.000000	852.874733	0.025046	0.000000
RS	40	1.113868	1.000000	842.486249	0.024741	0.000000
RS	41	1.192040	1.000000	828.232815	0.024322	0.000000
RS	42	1.275245	1.000000	810.064616	0.023788	0.000000
RS	43	1.363809	1.000000	787.991318	0.023140	0.000000
RS	44	1.458076	1.000000	762.088593	0.022380	0.000000
RS	45	1.558414	1.000000	732.503437	0.021511	0.000000
RS	46	1.665214	1.000000	699.457831	0.020540	0.000000
RS	47	1.778891	1.000000	663.250307	0.019477	0.000000
RS	48	1.899889	1.000000	624.254970	0.018332	0.000000
RS	49	2.028679	1.000000	582.917623	0.017118	0.000000
RS	50	2.165763	1.000000	539.748706	0.015850	0.000000
RS	51	2.311675	1.000000	495.312927	0.014545	0.000000
RS	52	2.466983	1.000000	450.215630	0.013221	0.000000
RS	53	2.632293	1.000000	405.086177	0.011896	0.000000
RS	54	2.808249	1.000000	360.558851	0.010588	0.000000
RS	55	2.995536	1.000000	317.252059	0.009316	0.000000
RS	56	3.194884	1.000000	275.746823	0.008098	0.000000
RS	57	3.407070	1.000000	236.565775	0.006947	0.000000
RS	58	3.632920	1.000000	200.153952	0.005878	0.000000
RS	59	3.873315	1.000000	166.862752	0.004900	0.000000
RS	60	4.129191	1.000000	136.938259	0.004021	0.000000
RS	61	4.401545	1.000000	110.514953	0.003245	0.000000
RS	62	4.691438	1.000000	87.615427	0.002573	0.000000
RS	63	5.000000	1.000000	246.308807	0.007233	0.000000
PA	4+25*2+4+6 0.149174882 0.029834976 5.000000000 1.000000000 1.000000000 1.000000000 1.000000000 1.000000000 1.000000000 1.000000000 1.000000000 1.000000000 1.000000000 1.000000000 1.000000000 1.000000000 1.000000000 1.000000000 1.000000000 1.000000000 1.000000000 1.000000000 1.000000000 1.000000000 1.000000000 1.000000000 1.000000000 1.000000000 1.000000000 1.000000000 1.000000000
//
IT	4734
RD	1
LK	-400717.921092
QD	-1588.190761 -> -884.847610
RI	0.0414325920
TR	0.130918	0.026789
MT	6.059610
MM	C_pi: 1.065453, n_recomb: 32597.997223
RS	0	0.000000	0.394986	545.335357	0.016729	0.001532
RS	1	0.006759	0.394986	572.041489	0.017548	0.006265
RS	2	0.013975	0.394986	599.342291	0.018386	0.011635
RS	3	0.021679	0.394986	627.149295	0.019239	0.015679
RS	4	0.029904	0.397330	651.534095	0.019987	0.018148
RS	5	0.038685	0.397330	679.946843	0.020859	0.019227
RS	6	0.048059	0.453476	621.752860	0.019073	0.019307
RS	7	0.058066	0.453476	648.898040	0.019906	0.019352
RS	8	0.068750	0.524321	585.816912	0.017971	0.019501
RS	9	0.080157	0.524321	611.603668	0.018762	0.019441
RS	10	0.092334	0.610793	548.258262	0.016819	0.019088
RS	11	0.105334	0.610793	572.682454	0.017568	0.018571
RS	12	0.119213	0.709095	515.370221	0.015810	0.018001
RS	13	0.134031	0.709095	538.558946	0.016521	0.017409
RS	14	0.149850	0.815680	489.302335	0.015010	0.016786
RS	15	0.166738	0.815680	511.434089	0.015689	0.016125
RS	16	0.184767	0.925705	471.014785	0.014449	0.015439
RS	17	0.204015	0.925705	492.290183	0.015102	0.014760
RS	18	0.224564	1.030027	462.304172	0.014182	0.014134
RS	19	0.246503	1.030027	482.951512	0.014815	0.013612
RS	20	0.269924	1.119043	464.153321	0.014239	0.013232
RS	21	0.294928	1.119043	484.379928	0.014859	0.013011
RS	22	0.321622	1.188395	475.609627	0.014590	0.012947
RS	23	0.350121	1.188395	495.520411	0.015201	0.013024
RS	24	0.380546	1.239032	494.624758	0.015173	0.013224
RS	25	0.413027	1.239032	514.170952	0.015773	0.013527
RS	26	0.447704	1.273714	519.210542	0.015928	0.013923
RS	27	0.484725	1.273714	538.174218	0.016509	0.014402
RS	28	0.524248	1.295413	547.543563	0.016797	0.014956
RS	29	0.566442	1.295413	565.528701	0.017349	0.015579
RS	30	0.611489	1.307465	577.526211	0.017717	0.016259
RS	31	0.659580	1.307465	593.954369	0.018221	0.016980
RS	32	0.710923	1.313675	606.488356	0.018605	0.017715
RS	33	0.765735	1.313675	620.619557	0.019039	0.018439
RS	34	0.824252	1.317495	631.471211	0.019371	0.019121
RS	35	0.886725	1.317495	642.460812	0.019709	0.019739
RS	36	0.953421	1.321081	649.796267	0.019934	0.020273
RS	37	1.024624	1.321081	656.770477	0.020148	0.020711
RS	38	1.100641	1.325324	659.315194	0.020226	0.021044
RS	39	1.181795	1.325324	661.448477	0.020291	0.021266
RS	40	1.268435	1.330417	658.363051	0.020196	0.021376
RS	41	1.360932	1.330417	654.959850	0.020092	0.021373
RS	42	1.459680	1.336271	645.742634	0.019809	0.021258
RS	43	1.565103	1.336271	636.326876	0.019520	0.021033
RS	44	1.677652	1.342732	620.794309	0.019044	0.020699
RS	45	1.797808	1.342732	605.203662	0.018566	0.020259
RS	46	1.926086	1.349639	583.542190	0.017901	0.019716
RS	47	2.063035	1.349639	562.013722	0.017241	0.019078
RS	48	2.209240	1.356715	534.879096	0.016408	0.018351
RS	49	2.365328	1.356715	508.100768	0.015587	0.017548
RS	50	2.531966	1.363457	476.652149	0.014622	0.016680
RS	51	2.709868	1.363457	445.758744	0.013674	0.015759
RS	52	2.899795	1.369177	411.552232	0.012625	0.014797
RS	53	3.102559	1.369177	378.064186	0.011598	0.013805
RS	54	3.319029	1.374466	342.576704	0.010509	0.012793
RS	55	3.550130	1.374466	308.367997	0.009460	0.011768
RS	56	3.796852	1.374466	274.393032	0.008417	0.010736
RS	57	4.060251	1.374466	241.174166	0.007398	0.009703
RS	58	4.341454	1.401608	205.577077	0.006306	0.008674
RS	59	4.641664	1.401608	176.614606	0.005418	0.007657
RS	60	4.962166	1.401608	149.520833	0.004587	0.006663
RS	61	5.304332	1.401608	124.614651	0.003823	0.005706
RS	62	5.669625	1.401608	102.133657	0.003133	0.004803
RS	63	6.059610	1.401608	324.716268	0.009961	0.016379
PA	4+25*2+4+6 0.130918395 0.026788707 6.059609950 0.394986391 0.397330284 0.453475952 0.524320841 0.610793114 0.709095001 0.815679610 0.925704956 1.030027390 1.119043350 1.188394547 1.239032388 1.273713946 1.295413494 1.307464600 1.313675404 1.317494512 1.321080923 1.325324059 1.330417156 1.336271286 1.342732430 1.349638700 1.356715202 1.363457203 1.369176984 1.374465942 1.401607573
//
IT	5260
RD	2
LK	-399621.403437
QD	-944.437646 -> -711.134064
RI	0.0557724788
TR	0.122063	0.026166
MT	6.643264
MM	C_pi: 1.127312, n_recomb: 33673.394116
RS	0	0.000000	0.357187	636.078335	0.018890	0.001377
RS	1	0.006913	0.357187	666.632173	0.019797	0.005836
RS	2	0.014303	0.357187	697.692040	0.020719	0.011004
RS	3	0.022205	0.357187	729.124612	0.021653	0.015515
RS	4	0.030653	0.313316	865.772191	0.025711	0.018661
RS	5	0.039685	0.313316	898.538445	0.026684	0.021138
RS	6	0.049341	0.357460	817.357824	0.024273	0.020144
RS	7	0.059664	0.357460	848.259107	0.025191	0.021634
RS	8	0.070702	0.422827	744.594652	0.022112	0.020063
RS	9	0.082502	0.422827	773.538022	0.022972	0.021330
RS	10	0.095118	0.512781	663.164600	0.019694	0.019216
RS	11	0.108606	0.512781	690.102375	0.020494	0.019956
RS	12	0.123026	0.626887	587.922848	0.017460	0.017735
RS	13	0.138444	0.626887	612.903390	0.018201	0.018208
RS	14	0.154927	0.764112	524.602188	0.015579	0.016165
RS	15	0.172549	0.764112	547.775044	0.016267	0.016409
RS	16	0.191390	0.920454	475.104050	0.014109	0.014588
RS	17	0.211533	0.920454	496.712524	0.014751	0.014649
RS	18	0.233069	1.081719	442.022687	0.013127	0.013189
RS	19	0.256093	1.081719	462.430860	0.013733	0.013232
RS	20	0.280709	1.227317	426.362907	0.012662	0.012279
RS	21	0.307027	1.227317	445.994768	0.013245	0.012475
RS	22	0.335164	1.343053	426.133012	0.012655	0.012036
RS	23	0.365246	1.343053	445.336678	0.013225	0.012432
RS	24	0.397408	1.426017	437.964543	0.013006	0.012400
RS	25	0.431792	1.426017	456.916895	0.013569	0.012963
RS	26	0.468554	1.479162	459.011595	0.013631	0.013234
RS	27	0.507857	1.479162	477.689902	0.014186	0.013931
RS	28	0.549877	1.507364	487.056634	0.014464	0.014447
RS	29	0.594802	1.507364	505.222334	0.015004	0.015257
RS	30	0.642832	1.517291	519.607869	0.015431	0.015968
RS	31	0.694182	1.517291	536.786163	0.015941	0.016852
RS	32	0.749083	1.517338	553.201329	0.016428	0.017659
RS	33	0.807778	1.517338	568.692519	0.016888	0.018520
RS	34	0.870531	1.515356	583.780323	0.017337	0.019267
RS	35	0.937622	1.515356	596.734410	0.017721	0.019982
RS	36	1.009350	1.516000	607.833801	0.018051	0.020533
RS	37	1.086037	1.516000	617.358145	0.018334	0.021020
RS	38	1.168026	1.520720	622.928383	0.018499	0.021313
RS	39	1.255682	1.520720	628.180616	0.018655	0.021544
RS	40	1.349397	1.529300	627.497589	0.018635	0.021568
RS	41	1.449591	1.529300	627.760037	0.018643	0.021551
RS	42	1.556711	1.540930	620.600658	0.018430	0.021325
RS	43	1.671236	1.540930	615.348506	0.018274	0.021081
RS	44	1.793678	1.554755	601.797985	0.017872	0.020630
RS	45	1.924584	1.554755	590.769882	0.017544	0.020179
RS	46	2.064539	1.569970	571.207170	0.016963	0.019533
RS	47	2.214170	1.569970	554.470517	0.016466	0.018903
RS	48	2.374143	1.585554	529.666115	0.015730	0.018100
RS	49	2.545176	1.585554	507.653676	0.015076	0.017329
RS	50	2.728032	1.600017	478.790188	0.014219	0.016420
RS	51	2.923528	1.600017	452.294208	0.013432	0.015551
RS	52	3.132538	1.611607	420.783861	0.012496	0.014584
RS	53	3.355997	1.611607	390.927282	0.011609	0.013653
RS	54	3.594903	1.620711	357.814647	0.010626	0.012650
RS	55	3.850324	1.620711	326.113802	0.009685	0.011682
RS	56	4.123401	1.620711	293.959687	0.008730	0.010696
RS	57	4.415356	1.620711	261.868082	0.007777	0.009698
RS	58	4.727494	1.677463	223.313264	0.006632	0.008542
RS	59	5.061209	1.677463	195.207881	0.005797	0.007591
RS	60	5.417992	1.677463	168.280523	0.004997	0.006649
RS	61	5.799440	1.677463	142.924267	0.004244	0.005733
RS	62	6.207256	1.677463	119.472168	0.003548	0.004860
RS	63	6.643264	1.677463	411.751330	0.012228	0.017328
PA	4+25*2+4+6 0.122062902 0.026166314 6.643263834 0.357186678 0.313315798 0.357460001 0.422826734 0.512781176 0.626886856 0.764111936 0.920453937 1.081718541 1.227316687 1.343053141 1.426017006 1.479161809 1.507364102 1.517290600 1.517338276 1.515355971 1.516000254 1.520719985 1.529300422 1.540929626 1.554754810 1.569970314 1.585554456 1.600016948 1.611607226 1.620710753 1.677463400
//
IT	5039
RD	3
LK	-399221.120593
QD	-771.189481 -> -642.361149
RI	0.0534450804
TR	0.116243	0.026284
MT	7.014835
MM	C_pi: 1.197863, n_recomb: 35906.225253
RS	0	0.000000	0.400037	613.545642	0.017087	0.001251
RS	1	0.007004	0.400037	644.790417	0.017958	0.005247
RS	2	0.014498	0.400037	676.771536	0.018848	0.009727
RS	3	0.022518	0.400037	709.380130	0.019756	0.013738
RS	4	0.031099	0.300994	983.101120	0.027380	0.018922
RS	5	0.040280	0.300994	1019.393764	0.028390	0.021504
RS	6	0.050106	0.334061	951.936121	0.026512	0.020750
RS	7	0.060619	0.334061	986.110651	0.027464	0.022583
RS	8	0.071868	0.391393	872.188310	0.024291	0.020762
RS	9	0.083906	0.391393	904.187687	0.025182	0.022448
RS	10	0.096786	0.477477	769.087169	0.021419	0.019809
RS	11	0.110569	0.477477	798.883285	0.022249	0.020999
RS	12	0.125317	0.594739	666.995748	0.018576	0.018092
RS	13	0.141098	0.594739	694.528716	0.019343	0.018965
RS	14	0.157984	0.745411	577.678763	0.016089	0.016225
RS	15	0.176052	0.745411	602.972997	0.016793	0.016818
RS	16	0.195387	0.928568	505.731184	0.014085	0.014380
RS	17	0.216075	0.928568	528.965560	0.014732	0.014731
RS	18	0.238213	1.128331	455.613730	0.012689	0.012796
RS	19	0.261901	1.128331	477.199567	0.013290	0.013060
RS	20	0.287248	1.315160	428.892842	0.011945	0.011786
RS	21	0.314370	1.315160	449.405996	0.012516	0.012140
RS	22	0.343392	1.464625	422.731262	0.011773	0.011507
RS	23	0.374446	1.464625	442.707263	0.012330	0.012017
RS	24	0.407676	1.568880	432.513776	0.012046	0.011885
RS	25	0.443233	1.568880	452.295245	0.012597	0.012534
RS	26	0.481280	1.630655	454.554066	0.012659	0.012780
RS	27	0.521992	1.630655	474.245055	0.013208	0.013542
RS	28	0.565556	1.656736	486.247082	0.013542	0.014095
RS	29	0.612170	1.656736	505.689811	0.014084	0.014956
RS	30	0.662050	1.657350	524.670174	0.014612	0.015757
RS	31	0.715423	1.657350	543.406822	0.015134	0.016682
RS	32	0.772534	1.645787	565.401297	0.015747	0.017608
RS	33	0.833645	1.645787	582.674385	0.016228	0.018503
RS	34	0.899036	1.634492	602.946298	0.016792	0.019357
RS	35	0.969007	1.634492	617.800150	0.017206	0.020092
RS	36	1.043879	1.630465	632.620974	0.017619	0.020703
RS	37	1.123994	1.630465	644.063039	0.017937	0.021194
RS	38	1.209721	1.635302	651.551245	0.018146	0.021486
RS	39	1.301452	1.635302	658.679512	0.018344	0.021710
RS	40	1.399608	1.647955	658.309395	0.018334	0.021685
RS	41	1.504638	1.647955	660.388601	0.018392	0.021658
RS	42	1.617025	1.666558	652.387240	0.018169	0.021355
RS	43	1.737283	1.666558	648.898220	0.018072	0.021106
RS	44	1.865963	1.689292	633.839432	0.017653	0.020570
RS	45	2.003657	1.689292	624.523966	0.017393	0.020127
RS	46	2.150994	1.714482	603.217821	0.016800	0.019406
RS	47	2.308650	1.714482	588.117778	0.016379	0.018799
RS	48	2.477349	1.740154	561.695070	0.015643	0.017942
RS	49	2.657863	1.740154	541.163394	0.015072	0.017209
RS	50	2.851020	1.763626	511.071235	0.014233	0.016276
RS	51	3.057705	1.763626	485.747182	0.013528	0.015455
RS	52	3.278866	1.781952	453.457967	0.012629	0.014492
RS	53	3.515517	1.781952	424.249063	0.011815	0.013610
RS	54	3.768743	1.795417	390.473376	0.010875	0.012630
RS	55	4.039704	1.795417	358.698530	0.009990	0.011703
RS	56	4.329643	1.795417	326.005813	0.009079	0.010751
RS	57	4.639889	1.795417	292.922912	0.008158	0.009780
RS	58	4.971864	1.883929	248.897898	0.006932	0.008527
RS	59	5.327091	1.883929	220.147707	0.006131	0.007626
RS	60	5.707196	1.883929	192.137171	0.005351	0.006726
RS	61	6.113924	1.883929	165.312864	0.004604	0.005842
RS	62	6.549139	1.883929	140.076475	0.003901	0.004992
RS	63	7.014835	1.883929	512.327749	0.014268	0.018591
PA	4+25*2+4+6 0.116242708 0.026283745 7.014835166 0.400037286 0.300993982 0.334061278 0.391393044 0.477477394 0.594738590 0.745411270 0.928568442 1.128330681 1.315160033 1.464625224 1.568880277 1.630655140 1.656735789 1.657350175 1.645786538 1.634491837 1.630465339 1.635302136 1.647955179 1.666558090 1.689291774 1.714481990 1.740153712 1.763626469 1.781952022 1.795416815 1.883929120
//
IT	4968
RD	4
LK	-398980.605709
QD	-692.064223 -> -594.009676
RI	0.0457460484
TR	0.111729	0.026667
MT	7.285362
MM	C_pi: 1.264905, n_recomb: 38426.838679
RS	0	0.000000	0.469997	564.008886	0.014677	0.001153
RS	1	0.007067	0.469997	594.599358	0.015474	0.004733
RS	2	0.014634	0.469997	626.164112	0.016295	0.008561
RS	3	0.022735	0.469997	658.633187	0.017140	0.011982
RS	4	0.031410	0.306933	1053.991371	0.027429	0.019010
RS	5	0.040697	0.306933	1093.822220	0.028465	0.021380
RS	6	0.050640	0.330958	1051.751834	0.027370	0.021120
RS	7	0.061286	0.330958	1089.362953	0.028349	0.022952
RS	8	0.072685	0.381052	980.053049	0.025504	0.021317
RS	9	0.084889	0.381052	1015.269345	0.026421	0.023121
RS	10	0.097955	0.462231	867.797625	0.022583	0.020394
RS	11	0.111945	0.462231	900.642310	0.023438	0.021765
RS	12	0.126924	0.579064	747.094720	0.019442	0.018543
RS	13	0.142961	0.579064	777.458863	0.020232	0.019591
RS	14	0.160132	0.736753	636.765513	0.016571	0.016439
RS	15	0.178516	0.736753	664.550370	0.017294	0.017195
RS	16	0.198200	0.937998	545.428704	0.014194	0.014352
RS	17	0.219274	0.937998	570.715448	0.014852	0.014841
RS	18	0.241838	1.166947	480.441195	0.012503	0.012582
RS	19	0.265997	1.166947	503.655663	0.013107	0.012951
RS	20	0.291863	1.386819	444.452188	0.011566	0.011462
RS	21	0.319557	1.386819	466.303882	0.012135	0.011884
RS	22	0.349208	1.563221	433.959059	0.011293	0.011131
RS	23	0.380954	1.563221	455.160257	0.011845	0.011682
RS	24	0.414945	1.683021	443.136310	0.011532	0.011500
RS	25	0.451337	1.683021	464.183147	0.012080	0.012172
RS	26	0.490302	1.748579	467.492678	0.012166	0.012422
RS	27	0.532020	1.748579	488.600181	0.012715	0.013196
RS	28	0.576686	1.768685	504.073527	0.013118	0.013803
RS	29	0.624510	1.768685	525.144730	0.013666	0.014668
RS	30	0.675713	1.757195	549.555951	0.014301	0.015566
RS	31	0.730534	1.757195	570.122924	0.014837	0.016493
RS	32	0.789230	1.732292	598.473116	0.015574	0.017540
RS	33	0.852074	1.732292	617.682218	0.016074	0.018438
RS	34	0.919360	1.710827	643.667658	0.016750	0.019402
RS	35	0.991401	1.710827	660.412537	0.017186	0.020143
RS	36	1.068533	1.701870	679.025679	0.017671	0.020818
RS	37	1.151116	1.701870	692.177755	0.018013	0.021313
RS	38	1.239536	1.706924	701.115043	0.018245	0.021612
RS	39	1.334205	1.706924	709.698141	0.018469	0.021842
RS	40	1.435564	1.723954	708.694448	0.018443	0.021776
RS	41	1.544086	1.723954	711.964772	0.018528	0.021758
RS	42	1.660278	1.749972	701.823337	0.018264	0.021386
RS	43	1.784681	1.749972	699.296475	0.018198	0.021152
RS	44	1.917876	1.782153	681.222930	0.017728	0.020540
RS	45	2.060485	1.782153	672.688193	0.017506	0.020121
RS	46	2.213172	1.817919	648.054506	0.016865	0.019330
RS	47	2.376650	1.817919	633.584128	0.016488	0.018758
RS	48	2.551681	1.854293	603.997806	0.015718	0.017851
RS	49	2.739083	1.854293	583.928236	0.015196	0.017162
RS	50	2.939728	1.887341	551.200485	0.014344	0.016203
RS	51	3.154554	1.887341	526.083610	0.013691	0.015429
RS	52	3.384561	1.912879	491.818110	0.012799	0.014466
RS	53	3.630825	1.912879	462.407260	0.012033	0.013628
RS	54	3.894492	1.931276	426.967993	0.011111	0.012663
RS	55	4.176793	1.931276	394.442312	0.010265	0.011773
RS	56	4.479045	1.931276	360.612966	0.009384	0.010851
RS	57	4.802658	1.931276	326.023105	0.008484	0.009904
RS	58	5.149142	2.052940	275.503238	0.007170	0.008558
RS	59	5.520112	2.052940	245.858936	0.006398	0.007700
RS	60	5.917300	2.052940	216.596091	0.005637	0.006835
RS	61	6.342559	2.052940	188.202166	0.004898	0.005979
RS	62	6.797871	2.052940	161.132827	0.004193	0.005149
RS	63	7.285362	2.052940	618.091040	0.016085	0.019953
PA	4+25*2+4+6 0.111729019 0.026667458 7.285361726 0.469997439 0.306932693 0.330957935 0.381052208 0.462231100 0.579063812 0.736752578 0.937998242 1.166947246 1.386819458 1.563220810 1.683020949 1.748579429 1.768685328 1.757194927 1.732291975 1.710826894 1.701869607 1.706924270 1.723953646 1.749972137 1.782153396 1.817919198 1.854292718 1.887341323 1.912878510 1.931276440 2.052940101
//
IT	4424
RD	5
LK	-398791.181590
QD	-635.932187 -> -552.148157
RI	0.0382209188
TR	0.107928	0.027151
MT	7.502580
MM	C_pi: 1.325813, n_recomb: 40961.585307
RS	0	0.000000	0.552138	515.318877	0.012581	0.001076
RS	1	0.007117	0.552138	544.727913	0.013299	0.004315
RS	2	0.014740	0.552138	575.272781	0.014044	0.007608
RS	3	0.022905	0.552138	606.917291	0.014817	0.010529
RS	4	0.031652	0.318292	1102.655963	0.026919	0.019005
RS	5	0.041021	0.318292	1145.823033	0.027973	0.021113
RS	6	0.051056	0.335132	1129.364171	0.027571	0.021305
RS	7	0.061806	0.335132	1170.394653	0.028573	0.023040
RS	8	0.073321	0.378943	1072.433109	0.026181	0.021709
RS	9	0.085656	0.378943	1110.875998	0.027120	0.023524
RS	10	0.098868	0.455246	958.526125	0.023401	0.020888
RS	11	0.113021	0.455246	994.415066	0.024277	0.022337
RS	12	0.128180	0.570362	824.504498	0.020129	0.018972
RS	13	0.144419	0.570362	857.721028	0.020940	0.020109
RS	14	0.161813	0.732097	696.204881	0.016997	0.016685
RS	15	0.180445	0.732097	726.545106	0.017737	0.017528
RS	16	0.200403	0.946833	587.096024	0.014333	0.014383
RS	17	0.221781	0.946833	614.528994	0.015003	0.014950
RS	18	0.244681	1.199750	508.190367	0.012407	0.012443
RS	19	0.269210	1.199750	533.135960	0.013016	0.012869
RS	20	0.295485	1.448123	463.619331	0.011318	0.011218
RS	21	0.323630	1.448123	486.910435	0.011887	0.011672
RS	22	0.353778	1.647957	449.336412	0.010970	0.010832
RS	23	0.386071	1.647957	471.858755	0.011520	0.011395
RS	24	0.420663	1.780589	458.335940	0.011189	0.011182
RS	25	0.457716	1.780589	480.736767	0.011736	0.011852
RS	26	0.497406	1.847855	485.360602	0.011849	0.012115
RS	27	0.539921	1.847855	507.963458	0.012401	0.012879
RS	28	0.585461	1.860541	527.169267	0.012870	0.013539
RS	29	0.634242	1.860541	549.935562	0.013426	0.014391
RS	30	0.686495	1.836121	580.105168	0.014162	0.015379
RS	31	0.742466	1.836121	602.551402	0.014710	0.016294
RS	32	0.802420	1.797561	637.654934	0.015567	0.017454
RS	33	0.866641	1.797561	658.817284	0.016084	0.018346
RS	34	0.935433	1.765866	690.868697	0.016866	0.019415
RS	35	1.009119	1.765866	709.468266	0.017320	0.020157
RS	36	1.088050	1.751955	732.014419	0.017871	0.020896
RS	37	1.172598	1.751955	746.767988	0.018231	0.021400
RS	38	1.263163	1.757117	757.008253	0.018481	0.021710
RS	39	1.360173	1.757117	766.859788	0.018721	0.021953
RS	40	1.464087	1.778320	764.819591	0.018672	0.021855
RS	41	1.575396	1.778320	769.024486	0.018774	0.021855
RS	42	1.694626	1.811508	756.167213	0.018460	0.021423
RS	43	1.822341	1.811508	754.292372	0.018415	0.021213
RS	44	1.959145	1.852900	732.546505	0.017884	0.020532
RS	45	2.105685	1.852900	724.449814	0.017686	0.020145
RS	46	2.262654	1.899065	695.819425	0.016987	0.019290
RS	47	2.430793	1.899065	681.627322	0.016641	0.018757
RS	48	2.610898	1.946038	648.256870	0.015826	0.017802
RS	49	2.803820	1.946038	628.314503	0.015339	0.017157
RS	50	3.010471	1.988646	592.418556	0.014463	0.016172
RS	51	3.231829	1.988646	567.217164	0.013848	0.015443
RS	52	3.468940	2.021453	530.559951	0.012953	0.014476
RS	53	3.722925	2.021453	500.724123	0.012224	0.013679
RS	54	3.994985	2.045027	463.301511	0.011311	0.012723
RS	55	4.286406	2.045027	429.895422	0.010495	0.011866
RS	56	4.598566	2.045027	394.839848	0.009639	0.010972
RS	57	4.932941	2.045027	358.692035	0.008757	0.010047
RS	58	5.291112	2.200634	301.212685	0.007354	0.008606
RS	59	5.674773	2.200634	270.752053	0.006610	0.007788
RS	60	6.085736	2.200634	240.350100	0.005868	0.006955
RS	61	6.525947	2.200634	210.525161	0.005140	0.006124
RS	62	6.997485	2.200634	181.775921	0.004438	0.005311
RS	63	7.502580	2.200634	726.008111	0.017724	0.021340
PA	4+25*2+4+6 0.107927951 0.027150794 7.502579695 0.552137714 0.318292331 0.335132090 0.378942673 0.455245899 0.570362469 0.732097005 0.946832766 1.199749608 1.448123413 1.647957337 1.780588963 1.847855189 1.860540661 1.836121363 1.797560865 1.765866333 1.751954670 1.757117392 1.778320424 1.811507946 1.852899842 1.899065159 1.946037966 1.988645599 2.021453177 2.045026548 2.200634251
//
IT	4591
RD	6
LK	-398627.656358
QD	-588.567730 -> -514.380693
RI	0.0320718653
TR	0.104591	0.027667
MT	7.688496
MM	C_pi: 1.381471, n_recomb: 43444.406470
RS	0	0.000000	0.640072	474.076540	0.010912	0.001012
RS	1	0.007158	0.640072	502.210841	0.011560	0.003978
RS	2	0.014828	0.640072	531.577857	0.012236	0.006844
RS	3	0.023046	0.640072	562.166969	0.012940	0.009370
RS	4	0.031854	0.330985	1140.763607	0.026258	0.018952
RS	5	0.041291	0.330985	1187.006430	0.027322	0.020824
RS	6	0.051404	0.342319	1192.361877	0.027446	0.021361
RS	7	0.062241	0.342319	1236.688950	0.028466	0.022981
RS	8	0.073854	0.380669	1152.850668	0.026536	0.021968
RS	9	0.086298	0.380669	1194.459490	0.027494	0.023757
RS	10	0.099632	0.452331	1042.073543	0.023986	0.021290
RS	11	0.113921	0.452331	1080.942779	0.024881	0.022776
RS	12	0.129233	0.565197	898.497731	0.020682	0.019360
RS	13	0.145640	0.565197	934.513216	0.021511	0.020547
RS	14	0.163223	0.729377	754.390504	0.017365	0.016929
RS	15	0.182063	0.729377	787.260168	0.018121	0.017825
RS	16	0.202252	0.954869	628.549953	0.014468	0.014439
RS	17	0.223886	0.954869	658.122372	0.015149	0.015056
RS	18	0.247069	1.228532	536.246791	0.012343	0.012343
RS	19	0.271910	1.228532	562.920148	0.012957	0.012805
RS	20	0.298530	1.502730	483.405392	0.011127	0.011019
RS	21	0.327056	1.502730	508.128132	0.011696	0.011490
RS	22	0.357623	1.724233	465.508439	0.010715	0.010580
RS	23	0.390378	1.724233	489.337855	0.011264	0.011142
RS	24	0.425477	1.868582	474.396317	0.010920	0.010904
RS	25	0.463089	1.868582	498.130854	0.011466	0.011565
RS	26	0.503392	1.936884	504.079441	0.011603	0.011838
RS	27	0.546581	1.936884	528.152821	0.012157	0.012587
RS	28	0.592861	1.941827	551.097633	0.012685	0.013292
RS	29	0.642453	1.941827	575.533692	0.013248	0.014126
RS	30	0.695595	1.904472	611.539018	0.014076	0.015193
RS	31	0.752541	1.904472	635.842601	0.014636	0.016092
RS	32	0.813563	1.852435	677.892508	0.015604	0.017353
RS	33	0.878952	1.852435	700.987421	0.016135	0.018237
RS	34	0.949022	1.810674	739.354936	0.017018	0.019401
RS	35	1.024107	1.810674	759.779015	0.017489	0.020147
RS	36	1.104566	1.791786	786.439726	0.018102	0.020947
RS	37	1.190784	1.791786	802.743305	0.018477	0.021462
RS	38	1.283174	1.796807	814.319180	0.018744	0.021787
RS	39	1.382176	1.796807	825.361825	0.018998	0.022047
RS	40	1.488265	1.821745	822.173493	0.018925	0.021922
RS	41	1.601947	1.821745	827.213166	0.019041	0.021945
RS	42	1.723766	1.861551	811.434577	0.018678	0.021461
RS	43	1.854304	1.861551	810.096915	0.018647	0.021279
RS	44	1.994186	1.911579	784.429661	0.018056	0.020537
RS	45	2.144080	1.911579	776.649748	0.017877	0.020184
RS	46	2.304702	1.967604	743.772162	0.017120	0.019272
RS	47	2.476822	1.967604	729.739267	0.016797	0.018778
RS	48	2.661261	2.024731	692.355412	0.015937	0.017779
RS	49	2.858902	2.024731	672.433464	0.015478	0.017176
RS	50	3.070689	2.076576	633.180719	0.014575	0.016166
RS	51	3.297635	2.076576	607.812419	0.013991	0.015478
RS	52	3.540825	2.116469	568.628050	0.013089	0.014507
RS	53	3.801421	2.116469	538.322843	0.012391	0.013746
RS	54	4.080670	2.145217	498.822048	0.011482	0.012797
RS	55	4.379907	2.145217	464.542871	0.010693	0.011970
RS	56	4.700562	2.145217	428.291893	0.009858	0.011101
RS	57	5.044168	2.145217	390.638257	0.008992	0.010195
RS	58	5.412368	2.335190	325.912078	0.007502	0.008662
RS	59	5.806923	2.335190	294.756560	0.006785	0.007879
RS	60	6.229718	2.335190	263.358074	0.006062	0.007077
RS	61	6.682775	2.335190	232.258207	0.005346	0.006268
RS	62	7.168261	2.335190	201.990380	0.004649	0.005471
RS	63	7.688496	2.335190	835.883658	0.019240	0.022722
PA	4+25*2+4+6 0.104590886 0.027666505 7.688495671 0.640071580 0.330984551 0.342318770 0.380668661 0.452330539 0.565197215 0.729376888 0.954869200 1.228532358 1.502729660 1.724232508 1.868581953 1.936884162 1.941827176 1.904472309 1.852435212 1.810674153 1.791786403 1.796806766 1.821744930 1.861550897 1.911578703 1.967604037 2.024731262 2.076575863 2.116469290 2.145217053 2.335189688
//
IT	4300
RD	7
LK	-398482.408758
QD	-546.686059 -> -480.170661
RI	0.0272522853
TR	0.101594	0.028185
MT	7.854074
MM	C_pi: 1.433136, n_recomb: 45865.041703
RS	0	0.000000	0.730491	440.558108	0.009606	0.000959
RS	1	0.007193	0.730491	467.505447	0.010193	0.003703
RS	2	0.014904	0.730491	495.740915	0.010809	0.006230
RS	3	0.023170	0.730491	525.272638	0.011453	0.008445
RS	4	0.032030	0.343533	1173.894860	0.025595	0.018877
RS	5	0.041527	0.343533	1222.984621	0.026665	0.020555
RS	6	0.051708	0.350870	1245.340831	0.027152	0.021328
RS	7	0.062621	0.350870	1292.809439	0.028187	0.022842
RS	8	0.074319	0.384421	1224.030528	0.026688	0.022127
RS	9	0.086858	0.384421	1268.722867	0.027662	0.023879
RS	10	0.100300	0.451673	1119.643651	0.024412	0.021615
RS	11	0.114708	0.451673	1161.420588	0.025323	0.023119
RS	12	0.130153	0.562019	969.395594	0.021136	0.019709
RS	13	0.146709	0.562019	1008.144244	0.021981	0.020927
RS	14	0.164456	0.727649	811.134202	0.017685	0.017165
RS	15	0.183479	0.727649	846.487408	0.018456	0.018098
RS	16	0.203871	0.962062	669.287219	0.014593	0.014508
RS	17	0.225730	0.962062	700.967302	0.015283	0.015160
RS	18	0.249161	1.254247	563.888565	0.012295	0.012267
RS	19	0.274277	1.254247	592.258650	0.012913	0.012755
RS	20	0.301201	1.552536	502.910889	0.010965	0.010851
RS	21	0.330061	1.552536	529.028065	0.011534	0.011332
RS	22	0.360997	1.794816	481.419688	0.010496	0.010359
RS	23	0.394158	1.794816	506.511353	0.011044	0.010917
RS	24	0.429705	1.950591	490.108368	0.010686	0.010656
RS	25	0.467809	1.950591	515.124638	0.011231	0.011304
RS	26	0.508654	2.019951	522.287745	0.011387	0.011584
RS	27	0.552437	2.019951	547.775439	0.011943	0.012315
RS	28	0.599369	2.017354	574.335079	0.012522	0.013057
RS	29	0.649678	2.017354	600.386864	0.013090	0.013872
RS	30	0.703605	1.967390	642.165595	0.014001	0.015007
RS	31	0.761412	1.967390	668.282943	0.014571	0.015889
RS	32	0.823377	1.902225	717.344377	0.015640	0.017240
RS	33	0.889799	1.902225	742.342990	0.016185	0.018115
RS	34	0.960999	1.850617	787.200167	0.017163	0.019368
RS	35	1.037321	1.850617	809.430278	0.017648	0.020115
RS	36	1.119133	1.826728	840.393516	0.018323	0.020975
RS	37	1.206831	1.826728	858.230555	0.018712	0.021502
RS	38	1.300836	1.831325	871.262743	0.018996	0.021845
RS	39	1.401604	1.831325	883.476765	0.019263	0.022123
RS	40	1.509621	1.859508	879.182079	0.019169	0.021979
RS	41	1.625407	1.859508	885.033115	0.019296	0.022025
RS	42	1.749523	1.905313	866.318634	0.018888	0.021498
RS	43	1.882567	1.905313	865.492673	0.018870	0.021345
RS	44	2.025181	1.963308	835.861828	0.018224	0.020550
RS	45	2.178054	1.963308	828.372797	0.018061	0.020230
RS	46	2.341924	2.028545	791.196845	0.017251	0.019268
RS	47	2.517581	2.028545	777.298565	0.016948	0.018811
RS	48	2.705875	2.095254	735.852665	0.016044	0.017773
RS	49	2.907713	2.095254	715.930909	0.015610	0.017209
RS	50	3.124070	2.155886	673.281479	0.014680	0.016177
RS	51	3.355991	2.155886	647.736494	0.014123	0.015527
RS	52	3.604594	2.202567	606.000658	0.013213	0.014550
RS	53	3.871081	2.202567	575.235568	0.012542	0.013823
RS	54	4.156737	2.236359	533.642600	0.011635	0.012878
RS	55	4.462942	2.236359	498.528383	0.010869	0.012079
RS	56	4.791173	2.236359	461.134862	0.010054	0.011232
RS	57	5.143015	2.236359	422.041011	0.009202	0.010344
RS	58	5.520167	2.460883	349.840399	0.007628	0.008720
RS	59	5.924448	2.460883	318.096197	0.006935	0.007970
RS	60	6.357812	2.460883	285.822393	0.006232	0.007195
RS	61	6.822348	2.460883	253.578033	0.005529	0.006408
RS	62	7.320301	2.460883	221.924932	0.004839	0.005625
RS	63	7.854074	2.460883	948.132851	0.020672	0.024088
PA	4+25*2+4+6 0.101593804 0.028185073 7.854074141 0.730491238 0.343533275 0.350870405 0.384421343 0.451673122 0.562019188 0.727649047 0.962061845 1.254247069 1.552536127 1.794815678 1.950591341 2.019950797 2.017353870 1.967389806 1.902224743 1.850617476 1.826727550 1.831324890 1.859507999 1.905313257 1.963307907 2.028544677 2.095253807 2.155886003 2.202567116 2.236359154 2.460882574
//
IT	4283
RD	8
LK	-398352.024705
QD	-509.183855 -> -449.187605
RI	0.0234793815
TR	0.098867	0.028693
MT	8.005047
MM	C_pi: 1.481753, n_recomb: 48226.096408
RS	0	0.000000	0.821586	413.494959	0.008574	0.000913
RS	1	0.007225	0.821586	439.397317	0.009111	0.003477
RS	2	0.014973	0.821586	466.618593	0.009676	0.005730
RS	3	0.023280	0.821586	495.180718	0.010268	0.007698
RS	4	0.032188	0.355417	1204.633562	0.024979	0.018794
RS	5	0.041739	0.355417	1256.388130	0.026052	0.020316
RS	6	0.051980	0.360074	1291.089152	0.026772	0.021235
RS	7	0.062961	0.360074	1341.541466	0.027818	0.022656
RS	8	0.074736	0.389350	1287.914738	0.026706	0.022211
RS	9	0.087361	0.389350	1335.603320	0.027695	0.023923
RS	10	0.100899	0.452372	1192.300621	0.024723	0.021880
RS	11	0.115414	0.452372	1236.917239	0.025648	0.023392
RS	12	0.130979	0.560027	1037.712067	0.021518	0.020024
RS	13	0.147668	0.560027	1079.132168	0.022377	0.021265
RS	14	0.165563	0.726402	866.641730	0.017970	0.017393
RS	15	0.184751	0.726402	904.432772	0.018754	0.018354
RS	16	0.205326	0.968363	709.320470	0.014708	0.014586
RS	17	0.227387	0.968363	743.074040	0.015408	0.015264
RS	18	0.251042	1.277367	590.996296	0.012255	0.012210
RS	19	0.276406	1.277367	621.028346	0.012877	0.012717
RS	20	0.303603	1.598475	521.923194	0.010822	0.010707
RS	21	0.332765	1.598475	549.393097	0.011392	0.011193
RS	22	0.364034	1.861062	496.781911	0.010301	0.010163
RS	23	0.397562	1.861062	523.085592	0.010847	0.010715
RS	24	0.433513	2.028365	505.119618	0.010474	0.010431
RS	25	0.472061	2.028365	531.359231	0.011018	0.011064
RS	26	0.513395	2.099143	539.567254	0.011188	0.011348
RS	27	0.557716	2.099143	566.405580	0.011745	0.012061
RS	28	0.605238	2.089454	596.387287	0.012366	0.012833
RS	29	0.656194	2.089454	623.992758	0.012939	0.013630
RS	30	0.710833	2.027332	671.403308	0.013922	0.014822
RS	31	0.769419	2.027332	699.284223	0.014500	0.015688
RS	32	0.832238	1.949435	755.337192	0.015662	0.017118
RS	33	0.899596	1.949435	782.209033	0.016220	0.017984
RS	34	0.971820	1.888206	833.669376	0.017287	0.019319
RS	35	1.049264	1.888206	857.694508	0.017785	0.020068
RS	36	1.132303	1.859298	893.132597	0.018520	0.020986
RS	37	1.221342	1.859298	912.505294	0.018921	0.021523
RS	38	1.316814	1.863211	927.151404	0.019225	0.021887
RS	39	1.419185	1.863211	940.546482	0.019503	0.022183
RS	40	1.528952	1.894178	935.262307	0.019393	0.022026
RS	41	1.646650	1.894178	941.938807	0.019532	0.022094
RS	42	1.772853	1.945391	920.371334	0.019085	0.021532
RS	43	1.908174	1.945391	920.073707	0.019078	0.021406
RS	44	2.053273	2.010697	886.541440	0.018383	0.020566
RS	45	2.208856	2.010697	879.360458	0.018234	0.020277
RS	46	2.375680	2.084492	837.934033	0.017375	0.019272
RS	47	2.554558	2.084492	824.186457	0.017090	0.018850
RS	48	2.746361	2.160187	778.716039	0.016147	0.017779
RS	49	2.952022	2.160187	758.809535	0.015734	0.017250
RS	50	3.172543	2.229119	712.791735	0.014780	0.016198
RS	51	3.408998	2.229119	687.087486	0.014247	0.015582
RS	52	3.662537	2.282249	642.823051	0.013329	0.014601
RS	53	3.934396	2.282249	611.624515	0.012682	0.013905
RS	54	4.225897	2.320889	567.958561	0.011777	0.012963
RS	55	4.538461	2.320889	532.051447	0.011032	0.012189
RS	56	4.873609	2.320889	493.567537	0.010234	0.011363
RS	57	5.232972	2.320889	453.093831	0.009395	0.010491
RS	58	5.618301	2.579987	373.217416	0.007739	0.008779
RS	59	6.031472	2.579987	340.970440	0.007070	0.008059
RS	60	6.474495	2.579987	307.919044	0.006385	0.007309
RS	61	6.949530	2.579987	274.635224	0.005695	0.006542
RS	62	7.458887	2.579987	241.704171	0.005012	0.005773
RS	63	8.005047	2.579987	1063.091191	0.022044	0.025432
PA	4+25*2+4+6 0.098866629 0.028693470 8.005047192 0.821585636 0.355416830 0.360074021 0.389349718 0.452371582 0.560027474 0.726401689 0.968363191 1.277366723 1.598475133 1.861062428 2.028364719 2.099143118 2.089453893 2.027332214 1.949434956 1.888206025 1.859297910 1.863210512 1.894178283 1.945390870 2.010697245 2.084492469 2.160186980 2.229119134 2.282248685 2.320889163 2.579986907
//
IT	4556
RD	9
LK	-398234.341538
QD	-475.429874 -> -421.098079
RI	0.0204878063
TR	0.096364	0.029186
MT	8.144662
MM	C_pi: 1.527946, n_recomb: 50531.778108
RS	0	0.000000	0.912410	391.472646	0.007747	0.000873
RS	1	0.007254	0.912410	416.472554	0.008242	0.003287
RS	2	0.015035	0.912410	442.807778	0.008763	0.005317
RS	3	0.023380	0.912410	470.510593	0.009311	0.007085
RS	4	0.032331	0.366472	1234.197407	0.024424	0.018710
RS	5	0.041931	0.366472	1288.474117	0.025498	0.020110
RS	6	0.052227	0.369598	1331.319444	0.026346	0.021099
RS	7	0.063271	0.369598	1384.603823	0.027401	0.022443
RS	8	0.075115	0.395012	1345.847083	0.026634	0.022238
RS	9	0.087819	0.395012	1396.444375	0.027635	0.023912
RS	10	0.101444	0.453937	1260.840819	0.024951	0.022096
RS	11	0.116058	0.453937	1308.235086	0.025889	0.023612
RS	12	0.131732	0.558770	1103.901867	0.021846	0.020312
RS	13	0.148543	0.558770	1147.938316	0.022717	0.021570
RS	14	0.166573	0.725338	921.174770	0.018230	0.017615
RS	15	0.185912	0.725338	961.362480	0.019025	0.018597
RS	16	0.206653	0.973739	748.791370	0.014818	0.014671
RS	17	0.228899	0.973739	784.587652	0.015527	0.015370
RS	18	0.252759	1.298148	617.626702	0.012223	0.012168
RS	19	0.278350	1.298148	649.288897	0.012849	0.012690
RS	20	0.305797	1.641028	540.445840	0.010695	0.010581
RS	21	0.335235	1.641028	569.229544	0.011265	0.011071
RS	22	0.366810	1.923633	511.565265	0.010124	0.009987
RS	23	0.400674	1.923633	539.033228	0.010667	0.010533
RS	24	0.436995	2.102748	519.373329	0.010278	0.010225
RS	25	0.475952	2.102748	546.779611	0.010821	0.010845
RS	26	0.517734	2.175474	555.835352	0.011000	0.011128
RS	27	0.562547	2.175474	583.961089	0.011556	0.011824
RS	28	0.610612	2.159231	617.143854	0.012213	0.012619
RS	29	0.662163	2.159231	646.240002	0.012789	0.013397
RS	30	0.717454	2.085455	699.092050	0.013835	0.014639
RS	31	0.776756	2.085455	728.684303	0.014420	0.015489
RS	32	0.840360	1.995220	791.652232	0.015666	0.016990
RS	33	0.908578	1.995220	820.365790	0.016235	0.017847
RS	34	0.981745	1.924592	878.490587	0.017385	0.019257
RS	35	1.060220	1.924592	904.302489	0.017896	0.020007
RS	36	1.144388	1.890660	944.364373	0.018689	0.020981
RS	37	1.234662	1.890660	965.283175	0.019102	0.021529
RS	38	1.331485	1.893665	981.708233	0.019428	0.021915
RS	39	1.435332	1.893665	996.307621	0.019716	0.022228
RS	40	1.546712	1.927010	990.184837	0.019595	0.022063
RS	41	1.666172	1.927010	997.718217	0.019744	0.022153
RS	42	1.794299	1.983099	973.427783	0.019264	0.021563
RS	43	1.931721	1.983099	973.694274	0.019269	0.021462
RS	44	2.079111	2.055118	936.373781	0.018530	0.020585
RS	45	2.237195	2.055118	929.537240	0.018395	0.020324
RS	46	2.406746	2.136854	883.958764	0.017493	0.019283
RS	47	2.588597	2.136854	870.395580	0.017225	0.018892
RS	48	2.783641	2.220957	820.980887	0.016247	0.017791
RS	49	2.992834	2.220957	801.119437	0.015854	0.017296
RS	50	3.217203	2.297708	751.793517	0.014878	0.016226
RS	51	3.457849	2.297708	725.958213	0.014366	0.015642
RS	52	3.715953	2.356935	679.211226	0.013441	0.014657
RS	53	3.992780	2.356935	647.610965	0.012816	0.013988
RS	54	4.289690	2.400202	601.905814	0.011911	0.013050
RS	55	4.608139	2.400202	565.246436	0.011186	0.012298
RS	56	4.949690	2.400202	525.720093	0.010404	0.011491
RS	57	5.316019	2.400202	483.920243	0.009577	0.010635
RS	58	5.708923	2.693776	396.185530	0.007840	0.008836
RS	59	6.130330	2.693776	363.506243	0.007194	0.008144
RS	60	6.582308	2.693776	329.757661	0.006526	0.007418
RS	61	7.067075	2.693776	295.521111	0.005848	0.006670
RS	62	7.587009	2.693776	261.401053	0.005173	0.005915
RS	63	8.144662	2.693776	1180.893455	0.023369	0.026750
PA	4+25*2+4+6 0.096364270 0.029186026 8.144661586 0.912409517 0.366472085 0.369598379 0.395012424 0.453936756 0.558769707 0.725338317 0.973738903 1.298147857 1.641027923 1.923632899 2.102748177 2.175473521 2.159230816 2.085454525 1.995219654 1.924591648 1.890660317 1.893664733 1.927010133 1.983098871 2.055117538 2.136854340 2.220957021 2.297707677 2.356934947 2.400202042 2.693775520
//
IT	4810
RD	10
LK	-398127.715978
QD	-444.935040 -> -395.576179
RI	0.0180784562
TR	0.094055	0.029661
MT	8.274905
MM	C_pi: 1.572130, n_recomb: 52785.743055
RS	0	0.000000	1.002362	373.362602	0.007073	0.000838
RS	1	0.007281	1.002362	397.588186	0.007532	0.003125
RS	2	0.015092	1.002362	423.157087	0.008017	0.004971
RS	3	0.023473	1.002362	450.109504	0.008527	0.006576
RS	4	0.032463	0.376698	1263.094961	0.023929	0.018628
RS	5	0.042108	0.376698	1319.779152	0.025003	0.019932
RS	6	0.052455	0.379283	1367.116188	0.025899	0.020935
RS	7	0.063555	0.379283	1423.088842	0.026960	0.022212
RS	8	0.075464	0.401170	1398.741693	0.026498	0.022222
RS	9	0.088240	0.401170	1452.160637	0.027510	0.023860
RS	10	0.101946	0.456088	1325.827415	0.025117	0.022272
RS	11	0.116650	0.456088	1375.941998	0.026067	0.023790
RS	12	0.132424	0.557986	1168.295646	0.022133	0.020578
RS	13	0.149348	0.557986	1214.898899	0.023016	0.021849
RS	14	0.167503	0.724298	974.943398	0.018470	0.017831
RS	15	0.186980	0.724298	1017.490928	0.019276	0.018831
RS	16	0.207876	0.978201	787.836568	0.014925	0.014761
RS	17	0.230293	0.978201	825.648688	0.015642	0.015479
RS	18	0.254342	1.316775	643.869764	0.012198	0.012138
RS	19	0.280142	1.316775	677.134424	0.012828	0.012673
RS	20	0.307821	1.680510	558.533303	0.010581	0.010470
RS	21	0.337515	1.680510	588.596076	0.011151	0.010964
RS	22	0.369372	1.982928	525.807122	0.009961	0.009828
RS	23	0.403547	1.982928	554.395800	0.010503	0.010368
RS	24	0.440211	2.174202	532.905089	0.010096	0.010035
RS	25	0.479545	2.174202	561.425325	0.010636	0.010643
RS	26	0.521743	2.249446	571.130504	0.010820	0.010922
RS	27	0.567013	2.249446	600.483620	0.011376	0.011602
RS	28	0.615579	2.227236	636.632007	0.012061	0.012414
RS	29	0.667682	2.227236	667.157330	0.012639	0.013175
RS	30	0.723578	2.142299	725.240104	0.013739	0.014458
RS	31	0.783544	2.142299	756.491197	0.014331	0.015293
RS	32	0.847876	2.040107	826.258106	0.015653	0.016858
RS	33	0.916893	2.040107	856.780731	0.016231	0.017706
RS	34	0.990934	1.960288	921.592733	0.017459	0.019185
RS	35	1.070367	1.960288	949.183087	0.017982	0.019936
RS	36	1.155584	1.921341	993.991185	0.018831	0.020963
RS	37	1.247005	1.921341	1016.468999	0.019257	0.021521
RS	38	1.345082	1.923246	1034.835480	0.019604	0.021932
RS	39	1.450301	1.923246	1050.667400	0.019904	0.022260
RS	40	1.563181	1.958620	1043.867232	0.019776	0.022092
RS	41	1.684280	1.958620	1052.295716	0.019935	0.022202
RS	42	1.814197	2.019118	1025.434079	0.019426	0.021589
RS	43	1.953573	2.019118	1026.307998	0.019443	0.021512
RS	44	2.103097	2.097309	985.338173	0.018667	0.020603
RS	45	2.263508	2.097309	978.889790	0.018545	0.020370
RS	46	2.435599	2.186422	929.281514	0.017605	0.019297
RS	47	2.620220	2.186422	915.943011	0.017352	0.018935
RS	48	2.818284	2.278393	862.684315	0.016343	0.017810
RS	49	3.030769	2.278393	842.903150	0.015968	0.017344
RS	50	3.258725	2.362499	790.345852	0.014973	0.016260
RS	51	3.503280	2.362499	764.411190	0.014481	0.015704
RS	52	3.765641	2.427484	715.237232	0.013550	0.014716
RS	53	4.047104	2.427484	683.267948	0.012944	0.014073
RS	54	4.349062	2.475149	635.564083	0.012040	0.013137
RS	55	4.673006	2.475149	598.190484	0.011332	0.012407
RS	56	5.020536	2.475149	557.665543	0.010565	0.011617
RS	57	5.393371	2.475149	514.587797	0.009749	0.010775
RS	58	5.793352	2.803002	418.829562	0.007935	0.008893
RS	59	6.222457	2.803002	385.777313	0.007308	0.008226
RS	60	6.682806	2.803002	351.399660	0.006657	0.007522
RS	61	7.176673	2.803002	316.284272	0.005992	0.006791
RS	62	7.706500	2.803002	281.051441	0.005324	0.006050
RS	63	8.274905	2.803002	1301.523923	0.024657	0.028042
PA	4+25*2+4+6 0.094054842 0.029660511 8.274904588 1.002361702 0.376697785 0.379283023 0.401169519 0.456087875 0.557985834 0.724298291 0.978200969 1.316774960 1.680509899 1.982928232 2.174202342 2.249445670 2.227235995 2.142298682 2.040107415 1.960288079 1.921341427 1.923246021 1.958620411 2.019117591 2.097308826 2.186421794 2.278392980 2.362498995 2.427483900 2.475149414 2.803002160
//
IT	4829
RD	11
LK	-398030.808791
QD	-417.287774 -> -372.323070
RI	0.0161044481
TR	0.091914	0.030116
MT	8.397161
MM	C_pi: 1.614585, n_recomb: 54990.435009
RS	0	0.000000	1.091233	358.243740	0.006515	0.000807
RS	1	0.007306	1.091233	381.801658	0.006943	0.002986
RS	2	0.015145	1.091233	406.705881	0.007396	0.004678
RS	3	0.023558	1.091233	433.002812	0.007874	0.006146
RS	4	0.032585	0.386133	1291.581883	0.023487	0.018550
RS	5	0.042271	0.386133	1350.579310	0.024560	0.019779
RS	6	0.052665	0.389038	1399.234711	0.025445	0.020751
RS	7	0.063819	0.389038	1457.759609	0.026509	0.021972
RS	8	0.075787	0.407666	1447.296132	0.026319	0.022173
RS	9	0.088630	0.407666	1503.450074	0.027340	0.023777
RS	10	0.102411	0.458646	1387.678540	0.025235	0.022417
RS	11	0.117199	0.458646	1440.459113	0.026195	0.023934
RS	12	0.133067	0.557513	1231.131449	0.022388	0.020824
RS	13	0.150094	0.557513	1280.255847	0.023281	0.022107
RS	14	0.168366	0.723193	1028.097869	0.018696	0.018042
RS	15	0.187972	0.723193	1072.971378	0.019512	0.019057
RS	16	0.209011	0.981790	826.558107	0.015031	0.014856
RS	17	0.231587	0.981790	866.362109	0.015755	0.015590
RS	18	0.255812	1.333414	669.799009	0.012180	0.012118
RS	19	0.281808	1.333414	704.641858	0.012814	0.012665
RS	20	0.309702	1.717140	576.247548	0.010479	0.010373
RS	21	0.339634	1.717140	607.558676	0.011048	0.010870
RS	22	0.371753	2.039184	539.565938	0.009812	0.009684
RS	23	0.406219	2.039184	569.236096	0.010352	0.010217
RS	24	0.443202	2.242971	545.779022	0.009925	0.009860
RS	25	0.482888	2.242971	575.364827	0.010463	0.010456
RS	26	0.525473	2.321322	585.523789	0.010648	0.010727
RS	27	0.571169	2.321322	616.047912	0.011203	0.011393
RS	28	0.620203	2.293738	654.925545	0.011910	0.012217
RS	29	0.672820	2.293738	686.820707	0.012490	0.012963
RS	30	0.729281	2.198119	749.911973	0.013637	0.014280
RS	31	0.789867	2.198119	782.769502	0.014235	0.015102
RS	32	0.854880	2.084331	859.193237	0.015624	0.016722
RS	33	0.924642	2.084331	891.490655	0.016212	0.017563
RS	34	0.999500	1.995516	962.979826	0.017512	0.019105
RS	35	1.079828	1.995516	992.338351	0.018046	0.019857
RS	36	1.166025	1.951571	1041.989905	0.018949	0.020935
RS	37	1.258519	1.951571	1066.038586	0.019386	0.021502
RS	38	1.357770	1.952220	1086.495758	0.019758	0.021938
RS	39	1.464272	1.952220	1103.588701	0.020069	0.022282
RS	40	1.578556	1.989325	1096.273013	0.019936	0.022113
RS	41	1.701188	1.989325	1105.636021	0.020106	0.022243
RS	42	1.832781	2.053824	1076.361745	0.019574	0.021611
RS	43	1.973987	2.053824	1077.888119	0.019601	0.021556
RS	44	2.125509	2.137710	1033.418343	0.018793	0.020621
RS	45	2.288101	2.137710	1027.403728	0.018683	0.020413
RS	46	2.462572	2.233686	973.900151	0.017710	0.019313
RS	47	2.649790	2.233686	960.828401	0.017473	0.018979
RS	48	2.850685	2.333027	903.836414	0.016436	0.017831
RS	49	3.066258	2.333027	884.172334	0.016079	0.017393
RS	50	3.297580	2.424055	828.468076	0.015066	0.016296
RS	51	3.545802	2.424055	802.466863	0.014593	0.015767
RS	52	3.812159	2.494473	750.927393	0.013656	0.014777
RS	53	4.097975	2.494473	718.621766	0.013068	0.014157
RS	54	4.404673	2.546314	668.963305	0.012165	0.013224
RS	55	4.733778	2.546314	630.911777	0.011473	0.012513
RS	56	5.086926	2.546314	589.429469	0.010719	0.011740
RS	57	5.465875	2.546314	545.118761	0.009913	0.010910
RS	58	5.872510	2.908178	441.189737	0.008023	0.008947
RS	59	6.308852	2.908178	407.816553	0.007416	0.008305
RS	60	6.777073	2.908178	372.869819	0.006781	0.007621
RS	61	7.279502	2.908178	336.941028	0.006127	0.006908
RS	62	7.818637	2.908178	300.663356	0.005468	0.006178
RS	63	8.397161	2.908178	1424.851195	0.025911	0.029307
PA	4+25*2+4+6 0.091913579 0.030116178 8.397160697 1.091233244 0.386133408 0.389037685 0.407665814 0.458645653 0.557512764 0.723193100 0.981789778 1.333413972 1.717140276 2.039183714 2.242971411 2.321321888 2.293738119 2.198119037 2.084330859 1.995516492 1.951571273 1.952220093 1.989324720 2.053824256 2.137709847 2.233685533 2.333026992 2.424055263 2.494473027 2.546313949 2.908177793
//
IT	4347
RD	12
LK	-397942.494429
QD	-392.138408 -> -351.075950
RI	0.0144637585
TR	0.089921	0.030553
MT	8.512370
MM	C_pi: 1.655501, n_recomb: 57147.753382
RS	0	0.000000	1.178836	345.466644	0.006045	0.000779
RS	1	0.007329	1.178836	368.446063	0.006447	0.002865
RS	2	0.015195	1.178836	392.771796	0.006873	0.004427
RS	3	0.023637	1.178836	418.495201	0.007323	0.005778
RS	4	0.032698	0.394844	1319.742185	0.023094	0.018479
RS	5	0.042423	0.394844	1380.972394	0.024165	0.019649
RS	6	0.052861	0.398810	1428.216266	0.024992	0.020553
RS	7	0.064064	0.398810	1489.164287	0.026058	0.021727
RS	8	0.076088	0.414407	1492.010912	0.026108	0.022099
RS	9	0.088993	0.414407	1550.813166	0.027137	0.023670
RS	10	0.102844	0.461498	1446.687386	0.025315	0.022535
RS	11	0.117710	0.461498	1502.081248	0.026284	0.024050
RS	12	0.133666	0.557256	1292.552795	0.022618	0.021055
RS	13	0.150790	0.557256	1344.155061	0.023521	0.022347
RS	14	0.169170	0.721986	1080.728353	0.018911	0.018248
RS	15	0.188897	0.721986	1127.895728	0.019736	0.019278
RS	16	0.210070	0.984563	865.027345	0.015137	0.014956
RS	17	0.232794	0.984563	906.801245	0.015868	0.015704
RS	18	0.257184	1.348224	695.468298	0.012170	0.012108
RS	19	0.283361	1.348224	731.867600	0.012807	0.012664
RS	20	0.311457	1.751119	593.636530	0.010388	0.010288
RS	21	0.341612	1.751119	626.168475	0.010957	0.010787
RS	22	0.373977	2.092588	552.893545	0.009675	0.009552
RS	23	0.408714	2.092588	583.609645	0.010212	0.010080
RS	24	0.445996	2.309223	558.057973	0.009765	0.009697
RS	25	0.486011	2.309223	588.664901	0.010301	0.010282
RS	26	0.528959	2.391260	599.090491	0.010483	0.010545
RS	27	0.575054	2.391260	630.732824	0.011037	0.011197
RS	28	0.624527	2.358868	672.113411	0.011761	0.012028
RS	29	0.677626	2.358868	705.321561	0.012342	0.012760
RS	30	0.734617	2.253032	773.193570	0.013530	0.014106
RS	31	0.795784	2.253032	807.605601	0.014132	0.014916
RS	32	0.861434	2.127979	890.528764	0.015583	0.016584
RS	33	0.931895	2.127979	924.565171	0.016179	0.017418
RS	34	1.007521	2.030354	1002.695740	0.017546	0.019018
RS	35	1.088689	2.030354	1033.809572	0.018090	0.019771
RS	36	1.175805	1.981432	1088.380278	0.019045	0.020897
RS	37	1.269306	1.981432	1114.009101	0.019493	0.021473
RS	38	1.369660	1.980694	1136.693197	0.019890	0.021935
RS	39	1.477368	1.980694	1155.073530	0.020212	0.022293
RS	40	1.592970	2.019273	1147.398459	0.020078	0.022127
RS	41	1.717044	2.019273	1157.733744	0.020259	0.022275
RS	42	1.850212	2.087417	1126.207748	0.019707	0.021629
RS	43	1.993139	2.087417	1128.430070	0.019746	0.021595
RS	44	2.146541	2.176571	1080.612979	0.018909	0.020638
RS	45	2.311185	2.176571	1075.076390	0.018812	0.020453
RS	46	2.487895	2.278945	1017.815886	0.017810	0.019331
RS	47	2.677557	2.278945	1005.051886	0.017587	0.019021
RS	48	2.881118	2.385199	944.441352	0.016526	0.017856
RS	49	3.099598	2.385199	924.930362	0.016185	0.017443
RS	50	3.334090	2.482746	866.166868	0.015157	0.016335
RS	51	3.585767	2.482746	840.131228	0.014701	0.015831
RS	52	3.855889	2.558290	786.290091	0.013759	0.014838
RS	53	4.145808	2.558290	753.679795	0.013188	0.014240
RS	54	4.456974	2.614093	702.112248	0.012286	0.013310
RS	55	4.790945	2.614093	663.417326	0.011609	0.012617
RS	56	5.149393	2.614093	621.016644	0.010867	0.011859
RS	57	5.534109	2.614093	575.515315	0.010071	0.011041
RS	58	5.947022	3.009635	463.286377	0.008107	0.009000
RS	59	6.390195	3.009635	429.638558	0.007518	0.008380
RS	60	6.865848	3.009635	394.176456	0.006897	0.007716
RS	61	7.376360	3.009635	357.493237	0.006256	0.007018
RS	62	7.924287	3.009635	320.232396	0.005604	0.006301
RS	63	8.512370	3.009635	1550.690115	0.027135	0.030545
PA	4+25*2+4+6 0.089921309 0.030553280 8.512370040 1.178835959 0.394844025 0.398809902 0.414407266 0.461497519 0.557256492 0.721986141 0.984563238 1.348224158 1.751118787 2.092587592 2.309222508 2.391259786 2.358867576 2.253031869 2.127978871 2.030354381 1.981431779 1.980694190 2.019273413 2.087416588 2.176570764 2.278945009 2.385198683 2.482745629 2.558289797 2.614092958 3.009634571
//
IT	4446
RD	13
LK	-397861.815482
QD	-369.188698 -> -331.606420
RI	0.0130817901
TR	0.088061	0.030972
MT	8.621379
MM	C_pi: 1.695032, n_recomb: 59258.927964
RS	0	0.000000	1.265108	334.531775	0.005645	0.000754
RS	1	0.007350	1.265108	357.006140	0.006025	0.002758
RS	2	0.015241	1.265108	380.825034	0.006426	0.004208
RS	3	0.023711	1.265108	406.043847	0.006852	0.005461
RS	4	0.032804	0.402878	1347.660918	0.022742	0.018414
RS	5	0.042566	0.402878	1411.054805	0.023812	0.019537
RS	6	0.053044	0.408569	1454.465295	0.024544	0.020348
RS	7	0.064294	0.408569	1517.713716	0.025612	0.021480
RS	8	0.076370	0.421330	1533.280451	0.025874	0.022004
RS	9	0.089333	0.421330	1594.644381	0.026910	0.023545
RS	10	0.103249	0.464573	1503.058965	0.025364	0.022631
RS	11	0.118189	0.464573	1561.014242	0.026342	0.024142
RS	12	0.134226	0.557159	1352.651530	0.022826	0.021270
RS	13	0.151442	0.557159	1406.689952	0.023738	0.022571
RS	14	0.169924	0.720666	1132.890084	0.019118	0.018451
RS	15	0.189764	0.720666	1182.320223	0.019952	0.019493
RS	16	0.211062	0.986598	903.283039	0.015243	0.015059
RS	17	0.233926	0.986598	947.005959	0.015981	0.015819
RS	18	0.258470	1.361361	720.914594	0.012166	0.012105
RS	19	0.284818	1.361361	758.850509	0.012806	0.012671
RS	20	0.313103	1.782637	610.735209	0.010306	0.010212
RS	21	0.343467	1.782637	644.462957	0.010875	0.010714
RS	22	0.376063	2.143317	565.830518	0.009548	0.009431
RS	23	0.411055	2.143317	597.560092	0.010084	0.009955
RS	24	0.448619	2.373110	569.793279	0.009615	0.009546
RS	25	0.488943	2.373110	601.380256	0.010148	0.010121
RS	26	0.532232	2.459369	611.902073	0.010326	0.010372
RS	27	0.578702	2.459369	644.613236	0.010878	0.011012
RS	28	0.628588	2.422715	688.279130	0.011615	0.011848
RS	29	0.682141	2.422715	722.745886	0.012196	0.012567
RS	30	0.739630	2.307105	795.172115	0.013419	0.013936
RS	31	0.801345	2.307105	831.087393	0.014025	0.014734
RS	32	0.867596	2.171095	920.342052	0.015531	0.016445
RS	33	0.938716	2.171095	956.080270	0.016134	0.017273
RS	34	1.015064	2.064834	1040.796019	0.017564	0.018926
RS	35	1.097024	2.064834	1073.649489	0.018118	0.019680
RS	36	1.185008	2.010959	1133.195009	0.019123	0.020853
RS	37	1.279459	2.010959	1160.409944	0.019582	0.021436
RS	38	1.380852	2.008730	1185.440968	0.020004	0.021925
RS	39	1.489698	2.008730	1205.131858	0.020337	0.022296
RS	40	1.606544	2.048564	1197.245641	0.020204	0.022135
RS	41	1.731979	2.048564	1208.587943	0.020395	0.022300
RS	42	1.866634	2.120040	1174.965780	0.019828	0.021644
RS	43	2.011185	2.120040	1177.924890	0.019878	0.021629
RS	44	2.166362	2.214084	1126.913486	0.019017	0.020655
RS	45	2.332945	2.214084	1121.896780	0.018932	0.020491
RS	46	2.511772	2.322443	1061.016406	0.017905	0.019349
RS	47	2.703743	2.322443	1048.599423	0.017695	0.019063
RS	48	2.909824	2.435188	984.487950	0.016613	0.017881
RS	49	3.131052	2.435188	965.164730	0.016287	0.017492
RS	50	3.368542	2.538882	903.430726	0.015245	0.016376
RS	51	3.623487	2.538882	877.391955	0.014806	0.015894
RS	52	3.897172	2.619268	821.314074	0.013860	0.014900
RS	53	4.190973	2.619268	788.430086	0.013305	0.014322
RS	54	4.506369	2.678834	735.000084	0.012403	0.013394
RS	55	4.844947	2.678834	695.695323	0.011740	0.012718
RS	56	5.208412	2.678834	652.414004	0.011010	0.011974
RS	57	5.598591	2.678834	605.762952	0.010222	0.011168
RS	58	6.017450	3.107678	485.123074	0.008186	0.009052
RS	59	6.467097	3.107678	451.242913	0.007615	0.008452
RS	60	6.949793	3.107678	415.314707	0.007008	0.007806
RS	61	7.467968	3.107678	377.931443	0.006378	0.007124
RS	62	8.024230	3.107678	339.744674	0.005733	0.006419
RS	63	8.621379	3.107678	1678.815710	0.028330	0.031757
PA	4+25*2+4+6 0.088061200 0.030972049 8.621378929 1.265107905 0.402878151 0.408568531 0.421329757 0.464572626 0.557158707 0.720665522 0.986597949 1.361360837 1.782636641 2.143316939 2.373109670 2.459368693 2.422715480 2.307105012 2.171095478 2.064834019 2.010959303 2.008729795 2.048563754 2.120040435 2.214083530 2.322442862 2.435187550 2.538882157 2.619268321 2.678833501 3.107677936
//
IT	3679
RD	14
LK	-397787.949805
QD	-348.184597 -> -313.717846
RI	0.0119028545
TR	0.086321	0.031374
MT	8.724647
MM	C_pi: 1.733276, n_recomb: 61325.426422
RS	0	0.000000	1.350090	325.051052	0.005300	0.000732
RS	1	0.007370	1.350090	347.079982	0.005660	0.002663
RS	2	0.015284	1.350090	370.450531	0.006041	0.004017
RS	3	0.023781	1.350090	395.221415	0.006445	0.005183
RS	4	0.032903	0.410302	1375.327556	0.022427	0.018355
RS	5	0.042699	0.410302	1440.823226	0.023495	0.019443
RS	6	0.053216	0.418292	1478.309222	0.024106	0.020137
RS	7	0.064509	0.418292	1543.741307	0.025173	0.021234
RS	8	0.076633	0.428388	1571.428885	0.025624	0.021893
RS	9	0.089652	0.428388	1635.268057	0.026665	0.023406
RS	10	0.103630	0.467818	1556.968921	0.025389	0.022708
RS	11	0.118638	0.467818	1617.434186	0.026375	0.024214
RS	12	0.134752	0.557178	1411.499790	0.023017	0.021473
RS	13	0.152054	0.557178	1467.933764	0.023937	0.022780
RS	14	0.170631	0.719234	1184.614057	0.019317	0.018651
RS	15	0.190577	0.719234	1236.276321	0.020159	0.019703
RS	16	0.211993	0.987967	941.351887	0.015350	0.015165
RS	17	0.234988	0.987967	987.003579	0.016095	0.015937
RS	18	0.259678	1.372973	746.162235	0.012167	0.012109
RS	19	0.286187	1.372973	785.616176	0.012811	0.012683
RS	20	0.314650	1.811864	627.572499	0.010233	0.010146
RS	21	0.345211	1.811864	662.473046	0.010803	0.010649
RS	22	0.378024	2.191508	578.416364	0.009432	0.009321
RS	23	0.413256	2.191508	611.129667	0.009965	0.009840
RS	24	0.451084	2.434722	581.038994	0.009475	0.009404
RS	25	0.491701	2.434722	613.568166	0.010005	0.009971
RS	26	0.535311	2.525716	624.025647	0.010176	0.010209
RS	27	0.582135	2.525716	657.759426	0.010726	0.010838
RS	28	0.632410	2.485311	703.508105	0.011472	0.011675
RS	29	0.686391	2.485311	739.181676	0.012053	0.012381
RS	30	0.744350	2.360336	815.943826	0.013305	0.013770
RS	31	0.806581	2.360336	853.312189	0.013914	0.014557
RS	32	0.873399	2.213665	948.722459	0.015470	0.016307
RS	33	0.945141	2.213665	986.124370	0.016080	0.017128
RS	34	1.022171	2.098924	1077.356908	0.017568	0.018831
RS	35	1.104878	2.098924	1111.931795	0.018132	0.019585
RS	36	1.193681	2.040125	1176.491496	0.019184	0.020802
RS	37	1.289028	2.040125	1205.295109	0.019654	0.021393
RS	38	1.391404	2.036316	1232.779380	0.020102	0.021908
RS	39	1.501324	2.036316	1253.800301	0.020445	0.022292
RS	40	1.619346	2.077208	1245.844527	0.020315	0.022138
RS	41	1.746067	2.077208	1258.224712	0.020517	0.022318
RS	42	1.882127	2.151743	1222.656571	0.019937	0.021655
RS	43	2.028216	2.151743	1226.389479	0.019998	0.021659
RS	44	2.185071	2.250334	1172.332668	0.019117	0.020669
RS	45	2.353487	2.250334	1167.874168	0.019044	0.020526
RS	46	2.534316	2.364299	1103.510117	0.017994	0.019368
RS	47	2.728473	2.364299	1091.476210	0.017798	0.019103
RS	48	2.936939	2.483149	1023.978449	0.016697	0.017908
RS	49	3.160770	2.483149	1004.875228	0.016386	0.017541
RS	50	3.401098	2.592642	940.260133	0.015332	0.016417
RS	51	3.659139	2.592642	914.247403	0.014908	0.015956
RS	52	3.936198	2.677604	855.996781	0.013958	0.014962
RS	53	4.233677	2.677604	822.868237	0.013418	0.014403
RS	54	4.553081	2.740741	767.622159	0.012517	0.013478
RS	55	4.896026	2.740741	727.739209	0.011867	0.012817
RS	56	5.264247	2.740741	683.612932	0.011147	0.012086
RS	57	5.659607	2.740741	635.850946	0.010368	0.011291
RS	58	6.084106	3.202468	506.704547	0.008263	0.009101
RS	59	6.539892	3.202468	472.630395	0.007707	0.008521
RS	60	7.029270	3.202468	436.281086	0.007114	0.007892
RS	61	7.554718	3.202468	398.247811	0.006494	0.007225
RS	62	8.118892	3.202468	359.188190	0.005857	0.006531
RS	63	8.724647	3.202468	1809.020891	0.029499	0.032941
PA	4+25*2+4+6 0.086320978 0.031373614 8.724647094 1.350089532 0.410301753 0.418292420 0.428388377 0.467818196 0.557177835 0.719233917 0.987966948 1.372972786 1.811864407 2.191507926 2.434722312 2.525716408 2.485311045 2.360336061 2.213665328 2.098924326 2.040125209 2.036315501 2.077208355 2.151742699 2.250334013 2.364298621 2.483149256 2.592641844 2.677603704 2.740740631 3.202467654
//
IT	4511
RD	15
LK	-397720.186462
QD	-328.907888 -> -297.239741
RI	0.0108878354
TR	0.084688	0.031758
MT	8.822766
MM	C_pi: 1.770327, n_recomb: 63347.856047
RS	0	0.000000	1.433719	316.758030	0.005000	0.000711
RS	1	0.007389	1.433719	338.391837	0.005342	0.002578
RS	2	0.015324	1.433719	361.363705	0.005704	0.003848
RS	3	0.023846	1.433719	385.735142	0.006089	0.004939
RS	4	0.032997	0.417158	1402.768585	0.022144	0.018304
RS	5	0.042824	0.417158	1470.310629	0.023210	0.019363
RS	6	0.053378	0.427963	1500.016368	0.023679	0.019924
RS	7	0.064711	0.427963	1567.520953	0.024745	0.020989
RS	8	0.076882	0.435547	1606.727726	0.025364	0.021770
RS	9	0.089952	0.435547	1672.955860	0.026409	0.023256
RS	10	0.103987	0.471194	1608.554295	0.025392	0.022767
RS	11	0.119060	0.471194	1671.477903	0.026386	0.024268
RS	12	0.135247	0.557291	1469.122626	0.023191	0.021664
RS	13	0.152629	0.557291	1527.911791	0.024119	0.022976
RS	14	0.171297	0.717704	1235.899420	0.019510	0.018846
RS	15	0.191343	0.717704	1289.762883	0.020360	0.019908
RS	16	0.212871	0.988746	979.236119	0.015458	0.015273
RS	17	0.235989	0.988746	1026.796228	0.016209	0.016056
RS	18	0.260816	1.383202	771.219815	0.012174	0.012119
RS	19	0.287477	1.383202	812.173821	0.012821	0.012701
RS	20	0.316108	1.838980	644.159615	0.010169	0.010087
RS	21	0.346855	1.838980	680.211171	0.010738	0.010592
RS	22	0.379874	2.237305	590.675538	0.009324	0.009219
RS	23	0.415332	2.237305	624.344839	0.009856	0.009734
RS	24	0.453411	2.494164	591.832756	0.009343	0.009272
RS	25	0.494303	2.494164	625.268781	0.009870	0.009830
RS	26	0.538217	2.590370	635.514527	0.010032	0.010055
RS	27	0.585375	2.590370	670.227373	0.010580	0.010673
RS	28	0.636018	2.546705	717.864981	0.011332	0.011509
RS	29	0.690404	2.546705	754.695650	0.011914	0.012204
RS	30	0.748808	2.412754	835.580885	0.013190	0.013609
RS	31	0.811527	2.412754	874.352920	0.013802	0.014386
RS	32	0.878881	2.255687	975.743416	0.015403	0.016170
RS	33	0.951212	2.255687	1014.769839	0.016019	0.016984
RS	34	1.028887	2.132619	1112.435651	0.017561	0.018732
RS	35	1.112302	2.132619	1148.711035	0.018133	0.019488
RS	36	1.201881	2.068928	1218.307147	0.019232	0.020746
RS	37	1.298078	2.068928	1248.698406	0.019712	0.021345
RS	38	1.401384	2.063461	1278.730286	0.020186	0.021886
RS	39	1.512323	2.063461	1301.096704	0.020539	0.022281
RS	40	1.631460	2.105247	1293.200549	0.020414	0.022136
RS	41	1.759399	2.105247	1306.645578	0.020627	0.022331
RS	42	1.896793	2.182595	1269.275418	0.020037	0.021663
RS	43	2.044338	2.182595	1273.815422	0.020108	0.021684
RS	44	2.202786	2.285432	1216.857143	0.019209	0.020683
RS	45	2.372942	2.285432	1212.991957	0.019148	0.020559
RS	46	2.555671	2.404658	1145.278229	0.018079	0.019387
RS	47	2.751902	2.404658	1133.660857	0.017896	0.019142
RS	48	2.962632	2.529264	1062.890258	0.016779	0.017936
RS	49	3.188934	2.529264	1044.037401	0.016481	0.017589
RS	50	3.431958	2.644233	976.629999	0.015417	0.016459
RS	51	3.692938	2.644233	950.671331	0.015007	0.016017
RS	52	3.973204	2.733525	890.311812	0.014054	0.015023
RS	53	4.274178	2.733525	856.967176	0.013528	0.014482
RS	54	4.597391	2.800056	799.952231	0.012628	0.013559
RS	55	4.944487	2.800056	759.522196	0.011990	0.012913
RS	56	5.317231	2.800056	714.586047	0.011280	0.012195
RS	57	5.717517	2.800056	665.751338	0.010509	0.011410
RS	58	6.147381	3.294226	528.019659	0.008335	0.009149
RS	59	6.609007	3.294226	493.787515	0.007795	0.008587
RS	60	7.104745	3.294226	457.059476	0.007215	0.007975
RS	61	7.637112	3.294226	418.423517	0.006605	0.007322
RS	62	8.208817	3.294226	378.541542	0.005976	0.006639
RS	63	8.822766	3.294226	1941.054141	0.030641	0.034099
PA	4+25*2+4+6 0.084688408 0.031758485 8.822766259 1.433718845 0.417158010 0.427963310 0.435546867 0.471194184 0.557290883 0.717704327 0.988746147 1.383201576 1.838979926 2.237304718 2.494163775 2.590369820 2.546705156 2.412753784 2.255687087 2.132618777 2.068927607 2.063461494 2.105247150 2.182595448 2.285432172 2.404658456 2.529263572 2.644233161 2.733525432 2.800056310 3.294226324
//
IT	4250
RD	16
LK	-397657.906812
QD	-311.172141 -> -282.025765
RI	0.0100059347
TR	0.083153	0.032127
MT	8.916196
MM	C_pi: 1.806261, n_recomb: 65326.986803
RS	0	0.000000	1.516052	309.426531	0.004737	0.000692
RS	1	0.007407	1.516052	330.706646	0.005062	0.002501
RS	2	0.015362	1.516052	353.320867	0.005408	0.003697
RS	3	0.023907	1.516052	377.333067	0.005776	0.004722
RS	4	0.033085	0.423491	1429.992189	0.021890	0.018260
RS	5	0.042942	0.423491	1499.530295	0.022954	0.019297
RS	6	0.053530	0.437563	1519.832500	0.023265	0.019711
RS	7	0.064902	0.437563	1589.304282	0.024328	0.020748
RS	8	0.077116	0.442777	1639.418778	0.025096	0.021637
RS	9	0.090234	0.442777	1707.950301	0.026145	0.023097
RS	10	0.104325	0.474676	1657.918953	0.025379	0.022812
RS	11	0.119459	0.474676	1723.249069	0.026379	0.024306
RS	12	0.135714	0.557482	1525.539365	0.023352	0.021844
RS	13	0.153173	0.557482	1586.643666	0.024288	0.023160
RS	14	0.171925	0.716093	1286.738983	0.019697	0.019038
RS	15	0.192067	0.716093	1342.772461	0.020555	0.020109
RS	16	0.213700	0.989006	1016.934301	0.015567	0.015383
RS	17	0.236935	0.989006	1066.382320	0.016324	0.016176
RS	18	0.261891	1.392182	796.091095	0.012186	0.012134
RS	19	0.288696	1.392182	838.527636	0.012836	0.012723
RS	20	0.317486	1.864136	660.510528	0.010111	0.010035
RS	21	0.348409	1.864136	697.692523	0.010680	0.010542
RS	22	0.381622	2.280866	602.624194	0.009225	0.009124
RS	23	0.417295	2.280866	637.223328	0.009754	0.009636
RS	24	0.455611	2.551555	602.203372	0.009218	0.009148
RS	25	0.496764	2.551555	636.513014	0.009743	0.009699
RS	26	0.540966	2.653399	646.416089	0.009895	0.009908
RS	27	0.588442	2.653399	682.066945	0.010441	0.010517
RS	28	0.639434	2.606935	731.413022	0.011196	0.011350
RS	29	0.694203	2.606935	769.353286	0.011777	0.012035
RS	30	0.753028	2.464374	854.156165	0.013075	0.013452
RS	31	0.816211	2.464374	894.283565	0.013689	0.014219
RS	32	0.884074	2.297158	1001.478616	0.015330	0.016033
RS	33	0.956963	2.297158	1042.089815	0.015952	0.016843
RS	34	1.035251	2.165902	1146.097316	0.017544	0.018633
RS	35	1.119338	2.165902	1184.050115	0.018125	0.019389
RS	36	1.209653	2.097352	1258.692257	0.019268	0.020687
RS	37	1.306657	2.097352	1290.666908	0.019757	0.021292
RS	38	1.410847	2.090165	1323.328264	0.020257	0.021859
RS	39	1.522753	2.090165	1347.051908	0.020620	0.022266
RS	40	1.642949	2.132697	1339.335983	0.020502	0.022130
RS	41	1.772047	2.132697	1353.868847	0.020724	0.022340
RS	42	1.910707	2.212642	1314.833312	0.020127	0.021669
RS	43	2.059638	2.212642	1320.209819	0.020209	0.021706
RS	44	2.219600	2.319453	1260.488121	0.019295	0.020695
RS	45	2.391410	2.319453	1257.247828	0.019245	0.020589
RS	46	2.575946	2.443628	1186.314956	0.018160	0.019405
RS	47	2.774150	2.443628	1175.144559	0.017989	0.019180
RS	48	2.987035	2.573665	1101.212119	0.016857	0.017964
RS	49	3.215688	2.573665	1082.637605	0.016573	0.017636
RS	50	3.461278	2.693818	1012.523937	0.015499	0.016500
RS	51	3.725057	2.693818	986.645718	0.015103	0.016077
RS	52	4.008375	2.787209	924.241667	0.014148	0.015084
RS	53	4.312677	2.787209	890.707980	0.013635	0.014558
RS	54	4.639519	2.856975	831.969140	0.012735	0.013639
RS	55	4.990570	2.856975	791.022221	0.012109	0.013007
RS	56	5.367622	2.856975	745.310358	0.011409	0.012300
RS	57	5.772603	2.856975	695.440255	0.010646	0.011524
RS	58	6.207580	3.383125	549.060728	0.008405	0.009195
RS	59	6.674775	3.383125	514.704033	0.007879	0.008650
RS	60	7.176575	3.383125	477.636853	0.007311	0.008054
RS	61	7.715542	3.383125	438.442702	0.006712	0.007414
RS	62	8.294430	3.383125	397.786170	0.006089	0.006742
RS	63	8.916196	3.383125	2074.677359	0.031758	0.035231
PA	4+25*2+4+6 0.083153355 0.032127353 8.916195821 1.516052232 0.423490714 0.437563115 0.442776795 0.474675870 0.557482347 0.716093117 0.989006399 1.392182171 1.864136260 2.280865522 2.551555117 2.653398819 2.606935164 2.464373999 2.297157744 2.165902303 2.097351843 2.090165493 2.132696700 2.212642207 2.319452893 2.443627841 2.573664790 2.693818081 2.787209180 2.856974645 3.383124914
//
IT	4706
RD	17
LK	-397600.570885
QD	-294.816222 -> -267.948650
RI	0.0092346610
TR	0.081707	0.032481
MT	9.005275
MM	C_pi: 1.841134, n_recomb: 67263.460216
RS	0	0.000000	1.597035	302.903148	0.004503	0.000674
RS	1	0.007424	1.597035	323.865231	0.004815	0.002431
RS	2	0.015398	1.597035	346.157278	0.005146	0.003563
RS	3	0.023965	1.597035	369.845188	0.005498	0.004528
RS	4	0.033168	0.429335	1457.012339	0.021661	0.018222
RS	5	0.043054	0.429335	1528.500311	0.022724	0.019242
RS	6	0.053674	0.447082	1537.941467	0.022864	0.019499
RS	7	0.065082	0.447082	1609.280057	0.023925	0.020511
RS	8	0.077337	0.450058	1669.699144	0.024823	0.021497
RS	9	0.090502	0.450058	1740.449040	0.025875	0.022932
RS	10	0.104644	0.478241	1705.157481	0.025350	0.022844
RS	11	0.119836	0.478241	1772.841761	0.026357	0.024331
RS	12	0.136156	0.557740	1580.758811	0.023501	0.022014
RS	13	0.153687	0.557740	1644.138072	0.024443	0.023334
RS	14	0.172520	0.714412	1337.121553	0.019879	0.019226
RS	15	0.192751	0.714412	1395.293304	0.020744	0.020305
RS	16	0.214484	0.988814	1054.432018	0.015676	0.015495
RS	17	0.237830	0.988814	1105.746783	0.016439	0.016297
RS	18	0.262909	1.400037	820.771812	0.012202	0.012153
RS	19	0.289850	1.400037	864.673332	0.012855	0.012749
RS	20	0.318791	1.887478	676.630681	0.010059	0.009989
RS	21	0.349881	1.887478	714.923239	0.010629	0.010498
RS	22	0.383279	2.322309	614.279362	0.009132	0.009037
RS	23	0.419156	2.322309	649.783564	0.009660	0.009545
RS	24	0.457696	2.606977	612.179249	0.009101	0.009031
RS	25	0.499097	2.606977	647.331169	0.009624	0.009576
RS	26	0.543572	2.714859	656.769694	0.009764	0.009770
RS	27	0.591348	2.714859	693.319586	0.010308	0.010369
RS	28	0.642672	2.666016	744.209063	0.011064	0.011197
RS	29	0.697805	2.666016	783.213404	0.011644	0.011872
RS	30	0.757031	2.515188	871.737852	0.012960	0.013299
RS	31	0.820654	2.515188	913.173357	0.013576	0.014058
RS	32	0.889000	2.338061	1025.995056	0.015253	0.015899
RS	33	0.962420	2.338061	1068.150744	0.015880	0.016703
RS	34	1.041291	2.198749	1178.401795	0.017519	0.018531
RS	35	1.126016	2.198749	1218.006823	0.018108	0.019288
RS	36	1.217031	2.125375	1297.692129	0.019293	0.020624
RS	37	1.314803	2.125375	1331.242753	0.019791	0.021236
RS	38	1.419833	2.116413	1366.604478	0.020317	0.021828
RS	39	1.532660	2.116413	1391.693355	0.020690	0.022246
RS	40	1.653863	2.159560	1384.268616	0.020580	0.022120
RS	41	1.784063	2.159560	1399.908430	0.020812	0.022344
RS	42	1.923929	2.241908	1359.337728	0.020209	0.021671
RS	43	2.074179	2.241908	1365.576339	0.020302	0.021725
RS	44	2.235582	2.352444	1303.225069	0.019375	0.020705
RS	45	2.408968	2.352444	1300.637697	0.019336	0.020617
RS	46	2.595224	2.481285	1226.610543	0.018236	0.019423
RS	47	2.795308	2.481285	1215.914722	0.018077	0.019216
RS	48	3.010246	2.616455	1138.929509	0.016932	0.017991
RS	49	3.241139	2.616455	1120.659086	0.016661	0.017682
RS	50	3.489174	2.741520	1047.923996	0.015579	0.016542
RS	51	3.755621	2.741520	1022.150952	0.015196	0.016136
RS	52	4.041849	2.838798	957.764592	0.014239	0.015143
RS	53	4.349325	2.838798	924.067874	0.013738	0.014633
RS	54	4.679627	2.911644	863.651451	0.012840	0.013716
RS	55	5.034450	2.911644	822.216842	0.012224	0.013097
RS	56	5.415614	2.911644	775.762443	0.011533	0.012402
RS	57	5.825073	2.911644	724.893386	0.010777	0.011635
RS	58	6.264930	3.469299	569.817594	0.008471	0.009239
RS	59	6.737440	3.469299	535.367717	0.007959	0.008711
RS	60	7.245027	3.469299	497.998732	0.007404	0.008129
RS	61	7.790296	3.469299	458.288586	0.006813	0.007502
RS	62	8.376043	3.469299	416.903118	0.006198	0.006840
RS	63	9.005275	3.469299	2209.659708	0.032851	0.036337
PA	4+25*2+4+6 0.081707446 0.032481081 9.005274788 1.597034783 0.429334543 0.447082396 0.450057592 0.478241227 0.557739669 0.714411769 0.988813988 1.400036775 1.887478497 2.322308574 2.606976547 2.714859076 2.666015818 2.515187893 2.338061057 2.198748924 2.125374513 2.116413258 2.159560425 2.241907740 2.352444359 2.481285180 2.616455462 2.741519739 2.838798051 2.911644212 3.469298612
//
IT	4542
RD	18
LK	-397547.704495
QD	-279.700407 -> -254.897449
RI	0.0085544481
TR	0.080343	0.032820
MT	9.090340
MM	C_pi: 1.874999, n_recomb: 69158.009702
RS	0	0.000000	1.676818	297.031616	0.004295	0.000658
RS	1	0.007440	1.676818	317.704386	0.004594	0.002367
RS	2	0.015432	1.676818	339.702822	0.004912	0.003441
RS	3	0.024020	1.676818	363.094570	0.005250	0.004354
RS	4	0.033247	0.434727	1483.827390	0.021456	0.018191
RS	5	0.043159	0.434727	1557.222420	0.022517	0.019198
RS	6	0.053810	0.456507	1554.533083	0.022478	0.019290
RS	7	0.065252	0.456507	1627.643737	0.023535	0.020279
RS	8	0.077546	0.457368	1697.771163	0.024549	0.021351
RS	9	0.090755	0.457368	1770.655888	0.025603	0.022762
RS	10	0.104946	0.481872	1750.365535	0.025310	0.022865
RS	11	0.120193	0.481872	1820.351535	0.026322	0.024344
RS	12	0.136574	0.558054	1634.792315	0.023639	0.022174
RS	13	0.154174	0.558054	1700.406525	0.024587	0.023496
RS	14	0.173084	0.712679	1387.024829	0.020056	0.019410
RS	15	0.193400	0.712679	1447.302659	0.020927	0.020497
RS	16	0.215227	0.988225	1091.722090	0.015786	0.015608
RS	17	0.238679	0.988225	1144.882120	0.016555	0.016418
RS	18	0.263875	1.406870	845.263548	0.012222	0.012176
RS	19	0.290945	1.406870	890.612726	0.012878	0.012778
RS	20	0.320030	1.909145	692.525599	0.010014	0.009948
RS	21	0.351278	1.909145	731.909550	0.010583	0.010459
RS	22	0.384851	2.361758	625.655143	0.009047	0.008956
RS	23	0.420921	2.361758	662.040915	0.009573	0.009461
RS	24	0.459675	2.660510	621.787266	0.008991	0.008922
RS	25	0.501312	2.660510	657.751983	0.009511	0.009460
RS	26	0.546047	2.774798	666.615208	0.009639	0.009638
RS	27	0.594109	2.774798	704.027337	0.010180	0.010229
RS	28	0.645748	2.723983	756.302698	0.010936	0.011051
RS	29	0.701227	2.723983	796.327552	0.011515	0.011717
RS	30	0.760835	2.565204	888.388302	0.012846	0.013151
RS	31	0.824877	2.565204	931.085913	0.013463	0.013902
RS	32	0.893683	2.378388	1049.359912	0.015173	0.015766
RS	33	0.967608	2.378388	1093.019704	0.015805	0.016566
RS	34	1.047033	2.231148	1209.408093	0.017488	0.018430
RS	35	1.132366	2.231148	1250.638594	0.018084	0.019187
RS	36	1.224048	2.152981	1335.356990	0.019309	0.020559
RS	37	1.322551	2.152981	1370.473478	0.019817	0.021177
RS	38	1.428381	2.142198	1408.596605	0.020368	0.021795
RS	39	1.542085	2.142198	1435.055384	0.020750	0.022222
RS	40	1.664248	2.185846	1428.023889	0.020649	0.022108
RS	41	1.795500	2.185846	1444.786152	0.020891	0.022344
RS	42	1.936515	2.270421	1402.802369	0.020284	0.021672
RS	43	2.088022	2.270421	1409.925142	0.020387	0.021740
RS	44	2.250800	2.384461	1345.070994	0.019449	0.020715
RS	45	2.425688	2.384461	1343.161428	0.019422	0.020642
RS	46	2.613587	2.517705	1266.162411	0.018308	0.019441
RS	47	2.815464	2.517705	1255.965940	0.018161	0.019250
RS	48	3.032360	2.657737	1176.032701	0.017005	0.018019
RS	49	3.265392	2.657737	1158.089985	0.016746	0.017726
RS	50	3.515761	2.787457	1082.817476	0.015657	0.016583
RS	51	3.784755	2.787457	1057.172603	0.015286	0.016193
RS	52	4.073762	2.888424	990.865386	0.014328	0.015201
RS	53	4.384269	2.888424	957.030218	0.013838	0.014706
RS	54	4.717876	2.964211	894.980662	0.012941	0.013792
RS	55	5.076302	2.964211	853.086534	0.012335	0.013185
RS	56	5.461393	2.964211	805.921772	0.011653	0.012500
RS	57	5.875134	2.964211	754.089264	0.010904	0.011742
RS	58	6.319654	3.552884	590.282253	0.008535	0.009281
RS	59	6.797244	3.552884	555.768504	0.008036	0.008769
RS	60	7.310365	3.552884	518.132813	0.007492	0.008201
RS	61	7.861659	3.552884	477.946587	0.006911	0.007586
RS	62	8.453967	3.552884	435.875617	0.006303	0.006935
RS	63	9.090340	3.552884	2345.781818	0.033919	0.037418
PA	4+25*2+4+6 0.080343036 0.032820396 9.090339912 1.676817528 0.434727143 0.456507327 0.457367868 0.481872358 0.558054023 0.712679182 0.988224609 1.406870222 1.909144675 2.361758382 2.660509547 2.774797836 2.723982522 2.565204062 2.378388293 2.231147977 2.152981096 2.142197921 2.185846045 2.270420772 2.384460859 2.517705487 2.657736818 2.787456802 2.888424009 2.964211062 3.552883500
//
IT	5060
RD	19
LK	-397498.888298
QD	-265.702619 -> -242.774775
RI	0.0079513387
TR	0.079053	0.033146
MT	9.171683
MM	C_pi: 1.907907, n_recomb: 71011.322195
RS	0	0.000000	1.755394	291.715065	0.004108	0.000642
RS	1	0.007455	1.755394	312.123348	0.004395	0.002309
RS	2	0.015465	1.755394	333.852932	0.004701	0.003331
RS	3	0.024072	1.755394	356.972984	0.005027	0.004196
RS	4	0.033321	0.439696	1510.455149	0.021271	0.018166
RS	5	0.043260	0.439696	1585.717648	0.022330	0.019163
RS	6	0.053939	0.465833	1569.745385	0.022106	0.019083
RS	7	0.065414	0.465833	1644.538105	0.023159	0.020053
RS	8	0.077745	0.464699	1723.777575	0.024275	0.021201
RS	9	0.090995	0.464699	1798.714719	0.025330	0.022589
RS	10	0.105233	0.485557	1793.619218	0.025258	0.022876
RS	11	0.120532	0.485557	1865.854299	0.026275	0.024346
RS	12	0.136972	0.558423	1687.634592	0.023766	0.022325
RS	13	0.154637	0.558423	1755.443743	0.024721	0.023649
RS	14	0.173619	0.710909	1436.430015	0.020228	0.019591
RS	15	0.194016	0.710909	1498.781330	0.021106	0.020684
RS	16	0.215934	0.987293	1128.788399	0.015896	0.015721
RS	17	0.239485	0.987293	1183.771670	0.016670	0.016540
RS	18	0.264792	1.412791	869.557378	0.012245	0.012203
RS	19	0.291986	1.412791	916.336738	0.012904	0.012811
RS	20	0.321206	1.929258	708.200537	0.009973	0.009912
RS	21	0.352605	1.929258	748.657334	0.010543	0.010425
RS	22	0.386345	2.399334	636.762758	0.008967	0.008881
RS	23	0.422600	2.399334	674.007672	0.009492	0.009384
RS	24	0.461557	2.712249	631.046756	0.008887	0.008818
RS	25	0.503418	2.712249	667.796276	0.009404	0.009350
RS	26	0.548400	2.833262	675.987827	0.009519	0.009512
RS	27	0.596736	2.833262	714.227378	0.010058	0.010095
RS	28	0.648674	2.780859	767.741561	0.010812	0.010910
RS	29	0.704484	2.780859	808.745307	0.011389	0.011568
RS	30	0.764455	2.614430	904.165149	0.012733	0.013007
RS	31	0.828896	2.614430	948.080164	0.013351	0.013750
RS	32	0.898140	2.418134	1071.635527	0.015091	0.015636
RS	33	0.972547	2.418134	1116.759117	0.015726	0.016431
RS	34	1.052501	2.263080	1239.178654	0.017450	0.018328
RS	35	1.138414	2.263080	1282.006530	0.018054	0.019086
RS	36	1.230732	2.180156	1371.737383	0.019317	0.020492
RS	37	1.329932	2.180156	1408.407178	0.019834	0.021115
RS	38	1.436527	2.167512	1449.342684	0.020410	0.021758
RS	39	1.551068	2.167512	1477.172929	0.020802	0.022196
RS	40	1.674147	2.211559	1470.627832	0.020710	0.022093
RS	41	1.806401	2.211559	1488.524656	0.020962	0.022342
RS	42	1.948515	2.298205	1445.242027	0.020352	0.021671
RS	43	2.101222	2.298205	1453.267675	0.020465	0.021753
RS	44	2.265313	2.415542	1386.033936	0.019518	0.020723
RS	45	2.441636	2.415542	1384.823773	0.019501	0.020665
RS	46	2.631103	2.552953	1304.968746	0.018377	0.019457
RS	47	2.834694	2.552953	1295.293703	0.018241	0.019283
RS	48	3.053461	2.697594	1212.514166	0.017075	0.018046
RS	49	3.288537	2.697594	1194.920574	0.016827	0.017770
RS	50	3.541137	2.831734	1117.191901	0.015733	0.016623
RS	51	3.812566	2.831734	1091.696551	0.015374	0.016248
RS	52	4.104230	2.936210	1023.527199	0.014414	0.015258
RS	53	4.417636	2.936210	989.577082	0.013935	0.014776
RS	54	4.754404	3.014805	925.938934	0.013039	0.013865
RS	55	5.116277	3.014805	883.612509	0.012443	0.013270
RS	56	5.505126	3.014805	835.768631	0.011770	0.012595
RS	57	5.922962	3.014805	783.007327	0.011027	0.011845
RS	58	6.371946	3.634005	610.446639	0.008596	0.009322
RS	59	6.854399	3.634005	575.896510	0.008110	0.008825
RS	60	7.372817	3.634005	538.027236	0.007577	0.008271
RS	61	7.929881	3.634005	497.402818	0.007005	0.007667
RS	62	8.528471	3.634005	454.687832	0.006403	0.007025
RS	63	9.171683	3.634005	2482.834926	0.034964	0.038475
PA	4+25*2+4+6 0.079053431 0.033145994 9.171683238 1.755393563 0.439695567 0.465832832 0.464699182 0.485557484 0.558422972 0.710909338 0.987293474 1.412791126 1.929257973 2.399333746 2.712249345 2.833261513 2.780858584 2.614429904 2.418133532 2.263079700 2.180156278 2.167512228 2.211559404 2.298205157 2.415541879 2.552953211 2.697593645 2.831733879 2.936209706 3.014805360 3.634004547
//
IT	4762
RD	20
LK	-397453.752128
QD	-252.715905 -> -231.494861
RI	0.0074142581
TR	0.077833	0.033459
MT	9.249565
MM	C_pi: 1.939898, n_recomb: 72823.995667
RS	0	0.000000	1.832703	286.883397	0.003939	0.000628
RS	1	0.007469	1.832703	307.049344	0.004216	0.002254
RS	2	0.015495	1.832703	328.532251	0.004511	0.003230
RS	3	0.024122	1.832703	351.402620	0.004825	0.004052
RS	4	0.033392	0.444273	1536.881633	0.021104	0.018147
RS	5	0.043355	0.444273	1613.973988	0.022163	0.019137
RS	6	0.054062	0.475056	1583.696636	0.021747	0.018881
RS	7	0.065568	0.475056	1660.085860	0.022796	0.019832
RS	8	0.077934	0.472038	1747.871360	0.024001	0.021047
RS	9	0.091224	0.472038	1824.780087	0.025057	0.022414
RS	10	0.105506	0.489286	1834.992401	0.025198	0.022877
RS	11	0.120855	0.489286	1909.423725	0.026220	0.024339
RS	12	0.137350	0.558844	1739.281089	0.023883	0.022467
RS	13	0.155077	0.558844	1809.245098	0.024844	0.023793
RS	14	0.174128	0.709115	1485.315235	0.020396	0.019767
RS	15	0.194602	0.709115	1549.706967	0.021280	0.020867
RS	16	0.216605	0.986069	1165.611788	0.016006	0.015835
RS	17	0.240252	0.986069	1222.395624	0.016786	0.016661
RS	18	0.265665	1.417880	893.652896	0.012271	0.012232
RS	19	0.292976	1.417880	941.845019	0.012933	0.012846
RS	20	0.322326	1.947934	723.657164	0.009937	0.009880
RS	21	0.353869	1.947934	765.168661	0.010507	0.010395
RS	22	0.387768	2.435142	647.611467	0.008893	0.008810
RS	23	0.424198	2.435142	685.693993	0.009416	0.009311
RS	24	0.463349	2.762277	639.975334	0.008788	0.008721
RS	25	0.505425	2.762277	677.482995	0.009303	0.009247
RS	26	0.550643	2.890313	684.913074	0.009405	0.009392
RS	27	0.599238	2.890313	723.946807	0.009941	0.009969
RS	28	0.651462	2.836655	778.570351	0.010691	0.010775
RS	29	0.707588	2.836655	820.513233	0.011267	0.011425
RS	30	0.767905	2.662873	919.119286	0.012621	0.012868
RS	31	0.832727	2.662873	964.208226	0.013240	0.013604
RS	32	0.902390	2.457291	1092.878247	0.015007	0.015509
RS	33	0.977257	2.457291	1139.425466	0.015646	0.016299
RS	34	1.057715	2.294537	1267.764785	0.017409	0.018227
RS	35	1.144183	2.294537	1312.160790	0.018018	0.018985
RS	36	1.237108	2.206890	1406.878304	0.019319	0.020424
RS	37	1.336974	2.206890	1445.086639	0.019844	0.021053
RS	38	1.444299	2.192352	1488.876899	0.020445	0.021720
RS	39	1.559639	2.192352	1518.077312	0.020846	0.022167
RS	40	1.683594	2.236706	1512.104105	0.020764	0.022076
RS	41	1.816808	2.236706	1531.144425	0.021025	0.022336
RS	42	1.959970	2.325280	1486.671321	0.020415	0.021668
RS	43	2.113825	2.325280	1495.615302	0.020537	0.021763
RS	44	2.279171	2.445729	1426.116706	0.019583	0.020730
RS	45	2.456867	2.445729	1425.624733	0.019576	0.020687
RS	46	2.647834	2.587085	1343.027277	0.018442	0.019474
RS	47	2.853065	2.587085	1333.893175	0.018317	0.019314
RS	48	3.073623	2.736101	1248.366177	0.017142	0.018073
RS	49	3.310655	2.736101	1231.141008	0.016906	0.017811
RS	50	3.565390	2.874444	1151.034602	0.015806	0.016663
RS	51	3.839150	2.874444	1125.708541	0.015458	0.016302
RS	52	4.133358	2.982259	1055.734913	0.014497	0.015314
RS	53	4.449539	2.982259	1021.692027	0.014030	0.014845
RS	54	4.789335	3.063543	956.508198	0.013135	0.013936
RS	55	5.154509	3.063543	913.775751	0.012548	0.013352
RS	56	5.546958	3.063543	865.283098	0.011882	0.012687
RS	57	5.968718	3.063543	811.626839	0.011145	0.011945
RS	58	6.421979	3.712771	630.302561	0.008655	0.009361
RS	59	6.909092	3.712771	595.741760	0.008181	0.008878
RS	60	7.432587	3.712771	557.670108	0.007658	0.008337
RS	61	7.995181	3.712771	516.643435	0.007094	0.007745
RS	62	8.599794	3.712771	473.324050	0.006500	0.007112
RS	63	9.249565	3.712771	2620.609507	0.035986	0.039506
PA	4+25*2+4+6 0.077832701 0.033458543 9.249564734 1.832703126 0.444272619 0.475055520 0.472038105 0.489285610 0.558843556 0.709114566 0.986069450 1.417879702 1.947933713 2.435141521 2.762276825 2.890312908 2.836654714 2.662873138 2.457291311 2.294537141 2.206889585 2.192351673 2.236706291 2.325279712 2.445728780 2.587085072 2.736100707 2.874443951 2.982259144 3.063542619 3.712770912
//
IT	4244
RD	21
LK	-397411.967082
QD	-240.646496 -> -220.982253
RI	0.0069330643
TR	0.076675	0.033759
MT	9.324226
MM	C_pi: 1.971008, n_recomb: 74596.584005
RS	0	0.000000	1.908904	282.447071	0.003786	0.000615
RS	1	0.007482	1.908904	302.388481	0.004054	0.002204
RS	2	0.015525	1.908904	323.642487	0.004339	0.003138
RS	3	0.024169	1.908904	346.280760	0.004642	0.003921
RS	4	0.033459	0.448475	1563.142940	0.020955	0.018133
RS	5	0.043445	0.448475	1642.030535	0.022012	0.019119
RS	6	0.054178	0.484168	1596.507061	0.021402	0.018682
RS	7	0.065715	0.484168	1674.411839	0.022446	0.019617
RS	8	0.078114	0.479375	1770.185260	0.023730	0.020892
RS	9	0.091441	0.479375	1848.986427	0.024786	0.022238
RS	10	0.105765	0.493046	1874.561122	0.025129	0.022870
RS	11	0.121162	0.493046	1951.135809	0.026156	0.024323
RS	12	0.137710	0.559306	1789.750801	0.023992	0.022602
RS	13	0.155496	0.559306	1861.829664	0.024959	0.023928
RS	14	0.174613	0.707302	1533.665067	0.020559	0.019940
RS	15	0.195161	0.707302	1600.063757	0.021450	0.021045
RS	16	0.217246	0.984589	1202.179229	0.016116	0.015949
RS	17	0.240983	0.984589	1260.740434	0.016901	0.016782
RS	18	0.266497	1.422223	917.538480	0.012300	0.012264
RS	19	0.293919	1.422223	967.125604	0.012965	0.012883
RS	20	0.323394	1.965281	738.894461	0.009905	0.009852
RS	21	0.355074	1.965281	781.442753	0.010476	0.010368
RS	22	0.389124	2.469271	658.211675	0.008824	0.008745
RS	23	0.425722	2.469271	697.111170	0.009345	0.009243
RS	24	0.465059	2.810653	648.591497	0.008695	0.008628
RS	25	0.507339	2.810653	686.831951	0.009207	0.009150
RS	26	0.552782	2.945987	693.418852	0.009296	0.009278
RS	27	0.601625	2.945987	733.215153	0.009829	0.009848
RS	28	0.654124	2.891414	788.819831	0.010574	0.010646
RS	29	0.710550	2.891414	831.663521	0.011149	0.011288
RS	30	0.771198	2.710545	933.295730	0.012511	0.012733
RS	31	0.836385	2.710545	979.516280	0.013131	0.013462
RS	32	0.906448	2.495863	1113.137385	0.014922	0.015383
RS	33	0.981754	2.495863	1161.068261	0.015565	0.016169
RS	34	1.062695	2.325513	1295.215788	0.017363	0.018127
RS	35	1.149693	2.325513	1341.149678	0.017979	0.018885
RS	36	1.243199	2.233178	1440.819042	0.019315	0.020355
RS	37	1.343702	2.233178	1480.549192	0.019847	0.020989
RS	38	1.451725	2.216718	1527.229003	0.020473	0.021680
RS	39	1.567831	2.216718	1557.795719	0.020883	0.022135
RS	40	1.692625	2.261293	1552.475406	0.020812	0.022057
RS	41	1.826755	2.261293	1572.665176	0.021082	0.022329
RS	42	1.970922	2.351666	1527.101820	0.020471	0.021664
RS	43	2.125876	2.351666	1536.976679	0.020604	0.021772
RS	44	2.292425	2.475057	1465.323995	0.019643	0.020736
RS	45	2.471435	2.475057	1465.566192	0.019647	0.020707
RS	46	2.663839	2.620158	1380.333032	0.018504	0.019489
RS	47	2.870640	2.620158	1371.757171	0.018389	0.019344
RS	48	3.092914	2.773330	1283.579813	0.017207	0.018099
RS	49	3.331820	2.773330	1266.740496	0.016981	0.017852
RS	50	3.588601	2.915674	1184.332938	0.015877	0.016701
RS	51	3.864596	2.915674	1159.194458	0.015540	0.016355
RS	52	4.161241	3.026671	1087.473093	0.014578	0.015368
RS	53	4.480083	3.026671	1053.358461	0.014121	0.014911
RS	54	4.822782	3.110533	986.670362	0.013227	0.014005
RS	55	5.191123	3.110533	943.557368	0.012649	0.013432
RS	56	5.587024	3.110533	894.445528	0.011990	0.012775
RS	57	6.012548	3.110533	839.927485	0.011260	0.012041
RS	58	6.469912	3.789291	649.841552	0.008711	0.009399
RS	59	6.961497	3.789291	615.294243	0.008248	0.008929
RS	60	7.489864	3.789291	577.049747	0.007736	0.008400
RS	61	8.057766	3.789291	535.655051	0.007181	0.007819
RS	62	8.668160	3.789291	491.769235	0.006592	0.007195
RS	63	9.324226	3.789291	2758.904933	0.036984	0.040514
PA	4+25*2+4+6 0.076675492 0.033758651 9.324226290 1.908903794 0.448474790 0.484168246 0.479374985 0.493046094 0.559306160 0.707302177 0.984589278 1.422222954 1.965281328 2.469270511 2.810653339 2.945987022 2.891414279 2.710544889 2.495863419 2.325512789 2.233177765 2.216717734 2.261293346 2.351666453 2.475056739 2.620158379 2.773330246 2.915674224 3.026671249 3.110532525 3.789290805
//
IT	5173
RD	22
LK	-397373.239272
QD	-229.411714 -> -211.170196
RI	0.0065005457
TR	0.075577	0.034047
MT	9.395924
MM	C_pi: 2.001278, n_recomb: 76329.622756
RS	0	0.000000	1.984008	278.353778	0.003647	0.000602
RS	1	0.007495	1.984008	298.086241	0.003905	0.002157
RS	2	0.015552	1.984008	319.126935	0.004181	0.003053
RS	3	0.024213	1.984008	341.548571	0.004475	0.003800
RS	4	0.033524	0.452328	1589.235179	0.020821	0.018125
RS	5	0.043532	0.452328	1669.885165	0.021877	0.019108
RS	6	0.054290	0.493162	1608.294960	0.021070	0.018488
RS	7	0.065854	0.493162	1687.639105	0.022110	0.019408
RS	8	0.078285	0.486700	1790.848760	0.023462	0.020735
RS	9	0.091648	0.486700	1871.465238	0.024518	0.022062
RS	10	0.106013	0.496833	1912.386774	0.025054	0.022856
RS	11	0.121454	0.496833	1991.051955	0.026085	0.024300
RS	12	0.138053	0.559810	1839.039690	0.024093	0.022728
RS	13	0.155896	0.559810	1913.193435	0.025065	0.024055
RS	14	0.175076	0.705484	1581.455969	0.020719	0.020109
RS	15	0.195694	0.705484	1649.827806	0.021615	0.021219
RS	16	0.217857	0.982889	1238.475929	0.016225	0.016063
RS	17	0.241681	0.982889	1298.790850	0.017016	0.016902
RS	18	0.267291	1.425892	941.209222	0.012331	0.012297
RS	19	0.294821	1.425892	992.173507	0.012999	0.012922
RS	20	0.324414	1.981401	753.912767	0.009877	0.009828
RS	21	0.356225	1.981401	797.480255	0.010448	0.010346
RS	22	0.390420	2.501828	668.567691	0.008759	0.008684
RS	23	0.427179	2.501828	708.264143	0.009279	0.009180
RS	24	0.466693	2.857466	656.906872	0.008606	0.008541
RS	25	0.509168	2.857466	695.855807	0.009116	0.009058
RS	26	0.554827	3.000334	701.528556	0.009191	0.009170
RS	27	0.603908	3.000334	742.057301	0.009722	0.009733
RS	28	0.656668	2.945151	798.527779	0.010462	0.010521
RS	29	0.713383	2.945151	842.235686	0.011034	0.011156
RS	30	0.774348	2.757452	946.740175	0.012403	0.012603
RS	31	0.839883	2.757452	994.051343	0.013023	0.013325
RS	32	0.910330	2.533854	1132.461380	0.014836	0.015261
RS	33	0.986058	2.533854	1181.736331	0.015482	0.016043
RS	34	1.067461	2.356011	1321.576652	0.017314	0.018027
RS	35	1.154965	2.356011	1369.017456	0.017936	0.018786
RS	36	1.249029	2.259020	1473.601199	0.019306	0.020286
RS	37	1.350143	2.259020	1514.834702	0.019846	0.020924
RS	38	1.458835	2.240616	1564.430048	0.020496	0.021638
RS	39	1.575675	2.240616	1596.356850	0.020914	0.022102
RS	40	1.701272	2.285339	1591.760891	0.020854	0.022037
RS	41	1.836282	2.285339	1613.103518	0.021133	0.022319
RS	42	1.981412	2.377393	1566.545411	0.020523	0.021658
RS	43	2.137421	2.377393	1577.361035	0.020665	0.021778
RS	44	2.305122	2.503570	1503.658878	0.019700	0.020742
RS	45	2.485393	2.503570	1504.648808	0.019713	0.020725
RS	46	2.679176	2.652229	1416.884982	0.018563	0.019504
RS	47	2.887484	2.652229	1408.882366	0.018458	0.019373
RS	48	3.111405	2.809359	1318.146339	0.017269	0.018124
RS	49	3.352109	2.809359	1301.708614	0.017054	0.017890
RS	50	3.610855	2.955517	1217.074208	0.015945	0.016739
RS	51	3.888995	2.955517	1192.140320	0.015618	0.016405
RS	52	4.187982	3.069551	1118.725880	0.014657	0.015420
RS	53	4.509379	3.069551	1084.559613	0.014209	0.014975
RS	54	4.854866	3.155886	1016.408951	0.013316	0.014072
RS	55	5.226248	3.155886	972.940023	0.012747	0.013509
RS	56	5.625466	3.155886	923.237751	0.012095	0.012861
RS	57	6.054607	3.155886	867.890340	0.011370	0.012134
RS	58	6.515913	3.863682	669.055080	0.008765	0.009435
RS	59	7.011796	3.863682	634.544041	0.008313	0.008978
RS	60	7.544847	3.863682	596.154727	0.007810	0.008461
RS	61	8.117851	3.863682	554.424684	0.007264	0.007890
RS	62	8.733803	3.863682	510.008901	0.006682	0.007275
RS	63	9.395924	3.863682	2897.525332	0.037961	0.041498
PA	4+25*2+4+6 0.075576771 0.034046790 9.395923593 1.984007615 0.452327876 0.493161591 0.486699553 0.496832893 0.559810086 0.705483544 0.982888790 1.425891847 1.981400714 2.501827755 2.857466021 3.000333874 2.945151461 2.757451721 2.533854145 2.356010615 2.259019839 2.240616278 2.285338737 2.377393299 2.503569757 2.652228629 2.809358775 2.955516798 3.069551396 3.155885608 3.863681868
//
IT	4102
RD	23
LK	-397337.305802
QD	-218.938025 -> -201.999051
RI	0.0061101589
TR	0.074533	0.034324
MT	9.464741
MM	C_pi: 2.030724, n_recomb: 78023.907853
RS	0	0.000000	2.058037	274.558671	0.003519	0.000590
RS	1	0.007508	2.058037	294.095750	0.003769	0.002113
RS	2	0.015579	2.058037	314.936707	0.004036	0.002974
RS	3	0.024256	2.058037	337.155170	0.004321	0.003689
RS	4	0.033585	0.455856	1615.152873	0.020701	0.018122
RS	5	0.043614	0.455856	1697.533609	0.021757	0.019103
RS	6	0.054396	0.502037	1619.133396	0.020752	0.018299
RS	7	0.065987	0.502037	1699.844242	0.021786	0.019205
RS	8	0.078449	0.494003	1809.977289	0.023198	0.020577
RS	9	0.091846	0.494003	1892.333851	0.024253	0.021885
RS	10	0.106249	0.500639	1948.535836	0.024974	0.022836
RS	11	0.121734	0.500639	2029.238665	0.026008	0.024271
RS	12	0.138381	0.560355	1887.143436	0.024187	0.022848
RS	13	0.156277	0.560355	1963.332031	0.025163	0.024175
RS	14	0.175518	0.703667	1628.666841	0.020874	0.020274
RS	15	0.196203	0.703667	1698.977638	0.021775	0.021389
RS	16	0.218440	0.980999	1274.486151	0.016335	0.016176
RS	17	0.242348	0.980999	1336.530570	0.017130	0.017022
RS	18	0.268050	1.428947	964.660787	0.012364	0.012333
RS	19	0.295682	1.428947	1016.984220	0.013034	0.012962
RS	20	0.325388	1.996382	768.711681	0.009852	0.009806
RS	21	0.357324	1.996382	813.280911	0.010423	0.010326
RS	22	0.391659	2.532893	678.687487	0.008698	0.008626
RS	23	0.428571	2.532893	719.161527	0.009217	0.009121
RS	24	0.468254	2.902757	664.939527	0.008522	0.008458
RS	25	0.510916	2.902757	704.573805	0.009030	0.008970
RS	26	0.556781	3.053394	709.263015	0.009090	0.009066
RS	27	0.606090	3.053394	750.495351	0.009619	0.009623
RS	28	0.659100	2.997883	807.725507	0.010352	0.010401
RS	29	0.716091	2.997883	852.262502	0.010923	0.011030
RS	30	0.777360	2.803595	959.493800	0.012297	0.012476
RS	31	0.843229	2.803595	1007.855836	0.012917	0.013192
RS	32	0.914043	2.571241	1150.904095	0.014751	0.015141
RS	33	0.990173	2.571241	1201.484136	0.015399	0.015919
RS	34	1.072019	2.386007	1346.901636	0.017263	0.017929
RS	35	1.160010	2.386007	1395.817887	0.017890	0.018687
RS	36	1.254607	2.284395	1505.273067	0.019292	0.020216
RS	37	1.356306	2.284395	1547.990006	0.019840	0.020859
RS	38	1.465640	2.264025	1600.523841	0.020513	0.021596
RS	39	1.583182	2.264025	1633.802278	0.020940	0.022068
RS	40	1.709549	2.308828	1629.994387	0.020891	0.022016
RS	41	1.845403	2.308828	1652.490692	0.021179	0.022308
RS	42	1.991456	2.402453	1605.028029	0.020571	0.021651
RS	43	2.148475	2.402453	1616.791547	0.020722	0.021783
RS	44	2.317282	2.531268	1541.140752	0.019752	0.020746
RS	45	2.498763	2.531268	1542.889184	0.019775	0.020742
RS	46	2.693868	2.683312	1452.692742	0.018619	0.019518
RS	47	2.903621	2.683312	1445.276007	0.018524	0.019400
RS	48	3.129121	2.844213	1352.069938	0.017329	0.018149
RS	49	3.371552	2.844213	1336.047456	0.017124	0.017928
RS	50	3.632183	2.994008	1249.258172	0.016011	0.016776
RS	51	3.912381	2.994008	1224.544067	0.015694	0.016454
RS	52	4.213615	3.110940	1149.490500	0.014733	0.015471
RS	53	4.537465	3.110940	1115.290943	0.014294	0.015037
RS	54	4.885628	3.199650	1045.717153	0.013403	0.014137
RS	55	5.259931	3.199650	1001.915428	0.012841	0.013583
RS	56	5.662334	3.199650	951.650039	0.012197	0.012944
RS	57	6.094948	3.199650	895.504312	0.011477	0.012224
RS	58	6.560042	3.935983	687.940983	0.008817	0.009469
RS	59	7.060052	3.935983	653.487186	0.008375	0.009024
RS	60	7.597602	3.935983	614.979168	0.007882	0.008519
RS	61	8.175509	3.935983	572.944512	0.007343	0.007959
RS	62	8.796803	3.935983	528.033341	0.006768	0.007352
RS	63	9.464741	3.935983	3036.305688	0.038915	0.042459
PA	4+25*2+4+6 0.074532990 0.034323824 9.464741392 2.058036860 0.455855648 0.502036710 0.494003492 0.500638648 0.560354640 0.703667064 0.980999315 1.428947400 1.996381550 2.532892549 2.902757050 3.053394231 2.997883336 2.803595258 2.571241492 2.386006568 2.284394538 2.264025122 2.308828235 2.402453312 2.531268191 2.683311647 2.844212661 2.994007606 3.110939767 3.199649655 3.935983167
//
IT	4345
RD	24
LK	-397303.932300
QD	-209.160012 -> -193.415504
RI	0.0057561624
TR	0.073540	0.034590
MT	9.530886
MM	C_pi: 2.059383, n_recomb: 79680.084015
RS	0	0.000000	2.131084	271.015755	0.003401	0.000579
RS	1	0.007519	2.131084	290.368794	0.003644	0.002072
RS	2	0.015604	2.131084	311.021340	0.003903	0.002901
RS	3	0.024297	2.131084	333.047839	0.004180	0.003586
RS	4	0.033643	0.459078	1640.901000	0.020594	0.018123
RS	5	0.043692	0.459078	1724.982454	0.021649	0.019105
RS	6	0.054497	0.510790	1629.107270	0.020446	0.018115
RS	7	0.066114	0.510790	1711.116241	0.021475	0.019008
RS	8	0.078605	0.501280	1827.678219	0.022938	0.020419
RS	9	0.092035	0.501280	1911.701924	0.023992	0.021710
RS	10	0.106475	0.504459	1983.068930	0.024888	0.022810
RS	11	0.122001	0.504459	2065.756908	0.025926	0.024235
RS	12	0.138694	0.560936	1934.075487	0.024273	0.022960
RS	13	0.156642	0.560936	2012.259217	0.025254	0.024287
RS	14	0.175940	0.701859	1675.284627	0.021025	0.020435
RS	15	0.196689	0.701859	1747.500148	0.021931	0.021554
RS	16	0.218998	0.978948	1310.198526	0.016443	0.016289
RS	17	0.242985	0.978948	1373.947940	0.017243	0.017141
RS	18	0.268775	1.431449	987.888318	0.012398	0.012370
RS	19	0.296505	1.431449	1041.552821	0.013072	0.013004
RS	20	0.326320	2.010302	783.294683	0.009830	0.009787
RS	21	0.358376	2.010302	828.848591	0.010402	0.010309
RS	22	0.392843	2.562553	688.576711	0.008642	0.008572
RS	23	0.429902	2.562553	729.809592	0.009159	0.009065
RS	24	0.469747	2.946607	672.699214	0.008443	0.008379
RS	25	0.512589	2.946607	712.996587	0.008948	0.008887
RS	26	0.558652	3.105198	716.646289	0.008994	0.008966
RS	27	0.608178	3.105198	758.554857	0.009520	0.009518
RS	28	0.661429	3.049631	816.443850	0.010247	0.010286
RS	29	0.718684	3.049631	861.776361	0.010815	0.010908
RS	30	0.780244	2.848984	971.596649	0.012194	0.012353
RS	31	0.846433	2.848984	1020.971160	0.012813	0.013063
RS	32	0.917599	2.608038	1168.506774	0.014665	0.015025
RS	33	0.994116	2.608038	1220.353532	0.015316	0.015799
RS	34	1.076387	2.415506	1371.234167	0.017209	0.017832
RS	35	1.164844	2.415506	1421.594096	0.017841	0.018590
RS	36	1.259952	2.309308	1535.873389	0.019275	0.020146
RS	37	1.362212	2.309308	1580.052685	0.019830	0.020794
RS	38	1.472161	2.286955	1635.540994	0.020526	0.021553
RS	39	1.590378	2.286955	1670.160892	0.020961	0.022032
RS	40	1.717484	2.331778	1667.199541	0.020924	0.021993
RS	41	1.854148	2.331778	1690.848280	0.021220	0.022295
RS	42	2.001088	2.426872	1642.565621	0.020615	0.021643
RS	43	2.159076	2.426872	1655.282017	0.020774	0.021786
RS	44	2.328945	2.558192	1577.777400	0.019801	0.020749
RS	45	2.511587	2.558192	1580.293150	0.019833	0.020757
RS	46	2.707962	2.713457	1487.760060	0.018672	0.019532
RS	47	2.919103	2.713457	1480.939979	0.018586	0.019425
RS	48	3.146121	2.877956	1385.348861	0.017386	0.018172
RS	49	3.390210	2.877956	1369.753743	0.017191	0.017964
RS	50	3.652652	3.031221	1280.880064	0.016075	0.016812
RS	51	3.934828	3.031221	1256.399587	0.015768	0.016502
RS	52	4.238222	3.150924	1179.757946	0.014806	0.015521
RS	53	4.564430	3.150924	1145.542466	0.014377	0.015098
RS	54	4.915166	3.241918	1074.584345	0.013486	0.014200
RS	55	5.292276	3.241918	1030.472076	0.012933	0.013655
RS	56	5.697742	3.241918	979.670003	0.012295	0.013024
RS	57	6.133696	3.241918	922.756177	0.011581	0.012311
RS	58	6.602432	4.006293	706.495126	0.008867	0.009502
RS	59	7.106414	4.006293	672.118144	0.008435	0.009069
RS	60	7.648291	4.006293	633.516014	0.007951	0.008575
RS	61	8.230915	4.006293	591.205899	0.007420	0.008024
RS	62	8.857349	4.006293	545.832352	0.006850	0.007426
RS	63	9.530886	4.006293	3175.080331	0.039848	0.043397
PA	4+25*2+4+6 0.073540093 0.034590195 9.530885978 2.131083532 0.459078360 0.510790236 0.501280387 0.504459173 0.560936063 0.701858868 0.978948113 1.431449409 2.010301899 2.562553144 2.946606681 3.105197708 3.049631314 2.848984274 2.608038110 2.415505802 2.309307557 2.286955216 2.331778328 2.426872475 2.558191594 2.713456730 2.877955571 3.031220837 3.150923646 3.241917976 4.006292946
//
IT	4927
RD	25
LK	-397272.906512
QD	-200.019209 -> -185.371787
RI	0.0054346228
TR	0.072594	0.034846
MT	9.594548
MM	C_pi: 2.087281, n_recomb: 81298.590237
RS	0	0.000000	2.203138	267.698188	0.003293	0.000569
RS	1	0.007531	2.203138	286.877437	0.003529	0.002033
RS	2	0.015628	2.203138	307.351828	0.003781	0.002833
RS	3	0.024336	2.203138	329.196535	0.004049	0.003490
RS	4	0.033699	0.462013	1666.484129	0.020498	0.018129
RS	5	0.043768	0.462013	1752.237584	0.021553	0.019112
RS	6	0.054594	0.519414	1638.304278	0.020152	0.017935
RS	7	0.066236	0.519414	1721.546851	0.021176	0.018817
RS	8	0.078755	0.508525	1844.043241	0.022682	0.020262
RS	9	0.092216	0.508525	1929.663163	0.023736	0.021535
RS	10	0.106691	0.508286	2016.054803	0.024798	0.022778
RS	11	0.122256	0.508286	2100.675693	0.025839	0.024195
RS	12	0.138994	0.561551	1979.842864	0.024353	0.023066
RS	13	0.156991	0.561551	2059.982022	0.025338	0.024392
RS	14	0.176344	0.700064	1721.289623	0.021172	0.020593
RS	15	0.197155	0.700064	1795.375313	0.022084	0.021716
RS	16	0.219532	0.976760	1345.595771	0.016551	0.016401
RS	17	0.243595	0.976760	1411.025137	0.017356	0.017259
RS	18	0.269470	1.433451	1010.883620	0.012434	0.012409
RS	19	0.297294	1.433451	1065.870850	0.013111	0.013048
RS	20	0.327212	2.023233	797.661762	0.009812	0.009771
RS	21	0.359384	2.023233	844.183458	0.010384	0.010294
RS	22	0.393978	2.590877	698.241521	0.008589	0.008522
RS	23	0.431178	2.590877	740.215060	0.009105	0.009013
RS	24	0.471179	2.989073	680.195884	0.008367	0.008304
RS	25	0.514193	2.989073	721.134923	0.008870	0.008808
RS	26	0.560445	3.155789	723.693382	0.008902	0.008871
RS	27	0.610181	3.155789	766.251870	0.009425	0.009417
RS	28	0.663662	3.100423	824.705866	0.010144	0.010175
RS	29	0.721170	3.100423	870.801539	0.010711	0.010791
RS	30	0.783010	2.893640	983.077752	0.012092	0.012235
RS	31	0.849506	2.893640	1033.427363	0.012712	0.012939
RS	32	0.921010	2.644252	1185.305418	0.014580	0.014911
RS	33	0.997898	2.644252	1238.380993	0.015233	0.015681
RS	34	1.080577	2.444515	1394.609174	0.017154	0.017736
RS	35	1.169482	2.444515	1446.380620	0.017791	0.018495
RS	36	1.265082	2.333767	1565.432069	0.019255	0.020077
RS	37	1.367881	2.333767	1611.051470	0.019816	0.020729
RS	38	1.478421	2.309414	1669.506968	0.020535	0.021509
RS	39	1.597286	2.309414	1705.456374	0.020978	0.021996
RS	40	1.725103	2.354202	1703.394922	0.020952	0.021970
RS	41	1.862545	2.354202	1728.192730	0.021257	0.022281
RS	42	2.010336	2.450672	1679.169108	0.020654	0.021635
RS	43	2.169258	2.450672	1692.841179	0.020823	0.021788
RS	44	2.340147	2.584373	1613.571926	0.019847	0.020752
RS	45	2.523906	2.584373	1616.861804	0.019888	0.020771
RS	46	2.721503	2.742710	1522.083759	0.018722	0.019545
RS	47	2.933979	2.742710	1515.869397	0.018646	0.019450
RS	48	3.162457	2.910645	1417.976084	0.017442	0.018196
RS	49	3.408141	2.910645	1402.818994	0.017255	0.017999
RS	50	3.672326	3.067228	1311.928190	0.016137	0.016846
RS	51	3.956405	3.067228	1287.694170	0.015839	0.016548
RS	52	4.261878	3.189582	1209.514963	0.014877	0.015569
RS	53	4.590355	3.189582	1175.300062	0.014457	0.015156
RS	54	4.943568	3.282777	1102.995586	0.013567	0.014261
RS	55	5.323381	3.282777	1058.594355	0.013021	0.013725
RS	56	5.731795	3.282777	1007.281400	0.012390	0.013101
RS	57	6.170966	3.282777	949.629127	0.011681	0.012394
RS	58	6.643209	4.074706	724.709855	0.008914	0.009534
RS	59	7.151015	4.074706	690.428181	0.008492	0.009112
RS	60	7.697062	4.074706	651.755347	0.008017	0.008628
RS	61	8.284230	4.074706	609.197702	0.007493	0.008087
RS	62	8.915615	4.074706	563.393591	0.006930	0.007497
RS	63	9.594548	4.074706	3313.675411	0.040759	0.044312
PA	4+25*2+4+6 0.072594389 0.034846304 9.594547864 2.203137794 0.462013337 0.519413976 0.508524762 0.508286362 0.561550721 0.700064355 0.976759760 1.433450700 2.023233233 2.590877263 2.989072960 3.155789366 3.100422827 2.893639579 2.644252018 2.444515111 2.333766604 2.309414171 2.354201583 2.450671922 2.584373037 2.742709995 2.910644828 3.067228429 3.189582391 3.282776786 4.074706138
//
CC
CC	Brief Description of the file format:
CC	  CC  comments
CC	  MM  useful-messages
CC	  RD  round-of-iterations
CC	  LL  \log[P(sequence)]
CC	  QD  Q-before-opt Q-after-opt
CC	  TR  \theta_0 \rho_0
CC	  RS  k t_k \lambda_k \pi_k \sum_{l\not=k}A_{kl} A_{kk}
CC	  DC  begin end best-k t_k+\Delta_k max-prob
CC
MM	Version: 0.6.5-r67
MM	pattern:4+25*2+4+6, n:63, n_free_lambdas:28
MM	n_iterations:25, skip:1, max_t:5, theta/rho:5
MM	is_decoding:0
MM	n_seqs:9, sum_L:1117077, sum_n:153689
RD	0
LK	0.000000
QD	0.000000 -> 0.000000
RI	inf
TR	0.148014	0.029603
MT	5.000000
MM	C_pi: 1.000000, n_recomb: 32586.391363
RS	0	0.000000	1.000000	206.136332	0.006326	0.000000
RS	1	0.006440	1.000000	217.979074	0.006689	0.000000
RS	2	0.013294	1.000000	230.405009	0.007071	0.000000
RS	3	0.020590	1.000000	243.429991	0.007470	0.000000
RS	4	0.028356	1.000000	257.068435	0.007889	0.000000
RS	5	0.036622	1.000000	271.332968	0.008327	0.000000
RS	6	0.045421	1.000000	286.234049	0.008784	0.000000
RS	7	0.054785	1.000000	301.779547	0.009261	0.000000
RS	8	0.064753	1.000000	317.974268	0.009758	0.000000
RS	9	0.075363	1.000000	334.819439	0.010275	0.000000
RS	10	0.086656	1.000000	352.312144	0.010812	0.000000
RS	11	0.098677	1.000000	370.444703	0.011368	0.000000
RS	12	0.111471	1.000000	389.204016	0.011944	0.000000
RS	13	0.125090	1.000000	408.570841	0.012538	0.000000
RS	14	0.139585	1.000000	428.519042	0.013150	0.000000
RS	15	0.155014	1.000000	449.014786	0.013779	0.000000
RS	16	0.171437	1.000000	470.015711	0.014424	0.000000
RS	17	0.188917	1.000000	491.470060	0.015082	0.000000
RS	18	0.207523	1.000000	513.315810	0.015752	0.000000
RS	19	0.227327	1.000000	535.479794	0.016433	0.000000
RS	20	0.248406	1.000000	557.876843	0.017120	0.000000
RS	21	0.270843	1.000000	580.408969	0.017811	0.000000
RS	22	0.294725	1.000000	602.964614	0.018504	0.000000
RS	23	0.320144	1.000000	625.418005	0.019193	0.000000
RS	24	0.347201	1.000000	647.628639	0.019874	0.000000
RS	25	0.376000	1.000000	669.440947	0.020544	0.000000
RS	26	0.406654	1.000000	690.684192	0.021195	0.000000
RS	27	0.439282	1.000000	711.172641	0.021824	0.000000
RS	28	0.474011	1.000000	730.706069	0.022424	0.000000
RS	29	0.510976	1.000000	749.070671	0.022987	0.000000
RS	30	0.550322	1.000000	766.040417	0.023508	0.000000
RS	31	0.592202	1.000000	781.378942	0.023979	0.000000
RS	32	0.636779	1.000000	794.841997	0.024392	0.000000
RS	33	0.684227	1.000000	806.180542	0.024740	0.000000
RS	34	0.734730	1.000000	815.144501	0.025015	0.000000
RS	35	0.788485	1.000000	821.487214	0.025210	0.000000
RS	36	0.845702	1.000000	824.970584	0.025316	0.000000
RS	37	0.906604	1.000000	825.370897	0.025329	0.000000
RS	38	0.971428	1.000000	822.485258	0.025240	0.000000
RS	39	1.040426	1.000000	816.138532	0.025045	0.000000
RS	40	1.113868	1.000000	806.190659	0.024740	0.000000
RS	41	1.192040	1.000000	792.544126	0.024321	0.000000
RS	42	1.275245	1.000000	775.151364	0.023788	0.000000
RS	43	1.363809	1.000000	754.021734	0.023139	0.000000
RS	44	1.458076	1.000000	729.227772	0.022378	0.000000
RS	45	1.558414	1.000000	700.910273	0.021509	0.000000
RS	46	1.665214	1.000000	669.281794	0.020539	0.000000
RS	47	1.778891	1.000000	634.628144	0.019475	0.000000
RS	48	1.899889	1.000000	597.307450	0.018330	0.000000
RS	49	2.028679	1.000000	557.746436	0.017116	0.000000
RS	50	2.165763	1.000000	516.433666	0.015848	0.000000
RS	51	2.311675	1.000000	473.909610	0.014543	0.000000
RS	52	2.466983	1.000000	430.753600	0.013219	0.000000
RS	53	2.632293	1.000000	387.567920	0.011894	0.000000
RS	54	2.808249	1.000000	344.959525	0.010586	0.000000
RS	55	2.995536	1.000000	303.520143	0.009314	0.000000
RS	56	3.194884	1.000000	263.805688	0.008096	0.000000
RS	57	3.407070	1.000000	226.316164	0.006945	0.000000
RS	58	3.632920	1.000000	191.477293	0.005876	0.000000
RS	59	3.873315	1.000000	159.625165	0.004899	0.000000
RS	60	4.129191	1.000000	130.995078	0.004020	0.000000
RS	61	4.401545	1.000000	105.715525	0.003244	0.000000
RS	62	4.691438	1.000000	83.807942	0.002572	0.000000
RS	63	5.000000	1.000000	235.577800	0.007229	0.000000
PA	4+25*2+4+6 0.148014493 0.029602899 5.000000000 1.000000000 1.000000000 1.000000000 1.000000000 1.000000000 1.000000000 1.000000000 1.000000000 1.000000000 1.000000000 1.000000000 1.000000000 1.000000000 1.000000000 1.000000000 1.000000000 1.000000000 1.000000000 1.000000000 1.000000000 1.000000000 1.000000000 1.000000000 1.000000000 1.000000000 1.000000000 1.000000000 1.000000000
//
IT	4475
RD	1
LK	-386523.699275
QD	-1544.529408 -> -871.992628
RI	0.0424445876
TR	0.129567	0.026674
MT	6.065583
MM	C_pi: 1.067217, n_recomb: 31353.096272
RS	0	0.000000	0.422396	490.881939	0.015657	0.001317
RS	1	0.006761	0.422396	515.518323	0.016442	0.005275
RS	2	0.013979	0.422396	540.789334	0.017248	0.009713
RS	3	0.021685	0.422396	566.625917	0.018072	0.013531
RS	4	0.029912	0.406434	615.980404	0.019647	0.016526
RS	5	0.038695	0.406434	643.176751	0.020514	0.018238
RS	6	0.048072	0.454322	600.661171	0.019158	0.018700
RS	7	0.058083	0.454322	626.916534	0.019995	0.019049
RS	8	0.068771	0.520722	570.920111	0.018209	0.019391
RS	9	0.080182	0.520722	595.962281	0.019008	0.019423
RS	10	0.092364	0.602980	537.331640	0.017138	0.019141
RS	11	0.105369	0.602980	561.112272	0.017897	0.018703
RS	12	0.119254	0.696604	507.270261	0.016179	0.018211
RS	13	0.134078	0.696604	529.891943	0.016901	0.017689
RS	14	0.149903	0.799146	482.534694	0.015390	0.017131
RS	15	0.166799	0.799146	504.139262	0.016079	0.016532
RS	16	0.184837	0.906666	464.231536	0.014807	0.015902
RS	17	0.204095	0.906666	484.983308	0.015468	0.015264
RS	18	0.224654	1.011331	454.127901	0.014484	0.014656
RS	19	0.246604	1.011331	474.218188	0.015125	0.014125
RS	20	0.270038	1.103646	453.564856	0.014466	0.013713
RS	21	0.295055	1.103646	473.178048	0.015092	0.013446
RS	22	0.321765	1.177752	462.231085	0.014743	0.013332
RS	23	0.350280	1.177752	481.473566	0.015356	0.013360
RS	24	0.380723	1.233112	478.499660	0.015262	0.013515
RS	25	0.413224	1.233112	497.342382	0.015863	0.013781
RS	26	0.447923	1.271724	500.552057	0.015965	0.014146
RS	27	0.484968	1.271724	518.806729	0.016547	0.014600
RS	28	0.524517	1.296312	526.637939	0.016797	0.015137
RS	29	0.566740	1.296312	543.943849	0.017349	0.015747
RS	30	0.611817	1.310316	554.681512	0.017691	0.016416
RS	31	0.659943	1.310316	570.499042	0.018196	0.017127
RS	32	0.711322	1.317654	582.097510	0.018566	0.017854
RS	33	0.766175	1.317654	595.726509	0.019001	0.018573
RS	34	0.824736	1.321746	606.096650	0.019331	0.019258
RS	35	0.887257	1.321746	616.726173	0.019670	0.019887
RS	36	0.954004	1.324821	624.094452	0.019905	0.020440
RS	37	1.025265	1.324821	630.871357	0.020122	0.020901
RS	38	1.101343	1.328074	633.861628	0.020217	0.021259
RS	39	1.182565	1.328074	635.969702	0.020284	0.021504
RS	40	1.269278	1.332080	633.566457	0.020207	0.021629
RS	41	1.361853	1.332080	630.315787	0.020104	0.021634
RS	42	1.460688	1.336934	621.919598	0.019836	0.021519
RS	43	1.566205	1.336934	612.837691	0.019546	0.021287
RS	44	1.678856	1.342484	598.252124	0.019081	0.020944
RS	45	1.799122	1.342484	583.173470	0.018600	0.020491
RS	46	1.927521	1.348588	562.560987	0.017943	0.019933
RS	47	2.064599	1.348588	541.712959	0.017278	0.019276
RS	48	2.210946	1.355078	515.670846	0.016447	0.018526
RS	49	2.367187	1.355078	489.730461	0.015620	0.017694
RS	50	2.533992	1.361588	459.364737	0.014651	0.016791
RS	51	2.712074	1.361588	429.456611	0.013697	0.015831
RS	52	2.902196	1.367528	396.305495	0.012640	0.014828
RS	53	3.105172	1.367528	363.934982	0.011608	0.013794
RS	54	3.321870	1.373926	329.408061	0.010506	0.012742
RS	55	3.553220	1.373926	296.440238	0.009455	0.011681
RS	56	3.800211	1.373926	263.708074	0.008411	0.010620
RS	57	4.063901	1.373926	231.714912	0.007390	0.009566
RS	58	4.345419	1.403225	197.178548	0.006289	0.008526
RS	59	4.645970	1.403225	169.400326	0.005403	0.007508
RS	60	4.966841	1.403225	143.413555	0.004574	0.006520
RS	61	5.309406	1.403225	119.524374	0.003812	0.005575
RS	62	5.675131	1.403225	97.960929	0.003124	0.004686
RS	63	6.065583	1.403225	311.416578	0.009933	0.015883
PA	4+25*2+4+6 0.129567433 0.026673652 6.065583229 0.422395706 0.406434059 0.454321861 0.520722389 0.602979660 0.696603775 0.799145699 0.906665802 1.011330605 1.103645802 1.177752495 1.233112395 1.271724343 1.296312332 1.310316026 1.317654133 1.321745872 1.324820518 1.328074455 1.332079887 1.336934090 1.342484474 1.348587990 1.355077744 1.361587524 1.367527962 1.373926163 1.403224885
//
IT	4754
RD	2
LK	-385469.218520
QD	-945.583839 -> -714.568655
RI	0.0556661982
TR	0.120667	0.026148
MT	6.648277
MM	C_pi: 1.132760, n_recomb: 32604.672067
RS	0	0.000000	0.397598	553.901839	0.016988	0.001142
RS	1	0.006914	0.397598	581.695532	0.017841	0.004835
RS	2	0.014306	0.397598	610.128552	0.018713	0.009079
RS	3	0.022209	0.397598	639.105461	0.019602	0.013075
RS	4	0.030659	0.326238	812.726603	0.024927	0.016901
RS	5	0.039693	0.326238	844.486148	0.025901	0.019681
RS	6	0.049351	0.360357	794.022605	0.024353	0.019550
RS	7	0.059677	0.360357	824.242939	0.025280	0.021301
RS	8	0.070718	0.420580	733.314113	0.022491	0.020079
RS	9	0.082521	0.420580	761.704227	0.023362	0.021405
RS	10	0.095141	0.505113	659.229444	0.020219	0.019434
RS	11	0.108633	0.505113	685.726332	0.021032	0.020233
RS	12	0.123058	0.612026	589.131132	0.018069	0.018121
RS	13	0.138480	0.612026	613.785726	0.018825	0.018656
RS	14	0.154969	0.741726	528.032246	0.016195	0.016655
RS	15	0.172598	0.741726	550.961498	0.016898	0.016963
RS	16	0.191445	0.891794	478.430316	0.014674	0.015142
RS	17	0.211596	0.891794	499.827812	0.015330	0.015261
RS	18	0.233140	1.051124	443.186060	0.013593	0.013746
RS	19	0.256173	1.051124	463.352158	0.014211	0.013810
RS	20	0.280799	1.200851	424.038568	0.013005	0.012755
RS	21	0.307128	1.200851	443.347566	0.013598	0.012936
RS	22	0.335277	1.324741	420.027771	0.012882	0.012388
RS	23	0.365372	1.324741	438.816276	0.013459	0.012759
RS	24	0.397548	1.416693	428.364681	0.013138	0.012636
RS	25	0.431949	1.416693	446.828203	0.013704	0.013177
RS	26	0.468729	1.477566	446.378708	0.013691	0.013383
RS	27	0.508051	1.477566	464.528263	0.014247	0.014066
RS	28	0.550092	1.511340	471.890868	0.014473	0.014540
RS	29	0.595039	1.511340	489.528540	0.015014	0.015346
RS	30	0.643095	1.524820	502.362634	0.015408	0.016031
RS	31	0.694473	1.524820	519.056761	0.015920	0.016912
RS	32	0.749403	1.526704	534.392544	0.016390	0.017701
RS	33	0.808131	1.526704	549.485931	0.016853	0.018563
RS	34	0.870920	1.524740	564.193879	0.017304	0.019312
RS	35	0.938050	1.524740	576.867147	0.017693	0.020043
RS	36	1.009821	1.523700	588.398951	0.018046	0.020628
RS	37	1.086555	1.523700	597.764664	0.018334	0.021146
RS	38	1.168594	1.525742	604.352057	0.018536	0.021487
RS	39	1.256305	1.525742	609.551329	0.018695	0.021749
RS	40	1.350081	1.531541	610.079422	0.018711	0.021812
RS	41	1.450341	1.531541	610.374971	0.018720	0.021807
RS	42	1.557532	1.540702	604.392973	0.018537	0.021599
RS	43	1.672135	1.540702	599.246753	0.018379	0.021352
RS	44	1.794661	1.552354	586.802828	0.017998	0.020906
RS	45	1.925659	1.552354	575.943280	0.017664	0.020444
RS	46	2.065714	1.565742	557.372580	0.017095	0.019793
RS	47	2.215453	1.565742	540.864756	0.016589	0.019143
RS	48	2.375545	1.580112	516.851504	0.015852	0.018320
RS	49	2.546705	1.580112	495.145584	0.015186	0.017516
RS	50	2.729700	1.594288	466.830416	0.014318	0.016570
RS	51	2.925347	1.594288	440.758141	0.013518	0.015658
RS	52	3.134521	1.606692	409.611544	0.012563	0.014643
RS	53	3.358158	1.606692	380.341769	0.011665	0.013668
RS	54	3.597257	1.618701	347.341989	0.010653	0.012614
RS	55	3.852887	1.618701	316.466314	0.009706	0.011612
RS	56	4.126192	1.618701	285.163722	0.008746	0.010600
RS	57	4.418393	1.618701	253.936711	0.007788	0.009583
RS	58	4.730798	1.681055	215.803123	0.006619	0.008409
RS	59	5.064802	1.681055	188.694352	0.005787	0.007461
RS	60	5.421899	1.681055	162.712329	0.004990	0.006529
RS	61	5.803686	1.681055	138.237136	0.004240	0.005626
RS	62	6.211870	1.681055	115.591298	0.003545	0.004766
RS	63	6.648277	1.681055	398.942492	0.012236	0.016941
PA	4+25*2+4+6 0.120666766 0.026148307 6.648276644 0.397598021 0.326238047 0.360357492 0.420580107 0.505112545 0.612026196 0.741726459 0.891794448 1.051124086 1.200851162 1.324741302 1.416693470 1.477565632 1.511339940 1.524819894 1.526704256 1.524740483 1.523699758 1.525742458 1.531540740 1.540701992 1.552353938 1.565741862 1.580111606 1.594288496 1.606691723 1.618701179 1.681055403
//
IT	5078
RD	3
LK	-385068.940431
QD	-781.494924 -> -648.807150
RI	0.0519823679
TR	0.114813	0.026346
MT	7.018206
MM	C_pi: 1.205700, n_recomb: 34930.024842
RS	0	0.000000	0.458610	521.202933	0.014921	0.001020
RS	1	0.007005	0.458610	549.017309	0.015718	0.004280
RS	2	0.014500	0.458610	577.679955	0.016538	0.007887
RS	3	0.022520	0.458610	607.123670	0.017381	0.011331
RS	4	0.031102	0.317712	915.817612	0.026219	0.017026
RS	5	0.040286	0.317712	951.208087	0.027232	0.019774
RS	6	0.050112	0.338686	925.795469	0.026504	0.020082
RS	7	0.060627	0.338686	959.460565	0.027468	0.022153
RS	8	0.071879	0.390507	862.488837	0.024692	0.020786
RS	9	0.083918	0.390507	894.069801	0.025596	0.022518
RS	10	0.096801	0.470727	769.454957	0.022028	0.020080
RS	11	0.110586	0.470727	798.924769	0.022872	0.021316
RS	12	0.125337	0.579284	674.756868	0.019317	0.018565
RS	13	0.141121	0.579284	702.097309	0.020100	0.019498
RS	14	0.158011	0.719877	588.499993	0.016848	0.016810
RS	15	0.176084	0.719877	613.723242	0.017570	0.017469
RS	16	0.195422	0.893416	516.211646	0.014778	0.015011
RS	17	0.216116	0.893416	539.439341	0.015443	0.015427
RS	18	0.238259	1.088617	462.960744	0.013254	0.013398
RS	19	0.261952	1.088617	484.511818	0.013871	0.013697
RS	20	0.287306	1.279720	431.473691	0.012353	0.012277
RS	21	0.314435	1.279720	451.844345	0.012936	0.012629
RS	22	0.343465	1.440279	420.359747	0.012034	0.011849
RS	23	0.374528	1.440279	440.061452	0.012598	0.012344
RS	24	0.407768	1.557632	425.719270	0.012188	0.012093
RS	25	0.443335	1.557632	445.115371	0.012743	0.012726
RS	26	0.481394	1.630832	444.045087	0.012712	0.012882
RS	27	0.522118	1.630832	463.282539	0.013263	0.013634
RS	28	0.565696	1.664962	472.745078	0.013534	0.014128
RS	29	0.612326	1.664962	491.718487	0.014077	0.014987
RS	30	0.662222	1.670442	508.790884	0.014566	0.015751
RS	31	0.715613	1.670442	527.097071	0.015090	0.016675
RS	32	0.772743	1.661199	547.801618	0.015683	0.017577
RS	33	0.833876	1.661199	564.736061	0.016168	0.018471
RS	34	0.899291	1.649506	584.706142	0.016739	0.019330
RS	35	0.969288	1.649506	599.348380	0.017159	0.020080
RS	36	1.044188	1.642480	615.067386	0.017609	0.020738
RS	37	1.124335	1.642480	626.419072	0.017934	0.021262
RS	38	1.210095	1.642820	635.647936	0.018198	0.021626
RS	39	1.301863	1.642820	642.764827	0.018401	0.021883
RS	40	1.400059	1.650881	644.329080	0.018446	0.021920
RS	41	1.505133	1.650881	646.429157	0.018506	0.021908
RS	42	1.617567	1.665451	640.168347	0.018327	0.021642
RS	43	1.737877	1.665451	636.700015	0.018228	0.021391
RS	44	1.866614	1.684673	623.116020	0.017839	0.020876
RS	45	2.004369	1.684673	613.800672	0.017572	0.020421
RS	46	2.151773	1.706973	593.633212	0.016995	0.019703
RS	47	2.309502	1.706973	578.513083	0.016562	0.019074
RS	48	2.478279	1.730827	552.773675	0.015825	0.018200
RS	49	2.658879	1.730827	532.240414	0.015237	0.017432
RS	50	2.852129	1.754065	502.344539	0.014381	0.016458
RS	51	3.058916	1.754065	477.116147	0.013659	0.015592
RS	52	3.280187	1.773973	444.671178	0.012730	0.014575
RS	53	3.516958	1.773973	415.748978	0.011902	0.013649
RS	54	3.770314	1.792422	381.378818	0.010918	0.012605
RS	55	4.041416	1.792422	350.230095	0.010027	0.011647
RS	56	4.331508	1.792422	318.197866	0.009110	0.010671
RS	57	4.641921	1.792422	285.799760	0.008182	0.009684
RS	58	4.974076	1.890832	241.577405	0.006916	0.008401
RS	59	5.329498	1.890832	213.805998	0.006121	0.007507
RS	60	5.709816	1.890832	186.726395	0.005346	0.006618
RS	61	6.116775	1.890832	160.771381	0.004603	0.005748
RS	62	6.552239	1.890832	136.331279	0.003903	0.004912
RS	63	7.018206	1.890832	500.431961	0.014327	0.018296
PA	4+25*2+4+6 0.114813076 0.026346332 7.018205659 0.458609727 0.317711982 0.338686060 0.390507098 0.470726917 0.579284438 0.719877355 0.893416316 1.088616974 1.279720236 1.440278544 1.557632432 1.630832404 1.664962240 1.670441637 1.661198826 1.649505672 1.642480148 1.642819608 1.650881255 1.665450871 1.684672711 1.706972816 1.730827279 1.754064992 1.773973213 1.792422233 1.890831523
//
IT	4714
RD	4
LK	-384819.965885
QD	-702.912970 -> -600.112942
RI	0.0436863553
TR	0.110258	0.026798
MT	7.288151
MM	C_pi: 1.274404, n_recomb: 37509.170043
RS	0	0.000000	0.552128	469.114526	0.012507	0.000929
RS	1	0.007068	0.552128	495.707193	0.013216	0.003805
RS	2	0.014635	0.552128	523.320565	0.013952	0.006825
RS	3	0.022738	0.552128	551.922490	0.014714	0.009690
RS	4	0.031413	0.327610	974.347187	0.025976	0.016984
RS	5	0.040701	0.327610	1013.172061	0.027011	0.019465
RS	6	0.050645	0.337121	1022.176228	0.027251	0.020373
RS	7	0.061293	0.337121	1059.376889	0.028243	0.022431
RS	8	0.072693	0.381402	970.255976	0.025867	0.021313
RS	9	0.084899	0.381402	1005.152965	0.026798	0.023155
RS	10	0.097967	0.456581	870.435794	0.023206	0.020673
RS	11	0.111959	0.456581	903.032071	0.024075	0.022079
RS	12	0.126940	0.563695	759.655724	0.020253	0.019063
RS	13	0.142980	0.563695	789.914586	0.021059	0.020170
RS	14	0.160154	0.709325	653.570523	0.017424	0.017095
RS	15	0.178541	0.709325	681.409538	0.018166	0.017916
RS	16	0.198228	0.898026	561.842841	0.014979	0.015048
RS	17	0.219307	0.898026	587.284013	0.015657	0.015606
RS	18	0.241875	1.119758	492.789595	0.013138	0.013228
RS	19	0.266038	1.119758	516.136060	0.013760	0.013639
RS	20	0.291910	1.343671	450.728093	0.012016	0.011972
RS	21	0.319609	1.343671	472.576153	0.012599	0.012401
RS	22	0.349267	1.533788	434.057440	0.011572	0.011473
RS	23	0.381021	1.533788	455.081368	0.012133	0.012014
RS	24	0.415019	1.670623	437.818214	0.011672	0.011690
RS	25	0.451420	1.670623	458.537754	0.012225	0.012349
RS	26	0.490394	1.751191	457.691439	0.012202	0.012493
RS	27	0.532122	1.751191	478.375346	0.012754	0.013257
RS	28	0.576800	1.781657	490.722202	0.013083	0.013793
RS	29	0.624636	1.781657	511.340527	0.013632	0.014655
RS	30	0.675852	1.776179	533.418945	0.014221	0.015507
RS	31	0.730689	1.776179	553.573609	0.014758	0.016431
RS	32	0.789401	1.753982	580.349241	0.015472	0.017449
RS	33	0.852263	1.753982	599.254649	0.015976	0.018344
RS	34	0.919568	1.731722	624.962581	0.016662	0.019315
RS	35	0.991630	1.731722	641.556929	0.017104	0.020067
RS	36	1.068785	1.718549	661.548701	0.017637	0.020802
RS	37	1.151394	1.718549	674.688511	0.017987	0.021329
RS	38	1.239841	1.717392	686.177540	0.018294	0.021721
RS	39	1.334540	1.717392	694.816740	0.018524	0.021983
RS	40	1.435932	1.728099	696.588786	0.018571	0.022003
RS	41	1.544490	1.728099	699.906876	0.018660	0.022001
RS	42	1.660721	1.748552	692.188186	0.018454	0.021686
RS	43	1.785167	1.748552	689.647337	0.018386	0.021451
RS	44	1.918409	1.775894	673.521053	0.017956	0.020873
RS	45	2.061068	1.775894	664.879541	0.017726	0.020442
RS	46	2.213810	1.807717	641.615659	0.017106	0.019662
RS	47	2.377348	1.807717	626.948941	0.016715	0.019066
RS	48	2.552444	1.841681	598.007742	0.015943	0.018143
RS	49	2.739917	1.841681	577.711191	0.015402	0.017417
RS	50	2.940639	1.874575	544.885694	0.014527	0.016414
RS	51	3.155549	1.874575	519.626287	0.013853	0.015595
RS	52	3.385648	1.902522	484.736298	0.012923	0.014570
RS	53	3.632010	1.902522	455.404357	0.012141	0.013689
RS	54	3.895785	1.928086	418.692475	0.011162	0.012649
RS	55	4.178203	1.928086	386.685575	0.010309	0.011730
RS	56	4.480582	1.928086	353.411722	0.009422	0.010785
RS	57	4.804333	1.928086	319.405887	0.008515	0.009823
RS	58	5.150967	2.064606	268.021414	0.007145	0.008432
RS	59	5.522100	2.064606	239.422092	0.006383	0.007584
RS	60	5.919465	2.064606	211.151507	0.005629	0.006734
RS	61	6.344915	2.064606	183.681535	0.004897	0.005894
RS	62	6.800435	2.064606	157.454972	0.004198	0.005078
RS	63	7.288151	2.064606	607.682106	0.016201	0.019744
PA	4+25*2+4+6 0.110257785 0.026797893 7.288151061 0.552127840 0.327610182 0.337120821 0.381402258 0.456580545 0.563695441 0.709325411 0.898025788 1.119758403 1.343671099 1.533787534 1.670622787 1.751191087 1.781656657 1.776179221 1.753981582 1.731721711 1.718548800 1.717392005 1.728099427 1.748552395 1.775893898 1.807716796 1.841681331 1.874575244 1.902522389 1.928086026 2.064606023
//
IT	4407
RD	5
LK	-384621.163202
QD	-645.334828 -> -557.043847
RI	0.0359835078
TR	0.106405	0.027339
MT	7.506172
MM	C_pi: 1.336809, n_recomb: 40092.760395
RS	0	0.000000	0.662642	420.659950	0.010492	0.000857
RS	1	0.007117	0.662642	445.660666	0.011116	0.003424
RS	2	0.014741	0.662642	471.777019	0.011767	0.005969
RS	3	0.022908	0.662642	499.004372	0.012446	0.008363
RS	4	0.031656	0.343007	1012.059264	0.025243	0.016865
RS	5	0.041026	0.343007	1053.995743	0.026289	0.019056
RS	6	0.051063	0.342697	1096.445761	0.027348	0.020488
RS	7	0.061815	0.342697	1137.117322	0.028362	0.022442
RS	8	0.073332	0.380418	1061.804399	0.026484	0.021667
RS	9	0.085668	0.380418	1100.013113	0.027437	0.023515
RS	10	0.098883	0.450758	962.256059	0.024001	0.021154
RS	11	0.113038	0.450758	997.967497	0.024891	0.022628
RS	12	0.128201	0.555429	840.861427	0.020973	0.019519
RS	13	0.144443	0.555429	874.046539	0.021801	0.020710
RS	14	0.161841	0.703486	718.315212	0.017916	0.017396
RS	15	0.180477	0.703486	748.818614	0.018677	0.018304
RS	16	0.200439	0.903069	608.955155	0.015189	0.015138
RS	17	0.221822	0.903069	636.690313	0.015880	0.015775
RS	18	0.244728	1.146127	525.118506	0.013098	0.013131
RS	19	0.269263	1.146127	550.352146	0.013727	0.013603
RS	20	0.295545	1.398009	473.183718	0.011802	0.011749
RS	21	0.323697	1.398009	496.599336	0.012386	0.012216
RS	22	0.353853	1.613893	451.496312	0.011261	0.011178
RS	23	0.386155	1.613893	473.926244	0.011821	0.011735
RS	24	0.420757	1.767330	454.076561	0.011326	0.011361
RS	25	0.457821	1.767330	476.194513	0.011877	0.012021
RS	26	0.497523	1.853101	475.821514	0.011868	0.012162
RS	27	0.540050	1.853101	498.015892	0.012422	0.012918
RS	28	0.585605	1.878360	513.479309	0.012807	0.013495
RS	29	0.634402	1.878360	535.794271	0.013364	0.014344
RS	30	0.686671	1.861019	563.158864	0.014046	0.015277
RS	31	0.742662	1.861019	585.197835	0.014596	0.016188
RS	32	0.802637	1.825530	618.376173	0.015424	0.017312
RS	33	0.866880	1.825530	639.261404	0.015945	0.018201
RS	34	0.935696	1.792723	670.998944	0.016736	0.019274
RS	35	1.009411	1.792723	689.508929	0.017198	0.020027
RS	36	1.088371	1.773535	713.899575	0.017806	0.020834
RS	37	1.172951	1.773535	728.728507	0.018176	0.021368
RS	38	1.263552	1.770948	742.371220	0.018516	0.021790
RS	39	1.360600	1.770948	752.363684	0.018766	0.022065
RS	40	1.464556	1.784221	754.015099	0.018807	0.022073
RS	41	1.575911	1.784221	758.316647	0.018914	0.022091
RS	42	1.695191	1.810383	748.637836	0.018673	0.021734
RS	43	1.822961	1.810383	746.739254	0.018625	0.021525
RS	44	1.959825	1.845652	727.468531	0.018145	0.020889
RS	45	2.106430	1.845652	719.186139	0.017938	0.020490
RS	46	2.263469	1.886840	692.195602	0.017265	0.019653
RS	47	2.431685	1.886840	677.662449	0.016902	0.019096
RS	48	2.611873	1.930819	644.921706	0.016086	0.018125
RS	49	2.804887	1.930819	624.562456	0.015578	0.017442
RS	50	3.011637	1.973350	588.289530	0.014673	0.016409
RS	51	3.233103	1.973350	562.745414	0.014036	0.015635
RS	52	3.470332	2.009401	525.003695	0.013095	0.014600
RS	53	3.724444	2.009401	495.077156	0.012348	0.013759
RS	54	3.996643	2.042358	455.693410	0.011366	0.012718
RS	55	4.288215	2.042358	422.736648	0.010544	0.011833
RS	56	4.600539	2.042358	388.166479	0.009682	0.010918
RS	57	4.935092	2.042358	352.533230	0.008793	0.009978
RS	58	5.293457	2.218356	293.440611	0.007319	0.008477
RS	59	5.677328	2.218356	264.130996	0.006588	0.007672
RS	60	6.088520	2.218356	234.819532	0.005857	0.006857
RS	61	6.528978	2.218356	206.006420	0.005138	0.006044
RS	62	7.000785	2.218356	178.175324	0.004444	0.005247
RS	63	7.506172	2.218356	717.864349	0.017905	0.021216
PA	4+25*2+4+6 0.106405391 0.027338693 7.506171575 0.662642026 0.343006588 0.342697459 0.380418177 0.450757769 0.555429313 0.703486161 0.903069270 1.146126615 1.398008628 1.613892687 1.767330257 1.853101018 1.878360384 1.861018874 1.825529560 1.792723111 1.773535098 1.770948313 1.784221094 1.810382629 1.845651746 1.886840264 1.930819448 1.973349797 2.009400654 2.042357986 2.218356215
//
IT	4879
RD	6
LK	-384448.908668
QD	-596.187369 -> -517.936552
RI	0.0298375190
TR	0.103010	0.027903
MT	7.694109
MM	C_pi: 1.394024, n_recomb: 42623.097023
RS	0	0.000000	0.783038	380.520441	0.008928	0.000799
RS	1	0.007159	0.783038	403.960180	0.009477	0.003120
RS	2	0.014830	0.783038	428.556365	0.010055	0.005293
RS	3	0.023051	0.783038	454.323632	0.010659	0.007322
RS	4	0.031860	0.359704	1040.291243	0.024407	0.016716
RS	5	0.041299	0.359704	1085.023044	0.025456	0.018652
RS	6	0.051415	0.351173	1156.506748	0.027133	0.020486
RS	7	0.062254	0.351173	1200.498546	0.028165	0.022321
RS	8	0.073870	0.383173	1141.172599	0.026774	0.021886
RS	9	0.086317	0.383173	1182.626242	0.027746	0.023706
RS	10	0.099655	0.449025	1046.187144	0.024545	0.021531
RS	11	0.113948	0.449025	1084.952494	0.025455	0.023032
RS	12	0.129264	0.550909	918.003424	0.021538	0.019919
RS	13	0.145677	0.550909	954.060357	0.022384	0.021158
RS	14	0.163265	0.700050	781.413873	0.018333	0.017684
RS	15	0.182111	0.700050	814.551365	0.019111	0.018645
RS	16	0.202307	0.908017	655.636419	0.015382	0.015245
RS	17	0.223949	0.908017	685.656336	0.016086	0.015933
RS	18	0.247140	1.169185	557.603092	0.013082	0.013070
RS	19	0.271991	1.169185	584.720530	0.013718	0.013582
RS	20	0.298622	1.446106	496.126659	0.011640	0.011572
RS	21	0.327158	1.446106	521.102294	0.012226	0.012060
RS	22	0.357738	1.685730	469.612942	0.011018	0.010931
RS	23	0.390507	1.685730	493.434155	0.011577	0.011492
RS	24	0.425621	1.854522	471.088618	0.011052	0.011077
RS	25	0.463250	1.854522	494.582843	0.011604	0.011729
RS	26	0.503572	1.944744	494.700572	0.011606	0.011868
RS	27	0.546781	1.944744	518.377543	0.012162	0.012609
RS	28	0.593083	1.964429	536.951468	0.012598	0.013221
RS	29	0.642700	1.964429	560.933593	0.013160	0.014051
RS	30	0.695868	1.935181	593.631074	0.013927	0.015055
RS	31	0.752843	1.935181	617.528036	0.014488	0.015949
RS	32	0.813897	1.886589	657.249547	0.015420	0.017168
RS	33	0.879322	1.886589	680.091184	0.015956	0.018046
RS	34	0.949430	1.843490	718.045266	0.016846	0.019213
RS	35	1.024557	1.843490	738.442675	0.017325	0.019967
RS	36	1.105062	1.818419	767.380118	0.018004	0.020842
RS	37	1.191331	1.818419	783.855125	0.018390	0.021385
RS	38	1.283775	1.814309	799.700988	0.018762	0.021837
RS	39	1.382837	1.814309	810.982904	0.019027	0.022130
RS	40	1.488992	1.829829	812.449573	0.019061	0.022131
RS	41	1.602745	1.829829	817.650631	0.019183	0.022173
RS	42	1.724642	1.861222	805.857331	0.018907	0.021781
RS	43	1.855265	1.861222	804.502533	0.018875	0.021602
RS	44	1.995240	1.903886	781.876717	0.018344	0.020916
RS	45	2.145235	1.903886	773.848798	0.018156	0.020552
RS	46	2.305968	1.953925	742.901866	0.017430	0.019663
RS	47	2.478207	1.953925	728.400844	0.017089	0.019144
RS	48	2.662777	2.007472	691.641078	0.016227	0.018131
RS	49	2.860560	2.007472	671.131046	0.015746	0.017489
RS	50	3.072503	2.059302	631.223551	0.014809	0.016429
RS	51	3.299617	2.059302	605.331291	0.014202	0.015695
RS	52	3.542991	2.103256	564.598563	0.013246	0.014649
RS	53	3.803787	2.103256	534.050705	0.012530	0.013846
RS	54	4.083253	2.143611	491.878517	0.011540	0.012799
RS	55	4.382726	2.143611	457.996023	0.010745	0.011947
RS	56	4.703637	2.143611	422.175243	0.009905	0.011058
RS	57	5.047523	2.143611	384.979356	0.009032	0.010138
RS	58	5.416026	2.360003	317.802088	0.007456	0.008528
RS	59	5.810910	2.360003	287.924728	0.006755	0.007762
RS	60	6.234063	2.360003	257.735399	0.006047	0.006979
RS	61	6.687509	2.360003	227.754447	0.005343	0.006190
RS	62	7.173416	2.360003	198.497565	0.004657	0.005412
RS	63	7.694109	2.360003	830.807452	0.019492	0.022684
PA	4+25*2+4+6 0.103010140 0.027903404 7.694109339 0.783037599 0.359703763 0.351172928 0.383173242 0.449024938 0.550908865 0.700049829 0.908017059 1.169185208 1.446106439 1.685729948 1.854522344 1.944743785 1.964429092 1.935180914 1.886588532 1.843490171 1.818419113 1.814309335 1.829829014 1.861222034 1.903886331 1.953924855 2.007472120 2.059301912 2.103255955 2.143611476 2.360002723
//
IT	5048
RD	7
LK	-384295.834710
QD	-552.612351 -> -482.475380
RI	0.0250900047
TR	0.099953	0.028464
MT	7.862524
MM	C_pi: 1.447347, n_recomb: 45092.478202
RS	0	0.000000	0.909329	348.238492	0.007723	0.000750
RS	1	0.007195	0.909329	370.286911	0.008212	0.002874
RS	2	0.014908	0.909329	393.502166	0.008727	0.004754
RS	3	0.023176	0.909329	417.912041	0.009268	0.006501
RS	4	0.032039	0.376164	1064.314010	0.023603	0.016559
RS	5	0.041539	0.376164	1111.589537	0.024651	0.018286
RS	6	0.051723	0.360908	1207.042271	0.026768	0.020407
RS	7	0.062640	0.360908	1254.183022	0.027814	0.022132
RS	8	0.074342	0.387868	1211.320563	0.026863	0.022006
RS	9	0.086887	0.387868	1255.932717	0.027852	0.023789
RS	10	0.100334	0.449547	1123.679375	0.024919	0.021824
RS	11	0.114748	0.449547	1165.430427	0.025845	0.023335
RS	12	0.130200	0.548516	991.564175	0.021990	0.020269
RS	13	0.146763	0.548516	1030.429878	0.022851	0.021537
RS	14	0.164518	0.697929	842.809054	0.018691	0.017956
RS	15	0.183551	0.697929	878.534369	0.019483	0.018953
RS	16	0.203953	0.912629	701.496013	0.015557	0.015361
RS	17	0.225823	0.912629	733.769988	0.016273	0.016084
RS	18	0.249267	1.189697	589.622460	0.013076	0.013032
RS	19	0.274397	1.189697	618.595916	0.013718	0.013571
RS	20	0.301336	1.489699	518.756415	0.011504	0.011425
RS	21	0.330213	1.489699	545.258538	0.012092	0.011926
RS	22	0.361168	1.751907	487.456927	0.010810	0.010718
RS	23	0.394350	1.751907	512.627817	0.011368	0.011278
RS	24	0.429919	1.935627	487.760328	0.010817	0.010826
RS	25	0.468048	1.935627	512.581240	0.011367	0.011466
RS	26	0.508921	2.030280	513.089053	0.011379	0.011602
RS	27	0.552734	2.030280	538.193589	0.011935	0.012324
RS	28	0.599699	2.044584	559.750327	0.012413	0.012965
RS	29	0.650044	2.044584	585.345296	0.012981	0.013775
RS	30	0.704011	2.003746	623.294465	0.013823	0.014839
RS	31	0.761862	2.003746	649.004349	0.014393	0.015716
RS	32	0.823875	1.942417	695.292543	0.015419	0.017017
RS	33	0.890349	1.942417	720.060286	0.015969	0.017885
RS	34	0.961607	1.889319	764.348299	0.016951	0.019137
RS	35	1.037992	1.889319	786.615899	0.017445	0.019891
RS	36	1.119873	1.858468	820.245802	0.018190	0.020831
RS	37	1.207646	1.858468	838.356450	0.018592	0.021384
RS	38	1.301734	1.852693	856.523931	0.018995	0.021868
RS	39	1.402592	1.852693	869.086062	0.019273	0.022178
RS	40	1.510706	1.870071	870.441991	0.019303	0.022178
RS	41	1.626600	1.870071	876.531604	0.019439	0.022244
RS	42	1.750833	1.906137	862.650209	0.019131	0.021825
RS	43	1.884004	1.906137	861.826190	0.019112	0.021676
RS	44	2.026758	1.955561	835.834704	0.018536	0.020949
RS	45	2.179782	1.955561	828.047323	0.018363	0.020618
RS	46	2.343818	2.013813	793.111067	0.017589	0.019686
RS	47	2.519656	2.013813	778.629251	0.017267	0.019203
RS	48	2.708146	2.076347	737.808533	0.016362	0.018152
RS	49	2.910198	2.076347	717.138932	0.015904	0.017549
RS	50	3.126788	2.137005	673.555161	0.014937	0.016463
RS	51	3.358962	2.137005	647.315607	0.014355	0.015767
RS	52	3.607842	2.188534	603.560713	0.013385	0.014710
RS	53	3.874629	2.188534	572.409706	0.012694	0.013941
RS	54	4.160613	2.236138	527.411999	0.011696	0.012887
RS	55	4.467173	2.236138	492.649100	0.010925	0.012065
RS	56	4.795791	2.236138	455.636552	0.010104	0.011199
RS	57	5.148054	2.236138	416.948159	0.009247	0.010297
RS	58	5.525663	2.493522	341.370192	0.007570	0.008580
RS	59	5.930441	2.493522	311.043634	0.006898	0.007849
RS	60	6.364345	2.493522	280.110460	0.006212	0.007096
RS	61	6.829468	2.493522	249.104952	0.005524	0.006331
RS	62	7.328059	2.493522	218.568007	0.004847	0.005569
RS	63	7.862524	2.493522	946.873155	0.020998	0.024135
PA	4+25*2+4+6 0.099952565 0.028464492 7.862523643 0.909329385 0.376164206 0.360907600 0.387868190 0.449547371 0.548516249 0.697929469 0.912629123 1.189697151 1.489698871 1.751906732 1.935627276 2.030280344 2.044583605 2.003746131 1.942417429 1.889319162 1.858468257 1.852693428 1.870070992 1.906136514 1.955560797 2.013812923 2.076347258 2.137004730 2.188534445 2.236137843 2.493521566
//
IT	3855
RD	8
LK	-384158.490680
QD	-513.608006 -> -450.388775
RI	0.0214127938
TR	0.097166	0.029010
MT	8.016808
MM	C_pi: 1.497703, n_recomb: 47503.911671
RS	0	0.000000	1.039082	322.306808	0.006785	0.000708
RS	1	0.007228	1.039082	343.158171	0.007224	0.002673
RS	2	0.014978	1.039082	365.171094	0.007687	0.004320
RS	3	0.023289	1.039082	388.382377	0.008176	0.005845
RS	4	0.032200	0.391816	1086.536372	0.022873	0.016406
RS	5	0.041755	0.391816	1136.166512	0.023917	0.017964
RS	6	0.052001	0.371194	1250.823831	0.026331	0.020277
RS	7	0.062987	0.371194	1300.945934	0.027386	0.021905
RS	8	0.074768	0.393658	1274.283972	0.026825	0.022053
RS	9	0.087400	0.393658	1321.963364	0.027829	0.023798
RS	10	0.100945	0.451416	1195.905141	0.025175	0.022052
RS	11	0.115469	0.451416	1240.576918	0.026115	0.023566
RS	12	0.131043	0.547402	1062.142646	0.022359	0.020578
RS	13	0.147742	0.547402	1103.758483	0.023235	0.021866
RS	14	0.165649	0.696528	902.758382	0.019004	0.018213
RS	15	0.184850	0.696528	941.026051	0.019809	0.019237
RS	16	0.205438	0.916746	746.585620	0.015716	0.015481
RS	17	0.227515	0.916746	781.080899	0.016442	0.016231
RS	18	0.251187	1.208027	621.091844	0.013075	0.013010
RS	19	0.276571	1.208027	651.890137	0.013723	0.013570
RS	20	0.303789	1.529633	540.891673	0.011386	0.011302
RS	21	0.332974	1.529633	568.882715	0.011975	0.011812
RS	22	0.364269	1.813724	504.763577	0.010626	0.010531
RS	23	0.397826	1.813724	531.237648	0.011183	0.011087
RS	24	0.433808	2.012340	503.765122	0.010605	0.010599
RS	25	0.472391	2.012340	529.857549	0.011154	0.011227
RS	26	0.513762	2.111749	530.601147	0.011170	0.011356
RS	27	0.558124	2.111749	557.071845	0.011727	0.012062
RS	28	0.605693	2.121116	581.423622	0.012239	0.012724
RS	29	0.656699	2.121116	608.570232	0.012811	0.013514
RS	30	0.711393	2.069151	651.617076	0.013717	0.014629
RS	31	0.770039	2.069151	679.088860	0.014295	0.015488
RS	32	0.832925	1.995504	731.890592	0.015407	0.016861
RS	33	0.900355	1.995504	758.552270	0.015968	0.017720
RS	34	0.972660	1.932696	809.233394	0.017035	0.019049
RS	35	1.050190	1.932696	833.359988	0.017543	0.019803
RS	36	1.133324	1.896152	871.809108	0.018352	0.020804
RS	37	1.222468	1.896152	891.561434	0.018768	0.021366
RS	38	1.318054	1.888561	912.197595	0.019203	0.021883
RS	39	1.420549	1.888561	926.057646	0.019494	0.022211
RS	40	1.530452	1.907416	927.443524	0.019524	0.022214
RS	41	1.648299	1.907416	934.446002	0.019671	0.022305
RS	42	1.774664	1.947610	918.594593	0.019337	0.021865
RS	43	1.910163	1.947610	918.328449	0.019332	0.021744
RS	44	2.055455	2.003164	889.063303	0.018716	0.020984
RS	45	2.211248	2.003164	881.543491	0.018557	0.020684
RS	46	2.378303	2.068982	842.684609	0.017739	0.019715
RS	47	2.557431	2.068982	828.247223	0.017435	0.019267
RS	48	2.749507	2.139893	783.411112	0.016492	0.018183
RS	49	2.955466	2.139893	762.605278	0.016054	0.017616
RS	50	3.176311	2.208859	715.373914	0.015059	0.016507
RS	51	3.413119	2.208859	688.811231	0.014500	0.015846
RS	52	3.667043	2.267585	642.051192	0.013516	0.014778
RS	53	3.939320	2.267585	610.327885	0.012848	0.014040
RS	54	4.231277	2.322203	562.502112	0.011841	0.012979
RS	55	4.544336	2.322203	526.903745	0.011092	0.012183
RS	56	4.880023	2.322203	488.753471	0.010289	0.011339
RS	57	5.239973	2.322203	448.633840	0.009444	0.010454
RS	58	5.625940	2.620931	364.370945	0.007670	0.008631
RS	59	6.039804	2.620931	333.688639	0.007024	0.007933
RS	60	6.483581	2.620931	302.117947	0.006360	0.007207
RS	61	6.959434	2.620931	270.202257	0.005688	0.006465
RS	62	7.469681	2.620931	238.502261	0.005021	0.005720
RS	63	8.016808	2.620931	1066.316997	0.022447	0.025563
PA	4+25*2+4+6 0.097165791 0.029010449 8.016808394 1.039082194 0.391816310 0.371194012 0.393658234 0.451416169 0.547402034 0.696527721 0.916745883 1.208027484 1.529632978 1.813724424 2.012339753 2.111748999 2.121115880 2.069151232 1.995503546 1.932695578 1.896152461 1.888560811 1.907416198 1.947610384 2.003164108 2.068981829 2.139892790 2.208858726 2.267585217 2.322203450 2.620931491
//
IT	4678
RD	9
LK	-384034.620997
QD	-478.553842 -> -421.349741
RI	0.0185241389
TR	0.094606	0.029536
MT	8.160053
MM	C_pi: 1.545698, n_recomb: 49861.331763
RS	0	0.000000	1.170733	301.285166	0.006042	0.000673
RS	1	0.007258	1.170733	321.117806	0.006440	0.002505
RS	2	0.015042	1.170733	342.099193	0.006861	0.003964
RS	3	0.023391	1.170733	364.272420	0.007306	0.005313
RS	4	0.032347	0.406475	1108.037414	0.022222	0.016261
RS	5	0.041952	0.406475	1159.879737	0.023262	0.017683
RS	6	0.052254	0.381711	1289.503493	0.025862	0.020114
RS	7	0.063304	0.381711	1342.449338	0.026924	0.021660
RS	8	0.075157	0.400111	1331.429823	0.026703	0.022047
RS	9	0.087869	0.400111	1382.084643	0.027719	0.023755
RS	10	0.101504	0.454133	1263.735105	0.025345	0.022228
RS	11	0.116128	0.454133	1311.266850	0.026298	0.023741
RS	12	0.131814	0.547090	1130.225696	0.022667	0.020854
RS	13	0.148638	0.547090	1174.538901	0.023556	0.022157
RS	14	0.166684	0.695499	961.538351	0.019284	0.018457
RS	15	0.186038	0.695499	1002.306986	0.020102	0.019503
RS	16	0.206798	0.920267	791.057975	0.015865	0.015605
RS	17	0.229065	0.920267	827.744601	0.016601	0.016377
RS	18	0.252947	1.224378	652.077099	0.013078	0.013002
RS	19	0.278563	1.224378	684.671412	0.013732	0.013579
RS	20	0.306037	1.566371	562.538710	0.011282	0.011197
RS	21	0.335506	1.566371	591.983317	0.011873	0.011713
RS	22	0.367114	1.871836	521.503882	0.010459	0.010364
RS	23	0.401015	1.871836	549.236750	0.011015	0.010916
RS	24	0.437377	2.085506	519.044501	0.010410	0.010394
RS	25	0.476378	2.085506	546.354776	0.010957	0.011009
RS	26	0.518210	2.190155	547.156778	0.010974	0.011129
RS	27	0.563077	2.190155	574.932801	0.011531	0.011818
RS	28	0.611201	2.195148	601.862423	0.012071	0.012495
RS	29	0.662818	2.195148	630.498620	0.012645	0.013267
RS	30	0.718180	2.132569	678.448268	0.013607	0.014423
RS	31	0.777561	2.132569	707.628943	0.014192	0.015266
RS	32	0.841251	2.047022	766.839616	0.015379	0.016703
RS	33	0.909564	2.047022	795.361556	0.015951	0.017552
RS	34	0.982835	1.974779	852.448465	0.017096	0.018950
RS	35	1.061423	1.974779	878.424371	0.017617	0.019705
RS	36	1.145715	1.932622	921.794625	0.018487	0.020763
RS	37	1.236125	1.932622	943.201099	0.018916	0.021335
RS	38	1.333096	1.923080	966.454366	0.019383	0.021885
RS	39	1.437105	1.923080	981.641800	0.019687	0.022230
RS	40	1.548663	1.943075	983.224452	0.019719	0.022239
RS	41	1.668318	1.943075	991.180103	0.019879	0.022353
RS	42	1.796656	1.986903	973.521850	0.019525	0.021900
RS	43	1.934309	1.986903	973.858853	0.019531	0.021805
RS	44	2.081952	2.048004	941.463379	0.018882	0.021019
RS	45	2.240310	2.048004	934.256534	0.018737	0.020749
RS	46	2.410162	2.120770	891.594520	0.017881	0.019748
RS	47	2.592341	2.120770	877.243321	0.017594	0.019332
RS	48	2.787742	2.199463	828.483222	0.016616	0.018220
RS	49	2.997324	2.199463	807.577730	0.016196	0.017686
RS	50	3.222117	2.276217	756.762910	0.015177	0.016557
RS	51	3.463225	2.276217	729.910025	0.014639	0.015928
RS	52	3.721832	2.341745	680.186820	0.013642	0.014851
RS	53	3.999207	2.341745	647.925123	0.012995	0.014141
RS	54	4.296713	2.403107	597.285805	0.011979	0.013073
RS	55	4.615812	2.403107	560.892962	0.011249	0.012301
RS	56	4.958069	2.403107	521.652610	0.010462	0.011476
RS	57	5.325166	2.403107	480.154439	0.009630	0.010607
RS	58	5.718906	2.743335	386.947873	0.007760	0.008680
RS	59	6.141222	2.743335	355.984754	0.007139	0.008013
RS	60	6.594189	2.743335	323.862761	0.006495	0.007313
RS	61	7.080030	2.743335	291.130556	0.005839	0.006592
RS	62	7.601131	2.743335	258.364213	0.005182	0.005863
RS	63	8.160053	2.743335	1189.189271	0.023850	0.026964
PA	4+25*2+4+6 0.094605846 0.029536459 8.160053063 1.170733334 0.406475381 0.381711298 0.400111358 0.454133295 0.547090374 0.695499445 0.920267470 1.224377587 1.566370684 1.871835506 2.085506079 2.190154963 2.195148281 2.132569031 2.047022247 1.974778656 1.932622496 1.923080155 1.943075110 1.986903153 2.048004223 2.120770452 2.199462598 2.276217451 2.341745125 2.403107052 2.743335398
//
IT	4585
RD	10
LK	-383922.487985
QD	-446.945513 -> -395.021281
RI	0.0162149554
TR	0.092242	0.030041
MT	8.294019
MM	C_pi: 1.591708, n_recomb: 52167.986589
RS	0	0.000000	1.303298	284.015561	0.005444	0.000642
RS	1	0.007285	1.303298	302.980494	0.005808	0.002364
RS	2	0.015101	1.303298	323.078089	0.006193	0.003670
RS	3	0.023486	1.303298	344.355919	0.006601	0.004874
RS	4	0.032482	0.420117	1129.282265	0.021647	0.016126
RS	5	0.042133	0.420117	1183.226392	0.022681	0.017441
RS	6	0.052488	0.392304	1324.119101	0.025382	0.019930
RS	7	0.063597	0.392304	1379.741244	0.026448	0.021404
RS	8	0.075515	0.406985	1383.705505	0.026524	0.022001
RS	9	0.088301	0.406985	1437.244145	0.027550	0.023675
RS	10	0.102019	0.457410	1327.784768	0.025452	0.022364
RS	11	0.116736	0.457410	1378.118533	0.026417	0.023874
RS	12	0.132525	0.547295	1196.175739	0.022929	0.021102
RS	13	0.149465	0.547295	1243.138050	0.023830	0.022416
RS	14	0.167639	0.694640	1019.370366	0.019540	0.018691
RS	15	0.187136	0.694640	1062.602111	0.020369	0.019755
RS	16	0.208054	0.923151	835.052959	0.016007	0.015731
RS	17	0.230496	0.923151	873.903908	0.016752	0.016521
RS	18	0.254573	1.238887	682.669882	0.013086	0.013004
RS	19	0.280404	1.238887	717.034610	0.013745	0.013595
RS	20	0.308116	1.600193	583.754553	0.011190	0.011107
RS	21	0.337848	1.600193	614.620865	0.011782	0.011628
RS	22	0.369745	1.926603	537.717526	0.010307	0.010215
RS	23	0.403967	1.926603	566.668485	0.010862	0.010762
RS	24	0.440681	2.155556	533.631108	0.010229	0.010206
RS	25	0.480070	2.155556	562.109065	0.010775	0.010810
RS	26	0.522328	2.265994	562.784937	0.010788	0.010918
RS	27	0.567665	2.265994	591.808180	0.011344	0.011591
RS	28	0.616305	2.267216	621.089330	0.011906	0.012278
RS	29	0.668488	2.267216	651.154318	0.012482	0.013033
RS	30	0.724472	2.194537	703.792705	0.013491	0.014223
RS	31	0.784536	2.194537	734.628670	0.014082	0.015051
RS	32	0.848975	2.097502	800.107538	0.015337	0.016542
RS	33	0.918108	2.097502	830.454282	0.015919	0.017383
RS	34	0.992277	2.016069	893.927128	0.017136	0.018844
RS	35	1.071850	2.016069	921.741365	0.017669	0.019599
RS	36	1.157220	1.968376	970.108252	0.018596	0.020711
RS	37	1.248809	1.968376	993.182074	0.019038	0.021292
RS	38	1.347071	1.956770	1019.191659	0.019537	0.021874
RS	39	1.452491	1.956770	1035.739264	0.019854	0.022236
RS	40	1.565590	1.977612	1037.691693	0.019891	0.022255
RS	41	1.686930	1.977612	1046.646374	0.020063	0.022391
RS	42	1.817108	2.024634	1027.364548	0.019693	0.021929
RS	43	1.956770	2.024634	1028.356650	0.019712	0.021860
RS	44	2.106607	2.090752	993.001009	0.019035	0.021052
RS	45	2.267360	2.090752	986.159204	0.018904	0.020809
RS	46	2.439823	2.169894	939.841099	0.018016	0.019784
RS	47	2.624850	2.169894	925.623628	0.017743	0.019397
RS	48	2.823357	2.255805	873.053937	0.016735	0.018262
RS	49	3.036325	2.255805	852.089772	0.016334	0.017757
RS	50	3.264808	2.339847	797.774066	0.015292	0.016612
RS	51	3.509936	2.339847	770.666306	0.014773	0.016011
RS	52	3.772921	2.411784	718.034282	0.013764	0.014927
RS	53	4.055066	2.411784	685.267848	0.013136	0.014242
RS	54	4.357764	2.479596	631.840647	0.012112	0.013168
RS	55	4.682514	2.479596	594.690073	0.011400	0.012417
RS	56	5.030923	2.479596	554.401689	0.010627	0.011611
RS	57	5.404713	2.479596	511.570955	0.009806	0.010755
RS	58	5.805734	2.861307	409.186583	0.007844	0.008728
RS	59	6.235970	2.861307	378.004100	0.007246	0.008089
RS	60	6.697549	2.861307	345.402509	0.006621	0.007414
RS	61	7.192753	2.861307	311.932624	0.005979	0.006713
RS	62	7.724034	2.861307	278.182238	0.005332	0.005998
RS	63	8.294019	2.861307	1315.393813	0.025215	0.028338
PA	4+25*2+4+6 0.092242484 0.030041296 8.294018816 1.303298249 0.420116807 0.392303884 0.406984971 0.457409661 0.547295290 0.694639503 0.923150942 1.238886899 1.600193473 1.926603032 2.155556403 2.265994417 2.267216045 2.194536670 2.097501554 2.016068502 1.968376185 1.956770133 1.977611994 2.024633575 2.090752358 2.169893522 2.255804927 2.339846522 2.411784135 2.479595832 2.861306785
//
IT	3972
RD	11
LK	-383820.667240
QD	-418.349918 -> -371.088550
RI	0.0143369765
TR	0.090051	0.030525
MT	8.420008
MM	C_pi: 1.636002, n_recomb: 54426.202108
RS	0	0.000000	1.436112	269.631473	0.004954	0.000614
RS	1	0.007310	1.436112	287.853310	0.005289	0.002243
RS	2	0.015155	1.436112	307.190672	0.005644	0.003422
RS	3	0.023574	1.436112	327.694382	0.006021	0.004507
RS	4	0.032607	0.432784	1150.452655	0.021138	0.016002
RS	5	0.042302	0.432784	1206.410192	0.022166	0.017230
RS	6	0.052704	0.402890	1355.374537	0.024903	0.019732
RS	7	0.063868	0.402890	1413.535116	0.025972	0.021144
RS	8	0.075847	0.414135	1431.792200	0.026307	0.021926
RS	9	0.088702	0.414135	1488.123653	0.027342	0.023568
RS	10	0.102497	0.461069	1388.498657	0.025512	0.022467
RS	11	0.117301	0.461069	1441.578306	0.026487	0.023973
RS	12	0.133186	0.547846	1260.241034	0.023155	0.021327
RS	13	0.150233	0.547846	1309.807406	0.024066	0.022651
RS	14	0.168526	0.693837	1076.406233	0.019777	0.018917
RS	15	0.188157	0.693837	1122.065796	0.020616	0.019996
RS	16	0.209222	0.925401	878.675720	0.016144	0.015859
RS	17	0.231828	0.925401	919.666334	0.016897	0.016666
RS	18	0.256085	1.251699	712.944206	0.013099	0.013015
RS	19	0.282117	1.251699	749.056534	0.013763	0.013619
RS	20	0.310051	1.631334	604.596213	0.011109	0.011029
RS	21	0.340028	1.631334	636.855718	0.011701	0.011556
RS	22	0.372196	1.978299	553.453851	0.010169	0.010081
RS	23	0.406715	1.978299	583.585882	0.010723	0.010623
RS	24	0.443758	2.222758	547.582131	0.010061	0.010033
RS	25	0.483509	2.222758	577.181551	0.010605	0.010626
RS	26	0.526166	2.339547	577.550168	0.010612	0.010720
RS	27	0.571941	2.339547	607.766011	0.011167	0.011379
RS	28	0.621063	2.337601	639.174272	0.011744	0.012072
RS	29	0.673776	2.337601	670.609471	0.012321	0.012811
RS	30	0.730342	2.255340	727.708708	0.013371	0.014029
RS	31	0.791044	2.255340	760.146498	0.013967	0.014843
RS	32	0.856183	2.147193	831.734979	0.015282	0.016382
RS	33	0.926084	2.147193	863.869389	0.015872	0.017214
RS	34	1.001095	2.056809	933.675353	0.017155	0.018732
RS	35	1.081590	2.056809	963.314547	0.017699	0.019487
RS	36	1.167969	2.003652	1016.730642	0.018681	0.020649
RS	37	1.260663	2.003652	1041.483153	0.019136	0.021239
RS	38	1.360133	1.989887	1070.375488	0.019667	0.021854
RS	39	1.466875	1.989887	1088.315358	0.019996	0.022231
RS	40	1.581420	2.011323	1090.808386	0.020042	0.022263
RS	41	1.704339	2.011323	1100.808392	0.020226	0.022419
RS	42	1.836244	2.061155	1080.090502	0.019845	0.021952
RS	43	1.977791	2.061155	1081.790952	0.019876	0.021907
RS	44	2.129687	2.131817	1043.657626	0.019176	0.021083
RS	45	2.292686	2.131817	1037.234414	0.019058	0.020867
RS	46	2.467601	2.216817	987.417485	0.018142	0.019820
RS	47	2.655304	2.216817	973.382954	0.017884	0.019461
RS	48	2.856728	2.309423	917.132232	0.016851	0.018306
RS	49	3.072878	2.309423	896.151502	0.016465	0.017829
RS	50	3.304828	2.400272	838.429458	0.015405	0.016669
RS	51	3.553736	2.400272	811.102311	0.014903	0.016095
RS	52	3.820839	2.478237	755.624518	0.013883	0.015004
RS	53	4.107469	2.478237	722.385681	0.013273	0.014343
RS	54	4.415053	2.552208	666.200891	0.012240	0.013262
RS	55	4.745123	2.552208	628.326287	0.011545	0.012532
RS	56	5.099321	2.552208	587.028068	0.010786	0.011742
RS	57	5.479414	2.552208	542.906261	0.009975	0.010899
RS	58	5.887293	2.975247	431.134437	0.007921	0.008775
RS	59	6.324989	2.975247	399.784500	0.007345	0.008162
RS	60	6.794683	2.975247	366.764664	0.006739	0.007509
RS	61	7.298713	2.975247	332.625332	0.006111	0.006827
RS	62	7.839590	2.975247	297.962918	0.005475	0.006127
RS	63	8.420008	2.975247	1444.744537	0.026545	0.029683
PA	4+25*2+4+6 0.090051202 0.030524737 8.420007972 1.436112240 0.432783703 0.402890457 0.414135123 0.461068673 0.547846330 0.693836602 0.925401207 1.251699322 1.631334323 1.978298763 2.222757710 2.339546917 2.337600596 2.255339870 2.147192835 2.056808976 2.003652336 1.989887490 2.011323262 2.061155434 2.131816663 2.216817044 2.309422933 2.400271998 2.478237370 2.552208317 2.975247136
//
IT	4324
RD	12
LK	-383727.958042
QD	-392.394500 -> -349.271077
RI	0.0127863007
TR	0.088013	0.030988
MT	8.538851
MM	C_pi: 1.678746, n_recomb: 56637.522725
RS	0	0.000000	1.568666	257.498105	0.004546	0.000590
RS	1	0.007334	1.568666	275.079180	0.004857	0.002138
RS	2	0.015206	1.568666	293.758730	0.005187	0.003211
RS	3	0.023655	1.568666	313.589977	0.005537	0.004196
RS	4	0.032724	0.444534	1171.617215	0.020686	0.015888
RS	5	0.042458	0.444534	1229.514873	0.021708	0.017048
RS	6	0.052906	0.413426	1383.760974	0.024432	0.019525
RS	7	0.064120	0.413426	1444.329988	0.025501	0.020885
RS	8	0.076157	0.421472	1476.183404	0.026064	0.021827
RS	9	0.089076	0.421472	1535.216644	0.027106	0.023441
RS	10	0.102943	0.464997	1446.193115	0.025534	0.022544
RS	11	0.117827	0.464997	1501.962871	0.026519	0.024044
RS	12	0.133802	0.548630	1322.595943	0.023352	0.021533
RS	13	0.150949	0.548630	1374.722985	0.024272	0.022864
RS	14	0.169354	0.693027	1132.740329	0.020000	0.019134
RS	15	0.189109	0.693027	1180.793565	0.020848	0.020228
RS	16	0.210312	0.927043	921.994941	0.016279	0.015989
RS	17	0.233070	0.927043	965.101738	0.017040	0.016811
RS	18	0.257498	1.262939	742.955721	0.013118	0.013033
RS	19	0.283717	1.262939	780.794731	0.013786	0.013649
RS	20	0.311858	1.659976	625.111389	0.011037	0.010963
RS	21	0.342064	1.659976	658.738166	0.011631	0.011493
RS	22	0.374485	2.027103	568.762191	0.010042	0.009959
RS	23	0.409284	2.027103	600.041452	0.010594	0.010497
RS	24	0.446635	2.287276	560.953555	0.009904	0.009873
RS	25	0.486725	2.287276	591.631640	0.010446	0.010456
RS	26	0.529756	2.410962	591.520441	0.010444	0.010535
RS	27	0.575942	2.410962	622.877461	0.010998	0.011180
RS	28	0.625516	2.406433	656.196472	0.011586	0.011876
RS	29	0.678726	2.406433	688.945481	0.012164	0.012600
RS	30	0.735838	2.315086	750.277071	0.013247	0.013840
RS	31	0.797138	2.315086	784.263499	0.013847	0.014641
RS	32	0.862934	2.196183	861.788644	0.015216	0.016221
RS	33	0.933556	2.196183	895.671718	0.015814	0.017047
RS	34	1.009357	2.097067	971.737036	0.017157	0.018615
RS	35	1.090718	2.097067	1003.184501	0.017712	0.019371
RS	36	1.178045	2.038518	1061.680087	0.018745	0.020580
RS	37	1.271778	2.038518	1088.118923	0.019212	0.021178
RS	38	1.372384	2.022520	1120.002572	0.019775	0.021825
RS	39	1.480369	2.022520	1139.363523	0.020117	0.022216
RS	40	1.596273	2.044335	1142.558403	0.020173	0.022263
RS	41	1.720679	2.044335	1153.647473	0.020369	0.022438
RS	42	1.854207	2.096640	1131.680579	0.019981	0.021970
RS	43	1.997529	2.096640	1134.140630	0.020025	0.021947
RS	44	2.151363	2.171421	1093.414442	0.019305	0.021112
RS	45	2.316478	2.171421	1087.461945	0.019200	0.020920
RS	46	2.493703	2.261806	1034.311961	0.018262	0.019857
RS	47	2.683926	2.261806	1020.508258	0.018018	0.019523
RS	48	2.888099	2.360621	960.711228	0.016962	0.018352
RS	49	3.107247	2.360621	939.755000	0.016592	0.017900
RS	50	3.342467	2.457829	878.726390	0.015515	0.016729
RS	51	3.594939	2.457829	851.214460	0.015029	0.016179
RS	52	3.865926	2.541457	792.958473	0.014001	0.015082
RS	53	4.156788	2.541457	759.278392	0.013406	0.014442
RS	54	4.468982	2.621294	700.372713	0.012366	0.013356
RS	55	4.804072	2.621294	661.805354	0.011685	0.012644
RS	56	5.163737	2.621294	619.532656	0.010939	0.011870
RS	57	5.549781	2.621294	574.158153	0.010137	0.011039
RS	58	5.964137	3.085387	452.813689	0.007995	0.008820
RS	59	6.408882	3.085387	421.341186	0.007439	0.008231
RS	60	6.886245	3.085387	387.956837	0.006850	0.007600
RS	61	7.398617	3.085387	353.208489	0.006236	0.006936
RS	62	7.948568	3.085387	317.698536	0.005609	0.006250
RS	63	8.538851	3.085387	1576.996628	0.027844	0.031000
PA	4+25*2+4+6 0.088013281 0.030987596 8.538851163 1.568665996 0.444534259 0.413425942 0.421471715 0.464996596 0.548630030 0.693026688 0.927042715 1.262939328 1.659975895 2.027102696 2.287275545 2.410962072 2.406432761 2.315086451 2.196182552 2.097067333 2.038517850 2.022520418 2.044334817 2.096639727 2.171420648 2.261805549 2.360620792 2.457828569 2.541457386 2.621294279 3.085386611
//
IT	4444
RD	13
LK	-383643.339057
QD	-368.760969 -> -329.324909
RI	0.0114877633
TR	0.086112	0.031431
MT	8.651314
MM	C_pi: 1.720081, n_recomb: 58803.091525
RS	0	0.000000	1.700636	247.136188	0.004203	0.000568
RS	1	0.007356	1.700636	264.160194	0.004492	0.002047
RS	2	0.015253	1.700636	282.266259	0.004800	0.003029
RS	3	0.023731	1.700636	301.509405	0.005127	0.003930
RS	4	0.032833	0.455433	1192.795048	0.020285	0.015786
RS	5	0.042604	0.455433	1252.570736	0.021301	0.016890
RS	6	0.053094	0.423880	1409.665666	0.023973	0.019314
RS	7	0.064356	0.423880	1472.520758	0.025042	0.020627
RS	8	0.076446	0.428930	1517.287702	0.025803	0.021712
RS	9	0.089426	0.428930	1578.932313	0.026851	0.023298
RS	10	0.103360	0.469117	1501.116566	0.025528	0.022598
RS	11	0.118319	0.469117	1559.520767	0.026521	0.024091
RS	12	0.134379	0.549585	1383.334851	0.023525	0.021721
RS	13	0.151620	0.549585	1437.980143	0.024454	0.023058
RS	14	0.170129	0.692186	1188.419887	0.020210	0.019345
RS	15	0.190000	0.692186	1238.833244	0.021067	0.020450
RS	16	0.211333	0.928128	965.046040	0.016411	0.016121
RS	17	0.234235	0.928128	1010.246132	0.017180	0.016955
RS	18	0.258821	1.272749	772.736905	0.013141	0.013059
RS	19	0.285216	1.272749	812.282966	0.013814	0.013685
RS	20	0.313553	1.686308	645.333845	0.010974	0.010906
RS	21	0.343974	1.686308	680.304068	0.011569	0.011440
RS	22	0.376633	2.073204	583.680061	0.009926	0.009848
RS	23	0.411695	2.073204	616.075382	0.010477	0.010383
RS	24	0.449335	2.349277	573.791858	0.009758	0.009725
RS	25	0.489745	2.349277	605.508840	0.010297	0.010300
RS	26	0.533127	2.480366	604.759758	0.010284	0.010361
RS	27	0.579700	2.480366	637.209673	0.010836	0.010994
RS	28	0.629699	2.473818	672.232425	0.011432	0.011688
RS	29	0.683376	2.473818	706.241207	0.012010	0.012399
RS	30	0.741002	2.373854	771.581070	0.013121	0.013657
RS	31	0.802866	2.373854	807.063685	0.013725	0.014446
RS	32	0.869281	2.244519	890.346601	0.015141	0.016062
RS	33	0.940582	2.244519	925.938011	0.015746	0.016880
RS	34	1.017128	2.136873	1008.173932	0.017145	0.018495
RS	35	1.099305	2.136873	1041.409935	0.017710	0.019251
RS	36	1.187526	2.073002	1104.995633	0.018791	0.020504
RS	37	1.282238	2.073002	1133.124500	0.019270	0.021110
RS	38	1.383916	2.054713	1168.092420	0.019864	0.021789
RS	39	1.493074	2.054713	1188.899151	0.020218	0.022194
RS	40	1.610261	2.076722	1192.945474	0.020287	0.022256
RS	41	1.736069	2.076722	1205.163506	0.020495	0.022449
RS	42	1.871131	2.131209	1182.125766	0.020103	0.021983
RS	43	2.016129	2.131209	1185.393470	0.020159	0.021981
RS	44	2.171792	2.209732	1142.258521	0.019425	0.021138
RS	45	2.338907	2.209732	1136.826124	0.019333	0.020969
RS	46	2.518314	2.305074	1080.508950	0.018375	0.019893
RS	47	2.710919	2.305074	1066.981889	0.018145	0.019582
RS	48	2.917692	2.409652	1003.776667	0.017070	0.018399
RS	49	3.139675	2.409652	982.884398	0.016715	0.017971
RS	50	3.377987	2.512799	918.652741	0.015623	0.016789
RS	51	3.633830	2.512799	890.989324	0.015152	0.016261
RS	52	3.908493	2.601749	830.025317	0.014115	0.015160
RS	53	4.203360	2.601749	795.933933	0.013536	0.014541
RS	54	4.519918	2.687167	734.347859	0.012488	0.013448
RS	55	4.859761	2.687167	695.117302	0.011821	0.012754
RS	56	5.224604	2.687167	651.903502	0.011086	0.011994
RS	57	5.616285	2.687167	605.312542	0.010294	0.011174
RS	58	6.036779	3.191950	474.233512	0.008065	0.008864
RS	59	6.488204	3.191950	442.678047	0.007528	0.008298
RS	60	6.972836	3.191950	408.977098	0.006955	0.007686
RS	61	7.493118	3.191950	373.674153	0.006355	0.007039
RS	62	8.051672	3.191950	337.375309	0.005737	0.006366
RS	63	8.651314	3.191950	1711.882297	0.029112	0.032287
PA	4+25*2+4+6 0.086112120 0.031430552 8.651313974 1.700636073 0.455432508 0.423880306 0.428929636 0.469116518 0.549585419 0.692185995 0.928128386 1.272749433 1.686307996 2.073203616 2.349277269 2.480366478 2.473818322 2.373853592 2.244519153 2.136872726 2.073001979 2.054712520 2.076722064 2.131209280 2.209732004 2.305074409 2.409652183 2.512799306 2.601748698 2.687166867 3.191950340
//
IT	4118
RD	14
LK	-383565.933058
QD	-347.177178 -> -311.039193
RI	0.0103873024
TR	0.084334	0.031855
MT	8.757977
MM	C_pi: 1.760106, n_recomb: 60923.688224
RS	0	0.000000	1.831760	238.190192	0.003910	0.000549
RS	1	0.007377	1.831760	254.726090	0.004181	0.001966
RS	2	0.015298	1.831760	272.328512	0.004470	0.002872
RS	3	0.023803	1.831760	291.053847	0.004777	0.003700
RS	4	0.032935	0.465541	1213.978144	0.019926	0.015694
RS	5	0.042742	0.465541	1275.577799	0.020937	0.016753
RS	6	0.053271	0.434241	1433.366177	0.023527	0.019103
RS	7	0.064578	0.434241	1498.391331	0.024595	0.020373
RS	8	0.076718	0.436473	1555.397086	0.025530	0.021583
RS	9	0.089754	0.436473	1619.562959	0.026583	0.023144
RS	10	0.103751	0.473377	1553.458399	0.025498	0.022633
RS	11	0.118782	0.473377	1614.441063	0.026499	0.024120
RS	12	0.134920	0.550660	1442.550545	0.023678	0.021895
RS	13	0.152250	0.550660	1499.672231	0.024616	0.023236
RS	14	0.170858	0.691294	1243.486295	0.020411	0.019549
RS	15	0.190838	0.691294	1296.226439	0.021276	0.020665
RS	16	0.212292	0.928702	1007.856260	0.016543	0.016253
RS	17	0.235329	0.928702	1055.126954	0.017319	0.017100
RS	18	0.260065	1.281256	802.309073	0.013169	0.013090
RS	19	0.286626	1.281256	843.543304	0.013846	0.013725
RS	20	0.315147	1.710495	665.289196	0.010920	0.010858
RS	21	0.345771	1.710495	701.580599	0.011516	0.011395
RS	22	0.378654	2.116745	598.242310	0.009820	0.009747
RS	23	0.413963	2.116745	631.724826	0.010369	0.010278
RS	24	0.451876	2.408861	586.144792	0.009621	0.009587
RS	25	0.492587	2.408861	618.863737	0.010158	0.010154
RS	26	0.536300	2.547825	617.329838	0.010133	0.010197
RS	27	0.583238	2.547825	650.827279	0.010683	0.010819
RS	28	0.633638	2.539796	687.357787	0.011282	0.011510
RS	29	0.687757	2.539796	722.574609	0.011860	0.012208
RS	30	0.745867	2.431655	791.705095	0.012995	0.013479
RS	31	0.808264	2.431655	828.632273	0.013601	0.014257
RS	32	0.875264	2.292210	917.484600	0.015060	0.015905
RS	33	0.947207	2.292210	954.742746	0.015671	0.016716
RS	34	1.024456	2.176220	1043.047148	0.017121	0.018374
RS	35	1.107404	2.176220	1078.048864	0.017695	0.019130
RS	36	1.196470	2.107099	1146.718412	0.018822	0.020423
RS	37	1.292107	2.107099	1176.536806	0.019312	0.021036
RS	38	1.394799	2.086474	1214.664170	0.019937	0.021746
RS	39	1.505066	2.086474	1236.936855	0.020303	0.022164
RS	40	1.623467	2.108521	1241.972430	0.020386	0.022243
RS	41	1.750602	2.108521	1255.354940	0.020605	0.022454
RS	42	1.887115	2.164930	1231.419824	0.020212	0.021992
RS	43	2.033699	2.164930	1235.539085	0.020280	0.022010
RS	44	2.191095	2.246862	1190.172858	0.019535	0.021162
RS	45	2.360103	2.246862	1185.306592	0.019456	0.021014
RS	46	2.541577	2.346772	1125.988498	0.018482	0.019929
RS	47	2.736439	2.346772	1112.781113	0.018265	0.019640
RS	48	2.945674	2.456702	1046.306297	0.017174	0.018446
RS	49	3.170345	2.456702	1025.515425	0.016833	0.018040
RS	50	3.411588	2.565398	958.186260	0.015728	0.016850
RS	51	3.670628	2.565398	930.403214	0.015272	0.016343
RS	52	3.948776	2.659344	866.803774	0.014228	0.015238
RS	53	4.247442	2.659344	832.329857	0.013662	0.014637
RS	54	4.568140	2.750070	768.106761	0.012608	0.013540
RS	55	4.912495	2.750070	728.241321	0.011953	0.012862
RS	56	5.282252	2.750070	684.118436	0.011229	0.012114
RS	57	5.679285	2.750070	636.345878	0.010445	0.011305
RS	58	6.105606	3.295108	495.393495	0.008131	0.008906
RS	59	6.563375	3.295108	463.790552	0.007613	0.008361
RS	60	7.054913	3.295108	429.816354	0.007055	0.007769
RS	61	7.582709	3.295108	394.008509	0.006467	0.007137
RS	62	8.149440	3.295108	356.974836	0.005859	0.006478
RS	63	8.757977	3.295108	1849.117270	0.030351	0.033546
PA	4+25*2+4+6 0.084334062 0.031854557 8.757976902 1.831760451 0.465540553 0.434240670 0.436472687 0.473376512 0.550659877 0.691293513 0.928701951 1.281255663 1.710495153 2.116744656 2.408860794 2.547824717 2.539796184 2.431655058 2.292210390 2.176220126 2.107098759 2.086474486 2.108521237 2.164930148 2.246861662 2.346771579 2.456701914 2.565397718 2.659344039 2.750070460 3.295107968
//
IT	4411
RD	15
LK	-383494.981810
QD	-327.410536 -> -294.232350
RI	0.0094448545
TR	0.082668	0.032261
MT	8.859306
MM	C_pi: 1.798905, n_recomb: 63000.182135
RS	0	0.000000	1.961825	230.392767	0.003657	0.000531
RS	1	0.007396	1.961825	246.497910	0.003913	0.001894
RS	2	0.015339	1.961825	263.655017	0.004185	0.002734
RS	3	0.023870	1.961825	281.921528	0.004475	0.003499
RS	4	0.033031	0.474914	1235.159540	0.019606	0.015612
RS	5	0.042870	0.474914	1298.535492	0.020612	0.016634
RS	6	0.053437	0.444494	1455.107772	0.023097	0.018891
RS	7	0.064786	0.444494	1522.193225	0.024162	0.020124
RS	8	0.076973	0.444068	1590.780994	0.025250	0.021445
RS	9	0.090062	0.444068	1657.378842	0.026308	0.022981
RS	10	0.104120	0.477740	1603.371657	0.025450	0.022653
RS	11	0.119217	0.477740	1666.876376	0.026458	0.024132
RS	12	0.135430	0.551828	1500.284146	0.023814	0.022055
RS	13	0.152843	0.551828	1559.840519	0.024759	0.023400
RS	14	0.171543	0.690352	1297.943912	0.020602	0.019747
RS	15	0.191627	0.690352	1352.977305	0.021476	0.020873
RS	16	0.213196	0.928824	1050.426744	0.016673	0.016387
RS	17	0.236360	0.928824	1099.745053	0.017456	0.017244
RS	18	0.261237	1.288585	831.682433	0.013201	0.013126
RS	19	0.287955	1.288585	874.586369	0.013882	0.013770
RS	20	0.316648	1.732710	684.991723	0.010873	0.010816
RS	21	0.347464	1.732710	722.583136	0.011470	0.011357
RS	22	0.380559	2.157885	612.472806	0.009722	0.009654
RS	23	0.416101	2.157885	647.015461	0.010270	0.010183
RS	24	0.454273	2.466145	598.048839	0.009493	0.009459
RS	25	0.495267	2.466145	631.735182	0.010028	0.010018
RS	26	0.539294	2.613419	629.281571	0.009989	0.010042
RS	27	0.586577	2.613419	663.783768	0.010536	0.010655
RS	28	0.637356	2.604409	701.640895	0.011137	0.011339
RS	29	0.691892	2.604409	738.016344	0.011715	0.012027
RS	30	0.750461	2.488508	810.728150	0.012869	0.013308
RS	31	0.813362	2.488508	849.049402	0.013477	0.014075
RS	32	0.880915	2.339248	943.284196	0.014973	0.015750
RS	33	0.953465	2.339248	982.166795	0.015590	0.016555
RS	34	1.031380	2.215090	1076.428050	0.017086	0.018250
RS	35	1.115058	2.215090	1113.170144	0.017669	0.019007
RS	36	1.204924	2.140786	1186.904625	0.018840	0.020339
RS	37	1.301438	2.140786	1218.408201	0.019340	0.020958
RS	38	1.405090	2.117793	1259.756870	0.019996	0.021698
RS	39	1.516407	2.117793	1283.511127	0.020373	0.022128
RS	40	1.635958	2.139742	1289.660566	0.020471	0.022225
RS	41	1.764351	2.139742	1304.238413	0.020702	0.022452
RS	42	1.902241	2.197845	1279.568731	0.020311	0.021996
RS	43	2.050328	2.197845	1284.579162	0.020390	0.022033
RS	44	2.209368	2.282884	1237.154568	0.019637	0.021183
RS	45	2.380171	2.282884	1232.896589	0.019570	0.021055
RS	46	2.563607	2.387009	1170.739443	0.018583	0.019963
RS	47	2.760610	2.387009	1157.891676	0.018379	0.019695
RS	48	2.972184	2.501915	1088.284661	0.017274	0.018492
RS	49	3.199405	2.501915	1067.630282	0.016946	0.018107
RS	50	3.443432	2.615797	997.309252	0.015830	0.016910
RS	51	3.705508	2.615797	969.436756	0.015388	0.016423
RS	52	3.986967	2.714437	903.275195	0.014338	0.015315
RS	53	4.289242	2.714437	868.446265	0.013785	0.014731
RS	54	4.613875	2.810209	801.632142	0.012724	0.013630
RS	55	4.962517	2.810209	761.158820	0.012082	0.012966
RS	56	5.336946	2.810209	716.157479	0.011368	0.012231
RS	57	5.739068	2.810209	667.236798	0.010591	0.011432
RS	58	6.170930	3.395004	516.292877	0.008195	0.008946
RS	59	6.634734	3.395004	484.674390	0.007693	0.008421
RS	60	7.132841	3.395004	450.466342	0.007150	0.007847
RS	61	7.667789	3.395004	414.199166	0.006575	0.007231
RS	62	8.242302	3.395004	376.480679	0.005976	0.006584
RS	63	8.859306	3.395004	1988.436996	0.031562	0.034776
PA	4+25*2+4+6 0.082667549 0.032260646 8.859306492 1.961825232 0.474913956 0.444494177 0.444068468 0.477740425 0.551827811 0.690351748 0.928824175 1.288584623 1.732709587 2.157885457 2.466145486 2.613419463 2.604409148 2.488507833 2.339248122 2.215090390 2.140785782 2.117792715 2.139741830 2.197844612 2.282883840 2.387009024 2.501915074 2.615796729 2.714436784 2.810208646 3.395004213
//
IT	4667
RD	16
LK	-383429.825517
QD	-309.260520 -> -278.746761
RI	0.0086305951
TR	0.081102	0.032650
MT	8.955759
MM	C_pi: 1.836545, n_recomb: 65033.088348
RS	0	0.000000	2.090660	223.537809	0.003437	0.000514
RS	1	0.007414	2.090660	239.260245	0.003679	0.001830
RS	2	0.015378	2.090660	256.021070	0.003937	0.002612
RS	3	0.023933	2.090660	273.878538	0.004211	0.003322
RS	4	0.033122	0.483601	1256.333772	0.019318	0.015540
RS	5	0.042992	0.483601	1321.443528	0.020320	0.016532
RS	6	0.053594	0.454628	1475.103407	0.022682	0.018682
RS	7	0.064982	0.454628	1544.145390	0.023744	0.019881
RS	8	0.077214	0.451689	1623.678447	0.024967	0.021299
RS	9	0.090353	0.451689	1692.620072	0.026027	0.022812
RS	10	0.104467	0.482178	1650.993416	0.025387	0.022659
RS	11	0.119627	0.482178	1716.963232	0.026401	0.024130
RS	12	0.135911	0.553068	1556.569461	0.023935	0.022203
RS	13	0.153402	0.553068	1618.518655	0.024888	0.023550
RS	14	0.172190	0.689367	1351.782199	0.020786	0.019939
RS	15	0.192371	0.689367	1409.074761	0.021667	0.021074
RS	16	0.214049	0.928544	1092.755244	0.016803	0.016520
RS	17	0.237333	0.928544	1144.097697	0.017593	0.017388
RS	18	0.262344	1.294850	860.859308	0.013237	0.013166
RS	19	0.289210	1.294850	905.414545	0.013922	0.013818
RS	20	0.318067	1.753111	704.447671	0.010832	0.010781
RS	21	0.349064	1.753111	743.318591	0.011430	0.011326
RS	22	0.382359	2.196773	626.388487	0.009632	0.009570
RS	23	0.418123	2.196773	661.965617	0.010179	0.010096
RS	24	0.456538	2.521241	609.532651	0.009373	0.009339
RS	25	0.497802	2.521241	644.153777	0.009905	0.009892
RS	26	0.542125	2.677214	640.659573	0.009851	0.009896
RS	27	0.589735	2.677214	676.126070	0.010397	0.010499
RS	28	0.640874	2.667699	715.138373	0.010997	0.011177
RS	29	0.695805	2.667699	752.625041	0.011573	0.011853
RS	30	0.754809	2.544427	828.718182	0.012743	0.013142
RS	31	0.818187	2.544427	868.384041	0.013353	0.013900
RS	32	0.886265	2.385628	967.815575	0.014882	0.015598
RS	33	0.959390	2.385628	1008.279710	0.015504	0.016397
RS	34	1.037937	2.253470	1108.378253	0.017043	0.018127
RS	35	1.122308	2.253470	1146.832983	0.017635	0.018884
RS	36	1.212934	2.174047	1225.601594	0.018846	0.020251
RS	37	1.310279	2.174047	1258.782259	0.019356	0.020877
RS	38	1.414842	2.148662	1303.400054	0.020042	0.021646
RS	39	1.527158	2.148662	1328.647044	0.020430	0.022087
RS	40	1.647801	2.170396	1336.023297	0.020544	0.022203
RS	41	1.777389	2.170396	1351.822699	0.020787	0.022445
RS	42	1.916585	2.229994	1326.569990	0.020398	0.021997
RS	43	2.066102	2.229994	1332.506935	0.020490	0.022052
RS	44	2.226704	2.317870	1283.190728	0.019731	0.021202
RS	45	2.399214	2.317870	1279.579477	0.019676	0.021093
RS	46	2.584515	2.425891	1214.741320	0.018679	0.019996
RS	47	2.783554	2.425891	1202.290155	0.018487	0.019748
RS	48	2.997351	2.545427	1129.686724	0.017371	0.018539
RS	49	3.226999	2.545427	1109.201779	0.017056	0.018172
RS	50	3.473674	2.664160	1035.993929	0.015930	0.016971
RS	51	3.738639	2.664160	1008.060803	0.015501	0.016502
RS	52	4.023249	2.767211	939.411184	0.014445	0.015391
RS	53	4.328961	2.767211	904.253924	0.013905	0.014824
RS	54	4.657340	2.867778	834.897261	0.012838	0.013718
RS	55	5.010065	2.867778	793.842355	0.012207	0.013068
RS	56	5.388944	2.867778	747.992476	0.011502	0.012345
RS	57	5.795913	2.867778	697.956498	0.010732	0.011555
RS	58	6.233056	3.491794	536.923540	0.008256	0.008986
RS	59	6.702611	3.491794	505.318779	0.007770	0.008479
RS	60	7.206981	3.491794	470.913272	0.007241	0.007922
RS	61	7.748746	3.491794	434.229164	0.006677	0.007321
RS	62	8.330679	3.491794	395.872761	0.006087	0.006686
RS	63	8.955759	3.491794	2129.562953	0.032746	0.035977
PA	4+25*2+4+6 0.081102143 0.032649684 8.955759055 2.090660192 0.483600832 0.454627994 0.451688867 0.482178054 0.553067689 0.689366825 0.928544264 1.294849504 1.753110619 2.196772941 2.521241086 2.677213680 2.667699030 2.544426971 2.385628135 2.253469833 2.174047476 2.148661574 2.170395976 2.229994013 2.317870282 2.425891004 2.545426988 2.664159891 2.767211085 2.867778238 3.491794280
//
IT	4971
RD	17
LK	-383369.886863
QD	-292.554728 -> -264.446352
RI	0.0079216196
TR	0.079629	0.033023
MT	9.047697
MM	C_pi: 1.873080, n_recomb: 67022.776083
RS	0	0.000000	2.218182	217.458980	0.003245	0.000500
RS	1	0.007432	2.218182	232.838874	0.003474	0.001772
RS	2	0.015415	2.218182	249.244504	0.003719	0.002504
RS	3	0.023993	2.218182	266.734759	0.003980	0.003166
RS	4	0.033207	0.491639	1277.507325	0.019061	0.015476
RS	5	0.043107	0.491639	1344.312852	0.020058	0.016444
RS	6	0.053742	0.464630	1493.536651	0.022284	0.018476
RS	7	0.065167	0.464630	1564.436972	0.023342	0.019644
RS	8	0.077442	0.459317	1654.275152	0.024682	0.021148
RS	9	0.090628	0.459317	1725.473291	0.025745	0.022639
RS	10	0.104795	0.486664	1696.446609	0.025311	0.022654
RS	11	0.120014	0.486664	1764.823944	0.026332	0.024116
RS	12	0.136365	0.554363	1611.431481	0.024043	0.022339
RS	13	0.153931	0.554363	1675.731224	0.025002	0.023688
RS	14	0.172802	0.688338	1404.997309	0.020963	0.020126
RS	15	0.193075	0.688338	1464.514341	0.021851	0.021268
RS	16	0.214855	0.927908	1134.830031	0.016932	0.016654
RS	17	0.238254	0.927908	1188.172355	0.017728	0.017531
RS	18	0.263392	1.300158	889.831992	0.013277	0.013210
RS	19	0.290397	1.300158	936.019768	0.013966	0.013869
RS	20	0.319410	1.771833	723.662199	0.010797	0.010752
RS	21	0.350579	1.771833	763.792604	0.011396	0.011299
RS	22	0.384064	2.233537	640.002456	0.009549	0.009492
RS	23	0.420037	2.233537	676.589486	0.010095	0.010016
RS	24	0.458684	2.574246	620.619339	0.009260	0.009227
RS	25	0.500203	2.574246	656.144225	0.009790	0.009773
RS	26	0.544808	2.739263	651.501177	0.009721	0.009758
RS	27	0.592727	2.739263	687.893491	0.010264	0.010353
RS	28	0.644208	2.729683	727.903519	0.010861	0.011021
RS	29	0.699514	2.729683	766.455910	0.011436	0.011688
RS	30	0.758930	2.599416	845.736507	0.012619	0.012982
RS	31	0.822762	2.599416	886.698496	0.013230	0.013730
RS	32	0.891338	2.431334	991.144787	0.014788	0.015448
RS	33	0.965010	2.431334	1033.147037	0.015415	0.016242
RS	34	1.044157	2.291333	1138.957696	0.016994	0.018003
RS	35	1.129186	2.291333	1179.095102	0.017592	0.018760
RS	36	1.220534	2.206864	1262.852909	0.018842	0.020162
RS	37	1.318670	2.206864	1297.699034	0.019362	0.020794
RS	38	1.424100	2.179065	1345.623990	0.020077	0.021590
RS	39	1.537365	2.179065	1372.370472	0.020476	0.022042
RS	40	1.659047	2.200486	1381.072649	0.020606	0.022177
RS	41	1.789771	2.200486	1398.115282	0.020860	0.022433
RS	42	1.930211	2.261402	1372.422052	0.020477	0.021995
RS	43	2.081088	2.261402	1379.316523	0.020580	0.022066
RS	44	2.243177	2.351875	1328.266327	0.019818	0.021219
RS	45	2.417312	2.351875	1325.336646	0.019774	0.021127
RS	46	2.604388	2.463501	1257.971377	0.018769	0.020028
RS	47	2.805366	2.463501	1245.950967	0.018590	0.019798
RS	48	3.021280	2.587346	1170.485952	0.017464	0.018584
RS	49	3.253241	2.587346	1150.201278	0.017161	0.018236
RS	50	3.502439	2.710619	1074.211872	0.016028	0.017030
RS	51	3.770157	2.710619	1046.245494	0.015610	0.016578
RS	52	4.057771	2.817816	975.182743	0.014550	0.015466
RS	53	4.366758	2.817816	939.722884	0.014021	0.014914
RS	54	4.698709	2.922942	867.873794	0.012949	0.013804
RS	55	5.055328	2.922942	826.262948	0.012328	0.013168
RS	56	5.438450	2.922942	779.593845	0.011632	0.012455
RS	57	5.850044	2.922942	728.474891	0.010869	0.011674
RS	58	6.292226	3.585605	557.275393	0.008315	0.009024
RS	59	6.767269	3.585605	525.711320	0.007844	0.008535
RS	60	7.277615	3.585605	491.142146	0.007328	0.007993
RS	61	7.825888	3.585605	454.080775	0.006775	0.007406
RS	62	8.414906	3.585605	415.130667	0.006194	0.006783
RS	63	9.047697	3.585605	2272.219408	0.033902	0.037151
PA	4+25*2+4+6 0.079629025 0.033022567 9.047697330 2.218182218 0.491639046 0.464629953 0.459316622 0.486664261 0.554362570 0.688338274 0.927908011 1.300157570 1.771833353 2.233537152 2.574245827 2.739262578 2.729682601 2.599416339 2.431334003 2.291333334 2.206864194 2.179064545 2.200486174 2.261402138 2.351875406 2.463500578 2.587346415 2.710618608 2.817815742 2.922941704 3.585605307
//
IT	4220
RD	18
LK	-383314.662373
QD	-277.144729 -> -251.213474
RI	0.0073000788
TR	0.078240	0.033380
MT	9.135512
MM	C_pi: 1.908581, n_recomb: 68970.205947
RS	0	0.000000	2.344116	212.047473	0.003074	0.000486
RS	1	0.007448	2.344116	227.120145	0.003293	0.001720
RS	2	0.015450	2.344116	243.206838	0.003526	0.002408
RS	3	0.024049	2.344116	260.366943	0.003775	0.003026
RS	4	0.033288	0.499086	1298.640408	0.018829	0.015420
RS	5	0.043215	0.499086	1367.106370	0.019822	0.016369
RS	6	0.053882	0.474503	1510.540967	0.021901	0.018273
RS	7	0.065343	0.474503	1583.206760	0.022955	0.019414
RS	8	0.077657	0.466940	1682.750782	0.024398	0.020993
RS	9	0.090889	0.466940	1756.120278	0.025462	0.022463
RS	10	0.105106	0.491196	1739.806798	0.025225	0.022639
RS	11	0.120382	0.491196	1810.534182	0.026251	0.024092
RS	12	0.136796	0.555710	1664.885515	0.024139	0.022465
RS	13	0.154432	0.555710	1731.493998	0.025105	0.023815
RS	14	0.173381	0.687287	1457.565268	0.021133	0.020307
RS	15	0.193743	0.687287	1519.272080	0.022028	0.021456
RS	16	0.215620	0.926981	1176.627839	0.017060	0.016787
RS	17	0.239127	0.926981	1231.945380	0.017862	0.017673
RS	18	0.264385	1.304617	918.600647	0.013319	0.013257
RS	19	0.291524	1.304617	966.402490	0.014012	0.013923
RS	20	0.320684	1.789006	742.651518	0.010768	0.010728
RS	21	0.352016	1.789006	784.022536	0.011368	0.011278
RS	22	0.385681	2.268323	653.332039	0.009473	0.009420
RS	23	0.421854	2.268323	690.905847	0.010017	0.009942
RS	24	0.460721	2.625263	631.339386	0.009154	0.009122
RS	25	0.502483	2.625263	667.739101	0.009682	0.009663
RS	26	0.547355	2.799650	661.845857	0.009596	0.009627
RS	27	0.595569	2.799650	699.127842	0.010137	0.010214
RS	28	0.647374	2.790413	739.990311	0.010729	0.010873
RS	29	0.703038	2.790413	779.565309	0.011303	0.011530
RS	30	0.762847	2.653491	861.854634	0.012496	0.012827
RS	31	0.827111	2.653491	904.066166	0.013108	0.013567
RS	32	0.896161	2.476372	1013.347676	0.014693	0.015302
RS	33	0.970353	2.476372	1056.845175	0.015323	0.016091
RS	34	1.050072	2.328676	1168.241947	0.016938	0.017881
RS	35	1.135728	2.328676	1210.031047	0.017544	0.018638
RS	36	1.227763	2.239226	1298.727573	0.018830	0.020071
RS	37	1.326653	2.239226	1335.225045	0.019359	0.020708
RS	38	1.432908	2.209002	1386.482603	0.020103	0.021532
RS	39	1.547077	2.209002	1414.731917	0.020512	0.021994
RS	40	1.669749	2.230026	1424.848429	0.020659	0.022147
RS	41	1.801558	2.230026	1443.152060	0.020924	0.022417
RS	42	1.943183	2.292106	1417.148376	0.020547	0.021990
RS	43	2.095357	2.292106	1425.027600	0.020661	0.022077
RS	44	2.258864	2.384956	1372.395458	0.019898	0.021233
RS	45	2.434549	2.384956	1370.178537	0.019866	0.021158
RS	46	2.623319	2.499921	1300.434122	0.018855	0.020058
RS	47	2.826148	2.499921	1288.875463	0.018687	0.019845
RS	48	3.044084	2.627787	1210.677545	0.017554	0.018628
RS	49	3.278251	2.627787	1190.621645	0.017263	0.018297
RS	50	3.529858	2.755314	1111.952141	0.016122	0.017089
RS	51	3.800205	2.755314	1083.978323	0.015717	0.016653
RS	52	4.090687	2.866408	1010.577464	0.014652	0.015540
RS	53	4.402804	2.866408	974.839427	0.014134	0.015001
RS	54	4.738167	2.975871	900.548212	0.013057	0.013889
RS	55	5.098507	2.975871	858.405953	0.012446	0.013265
RS	56	5.485685	2.975871	810.945775	0.011758	0.012562
RS	57	5.901699	2.975871	758.775012	0.011001	0.011789
RS	58	6.348698	3.676593	577.346915	0.008371	0.009060
RS	59	6.828988	3.676593	545.848123	0.007914	0.008588
RS	60	7.345050	3.676593	511.146371	0.007411	0.008062
RS	61	7.899547	3.676593	473.744510	0.006869	0.007488
RS	62	8.495343	3.676593	434.241988	0.006296	0.006876
RS	63	9.135512	3.676593	2416.181805	0.035032	0.038297
PA	4+25*2+4+6 0.078239918 0.033379987 9.135512307 2.344116282 0.499085595 0.474503343 0.466939805 0.491195689 0.555709980 0.687286968 0.926981055 1.304617122 1.789006302 2.268322744 2.625263019 2.799649993 2.790413312 2.653491312 2.476372447 2.328675973 2.239226033 2.209001911 2.230025849 2.292106238 2.384956280 2.499920624 2.627786966 2.755314400 2.866408456 2.975871408 3.676592851
//
IT	4464
RD	19
LK	-383263.704360
QD	-262.898820 -> -238.942952
RI	0.0067510943
TR	0.076928	0.033723
MT	9.219429
MM	C_pi: 1.943076, n_recomb: 70875.722186
RS	0	0.000000	2.468663	207.174609	0.002923	0.000473
RS	1	0.007463	2.468663	221.968539	0.003132	0.001671
RS	2	0.015484	2.468663	237.765533	0.003355	0.002321
RS	3	0.024102	2.468663	254.625374	0.003593	0.002901
RS	4	0.033365	0.505965	1319.755523	0.018621	0.015372
RS	5	0.043318	0.505965	1389.850095	0.019610	0.016306
RS	6	0.054014	0.484240	1526.252153	0.021534	0.018075
RS	7	0.065509	0.484240	1600.595341	0.022583	0.019190
RS	8	0.077861	0.474542	1709.268430	0.024116	0.020835
RS	9	0.091135	0.474542	1784.725609	0.025181	0.022286
RS	10	0.105400	0.495751	1781.186963	0.025131	0.022614
RS	11	0.120730	0.495751	1854.206458	0.026161	0.024059
RS	12	0.137204	0.557096	1716.956057	0.024225	0.022582
RS	13	0.154907	0.557096	1785.830946	0.025197	0.023932
RS	14	0.173932	0.686215	1509.469702	0.021297	0.020483
RS	15	0.194376	0.686215	1573.330805	0.022198	0.021639
RS	16	0.216346	0.925789	1218.140842	0.017187	0.016920
RS	17	0.239956	0.925789	1275.408167	0.017995	0.017814
RS	18	0.265328	1.308302	947.159494	0.013364	0.013306
RS	19	0.292593	1.308302	996.556498	0.014061	0.013979
RS	20	0.321894	1.804757	761.408249	0.010743	0.010708
RS	21	0.353381	1.804757	804.000853	0.011344	0.011261
RS	22	0.387218	2.301239	666.384358	0.009402	0.009354
RS	23	0.423580	2.301239	704.922469	0.009946	0.009874
RS	24	0.462657	2.674365	641.711041	0.009054	0.009023
RS	25	0.504649	2.674365	678.957882	0.009580	0.009559
RS	26	0.549776	2.858398	671.726265	0.009478	0.009503
RS	27	0.598271	2.858398	709.863482	0.010016	0.010082
RS	28	0.650385	2.849895	751.441379	0.010602	0.010731
RS	29	0.706388	2.849895	791.997504	0.011174	0.011380
RS	30	0.766572	2.706650	877.121783	0.012375	0.012677
RS	31	0.831246	2.706650	920.537240	0.012988	0.013409
RS	32	0.900748	2.520724	1034.479676	0.014596	0.015160
RS	33	0.975437	2.520724	1079.429371	0.015230	0.015943
RS	34	1.055700	2.365470	1196.284397	0.016879	0.017759
RS	35	1.141953	2.365470	1239.692548	0.017491	0.018516
RS	36	1.234644	2.271104	1333.270335	0.018811	0.019979
RS	37	1.334252	2.271104	1371.402056	0.019349	0.020621
RS	38	1.441294	2.238449	1426.007989	0.020120	0.021471
RS	39	1.556326	2.238449	1455.759599	0.020540	0.021943
RS	40	1.679942	2.259000	1467.368934	0.020703	0.022115
RS	41	1.812785	2.259000	1486.947064	0.020980	0.022398
RS	42	1.955541	2.322104	1460.755961	0.020610	0.021982
RS	43	2.108952	2.322104	1469.642842	0.020735	0.022084
RS	44	2.273813	2.417135	1415.570225	0.019973	0.021245
RS	45	2.450978	2.417135	1414.093590	0.019952	0.021186
RS	46	2.641365	2.535195	1342.112919	0.018936	0.020087
RS	47	2.845961	2.535195	1331.044016	0.018780	0.019890
RS	48	3.065826	2.666814	1250.238887	0.017640	0.018672
RS	49	3.302101	2.666814	1230.438028	0.017361	0.018357
RS	50	3.556010	2.798327	1149.190517	0.016214	0.017146
RS	51	3.828869	2.798327	1121.233292	0.015820	0.016726
RS	52	4.122092	2.913088	1045.567399	0.014752	0.015612
RS	53	4.437199	2.913088	1009.574612	0.014244	0.015087
RS	54	4.775824	3.026678	932.892907	0.013162	0.013971
RS	55	5.139721	3.026678	890.243104	0.012561	0.013359
RS	56	5.530776	3.026678	842.019438	0.011880	0.012666
RS	57	5.951018	3.026678	788.827618	0.011130	0.011900
RS	58	6.402623	3.764842	597.126747	0.008425	0.009095
RS	59	6.887933	3.764842	565.716024	0.007982	0.008639
RS	60	7.409463	3.764842	530.910768	0.007491	0.008127
RS	61	7.969916	3.764842	493.203076	0.006959	0.007566
RS	62	8.572198	3.764842	453.187350	0.006394	0.006965
RS	63	9.219429	3.764842	2561.191253	0.036136	0.039416
PA	4+25*2+4+6 0.076928394 0.033722938 9.219429214 2.468662885 0.505965195 0.484240026 0.474542112 0.495751158 0.557095577 0.686214655 0.925789372 1.308302383 1.804757289 2.301239162 2.674364522 2.858398332 2.849895236 2.706649657 2.520724287 2.365470162 2.271103595 2.238448922 2.259000393 2.322103657 2.417134935 2.535194725 2.666813728 2.798326772 2.913088437 3.026677501 3.764841996
//
IT	4038
RD	20
LK	-383216.620025
QD	-249.704392 -> -227.544844
RI	0.0062640899
TR	0.075688	0.034052
MT	9.299827
MM	C_pi: 1.976621, n_recomb: 72739.783563
RS	0	0.000000	2.591668	202.768800	0.002788	0.000461
RS	1	0.007478	2.591668	217.309099	0.002987	0.001627
RS	2	0.015515	2.591668	232.842238	0.003201	0.002242
RS	3	0.024153	2.591668	249.428309	0.003429	0.002788
RS	4	0.033437	0.512317	1340.838521	0.018433	0.015332
RS	5	0.043416	0.512317	1412.532218	0.019419	0.016253
RS	6	0.054140	0.493833	1540.800436	0.021182	0.017882
RS	7	0.065667	0.493833	1616.738246	0.022226	0.018973
RS	8	0.078055	0.482116	1733.963705	0.023838	0.020676
RS	9	0.091370	0.482116	1811.426956	0.024903	0.022108
RS	10	0.105681	0.500323	1820.668655	0.025030	0.022582
RS	11	0.121061	0.500323	1895.922434	0.026064	0.024018
RS	12	0.137592	0.558515	1767.658370	0.024301	0.022689
RS	13	0.155359	0.558515	1838.757408	0.025279	0.024039
RS	14	0.174455	0.685128	1560.698179	0.021456	0.020654
RS	15	0.194979	0.685128	1626.677917	0.022363	0.021815
RS	16	0.217037	0.924373	1259.350885	0.017313	0.017052
RS	17	0.240745	0.924373	1318.542053	0.018127	0.017953
RS	18	0.266225	1.311302	975.497169	0.013411	0.013357
RS	19	0.293612	1.311302	1026.470168	0.014112	0.014037
RS	20	0.323046	1.819205	779.933375	0.010722	0.010691
RS	21	0.354681	1.819205	823.728923	0.011324	0.011247
RS	22	0.388682	2.332407	679.168379	0.009337	0.009293
RS	23	0.425225	2.332407	718.649225	0.009880	0.009812
RS	24	0.464501	2.721660	651.748916	0.008960	0.008930
RS	25	0.506714	2.721660	689.816443	0.009483	0.009461
RS	26	0.552084	2.915589	681.167171	0.009364	0.009386
RS	27	0.600846	2.915589	720.126824	0.009900	0.009958
RS	28	0.653255	2.908166	762.297828	0.010480	0.010595
RS	29	0.709583	2.908166	803.795517	0.011050	0.011236
RS	30	0.770123	2.758910	891.590404	0.012257	0.012533
RS	31	0.835191	2.758910	936.165665	0.012870	0.013257
RS	32	0.905124	2.564399	1054.598212	0.014498	0.015021
RS	33	0.980287	2.564399	1100.957480	0.015136	0.015799
RS	34	1.061070	2.401727	1223.137820	0.016815	0.017639
RS	35	1.147894	2.401727	1268.131439	0.017434	0.018396
RS	36	1.241211	2.302503	1366.528789	0.018787	0.019886
RS	37	1.341506	2.302503	1406.275439	0.019333	0.020534
RS	38	1.449301	2.267417	1464.235750	0.020130	0.021408
RS	39	1.565157	2.267417	1495.486002	0.020559	0.021890
RS	40	1.689676	2.287436	1508.654600	0.020740	0.022080
RS	41	1.823507	2.287436	1529.517268	0.021027	0.022376
RS	42	1.967346	2.351440	1503.250548	0.020666	0.021971
RS	43	2.121941	2.351440	1513.164685	0.020802	0.022088
RS	44	2.288097	2.448475	1457.786681	0.020041	0.021255
RS	45	2.466678	2.448475	1457.074849	0.020031	0.021212
RS	46	2.658612	2.569411	1382.994325	0.019013	0.020114
RS	47	2.864900	2.569411	1372.440835	0.018868	0.019933
RS	48	3.086614	2.704535	1289.151904	0.017723	0.018714
RS	49	3.324907	2.704535	1269.630529	0.017454	0.018414
RS	50	3.581020	2.839789	1185.904113	0.016303	0.017203
RS	51	3.856284	2.839789	1157.986426	0.015920	0.016796
RS	52	4.152133	2.958007	1080.127770	0.014849	0.015682
RS	53	4.470106	2.958007	1043.903069	0.014351	0.015170
RS	54	4.811856	3.075528	964.882844	0.013265	0.014052
RS	55	5.179162	3.075528	921.749124	0.012672	0.013450
RS	56	5.573934	3.075528	872.789347	0.011999	0.012767
RS	57	5.998228	3.075528	818.607073	0.011254	0.012008
RS	58	6.454251	3.850523	616.605207	0.008477	0.009129
RS	59	6.944374	3.850523	585.303938	0.008047	0.008688
RS	60	7.471149	3.850523	550.422598	0.007567	0.008190
RS	61	8.037315	3.850523	512.441928	0.007045	0.007641
RS	62	8.645819	3.850523	471.950361	0.006488	0.007050
RS	63	9.299827	3.850523	2707.012171	0.037215	0.040508
PA	4+25*2+4+6 0.075687528 0.034051840 9.299826855 2.591668164 0.512316655 0.493832686 0.482116133 0.500323227 0.558515178 0.685128309 0.924373198 1.311301840 1.819204627 2.332407199 2.721660489 2.915589415 2.908166410 2.758909893 2.564399251 2.401726655 2.302502819 2.267417496 2.287435667 2.351439544 2.448474731 2.569410724 2.704535376 2.839788911 2.958007449 3.075528028 3.850522521
//
IT	4295
RD	21
LK	-383173.058353
QD	-237.461586 -> -216.938982
RI	0.0058296207
TR	0.074512	0.034368
MT	9.376890
MM	C_pi: 2.009252, n_recomb: 74563.175230
RS	0	0.000000	2.713187	198.756864	0.002666	0.000451
RS	1	0.007492	2.713187	213.064781	0.002858	0.001587
RS	2	0.015545	2.713187	228.355950	0.003063	0.002171
RS	3	0.024202	2.713187	244.690702	0.003282	0.002685
RS	4	0.033507	0.518174	1361.881011	0.018265	0.015298
RS	5	0.043509	0.518174	1435.146242	0.019247	0.016209
RS	6	0.054260	0.503281	1554.283040	0.020845	0.017694
RS	7	0.065817	0.503281	1631.737095	0.021884	0.018764
RS	8	0.078240	0.489651	1756.977562	0.023564	0.020517
RS	9	0.091594	0.489651	1836.367574	0.024628	0.021930
RS	10	0.105947	0.504903	1858.337417	0.024923	0.022544
RS	11	0.121377	0.504903	1935.767825	0.025961	0.023970
RS	12	0.137962	0.559968	1816.997811	0.024369	0.022788
RS	13	0.155790	0.559968	1890.278699	0.025351	0.024138
RS	14	0.174953	0.684039	1611.226496	0.021609	0.020820
RS	15	0.195553	0.684039	1679.288922	0.022522	0.021986
RS	16	0.217695	0.922768	1300.239755	0.017438	0.017183
RS	17	0.241496	0.922768	1361.328283	0.018257	0.018091
RS	18	0.267081	1.313683	1003.610579	0.013460	0.013411
RS	19	0.294582	1.313683	1056.140303	0.014164	0.014096
RS	20	0.324144	1.832461	798.224613	0.010705	0.010679
RS	21	0.355920	1.832461	843.204596	0.011309	0.011237
RS	22	0.390077	2.361933	691.692993	0.009277	0.009236
RS	23	0.426793	2.361933	732.095776	0.009818	0.009754
RS	24	0.466260	2.767228	661.471405	0.008871	0.008842
RS	25	0.508683	2.767228	700.334462	0.009392	0.009369
RS	26	0.554285	2.971275	690.195778	0.009257	0.009273
RS	27	0.603303	2.971275	729.946701	0.009790	0.009839
RS	28	0.655994	2.965258	772.596925	0.010362	0.010464
RS	29	0.712632	2.965258	814.998368	0.010930	0.011098
RS	30	0.773513	2.810277	905.311248	0.012142	0.012393
RS	31	0.838956	2.810277	951.003723	0.012754	0.013111
RS	32	0.909301	2.607391	1073.761112	0.014401	0.014885
RS	33	0.984917	2.607391	1121.487987	0.015041	0.015659
RS	34	1.066197	2.437428	1248.863876	0.016749	0.017521
RS	35	1.153567	2.437428	1295.408807	0.017373	0.018277
RS	36	1.247483	2.333407	1398.559169	0.018757	0.019794
RS	37	1.348435	2.333407	1439.899628	0.019311	0.020446
RS	38	1.456950	2.295894	1501.213325	0.020133	0.021344
RS	39	1.573595	2.295894	1533.955813	0.020573	0.021835
RS	40	1.698978	2.315321	1548.744679	0.020771	0.022044
RS	41	1.833756	2.315321	1570.898493	0.021068	0.022351
RS	42	1.978630	2.380114	1544.659331	0.020716	0.021959
RS	43	2.134359	2.380114	1555.616721	0.020863	0.022089
RS	44	2.301754	2.478996	1499.057676	0.020105	0.021263
RS	45	2.481690	2.478996	1499.131974	0.020106	0.021235
RS	46	2.675107	2.602606	1423.082006	0.019086	0.020140
RS	47	2.883015	2.602606	1413.066842	0.018951	0.019974
RS	48	3.106499	2.741008	1327.413000	0.017803	0.018755
RS	49	3.346726	2.741008	1308.193378	0.017545	0.018470
RS	50	3.604950	2.879772	1222.085210	0.016390	0.017258
RS	51	3.882521	2.879772	1194.228261	0.016016	0.016865
RS	52	4.180886	3.001247	1114.248571	0.014944	0.015751
RS	53	4.501605	3.001247	1077.813299	0.014455	0.015251
RS	54	4.846352	3.122515	996.506161	0.013365	0.014130
RS	55	5.216926	3.122515	952.910909	0.012780	0.013539
RS	56	5.615264	3.122515	903.241174	0.012114	0.012864
RS	57	6.043444	3.122515	848.097904	0.011374	0.012112
RS	58	6.503704	3.933715	635.779649	0.008527	0.009162
RS	59	6.998445	3.933715	604.607338	0.008109	0.008735
RS	60	7.530252	3.933715	569.675231	0.007640	0.008250
RS	61	8.101901	3.933715	531.452204	0.007128	0.007713
RS	62	8.716377	3.933715	490.519914	0.006579	0.007132
RS	63	9.376890	3.933715	2853.442089	0.038269	0.041574
PA	4+25*2+4+6 0.074512200 0.034367549 9.376889648 2.713187212 0.518174340 0.503280997 0.489651037 0.504903316 0.559968158 0.684039068 0.922767784 1.313682897 1.832460893 2.361933311 2.767228451 2.971274596 2.965257746 2.810276559 2.607391400 2.437428134 2.333406766 2.295893850 2.315320835 2.380114487 2.478996136 2.602606342 2.741008170 2.879772089 3.001247365 3.122515156 3.933715183
//
IT	4573
RD	22
LK	-383132.707869
QD	-226.082192 -> -207.054197
RI	0.0054411195
TR	0.073397	0.034671
MT	9.450844
MM	C_pi: 2.040991, n_recomb: 76346.025928
RS	0	0.000000	2.833072	195.092438	0.002555	0.000440
RS	1	0.007505	2.833072	209.186972	0.002740	0.001549
RS	2	0.015574	2.833072	224.255777	0.002937	0.002105
RS	3	0.024248	2.833072	240.359369	0.003148	0.002592
RS	4	0.033572	0.523552	1382.911411	0.018114	0.015271
RS	5	0.043597	0.523552	1457.723246	0.019094	0.016174
RS	6	0.054374	0.512573	1566.809643	0.020522	0.017511
RS	7	0.065960	0.512573	1645.706039	0.021556	0.018561
RS	8	0.078416	0.497140	1778.413946	0.023294	0.020357
RS	9	0.091806	0.497140	1859.652984	0.024358	0.021753
RS	10	0.106202	0.509482	1894.264428	0.024812	0.022499
RS	11	0.121677	0.509482	1973.813465	0.025854	0.023917
RS	12	0.138315	0.561444	1864.995090	0.024428	0.022880
RS	13	0.156201	0.561444	1940.414998	0.025416	0.024228
RS	14	0.175429	0.682947	1661.035700	0.021757	0.020980
RS	15	0.196100	0.682947	1731.144099	0.022675	0.022151
RS	16	0.218323	0.920997	1340.784464	0.017562	0.017313
RS	17	0.242213	0.920997	1403.742864	0.018387	0.018228
RS	18	0.267897	1.315507	1031.483212	0.013511	0.013466
RS	19	0.295508	1.315507	1085.549633	0.014219	0.014157
RS	20	0.325192	1.844593	816.285512	0.010692	0.010669
RS	21	0.357103	1.844593	862.431594	0.011296	0.011230
RS	22	0.391409	2.389910	703.959322	0.009221	0.009183
RS	23	0.428290	2.389910	745.263525	0.009762	0.009700
RS	24	0.467939	2.811137	670.887870	0.008787	0.008759
RS	25	0.510564	2.811137	710.522056	0.009307	0.009282
RS	26	0.556387	3.025485	698.832151	0.009153	0.009167
RS	27	0.605650	3.025485	739.344367	0.009684	0.009726
RS	28	0.658610	3.021176	782.368579	0.010248	0.010339
RS	29	0.715545	3.021176	825.637291	0.010814	0.010966
RS	30	0.776753	2.860757	918.318449	0.012028	0.012259
RS	31	0.842554	2.860757	965.086438	0.012641	0.012969
RS	32	0.913294	2.649696	1092.008509	0.014303	0.014753
RS	33	0.989343	2.649696	1141.061104	0.014946	0.015523
RS	34	1.071100	2.472569	1273.499935	0.016681	0.017404
RS	35	1.158993	2.472569	1321.560935	0.017310	0.018160
RS	36	1.253482	2.363809	1429.392610	0.018723	0.019701
RS	37	1.355063	2.363809	1472.303570	0.019285	0.020358
RS	38	1.464267	2.323871	1536.964714	0.020132	0.021280
RS	39	1.581668	2.323871	1571.189951	0.020580	0.021778
RS	40	1.707879	2.342663	1587.646706	0.020795	0.022005
RS	41	1.843563	2.342663	1611.094986	0.021103	0.022324
RS	42	1.989430	2.408149	1584.977213	0.020760	0.021945
RS	43	2.146245	2.408149	1596.990717	0.020918	0.022088
RS	44	2.314829	2.508728	1539.372639	0.020163	0.021270
RS	45	2.496065	2.508728	1540.251333	0.020175	0.021255
RS	46	2.690903	2.634827	1462.357124	0.019154	0.020164
RS	47	2.900364	2.634827	1452.900703	0.019030	0.020012
RS	48	3.125546	2.776296	1364.996969	0.017879	0.018794
RS	49	3.367628	2.776296	1346.099584	0.017632	0.018523
RS	50	3.627878	2.918359	1257.704680	0.016474	0.017311
RS	51	3.907661	2.918359	1229.928582	0.016110	0.016931
RS	52	4.208441	3.042907	1147.898334	0.015035	0.015818
RS	53	4.531796	3.042907	1111.273401	0.014556	0.015329
RS	54	4.879419	3.167747	1027.732599	0.013462	0.014207
RS	55	5.253131	3.167747	983.698052	0.012885	0.013625
RS	56	5.654891	3.167747	933.344486	0.012225	0.012958
RS	57	6.086804	3.167747	877.269794	0.011491	0.012214
RS	58	6.551132	4.014526	654.636015	0.008575	0.009193
RS	59	7.050309	4.014526	623.611082	0.008168	0.008780
RS	60	7.586950	4.014526	588.652294	0.007710	0.008307
RS	61	8.163866	4.014526	550.216220	0.007207	0.007782
RS	62	8.784081	4.014526	508.877018	0.006665	0.007210
[truncated: 10,014,151 more chars]
