# Supplementary material for: Recent speciation associated with range expansion and a shift to self-fertilization in North American Arabidopsis
Source: Nat Commun. 2022 Dec 8;13:7564. doi: 10.1038/s41467-022-35368-1 (PMC9732334; doi:10.1038/s41467-022-35368-1)
Supplement: Supplementary file 5 — Source Data [file 41467_2022_35368_MOESM5_ESM.zip › Source Data/SuppFig17-8_lyrMD3_23.psmc]

CC
CC	Brief Description of the file format:
CC	  CC  comments
CC	  MM  useful-messages
CC	  RD  round-of-iterations
CC	  LL  \log[P(sequence)]
CC	  QD  Q-before-opt Q-after-opt
CC	  TR  \theta_0 \rho_0
CC	  RS  k t_k \lambda_k \pi_k \sum_{l\not=k}A_{kl} A_{kk}
CC	  DC  begin end best-k t_k+\Delta_k max-prob
CC
MM	Version: 0.6.5-r67
MM	pattern:4+25*2+4+6, n:63, n_free_lambdas:28
MM	n_iterations:25, skip:1, max_t:5, theta/rho:5
MM	is_decoding:0
MM	n_seqs:13, sum_L:1047113, sum_n:121441
RD	0
LK	0.000000
QD	0.000000 -> 0.000000
RI	inf
TR	0.123272	0.024654
MT	5.000000
MM	C_pi: 1.000000, n_recomb: 25501.614869
RS	0	0.000000	1.000000	161.712156	0.006341	0.000000
RS	1	0.006440	1.000000	170.999872	0.006705	0.000000
RS	2	0.013294	1.000000	180.744586	0.007088	0.000000
RS	3	0.020590	1.000000	190.958669	0.007488	0.000000
RS	4	0.028356	1.000000	201.653351	0.007907	0.000000
RS	5	0.036622	1.000000	212.838454	0.008346	0.000000
RS	6	0.045421	1.000000	224.522092	0.008804	0.000000
RS	7	0.054785	1.000000	236.710333	0.009282	0.000000
RS	8	0.064753	1.000000	249.406837	0.009780	0.000000
RS	9	0.075363	1.000000	262.612444	0.010298	0.000000
RS	10	0.086656	1.000000	276.324731	0.010836	0.000000
RS	11	0.098677	1.000000	290.537528	0.011393	0.000000
RS	12	0.111471	1.000000	305.240400	0.011969	0.000000
RS	13	0.125090	1.000000	320.418083	0.012565	0.000000
RS	14	0.139585	1.000000	336.049893	0.013178	0.000000
RS	15	0.155014	1.000000	352.109093	0.013807	0.000000
RS	16	0.171437	1.000000	368.562245	0.014453	0.000000
RS	17	0.188917	1.000000	385.368534	0.015112	0.000000
RS	18	0.207523	1.000000	402.479077	0.015782	0.000000
RS	19	0.227327	1.000000	419.836246	0.016463	0.000000
RS	20	0.248406	1.000000	437.372990	0.017151	0.000000
RS	21	0.270843	1.000000	455.012200	0.017842	0.000000
RS	22	0.294725	1.000000	472.666128	0.018535	0.000000
RS	23	0.320144	1.000000	490.235879	0.019224	0.000000
RS	24	0.347201	1.000000	507.611015	0.019905	0.000000
RS	25	0.376000	1.000000	524.669304	0.020574	0.000000
RS	26	0.406654	1.000000	541.276640	0.021225	0.000000
RS	27	0.439282	1.000000	557.287189	0.021853	0.000000
RS	28	0.474011	1.000000	572.543804	0.022451	0.000000
RS	29	0.510976	1.000000	586.878739	0.023013	0.000000
RS	30	0.550322	1.000000	600.114735	0.023532	0.000000
RS	31	0.592202	1.000000	612.066510	0.024001	0.000000
RS	32	0.636779	1.000000	622.542700	0.024412	0.000000
RS	33	0.684227	1.000000	631.348299	0.024757	0.000000
RS	34	0.734730	1.000000	638.287621	0.025029	0.000000
RS	35	0.788485	1.000000	643.167801	0.025221	0.000000
RS	36	0.845702	1.000000	645.802850	0.025324	0.000000
RS	37	0.906604	1.000000	646.018228	0.025332	0.000000
RS	38	0.971428	1.000000	643.655896	0.025240	0.000000
RS	39	1.040426	1.000000	638.579767	0.025041	0.000000
RS	40	1.113868	1.000000	630.681433	0.024731	0.000000
RS	41	1.192040	1.000000	619.886019	0.024308	0.000000
RS	42	1.275245	1.000000	606.157958	0.023769	0.000000
RS	43	1.363809	1.000000	589.506445	0.023116	0.000000
RS	44	1.458076	1.000000	569.990289	0.022351	0.000000
RS	45	1.558414	1.000000	547.721853	0.021478	0.000000
RS	46	1.665214	1.000000	522.869736	0.020503	0.000000
RS	47	1.778891	1.000000	495.659868	0.019436	0.000000
RS	48	1.899889	1.000000	466.374700	0.018288	0.000000
RS	49	2.028679	1.000000	435.350196	0.017071	0.000000
RS	50	2.165763	1.000000	402.970456	0.015802	0.000000
RS	51	2.311675	1.000000	369.659838	0.014496	0.000000
RS	52	2.466983	1.000000	335.872660	0.013171	0.000000
RS	53	2.632293	1.000000	302.080668	0.011846	0.000000
RS	54	2.808249	1.000000	268.758675	0.010539	0.000000
RS	55	2.995536	1.000000	236.368950	0.009269	0.000000
RS	56	3.194884	1.000000	205.345114	0.008052	0.000000
RS	57	3.407070	1.000000	176.076445	0.006905	0.000000
RS	58	3.632920	1.000000	148.893584	0.005839	0.000000
RS	59	3.873315	1.000000	124.056633	0.004865	0.000000
RS	60	4.129191	1.000000	101.746573	0.003990	0.000000
RS	61	4.401545	1.000000	82.060725	0.003218	0.000000
RS	62	4.691438	1.000000	65.012728	0.002549	0.000000
RS	63	5.000000	1.000000	182.290402	0.007148	0.000000
PA	4+25*2+4+6 0.123272172 0.024654434 5.000000000 1.000000000 1.000000000 1.000000000 1.000000000 1.000000000 1.000000000 1.000000000 1.000000000 1.000000000 1.000000000 1.000000000 1.000000000 1.000000000 1.000000000 1.000000000 1.000000000 1.000000000 1.000000000 1.000000000 1.000000000 1.000000000 1.000000000 1.000000000 1.000000000 1.000000000 1.000000000 1.000000000 1.000000000
//
IT	4697
RD	1
LK	-321268.406565
QD	-1578.607010 -> -841.978080
RI	0.0381175563
TR	0.107171	0.021612
MT	6.200104
MM	C_pi: 1.075316, n_recomb: 24055.216556
RS	0	0.000000	0.332560	481.123354	0.020001	0.002733
RS	1	0.006797	0.332560	503.121519	0.020915	0.008598
RS	2	0.014057	0.332560	525.373081	0.021840	0.015873
RS	3	0.021810	0.332560	547.770917	0.022771	0.022784
RS	4	0.030090	0.348575	544.325623	0.022628	0.026296
RS	5	0.038933	0.348575	566.333760	0.023543	0.025668
RS	6	0.048377	0.433171	474.649555	0.019732	0.023410
RS	7	0.058463	0.433171	494.912787	0.020574	0.021457
RS	8	0.069234	0.526728	424.688726	0.017655	0.020045
RS	9	0.080738	0.526728	443.487561	0.018436	0.018948
RS	10	0.093024	0.624292	390.903616	0.016250	0.018062
RS	11	0.106145	0.624292	408.561702	0.016984	0.017350
RS	12	0.120157	0.725634	367.454420	0.015275	0.016757
RS	13	0.135122	0.725634	384.217370	0.015972	0.016232
RS	14	0.151105	0.829346	351.515238	0.014613	0.015749
RS	15	0.168174	0.829346	367.575811	0.015281	0.015298
RS	16	0.186403	0.932844	341.678258	0.014204	0.014879
RS	17	0.205871	0.932844	357.192309	0.014849	0.014491
RS	18	0.226663	1.032763	337.180745	0.014017	0.014134
RS	19	0.248867	1.032763	352.271547	0.014644	0.013814
RS	20	0.272582	1.124693	337.787827	0.014042	0.013540
RS	21	0.297908	1.124693	352.546859	0.014656	0.013322
RS	22	0.324956	1.204157	343.422100	0.014276	0.013170
RS	23	0.353842	1.204157	357.897000	0.014878	0.013093
RS	24	0.384692	1.268354	353.758691	0.014706	0.013094
RS	25	0.417639	1.268354	367.929248	0.015295	0.013175
RS	26	0.452825	1.316750	368.139198	0.015304	0.013334
RS	27	0.490404	1.316750	381.892482	0.015876	0.013571
RS	28	0.530536	1.350292	385.710914	0.016034	0.013885
RS	29	0.573397	1.350292	398.821333	0.016579	0.014276
RS	30	0.619171	1.370930	405.387564	0.016852	0.014741
RS	31	0.668057	1.370930	417.500896	0.017356	0.015275
RS	32	0.720265	1.381675	425.647057	0.017695	0.015863
RS	33	0.776023	1.381675	436.276101	0.018136	0.016486
RS	34	0.835571	1.386129	444.522934	0.018479	0.017123
RS	35	0.899166	1.386129	453.068113	0.018835	0.017747
RS	36	0.967084	1.387508	459.867775	0.019117	0.018335
RS	37	1.039619	1.387508	465.664931	0.019358	0.018867
RS	38	1.117085	1.388026	469.661951	0.019524	0.019324
RS	39	1.199816	1.388026	472.048100	0.019624	0.019694
RS	40	1.288171	1.388987	472.177459	0.019629	0.019965
RS	41	1.382532	1.388987	470.567877	0.019562	0.020125
RS	42	1.483307	1.391083	466.087531	0.019376	0.020169
RS	43	1.590932	1.391083	460.059790	0.019125	0.020093
RS	44	1.705873	1.394448	450.642256	0.018734	0.019896
RS	45	1.828628	1.394448	440.013115	0.018292	0.019583
RS	46	1.959726	1.398779	425.768447	0.017700	0.019161
RS	47	2.099736	1.398779	410.653698	0.017071	0.018635
RS	48	2.249263	1.403580	392.071636	0.016299	0.018014
RS	49	2.408954	1.403580	372.926140	0.015503	0.017307
RS	50	2.579500	1.408372	350.812537	0.014584	0.016521
RS	51	2.761639	1.408372	328.443938	0.013654	0.015668
RS	52	2.956159	1.412774	303.881431	0.012633	0.014757
RS	53	3.163901	1.412774	279.422742	0.011616	0.013800
RS	54	3.385764	1.418271	253.427078	0.010535	0.012807
RS	55	3.622709	1.418271	228.332447	0.009492	0.011790
RS	56	3.875760	1.418271	203.359486	0.008454	0.010759
RS	57	4.146012	1.418271	178.896825	0.007437	0.009726
RS	58	4.434635	1.452619	152.020548	0.006320	0.008699
RS	59	4.742877	1.452619	130.830512	0.005439	0.007689
RS	60	5.072071	1.452619	110.954720	0.004613	0.006707
RS	61	5.423642	1.452619	92.636038	0.003851	0.005764
RS	62	5.799112	1.452619	76.058846	0.003162	0.004873
RS	63	6.200104	1.452619	243.282487	0.010114	0.016999
PA	4+25*2+4+6 0.107170537 0.021612107 6.200103760 0.332559586 0.348574877 0.433171272 0.526727676 0.624292374 0.725633621 0.829345942 0.932844102 1.032763481 1.124692917 1.204156876 1.268354416 1.316750467 1.350292206 1.370929778 1.381675482 1.386129379 1.387508392 1.388026237 1.388986588 1.391082764 1.394448221 1.398778915 1.403579593 1.408372402 1.412774324 1.418271065 1.452619493
//
IT	4789
RD	2
LK	-320134.706085
QD	-881.962380 -> -658.111365
RI	0.0540096439
TR	0.099597	0.020914
MT	6.853784
MM	C_pi: 1.138140, n_recomb: 24631.837952
RS	0	0.000000	0.284257	589.214414	0.023921	0.002361
RS	1	0.006965	0.284257	614.521967	0.024948	0.008215
RS	2	0.014415	0.284257	639.789325	0.025974	0.015386
RS	3	0.022384	0.284257	664.842642	0.026991	0.023078
RS	4	0.030908	0.258519	756.928334	0.030730	0.027283
RS	5	0.040026	0.258519	780.713815	0.031695	0.029438
RS	6	0.049779	0.335300	622.130970	0.025257	0.023944
RS	7	0.060211	0.335300	644.454664	0.026163	0.024042
RS	8	0.071369	0.428861	522.790552	0.021224	0.020083
RS	9	0.083305	0.428861	543.399707	0.022061	0.020570
RS	10	0.096072	0.533543	454.507375	0.018452	0.017846
RS	11	0.109729	0.533543	473.527469	0.019224	0.018397
RS	12	0.124336	0.651142	404.566973	0.016425	0.016335
RS	13	0.139961	0.651142	422.204129	0.017141	0.016851
RS	14	0.156674	0.782199	366.996567	0.014899	0.015179
RS	15	0.174552	0.782199	383.457517	0.015568	0.015591
RS	16	0.193674	0.925012	338.927026	0.013760	0.014202
RS	17	0.214128	0.925012	354.411000	0.014388	0.014517
RS	18	0.236007	1.074977	318.958620	0.012949	0.013376
RS	19	0.259410	1.074977	333.658930	0.013546	0.013626
RS	20	0.284443	1.223331	306.694734	0.012451	0.012738
RS	21	0.311220	1.223331	320.802432	0.013024	0.012976
RS	22	0.339861	1.358576	302.058952	0.012263	0.012365
RS	23	0.370497	1.358576	315.750126	0.012819	0.012650
RS	24	0.403267	1.470933	304.661106	0.012369	0.012325
RS	25	0.438320	1.470933	318.063882	0.012913	0.012694
RS	26	0.475813	1.555313	313.741656	0.012737	0.012636
RS	27	0.515919	1.555313	326.899483	0.013271	0.013102
RS	28	0.558817	1.610770	328.447716	0.013334	0.013288
RS	29	0.604704	1.610770	341.288352	0.013856	0.013863
RS	30	0.653786	1.639758	347.758937	0.014118	0.014284
RS	31	0.706287	1.639758	360.062690	0.014618	0.014972
RS	32	0.762445	1.648561	370.006883	0.015021	0.015586
RS	33	0.822514	1.648561	381.380996	0.015483	0.016344
RS	34	0.886767	1.645791	392.737961	0.015944	0.017047
RS	35	0.955495	1.645791	402.625230	0.016346	0.017773
RS	36	1.029010	1.639211	413.155040	0.016773	0.018424
RS	37	1.107645	1.639211	420.887976	0.017087	0.019014
RS	38	1.191758	1.633723	428.707490	0.017405	0.019501
RS	39	1.281728	1.633723	433.588393	0.017603	0.019887
RS	40	1.377965	1.631761	437.326252	0.017755	0.020143
RS	41	1.480905	1.631761	438.714434	0.017811	0.020289
RS	42	1.591015	1.634256	437.499865	0.017762	0.020277
RS	43	1.708794	1.634256	434.897947	0.017656	0.020169
RS	44	1.834776	1.640840	428.454383	0.017394	0.019891
RS	45	1.969533	1.640840	421.574619	0.017115	0.019547
RS	46	2.113675	1.650182	410.172416	0.016652	0.019040
RS	47	2.267857	1.650182	398.976371	0.016198	0.018499
RS	48	2.432778	1.660650	383.223423	0.015558	0.017810
RS	49	2.609185	1.660650	367.949548	0.014938	0.017108
RS	50	2.797880	1.670784	348.636375	0.014154	0.016283
RS	51	2.999716	1.670784	329.821814	0.013390	0.015457
RS	52	3.215611	1.679484	307.870564	0.012499	0.014535
RS	53	3.446542	1.679484	286.357917	0.011626	0.013619
RS	54	3.693558	1.688944	262.403949	0.010653	0.012621
RS	55	3.957779	1.688944	239.418867	0.009720	0.011653
RS	56	4.240402	1.688944	216.041804	0.008771	0.010664
RS	57	4.542710	1.688944	192.652164	0.007821	0.009664
RS	58	4.866074	1.761327	163.324507	0.006631	0.008478
RS	59	5.211960	1.761327	143.111830	0.005810	0.007545
RS	60	5.581937	1.761327	123.671048	0.005021	0.006623
RS	61	5.977683	1.761327	105.295302	0.004275	0.005726
RS	62	6.400992	1.761327	88.236713	0.003582	0.004871
RS	63	6.853784	1.761327	306.883806	0.012459	0.017697
PA	4+25*2+4+6 0.099596622 0.020914428 6.853784438 0.284256785 0.258519098 0.335300250 0.428860881 0.533543452 0.651142020 0.782198847 0.925011805 1.074977153 1.223330507 1.358576361 1.470932888 1.555313038 1.610769611 1.639757662 1.648561314 1.645790693 1.639210769 1.633722830 1.631761461 1.634255858 1.640840068 1.650181947 1.660649620 1.670783716 1.679484191 1.688943729 1.761326989
//
IT	4829
RD	3
LK	-319759.655529
QD	-706.888213 -> -595.189117
RI	0.0530433980
TR	0.094648	0.020908
MT	7.265413
MM	C_pi: 1.213584, n_recomb: 26236.389816
RS	0	0.000000	0.311376	581.048986	0.022147	0.002133
RS	1	0.007063	0.311376	607.696531	0.023162	0.007449
RS	2	0.014624	0.311376	634.516636	0.024185	0.013676
RS	3	0.022720	0.311376	661.349210	0.025207	0.020511
RS	4	0.031387	0.238169	895.402311	0.034128	0.028222
RS	5	0.040666	0.238169	920.842903	0.035098	0.031057
RS	6	0.050601	0.309712	729.912359	0.027821	0.024778
RS	7	0.061238	0.309712	754.258408	0.028749	0.025406
RS	8	0.072625	0.400754	603.523274	0.023003	0.020583
RS	9	0.084817	0.400754	626.199721	0.023868	0.021531
RS	10	0.097870	0.504312	517.005987	0.019706	0.018189
RS	11	0.111845	0.504312	537.949616	0.020504	0.019167
RS	12	0.126807	0.624508	452.475590	0.017246	0.016566
RS	13	0.142826	0.624508	471.820801	0.017983	0.017462
RS	14	0.159976	0.764830	402.058785	0.015324	0.015286
RS	15	0.178337	0.764830	419.972640	0.016007	0.016028
RS	16	0.197995	0.926300	362.449022	0.013815	0.014165
RS	17	0.219041	0.926300	379.113280	0.014450	0.014758
RS	18	0.241574	1.105544	332.403465	0.012670	0.013190
RS	19	0.265698	1.105544	348.021796	0.013265	0.013668
RS	20	0.291526	1.291832	311.898069	0.011888	0.012424
RS	21	0.319179	1.291832	326.705863	0.012452	0.012845
RS	22	0.348784	1.467937	301.138286	0.011478	0.011962
RS	23	0.380480	1.467937	315.387929	0.012021	0.012390
RS	24	0.414414	1.616861	299.762306	0.011425	0.011877
RS	25	0.450746	1.616861	313.677226	0.011956	0.012356
RS	26	0.489643	1.728012	306.882187	0.011697	0.012184
RS	27	0.531288	1.728012	320.604729	0.012220	0.012731
RS	28	0.575873	1.797525	321.602508	0.012258	0.012869
RS	29	0.623608	1.797525	335.152064	0.012774	0.013501
RS	30	0.674714	1.827745	342.929814	0.013071	0.013938
RS	31	0.729430	1.827745	356.156308	0.013575	0.014667
RS	32	0.788009	1.828376	368.974332	0.014063	0.015356
RS	33	0.850727	1.828376	381.510168	0.014541	0.016144
RS	34	0.917873	1.813717	396.620468	0.015117	0.016953
RS	35	0.989762	1.813717	407.877670	0.015546	0.017699
RS	36	1.066728	1.796506	422.179355	0.016091	0.018451
RS	37	1.149131	1.796506	431.419194	0.016444	0.019044
RS	38	1.237352	1.784190	442.366330	0.016861	0.019598
RS	39	1.331805	1.784190	448.809720	0.017106	0.019972
RS	40	1.432929	1.779898	454.681714	0.017330	0.020249
RS	41	1.541194	1.779898	457.621220	0.017442	0.020375
RS	42	1.657106	1.784328	457.474371	0.017437	0.020342
RS	43	1.781205	1.784328	456.371328	0.017395	0.020214
RS	44	1.914068	1.796205	450.126420	0.017157	0.019887
RS	45	2.056315	1.796205	444.667585	0.016949	0.019533
RS	46	2.208608	1.812791	432.967144	0.016503	0.018972
RS	47	2.371658	1.812791	423.077538	0.016126	0.018433
RS	48	2.546223	1.831015	406.872333	0.015508	0.017704
RS	49	2.733116	1.831015	392.719509	0.014969	0.017020
RS	50	2.933210	1.848205	372.993645	0.014217	0.016175
RS	51	3.147435	1.848205	355.002849	0.013531	0.015379
RS	52	3.376791	1.862412	332.692050	0.012681	0.014460
RS	53	3.622345	1.862412	311.568968	0.011875	0.013580
RS	54	3.885242	1.876718	286.999868	0.010939	0.012596
RS	55	4.166706	1.876718	263.882485	0.010058	0.011662
RS	56	4.468049	1.876718	240.032812	0.009149	0.010703
RS	57	4.790675	1.876718	215.840117	0.008227	0.009727
RS	58	5.136087	1.989986	181.781910	0.006929	0.008418
RS	59	5.505894	1.989986	161.199372	0.006144	0.007538
RS	60	5.901820	1.989986	141.057690	0.005376	0.006660
RS	61	6.325708	1.989986	121.686609	0.004638	0.005798
RS	62	6.779535	1.989986	103.386652	0.003941	0.004969
RS	63	7.265413	1.989986	382.009778	0.014560	0.018817
PA	4+25*2+4+6 0.094648466 0.020908165 7.265413093 0.311375655 0.238168697 0.309712476 0.400754431 0.504312377 0.624508298 0.764829846 0.926299758 1.105543863 1.291832050 1.467937395 1.616861019 1.728012211 1.797525464 1.827744559 1.828375896 1.813716667 1.796505756 1.784190495 1.779897856 1.784328429 1.796205484 1.812791382 1.831015012 1.848204580 1.862412171 1.876717989 1.989985694
//
IT	4361
RD	4
LK	-319554.104366
QD	-635.712971 -> -554.401528
RI	0.0452950495
TR	0.090786	0.021145
MT	7.564600
MM	C_pi: 1.286938, n_recomb: 28112.291647
RS	0	0.000000	0.362999	539.498946	0.019191	0.001968
RS	1	0.007130	0.362999	566.373748	0.020147	0.006729
RS	2	0.014769	0.362999	593.728961	0.021120	0.011997
RS	3	0.022953	0.362999	621.442900	0.022106	0.017805
RS	4	0.031720	0.234526	998.040361	0.035502	0.028983
RS	5	0.041112	0.234526	1025.881649	0.036492	0.031881
RS	6	0.051173	0.303698	816.154995	0.029032	0.025438
RS	7	0.061953	0.303698	842.899326	0.029983	0.026148
RS	8	0.073500	0.393479	673.241141	0.023948	0.021002
RS	9	0.085871	0.393479	698.237759	0.024837	0.022072
RS	10	0.099125	0.494747	576.720955	0.020515	0.018547
RS	11	0.113323	0.494747	599.846482	0.021338	0.019680
RS	12	0.128534	0.613684	503.520253	0.017911	0.016890
RS	13	0.144829	0.613684	524.886834	0.018671	0.017945
RS	14	0.162286	0.756650	444.184093	0.015800	0.015537
RS	15	0.180988	0.756650	463.926161	0.016503	0.016428
RS	16	0.201024	0.927749	395.498421	0.014069	0.014296
RS	17	0.222488	0.927749	413.765833	0.014718	0.015018
RS	18	0.245482	1.125814	356.947030	0.012697	0.013177
RS	19	0.270116	1.125814	373.932072	0.013301	0.013762
RS	20	0.296507	1.339637	329.332953	0.011715	0.012275
RS	21	0.324779	1.339637	345.295197	0.012283	0.012781
RS	22	0.355067	1.547570	313.414883	0.011149	0.011710
RS	23	0.387515	1.547570	328.667273	0.011691	0.012203
RS	24	0.422277	1.725952	308.952452	0.010990	0.011561
RS	25	0.459517	1.725952	323.800064	0.011518	0.012085
RS	26	0.499413	1.858511	314.940427	0.011203	0.011839
RS	27	0.542153	1.858511	329.610345	0.011725	0.012413
RS	28	0.587941	1.938050	330.433949	0.011754	0.012528
RS	29	0.636993	1.938050	345.021796	0.012273	0.013173
RS	30	0.689543	1.966396	354.484978	0.012610	0.013639
RS	31	0.745841	1.966396	368.893584	0.013122	0.014372
RS	32	0.806152	1.956606	384.979241	0.013694	0.015137
RS	33	0.870764	1.956606	398.845172	0.014188	0.015926
RS	34	0.939983	1.928814	418.051060	0.014871	0.016840
RS	35	1.014137	1.928814	430.727456	0.015322	0.017587
RS	36	1.093579	1.900711	448.953717	0.015970	0.018440
RS	37	1.178685	1.900711	459.599646	0.016349	0.019033
RS	38	1.269860	1.882058	473.504503	0.016843	0.019655
RS	39	1.367536	1.882058	481.236604	0.017118	0.020028
RS	40	1.472176	1.876367	488.695390	0.017384	0.020329
RS	41	1.584278	1.876367	492.734187	0.017527	0.020454
RS	42	1.704373	1.883900	492.751529	0.017528	0.020402
RS	43	1.833031	1.883900	492.533472	0.017520	0.020278
RS	44	1.970863	1.902331	485.323745	0.017264	0.019906
RS	45	2.118523	1.902331	480.545310	0.017094	0.019563
RS	46	2.276712	1.927438	467.252761	0.016621	0.018951
RS	47	2.446179	1.927438	457.850356	0.016286	0.018433
RS	48	2.627731	1.954616	439.897459	0.015648	0.017662
RS	49	2.822228	1.954616	426.021663	0.015154	0.017008
RS	50	3.030593	1.979900	404.683438	0.014395	0.016142
RS	51	3.253815	1.979900	386.702401	0.013756	0.015381
RS	52	3.492954	2.000439	362.992865	0.012912	0.014461
RS	53	3.749144	2.000439	341.525203	0.012149	0.013617
RS	54	4.023602	2.020462	315.434986	0.011221	0.012640
RS	55	4.317629	2.020462	291.581509	0.010372	0.011737
RS	56	4.632622	2.020462	266.711553	0.009487	0.010804
RS	57	4.970074	2.020462	241.229074	0.008581	0.009849
RS	58	5.331588	2.176600	201.438494	0.007165	0.008420
RS	59	5.718880	2.176600	180.236092	0.006411	0.007585
RS	60	6.133786	2.176600	159.207203	0.005663	0.006744
RS	61	6.578277	2.176600	138.709888	0.004934	0.005913
RS	62	7.054462	2.176600	119.082958	0.004236	0.005104
RS	63	7.564600	2.176600	461.676890	0.016423	0.020094
PA	4+25*2+4+6 0.090785965 0.021145326 7.564600312 0.362998798 0.234525673 0.303697666 0.393479077 0.494747248 0.613684272 0.756650370 0.927748515 1.125814388 1.339636844 1.547569851 1.725951522 1.858510936 1.938049710 1.966395561 1.956605765 1.928814032 1.900710957 1.882057778 1.876366930 1.883899842 1.902330666 1.927437588 1.954615720 1.979899662 2.000439147 2.020462199 2.176599873
//
IT	5241
RD	5
LK	-319397.745069
QD	-588.360679 -> -519.467247
RI	0.0372460665
TR	0.087502	0.021472
MT	7.806489
MM	C_pi: 1.354383, n_recomb: 30015.506526
RS	0	0.000000	0.426976	493.582116	0.016444	0.001836
RS	1	0.007183	0.426976	519.939546	0.017322	0.006115
RS	2	0.014882	0.426976	547.022524	0.018225	0.010562
RS	3	0.023135	0.426976	574.748218	0.019148	0.015474
RS	4	0.031980	0.235715	1082.563356	0.036067	0.029588
RS	5	0.041460	0.235715	1113.103711	0.037084	0.032390
RS	6	0.051621	0.304495	887.930809	0.029582	0.025893
RS	7	0.062513	0.304495	917.212509	0.030558	0.026560
RS	8	0.074186	0.394343	733.054484	0.024423	0.021274
RS	9	0.086698	0.394343	760.416207	0.025334	0.022353
RS	10	0.100109	0.493454	631.182229	0.021029	0.018818
RS	11	0.114484	0.493454	656.519712	0.021873	0.020006
RS	12	0.129890	0.609896	553.064133	0.018426	0.017183
RS	13	0.146404	0.609896	576.504318	0.019207	0.018311
RS	14	0.164103	0.752729	487.364353	0.016237	0.015801
RS	15	0.183075	0.752729	509.020115	0.016959	0.016769
RS	16	0.203408	0.929094	431.097847	0.014363	0.014470
RS	17	0.225203	0.929094	451.082092	0.015028	0.015262
RS	18	0.248563	1.140397	384.829580	0.012821	0.013224
RS	19	0.273601	1.140397	403.310388	0.013437	0.013867
RS	20	0.300437	1.375802	350.544669	0.011679	0.012195
RS	21	0.329202	1.375802	367.793176	0.012253	0.012747
RS	22	0.360032	1.610263	329.772261	0.010987	0.011529
RS	23	0.393077	1.610263	346.153246	0.011532	0.012054
RS	24	0.428496	1.814044	322.472679	0.010744	0.011311
RS	25	0.466459	1.814044	338.367181	0.011273	0.011854
RS	26	0.507148	1.965228	327.533237	0.010912	0.011550
RS	27	0.550761	1.965228	343.248536	0.011436	0.012132
RS	28	0.597507	2.053008	343.968067	0.011460	0.012231
RS	29	0.647610	2.053008	359.672444	0.011983	0.012873
RS	30	0.701312	2.078383	370.906039	0.012357	0.013365
RS	31	0.758872	2.078383	386.552783	0.012878	0.014090
RS	32	0.820567	2.057586	406.047350	0.013528	0.014923
RS	33	0.886693	2.057586	421.273286	0.014035	0.015704
RS	34	0.957569	2.016519	444.763321	0.014818	0.016713
RS	35	1.033536	2.016519	458.853097	0.015287	0.017457
RS	36	1.114960	1.977710	481.153681	0.016030	0.018403
RS	37	1.202233	1.977710	493.149626	0.016430	0.019001
RS	38	1.295775	1.953065	510.018220	0.016992	0.019688
RS	39	1.396037	1.953065	518.920619	0.017288	0.020070
RS	40	1.503500	1.946345	527.770431	0.017583	0.020394
RS	41	1.618683	1.946345	532.725503	0.017748	0.020531
RS	42	1.742139	1.957308	532.514934	0.017741	0.020463
RS	43	1.874464	1.957308	532.944118	0.017756	0.020356
RS	44	2.016294	1.982592	524.240700	0.017466	0.019942
RS	45	2.168311	1.982592	519.869236	0.017320	0.019622
RS	46	2.331249	2.016535	504.402118	0.016805	0.018960
RS	47	2.505890	2.016535	495.201069	0.016498	0.018471
RS	48	2.693076	2.053007	474.942167	0.015823	0.017659
RS	49	2.893709	2.053007	461.068754	0.015361	0.017039
RS	50	3.108753	2.086715	437.638296	0.014580	0.016150
RS	51	3.339244	2.086715	419.425345	0.013974	0.015425
RS	52	3.586292	2.113887	393.941346	0.013125	0.014501
RS	53	3.851086	2.113887	371.938880	0.012392	0.013691
RS	54	4.134900	2.140053	344.020575	0.011461	0.012715
RS	55	4.439101	2.140053	319.311734	0.010638	0.011842
RS	56	4.765154	2.140053	293.329075	0.009773	0.010933
RS	57	5.114628	2.140053	266.490956	0.008878	0.009995
RS	58	5.489205	2.340436	220.477701	0.007345	0.008447
RS	59	5.890689	2.340436	198.707883	0.006620	0.007653
RS	60	6.321013	2.340436	176.870599	0.005893	0.006847
RS	61	6.782247	2.340436	155.345049	0.005175	0.006041
RS	62	7.276613	2.340436	134.500389	0.004481	0.005252
RS	63	7.806489	2.340436	543.117903	0.018095	0.021427
PA	4+25*2+4+6 0.087502371 0.021472380 7.806489462 0.426975945 0.235714711 0.304495304 0.394343093 0.493453732 0.609896429 0.752729026 0.929093808 1.140396842 1.375801862 1.610262919 1.814044283 1.965228434 2.053007836 2.078382908 2.057586175 2.016518584 1.977709549 1.953065422 1.946344997 1.957307771 1.982591727 2.016535365 2.053006758 2.086714918 2.113887399 2.140052704 2.340436431
//
IT	5088
RD	6
LK	-319263.422254
QD	-548.835843 -> -487.629204
RI	0.0304888990
TR	0.084592	0.021828
MT	8.016328
MM	C_pi: 1.416661, n_recomb: 31886.825640
RS	0	0.000000	0.499194	451.398518	0.014156	0.001725
RS	1	0.007228	0.499194	476.856964	0.014955	0.005598
RS	2	0.014978	0.499194	503.208378	0.015781	0.009366
RS	3	0.023288	0.499194	530.402409	0.016634	0.013542
RS	4	0.032199	0.238213	1157.969476	0.036315	0.030083
RS	5	0.041754	0.238213	1191.258260	0.037359	0.032772
RS	6	0.052000	0.308018	949.854495	0.029788	0.026187
RS	7	0.062986	0.308018	981.684113	0.030787	0.026790
RS	8	0.074767	0.399018	784.754194	0.024611	0.021417
RS	9	0.087398	0.399018	814.442212	0.025542	0.022472
RS	10	0.100943	0.496368	680.288227	0.021334	0.019000
RS	11	0.115467	0.496368	707.794366	0.022197	0.020203
RS	12	0.131040	0.609942	599.851247	0.018812	0.017426
RS	13	0.147739	0.609942	625.338083	0.019611	0.018590
RS	14	0.165645	0.751370	529.684462	0.016611	0.016049
RS	15	0.184846	0.751370	553.250098	0.017350	0.017061
RS	16	0.205434	0.930717	466.940676	0.014644	0.014652
RS	17	0.227510	0.930717	488.658176	0.015325	0.015486
RS	18	0.251181	1.152071	413.482287	0.012967	0.013295
RS	19	0.276564	1.152071	433.486463	0.013595	0.013975
RS	20	0.303781	1.405502	372.754241	0.011690	0.012149
RS	21	0.332965	1.405502	391.318227	0.012272	0.012728
RS	22	0.364259	1.663342	347.234862	0.010890	0.011387
RS	23	0.397815	1.663342	364.768942	0.011439	0.011929
RS	24	0.433796	1.890267	337.154611	0.010573	0.011101
RS	25	0.472377	1.890267	354.112631	0.011105	0.011652
RS	26	0.513747	2.058788	341.295614	0.010703	0.011298
RS	27	0.558108	2.058788	358.063387	0.011229	0.011879
RS	28	0.605674	2.154253	358.638062	0.011247	0.011962
RS	29	0.656679	2.154253	375.456638	0.011775	0.012596
RS	30	0.711370	2.176520	388.423385	0.012181	0.013110
RS	31	0.770014	2.176520	405.299128	0.012711	0.013822
RS	32	0.832896	2.144805	428.219327	0.013429	0.014714
RS	33	0.900324	2.144805	444.792468	0.013949	0.015483
RS	34	0.972625	2.090654	472.664992	0.014823	0.016576
RS	35	1.050152	2.090654	488.150720	0.015309	0.017317
RS	36	1.133283	2.041320	514.665056	0.016140	0.018349
RS	37	1.222422	2.041320	527.981994	0.016558	0.018954
RS	38	1.318003	2.010783	547.906393	0.017183	0.019703
RS	39	1.420493	2.010783	557.930361	0.017497	0.020099
RS	40	1.530391	2.002999	568.155945	0.017818	0.020447
RS	41	1.648232	2.002999	573.955779	0.018000	0.020603
RS	42	1.774590	2.017227	573.384556	0.017982	0.020522
RS	43	1.910082	2.017227	574.370791	0.018013	0.020438
RS	44	2.055366	2.049142	563.952417	0.017686	0.019987
RS	45	2.211151	2.049142	559.888531	0.017559	0.019694
RS	46	2.378196	2.091722	541.990930	0.016997	0.018987
RS	47	2.557314	2.091722	532.893684	0.016712	0.018529
RS	48	2.749379	2.137349	510.087133	0.015997	0.017679
RS	49	2.955325	2.137349	496.130902	0.015559	0.017093
RS	50	3.176157	2.179409	470.412619	0.014753	0.016182
RS	51	3.412951	2.179409	451.904315	0.014172	0.015492
RS	52	3.666859	2.213192	424.510134	0.013313	0.014561
RS	53	3.939119	2.213192	401.938988	0.012605	0.013783
RS	54	4.231057	2.245605	372.086928	0.011669	0.012805
RS	55	4.544096	2.245605	346.527545	0.010867	0.011960
RS	56	4.879761	2.245605	319.451653	0.010018	0.011073
RS	57	5.239687	2.245605	291.290595	0.009135	0.010152
RS	58	5.625628	2.491253	238.730267	0.007487	0.008484
RS	59	6.039463	2.491253	216.492216	0.006789	0.007728
RS	60	6.483210	2.491253	193.960604	0.006083	0.006953
RS	61	6.959030	2.491253	171.530091	0.005379	0.006172
RS	62	7.469240	2.491253	149.594003	0.004691	0.005400
RS	63	8.016328	2.491253	626.150872	0.019637	0.022775
PA	4+25*2+4+6 0.084591663 0.021828071 8.016328101 0.499193783 0.238213027 0.308018489 0.399018079 0.496367651 0.609941797 0.751369672 0.930717057 1.152070788 1.405501808 1.663341692 1.890266680 2.058787659 2.154252846 2.176520167 2.144805023 2.090654166 2.041319847 2.010783309 2.002999300 2.017226727 2.049142233 2.091721586 2.137349411 2.179409290 2.213192083 2.245605168 2.491253485
//
IT	4945
RD	7
LK	-319143.603389
QD	-513.643252 -> -458.417172
RI	0.0250952410
TR	0.081956	0.022186
MT	8.206221
MM	C_pi: 1.475086, n_recomb: 33717.036403
RS	0	0.000000	0.578228	414.339620	0.012289	0.001629
RS	1	0.007267	0.578228	438.736096	0.013012	0.005158
RS	2	0.015062	0.578228	464.132413	0.013766	0.008368
RS	3	0.023424	0.578228	490.503814	0.014548	0.011942
RS	4	0.032394	0.240866	1228.737084	0.036443	0.030503
RS	5	0.042015	0.240866	1264.736670	0.037510	0.033099
RS	6	0.052335	0.312712	1004.957197	0.029806	0.026364
RS	7	0.063406	0.312712	1039.297006	0.030824	0.026913
RS	8	0.075281	0.405701	830.103993	0.024620	0.021464
RS	9	0.088018	0.405701	862.053684	0.025567	0.022488
RS	10	0.101682	0.501674	724.754908	0.021495	0.019110
RS	11	0.116339	0.501674	754.369686	0.022374	0.020312
RS	12	0.132060	0.612279	643.890009	0.019097	0.017622
RS	13	0.148924	0.612279	671.379358	0.019912	0.018804
RS	14	0.167014	0.751642	570.739398	0.016927	0.016274
RS	15	0.186418	0.751642	596.189014	0.017682	0.017315
RS	16	0.207233	0.932638	502.385876	0.014900	0.014833
RS	17	0.229560	0.932638	525.826192	0.015595	0.015695
RS	18	0.253509	1.162044	442.118456	0.013113	0.013379
RS	19	0.279199	1.162044	463.643787	0.013751	0.014082
RS	20	0.306756	1.431208	395.067639	0.011717	0.012125
RS	21	0.336316	1.431208	414.945135	0.012307	0.012721
RS	22	0.368024	1.710424	364.824013	0.010820	0.011271
RS	23	0.402036	1.710424	383.504487	0.011374	0.011823
RS	24	0.438519	1.959259	351.933130	0.010438	0.010919
RS	25	0.477654	1.959259	369.940868	0.010972	0.011472
RS	26	0.519633	2.144652	355.083428	0.010531	0.011073
RS	27	0.564663	2.144652	372.882332	0.011059	0.011648
RS	28	0.612965	2.247875	373.222009	0.011069	0.011716
RS	29	0.664777	2.247875	391.127341	0.011600	0.012339
RS	30	0.720355	2.267384	405.723809	0.012033	0.012870
RS	31	0.779971	2.267384	423.799337	0.012569	0.013568
RS	32	0.843920	2.225100	450.093562	0.013349	0.014508
RS	33	0.912516	2.225100	467.989379	0.013880	0.015266
RS	34	0.986097	2.158155	500.282013	0.014838	0.016432
RS	35	1.065025	2.158155	517.147433	0.015338	0.017171
RS	36	1.149689	2.098436	547.992814	0.016253	0.018281
RS	37	1.240506	2.098436	562.620108	0.016687	0.018894
RS	38	1.337922	2.061963	585.730678	0.017372	0.019703
RS	39	1.442418	2.061963	596.864898	0.017702	0.020114
RS	40	1.554508	2.052891	608.546494	0.018049	0.020489
RS	41	1.674744	2.052891	615.174593	0.018245	0.020665
RS	42	1.803717	2.070016	614.246304	0.018218	0.020577
RS	43	1.942063	2.070016	615.767969	0.018263	0.020518
RS	44	2.090462	2.108122	603.575236	0.017901	0.020035
RS	45	2.249646	2.108122	599.795589	0.017789	0.019771
RS	46	2.420399	2.158915	579.375784	0.017183	0.019023
RS	47	2.603560	2.158915	570.361869	0.016916	0.018597
RS	48	2.800031	2.213350	544.916302	0.016161	0.017713
RS	49	3.010781	2.213350	530.864004	0.015745	0.017160
RS	50	3.236846	2.263493	502.789251	0.014912	0.016227
RS	51	3.479339	2.263493	483.983513	0.014354	0.015570
RS	52	3.739455	2.303703	454.639681	0.013484	0.014633
RS	53	4.018474	2.303703	431.512860	0.012798	0.013885
RS	54	4.317769	2.342282	399.697461	0.011854	0.012903
RS	55	4.638815	2.342282	373.320244	0.011072	0.012083
RS	56	4.983191	2.342282	345.192077	0.010238	0.011216
RS	57	5.352594	2.342282	315.755788	0.009365	0.010311
RS	58	5.748842	2.633985	256.377852	0.007604	0.008526
RS	59	6.173886	2.633985	233.761070	0.006933	0.007804
RS	60	6.629818	2.633985	210.634881	0.006247	0.007059
RS	61	7.118884	2.633985	187.404991	0.005558	0.006301
RS	62	7.643491	2.633985	164.484083	0.004878	0.005545
RS	63	8.206221	2.633985	711.189836	0.021093	0.024120
PA	4+25*2+4+6 0.081956024 0.022186434 8.206221417 0.578227784 0.240866349 0.312712291 0.405701005 0.501674164 0.612279011 0.751642323 0.932637825 1.162044240 1.431207826 1.710424254 1.959259456 2.144651633 2.247875416 2.267383557 2.225100007 2.158155369 2.098435915 2.061963000 2.052890974 2.070016139 2.108122375 2.158915142 2.213349760 2.263492850 2.303703442 2.342282199 2.633984569
//
IT	4254
RD	8
LK	-319035.348386
QD	-481.798928 -> -431.643846
RI	0.0208153027
TR	0.079540	0.022536
MT	8.382417
MM	C_pi: 1.530676, n_recomb: 35508.081981
RS	0	0.000000	0.663797	381.936691	0.010756	0.001544
RS	1	0.007303	0.663797	405.217066	0.011412	0.004781
RS	2	0.015139	0.663797	429.561304	0.012098	0.007525
RS	3	0.023548	0.663797	454.964435	0.012813	0.010601
RS	4	0.032570	0.243319	1296.963165	0.036526	0.030866
RS	5	0.042252	0.243319	1335.614922	0.037614	0.033399
RS	6	0.052640	0.317914	1055.153295	0.029716	0.026457
RS	7	0.063787	0.317914	1091.950519	0.030752	0.026968
RS	8	0.075748	0.413529	870.484389	0.024515	0.021442
RS	9	0.088583	0.413529	904.625151	0.025477	0.022436
RS	10	0.102355	0.508438	765.366662	0.021555	0.019164
RS	11	0.117133	0.508438	797.029531	0.022446	0.020359
RS	12	0.132990	0.616049	685.512328	0.019306	0.017780
RS	13	0.150005	0.616049	714.960270	0.020135	0.018972
RS	14	0.168262	0.752947	610.587369	0.017196	0.016480
RS	15	0.187853	0.752947	637.892816	0.017965	0.017541
RS	16	0.208875	0.934701	537.341754	0.015133	0.015009
RS	17	0.231432	0.934701	562.489377	0.015841	0.015893
RS	18	0.255636	1.170770	470.550251	0.013252	0.013470
RS	19	0.281608	1.170770	493.587482	0.013901	0.014191
RS	20	0.309476	1.454040	417.229031	0.011750	0.012115
RS	21	0.339380	1.454040	438.409938	0.012347	0.012724
RS	22	0.371467	1.753272	382.228231	0.010765	0.011175
RS	23	0.405898	1.753272	402.039720	0.011322	0.011733
RS	24	0.442843	2.023293	366.459503	0.010320	0.010759
RS	25	0.482486	2.023293	385.494675	0.010857	0.011310
RS	26	0.525024	2.225523	368.511966	0.010378	0.010868
RS	27	0.570669	2.225523	387.312625	0.010908	0.011438
RS	28	0.619648	2.336922	387.298335	0.010907	0.011488
RS	29	0.672203	2.336922	406.255683	0.011441	0.012100
RS	30	0.728596	2.354226	422.348141	0.011894	0.012641
RS	31	0.789107	2.354226	441.588272	0.012436	0.013325
RS	32	0.854038	2.301860	471.156825	0.013269	0.014307
RS	33	0.923710	2.301860	490.347427	0.013809	0.015053
RS	34	0.998470	2.222432	527.053043	0.014843	0.016284
RS	35	1.078691	2.222432	545.283820	0.015357	0.017019
RS	36	1.164769	2.152435	580.551590	0.016350	0.018202
RS	37	1.257134	2.152435	596.488636	0.016799	0.018822
RS	38	1.356244	2.109920	622.925719	0.017543	0.019690
RS	39	1.462592	2.109920	635.178255	0.017888	0.020116
RS	40	1.576706	2.099279	648.439844	0.018262	0.020521
RS	41	1.699154	2.099279	655.907582	0.018472	0.020717
RS	42	1.830544	2.118872	654.699276	0.018438	0.020627
RS	43	1.971530	2.118872	656.768257	0.018496	0.020593
RS	44	2.122811	2.162668	642.827069	0.018104	0.020083
RS	45	2.285141	2.162668	639.344030	0.018006	0.019848
RS	46	2.459325	2.221181	616.396639	0.017359	0.019065
RS	47	2.646230	2.221181	607.479914	0.017108	0.018669
RS	48	2.846784	2.283995	579.380191	0.016317	0.017753
RS	49	3.061984	2.283995	565.248548	0.015919	0.017232
RS	50	3.292901	2.341877	534.808866	0.015062	0.016280
RS	51	3.540680	2.341877	515.726908	0.014524	0.015654
RS	52	3.806555	2.388257	484.438348	0.013643	0.014711
RS	53	4.091847	2.388257	460.783466	0.012977	0.013990
RS	54	4.397973	2.432830	427.006257	0.012026	0.013005
RS	55	4.726455	2.432830	399.848109	0.011261	0.012208
RS	56	5.078926	2.432830	370.709310	0.010440	0.011360
RS	57	5.457137	2.432830	340.042796	0.009576	0.010468
RS	58	5.862969	2.771197	273.600733	0.007705	0.008569
RS	59	6.298438	2.771197	250.678627	0.007060	0.007879
RS	60	6.765709	2.771197	227.039245	0.006394	0.007161
RS	61	7.267104	2.771197	203.095847	0.005720	0.006425
RS	62	7.805115	2.771197	179.276615	0.005049	0.005685
RS	63	8.382417	2.771197	798.585297	0.022490	0.025451
PA	4+25*2+4+6 0.079540431 0.022536017 8.382417390 0.663796536 0.243318712 0.317913943 0.413528900 0.508438260 0.616049349 0.752946939 0.934701309 1.170770299 1.454039976 1.753272292 2.023292794 2.225522762 2.336922131 2.354225784 2.301859863 2.222432248 2.152434704 2.109920321 2.099278836 2.118871691 2.162668224 2.221180711 2.283994510 2.341877204 2.388256522 2.432830477 2.771197274
//
IT	4655
RD	9
LK	-318936.975396
QD	-452.837262 -> -407.113014
RI	0.0173934090
TR	0.077311	0.022872
MT	8.548135
MM	C_pi: 1.584059, n_recomb: 37263.104950
RS	0	0.000000	0.756142	353.380190	0.009483	0.001468
RS	1	0.007336	0.756142	375.540770	0.010078	0.004451
RS	2	0.015210	0.756142	398.799280	0.010702	0.006805
RS	3	0.023661	0.756142	423.165956	0.011356	0.009464
RS	4	0.032733	0.245498	1363.534859	0.036592	0.031185
RS	5	0.042470	0.245498	1404.780131	0.037699	0.033680
RS	6	0.052922	0.323320	1101.621191	0.029563	0.026490
RS	7	0.064140	0.323320	1140.819249	0.030615	0.026980
RS	8	0.076181	0.422034	906.908084	0.024338	0.021371
RS	9	0.089105	0.422034	943.168885	0.025311	0.022340
RS	10	0.102978	0.516114	802.787751	0.021544	0.019178
RS	11	0.117868	0.516114	836.440754	0.022447	0.020364
RS	12	0.133850	0.620717	725.078465	0.019458	0.017907
RS	13	0.151005	0.620717	756.444557	0.020300	0.019105
RS	14	0.169418	0.754863	649.398531	0.017427	0.016669
RS	15	0.189183	0.754863	678.533894	0.018209	0.017745
RS	16	0.210396	0.936730	571.866240	0.015347	0.015182
RS	17	0.233167	0.936730	598.706038	0.016067	0.016082
RS	18	0.257607	1.178403	498.771070	0.013385	0.013566
RS	19	0.283841	1.178403	523.310147	0.014044	0.014302
RS	20	0.311999	1.474501	439.192271	0.011786	0.012117
RS	21	0.342222	1.474501	461.665200	0.012389	0.012735
RS	22	0.374663	1.792706	399.371570	0.010718	0.011094
RS	23	0.409484	1.792706	420.297177	0.011279	0.011655
RS	24	0.446859	2.083464	380.632865	0.010215	0.010615
RS	25	0.486976	2.083464	400.671525	0.010752	0.011165
RS	26	0.530035	2.302703	381.465356	0.010237	0.010681
RS	27	0.576254	2.302703	401.236786	0.010768	0.011244
RS	28	0.625863	2.422846	400.738397	0.010754	0.011275
RS	29	0.679111	2.422846	420.711368	0.011290	0.011877
RS	30	0.736265	2.438595	438.150382	0.011758	0.012423
RS	31	0.797612	2.438595	458.518081	0.012305	0.013095
RS	32	0.863460	2.376686	491.231733	0.013183	0.014109
RS	33	0.934138	2.376686	511.687489	0.013732	0.014844
RS	34	1.010001	2.285096	552.762293	0.014834	0.016132
RS	35	1.091429	2.285096	572.344022	0.015360	0.016863
RS	36	1.178830	2.204914	612.096837	0.016426	0.018114
RS	37	1.272643	2.204914	629.346703	0.016889	0.018740
RS	38	1.373338	2.156241	659.243288	0.017692	0.019665
RS	39	1.481420	2.156241	672.630824	0.018051	0.020106
RS	40	1.597431	2.143736	687.616297	0.018453	0.020542
RS	41	1.721952	2.143736	695.948089	0.018677	0.020759
RS	42	1.855607	2.165372	694.572938	0.018640	0.020670
RS	43	1.999068	2.165372	697.217059	0.018711	0.020660
RS	44	2.153052	2.214356	681.601696	0.018292	0.020130
RS	45	2.318333	2.214356	678.444175	0.018207	0.019921
RS	46	2.495738	2.280090	653.010261	0.017524	0.019109
RS	47	2.686157	2.280090	644.220016	0.017288	0.018741
RS	48	2.890546	2.350832	613.493302	0.016464	0.017799
RS	49	3.109928	2.350832	599.311679	0.016083	0.017307
RS	50	3.345403	2.416081	566.531028	0.015204	0.016338
RS	51	3.598153	2.416081	547.202849	0.014685	0.015740
RS	52	3.869444	2.468343	513.995475	0.013794	0.014792
RS	53	4.160636	2.468343	489.844461	0.013146	0.014097
RS	54	4.473190	2.518697	454.122307	0.012187	0.013108
RS	55	4.808672	2.518697	426.218854	0.011438	0.012332
RS	56	5.168765	2.518697	396.107981	0.010630	0.011501
RS	57	5.555274	2.518697	364.251486	0.009775	0.010622
RS	58	5.970136	2.904179	290.516445	0.007796	0.008611
RS	59	6.415433	2.904179	267.349635	0.007175	0.007952
RS	60	6.893395	2.904179	243.264465	0.006528	0.007259
RS	61	7.406420	2.904179	218.678906	0.005869	0.006543
RS	62	7.957080	2.904179	194.033444	0.005207	0.005819
RS	63	8.548135	2.904179	888.501892	0.023844	0.026763
PA	4+25*2+4+6 0.077311180 0.022872367 8.548135004 0.756142079 0.245497631 0.323319756 0.422034121 0.516113739 0.620716532 0.754862740 0.936729691 1.178402923 1.474501142 1.792705937 2.083464267 2.302702585 2.422845990 2.438594581 2.376686290 2.285095632 2.204914074 2.156240632 2.143735877 2.165372350 2.214356064 2.280090161 2.350832175 2.416080966 2.468343297 2.518697252 2.904178839
//
IT	4886
RD	10
LK	-318847.260194
QD	-426.419653 -> -384.614533
RI	0.0146236600
TR	0.075244	0.023194
MT	8.705259
MM	C_pi: 1.635644, n_recomb: 38984.778871
RS	0	0.000000	0.855842	327.910032	0.008411	0.001398
RS	1	0.007367	0.855842	348.968705	0.008951	0.004160
RS	2	0.015276	0.855842	371.138157	0.009520	0.006183
RS	3	0.023768	0.855842	394.440281	0.010118	0.008488
RS	4	0.032885	0.247428	1428.779044	0.036650	0.031466
RS	5	0.042674	0.247428	1472.565007	0.037773	0.033942
RS	6	0.053184	0.328784	1145.111368	0.029373	0.026481
RS	7	0.064468	0.328784	1186.654028	0.030439	0.026962
RS	8	0.076584	0.430957	940.088494	0.024114	0.021266
RS	9	0.089592	0.430957	978.399707	0.025097	0.022215
RS	10	0.103558	0.524379	837.520798	0.021483	0.019161
RS	11	0.118554	0.524379	873.108842	0.022396	0.020337
RS	12	0.134654	0.625953	762.882846	0.019569	0.018010
RS	13	0.151939	0.625953	796.130174	0.020422	0.019211
RS	14	0.170499	0.757124	687.334029	0.017631	0.016845
RS	15	0.190425	0.757124	718.276245	0.018425	0.017933
RS	16	0.211819	0.938590	606.051097	0.015546	0.015351
RS	17	0.234789	0.938590	634.569759	0.016277	0.016266
RS	18	0.259452	1.184995	526.834762	0.013514	0.013667
RS	19	0.285931	1.184995	552.866918	0.014182	0.014414
RS	20	0.314361	1.492859	460.980773	0.011825	0.012128
RS	21	0.344885	1.492859	484.735318	0.012434	0.012754
RS	22	0.377657	1.829163	416.259597	0.010677	0.011025
RS	23	0.412844	1.829163	438.283372	0.011242	0.011590
RS	24	0.450623	2.140327	394.449254	0.010118	0.010486
RS	25	0.491185	2.140327	415.468461	0.010657	0.011034
RS	26	0.534734	2.376827	393.935184	0.010105	0.010508
RS	27	0.581492	2.376827	414.647391	0.010636	0.011065
RS	28	0.631695	2.506347	413.531387	0.010608	0.011075
RS	29	0.685595	2.506347	434.484287	0.011145	0.011668
RS	30	0.743466	2.521243	453.111457	0.011623	0.012215
RS	31	0.805600	2.521243	474.569602	0.012173	0.012874
RS	32	0.872312	2.450346	510.282407	0.013089	0.013915
RS	33	0.943937	2.450346	531.972704	0.013646	0.014640
RS	34	1.020839	2.346912	577.345317	0.014810	0.015978
RS	35	1.103406	2.346912	598.262509	0.015346	0.016706
RS	36	1.192056	2.256634	642.536913	0.016482	0.018018
RS	37	1.287235	2.256634	661.103018	0.016958	0.018650
RS	38	1.389426	2.201688	694.578328	0.017817	0.019630
RS	39	1.499146	2.201688	709.120444	0.018190	0.020085
RS	40	1.616947	2.187047	725.976150	0.018622	0.020554
RS	41	1.743427	2.187047	735.201873	0.018859	0.020790
RS	42	1.879223	2.210323	733.793371	0.018823	0.020707
RS	43	2.025023	2.210323	737.047314	0.018906	0.020720
RS	44	2.181564	2.264023	719.856157	0.018465	0.020175
RS	45	2.349636	2.264023	717.060286	0.018393	0.019991
RS	46	2.530089	2.336496	689.208708	0.017679	0.019153
RS	47	2.723835	2.336496	680.580540	0.017458	0.018813
RS	48	2.931854	2.414725	647.276425	0.016603	0.017847
RS	49	3.155197	2.414725	633.079038	0.016239	0.017383
RS	50	3.394992	2.486966	597.998378	0.015339	0.016399
RS	51	3.652451	2.486966	578.456870	0.014838	0.015828
RS	52	3.928877	2.544818	543.368027	0.013938	0.014875
RS	53	4.225665	2.544818	518.753293	0.013307	0.014204
RS	54	4.544317	2.600712	481.111964	0.012341	0.013211
RS	55	4.886442	2.600712	452.496168	0.011607	0.012455
RS	56	5.253770	2.600712	421.448176	0.010811	0.011640
RS	57	5.648157	2.600712	388.437525	0.009964	0.010773
RS	58	6.071597	3.033618	307.196485	0.007880	0.008653
RS	59	6.526229	3.033618	283.835968	0.007281	0.008021
RS	60	7.014353	3.033618	259.362118	0.006653	0.007352
RS	61	7.538434	3.033618	234.195245	0.006007	0.006656
RS	62	8.101121	3.033618	208.785431	0.005356	0.005947
RS	63	8.705259	3.033618	980.965346	0.025163	0.028055
PA	4+25*2+4+6 0.075244048 0.023193887 8.705259289 0.855841759 0.247427522 0.328783880 0.430956769 0.524378836 0.625953022 0.757123925 0.938589615 1.184995208 1.492859003 1.829162676 2.140326698 2.376827325 2.506346669 2.521242643 2.450345758 2.346911869 2.256633803 2.201688052 2.187047038 2.210322511 2.264022889 2.336495743 2.414724889 2.486965971 2.544817553 2.600711716 3.033617827
//
IT	3983
RD	11
LK	-318765.212622
QD	-402.258418 -> -363.942936
RI	0.0123580987
TR	0.073321	0.023501
MT	8.854911
MM	C_pi: 1.685678, n_recomb: 40674.994780
RS	0	0.000000	0.963506	304.972961	0.007498	0.001335
RS	1	0.007395	0.963506	324.959400	0.007989	0.003901
RS	2	0.015337	0.963506	346.054229	0.008508	0.005640
RS	3	0.023867	0.963506	368.288213	0.009054	0.007642
RS	4	0.033027	0.249161	1492.737708	0.036699	0.031715
RS	5	0.042865	0.249161	1539.017414	0.037837	0.034187
RS	6	0.053430	0.334236	1186.098303	0.029160	0.026441
RS	7	0.064777	0.334236	1229.930315	0.030238	0.026922
RS	8	0.076962	0.440136	970.543074	0.023861	0.021138
RS	9	0.090049	0.440136	1010.836532	0.024852	0.022069
RS	10	0.104104	0.533032	869.935505	0.021387	0.019122
RS	11	0.119198	0.533032	907.405420	0.022309	0.020286
RS	12	0.135408	0.631550	799.144423	0.019647	0.018095
RS	13	0.152817	0.631550	834.238417	0.020510	0.019296
RS	14	0.171513	0.759561	724.514826	0.017812	0.017009
RS	15	0.191593	0.759561	757.242783	0.018617	0.018107
RS	16	0.213157	0.940197	639.971642	0.015734	0.015517
RS	17	0.236315	0.940197	670.157199	0.016476	0.016444
RS	18	0.261187	1.190607	554.784135	0.013639	0.013771
RS	19	0.287897	1.190607	582.301504	0.014316	0.014529
RS	20	0.316583	1.509300	482.625307	0.011865	0.012147
RS	21	0.347391	1.509300	507.652098	0.012481	0.012780
RS	22	0.380477	1.862923	432.914513	0.010643	0.010968
RS	23	0.416009	1.862923	456.021705	0.011211	0.011534
RS	24	0.454169	2.194201	407.929281	0.010029	0.010370
RS	25	0.495151	2.194201	429.907512	0.010569	0.010915
RS	26	0.539164	2.448247	405.942147	0.009980	0.010348
RS	27	0.586432	2.448247	427.566582	0.010512	0.010899
RS	28	0.637196	2.587777	425.703159	0.010466	0.010887
RS	29	0.691713	2.587777	447.601534	0.011004	0.011471
RS	30	0.750262	2.602522	467.259282	0.011488	0.012016
RS	31	0.813142	2.602522	489.771202	0.012041	0.012664
RS	32	0.880671	2.523182	528.329232	0.012989	0.013726
RS	33	0.953194	2.523182	551.222642	0.013552	0.014441
RS	34	1.031080	2.408218	600.801890	0.014771	0.015822
RS	35	1.114726	2.408218	623.037286	0.015317	0.016546
RS	36	1.204559	2.307931	671.846066	0.016517	0.017915
RS	37	1.301034	2.307931	691.730257	0.017006	0.018553
RS	38	1.404644	2.246607	728.888467	0.017920	0.019586
RS	39	1.515916	2.246607	744.604381	0.018306	0.020055
RS	40	1.635418	2.229578	763.473478	0.018770	0.020557
RS	41	1.763756	2.229578	773.624065	0.019020	0.020812
RS	42	1.901586	2.254126	772.321447	0.018988	0.020737
RS	43	2.049608	2.254126	776.221976	0.019084	0.020772
RS	44	2.208577	2.312107	757.567438	0.018625	0.020216
RS	45	2.379302	2.312107	755.171616	0.018566	0.020056
RS	46	2.562653	2.390863	724.986898	0.017824	0.019198
RS	47	2.759563	2.390863	716.558252	0.017617	0.018883
RS	48	2.971035	2.476156	680.739729	0.016736	0.017897
RS	49	3.198146	2.476156	666.561909	0.016388	0.017458
RS	50	3.442052	2.555022	629.232749	0.015470	0.016462
RS	51	3.703996	2.555022	609.510893	0.014985	0.015915
RS	52	3.985311	2.618174	572.583561	0.014077	0.014959
RS	53	4.287431	2.618174	547.536574	0.013461	0.014309
RS	54	4.611892	2.679365	508.006013	0.012489	0.013313
RS	55	4.960349	2.679365	478.708521	0.011769	0.012575
RS	56	5.334575	2.679365	446.755602	0.010984	0.011775
RS	57	5.736476	2.679365	412.623516	0.010144	0.010919
RS	58	6.168098	3.159867	323.680748	0.007958	0.008693
RS	59	6.631640	3.159867	300.170394	0.007380	0.008087
RS	60	7.129462	3.159867	275.357428	0.006770	0.007441
RS	61	7.664099	3.159867	249.662501	0.006138	0.006764
RS	62	8.238274	3.159867	223.542957	0.005496	0.006069
RS	63	8.854911	3.159867	1075.907972	0.026451	0.029324
PA	4+25*2+4+6 0.073320809 0.023500518 8.854910820 0.963506357 0.249161395 0.334236249 0.440136490 0.533032460 0.631550374 0.759561203 0.940197230 1.190607282 1.509299905 1.862923414 2.194201460 2.448247112 2.587777313 2.602522480 2.523182469 2.408218120 2.307931108 2.246606792 2.229578214 2.254126305 2.312106947 2.390862960 2.476156012 2.555021719 2.618173852 2.679364832 3.159867467
//
IT	3901
RD	12
LK	-318689.995694
QD	-380.102297 -> -344.908733
RI	0.0104855760
TR	0.071526	0.023793
MT	8.997879
MM	C_pi: 1.734329, n_recomb: 42334.991747
RS	0	0.000000	1.079909	284.123401	0.006711	0.001275
RS	1	0.007422	1.079909	303.071771	0.007159	0.003668
RS	2	0.015395	1.079909	323.115034	0.007632	0.005164
RS	3	0.023960	1.079909	344.290634	0.008133	0.006903
RS	4	0.033161	0.250751	1555.359180	0.036739	0.031934
RS	5	0.043045	0.250751	1604.090488	0.037890	0.034413
RS	6	0.053662	0.339630	1224.947735	0.028935	0.026379
RS	7	0.065067	0.339630	1271.015056	0.030023	0.026867
RS	8	0.077319	0.449469	998.661129	0.023589	0.020993
RS	9	0.090480	0.449469	1040.870210	0.024587	0.021909
RS	10	0.104618	0.541936	900.324416	0.021267	0.019065
RS	11	0.119805	0.541936	939.624560	0.022195	0.020219
RS	12	0.136119	0.637373	834.026053	0.019701	0.018164
RS	13	0.153645	0.637373	870.933626	0.020572	0.019364
RS	14	0.172471	0.762072	761.023504	0.017976	0.017164
RS	15	0.192694	0.762072	795.517226	0.018791	0.018270
RS	16	0.214419	0.941523	673.672535	0.015913	0.015681
RS	17	0.237756	0.941523	705.513614	0.016665	0.016619
RS	18	0.262825	1.195289	582.658286	0.013763	0.013878
RS	19	0.289755	1.195289	611.653729	0.014448	0.014646
RS	20	0.318683	1.523976	504.153396	0.011909	0.012172
RS	21	0.349759	1.523976	530.443906	0.012530	0.012812
RS	22	0.383141	1.894183	449.364024	0.010614	0.010919
RS	23	0.419002	1.894183	473.541117	0.011186	0.011488
RS	24	0.457523	2.245317	421.096906	0.009947	0.010264
RS	25	0.498904	2.245317	444.013976	0.010488	0.010807
RS	26	0.543356	2.517157	417.518725	0.009862	0.010200
RS	27	0.591108	2.517157	440.028451	0.010394	0.010746
RS	28	0.642404	2.667323	437.292183	0.010329	0.010710
RS	29	0.697507	2.667323	460.103003	0.010868	0.011285
RS	30	0.756700	2.682605	480.637446	0.011353	0.011825
RS	31	0.820286	2.682605	504.167153	0.011909	0.012463
RS	32	0.888592	2.595352	545.413372	0.012883	0.013541
RS	33	0.961968	2.595352	569.477822	0.013452	0.014247
RS	34	1.040790	2.469162	623.157813	0.014720	0.015666
RS	35	1.125463	2.469162	646.692182	0.015276	0.016387
RS	36	1.216420	2.358951	700.028786	0.016535	0.017807
RS	37	1.314128	2.358951	721.230454	0.017036	0.018451
RS	38	1.419088	2.291159	762.157628	0.018003	0.019534
RS	39	1.531839	2.291159	779.064642	0.018402	0.020015
RS	40	1.652958	2.271513	800.083687	0.018899	0.020552
RS	41	1.783067	2.271513	811.189020	0.019161	0.020824
RS	42	1.922833	2.297002	810.132478	0.019136	0.020762
RS	43	2.072973	2.297002	814.716005	0.019245	0.020817
RS	44	2.234257	2.358859	794.718826	0.018772	0.020254
RS	45	2.407512	2.358859	792.761235	0.018726	0.020117
RS	46	2.593626	2.443476	760.335932	0.017960	0.019241
RS	47	2.793554	2.443476	752.144014	0.017766	0.018950
RS	48	3.008321	2.535431	713.882761	0.016863	0.017947
RS	49	3.239028	2.535431	699.759283	0.016529	0.017532
RS	50	3.486860	2.620569	660.238834	0.015596	0.016526
RS	51	3.753086	2.620569	640.368756	0.015126	0.016001
RS	52	4.039072	2.688738	601.650265	0.014212	0.015043
RS	53	4.346285	2.688738	576.201102	0.013611	0.014413
RS	54	4.676299	2.754982	534.814508	0.012633	0.013414
RS	55	5.030809	2.754982	504.863845	0.011925	0.012694
RS	56	5.411631	2.754982	472.035891	0.011150	0.011907
RS	57	5.820718	2.754982	436.812700	0.010318	0.011062
RS	58	6.260170	3.283140	339.988956	0.008031	0.008732
RS	59	6.732238	3.283140	316.367324	0.007473	0.008151
RS	60	7.239344	3.283140	291.259214	0.006880	0.007525
RS	61	7.784090	3.283140	265.083908	0.006262	0.006866
RS	62	8.369267	3.283140	238.303974	0.005629	0.006185
RS	63	8.997879	3.283140	1173.204051	0.027712	0.030570
PA	4+25*2+4+6 0.071526419 0.023792701 8.997878553 1.079908510 0.250750961 0.339630498 0.449468696 0.541935516 0.637372669 0.762071793 0.941522915 1.195288749 1.523975829 1.894182860 2.245317313 2.517157297 2.667322561 2.682605365 2.595352048 2.469162177 2.358950627 2.291158586 2.271512934 2.297002119 2.358858810 2.443476374 2.535430678 2.620569053 2.688738324 2.754982092 3.283140264
//
IT	4462
RD	13
LK	-318620.892528
QD	-359.733240 -> -327.343431
RI	0.0089283224
TR	0.069849	0.024071
MT	9.134695
MM	C_pi: 1.781698, n_recomb: 43965.480428
RS	0	0.000000	1.205631	265.084657	0.006029	0.001220
RS	1	0.007448	1.205631	283.034594	0.006438	0.003458
RS	2	0.015450	1.205631	302.057914	0.006870	0.004743
RS	3	0.024049	1.205631	322.196987	0.007328	0.006254
RS	4	0.033287	0.252240	1616.542067	0.036768	0.032126
RS	5	0.043214	0.252240	1667.685748	0.037932	0.034619
RS	6	0.053880	0.344949	1261.881460	0.028702	0.026302
RS	7	0.065341	0.344949	1310.130607	0.029799	0.026802
RS	8	0.077655	0.458882	1024.733803	0.023308	0.020838
RS	9	0.090886	0.458882	1068.793008	0.024310	0.021741
RS	10	0.105103	0.551002	928.891750	0.021128	0.018996
RS	11	0.120378	0.551002	969.971029	0.022062	0.020139
RS	12	0.136792	0.643333	867.637627	0.019735	0.018220
RS	13	0.154427	0.643333	906.326144	0.020614	0.019418
RS	14	0.173376	0.764594	796.908176	0.018126	0.017310
RS	15	0.193736	0.764594	833.147911	0.018950	0.018424
RS	16	0.215613	0.942550	707.183129	0.016085	0.015842
RS	17	0.239119	0.942550	740.668364	0.016847	0.016790
RS	18	0.264376	1.199109	610.473303	0.013885	0.013987
RS	19	0.291513	1.199109	640.939608	0.014578	0.014765
RS	20	0.320672	1.537015	525.584062	0.011954	0.012204
RS	21	0.352003	1.537015	553.130155	0.012581	0.012849
RS	22	0.385666	1.923120	465.624209	0.010591	0.010879
RS	23	0.421837	1.923120	490.858342	0.011165	0.011449
RS	24	0.460702	2.293812	433.978692	0.009871	0.010167
RS	25	0.502462	2.293812	457.815642	0.010413	0.010708
RS	26	0.547332	2.583681	428.694785	0.009751	0.010062
RS	27	0.595543	2.583681	452.064206	0.010282	0.010602
RS	28	0.647345	2.745058	448.339315	0.010198	0.010542
RS	29	0.703005	2.745058	472.030900	0.010736	0.011110
RS	30	0.762811	2.761545	493.293696	0.011220	0.011642
RS	31	0.827070	2.761545	517.805898	0.011778	0.012271
RS	32	0.896116	2.666903	561.580747	0.012773	0.013361
RS	33	0.970304	2.666903	586.783519	0.013346	0.014058
RS	34	1.050017	2.529779	644.448968	0.014658	0.015510
RS	35	1.135667	2.529779	669.260961	0.015222	0.016227
RS	36	1.227696	2.409735	727.099439	0.016538	0.017695
RS	37	1.326579	2.409735	749.615020	0.017050	0.018343
RS	38	1.432826	2.335394	794.382061	0.018068	0.019475
RS	39	1.546987	2.335394	812.494564	0.018480	0.019968
RS	40	1.669650	2.312926	835.790360	0.019010	0.020540
RS	41	1.801448	2.312926	847.877971	0.019285	0.020829
RS	42	1.943063	2.339051	847.207125	0.019270	0.020781
RS	43	2.095224	2.339051	852.508164	0.019390	0.020856
RS	44	2.258718	2.404415	831.291407	0.018908	0.020288
RS	45	2.434389	2.404415	829.808682	0.018874	0.020173
RS	46	2.623143	2.494498	795.241837	0.018088	0.019283
RS	47	2.825955	2.494498	787.322309	0.017908	0.019015
RS	48	3.043872	2.592734	746.694838	0.016984	0.017998
RS	49	3.278018	2.592734	732.659011	0.016664	0.017605
RS	50	3.529603	2.683811	691.007761	0.015717	0.016590
RS	51	3.799926	2.683811	671.020240	0.015262	0.016086
RS	52	4.090381	2.756726	630.559964	0.014342	0.015127
RS	53	4.402469	2.756726	604.737410	0.013755	0.014515
RS	54	4.737800	2.827781	561.530857	0.012772	0.013514
RS	55	5.098105	2.827781	530.953982	0.012077	0.012809
RS	56	5.485245	2.827781	497.279309	0.011311	0.012035
RS	57	5.901219	2.827781	460.993835	0.010485	0.011200
RS	58	6.348172	3.403546	356.127502	0.008100	0.008770
RS	59	6.828414	3.403546	332.429069	0.007561	0.008211
RS	60	7.344422	3.403546	307.065512	0.006984	0.007606
RS	61	7.898862	3.403546	280.453268	0.006379	0.006964
RS	62	8.494594	3.403546	253.058333	0.005756	0.006296
RS	63	9.134695	3.403546	1272.688615	0.028947	0.031792
PA	4+25*2+4+6 0.069848560 0.024071248 9.134694745 1.205631234 0.252239575 0.344948884 0.458882207 0.551001747 0.643333206 0.764593679 0.942550120 1.199108536 1.537015433 1.923120119 2.293812437 2.583681290 2.745057868 2.761545252 2.666902834 2.529778541 2.409734692 2.335394297 2.312925777 2.339051079 2.404415116 2.494498160 2.592734270 2.683811159 2.756726292 2.827780863 3.403546420
//
IT	5159
RD	14
LK	-318557.282829
QD	-340.961801 -> -311.098498
RI	0.0076248296
TR	0.068276	0.024337
MT	9.265812
MM	C_pi: 1.827866, n_recomb: 45567.024068
RS	0	0.000000	1.341368	247.618211	0.005434	0.001169
RS	1	0.007472	1.341368	264.611363	0.005807	0.003266
RS	2	0.015502	1.341368	282.650632	0.006203	0.004370
RS	3	0.024132	1.341368	301.781919	0.006623	0.005681
RS	4	0.033407	0.253662	1676.193962	0.036785	0.032295
RS	5	0.043374	0.253662	1729.713046	0.037960	0.034805
RS	6	0.054087	0.350166	1297.135206	0.028467	0.026214
RS	7	0.065600	0.350166	1347.513654	0.029572	0.026730
RS	8	0.077973	0.468324	1049.000048	0.023021	0.020675
RS	9	0.091271	0.468324	1094.845297	0.024027	0.021568
RS	10	0.105562	0.560170	955.804209	0.020976	0.018917
RS	11	0.120922	0.560170	998.612070	0.021915	0.020048
RS	12	0.137428	0.649379	900.056884	0.019752	0.018265
RS	13	0.155168	0.649379	940.493801	0.020640	0.019460
RS	14	0.174234	0.767095	832.195272	0.018263	0.017448
RS	15	0.194724	0.767095	870.161149	0.019096	0.018568
RS	16	0.216745	0.943296	740.509613	0.016251	0.016000
RS	17	0.240412	0.943296	775.627210	0.017022	0.016958
RS	18	0.265846	1.202138	638.238747	0.014007	0.014099
RS	19	0.293181	1.202138	670.168496	0.014707	0.014884
RS	20	0.322559	1.548557	546.926383	0.012003	0.012240
RS	21	0.354132	1.548557	575.720033	0.012635	0.012891
RS	22	0.388063	1.949888	481.711464	0.010571	0.010845
RS	23	0.424530	1.949888	507.990436	0.011148	0.011417
RS	24	0.463722	2.339848	446.591645	0.009801	0.010079
RS	25	0.505842	2.339848	471.330400	0.010344	0.010618
RS	26	0.551109	2.647918	439.499486	0.009645	0.009933
RS	27	0.599758	2.647918	463.704335	0.010176	0.010469
RS	28	0.652043	2.821049	458.881826	0.010070	0.010384
RS	29	0.708233	2.821049	483.423822	0.010609	0.010945
RS	30	0.768623	2.839375	505.274665	0.011089	0.011467
RS	31	0.833524	2.839375	530.734933	0.011647	0.012088
RS	32	0.903275	2.737831	576.884790	0.012660	0.013186
RS	33	0.978237	2.737831	603.192925	0.013237	0.013874
RS	34	1.058800	2.590071	664.717616	0.014588	0.015355
RS	35	1.145383	2.590071	690.784103	0.015160	0.016069
RS	36	1.238435	2.460275	753.087711	0.016527	0.017580
RS	37	1.338440	2.460275	776.910757	0.017050	0.018233
RS	38	1.445917	2.379324	825.571400	0.018118	0.019410
RS	39	1.561424	2.379324	844.900635	0.018542	0.019915
RS	40	1.685562	2.353850	870.588946	0.019106	0.020521
RS	41	1.818975	2.353850	883.683519	0.019393	0.020826
RS	42	1.962356	2.380336	883.533357	0.019390	0.020794
RS	43	2.116450	2.380336	889.583999	0.019523	0.020888
RS	44	2.282058	2.448867	867.272085	0.019033	0.020319
RS	45	2.460040	2.448867	866.298671	0.019012	0.020225
RS	46	2.651320	2.544050	829.691299	0.018208	0.019324
RS	47	2.856892	2.544050	822.077902	0.018041	0.019077
RS	48	3.077824	2.648208	779.164503	0.017099	0.018047
RS	49	3.315264	2.648208	765.247825	0.016794	0.017675
RS	50	3.570444	2.744905	721.528766	0.015834	0.016653
RS	51	3.844691	2.744905	701.452920	0.015394	0.016170
RS	52	4.139429	2.822307	659.301541	0.014469	0.015209
RS	53	4.456189	2.822307	633.132877	0.013895	0.014615
RS	54	4.796616	2.897938	588.143906	0.012907	0.013612
RS	55	5.162480	2.897938	556.966316	0.012223	0.012922
RS	56	5.555680	2.897938	522.471827	0.011466	0.012160
RS	57	5.978259	2.897938	485.151592	0.010647	0.011334
RS	58	6.432412	3.521174	372.097569	0.008166	0.008806
RS	59	6.920498	3.521174	348.353444	0.007645	0.008269
RS	60	7.445053	3.521174	322.770602	0.007083	0.007683
RS	61	8.008802	3.521174	295.761353	0.006491	0.007057
RS	62	8.614672	3.521174	267.793537	0.005877	0.006402
RS	63	9.265812	3.521174	1374.185556	0.030157	0.032989
PA	4+25*2+4+6 0.068276432 0.024336971 9.265811889 1.341368171 0.253661552 0.350165838 0.468324496 0.560169862 0.649378934 0.767095108 0.943295521 1.202138396 1.548557238 1.949887791 2.339848333 2.647917522 2.821049359 2.839375152 2.737830695 2.590070845 2.460275128 2.379323700 2.353849574 2.380335628 2.448866629 2.544049672 2.648208364 2.744905349 2.822306844 2.897937646 3.521173880
//
IT	5073
RD	15
LK	-318498.624928
QD	-323.623098 -> -296.043449
RI	0.0065297865
TR	0.066800	0.024591
MT	9.391636
MM	C_pi: 1.872889, n_recomb: 47139.793850
RS	0	0.000000	1.487690	231.557530	0.004912	0.001120
RS	1	0.007495	1.487690	247.637852	0.005253	0.003091
RS	2	0.015551	1.487690	264.733045	0.005616	0.004038
RS	3	0.024211	1.487690	282.891416	0.006001	0.005174
RS	4	0.033520	0.255039	1734.247471	0.036789	0.032442
RS	5	0.043526	0.255039	1790.105878	0.037974	0.034972
RS	6	0.054283	0.355271	1330.862042	0.028232	0.026120
RS	7	0.065846	0.355271	1383.317869	0.029345	0.026652
RS	8	0.078275	0.477753	1071.656718	0.022734	0.020509
RS	9	0.091636	0.477753	1119.225317	0.023743	0.021392
RS	10	0.105998	0.569385	981.210814	0.020815	0.018830
RS	11	0.121437	0.569385	1025.697208	0.021759	0.019951
RS	12	0.138033	0.655468	931.345079	0.019757	0.018300
RS	13	0.155872	0.655468	973.497555	0.020651	0.019492
RS	14	0.175048	0.769556	866.895654	0.018390	0.017580
RS	15	0.195662	0.769556	906.567210	0.019231	0.018705
RS	16	0.217820	0.943775	773.649467	0.016412	0.016156
RS	17	0.241640	0.943775	810.386839	0.017191	0.017123
RS	18	0.267244	1.204453	665.950058	0.014127	0.014212
RS	19	0.294767	1.204453	699.335114	0.014835	0.015005
RS	20	0.324353	1.558712	568.186491	0.012053	0.012281
RS	21	0.356156	1.558712	598.219561	0.012690	0.012937
RS	22	0.390343	1.974637	497.631493	0.010557	0.010818
RS	23	0.427092	1.974637	524.943277	0.011136	0.011392
RS	24	0.466595	2.383540	458.951641	0.009736	0.009998
RS	25	0.509059	2.383540	484.574847	0.010280	0.010536
RS	26	0.554705	2.709965	449.952031	0.009545	0.009812
RS	27	0.603772	2.709965	474.968927	0.010076	0.010344
RS	28	0.656516	2.895335	468.951360	0.009948	0.010234
RS	29	0.713214	2.895335	494.314508	0.010486	0.010789
RS	30	0.774160	2.916090	516.622956	0.010959	0.011300
RS	31	0.839674	2.916090	542.997628	0.011519	0.011912
RS	32	0.910098	2.808137	591.367006	0.012545	0.013015
RS	33	0.985801	2.808137	618.747168	0.013126	0.013696
RS	34	1.067176	2.650006	684.005841	0.014510	0.015201
RS	35	1.154651	2.650006	711.301913	0.015089	0.015912
RS	36	1.248681	2.510561	778.015299	0.016504	0.017463
RS	37	1.349758	2.510561	803.136421	0.017037	0.018119
RS	38	1.458411	2.422939	855.732180	0.018153	0.019341
RS	39	1.575206	2.422939	876.285988	0.018589	0.019856
RS	40	1.700755	2.394296	904.471409	0.019187	0.020497
RS	41	1.835713	2.394296	918.594385	0.019487	0.020817
RS	42	1.980786	2.420896	919.093394	0.019497	0.020803
RS	43	2.136731	2.420896	925.922918	0.019642	0.020915
RS	44	2.304363	2.492283	902.638801	0.019148	0.020347
RS	45	2.484559	2.492283	902.206746	0.019139	0.020272
RS	46	2.678260	2.592223	863.662813	0.018321	0.019363
RS	47	2.886477	2.592223	856.387100	0.018167	0.019136
RS	48	3.110300	2.701972	811.268773	0.017210	0.018097
RS	49	3.350897	2.701972	797.501039	0.016918	0.017744
RS	50	3.609525	2.803989	751.778703	0.015948	0.016716
RS	51	3.887536	2.803989	731.642355	0.015521	0.016251
RS	52	4.186384	2.885630	687.852029	0.014592	0.015290
RS	53	4.507628	2.885630	661.363557	0.014030	0.014713
RS	54	4.852948	2.965610	614.631646	0.013038	0.013708
RS	55	5.224148	2.965610	582.878037	0.012365	0.013032
RS	56	5.623168	2.965610	547.589947	0.011616	0.012281
RS	57	6.052093	2.965610	509.261957	0.010803	0.011463
RS	58	6.513163	3.636109	387.892319	0.008229	0.008841
RS	59	7.008789	3.636109	364.131146	0.007724	0.008324
RS	60	7.541559	3.636109	338.362580	0.007178	0.007756
RS	61	8.114258	3.636109	310.993685	0.006597	0.007146
RS	62	8.729878	3.636109	282.492730	0.005993	0.006504
RS	63	9.391636	3.636109	1477.499108	0.031343	0.034163
PA	4+25*2+4+6 0.066800464 0.024590616 9.391635764 1.487689510 0.255039353 0.355271176 0.477753282 0.569384883 0.655468162 0.769555706 0.943774556 1.204452502 1.558711847 1.974636647 2.383540188 2.709965463 2.895334970 2.916089590 2.808137060 2.650006199 2.510561055 2.422939345 2.394296487 2.420896014 2.492283277 2.592222983 2.701971811 2.803989180 2.885629867 2.965610364 3.636108913
//
IT	4487
RD	16
LK	-318444.444143
QD	-307.574048 -> -282.064295
RI	0.0056064503
TR	0.065412	0.024833
MT	9.512514
MM	C_pi: 1.916827, n_recomb: 48684.295400
RS	0	0.000000	1.645129	216.768518	0.004453	0.001074
RS	1	0.007516	1.645129	231.981410	0.004765	0.002930
RS	2	0.015597	1.645129	248.175317	0.005098	0.003741
RS	3	0.024286	1.645129	265.400064	0.005451	0.004723
RS	4	0.033627	0.256397	1790.611608	0.036780	0.032570
RS	5	0.043671	0.256397	1848.774677	0.037975	0.035120
RS	6	0.054469	0.360259	1363.200153	0.028001	0.026021
RS	7	0.066079	0.360259	1417.682669	0.029120	0.026573
RS	8	0.078562	0.487142	1092.867766	0.022448	0.020341
RS	9	0.091983	0.487142	1142.098909	0.023459	0.021215
RS	10	0.106413	0.578627	1005.211778	0.020648	0.018738
RS	11	0.121927	0.578627	1051.327144	0.021595	0.019847
RS	12	0.138607	0.661580	961.551809	0.019751	0.018327
RS	13	0.156541	0.661580	1005.387020	0.020651	0.019515
RS	14	0.175823	0.771975	901.014024	0.018507	0.017704
RS	15	0.196554	0.771975	942.370504	0.019357	0.018834
RS	16	0.218844	0.944023	806.593211	0.016568	0.016310
RS	17	0.242808	0.944023	844.937202	0.017355	0.017285
RS	18	0.268574	1.206123	693.608907	0.014247	0.014326
RS	19	0.296277	1.206123	728.440861	0.014963	0.015127
RS	20	0.326061	1.567616	589.364498	0.012106	0.012325
RS	21	0.358085	1.567616	620.628763	0.012748	0.012986
RS	22	0.392515	1.997511	513.395031	0.010545	0.010796
RS	23	0.429533	1.997511	541.728099	0.011127	0.011371
RS	24	0.469333	2.425011	471.077044	0.009676	0.009924
RS	25	0.512125	2.425011	497.568304	0.010220	0.010461
RS	26	0.558133	2.769888	460.081752	0.009450	0.009699
RS	27	0.607599	2.769888	485.888716	0.009980	0.010227
RS	28	0.660783	2.967938	478.585882	0.009830	0.010091
RS	29	0.717965	2.967938	504.742450	0.010368	0.010641
RS	30	0.779444	2.991694	527.383925	0.010833	0.011139
RS	31	0.845544	2.991694	554.640543	0.011393	0.011744
RS	32	0.916612	2.877788	605.083378	0.012429	0.012849
RS	33	0.993022	2.877788	633.502626	0.013012	0.013523
RS	34	1.075175	2.709563	702.363210	0.014427	0.015049
RS	35	1.163502	2.709563	730.862924	0.015012	0.015756
RS	36	1.258469	2.560558	801.925294	0.016472	0.017344
RS	37	1.360573	2.560558	828.332798	0.017014	0.018004
RS	38	1.470352	2.466228	884.888979	0.018176	0.019267
RS	39	1.588381	2.466228	906.672298	0.018624	0.019793
RS	40	1.715282	2.434269	937.449397	0.019256	0.020468
RS	41	1.851721	2.434269	952.619231	0.019567	0.020803
RS	42	1.998415	2.460753	953.891337	0.019593	0.020807
RS	43	2.156134	2.460753	961.526121	0.019750	0.020937
RS	44	2.325708	2.534710	937.390647	0.019254	0.020372
RS	45	2.508027	2.534710	937.529271	0.019257	0.020315
RS	46	2.704050	2.639092	897.150492	0.018428	0.019400
RS	47	2.914806	2.639092	890.241671	0.018286	0.019192
RS	48	3.141402	2.754117	843.000392	0.017316	0.018145
RS	49	3.385030	2.754117	829.409253	0.017036	0.017811
RS	50	3.646969	2.861169	781.749221	0.016058	0.016778
RS	51	3.928596	2.861169	761.578224	0.015643	0.016331
RS	52	4.231390	2.946817	716.200244	0.014711	0.015370
RS	53	4.556943	2.946817	689.416664	0.014161	0.014808
RS	54	4.906965	3.030934	640.980889	0.013166	0.013802
RS	55	5.283295	3.030934	608.674700	0.012502	0.013139
RS	56	5.687910	3.030934	572.618049	0.011762	0.012399
RS	57	6.122936	3.030934	533.308268	0.010954	0.011589
RS	58	6.590660	3.748420	403.510157	0.008288	0.008875
RS	59	7.093538	3.748420	379.757950	0.007800	0.008377
RS	60	7.634213	3.748420	353.834444	0.007268	0.007826
RS	61	8.215527	3.748420	326.140488	0.006699	0.007231
RS	62	8.840532	3.748420	297.143517	0.006103	0.006601
RS	63	9.512514	3.748420	1582.454707	0.032504	0.035313
PA	4+25*2+4+6 0.065412289 0.024832917 9.512513522 1.645129140 0.256397275 0.360259181 0.487141809 0.578626875 0.661580421 0.771974659 0.944022971 1.206122647 1.567616003 1.997511394 2.425011009 2.769887928 2.967938137 2.991694196 2.877787738 2.709562888 2.560557942 2.466227906 2.434269320 2.460753201 2.534709631 2.639092064 2.754117246 2.861168630 2.946816748 3.030933910 3.748419822
//
IT	4452
RD	17
LK	-318394.322569
QD	-292.688468 -> -269.059684
RI	0.0048259741
TR	0.064105	0.025065
MT	9.628706
MM	C_pi: 1.959709, n_recomb: 50200.681728
RS	0	0.000000	1.814190	203.135367	0.004046	0.001031
RS	1	0.007537	1.814190	217.526623	0.004333	0.002782
RS	2	0.015641	1.814190	232.863491	0.004639	0.003474
RS	3	0.024357	1.814190	249.196600	0.004964	0.004323
RS	4	0.033729	0.257745	1845.265134	0.036758	0.032680
RS	5	0.043808	0.257745	1905.698086	0.037962	0.035249
RS	6	0.054646	0.365119	1394.281769	0.027774	0.025920
RS	7	0.066301	0.365119	1450.741124	0.028899	0.026492
RS	8	0.078835	0.496462	1112.778147	0.022167	0.020173
RS	9	0.092313	0.496462	1163.612681	0.023179	0.021040
RS	10	0.106807	0.587866	1027.908598	0.020476	0.018641
RS	11	0.122393	0.587866	1075.603759	0.021426	0.019740
RS	12	0.139154	0.667694	990.717677	0.019735	0.018347
RS	13	0.157178	0.667694	1036.202336	0.020641	0.019530
RS	14	0.176560	0.774352	934.540463	0.018616	0.017822
RS	15	0.197404	0.774352	977.560181	0.019473	0.018955
RS	16	0.219818	0.944063	839.326586	0.016719	0.016460
RS	17	0.243921	0.944063	879.263042	0.017515	0.017443
RS	18	0.269842	1.207223	721.198178	0.014366	0.014440
RS	19	0.297715	1.207223	757.467592	0.015089	0.015249
RS	20	0.327690	1.575376	610.455983	0.012160	0.012372
RS	21	0.359923	1.575376	642.942756	0.012807	0.013039
RS	22	0.394586	2.018634	529.005437	0.010538	0.010778
RS	23	0.431861	2.018634	558.348307	0.011122	0.011356
RS	24	0.471945	2.464373	482.976624	0.009621	0.009857
RS	25	0.515050	2.464373	510.319959	0.010166	0.010392
RS	26	0.561405	2.827749	469.906401	0.009361	0.009593
RS	27	0.611252	2.827749	496.482276	0.009890	0.010117
RS	28	0.664857	3.038892	487.809879	0.009717	0.009956
RS	29	0.722501	3.038892	514.733078	0.010254	0.010500
RS	30	0.784490	3.066172	537.594108	0.010709	0.010984
RS	31	0.851151	3.066172	565.701077	0.011269	0.011582
RS	32	0.922835	2.946762	618.073482	0.012312	0.012688
RS	33	0.999923	2.946762	647.498910	0.012898	0.013356
RS	34	1.082820	2.768707	719.829037	0.014339	0.014899
RS	35	1.171965	2.768707	749.505257	0.014930	0.015603
RS	36	1.267828	2.610234	824.846841	0.016431	0.017224
RS	37	1.370916	2.610234	852.526644	0.016982	0.017887
RS	38	1.481774	2.509159	913.059436	0.018188	0.019191
RS	39	1.600986	2.509159	936.074098	0.018647	0.019725
RS	40	1.729183	2.473751	969.527556	0.019313	0.020435
RS	41	1.867042	2.473751	985.759454	0.019636	0.020783
RS	42	2.015291	2.499912	987.921034	0.019679	0.020808
RS	43	2.174712	2.499912	996.384458	0.019848	0.020953
RS	44	2.346149	2.576175	971.514904	0.019353	0.020394
RS	45	2.530506	2.576175	972.250892	0.019367	0.020355
RS	46	2.728758	2.684705	930.139189	0.018528	0.019436
RS	47	2.941951	2.684705	923.624107	0.018399	0.019245
RS	48	3.171211	2.804709	874.342529	0.017417	0.018192
RS	49	3.417751	2.804709	860.953600	0.017150	0.017876
RS	50	3.682871	2.916527	811.420884	0.016164	0.016839
RS	51	3.967972	2.916527	791.239559	0.015762	0.016409
RS	52	4.274560	3.005962	744.325479	0.014827	0.015448
RS	53	4.604254	3.005962	717.270342	0.014288	0.014901
RS	54	4.958796	3.094009	667.171161	0.013290	0.013894
RS	55	5.340059	3.094009	634.334901	0.012636	0.013243
RS	56	5.750056	3.094009	597.533936	0.011903	0.012513
RS	57	6.190954	3.094009	557.267725	0.011101	0.011711
RS	58	6.665080	3.858154	418.943137	0.008345	0.008907
RS	59	7.174939	3.858154	395.223960	0.007873	0.008427
RS	60	7.723224	3.858154	369.174239	0.007354	0.007893
RS	61	8.312832	3.858154	341.187756	0.006796	0.007312
RS	62	8.946876	3.858154	311.729988	0.006210	0.006694
RS	63	9.628706	3.858154	1688.863913	0.033642	0.036439
PA	4+25*2+4+6 0.064104770 0.025064650 9.628705647 1.814190188 0.257744578 0.365118977 0.496461640 0.587866024 0.667693523 0.774352257 0.944062584 1.207223435 1.575376149 2.018633761 2.464372664 2.827748899 3.038891766 3.066171569 2.946761814 2.768707054 2.610234294 2.509158564 2.473751073 2.499912363 2.576174571 2.684704653 2.804709484 2.916526934 3.005962394 3.094009475 3.858154365
//
IT	4441
RD	18
LK	-318347.891147
QD	-278.856776 -> -256.941292
RI	0.0041660207
TR	0.062871	0.025286
MT	9.740587
MM	C_pi: 2.001581, n_recomb: 51688.955511
RS	0	0.000000	1.995081	190.582390	0.003687	0.000989
RS	1	0.007556	1.995081	204.199244	0.003951	0.002645
RS	2	0.015683	1.995081	218.725672	0.004232	0.003235
RS	3	0.024424	1.995081	234.212551	0.004531	0.003966
RS	4	0.033826	0.259088	1898.198313	0.036723	0.032775
RS	5	0.043938	0.259088	1960.866116	0.037936	0.035361
RS	6	0.054814	0.369840	1424.228078	0.027554	0.025820
RS	7	0.066512	0.369840	1482.615516	0.028683	0.026411
RS	8	0.079094	0.505694	1131.502292	0.021891	0.020007
RS	9	0.092627	0.505694	1183.882740	0.022904	0.020866
RS	10	0.107182	0.597080	1049.388072	0.020302	0.018541
RS	11	0.122837	0.597080	1098.614386	0.021254	0.019629
RS	12	0.139675	0.673800	1018.864922	0.019711	0.018360
RS	13	0.157785	0.673800	1065.965160	0.020623	0.019538
RS	14	0.177264	0.776689	967.467247	0.018717	0.017934
RS	15	0.198215	0.776689	1012.127754	0.019581	0.019070
RS	16	0.220748	0.943924	871.826313	0.016867	0.016608
RS	17	0.244984	0.943924	913.340015	0.017670	0.017597
RS	18	0.271052	1.207823	748.700638	0.014485	0.014555
RS	19	0.299089	1.207823	786.397140	0.015214	0.015370
RS	20	0.329245	1.582103	631.451194	0.012216	0.012422
RS	21	0.361679	1.582103	665.151236	0.012868	0.013093
RS	22	0.396564	2.038139	544.460212	0.010533	0.010765
RS	23	0.434086	2.038139	574.801294	0.011120	0.011345
RS	24	0.474442	2.501750	494.655246	0.009570	0.009794
RS	25	0.517848	2.501750	522.835001	0.010115	0.010328
RS	26	0.564533	2.883647	479.437141	0.009275	0.009493
RS	27	0.614746	2.883647	506.761411	0.009804	0.010014
RS	28	0.668754	3.108233	496.646430	0.009608	0.009828
RS	29	0.726842	3.108233	524.310463	0.010144	0.010367
RS	30	0.789319	3.139539	547.283459	0.010588	0.010836
RS	31	0.856517	3.139539	576.210017	0.011148	0.011428
RS	32	0.928793	3.015048	630.375526	0.012196	0.012532
RS	33	1.006530	3.015048	660.774458	0.012784	0.013193
RS	34	1.090142	2.827418	736.441994	0.014248	0.014751
RS	35	1.180071	2.827418	767.266638	0.014844	0.015452
RS	36	1.276795	2.659575	846.808986	0.016383	0.017104
RS	37	1.380827	2.659575	875.744836	0.016943	0.017769
RS	38	1.492721	2.551728	940.257702	0.018191	0.019111
RS	39	1.613069	2.551728	964.502657	0.018660	0.019654
RS	40	1.742511	2.512755	1000.705964	0.019360	0.020398
RS	41	1.881734	2.512755	1018.012120	0.019695	0.020759
RS	42	2.031477	2.538407	1021.171787	0.019756	0.020805
RS	43	2.192535	2.538407	1030.484450	0.019936	0.020966
RS	44	2.365762	2.616733	1004.995018	0.019443	0.020413
RS	45	2.552079	2.616733	1006.352571	0.019469	0.020391
RS	46	2.752474	2.729139	962.608159	0.018623	0.019469
RS	47	2.968011	2.729139	956.511601	0.018505	0.019296
RS	48	3.199835	2.853849	905.271603	0.017514	0.018237
RS	49	3.449175	2.853849	892.108920	0.017259	0.017939
RS	50	3.717356	2.970181	840.769036	0.016266	0.016899
RS	51	4.005802	2.970181	820.600526	0.015876	0.016484
RS	52	4.316042	3.063197	772.202141	0.014939	0.015525
RS	53	4.649725	3.063197	744.898225	0.014411	0.014991
RS	54	5.008621	3.154982	693.176345	0.013411	0.013985
RS	55	5.394637	3.154982	659.832199	0.012765	0.013345
RS	56	5.809820	3.154982	622.310979	0.012040	0.012624
RS	57	6.256375	3.154982	581.113686	0.011243	0.011829
RS	58	6.736672	3.965425	434.180057	0.008400	0.008938
RS	59	7.253261	3.965425	410.516504	0.007942	0.008476
RS	60	7.808885	3.965425	384.367718	0.007436	0.007957
RS	61	8.406492	3.965425	356.119660	0.006890	0.007390
RS	62	9.049255	3.965425	326.234836	0.006311	0.006783
RS	63	9.740587	3.965425	1796.530950	0.034757	0.037542
PA	4+25*2+4+6 0.062870808 0.025286261 9.740587046 1.995081340 0.259087530 0.369840458 0.505694400 0.597080303 0.673800072 0.776688807 0.943923933 1.207822542 1.582103126 2.038139068 2.501750387 2.883647164 3.108233468 3.139539064 3.015048105 2.827417509 2.659574508 2.551728313 2.512754947 2.538407419 2.616732560 2.729138607 2.853848860 2.970180813 3.063197138 3.154981904 3.965424945
//
IT	4114
RD	19
LK	-318304.820507
QD	-265.982095 -> -245.630649
RI	0.0036063479
TR	0.061705	0.025498
MT	9.848343
MM	C_pi: 2.042473, n_recomb: 53149.563486
RS	0	0.000000	2.188171	179.015977	0.003368	0.000950
RS	1	0.007575	2.188171	191.904585	0.003611	0.002517
RS	2	0.015723	2.188171	205.666718	0.003870	0.003019
RS	3	0.024489	2.188171	220.353060	0.004146	0.003647
RS	4	0.033919	0.260436	1949.384189	0.036677	0.032855
RS	5	0.044063	0.260436	2014.252124	0.037898	0.035457
RS	6	0.054975	0.374423	1453.128908	0.027340	0.025720
RS	7	0.066714	0.374423	1513.397065	0.028474	0.026332
RS	8	0.079342	0.514825	1149.151043	0.021621	0.019843
RS	9	0.092927	0.514825	1203.022078	0.022635	0.020695
RS	10	0.107541	0.606262	1069.720528	0.020127	0.018439
RS	11	0.123261	0.606262	1120.430047	0.021081	0.019516
RS	12	0.140173	0.679895	1046.024519	0.019681	0.018367
RS	13	0.158365	0.679895	1094.706368	0.020597	0.019539
RS	14	0.177936	0.778991	999.789429	0.018811	0.018041
RS	15	0.198989	0.778991	1046.067838	0.019682	0.019179
RS	16	0.221636	0.943636	904.076492	0.017010	0.016753
RS	17	0.246000	0.943636	947.151556	0.017820	0.017749
RS	18	0.272208	1.207975	776.109946	0.014602	0.014670
RS	19	0.300402	1.207975	815.222684	0.015338	0.015492
RS	20	0.330731	1.587886	652.350397	0.012274	0.012475
RS	21	0.363358	1.587886	687.254327	0.012931	0.013150
RS	22	0.398456	2.056134	559.766046	0.010532	0.010756
RS	23	0.436213	2.056134	591.094023	0.011121	0.011337
RS	24	0.476830	2.537233	506.126801	0.009523	0.009737
RS	25	0.520524	2.537233	535.128021	0.010068	0.010270
RS	26	0.567527	2.937625	488.696146	0.009195	0.009399
RS	27	0.618090	2.937625	516.749391	0.009723	0.009917
RS	28	0.672484	3.175978	505.123531	0.009504	0.009706
RS	29	0.730997	3.175978	533.503851	0.010038	0.010240
RS	30	0.793943	3.211781	556.489079	0.010470	0.010694
RS	31	0.861657	3.211781	586.205685	0.011029	0.011280
RS	32	0.934500	3.082609	642.035303	0.012080	0.012380
RS	33	1.012861	3.082609	673.375777	0.012669	0.013036
RS	34	1.097157	2.885653	752.249643	0.014153	0.014606
RS	35	1.187839	2.885653	784.194273	0.014754	0.015304
RS	36	1.285389	2.708539	867.854224	0.016329	0.016984
RS	37	1.390329	2.708539	898.028316	0.016896	0.017651
RS	38	1.503218	2.593904	966.516435	0.018185	0.019029
RS	39	1.624657	2.593904	991.988219	0.018664	0.019581
RS	40	1.755296	2.551260	1031.005569	0.019398	0.020358
RS	41	1.895830	2.551260	1049.395420	0.019744	0.020731
RS	42	2.047009	2.576231	1053.655568	0.019824	0.020798
RS	43	2.209639	2.576231	1063.835278	0.020016	0.020974
RS	44	2.384589	2.656396	1037.835138	0.019527	0.020430
RS	45	2.572790	2.656396	1039.835888	0.019564	0.020424
RS	46	2.775247	2.772422	994.557510	0.018712	0.019501
RS	47	2.993040	2.772422	988.901863	0.018606	0.019344
RS	48	3.227330	2.901578	935.784073	0.017607	0.018282
RS	49	3.479366	2.901578	922.869543	0.017364	0.017999
RS	50	3.750494	3.022187	869.786778	0.016365	0.016958
RS	51	4.042159	3.022187	849.652416	0.015986	0.016558
RS	52	4.355918	3.118589	799.820381	0.015048	0.015600
RS	53	4.693442	3.118589	772.288985	0.014530	0.015080
RS	54	5.056533	3.213926	718.985358	0.013528	0.014072
RS	55	5.447127	3.213926	685.154212	0.012891	0.013443
RS	56	5.867308	3.213926	646.935593	0.012172	0.012732
RS	57	6.319317	3.213926	604.831500	0.011380	0.011944
RS	58	6.805563	4.070262	449.218423	0.008452	0.008968
RS	59	7.328642	4.070262	425.631097	0.008008	0.008522
RS	60	7.891343	4.070262	399.408286	0.007515	0.008018
RS	61	8.496667	4.070262	370.927478	0.006979	0.007464
RS	62	9.147843	4.070262	340.647305	0.006409	0.006869
RS	63	9.848343	4.070262	1905.295180	0.035848	0.038620
PA	4+25*2+4+6 0.061704912 0.025498472 9.848343479 2.188170667 0.260435750 0.374423184 0.514825176 0.606261776 0.679894678 0.778990928 0.943635871 1.207974588 1.587886399 2.056134036 2.537232824 2.937625346 3.175978264 3.211780655 3.082608610 2.885653100 2.708539091 2.593903610 2.551260096 2.576231427 2.656396206 2.772421664 2.901578302 3.022187076 3.118589224 3.213925542 4.070261660
//
IT	5228
RD	20
LK	-318264.819322
QD	-253.978476 -> -235.057676
RI	0.0031312433
TR	0.060602	0.025702
MT	9.952230
MM	C_pi: 2.082412, n_recomb: 54582.589849
RS	0	0.000000	2.393652	168.360594	0.003085	0.000912
RS	1	0.007592	2.393652	180.566240	0.003308	0.002398
RS	2	0.015761	2.393652	193.609844	0.003547	0.002824
RS	3	0.024551	2.393652	207.541573	0.003802	0.003362
RS	4	0.034007	0.261788	1998.858957	0.036621	0.032922
RS	5	0.044182	0.261788	2065.891661	0.037849	0.035538
RS	6	0.055129	0.378856	1481.095720	0.027135	0.025623
RS	7	0.066907	0.378856	1543.198585	0.028273	0.026254
RS	8	0.079579	0.523839	1165.818559	0.021359	0.019681
RS	9	0.093214	0.523839	1221.126723	0.022372	0.020528
RS	10	0.107883	0.615393	1088.980702	0.019951	0.018336
RS	11	0.123667	0.615393	1141.126216	0.020906	0.019402
RS	12	0.140649	0.685970	1072.220427	0.019644	0.018368
RS	13	0.158920	0.685970	1122.449494	0.020564	0.019535
RS	14	0.178578	0.781265	1031.492059	0.018898	0.018141
RS	15	0.199729	0.781265	1079.364629	0.019775	0.019281
RS	16	0.222486	0.943227	936.048765	0.017149	0.016895
RS	17	0.246971	0.943227	980.668198	0.017967	0.017897
RS	18	0.273315	1.207741	803.402780	0.014719	0.014785
RS	19	0.301658	1.207741	843.919844	0.015461	0.015613
RS	20	0.332154	1.592821	673.141045	0.012333	0.012529
RS	21	0.364966	1.592821	709.238833	0.012994	0.013209
RS	22	0.400268	2.072727	574.920752	0.010533	0.010750
RS	23	0.438251	2.072727	607.224173	0.011125	0.011333
RS	24	0.479117	2.570931	517.393761	0.009479	0.009684
RS	25	0.523087	2.570931	547.201676	0.010025	0.010216
RS	26	0.570395	2.989762	497.693197	0.009118	0.009310
RS	27	0.621294	2.989762	526.456559	0.009645	0.009825
RS	28	0.676058	3.242165	513.258919	0.009403	0.009589
RS	29	0.734981	3.242165	542.331814	0.009936	0.010119
RS	30	0.798376	3.282888	565.239688	0.010356	0.010557
RS	31	0.866585	3.282888	595.717744	0.010914	0.011137
RS	32	0.939973	3.149432	653.085709	0.011965	0.012233
RS	33	1.018933	3.149432	685.336187	0.012556	0.012883
RS	34	1.103888	2.943391	767.287860	0.014057	0.014464
RS	35	1.195293	2.943391	800.323533	0.014663	0.015159
RS	36	1.293638	2.757105	888.013791	0.016269	0.016864
RS	37	1.399450	2.757105	919.406690	0.016844	0.017534
RS	38	1.513295	2.635673	991.854696	0.018172	0.018946
RS	39	1.635784	2.635673	1018.547440	0.018661	0.019505
RS	40	1.767574	2.589266	1060.433896	0.019428	0.020315
RS	41	1.909369	2.589266	1079.914181	0.019785	0.020700
RS	42	2.061930	2.613399	1085.369934	0.019885	0.020789
RS	43	2.226074	2.613399	1096.431895	0.020088	0.020979
RS	44	2.402681	2.695194	1070.027300	0.019604	0.020444
RS	45	2.592697	2.695194	1072.690445	0.019653	0.020453
RS	46	2.797139	2.814603	1025.973768	0.018797	0.019531
RS	47	3.017104	2.814603	1020.779385	0.018702	0.019390
RS	48	3.253770	2.947961	965.863896	0.017695	0.018325
RS	49	3.508404	2.947961	953.217712	0.017464	0.018057
RS	50	3.782372	3.072624	898.455671	0.016460	0.017015
RS	51	4.077141	3.072624	878.375467	0.016093	0.016629
RS	52	4.394289	3.172228	827.160022	0.015154	0.015674
RS	53	4.735518	3.172228	799.421490	0.014646	0.015165
RS	54	5.102654	3.270941	744.577067	0.013641	0.014158
RS	55	5.497664	3.270941	710.279232	0.013013	0.013539
RS	56	5.922666	3.270941	671.385623	0.012300	0.012836
RS	57	6.379936	3.270941	628.398734	0.011513	0.012055
RS	58	6.871925	4.172740	464.049004	0.008502	0.008997
RS	59	7.401267	4.172740	440.557189	0.008071	0.008566
RS	60	7.970800	4.172740	414.283979	0.007590	0.008076
RS	61	8.583574	4.172740	385.597821	0.007064	0.007535
RS	62	9.242873	4.172740	354.952656	0.006503	0.006951
RS	63	9.952230	4.172740	2014.977848	0.036916	0.039676
PA	4+25*2+4+6 0.060601711 0.025701776 9.952229632 2.393651816 0.261788254 0.378856483 0.523838750 0.615392625 0.685969844 0.781264585 0.943226856 1.207741305 1.592820832 2.072727021 2.570930689 2.989761966 3.242164670 3.282888031 3.149431840 2.943390875 2.757104571 2.635672697 2.589265885 2.613399348 2.695194260 2.814602516 2.947961449 3.072623823 3.172228194 3.270941000 4.172740344
//
IT	4373
RD	21
LK	-318227.626283
QD	-242.770193 -> -225.160500
RI	0.0027276572
TR	0.059556	0.025897
MT	10.052495
MM	C_pi: 2.121432, n_recomb: 55988.231234
RS	0	0.000000	2.611461	158.557184	0.002832	0.000875
RS	1	0.007609	2.611461	170.124594	0.003039	0.002287
RS	2	0.015798	2.611461	182.495305	0.003260	0.002648
RS	3	0.024609	2.611461	195.718718	0.003496	0.003107
RS	4	0.034092	0.263148	2046.629712	0.036555	0.032978
RS	5	0.044295	0.263148	2115.791644	0.037790	0.035606
RS	6	0.055275	0.383139	1508.202799	0.026938	0.025530
RS	7	0.067091	0.383139	1572.095780	0.028079	0.026180
RS	8	0.079805	0.532722	1181.594276	0.021104	0.019524
RS	9	0.093488	0.532722	1238.288297	0.022117	0.020365
RS	10	0.108211	0.624466	1107.226729	0.019776	0.018231
RS	11	0.124055	0.624466	1160.761813	0.020732	0.019286
RS	12	0.141104	0.692022	1097.477042	0.019602	0.018365
RS	13	0.159451	0.692022	1149.218797	0.020526	0.019525
RS	14	0.179193	0.783518	1062.563905	0.018978	0.018236
RS	15	0.200438	0.783518	1112.006331	0.019861	0.019378
RS	16	0.223300	0.942712	967.730693	0.017285	0.017033
RS	17	0.247901	0.942712	1013.876905	0.018109	0.018041
RS	18	0.274375	1.207170	830.565364	0.014835	0.014900
RS	19	0.302863	1.207170	872.474167	0.015583	0.015734
RS	20	0.333518	1.596980	693.819077	0.012392	0.012585
RS	21	0.366506	1.596980	731.100395	0.013058	0.013269
RS	22	0.402005	2.088019	589.924242	0.010537	0.010748
RS	23	0.440205	2.088019	623.191657	0.011131	0.011333
RS	24	0.481311	2.602932	528.463643	0.009439	0.009636
RS	25	0.525546	2.602932	559.063908	0.009985	0.010167
RS	26	0.573146	3.040124	506.440652	0.009045	0.009226
RS	27	0.624369	3.040124	535.895976	0.009572	0.009739
RS	28	0.679489	3.306818	521.072995	0.009307	0.009478
RS	29	0.738804	3.306818	550.815750	0.009838	0.010004
RS	30	0.802632	3.352874	573.560854	0.010244	0.010426
RS	31	0.871318	3.352874	604.772721	0.010802	0.011001
RS	32	0.945229	3.215504	663.561396	0.011852	0.012091
RS	33	1.024765	3.215504	696.690999	0.012444	0.012736
RS	34	1.110354	3.000621	781.591675	0.013960	0.014324
RS	35	1.202455	3.000621	815.689224	0.014569	0.015016
RS	36	1.301564	2.805259	907.319707	0.016206	0.016745
RS	37	1.408215	2.805259	939.910718	0.016788	0.017416
RS	38	1.522982	2.677023	1016.297828	0.018152	0.018862
RS	39	1.646482	2.677023	1044.203546	0.018650	0.019428
RS	40	1.779379	2.626775	1089.003893	0.019451	0.020269
RS	41	1.922390	2.626775	1109.578908	0.019818	0.020666
RS	42	2.076282	2.649924	1116.319600	0.019938	0.020777
RS	43	2.241885	2.649924	1128.276512	0.020152	0.020981
RS	44	2.420089	2.733158	1101.568174	0.019675	0.020456
RS	45	2.611854	2.733158	1104.910652	0.019735	0.020480
RS	46	2.818211	2.855727	1056.849291	0.018876	0.019560
RS	47	3.040270	2.855727	1052.134496	0.018792	0.019433
RS	48	3.279227	2.993062	995.499251	0.017781	0.018367
RS	49	3.536367	2.993062	983.139956	0.017560	0.018114
RS	50	3.813074	3.121568	926.761470	0.016553	0.017071
RS	51	4.110837	3.121568	906.754093	0.016195	0.016698
RS	52	4.431258	3.224202	854.204552	0.015257	0.015745
RS	53	4.776061	3.224202	826.278238	0.014758	0.015248
RS	54	5.147102	3.326130	769.933098	0.013752	0.014242
RS	55	5.546377	3.326130	735.188334	0.013131	0.013633
RS	56	5.976035	3.326130	695.641698	0.012425	0.012938
RS	57	6.438387	3.326130	651.795709	0.011642	0.012163
RS	58	6.935921	4.272943	478.664597	0.008549	0.009024
RS	59	7.471315	4.272943	455.286282	0.008132	0.008608
RS	60	8.047450	4.272943	428.984908	0.007662	0.008132
RS	61	8.667425	4.272943	400.119377	0.007146	0.007603
RS	62	9.334577	4.272943	369.138210	0.006593	0.007029
RS	63	10.052495	4.272943	2125.412919	0.037962	0.040708
PA	4+25*2+4+6 0.059556310 0.025896604 10.052495112 2.611460626 0.263148374 0.383139401 0.532722132 0.624466441 0.692022426 0.783517682 0.942712325 1.207169945 1.596980037 2.088018823 2.602931982 3.040123757 3.306817746 3.352874068 3.215503542 3.000620731 2.805259033 2.677023492 2.626774801 2.649924471 2.733158146 2.855727361 2.993061850 3.121567598 3.224202376 3.326130035 4.272942773
//
IT	4200
RD	22
LK	-318193.006528
QD	-232.289453 -> -215.883449
RI	0.0023833347
TR	0.058565	0.026084
MT	10.149284
MM	C_pi: 2.159558, n_recomb: 57367.024413
RS	0	0.000000	2.841996	149.517483	0.002606	0.000841
RS	1	0.007626	2.841996	160.488113	0.002798	0.002183
RS	2	0.015833	2.841996	172.228464	0.003002	0.002488
RS	3	0.024666	2.841996	184.786986	0.003221	0.002878
RS	4	0.034172	0.264520	2092.713478	0.036479	0.033024
RS	5	0.044404	0.264520	2163.969332	0.037721	0.035660
RS	6	0.055416	0.387268	1534.541287	0.026750	0.025440
RS	7	0.067267	0.387268	1600.181701	0.027894	0.026109
RS	8	0.080022	0.541471	1196.551270	0.020858	0.019370
RS	9	0.093750	0.541471	1254.582055	0.021869	0.020205
RS	10	0.108525	0.633476	1124.522471	0.019602	0.018125
RS	11	0.124426	0.633476	1179.401903	0.020559	0.019170
RS	12	0.141540	0.698054	1121.817890	0.019555	0.018356
RS	13	0.159959	0.698054	1175.037882	0.020483	0.019511
RS	14	0.179783	0.785755	1093.005153	0.019053	0.018325
RS	15	0.201118	0.785755	1143.992980	0.019942	0.019468
RS	16	0.224080	0.942115	999.106807	0.017416	0.017168
RS	17	0.248793	0.942115	1046.761751	0.018247	0.018181
RS	18	0.275391	1.206302	857.590278	0.014949	0.015014
RS	19	0.304017	1.206302	900.877870	0.015704	0.015854
RS	20	0.334826	1.600440	714.380785	0.012453	0.012642
RS	21	0.367984	1.600440	752.835114	0.013123	0.013330
RS	22	0.403671	2.102103	604.779917	0.010542	0.010748
RS	23	0.442079	2.102103	639.000057	0.011139	0.011335
RS	24	0.483416	2.633320	539.346780	0.009402	0.009591
RS	25	0.527905	2.633320	570.725627	0.009949	0.010122
RS	26	0.575787	3.088762	514.955196	0.008977	0.009147
RS	27	0.627320	3.088762	545.085243	0.009502	0.009658
RS	28	0.682783	3.369953	528.589230	0.009214	0.009373
RS	29	0.742476	3.369953	558.980311	0.009744	0.009895
RS	30	0.806720	3.421725	581.484302	0.010136	0.010300
RS	31	0.875863	3.421725	613.403626	0.010693	0.010870
RS	32	0.950279	3.280796	673.501749	0.011740	0.011953
RS	33	1.030369	3.280796	707.480604	0.012333	0.012593
RS	34	1.116567	3.057305	795.206520	0.013862	0.014188
RS	35	1.209339	3.057305	830.337033	0.014474	0.014877
RS	36	1.309184	2.852972	925.814732	0.016138	0.016627
RS	37	1.416643	2.852972	959.582375	0.016727	0.017300
RS	38	1.532297	2.717933	1039.881374	0.018127	0.018776
RS	39	1.656770	2.717933	1068.990438	0.018634	0.019349
RS	40	1.790736	2.663770	1116.743241	0.019467	0.020222
RS	41	1.934916	2.663770	1138.415117	0.019844	0.020629
RS	42	2.090092	2.685805	1146.522284	0.019986	0.020763
RS	43	2.257101	2.685805	1159.384606	0.020210	0.020980
RS	44	2.436845	2.770299	1132.468520	0.019741	0.020466
RS	45	2.630295	2.770299	1136.505115	0.019811	0.020504
RS	46	2.838498	2.895819	1087.190152	0.018951	0.019586
RS	47	3.062578	2.895819	1082.971245	0.018878	0.019474
RS	48	3.303745	3.036914	1024.692271	0.017862	0.018407
RS	49	3.563302	3.036914	1012.636571	0.017652	0.018168
RS	50	3.842652	3.169065	954.702501	0.016642	0.017125
RS	51	4.143305	3.169065	934.785046	0.016295	0.016766
RS	52	4.466885	3.274567	880.949520	0.015356	0.015815
RS	53	4.815139	3.274567	852.853404	0.014867	0.015329
RS	54	5.189950	3.379552	795.047518	0.013859	0.014323
RS	55	5.593343	3.379552	759.874305	0.013246	0.013723
RS	56	6.027497	3.379552	719.695381	0.012545	0.013036
RS	57	6.494758	3.379552	675.012862	0.011767	0.012267
RS	58	6.997651	4.370904	493.064770	0.008595	0.009050
RS	59	7.538893	4.370904	469.816340	0.008190	0.008648
RS	60	8.121408	4.370904	443.507315	0.007731	0.008185
RS	61	8.748343	4.370904	414.486620	0.007225	0.007668
RS	62	9.423087	4.370904	383.196706	0.006680	0.007104
RS	63	10.149284	4.370904	2236.466838	0.038985	0.041718
PA	4+25*2+4+6 0.058564725 0.026083535 10.149283510 2.841995914 0.264519608 0.387267945 0.541470639 0.633476329 0.698054497 0.785754861 0.942115362 1.206301904 1.600440291 2.102103217 2.633319662 3.088762212 3.369953362 3.421725311 3.280796379 3.057305030 2.852971733 2.717932901 2.663769935 2.685804526 2.770298773 2.895819031 3.036914093 3.169064977 3.274566702 3.379552027 4.370903889
//
IT	3959
RD	23
LK	-318160.749495
QD	-222.475331 -> -207.176227
RI	0.0020894466
TR	0.057623	0.026263
MT	10.242745
MM	C_pi: 2.196804, n_recomb: 58719.042310
RS	0	0.000000	3.085138	141.187581	0.002404	0.000807
RS	1	0.007641	3.085138	151.601450	0.002582	0.002085
RS	2	0.015866	3.085138	162.752751	0.002772	0.002342
RS	3	0.024720	3.085138	174.688849	0.002975	0.002672
RS	4	0.034250	0.265896	2137.177680	0.036397	0.033061
RS	5	0.044508	0.265896	2210.491151	0.037645	0.035702
RS	6	0.055550	0.391239	1560.176442	0.026570	0.025354
RS	7	0.067436	0.391239	1627.522748	0.027717	0.026042
RS	8	0.080230	0.550072	1210.759447	0.020620	0.019220
RS	9	0.094002	0.550072	1270.079735	0.021630	0.020051
RS	10	0.108825	0.642414	1140.916242	0.019430	0.018019
RS	11	0.124782	0.642414	1197.095419	0.020387	0.019054
RS	12	0.141958	0.704063	1145.259767	0.019504	0.018344
RS	13	0.160446	0.704063	1199.923141	0.020435	0.019492
RS	14	0.180348	0.787979	1122.803814	0.019122	0.018410
RS	15	0.201769	0.787979	1175.311820	0.020016	0.019553
RS	16	0.224828	0.941454	1030.150901	0.017544	0.017300
RS	17	0.249649	0.941454	1079.295521	0.018381	0.018318
RS	18	0.276366	1.205172	884.459748	0.015063	0.015127
RS	19	0.305125	1.205172	929.112284	0.015823	0.015972
RS	20	0.336081	1.603261	734.816802	0.012514	0.012700
RS	21	0.369402	1.603261	774.433043	0.013189	0.013393
RS	22	0.405270	2.115050	619.487138	0.010550	0.010750
RS	23	0.443879	2.115050	654.648602	0.011149	0.011339
RS	24	0.485437	2.662170	550.045327	0.009367	0.009549
RS	25	0.530171	2.662170	582.189091	0.009915	0.010080
RS	26	0.578324	3.135734	523.243630	0.008911	0.009073
RS	27	0.630155	3.135734	554.031548	0.009435	0.009581
RS	28	0.685948	3.431595	535.820594	0.009125	0.009272
RS	29	0.746003	3.431595	566.839116	0.009653	0.009791
RS	30	0.810648	3.489437	589.029955	0.010031	0.010179
RS	31	0.880232	3.489437	621.631140	0.010587	0.010744
RS	32	0.955133	3.345297	682.931736	0.011630	0.011820
RS	33	1.035757	3.345297	717.730459	0.012223	0.012454
RS	34	1.122542	3.113420	808.161561	0.013763	0.014054
RS	35	1.215958	3.113420	844.295967	0.014379	0.014740
RS	36	1.316513	2.900219	943.526200	0.016068	0.016510
RS	37	1.424751	2.900219	978.447903	0.016663	0.017184
RS	38	1.541259	2.758384	1062.624677	0.018097	0.018691
RS	39	1.666670	2.758384	1092.925598	0.018613	0.019270
RS	40	1.801664	2.700239	1143.663223	0.019477	0.020173
RS	41	1.946973	2.700239	1166.431801	0.019865	0.020590
RS	42	2.103386	2.721036	1175.981325	0.020027	0.020747
RS	43	2.271750	2.721036	1189.757138	0.020262	0.020976
RS	44	2.452979	2.806626	1162.724469	0.019801	0.020474
RS	45	2.648056	2.806626	1167.467766	0.019882	0.020526
RS	46	2.858039	2.934902	1116.986665	0.019023	0.019612
RS	47	3.084068	2.934902	1113.278092	0.018959	0.019513
RS	48	3.327367	3.079554	1053.430267	0.017940	0.018446
RS	49	3.589258	3.079554	1041.693296	0.017740	0.018220
RS	50	3.871159	3.215160	982.264032	0.016728	0.017178
RS	51	4.174602	3.215160	962.452285	0.016391	0.016831
RS	52	4.501231	3.323377	907.377363	0.015453	0.015883
RS	53	4.852818	3.323377	879.128546	0.014972	0.015408
RS	54	5.231270	3.431271	819.901719	0.013963	0.014403
RS	55	5.638641	3.431271	784.318000	0.013357	0.013812
RS	56	6.077139	3.431271	743.527120	0.012662	0.013132
RS	57	6.549144	3.431271	698.030389	0.011888	0.012368
RS	58	7.057215	4.466667	507.241584	0.008638	0.009075
RS	59	7.604109	4.466667	484.138322	0.008245	0.008686
RS	60	8.192792	4.466667	457.840981	0.007797	0.008236
RS	61	8.826457	4.466667	428.688142	0.007301	0.007731
RS	62	9.508542	4.466667	397.115601	0.006763	0.007177
RS	63	10.242745	4.466667	2347.977603	0.039987	0.042705
PA	4+25*2+4+6 0.057623261 0.026263047 10.242745006 3.085137672 0.265896221 0.391238769 0.550072091 0.642414434 0.704062923 0.787978945 0.941454087 1.205172193 1.603260891 2.115049710 2.662169813 3.135733916 3.431594774 3.489436951 3.345296823 3.113420078 2.900218527 2.758384009 2.700239472 2.721036347 2.806625761 2.934902159 3.079553794 3.215160423 3.323377162 3.431271379 4.466666797
//
IT	4198
RD	24
LK	-318130.666518
QD	-213.274299 -> -198.994614
RI	0.0018380643
TR	0.056728	0.026435
MT	10.333199
MM	C_pi: 2.233214, n_recomb: 60044.479728
RS	0	0.000000	3.340850	133.508983	0.002224	0.000775
RS	1	0.007656	3.340850	143.403963	0.002388	0.001992
RS	2	0.015898	3.340850	154.005488	0.002565	0.002208
RS	3	0.024771	3.340850	165.359758	0.002754	0.002486
RS	4	0.034324	0.267279	2180.058048	0.036307	0.033089
RS	5	0.044608	0.267279	2255.393021	0.037562	0.035734
RS	6	0.055679	0.395052	1585.173075	0.026400	0.025274
RS	7	0.067598	0.395052	1654.185598	0.027549	0.025980
RS	8	0.080429	0.558519	1224.288186	0.020390	0.019074
RS	9	0.094243	0.558519	1284.853161	0.021398	0.019900
RS	10	0.109114	0.651280	1156.454712	0.019260	0.017914
RS	11	0.125124	0.651280	1213.890202	0.020217	0.018939
RS	12	0.142360	0.710045	1167.831943	0.019449	0.018327
RS	13	0.160915	0.710045	1223.904216	0.020383	0.019469
RS	14	0.180891	0.790199	1151.952948	0.019185	0.018489
RS	15	0.202396	0.790199	1205.955723	0.020084	0.019633
RS	16	0.225547	0.940741	1060.853798	0.017668	0.017429
RS	17	0.250471	0.940741	1111.468801	0.018511	0.018452
RS	18	0.277303	1.203821	911.160688	0.015175	0.015239
RS	19	0.306190	1.203821	957.163905	0.015941	0.016090
RS	20	0.337288	1.605507	755.121827	0.012576	0.012759
RS	21	0.370767	1.605507	795.888705	0.013255	0.013456
RS	22	0.406809	2.126958	634.042570	0.010560	0.010755
RS	23	0.445610	2.126958	670.133940	0.011161	0.011346
RS	24	0.487382	2.689572	560.565027	0.009336	0.009511
RS	25	0.532353	2.689572	593.460482	0.009884	0.010042
RS	26	0.580766	3.181114	531.315980	0.008849	0.009002
RS	27	0.632885	3.181114	562.745608	0.009372	0.009508
RS	28	0.688995	3.491798	542.781660	0.009040	0.009176
RS	29	0.749401	3.491798	574.407640	0.009566	0.009691
RS	30	0.814432	3.556046	596.218271	0.009930	0.010063
RS	31	0.884441	3.556046	629.476734	0.010484	0.010624
RS	32	0.959810	3.409020	691.879715	0.011523	0.011690
RS	33	1.040949	3.409020	727.469815	0.012116	0.012320
RS	34	1.128301	3.168979	820.488307	0.013665	0.013924
RS	35	1.222340	3.168979	857.597824	0.014283	0.014607
RS	36	1.323579	2.947014	960.484210	0.015996	0.016394
RS	37	1.432568	2.947014	996.536826	0.016597	0.017070
RS	38	1.549902	2.798394	1084.552400	0.018062	0.018605
RS	39	1.676219	2.798394	1116.032316	0.018587	0.019190
RS	40	1.812207	2.736210	1169.779351	0.019482	0.020122
RS	41	1.958606	2.736210	1193.642666	0.019879	0.020549
RS	42	2.116214	2.755664	1204.701545	0.020063	0.020729
RS	43	2.285888	2.755664	1219.397138	0.020308	0.020970
RS	44	2.468552	2.842195	1192.335017	0.019858	0.020481
RS	45	2.665201	2.842195	1197.795893	0.019948	0.020545
RS	46	2.876906	2.973046	1146.233678	0.019090	0.019636
RS	47	3.104819	2.973046	1143.048333	0.019037	0.019550
RS	48	3.350181	3.121067	1081.703965	0.018015	0.018484
RS	49	3.614328	3.121067	1070.299601	0.017825	0.018270
RS	50	3.898698	3.259958	1009.432838	0.016811	0.017230
RS	51	4.204840	3.259958	989.741742	0.016483	0.016894
RS	52	4.534420	3.370744	933.474459	0.015546	0.015949
RS	53	4.889233	3.370744	905.089264	0.015074	0.015484
RS	54	5.271210	3.481414	844.479705	0.014064	0.014480
RS	55	5.682432	3.481414	808.503074	0.013465	0.013897
RS	56	6.125136	3.481414	767.120275	0.012776	0.013224
RS	57	6.601735	3.481414	720.831443	0.012005	0.012467
RS	58	7.114822	4.560363	521.188747	0.008680	0.009099
RS	59	7.667191	4.560363	498.244973	0.008298	0.008723
RS	60	8.261850	4.560363	471.977588	0.007860	0.008285
RS	61	8.902036	4.560363	442.714504	0.007373	0.007790
RS	62	9.591235	4.560363	410.884339	0.006843	0.007246
RS	63	10.333199	4.560363	2459.793514	0.040966	0.043670
PA	4+25*2+4+6 0.056727733 0.026435229 10.333198934 3.340850126 0.267278857 0.395051625 0.558518509 0.651279846 0.710045345 0.790198803 0.940741201 1.203820567 1.605506975 2.126958483 2.689571545 3.181114282 3.491797961 3.556045923 3.409020347 3.168979167 2.947013833 2.798394119 2.736210442 2.755663793 2.842195190 2.973046125 3.121066754 3.259957838 3.370744136 3.481413886 4.560362826
//
IT	4019
RD	25
LK	-318102.585056
QD	-204.637543 -> -191.298112
RI	0.0016224219
TR	0.055875	0.026601
MT	10.420707
MM	C_pi: 2.268802, n_recomb: 61343.852515
RS	0	0.000000	3.609172	126.422842	0.002061	0.000744
RS	1	0.007670	3.609172	135.834203	0.002214	0.001905
RS	2	0.015929	3.609172	145.922663	0.002379	0.002086
RS	3	0.024821	3.609172	156.733199	0.002555	0.002319
RS	4	0.034395	0.268667	2221.397939	0.036212	0.033111
RS	5	0.044704	0.268667	2298.718180	0.037473	0.035757
RS	6	0.055803	0.398705	1609.594377	0.026239	0.025198
RS	7	0.067754	0.398705	1680.235045	0.027390	0.025921
RS	8	0.080621	0.566808	1237.188404	0.020168	0.018933
RS	9	0.094475	0.566808	1298.955121	0.021175	0.019755
RS	10	0.109392	0.660065	1171.191196	0.019092	0.017808
RS	11	0.125453	0.660065	1229.840765	0.020048	0.018824
RS	12	0.142746	0.716006	1189.550588	0.019392	0.018307
RS	13	0.161365	0.716006	1246.997255	0.020328	0.019442
RS	14	0.181412	0.792420	1180.447585	0.019243	0.018563
RS	15	0.202998	0.792420	1235.919439	0.020147	0.019707
RS	16	0.226239	0.939995	1091.196599	0.017788	0.017554
RS	17	0.251262	0.939995	1143.262170	0.018637	0.018581
RS	18	0.278205	1.202279	937.680787	0.015286	0.015350
RS	19	0.307214	1.202279	985.019928	0.016057	0.016207
RS	20	0.338449	1.607237	775.288961	0.012638	0.012820
RS	21	0.372079	1.607237	817.194874	0.013322	0.013520
RS	22	0.408289	2.137892	648.450136	0.010571	0.010762
RS	23	0.447277	2.137892	685.460139	0.011174	0.011355
RS	24	0.489254	2.715600	570.911092	0.009307	0.009476
RS	25	0.534452	2.715600	604.545317	0.009855	0.010007
RS	26	0.583116	3.224937	539.185880	0.008790	0.008935
RS	27	0.635514	3.224937	571.241795	0.009312	0.009440
RS	28	0.691930	3.550580	549.489239	0.008958	0.009084
RS	29	0.752673	3.550580	581.703590	0.009483	0.009596
RS	30	0.818076	3.621532	603.074612	0.009831	0.009951
RS	31	0.888495	3.621532	636.966887	0.010384	0.010508
RS	32	0.964316	3.471939	700.377145	0.011417	0.011565
RS	33	1.045952	3.471939	736.731102	0.012010	0.012191
RS	34	1.133850	3.223953	832.222765	0.013567	0.013796
RS	35	1.228490	3.223953	870.279053	0.014187	0.014477
RS	36	1.330389	2.993325	976.726772	0.015922	0.016280
RS	37	1.440105	2.993325	1013.886781	0.016528	0.016957
RS	38	1.558235	2.837937	1105.697916	0.018025	0.018518
RS	39	1.685427	2.837937	1138.342803	0.018557	0.019109
RS	40	1.822375	2.771665	1195.117436	0.019482	0.020071
RS	41	1.969827	2.771665	1220.071882	0.019889	0.020507
RS	42	2.128589	2.789673	1232.703391	0.020095	0.020709
RS	43	2.299528	2.789673	1248.323129	0.020350	0.020962
RS	44	2.483580	2.877001	1221.314541	0.019909	0.020486
RS	45	2.681748	2.877001	1227.501926	0.020010	0.020562
RS	46	2.895117	3.010257	1174.939293	0.019153	0.019658
RS	47	3.124851	3.010257	1172.288316	0.019110	0.019585
RS	48	3.372207	3.161467	1109.517816	0.018087	0.018521
RS	49	3.638536	3.161467	1098.458304	0.017907	0.018319
RS	50	3.925294	3.303474	1036.211375	0.016892	0.017280
RS	51	4.234046	3.303474	1016.654240	0.016573	0.016955
RS	52	4.566481	3.416697	959.238256	0.015637	0.016013
RS	53	4.924414	3.416697	930.731778	0.015172	0.015558
RS	54	5.309802	3.530011	868.777606	0.014162	0.014555
RS	55	5.724750	3.530011	832.424477	0.013570	0.013980
RS	56	6.171527	3.530011	790.468671	0.012886	0.013314
RS	57	6.652572	3.530011	743.408806	0.012119	0.012562
RS	58	7.170515	4.652003	534.906629	0.008720	0.009122
RS	59	7.728186	4.652003	512.135334	0.008349	0.008758
RS	60	8.328632	4.652003	485.914745	0.007921	0.008332
RS	61	8.975133	4.652003	456.561832	0.007443	0.007848
RS	62	9.671224	4.652003	424.497578	0.006920	0.007312
RS	63	10.420707	4.652003	2571.800012	0.041924	0.044613
PA	4+25*2+4+6 0.055875428 0.026600648 10.420706951 3.609172475 0.268666899 0.398705164 0.566807527 0.660065431 0.716005637 0.792420016 0.939994764 1.202279306 1.607237153 2.137891698 2.715599632 3.224936757 3.550579793 3.621532113 3.471938792 3.223952513 2.993325111 2.837937086 2.771665088 2.789672816 2.877001088 3.010256835 3.161466533 3.303473644 3.416696730 3.530010702 4.652003003
//
CC
CC	Brief Description of the file format:
CC	  CC  comments
CC	  MM  useful-messages
CC	  RD  round-of-iterations
CC	  LL  \log[P(sequence)]
CC	  QD  Q-before-opt Q-after-opt
CC	  TR  \theta_0 \rho_0
CC	  RS  k t_k \lambda_k \pi_k \sum_{l\not=k}A_{kl} A_{kk}
CC	  DC  begin end best-k t_k+\Delta_k max-prob
CC
MM	Version: 0.6.5-r67
MM	pattern:4+25*2+4+6, n:63, n_free_lambdas:28
MM	n_iterations:25, skip:1, max_t:5, theta/rho:5
MM	is_decoding:0
MM	n_seqs:20, sum_L:1109288, sum_n:133699
RD	0
LK	0.000000
QD	0.000000 -> 0.000000
RI	inf
TR	0.128432	0.025686
MT	5.000000
MM	C_pi: 1.000000, n_recomb: 28132.361785
RS	0	0.000000	1.000000	178.303794	0.006338	0.000000
RS	1	0.006440	1.000000	188.545075	0.006702	0.000000
RS	2	0.013294	1.000000	199.290359	0.007084	0.000000
RS	3	0.020590	1.000000	210.553303	0.007484	0.000000
RS	4	0.028356	1.000000	222.346305	0.007904	0.000000
RS	5	0.036622	1.000000	234.680216	0.008342	0.000000
RS	6	0.045421	1.000000	247.564003	0.008800	0.000000
RS	7	0.054785	1.000000	261.004380	0.009278	0.000000
RS	8	0.064753	1.000000	275.005409	0.009775	0.000000
RS	9	0.075363	1.000000	289.568044	0.010293	0.000000
RS	10	0.086656	1.000000	304.689643	0.010831	0.000000
RS	11	0.098677	1.000000	320.363439	0.011388	0.000000
RS	12	0.111471	1.000000	336.577961	0.011964	0.000000
RS	13	0.125090	1.000000	353.316418	0.012559	0.000000
RS	14	0.139585	1.000000	370.556045	0.013172	0.000000
RS	15	0.155014	1.000000	388.267407	0.013801	0.000000
RS	16	0.171437	1.000000	406.413684	0.014446	0.000000
RS	17	0.188917	1.000000	424.949920	0.015105	0.000000
RS	18	0.207523	1.000000	443.822270	0.015776	0.000000
RS	19	0.227327	1.000000	462.967245	0.016457	0.000000
RS	20	0.248406	1.000000	482.310969	0.017144	0.000000
RS	21	0.270843	1.000000	501.768478	0.017836	0.000000
RS	22	0.294725	1.000000	521.243073	0.018528	0.000000
RS	23	0.320144	1.000000	540.625765	0.019217	0.000000
RS	24	0.347201	1.000000	559.794835	0.019899	0.000000
RS	25	0.376000	1.000000	578.615552	0.020568	0.000000
RS	26	0.406654	1.000000	596.940090	0.021219	0.000000
RS	27	0.439282	1.000000	614.607682	0.021847	0.000000
RS	28	0.474011	1.000000	631.445073	0.022446	0.000000
RS	29	0.510976	1.000000	647.267311	0.023008	0.000000
RS	30	0.550322	1.000000	661.878937	0.023527	0.000000
RS	31	0.592202	1.000000	675.075626	0.023996	0.000000
RS	32	0.636779	1.000000	686.646322	0.024408	0.000000
RS	33	0.684227	1.000000	696.375930	0.024754	0.000000
RS	34	0.734730	1.000000	704.048571	0.025026	0.000000
RS	35	0.788485	1.000000	709.451445	0.025218	0.000000
RS	36	0.845702	1.000000	712.379298	0.025322	0.000000
RS	37	0.906604	1.000000	712.639462	0.025332	0.000000
RS	38	0.971428	1.000000	710.057423	0.025240	0.000000
RS	39	1.040426	1.000000	704.482830	0.025042	0.000000
RS	40	1.113868	1.000000	695.795816	0.024733	0.000000
RS	41	1.192040	1.000000	683.913451	0.024311	0.000000
RS	42	1.275245	1.000000	668.796115	0.023773	0.000000
RS	43	1.363809	1.000000	650.453521	0.023121	0.000000
RS	44	1.458076	1.000000	628.950075	0.022357	0.000000
RS	45	1.558414	1.000000	604.409229	0.021484	0.000000
RS	46	1.665214	1.000000	577.016452	0.020511	0.000000
RS	47	1.778891	1.000000	547.020464	0.019445	0.000000
RS	48	1.899889	1.000000	514.732346	0.018297	0.000000
RS	49	2.028679	1.000000	480.522258	0.017081	0.000000
RS	50	2.165763	1.000000	444.813517	0.015811	0.000000
RS	51	2.311675	1.000000	408.073937	0.014505	0.000000
RS	52	2.466983	1.000000	370.804487	0.013181	0.000000
RS	53	2.632293	1.000000	333.525483	0.011856	0.000000
RS	54	2.808249	1.000000	296.760762	0.010549	0.000000
RS	55	2.995536	1.000000	261.020468	0.009278	0.000000
RS	56	3.194884	1.000000	226.783282	0.008061	0.000000
RS	57	3.407070	1.000000	194.479107	0.006913	0.000000
RS	58	3.632920	1.000000	164.473273	0.005846	0.000000
RS	59	3.873315	1.000000	137.053387	0.004872	0.000000
RS	60	4.129191	1.000000	112.419827	0.003996	0.000000
RS	61	4.401545	1.000000	90.680701	0.003223	0.000000
RS	62	4.691438	1.000000	71.851778	0.002554	0.000000
RS	63	5.000000	1.000000	201.572459	0.007165	0.000000
PA	4+25*2+4+6 0.128432256 0.025686451 5.000000000 1.000000000 1.000000000 1.000000000 1.000000000 1.000000000 1.000000000 1.000000000 1.000000000 1.000000000 1.000000000 1.000000000 1.000000000 1.000000000 1.000000000 1.000000000 1.000000000 1.000000000 1.000000000 1.000000000 1.000000000 1.000000000 1.000000000 1.000000000 1.000000000 1.000000000 1.000000000 1.000000000 1.000000000
//
IT	5103
RD	1
LK	-353760.721901
QD	-1446.357967 -> -810.892746
RI	0.0584623356
TR	0.112633	0.022904
MT	6.085610
MM	C_pi: 1.066675, n_recomb: 26774.106020
RS	0	0.000000	0.398435	445.427506	0.016637	0.000588
RS	1	0.006766	0.398435	467.328505	0.017454	0.004593
RS	2	0.013991	0.398435	489.726980	0.018291	0.010968
RS	3	0.021704	0.398435	512.551574	0.019144	0.017291
RS	4	0.029939	0.378865	563.070284	0.021030	0.021295
RS	5	0.038731	0.378865	586.981329	0.021923	0.021976
RS	6	0.048118	0.451262	513.993876	0.019197	0.021132
RS	7	0.058140	0.451262	536.381207	0.020034	0.020155
RS	8	0.068841	0.537851	469.857070	0.017549	0.019285
RS	9	0.080265	0.537851	490.821206	0.018332	0.018551
RS	10	0.092463	0.628860	438.637449	0.016383	0.017978
RS	11	0.105485	0.628860	458.469450	0.017124	0.017526
RS	12	0.119389	0.723298	416.672123	0.015563	0.017124
RS	13	0.134234	0.723298	435.603579	0.016270	0.016725
RS	14	0.150083	0.820351	401.501175	0.014996	0.016324
RS	15	0.167005	0.820351	419.708660	0.015676	0.015934
RS	16	0.185072	0.917436	392.238861	0.014650	0.015565
RS	17	0.204361	0.917436	409.869235	0.015308	0.015223
RS	18	0.224955	1.011379	388.374995	0.014506	0.014909
RS	19	0.246943	1.011379	405.544609	0.015147	0.014627
RS	20	0.270419	1.097828	389.919671	0.014563	0.014384
RS	21	0.295483	1.097828	406.713762	0.015191	0.014193
RS	22	0.322243	1.172123	397.041252	0.014829	0.014069
RS	23	0.350813	1.172123	413.498478	0.015444	0.014021
RS	24	0.381317	1.231476	409.466618	0.015293	0.014054
RS	25	0.413885	1.231476	425.546969	0.015894	0.014168
RS	26	0.448657	1.275518	426.430986	0.015927	0.014361
RS	27	0.485781	1.275518	441.984845	0.016508	0.014632
RS	28	0.525417	1.305247	446.942802	0.016693	0.014982
RS	29	0.567736	1.305247	461.687823	0.017244	0.015411
RS	30	0.612918	1.322743	469.675048	0.017542	0.015915
RS	31	0.661156	1.322743	483.178389	0.018046	0.016483
RS	32	0.712659	1.331185	492.742841	0.018404	0.017101
RS	33	0.767647	1.331185	504.420692	0.018840	0.017747
RS	34	0.826356	1.334190	513.775578	0.019189	0.018394
RS	35	0.889037	1.334190	522.924346	0.019531	0.019017
RS	36	0.955959	1.334830	530.269129	0.019805	0.019589
RS	37	1.027410	1.334830	536.127161	0.020024	0.020091
RS	38	1.103695	1.335096	539.951193	0.020167	0.020507
RS	39	1.185142	1.335096	541.777749	0.020235	0.020823
RS	40	1.272100	1.336167	540.912494	0.020203	0.021028
RS	41	1.364942	1.336167	538.079172	0.020097	0.021113
RS	42	1.464066	1.338645	531.758165	0.019861	0.021072
RS	43	1.569897	1.338645	523.844579	0.019565	0.020903
RS	44	1.682889	1.342602	511.801122	0.019116	0.020608
RS	45	1.803527	1.342602	498.678105	0.018625	0.020193
RS	46	1.932327	1.347644	481.178918	0.017972	0.019666
RS	47	2.069843	1.347644	463.065184	0.017295	0.019035
RS	48	2.216663	1.353131	440.821116	0.016464	0.018313
RS	49	2.373418	1.353131	418.312841	0.015624	0.017510
RS	50	2.540780	1.358365	392.381175	0.014655	0.016637
RS	51	2.719466	1.358365	366.449618	0.013687	0.015706
RS	52	2.910242	1.362777	338.129265	0.012629	0.014728
RS	53	3.113928	1.362777	310.081781	0.011581	0.013713
RS	54	3.331395	1.367388	280.580102	0.010480	0.012672
RS	55	3.563578	1.367388	252.041041	0.009414	0.011614
RS	56	3.811470	1.367388	223.774847	0.008358	0.010548
RS	57	4.076137	1.367388	196.215718	0.007329	0.009483
RS	58	4.358711	1.396152	166.641619	0.006224	0.008430
RS	59	4.660406	1.396152	142.818183	0.005334	0.007400
RS	60	4.982515	1.396152	120.594868	0.004504	0.006404
RS	61	5.326418	1.396152	100.226631	0.003743	0.005456
RS	62	5.693592	1.396152	81.899386	0.003059	0.004571
RS	63	6.085610	1.396152	256.985085	0.009598	0.015480
PA	4+25*2+4+6 0.112633478 0.022904009 6.085610390 0.398435116 0.378864765 0.451261520 0.537851334 0.628860474 0.723298073 0.820350647 0.917435646 1.011379242 1.097827911 1.172122955 1.231475830 1.275517941 1.305246830 1.322742939 1.331185341 1.334190369 1.334830284 1.335095882 1.336166859 1.338644505 1.342602253 1.347643852 1.353131294 1.358365297 1.362777233 1.367388010 1.396151602
//
IT	5039
RD	2
LK	-352776.029049
QD	-863.802834 -> -658.899230
RI	0.0740702205
TR	0.105138	0.022286
MT	6.673466
MM	C_pi: 1.127723, n_recomb: 27532.557764
RS	0	0.000000	0.366043	509.258882	0.018497	0.000520
RS	1	0.006920	0.366043	533.998244	0.019395	0.004134
RS	2	0.014320	0.366043	559.185236	0.020310	0.010136
RS	3	0.022231	0.366043	584.716993	0.021237	0.016456
RS	4	0.030690	0.287211	775.411515	0.028163	0.022482
RS	5	0.039734	0.287211	802.585780	0.029150	0.025236
RS	6	0.049404	0.351640	679.206539	0.024669	0.022144
RS	7	0.059744	0.351640	704.538631	0.025589	0.022746
RS	8	0.070798	0.438902	586.235616	0.021292	0.019618
RS	9	0.082618	0.438902	609.667666	0.022144	0.020233
RS	10	0.095256	0.537044	518.626506	0.018837	0.017916
RS	11	0.108769	0.537044	540.354888	0.019626	0.018601
RS	12	0.123216	0.646582	467.913669	0.016995	0.016790
RS	13	0.138664	0.646582	488.169015	0.017731	0.017386
RS	14	0.155180	0.769058	428.393043	0.015560	0.015817
RS	15	0.172840	0.769058	447.378362	0.016249	0.016266
RS	16	0.191721	0.902744	398.139609	0.014461	0.014916
RS	17	0.211909	0.902744	416.054022	0.015111	0.015263
RS	18	0.233495	1.043144	376.305442	0.013668	0.014140
RS	19	0.256574	1.043144	393.347504	0.014287	0.014422
RS	20	0.281250	1.181634	362.939997	0.013182	0.013541
RS	21	0.307634	1.181634	379.311145	0.013777	0.013808
RS	22	0.335844	1.306635	358.366996	0.013016	0.013209
RS	23	0.366006	1.306635	374.255509	0.013593	0.013527
RS	24	0.398255	1.408848	362.247562	0.013157	0.013226
RS	25	0.432736	1.408848	377.782857	0.013721	0.013632
RS	26	0.469604	1.484004	373.650236	0.013571	0.013606
RS	27	0.509022	1.484004	388.855896	0.014123	0.014107
RS	28	0.551169	1.531570	391.563176	0.014222	0.014336
RS	29	0.596232	1.531570	406.320035	0.014758	0.014949
RS	30	0.644414	1.554479	414.662228	0.015061	0.015419
RS	31	0.695931	1.554479	428.669793	0.015570	0.016143
RS	32	0.751012	1.559394	440.751248	0.016008	0.016800
RS	33	0.809905	1.559394	453.503244	0.016472	0.017578
RS	34	0.872874	1.554738	466.749979	0.016953	0.018303
RS	35	0.940201	1.554738	477.557394	0.017345	0.019026
RS	36	1.012187	1.547633	489.309923	0.017772	0.019669
RS	37	1.089154	1.547633	497.376845	0.018065	0.020231
RS	38	1.171448	1.542330	505.494074	0.018360	0.020683
RS	39	1.259437	1.542330	510.018096	0.018524	0.021020
RS	40	1.353515	1.540964	512.961016	0.018631	0.021215
RS	41	1.454104	1.540964	513.240506	0.018641	0.021293
RS	42	1.561654	1.544341	510.090613	0.018527	0.021197
RS	43	1.676647	1.544341	505.626723	0.018365	0.021006
RS	44	1.799598	1.552064	496.205738	0.018023	0.020628
RS	45	1.931057	1.552064	486.773698	0.017680	0.020193
RS	46	2.071614	1.562711	471.603107	0.017129	0.019577
RS	47	2.221898	1.562711	457.281711	0.016609	0.018941
RS	48	2.382582	1.574389	437.314769	0.015884	0.018148
RS	49	2.554386	1.574389	418.493620	0.015200	0.017360
RS	50	2.738080	1.585207	394.873394	0.014342	0.016447
RS	51	2.934486	1.585207	372.253108	0.013520	0.015549
RS	52	3.144483	1.593732	346.151792	0.012572	0.014562
RS	53	3.369014	1.593732	320.743714	0.011650	0.013591
RS	54	3.609083	1.601328	292.984483	0.010641	0.012550
RS	55	3.865766	1.601328	266.181592	0.009668	0.011536
RS	56	4.140212	1.601328	239.121014	0.008685	0.010506
RS	57	4.433650	1.601328	212.239050	0.007709	0.009469
RS	58	4.747396	1.661292	179.911872	0.006535	0.008279
RS	59	5.082854	1.661292	156.704650	0.005692	0.007313
RS	60	5.441527	1.661292	134.568463	0.004888	0.006368
RS	61	5.825022	1.661292	113.819830	0.004134	0.005459
RS	62	6.235056	1.661292	94.721865	0.003440	0.004603
RS	63	6.673466	1.661292	319.818045	0.011616	0.016178
PA	4+25*2+4+6 0.105138228 0.022285536 6.673466183 0.366043188 0.287210887 0.351640226 0.438902068 0.537044203 0.646582300 0.769058391 0.902743741 1.043143508 1.181633695 1.306635135 1.408847612 1.484004088 1.531570309 1.554479283 1.559394083 1.554737619 1.547632765 1.542330144 1.540963949 1.544340538 1.552064074 1.562711451 1.574388681 1.585206710 1.593732062 1.601328077 1.661291750
//
IT	5216
RD	3
LK	-352428.268787
QD	-710.626427 -> -601.488480
RI	0.0694712338
TR	0.100230	0.022322
MT	7.043105
MM	C_pi: 1.197721, n_recomb: 29265.931684
RS	0	0.000000	0.421777	476.080136	0.016267	0.000438
RS	1	0.007011	0.421777	500.807743	0.017112	0.003482
RS	2	0.014513	0.421777	526.187789	0.017980	0.008559
RS	3	0.022541	0.421777	552.144459	0.018866	0.013954
RS	4	0.031132	0.266873	908.679862	0.031049	0.023261
RS	5	0.040325	0.266873	938.430582	0.032066	0.026513
RS	6	0.050162	0.324549	797.718555	0.027258	0.023053
RS	7	0.060689	0.324549	825.564798	0.028209	0.024082
RS	8	0.071955	0.409489	678.166194	0.023173	0.020179
RS	9	0.084010	0.409489	704.031563	0.024056	0.021203
RS	10	0.096910	0.506774	591.222624	0.020202	0.018288
RS	11	0.110715	0.506774	615.182578	0.021020	0.019362
RS	12	0.125487	0.618663	524.787672	0.017932	0.017033
RS	13	0.141295	0.618663	547.022595	0.018691	0.017998
RS	14	0.158211	0.749934	470.723009	0.016084	0.015929
RS	15	0.176313	0.749934	491.398421	0.016791	0.016704
RS	16	0.195684	0.901425	427.017907	0.014591	0.014869
RS	17	0.216414	0.901425	446.314326	0.015250	0.015490
RS	18	0.238596	1.069528	393.324310	0.013440	0.013926
RS	19	0.262334	1.069528	411.453506	0.014059	0.014433
RS	20	0.287736	1.243425	370.289453	0.012653	0.013184
RS	21	0.314918	1.243425	387.505890	0.013241	0.013634
RS	22	0.344006	1.405687	358.667476	0.012255	0.012757
RS	23	0.375134	1.405687	375.250630	0.012822	0.013219
RS	24	0.408443	1.540261	358.127243	0.012237	0.012729
RS	25	0.444088	1.540261	374.317946	0.012790	0.013244
RS	26	0.482232	1.638129	367.549536	0.012559	0.013106
RS	27	0.523050	1.638129	383.483782	0.013103	0.013688
RS	28	0.566730	1.696350	385.879396	0.013185	0.013875
RS	29	0.613471	1.696350	401.538371	0.013720	0.014544
RS	30	0.663490	1.718224	411.787537	0.014071	0.015043
RS	31	0.717015	1.718224	426.938865	0.014588	0.015806
RS	32	0.774293	1.714092	442.712992	0.015127	0.016552
RS	33	0.835586	1.714092	456.859776	0.015611	0.017359
RS	34	0.901176	1.697729	474.699845	0.016220	0.018202
RS	35	0.971365	1.697729	487.095751	0.016644	0.018944
RS	36	1.046474	1.680556	503.318158	0.017198	0.019697
RS	37	1.126848	1.680556	513.067678	0.017531	0.020264
RS	38	1.212858	1.668879	524.775354	0.017931	0.020787
RS	39	1.304897	1.668879	530.972474	0.018143	0.021117
RS	40	1.403388	1.665395	536.221773	0.018322	0.021335
RS	41	1.508785	1.665395	538.087749	0.018386	0.021398
RS	42	1.621570	1.670749	535.871173	0.018310	0.021280
RS	43	1.742262	1.670749	532.870732	0.018208	0.021076
RS	44	1.871416	1.683757	523.260704	0.017880	0.020645
RS	45	2.009624	1.683757	515.160202	0.017603	0.020205
RS	46	2.157521	1.701675	499.163870	0.017056	0.019530
RS	47	2.315787	1.701675	486.024345	0.016607	0.018903
RS	48	2.485148	1.721095	465.078182	0.015891	0.018064
RS	49	2.666382	1.721095	447.227755	0.015282	0.017300
RS	50	2.860322	1.738736	422.774395	0.014446	0.016366
RS	51	3.067858	1.738736	400.796183	0.013695	0.015502
RS	52	3.289944	1.752205	374.043475	0.012781	0.014519
RS	53	3.527599	1.752205	348.797558	0.011918	0.013584
RS	54	3.781915	1.763358	320.248099	0.010943	0.012559
RS	55	4.054061	1.763358	293.024592	0.010012	0.011577
RS	56	4.345285	1.763358	265.188028	0.009061	0.010573
RS	57	4.656926	1.763358	237.193023	0.008105	0.009556
RS	58	4.990415	1.856670	199.955672	0.006832	0.008259
RS	59	5.347283	1.856670	176.092950	0.006017	0.007339
RS	60	5.729170	1.856670	152.974030	0.005227	0.006432
RS	61	6.137830	1.856670	130.961935	0.004475	0.005552
RS	62	6.575139	1.856670	110.377126	0.003772	0.004716
RS	63	7.043105	1.856670	393.441350	0.013444	0.017221
PA	4+25*2+4+6 0.100230084 0.022321816 7.043105500 0.421776860 0.266873393 0.324548956 0.409489180 0.506774212 0.618662575 0.749934171 0.901424806 1.069528102 1.243424657 1.405686726 1.540261331 1.638129068 1.696350071 1.718223690 1.714092312 1.697728640 1.680555707 1.668879199 1.665394566 1.670748942 1.683757194 1.701674641 1.721095005 1.738736118 1.752204765 1.763358210 1.856669997
//
IT	3978
RD	4
LK	-352225.695077
QD	-643.821048 -> -561.799232
RI	0.0587002332
TR	0.096386	0.022590
MT	7.312450
MM	C_pi: 1.264845, n_recomb: 31248.531653
RS	0	0.000000	0.516237	419.274604	0.013417	0.000366
RS	1	0.007073	0.516237	442.645178	0.014165	0.002899
RS	2	0.014647	0.516237	466.852533	0.014940	0.007108
RS	3	0.022757	0.516237	491.858141	0.015740	0.011551
RS	4	0.031440	0.264468	1001.781227	0.032059	0.023766
RS	5	0.040737	0.264468	1034.421757	0.033103	0.027055
RS	6	0.050692	0.317647	890.005214	0.028482	0.023718
RS	7	0.061352	0.317647	920.539864	0.029459	0.024812
RS	8	0.072765	0.401258	754.886706	0.024158	0.020620
RS	9	0.084985	0.401258	783.310082	0.025067	0.021753
RS	10	0.098070	0.496495	657.622581	0.021045	0.018647
RS	11	0.112081	0.496495	683.979569	0.021888	0.019862
RS	12	0.127082	0.607099	582.300343	0.018634	0.017352
RS	13	0.143145	0.607099	606.757692	0.019417	0.018475
RS	14	0.160344	0.741054	518.372991	0.016589	0.016174
RS	15	0.178759	0.741054	541.059757	0.017315	0.017099
RS	16	0.198477	0.902159	464.228235	0.014856	0.014984
RS	17	0.219590	0.902159	485.287222	0.015530	0.015734
RS	18	0.242196	1.088636	420.652729	0.013462	0.013884
RS	19	0.266401	1.088636	440.282773	0.014090	0.014499
RS	20	0.292318	1.288794	389.400887	0.012461	0.012997
RS	21	0.320069	1.288794	407.885667	0.013053	0.013533
RS	22	0.349782	1.480512	371.936135	0.011903	0.012464
RS	23	0.381598	1.480512	389.627482	0.012469	0.012990
RS	24	0.415664	1.641357	368.035530	0.011778	0.012371
RS	25	0.452139	1.641357	385.269580	0.012329	0.012929
RS	26	0.491194	1.757378	376.398374	0.012045	0.012721
RS	27	0.533012	1.757378	393.407274	0.012590	0.013328
RS	28	0.577788	1.822808	395.941762	0.012671	0.013500
RS	29	0.625732	1.822808	412.790822	0.013210	0.014180
RS	30	0.677066	1.840996	425.364981	0.013612	0.014719
RS	31	0.732032	1.840996	441.873242	0.014141	0.015486
RS	32	0.790885	1.825954	461.748986	0.014777	0.016321
RS	33	0.853902	1.825954	477.407892	0.015278	0.017129
RS	34	0.921376	1.796903	500.178864	0.016006	0.018088
RS	35	0.993623	1.796903	514.156436	0.016454	0.018831
RS	36	1.070980	1.769496	534.975015	0.017120	0.019693
RS	37	1.153809	1.769496	546.245911	0.017481	0.020261
RS	38	1.242497	1.751854	561.331229	0.017963	0.020858
RS	39	1.337459	1.751854	568.865599	0.018205	0.021187
RS	40	1.439137	1.746970	575.818074	0.018427	0.021431
RS	41	1.548008	1.746970	578.759615	0.018521	0.021495
RS	42	1.664579	1.755161	576.511607	0.018449	0.021358
RS	43	1.789397	1.755161	574.311251	0.018379	0.021160
RS	44	1.923043	1.774370	563.289392	0.018026	0.020681
RS	45	2.066142	1.774370	555.746163	0.017785	0.020254
RS	46	2.219364	1.800480	537.588976	0.017204	0.019523
RS	47	2.383424	1.800480	524.798093	0.016794	0.018920
RS	48	2.559089	1.828513	501.564528	0.016051	0.018038
RS	49	2.747179	1.828513	483.847415	0.015484	0.017305
RS	50	2.948573	1.853733	457.381113	0.014637	0.016349
RS	51	3.164214	1.853733	435.255961	0.013929	0.015521
RS	52	3.395107	1.872748	406.858891	0.013020	0.014538
RS	53	3.642333	1.872748	381.079940	0.012195	0.013638
RS	54	3.907047	1.888133	350.901817	0.011229	0.012625
RS	55	4.190484	1.888133	322.700199	0.010327	0.011671
RS	56	4.493971	1.888133	293.588516	0.009395	0.010691
RS	57	4.818925	1.888133	264.042891	0.008450	0.009692
RS	58	5.166864	2.016440	220.973457	0.007071	0.008289
RS	59	5.539415	2.016440	196.251331	0.006280	0.007410
RS	60	5.938318	2.016440	172.004299	0.005504	0.006535
RS	61	6.365438	2.016440	148.632442	0.004756	0.005680
RS	62	6.822769	2.016440	126.502826	0.004048	0.004860
RS	63	7.312450	2.016440	471.161993	0.015078	0.018395
PA	4+25*2+4+6 0.096386005 0.022589594 7.312450335 0.516237169 0.264468016 0.317647103 0.401257814 0.496495440 0.607098524 0.741054335 0.902158960 1.088636435 1.288794213 1.480511832 1.641357432 1.757378096 1.822807565 1.840996089 1.825953862 1.796902969 1.769496097 1.751853965 1.746969955 1.755161457 1.774370004 1.800479839 1.828513258 1.853733112 1.872748050 1.888133037 2.016439943
//
IT	4916
RD	5
LK	-352067.336181
QD	-597.405649 -> -527.110947
RI	0.0482568790
TR	0.093101	0.022941
MT	7.531534
MM	C_pi: 1.326500, n_recomb: 33250.961304
RS	0	0.000000	0.639198	362.972319	0.010916	0.000306
RS	1	0.007123	0.639198	384.398174	0.011561	0.002416
RS	2	0.014753	0.639198	406.756765	0.012233	0.005901
RS	3	0.022927	0.639198	430.039823	0.012933	0.009547
RS	4	0.031683	0.267579	1074.116747	0.032303	0.024098
RS	5	0.041063	0.267579	1109.736228	0.033375	0.027303
RS	6	0.051111	0.317955	965.453735	0.029035	0.024171
RS	7	0.061875	0.317955	998.727612	0.030036	0.025226
RS	8	0.073405	0.401403	819.616704	0.024649	0.020907
RS	9	0.085757	0.401403	850.589464	0.025581	0.022049
RS	10	0.098988	0.494650	717.082493	0.021566	0.018916
RS	11	0.113162	0.494650	745.829154	0.022430	0.020179
RS	12	0.128346	0.602736	637.150601	0.019162	0.017640
RS	13	0.144611	0.602736	663.855434	0.019965	0.018838
RS	14	0.162034	0.736718	566.356183	0.017033	0.016433
RS	15	0.180699	0.736718	591.119734	0.017778	0.017437
RS	16	0.200693	0.903379	503.555477	0.015144	0.015146
RS	17	0.222112	0.903379	526.475608	0.015833	0.015966
RS	18	0.245056	1.103165	451.079530	0.013566	0.013906
RS	19	0.269634	1.103165	472.327172	0.014205	0.014579
RS	20	0.295963	1.324332	412.187772	0.012396	0.012884
RS	21	0.324167	1.324332	432.061278	0.012994	0.013465
RS	22	0.354381	1.540972	389.286401	0.011708	0.012246
RS	23	0.386746	1.540972	408.199842	0.012276	0.012803
RS	24	0.421417	1.724720	382.337759	0.011499	0.012085
RS	25	0.458558	1.724720	400.715759	0.012051	0.012660
RS	26	0.498344	1.856639	389.870442	0.011725	0.012398
RS	27	0.540964	1.856639	408.035926	0.012271	0.013010
RS	28	0.586620	1.927876	410.785897	0.012354	0.013173
RS	29	0.635528	1.927876	428.884602	0.012898	0.013848
RS	30	0.687919	1.941523	443.865428	0.013349	0.014426
RS	31	0.744043	1.941523	461.766077	0.013887	0.015182
RS	32	0.804164	1.915171	485.873911	0.014612	0.016099
RS	33	0.868568	1.915171	503.052747	0.015129	0.016899
RS	34	0.937559	1.873424	530.928058	0.015967	0.017963
RS	35	1.011464	1.873424	546.457612	0.016434	0.018704
RS	36	1.090634	1.836037	572.000656	0.017203	0.019667
RS	37	1.175443	1.836037	584.711120	0.017585	0.020240
RS	38	1.266292	1.812784	603.151542	0.018139	0.020907
RS	39	1.363613	1.812784	611.878231	0.018402	0.021244
RS	40	1.467867	1.806826	620.305296	0.018655	0.021514
RS	41	1.579546	1.806826	624.114535	0.018770	0.021591
RS	42	1.699180	1.818105	621.406322	0.018688	0.021437
RS	43	1.827335	1.818105	619.748697	0.018639	0.021256
RS	44	1.964620	1.843713	606.751406	0.018248	0.020731
RS	45	2.111682	1.843713	599.481106	0.018029	0.020328
RS	46	2.269221	1.878218	578.556331	0.017400	0.019544
RS	47	2.437980	1.878218	565.827999	0.017017	0.018971
RS	48	2.618760	1.915090	539.742868	0.016232	0.018044
RS	49	2.812418	1.915090	521.894693	0.015696	0.017346
RS	50	3.019869	1.948128	492.947534	0.014825	0.016367
RS	51	3.242098	1.948128	470.453203	0.014149	0.015576
RS	52	3.480155	1.972923	440.063220	0.013235	0.014590
RS	53	3.735170	1.972923	413.587171	0.012438	0.013723
RS	54	4.008349	1.992914	381.511044	0.011474	0.012715
RS	55	4.300986	1.992914	352.241866	0.010593	0.011789
RS	56	4.614469	1.992914	321.792532	0.009678	0.010830
RS	57	4.950280	1.992914	290.659411	0.008741	0.009847
RS	58	5.310012	2.157469	241.304130	0.007257	0.008338
RS	59	5.695367	2.157469	215.804654	0.006490	0.007496
RS	60	6.108171	2.157469	190.533237	0.005730	0.006651
RS	61	6.550379	2.157469	165.919099	0.004990	0.005818
RS	62	7.024086	2.157469	142.367589	0.004282	0.005012
RS	63	7.531534	2.157469	550.657339	0.016561	0.019618
PA	4+25*2+4+6 0.093101012 0.022940930 7.531534228 0.639198190 0.267579483 0.317955033 0.401403324 0.494649875 0.602735808 0.736717874 0.903379389 1.103164551 1.324332120 1.540971919 1.724719746 1.856638879 1.927876069 1.941523255 1.915171408 1.873424323 1.836037237 1.812784326 1.806825892 1.818105003 1.843712638 1.878217670 1.915089854 1.948127761 1.972923432 1.992914350 2.157469334
//
IT	4652
RD	6
LK	-351929.943586
QD	-558.075729 -> -495.325973
RI	0.0395933122
TR	0.090174	0.023317
MT	7.722840
MM	C_pi: 1.383517, n_recomb: 35217.061093
RS	0	0.000000	0.789287	313.213249	0.008894	0.000256
RS	1	0.007165	0.789287	332.542819	0.009443	0.002019
RS	2	0.014844	0.789287	352.829704	0.010019	0.004914
RS	3	0.023072	0.789287	374.086516	0.010622	0.007921
RS	4	0.031891	0.272382	1135.499876	0.032243	0.024322
RS	5	0.041341	0.272382	1174.048212	0.033337	0.027427
RS	6	0.051468	0.321227	1029.783005	0.029241	0.024470
RS	7	0.062321	0.321227	1065.762605	0.030263	0.025466
RS	8	0.073951	0.405498	875.093614	0.024849	0.021069
RS	9	0.086415	0.405498	908.549503	0.025799	0.022187
RS	10	0.099772	0.497080	770.236259	0.021871	0.019099
RS	11	0.114086	0.497080	801.310089	0.022753	0.020372
RS	12	0.129425	0.602215	688.615693	0.019553	0.017880
RS	13	0.145864	0.602215	717.527908	0.020374	0.019115
RS	14	0.163480	0.734930	613.134955	0.017410	0.016678
RS	15	0.182359	0.734930	639.962249	0.018172	0.017729
RS	16	0.202590	0.904943	542.944032	0.015417	0.015318
RS	17	0.224271	0.904943	567.735004	0.016121	0.016182
RS	18	0.247505	1.115068	482.185004	0.013692	0.013958
RS	19	0.272404	1.115068	505.072235	0.014342	0.014667
RS	20	0.299087	1.354058	435.939503	0.012379	0.012811
RS	21	0.327683	1.354058	457.225209	0.012983	0.013418
RS	22	0.358326	1.592911	407.752415	0.011578	0.012073
RS	23	0.391166	1.592911	427.905910	0.012151	0.012646
RS	24	0.426359	1.797742	397.828520	0.011296	0.011843
RS	25	0.464073	1.797742	417.359088	0.011851	0.012424
RS	26	0.504489	1.944594	404.532784	0.011487	0.012115
RS	27	0.547801	1.944594	423.852206	0.012035	0.012725
RS	28	0.594217	2.021277	426.762782	0.012118	0.012878
RS	29	0.643959	2.021277	446.097741	0.012667	0.013544
RS	30	0.697264	2.030347	463.427310	0.013159	0.014152
RS	31	0.754389	2.030347	482.699883	0.013706	0.014896
RS	32	0.815607	1.992830	511.041160	0.014511	0.015882
RS	33	0.881211	1.992830	529.716383	0.015041	0.016672
RS	34	0.951516	1.938639	562.781228	0.015980	0.017831
RS	35	1.026858	1.938639	579.835083	0.016465	0.018570
RS	36	1.107598	1.891523	610.225795	0.017328	0.019626
RS	37	1.194124	1.891523	624.336659	0.017728	0.020205
RS	38	1.286850	1.862818	646.207475	0.018349	0.020939
RS	39	1.386219	1.862818	656.067917	0.018629	0.021290
RS	40	1.492708	1.855798	665.937306	0.018910	0.021586
RS	41	1.606827	1.855798	670.534274	0.019040	0.021680
RS	42	1.729123	1.870043	667.212033	0.018946	0.021513
RS	43	1.860182	1.870043	666.001910	0.018911	0.021354
RS	44	2.000631	1.901850	650.789838	0.018479	0.020789
RS	45	2.151143	1.901850	643.693182	0.018278	0.020413
RS	46	2.312440	1.944560	619.732361	0.017598	0.019579
RS	47	2.485294	1.944560	606.975215	0.017235	0.019038
RS	48	2.670533	1.990140	577.795134	0.016407	0.018071
RS	49	2.869045	1.990140	559.742674	0.015894	0.017408
RS	50	3.081780	2.030935	528.128027	0.014996	0.016405
RS	51	3.309758	2.030935	505.218072	0.014346	0.015649
RS	52	3.554071	2.061511	472.716948	0.013423	0.014658
RS	53	3.815889	2.061511	445.530872	0.012651	0.013823
RS	54	4.096467	2.086240	411.476235	0.011684	0.012817
RS	55	4.397148	2.086240	381.167486	0.010823	0.011916
RS	56	4.719374	2.086240	349.422658	0.009922	0.010978
RS	57	5.064687	2.086240	316.756264	0.008994	0.010010
RS	58	5.434743	2.288040	260.809533	0.007406	0.008395
RS	59	5.831313	2.288040	234.655611	0.006663	0.007587
RS	60	6.256298	2.288040	208.493774	0.005920	0.006769
RS	61	6.711733	2.288040	182.776051	0.005190	0.005957
RS	62	7.199801	2.288040	157.939553	0.004485	0.005164
RS	63	7.722840	2.288040	631.828500	0.017941	0.020856
PA	4+25*2+4+6 0.090174019 0.023317038 7.722840007 0.789286865 0.272382423 0.321226534 0.405497839 0.497080017 0.602215027 0.734930488 0.904943281 1.115067818 1.354057653 1.592911474 1.797741571 1.944593980 2.021276595 2.030347292 1.992830226 1.938639241 1.891523217 1.862818128 1.855797922 1.870042513 1.901849994 1.944560430 1.990140046 2.030935305 2.061511340 2.086240031 2.288039878
//
IT	4417
RD	7
LK	-351806.849686
QD	-522.879395 -> -466.097225
RI	0.0326711687
TR	0.087511	0.023693
MT	7.897024
MM	C_pi: 1.437093, n_recomb: 37138.129281
RS	0	0.000000	0.968732	270.506517	0.007284	0.000215
RS	1	0.007203	0.968732	287.790325	0.007749	0.001692
RS	2	0.014924	0.968732	306.010609	0.008240	0.004107
RS	3	0.023201	0.968732	325.193203	0.008756	0.006600
RS	4	0.032075	0.277561	1190.768207	0.032063	0.024475
RS	5	0.041588	0.277561	1232.156120	0.033178	0.027495
RS	6	0.051786	0.325819	1086.524259	0.029256	0.024657
RS	7	0.062718	0.325819	1125.145846	0.030296	0.025601
RS	8	0.074438	0.411689	923.504425	0.024867	0.021138
RS	9	0.087002	0.411689	959.361617	0.025832	0.022225
RS	10	0.100471	0.501944	818.121192	0.022029	0.019211
RS	11	0.114910	0.501944	851.449613	0.022927	0.020479
RS	12	0.130389	0.603972	736.917354	0.019843	0.018076
RS	13	0.146983	0.603972	767.984536	0.020679	0.019330
RS	14	0.164773	0.734713	658.440291	0.017729	0.016904
RS	15	0.183843	0.734713	687.299732	0.018507	0.017985
RS	16	0.204287	0.906736	581.838472	0.015667	0.015493
RS	17	0.226203	0.906736	608.485779	0.016384	0.016385
RS	18	0.249699	1.125287	513.224949	0.013819	0.014025
RS	19	0.274886	1.125287	537.746040	0.014480	0.014758
RS	20	0.301887	1.380000	459.771972	0.012380	0.012763
RS	21	0.330834	1.380000	482.464010	0.012991	0.013387
RS	22	0.361865	1.639363	426.331924	0.011480	0.011930
RS	23	0.395131	1.639363	447.713817	0.012055	0.012512
RS	24	0.430793	1.864305	413.404666	0.011132	0.011632
RS	25	0.469024	1.864305	434.067872	0.011688	0.012215
RS	26	0.510008	2.025803	419.195058	0.011287	0.011862
RS	27	0.553944	2.025803	439.639703	0.011838	0.012466
RS	28	0.601045	2.108092	442.598296	0.011918	0.012608
RS	29	0.651538	2.108092	463.133934	0.012471	0.013262
RS	30	0.705668	2.112926	482.686680	0.012997	0.013895
RS	31	0.763697	2.112926	503.294402	0.013552	0.014625
RS	32	0.825906	2.064590	535.799046	0.014427	0.015670
RS	33	0.892595	2.064590	555.940190	0.014970	0.016449
RS	34	0.964087	1.998264	594.220754	0.016000	0.017692
RS	35	1.040729	1.998264	612.778470	0.016500	0.018429
RS	36	1.122891	1.941612	648.124790	0.017452	0.019571
RS	37	1.210970	1.941612	663.622457	0.017869	0.020158
RS	38	1.305394	1.907480	689.046664	0.018554	0.020956
RS	39	1.406618	1.907480	700.027421	0.018849	0.021322
RS	40	1.515134	1.899256	711.410061	0.019156	0.021646
RS	41	1.631465	1.899256	716.777360	0.019300	0.021761
RS	42	1.756175	1.916172	712.837089	0.019194	0.021584
RS	43	1.889867	1.916172	712.053889	0.019173	0.021450
RS	44	2.033189	1.953814	694.556698	0.018702	0.020849
RS	45	2.186834	1.953814	687.614518	0.018515	0.020502
RS	46	2.351545	2.004368	660.519495	0.017785	0.019623
RS	47	2.528119	2.004368	647.720659	0.017441	0.019113
RS	48	2.717411	2.058362	615.353650	0.016569	0.018108
RS	49	2.920337	2.058362	597.094513	0.016078	0.017479
RS	50	3.137879	2.106706	562.749127	0.015153	0.016454
RS	51	3.371090	2.106706	539.435384	0.014525	0.015731
RS	52	3.621098	2.142938	504.795709	0.013592	0.014736
RS	53	3.889112	2.142938	476.929125	0.012842	0.013929
RS	54	4.176431	2.172394	440.882440	0.011871	0.012924
RS	55	4.484444	2.172394	409.585457	0.011029	0.012047
RS	56	4.814642	2.172394	376.604285	0.010141	0.011127
RS	57	5.168623	2.172394	342.469555	0.009222	0.010173
RS	58	5.548099	2.412259	279.672398	0.007531	0.008453
RS	59	5.954908	2.412259	252.973487	0.006812	0.007677
RS	60	6.391017	2.412259	226.038059	0.006086	0.006885
RS	61	6.858538	2.412259	199.335941	0.005367	0.006092
RS	62	7.359731	2.412259	173.330802	0.004667	0.005313
RS	63	7.897024	2.412259	715.058368	0.019254	0.022093
PA	4+25*2+4+6 0.087511031 0.023693130 7.897024011 0.968731796 0.277561080 0.325818653 0.411688725 0.501944151 0.603972437 0.734712513 0.906735776 1.125287203 1.379999827 1.639362898 1.864304621 2.025802944 2.108091699 2.112926191 2.064589720 1.998264023 1.941612028 1.907479887 1.899256019 1.916172235 1.953813802 2.004368252 2.058361695 2.106705878 2.142937593 2.172394405 2.412259464
//
IT	4333
RD	8
LK	-351695.323879
QD	-490.950026 -> -439.260724
RI	0.0271555603
TR	0.085061	0.024059
MT	8.059336
MM	C_pi: 1.488095, n_recomb: 39016.192132
RS	0	0.000000	1.182066	233.955240	0.005996	0.000181
RS	1	0.007237	1.182066	249.322089	0.006390	0.001420
RS	2	0.014997	1.182066	265.578069	0.006807	0.003440
RS	3	0.023319	1.182066	282.756703	0.007247	0.005520
RS	4	0.032244	0.282667	1242.221297	0.031839	0.024574
RS	5	0.041814	0.282667	1286.357776	0.032970	0.027533
RS	6	0.052077	0.331015	1137.840847	0.029163	0.024766
RS	7	0.063082	0.331015	1179.033310	0.030219	0.025670
RS	8	0.074884	0.419082	966.442572	0.024770	0.021139
RS	9	0.087540	0.419082	1004.617554	0.025749	0.022196
RS	10	0.101112	0.508292	861.688453	0.022085	0.019270
RS	11	0.115666	0.508292	897.200900	0.022996	0.020527
RS	12	0.131273	0.607146	782.493391	0.020056	0.018235
RS	13	0.148010	0.607146	815.665060	0.020906	0.019500
RS	14	0.165957	0.735464	702.391821	0.018003	0.017112
RS	15	0.185204	0.735464	733.250618	0.018793	0.018216
RS	16	0.205844	0.908586	620.176843	0.015895	0.015666
RS	17	0.227977	0.908586	648.661457	0.016625	0.016580
RS	18	0.251712	1.134207	544.020117	0.013943	0.014103
RS	19	0.277165	1.134207	570.162638	0.014613	0.014854
RS	20	0.304459	1.403131	483.421457	0.012390	0.012732
RS	21	0.333729	1.403131	507.506105	0.013008	0.013369
RS	22	0.365117	1.681825	444.699100	0.011398	0.011809
RS	23	0.398776	1.681825	467.289527	0.011977	0.012396
RS	24	0.434872	1.926340	428.693846	0.010988	0.011446
RS	25	0.473579	1.926340	450.461832	0.011546	0.012026
RS	26	0.515088	2.102556	433.445058	0.011109	0.011632
RS	27	0.559600	2.102556	454.978951	0.011661	0.012229
RS	28	0.607334	2.190871	457.845960	0.011735	0.012357
RS	29	0.658522	2.190871	479.540513	0.012291	0.013001
RS	30	0.713414	2.191972	501.158343	0.012845	0.013651
RS	31	0.772279	2.191972	523.059841	0.013406	0.014368
RS	32	0.835404	2.133255	559.609148	0.014343	0.015463
RS	33	0.903097	2.133255	581.184226	0.014896	0.016232
RS	34	0.975689	2.055098	624.663995	0.016010	0.017548
RS	35	1.053534	2.055098	644.709571	0.016524	0.018284
RS	36	1.137013	1.989048	685.099655	0.017559	0.019504
RS	37	1.226533	1.989048	701.983665	0.017992	0.020100
RS	38	1.322531	1.949450	731.098775	0.018738	0.020960
RS	39	1.425476	1.949450	743.209250	0.019049	0.021342
RS	40	1.535871	1.939818	756.228194	0.019382	0.021696
RS	41	1.654255	1.939818	762.379462	0.019540	0.021831
RS	42	1.781207	1.959061	757.894594	0.019425	0.021650
RS	43	1.917345	1.959061	757.553769	0.019416	0.021540
RS	44	2.063336	2.002117	737.793402	0.018910	0.020908
RS	45	2.219892	2.002117	731.023359	0.018736	0.020589
RS	46	2.387777	2.060096	700.785691	0.017961	0.019671
RS	47	2.567812	2.060096	687.966231	0.017633	0.019192
RS	48	2.760875	2.122142	652.398156	0.016721	0.018153
RS	49	2.967910	2.122142	633.958009	0.016249	0.017555
RS	50	3.189928	2.177759	596.878390	0.015298	0.016510
RS	51	3.428012	2.177759	573.192770	0.014691	0.015817
RS	52	3.683327	2.219461	536.426795	0.013749	0.014817
RS	53	3.957117	2.219461	507.920130	0.013018	0.014038
RS	54	4.250721	2.253558	469.894581	0.012044	0.013033
RS	55	4.565573	2.253558	437.661001	0.011217	0.012177
RS	56	4.903210	2.253558	403.499656	0.010342	0.011275
RS	57	5.265281	2.253558	367.955506	0.009431	0.010333
RS	58	5.653554	2.532154	298.069650	0.007640	0.008509
RS	59	6.069925	2.532154	270.915945	0.006944	0.007763
RS	60	6.516429	2.532154	243.303079	0.006236	0.006996
RS	61	6.995245	2.532154	215.714604	0.005529	0.006222
RS	62	7.508711	2.532154	188.636483	0.004835	0.005456
RS	63	8.059336	2.532154	800.647104	0.020521	0.023319
PA	4+25*2+4+6 0.085061421 0.024058884 8.059336195 1.182065537 0.282667464 0.331015215 0.419082292 0.508291596 0.607146158 0.735463638 0.908586300 1.134207288 1.403131080 1.681825339 1.926340484 2.102555701 2.190871274 2.191972315 2.133254750 2.055097508 1.989047995 1.949450498 1.939817638 1.959061412 2.002116647 2.060095590 2.122142481 2.177758852 2.219460568 2.253557547 2.532153557
//
IT	4660
RD	9
LK	-351593.742703
QD	-461.853786 -> -414.628876
RI	0.0227282441
TR	0.082793	0.024410
MT	8.212549
MM	C_pi: 1.537077, n_recomb: 40854.464373
RS	0	0.000000	1.435631	202.528606	0.004957	0.000152
RS	1	0.007268	1.435631	216.132284	0.005290	0.001194
RS	2	0.015065	1.435631	230.563307	0.005644	0.002886
RS	3	0.023429	1.435631	245.859050	0.006018	0.004627
RS	4	0.032400	0.287574	1290.910456	0.031598	0.024633
RS	5	0.042023	0.287574	1337.711651	0.032743	0.027551
RS	6	0.052346	0.336481	1185.048940	0.029007	0.024818
RS	7	0.063419	0.336481	1228.741198	0.030076	0.025697
RS	8	0.075298	0.427199	1005.029493	0.024600	0.021093
RS	9	0.088039	0.427199	1045.440546	0.025589	0.022123
RS	10	0.101706	0.515587	901.673175	0.022070	0.019289
RS	11	0.116367	0.515587	939.302735	0.022991	0.020532
RS	12	0.132094	0.611221	825.747989	0.020212	0.018365
RS	13	0.148963	0.611221	860.977837	0.021074	0.019635
RS	14	0.167059	0.736796	745.180850	0.018240	0.017306
RS	15	0.186470	0.736796	778.008791	0.019043	0.018427
RS	16	0.207292	0.910340	658.030496	0.016107	0.015837
RS	17	0.229628	0.910340	688.333984	0.016848	0.016769
RS	18	0.253586	1.141987	574.565893	0.014064	0.014188
RS	19	0.279287	1.141987	602.316735	0.014743	0.014953
RS	20	0.306855	1.423928	506.834767	0.012406	0.012715
RS	21	0.336427	1.423928	532.297115	0.013029	0.013361
RS	22	0.368148	1.721053	462.765003	0.011327	0.011706
RS	23	0.402175	1.721053	486.542726	0.011909	0.012295
RS	24	0.438676	1.984836	443.580376	0.010858	0.011279
RS	25	0.477829	1.984836	466.423904	0.011417	0.011856
RS	26	0.519828	2.175999	447.153824	0.010945	0.011421
RS	27	0.564880	2.175999	469.739855	0.011498	0.012011
RS	28	0.613206	2.270886	472.364217	0.011562	0.012123
RS	29	0.665045	2.270886	495.174828	0.012120	0.012756
RS	30	0.720652	2.268836	518.681892	0.012696	0.013418
RS	31	0.780301	2.268836	541.834532	0.013263	0.014122
RS	32	0.844285	2.200192	582.283453	0.014253	0.015260
RS	33	0.912920	2.200192	605.259566	0.014815	0.016019
RS	34	0.986543	2.110493	653.887142	0.016005	0.017401
RS	35	1.065518	2.110493	675.405684	0.016532	0.018134
RS	36	1.150233	2.035155	720.902326	0.017646	0.019429
RS	37	1.241105	2.035155	739.177452	0.018093	0.020032
RS	38	1.338583	1.990030	772.117219	0.018899	0.020952
RS	39	1.443146	1.990030	785.377192	0.019224	0.021349
RS	40	1.555308	1.978768	800.177727	0.019586	0.021735
RS	41	1.675623	1.978768	807.141365	0.019757	0.021890
RS	42	1.804683	1.999990	802.227471	0.019636	0.021709
RS	43	1.943124	1.999990	802.361509	0.019640	0.021622
RS	44	2.091627	2.048033	780.412254	0.019102	0.020966
RS	45	2.250925	2.048033	773.848752	0.018942	0.020674
RS	46	2.421800	2.113008	740.510014	0.018126	0.019721
RS	47	2.605096	2.113008	727.705509	0.017812	0.019270
RS	48	2.801714	2.182732	688.963158	0.016864	0.018201
RS	49	3.012624	2.182732	670.378718	0.016409	0.017633
RS	50	3.238863	2.245321	630.591689	0.015435	0.016570
RS	51	3.481546	2.245321	606.572784	0.014847	0.015906
RS	52	3.741869	2.292278	567.712328	0.013896	0.014902
RS	53	4.021113	2.292278	538.607682	0.013184	0.014147
RS	54	4.320653	2.330886	498.628750	0.012205	0.013141
RS	55	4.641966	2.330886	465.506181	0.011394	0.012306
RS	56	4.986633	2.330886	430.215165	0.010530	0.011420
RS	57	5.356352	2.330886	393.313407	0.009627	0.010490
RS	58	5.752944	2.648738	316.116962	0.007738	0.008564
RS	59	6.178361	2.648738	288.583305	0.007064	0.007846
RS	60	6.634700	2.648738	260.373233	0.006373	0.007103
RS	61	7.124208	2.648738	231.980649	0.005678	0.006347
RS	62	7.649296	2.648738	203.910192	0.004991	0.005593
RS	63	8.212549	2.648738	888.718486	0.021753	0.024532
PA	4+25*2+4+6 0.082793302 0.024410213 8.212548559 1.435630936 0.287574226 0.336480753 0.427199349 0.515586973 0.611221299 0.736795583 0.910340086 1.141986618 1.423927629 1.721053457 1.984835631 2.175998579 2.270886342 2.268835774 2.200191574 2.110492924 2.035155092 1.990029966 1.978768193 1.999990287 2.048033110 2.113007820 2.182732240 2.245320559 2.292278099 2.330885800 2.648737827
//
IT	4521
RD	10
LK	-351500.901504
QD	-435.265425 -> -391.998450
RI	0.0191362674
TR	0.080685	0.024746
MT	8.358122
MM	C_pi: 1.584376, n_recomb: 42655.858355
RS	0	0.000000	1.737732	175.338289	0.004111	0.000128
RS	1	0.007298	1.737732	187.334872	0.004392	0.001003
RS	2	0.015129	1.737732	200.090051	0.004691	0.002422
RS	3	0.023531	1.737732	213.642431	0.005009	0.003883
RS	4	0.032546	0.292280	1337.270952	0.031350	0.024656
RS	5	0.042219	0.292280	1386.660374	0.032508	0.027551
RS	6	0.052598	0.342049	1228.981728	0.028812	0.024830
RS	7	0.063735	0.342049	1275.104939	0.029893	0.025693
RS	8	0.075684	0.435764	1040.062169	0.024383	0.021012
RS	9	0.088506	0.435764	1082.630172	0.025381	0.022019
RS	10	0.102263	0.523496	938.650229	0.022005	0.019278
RS	11	0.117024	0.523496	978.333479	0.022936	0.020507
RS	12	0.132863	0.615881	867.000043	0.020325	0.018472
RS	13	0.149857	0.615881	904.245378	0.021199	0.019745
RS	14	0.168092	0.738459	786.981103	0.018450	0.017487
RS	15	0.187657	0.738459	821.750788	0.019265	0.018622
RS	16	0.208650	0.911889	695.491922	0.016305	0.016006
RS	17	0.231175	0.911889	727.597428	0.017057	0.016953
RS	18	0.255345	1.148703	604.908950	0.014181	0.014279
RS	19	0.281278	1.148703	634.255977	0.014869	0.015056
RS	20	0.309103	1.442659	530.026633	0.012426	0.012709
RS	21	0.338960	1.442659	556.852546	0.013055	0.013363
RS	22	0.370995	1.757473	480.522493	0.011265	0.011617
RS	23	0.405368	1.757473	505.467034	0.011850	0.012208
RS	24	0.442250	2.040310	458.048381	0.010738	0.011127
RS	25	0.481823	2.040310	481.939165	0.011298	0.011702
RS	26	0.524285	2.246721	460.301979	0.010791	0.011226
RS	27	0.569845	2.246721	483.904081	0.011344	0.011809
RS	28	0.618731	2.348762	486.135675	0.011397	0.011904
RS	29	0.671184	2.348762	510.020355	0.011957	0.012526
RS	30	0.727465	2.344160	535.236695	0.012548	0.013196
RS	31	0.787853	2.344160	559.597968	0.013119	0.013889
RS	32	0.852649	2.266048	603.783951	0.014155	0.015061
RS	33	0.922173	2.266048	628.127418	0.014725	0.015810
RS	34	0.996771	2.165080	681.825870	0.015984	0.017251
RS	35	1.076814	2.165080	704.801768	0.016523	0.017983
RS	36	1.162698	2.080548	755.442849	0.017710	0.019344
RS	37	1.254849	2.080548	775.114830	0.018171	0.019956
RS	38	1.353726	2.029822	812.003265	0.019036	0.020934
RS	39	1.459819	2.029822	826.436139	0.019375	0.021346
RS	40	1.573655	2.016712	843.172212	0.019767	0.021765
RS	41	1.695799	2.016712	850.982555	0.019950	0.021938
RS	42	1.826856	2.039579	845.776314	0.019828	0.021761
RS	43	1.967478	2.039579	846.424771	0.019843	0.021697
RS	44	2.118363	2.092206	822.387679	0.019280	0.021021
RS	45	2.280259	2.092206	816.072000	0.019132	0.020754
RS	46	2.453971	2.163759	779.702398	0.018279	0.019772
RS	47	2.640359	2.163759	766.953859	0.017980	0.019348
RS	48	2.840351	2.240780	725.089345	0.016999	0.018252
RS	49	3.054938	2.240780	706.400461	0.016560	0.017711
RS	50	3.285186	2.310033	663.949224	0.015565	0.016633
RS	51	3.532237	2.310033	639.636336	0.014995	0.015995
RS	52	3.797317	2.362021	598.722529	0.014036	0.014987
RS	53	4.081744	2.362021	569.060105	0.013341	0.014255
RS	54	4.386928	2.404985	527.159333	0.012358	0.013249
RS	55	4.714384	2.404985	493.190371	0.011562	0.012433
RS	56	5.065738	2.404985	456.814396	0.010709	0.011561
RS	57	5.442734	2.404985	418.600457	0.009813	0.010643
RS	58	5.847243	2.762485	333.886520	0.007827	0.008617
RS	59	6.281273	2.762485	306.035925	0.007175	0.007925
RS	60	6.746979	2.762485	277.296867	0.006501	0.007204
RS	61	7.246672	2.762485	248.170728	0.005818	0.006465
RS	62	7.782832	2.762485	219.177705	0.005138	0.005724
RS	63	8.358122	2.762485	979.275895	0.022958	0.025727
PA	4+25*2+4+6 0.080684895 0.024746135 8.358121781 1.737731647 0.292279707 0.342048729 0.435763902 0.523496492 0.615881050 0.738458786 0.911888898 1.148702995 1.442659373 1.757472806 2.040309990 2.246721189 2.348762244 2.344160098 2.266048282 2.165080485 2.080547794 2.029821987 2.016712121 2.039579023 2.092205699 2.163758650 2.240780175 2.310032923 2.362020824 2.404985258 2.762485262
//
IT	4195
RD	11
LK	-351415.816483
QD	-410.905713 -> -371.170225
RI	0.0161919382
TR	0.078720	0.025067
MT	8.496880
MM	C_pi: 1.630199, n_recomb: 44422.547204
RS	0	0.000000	2.098771	151.693516	0.003415	0.000108
RS	1	0.007326	2.098771	162.233592	0.003652	0.000843
RS	2	0.015188	2.098771	173.461244	0.003905	0.002033
RS	3	0.023626	2.098771	185.414558	0.004174	0.003260
RS	4	0.032683	0.296828	1381.434171	0.031098	0.024649
RS	5	0.042403	0.296828	1433.340415	0.032266	0.027534
RS	6	0.052835	0.347627	1270.206709	0.028594	0.024812
RS	7	0.064031	0.347627	1318.694478	0.029685	0.025669
RS	8	0.076048	0.444602	1072.125881	0.024135	0.020908
RS	9	0.088945	0.444602	1116.774203	0.025140	0.021895
RS	10	0.102786	0.531820	973.027247	0.021904	0.019245
RS	11	0.117642	0.531820	1014.703028	0.022842	0.020458
RS	12	0.133585	0.620916	906.499487	0.020406	0.018561
RS	13	0.150697	0.620916	945.720251	0.021289	0.019833
RS	14	0.169063	0.740295	827.924117	0.018637	0.017658
RS	15	0.188774	0.740295	864.610146	0.019463	0.018804
RS	16	0.209928	0.913166	732.639845	0.016493	0.016174
RS	17	0.232633	0.913166	766.531771	0.017255	0.017134
RS	18	0.257000	1.154408	635.102114	0.014297	0.014375
RS	19	0.283153	1.154408	666.034260	0.014993	0.015163
RS	20	0.311222	1.459499	553.030169	0.012449	0.012713
RS	21	0.341347	1.459499	581.206653	0.013084	0.013373
RS	22	0.373679	1.791329	497.995758	0.011210	0.011540
RS	23	0.408379	1.791329	524.088035	0.011798	0.012133
RS	24	0.445622	2.093049	472.117897	0.010628	0.010990
RS	25	0.485593	2.093049	497.029247	0.011189	0.011561
RS	26	0.528491	2.315027	472.911291	0.010646	0.011045
RS	27	0.574533	2.315027	497.495082	0.011199	0.011622
RS	28	0.623947	2.424813	499.186858	0.011237	0.011697
RS	29	0.676982	2.424813	524.105024	0.011798	0.012311
RS	30	0.733901	2.418258	550.851819	0.012400	0.012983
RS	31	0.794991	2.418258	576.379714	0.012975	0.013665
RS	32	0.860555	2.331118	624.133703	0.014050	0.014866
RS	33	0.930923	2.331118	649.810010	0.014628	0.015607
RS	34	1.006445	2.219141	708.482281	0.015949	0.017099
RS	35	1.087501	2.219141	732.898192	0.016498	0.017829
RS	36	1.174494	2.125493	788.700494	0.017755	0.019253
RS	37	1.267859	2.125493	809.773677	0.018229	0.019872
RS	38	1.368065	2.069092	850.721629	0.019151	0.020906
RS	39	1.475611	2.069092	866.350729	0.019503	0.021332
RS	40	1.591036	2.053932	885.173413	0.019926	0.021785
RS	41	1.714917	2.053932	893.866210	0.020122	0.021977
RS	42	1.847873	2.078131	888.514896	0.020001	0.021806
RS	43	1.990568	2.078131	889.719419	0.020029	0.021764
RS	44	2.143718	2.134957	863.713621	0.019443	0.021073
RS	45	2.308086	2.134957	857.688761	0.019308	0.020830
RS	46	2.484496	2.212689	818.375328	0.018423	0.019822
RS	47	2.673829	2.212689	805.724628	0.018138	0.019424
RS	48	2.877032	2.296639	760.803166	0.017127	0.018304
RS	49	3.095121	2.296639	742.049530	0.016704	0.017789
RS	50	3.329187	2.372248	696.987093	0.015690	0.016697
RS	51	3.580400	2.372248	672.418093	0.015137	0.016083
RS	52	3.850015	2.429037	629.497229	0.014171	0.015072
RS	53	4.139383	2.429037	599.314470	0.013491	0.014362
RS	54	4.449948	2.476188	555.527255	0.012506	0.013355
RS	55	4.783265	2.476188	520.749999	0.011723	0.012557
RS	56	5.140999	2.476188	483.328952	0.010880	0.011699
RS	57	5.524940	2.476188	443.843260	0.009991	0.010791
RS	58	5.937008	2.873597	351.420834	0.007911	0.008667
RS	59	6.379262	2.873597	323.307217	0.007278	0.008001
RS	60	6.853915	2.873597	294.098250	0.006620	0.007300
RS	61	7.363340	2.873597	264.300340	0.005950	0.006578
RS	62	7.910083	2.873597	234.446504	0.005278	0.005849
RS	63	8.496880	2.873597	1072.239446	0.024137	0.026904
PA	4+25*2+4+6 0.078719733 0.025067021 8.496879663 2.098770812 0.296827902 0.347626802 0.444602391 0.531819908 0.620915814 0.740294764 0.913165537 1.154408299 1.459499498 1.791329151 2.093048716 2.315027490 2.424813170 2.418257769 2.331118161 2.219140598 2.125493224 2.069091889 2.053931562 2.078130546 2.134956629 2.212688603 2.296638551 2.372248385 2.429037040 2.476188074 2.873597255
//
IT	4922
RD	12
LK	-351337.656312
QD	-388.531207 -> -351.961282
RI	0.0137582299
TR	0.076884	0.025373
MT	8.629457
MM	C_pi: 1.674683, n_recomb: 46155.822832
RS	0	0.000000	2.531531	131.067816	0.002840	0.000090
RS	1	0.007352	2.531531	140.294229	0.003040	0.000708
RS	2	0.015244	2.531531	150.137957	0.003253	0.001705
RS	3	0.023717	2.531531	160.635420	0.003480	0.002736
RS	4	0.032812	0.301259	1423.463944	0.030840	0.024614
RS	5	0.042576	0.301259	1477.818600	0.032018	0.027501
RS	6	0.053058	0.353159	1309.128789	0.028363	0.024773
RS	7	0.064310	0.353159	1359.916810	0.029464	0.025630
RS	8	0.076390	0.453601	1101.652672	0.023868	0.020787
RS	9	0.089358	0.453601	1148.306801	0.024879	0.021757
RS	10	0.103279	0.540419	1005.119668	0.021777	0.019194
RS	11	0.118224	0.540419	1048.728354	0.022721	0.020393
RS	12	0.134267	0.626190	944.423573	0.020462	0.018634
RS	13	0.151490	0.626190	985.581134	0.021353	0.019905
RS	14	0.169979	0.742205	868.097096	0.018808	0.017819
RS	15	0.189828	0.742205	906.675065	0.019644	0.018975
RS	16	0.211135	0.914142	769.522482	0.016672	0.016339
RS	17	0.234009	0.914142	805.185685	0.017445	0.017311
RS	18	0.258565	1.159172	665.175598	0.014412	0.014476
RS	19	0.284926	1.159172	697.682174	0.015116	0.015273
RS	20	0.313225	1.474605	575.867055	0.012477	0.012724
RS	21	0.343604	1.474605	605.381773	0.013116	0.013390
RS	22	0.376217	1.822824	515.204469	0.011162	0.011473
RS	23	0.411228	1.822824	542.426449	0.011752	0.012068
RS	24	0.448812	2.143246	485.813718	0.010526	0.010864
RS	25	0.489160	2.143246	511.720429	0.011087	0.011433
RS	26	0.532474	2.381097	485.013062	0.010508	0.010877
RS	27	0.578972	2.381097	510.545843	0.011061	0.011448
RS	28	0.628888	2.499201	511.558143	0.011083	0.011502
RS	29	0.682475	2.499201	537.470710	0.011645	0.012107
RS	30	0.740001	2.491279	565.573404	0.012254	0.012779
RS	31	0.801756	2.491279	592.226510	0.012831	0.013451
RS	32	0.868051	2.395540	643.374614	0.013939	0.014675
RS	33	0.939220	2.395540	670.348329	0.014524	0.015408
RS	34	1.015622	2.272798	733.882610	0.015900	0.016945
RS	35	1.097640	2.272798	759.718905	0.016460	0.017674
RS	36	1.185688	2.170111	820.678554	0.017781	0.019156
RS	37	1.280209	2.170111	843.154618	0.018268	0.019782
RS	38	1.381679	2.107968	888.255583	0.019245	0.020869
RS	39	1.490609	2.107968	905.102236	0.019610	0.021309
RS	40	1.607548	2.090570	926.156785	0.020066	0.021797
RS	41	1.733083	2.090570	935.766710	0.020274	0.022007
RS	42	1.867848	2.115813	930.420638	0.020158	0.021846
RS	43	2.012520	2.115813	932.222386	0.020197	0.021824
RS	44	2.167828	2.176484	904.375135	0.019594	0.021122
RS	45	2.334554	2.176484	898.683706	0.019471	0.020901
RS	46	2.513538	2.260015	856.525340	0.018557	0.019871
RS	47	2.705680	2.260015	844.013502	0.018286	0.019497
RS	48	2.911947	2.350539	796.109435	0.017248	0.018357
RS	49	3.133380	2.350539	777.329405	0.016841	0.017866
RS	50	3.371091	2.432206	729.714978	0.015810	0.016761
RS	51	3.626279	2.432206	704.925906	0.015273	0.016171
RS	52	3.900227	2.493568	660.047548	0.014300	0.015157
RS	53	4.194316	2.493568	629.379522	0.013636	0.014467
RS	54	4.510025	2.544733	583.743105	0.012647	0.013460
RS	55	4.848945	2.544733	548.192636	0.011877	0.012678
RS	56	5.212782	2.544733	509.763290	0.011044	0.011833
RS	57	5.603367	2.544733	469.043183	0.010162	0.010935
RS	58	6.022666	2.982201	368.738734	0.007989	0.008716
RS	59	6.472793	2.982201	340.409484	0.007375	0.008072
RS	60	6.956011	2.982201	310.783139	0.006733	0.007392
RS	61	7.474755	2.982201	280.368999	0.006074	0.006686
RS	62	8.031635	2.982201	249.710484	0.005410	0.005968
RS	63	8.629457	2.982201	1167.467899	0.025294	0.028062
PA	4+25*2+4+6 0.076883537 0.025373487 8.629456526 2.531531106 0.301258909 0.353158839 0.453601173 0.540418941 0.626190403 0.742204847 0.914142264 1.159171746 1.474604606 1.822823765 2.143246307 2.381097030 2.499201092 2.491278787 2.395539950 2.272797687 2.170111157 2.107968042 2.090569963 2.115813379 2.176483972 2.260015289 2.350539390 2.432206237 2.493568356 2.544733338 2.982200774
//
IT	4403
RD	13
LK	-351265.706901
QD	-367.930383 -> -334.208820
RI	0.0117317079
TR	0.075165	0.025667
MT	8.756235
MM	C_pi: 1.717926, n_recomb: 47857.043550
RS	0	0.000000	3.051771	113.047695	0.002362	0.000076
RS	1	0.007376	3.051771	121.094558	0.002530	0.000593
RS	2	0.015297	3.051771	129.691166	0.002710	0.001429
RS	3	0.023802	3.051771	138.871565	0.002902	0.002295
RS	4	0.032934	0.305618	1463.352604	0.030578	0.024556
RS	5	0.042739	0.305618	1520.089024	0.031763	0.027451
RS	6	0.053268	0.358619	1346.029535	0.028126	0.024719
RS	7	0.064574	0.358619	1399.055673	0.029234	0.025580
RS	8	0.076714	0.462684	1128.984071	0.023591	0.020655
RS	9	0.089749	0.462684	1177.571938	0.024606	0.021609
RS	10	0.103745	0.549197	1035.186262	0.021631	0.019130
RS	11	0.118774	0.549197	1080.669822	0.022581	0.020314
RS	12	0.134912	0.631624	980.900555	0.020496	0.018694
RS	13	0.152240	0.631624	1023.957281	0.021396	0.019963
RS	14	0.170846	0.744133	907.562503	0.018964	0.017973
RS	15	0.190824	0.744133	948.008761	0.019809	0.019137
RS	16	0.212277	0.914814	806.178422	0.016846	0.016504
RS	17	0.235311	0.914814	843.598161	0.017627	0.017486
RS	18	0.260045	1.163065	695.155981	0.014526	0.014579
RS	19	0.286603	1.163065	729.226684	0.015238	0.015385
RS	20	0.315121	1.488110	598.561505	0.012507	0.012742
RS	21	0.345741	1.488110	629.402888	0.013152	0.013414
RS	22	0.378621	1.852122	532.172924	0.011120	0.011416
RS	23	0.413926	1.852122	560.507744	0.011712	0.012011
RS	24	0.451835	2.191067	499.162561	0.010430	0.010749
RS	25	0.492540	2.191067	526.040925	0.010992	0.011315
RS	26	0.536248	2.445067	496.642139	0.010378	0.010720
RS	27	0.583180	2.445067	523.092981	0.010930	0.011285
RS	28	0.633574	2.572027	523.296991	0.010935	0.011317
RS	29	0.687685	2.572027	550.166641	0.011496	0.011914
RS	30	0.745788	2.563288	579.461304	0.012108	0.012583
RS	31	0.808176	2.563288	607.199321	0.012688	0.013246
RS	32	0.875167	2.459364	661.567494	0.013824	0.014488
RS	33	0.947099	2.459364	689.802848	0.014414	0.015214
RS	34	1.024337	2.326082	758.080103	0.015841	0.016792
RS	35	1.107272	2.326082	785.315271	0.016410	0.017518
RS	36	1.196325	2.214427	851.412447	0.017791	0.019055
RS	37	1.291946	2.214427	875.290321	0.018290	0.019686
RS	38	1.394621	2.146480	924.624059	0.019321	0.020825
RS	39	1.504870	2.146480	942.706826	0.019698	0.021278
RS	40	1.623251	2.126672	966.130447	0.020188	0.021801
RS	41	1.750365	2.126672	976.689823	0.020408	0.022028
RS	42	1.886855	2.152699	971.497092	0.020300	0.021879
RS	43	2.033412	2.152699	973.935263	0.020351	0.021878
RS	44	2.190781	2.216882	944.378595	0.019733	0.021167
RS	45	2.359757	2.216882	939.061192	0.019622	0.020968
RS	46	2.541198	2.305858	894.161490	0.018684	0.019920
RS	47	2.736022	2.305858	881.827426	0.018426	0.019568
RS	48	2.945218	2.402615	831.020693	0.017365	0.018409
RS	49	3.169844	2.402615	812.250228	0.016972	0.017941
RS	50	3.411040	2.490046	762.146546	0.015925	0.016826
RS	51	3.670028	2.490046	737.170776	0.015404	0.016257
RS	52	3.948119	2.555757	690.386041	0.014426	0.015242
RS	53	4.246723	2.555757	659.264845	0.013776	0.014570
RS	54	4.567353	2.610761	611.817275	0.012784	0.013563
RS	55	4.911635	2.610761	575.525302	0.012026	0.012796
RS	56	5.281311	2.610761	536.121051	0.011203	0.011964
RS	57	5.678257	2.610761	494.200592	0.010327	0.011074
RS	58	6.104482	3.088329	385.855903	0.008063	0.008762
RS	59	6.562148	3.088329	357.352570	0.007467	0.008141
RS	60	7.053572	3.088329	327.355518	0.006840	0.007479
RS	61	7.581246	3.088329	296.375090	0.006193	0.006789
RS	62	8.147843	3.088329	264.962963	0.005537	0.006083
RS	63	8.756235	3.088329	1264.817278	0.026429	0.029200
PA	4+25*2+4+6 0.075164822 0.025666573 8.756234917 3.051770724 0.305618155 0.358618680 0.462683787 0.549197471 0.631623860 0.744132953 0.914813981 1.163065219 1.488109936 1.852121556 2.191066771 2.445067486 2.572026610 2.563287800 2.459363841 2.326081555 2.214427058 2.146479646 2.126672297 2.152698706 2.216882482 2.305857836 2.402615139 2.490046102 2.555756796 2.610760560 3.088329102
//
IT	4339
RD	14
LK	-351199.347707
QD	-348.917749 -> -317.767716
RI	0.0100346632
TR	0.073553	0.025947
MT	8.877619
MM	C_pi: 1.759997, n_recomb: 49526.782887
RS	0	0.000000	3.678992	97.296501	0.001965	0.000063
RS	1	0.007400	3.678992	104.288688	0.002106	0.000497
RS	2	0.015347	3.678992	111.766939	0.002257	0.001196
RS	3	0.023882	3.678992	119.762527	0.002418	0.001923
RS	4	0.033049	0.309934	1501.124303	0.030309	0.024477
RS	5	0.042894	0.309934	1560.176514	0.031502	0.027385
RS	6	0.053467	0.363967	1381.203635	0.027888	0.024655
RS	7	0.064823	0.363967	1436.407838	0.029003	0.025524
RS	8	0.077019	0.471791	1154.390658	0.023308	0.020515
RS	9	0.090118	0.471791	1204.842225	0.024327	0.021457
RS	10	0.104186	0.558087	1063.423136	0.021472	0.019057
RS	11	0.119295	0.558087	1110.724389	0.022427	0.020226
RS	12	0.135522	0.637154	1016.027923	0.020515	0.018744
RS	13	0.152949	0.637154	1060.946410	0.021422	0.020008
RS	14	0.171666	0.746042	946.354657	0.019108	0.018119
RS	15	0.191768	0.746042	988.645453	0.019962	0.019290
RS	16	0.213358	0.915198	842.612858	0.017013	0.016666
RS	17	0.236545	0.915198	881.773823	0.017804	0.017658
RS	18	0.261448	1.166160	725.051636	0.014640	0.014685
RS	19	0.288194	1.166160	760.675856	0.015359	0.015499
RS	20	0.316919	1.500140	621.123433	0.012541	0.012766
RS	21	0.347769	1.500140	653.280050	0.013190	0.013442
RS	22	0.380902	1.879369	548.914164	0.011083	0.011366
RS	23	0.416486	1.879369	578.345563	0.011677	0.011962
RS	24	0.454704	2.236655	512.180450	0.010341	0.010643
RS	25	0.495750	2.236655	540.007689	0.010903	0.011206
RS	26	0.539833	2.507019	507.829981	0.010254	0.010573
RS	27	0.587178	2.507019	535.169417	0.010806	0.011133
RS	28	0.638026	2.643337	534.445550	0.010791	0.011142
RS	29	0.692637	2.643337	562.236414	0.011352	0.011732
RS	30	0.751288	2.634319	592.564717	0.011965	0.012395
RS	31	0.814280	2.634319	621.348101	0.012546	0.013049
RS	32	0.881933	2.522597	678.766815	0.013705	0.014306
RS	33	0.954592	2.522597	708.227467	0.014300	0.015025
RS	34	1.032627	2.379002	781.116765	0.015772	0.016638
RS	35	1.116437	2.379002	809.727092	0.016349	0.017363
RS	36	1.206448	2.258449	880.926520	0.017787	0.018949
RS	37	1.303120	2.258449	906.201903	0.018297	0.019586
RS	38	1.406944	2.184645	959.831618	0.019380	0.020775
RS	39	1.518452	2.184645	979.165721	0.019770	0.021240
RS	40	1.638210	2.162275	1005.084504	0.020294	0.021799
RS	41	1.766831	2.162275	1016.622774	0.020527	0.022042
RS	42	1.904968	2.188839	1011.731068	0.020428	0.021907
RS	43	2.053327	2.188839	1014.842248	0.020491	0.021924
RS	44	2.212664	2.256232	983.709086	0.019862	0.021208
RS	45	2.383791	2.256232	978.803994	0.019763	0.021030
RS	46	2.567581	2.350318	931.270594	0.018803	0.019966
RS	47	2.764971	2.350318	919.151021	0.018559	0.019636
RS	48	2.976967	2.452984	865.525725	0.017476	0.018462
RS	49	3.204649	2.452984	846.798678	0.017098	0.018015
RS	50	3.449179	2.545899	794.270820	0.016037	0.016891
RS	51	3.711803	2.545899	769.139806	0.015530	0.016341
RS	52	3.993860	2.615745	720.500041	0.014548	0.015325
RS	53	4.296789	2.615745	688.956162	0.013911	0.014671
RS	54	4.622132	2.674410	639.738077	0.012917	0.013664
RS	55	4.971550	2.674410	602.734462	0.012170	0.012911
RS	56	5.346823	2.674410	562.386936	0.011355	0.012090
RS	57	5.749865	2.674410	519.298594	0.010485	0.011210
RS	58	6.182730	3.192039	402.772360	0.008132	0.008806
RS	59	6.647625	3.192039	374.132503	0.007554	0.008206
RS	60	7.146921	3.192039	343.807390	0.006942	0.007563
RS	61	7.683162	3.192039	312.306782	0.006306	0.006887
RS	62	8.259083	3.192039	280.188695	0.005657	0.006192
RS	63	8.877619	3.192039	1364.105167	0.027543	0.030317
PA	4+25*2+4+6 0.073552865 0.025947092 8.877619185 3.678992211 0.309933515 0.363967217 0.471790738 0.558086650 0.637154159 0.746041940 0.915197852 1.166159847 1.500140259 1.879369261 2.236654791 2.507019280 2.643336612 2.634318849 2.522596691 2.379001898 2.258448937 2.184644707 2.162274998 2.188839251 2.256231672 2.350317974 2.452983913 2.545898882 2.615745091 2.674410198 3.192038890
//
IT	5272
RD	15
LK	-351138.036454
QD	-331.333093 -> -302.511644
RI	0.0086078281
TR	0.072039	0.026216
MT	8.993917
MM	C_pi: 1.800956, n_recomb: 51165.758651
RS	0	0.000000	4.436956	83.543333	0.001633	0.000053
RS	1	0.007422	4.436956	89.597011	0.001751	0.000415
RS	2	0.015394	4.436956	96.077695	0.001878	0.000999
RS	3	0.023958	4.436956	103.013718	0.002013	0.001609
RS	4	0.033157	0.314226	1536.817826	0.030036	0.024380
RS	5	0.043040	0.314226	1598.120285	0.031234	0.027304
RS	6	0.053655	0.369192	1414.836109	0.027652	0.024586
RS	7	0.065059	0.369192	1472.160306	0.028772	0.025465
RS	8	0.077309	0.480872	1178.115084	0.023025	0.020372
RS	9	0.090468	0.480872	1230.362948	0.024047	0.021301
RS	10	0.104603	0.567037	1089.996624	0.021303	0.018975
RS	11	0.119788	0.567037	1139.059443	0.022262	0.020130
RS	12	0.136100	0.642744	1049.878912	0.020519	0.018784
RS	13	0.153622	0.642744	1096.621899	0.021433	0.020043
RS	14	0.172444	0.747924	984.481960	0.019241	0.018259
RS	15	0.192664	0.747924	1028.593216	0.020103	0.019435
RS	16	0.214384	0.915314	878.831735	0.017176	0.016827
RS	17	0.237716	0.915314	919.718234	0.017975	0.017828
RS	18	0.262780	1.168538	754.861883	0.014753	0.014794
RS	19	0.289704	1.168538	792.028610	0.015480	0.015616
RS	20	0.318626	1.510826	643.557313	0.012578	0.012795
RS	21	0.349694	1.510826	677.017790	0.013232	0.013476
RS	22	0.383068	1.904720	565.437480	0.011051	0.011323
RS	23	0.418919	1.904720	595.949719	0.011647	0.011920
RS	24	0.457431	2.280118	524.890758	0.010259	0.010545
RS	25	0.498800	2.280118	553.645299	0.010821	0.011106
RS	26	0.543241	2.567042	518.604833	0.010136	0.010434
RS	27	0.590979	2.567042	546.804815	0.010687	0.010989
RS	28	0.642260	2.713189	545.042418	0.010652	0.010975
RS	29	0.697347	2.713189	573.720122	0.011213	0.011559
RS	30	0.756522	2.704379	604.938178	0.011823	0.012214
RS	31	0.820089	2.704379	634.728553	0.012405	0.012861
RS	32	0.888374	2.585233	695.031266	0.013584	0.014129
RS	33	0.961726	2.585233	725.680818	0.014183	0.014841
RS	34	1.040522	2.431541	803.047461	0.015695	0.016485
RS	35	1.125166	2.431541	833.007596	0.016281	0.017209
RS	36	1.216092	2.302159	909.261856	0.017771	0.018840
RS	37	1.313766	2.302159	935.927593	0.018292	0.019483
RS	38	1.418689	2.222450	993.903832	0.019425	0.020719
RS	39	1.531399	2.222450	1014.501140	0.019828	0.021195
RS	40	1.652473	2.197378	1043.031417	0.020385	0.021790
RS	41	1.782534	2.197378	1055.574721	0.020630	0.022049
RS	42	1.922246	2.224263	1051.123261	0.020543	0.021930
RS	43	2.072327	2.224263	1054.941202	0.020618	0.021965
RS	44	2.233547	2.294580	1022.365012	0.019981	0.021247
RS	45	2.406732	2.294580	1017.907813	0.019894	0.021088
RS	46	2.592769	2.393463	967.850763	0.018916	0.020011
RS	47	2.792614	2.393463	955.979766	0.018684	0.019702
RS	48	3.007289	2.501733	899.620655	0.017582	0.018514
RS	49	3.237898	2.501733	880.968551	0.017218	0.018087
RS	50	3.485620	2.599862	826.083086	0.016145	0.016955
RS	51	3.751728	2.599862	800.826114	0.015652	0.016424
RS	52	4.037584	2.673635	750.383881	0.014666	0.015407
RS	53	4.344656	2.673635	718.445647	0.014042	0.014769
RS	54	4.674517	2.735790	667.497640	0.013046	0.013762
RS	55	5.028858	2.735790	629.810231	0.012309	0.013023
RS	56	5.409498	2.735790	588.549127	0.011503	0.012214
RS	57	5.818386	2.735790	544.323597	0.010638	0.011341
RS	58	6.257620	3.293359	419.489940	0.008199	0.008848
RS	59	6.729452	3.293359	390.747346	0.007637	0.008268
RS	60	7.236301	3.293359	360.132989	0.007039	0.007642
RS	61	7.780766	3.293359	328.154626	0.006414	0.006981
RS	62	8.365638	3.293359	295.374896	0.005773	0.006297
RS	63	8.993917	3.293359	1465.160698	0.028636	0.031414
PA	4+25*2+4+6 0.072038538 0.026215923 8.993917304 4.436956158 0.314225642 0.369191946 0.480872108 0.567037078 0.642744273 0.747924474 0.915313825 1.168538151 1.510826464 1.904719640 2.280117619 2.567042320 2.713188999 2.704378864 2.585233327 2.431541472 2.302158656 2.222449759 2.197378102 2.224263104 2.294579989 2.393462852 2.501732558 2.599862381 2.673635304 2.735789648 3.293358802
//
IT	4144
RD	16
LK	-351081.297630
QD	-315.035737 -> -288.328642
RI	0.0074039846
TR	0.070614	0.026474
MT	9.105377
MM	C_pi: 1.840842, n_recomb: 52774.448140
RS	0	0.000000	5.354766	71.557284	0.001356	0.000044
RS	1	0.007442	5.354766	76.779879	0.001455	0.000346
RS	2	0.015438	5.354766	82.375432	0.001561	0.000834
RS	3	0.024030	5.354766	88.369311	0.001674	0.001344
RS	4	0.033260	0.318518	1570.432948	0.029757	0.024267
RS	5	0.043178	0.318518	1633.919825	0.030960	0.027210
RS	6	0.053834	0.374276	1447.111921	0.027421	0.024514
RS	7	0.065282	0.374276	1506.500116	0.028546	0.025404
RS	8	0.077583	0.489898	1200.336585	0.022745	0.020226
RS	9	0.090800	0.489898	1254.315590	0.023767	0.021145
RS	10	0.104999	0.576015	1115.039738	0.021128	0.018888
RS	11	0.120256	0.576015	1165.808858	0.022090	0.020028
RS	12	0.136648	0.648360	1082.525112	0.020512	0.018815
RS	13	0.154260	0.648360	1131.055490	0.021432	0.020069
RS	14	0.173183	0.749762	1021.966838	0.019365	0.018391
RS	15	0.193514	0.749762	1067.874296	0.020235	0.019573
RS	16	0.215358	0.915185	914.831658	0.017335	0.016985
RS	17	0.238828	0.915185	957.427357	0.018142	0.017994
RS	18	0.264045	1.170257	784.592190	0.014867	0.014904
RS	19	0.291138	1.170257	823.290078	0.015600	0.015733
RS	20	0.320248	1.520268	665.870680	0.012617	0.012828
RS	21	0.351524	1.520268	700.623694	0.013276	0.013513
RS	22	0.385127	1.928265	581.761102	0.011024	0.011286
RS	23	0.421232	1.928265	613.339152	0.011622	0.011884
RS	24	0.460024	2.321539	537.313957	0.010181	0.010454
RS	25	0.501702	2.321539	566.975227	0.010743	0.011013
RS	26	0.546483	2.625178	528.996443	0.010024	0.010304
RS	27	0.594596	2.625178	558.030299	0.010574	0.010855
RS	28	0.646290	2.781569	555.131509	0.010519	0.010817
RS	29	0.701831	2.781569	584.663279	0.011079	0.011394
RS	30	0.761505	2.773455	616.630204	0.011684	0.012040
RS	31	0.825621	2.773455	647.390232	0.012267	0.012680
RS	32	0.894508	2.647257	710.412190	0.013461	0.013956
RS	33	0.968523	2.647257	742.214149	0.014064	0.014661
RS	34	1.048045	2.483668	823.922691	0.015612	0.016333
RS	35	1.133486	2.483668	855.205702	0.016205	0.017055
RS	36	1.225286	2.345528	936.455382	0.017744	0.018729
RS	37	1.323917	2.345528	964.501479	0.018276	0.019377
RS	38	1.429889	2.259876	1026.860459	0.019458	0.020659
RS	39	1.543748	2.259876	1048.729494	0.019872	0.021146
RS	40	1.666081	2.231976	1079.977331	0.020464	0.021776
RS	41	1.797517	2.231976	1093.548515	0.020721	0.022050
RS	42	1.938736	2.258979	1089.672656	0.020648	0.021948
RS	43	2.090465	2.258979	1094.227976	0.020734	0.022001
RS	44	2.253486	2.331958	1060.339895	0.020092	0.021282
RS	45	2.428639	2.331958	1056.363369	0.020017	0.021142
RS	46	2.616828	2.435344	1003.892785	0.019022	0.020055
RS	47	2.819022	2.435344	992.301973	0.018803	0.019765
RS	48	3.036264	2.548923	933.296901	0.017685	0.018565
RS	49	3.269674	2.548923	914.748871	0.017333	0.018157
RS	50	3.520455	2.652013	857.571883	0.016250	0.017018
RS	51	3.789900	2.652013	832.216303	0.015769	0.016505
RS	52	4.079397	2.729510	780.025052	0.014780	0.015488
RS	53	4.390440	2.729510	747.719033	0.014168	0.014866
RS	54	4.724632	2.794986	695.081983	0.013171	0.013859
RS	55	5.083695	2.794986	656.737084	0.012444	0.013133
RS	56	5.469481	2.794986	614.590677	0.011646	0.012333
RS	57	5.883978	2.794986	569.257422	0.010787	0.011468
RS	58	6.329323	3.392306	436.005932	0.008262	0.008888
RS	59	6.807812	3.392306	407.191324	0.007716	0.008327
RS	60	7.321912	3.392306	376.323421	0.007131	0.007718
RS	61	7.874272	3.392306	343.906725	0.006517	0.007071
RS	62	8.467741	3.392306	310.506956	0.005884	0.006398
RS	63	9.105377	3.392306	1567.806240	0.029708	0.032491
PA	4+25*2+4+6 0.070613905 0.026473938 9.105376756 5.354766158 0.318518475 0.374275934 0.489897723 0.576014785 0.648360292 0.749761874 0.915184635 1.170256842 1.520267544 1.928264882 2.321539471 2.625177881 2.781568826 2.773454810 2.647257172 2.483667995 2.345527655 2.259876301 2.231976178 2.258979033 2.331958034 2.435343704 2.548922646 2.652013304 2.729509850 2.794986436 3.392306108
//
IT	5328
RD	17
LK	-351028.712543
QD	-299.903054 -> -275.120534
RI	0.0063857055
TR	0.069271	0.026722
MT	9.212289
MM	C_pi: 1.879703, n_recomb: 54353.370354
RS	0	0.000000	6.468078	61.137043	0.001125	0.000037
RS	1	0.007462	6.468078	65.627292	0.001207	0.000288
RS	2	0.015481	6.468078	70.441582	0.001296	0.000694
RS	3	0.024098	6.468078	75.602410	0.001391	0.001121
RS	4	0.033358	0.322818	1602.049775	0.029475	0.024141
RS	5	0.043309	0.322818	1667.655559	0.030682	0.027104
RS	6	0.054003	0.379206	1478.193905	0.027196	0.024441
RS	7	0.065495	0.379206	1539.592408	0.028326	0.025343
RS	8	0.077844	0.498838	1221.224236	0.022468	0.020081
RS	9	0.091115	0.498838	1276.871903	0.023492	0.020989
RS	10	0.105376	0.584994	1138.668163	0.020949	0.018796
RS	11	0.120701	0.584994	1191.089324	0.021914	0.019922
RS	12	0.137169	0.653991	1114.006370	0.020496	0.018839
RS	13	0.154867	0.653991	1164.286881	0.021421	0.020087
RS	14	0.173885	0.751559	1058.804643	0.019480	0.018518
RS	15	0.194322	0.751559	1106.483583	0.020357	0.019704
RS	16	0.216284	0.914844	950.598114	0.017489	0.017141
RS	17	0.239886	0.914844	994.885980	0.018304	0.018158
RS	18	0.265248	1.171395	814.230974	0.014980	0.015015
RS	19	0.292502	1.171395	854.448060	0.015720	0.015851
RS	20	0.321791	1.528575	688.063496	0.012659	0.012864
RS	21	0.353265	1.528575	724.097651	0.013322	0.013554
RS	22	0.387088	1.950148	597.887313	0.011000	0.011254
RS	23	0.423434	1.950148	630.516400	0.011600	0.011853
RS	24	0.462493	2.361037	549.463363	0.010109	0.010370
RS	25	0.504466	2.361037	580.011618	0.010671	0.010927
RS	26	0.549571	2.681508	539.027035	0.009917	0.010181
RS	27	0.598042	2.681508	568.869308	0.010466	0.010728
RS	28	0.650129	2.848529	564.744194	0.010390	0.010666
RS	29	0.706104	2.848529	595.098645	0.010949	0.011238
RS	30	0.766255	2.841558	627.685980	0.011548	0.011873
RS	31	0.830895	2.841558	659.379563	0.012131	0.012506
RS	32	0.900358	2.708656	724.963782	0.013338	0.013787
RS	33	0.975005	2.708656	757.882012	0.013944	0.014487
RS	34	1.055222	2.535365	843.794796	0.015524	0.016183
RS	35	1.141424	2.535365	876.372697	0.016124	0.016903
RS	36	1.234059	2.388534	962.552188	0.017709	0.018616
RS	37	1.333607	2.388534	991.966284	0.018250	0.019269
RS	38	1.440582	2.296913	1058.730639	0.019479	0.020594
RS	39	1.555540	2.296913	1081.876878	0.019905	0.021092
RS	40	1.679076	2.266069	1115.938819	0.020531	0.021757
RS	41	1.811831	2.266069	1130.557524	0.020800	0.022045
RS	42	1.954491	2.293005	1127.385840	0.020742	0.021962
RS	43	2.107797	2.293005	1132.706124	0.020840	0.022031
RS	44	2.272543	2.368406	1097.632873	0.020194	0.021314
RS	45	2.449581	2.368406	1094.167116	0.020131	0.021192
RS	46	2.639831	2.476018	1039.393163	0.019123	0.020096
RS	47	2.844277	2.476018	1028.111662	0.018915	0.019824
RS	48	3.063978	2.594632	966.547072	0.017783	0.018615
RS	49	3.300074	2.594632	948.130222	0.017444	0.018225
RS	50	3.553787	2.702437	888.729620	0.016351	0.017080
RS	51	3.826432	2.702437	863.300832	0.015883	0.016584
RS	52	4.119422	2.783466	809.412865	0.014892	0.015567
RS	53	4.434274	2.783466	776.764057	0.014291	0.014960
RS	54	4.772621	2.852103	722.479207	0.013292	0.013954
RS	55	5.136216	2.852103	683.501685	0.012575	0.013239
RS	56	5.526941	2.852103	640.496894	0.011784	0.012449
RS	57	5.946823	2.852103	594.084170	0.010930	0.011592
RS	58	6.398036	3.488932	452.317929	0.008322	0.008927
RS	59	6.882919	3.488932	423.459400	0.007791	0.008383
RS	60	7.403983	3.488932	392.370922	0.007219	0.007790
RS	61	7.963929	3.488932	359.552641	0.006615	0.007156
RS	62	8.565659	3.488932	325.571973	0.005990	0.006494
RS	63	9.212289	3.488932	1671.875697	0.030759	0.033547
PA	4+25*2+4+6 0.069271475 0.026721780 9.212288796 6.468078470 0.322818086 0.379205774 0.498838118 0.584994141 0.653990756 0.751559456 0.914844247 1.171395207 1.528575491 1.950148229 2.361037099 2.681508087 2.848528551 2.841557565 2.708655959 2.535365285 2.388533708 2.296913172 2.266069085 2.293004525 2.368405998 2.476018080 2.594632200 2.702437106 2.783466149 2.852102916 3.488932308
//
IT	4977
RD	18
LK	-350979.909434
QD	-285.826611 -> -262.799969
RI	0.0055229552
TR	0.068005	0.026960
MT	9.314912
MM	C_pi: 1.917575, n_recomb: 55902.889155
RS	0	0.000000	7.820211	52.106004	0.000932	0.000031
RS	1	0.007481	7.820211	55.954193	0.001001	0.000240
RS	2	0.015521	7.820211	60.082592	0.001075	0.000577
RS	3	0.024163	7.820211	64.510986	0.001154	0.000934
RS	4	0.033451	0.327132	1631.728446	0.029189	0.024004
RS	5	0.043434	0.327132	1699.387699	0.030399	0.026987
RS	6	0.054164	0.383967	1508.235744	0.026980	0.024369
RS	7	0.065696	0.383967	1571.593244	0.028113	0.025284
RS	8	0.078092	0.507670	1240.921522	0.022198	0.019937
RS	9	0.091414	0.507670	1298.177990	0.023222	0.020835
RS	10	0.105733	0.593952	1160.988647	0.020768	0.018701
RS	11	0.121123	0.593952	1215.008684	0.021734	0.019813
RS	12	0.137665	0.659621	1144.366510	0.020471	0.018855
RS	13	0.155444	0.659621	1196.359824	0.021401	0.020097
RS	14	0.174553	0.753320	1094.991254	0.019587	0.018639
RS	15	0.195091	0.753320	1144.416443	0.020472	0.019828
RS	16	0.217166	0.914318	986.117647	0.017640	0.017294
RS	17	0.240892	0.914318	1032.079925	0.018462	0.018319
RS	18	0.266393	1.172016	843.768096	0.015093	0.015127
RS	19	0.293802	1.172016	885.491779	0.015840	0.015970
RS	20	0.323261	1.535848	710.133471	0.012703	0.012904
RS	21	0.354924	1.535848	747.437164	0.013370	0.013598
RS	22	0.388955	1.970478	613.822055	0.010980	0.011227
RS	23	0.425533	1.970478	647.487708	0.011582	0.011827
RS	24	0.464846	2.398709	561.350634	0.010042	0.010292
RS	25	0.507100	2.398709	592.766821	0.010604	0.010847
RS	26	0.552516	2.736093	548.717432	0.009816	0.010065
RS	27	0.601328	2.736093	579.343771	0.010363	0.010608
RS	28	0.653792	2.914087	573.911992	0.010266	0.010522
RS	29	0.710181	2.914087	605.059088	0.010823	0.011089
RS	30	0.770788	2.908685	638.146215	0.011415	0.011712
RS	31	0.835929	2.908685	670.738396	0.011998	0.012338
RS	32	0.905943	2.769404	738.736194	0.013215	0.013623
RS	33	0.981194	2.769404	772.734931	0.013823	0.014318
RS	34	1.062075	2.586611	862.711526	0.015432	0.016035
RS	35	1.149006	2.586611	896.555350	0.016038	0.016753
RS	36	1.242440	2.431160	987.589644	0.017666	0.018502
RS	37	1.342864	2.431160	1018.357142	0.018217	0.019159
RS	38	1.450800	2.333542	1089.541997	0.019490	0.020527
RS	39	1.566811	2.333542	1113.967860	0.019927	0.021034
RS	40	1.691499	2.299657	1150.926601	0.020588	0.021734
RS	41	1.825516	2.299657	1166.609382	0.020868	0.022036
RS	42	1.969558	2.326356	1164.263424	0.020827	0.021972
RS	43	2.124375	2.326356	1170.373381	0.020936	0.022057
RS	44	2.290773	2.403955	1134.239900	0.020289	0.021343
RS	45	2.469619	2.403955	1131.312307	0.020237	0.021238
RS	46	2.661844	2.515536	1074.343220	0.019218	0.020136
RS	47	2.868449	2.515536	1063.397846	0.019022	0.019882
RS	48	3.090509	2.638925	999.360929	0.017877	0.018664
RS	49	3.329181	2.638925	981.100307	0.017550	0.018291
RS	50	3.585707	2.751211	919.543397	0.016449	0.017141
RS	51	3.861424	2.751211	894.065145	0.015993	0.016661
RS	52	4.157765	2.835592	838.532123	0.015000	0.015645
RS	53	4.476275	2.835592	805.564239	0.014410	0.015051
RS	54	4.818612	2.907231	749.673584	0.013410	0.014046
RS	55	5.186557	2.907231	710.087165	0.012702	0.013343
RS	56	5.582028	2.907231	666.249878	0.011918	0.012562
RS	57	6.007082	2.907231	618.785067	0.011069	0.011711
RS	58	6.463934	3.583284	468.420826	0.008379	0.008964
RS	59	6.954961	3.583284	439.544229	0.007863	0.008438
RS	60	7.482720	3.583284	408.265825	0.007303	0.007859
RS	61	8.049960	3.583284	375.080431	0.006709	0.007239
RS	62	8.659632	3.583284	340.555911	0.006092	0.006587
RS	63	9.314912	3.583284	1777.197425	0.031791	0.034582
PA	4+25*2+4+6 0.068004617 0.026960073 9.314912492 7.820211381 0.327132137 0.383967472 0.507669553 0.593951546 0.659621311 0.753319777 0.914318370 1.172016331 1.535848271 1.970477772 2.398708504 2.736092704 2.914087159 2.908685005 2.769404500 2.586610528 2.431159737 2.333541737 2.299657316 2.326356193 2.403954924 2.515536455 2.638924570 2.751210821 2.835591634 2.907230736 3.583283660
//
IT	4839
RD	19
LK	-350934.557316
QD	-272.710953 -> -251.289711
RI	0.0047900986
TR	0.066807	0.027189
MT	9.413536
MM	C_pi: 1.954506, n_recomb: 57423.520230
RS	0	0.000000	9.465443	44.297817	0.000771	0.000025
RS	1	0.007498	9.465443	47.585382	0.000829	0.000199
RS	2	0.015559	9.465443	51.114188	0.000890	0.000480
RS	3	0.024224	9.465443	54.901512	0.000956	0.000777
RS	4	0.033539	0.331460	1659.570839	0.028901	0.023858
RS	5	0.043553	0.331460	1729.218946	0.030113	0.026860
RS	6	0.054317	0.388552	1537.371975	0.026773	0.024300
RS	7	0.065888	0.388552	1602.639832	0.027909	0.025227
RS	8	0.078327	0.516377	1259.547450	0.021934	0.019795
RS	9	0.091699	0.516377	1318.355601	0.022958	0.020684
RS	10	0.106074	0.602877	1182.085300	0.020585	0.018604
RS	11	0.121526	0.602877	1237.652222	0.021553	0.019702
RS	12	0.138137	0.665250	1173.637717	0.020438	0.018866
RS	13	0.155994	0.665250	1227.306581	0.021373	0.020101
RS	14	0.175189	0.755050	1130.524260	0.019687	0.018753
RS	15	0.195824	0.755050	1181.670273	0.020578	0.019946
RS	16	0.218007	0.913642	1021.370910	0.017787	0.017445
RS	17	0.241852	0.913642	1068.989279	0.018616	0.018476
RS	18	0.267486	1.172186	873.193006	0.015206	0.015239
RS	19	0.295042	1.172186	916.410250	0.015959	0.016088
RS	20	0.324664	1.542187	732.077597	0.012749	0.012946
RS	21	0.356507	1.542187	770.639150	0.013420	0.013644
RS	22	0.390738	1.989366	629.571814	0.010964	0.011204
RS	23	0.427536	1.989366	664.259998	0.011568	0.011805
RS	24	0.467093	2.434651	572.989820	0.009978	0.010219
RS	25	0.509616	2.434651	605.255758	0.010540	0.010772
RS	26	0.555328	2.788998	558.089437	0.009719	0.009955
RS	27	0.604467	2.788998	589.476729	0.010265	0.010495
RS	28	0.657292	2.978281	582.665320	0.010147	0.010385
RS	29	0.714077	2.978281	614.576496	0.010703	0.010947
RS	30	0.775120	2.974846	648.052085	0.011285	0.011557
RS	31	0.840741	2.974846	681.509306	0.011868	0.012178
RS	32	0.911282	2.829506	751.776616	0.013092	0.013464
RS	33	0.987112	2.829506	786.820798	0.013702	0.014153
RS	34	1.068629	2.637392	880.724488	0.015337	0.015888
RS	35	1.156258	2.637392	915.804808	0.015948	0.016605
RS	36	1.250458	2.473399	1011.611557	0.017617	0.018388
RS	37	1.351722	2.473399	1043.716162	0.018176	0.019048
RS	38	1.460579	2.369767	1119.324084	0.019492	0.020456
RS	39	1.577598	2.369767	1145.029583	0.019940	0.020972
RS	40	1.703392	2.332750	1184.961366	0.020635	0.021707
RS	41	1.838619	2.332750	1201.722015	0.020927	0.022022
RS	42	1.983985	2.359058	1200.316302	0.020903	0.021978
RS	43	2.140252	2.359058	1207.237951	0.021023	0.022078
RS	44	2.308237	2.438648	1170.164312	0.020378	0.021370
RS	45	2.488817	2.438648	1167.799866	0.020337	0.021281
RS	46	2.682939	2.553958	1108.742392	0.019308	0.020174
RS	47	2.891616	2.553958	1098.157779	0.019124	0.019936
RS	48	3.115942	2.681875	1031.734367	0.017967	0.018711
RS	49	3.357088	2.681875	1013.653160	0.017652	0.018355
RS	50	3.616316	2.798424	950.006069	0.016544	0.017201
RS	51	3.894983	2.798424	924.500584	0.016100	0.016736
RS	52	4.194545	2.885984	867.374060	0.015105	0.015721
RS	53	4.516570	2.885984	834.109450	0.014526	0.015140
RS	54	4.862742	2.960476	776.654251	0.013525	0.014136
RS	55	5.234871	2.960476	736.481564	0.012825	0.013443
RS	56	5.634904	2.960476	691.836624	0.012048	0.012671
RS	57	6.064934	2.960476	643.346174	0.011204	0.011827
RS	58	6.527209	3.675433	484.312735	0.008434	0.009000
RS	59	7.024148	3.675433	455.441817	0.007931	0.008489
RS	60	7.558350	3.675433	424.001907	0.007384	0.007926
RS	61	8.132608	3.675433	390.481640	0.006800	0.007317
RS	62	8.749927	3.675433	355.448205	0.006190	0.006675
RS	63	9.413536	3.675433	1883.620696	0.032802	0.035597
PA	4+25*2+4+6 0.066807111 0.027189262 9.413535919 9.465442972 0.331460201 0.388551678 0.516377500 0.602876883 0.665249546 0.755049736 0.913641727 1.172185665 1.542187489 1.989365551 2.434651066 2.788998405 2.978281361 2.974846204 2.829505597 2.637391744 2.473398800 2.369767430 2.332750462 2.359058153 2.438647543 2.553957680 2.681875082 2.798424054 2.885983625 2.960476197 3.675432688
//
IT	4091
RD	20
LK	-350892.360513
QD	-260.470914 -> -240.520431
RI	0.0041668357
TR	0.065674	0.027410
MT	9.508302
MM	C_pi: 1.990514, n_recomb: 58915.614258
RS	0	0.000000	11.469633	37.568417	0.000638	0.000021
RS	1	0.007515	11.469633	40.368687	0.000685	0.000165
RS	2	0.015596	11.469633	43.375815	0.000736	0.000398
RS	3	0.024283	11.469633	46.604790	0.000791	0.000645
RS	4	0.033623	0.335805	1685.647809	0.028611	0.023704
RS	5	0.043666	0.335805	1757.220326	0.029826	0.026725
RS	6	0.054463	0.392951	1565.712166	0.026576	0.024234
RS	7	0.066071	0.392951	1632.843887	0.027715	0.025175
RS	8	0.078552	0.524942	1277.218124	0.021679	0.019656
RS	9	0.091971	0.524942	1337.523454	0.022702	0.020537
RS	10	0.106398	0.611754	1202.043180	0.020403	0.018504
RS	11	0.121910	0.611754	1259.106074	0.021371	0.019589
RS	12	0.138587	0.670868	1201.851766	0.020400	0.018871
RS	13	0.156518	0.670868	1257.158733	0.021338	0.020098
RS	14	0.175796	0.756753	1165.395258	0.019781	0.018862
RS	15	0.196523	0.756753	1218.236085	0.020678	0.020057
RS	16	0.218808	0.912828	1056.348857	0.017930	0.017593
RS	17	0.242768	0.912828	1105.604362	0.018766	0.018630
RS	18	0.268528	1.171949	902.495722	0.015318	0.015352
RS	19	0.296224	1.171949	947.192833	0.016077	0.016207
RS	20	0.326002	1.547667	753.892935	0.012796	0.012991
RS	21	0.358018	1.547667	793.700378	0.013472	0.013693
RS	22	0.392439	2.006900	645.139957	0.010950	0.011184
RS	23	0.429448	2.006900	680.836763	0.011556	0.011787
RS	24	0.469238	2.468933	584.392331	0.009919	0.010151
RS	25	0.512018	2.468933	617.490428	0.010481	0.010703
RS	26	0.558014	2.840264	567.160961	0.009627	0.009851
RS	27	0.607466	2.840264	599.287025	0.010172	0.010387
RS	28	0.660635	3.041120	591.029669	0.010032	0.010254
RS	29	0.717800	3.041120	623.677505	0.010586	0.010811
RS	30	0.779260	3.040019	657.439932	0.011159	0.011409
RS	31	0.845340	3.040019	691.729773	0.011741	0.012023
RS	32	0.916386	2.888925	764.128891	0.012970	0.013309
RS	33	0.992771	2.888925	800.183992	0.013582	0.013993
RS	34	1.074897	2.687676	897.877954	0.015240	0.015744
RS	35	1.163195	2.687676	934.164751	0.015856	0.016459
RS	36	1.258129	2.515211	1034.660079	0.017562	0.018273
RS	37	1.360197	2.515211	1068.083652	0.018129	0.018937
RS	38	1.469937	2.405557	1148.108388	0.019487	0.020383
RS	39	1.587923	2.405557	1175.090801	0.019945	0.020908
RS	40	1.714777	2.365327	1218.061572	0.020675	0.021677
RS	41	1.851164	2.365327	1235.910842	0.020978	0.022004
RS	42	1.997802	2.391104	1235.551120	0.020972	0.021981
RS	43	2.155459	2.391104	1243.303596	0.021103	0.022096
RS	44	2.324966	2.472488	1205.406958	0.020460	0.021394
RS	45	2.507211	2.472488	1203.627910	0.020430	0.021320
RS	46	2.703153	2.591301	1142.586154	0.019394	0.020211
RS	47	2.913820	2.591301	1132.384555	0.019220	0.019989
RS	48	3.140320	2.723519	1063.658006	0.018054	0.018758
RS	49	3.383842	2.723519	1045.777533	0.017750	0.018417
RS	50	3.645666	2.844118	980.107047	0.016636	0.017260
RS	51	3.927167	2.844118	954.594890	0.016203	0.016809
RS	52	4.229824	2.934690	895.926074	0.015207	0.015796
RS	53	4.555227	2.934690	862.385686	0.014638	0.015227
RS	54	4.905084	3.011893	803.406810	0.013637	0.014224
RS	55	5.281235	3.011893	762.669392	0.012945	0.013541
RS	56	5.685655	3.011893	717.240672	0.012174	0.012778
RS	57	6.120469	3.011893	667.750219	0.011334	0.011940
RS	58	6.587961	3.765396	499.988385	0.008487	0.009034
RS	59	7.090586	3.765396	471.145084	0.007997	0.008539
RS	60	7.630986	3.765396	439.570206	0.007461	0.007989
RS	61	8.211999	3.765396	405.745443	0.006887	0.007393
RS	62	8.836677	3.765396	370.236299	0.006284	0.006761
RS	63	9.508302	3.765396	1990.987298	0.033794	0.036592
PA	4+25*2+4+6 0.065674085 0.027410047 9.508301854 11.469632896 0.335804749 0.392951239 0.524942325 0.611753508 0.670868070 0.756753426 0.912827918 1.171948674 1.547667483 2.006899536 2.468932955 2.840263980 3.041120389 3.040018559 2.888924956 2.687675878 2.515211041 2.405556573 2.365326513 2.391103922 2.472488447 2.591300971 2.723518821 2.844118326 2.934690014 3.011893273 3.765395835
//
IT	4363
RD	21
LK	-350853.055564
QD	-249.031478 -> -230.430872
RI	0.0036359698
TR	0.064601	0.027623
MT	9.599452
MM	C_pi: 2.025634, n_recomb: 60379.525395
RS	0	0.000000	13.913674	31.787075	0.000526	0.000017
RS	1	0.007531	13.913674	34.165609	0.000566	0.000137
RS	2	0.015630	13.913674	36.720867	0.000608	0.000329
RS	3	0.024339	13.913674	39.465782	0.000654	0.000535
RS	4	0.033703	0.340162	1710.064099	0.028322	0.023545
RS	5	0.043773	0.340162	1783.497539	0.029538	0.026583
RS	6	0.054602	0.397159	1593.364665	0.026389	0.024173
RS	7	0.066245	0.397159	1662.316239	0.027531	0.025126
RS	8	0.078766	0.533352	1294.028767	0.021432	0.019520
RS	9	0.092230	0.533352	1355.779412	0.022454	0.020393
RS	10	0.106708	0.620575	1220.929196	0.020221	0.018403
RS	11	0.122276	0.620575	1279.438269	0.021190	0.019474
RS	12	0.139017	0.676472	1229.041739	0.020355	0.018870
RS	13	0.157018	0.676472	1285.949471	0.021298	0.020090
RS	14	0.176375	0.758436	1199.598574	0.019868	0.018965
RS	15	0.197191	0.758436	1254.107886	0.020770	0.020162
RS	16	0.219573	0.911906	1091.027401	0.018069	0.017737
RS	17	0.243642	0.911906	1141.900391	0.018912	0.018781
RS	18	0.269523	1.171360	931.660369	0.015430	0.015464
RS	19	0.297354	1.171360	977.823040	0.016195	0.016325
RS	20	0.327281	1.552368	775.574542	0.012845	0.013037
RS	21	0.359461	1.552368	816.615699	0.013525	0.013743
RS	22	0.394066	2.023176	660.528739	0.010940	0.011169
RS	23	0.431276	2.023176	697.220461	0.011547	0.011773
RS	24	0.471289	2.501647	595.565683	0.009864	0.010088
RS	25	0.514316	2.501647	629.478896	0.010425	0.010639
RS	26	0.560583	2.889947	575.948485	0.009539	0.009752
RS	27	0.610335	2.889947	608.792120	0.010083	0.010286
RS	28	0.663834	3.102623	599.031068	0.009921	0.010129
RS	29	0.721362	3.102623	632.389441	0.010474	0.010682
RS	30	0.783222	3.104209	666.342340	0.011036	0.011265
RS	31	0.849742	3.104209	701.433607	0.011617	0.011874
RS	32	0.921272	2.947658	775.833122	0.012849	0.013158
RS	33	0.998189	2.947658	812.865364	0.013463	0.013837
RS	34	1.080899	2.737453	914.215202	0.015141	0.015603
RS	35	1.169838	2.737453	951.678218	0.015762	0.016316
RS	36	1.265476	2.556590	1056.773379	0.017502	0.018158
RS	37	1.368317	2.556590	1091.496410	0.018077	0.018826
RS	38	1.478903	2.440904	1175.925183	0.019476	0.020308
RS	39	1.597818	2.440904	1204.179552	0.019944	0.020842
RS	40	1.725689	2.397392	1250.245214	0.020706	0.021644
RS	41	1.863191	2.397392	1269.191308	0.021020	0.021983
RS	42	2.011048	2.422511	1269.976781	0.021033	0.021981
RS	43	2.170041	2.422511	1278.576669	0.021176	0.022110
RS	44	2.341009	2.505514	1239.967414	0.020536	0.021416
RS	45	2.524854	2.505514	1238.793850	0.020517	0.021357
RS	46	2.722545	2.627617	1175.869618	0.019475	0.020245
RS	47	2.935124	2.627617	1166.071427	0.019312	0.020038
RS	48	3.163714	2.763915	1095.125797	0.018137	0.018803
RS	49	3.409521	2.763915	1077.465621	0.017845	0.018476
RS	50	3.673840	2.888368	1009.836485	0.016725	0.017317
RS	51	3.958066	2.888368	984.336888	0.016302	0.016880
RS	52	4.263699	2.981797	924.175370	0.015306	0.015868
RS	53	4.592351	2.981797	890.379226	0.014746	0.015311
RS	54	4.945755	3.061575	829.917441	0.013745	0.014310
RS	55	5.325776	3.061575	788.636119	0.013061	0.013637
RS	56	5.734417	3.061575	742.446850	0.012296	0.012881
RS	57	6.173836	3.061575	691.981502	0.011461	0.012049
RS	58	6.646349	3.853240	515.443960	0.008537	0.009067
RS	59	7.154450	3.853240	486.648576	0.008060	0.008586
RS	60	7.700818	3.853240	454.963520	0.007535	0.008050
RS	61	8.288336	3.853240	420.862876	0.006970	0.007465
RS	62	8.920103	3.853240	384.909548	0.006375	0.006843
RS	63	9.599452	3.853240	2099.149436	0.034766	0.037566
PA	4+25*2+4+6 0.064600535 0.027622806 9.599451614 13.913674438 0.340161688 0.397158904 0.533351807 0.620574722 0.676471988 0.758436421 0.911906015 1.171359669 1.552368450 2.023175585 2.501647183 2.889946714 3.102622845 3.104209472 2.947658040 2.737452590 2.556589681 2.440904336 2.397392015 2.422510968 2.505513877 2.627617331 2.763915405 2.888367810 2.981796981 3.061575139 3.853239950
//
IT	5091
RD	22
LK	-350816.405630
QD	-238.325512 -> -220.965977
RI	0.0031830879
TR	0.063582	0.027828
MT	9.687191
MM	C_pi: 2.059899, n_recomb: 61815.733125
RS	0	0.000000	16.896598	26.836112	0.000434	0.000014
RS	1	0.007547	16.896598	28.851166	0.000467	0.000113
RS	2	0.015663	16.896598	31.016694	0.000502	0.000272
RS	3	0.024392	16.896598	33.343804	0.000539	0.000443
RS	4	0.033780	0.344529	1732.910139	0.028033	0.023382
RS	5	0.043876	0.344529	1808.142072	0.029251	0.026436
RS	6	0.054734	0.401167	1620.437890	0.026214	0.024118
RS	7	0.066412	0.401167	1691.167970	0.027358	0.025083
RS	8	0.078971	0.541601	1310.053725	0.021193	0.019388
RS	9	0.092477	0.541601	1373.200245	0.022214	0.020254
RS	10	0.107003	0.629338	1238.802192	0.020040	0.018301
RS	11	0.122626	0.629338	1298.708818	0.021009	0.019360
RS	12	0.139427	0.682063	1255.231570	0.020306	0.018864
RS	13	0.157496	0.682063	1313.702838	0.021252	0.020077
RS	14	0.176929	0.760111	1233.121517	0.019948	0.019063
RS	15	0.197828	0.760111	1289.272695	0.020857	0.020261
RS	16	0.220305	0.910897	1125.392943	0.018206	0.017879
RS	17	0.244478	0.910897	1177.863410	0.019054	0.018928
RS	18	0.270475	1.170458	960.681265	0.015541	0.015577
RS	19	0.298435	1.170458	1008.294916	0.016311	0.016443
RS	20	0.328504	1.556361	797.120387	0.012895	0.013086
RS	21	0.360843	1.556361	839.383012	0.013579	0.013795
RS	22	0.395622	2.038281	675.742041	0.010932	0.011156
RS	23	0.433026	2.038281	713.415258	0.011541	0.011761
RS	24	0.473252	2.532870	606.520904	0.009812	0.010029
RS	25	0.516515	2.532870	641.232876	0.010373	0.010578
RS	26	0.563043	2.938095	584.469683	0.009455	0.009659
RS	27	0.613081	2.938095	618.010728	0.009998	0.010189
RS	28	0.666897	3.162821	606.692062	0.009815	0.010010
RS	29	0.724773	3.162821	640.736064	0.010365	0.010558
RS	30	0.787018	3.167423	674.791840	0.010916	0.011127
RS	31	0.853960	3.167423	710.654655	0.011496	0.011731
RS	32	0.925954	3.005693	786.930764	0.012730	0.013012
RS	33	1.003381	3.005693	824.907314	0.013345	0.013687
RS	34	1.086652	2.786708	929.781318	0.015041	0.015464
RS	35	1.176207	2.786708	968.390332	0.015666	0.016175
RS	36	1.272521	2.597521	1077.994130	0.017439	0.018044
RS	37	1.376103	2.597521	1113.996030	0.018021	0.018715
RS	38	1.487502	2.475808	1202.806753	0.019458	0.020232
RS	39	1.607309	2.475808	1232.326227	0.019935	0.020774
RS	40	1.736157	2.428950	1281.535541	0.020732	0.021608
RS	41	1.874730	2.428950	1301.584345	0.021056	0.021958
RS	42	2.023760	2.453293	1303.607405	0.021089	0.021979
RS	43	2.184037	2.453293	1313.068925	0.021242	0.022120
RS	44	2.356410	2.537750	1273.852921	0.020607	0.021435
RS	45	2.541792	2.537750	1273.302705	0.020598	0.021390
RS	46	2.741164	2.662945	1208.595117	0.019552	0.020278
RS	47	2.955583	2.662945	1199.218723	0.019400	0.020086
RS	48	3.186184	2.803116	1126.136074	0.018218	0.018847
RS	49	3.434188	2.803116	1108.714036	0.017936	0.018534
RS	50	3.700908	2.931236	1039.189177	0.016811	0.017373
RS	51	3.987757	2.931236	1013.719967	0.016399	0.016949
RS	52	4.296255	3.027375	952.114466	0.015402	0.015939
RS	53	4.628034	3.027375	918.081375	0.014852	0.015394
RS	54	4.984852	3.109598	856.176978	0.013850	0.014394
RS	55	5.368599	3.109598	814.371536	0.013174	0.013729
RS	56	5.781307	3.109598	767.443962	0.012415	0.012981
RS	57	6.225161	3.109598	716.027937	0.011583	0.012155
RS	58	6.702512	3.939027	530.676559	0.008585	0.009098
RS	59	7.215888	3.939027	501.947913	0.008120	0.008631
RS	60	7.768008	3.939027	470.175878	0.007606	0.008108
RS	61	8.361796	3.939027	435.826344	0.007050	0.007534
RS	62	9.000396	3.939027	399.458789	0.006462	0.006921
RS	63	9.687191	3.939027	2207.972093	0.035719	0.038521
PA	4+25*2+4+6 0.063582053 0.027827953 9.687190742 16.896597795 0.344529456 0.401166945 0.541600994 0.629337892 0.682063364 0.760110864 0.910896556 1.170458173 1.556361234 2.038281253 2.532869581 2.938095221 3.162821497 3.167422997 3.005693318 2.786707501 2.597521409 2.475807786 2.428950245 2.453293225 2.537749869 2.662945385 2.803116140 2.931235684 3.027375215 3.109598384 3.939026891
//
IT	5462
RD	23
LK	-350782.196282
QD	-228.292398 -> -212.075776
RI	0.0027955020
TR	0.062615	0.028026
MT	9.771706
MM	C_pi: 2.093337, n_recomb: 63224.578047
RS	0	0.000000	20.544895	22.603685	0.000358	0.000012
RS	1	0.007562	20.544895	24.306260	0.000384	0.000093
RS	2	0.015695	20.544895	26.136540	0.000413	0.000225
RS	3	0.024443	20.544895	28.104018	0.000445	0.000366
RS	4	0.033853	0.348913	1754.235926	0.027746	0.023216
RS	5	0.043974	0.348913	1831.204535	0.028963	0.026284
RS	6	0.054861	0.404979	1646.991260	0.026050	0.024068
RS	7	0.066571	0.404979	1719.460609	0.027196	0.025046
RS	8	0.079166	0.549678	1325.378775	0.020963	0.019260
RS	9	0.092714	0.549678	1389.874514	0.021983	0.020119
RS	10	0.107286	0.638028	1255.741825	0.019862	0.018198
RS	11	0.122960	0.638028	1316.999117	0.020830	0.019244
RS	12	0.139819	0.687638	1280.454782	0.020252	0.018854
RS	13	0.157953	0.687638	1340.452653	0.021201	0.020059
RS	14	0.177459	0.761771	1265.977629	0.020024	0.019155
RS	15	0.198439	0.761771	1323.744143	0.020937	0.020354
RS	16	0.221005	0.909818	1159.428560	0.018338	0.018018
RS	17	0.245278	0.909818	1213.476026	0.019193	0.019072
RS	18	0.271387	1.169280	989.550090	0.015651	0.015688
RS	19	0.299469	1.169280	1038.599761	0.016427	0.016560
RS	20	0.329675	1.559707	818.527887	0.012946	0.013135
RS	21	0.362165	1.559707	861.999603	0.013634	0.013849
RS	22	0.397112	2.052285	690.785634	0.010926	0.011146
RS	23	0.434702	2.052285	729.427224	0.011537	0.011753
RS	24	0.475133	2.562660	617.269100	0.009763	0.009974
RS	25	0.518622	2.562660	652.764119	0.010325	0.010522
RS	26	0.565400	2.984768	592.736604	0.009375	0.009570
RS	27	0.615714	2.984768	626.955676	0.009916	0.010097
RS	28	0.669833	3.221725	614.035966	0.009712	0.009895
RS	29	0.728044	3.221725	648.741897	0.010261	0.010440
RS	30	0.790657	3.229651	682.818951	0.010800	0.010994
RS	31	0.858005	3.229651	719.424676	0.011379	0.011593
RS	32	0.930445	3.063022	797.457296	0.012613	0.012870
RS	33	1.008362	3.063022	836.346164	0.013228	0.013540
RS	34	1.092171	2.835427	944.615912	0.014941	0.015327
RS	35	1.182318	2.835427	984.340741	0.015569	0.016036
RS	36	1.279281	2.638002	1098.356569	0.017372	0.017931
RS	37	1.383576	2.638002	1135.615779	0.017962	0.018604
RS	38	1.495757	2.510259	1228.784041	0.019435	0.020155
RS	39	1.616421	2.510259	1259.559914	0.019922	0.020704
RS	40	1.746209	2.460003	1311.952888	0.020751	0.021570
RS	41	1.885810	2.460003	1333.108035	0.021085	0.021931
RS	42	2.035968	2.483461	1336.454538	0.021138	0.021974
RS	43	2.197480	2.483461	1346.789600	0.021302	0.022128
RS	44	2.371205	2.569218	1307.068100	0.020673	0.021452
RS	45	2.558067	2.569218	1307.156932	0.020675	0.021421
RS	46	2.759058	2.697320	1240.761790	0.019625	0.020310
RS	47	2.975246	2.697320	1231.823696	0.019483	0.020131
RS	48	3.207782	2.841171	1156.682713	0.018295	0.018889
RS	49	3.457902	2.841171	1139.515219	0.018023	0.018590
RS	50	3.726934	2.972782	1068.156763	0.016895	0.017428
RS	51	4.016309	2.972782	1042.734573	0.016493	0.017016
RS	52	4.327566	3.071491	979.733439	0.015496	0.016008
RS	53	4.662358	3.071491	945.481184	0.014954	0.015473
RS	54	5.022466	3.156036	882.173819	0.013953	0.014475
RS	55	5.409803	3.156036	839.863266	0.013284	0.013820
RS	56	5.826429	3.156036	792.218922	0.012530	0.013078
RS	57	6.274558	3.156036	739.875828	0.011702	0.012258
RS	58	6.756573	4.022811	545.682661	0.008631	0.009128
RS	59	7.275036	4.022811	517.038177	0.008178	0.008675
RS	60	7.832702	4.022811	485.200868	0.007674	0.008163
RS	61	8.432537	4.022811	450.627914	0.007127	0.007601
RS	62	9.077728	4.022811	413.874624	0.006546	0.006997
RS	63	9.771706	4.022811	2317.318036	0.036652	0.039455
PA	4+25*2+4+6 0.062614676 0.028025846 9.771706164 20.544894594 0.348913140 0.404978520 0.549678451 0.638028248 0.687638185 0.761771062 0.909818284 1.169279707 1.559706760 2.052284796 2.562659741 2.984767901 3.221724589 3.229650720 3.063022369 2.835427497 2.638002400 2.510258805 2.460002534 2.483461456 2.569218349 2.697319905 2.841171331 2.972781575 3.071490561 3.156035839 4.022811311
//
IT	5609
RD	24
LK	-350750.235854
QD	-218.878533 -> -203.716001
RI	0.0024642844
TR	0.061695	0.028217
MT	9.853178
MM	C_pi: 2.125976, n_recomb: 64606.492169
RS	0	0.000000	25.003494	19.002632	0.000294	0.000010
RS	1	0.007576	25.003494	20.438030	0.000316	0.000077
RS	2	0.015725	25.003494	21.981514	0.000340	0.000185
RS	3	0.024492	25.003494	23.641171	0.000366	0.000302
RS	4	0.033923	0.353292	1774.214579	0.027462	0.023048
RS	5	0.044068	0.353292	1852.860309	0.028679	0.026129
RS	6	0.054982	0.408588	1673.106964	0.025897	0.024025
RS	7	0.066723	0.408588	1747.278526	0.027045	0.025014
RS	8	0.079353	0.557575	1340.073798	0.020742	0.019137
RS	9	0.092940	0.557575	1405.874476	0.021761	0.019988
RS	10	0.107557	0.646653	1271.776478	0.019685	0.018095
RS	11	0.123280	0.646653	1334.338147	0.020653	0.019129
RS	12	0.140195	0.693199	1304.727868	0.020195	0.018839
RS	13	0.158391	0.693199	1366.215343	0.021147	0.020036
RS	14	0.177966	0.763435	1298.138291	0.020093	0.019243
RS	15	0.199023	0.763435	1357.492977	0.021012	0.020442
RS	16	0.221676	0.908686	1193.119259	0.018467	0.018154
RS	17	0.246045	0.908686	1248.722816	0.019328	0.019213
RS	18	0.272260	1.167872	1018.243892	0.015761	0.015800
RS	19	0.300461	1.167872	1068.713901	0.016542	0.016677
RS	20	0.330798	1.562475	839.786474	0.012998	0.013186
RS	21	0.363433	1.562475	884.454531	0.013690	0.013903
RS	22	0.398541	2.065281	705.654239	0.010922	0.011139
RS	23	0.436308	2.065281	745.250986	0.011535	0.011747
RS	24	0.476937	2.591123	627.809187	0.009717	0.009922
RS	25	0.520643	2.591123	664.071712	0.010279	0.010470
RS	26	0.567660	3.030012	600.762617	0.009299	0.009485
RS	27	0.618240	3.030012	635.641168	0.009839	0.010010
RS	28	0.672650	3.279390	621.075728	0.009613	0.009786
RS	29	0.731183	3.279390	656.420737	0.010160	0.010326
RS	30	0.794150	3.290925	690.444789	0.010687	0.010866
RS	31	0.861887	3.290925	727.765803	0.011265	0.011461
RS	32	0.934755	3.119655	807.443232	0.012498	0.012733
RS	33	1.013144	3.119655	847.213290	0.013113	0.013398
RS	34	1.097471	2.883613	958.754928	0.014840	0.015194
RS	35	1.188187	2.883613	999.565606	0.015472	0.015901
RS	36	1.285774	2.678023	1117.899561	0.017303	0.017818
RS	37	1.390754	2.678023	1156.393786	0.017899	0.018494
RS	38	1.503688	2.544259	1253.886389	0.019408	0.020077
RS	39	1.625176	2.544259	1285.908464	0.019904	0.020633
RS	40	1.755868	2.490560	1341.516878	0.020764	0.021531
RS	41	1.896461	2.490560	1363.780167	0.021109	0.021902
RS	42	2.047704	2.513033	1368.531239	0.021183	0.021967
RS	43	2.210405	2.513033	1379.749799	0.021356	0.022133
RS	44	2.385432	2.599943	1339.621440	0.020735	0.021468
RS	45	2.573718	2.599943	1340.363055	0.020747	0.021450
RS	46	2.776267	2.730780	1272.371293	0.019694	0.020340
RS	47	2.994161	2.730780	1263.886408	0.019563	0.020174
RS	48	3.228561	2.878127	1186.765340	0.018369	0.018930
RS	49	3.480719	2.878127	1169.867290	0.018108	0.018644
RS	50	3.751979	3.013060	1096.736316	0.016976	0.017481
RS	51	4.043789	3.013060	1071.376439	0.016583	0.017081
RS	52	4.357705	3.114209	1007.025433	0.015587	0.016076
RS	53	4.695401	3.114209	972.570841	0.015054	0.015551
RS	54	5.058681	3.200958	907.899995	0.014053	0.014554
RS	55	5.449481	3.200958	865.102479	0.013390	0.013907
RS	56	5.869886	3.200958	816.762080	0.012642	0.013173
RS	57	6.322139	3.200958	763.514783	0.011818	0.012357
RS	58	6.808653	4.104650	560.460781	0.008675	0.009156
RS	59	7.332023	4.104650	531.916519	0.008233	0.008716
RS	60	7.895042	4.104650	500.034165	0.007740	0.008217
RS	61	8.500712	4.104650	465.261741	0.007201	0.007665
RS	62	9.152265	4.104650	428.149719	0.006627	0.007069
RS	63	9.853178	4.104650	2427.063768	0.037567	0.040370
PA	4+25*2+4+6 0.061694789 0.028216835 9.853177742 25.003494453 0.353292373 0.408588400 0.557574558 0.646652718 0.693199347 0.763435250 0.908685757 1.167871878 1.562474537 2.065280679 2.591122510 3.030012251 3.279389587 3.290924935 3.119654964 2.883612920 2.678023040 2.544259304 2.490559721 2.513032726 2.599943214 2.730779939 2.878127420 3.013060059 3.114209305 3.200958309 4.104650262
//
IT	4629
RD	25
LK	-350720.349030
QD	-210.034903 -> -195.845969
RI	0.0021800730
TR	0.060820	0.028401
MT	9.931669
MM	C_pi: 2.157821, n_recomb: 65961.778462
RS	0	0.000000	30.458982	15.944911	0.000242	0.000008
RS	1	0.007589	30.458982	17.152452	0.000260	0.000063
RS	2	0.015754	30.458982	18.451235	0.000280	0.000153
RS	3	0.024538	30.458982	19.848125	0.000301	0.000249
RS	4	0.033990	0.357672	1792.884181	0.027181	0.022879
RS	5	0.044158	0.357672	1873.147946	0.028397	0.025971
RS	6	0.055098	0.411990	1698.869095	0.025755	0.023988
RS	7	0.066869	0.411990	1774.707933	0.026905	0.024987
RS	8	0.079532	0.565291	1354.176851	0.020530	0.019017
RS	9	0.093157	0.565291	1421.239800	0.021546	0.019862
RS	10	0.107816	0.655200	1286.967590	0.019511	0.017992
RS	11	0.123587	0.655200	1350.788670	0.020478	0.019014
RS	12	0.140555	0.698745	1328.073624	0.020134	0.018820
RS	13	0.158810	0.698745	1391.013685	0.021088	0.020010
RS	14	0.178452	0.765102	1329.604439	0.020157	0.019325
RS	15	0.199583	0.765102	1390.519861	0.021081	0.020524
RS	16	0.222319	0.907510	1226.449703	0.018593	0.018286
RS	17	0.246779	0.907510	1283.587893	0.019460	0.019350
RS	18	0.273096	1.166254	1046.757277	0.015869	0.015910
RS	19	0.301411	1.166254	1098.631526	0.016656	0.016792
RS	20	0.331874	1.564701	860.896415	0.013051	0.013238
RS	21	0.364648	1.564701	906.747901	0.013747	0.013959
RS	22	0.399910	2.077306	720.355864	0.010921	0.011133
RS	23	0.437849	2.077306	760.894810	0.011535	0.011743
RS	24	0.478666	2.618277	638.155066	0.009675	0.009873
RS	25	0.522581	2.618277	675.170184	0.010236	0.010420
RS	26	0.569828	3.073860	608.558238	0.009226	0.009404
RS	27	0.620662	3.073860	644.078315	0.009764	0.009927
RS	28	0.675352	3.335796	627.832556	0.009518	0.009681
RS	29	0.734194	3.335796	663.794819	0.010063	0.010218
RS	30	0.797501	3.351218	697.695022	0.010577	0.010743
RS	31	0.865612	3.351218	735.704730	0.011154	0.011333
RS	32	0.938892	3.175550	816.922482	0.012385	0.012599
RS	33	1.017734	3.175550	857.543413	0.013001	0.013260
RS	34	1.102558	2.931232	972.233090	0.014739	0.015063
RS	35	1.193820	2.931232	1014.099715	0.015374	0.015768
RS	36	1.292008	2.717553	1136.657258	0.017232	0.017707
RS	37	1.397648	2.717553	1176.363339	0.017834	0.018385
RS	38	1.511304	2.577782	1278.142836	0.019377	0.019998
RS	39	1.633586	2.577782	1311.399210	0.019881	0.020561
RS	40	1.765147	2.520590	1370.253812	0.020773	0.021489
RS	41	1.906693	2.520590	1393.624610	0.021128	0.021871
RS	42	2.058981	2.541991	1399.850557	0.021222	0.021958
RS	43	2.222826	2.541991	1411.960189	0.021406	0.022136
RS	44	2.399105	2.629923	1371.515818	0.020793	0.021481
RS	45	2.588761	2.629923	1372.921921	0.020814	0.021476
RS	46	2.792811	2.763328	1303.423611	0.019760	0.020368
RS	47	3.012346	2.763328	1295.404890	0.019639	0.020215
RS	48	3.248542	2.913996	1216.379483	0.018441	0.018970
RS	49	3.502663	2.913996	1199.764160	0.018189	0.018696
RS	50	3.776068	3.052091	1124.920170	0.017054	0.017533
RS	51	4.070223	3.052091	1099.636590	0.016671	0.017144
RS	52	4.386700	3.155554	1033.981332	0.015675	0.016142
RS	53	4.727196	3.155554	999.340054	0.015150	0.015626
RS	54	5.093531	3.244395	933.343988	0.014150	0.014632
RS	55	5.487667	3.244395	890.076837	0.013494	0.013992
RS	56	5.911715	3.244395	841.060377	0.012751	0.013264
RS	57	6.367943	3.244395	786.931152	0.011930	0.012454
RS	58	6.858795	4.184551	575.006570	0.008717	0.009184
RS	59	7.386897	4.184551	546.577407	0.008286	0.008756
RS	60	7.955077	4.184551	514.668990	0.007803	0.008268
RS	61	8.566376	4.184551	479.719787	0.007273	0.007726
RS	62	9.224066	4.184551	442.274832	0.006705	0.007139
RS	63	9.931669	4.184551	2537.079266	0.038463	0.041266
PA	4+25*2+4+6 0.060819629 0.028401462 9.931668565 30.458981931 0.357671736 0.411990036 0.565291102 0.655200126 0.698745201 0.765101799 0.907509577 1.166253571 1.564700734 2.077306103 2.618276667 3.073859722 3.335795847 3.351218094 3.175549566 2.931232397 2.717553261 2.577782374 2.520590345 2.541991022 2.629922837 2.763328164 2.913996417 3.052090869 3.155553860 3.244394775 4.184551314
//
CC
CC	Brief Description of the file format:
CC	  CC  comments
CC	  MM  useful-messages
CC	  RD  round-of-iterations
CC	  LL  \log[P(sequence)]
CC	  QD  Q-before-opt Q-after-opt
CC	  TR  \theta_0 \rho_0
CC	  RS  k t_k \lambda_k \pi_k \sum_{l\not=k}A_{kl} A_{kk}
CC	  DC  begin end best-k t_k+\Delta_k max-prob
CC
MM	Version: 0.6.5-r67
MM	pattern:4+25*2+4+6, n:63, n_free_lambdas:28
MM	n_iterations:25, skip:1, max_t:5, theta/rho:5
MM	is_decoding:0
MM	n_seqs:9, sum_L:1096150, sum_n:135199
RD	0
LK	0.000000
QD	0.000000 -> 0.000000
RI	inf
TR	0.131636	0.026327
MT	5.000000
MM	C_pi: 1.000000, n_recomb: 28483.592102
RS	0	0.000000	1.000000	180.473005	0.006336	0.000000
RS	1	0.006440	1.000000	190.839286	0.006700	0.000000
RS	2	0.013294	1.000000	201.715775	0.007082	0.000000
RS	3	0.020590	1.000000	213.116305	0.007482	0.000000
RS	4	0.028356	1.000000	225.053438	0.007901	0.000000
RS	5	0.036622	1.000000	237.538167	0.008339	0.000000
RS	6	0.045421	1.000000	250.579581	0.008797	0.000000
RS	7	0.054785	1.000000	264.184493	0.009275	0.000000
RS	8	0.064753	1.000000	278.357028	0.009773	0.000000
RS	9	0.075363	1.000000	293.098170	0.010290	0.000000
RS	10	0.086656	1.000000	308.405266	0.010827	0.000000
RS	11	0.098677	1.000000	324.271486	0.011385	0.000000
RS	12	0.111471	1.000000	340.685242	0.011961	0.000000
RS	13	0.125090	1.000000	357.629565	0.012556	0.000000
RS	14	0.139585	1.000000	375.081438	0.013168	0.000000
RS	15	0.155014	1.000000	393.011096	0.013798	0.000000
RS	16	0.171437	1.000000	411.381300	0.014443	0.000000
RS	17	0.188917	1.000000	430.146579	0.015102	0.000000
RS	18	0.207523	1.000000	449.252465	0.015772	0.000000
RS	19	0.227327	1.000000	468.634730	0.016453	0.000000
RS	20	0.248406	1.000000	488.218634	0.017140	0.000000
RS	21	0.270843	1.000000	507.918213	0.017832	0.000000
RS	22	0.294725	1.000000	527.635625	0.018524	0.000000
RS	23	0.320144	1.000000	547.260588	0.019213	0.000000
RS	24	0.347201	1.000000	566.669933	0.019895	0.000000
RS	25	0.376000	1.000000	585.727318	0.020564	0.000000
RS	26	0.406654	1.000000	604.283142	0.021215	0.000000
RS	27	0.439282	1.000000	622.174700	0.021843	0.000000
RS	28	0.474011	1.000000	639.226641	0.022442	0.000000
RS	29	0.510976	1.000000	655.251764	0.023005	0.000000
RS	30	0.550322	1.000000	670.052225	0.023524	0.000000
RS	31	0.592202	1.000000	683.421190	0.023994	0.000000
RS	32	0.636779	1.000000	695.145003	0.024405	0.000000
RS	33	0.684227	1.000000	705.005896	0.024751	0.000000
RS	34	0.734730	1.000000	712.785294	0.025024	0.000000
RS	35	0.788485	1.000000	718.267717	0.025217	0.000000
RS	36	0.845702	1.000000	721.245297	0.025321	0.000000
RS	37	0.906604	1.000000	721.522883	0.025331	0.000000
RS	38	0.971428	1.000000	718.923675	0.025240	0.000000
RS	39	1.040426	1.000000	713.295305	0.025042	0.000000
RS	40	1.113868	1.000000	704.516235	0.024734	0.000000
RS	41	1.192040	1.000000	692.502292	0.024312	0.000000
RS	42	1.275245	1.000000	677.213120	0.023776	0.000000
RS	43	1.363809	1.000000	658.658284	0.023124	0.000000
RS	44	1.458076	1.000000	636.902698	0.022360	0.000000
RS	45	1.558414	1.000000	612.071037	0.021489	0.000000
RS	46	1.665214	1.000000	584.350764	0.020515	0.000000
RS	47	1.778891	1.000000	553.993373	0.019450	0.000000
RS	48	1.899889	1.000000	521.313514	0.018302	0.000000
RS	49	2.028679	1.000000	486.685677	0.017087	0.000000
RS	50	2.165763	1.000000	450.538209	0.015817	0.000000
RS	51	2.311675	1.000000	413.344562	0.014512	0.000000
RS	52	2.466983	1.000000	375.611824	0.013187	0.000000
RS	53	2.632293	1.000000	337.866748	0.011862	0.000000
RS	54	2.808249	1.000000	300.639738	0.010555	0.000000
RS	55	2.995536	1.000000	264.447423	0.009284	0.000000
RS	56	3.194884	1.000000	229.774667	0.008067	0.000000
RS	57	3.407070	1.000000	197.057033	0.006918	0.000000
RS	58	3.632920	1.000000	166.664777	0.005851	0.000000
RS	59	3.873315	1.000000	138.889520	0.004876	0.000000
RS	60	4.129191	1.000000	113.934598	0.004000	0.000000
RS	61	4.401545	1.000000	91.909938	0.003227	0.000000
RS	62	4.691438	1.000000	72.831959	0.002557	0.000000
RS	63	5.000000	1.000000	204.388656	0.007176	0.000000
PA	4+25*2+4+6 0.131635900 0.026327180 5.000000000 1.000000000 1.000000000 1.000000000 1.000000000 1.000000000 1.000000000 1.000000000 1.000000000 1.000000000 1.000000000 1.000000000 1.000000000 1.000000000 1.000000000 1.000000000 1.000000000 1.000000000 1.000000000 1.000000000 1.000000000 1.000000000 1.000000000 1.000000000 1.000000000 1.000000000 1.000000000 1.000000000 1.000000000
//
IT	4872
RD	1
LK	-356351.400525
QD	-1196.418068 -> -670.837398
RI	0.0248904727
TR	0.116506	0.023686
MT	6.001873
MM	C_pi: 1.074303, n_recomb: 27542.247660
RS	0	0.000000	0.439930	413.705860	0.015021	0.002586
RS	1	0.006743	0.439930	434.697770	0.015783	0.006498
RS	2	0.013941	0.439930	456.269685	0.016566	0.011863
RS	3	0.021625	0.439930	478.369147	0.017369	0.017152
RS	4	0.029826	0.438376	502.690170	0.018252	0.019020
RS	5	0.038581	0.438376	525.681972	0.019086	0.018477
RS	6	0.047926	0.504642	477.589024	0.017340	0.017817
RS	7	0.057901	0.504642	499.545424	0.018137	0.017516
RS	8	0.068549	0.576006	457.784606	0.016621	0.017294
RS	9	0.079915	0.576006	478.855809	0.017386	0.017076
RS	10	0.092047	0.651730	442.669869	0.016072	0.016957
RS	11	0.104997	0.651730	462.987965	0.016810	0.016940
RS	12	0.118821	0.732830	430.595002	0.015634	0.016922
RS	13	0.133576	0.732830	450.245633	0.016347	0.016814
RS	14	0.149327	0.821884	419.716855	0.015239	0.016585
RS	15	0.166140	0.821884	438.736366	0.015930	0.016250
RS	16	0.184087	0.916016	411.399403	0.014937	0.015844
RS	17	0.203244	0.916016	429.851345	0.015607	0.015411
RS	18	0.223692	1.008219	407.911850	0.014810	0.014997
RS	19	0.245520	1.008219	425.896957	0.015463	0.014641
RS	20	0.268819	1.091057	410.684006	0.014911	0.014371
RS	21	0.293690	1.091057	428.299920	0.015551	0.014198
RS	22	0.320238	1.160019	419.781538	0.015241	0.014125
RS	23	0.348576	1.160019	437.067481	0.015869	0.014147
RS	24	0.378825	1.213688	434.478719	0.015775	0.014259
RS	25	0.411113	1.213688	451.375882	0.016388	0.014455
RS	26	0.445579	1.252296	453.854146	0.016478	0.014733
RS	27	0.482369	1.252296	470.180549	0.017071	0.015093
RS	28	0.521640	1.277021	476.854505	0.017314	0.015537
RS	29	0.563559	1.277021	492.281946	0.017874	0.016065
RS	30	0.608305	1.290394	501.906422	0.018223	0.016668
RS	31	0.656069	1.290394	515.942847	0.018733	0.017331
RS	32	0.707053	1.296274	526.676582	0.019122	0.018029
RS	33	0.761475	1.296274	538.676228	0.019558	0.018729
RS	34	0.819567	1.298676	548.372261	0.019910	0.019400
RS	35	0.881576	1.298676	557.586334	0.020245	0.020011
RS	36	0.947767	1.300421	564.362850	0.020491	0.020541
RS	37	1.018421	1.300421	570.014512	0.020696	0.020974
RS	38	1.093840	1.302855	572.541484	0.020788	0.021302
RS	39	1.174344	1.302855	573.903612	0.020837	0.021517
RS	40	1.260277	1.306544	571.273975	0.020742	0.021614
RS	41	1.352005	1.306544	567.752291	0.020614	0.021587
RS	42	1.449918	1.311766	559.393482	0.020310	0.021433
RS	43	1.554434	1.311766	550.617286	0.019992	0.021152
RS	44	1.665998	1.318361	536.447927	0.019477	0.020750
RS	45	1.785085	1.318361	522.343253	0.018965	0.020236
RS	46	1.912202	1.325630	502.835408	0.018257	0.019623
RS	47	2.047891	1.325630	483.664347	0.017561	0.018925
RS	48	2.192730	1.332581	459.697061	0.016691	0.018153
RS	49	2.347336	1.332581	436.073191	0.015833	0.017321
RS	50	2.512367	1.338278	408.750735	0.014841	0.016439
RS	51	2.688528	1.338278	381.640771	0.013857	0.015514
RS	52	2.876567	1.342058	352.204989	0.012788	0.014555
RS	53	3.077286	1.342058	322.906723	0.011724	0.013567
RS	54	3.291540	1.343680	292.700961	0.010627	0.012557
RS	55	3.520243	1.343680	262.779313	0.009541	0.011528
RS	56	3.764367	1.343680	233.179655	0.008466	0.010489
RS	57	4.024953	1.343680	204.353052	0.007420	0.009443
RS	58	4.303112	1.360940	174.719646	0.006344	0.008401
RS	59	4.600028	1.360940	149.400259	0.005424	0.007372
RS	60	4.916965	1.360940	125.854214	0.004569	0.006370
RS	61	5.255275	1.360940	104.340653	0.003788	0.005411
RS	62	5.616398	1.360940	85.043641	0.003088	0.004512
RS	63	6.001873	1.360940	264.232294	0.009594	0.014899
PA	4+25*2+4+6 0.116505860 0.023686091 6.001873016 0.439929962 0.438375950 0.504642010 0.576005936 0.651729584 0.732830048 0.821884155 0.916015625 1.008218765 1.091056824 1.160018921 1.213687897 1.252296448 1.277021408 1.290394306 1.296274185 1.298676014 1.300420761 1.302855015 1.306543827 1.311765671 1.318360806 1.325630188 1.332581043 1.338277817 1.342058182 1.343680382 1.360940039
//
IT	4744
RD	2
LK	-355531.947086
QD	-702.682028 -> -529.591126
RI	0.0340647134
TR	0.109006	0.023043
MT	6.560279
MM	C_pi: 1.138070, n_recomb: 28373.764368
RS	0	0.000000	0.403266	474.581703	0.016726	0.002262
RS	1	0.006892	0.403266	498.441179	0.017567	0.006130
RS	2	0.014259	0.403266	522.865831	0.018428	0.010976
RS	3	0.022133	0.403266	547.776945	0.019306	0.016567
RS	4	0.030550	0.347879	663.148473	0.023372	0.019834
RS	5	0.039547	0.347879	690.214534	0.024326	0.020684
RS	6	0.049165	0.408821	611.515631	0.021552	0.018406
RS	7	0.059445	0.408821	636.956388	0.022449	0.019180
RS	8	0.070433	0.479046	566.373759	0.019961	0.017630
RS	9	0.082179	0.479046	590.329065	0.020805	0.018496
RS	10	0.094735	0.558328	528.054548	0.018611	0.017187
RS	11	0.108155	0.558328	550.674504	0.019408	0.018120
RS	12	0.122501	0.650298	493.160951	0.017381	0.016963
RS	13	0.137835	0.650298	514.540940	0.018134	0.017742
RS	14	0.154226	0.762363	458.071782	0.016144	0.016398
RS	15	0.171747	0.762363	478.238753	0.016855	0.016846
RS	16	0.190475	0.893596	426.094131	0.015017	0.015411
RS	17	0.210494	0.893596	445.133110	0.015688	0.015631
RS	18	0.231893	1.033735	402.040965	0.014169	0.014366
RS	19	0.254766	1.033735	420.139193	0.014807	0.014534
RS	20	0.279216	1.168003	388.537908	0.013694	0.013618
RS	21	0.305351	1.168003	405.939518	0.014307	0.013859
RS	22	0.333286	1.284250	385.567808	0.013589	0.013323
RS	23	0.363148	1.284250	402.489216	0.014185	0.013677
RS	24	0.395067	1.375839	391.888741	0.013812	0.013472
RS	25	0.429186	1.375839	408.454187	0.014395	0.013935
RS	26	0.465656	1.440109	406.269362	0.014318	0.014013
RS	27	0.504640	1.440109	422.473394	0.014890	0.014588
RS	28	0.546310	1.477299	427.617597	0.015071	0.014938
RS	29	0.590853	1.477299	443.287457	0.015623	0.015645
RS	30	0.638465	1.491769	454.189304	0.016007	0.016250
RS	31	0.689358	1.491769	468.941284	0.016527	0.017071
RS	32	0.743759	1.492046	482.928478	0.017020	0.017838
RS	33	0.801909	1.492046	496.157997	0.017487	0.018675
RS	34	0.864067	1.487482	509.885191	0.017970	0.019430
RS	35	0.930508	1.487482	520.828639	0.018356	0.020140
RS	36	1.001528	1.484413	531.413213	0.018729	0.020716
RS	37	1.077443	1.484413	539.256695	0.019005	0.021200
RS	38	1.158590	1.485360	544.921366	0.019205	0.021518
RS	39	1.245329	1.485360	548.901259	0.019345	0.021746
RS	40	1.338047	1.490970	548.648636	0.019336	0.021781
RS	41	1.437154	1.490970	548.139737	0.019319	0.021744
RS	42	1.543091	1.501323	541.468299	0.019083	0.021487
RS	43	1.656329	1.501323	536.069345	0.018893	0.021189
RS	44	1.777372	1.515528	523.187728	0.018439	0.020667
RS	45	1.906756	1.515528	512.767992	0.018072	0.020146
RS	46	2.045057	1.531486	494.601979	0.017432	0.019427
RS	47	2.192890	1.531486	479.295260	0.016892	0.018742
RS	48	2.350911	1.546552	457.080449	0.016109	0.017901
RS	49	2.519822	1.546552	437.269293	0.015411	0.017105
RS	50	2.700375	1.558377	412.171522	0.014527	0.016197
RS	51	2.893371	1.558377	388.498233	0.013692	0.015323
RS	52	3.099667	1.565421	361.502953	0.012741	0.014376
RS	53	3.320182	1.565421	334.903434	0.011803	0.013441
RS	54	3.555893	1.566449	307.031458	0.010821	0.012464
RS	55	3.807849	1.566449	278.727308	0.009823	0.011479
RS	56	4.077170	1.566449	250.200055	0.008818	0.010472
RS	57	4.365051	1.566449	221.906351	0.007821	0.009452
RS	58	4.672773	1.601395	190.478294	0.006713	0.008330
RS	59	5.001702	1.601395	165.282128	0.005825	0.007342
RS	60	5.353300	1.601395	141.372849	0.004983	0.006372
RS	61	5.729130	1.601395	119.079224	0.004197	0.005438
RS	62	6.130861	1.601395	98.668026	0.003477	0.004557
RS	63	6.560279	1.601395	327.112817	0.011529	0.015556
PA	4+25*2+4+6 0.109005735 0.023042807 6.560278633 0.403265915 0.347878885 0.408820638 0.479046196 0.558327685 0.650297770 0.762363206 0.893596053 1.033735380 1.168002751 1.284249768 1.375839200 1.440108789 1.477299204 1.491768601 1.492045922 1.487481894 1.484413241 1.485359534 1.490970273 1.501323026 1.515527899 1.531485572 1.546551550 1.558376974 1.565420760 1.566448620 1.601394858
//
IT	4564
RD	3
LK	-355236.606797
QD	-571.381659 -> -478.351632
RI	0.0326678324
TR	0.104080	0.023041
MT	6.914999
MM	C_pi: 1.204492, n_recomb: 30004.501183
RS	0	0.000000	0.450521	454.978010	0.015164	0.002078
RS	1	0.006980	0.450521	479.033529	0.015965	0.005632
RS	2	0.014447	0.450521	503.799809	0.016791	0.009695
RS	3	0.022435	0.450521	529.215958	0.017638	0.014570
RS	4	0.030981	0.330094	754.971833	0.025162	0.020387
RS	5	0.040123	0.330094	784.935714	0.026161	0.021519
RS	6	0.049904	0.385872	698.324311	0.023274	0.018908
RS	7	0.060367	0.385872	726.487575	0.024213	0.019885
RS	8	0.071560	0.451140	646.627965	0.021551	0.018043
RS	9	0.083535	0.451140	673.116838	0.022434	0.019230
RS	10	0.096345	0.526053	601.056672	0.020032	0.017632
RS	11	0.110050	0.526053	626.009703	0.020864	0.018899
RS	12	0.124711	0.616891	556.165866	0.018536	0.017378
RS	13	0.140396	0.616891	579.644571	0.019319	0.018506
RS	14	0.157175	0.736129	506.525029	0.016882	0.016667
RS	15	0.175125	0.736129	528.490766	0.017614	0.017439
RS	16	0.194329	0.886398	458.209478	0.015271	0.015444
RS	17	0.214872	0.886398	478.692711	0.015954	0.015938
RS	18	0.236850	1.056824	419.644011	0.013986	0.014168
RS	19	0.260362	1.056824	438.840347	0.014626	0.014555
RS	20	0.285514	1.227310	395.235836	0.013173	0.013249
RS	21	0.312423	1.227310	413.470307	0.013780	0.013662
RS	22	0.341209	1.378583	385.009352	0.012832	0.012854
RS	23	0.372005	1.378583	402.617994	0.013419	0.013341
RS	24	0.404950	1.498194	387.196836	0.012905	0.012961
RS	25	0.440195	1.498194	404.430141	0.013479	0.013526
RS	26	0.477900	1.579775	400.224368	0.013339	0.013514
RS	27	0.518237	1.579775	417.194828	0.013904	0.014163
RS	28	0.561389	1.621937	422.973524	0.014097	0.014501
RS	29	0.607553	1.621937	439.604596	0.014651	0.015263
RS	30	0.656939	1.630741	453.546990	0.015116	0.015932
RS	31	0.709772	1.630741	469.501339	0.015648	0.016798
RS	32	0.766293	1.619822	488.110196	0.016268	0.017684
RS	33	0.826759	1.619822	502.754608	0.016756	0.018560
RS	34	0.891446	1.604411	521.324682	0.017375	0.019442
RS	35	0.960647	1.604411	533.806237	0.017791	0.020179
RS	36	1.034679	1.594415	548.249939	0.018272	0.020843
RS	37	1.113878	1.594415	557.655816	0.018586	0.021337
RS	38	1.198605	1.593195	565.649484	0.018852	0.021682
RS	39	1.289246	1.593195	571.149291	0.019035	0.021905
RS	40	1.386213	1.601054	571.651803	0.019052	0.021911
RS	41	1.489948	1.601054	572.600043	0.019084	0.021864
RS	42	1.600925	1.617542	565.312898	0.018841	0.021535
RS	43	1.719647	1.617542	561.331035	0.018708	0.021231
RS	44	1.846656	1.640764	546.957715	0.018229	0.020618
RS	45	1.982529	1.640764	537.949146	0.017929	0.020104
RS	46	2.127887	1.666928	518.116615	0.017268	0.019302
RS	47	2.283391	1.666928	504.205797	0.016804	0.018641
RS	48	2.449748	1.691457	480.733436	0.016022	0.017749
RS	49	2.627717	1.691457	462.209657	0.015405	0.016991
RS	50	2.818108	1.710378	436.505375	0.014548	0.016068
RS	51	3.021787	1.710378	413.831632	0.013792	0.015239
RS	52	3.239684	1.721195	386.758204	0.012890	0.014309
RS	53	3.472789	1.721195	360.643464	0.012020	0.013417
RS	54	3.722165	1.721764	332.981128	0.011098	0.012483
RS	55	3.988946	1.721764	304.411929	0.010146	0.011528
RS	56	4.274349	1.721764	275.257620	0.009174	0.010546
RS	57	4.579673	1.721764	245.991539	0.008198	0.009544
RS	58	4.906307	1.775570	211.142670	0.007037	0.008364
RS	59	5.255740	1.775570	185.024447	0.006167	0.007407
RS	60	5.629564	1.775570	159.894729	0.005329	0.006462
RS	61	6.029479	1.775570	136.134755	0.004537	0.005545
RS	62	6.457308	1.775570	114.072823	0.003802	0.004677
RS	63	6.914999	1.775570	396.305666	0.013208	0.016499
PA	4+25*2+4+6 0.104079612 0.023040791 6.914999128 0.450521284 0.330094265 0.385871809 0.451140123 0.526052787 0.616891259 0.736129379 0.886397843 1.056824407 1.227310099 1.378583079 1.498194071 1.579774796 1.621937411 1.630740569 1.619821642 1.604410633 1.594414659 1.593194699 1.601053953 1.617541668 1.640764157 1.666927875 1.691456504 1.710378495 1.721195335 1.721763778 1.775570293
//
IT	4854
RD	4
LK	-355063.789601
QD	-514.651161 -> -444.710390
RI	0.0275154656
TR	0.100267	0.023277
MT	7.172296
MM	C_pi: 1.266323, n_recomb: 31840.676654
RS	0	0.000000	0.527572	416.013134	0.013065	0.001952
RS	1	0.007041	0.527572	439.232509	0.013795	0.005186
RS	2	0.014578	0.527572	463.299777	0.014551	0.008552
RS	3	0.022645	0.527572	488.180391	0.015332	0.012667
RS	4	0.031281	0.331241	814.157861	0.025570	0.020784
RS	5	0.040524	0.331241	846.765858	0.026594	0.021859
RS	6	0.050419	0.384426	758.971917	0.023837	0.019209
RS	7	0.061010	0.384426	789.672878	0.024801	0.020138
RS	8	0.072347	0.445366	709.298595	0.022276	0.018320
RS	9	0.084482	0.445366	738.235441	0.023185	0.019580
RS	10	0.097471	0.514664	664.974805	0.020884	0.018013
RS	11	0.111375	0.514664	692.283918	0.021742	0.019395
RS	12	0.126258	0.601071	617.266723	0.019386	0.017813
RS	13	0.142189	0.601071	642.972456	0.020193	0.019096
RS	14	0.159242	0.721821	558.049898	0.017526	0.017022
RS	15	0.177495	0.721821	582.037983	0.018280	0.017951
RS	16	0.197034	0.883355	496.450787	0.015592	0.015600
RS	17	0.217948	0.883355	518.672019	0.016290	0.016229
RS	18	0.240335	1.075380	445.439223	0.013990	0.014108
RS	19	0.264298	1.075380	466.065356	0.014637	0.014603
RS	20	0.289948	1.273951	411.792958	0.012933	0.013023
RS	21	0.317405	1.273951	431.205275	0.013543	0.013516
RS	22	0.346794	1.453409	395.768848	0.012430	0.012521
RS	23	0.378253	1.453409	414.405776	0.013015	0.013065
RS	24	0.411927	1.595549	395.086398	0.012408	0.012573
RS	25	0.447972	1.595549	413.308935	0.012981	0.013176
RS	26	0.486555	1.690015	407.838415	0.012809	0.013114
RS	27	0.527855	1.690015	425.861214	0.013375	0.013786
RS	28	0.572062	1.733499	432.920890	0.013596	0.014138
RS	29	0.619383	1.733499	450.748273	0.014156	0.014910
RS	30	0.670035	1.733657	468.353597	0.014709	0.015655
RS	31	0.724253	1.733657	485.677167	0.015253	0.016526
RS	32	0.782289	1.709404	509.518966	0.016002	0.017535
RS	33	0.844412	1.709404	525.650823	0.016509	0.018417
RS	34	0.910908	1.681897	549.547353	0.017259	0.019431
RS	35	0.982087	1.681897	563.510061	0.017698	0.020177
RS	36	1.058277	1.664463	581.969977	0.018278	0.020937
RS	37	1.139831	1.664463	592.720021	0.018615	0.021438
RS	38	1.227129	1.661054	602.758682	0.018930	0.021819
RS	39	1.320572	1.661054	609.384945	0.019139	0.022046
RS	40	1.420595	1.671431	609.922805	0.019155	0.022030
RS	41	1.527661	1.671431	611.768798	0.019213	0.021987
RS	42	1.642266	1.694490	602.802784	0.018932	0.021593
RS	43	1.764939	1.694490	599.542412	0.018829	0.021300
RS	44	1.896251	1.727289	582.410994	0.018291	0.020602
RS	45	2.036808	1.727289	574.024623	0.018028	0.020110
RS	46	2.187261	1.764301	551.211011	0.017312	0.019232
RS	47	2.348308	1.764301	537.862301	0.016892	0.018603
RS	48	2.520695	1.798938	511.894251	0.016077	0.017660
RS	49	2.705219	1.798938	493.830161	0.015509	0.016942
RS	50	2.902736	1.825514	466.434914	0.014649	0.016004
RS	51	3.114160	1.825514	443.990612	0.013944	0.015216
RS	52	3.340470	1.840516	415.951642	0.013064	0.014301
RS	53	3.582715	1.840516	389.655153	0.012238	0.013447
RS	54	3.842017	1.841062	361.510249	0.011354	0.012550
RS	55	4.119576	1.841062	332.150442	0.010432	0.011621
RS	56	4.416678	1.841062	301.910183	0.009482	0.010662
RS	57	4.734700	1.841062	271.281668	0.008520	0.009676
RS	58	5.075113	1.914662	232.373613	0.007298	0.008438
RS	59	5.439495	1.914662	205.144913	0.006443	0.007509
RS	60	5.829534	1.914662	178.665935	0.005611	0.006585
RS	61	6.247035	1.914662	153.360954	0.004817	0.005683
RS	62	6.693932	1.914662	129.609144	0.004071	0.004823
RS	63	7.172296	1.914662	467.296987	0.014676	0.017545
PA	4+25*2+4+6 0.100266571 0.023276719 7.172296268 0.527571597 0.331240775 0.384425585 0.445366292 0.514663579 0.601070925 0.721821353 0.883354637 1.075380233 1.273950940 1.453409012 1.595548910 1.690015047 1.733498818 1.733657180 1.709403567 1.681897209 1.664463463 1.661053645 1.671430901 1.694490038 1.727288830 1.764300963 1.798938072 1.825513817 1.840516125 1.841061784 1.914661897
//
IT	5313
RD	5
LK	-354928.982340
QD	-475.800394 -> -416.004375
RI	0.0224370604
TR	0.097049	0.023604
MT	7.379272
MM	C_pi: 1.322364, n_recomb: 33687.986666
RS	0	0.000000	0.618751	377.863805	0.011217	0.001855
RS	1	0.007089	0.618751	399.912702	0.011871	0.004814
RS	2	0.014680	0.618751	422.895063	0.012553	0.007616
RS	3	0.022809	0.618751	446.798649	0.013263	0.011095
RS	4	0.031515	0.337797	858.467981	0.025483	0.021085
RS	5	0.040838	0.337797	893.528849	0.026524	0.022027
RS	6	0.050821	0.390837	803.906598	0.023863	0.019349
RS	7	0.061513	0.390837	836.964177	0.024845	0.020166
RS	8	0.072962	0.448536	759.294551	0.022539	0.018459
RS	9	0.085223	0.448536	790.548952	0.023467	0.019707
RS	10	0.098353	0.512235	720.694885	0.021393	0.018291
RS	11	0.112413	0.512235	750.287915	0.022272	0.019704
RS	12	0.127471	0.593168	674.612464	0.020025	0.018198
RS	13	0.143596	0.593168	702.523951	0.020854	0.019554
RS	14	0.160863	0.713016	609.002644	0.018078	0.017375
RS	15	0.179355	0.713016	635.038574	0.018851	0.018390
RS	16	0.199158	0.881942	535.860774	0.015907	0.015788
RS	17	0.220365	0.881942	559.882209	0.016620	0.016493
RS	18	0.243074	1.090836	473.375081	0.014052	0.014101
RS	19	0.267394	1.090836	495.511324	0.014709	0.014655
RS	20	0.293438	1.312916	431.179849	0.012799	0.012862
RS	21	0.321327	1.312916	451.854214	0.013413	0.013396
RS	22	0.351194	1.516804	409.909047	0.012168	0.012257
RS	23	0.383178	1.516804	429.654258	0.012754	0.012826
RS	24	0.417429	1.678636	406.787846	0.012075	0.012250
RS	25	0.454109	1.678636	426.069714	0.012648	0.012865
RS	26	0.493388	1.783907	419.580096	0.012455	0.012771
RS	27	0.535452	1.783907	438.710974	0.013023	0.013445
RS	28	0.580497	1.827172	447.236699	0.013276	0.013816
RS	29	0.628736	1.827172	466.299609	0.013842	0.014581
RS	30	0.680394	1.817583	487.775272	0.014479	0.015398
RS	31	0.735714	1.817583	506.489304	0.015035	0.016260
RS	32	0.794956	1.779333	535.853893	0.015906	0.017383
RS	33	0.858397	1.779333	553.469122	0.016429	0.018262
RS	34	0.926335	1.739428	583.010220	0.017306	0.019401
RS	35	0.999089	1.739428	598.407711	0.017763	0.020152
RS	36	1.077001	1.714434	621.079590	0.018436	0.021006
RS	37	1.160435	1.714434	633.066678	0.018792	0.021517
RS	38	1.249784	1.708755	645.108420	0.019150	0.021937
RS	39	1.345467	1.708755	652.685361	0.019374	0.022175
RS	40	1.447932	1.721552	652.962630	0.019383	0.022141
RS	41	1.557661	1.721552	655.468730	0.019457	0.022112
RS	42	1.675168	1.751062	644.329479	0.019126	0.021659
RS	43	1.801005	1.751062	641.509178	0.019043	0.021386
RS	44	1.935763	1.793337	621.026225	0.018435	0.020609
RS	45	2.080073	1.793337	612.958931	0.018195	0.020146
RS	46	2.234612	1.841197	586.565379	0.017412	0.019194
RS	47	2.400107	1.841197	573.475770	0.017023	0.018602
RS	48	2.577333	1.886044	544.480220	0.016162	0.017610
RS	49	2.767122	1.886044	526.593858	0.015632	0.016932
RS	50	2.970365	1.920428	497.079893	0.014755	0.015975
RS	51	3.188015	1.920428	474.625287	0.014089	0.015228
RS	52	3.421093	1.939772	445.313988	0.013219	0.014323
RS	53	3.670695	1.939772	418.656717	0.012427	0.013503
RS	54	3.937989	1.940566	389.829777	0.011572	0.012637
RS	55	4.224232	1.940566	359.575474	0.010674	0.011734
RS	56	4.530765	1.940566	328.177240	0.009742	0.010795
RS	57	4.859028	1.940566	296.144883	0.008791	0.009825
RS	58	5.210560	2.034586	252.910694	0.007507	0.008527
RS	59	5.587012	2.034586	224.630192	0.006668	0.007624
RS	60	5.990149	2.034586	196.882748	0.005844	0.006719
RS	61	6.421864	2.034586	170.128527	0.005050	0.005831
RS	62	6.884182	2.034586	144.790120	0.004298	0.004978
RS	63	7.379272	2.034586	538.671699	0.015990	0.018625
PA	4+25*2+4+6 0.097048519 0.023603674 7.379272299 0.618751159 0.337796956 0.390836704 0.448536244 0.512234994 0.593168433 0.713015564 0.881942088 1.090836486 1.312916313 1.516804447 1.678636214 1.783906831 1.827172057 1.817583418 1.779333239 1.739428039 1.714434027 1.708755180 1.721551863 1.751061865 1.793337190 1.841197288 1.886043854 1.920428433 1.939771730 1.940566287 2.034586297
//
IT	4753
RD	6
LK	-354812.414595
QD	-443.206543 -> -389.992410
RI	0.0183105711
TR	0.094207	0.023961
MT	7.558009
MM	C_pi: 1.373740, n_recomb: 35496.629387
RS	0	0.000000	0.717362	345.337157	0.009729	0.001775
RS	1	0.007129	0.717362	366.200456	0.010316	0.004509
RS	2	0.014766	0.717362	388.041868	0.010932	0.006858
RS	3	0.022948	0.717362	410.865721	0.011575	0.009830
RS	4	0.031712	0.345431	896.368196	0.025252	0.021328
RS	5	0.041102	0.345431	933.726368	0.026305	0.022143
RS	6	0.051161	0.400452	839.115726	0.023639	0.019376
RS	7	0.061937	0.400452	874.349440	0.024632	0.020080
RS	8	0.073481	0.455942	800.096447	0.022540	0.018491
RS	9	0.085849	0.455942	833.522764	0.023482	0.019702
RS	10	0.099098	0.514329	769.591646	0.021681	0.018479
RS	11	0.113291	0.514329	801.370472	0.022576	0.019890
RS	12	0.128496	0.589463	728.088246	0.020511	0.018524
RS	13	0.144786	0.589463	758.143059	0.021358	0.019917
RS	14	0.162236	0.707236	658.373848	0.018548	0.017706
RS	15	0.180931	0.707236	686.424114	0.019338	0.018775
RS	16	0.200958	0.881377	574.871175	0.016195	0.015983
RS	17	0.222413	0.881377	600.682984	0.016922	0.016737
RS	18	0.245397	1.104306	501.463929	0.014127	0.014119
RS	19	0.270020	1.104306	525.110995	0.014793	0.014710
RS	20	0.296399	1.347154	451.052893	0.012707	0.012737
RS	21	0.324657	1.347154	472.990168	0.013325	0.013294
RS	22	0.354931	1.573373	424.765708	0.011966	0.012035
RS	23	0.387362	1.573373	445.615212	0.012554	0.012615
RS	24	0.422106	1.753538	419.338234	0.011813	0.011968
RS	25	0.459326	1.753538	439.667970	0.012386	0.012585
RS	26	0.499200	1.868807	432.209833	0.012176	0.012464
RS	27	0.541916	1.868807	452.429104	0.012746	0.013132
RS	28	0.587678	1.911387	462.415214	0.013027	0.013520
RS	29	0.636701	1.911387	482.688121	0.013598	0.014273
RS	30	0.689220	1.891816	508.044134	0.014312	0.015155
RS	31	0.745483	1.891816	528.122269	0.014878	0.016002
RS	32	0.805756	1.839512	563.121380	0.015864	0.017229
RS	33	0.870326	1.839512	582.194597	0.016401	0.018100
RS	34	0.939500	1.787228	617.592644	0.017399	0.019355
RS	35	1.013605	1.787228	634.392999	0.017872	0.020109
RS	36	1.092992	1.754623	661.483788	0.018635	0.021055
RS	37	1.178039	1.754623	674.656950	0.019006	0.021577
RS	38	1.269149	1.746506	688.784148	0.019404	0.022038
RS	39	1.366755	1.746506	697.234924	0.019642	0.022291
RS	40	1.471318	1.761426	697.176986	0.019641	0.022245
RS	41	1.583335	1.761426	700.243429	0.019727	0.022234
RS	42	1.703338	1.796994	686.730798	0.019346	0.021728
RS	43	1.831896	1.796994	684.237601	0.019276	0.021479
RS	44	1.969619	1.848350	660.136666	0.018597	0.020630
RS	45	2.117160	1.848350	652.273485	0.018376	0.020197
RS	46	2.275219	1.906750	622.032460	0.017524	0.019177
RS	47	2.444546	1.906750	609.094266	0.017159	0.018620
RS	48	2.625943	1.961631	576.843819	0.016251	0.017582
RS	49	2.820273	1.961631	559.043663	0.015749	0.016942
RS	50	3.028456	2.003749	527.246322	0.014853	0.015968
RS	51	3.251480	2.003749	504.715847	0.014219	0.015258
RS	52	3.490403	2.027423	474.035991	0.013354	0.014360
RS	53	3.746359	2.027423	446.987944	0.012592	0.013574
RS	54	4.020562	2.028577	417.444231	0.011760	0.012734
RS	55	4.314312	2.028577	386.307749	0.010883	0.011855
RS	56	4.629004	2.028577	353.781204	0.009967	0.010934
RS	57	4.966129	2.028577	320.390092	0.009026	0.009979
RS	58	5.327288	2.143456	272.677559	0.007682	0.008620
RS	59	5.714193	2.143456	243.446390	0.006858	0.007741
RS	60	6.128681	2.143456	214.541472	0.006044	0.006855
RS	61	6.572716	2.143456	186.453383	0.005253	0.005979
RS	62	7.048407	2.143456	159.642580	0.004497	0.005133
RS	63	7.558009	2.143456	610.600553	0.017202	0.019711
PA	4+25*2+4+6 0.094206689 0.023960832 7.558008755 0.717362383 0.345430582 0.400451858 0.455942438 0.514329217 0.589463167 0.707235695 0.881376879 1.104306325 1.347153587 1.573372740 1.753537824 1.868806816 1.911386647 1.891815529 1.839512257 1.787227740 1.754622614 1.746506400 1.761426254 1.796994474 1.848350256 1.906750399 1.961631229 2.003749023 2.027423263 2.028576666 2.143456303
//
IT	4546
RD	7
LK	-354708.326633
QD	-414.235198 -> -366.231976
RI	0.0151087199
TR	0.091636	0.024322
MT	7.719263
MM	C_pi: 1.421684, n_recomb: 37258.295158
RS	0	0.000000	0.820163	318.549843	0.008550	0.001706
RS	1	0.007164	0.820163	338.327634	0.009081	0.004254
RS	2	0.014842	0.820163	359.102852	0.009638	0.006240
RS	3	0.023070	0.820163	380.891761	0.010223	0.008809
RS	4	0.031887	0.352663	931.750087	0.025008	0.021536
RS	5	0.041335	0.352663	971.293557	0.026069	0.022252
RS	6	0.051461	0.411445	868.039239	0.023298	0.019326
RS	7	0.062312	0.411445	905.287844	0.024298	0.019934
RS	8	0.073941	0.465598	834.162702	0.022389	0.018445
RS	9	0.086403	0.465598	869.622497	0.023340	0.019614
RS	10	0.099757	0.518977	813.017283	0.021821	0.018596
RS	11	0.114069	0.518977	846.886384	0.022730	0.019991
RS	12	0.129405	0.588216	778.187734	0.020886	0.018799
RS	13	0.145840	0.588216	810.321099	0.021749	0.020213
RS	14	0.163453	0.703254	706.146864	0.018953	0.018013
RS	15	0.182328	0.703254	736.167474	0.019758	0.019120
RS	16	0.202555	0.881225	613.156983	0.016457	0.016177
RS	17	0.224231	0.881225	640.732132	0.017197	0.016965
RS	18	0.247460	1.116300	529.163067	0.014203	0.014151
RS	19	0.272353	1.116300	554.300465	0.014877	0.014769
RS	20	0.299030	1.378113	470.696107	0.012633	0.012636
RS	21	0.327617	1.378113	493.873760	0.013255	0.013208
RS	22	0.358253	1.625434	439.474632	0.011795	0.011842
RS	23	0.391084	1.625434	461.400107	0.012384	0.012426
RS	24	0.426267	1.823343	431.746744	0.011588	0.011717
RS	25	0.463970	1.823343	453.088865	0.012161	0.012330
RS	26	0.504375	1.948466	444.622675	0.011934	0.012185
RS	27	0.547674	1.948466	465.888167	0.012504	0.012843
RS	28	0.594076	1.990447	477.233575	0.012809	0.013245
RS	29	0.643802	1.990447	498.671368	0.013384	0.013983
RS	30	0.697090	1.961042	527.816409	0.014166	0.014920
RS	31	0.754197	1.961042	549.218356	0.014741	0.015752
RS	32	0.815394	1.894874	589.854907	0.015832	0.017072
RS	33	0.880976	1.894874	610.357184	0.016382	0.017933
RS	34	0.951256	1.830335	651.749107	0.017493	0.019296
RS	35	1.026572	1.830335	669.932863	0.017981	0.020052
RS	36	1.107283	1.790094	701.635064	0.018832	0.021087
RS	37	1.193777	1.790094	715.975249	0.019217	0.021620
RS	38	1.286467	1.779335	732.330460	0.019656	0.022125
RS	39	1.385798	1.779335	741.629271	0.019905	0.022393
RS	40	1.492246	1.796017	741.278604	0.019896	0.022340
RS	41	1.606319	1.796017	744.872466	0.019992	0.022348
RS	42	1.728566	1.837168	728.940381	0.019565	0.021796
RS	43	1.859570	1.837168	726.738531	0.019505	0.021572
RS	44	1.999960	1.897108	698.921476	0.018759	0.020658
RS	45	2.150408	1.897108	691.228803	0.018552	0.020255
RS	46	2.311635	1.965628	657.033904	0.017635	0.019173
RS	47	2.484412	1.965628	644.219087	0.017291	0.018650
RS	48	2.669568	2.030250	608.627044	0.016335	0.017569
RS	49	2.867989	2.030250	590.894239	0.015859	0.016965
RS	50	3.080626	2.079924	556.759914	0.014943	0.015973
RS	51	3.308496	2.079924	534.149425	0.014336	0.015298
RS	52	3.552692	2.107836	502.086576	0.013476	0.014407
RS	53	3.814383	2.107836	474.664320	0.012740	0.013650
RS	54	4.094822	2.109359	444.427043	0.011928	0.012834
RS	55	4.395353	2.109359	412.449332	0.011070	0.011977
RS	56	4.717415	2.109359	378.845599	0.010168	0.011074
RS	57	5.062551	2.109359	344.155156	0.009237	0.010132
RS	58	5.432413	2.245425	291.846087	0.007833	0.008713
RS	59	5.828773	2.245425	261.758564	0.007026	0.007856
RS	60	6.253530	2.245425	231.795698	0.006221	0.006988
RS	61	6.708718	2.245425	202.474198	0.005434	0.006124
RS	62	7.196517	2.245425	174.288090	0.004678	0.005284
RS	63	7.719263	2.245425	683.538252	0.018346	0.020790
PA	4+25*2+4+6 0.091636015 0.024321715 7.719263420 0.820163189 0.352662521 0.411445250 0.465598064 0.518976729 0.588215743 0.703253609 0.881224740 1.116299581 1.378112748 1.625433574 1.823343137 1.948465505 1.990446879 1.961041757 1.894874317 1.830335412 1.790094044 1.779335342 1.796017251 1.837168143 1.897108088 1.965627620 2.030249672 2.079924185 2.107835657 2.109359093 2.245424970
//
IT	4595
RD	8
LK	-354614.316730
QD	-388.089474 -> -344.523446
RI	0.0126294273
TR	0.089280	0.024675
MT	7.868455
MM	C_pi: 1.467067, n_recomb: 38974.776010
RS	0	0.000000	0.925622	296.491434	0.007607	0.001646
RS	1	0.007196	0.925622	315.307837	0.008090	0.004039
RS	2	0.014911	0.925622	335.126320	0.008599	0.005728
RS	3	0.023180	0.925622	355.971775	0.009133	0.007972
RS	4	0.032045	0.359044	966.308437	0.024793	0.021721
RS	5	0.041548	0.359044	1007.959532	0.025862	0.022367
RS	6	0.051734	0.423033	892.657264	0.022903	0.019223
RS	7	0.062654	0.423033	931.781439	0.023907	0.019755
RS	8	0.074359	0.476564	863.147650	0.022146	0.018344
RS	9	0.086907	0.476564	900.514768	0.023105	0.019474
RS	10	0.100357	0.525187	852.044429	0.021861	0.018658
RS	11	0.114776	0.525187	887.917053	0.022782	0.020032
RS	12	0.130232	0.588495	825.475184	0.021180	0.019033
RS	13	0.146801	0.588495	859.629436	0.022056	0.020458
RS	14	0.164562	0.700377	752.561505	0.019309	0.018301
RS	15	0.183601	0.700377	784.511288	0.020129	0.019436
RS	16	0.204011	0.881186	650.778860	0.016697	0.016369
RS	17	0.225889	0.881186	680.089498	0.017449	0.017185
RS	18	0.249341	1.126999	556.407849	0.014276	0.014194
RS	19	0.274481	1.126999	583.012215	0.014959	0.014831
RS	20	0.301431	1.406454	489.947792	0.012571	0.012553
RS	21	0.330320	1.406454	514.339237	0.013197	0.013135
RS	22	0.361288	1.674092	453.794215	0.011643	0.011672
RS	23	0.394484	1.674092	476.762562	0.012233	0.012257
RS	24	0.430070	1.889544	443.711793	0.011385	0.011490
RS	25	0.468216	1.889544	466.025854	0.011957	0.012098
RS	26	0.509108	2.024717	456.465915	0.011712	0.011927
RS	27	0.552942	2.024717	478.730546	0.012283	0.012575
RS	28	0.599931	2.066447	491.291342	0.012605	0.012986
RS	29	0.650301	2.066447	513.844297	0.013184	0.013710
RS	30	0.704297	2.027542	546.629234	0.014025	0.014694
RS	31	0.762178	2.027542	569.311147	0.014607	0.015510
RS	32	0.824224	1.947795	615.519388	0.015793	0.016913
RS	33	0.890736	1.947795	637.421811	0.016355	0.017764
RS	34	0.962034	1.871165	684.884372	0.017573	0.019226
RS	35	1.038463	1.871165	704.439342	0.018074	0.019984
RS	36	1.120392	1.823269	740.923612	0.019010	0.021103
RS	37	1.208218	1.823269	756.428639	0.019408	0.021648
RS	38	1.302363	1.809661	775.178693	0.019889	0.022197
RS	39	1.403284	1.809661	785.325866	0.020150	0.022481
RS	40	1.511468	1.827747	784.783147	0.020136	0.022427
RS	41	1.627437	1.827747	788.904617	0.020241	0.022454
RS	42	1.751752	1.874009	770.586935	0.019771	0.021862
RS	43	1.885013	1.874009	768.677418	0.019722	0.021662
RS	44	2.027864	1.942027	737.134214	0.018913	0.020689
RS	45	2.180995	1.942027	729.615279	0.018720	0.020315
RS	46	2.345147	2.020221	691.441098	0.017741	0.019176
RS	47	2.521111	2.020221	678.755844	0.017415	0.018686
RS	48	2.709739	2.094250	639.803904	0.016416	0.017565
RS	49	2.911942	2.094250	622.148851	0.015963	0.016994
RS	50	3.128695	2.151259	585.675382	0.015027	0.015987
RS	51	3.361048	2.151259	563.003089	0.014445	0.015343
RS	52	3.610122	2.183275	529.576554	0.013588	0.014458
RS	53	3.877120	2.183275	501.810671	0.012875	0.013729
RS	54	4.163333	2.185133	470.922777	0.012083	0.012935
RS	55	4.470143	2.185133	438.149341	0.011242	0.012098
RS	56	4.799033	2.185133	403.520393	0.010353	0.011211
RS	57	5.151591	2.185133	367.587373	0.009431	0.010282
RS	58	5.529521	2.342634	310.575293	0.007969	0.008803
RS	59	5.934648	2.342634	279.712038	0.007177	0.007968
RS	60	6.368931	2.342634	248.775162	0.006383	0.007116
RS	61	6.834466	2.342634	218.304024	0.005601	0.006264
RS	62	7.333504	2.342634	188.822725	0.004845	0.005430
RS	63	7.868455	2.342634	757.820451	0.019444	0.021856
PA	4+25*2+4+6 0.089279770 0.024674825 7.868454888 0.925621804 0.359043703 0.423033157 0.476564468 0.525187170 0.588495384 0.700376582 0.881186081 1.126999472 1.406454339 1.674091513 1.889543867 2.024716804 2.066446636 2.027542157 1.947795035 1.871165429 1.823269415 1.809660757 1.827747159 1.874008710 1.942026578 2.020221149 2.094250179 2.151259323 2.183275025 2.185133106 2.342633876
//
IT	4427
RD	9
LK	-354528.945038
QD	-364.367142 -> -324.678267
RI	0.0106861142
TR	0.087102	0.025015
MT	8.008569
MM	C_pi: 1.510464, n_recomb: 40649.474807
RS	0	0.000000	1.033037	278.111535	0.006842	0.001592
RS	1	0.007226	1.033037	296.082559	0.007284	0.003854
RS	2	0.014974	1.033037	315.051933	0.007750	0.005299
RS	3	0.023283	1.033037	335.050868	0.008242	0.007275
RS	4	0.032191	0.364516	1000.710359	0.024618	0.021891
RS	5	0.041744	0.364516	1044.413725	0.025693	0.022492
RS	6	0.051986	0.434863	914.127697	0.022488	0.019085
RS	7	0.062969	0.434863	955.006573	0.023494	0.019556
RS	8	0.074745	0.488357	888.162397	0.021849	0.018205
RS	9	0.087373	0.488357	927.322195	0.022813	0.019299
RS	10	0.100913	0.532414	887.468128	0.021832	0.018678
RS	11	0.115431	0.532414	925.265827	0.022762	0.020031
RS	12	0.130998	0.589781	870.396841	0.021412	0.019233
RS	13	0.147690	0.589781	906.521711	0.022301	0.020665
RS	14	0.165589	0.698193	797.871535	0.019628	0.018571
RS	15	0.184781	0.698193	831.714550	0.020461	0.019730
RS	16	0.205359	0.881068	687.881403	0.016922	0.016559
RS	17	0.227425	0.881068	718.902846	0.017685	0.017398
RS	18	0.251085	1.136487	583.265481	0.014349	0.014246
RS	19	0.276455	1.136487	611.315616	0.015039	0.014899
RS	20	0.303658	1.432524	508.814096	0.012517	0.012485
RS	21	0.332827	1.432524	534.394311	0.013146	0.013074
RS	22	0.364104	1.719899	467.691610	0.011505	0.011520
RS	23	0.397641	1.719899	491.671089	0.012095	0.012104
RS	24	0.433601	1.952888	455.170216	0.011197	0.011283
RS	25	0.472160	1.952888	478.416926	0.011769	0.011884
RS	26	0.513505	2.098482	467.655205	0.011505	0.011688
RS	27	0.557838	2.098482	490.872777	0.012076	0.012326
RS	28	0.605374	2.140423	504.488835	0.012411	0.012742
RS	29	0.656346	2.140423	528.107616	0.012992	0.013452
RS	30	0.711000	2.092438	564.353037	0.013883	0.014475
RS	31	0.769604	2.092438	588.270768	0.014472	0.015276
RS	32	0.832443	1.999415	639.945113	0.015743	0.016752
RS	33	0.899823	1.999415	663.218997	0.016316	0.017593
RS	34	0.972072	1.910870	716.781756	0.017633	0.019148
RS	35	1.049541	1.910870	737.698942	0.018148	0.019906
RS	36	1.132609	1.855310	779.108958	0.019167	0.021106
RS	37	1.221679	1.855310	795.784727	0.019577	0.021662
RS	38	1.317185	1.838662	817.099818	0.020101	0.022257
RS	39	1.419593	1.838662	828.108604	0.020372	0.022556
RS	40	1.529401	1.857819	827.503946	0.020357	0.022504
RS	41	1.647144	1.857819	832.169347	0.020472	0.022550
RS	42	1.773395	1.908754	811.541458	0.019964	0.021925
RS	43	1.908770	1.908754	809.942609	0.019925	0.021748
RS	44	2.053926	1.984368	774.710452	0.019058	0.020723
RS	45	2.209572	1.984368	767.385042	0.018878	0.020375
RS	46	2.376465	2.071804	725.248992	0.017842	0.019185
RS	47	2.555418	2.071804	712.713960	0.017533	0.018725
RS	48	2.747303	2.154906	670.416183	0.016493	0.017568
RS	49	2.953053	2.154906	652.860992	0.016061	0.017028
RS	50	3.173671	2.219018	614.069526	0.015106	0.016005
RS	51	3.410232	2.219018	591.361681	0.014548	0.015392
RS	52	3.663886	2.254992	556.604607	0.013693	0.014511
RS	53	3.935870	2.254992	528.529289	0.013002	0.013808
RS	54	4.227508	2.257126	497.040681	0.012227	0.013035
RS	55	4.540220	2.257126	463.515501	0.011403	0.012217
RS	56	4.875529	2.257126	427.909829	0.010527	0.011345
RS	57	5.235068	2.257126	390.785735	0.009614	0.010427
RS	58	5.620588	2.436252	328.970911	0.008093	0.008889
RS	59	6.033966	2.436252	297.400978	0.007316	0.008075
RS	60	6.477216	2.436252	265.561678	0.006533	0.007240
RS	61	6.952495	2.436252	234.012094	0.005757	0.006399
RS	62	7.462119	2.436252	203.303434	0.005001	0.005570
RS	63	8.008569	2.436252	833.618704	0.020507	0.022906
PA	4+25*2+4+6 0.087102281 0.025015141 8.008568518 1.033037350 0.364516454 0.434863106 0.488356595 0.532414043 0.589781169 0.698193115 0.881068430 1.136486647 1.432523834 1.719899383 1.952888103 2.098481825 2.140423414 2.092438139 1.999414828 1.910870163 1.855310379 1.838661553 1.857818698 1.908753548 1.984368394 2.071803859 2.154906133 2.219017542 2.254992025 2.257126304 2.436251872
//
IT	4485
RD	10
LK	-354451.137986
QD	-342.770221 -> -306.507051
RI	0.0091363353
TR	0.085080	0.025341
MT	8.141256
MM	C_pi: 1.552232, n_recomb: 42285.466952
RS	0	0.000000	1.142257	262.527372	0.006208	0.001542
RS	1	0.007254	1.142257	279.750379	0.006616	0.003693
RS	2	0.015034	1.142257	297.963096	0.007046	0.004933
RS	3	0.023378	1.142257	317.201444	0.007501	0.006684
RS	4	0.032328	0.369163	1035.162036	0.024480	0.022050
RS	5	0.041926	0.369163	1080.875405	0.025561	0.022627
RS	6	0.052221	0.446767	933.164035	0.022068	0.018923
RS	7	0.063263	0.446767	975.691031	0.023074	0.019348
RS	8	0.075106	0.500706	909.966014	0.021520	0.018039
RS	9	0.087808	0.500706	950.813166	0.022486	0.019101
RS	10	0.101431	0.540338	919.861505	0.021754	0.018667
RS	11	0.116042	0.540338	959.512095	0.022691	0.019998
RS	12	0.131713	0.591750	913.299809	0.021598	0.019406
RS	13	0.148521	0.591750	951.350940	0.022498	0.020841
RS	14	0.166549	0.696447	842.286193	0.019919	0.018827
RS	15	0.185883	0.696447	877.991073	0.020763	0.020007
RS	16	0.206621	0.880754	724.602637	0.017136	0.016749
RS	17	0.228862	0.880754	757.313512	0.017910	0.017608
RS	18	0.252717	1.144805	609.829737	0.014422	0.014305
RS	19	0.278303	1.144805	639.307481	0.015119	0.014971
RS	20	0.305744	1.456505	527.353446	0.012471	0.012430
RS	21	0.335176	1.456505	554.100376	0.013104	0.013025
RS	22	0.366742	1.763149	481.199765	0.011380	0.011384
RS	23	0.400599	1.763149	506.161544	0.011970	0.011967
RS	24	0.436911	2.013748	466.142492	0.011024	0.011092
RS	25	0.475857	2.013748	490.285468	0.011595	0.011688
RS	26	0.517629	2.170191	478.209524	0.011309	0.011466
RS	27	0.562430	2.170191	502.336610	0.011880	0.012094
RS	28	0.610481	2.212868	516.841633	0.012223	0.012510
RS	29	0.662018	2.212868	541.478899	0.012805	0.013207
RS	30	0.717293	2.156244	580.994294	0.013740	0.014262
RS	31	0.776578	2.156244	606.104394	0.014334	0.015050
RS	32	0.840163	2.050263	663.108996	0.015682	0.016590
RS	33	0.908360	2.050263	687.725422	0.016264	0.017423
RS	34	0.981504	1.949976	747.382850	0.017675	0.019061
RS	35	1.059954	1.949976	769.653818	0.018201	0.019821
RS	36	1.144095	1.886741	816.110892	0.019300	0.021098
RS	37	1.234338	1.886741	833.966161	0.019722	0.021663
RS	38	1.331128	1.866889	858.007542	0.020291	0.022305
RS	39	1.434939	1.866889	869.896738	0.020572	0.022619
RS	40	1.546280	1.886812	869.373701	0.020560	0.022574
RS	41	1.665698	1.886812	874.606444	0.020683	0.022637
RS	42	1.793777	1.942020	851.766709	0.020143	0.021985
RS	43	1.931148	1.942020	850.504182	0.020113	0.021828
RS	44	2.078483	2.024791	811.643859	0.019194	0.020757
RS	45	2.236505	2.024791	804.538466	0.019026	0.020435
RS	46	2.405990	2.121057	758.480213	0.017937	0.019197
RS	47	2.587769	2.121057	746.121530	0.017645	0.018765
RS	48	2.782734	2.212907	700.509526	0.016566	0.017575
RS	49	2.991841	2.212907	683.080160	0.016154	0.017063
RS	50	3.216116	2.283888	642.003276	0.015183	0.016028
RS	51	3.456659	2.283888	619.288004	0.014645	0.015441
RS	52	3.714652	2.323673	583.238764	0.013793	0.014566
RS	53	3.991358	2.323673	554.887773	0.013122	0.013887
RS	54	4.288136	2.326019	522.849002	0.012365	0.013133
RS	55	4.606441	2.326019	488.613090	0.011555	0.012332
RS	56	4.947836	2.326019	452.075215	0.010691	0.011475
RS	57	5.313995	2.326019	413.806732	0.009786	0.010568
RS	58	5.706714	2.526906	347.095876	0.008208	0.008972
RS	59	6.127920	2.526906	314.879527	0.007447	0.008178
RS	60	6.579679	2.526906	282.200353	0.006674	0.007357
RS	61	7.064208	2.526906	249.634615	0.005904	0.006527
RS	62	7.583884	2.526906	217.758037	0.005150	0.005705
RS	63	8.141256	2.526906	910.982077	0.021544	0.023938
PA	4+25*2+4+6 0.085079594 0.025340970 8.141255954 1.142257000 0.369162702 0.446767165 0.500705975 0.540337984 0.591749776 0.696446593 0.880754176 1.144804698 1.456504744 1.763148806 2.013748239 2.170191268 2.212867974 2.156244271 2.050263212 1.949975696 1.886741102 1.866889143 1.886812344 1.942020178 2.024790700 2.121057252 2.212907131 2.283887622 2.323673302 2.326019095 2.526906081
//
IT	4667
RD	11
LK	-354380.021983
QD	-323.048756 -> -289.831959
RI	0.0078800941
TR	0.083194	0.025652
MT	8.267531
MM	C_pi: 1.592595, n_recomb: 43884.982806
RS	0	0.000000	1.253287	249.089086	0.005676	0.001497
RS	1	0.007280	1.253287	265.643889	0.006053	0.003551
RS	2	0.015089	1.253287	283.176824	0.006453	0.004616
RS	3	0.023467	1.253287	301.727366	0.006875	0.006178
RS	4	0.032455	0.373092	1069.695789	0.024375	0.022199
RS	5	0.042098	0.373092	1117.384290	0.025462	0.022768
RS	6	0.052442	0.458661	950.224423	0.021653	0.018746
RS	7	0.063539	0.458661	994.303601	0.022657	0.019136
RS	8	0.075444	0.513447	929.100132	0.021171	0.017854
RS	9	0.088216	0.513447	971.536600	0.022138	0.018889
RS	10	0.101918	0.548758	949.641226	0.021639	0.018631
RS	11	0.116617	0.548758	991.076732	0.022584	0.019940
RS	12	0.132385	0.594199	954.425022	0.021748	0.019557
RS	13	0.149302	0.594199	994.361837	0.022658	0.020991
RS	14	0.167451	0.694980	885.947081	0.020188	0.019072
RS	15	0.186920	0.694980	923.485422	0.021043	0.020269
RS	16	0.207807	0.880176	761.047245	0.017342	0.016937
RS	17	0.230214	0.880176	795.428491	0.018125	0.017814
RS	18	0.254253	1.152006	636.173985	0.014496	0.014370
RS	19	0.280041	1.152006	667.063463	0.015200	0.015049
RS	20	0.307707	1.478546	545.615510	0.012433	0.012386
RS	21	0.337387	1.478546	573.509506	0.013068	0.012986
RS	22	0.369227	1.804029	494.359263	0.011265	0.011262
RS	23	0.403385	1.804029	520.277207	0.011855	0.011843
RS	24	0.440030	2.072328	476.668431	0.010862	0.010917
RS	25	0.479343	2.072328	501.674229	0.011432	0.011506
RS	26	0.521517	2.240068	488.172310	0.011124	0.011258
RS	27	0.566761	2.240068	513.168353	0.011693	0.011876
RS	28	0.615299	2.284019	528.399007	0.012041	0.012290
RS	29	0.667371	2.284019	554.009622	0.012624	0.012975
RS	30	0.723233	2.219202	596.601682	0.013595	0.014057
RS	31	0.783161	2.219202	622.861491	0.014193	0.014831
RS	32	0.847452	2.100576	685.043064	0.015610	0.016428
RS	33	0.916424	2.100576	710.972394	0.016201	0.017253
RS	34	0.990416	1.988705	776.693676	0.017698	0.018968
RS	35	1.069795	1.988705	800.308905	0.018237	0.019728
RS	36	1.154952	1.917799	851.906205	0.019412	0.021080
RS	37	1.246308	1.917799	870.949799	0.019846	0.021654
RS	38	1.344315	1.894592	897.872224	0.020460	0.022343
RS	39	1.449456	1.894592	910.662017	0.020751	0.022671
RS	40	1.562251	1.915016	910.363661	0.020744	0.022635
RS	41	1.683258	1.915016	916.189641	0.020877	0.022715
RS	42	1.813073	1.974134	891.248500	0.020309	0.022040
RS	43	1.952338	1.974134	890.350490	0.020288	0.021904
RS	44	2.101742	2.063654	847.937545	0.019322	0.020791
RS	45	2.262021	2.063654	841.080665	0.019166	0.020492
RS	46	2.433969	2.168366	791.153161	0.018028	0.019212
RS	47	2.618433	2.168366	778.998221	0.017751	0.018805
RS	48	2.816326	2.268652	730.113132	0.016637	0.017585
RS	49	3.028625	2.268652	712.836051	0.016243	0.017100
RS	50	3.256378	2.346277	669.510857	0.015256	0.016052
RS	51	3.500712	2.346277	646.816018	0.014739	0.015491
RS	52	3.762831	2.389726	609.515623	0.013889	0.014621
RS	53	4.044033	2.389726	580.921205	0.013237	0.013964
RS	54	4.345704	2.392220	548.381358	0.012496	0.013229
RS	55	4.669337	2.392220	513.473048	0.011700	0.012445
RS	56	5.016529	2.392220	476.044330	0.010848	0.011601
RS	57	5.388995	2.392220	436.674621	0.009950	0.010705
RS	58	5.788576	2.614957	364.982046	0.008317	0.009052
RS	59	6.217244	2.614957	332.173203	0.007569	0.008275
RS	60	6.677119	2.614957	298.710358	0.006807	0.007470
RS	61	7.170470	2.614957	265.184699	0.006043	0.006651
RS	62	7.699737	2.614957	232.194132	0.005291	0.005835
RS	63	8.267531	2.614957	989.872838	0.022556	0.024952
PA	4+25*2+4+6 0.083193815 0.025652072 8.267531385 1.253287008 0.373092055 0.458660920 0.513446908 0.548757576 0.594198997 0.694980077 0.880176289 1.152006019 1.478545891 1.804028698 2.072328030 2.240068018 2.284018605 2.219201629 2.100575586 1.988704595 1.917799449 1.894592233 1.915016210 1.974133882 2.063653823 2.168366448 2.268651571 2.346277232 2.389726436 2.392220293 2.614957164
//
IT	4939
RD	12
LK	-354314.860631
QD	-304.988314 -> -274.493402
RI	0.0068462251
TR	0.081431	0.025949
MT	8.388054
MM	C_pi: 1.631708, n_recomb: 45449.937967
RS	0	0.000000	1.366215	237.322219	0.005222	0.001456
RS	1	0.007304	1.366215	253.273952	0.005573	0.003424
RS	2	0.015142	1.366215	270.190451	0.005945	0.004340
RS	3	0.023551	1.366215	288.113890	0.006339	0.005737
RS	4	0.032576	0.376423	1104.245918	0.024296	0.022342
RS	5	0.042259	0.376423	1153.878412	0.025388	0.022914
RS	6	0.052650	0.470504	965.621191	0.021246	0.018558
RS	7	0.063799	0.470504	1011.164969	0.022248	0.018922
RS	8	0.075763	0.526473	945.969551	0.020813	0.017657
RS	9	0.088601	0.526473	989.903494	0.021780	0.018666
RS	10	0.102376	0.557546	977.116585	0.021499	0.018575
RS	11	0.117158	0.557546	1020.272089	0.022448	0.019862
RS	12	0.133019	0.597001	993.943993	0.021869	0.019688
RS	13	0.150039	0.597001	1035.728535	0.022788	0.021121
RS	14	0.168302	0.693706	928.941432	0.020439	0.019306
RS	15	0.187899	0.693706	968.286811	0.021304	0.020518
RS	16	0.208927	0.879322	797.280515	0.017542	0.017125
RS	17	0.231491	0.879322	833.314554	0.018335	0.018018
RS	18	0.255703	1.158165	662.351298	0.014573	0.014441
RS	19	0.281684	1.158165	694.638372	0.015284	0.015131
RS	20	0.309562	1.498772	563.647479	0.012402	0.012351
RS	21	0.339477	1.498772	592.671117	0.013040	0.012955
RS	22	0.371576	1.842684	507.211797	0.011160	0.011151
RS	23	0.406020	1.842684	534.062313	0.011751	0.011731
RS	24	0.442980	2.128764	486.792556	0.010711	0.010755
RS	25	0.482640	2.128764	512.630591	0.011279	0.011338
RS	26	0.525196	2.308241	497.595708	0.010948	0.011062
RS	27	0.570860	2.308241	523.423074	0.011516	0.011672
RS	28	0.619860	2.353987	539.226115	0.011864	0.012081
RS	29	0.672439	2.353987	565.767444	0.012448	0.012755
RS	30	0.728858	2.281422	611.243727	0.013449	0.013858
RS	31	0.789398	2.281422	638.611721	0.014051	0.014620
RS	32	0.854360	2.150445	705.809625	0.015529	0.016267
RS	33	0.924066	2.150445	733.021690	0.016128	0.017084
RS	34	0.998864	2.027148	804.753016	0.017706	0.018871
RS	35	1.079126	2.027148	829.701541	0.018255	0.019631
RS	36	1.165249	1.948575	886.513624	0.019505	0.021053
RS	37	1.257663	1.948575	906.753146	0.019951	0.021636
RS	38	1.356827	1.921884	936.696764	0.020609	0.022372
RS	39	1.463234	1.921884	950.406994	0.020911	0.022713
RS	40	1.577413	1.942566	950.477863	0.020913	0.022690
RS	41	1.699932	1.942566	956.922960	0.021054	0.022786
RS	42	1.831399	2.005264	929.996195	0.020462	0.022091
RS	43	1.972469	2.005264	929.490798	0.020451	0.021974
RS	44	2.123843	2.101158	883.609171	0.019441	0.020824
RS	45	2.286273	2.101158	877.028739	0.019297	0.020548
RS	46	2.460567	2.213958	823.291190	0.018114	0.019229
RS	47	2.647591	2.213958	811.366462	0.017852	0.018846
RS	48	2.848276	2.322381	759.253687	0.016705	0.017598
RS	49	3.063619	2.322381	742.154114	0.016329	0.017138
RS	50	3.294690	2.406433	696.620532	0.015327	0.016079
RS	51	3.542639	2.406433	673.972214	0.014829	0.015541
RS	52	3.808698	2.453406	635.460605	0.013982	0.014677
RS	53	4.094190	2.453406	606.652764	0.013348	0.014040
RS	54	4.400535	2.455990	573.657950	0.012622	0.013322
RS	55	4.729255	2.455990	538.112839	0.011840	0.012554
RS	56	5.081985	2.455990	499.831656	0.010997	0.011723
RS	57	5.460478	2.455990	459.400777	0.010108	0.010836
RS	58	5.866617	2.700623	382.647906	0.008419	0.009127
RS	59	6.302420	2.700623	349.295371	0.007685	0.008369
RS	60	6.770054	2.700623	315.100023	0.006933	0.007577
RS	61	7.271844	2.700623	280.665957	0.006175	0.006769
RS	62	7.810285	2.700623	246.611146	0.005426	0.005960
RS	63	8.388054	2.700623	1070.218775	0.023547	0.025947
PA	4+25*2+4+6 0.081430825 0.025948915 8.388054347 1.366214505 0.376423488 0.470503881 0.526473241 0.557545957 0.597001191 0.693706370 0.879321778 1.158164986 1.498771666 1.842683900 2.128763995 2.308241475 2.353986927 2.281421543 2.150444865 2.027148200 1.948575065 1.921884309 1.942565744 2.005264009 2.101158037 2.213957779 2.322381425 2.406433288 2.453405836 2.455989817 2.700623068
//
IT	4727
RD	13
LK	-354255.022608
QD	-288.403059 -> -260.349757
RI	0.0059839397
TR	0.079779	0.026232
MT	8.503327
MM	C_pi: 1.669674, n_recomb: 46981.582029
RS	0	0.000000	1.481230	226.866436	0.004829	0.001418
RS	1	0.007327	1.481230	242.267745	0.005157	0.003309
RS	2	0.015191	1.481230	258.619312	0.005505	0.004096
RS	3	0.023631	1.481230	275.965370	0.005874	0.005350
RS	4	0.032689	0.379247	1138.765850	0.024239	0.022478
RS	5	0.042411	0.379247	1190.313605	0.025336	0.023062
RS	6	0.052846	0.482263	979.599833	0.020851	0.018365
RS	7	0.064045	0.482263	1026.527656	0.021850	0.018708
RS	8	0.076065	0.539716	960.873479	0.020452	0.017452
RS	9	0.088965	0.539716	1006.217958	0.021417	0.018438
RS	10	0.102810	0.566611	1002.531449	0.021339	0.018504
RS	11	0.117670	0.566611	1047.344168	0.022293	0.019771
RS	12	0.133619	0.600070	1031.975483	0.021966	0.019802
RS	13	0.150736	0.600070	1075.571191	0.022893	0.021232
RS	14	0.169108	0.692562	971.330626	0.020675	0.019531
RS	15	0.188825	0.692562	1012.457711	0.021550	0.020756
RS	16	0.209987	0.878187	833.347425	0.017738	0.017312
RS	17	0.232700	0.878187	871.017397	0.018540	0.018220
RS	18	0.257077	1.163351	688.397968	0.014653	0.014517
RS	19	0.283240	1.163351	722.069516	0.015369	0.015217
RS	20	0.311320	1.517294	581.481774	0.012377	0.012324
RS	21	0.341457	1.517294	611.619134	0.013018	0.012932
RS	22	0.373803	1.879233	519.788751	0.011064	0.011051
RS	23	0.408519	1.879233	547.550158	0.011655	0.011629
RS	24	0.445778	2.183172	496.546965	0.010569	0.010604
RS	25	0.485767	2.183172	523.188793	0.011136	0.011182
RS	26	0.528686	2.374794	506.524077	0.010781	0.010878
RS	27	0.574750	2.374794	533.147536	0.011348	0.011481
RS	28	0.624189	2.422853	549.375655	0.011693	0.011882
RS	29	0.677250	2.422853	576.807044	0.012277	0.012546
RS	30	0.734199	2.342951	624.985119	0.013303	0.013665
RS	31	0.795321	2.342951	653.420700	0.013908	0.014417
RS	32	0.860921	2.199907	725.468422	0.015442	0.016108
RS	33	0.931328	2.199907	753.932296	0.016047	0.016916
RS	34	1.006893	2.065330	831.604797	0.017701	0.018769
RS	35	1.087995	2.065330	857.873691	0.018260	0.019529
RS	36	1.175040	1.979096	919.955247	0.019581	0.021019
RS	37	1.268462	1.979096	941.396210	0.020038	0.021610
RS	38	1.368729	1.948805	974.490418	0.020742	0.022392
RS	39	1.476343	1.948805	989.139191	0.021054	0.022746
RS	40	1.591841	1.969528	989.718747	0.021066	0.022737
RS	41	1.715803	1.969528	996.807471	0.021217	0.022849
RS	42	1.848846	2.035510	968.011648	0.020604	0.022139
RS	43	1.991638	2.035510	967.925672	0.020602	0.022040
RS	44	2.144893	2.137435	918.662880	0.019554	0.020856
RS	45	2.309376	2.137435	912.385467	0.019420	0.020601
RS	46	2.485911	2.257985	854.902296	0.018197	0.019246
RS	47	2.675381	2.257985	843.232701	0.017948	0.018886
RS	48	2.878733	2.374265	787.940649	0.016771	0.017612
RS	49	3.096985	2.374265	771.042216	0.016412	0.017176
RS	50	3.331228	2.464535	723.340948	0.015396	0.016106
RS	51	3.582634	2.464535	700.763622	0.014916	0.015591
RS	52	3.852460	2.514899	661.079514	0.014071	0.014731
RS	53	4.142057	2.514899	632.086552	0.013454	0.014114
RS	54	4.452873	2.517516	598.681509	0.012743	0.013413
RS	55	4.786462	2.517516	562.533154	0.011973	0.012659
RS	56	5.144493	2.517516	523.435765	0.011141	0.011840
RS	57	5.528757	2.517516	481.981663	0.010259	0.010963
RS	58	5.941176	2.784054	400.098215	0.008516	0.009199
RS	59	6.383813	2.784054	366.246962	0.007796	0.008458
RS	60	6.858882	2.784054	331.366583	0.007053	0.007680
RS	61	7.368759	2.784054	296.072254	0.006302	0.006882
RS	62	7.915995	2.784054	261.000065	0.005555	0.006079
RS	63	8.503327	2.784054	1151.909318	0.024518	0.026923
PA	4+25*2+4+6 0.079778704 0.026232167 8.503326738 1.481230094 0.379246550 0.482262933 0.539715707 0.566610806 0.600069959 0.692561854 0.878186646 1.163350671 1.517294484 1.879232648 2.183172203 2.374793698 2.422852610 2.342951276 2.199906639 2.065329674 1.979096347 1.948805235 1.969527658 2.035510033 2.137435203 2.257984844 2.374265225 2.464534629 2.514899149 2.517516276 2.784054135
//
IT	4843
RD	14
LK	-354199.962235
QD	-273.133723 -> -247.278270
RI	0.0052573822
TR	0.078227	0.026502
MT	8.613785
MM	C_pi: 1.706582, n_recomb: 48481.027678
RS	0	0.000000	1.598362	217.480569	0.004486	0.001382
RS	1	0.007349	1.598362	232.375952	0.004793	0.003204
RS	2	0.015238	1.598362	248.206416	0.005120	0.003879
RS	3	0.023706	1.598362	265.017761	0.005466	0.005008
RS	4	0.032797	0.381652	1173.159838	0.024198	0.022610
RS	5	0.042556	0.381652	1226.594759	0.025301	0.023212
RS	6	0.053032	0.493921	992.343228	0.020469	0.018169
RS	7	0.064278	0.493921	1040.580485	0.021464	0.018497
RS	8	0.076350	0.553124	974.055177	0.020091	0.017241
RS	9	0.089309	0.553124	1020.727865	0.021054	0.018207
RS	10	0.103221	0.575895	1026.070477	0.021164	0.018421
RS	11	0.118156	0.575895	1072.479262	0.022122	0.019667
RS	12	0.134187	0.603350	1068.605238	0.022042	0.019902
RS	13	0.151397	0.603350	1113.976510	0.022978	0.021328
RS	14	0.169872	0.691520	1013.137522	0.020898	0.019747
RS	15	0.189704	0.691520	1056.021566	0.021782	0.020985
RS	16	0.210993	0.876798	869.263501	0.017930	0.017498
RS	17	0.233847	0.876798	908.552776	0.018740	0.018420
RS	18	0.258381	1.167646	714.336283	0.014734	0.014597
RS	19	0.284717	1.167646	749.379891	0.015457	0.015306
RS	20	0.312989	1.534242	599.139334	0.012358	0.012305
RS	21	0.343339	1.534242	630.375654	0.013003	0.012916
RS	22	0.375918	1.913798	532.115484	0.010976	0.010960
RS	23	0.410892	1.913798	560.767770	0.011567	0.011537
RS	24	0.448437	2.235641	505.965883	0.010436	0.010464
RS	25	0.488740	2.235641	533.385221	0.011002	0.011037
RS	26	0.532005	2.439792	515.000018	0.010623	0.010705
RS	27	0.578449	2.439792	542.386688	0.011188	0.011300
RS	28	0.628306	2.490648	558.905484	0.011528	0.011692
RS	29	0.681828	2.490648	587.188492	0.012112	0.012346
RS	30	0.739282	2.403818	637.890701	0.013158	0.013478
RS	31	0.800959	2.403818	667.354441	0.013765	0.014220
RS	32	0.867168	2.248972	744.084218	0.015348	0.015949
RS	33	0.938243	2.248972	773.768564	0.015960	0.016751
RS	34	1.014540	2.103249	857.302315	0.017683	0.018664
RS	35	1.096445	2.103249	884.876900	0.018252	0.019424
RS	36	1.184368	2.009375	952.262108	0.019642	0.020978
RS	37	1.278753	2.009375	974.907917	0.020109	0.021577
RS	38	1.380074	1.975379	1011.270171	0.020859	0.022405
RS	39	1.488841	1.975379	1026.873686	0.021181	0.022772
RS	40	1.605601	1.995945	1028.097553	0.021206	0.022779
RS	41	1.730941	1.995945	1035.852640	0.021366	0.022905
RS	42	1.865492	2.064941	1005.304799	0.020736	0.022183
RS	43	2.009931	2.064941	1005.663213	0.020743	0.022101
RS	44	2.164984	2.172582	953.108708	0.019659	0.020888
RS	45	2.331431	2.172582	947.158944	0.019537	0.020652
RS	46	2.510111	2.300567	885.996557	0.018275	0.019265
RS	47	2.701921	2.300567	874.605075	0.018040	0.018926
RS	48	2.907827	2.424436	816.183952	0.016835	0.017628
RS	49	3.128864	2.424436	799.508347	0.016491	0.017213
RS	50	3.366145	2.520727	749.679311	0.015463	0.016134
RS	51	3.620863	2.520727	727.195622	0.015000	0.015640
RS	52	3.894299	2.574355	686.377450	0.014158	0.014785
RS	53	4.187829	2.574355	657.225604	0.013556	0.014186
RS	54	4.502931	2.576958	623.451333	0.012860	0.013501
RS	55	4.841188	2.576958	586.731380	0.012102	0.012761
RS	56	5.204303	2.576958	546.852100	0.011280	0.011954
RS	57	5.594102	2.576958	504.410830	0.010404	0.011085
RS	58	6.012546	2.865375	417.334526	0.008608	0.009268
RS	59	6.461741	2.865375	383.026170	0.007901	0.008542
RS	60	6.943946	2.865375	347.505004	0.007168	0.007778
RS	61	7.461587	2.865375	311.395620	0.006423	0.006990
RS	62	8.017268	2.865375	275.350436	0.005680	0.006194
RS	63	8.613785	2.865375	1234.826378	0.025470	0.027881
PA	4+25*2+4+6 0.078226974 0.026502488 8.613784934 1.598362393 0.381652249 0.493921030 0.553123980 0.575894769 0.603349646 0.691520280 0.876798483 1.167646491 1.534241804 1.913798345 2.235640533 2.439791745 2.490648286 2.403817789 2.248972435 2.103248919 2.009374704 1.975379362 1.995945309 2.064940773 2.172581590 2.300566900 2.424435915 2.520726529 2.574354754 2.576957826 2.865375447
//
IT	3938
RD	15
LK	-354149.204817
QD	-259.041872 -> -235.171089
RI	0.0046393109
TR	0.076767	0.026761
MT	8.719722
MM	C_pi: 1.742484, n_recomb: 49949.097673
RS	0	0.000000	1.717780	208.962660	0.004184	0.001348
RS	1	0.007369	1.717780	223.388897	0.004472	0.003108
RS	2	0.015282	1.717780	238.734615	0.004780	0.003685
RS	3	0.023777	1.717780	255.046793	0.005106	0.004702
RS	4	0.032899	0.383704	1207.373403	0.024172	0.022737
RS	5	0.042693	0.383704	1262.667882	0.025279	0.023362
RS	6	0.053208	0.505462	1004.002072	0.020101	0.017972
RS	7	0.064498	0.505462	1053.479278	0.021091	0.018290
RS	8	0.076621	0.566652	985.723298	0.019735	0.017029
RS	9	0.089637	0.566652	1033.646151	0.020694	0.017974
RS	10	0.103612	0.585348	1047.894951	0.020979	0.018327
RS	11	0.118616	0.585348	1095.839971	0.021939	0.019553
RS	12	0.134727	0.606793	1103.906519	0.022101	0.019988
RS	13	0.152025	0.606793	1151.018173	0.023044	0.021409
RS	14	0.170597	0.690555	1054.380939	0.021109	0.019955
RS	15	0.190538	0.690555	1098.997333	0.022002	0.021203
RS	16	0.211949	0.875178	905.036002	0.018119	0.017684
RS	17	0.234938	0.875178	945.927721	0.018938	0.018619
RS	18	0.259620	1.171132	740.174172	0.014819	0.014680
RS	19	0.286122	1.171132	776.577511	0.015547	0.015399
RS	20	0.314577	1.549726	616.632197	0.012345	0.012292
RS	21	0.345128	1.549726	648.953354	0.012992	0.012907
RS	22	0.377931	1.946488	544.209064	0.010895	0.010878
RS	23	0.413151	1.946488	573.733369	0.011486	0.011453
RS	24	0.450967	2.286248	515.073267	0.010312	0.010333
RS	25	0.491570	2.286248	543.245411	0.010876	0.010901
RS	26	0.535164	2.503280	523.058085	0.010472	0.010542
RS	27	0.581972	2.503280	551.176971	0.011035	0.011129
RS	28	0.632228	2.557393	567.862090	0.011369	0.011510
RS	29	0.686189	2.557393	596.960059	0.011951	0.012156
RS	30	0.744126	2.464018	650.017992	0.013014	0.013297
RS	31	0.806332	2.464018	680.471445	0.013623	0.014029
RS	32	0.873123	2.297625	761.716349	0.015250	0.015793
RS	33	0.944835	2.297625	792.589341	0.015868	0.016588
RS	34	1.021833	2.140888	881.892017	0.017656	0.018557
RS	35	1.104504	2.140888	910.755778	0.018234	0.019317
RS	36	1.193268	2.039384	983.468867	0.019689	0.020932
RS	37	1.288573	2.039384	1007.320408	0.020167	0.021538
RS	38	1.390902	2.001595	1047.054609	0.020962	0.022412
RS	39	1.500771	2.001595	1063.626592	0.021294	0.022790
RS	40	1.618737	2.021829	1065.622754	0.021334	0.022816
RS	41	1.745397	2.021829	1074.064693	0.021503	0.022956
RS	42	1.881390	2.093588	1041.881163	0.020859	0.022224
RS	43	2.027405	2.093588	1042.706694	0.020875	0.022158
RS	44	2.184180	2.206650	986.951512	0.019759	0.020918
RS	45	2.352509	2.206650	981.351742	0.019647	0.020700
RS	46	2.533243	2.341777	916.577655	0.018350	0.019284
RS	47	2.727295	2.341777	905.485097	0.018128	0.018965
RS	48	2.935648	2.472981	843.985235	0.016897	0.017645
RS	49	3.159354	2.472981	827.552229	0.016568	0.017250
RS	50	3.399547	2.575102	775.636283	0.015529	0.016163
RS	51	3.657440	2.575102	753.266964	0.015081	0.015688
RS	52	3.934338	2.631875	711.350850	0.014242	0.014838
RS	53	4.231642	2.631875	682.064665	0.013655	0.014256
RS	54	4.550855	2.634418	647.960620	0.012972	0.013587
RS	55	4.893592	2.634418	610.698984	0.012226	0.012860
RS	56	5.261586	2.634418	570.070443	0.011413	0.012063
RS	57	5.656699	2.634418	526.676493	0.010544	0.011203
RS	58	6.080929	2.944663	434.352733	0.008696	0.009334
RS	59	6.536422	2.944663	399.626201	0.008001	0.008623
RS	60	7.025481	2.944663	363.505943	0.007278	0.007872
RS	61	7.550581	2.944663	326.624446	0.006539	0.007093
RS	62	8.114378	2.944663	289.648789	0.005799	0.006304
RS	63	8.719722	2.944663	1318.839881	0.026404	0.028819
PA	4+25*2+4+6 0.076767076 0.026760745 8.719722292 1.717780448 0.383704323 0.505462447 0.566652249 0.585348150 0.606792834 0.690554793 0.875177966 1.171131638 1.549725768 1.946488433 2.286248483 2.503279902 2.557393297 2.464018343 2.297624789 2.140888028 2.039383790 2.001595277 2.021828854 2.093587904 2.206650421 2.341776643 2.472981234 2.575101523 2.631875199 2.634418468 2.944662680
//
IT	4589
RD	16
LK	-354102.334906
QD	-246.008062 -> -223.934612
RI	0.0041098882
TR	0.075391	0.027008
MT	8.821424
MM	C_pi: 1.777430, n_recomb: 51386.515689
RS	0	0.000000	1.839458	201.180580	0.003915	0.001317
RS	1	0.007389	1.839458	215.169815	0.004187	0.003020
RS	2	0.015324	1.839458	230.062744	0.004477	0.003510
RS	3	0.023845	1.839458	245.907217	0.004785	0.004428
RS	4	0.032996	0.385458	1241.348865	0.024157	0.022860
RS	5	0.042822	0.385458	1298.475292	0.025269	0.023511
RS	6	0.053375	0.516878	1014.695822	0.019746	0.017777
RS	7	0.064708	0.516878	1065.347974	0.020732	0.018088
RS	8	0.076878	0.580270	996.041976	0.019383	0.016815
RS	9	0.089947	0.580270	1045.140774	0.020339	0.017743
RS	10	0.103982	0.594936	1068.137128	0.020786	0.018225
RS	11	0.119054	0.594936	1117.559715	0.021748	0.019432
RS	12	0.135240	0.610370	1137.928776	0.022145	0.020063
RS	13	0.152622	0.610370	1186.745761	0.023094	0.021478
RS	14	0.171288	0.689654	1095.061818	0.021310	0.020155
RS	15	0.191333	0.689654	1141.385875	0.022212	0.021413
RS	16	0.212859	0.873354	940.660559	0.018306	0.017867
RS	17	0.235976	0.873354	983.137460	0.019132	0.018815
RS	18	0.260800	1.173884	765.913500	0.014905	0.014767
RS	19	0.287459	1.173884	803.664187	0.015640	0.015493
RS	20	0.316088	1.563849	633.970867	0.012337	0.012284
RS	21	0.346832	1.563849	667.363310	0.012987	0.012903
RS	22	0.379848	1.977415	556.081301	0.010822	0.010802
RS	23	0.415304	1.977415	586.459686	0.011413	0.011377
RS	24	0.453379	2.335066	523.891578	0.010195	0.010211
RS	25	0.494267	2.335066	552.793305	0.010758	0.010775
RS	26	0.538177	2.565302	530.728814	0.010328	0.010387
RS	27	0.585331	2.565302	559.550664	0.010889	0.010968
RS	28	0.635969	2.623103	576.288321	0.011215	0.011337
RS	29	0.690349	2.623103	606.166335	0.011796	0.011974
RS	30	0.748747	2.523546	661.421135	0.012871	0.013122
RS	31	0.811460	2.523546	692.826943	0.013483	0.013846
RS	32	0.878806	2.345848	778.420946	0.015148	0.015639
RS	33	0.951129	2.345848	810.450493	0.015772	0.016428
RS	34	1.028796	2.178226	905.422008	0.017620	0.018448
RS	35	1.112201	2.178226	935.556801	0.018206	0.019209
RS	36	1.201769	2.069107	1013.608017	0.019725	0.020882
RS	37	1.297955	2.069107	1038.663881	0.020213	0.021495
RS	38	1.401248	2.027445	1081.863153	0.021053	0.022414
RS	39	1.512173	2.027445	1099.414936	0.021395	0.022803
RS	40	1.631294	2.047186	1102.305351	0.021451	0.022847
RS	41	1.759217	2.047186	1111.452305	0.021629	0.023001
RS	42	1.896593	2.121481	1077.746562	0.020973	0.022262
RS	43	2.044118	2.121481	1079.059709	0.020999	0.022212
RS	44	2.202544	2.239690	1020.196009	0.019853	0.020948
RS	45	2.372676	2.239690	1014.966315	0.019752	0.020747
RS	46	2.555379	2.381682	946.647963	0.018422	0.019303
RS	47	2.751582	2.381682	935.873073	0.018212	0.019002
RS	48	2.962281	2.519981	871.345303	0.016957	0.017662
RS	49	3.188549	2.519981	855.172772	0.016642	0.017287
RS	50	3.431536	2.627750	801.209846	0.015592	0.016192
RS	51	3.692477	2.627750	778.973956	0.015159	0.015735
RS	52	3.972698	2.687557	735.994678	0.014323	0.014889
RS	53	4.273624	2.687557	706.597126	0.013751	0.014324
RS	54	4.596786	2.690004	672.199548	0.013081	0.013670
RS	55	4.943825	2.690004	634.424889	0.012346	0.012955
RS	56	5.316507	2.690004	593.078509	0.011542	0.012169
RS	57	5.716725	2.690004	548.765262	0.010679	0.011317
RS	58	6.146516	3.021992	451.148045	0.008780	0.009396
RS	59	6.608062	3.021992	416.039869	0.008096	0.008701
RS	60	7.103713	3.021992	379.359934	0.007382	0.007961
RS	61	7.635985	3.021992	341.747226	0.006651	0.007193
RS	62	8.207587	3.021992	303.881942	0.005914	0.006409
RS	63	8.821424	3.021992	1403.821166	0.027319	0.029739
PA	4+25*2+4+6 0.075391249 0.027007693 8.821424222 1.839458393 0.385458220 0.516877551 0.580270236 0.594936055 0.610370251 0.689653877 0.873353663 1.173884464 1.563848902 1.977414658 2.335066216 2.565302313 2.623102688 2.523546450 2.345848405 2.178225798 2.069106846 2.027445314 2.047186168 2.121480919 2.239689907 2.381681667 2.519980981 2.627749752 2.687557224 2.690003873 3.021992209
//
IT	4216
RD	17
LK	-354058.986437
QD	-233.927770 -> -213.486330
RI	0.0036535687
TR	0.074093	0.027244
MT	8.919147
MM	C_pi: 1.811464, n_recomb: 52793.971547
RS	0	0.000000	1.963398	194.026293	0.003675	0.001287
RS	1	0.007407	1.963398	207.606650	0.003932	0.002939
RS	2	0.015364	1.963398	222.074880	0.004206	0.003352
RS	3	0.023909	1.963398	237.479452	0.004498	0.004180
RS	4	0.033088	0.386964	1275.026155	0.024151	0.022980
RS	5	0.042946	0.386964	1333.956636	0.025267	0.023659
RS	6	0.053535	0.528152	1024.541200	0.019406	0.017584
RS	7	0.064908	0.528152	1076.307851	0.020387	0.017890
RS	8	0.077123	0.593946	1005.165038	0.019039	0.016603
RS	9	0.090243	0.593946	1055.369604	0.019990	0.017514
RS	10	0.104335	0.604632	1086.911910	0.020588	0.018117
RS	11	0.119471	0.604632	1137.754560	0.021551	0.019305
RS	12	0.135729	0.614063	1170.708963	0.022175	0.020127
RS	13	0.153190	0.614063	1221.196228	0.023131	0.021535
RS	14	0.171945	0.688812	1135.174549	0.021502	0.020348
RS	15	0.192089	0.688812	1183.181450	0.022411	0.021615
RS	16	0.213726	0.871355	976.127844	0.018489	0.018050
RS	17	0.236965	0.871355	1020.172213	0.019324	0.019008
RS	18	0.261925	1.175976	791.554751	0.014993	0.014856
RS	19	0.288734	1.175976	830.640310	0.015734	0.015590
RS	20	0.317530	1.576723	651.156935	0.012334	0.012281
RS	21	0.348458	1.576723	685.607375	0.012986	0.012903
RS	22	0.381677	2.006675	567.744369	0.010754	0.010734
RS	23	0.417357	2.006675	598.959782	0.011345	0.011307
RS	24	0.455680	2.382178	532.436891	0.010085	0.010096
RS	25	0.496842	2.382178	562.046185	0.010646	0.010656
RS	26	0.541053	2.625898	538.040504	0.010191	0.010240
RS	27	0.588538	2.625898	567.537714	0.010750	0.010815
RS	28	0.639541	2.687796	584.222029	0.011066	0.011171
RS	29	0.694322	2.687796	614.846822	0.011646	0.011801
RS	30	0.753161	2.582403	672.148484	0.012732	0.012952
RS	31	0.816359	2.582403	704.470414	0.013344	0.013668
RS	32	0.884238	2.393630	794.251366	0.015044	0.015488
RS	33	0.957144	2.393630	827.405327	0.015672	0.016271
RS	34	1.035452	2.215239	927.941512	0.017577	0.018338
RS	35	1.119560	2.215239	959.327827	0.018171	0.019099
RS	36	1.209898	2.098528	1042.713869	0.019751	0.020827
RS	37	1.306928	2.098528	1068.970542	0.020248	0.021447
RS	38	1.411145	2.052922	1115.717591	0.021133	0.022410
RS	39	1.523082	2.052922	1134.258237	0.021485	0.022810
RS	40	1.643311	2.072024	1138.158417	0.021558	0.022874
RS	41	1.772446	2.072024	1148.026329	0.021745	0.023041
RS	42	1.911146	2.148644	1112.909411	0.021080	0.022297
RS	43	2.060121	2.148644	1114.728482	0.021115	0.022261
RS	44	2.220130	2.271748	1052.845797	0.019943	0.020976
RS	45	2.391993	2.271748	1048.004315	0.019851	0.020792
RS	46	2.576586	2.420342	976.211176	0.018491	0.019322
RS	47	2.774852	2.420342	965.770738	0.018293	0.019039
RS	48	2.987805	2.565508	898.265679	0.017015	0.017680
RS	49	3.216532	2.565508	882.369748	0.016713	0.017323
RS	50	3.462203	2.678755	826.398488	0.015653	0.016220
RS	51	3.726071	2.678755	804.313572	0.015235	0.015781
RS	52	4.009485	2.741489	760.305031	0.014401	0.014940
RS	53	4.313892	2.741489	730.817588	0.013843	0.014390
RS	54	4.640849	2.743803	696.161458	0.013186	0.013750
RS	55	4.992024	2.743803	657.900880	0.012462	0.013047
RS	56	5.369213	2.743803	615.866569	0.011665	0.012271
RS	57	5.774342	2.743803	570.666010	0.010809	0.011427
RS	58	6.209480	3.097432	467.716267	0.008859	0.009456
RS	59	6.676852	3.097432	432.260696	0.008188	0.008774
RS	60	7.178843	3.097432	395.058317	0.007483	0.008047
RS	61	7.718019	3.097432	356.753336	0.006757	0.007288
RS	62	8.297134	3.097432	318.037627	0.006024	0.006511
RS	63	8.919147	3.097432	1489.645305	0.028216	0.030640
PA	4+25*2+4+6 0.074092605 0.027244022 8.919146909 1.963398379 0.386963549 0.528151664 0.593946134 0.604631930 0.614062767 0.688812015 0.871354715 1.175975696 1.576723435 2.006674879 2.382178357 2.625897530 2.687796195 2.582403273 2.393629997 2.215239451 2.098528064 2.052922373 2.072024439 2.148644427 2.271748151 2.420342292 2.565507981 2.678754726 2.741489012 2.743802616 3.097431525
//
IT	4546
RD	18
LK	-354018.836672
QD	-222.709697 -> -203.753778
RI	0.0032584860
TR	0.072865	0.027470
MT	9.013155
MM	C_pi: 1.844622, n_recomb: 54171.940029
RS	0	0.000000	2.089496	187.422108	0.003460	0.001259
RS	1	0.007425	2.089496	200.618997	0.003703	0.002863
RS	2	0.015402	2.089496	214.688043	0.003963	0.003208
RS	3	0.023970	2.089496	229.678134	0.004240	0.003956
RS	4	0.033175	0.388252	1308.382091	0.024152	0.023096
RS	5	0.043064	0.388252	1369.088861	0.025273	0.023805
RS	6	0.053686	0.539276	1033.628325	0.019081	0.017395
RS	7	0.065098	0.539276	1086.452905	0.020056	0.017697
RS	8	0.077356	0.607658	1013.213283	0.018704	0.016392
RS	9	0.090525	0.607658	1064.456963	0.019650	0.017287
RS	10	0.104672	0.614411	1104.323625	0.020386	0.018003
RS	11	0.119869	0.614411	1156.529999	0.021349	0.019174
RS	12	0.136195	0.617853	1202.281067	0.022194	0.020181
RS	13	0.153732	0.617853	1254.403422	0.023156	0.021581
RS	14	0.172572	0.688029	1174.701710	0.021685	0.020534
RS	15	0.192811	0.688029	1224.366256	0.022601	0.021808
RS	16	0.214553	0.869208	1011.422449	0.018671	0.018230
RS	17	0.237909	0.869208	1057.015946	0.019512	0.019200
RS	18	0.262999	1.177476	817.089277	0.015083	0.014947
RS	19	0.289952	1.177476	857.496854	0.015829	0.015689
RS	20	0.318906	1.588446	668.191059	0.012335	0.012283
RS	21	0.350011	1.588446	703.686370	0.012990	0.012908
RS	22	0.383425	2.034363	579.205947	0.010692	0.010671
RS	23	0.419319	2.034363	611.241988	0.011283	0.011244
RS	24	0.457880	2.427658	540.722990	0.009982	0.009989
RS	25	0.499303	2.427658	571.018874	0.010541	0.010544
RS	26	0.543802	2.685112	545.014618	0.010061	0.010101
RS	27	0.591605	2.685112	575.160931	0.010617	0.010671
RS	28	0.642957	2.751489	591.696242	0.010923	0.011012
RS	29	0.698123	2.751489	623.036033	0.011501	0.011635
RS	30	0.757384	2.640594	682.241144	0.012594	0.012788
RS	31	0.821046	2.640594	715.443971	0.013207	0.013496
RS	32	0.889435	2.440960	809.253993	0.014939	0.015339
RS	33	0.962902	2.440960	843.500189	0.015571	0.016117
RS	34	1.041824	2.251914	949.492350	0.017527	0.018228
RS	35	1.126605	2.251914	982.109388	0.018129	0.018988
RS	36	1.217682	2.127631	1070.818344	0.019767	0.020770
RS	37	1.315522	2.127631	1098.270188	0.020274	0.021395
RS	38	1.420626	2.078022	1148.635718	0.021204	0.022402
RS	39	1.533534	2.078022	1168.171970	0.021564	0.022812
RS	40	1.654826	2.096353	1173.189847	0.021657	0.022898
RS	41	1.785124	2.096353	1183.792424	0.021853	0.023077
RS	42	1.925097	2.175107	1147.371267	0.021180	0.022330
RS	43	2.075463	2.175107	1149.712501	0.021223	0.022308
RS	44	2.236994	2.302868	1084.900970	0.020027	0.021003
RS	45	2.410518	2.302868	1080.463780	0.019945	0.020835
RS	46	2.596927	2.457819	1005.264624	0.018557	0.019341
RS	47	2.797177	2.457819	995.173615	0.018371	0.019075
RS	48	3.012296	2.609633	924.742142	0.017071	0.017698
RS	49	3.243388	2.609633	909.137319	0.016782	0.017358
RS	50	3.491639	2.728194	851.196566	0.015713	0.016249
RS	51	3.758322	2.728194	829.278636	0.015308	0.015826
RS	52	4.044807	2.793758	784.272418	0.014477	0.014989
RS	53	4.352564	2.793758	754.715307	0.013932	0.014454
RS	54	4.683173	2.795909	719.833035	0.013288	0.013828
RS	55	5.038329	2.795909	681.112678	0.012573	0.013136
RS	56	5.419856	2.795909	638.419451	0.011785	0.012369
RS	57	5.829712	2.795909	592.362783	0.010935	0.011533
RS	58	6.270001	3.171058	484.049111	0.008935	0.009512
RS	59	6.742981	3.171058	448.278679	0.008275	0.008845
RS	60	7.251081	3.171058	410.589459	0.007579	0.008129
RS	61	7.796907	3.171058	371.629698	0.006860	0.007379
RS	62	8.383262	3.171058	332.101603	0.006131	0.006609
RS	63	9.013155	3.171058	1576.179495	0.029096	0.031523
PA	4+25*2+4+6 0.072864787 0.027470299 9.013154794 2.089496154 0.388251857 0.539275540 0.607658300 0.614411438 0.617852873 0.688028987 0.869208271 1.177476260 1.588446129 2.034363455 2.427657968 2.685111798 2.751488631 2.640593642 2.440960400 2.251914481 2.127631148 2.078021617 2.096353400 2.175106595 2.302867870 2.457818524 2.609633477 2.728193775 2.793757850 2.795908845 3.171057948
//
IT	4922
RD	19
LK	-353981.599049
QD	-212.273737 -> -194.673073
RI	0.0029150462
TR	0.071703	0.027687
MT	9.103619
MM	C_pi: 1.876928, n_recomb: 55520.888310
RS	0	0.000000	2.217703	181.298516	0.003265	0.001232
RS	1	0.007442	2.217703	194.134640	0.003497	0.002792
RS	2	0.015438	2.217703	207.827388	0.003743	0.003077
RS	3	0.024029	2.217703	222.425906	0.004006	0.003753
RS	4	0.033259	0.389351	1341.390908	0.024160	0.023209
RS	5	0.043176	0.389351	1403.846043	0.025285	0.023949
RS	6	0.053831	0.550236	1042.045268	0.018769	0.017210
RS	7	0.065279	0.550236	1095.874995	0.019738	0.017511
RS	8	0.077579	0.621383	1020.298801	0.018377	0.016185
RS	9	0.090794	0.621383	1072.518420	0.019317	0.017064
RS	10	0.104993	0.624252	1120.468822	0.020181	0.017885
RS	11	0.120249	0.624252	1173.983748	0.021145	0.019038
RS	12	0.136640	0.621724	1232.679305	0.022202	0.020225
RS	13	0.154250	0.621724	1286.401342	0.023170	0.021619
RS	14	0.173171	0.687300	1213.631434	0.021859	0.020713
RS	15	0.193501	0.687300	1264.928006	0.022783	0.021994
RS	16	0.215343	0.866940	1046.522936	0.018849	0.018409
RS	17	0.238811	0.866940	1093.646418	0.019698	0.019389
RS	18	0.264025	1.178442	842.510474	0.015175	0.015039
RS	19	0.291115	1.178442	884.226789	0.015926	0.015789
RS	20	0.320222	1.599096	685.074649	0.012339	0.012288
RS	21	0.351495	1.599096	721.601788	0.012997	0.012917
RS	22	0.385095	2.060571	590.469615	0.010635	0.010613
RS	23	0.421196	2.060571	623.310279	0.011227	0.011185
RS	24	0.459983	2.471563	548.762242	0.009884	0.009887
RS	25	0.501657	2.471563	579.724622	0.010442	0.010440
RS	26	0.546432	2.742968	551.672238	0.009936	0.009969
RS	27	0.594539	2.742968	582.442648	0.010491	0.010533
RS	28	0.646226	2.814191	598.738809	0.010784	0.010860
RS	29	0.701760	2.814191	630.763092	0.011361	0.011476
RS	30	0.761427	2.698103	691.738513	0.012459	0.012630
RS	31	0.825534	2.698103	725.787996	0.013072	0.013330
RS	32	0.894412	2.487818	823.472571	0.014832	0.015193
RS	33	0.968416	2.487818	858.778830	0.015468	0.015966
RS	34	1.047927	2.288231	970.112628	0.017473	0.018117
RS	35	1.133355	2.288231	1003.938413	0.018082	0.018878
RS	36	1.225141	2.156398	1097.949540	0.019775	0.020710
RS	37	1.323758	2.156398	1126.588969	0.020291	0.021341
RS	38	1.429713	2.102730	1180.635062	0.021265	0.022390
RS	39	1.543554	2.102730	1201.171457	0.021635	0.022810
RS	40	1.665867	2.120170	1207.409003	0.021747	0.022918
RS	41	1.797282	2.120170	1218.757751	0.021951	0.023108
RS	42	1.938477	2.200876	1181.137286	0.021274	0.022360
RS	43	2.090180	2.200876	1184.014735	0.021326	0.022351
RS	44	2.253172	2.333074	1116.362685	0.020107	0.021029
RS	45	2.428294	2.333074	1112.343859	0.020035	0.020875
RS	46	2.616449	2.494150	1033.806429	0.018620	0.019360
RS	47	2.818606	2.494150	1024.078092	0.018445	0.019110
RS	48	3.035808	2.652406	950.771254	0.017125	0.017717
RS	49	3.269174	2.652406	935.470510	0.016849	0.017392
RS	50	3.519906	2.776122	875.598710	0.015771	0.016277
RS	51	3.789299	2.776122	853.862411	0.015379	0.015869
RS	52	4.078739	2.844422	807.889693	0.014551	0.015037
RS	53	4.389719	2.844422	778.281775	0.014018	0.014516
RS	54	4.723843	2.846386	743.203230	0.013386	0.013903
RS	55	5.082831	2.846386	704.048150	0.012681	0.013222
RS	56	5.468536	2.846386	660.724008	0.011900	0.012464
RS	57	5.882944	2.846386	613.841546	0.011056	0.011635
RS	58	6.328193	3.242915	500.140042	0.009008	0.009566
RS	59	6.806577	3.242915	464.085504	0.008359	0.008912
RS	60	7.320562	3.242915	425.943353	0.007672	0.008208
RS	61	7.872798	3.242915	386.364791	0.006959	0.007467
RS	62	8.466131	3.242915	346.061103	0.006233	0.006703
RS	63	9.103619	3.242915	1663.298269	0.029958	0.032387
PA	4+25*2+4+6 0.071702579 0.027687203 9.103619336 2.217702908 0.389351177 0.550235515 0.621383370 0.624251710 0.621723528 0.687299834 0.866940080 1.178441979 1.599095976 2.060570598 2.471563327 2.742968114 2.814190997 2.698103291 2.487818321 2.288231353 2.156397740 2.102730149 2.120170327 2.200876162 2.333073663 2.494149880 2.652406215 2.776122337 2.844421514 2.846386207 3.242914742
//
IT	4712
RD	20
LK	-353947.019727
QD	-202.549625 -> -186.187939
RI	0.0026152112
TR	0.070601	0.027895
MT	9.190712
MM	C_pi: 1.908414, n_recomb: 56841.495842
RS	0	0.000000	2.347886	175.604908	0.003089	0.001207
RS	1	0.007458	2.347886	188.101141	0.003309	0.002726
RS	2	0.015472	2.347886	201.438734	0.003544	0.002957
RS	3	0.024084	2.347886	215.666955	0.003794	0.003567
RS	4	0.033338	0.390291	1374.015544	0.024173	0.023318
RS	5	0.043283	0.390291	1438.190840	0.025302	0.024090
RS	6	0.053969	0.561032	1049.851665	0.018470	0.017029
RS	7	0.065452	0.561032	1104.636914	0.019434	0.017330
RS	8	0.077791	0.635110	1026.511075	0.018059	0.015980
RS	9	0.091051	0.635110	1079.646712	0.018994	0.016845
RS	10	0.105300	0.634146	1135.419348	0.019975	0.017764
RS	11	0.120611	0.634146	1190.188755	0.020939	0.018900
RS	12	0.137064	0.625664	1261.937962	0.022201	0.020262
RS	13	0.154745	0.625664	1317.224409	0.023174	0.021647
RS	14	0.173744	0.686627	1251.950952	0.022025	0.020885
RS	15	0.194160	0.686627	1304.853850	0.022956	0.022172
RS	16	0.216098	0.864559	1081.433423	0.019025	0.018586
RS	17	0.239673	0.864559	1130.067637	0.019881	0.019575
RS	18	0.265006	1.178932	867.811376	0.015267	0.015133
RS	19	0.292228	1.178932	910.822894	0.016024	0.015891
RS	20	0.321480	1.608765	701.805799	0.012347	0.012297
RS	21	0.352915	1.608765	739.351807	0.013007	0.012929
RS	22	0.386693	2.085380	601.543377	0.010583	0.010560
RS	23	0.422991	2.085380	635.173282	0.011174	0.011132
RS	24	0.461996	2.513953	556.569678	0.009792	0.009792
RS	25	0.503909	2.513953	588.179500	0.010348	0.010341
RS	26	0.548949	2.799523	558.030398	0.009817	0.009843
RS	27	0.597348	2.799523	589.401070	0.010369	0.010402
RS	28	0.649356	2.875901	605.383038	0.010650	0.010714
RS	29	0.705244	2.875901	638.062896	0.011225	0.011323
RS	30	0.765299	2.754928	700.680753	0.012327	0.012476
RS	31	0.829833	2.754928	735.543898	0.012940	0.013170
RS	32	0.899180	2.534195	836.952118	0.014724	0.015050
RS	33	0.973700	2.534195	873.286673	0.015364	0.015818
RS	34	1.053776	2.324167	989.850286	0.017414	0.018007
RS	35	1.139825	2.324167	1024.862136	0.018030	0.018767
RS	36	1.232292	2.184813	1124.144391	0.019777	0.020647
RS	37	1.331655	2.184813	1153.962293	0.020301	0.021284
RS	38	1.438428	2.127040	1211.742817	0.021318	0.022375
RS	39	1.553164	2.127040	1233.282012	0.021697	0.022804
RS	40	1.676458	2.143476	1240.835253	0.021830	0.022934
RS	41	1.808947	2.143476	1252.939720	0.022043	0.023136
RS	42	1.951316	2.225966	1214.221920	0.021362	0.022388
RS	43	2.104304	2.225966	1217.647658	0.021422	0.022392
RS	44	2.268702	2.362392	1147.241277	0.020183	0.021054
RS	45	2.445360	2.362392	1143.653009	0.020120	0.020915
RS	46	2.635194	2.529373	1061.844495	0.018681	0.019379
RS	47	2.839186	2.529373	1052.490288	0.018516	0.019144
RS	48	3.058391	2.693874	976.357863	0.017177	0.017735
RS	49	3.293945	2.693874	961.372576	0.016913	0.017426
RS	50	3.547066	2.822598	899.606224	0.015827	0.016304
RS	51	3.819065	2.822598	878.064825	0.015448	0.015912
RS	52	4.111350	2.893539	831.156159	0.014622	0.015084
RS	53	4.425434	2.893539	801.514860	0.014101	0.014576
RS	54	4.762942	2.895298	766.267651	0.013481	0.013976
RS	55	5.125622	2.895298	726.701564	0.012785	0.013305
RS	56	5.515351	2.895298	682.773206	0.012012	0.012556
RS	57	5.934145	2.895298	635.094044	0.011173	0.011734
RS	58	6.384173	3.313045	515.987444	0.009078	0.009618
RS	59	6.867765	3.313045	479.677509	0.008439	0.008976
RS	60	7.387423	3.313045	441.114350	0.007760	0.008283
RS	61	7.945837	3.313045	400.951129	0.007054	0.007551
RS	62	8.545898	3.313045	359.907043	0.006332	0.006793
RS	63	9.190712	3.313045	1750.892458	0.030803	0.033234
PA	4+25*2+4+6 0.070601197 0.027895350 9.190711695 2.347886487 0.390291159 0.561031628 0.635110296 0.634146439 0.625664382 0.686626677 0.864559371 1.178931978 1.608764582 2.085380153 2.513952811 2.799522526 2.875901451 2.754927892 2.534194916 2.324167183 2.184813445 2.127039637 2.143476357 2.225965591 2.362391832 2.529373477 2.693873618 2.822597505 2.893539330 2.895297884 3.313044649
//
IT	3885
RD	21
LK	-353914.870575
QD	-193.474223 -> -178.247452
RI	0.0023525662
TR	0.069556	0.028095
MT	9.274627
MM	C_pi: 1.939111, n_recomb: 58134.349154
RS	0	0.000000	2.479921	170.297427	0.002929	0.001183
RS	1	0.007473	2.479921	182.472989	0.003139	0.002664
RS	2	0.015505	2.479921	195.474969	0.003362	0.002847
RS	3	0.024137	2.479921	209.352654	0.003601	0.003397
RS	4	0.033415	0.391098	1406.219880	0.024189	0.023426
RS	5	0.043385	0.391098	1472.086857	0.025322	0.024228
RS	6	0.054101	0.571648	1057.129588	0.018184	0.016853
RS	7	0.065617	0.571648	1112.824603	0.019142	0.017155
RS	8	0.077995	0.648822	1031.941097	0.017751	0.015779
RS	9	0.091297	0.648822	1085.936308	0.018680	0.016631
RS	10	0.105593	0.644084	1149.251933	0.019769	0.017640
RS	11	0.120958	0.644084	1205.223108	0.020732	0.018760
RS	12	0.137471	0.629672	1290.076819	0.022191	0.020291
RS	13	0.155218	0.629672	1346.892342	0.023169	0.021667
RS	14	0.174291	0.686012	1289.645905	0.022184	0.021051
RS	15	0.194790	0.686012	1344.129324	0.023121	0.022343
RS	16	0.216821	0.862108	1116.113799	0.019199	0.018761
RS	17	0.240498	0.862108	1166.238724	0.020061	0.019759
RS	18	0.265945	1.178999	892.985540	0.015361	0.015229
RS	19	0.293293	1.178999	937.278526	0.016123	0.015993
RS	20	0.322685	1.617525	718.387647	0.012357	0.012309
RS	21	0.354274	1.617525	756.939823	0.013021	0.012944
RS	22	0.388224	2.108878	612.432836	0.010535	0.010512
RS	23	0.424710	2.108878	646.837127	0.011127	0.011083
RS	24	0.463924	2.554912	564.152954	0.009704	0.009702
RS	25	0.506068	2.554912	596.391913	0.010259	0.010248
RS	26	0.551362	2.854804	564.110112	0.009704	0.009723
RS	27	0.600040	2.854804	596.058529	0.010253	0.010277
RS	28	0.652357	2.936657	611.652036	0.010521	0.010574
RS	29	0.708583	2.936657	644.959839	0.011094	0.011177
RS	30	0.769012	2.811068	709.104985	0.012198	0.012327
RS	31	0.833956	2.811068	744.750061	0.012811	0.013015
RS	32	0.903754	2.580080	849.737035	0.014617	0.014910
RS	33	0.978769	2.580080	887.068660	0.015259	0.015673
RS	34	1.059389	2.359718	1008.745997	0.017352	0.017897
RS	35	1.146034	2.359718	1044.920717	0.017974	0.018657
RS	36	1.239155	2.212867	1149.440695	0.019772	0.020583
RS	37	1.339235	2.212867	1180.426568	0.020305	0.021225
RS	38	1.446794	2.150946	1241.987130	0.021364	0.022357
RS	39	1.562392	2.150946	1264.529985	0.021752	0.022795
RS	40	1.686629	2.166277	1273.488160	0.021906	0.022948
RS	41	1.820150	2.166277	1286.356000	0.022127	0.023161
RS	42	1.963650	2.250397	1246.636187	0.021444	0.022414
RS	43	2.117874	2.250397	1250.620596	0.021513	0.022430
RS	44	2.283624	2.390856	1177.545308	0.020256	0.021078
RS	45	2.461761	2.390856	1174.398109	0.020201	0.020952
RS	46	2.653211	2.563535	1089.384379	0.018739	0.019397
RS	47	2.858968	2.563535	1080.414235	0.018585	0.019176
RS	48	3.080103	2.734090	1001.505533	0.017227	0.017753
RS	49	3.317764	2.734090	986.845666	0.016975	0.017458
RS	50	3.573186	2.867679	923.220667	0.015881	0.016331
RS	51	3.847696	2.867679	901.886054	0.015514	0.015953
RS	52	4.142722	2.941182	854.068912	0.014691	0.015129
RS	53	4.459796	2.941182	824.410545	0.014181	0.014633
RS	54	4.800567	2.942713	789.021731	0.013572	0.014046
RS	55	5.166804	2.942713	749.067087	0.012885	0.013385
RS	56	5.560412	2.942713	704.559965	0.012120	0.012644
RS	57	5.983435	2.942713	656.112025	0.011286	0.011829
RS	58	6.438072	3.381509	531.588046	0.009144	0.009667
RS	59	6.926687	3.381509	495.049807	0.008516	0.009038
RS	60	7.451817	3.381509	456.095977	0.007846	0.008355
RS	61	8.016192	3.381509	415.380761	0.007145	0.007631
RS	62	8.622745	3.381509	373.630186	0.006427	0.006880
RS	63	9.274627	3.381509	1838.856179	0.031631	0.034062
PA	4+25*2+4+6 0.069556097 0.028095192 9.274627285 2.479920619 0.391098111 0.571648456 0.648821869 0.644084006 0.629672282 0.686011802 0.862108109 1.178999437 1.617525078 2.108877512 2.554911568 2.854804083 2.936657151 2.811068123 2.580080217 2.359717604 2.212867042 2.150945546 2.166277122 2.250397428 2.390855633 2.563535032 2.734089966 2.867679074 2.941181996 2.942712716 3.381509079
//
IT	4024
RD	22
LK	-353884.948460
QD	-184.991674 -> -170.806381
RI	0.0021223289
TR	0.068563	0.028287
MT	9.355523
MM	C_pi: 1.969033, n_recomb: 59399.631548
RS	0	0.000000	2.613506	165.348078	0.002784	0.001160
RS	1	0.007488	2.613506	177.221364	0.002984	0.002606
RS	2	0.015537	2.613506	189.906535	0.003197	0.002745
RS	3	0.024188	2.613506	203.452804	0.003425	0.003242
RS	4	0.033487	0.391787	1437.986658	0.024209	0.023530
RS	5	0.043483	0.391787	1505.516525	0.025346	0.024364
RS	6	0.054227	0.582079	1063.929839	0.017911	0.016682
RS	7	0.065776	0.582079	1120.491588	0.018864	0.016986
RS	8	0.078189	0.662497	1036.670786	0.017452	0.015583
RS	9	0.091532	0.662497	1091.472284	0.018375	0.016422
RS	10	0.105874	0.654045	1162.044080	0.019563	0.017515
RS	11	0.121290	0.654045	1219.165589	0.020525	0.018619
RS	12	0.137860	0.633732	1317.129994	0.022174	0.020313
RS	13	0.155671	0.633732	1375.439022	0.023156	0.021680
RS	14	0.174816	0.685447	1326.709070	0.022335	0.021210
RS	15	0.195394	0.685447	1382.746728	0.023279	0.022506
RS	16	0.217513	0.859588	1150.557620	0.019370	0.018933
RS	17	0.241288	0.859588	1202.152606	0.020238	0.019940
RS	18	0.266844	1.178683	918.020219	0.015455	0.015325
RS	19	0.294314	1.178683	963.580261	0.016222	0.016095
RS	20	0.323840	1.625440	734.814384	0.012371	0.012323
RS	21	0.355577	1.625440	774.359749	0.013036	0.012961
RS	22	0.389691	2.131130	623.137496	0.010491	0.010467
RS	23	0.426359	2.131130	658.301416	0.011083	0.011038
RS	24	0.465773	2.594479	571.519596	0.009622	0.009617
RS	25	0.508138	2.594479	604.369932	0.010175	0.010160
RS	26	0.553676	2.908835	569.922933	0.009595	0.009609
RS	27	0.602623	2.908835	602.427349	0.010142	0.010159
RS	28	0.655236	2.996451	617.566244	0.010397	0.010440
RS	29	0.711788	2.996451	651.475349	0.010968	0.011037
RS	30	0.772575	2.866517	717.036003	0.012071	0.012184
RS	31	0.837913	2.866517	753.431999	0.012684	0.012865
RS	32	0.908145	2.625458	861.857629	0.014509	0.014774
RS	33	0.983635	2.625458	900.155147	0.015154	0.015532
RS	34	1.064778	2.394867	1026.827165	0.017287	0.017788
RS	35	1.151996	2.394867	1064.140609	0.017915	0.018548
RS	36	1.245746	2.240552	1173.854567	0.019762	0.020518
RS	37	1.346516	2.240552	1205.996255	0.020303	0.021164
RS	38	1.454832	2.174446	1271.374612	0.021404	0.022337
RS	39	1.571258	2.174446	1294.920078	0.021800	0.022784
RS	40	1.696402	2.188579	1305.366428	0.021976	0.022960
RS	41	1.830917	2.188579	1319.003446	0.022206	0.023182
RS	42	1.975505	2.274185	1278.375396	0.021522	0.022438
RS	43	2.130919	2.274185	1282.927066	0.021598	0.022466
RS	44	2.297971	2.418493	1207.265911	0.020324	0.021101
RS	45	2.477532	2.418493	1204.568796	0.020279	0.020988
RS	46	2.670538	2.596669	1116.417386	0.018795	0.019415
RS	47	2.877996	2.596669	1107.839825	0.018651	0.019208
RS	48	3.100989	2.773102	1026.202777	0.017276	0.017771
RS	49	3.340680	2.773102	1011.877253	0.017035	0.017490
RS	50	3.598319	2.911420	946.429704	0.015933	0.016358
RS	51	3.875251	2.911420	925.312887	0.015578	0.015993
RS	52	4.172918	2.987402	876.615617	0.014758	0.015173
RS	53	4.492876	2.987402	846.955555	0.014259	0.014689
RS	54	4.836791	2.988690	811.449654	0.013661	0.014114
RS	55	5.206460	2.988690	771.128345	0.012982	0.013463
RS	56	5.603809	2.988690	726.067449	0.012223	0.012730
RS	57	6.030911	2.988690	676.878310	0.011395	0.011921
RS	58	6.489996	3.448353	546.932396	0.009208	0.009714
RS	59	6.983456	3.448353	510.191763	0.008589	0.009097
RS	60	7.513867	3.448353	470.876480	0.007927	0.008424
RS	61	8.083996	3.448353	429.640949	0.007233	0.007709
RS	62	8.696816	3.448353	387.217009	0.006519	0.006964
RS	63	9.355523	3.448353	1927.060983	0.032442	0.034873
PA	4+25*2+4+6 0.068563311 0.028287216 9.355523415 2.613506164 0.391787379 0.582078989 0.662496570 0.654044932 0.633731677 0.685446546 0.859587540 1.178683485 1.625440118 2.131130238 2.594478761 2.908835196 2.996450971 2.866517349 2.625457795 2.394867196 2.240551727 2.174445769 2.188578759 2.274185313 2.418492696 2.596669102 2.773102355 2.911419975 2.987401628 2.988689796 3.448352532
//
IT	4922
RD	23
LK	-353857.070535
QD	-177.053144 -> -163.825195
RI	0.0019194974
TR	0.067619	0.028472
MT	9.433538
MM	C_pi: 1.998208, n_recomb: 60638.055189
RS	0	0.000000	2.748718	160.710335	0.002650	0.001138
RS	1	0.007502	2.748718	172.297469	0.002841	0.002551
RS	2	0.015567	2.748718	184.682326	0.003046	0.002652
RS	3	0.024237	2.748718	197.913981	0.003264	0.003099
RS	4	0.033557	0.392370	1469.324946	0.024231	0.023632
RS	5	0.043577	0.392370	1538.489500	0.025372	0.024496
RS	6	0.054348	0.592318	1070.306690	0.017651	0.016517
RS	7	0.065927	0.592318	1127.695204	0.018597	0.016823
RS	8	0.078375	0.676128	1040.763602	0.017164	0.015390
RS	9	0.091757	0.676128	1096.321061	0.018080	0.016217
RS	10	0.106142	0.664027	1173.853292	0.019358	0.017388
RS	11	0.121607	0.664027	1232.075028	0.020319	0.018476
RS	12	0.138232	0.637842	1343.118903	0.022150	0.020328
RS	13	0.156105	0.637842	1402.886023	0.023135	0.021687
RS	14	0.175318	0.684936	1363.127080	0.022480	0.021363
RS	15	0.195972	0.684936	1420.692777	0.023429	0.022664
RS	16	0.218176	0.857021	1184.745249	0.019538	0.019103
RS	17	0.242046	0.857021	1237.789368	0.020413	0.020118
RS	18	0.267706	1.178028	942.910731	0.015550	0.015421
RS	19	0.295292	1.178028	989.723326	0.016322	0.016198
RS	20	0.324947	1.632576	751.088246	0.012386	0.012340
RS	21	0.356827	1.632576	791.614056	0.013055	0.012981
RS	22	0.391098	2.152212	633.663875	0.010450	0.010427
RS	23	0.427940	2.152212	669.573200	0.011042	0.010997
RS	24	0.467547	2.632711	578.681708	0.009543	0.009536
RS	25	0.510124	2.632711	612.126541	0.010095	0.010077
RS	26	0.555896	2.961648	575.487014	0.009491	0.009500
RS	27	0.605102	2.961648	608.526873	0.010035	0.010045
RS	28	0.657999	3.055301	623.149957	0.010277	0.010310
RS	29	0.714864	3.055301	657.635073	0.010845	0.010903
RS	30	0.775996	2.921282	724.506234	0.011948	0.012044
RS	31	0.841713	2.921282	761.623415	0.012560	0.012720
RS	32	0.912361	2.670325	873.353585	0.014403	0.014640
RS	33	0.988309	2.670325	912.586580	0.015050	0.015394
RS	34	1.069954	2.429605	1044.137629	0.017219	0.017680
RS	35	1.157725	2.429605	1082.565527	0.017853	0.018439
RS	36	1.252080	2.267859	1197.424584	0.019747	0.020452
RS	37	1.353514	2.267859	1230.708999	0.020296	0.021102
RS	38	1.462557	2.197537	1299.936820	0.021438	0.022314
RS	39	1.579781	2.197537	1324.482463	0.021842	0.022769
RS	40	1.705798	2.210384	1336.495345	0.022041	0.022969
RS	41	1.841270	2.210384	1350.905759	0.022278	0.023202
RS	42	1.986905	2.297344	1309.457498	0.021595	0.022461
RS	43	2.143466	2.297344	1314.583523	0.021679	0.022500
RS	44	2.311772	2.445325	1236.418801	0.020390	0.021124
RS	45	2.492704	2.445325	1234.179214	0.020353	0.021022
RS	46	2.687210	2.628812	1142.953631	0.018849	0.019433
RS	47	2.896308	2.628812	1134.775913	0.018714	0.019239
RS	48	3.121092	2.810950	1050.459433	0.017323	0.017789
RS	49	3.362740	2.810950	1036.475794	0.017093	0.017521
RS	50	3.622516	2.953865	969.240335	0.015984	0.016384
RS	51	3.901781	2.953865	948.350989	0.015640	0.016031
RS	52	4.201997	3.032251	898.799359	0.014822	0.015216
RS	53	4.524734	3.032251	869.151758	0.014333	0.014743
RS	54	4.871684	3.033282	833.552038	0.013746	0.014180
RS	55	5.244662	3.033282	792.884629	0.013076	0.013537
RS	56	5.645621	3.033282	747.293615	0.012324	0.012812
RS	57	6.076660	3.033282	697.389564	0.011501	0.012010
RS	58	6.540036	3.513618	562.021529	0.009268	0.009759
RS	59	7.038175	3.513618	525.102701	0.008660	0.009153
RS	60	7.573684	3.513618	485.453475	0.008006	0.008491
RS	61	8.149368	3.513618	443.727678	0.007318	0.007783
RS	62	8.768239	3.513618	400.662011	0.006607	0.007045
RS	63	9.433538	3.513618	2015.421331	0.033237	0.035667
PA	4+25*2+4+6 0.067619302 0.028471885 9.433538454 2.748718200 0.392369693 0.592317785 0.676127784 0.664027049 0.637842325 0.684936012 0.857021261 1.178028147 1.632576190 2.152212367 2.632711455 2.961648158 3.055301174 2.921282041 2.670325206 2.429604528 2.267859476 2.197536564 2.210383647 2.297344102 2.445324833 2.628812470 2.810949748 2.953865041 3.032250715 3.033281749 3.513617986
//
IT	4578
RD	24
LK	-353831.071976
QD	-169.613642 -> -157.267105
RI	0.0017408741
TR	0.066721	0.028650
MT	9.508839
MM	C_pi: 2.026656, n_recomb: 61849.922544
RS	0	0.000000	2.885149	156.371056	0.002528	0.001117
RS	1	0.007515	2.885149	167.688030	0.002711	0.002499
RS	2	0.015596	2.885149	179.789028	0.002907	0.002566
RS	3	0.024283	2.885149	192.722923	0.003116	0.002968
RS	4	0.033624	0.392861	1500.208038	0.024256	0.023731
RS	5	0.043666	0.392861	1570.978708	0.025400	0.024625
RS	6	0.054463	0.602361	1076.300762	0.017402	0.016357
RS	7	0.066072	0.602361	1134.478577	0.018342	0.016667
RS	8	0.078553	0.689702	1044.282010	0.016884	0.015203
RS	9	0.091972	0.689702	1100.547991	0.017794	0.016018
RS	10	0.106400	0.674017	1184.746375	0.019155	0.017260
RS	11	0.121912	0.674017	1244.019728	0.020114	0.018333
RS	12	0.138590	0.641993	1368.079181	0.022119	0.020337
RS	13	0.156521	0.641993	1429.269073	0.023109	0.021687
RS	14	0.175800	0.684478	1398.889818	0.022617	0.021511
RS	15	0.196527	0.684478	1457.957118	0.023572	0.022814
RS	16	0.218813	0.854418	1218.663373	0.019704	0.019271
RS	17	0.242773	0.854418	1273.135230	0.020584	0.020294
RS	18	0.268534	1.177072	967.643810	0.015645	0.015518
RS	19	0.296231	1.177072	1015.693945	0.016422	0.016302
RS	20	0.326010	1.638995	767.203450	0.012404	0.012359
RS	21	0.358026	1.638995	808.696784	0.013075	0.013003
RS	22	0.392449	2.172177	644.016617	0.010413	0.010389
RS	23	0.429459	2.172177	680.657465	0.011005	0.010960
RS	24	0.469250	2.669662	585.645040	0.009469	0.009460
RS	25	0.512032	2.669662	619.668001	0.010019	0.009998
RS	26	0.558029	3.013278	580.812637	0.009391	0.009395
RS	27	0.607483	3.013278	614.368149	0.009933	0.009937
RS	28	0.660654	3.113221	628.420324	0.010160	0.010186
RS	29	0.717821	3.113221	663.457139	0.010727	0.010773
RS	30	0.779284	2.975369	731.538640	0.011828	0.011910
RS	31	0.845366	2.975369	769.348149	0.012439	0.012579
RS	32	0.916415	2.714684	884.252572	0.014297	0.014509
RS	33	0.992803	2.714684	924.391002	0.014946	0.015259
RS	34	1.074932	2.463928	1060.705136	0.017150	0.017573
RS	35	1.163234	2.463928	1100.222776	0.017789	0.018332
RS	36	1.258172	2.294783	1220.176617	0.019728	0.020384
RS	37	1.360245	2.294783	1254.589434	0.020284	0.021040
RS	38	1.469990	2.220222	1327.687839	0.021466	0.022290
RS	39	1.587982	2.220222	1353.229710	0.021879	0.022753
RS	40	1.714841	2.231705	1366.880283	0.022100	0.022976
RS	41	1.851235	2.231705	1382.066834	0.022345	0.023218
RS	42	1.997880	2.319890	1339.886515	0.021664	0.022482
RS	43	2.155545	2.319890	1345.592380	0.021756	0.022531
RS	44	2.325060	2.471383	1265.002231	0.020453	0.021145
RS	45	2.507315	2.471383	1263.226320	0.020424	0.021055
RS	46	2.703267	2.660003	1168.990704	0.018900	0.019451
RS	47	2.913946	2.660003	1161.218839	0.018775	0.019269
RS	48	3.140458	2.847680	1074.270575	0.017369	0.017806
RS	49	3.383994	2.847680	1060.635360	0.017149	0.017551
RS	50	3.645833	2.995072	991.645177	0.016033	0.016409
RS	51	3.927350	2.995072	970.992208	0.015699	0.016069
RS	52	4.230024	3.075788	920.612256	0.014885	0.015257
RS	53	4.555446	3.075788	890.990443	0.014406	0.014796
RS	54	4.905324	3.076552	855.318236	0.013829	0.014243
RS	55	5.281498	3.076552	814.324668	0.013166	0.013609
RS	56	5.685943	3.076552	768.226616	0.012421	0.012892
RS	57	6.120784	3.076552	717.633442	0.011603	0.012096
RS	58	6.588305	3.577360	576.849473	0.009327	0.009802
RS	59	7.090963	3.577360	539.775488	0.008727	0.009207
RS	60	7.631398	3.577360	499.818695	0.008081	0.008554
RS	61	8.212449	3.577360	457.631631	0.007399	0.007855
RS	62	8.837169	3.577360	413.954975	0.006693	0.007123
RS	63	9.508839	3.577360	2103.826939	0.034015	0.036444
PA	4+25*2+4+6 0.066720610 0.028649540 9.508839354 2.885149334 0.392861195 0.602360756 0.689701911 0.674016813 0.641992713 0.684477788 0.854418099 1.177072086 1.638995089 2.172176615 2.669662153 3.013277651 3.113220941 2.975368507 2.714683517 2.463928170 2.294783084 2.220221839 2.231705400 2.319890292 2.471383087 2.660003069 2.847680448 2.995071958 3.075787903 3.076551696 3.577359687
//
IT	4819
RD	25
LK	-353806.803731
QD	-162.633566 -> -151.099750
RI	0.0015833280
TR	0.065864	0.028821
MT	9.581522
MM	C_pi: 2.054391, n_recomb: 63035.635886
RS	0	0.000000	3.022606	152.305579	0.002416	0.001097
RS	1	0.007528	3.022606	163.367335	0.002592	0.002450
RS	2	0.015623	3.022606	175.199883	0.002779	0.002486
RS	3	0.024328	3.022606	187.851857	0.002980	0.002847
RS	4	0.033688	0.393273	1530.626019	0.024282	0.023828
RS	5	0.043752	0.393273	1602.974147	0.025430	0.024751
RS	6	0.054574	0.612204	1081.949321	0.017164	0.016202
RS	7	0.066211	0.612204	1140.881285	0.018099	0.016516
RS	8	0.078724	0.703194	1047.301242	0.016614	0.015019
RS	9	0.092179	0.703194	1104.231655	0.017518	0.015824
RS	10	0.106647	0.684003	1194.782537	0.018954	0.017131
RS	11	0.122204	0.684003	1255.060292	0.019910	0.018190
RS	12	0.138932	0.646174	1392.042502	0.022083	0.020340
RS	13	0.156920	0.646174	1454.619896	0.023076	0.021681
RS	14	0.176262	0.684070	1433.986013	0.022749	0.021652
RS	15	0.197060	0.684070	1494.528231	0.023709	0.022958
RS	16	0.219423	0.851789	1252.294719	0.019866	0.019436
RS	17	0.243471	0.851789	1308.172405	0.020753	0.020466
RS	18	0.269328	1.175843	992.212256	0.015740	0.015616
RS	19	0.297132	1.175843	1041.484542	0.016522	0.016405
RS	20	0.327030	1.644746	783.157645	0.012424	0.012380
RS	21	0.359178	1.644746	825.605479	0.013097	0.013027
RS	22	0.393747	2.191092	654.193761	0.010378	0.010355
RS	23	0.430918	2.191092	691.552296	0.010971	0.010925
RS	24	0.470887	2.705379	592.415057	0.009398	0.009387
RS	25	0.513865	2.705379	627.000231	0.009947	0.009923
RS	26	0.560079	3.063744	585.911423	0.009295	0.009296
RS	27	0.609772	3.063744	619.963578	0.009835	0.009833
RS	28	0.663206	3.170206	633.396003	0.010048	0.010067
RS	29	0.720662	3.170206	668.961217	0.010612	0.010649
RS	30	0.782445	3.028764	738.158516	0.011710	0.011779
RS	31	0.848878	3.028764	776.632447	0.012321	0.012444
RS	32	0.920313	2.758520	894.583907	0.014192	0.014381
RS	33	0.997125	2.758520	935.598195	0.014842	0.015127
RS	34	1.079720	2.497831	1076.557416	0.017079	0.017467
RS	35	1.168534	2.497831	1117.139766	0.017722	0.018225
RS	36	1.264033	2.321317	1242.133607	0.019705	0.020317
RS	37	1.366722	2.321317	1277.659521	0.020269	0.020976
RS	38	1.477142	2.242494	1354.646926	0.021490	0.022264
RS	39	1.595874	2.242494	1381.179640	0.021911	0.022734
RS	40	1.723545	2.252542	1396.534471	0.022155	0.022981
RS	41	1.860828	2.252542	1412.498321	0.022408	0.023233
RS	42	2.008446	2.341835	1369.666997	0.021728	0.022502
RS	43	2.167177	2.341835	1375.956887	0.021828	0.022561
RS	44	2.337857	2.496683	1293.019917	0.020513	0.021166
RS	45	2.521387	2.496683	1291.712497	0.020492	0.021087
RS	46	2.718734	2.690268	1194.528477	0.018950	0.019468
RS	47	2.930938	2.690268	1187.167442	0.018833	0.019298
RS	48	3.159117	2.883328	1097.634961	0.017413	0.017823
RS	49	3.404474	2.883328	1084.353784	0.017202	0.017580
RS	50	3.668302	3.035072	1013.643705	0.016080	0.016434
RS	51	3.951993	3.035072	993.234923	0.015757	0.016105
RS	52	4.257040	3.118049	942.051069	0.014945	0.015297
RS	53	4.585053	3.118049	912.467391	0.014475	0.014846
RS	54	4.937759	3.118535	876.743356	0.013909	0.014304
RS	55	5.317019	3.118535	835.442517	0.013253	0.013679
RS	56	5.724830	3.118535	788.859493	0.012515	0.012969
RS	57	6.163342	3.118535	737.602046	0.011701	0.012179
RS	58	6.634868	3.639603	591.413203	0.009382	0.009842
RS	59	7.141891	3.639603	554.205770	0.008792	0.009258
RS	60	7.687085	3.639603	513.966479	0.008154	0.008615
RS	61	8.273322	3.639603	471.345918	0.007477	0.007924
RS	62	8.903694	3.639603	427.087927	0.006775	0.007197
RS	63	9.581522	3.639603	2192.179986	0.034777	0.037203
PA	4+25*2+4+6 0.065864444 0.028820632 9.581522066 3.022606349 0.393272574 0.612204059 0.703193700 0.684003237 0.646173782 0.684070460 0.851788622 1.175842901 1.644745614 2.191091930 2.705378549 3.063743879 3.170206420 3.028763775 2.758520471 2.497830868 2.321317257 2.242494439 2.252541654 2.341835284 2.496683171 2.690268082 2.883327510 3.035071908 3.118049422 3.118534708 3.639603494
//
CC
CC	Brief Description of the file format:
CC	  CC  comments
CC	  MM  useful-messages
CC	  RD  round-of-iterations
CC	  LL  \log[P(sequence)]
CC	  QD  Q-before-opt Q-after-opt
CC	  TR  \theta_0 \rho_0
CC	  RS  k t_k \lambda_k \pi_k \sum_{l\not=k}A_{kl} A_{kk}
CC	  DC  begin end best-k t_k+\Delta_k max-prob
CC
MM	Version: 0.6.5-r67
MM	pattern:4+25*2+4+6, n:63, n_free_lambdas:28
MM	n_iterations:25, skip:1, max_t:5, theta/rho:5
MM	is_decoding:0
MM	n_seqs:9, sum_L:1007593, sum_n:121461
RD	0
LK	0.000000
QD	0.000000 -> 0.000000
RI	inf
TR	0.128454	0.025691
MT	5.000000
MM	C_pi: 1.000000, n_recomb: 25557.508868
RS	0	0.000000	1.000000	161.983954	0.006338	0.000000
RS	1	0.006440	1.000000	171.287871	0.006702	0.000000
RS	2	0.013294	1.000000	181.049660	0.007084	0.000000
RS	3	0.020590	1.000000	191.281729	0.007484	0.000000
RS	4	0.028356	1.000000	201.995342	0.007904	0.000000
RS	5	0.036622	1.000000	213.200356	0.008342	0.000000
RS	6	0.045421	1.000000	224.904917	0.008800	0.000000
RS	7	0.054785	1.000000	237.115126	0.009278	0.000000
RS	8	0.064753	1.000000	249.834672	0.009775	0.000000
RS	9	0.075363	1.000000	263.064421	0.010293	0.000000
RS	10	0.086656	1.000000	276.801976	0.010831	0.000000
RS	11	0.098677	1.000000	291.041187	0.011388	0.000000
RS	12	0.111471	1.000000	305.771633	0.011964	0.000000
RS	13	0.125090	1.000000	320.978061	0.012559	0.000000
RS	14	0.139585	1.000000	336.639790	0.013172	0.000000
RS	15	0.155014	1.000000	352.730079	0.013801	0.000000
RS	16	0.171437	1.000000	369.215477	0.014446	0.000000
RS	17	0.188917	1.000000	386.055144	0.015105	0.000000
RS	18	0.207523	1.000000	403.200164	0.015776	0.000000
RS	19	0.227327	1.000000	420.592858	0.016457	0.000000
RS	20	0.248406	1.000000	438.166114	0.017144	0.000000
RS	21	0.270843	1.000000	455.842742	0.017836	0.000000
RS	22	0.294725	1.000000	473.534897	0.018528	0.000000
RS	23	0.320144	1.000000	491.143563	0.019217	0.000000
RS	24	0.347201	1.000000	508.558163	0.019899	0.000000
RS	25	0.376000	1.000000	525.656298	0.020568	0.000000
RS	26	0.406654	1.000000	542.303673	0.021219	0.000000
RS	27	0.439282	1.000000	558.354235	0.021847	0.000000
RS	28	0.474011	1.000000	573.650587	0.022445	0.000000
RS	29	0.510976	1.000000	588.024705	0.023008	0.000000
RS	30	0.550322	1.000000	601.299020	0.023527	0.000000
RS	31	0.592202	1.000000	613.287909	0.023996	0.000000
RS	32	0.636779	1.000000	623.799634	0.024408	0.000000
RS	33	0.684227	1.000000	632.638785	0.024754	0.000000
RS	34	0.734730	1.000000	639.609242	0.025026	0.000000
RS	35	0.788485	1.000000	644.517683	0.025218	0.000000
RS	36	0.845702	1.000000	647.177640	0.025322	0.000000
RS	37	0.906604	1.000000	647.414077	0.025332	0.000000
RS	38	0.971428	1.000000	645.068453	0.025240	0.000000
RS	39	1.040426	1.000000	640.004177	0.025042	0.000000
RS	40	1.113868	1.000000	632.112353	0.024733	0.000000
RS	41	1.192040	1.000000	621.317638	0.024311	0.000000
RS	42	1.275245	1.000000	607.584038	0.023773	0.000000
RS	43	1.363809	1.000000	590.920376	0.023121	0.000000
RS	44	1.458076	1.000000	571.385160	0.022357	0.000000
RS	45	1.558414	1.000000	549.090542	0.021485	0.000000
RS	46	1.665214	1.000000	524.205014	0.020511	0.000000
RS	47	1.778891	1.000000	496.954527	0.019445	0.000000
RS	48	1.899889	1.000000	467.621692	0.018297	0.000000
RS	49	2.028679	1.000000	436.542786	0.017081	0.000000
RS	50	2.165763	1.000000	404.102378	0.015811	0.000000
RS	51	2.311675	1.000000	370.725467	0.014506	0.000000
RS	52	2.466983	1.000000	336.867166	0.013181	0.000000
RS	53	2.632293	1.000000	303.000170	0.011856	0.000000
RS	54	2.808249	1.000000	269.600371	0.010549	0.000000
RS	55	2.995536	1.000000	237.131221	0.009278	0.000000
RS	56	3.194884	1.000000	206.027592	0.008061	0.000000
RS	57	3.407070	1.000000	176.680040	0.006913	0.000000
RS	58	3.632920	1.000000	149.420460	0.005846	0.000000
RS	59	3.873315	1.000000	124.510138	0.004872	0.000000
RS	60	4.129191	1.000000	102.131116	0.003996	0.000000
RS	61	4.401545	1.000000	82.381608	0.003223	0.000000
RS	62	4.691438	1.000000	65.275944	0.002554	0.000000
RS	63	5.000000	1.000000	183.125061	0.007165	0.000000
PA	4+25*2+4+6 0.128453674 0.025690735 5.000000000 1.000000000 1.000000000 1.000000000 1.000000000 1.000000000 1.000000000 1.000000000 1.000000000 1.000000000 1.000000000 1.000000000 1.000000000 1.000000000 1.000000000 1.000000000 1.000000000 1.000000000 1.000000000 1.000000000 1.000000000 1.000000000 1.000000000 1.000000000 1.000000000 1.000000000 1.000000000 1.000000000 1.000000000
//
IT	5022
RD	1
LK	-318681.738732
QD	-1277.467126 -> -681.713117
RI	0.0323035468
TR	0.112966	0.022801
MT	6.091861
MM	C_pi: 1.076543, n_recomb: 24433.156713
RS	0	0.000000	0.340744	474.713790	0.019429	0.003060
RS	1	0.006768	0.340744	496.581900	0.020324	0.009375
RS	2	0.013994	0.340744	518.738891	0.021231	0.016542
RS	3	0.021710	0.340744	541.084313	0.022145	0.023217
RS	4	0.029947	0.382936	502.127584	0.020551	0.025948
RS	5	0.038742	0.382936	523.588278	0.021429	0.023859
RS	6	0.048132	0.481893	434.319539	0.017776	0.020893
RS	7	0.058158	0.481893	453.901985	0.018577	0.019062
RS	8	0.068862	0.572650	399.356380	0.016345	0.018002
RS	9	0.080291	0.572650	417.734950	0.017097	0.017201
RS	10	0.092493	0.664282	376.750942	0.015420	0.016552
RS	11	0.105522	0.664282	394.237290	0.016135	0.016064
RS	12	0.119432	0.758128	361.475047	0.014794	0.015690
RS	13	0.134283	0.758128	378.269429	0.015482	0.015367
RS	14	0.150140	0.853773	351.459964	0.014385	0.015062
RS	15	0.167069	0.853773	367.706861	0.015050	0.014770
RS	16	0.185145	0.949381	345.879719	0.014156	0.014489
RS	17	0.204444	0.949381	361.692265	0.014803	0.014217
RS	18	0.225049	1.041512	344.637320	0.014105	0.013957
RS	19	0.247049	1.041512	360.108462	0.014739	0.013720
RS	20	0.270537	1.125026	348.143651	0.014249	0.013524
RS	21	0.295616	1.125026	363.346180	0.014871	0.013387
RS	22	0.322392	1.195116	356.688392	0.014599	0.013327
RS	23	0.350980	1.195116	371.652937	0.015211	0.013350
RS	24	0.381502	1.249847	369.896875	0.015139	0.013460
RS	25	0.414091	1.249847	384.576650	0.015740	0.013651
RS	26	0.448885	1.289874	386.912762	0.015836	0.013917
RS	27	0.486035	1.289874	401.157170	0.016419	0.014254
RS	28	0.525698	1.316808	406.746439	0.016647	0.014659
RS	29	0.568046	1.316808	420.285008	0.017201	0.015131
RS	30	0.613261	1.332727	428.230123	0.017527	0.015667
RS	31	0.661535	1.332727	440.660210	0.018035	0.016256
RS	32	0.713076	1.340497	449.752492	0.018407	0.016885
RS	33	0.768106	1.340497	460.539202	0.018849	0.017531
RS	34	0.826861	1.343309	469.291267	0.019207	0.018173
RS	35	0.889592	1.343309	477.793141	0.019555	0.018788
RS	36	0.956569	1.343925	484.670602	0.019837	0.019355
RS	37	1.028079	1.343925	490.192123	0.020063	0.019856
RS	38	1.104428	1.344393	493.795792	0.020210	0.020271
RS	39	1.185946	1.344393	495.661463	0.020286	0.020585
RS	40	1.272980	1.346073	494.863069	0.020254	0.020784
RS	41	1.365905	1.346073	492.505410	0.020157	0.020858
RS	42	1.465119	1.349568	486.619559	0.019916	0.020802
RS	43	1.571048	1.349568	479.663994	0.019632	0.020618
RS	44	1.684147	1.354680	468.562260	0.019177	0.020312
RS	45	1.804900	1.354680	456.890297	0.018700	0.019893
RS	46	1.933826	1.360708	440.918492	0.018046	0.019372
RS	47	2.071478	1.360708	424.710085	0.017383	0.018759
RS	48	2.218446	1.366854	404.533877	0.016557	0.018063
RS	49	2.375362	1.366854	384.296603	0.015728	0.017293
RS	50	2.542897	1.372477	360.808436	0.014767	0.016459
RS	51	2.721772	1.372477	337.389159	0.013809	0.015569
RS	52	2.912753	1.377188	311.679626	0.012756	0.014632
RS	53	3.116660	1.377188	286.242426	0.011715	0.013657
RS	54	3.334367	1.382321	259.328446	0.010614	0.012653
RS	55	3.566809	1.382321	233.348500	0.009550	0.011631
RS	56	3.814983	1.382321	207.555269	0.008495	0.010598
RS	57	4.079954	1.382321	182.346104	0.007463	0.009566
RS	58	4.362859	1.414071	154.915787	0.006340	0.008543
RS	59	4.664910	1.414071	133.110024	0.005448	0.007538
RS	60	4.987405	1.414071	112.705303	0.004613	0.006561
RS	61	5.331727	1.414071	93.943115	0.003845	0.005625
RS	62	5.699353	1.414071	77.003762	0.003152	0.004744
RS	63	6.091861	1.414071	244.859720	0.010022	0.016398
PA	4+25*2+4+6 0.112966113 0.022801355 6.091860533 0.340744495 0.382935524 0.481892586 0.572649717 0.664281845 0.758128166 0.853772640 0.949381351 1.041512012 1.125026226 1.195116043 1.249846935 1.289874077 1.316807985 1.332727432 1.340497494 1.343309402 1.343924522 1.344392836 1.346073270 1.349567890 1.354679585 1.360708237 1.366854191 1.372476578 1.377187967 1.382320881 1.414070666
//
IT	4467
RD	2
LK	-317761.216994
QD	-706.516652 -> -521.081952
RI	0.0484947954
TR	0.105268	0.022068
MT	6.707788
MM	C_pi: 1.135988, n_recomb: 24946.617809
RS	0	0.000000	0.279178	603.985192	0.024211	0.002708
RS	1	0.006929	0.279178	629.513914	0.025234	0.009266
RS	2	0.014338	0.279178	654.959202	0.026254	0.016780
RS	3	0.022260	0.279178	680.142148	0.027264	0.024301
RS	4	0.030732	0.288576	682.266478	0.027349	0.025931
RS	5	0.039790	0.288576	706.304684	0.028313	0.026747
RS	6	0.049476	0.384987	549.304050	0.022019	0.020782
RS	7	0.059833	0.384987	571.311390	0.022901	0.020734
RS	8	0.070908	0.477050	480.025561	0.019242	0.017864
RS	9	0.082750	0.477050	500.340468	0.020056	0.018441
RS	10	0.095413	0.576229	432.038805	0.017319	0.016430
RS	11	0.108953	0.576229	450.949668	0.018077	0.017012
RS	12	0.123431	0.686559	395.237074	0.015843	0.015457
RS	13	0.138913	0.686559	412.951086	0.016553	0.016013
RS	14	0.155467	0.809489	366.063919	0.014674	0.014693
RS	15	0.173168	0.809489	382.750076	0.015343	0.015135
RS	16	0.192096	0.943915	343.279155	0.013761	0.013978
RS	17	0.212335	0.943915	359.095027	0.014395	0.014313
RS	18	0.233977	1.084640	326.923249	0.013105	0.013324
RS	19	0.257118	1.084640	342.034490	0.013711	0.013584
RS	20	0.281862	1.221026	317.825107	0.012740	0.012817
RS	21	0.308321	1.221026	332.413350	0.013325	0.013081
RS	22	0.336614	1.340463	316.556179	0.012689	0.012603
RS	23	0.366866	1.340463	330.792517	0.013260	0.012948
RS	24	0.399215	1.435012	322.652625	0.012934	0.012771
RS	25	0.433806	1.435012	336.644478	0.013495	0.013223
RS	26	0.470793	1.502931	335.007985	0.013429	0.013306
RS	27	0.510343	1.502931	348.756820	0.013980	0.013853
RS	28	0.552633	1.545571	352.544643	0.014132	0.014157
RS	29	0.597854	1.545571	365.921068	0.014668	0.014800
RS	30	0.646208	1.566184	374.116276	0.014997	0.015311
RS	31	0.697913	1.566184	386.834297	0.015506	0.016045
RS	32	0.753200	1.570834	397.896253	0.015950	0.016711
RS	33	0.812318	1.570834	409.494850	0.016415	0.017479
RS	34	0.875532	1.566949	421.335692	0.016889	0.018189
RS	35	0.943126	1.566949	431.197784	0.017285	0.018891
RS	36	1.015404	1.560900	441.614719	0.017702	0.019517
RS	37	1.092689	1.560900	449.029789	0.018000	0.020064
RS	38	1.175330	1.557112	456.055421	0.018281	0.020499
RS	39	1.263697	1.557112	460.312495	0.018452	0.020822
RS	40	1.358187	1.558225	462.435544	0.018537	0.020987
RS	41	1.459225	1.558225	462.928909	0.018557	0.021040
RS	42	1.567263	1.565026	459.379250	0.018414	0.020900
RS	43	1.682787	1.565026	455.694913	0.018267	0.020682
RS	44	1.806315	1.576406	446.583746	0.017902	0.020267
RS	45	1.938403	1.576406	438.537325	0.017579	0.019822
RS	46	2.079643	1.590164	424.571319	0.017019	0.019198
RS	47	2.230669	1.590164	412.214308	0.016524	0.018579
RS	48	2.392161	1.604033	394.293612	0.015805	0.017808
RS	49	2.564841	1.604033	377.923015	0.015149	0.017058
RS	50	2.749487	1.616278	356.936566	0.014308	0.016185
RS	51	2.946927	1.616278	337.117814	0.013514	0.015334
RS	52	3.158047	1.625899	313.932056	0.012584	0.014392
RS	53	3.383796	1.625899	291.520667	0.011686	0.013466
RS	54	3.625187	1.635028	266.694930	0.010691	0.012467
RS	55	3.883303	1.635028	242.920242	0.009738	0.011497
RS	56	4.159305	1.635028	218.820340	0.008772	0.010509
RS	57	4.454430	1.635028	194.783667	0.007808	0.009512
RS	58	4.770004	1.702011	165.108415	0.006618	0.008342
RS	59	5.107445	1.702011	144.364490	0.005787	0.007411
RS	60	5.468267	1.702011	124.479057	0.004990	0.006492
RS	61	5.854090	1.702011	105.744446	0.004239	0.005601
RS	62	6.266646	1.702011	88.408864	0.003544	0.004753
RS	63	6.707788	1.702011	304.746332	0.012216	0.017120
PA	4+25*2+4+6 0.105268242 0.022067981 6.707788105 0.279178361 0.288576240 0.384986576 0.477049541 0.576229227 0.686559114 0.809488786 0.943914543 1.084640496 1.221025797 1.340462850 1.435012314 1.502930822 1.545570621 1.566183765 1.570834137 1.566948763 1.560900374 1.557112037 1.558225229 1.565026200 1.576405891 1.590163985 1.604033458 1.616278028 1.625899150 1.635027999 1.702010501
//
IT	3943
RD	3
LK	-317449.297865
QD	-561.428593 -> -467.229576
RI	0.0507960851
TR	0.100164	0.022010
MT	7.104533
MM	C_pi: 1.204732, n_recomb: 26367.676641
RS	0	0.000000	0.291220	620.261017	0.023524	0.002485
RS	1	0.007025	0.291220	647.518274	0.024557	0.008657
RS	2	0.014544	0.291220	674.792718	0.025592	0.015555
RS	3	0.022591	0.291220	701.901617	0.026620	0.022565
RS	4	0.031203	0.266020	796.473923	0.030206	0.026533
RS	5	0.040420	0.266020	822.488652	0.031193	0.028119
RS	6	0.050285	0.361195	627.233358	0.023788	0.021161
RS	7	0.060842	0.361195	651.371960	0.024703	0.021542
RS	8	0.072142	0.450177	543.372447	0.020608	0.018144
RS	9	0.084235	0.450177	565.677267	0.021453	0.019135
RS	10	0.097178	0.547154	484.895407	0.018390	0.016734
RS	11	0.111030	0.547154	505.618534	0.019176	0.017694
RS	12	0.125855	0.659710	437.552029	0.016594	0.015713
RS	13	0.141722	0.659710	456.860187	0.017327	0.016605
RS	14	0.158703	0.792200	397.464122	0.015074	0.014838
RS	15	0.176877	0.792200	415.490889	0.015758	0.015574
RS	16	0.196328	0.946036	363.880115	0.013800	0.013967
RS	17	0.217146	0.946036	380.763939	0.014441	0.014551
RS	18	0.239426	1.116549	337.697603	0.012807	0.013146
RS	19	0.263271	1.116549	353.616050	0.013411	0.013612
RS	20	0.288791	1.289608	320.627185	0.012160	0.012503
RS	21	0.316104	1.289608	335.815524	0.012736	0.012932
RS	22	0.345336	1.445435	313.737727	0.011899	0.012205
RS	23	0.376621	1.445435	328.456369	0.012457	0.012680
RS	24	0.410105	1.569449	316.512724	0.012004	0.012341
RS	25	0.445940	1.569449	330.971094	0.012552	0.012894
RS	26	0.484293	1.656748	327.543674	0.012422	0.012887
RS	27	0.525341	1.656748	341.838117	0.012964	0.013510
RS	28	0.569272	1.707861	345.613802	0.013107	0.013786
RS	29	0.616289	1.707861	359.694484	0.013641	0.014482
RS	30	0.666610	1.726840	369.571639	0.014016	0.015025
RS	31	0.720465	1.726840	383.204882	0.014533	0.015800
RS	32	0.778104	1.723066	397.310976	0.015068	0.016551
RS	33	0.839792	1.723066	410.041248	0.015551	0.017350
RS	34	0.905813	1.708638	425.591092	0.016141	0.018169
RS	35	0.976473	1.708638	436.754759	0.016564	0.018892
RS	36	1.052097	1.693723	450.732798	0.017094	0.019614
RS	37	1.133033	1.693723	459.540735	0.017428	0.020167
RS	38	1.219656	1.684967	469.286047	0.017798	0.020658
RS	39	1.312363	1.684967	474.951017	0.018013	0.020973
RS	40	1.411584	1.686004	478.515426	0.018148	0.021137
RS	41	1.517775	1.686004	480.390270	0.018219	0.021174
RS	42	1.631426	1.697470	476.981426	0.018090	0.020981
RS	43	1.753061	1.697470	474.654308	0.018001	0.020749
RS	44	1.883241	1.716976	464.804609	0.017628	0.020253
RS	45	2.022566	1.716976	458.108257	0.017374	0.019804
RS	46	2.171680	1.740461	443.118551	0.016805	0.019101
RS	47	2.331268	1.740461	432.091890	0.016387	0.018494
RS	48	2.502068	1.763878	413.319277	0.015675	0.017668
RS	49	2.684867	1.763878	398.187956	0.015101	0.016944
RS	50	2.880508	1.784174	376.703963	0.014287	0.016048
RS	51	3.089893	1.784174	357.902710	0.013574	0.015235
RS	52	3.313988	1.799641	334.497555	0.012686	0.014296
RS	53	3.553825	1.799641	312.719032	0.011860	0.013412
RS	54	3.810511	1.813366	287.564544	0.010906	0.012429
RS	55	4.085230	1.813366	263.921403	0.010009	0.011496
RS	56	4.379249	1.813366	239.621027	0.009088	0.010540
RS	57	4.693922	1.813366	215.058649	0.008156	0.009568
RS	58	5.030702	1.918010	181.189600	0.006872	0.008284
RS	59	5.391141	1.918010	160.291579	0.006079	0.007404
RS	60	5.776901	1.918010	139.919195	0.005306	0.006529
RS	61	6.189762	1.918010	120.399538	0.004566	0.005671
RS	62	6.631627	1.918010	102.027301	0.003869	0.004848
RS	63	7.104533	1.918010	372.962574	0.014145	0.018185
PA	4+25*2+4+6 0.100163654 0.022009811 7.104532850 0.291220101 0.266020350 0.361194588 0.450177015 0.547154428 0.659710280 0.792199714 0.946035833 1.116549476 1.289607889 1.445435152 1.569448921 1.656747545 1.707860725 1.726840019 1.723065920 1.708637886 1.693722847 1.684967137 1.686003811 1.697469909 1.716976227 1.740461124 1.763877536 1.784173792 1.799641444 1.813366452 1.918010069
//
IT	4907
RD	4
LK	-317275.569866
QD	-502.578125 -> -433.355658
RI	0.0459632062
TR	0.096191	0.022203
MT	7.395306
MM	C_pi: 1.271857, n_recomb: 28056.692963
RS	0	0.000000	0.323811	599.399925	0.021364	0.002323
RS	1	0.007092	0.323811	627.570221	0.022368	0.008038
RS	2	0.014688	0.323811	656.012470	0.023382	0.014206
RS	3	0.022822	0.323811	684.568080	0.024399	0.020471
RS	4	0.031533	0.261174	881.034153	0.031402	0.027185
RS	5	0.040862	0.261174	909.365947	0.032412	0.028926
RS	6	0.050852	0.358271	686.221187	0.024458	0.021477
RS	7	0.061551	0.358271	712.605593	0.025399	0.021899
RS	8	0.073009	0.444894	596.598708	0.021264	0.018384
RS	9	0.085279	0.444894	621.013716	0.022134	0.019488
RS	10	0.098420	0.537803	535.129873	0.019073	0.017049
RS	11	0.112493	0.537803	557.856541	0.019883	0.018152
RS	12	0.127564	0.648338	482.707747	0.017205	0.016042
RS	13	0.143703	0.648338	503.883593	0.017959	0.017078
RS	14	0.160988	0.783777	435.375347	0.015518	0.015098
RS	15	0.179498	0.783777	455.088382	0.016220	0.015971
RS	16	0.199321	0.948473	393.337685	0.014019	0.014093
RS	17	0.220550	0.948473	411.685856	0.014673	0.014795
RS	18	0.243284	1.139307	358.900853	0.012792	0.013113
RS	19	0.267631	1.139307	376.049845	0.013403	0.013677
RS	20	0.293705	1.340077	335.080339	0.011943	0.012329
RS	21	0.321628	1.340077	351.299282	0.012521	0.012836
RS	22	0.351532	1.524759	323.672275	0.011536	0.011935
RS	23	0.383556	1.524759	339.296585	0.012093	0.012467
RS	24	0.417852	1.672233	324.159702	0.011554	0.012021
RS	25	0.454580	1.672233	339.487972	0.012100	0.012613
RS	26	0.493913	1.774240	334.811197	0.011933	0.012553
RS	27	0.536035	1.774240	350.019886	0.012475	0.013199
RS	28	0.581145	1.830251	354.262416	0.012627	0.013470
RS	29	0.629455	1.830251	369.364560	0.013165	0.014178
RS	30	0.681190	1.844858	381.381990	0.013593	0.014765
RS	31	0.736595	1.844858	396.177756	0.014121	0.015545
RS	32	0.795930	1.830687	413.783332	0.014748	0.016383
RS	33	0.859473	1.830687	427.799250	0.015248	0.017188
RS	34	0.927522	1.804548	447.449272	0.015948	0.018116
RS	35	1.000398	1.804548	459.944702	0.016393	0.018845
RS	36	1.078442	1.780323	477.681991	0.017026	0.019668
RS	37	1.162022	1.780323	487.756942	0.017385	0.020226
RS	38	1.251529	1.766691	500.091125	0.017824	0.020778
RS	39	1.347384	1.766691	506.859436	0.018066	0.021096
RS	40	1.450038	1.768073	511.329053	0.018225	0.021265
RS	41	1.559973	1.768073	514.099728	0.018324	0.021306
RS	42	1.677705	1.784833	509.913199	0.018174	0.021066
RS	43	1.803786	1.784833	508.297428	0.018117	0.020842
RS	44	1.938810	1.813253	496.526847	0.017697	0.020271
RS	45	2.083410	1.813253	490.412522	0.017479	0.019838
RS	46	2.238266	1.847339	473.108466	0.016863	0.019061
RS	47	2.404104	1.847339	462.568790	0.016487	0.018479
RS	48	2.581705	1.881161	441.675395	0.015742	0.017599
RS	49	2.771901	1.881161	426.915657	0.015216	0.016910
RS	50	2.975587	1.910236	403.773998	0.014391	0.015987
RS	51	3.193720	1.910236	385.150534	0.013728	0.015214
RS	52	3.427323	1.932095	360.521204	0.012850	0.014275
RS	53	3.677494	1.932095	338.613775	0.012069	0.013429
RS	54	3.945408	1.950954	312.264017	0.011130	0.012456
RS	55	4.232324	1.950954	288.117422	0.010269	0.011556
RS	56	4.539588	1.950954	263.043143	0.009375	0.010628
RS	57	4.868646	1.950954	237.448125	0.008463	0.009677
RS	58	5.221041	2.094765	198.496911	0.007075	0.008282
RS	59	5.598429	2.094765	177.154573	0.006314	0.007446
RS	60	6.002583	2.094765	156.075578	0.005563	0.006607
RS	61	6.435401	2.094765	135.613531	0.004834	0.005778
RS	62	6.898917	2.094765	116.099362	0.004138	0.004975
RS	63	7.395306	2.094765	444.687972	0.015850	0.019374
PA	4+25*2+4+6 0.096190617 0.022202511 7.395306368 0.323811475 0.261174235 0.358271311 0.444893775 0.537802862 0.648337787 0.783776639 0.948473154 1.139306906 1.340076667 1.524759460 1.672233265 1.774240116 1.830250982 1.844857727 1.830686881 1.804547688 1.780323395 1.766691360 1.768072560 1.784833494 1.813252559 1.847339435 1.881161423 1.910236059 1.932094722 1.950954415 2.094765276
//
IT	4456
RD	5
LK	-317142.375296
QD	-463.628908 -> -404.758360
RI	0.0399173543
TR	0.092840	0.022495
MT	7.629851
MM	C_pi: 1.333870, n_recomb: 29786.710650
RS	0	0.000000	0.363924	570.550127	0.019155	0.002195
RS	1	0.007145	0.363924	599.060979	0.020112	0.007497
RS	2	0.014800	0.363924	628.087341	0.021086	0.013006
RS	3	0.023002	0.363924	657.500302	0.022074	0.018580
RS	4	0.031790	0.261332	952.081851	0.031963	0.027791
RS	5	0.041207	0.261332	982.854325	0.032996	0.029514
RS	6	0.051295	0.362802	733.112669	0.024612	0.021658
RS	7	0.062105	0.362802	761.722188	0.025573	0.022018
RS	8	0.073687	0.448273	641.217242	0.021527	0.018512
RS	9	0.086097	0.448273	667.711472	0.022416	0.019628
RS	10	0.099393	0.536859	580.901908	0.019502	0.017293
RS	11	0.113639	0.536859	605.635645	0.020332	0.018449
RS	12	0.128903	0.643888	526.764915	0.017685	0.016346
RS	13	0.145258	0.643888	549.853621	0.018460	0.017448
RS	14	0.162781	0.779426	474.459285	0.015929	0.015371
RS	15	0.181556	0.779426	495.942232	0.016650	0.016314
RS	16	0.201672	0.950782	425.273344	0.014277	0.014257
RS	17	0.223226	0.950782	445.197053	0.014946	0.015022
RS	18	0.246320	1.156835	383.290309	0.012868	0.013131
RS	19	0.271064	1.156835	401.794284	0.013489	0.013748
RS	20	0.297575	1.380236	353.166088	0.011856	0.012215
RS	21	0.325981	1.380236	370.541618	0.012440	0.012761
RS	22	0.356417	1.589518	337.602098	0.011334	0.011727
RS	23	0.389026	1.589518	354.252850	0.011893	0.012284
RS	24	0.423966	1.757238	336.120670	0.011284	0.011756
RS	25	0.461402	1.757238	352.430146	0.011832	0.012362
RS	26	0.501513	1.871683	346.658173	0.011638	0.012263
RS	27	0.544490	1.871683	362.878771	0.012183	0.012914
RS	28	0.590537	1.931093	367.708475	0.012345	0.013184
RS	29	0.639875	1.931093	383.912262	0.012889	0.013889
RS	30	0.692737	1.940379	398.202649	0.013368	0.014516
RS	31	0.749376	1.940379	414.220536	0.013906	0.015290
RS	32	0.810062	1.915250	435.519349	0.014621	0.016208
RS	33	0.875084	1.915250	450.854416	0.015136	0.017008
RS	34	0.944751	1.877131	474.851363	0.015942	0.018040
RS	35	1.019397	1.877131	488.673958	0.016406	0.018772
RS	36	1.099375	1.843524	510.382927	0.017135	0.019691
RS	37	1.185067	1.843524	521.665371	0.017513	0.020258
RS	38	1.276883	1.824990	536.656647	0.018017	0.020871
RS	39	1.375258	1.824990	544.400311	0.018277	0.021201
RS	40	1.480661	1.826641	549.620196	0.018452	0.021380
RS	41	1.593596	1.826641	553.088608	0.018568	0.021435
RS	42	1.714599	1.848576	547.743691	0.018389	0.021156
RS	43	1.844248	1.848576	546.583404	0.018350	0.020951
RS	44	1.983160	1.885826	532.359183	0.017872	0.020312
RS	45	2.131997	1.885826	526.533876	0.017677	0.019904
RS	46	2.291468	1.930532	506.335764	0.016999	0.019056
RS	47	2.462333	1.930532	495.974908	0.016651	0.018505
RS	48	2.645406	1.974857	472.417476	0.015860	0.017572
RS	49	2.841559	1.974857	457.726972	0.015367	0.016920
RS	50	3.051727	2.012836	432.465045	0.014519	0.015971
RS	51	3.276910	2.012836	413.743253	0.013890	0.015235
RS	52	3.518183	2.041192	387.524845	0.013010	0.014293
RS	53	3.776693	2.041192	365.257522	0.012262	0.013483
RS	54	4.053674	2.065357	337.419050	0.011328	0.012515
RS	55	4.350444	2.065357	312.602093	0.010495	0.011646
RS	56	4.668418	2.065357	286.616495	0.009622	0.010741
RS	57	5.009111	2.065357	259.881236	0.008725	0.009809
RS	58	5.374145	2.249221	215.423251	0.007232	0.008304
RS	59	5.765260	2.249221	193.634171	0.006501	0.007508
RS	60	6.184319	2.249221	171.877265	0.005770	0.006701
RS	61	6.633319	2.249221	150.526148	0.005053	0.005898
RS	62	7.114399	2.249221	129.940555	0.004362	0.005112
RS	63	7.629851	2.249221	517.705874	0.017380	0.020604
PA	4+25*2+4+6 0.092839864 0.022495263 7.629851416 0.363924111 0.261332211 0.362801825 0.448272771 0.536859147 0.643888478 0.779426377 0.950781526 1.156834772 1.380236435 1.589517507 1.757237677 1.871683001 1.931093382 1.940378715 1.915250279 1.877131369 1.843524115 1.824990476 1.826641410 1.848575602 1.885825823 1.930531512 1.974857238 2.012835717 2.041191659 2.065357457 2.249221418
//
IT	4516
RD	6
LK	-317027.595846
QD	-431.248796 -> -378.870460
RI	0.0344668263
TR	0.089894	0.022826
MT	7.831633
MM	C_pi: 1.391150, n_recomb: 31495.314623
RS	0	0.000000	0.407058	542.727620	0.017232	0.002088
RS	1	0.007189	0.407058	571.245783	0.018137	0.007034
RS	2	0.014894	0.407058	600.476076	0.019066	0.011982
RS	3	0.023153	0.407058	630.317235	0.020013	0.016972
RS	4	0.032006	0.262660	1017.332561	0.032301	0.028353
RS	5	0.041496	0.262660	1050.532647	0.033355	0.030024
RS	6	0.051667	0.370340	771.950949	0.024510	0.021720
RS	7	0.062570	0.370340	802.696682	0.025486	0.022006
RS	8	0.074256	0.455788	678.849754	0.021554	0.018539
RS	9	0.086783	0.455788	707.332540	0.022458	0.019634
RS	10	0.100210	0.540180	622.127624	0.019753	0.017460
RS	11	0.114602	0.540180	648.808829	0.020600	0.018635
RS	12	0.130029	0.643137	568.581185	0.018053	0.016606
RS	13	0.146565	0.643137	593.553651	0.018846	0.017742
RS	14	0.164290	0.777390	512.943276	0.016286	0.015629
RS	15	0.183289	0.777390	536.193580	0.017025	0.016613
RS	16	0.203653	0.953131	457.506149	0.014526	0.014428
RS	17	0.225482	0.953131	479.021604	0.015209	0.015232
RS	18	0.248879	1.171422	408.395042	0.012967	0.013172
RS	19	0.273959	1.171422	428.278655	0.013598	0.013821
RS	20	0.300841	1.414421	372.167423	0.011817	0.012132
RS	21	0.329656	1.414421	390.723835	0.012406	0.012701
RS	22	0.360542	1.645860	352.574742	0.011195	0.011553
RS	23	0.393649	1.645860	370.271463	0.011756	0.012123
RS	24	0.429135	1.832188	349.206576	0.011088	0.011527
RS	25	0.467173	1.832188	366.510229	0.011637	0.012135
RS	26	0.507945	1.958131	359.660240	0.011419	0.012003
RS	27	0.551647	1.958131	376.898226	0.011967	0.012650
RS	28	0.598492	2.020542	382.291912	0.012138	0.012919
RS	29	0.648703	2.020542	399.595717	0.012687	0.013614
RS	30	0.702525	2.024413	416.142361	0.013213	0.014277
RS	31	0.760215	2.024413	433.376383	0.013760	0.015038
RS	32	0.822052	1.988353	458.422000	0.014555	0.016027
RS	33	0.888335	1.988353	475.068326	0.015084	0.016820
RS	34	0.959383	1.938300	503.561046	0.015988	0.017945
RS	35	1.035537	1.938300	518.698112	0.016469	0.018679
RS	36	1.117167	1.895287	544.577533	0.017291	0.019691
RS	37	1.204664	1.895287	557.040597	0.017686	0.020267
RS	38	1.298451	1.871687	574.845162	0.018252	0.020943
RS	39	1.398980	1.871687	583.512890	0.018527	0.021288
RS	40	1.506736	1.873264	589.515511	0.018718	0.021482
RS	41	1.622238	1.873264	593.602477	0.018847	0.021557
RS	42	1.746043	1.899889	586.986682	0.018637	0.021245
RS	43	1.878747	1.899889	586.180455	0.018612	0.021065
RS	44	2.020992	1.945479	569.283949	0.018075	0.020364
RS	45	2.173461	1.945479	563.634717	0.017896	0.019985
RS	46	2.336892	2.000403	540.288575	0.017155	0.019072
RS	47	2.512070	2.000403	529.992492	0.016828	0.018554
RS	48	2.699841	2.054951	503.537494	0.015988	0.017572
RS	49	2.901111	2.054951	488.810068	0.015520	0.016954
RS	50	3.116849	2.101630	461.245329	0.014645	0.015980
RS	51	3.348095	2.101630	442.335215	0.014044	0.015280
RS	52	3.595965	2.136335	414.399893	0.013158	0.014333
RS	53	3.861653	2.136335	391.707272	0.012437	0.013556
RS	54	4.146441	2.165728	362.287845	0.011503	0.012591
RS	55	4.451701	2.165728	336.768066	0.010693	0.011749
RS	56	4.778905	2.165728	309.855084	0.009838	0.010866
RS	57	5.129630	2.165728	281.979071	0.008953	0.009951
RS	58	5.505567	2.390168	231.751594	0.007358	0.008338
RS	59	5.908529	2.390168	209.571544	0.006654	0.007577
RS	60	6.340458	2.390168	187.210400	0.005944	0.006800
RS	61	6.803437	2.390168	165.056782	0.005241	0.006019
RS	62	7.299698	2.390168	143.493641	0.004556	0.005250
RS	63	7.831633	2.390168	591.804252	0.018790	0.021838
PA	4+25*2+4+6 0.089894084 0.022825904 7.831633080 0.407057706 0.262659712 0.370340186 0.455787690 0.540180418 0.643136868 0.777390427 0.953130652 1.171421859 1.414420644 1.645859810 1.832187607 1.958131174 2.020542474 2.024413137 1.988353289 1.938299755 1.895286731 1.871686657 1.873263989 1.899889470 1.945479064 2.000403035 2.054951340 2.101630179 2.136335491 2.165728327 2.390167639
//
IT	4806
RD	7
LK	-316925.078542
QD	-402.505247 -> -355.212941
RI	0.0299088132
TR	0.087245	0.023167
MT	8.012416
MM	C_pi: 1.444764, n_recomb: 33169.434680
RS	0	0.000000	0.451579	517.963276	0.015616	0.001997
RS	1	0.007227	0.451579	546.310836	0.016470	0.006636
RS	2	0.014976	0.451579	575.523463	0.017351	0.011109
RS	3	0.023285	0.451579	605.523811	0.018255	0.015612
RS	4	0.032195	0.263914	1080.500500	0.032575	0.028884
RS	5	0.041749	0.263914	1116.073207	0.033648	0.030510
RS	6	0.051993	0.379186	805.246927	0.024277	0.021693
RS	7	0.062978	0.379186	838.025073	0.025265	0.021918
RS	8	0.074756	0.465552	710.993628	0.021435	0.018488
RS	9	0.087385	0.465552	741.361674	0.022351	0.019553
RS	10	0.100928	0.545921	659.398863	0.019880	0.017564
RS	11	0.115449	0.545921	687.955639	0.020741	0.018743
RS	12	0.131019	0.644544	608.138039	0.018334	0.016825
RS	13	0.147715	0.644544	634.948895	0.019143	0.017980
RS	14	0.165617	0.776760	550.429216	0.016594	0.015869
RS	15	0.184813	0.776760	575.421920	0.017348	0.016880
RS	16	0.205396	0.955482	489.427393	0.014755	0.014598
RS	17	0.227467	0.955482	512.523825	0.015452	0.015428
RS	18	0.251133	1.184084	433.457300	0.013068	0.013225
RS	19	0.276509	1.184084	454.715357	0.013709	0.013895
RS	20	0.303719	1.444688	391.215143	0.011794	0.012070
RS	21	0.332896	1.444688	410.945603	0.012389	0.012653
RS	22	0.364181	1.696801	367.618188	0.011083	0.011405
RS	23	0.397727	1.696801	386.348891	0.011648	0.011980
RS	24	0.433698	1.900934	362.346563	0.010924	0.011322
RS	25	0.472268	1.900934	380.626348	0.011475	0.011928
RS	26	0.513625	2.038149	372.648205	0.011235	0.011766
RS	27	0.557972	2.038149	390.879576	0.011784	0.012405
RS	28	0.605523	2.103712	396.747567	0.011961	0.012671
RS	29	0.656511	2.103712	415.123322	0.012515	0.013354
RS	30	0.711184	2.102488	433.830621	0.013079	0.014044
RS	31	0.769807	2.102488	452.253563	0.013635	0.014792
RS	32	0.832668	2.055782	481.014467	0.014502	0.015842
RS	33	0.900072	2.055782	498.951942	0.015043	0.016626
RS	34	0.972346	1.993966	532.016872	0.016039	0.017837
RS	35	1.049844	1.993966	548.457575	0.016535	0.018570
RS	36	1.132943	1.941543	578.677159	0.017446	0.019671
RS	37	1.222047	1.941543	592.314289	0.017857	0.020256
RS	38	1.317591	1.912663	613.120882	0.018485	0.020997
RS	39	1.420040	1.912663	622.701645	0.018773	0.021357
RS	40	1.529892	1.913736	629.613733	0.018982	0.021571
RS	41	1.647684	1.913736	634.298151	0.019123	0.021667
RS	42	1.773988	1.944468	626.435614	0.018886	0.021331
RS	43	1.909420	1.944468	625.953335	0.018871	0.021175
RS	44	2.054640	1.997769	606.326319	0.018280	0.020422
RS	45	2.210355	1.997769	600.818750	0.018114	0.020071
RS	46	2.377323	2.062358	574.229745	0.017312	0.019101
RS	47	2.556358	2.062358	563.964368	0.017003	0.018614
RS	48	2.748332	2.126688	534.522802	0.016115	0.017587
RS	49	2.954180	2.126688	519.728272	0.015669	0.017003
RS	50	3.174904	2.181724	489.798345	0.014767	0.016005
RS	51	3.411580	2.181724	470.677220	0.014190	0.015339
RS	52	3.665360	2.222513	440.991688	0.013295	0.014387
RS	53	3.937481	2.222513	417.862833	0.012598	0.013640
RS	54	4.229268	2.256920	386.845986	0.011663	0.012676
RS	55	4.542142	2.256920	360.628092	0.010872	0.011858
RS	56	4.877628	2.256920	332.802075	0.010033	0.010996
RS	57	5.237359	2.256920	303.808275	0.009159	0.010095
RS	58	5.623087	2.522241	247.603711	0.007465	0.008376
RS	59	6.036692	2.522241	225.089144	0.006786	0.007649
RS	60	6.480188	2.522241	202.192381	0.006096	0.006898
RS	61	6.955735	2.522241	179.313242	0.005406	0.006139
RS	62	7.465650	2.522241	156.853631	0.004729	0.005385
RS	63	8.012416	2.522241	667.299704	0.020118	0.023063
PA	4+25*2+4+6 0.087244538 0.023166679 8.012416045 0.451579449 0.263913924 0.379185677 0.465552402 0.545921351 0.644544184 0.776759515 0.955482173 1.184083693 1.444687861 1.696800855 1.900933782 2.038149162 2.103712072 2.102487847 2.055781739 1.993965686 1.941543016 1.912662646 1.913735885 1.944467956 1.997769417 2.062358095 2.126688147 2.181723844 2.222513368 2.256920233 2.522240901
//
IT	4379
RD	8
LK	-316832.393505
QD	-376.560602 -> -333.594342
RI	0.0261481397
TR	0.084829	0.023505
MT	8.178418
MM	C_pi: 1.495573, n_recomb: 34808.223100
RS	0	0.000000	0.496991	496.178730	0.014255	0.001916
RS	1	0.007261	0.496991	524.257875	0.015061	0.006289
RS	2	0.015050	0.496991	553.321006	0.015896	0.010354
RS	3	0.023404	0.496991	583.311140	0.016758	0.014446
RS	4	0.032365	0.264736	1143.263061	0.032845	0.029394
RS	5	0.041977	0.264736	1181.147055	0.033933	0.030993
RS	6	0.052287	0.388607	834.555796	0.023976	0.021603
RS	7	0.063345	0.388607	869.265942	0.024973	0.021784
RS	8	0.075206	0.476657	738.815948	0.021225	0.018380
RS	9	0.087928	0.476657	770.968056	0.022149	0.019415
RS	10	0.101575	0.553132	693.368946	0.019920	0.017617
RS	11	0.116212	0.553132	723.731444	0.020792	0.018795
RS	12	0.131912	0.647260	645.711558	0.018551	0.017010
RS	13	0.148752	0.647260	674.315834	0.019372	0.018176
RS	14	0.166815	0.776937	586.971834	0.016863	0.016092
RS	15	0.186190	0.776937	613.679343	0.017630	0.017123
RS	16	0.206971	0.957676	520.950609	0.014966	0.014767
RS	17	0.229262	0.957676	545.611720	0.015675	0.015616
RS	18	0.253171	1.195195	458.299699	0.013166	0.013286
RS	19	0.278816	1.195195	480.919758	0.013816	0.013972
RS	20	0.306324	1.471962	410.063284	0.011781	0.012022
RS	21	0.335829	1.471962	430.952753	0.012381	0.012615
RS	22	0.367476	1.743741	382.434479	0.010987	0.011275
RS	23	0.401422	1.743741	402.178602	0.011554	0.011853
RS	24	0.437832	1.965305	375.194278	0.010779	0.011137
RS	25	0.476886	1.965305	394.423395	0.011331	0.011740
RS	26	0.518777	2.113924	385.232721	0.011067	0.011547
RS	27	0.563709	2.113924	404.424848	0.011619	0.012177
RS	28	0.611903	2.183076	410.641735	0.011797	0.012437
RS	29	0.663598	2.183076	430.053159	0.012355	0.013109
RS	30	0.719046	2.177275	450.782260	0.012950	0.013819
RS	31	0.778520	2.177275	470.359760	0.013513	0.014554
RS	32	0.842314	2.120339	502.746734	0.014443	0.015656
RS	33	0.910739	2.120339	521.950924	0.014995	0.016430
RS	34	0.984133	2.046978	559.611115	0.016077	0.017717
RS	35	1.062857	2.046978	577.346202	0.016586	0.018451
RS	36	1.147297	1.985156	612.041828	0.017583	0.019634
RS	37	1.237869	1.985156	626.856942	0.018009	0.020229
RS	38	1.335017	1.950789	650.855262	0.018698	0.021033
RS	39	1.439220	1.950789	661.358603	0.019000	0.021410
RS	40	1.550990	1.950937	669.347461	0.019230	0.021648
RS	41	1.670875	1.950937	674.637523	0.019382	0.021765
RS	42	1.799466	1.985191	665.624978	0.019123	0.021412
RS	43	1.937395	1.985191	665.471248	0.019118	0.021281
RS	44	2.085339	2.045567	643.139383	0.018477	0.020482
RS	45	2.244026	2.045567	637.775792	0.018323	0.020158
RS	46	2.414236	2.119239	607.929974	0.017465	0.019137
RS	47	2.596805	2.119239	597.697127	0.017171	0.018679
RS	48	2.792632	2.192864	565.251338	0.016239	0.017613
RS	49	3.002679	2.192864	550.392064	0.015812	0.017060
RS	50	3.227978	2.255867	518.090352	0.014884	0.016040
RS	51	3.469637	2.255867	498.762835	0.014329	0.015404
RS	52	3.728844	2.302427	467.336522	0.013426	0.014448
RS	53	4.006873	2.302427	443.780482	0.012749	0.013728
RS	54	4.305091	2.341576	411.181537	0.011813	0.012766
RS	55	4.624964	2.341576	384.280965	0.011040	0.011971
RS	56	4.968064	2.341576	355.563317	0.010215	0.011126
RS	57	5.336078	2.341576	325.478126	0.009351	0.010239
RS	58	5.730816	2.647930	263.113704	0.007559	0.008417
RS	59	6.154217	2.647930	240.312623	0.006904	0.007719
RS	60	6.608363	2.647930	216.937432	0.006232	0.006994
RS	61	7.095486	2.647930	193.396185	0.005556	0.006254
RS	62	7.617982	2.647930	170.106385	0.004887	0.005514
RS	63	8.178418	2.647930	744.461508	0.021388	0.024271
PA	4+25*2+4+6 0.084829320 0.023504780 8.178418063 0.496991332 0.264735811 0.388607496 0.476657253 0.553131962 0.647259863 0.776937301 0.957675933 1.195195318 1.471962032 1.743741467 1.965305231 2.113923552 2.183075553 2.177275148 2.120338606 2.046978320 1.985155596 1.950789091 1.950937419 1.985191269 2.045567135 2.119239453 2.192863715 2.255867429 2.302426909 2.341576050 2.647930228
//
IT	4587
RD	9
LK	-316748.135652
QD	-353.018535 -> -313.838009
RI	0.0230225684
TR	0.082608	0.023834
MT	8.333286
MM	C_pi: 1.544199, n_recomb: 36413.695320
RS	0	0.000000	0.543298	476.782819	0.013094	0.001843
RS	1	0.007293	0.543298	504.532579	0.013856	0.005981
RS	2	0.015118	0.543298	533.359563	0.014647	0.009692
RS	3	0.023513	0.543298	563.224179	0.015467	0.013432
RS	4	0.032521	0.265080	1206.324609	0.033128	0.029892
RS	5	0.042186	0.265080	1246.462672	0.034231	0.031478
RS	6	0.052556	0.398295	860.803207	0.023640	0.021467
RS	7	0.063682	0.398295	897.352659	0.024643	0.021620
RS	8	0.075619	0.488643	763.147630	0.020958	0.018230
RS	9	0.088427	0.488643	796.988370	0.021887	0.019238
RS	10	0.102169	0.561290	724.582786	0.019899	0.017633
RS	11	0.116913	0.561290	756.686611	0.020780	0.018806
RS	12	0.132732	0.650794	681.601390	0.018718	0.017168
RS	13	0.149705	0.650794	711.958767	0.019552	0.018341
RS	14	0.167916	0.777564	622.723934	0.017101	0.016302
RS	15	0.187456	0.777564	651.121483	0.017881	0.017348
RS	16	0.208420	0.959587	552.140838	0.015163	0.014934
RS	17	0.230913	0.959587	578.351435	0.015883	0.015798
RS	18	0.255046	1.204925	482.931718	0.013262	0.013354
RS	19	0.280940	1.204925	506.901500	0.013921	0.014053
RS	20	0.308722	1.496699	428.681750	0.011773	0.011987
RS	21	0.338530	1.496699	450.714911	0.012378	0.012587
RS	22	0.370512	1.787388	396.962491	0.010901	0.011161
RS	23	0.404826	1.787388	417.698919	0.011471	0.011740
RS	24	0.441643	2.026211	387.666400	0.010646	0.010970
RS	25	0.481145	2.026211	407.817339	0.011200	0.011567
RS	26	0.523528	2.186524	397.315240	0.010911	0.011344
RS	27	0.569002	2.186524	417.434638	0.011464	0.011966
RS	28	0.617792	2.259837	423.859376	0.011640	0.012216
RS	29	0.670141	2.259837	444.268959	0.012201	0.012876
RS	30	0.726307	2.250070	466.859334	0.012821	0.013602
RS	31	0.786569	2.250070	487.555315	0.013389	0.014324
RS	32	0.851227	2.183368	523.445563	0.014375	0.015469
RS	33	0.920600	2.183368	543.890445	0.014936	0.016234
RS	34	0.995032	2.098719	586.123805	0.016096	0.017590
RS	35	1.074893	2.098719	605.144428	0.016619	0.018322
RS	36	1.160578	2.027523	644.417551	0.017697	0.019583
RS	37	1.252512	2.027523	660.419239	0.018137	0.020187
RS	38	1.351150	1.987487	687.787762	0.018888	0.021054
RS	39	1.456983	1.987487	699.233211	0.019202	0.021446
RS	40	1.570533	1.986327	708.481277	0.019456	0.021713
RS	41	1.692365	1.986327	714.399681	0.019619	0.021850
RS	42	1.823082	2.023568	704.368145	0.019343	0.021486
RS	43	1.963333	2.023568	704.564636	0.019349	0.021378
RS	44	2.113811	2.090427	679.595810	0.018663	0.020542
RS	45	2.275265	2.090427	674.396189	0.018520	0.020244
RS	46	2.448493	2.172620	641.323830	0.017612	0.019177
RS	47	2.634354	2.172620	631.141819	0.017333	0.018747
RS	48	2.833771	2.255060	595.709106	0.016359	0.017645
RS	49	3.047730	2.255060	580.801953	0.015950	0.017121
RS	50	3.277294	2.325636	546.150023	0.014998	0.016082
RS	51	3.523600	2.325636	526.632162	0.014462	0.015474
RS	52	3.787869	2.377646	493.493144	0.013552	0.014514
RS	53	4.071412	2.377646	469.526636	0.012894	0.013820
RS	54	4.375633	2.421250	435.374643	0.011956	0.012858
RS	55	4.702040	2.421250	407.809630	0.011199	0.012083
RS	56	5.052253	2.421250	378.222461	0.010387	0.011255
RS	57	5.428007	2.421250	347.070970	0.009531	0.010380
RS	58	5.831164	2.768678	278.378880	0.007645	0.008459
RS	59	6.263724	2.768678	255.331267	0.007012	0.007788
RS	60	6.727830	2.768678	231.525051	0.006358	0.007087
RS	61	7.225783	2.768678	207.374148	0.005695	0.006365
RS	62	7.760052	2.768678	183.308931	0.005034	0.005639
RS	63	8.333286	2.768678	823.439498	0.022613	0.025458
PA	4+25*2+4+6 0.082607682 0.023833936 8.333285874 0.543297993 0.265079678 0.398295111 0.488642598 0.561290397 0.650794381 0.777564140 0.959586579 1.204924882 1.496699309 1.787387553 2.026211221 2.186523549 2.259836795 2.250069978 2.183367852 2.098719096 2.027523338 1.987486755 1.986327110 2.023567905 2.090426867 2.172619802 2.255060408 2.325636126 2.377646147 2.421249741 2.768678364
//
IT	4180
RD	10
LK	-316671.270136
QD	-331.589633 -> -295.760706
RI	0.0203885483
TR	0.080553	0.024152
MT	8.478943
MM	C_pi: 1.591016, n_recomb: 37988.039907
RS	0	0.000000	0.590734	459.155728	0.012087	0.001777
RS	1	0.007322	0.590734	486.529835	0.012807	0.005704
RS	2	0.015180	0.590734	515.054673	0.013558	0.009104
RS	3	0.023614	0.590734	544.705643	0.014339	0.012535
RS	4	0.032665	0.265004	1269.908404	0.033429	0.030379
RS	5	0.042379	0.265004	1312.248186	0.034544	0.031967
RS	6	0.052805	0.408094	884.595659	0.023286	0.021299
RS	7	0.063993	0.408094	922.899010	0.024294	0.021438
RS	8	0.076001	0.501247	784.587190	0.020654	0.018051
RS	9	0.088888	0.501247	820.026495	0.021586	0.019034
RS	10	0.102719	0.570089	753.448983	0.019834	0.017619
RS	11	0.117562	0.570089	787.234266	0.020723	0.018787
RS	12	0.133493	0.654845	716.053775	0.018849	0.017304
RS	13	0.150589	0.654845	748.128142	0.019694	0.018481
RS	14	0.168938	0.778411	657.830293	0.017317	0.016501
RS	15	0.188630	0.778411	687.896206	0.018108	0.017559
RS	16	0.209764	0.961119	583.089710	0.015349	0.015099
RS	17	0.232445	0.961119	610.836723	0.016080	0.015977
RS	18	0.256788	1.213352	507.409557	0.013357	0.013427
RS	19	0.282912	1.213352	532.718473	0.014023	0.014137
RS	20	0.310950	1.519141	447.101888	0.011770	0.011963
RS	21	0.341040	1.519141	470.264995	0.012379	0.012569
RS	22	0.373334	1.828095	411.217582	0.010825	0.011061
RS	23	0.407992	1.828095	432.926777	0.011396	0.011639
RS	24	0.445188	2.084077	399.771124	0.010524	0.010817
RS	25	0.485107	2.084077	420.817986	0.011078	0.011409
RS	26	0.527950	2.256437	408.899734	0.010764	0.011155
RS	27	0.573930	2.256437	429.914354	0.011317	0.011769
RS	28	0.623276	2.334526	436.403254	0.011488	0.012007
RS	29	0.676235	2.334526	457.774420	0.012050	0.012656
RS	30	0.733072	2.321440	482.055924	0.012690	0.013392
RS	31	0.794071	2.321440	503.834212	0.013263	0.014101
RS	32	0.859537	2.245460	543.083693	0.014296	0.015282
RS	33	0.929796	2.245460	564.742127	0.014866	0.016039
RS	34	1.005199	2.149781	611.497455	0.016097	0.017455
RS	35	1.086123	2.149781	631.793706	0.016631	0.018187
RS	36	1.172973	2.069254	675.715058	0.017788	0.019521
RS	37	1.266183	2.069254	692.912647	0.018240	0.020132
RS	38	1.366217	2.023390	723.812961	0.019054	0.021062
RS	39	1.473575	2.023390	736.223670	0.019380	0.021468
RS	40	1.588795	2.020584	746.914443	0.019662	0.021767
RS	41	1.712452	2.020584	753.490116	0.019835	0.021923
RS	42	1.845162	2.060333	742.586282	0.019548	0.021553
RS	43	1.987590	2.060333	743.162294	0.019563	0.021468
RS	44	2.140447	2.133126	715.650496	0.018839	0.020600
RS	45	2.304496	2.133126	710.642326	0.018707	0.020326
RS	46	2.480558	2.223313	674.396224	0.017753	0.019220
RS	47	2.669510	2.223313	664.290184	0.017487	0.018816
RS	48	2.872298	2.314107	625.907736	0.016476	0.017682
RS	49	3.089935	2.314107	610.975165	0.016083	0.017184
RS	50	3.323507	2.391871	574.007359	0.015110	0.016128
RS	51	3.574182	2.391871	554.319466	0.014592	0.015546
RS	52	3.843212	2.449018	519.504619	0.013675	0.014584
RS	53	4.131940	2.449018	495.146788	0.013034	0.013912
RS	54	4.441810	2.496784	459.477462	0.012095	0.012952
RS	55	4.774369	2.496784	431.266164	0.011353	0.012196
RS	56	5.131278	2.496784	400.830382	0.010551	0.011382
RS	57	5.514321	2.496784	368.635445	0.009704	0.010519
RS	58	5.925411	2.885215	293.460735	0.007725	0.008500
RS	59	6.366601	2.885215	270.200160	0.007113	0.007855
RS	60	6.840096	2.885215	246.002855	0.006476	0.007175
RS	61	7.348262	2.885215	221.286645	0.005825	0.006472
RS	62	7.893636	2.885215	196.492500	0.005172	0.005759
RS	63	8.478943	2.885215	904.273543	0.023804	0.026622
PA	4+25*2+4+6 0.080553369 0.024151943 8.478942901 0.590733771 0.265004344 0.408093657 0.501246659 0.570089465 0.654844716 0.778411168 0.961119427 1.213352425 1.519141034 1.828094762 2.084077242 2.256437186 2.334525615 2.321440415 2.245459707 2.149781224 2.069254227 2.023389707 2.020583796 2.060332996 2.133125501 2.223312661 2.314107095 2.391871474 2.449017979 2.496784487 2.885215003
//
IT	4378
RD	11
LK	-316600.958305
QD	-312.030380 -> -279.187423
RI	0.0181380671
TR	0.078644	0.024457
MT	8.616925
MM	C_pi: 1.636301, n_recomb: 39532.517490
RS	0	0.000000	0.639590	442.817043	0.011201	0.001716
RS	1	0.007349	0.639590	469.776001	0.011883	0.005452
RS	2	0.015239	0.639590	497.943553	0.012596	0.008573
RS	3	0.023708	0.639590	527.308132	0.013339	0.011731
RS	4	0.032800	0.264584	1334.059684	0.033746	0.030857
RS	5	0.042560	0.264584	1378.552368	0.034871	0.032456
RS	6	0.053037	0.417931	906.321481	0.022926	0.021110
RS	7	0.064284	0.417931	946.299182	0.023937	0.021243
RS	8	0.076358	0.514314	803.565245	0.020327	0.017850
RS	9	0.089319	0.514314	840.517559	0.021261	0.018811
RS	10	0.103233	0.579341	780.266392	0.019737	0.017582
RS	11	0.118169	0.579341	815.676623	0.020633	0.018743
RS	12	0.134203	0.659225	749.246714	0.018953	0.017421
RS	13	0.151416	0.659225	783.005040	0.019807	0.018601
RS	14	0.169893	0.779345	692.394807	0.017515	0.016690
RS	15	0.189729	0.779345	724.109711	0.018317	0.017758
RS	16	0.211022	0.962240	613.864934	0.015528	0.015263
RS	17	0.233880	0.962240	643.136943	0.016269	0.016153
RS	18	0.258418	1.220563	531.781947	0.013452	0.013505
RS	19	0.284759	1.220563	558.420965	0.014126	0.014224
RS	20	0.313036	1.539473	465.360030	0.011772	0.011947
RS	21	0.343392	1.539473	489.641052	0.012386	0.012558
RS	22	0.375978	1.866110	425.228182	0.010756	0.010972
RS	23	0.410960	1.866110	447.892473	0.011330	0.011550
RS	24	0.448512	2.139184	411.533587	0.010410	0.010677
RS	25	0.488824	2.139184	433.452414	0.010964	0.011265
RS	26	0.532099	2.323949	420.015511	0.010625	0.010979
RS	27	0.578554	2.323949	441.895237	0.011178	0.011586
RS	28	0.628423	2.407435	448.306813	0.011340	0.011809
RS	29	0.681957	2.407435	470.604454	0.011904	0.012448
RS	30	0.739426	2.391679	496.406667	0.012557	0.013189
RS	31	0.801119	2.391679	519.231497	0.013134	0.013887
RS	32	0.867345	2.306910	561.683480	0.014208	0.015098
RS	33	0.938438	2.306910	584.527280	0.014786	0.015845
RS	34	1.014757	2.200472	635.726907	0.016081	0.017316
RS	35	1.096684	2.200472	657.286988	0.016626	0.018047
RS	36	1.184633	2.110670	705.898417	0.017856	0.019448
RS	37	1.279045	2.110670	724.299931	0.018322	0.020067
RS	38	1.380396	2.058847	758.873001	0.019196	0.021057
RS	39	1.489195	2.058847	772.272539	0.019535	0.021478
RS	40	1.605991	2.054102	784.582821	0.019847	0.021811
RS	41	1.731370	2.054102	791.846887	0.020030	0.021985
RS	42	1.865964	2.095931	780.225602	0.019736	0.021614
RS	43	2.010449	2.095931	781.213478	0.019761	0.021550
RS	44	2.165554	2.174168	751.263587	0.019004	0.020655
RS	45	2.332057	2.174168	746.477697	0.018883	0.020405
RS	46	2.510798	2.271866	707.124527	0.017887	0.019263
RS	47	2.702674	2.271866	697.122656	0.017634	0.018884
RS	48	2.908653	2.370586	655.837887	0.016590	0.017721
RS	49	3.129769	2.370586	640.905133	0.016212	0.017248
RS	50	3.367136	2.455176	601.664231	0.015219	0.016177
RS	51	3.621948	2.455176	581.828817	0.014718	0.015618
RS	52	3.895487	2.517165	545.379165	0.013796	0.014655
RS	53	4.189129	2.517165	520.650766	0.013170	0.014004
RS	54	4.504352	2.568816	483.503605	0.012231	0.013045
RS	55	4.842742	2.568816	454.664712	0.011501	0.012306
RS	56	5.206002	2.568816	423.401122	0.010710	0.011507
RS	57	5.595958	2.568816	390.184912	0.009870	0.010653
RS	58	6.014574	2.998100	308.386709	0.007801	0.008541
RS	59	6.463956	2.998100	284.942922	0.007208	0.007920
RS	60	6.946364	2.998100	260.389901	0.006587	0.007261
RS	61	7.464226	2.998100	235.147739	0.005948	0.006574
RS	62	8.020147	2.998100	209.666053	0.005304	0.005873
RS	63	8.616925	2.998100	986.905780	0.024964	0.027763
PA	4+25*2+4+6 0.078644196 0.024457407 8.616924966 0.639589574 0.264584310 0.417930784 0.514313980 0.579340718 0.659225019 0.779345045 0.962239506 1.220562583 1.539473013 1.866109752 2.139183525 2.323948939 2.407435013 2.391678547 2.306910391 2.200472200 2.110669859 2.058847114 2.054101667 2.095930848 2.174167645 2.271865782 2.370586195 2.455175629 2.517165111 2.568815725 2.998100145
//
IT	4120
RD	12
LK	-316536.488339
QD	-294.129780 -> -263.959137
RI	0.0161931087
TR	0.076864	0.024750
MT	8.748080
MM	C_pi: 1.680218, n_recomb: 41048.295463
RS	0	0.000000	0.690142	427.435625	0.010413	0.001659
RS	1	0.007375	0.690142	453.944255	0.011059	0.005220
RS	2	0.015293	0.690142	481.706530	0.011735	0.008090
RS	3	0.023796	0.690142	510.722279	0.012442	0.011002
RS	4	0.032926	0.263898	1398.693823	0.034074	0.031327
RS	5	0.042729	0.263898	1445.292743	0.035210	0.032946
RS	6	0.053255	0.427772	926.246198	0.022565	0.020905
RS	7	0.064557	0.427772	967.823055	0.023578	0.021039
RS	8	0.076693	0.527745	820.404811	0.019986	0.017635
RS	9	0.089724	0.527745	858.788137	0.020921	0.018576
RS	10	0.103715	0.588924	805.255229	0.019617	0.017526
RS	11	0.118739	0.588924	842.236032	0.020518	0.018681
RS	12	0.134870	0.663828	781.294731	0.019034	0.017523
RS	13	0.152192	0.663828	816.705676	0.019896	0.018705
RS	14	0.170790	0.780296	726.479542	0.017698	0.016872
RS	15	0.190761	0.780296	759.825283	0.018511	0.017949
RS	16	0.212204	0.962948	644.509587	0.015701	0.015427
RS	17	0.235228	0.962948	675.296043	0.016451	0.016326
RS	18	0.259950	1.226648	556.082339	0.013547	0.013588
RS	19	0.286496	1.226648	584.043376	0.014228	0.014316
RS	20	0.314999	1.557859	483.485014	0.011778	0.011940
RS	21	0.345605	1.557859	508.873187	0.012397	0.012555
RS	22	0.378467	1.901616	439.023461	0.010695	0.010894
RS	23	0.413753	1.901616	462.626816	0.011270	0.011472
RS	24	0.451641	2.191695	422.987542	0.010305	0.010549
RS	25	0.492324	2.191695	445.756321	0.010859	0.011132
RS	26	0.536006	2.389214	430.700742	0.010493	0.010815
RS	27	0.582911	2.389214	453.417416	0.011046	0.011414
RS	28	0.633274	2.478686	459.619297	0.011197	0.011621
RS	29	0.687351	2.478686	482.810033	0.011762	0.012252
RS	30	0.745417	2.460890	509.966758	0.012424	0.012993
RS	31	0.807765	2.460890	533.803134	0.013004	0.013681
RS	32	0.874711	2.367816	579.295720	0.014113	0.014916
RS	33	0.946594	2.367816	603.295942	0.014697	0.015655
RS	34	1.023778	2.250883	658.846109	0.016051	0.017174
RS	35	1.106654	2.250883	681.656153	0.016606	0.017903
RS	36	1.195642	2.151870	734.976434	0.017905	0.019368
RS	37	1.291193	2.151870	754.587590	0.018383	0.019993
RS	38	1.393791	2.093980	792.955168	0.019318	0.021043
RS	39	1.503955	2.093980	807.365623	0.019669	0.021476
RS	40	1.622244	2.087039	821.462941	0.020012	0.021845
RS	41	1.749256	2.087039	829.446140	0.020207	0.022036
RS	42	1.885635	2.130571	817.261804	0.019910	0.021669
RS	43	2.032071	2.130571	818.694250	0.019945	0.021625
RS	44	2.189307	2.213805	786.419312	0.019158	0.020708
RS	45	2.358139	2.213805	781.886902	0.019048	0.020480
RS	46	2.539422	2.318567	739.501321	0.018015	0.019307
RS	47	2.734074	2.318567	729.632061	0.017775	0.018950
RS	48	2.943081	2.424811	685.498917	0.016700	0.017763
RS	49	3.167502	2.424811	670.591308	0.016337	0.017312
RS	50	3.408474	2.515885	629.123244	0.015326	0.016228
RS	51	3.667217	2.515885	609.162910	0.014840	0.015691
RS	52	3.945042	2.582436	571.122108	0.013913	0.014726
RS	53	4.243356	2.582436	546.043697	0.013302	0.014095
RS	54	4.563669	2.637704	507.459711	0.012363	0.013139
RS	55	4.907606	2.637704	478.011303	0.011645	0.012416
RS	56	5.276907	2.637704	445.939782	0.010864	0.011629
RS	57	5.673443	2.637704	411.723293	0.010030	0.010785
RS	58	6.099222	3.107620	323.173081	0.007873	0.008581
RS	59	6.556403	3.107620	299.572574	0.007298	0.007982
RS	60	7.047299	3.107620	274.695460	0.006692	0.007342
RS	61	7.574398	3.107620	248.962698	0.006065	0.006671
RS	62	8.140369	3.107620	222.830866	0.005429	0.005982
RS	63	8.748080	3.107620	1071.246029	0.026097	0.028881
PA	4+25*2+4+6 0.076864419 0.024750385 8.748080097 0.690141852 0.263898232 0.427771872 0.527745259 0.588924424 0.663827629 0.780296394 0.962947942 1.226648075 1.557858729 1.901615767 2.191695297 2.389214259 2.478686251 2.460889642 2.367816331 2.250883180 2.151869725 2.093980458 2.087039351 2.130570666 2.213804711 2.318567277 2.424811261 2.515884578 2.582436221 2.637704483 3.107619546
//
IT	5230
RD	13
LK	-316477.249777
QD	-277.703868 -> -249.933764
RI	0.0144942793
TR	0.075200	0.025031
MT	8.873210
MM	C_pi: 1.722902, n_recomb: 42535.995574
RS	0	0.000000	0.742685	412.764966	0.009704	0.001607
RS	1	0.007399	0.742685	438.790699	0.010316	0.005005
RS	2	0.015345	0.742685	466.104367	0.010958	0.007647
RS	3	0.023879	0.742685	494.715796	0.011631	0.010336
RS	4	0.033044	0.263009	1463.716073	0.034411	0.031790
RS	5	0.042888	0.263009	1512.375793	0.035555	0.033433
RS	6	0.053460	0.437596	944.573343	0.022206	0.020691
RS	7	0.064814	0.437596	987.677935	0.023220	0.020830
RS	8	0.077008	0.541480	835.348409	0.019639	0.017409
RS	9	0.090105	0.541480	875.083748	0.020573	0.018332
RS	10	0.104170	0.598767	828.576115	0.019479	0.017456
RS	11	0.119276	0.598767	867.074524	0.020384	0.018604
RS	12	0.135500	0.668578	812.286654	0.019096	0.017612
RS	13	0.152924	0.668578	849.320086	0.019967	0.018794
RS	14	0.171637	0.781227	760.123929	0.017870	0.017045
RS	15	0.191734	0.781227	795.083058	0.018692	0.018130
RS	16	0.213319	0.963267	675.047918	0.015870	0.015589
RS	17	0.236501	0.963267	707.338670	0.016629	0.016498
RS	18	0.261397	1.231703	580.333077	0.013643	0.013674
RS	19	0.288136	1.231703	609.608658	0.014332	0.014410
RS	20	0.316853	1.574450	501.498001	0.011790	0.011939
RS	21	0.347695	1.574450	527.983530	0.012413	0.012559
RS	22	0.380819	1.934774	452.627604	0.010641	0.010825
RS	23	0.416394	1.934774	477.155384	0.011218	0.011402
RS	24	0.454600	2.241764	434.159949	0.010207	0.010431
RS	25	0.495634	2.241764	457.758301	0.010762	0.011009
RS	26	0.539703	2.452356	440.989892	0.010367	0.010662
RS	27	0.587033	2.452356	464.517134	0.010921	0.011254
RS	28	0.637865	2.548357	470.387653	0.011059	0.011443
RS	29	0.692458	2.548357	494.439780	0.011624	0.012065
RS	30	0.751089	2.529138	522.789484	0.012291	0.012804
RS	31	0.814059	2.529138	547.603231	0.012874	0.013483
RS	32	0.881688	2.428231	595.972288	0.014011	0.014736
RS	33	0.954321	2.428231	621.099348	0.014602	0.015468
RS	34	1.032327	2.301064	680.892858	0.016007	0.017030
RS	35	1.116105	2.301064	704.936905	0.016573	0.017757
RS	36	1.206081	2.192904	762.966519	0.017937	0.019280
RS	37	1.302715	2.192904	783.790294	0.018427	0.019912
RS	38	1.406498	2.128861	826.054692	0.019420	0.021019
RS	39	1.517960	2.128861	841.495812	0.019783	0.021465
RS	40	1.637668	2.119501	857.536298	0.020160	0.021870
RS	41	1.766234	2.119501	866.267841	0.020366	0.022078
RS	42	1.904311	2.164401	853.671565	0.020069	0.021718
RS	43	2.052605	2.164401	855.580388	0.020114	0.021693
RS	44	2.211871	2.252228	821.097027	0.019304	0.020758
RS	45	2.382920	2.252228	816.848605	0.019204	0.020550
RS	46	2.566625	2.363649	771.509219	0.018138	0.019351
RS	47	2.763921	2.363649	761.800488	0.017910	0.019016
RS	48	2.975815	2.477045	714.876554	0.016806	0.017805
RS	49	3.203387	2.477045	700.019076	0.016457	0.017376
RS	50	3.447796	2.574283	656.372290	0.015431	0.016280
RS	51	3.710288	2.574283	636.309478	0.014959	0.015764
RS	52	3.992201	2.645138	596.721878	0.014029	0.014798
RS	53	4.294972	2.645138	571.314069	0.013431	0.014185
RS	54	4.620144	2.703778	531.334635	0.012491	0.013231
RS	55	4.969375	2.703778	501.294986	0.011785	0.012523
RS	56	5.344445	2.703778	468.435435	0.011013	0.011747
RS	57	5.747265	2.703778	433.239558	0.010185	0.010913
RS	58	6.179889	3.214045	337.822763	0.007942	0.008621
RS	59	6.644521	3.214045	314.089913	0.007384	0.008042
RS	60	7.143531	3.214045	288.917836	0.006792	0.007420
RS	61	7.679461	3.214045	262.727139	0.006177	0.006764
RS	62	8.255042	3.214045	235.979877	0.005548	0.006087
RS	63	8.873210	3.214045	1157.166182	0.027204	0.029974
PA	4+25*2+4+6 0.075199831 0.025030869 8.873209873 0.742685335 0.263008694 0.437595838 0.541479733 0.598767483 0.668577910 0.781226766 0.963267294 1.231702879 1.574450171 1.934774206 2.241764119 2.452355806 2.548357461 2.529137710 2.428230788 2.301064469 2.192904148 2.128860628 2.119501060 2.164401310 2.252228381 2.363648920 2.477044697 2.574283480 2.645137648 2.703778153 3.214045022
//
IT	4445
RD	14
LK	-316422.712715
QD	-262.593599 -> -236.987066
RI	0.0129969145
TR	0.073639	0.025299
MT	8.992831
MM	C_pi: 1.764444, n_recomb: 43996.294833
RS	0	0.000000	0.797538	398.620931	0.009060	0.001557
RS	1	0.007421	0.797538	424.132828	0.009640	0.004805
RS	2	0.015393	0.797538	450.957700	0.010250	0.007237
RS	3	0.023957	0.797538	479.114161	0.010890	0.009723
RS	4	0.033156	0.261973	1528.991110	0.034753	0.032244
RS	5	0.043038	0.261973	1579.667137	0.035905	0.033915
RS	6	0.053654	0.447399	961.448089	0.021853	0.020469
RS	7	0.065057	0.447399	1006.011986	0.022866	0.020618
RS	8	0.077306	0.555467	848.608007	0.019288	0.017176
RS	9	0.090465	0.555467	889.619465	0.020220	0.018083
RS	10	0.104600	0.608803	850.383179	0.019329	0.017374
RS	11	0.119783	0.608803	890.347784	0.020237	0.018514
RS	12	0.136094	0.673429	842.286051	0.019144	0.017689
RS	13	0.153616	0.673429	880.912535	0.020022	0.018871
RS	14	0.172437	0.782117	793.351901	0.018032	0.017212
RS	15	0.192656	0.782117	829.907296	0.018863	0.018304
RS	16	0.214375	0.963227	705.494882	0.016035	0.015750
RS	17	0.237705	0.963227	739.279886	0.016803	0.016668
RS	18	0.262767	1.235824	604.546517	0.013741	0.013764
RS	19	0.289690	1.235824	635.129421	0.014436	0.014506
RS	20	0.318610	1.589381	519.417119	0.011806	0.011944
RS	21	0.349676	1.589381	546.990990	0.012433	0.012568
RS	22	0.383048	1.965743	466.057830	0.010593	0.010764
RS	23	0.418896	1.965743	491.496437	0.011171	0.011341
RS	24	0.457405	2.289508	445.077062	0.010116	0.010322
RS	25	0.498772	2.289508	469.486107	0.010671	0.010897
RS	26	0.543209	2.513421	450.923363	0.010249	0.010518
RS	27	0.590943	2.513421	475.236697	0.010802	0.011104
RS	28	0.642220	2.616498	480.655475	0.010925	0.011274
RS	29	0.697303	2.616498	505.538893	0.011490	0.011889
RS	30	0.756473	2.596431	534.930932	0.012159	0.012622
RS	31	0.820035	2.596431	560.688903	0.012744	0.013292
RS	32	0.888314	2.488146	611.771973	0.013905	0.014560
RS	33	0.961659	2.488146	637.995980	0.014501	0.015285
RS	34	1.040449	2.350997	701.918631	0.015954	0.016884
RS	35	1.125085	2.350997	727.178879	0.016528	0.017610
RS	36	1.216002	2.233768	789.898811	0.017954	0.019188
RS	37	1.313667	2.233768	811.935472	0.018455	0.019825
RS	38	1.418580	2.163497	858.182795	0.019506	0.020988
RS	39	1.531278	2.163497	874.671643	0.019881	0.021446
RS	40	1.652340	2.151523	892.800138	0.020293	0.021888
RS	41	1.782387	2.151523	902.307082	0.020509	0.022112
RS	42	1.922085	2.197491	889.446850	0.020216	0.021761
RS	43	2.072150	2.197491	891.862095	0.020271	0.021754
RS	44	2.233352	2.289548	855.286333	0.019440	0.020806
RS	45	2.406518	2.289548	851.350975	0.019351	0.020617
RS	46	2.592534	2.407247	803.140596	0.018255	0.019394
RS	47	2.792356	2.407247	793.618878	0.018038	0.019079
RS	48	3.007007	2.527449	743.963374	0.016910	0.017848
RS	49	3.237587	2.527449	729.179823	0.016574	0.017438
RS	50	3.485280	2.630555	683.403549	0.015533	0.016333
RS	51	3.751355	2.630555	663.259794	0.015075	0.015835
RS	52	4.037176	2.705471	622.169410	0.014141	0.014870
RS	53	4.344209	2.705471	596.452215	0.013557	0.014273
RS	54	4.674028	2.767251	555.119302	0.012617	0.013323
RS	55	5.028324	2.767251	524.506169	0.011922	0.012628
RS	56	5.408913	2.767251	490.877908	0.011157	0.011863
RS	57	5.817746	2.767251	454.722933	0.010335	0.011037
RS	58	6.256921	3.317541	352.336931	0.008008	0.008659
RS	59	6.728688	3.317541	328.494119	0.007466	0.008100
RS	60	7.235466	3.317541	303.053924	0.006888	0.007495
RS	61	7.779854	3.317541	276.435545	0.006283	0.006853
RS	62	8.364643	3.317541	249.105197	0.005662	0.006187
RS	63	8.992831	3.317541	1244.536834	0.028287	0.031045
PA	4+25*2+4+6 0.073639342 0.025299374 8.992830858 0.797538074 0.261972537 0.447398985 0.555467333 0.608803321 0.673429451 0.782117456 0.963226874 1.235823529 1.589381213 1.965743110 2.289507989 2.513420536 2.616498298 2.596430570 2.488145964 2.350997351 2.233768470 2.163496518 2.151522712 2.197491441 2.289548011 2.407247023 2.527448962 2.630555178 2.705470669 2.767251095 3.317540844
//
IT	4919
RD	15
LK	-316372.414525
QD	-248.660542 -> -225.009901
RI	0.0116706477
TR	0.072173	0.025556
MT	9.107371
MM	C_pi: 1.804900, n_recomb: 45429.303955
RS	0	0.000000	0.854906	384.924020	0.008473	0.001511
RS	1	0.007443	0.854906	409.895566	0.009023	0.004617
RS	2	0.015439	0.854906	436.197099	0.009602	0.006858
RS	3	0.024031	0.854906	463.854942	0.010210	0.009155
RS	4	0.033262	0.260825	1594.419595	0.035097	0.032690
RS	5	0.043180	0.260825	1647.066794	0.036256	0.034393
RS	6	0.053837	0.457164	977.007531	0.021506	0.020244
RS	7	0.065286	0.457164	1022.964786	0.022518	0.020405
RS	8	0.077588	0.569676	860.335388	0.018938	0.016940
RS	9	0.090805	0.569676	902.549009	0.019867	0.017830
RS	10	0.105006	0.618997	870.767445	0.019168	0.017283
RS	11	0.120264	0.618997	912.146951	0.020078	0.018414
RS	12	0.136658	0.678354	871.321004	0.019180	0.017756
RS	13	0.154272	0.678354	911.510687	0.020064	0.018936
RS	14	0.173196	0.782959	826.162779	0.018186	0.017373
RS	15	0.193529	0.782959	864.296701	0.019025	0.018471
RS	16	0.215376	0.962863	735.840989	0.016197	0.015910
RS	17	0.238848	0.962863	771.109379	0.016974	0.016835
RS	18	0.264067	1.239100	628.717567	0.013839	0.013856
RS	19	0.291164	1.239100	660.600031	0.014541	0.014605
RS	20	0.320277	1.602798	537.238393	0.011826	0.011955
RS	21	0.351556	1.602798	565.891391	0.012457	0.012582
RS	22	0.385164	1.994654	479.321988	0.010551	0.010710
RS	23	0.421273	1.994654	505.658285	0.011131	0.011286
RS	24	0.460070	2.335039	455.751679	0.010032	0.010222
RS	25	0.501754	2.335039	480.953326	0.010587	0.010793
RS	26	0.546540	2.572497	460.519441	0.010137	0.010383
RS	27	0.594660	2.572497	485.595357	0.010689	0.010964
RS	28	0.646361	2.683127	490.456682	0.010796	0.011114
RS	29	0.701911	2.683127	516.142440	0.011361	0.011721
RS	30	0.761594	2.662759	546.434062	0.012028	0.012448
RS	31	0.825720	2.662759	573.103728	0.012615	0.013109
RS	32	0.894618	2.547537	626.740608	0.013796	0.014388
RS	33	0.968644	2.547537	654.031074	0.014397	0.015106
RS	34	1.048179	2.400655	721.960811	0.015892	0.016738
RS	35	1.133634	2.400655	748.417380	0.016474	0.017462
RS	36	1.225450	2.274435	815.795204	0.017957	0.019091
RS	37	1.324098	2.274435	839.041927	0.018469	0.019733
RS	38	1.430089	2.197878	889.340166	0.019576	0.020950
RS	39	1.543968	2.197878	906.890654	0.019963	0.021419
RS	40	1.666323	2.183118	927.239740	0.020411	0.021900
RS	41	1.797785	2.183118	937.546502	0.020637	0.022138
RS	42	1.939031	2.229884	924.566230	0.020352	0.021799
RS	43	2.090789	2.229884	927.515774	0.020417	0.021809
RS	44	2.253842	2.325834	888.965176	0.019568	0.020850
RS	45	2.429030	2.325834	885.370030	0.019489	0.020680
RS	46	2.617257	2.449465	834.371832	0.018366	0.019436
RS	47	2.819494	2.449465	825.062136	0.018161	0.019140
RS	48	3.036782	2.576151	772.736427	0.017010	0.017891
RS	49	3.270242	2.576151	758.049478	0.016686	0.017500
RS	50	3.521077	2.684848	710.193439	0.015633	0.016386
RS	51	3.790582	2.684848	689.989668	0.015188	0.015906
RS	52	4.080145	2.763600	647.440949	0.014252	0.014941
RS	53	4.391259	2.763600	621.434212	0.013679	0.014360
RS	54	4.725528	2.828301	578.790857	0.012740	0.013413
RS	55	5.084676	2.828301	547.622114	0.012054	0.012730
RS	56	5.470553	2.828301	513.244625	0.011298	0.011976
RS	57	5.885151	2.828301	476.151080	0.010481	0.011157
RS	58	6.330605	3.418243	366.706838	0.008072	0.008696
RS	59	6.809213	3.418243	342.775229	0.007545	0.008156
RS	60	7.323443	3.418243	317.092347	0.006980	0.007567
RS	61	7.875944	3.418243	290.075050	0.006385	0.006939
RS	62	8.469567	3.418243	262.192530	0.005771	0.006284
RS	63	9.107371	3.418243	1333.198829	0.029347	0.032092
PA	4+25*2+4+6 0.072173403 0.025556445 9.107370722 0.854905884 0.260825226 0.457163822 0.569675585 0.618997207 0.678354249 0.782959188 0.962862762 1.239100257 1.602798271 1.994654406 2.335039367 2.572496619 2.683126834 2.662758558 2.547537393 2.400654786 2.274434596 2.197877835 2.183118410 2.229883622 2.325834226 2.449465492 2.576150651 2.684847683 2.763599563 2.828300714 3.418242939
//
IT	4401
RD	16
LK	-316325.951313
QD	-235.785441 -> -213.907777
RI	0.0104894439
TR	0.070793	0.025803
MT	9.217264
MM	C_pi: 1.844336, n_recomb: 46835.448491
RS	0	0.000000	0.915044	371.602373	0.007934	0.001467
RS	1	0.007463	0.915044	396.010225	0.008455	0.004441
RS	2	0.015483	0.915044	421.758049	0.009005	0.006504
RS	3	0.024101	0.915044	448.878910	0.009584	0.008628
RS	4	0.033363	0.259603	1659.876564	0.035441	0.033127
RS	5	0.043315	0.259603	1714.450179	0.036606	0.034863
RS	6	0.054011	0.466884	991.366608	0.021167	0.020017
RS	7	0.065505	0.466884	1038.654068	0.022177	0.020191
RS	8	0.077856	0.584070	870.687582	0.018590	0.016701
RS	9	0.091129	0.584070	914.032430	0.019516	0.017576
RS	10	0.105393	0.629318	889.827927	0.018999	0.017183
RS	11	0.120721	0.629318	932.571968	0.019912	0.018306
RS	12	0.137193	0.683334	899.423274	0.019204	0.017813
RS	13	0.154895	0.683334	941.146370	0.020095	0.018992
RS	14	0.173917	0.783766	858.544467	0.018331	0.017528
RS	15	0.194360	0.783766	898.238735	0.019179	0.018630
RS	16	0.216327	0.962228	766.070385	0.016357	0.016068
RS	17	0.239935	0.962228	802.810671	0.017141	0.017001
RS	18	0.265303	1.241633	652.839893	0.013939	0.013950
RS	19	0.292566	1.241633	686.013839	0.014647	0.014706
RS	20	0.321862	1.614842	554.962708	0.011849	0.011971
RS	21	0.353346	1.614842	584.685757	0.012484	0.012601
RS	22	0.387178	2.021660	492.427274	0.010514	0.010662
RS	23	0.423536	2.021660	519.648709	0.011095	0.011239
RS	24	0.462607	2.378468	466.201763	0.009954	0.010129
RS	25	0.504594	2.378468	492.179032	0.010509	0.010697
RS	26	0.549714	2.629660	469.803259	0.010031	0.010256
RS	27	0.598201	2.629660	495.619608	0.010582	0.010832
RS	28	0.650307	2.748294	499.824153	0.010672	0.010961
RS	29	0.706302	2.748294	526.284677	0.011237	0.011562
RS	30	0.766476	2.728134	557.343574	0.011900	0.012279
RS	31	0.831140	2.728134	584.893471	0.012488	0.012934
RS	32	0.900630	2.606400	640.928546	0.013685	0.014220
RS	33	0.975306	2.606400	669.255037	0.014289	0.014932
RS	34	1.055555	2.450020	741.067324	0.015823	0.016592
RS	35	1.141793	2.450020	768.699002	0.016413	0.017314
RS	36	1.234466	2.314888	840.690587	0.017950	0.018990
RS	37	1.334056	2.314888	865.142123	0.018472	0.019637
RS	38	1.441078	2.232001	919.545015	0.019634	0.020906
RS	39	1.556088	2.232001	938.168294	0.020031	0.021385
RS	40	1.679680	2.214302	960.860064	0.020516	0.021905
RS	41	1.812495	2.214302	971.988490	0.020753	0.022158
RS	42	1.955223	2.261622	959.025127	0.020476	0.021832
RS	43	2.108602	2.261622	962.534692	0.020551	0.021859
RS	44	2.273428	2.361164	922.124066	0.019689	0.020892
RS	45	2.450554	2.361164	918.894497	0.019620	0.020739
RS	46	2.640899	2.490406	865.192997	0.018473	0.019478
RS	47	2.845450	2.490406	856.118720	0.018279	0.019199
RS	48	3.065266	2.623271	801.185693	0.017106	0.017934
RS	49	3.301486	2.623271	786.616588	0.016795	0.017561
RS	50	3.555336	2.737298	736.731194	0.015730	0.016439
RS	51	3.828130	2.737298	716.487119	0.015298	0.015975
RS	52	4.121282	2.819679	672.523169	0.014359	0.015012
RS	53	4.436312	2.819679	646.245939	0.013798	0.014445
RS	54	4.774852	2.887105	602.333149	0.012861	0.013501
RS	55	5.138658	2.887105	570.626492	0.012184	0.012830
RS	56	5.529613	2.887105	535.519092	0.011434	0.012086
RS	57	5.949746	2.887105	497.507390	0.010622	0.011274
RS	58	6.401232	3.516302	380.927562	0.008133	0.008733
RS	59	6.886412	3.516302	356.927019	0.007621	0.008209
RS	60	7.407801	3.516302	331.025382	0.007068	0.007635
RS	61	7.968100	3.516302	303.636339	0.006483	0.007021
RS	62	8.570214	3.516302	275.231005	0.005877	0.006376
RS	63	9.217264	3.516302	1423.012274	0.030383	0.033116
PA	4+25*2+4+6 0.070793269 0.025802522 9.217263575 0.915044175 0.259602906 0.466884116 0.584070464 0.629317802 0.683334309 0.783765611 0.962228246 1.241633226 1.614842461 2.021659707 2.378467728 2.629660293 2.748293815 2.728134256 2.606399828 2.450019752 2.314887748 2.232000638 2.214302366 2.261621806 2.361163937 2.490406093 2.623271014 2.737297636 2.819679305 2.887105415 3.516301871
//
IT	4127
RD	17
LK	-316282.964465
QD	-223.862940 -> -203.596622
RI	0.0094336190
TR	0.069492	0.026038
MT	9.322747
MM	C_pi: 1.882783, n_recomb: 48214.965538
RS	0	0.000000	0.978174	358.619197	0.007438	0.001425
RS	1	0.007482	0.978174	382.443700	0.007932	0.004274
RS	2	0.015524	0.978174	407.611983	0.008454	0.006174
RS	3	0.024168	0.978174	434.162975	0.009005	0.008137
RS	4	0.033458	0.258331	1725.248305	0.035782	0.033555
RS	5	0.043443	0.258331	1781.703216	0.036953	0.035326
RS	6	0.054176	0.476554	1004.617701	0.020836	0.019790
RS	7	0.065712	0.476554	1053.174333	0.021843	0.019978
RS	8	0.078110	0.598635	879.776191	0.018247	0.016462
RS	9	0.091437	0.598635	924.183388	0.019168	0.017323
RS	10	0.105760	0.639752	907.627421	0.018825	0.017077
RS	11	0.121155	0.639752	951.685710	0.019738	0.018192
RS	12	0.137703	0.688352	926.617885	0.019218	0.017862
RS	13	0.155488	0.688352	969.844291	0.020115	0.019038
RS	14	0.174604	0.784534	890.492599	0.018469	0.017677
RS	15	0.195150	0.784534	931.728445	0.019324	0.018784
RS	16	0.217233	0.961351	796.173057	0.016513	0.016225
RS	17	0.240969	0.961351	834.372996	0.017305	0.017165
RS	18	0.266480	1.243496	676.906074	0.014039	0.014046
RS	19	0.293901	1.243496	711.362842	0.014754	0.014808
RS	20	0.323373	1.625610	572.593070	0.011876	0.011990
RS	21	0.355050	1.625610	603.377077	0.012514	0.012624
RS	22	0.389097	2.046866	505.380216	0.010482	0.010620
RS	23	0.425692	2.046866	533.474577	0.011065	0.011197
RS	24	0.465025	2.419887	476.437819	0.009882	0.010043
RS	25	0.507301	2.419887	503.174364	0.010436	0.010608
RS	26	0.552740	2.684958	478.794422	0.009930	0.010137
RS	27	0.601578	2.684958	505.330037	0.010481	0.010708
RS	28	0.654071	2.811987	508.790217	0.010553	0.010816
RS	29	0.710491	2.811987	535.999133	0.011117	0.011411
RS	30	0.771133	2.792533	567.698368	0.011774	0.012118
RS	31	0.836312	2.792533	596.097847	0.012363	0.012765
RS	32	0.906368	2.664679	654.383857	0.013572	0.014056
RS	33	0.981666	2.664679	683.715888	0.014181	0.014762
RS	34	1.062597	2.499043	759.280777	0.015748	0.016447
RS	35	1.149584	2.499043	788.064919	0.016345	0.017168
RS	36	1.243079	2.355082	864.615830	0.017933	0.018887
RS	37	1.343569	2.355082	890.264368	0.018464	0.019539
RS	38	1.451578	2.265828	948.812767	0.019679	0.020857
RS	39	1.567669	2.265828	968.516986	0.020087	0.021347
RS	40	1.692446	2.245055	993.662402	0.020609	0.021904
RS	41	1.826558	2.245055	1005.631515	0.020857	0.022171
RS	42	1.970706	2.292706	992.817101	0.020591	0.021862
RS	43	2.125638	2.292706	996.909867	0.020676	0.021904
RS	44	2.292162	2.395562	954.751686	0.019802	0.020931
RS	45	2.471146	2.395562	951.910868	0.019743	0.020795
RS	46	2.663522	2.530112	895.591893	0.018575	0.019518
RS	47	2.870292	2.530112	886.774432	0.018392	0.019256
RS	48	3.092532	2.668875	829.295937	0.017200	0.017976
RS	49	3.331400	2.668875	814.864413	0.016901	0.017620
RS	50	3.588141	2.787991	762.998680	0.015825	0.016491
RS	51	3.864092	2.787991	742.733098	0.015405	0.016044
RS	52	4.160689	2.873805	697.397710	0.014464	0.015081
RS	53	4.479478	2.873805	670.868395	0.013914	0.014528
RS	54	4.822120	2.943770	625.727579	0.012978	0.013588
RS	55	5.190398	2.943770	593.500357	0.012309	0.012928
RS	56	5.586231	2.943770	557.682105	0.011567	0.012192
RS	57	6.011680	2.943770	518.772523	0.010760	0.011388
RS	58	6.468962	3.611790	394.991222	0.008192	0.008768
RS	59	6.960459	3.611790	370.940479	0.007693	0.008260
RS	60	7.488729	3.611790	344.842759	0.007152	0.007701
RS	61	8.056526	3.611790	317.107849	0.006577	0.007099
RS	62	8.666805	3.611790	288.207823	0.005978	0.006464
RS	63	9.322747	3.611790	1513.829998	0.031398	0.034117
PA	4+25*2+4+6 0.069492165 0.026038357 9.322746786 0.978173719 0.258331353 0.476554172 0.598635240 0.639752257 0.688352232 0.784533997 0.961350971 1.243495837 1.625610378 2.046866444 2.419886587 2.684958154 2.811987493 2.792532811 2.664678532 2.499043466 2.355082414 2.265828376 2.245055392 2.292706338 2.395562150 2.530111951 2.668875345 2.787990750 2.873804618 2.943769528 3.611790339
//
IT	4200
RD	18
LK	-316243.138923
QD	-212.801648 -> -194.003205
RI	0.0084879189
TR	0.068262	0.026264
MT	9.424315
MM	C_pi: 1.920300, n_recomb: 49567.765686
RS	0	0.000000	1.044491	345.959792	0.006980	0.001385
RS	1	0.007500	1.044491	369.185488	0.007448	0.004117
RS	2	0.015563	1.044491	393.753366	0.007944	0.005866
RS	3	0.024231	1.044491	419.707423	0.008467	0.007678
RS	4	0.033549	0.257028	1790.449573	0.036121	0.033974
RS	5	0.043566	0.257028	1848.740477	0.037297	0.035780
RS	6	0.054334	0.486168	1016.847163	0.020514	0.019564
RS	7	0.065909	0.486168	1066.614368	0.021518	0.019767
RS	8	0.078353	0.613346	887.715982	0.017909	0.016223
RS	9	0.091730	0.613346	933.119403	0.018825	0.017071
RS	10	0.106111	0.650271	924.250958	0.018646	0.016966
RS	11	0.121570	0.650271	969.574176	0.019561	0.018072
RS	12	0.138188	0.693402	952.916792	0.019225	0.017904
RS	13	0.156054	0.693402	997.616015	0.020126	0.019077
RS	14	0.175259	0.785272	921.992149	0.018601	0.017820
RS	15	0.195904	0.785272	964.750156	0.019463	0.018931
RS	16	0.218098	0.960268	826.128672	0.016667	0.016379
RS	17	0.241957	0.960268	865.775175	0.017466	0.017326
RS	18	0.267605	1.244774	700.897699	0.014140	0.014143
RS	19	0.295177	1.244774	736.627868	0.014861	0.014911
RS	20	0.324816	1.635230	590.118873	0.011905	0.012013
RS	21	0.356679	1.635230	621.954393	0.012548	0.012651
RS	22	0.390932	2.070415	518.178117	0.010454	0.010583
RS	23	0.427754	2.070415	547.133297	0.011038	0.011160
RS	24	0.467337	2.459426	486.463010	0.009814	0.009963
RS	25	0.509890	2.459426	513.942935	0.010368	0.010526
RS	26	0.555634	2.738479	487.505281	0.009835	0.010024
RS	27	0.604809	2.738479	514.739821	0.010385	0.010591
RS	28	0.657673	2.874265	517.375365	0.010438	0.010678
RS	29	0.714501	2.874265	545.307277	0.011001	0.011267
RS	30	0.775592	2.855981	577.528453	0.011651	0.011962
RS	31	0.841265	2.855981	606.747658	0.012241	0.012603
RS	32	0.911863	2.722395	667.139443	0.013459	0.013896
RS	33	0.987757	2.722395	697.446514	0.014071	0.014596
RS	34	1.069343	2.547733	776.634032	0.015668	0.016304
RS	35	1.157049	2.547733	806.546793	0.016272	0.017022
RS	36	1.251332	2.395029	887.591868	0.017907	0.018782
RS	37	1.352688	2.395029	914.427327	0.018448	0.019438
RS	38	1.461645	2.299378	977.149989	0.019713	0.020804
RS	39	1.578774	2.299378	997.940557	0.020133	0.021303
RS	40	1.704689	2.275412	1025.638793	0.020692	0.021899
RS	41	1.840048	2.275412	1038.465041	0.020950	0.022179
RS	42	1.985559	2.323199	1025.923014	0.020697	0.021887
RS	43	2.141984	2.323199	1030.620104	0.020792	0.021944
RS	44	2.310142	2.429114	986.825686	0.019909	0.020968
RS	45	2.490912	2.429114	984.395037	0.019860	0.020847
RS	46	2.685241	2.568699	925.542363	0.018672	0.019556
RS	47	2.894145	2.568699	917.001904	0.018500	0.019311
RS	48	3.118717	2.713101	857.040985	0.017290	0.018018
RS	49	3.360134	2.713101	842.765902	0.017002	0.017678
RS	50	3.619658	2.837080	788.970104	0.015917	0.016543
RS	51	3.898647	2.837080	768.701220	0.015508	0.016110
RS	52	4.198561	2.926150	722.036809	0.014567	0.015149
RS	53	4.520970	2.926150	695.273826	0.014027	0.014609
RS	54	4.867561	2.998488	648.945701	0.013092	0.013672
RS	55	5.240148	2.998488	616.215848	0.012432	0.013023
RS	56	5.640680	2.998488	579.706470	0.011695	0.012296
RS	57	6.071254	2.998488	539.920046	0.010893	0.011498
RS	58	6.534122	3.704902	408.884183	0.008249	0.008802
RS	59	7.031707	3.704902	384.801479	0.007763	0.008310
RS	60	7.566613	3.704902	358.529720	0.007233	0.007765
RS	61	8.141640	3.704902	330.474136	0.006667	0.007174
RS	62	8.759795	3.704902	301.106890	0.006075	0.006549
RS	63	9.424315	3.704902	1605.486729	0.032390	0.035096
PA	4+25*2+4+6 0.068262385 0.026264016 9.424314907 1.044491376 0.257028241 0.486167536 0.613346163 0.650271484 0.693401834 0.785271712 0.960268039 1.244774227 1.635229910 2.070414804 2.459425844 2.738479306 2.874265083 2.855980929 2.722395072 2.547732553 2.395029443 2.299377924 2.275411624 2.323198652 2.429113581 2.568699092 2.713100921 2.837080159 2.926150115 2.998487985 3.704902374
//
IT	4248
RD	19
LK	-316206.193339
QD	-202.521493 -> -185.063211
RI	0.0076393785
TR	0.067099	0.026480
MT	9.522083
MM	C_pi: 1.956903, n_recomb: 50894.271335
RS	0	0.000000	1.114185	333.619672	0.006555	0.001347
RS	1	0.007518	1.114185	356.235004	0.007000	0.003969
RS	2	0.015601	1.114185	380.186190	0.007470	0.005576
RS	3	0.024291	1.114185	405.521573	0.007968	0.007250
RS	4	0.033636	0.255713	1855.366192	0.036455	0.034382
RS	5	0.043682	0.255713	1915.447819	0.037636	0.036224
RS	6	0.054484	0.495718	1028.134799	0.020201	0.019340
RS	7	0.066098	0.495718	1079.056180	0.021202	0.019558
RS	8	0.078584	0.628192	894.596616	0.017578	0.015985
RS	9	0.092010	0.628192	940.932339	0.018488	0.016821
RS	10	0.106445	0.660872	939.747232	0.018465	0.016850
RS	11	0.121965	0.660872	986.286253	0.019379	0.017947
RS	12	0.138652	0.698473	978.341933	0.019223	0.017937
RS	13	0.156594	0.698473	1024.483243	0.020130	0.019108
RS	14	0.175884	0.785984	953.031867	0.018726	0.017957
RS	15	0.196624	0.785984	997.291997	0.019595	0.019071
RS	16	0.218924	0.959017	855.913446	0.016817	0.016532
RS	17	0.242900	0.959017	896.992473	0.017625	0.017485
RS	18	0.268679	1.245529	724.805912	0.014241	0.014241
RS	19	0.296396	1.245529	761.799490	0.014968	0.015015
RS	20	0.326196	1.643797	607.536628	0.011937	0.012039
RS	21	0.358237	1.643797	640.413989	0.012583	0.012680
RS	22	0.392686	2.092417	530.821749	0.010430	0.010551
RS	23	0.429725	2.092417	560.625739	0.011015	0.011128
RS	24	0.469549	2.497158	496.288856	0.009751	0.009889
RS	25	0.512367	2.497158	524.496901	0.010306	0.010450
RS	26	0.558403	2.790268	495.952839	0.009745	0.009918
RS	27	0.607901	2.790268	523.866852	0.010293	0.010482
RS	28	0.661120	2.935131	525.605398	0.010327	0.010546
RS	29	0.718339	2.935131	554.236000	0.010890	0.011131
RS	30	0.779861	2.918454	586.869279	0.011531	0.011812
RS	31	0.846007	2.918454	616.879338	0.012121	0.012447
RS	32	0.917126	2.779500	679.240133	0.013346	0.013741
RS	33	0.993592	2.779500	710.492108	0.013960	0.014435
RS	34	1.075806	2.596033	793.173025	0.015585	0.016162
RS	35	1.164201	2.596033	824.189770	0.016194	0.016879
RS	36	1.259242	2.434674	909.658477	0.017873	0.018676
RS	37	1.361427	2.434674	937.668816	0.018424	0.019335
RS	38	1.471294	2.332608	1004.581689	0.019739	0.020748
RS	39	1.589422	2.332608	1026.461491	0.020169	0.021256
RS	40	1.716429	2.305341	1056.802670	0.020765	0.021890
RS	41	1.852985	2.305341	1070.499918	0.021034	0.022183
RS	42	1.999807	2.353083	1058.348292	0.020795	0.021908
RS	43	2.157667	2.353083	1063.668413	0.020900	0.021980
RS	44	2.327394	2.461819	1018.346773	0.020009	0.021002
RS	45	2.509882	2.461819	1016.345494	0.019970	0.020897
RS	46	2.706088	2.606180	955.043321	0.018765	0.019594
RS	47	2.917045	2.606180	946.797941	0.018603	0.019364
RS	48	3.143861	2.755976	884.416229	0.017378	0.018060
RS	49	3.387728	2.755976	870.314679	0.017100	0.017734
RS	50	3.649930	2.884606	814.638087	0.016006	0.016594
RS	51	3.931843	2.884606	794.382665	0.015608	0.016175
RS	52	4.234949	2.976763	746.431046	0.014666	0.015216
RS	53	4.560843	2.976763	719.451617	0.014136	0.014688
RS	54	4.911237	3.051316	671.976298	0.013203	0.013755
RS	55	5.287973	3.051316	638.760840	0.012551	0.013115
RS	56	5.693031	3.051316	601.579239	0.011820	0.012396
RS	57	6.128541	3.051316	560.936318	0.011022	0.011604
RS	58	6.596792	3.795667	422.602009	0.008304	0.008834
RS	59	7.100245	3.795667	398.504290	0.007830	0.008357
RS	60	7.641547	3.795667	372.079152	0.007311	0.007825
RS	61	8.223542	3.795667	343.726685	0.006754	0.007246
RS	62	8.849292	3.795667	313.918349	0.006168	0.006631
RS	63	9.522083	3.795667	1697.851706	0.033360	0.036052
PA	4+25*2+4+6 0.067099055 0.026480337 9.522083402 1.114185329 0.255712553 0.495718169 0.628192334 0.660872280 0.698472526 0.785983910 0.959017080 1.245529228 1.643796896 2.092417167 2.497157762 2.790267679 2.935131492 2.918453878 2.779500212 2.596032701 2.434674186 2.332608489 2.305341372 2.353083434 2.461819103 2.606180150 2.755975676 2.884605587 2.976763122 3.051315884 3.795666566
//
IT	4644
RD	20
LK	-316171.878258
QD	-192.951124 -> -176.718881
RI	0.0068765043
TR	0.065997	0.026688
MT	9.616308
MM	C_pi: 1.992628, n_recomb: 52194.721622
RS	0	0.000000	1.187461	321.593428	0.006161	0.001310
RS	1	0.007534	1.187461	343.590227	0.006583	0.003828
RS	2	0.015637	1.187461	366.912430	0.007030	0.005305
RS	3	0.024349	1.187461	391.612060	0.007503	0.006849
RS	4	0.033718	0.254399	1919.896214	0.036783	0.034781
RS	5	0.043793	0.254399	1981.723685	0.037968	0.036658
RS	6	0.054627	0.505209	1038.537964	0.019897	0.019118
RS	7	0.066277	0.505209	1090.559101	0.020894	0.019352
RS	8	0.078806	0.643147	900.525318	0.017253	0.015750
RS	9	0.092278	0.643147	947.732580	0.018158	0.016574
RS	10	0.106765	0.671533	954.190563	0.018281	0.016731
RS	11	0.122343	0.671533	1001.897366	0.019195	0.017819
RS	12	0.139096	0.703564	1002.902656	0.019215	0.017965
RS	13	0.157110	0.703564	1050.454990	0.020126	0.019132
RS	14	0.176482	0.786686	983.588742	0.018845	0.018090
RS	15	0.197313	0.786686	1029.330254	0.019721	0.019207
RS	16	0.219714	0.957621	885.514398	0.016966	0.016682
RS	17	0.243803	0.957621	928.011310	0.017780	0.017641
RS	18	0.269707	1.245823	748.618148	0.014343	0.014340
RS	19	0.297562	1.245823	786.864562	0.015076	0.015119
RS	20	0.327516	1.651399	624.843493	0.011971	0.012067
RS	21	0.359727	1.651399	658.752881	0.012621	0.012712
RS	22	0.394365	2.112961	543.316826	0.010409	0.010523
RS	23	0.431613	2.112961	573.957950	0.010996	0.011101
RS	24	0.471667	2.533179	505.921191	0.009693	0.009821
RS	25	0.514739	2.533179	534.842557	0.010247	0.010379
RS	26	0.561057	2.840383	504.150679	0.009659	0.009818
RS	27	0.610864	2.840383	532.725525	0.010207	0.010378
RS	28	0.664423	2.994611	533.502078	0.010221	0.010421
RS	29	0.722018	2.994611	562.808095	0.010783	0.011000
RS	30	0.783953	2.979947	595.751801	0.011414	0.011668
RS	31	0.850554	2.979947	626.524819	0.012004	0.012297
RS	32	0.922173	2.835986	690.721136	0.013234	0.013589
RS	33	0.999188	2.835986	722.888252	0.013850	0.014279
RS	34	1.082006	2.643930	808.933985	0.015498	0.016022
RS	35	1.171064	2.643930	841.029449	0.016113	0.016737
RS	36	1.266832	2.474000	930.846779	0.017834	0.018569
RS	37	1.369815	2.474000	960.018268	0.018393	0.019232
RS	38	1.480557	2.365507	1031.128512	0.019755	0.020688
RS	39	1.599644	2.365507	1054.098096	0.020195	0.021205
RS	40	1.727703	2.334847	1087.161277	0.020829	0.021877
RS	41	1.865410	2.334847	1101.741046	0.021108	0.022182
RS	42	2.013493	2.382378	1090.092107	0.020885	0.021927
RS	43	2.172733	2.382378	1096.051807	0.020999	0.022012
RS	44	2.343971	2.493717	1049.307823	0.020104	0.021034
RS	45	2.528111	2.493717	1047.753319	0.020074	0.020943
RS	46	2.726125	2.642611	984.084999	0.018854	0.019630
RS	47	2.939058	2.642611	976.151245	0.018702	0.019414
RS	48	3.168035	2.797567	911.411085	0.017462	0.018100
RS	49	3.414263	2.797567	897.498796	0.017195	0.017789
RS	50	3.679044	2.930651	839.989112	0.016093	0.016644
RS	51	3.963774	2.930651	819.762970	0.015706	0.016238
RS	52	4.269958	3.025741	770.564959	0.014763	0.015281
RS	53	4.599210	3.025741	743.385718	0.014243	0.014765
RS	54	4.953270	3.102364	694.802282	0.013312	0.013836
RS	55	5.334006	3.102364	661.118084	0.012666	0.013206
RS	56	5.743429	3.102364	623.283082	0.011941	0.012494
RS	57	6.183700	3.102364	581.804022	0.011147	0.011708
RS	58	6.657142	3.884184	436.137543	0.008356	0.008866
RS	59	7.166256	3.884184	412.040907	0.007894	0.008403
RS	60	7.713729	3.884184	385.482102	0.007385	0.007883
RS	61	8.302451	3.884184	356.855554	0.006837	0.007315
RS	62	8.935530	3.884184	326.631306	0.006258	0.006709
RS	63	9.616308	3.884184	1790.792104	0.034310	0.036987
PA	4+25*2+4+6 0.065996936 0.026687745 9.616307509 1.187460682 0.254399149 0.505208818 0.643147440 0.671533391 0.703564311 0.786686259 0.957621415 1.245823216 1.651399199 2.112960680 2.533178766 2.840383081 2.994610833 2.979947103 2.835986113 2.643930179 2.473999973 2.365507342 2.334846943 2.382377592 2.493716543 2.642610591 2.797567260 2.930651394 3.025740598 3.102363885 3.884183845
//
IT	5584
RD	21
LK	-316139.970511
QD	-184.027784 -> -168.919302
RI	0.0061903661
TR	0.064951	0.026887
MT	9.707222
MM	C_pi: 2.027500, n_recomb: 53469.184795
RS	0	0.000000	1.264493	309.885762	0.005796	0.001276
RS	1	0.007550	1.264493	331.259400	0.006195	0.003694
RS	2	0.015671	1.264493	353.944424	0.006620	0.005050
RS	3	0.024404	1.264493	377.995941	0.007069	0.006473
RS	4	0.033797	0.253093	1983.987663	0.037105	0.035169
RS	5	0.043899	0.253093	2047.515827	0.038293	0.037081
RS	6	0.054764	0.514630	1048.126678	0.019602	0.018900
RS	7	0.066450	0.514630	1101.195369	0.020595	0.019149
RS	8	0.079017	0.658200	905.574980	0.016936	0.015519
RS	9	0.092534	0.658200	953.595316	0.017834	0.016330
RS	10	0.107071	0.682237	967.642692	0.018097	0.016609
RS	11	0.122705	0.682237	1016.470113	0.019010	0.017688
RS	12	0.139520	0.708666	1026.618526	0.019200	0.017986
RS	13	0.157605	0.708666	1075.550561	0.020115	0.019149
RS	14	0.177055	0.787379	1013.650492	0.018958	0.018217
RS	15	0.197973	0.787379	1060.851964	0.019840	0.019336
RS	16	0.220472	0.956108	914.905759	0.017111	0.016831
RS	17	0.244668	0.956108	958.804905	0.017932	0.017795
RS	18	0.270692	1.245719	772.311842	0.014444	0.014439
RS	19	0.298680	1.245719	811.799559	0.015183	0.015223
RS	20	0.328782	1.658137	642.024287	0.012007	0.012098
RS	21	0.361157	1.658137	676.955249	0.012661	0.012746
RS	22	0.395976	2.132162	555.655662	0.010392	0.010499
RS	23	0.433424	2.132162	587.121999	0.010981	0.011077
RS	24	0.473699	2.567570	515.363885	0.009639	0.009757
RS	25	0.517015	2.567570	544.984086	0.010192	0.010313
RS	26	0.563602	2.888883	512.107886	0.009578	0.009724
RS	27	0.613707	2.888883	541.325498	0.010124	0.010280
RS	28	0.667594	3.052756	541.076852	0.010119	0.010301
RS	29	0.725550	3.052756	571.035635	0.010680	0.010876
RS	30	0.787882	3.040467	604.199268	0.011300	0.011530
RS	31	0.854920	3.040467	635.708096	0.011889	0.012153
RS	32	0.927020	2.891839	701.613232	0.013122	0.013442
RS	33	1.004564	2.891839	734.666027	0.013740	0.014127
RS	34	1.087962	2.691408	823.948483	0.015410	0.015884
RS	35	1.177658	2.691408	857.096754	0.016030	0.016597
RS	36	1.274125	2.512992	951.181865	0.017789	0.018461
RS	37	1.377876	2.512992	981.499115	0.018356	0.019128
RS	38	1.489461	2.398067	1056.804141	0.019765	0.020626
RS	39	1.609471	2.398067	1080.861805	0.020215	0.021152
RS	40	1.738542	2.363927	1116.718487	0.020885	0.021861
RS	41	1.877359	2.363927	1132.189905	0.021175	0.022177
RS	42	2.026657	2.411097	1121.148601	0.020968	0.021942
RS	43	2.187227	2.411097	1127.762312	0.021092	0.022040
RS	44	2.359920	2.524835	1079.699186	0.020193	0.021064
RS	45	2.545653	2.524835	1078.606930	0.020172	0.020987
RS	46	2.745409	2.678039	1012.653366	0.018939	0.019665
RS	47	2.960248	2.678039	1005.046269	0.018797	0.019463
RS	48	3.191307	2.837939	938.009617	0.017543	0.018140
RS	49	3.439812	2.837939	924.301122	0.017287	0.017842
RS	50	3.707081	2.975292	865.006044	0.016178	0.016693
RS	51	3.994529	2.975292	844.824082	0.015800	0.016300
RS	52	4.303680	3.073169	794.419576	0.014858	0.015345
RS	53	4.636174	3.073169	767.056618	0.014346	0.014840
RS	54	4.993771	3.151730	717.403338	0.013417	0.013915
RS	55	5.378369	3.151730	683.267166	0.012779	0.013293
RS	56	5.792005	3.151730	644.797586	0.012059	0.012589
RS	57	6.236873	3.151730	602.502876	0.011268	0.011808
RS	58	6.715329	3.970548	449.480765	0.008406	0.008896
RS	59	7.229910	3.970548	425.400643	0.007956	0.008446
RS	60	7.783344	3.970548	398.727147	0.007457	0.007939
RS	61	8.378565	3.970548	369.848570	0.006917	0.007382
RS	62	9.018726	3.970548	339.232880	0.006344	0.006784
RS	63	9.707222	3.970548	1884.164111	0.035238	0.037900
PA	4+25*2+4+6 0.064951301 0.026886635 9.707222487 1.264493097 0.253093279 0.514630388 0.658200316 0.682237280 0.708666376 0.787379483 0.956108145 1.245718959 1.658136609 2.132161839 2.567570487 2.888883475 3.052756263 3.040466763 2.891839293 2.691407948 2.512992436 2.398066946 2.363927430 2.411096680 2.524834609 2.678038790 2.837938953 2.975292027 3.073168746 3.151730352 3.970548118
//
IT	4850
RD	22
LK	-316110.269803
QD	-175.695920 -> -161.619277
RI	0.0055735340
TR	0.063958	0.027077
MT	9.795026
MM	C_pi: 2.061544, n_recomb: 54717.949702
RS	0	0.000000	1.345391	298.517237	0.005456	0.001242
RS	1	0.007566	1.345391	319.267260	0.005835	0.003566
RS	2	0.015704	1.345391	341.311642	0.006238	0.004811
RS	3	0.024457	1.345391	364.708029	0.006665	0.006121
RS	4	0.033873	0.251804	2047.557631	0.037420	0.035547
RS	5	0.044001	0.251804	2112.741758	0.038611	0.037494
RS	6	0.054896	0.523988	1056.942392	0.019316	0.018685
RS	7	0.066615	0.523988	1111.008117	0.020304	0.018950
RS	8	0.079220	0.673342	909.815370	0.016627	0.015290
RS	9	0.092779	0.673342	958.592806	0.017519	0.016091
RS	10	0.107364	0.692988	980.138674	0.017913	0.016486
RS	11	0.123052	0.692988	1030.040017	0.018825	0.017555
RS	12	0.139927	0.713777	1049.504534	0.019180	0.018002
RS	13	0.158079	0.713777	1099.784846	0.020099	0.019161
RS	14	0.177604	0.788066	1043.210481	0.019065	0.018339
RS	15	0.198607	0.788066	1091.850153	0.019954	0.019460
RS	16	0.221198	0.954504	944.065704	0.017253	0.016977
RS	17	0.245498	0.954504	989.350719	0.018081	0.017946
RS	18	0.271637	1.245258	795.879538	0.014545	0.014538
RS	19	0.299754	1.245258	836.596620	0.015289	0.015328
RS	20	0.329997	1.664078	659.076762	0.012045	0.012131
RS	21	0.362529	1.664078	695.018717	0.012702	0.012782
RS	22	0.397522	2.150098	567.841983	0.010378	0.010478
RS	23	0.435162	2.150098	600.121840	0.010968	0.011056
RS	24	0.475650	2.600427	524.619942	0.009588	0.009697
RS	25	0.519202	2.600427	554.924804	0.010142	0.010252
RS	26	0.566048	2.935828	519.835082	0.009500	0.009634
RS	27	0.616438	2.935828	549.678074	0.010046	0.010187
RS	28	0.670641	3.109570	548.351937	0.010021	0.010187
RS	29	0.728944	3.109570	578.941898	0.010580	0.010758
RS	30	0.791658	3.100007	612.238803	0.011189	0.011396
RS	31	0.859118	3.100007	644.457273	0.011778	0.012015
RS	32	0.931680	2.947051	711.948177	0.013011	0.013300
RS	33	1.009733	2.947051	745.857726	0.013631	0.013980
RS	34	1.093690	2.738453	838.250391	0.015319	0.015748
RS	35	1.184000	2.738453	872.425259	0.015944	0.016460
RS	36	1.281142	2.551641	970.693098	0.017740	0.018354
RS	37	1.385633	2.551641	1002.139459	0.018315	0.019024
RS	38	1.498030	2.430278	1081.630464	0.019767	0.020563
RS	39	1.618930	2.430278	1106.772572	0.020227	0.021096
RS	40	1.748976	2.392584	1145.485083	0.020934	0.021842
RS	41	1.888862	2.392584	1161.855212	0.021234	0.022169
RS	42	2.039331	2.439252	1151.521308	0.021045	0.021955
RS	43	2.201183	2.439252	1158.801486	0.021178	0.022066
RS	44	2.375281	2.555201	1109.518267	0.020277	0.021092
RS	45	2.562550	2.555201	1108.902045	0.020266	0.021028
RS	46	2.763987	2.712503	1040.744074	0.019020	0.019699
RS	47	2.980664	2.712503	1033.477082	0.018887	0.019510
RS	48	3.213734	2.877146	964.203788	0.017621	0.018178
RS	49	3.464437	2.877146	950.712402	0.017375	0.017893
RS	50	3.734107	3.018592	889.679378	0.016259	0.016741
RS	51	4.024179	3.018592	869.555463	0.015892	0.016360
RS	52	4.336197	3.119123	817.983003	0.014949	0.015407
RS	53	4.671820	3.119123	790.451704	0.014446	0.014913
RS	54	5.032836	3.199500	739.766149	0.013520	0.013992
RS	55	5.421164	3.199500	705.194331	0.012888	0.013379
RS	56	5.838871	3.199500	666.108632	0.012173	0.012681
RS	57	6.288181	3.199500	623.018493	0.011386	0.011906
RS	58	6.771483	4.054840	462.625880	0.008455	0.008925
RS	59	7.291350	4.054840	438.576844	0.008015	0.008488
RS	60	7.850548	4.054840	411.806693	0.007526	0.007992
RS	61	8.452052	4.054840	382.697174	0.006994	0.007446
RS	62	9.099064	4.054840	351.713579	0.006428	0.006857
RS	63	9.795026	4.054840	1977.843841	0.036146	0.038793
PA	4+25*2+4+6 0.063958008 0.027077431 9.795025519 1.345390671 0.251803949 0.523987786 0.673341906 0.692988163 0.713777055 0.788066279 0.954504489 1.245258011 1.664078427 2.150098354 2.600426763 2.935828217 3.109570242 3.100007459 2.947051218 2.738453480 2.551640824 2.430277558 2.392583887 2.439252270 2.555201310 2.712503430 2.877145884 3.018592015 3.119122991 3.199499577 4.054839708
//
IT	5663
RD	23
LK	-316082.595542
QD	-167.905512 -> -154.777884
RI	0.0050183954
TR	0.063014	0.027261
MT	9.879849
MM	C_pi: 2.094780, n_recomb: 55941.337939
RS	0	0.000000	1.430349	287.484286	0.005139	0.001209
RS	1	0.007580	1.430349	307.612588	0.005499	0.003445
RS	2	0.015735	1.430349	329.015652	0.005881	0.004585
RS	3	0.024508	1.430349	351.753171	0.006288	0.005792
RS	4	0.033946	0.250542	2110.501199	0.037727	0.035914
RS	5	0.044099	0.250542	2177.297539	0.038921	0.037896
RS	6	0.055022	0.533265	1065.067649	0.019039	0.018475
RS	7	0.066773	0.533265	1120.082740	0.020022	0.018754
RS	8	0.079414	0.688560	913.315529	0.016326	0.015066
RS	9	0.093014	0.688560	962.796682	0.017211	0.015855
RS	10	0.107645	0.703769	991.741506	0.017728	0.016360
[truncated: 9,976,824 more chars]
