# Supplementary material for: Recent speciation associated with range expansion and a shift to self-fertilization in North American Arabidopsis
Source: Nat Commun. 2022 Dec 8;13:7564. doi: 10.1038/s41467-022-35368-1 (PMC9732334; doi:10.1038/s41467-022-35368-1)
Supplement: Supplementary file 5 — Source Data [file 41467_2022_35368_MOESM5_ESM.zip › Source Data/SuppFig17-9_lyrMD4_04.psmc]

CC
CC	Brief Description of the file format:
CC	  CC  comments
CC	  MM  useful-messages
CC	  RD  round-of-iterations
CC	  LL  \log[P(sequence)]
CC	  QD  Q-before-opt Q-after-opt
CC	  TR  \theta_0 \rho_0
CC	  RS  k t_k \lambda_k \pi_k \sum_{l\not=k}A_{kl} A_{kk}
CC	  DC  begin end best-k t_k+\Delta_k max-prob
CC
MM	Version: 0.6.5-r67
MM	pattern:4+25*2+4+6, n:63, n_free_lambdas:28
MM	n_iterations:25, skip:1, max_t:5, theta/rho:5
MM	is_decoding:0
MM	n_seqs:16, sum_L:1133235, sum_n:239357
RD	0
LK	0.000000
QD	0.000000 -> 0.000000
RI	inf
TR	0.237262	0.047452
MT	5.000000
MM	C_pi: 1.000000, n_recomb: 52528.497024
RS	0	0.000000	1.000000	329.399519	0.006271	0.000000
RS	1	0.006440	1.000000	348.344516	0.006632	0.000000
RS	2	0.013294	1.000000	368.225192	0.007010	0.000000
RS	3	0.020590	1.000000	389.067388	0.007407	0.000000
RS	4	0.028356	1.000000	410.894694	0.007822	0.000000
RS	5	0.036622	1.000000	433.727905	0.008257	0.000000
RS	6	0.045421	1.000000	457.584419	0.008711	0.000000
RS	7	0.054785	1.000000	482.477561	0.009185	0.000000
RS	8	0.064753	1.000000	508.415836	0.009679	0.000000
RS	9	0.075363	1.000000	535.402110	0.010193	0.000000
RS	10	0.086656	1.000000	563.432704	0.010726	0.000000
RS	11	0.098677	1.000000	592.496420	0.011280	0.000000
RS	12	0.111471	1.000000	622.573478	0.011852	0.000000
RS	13	0.125090	1.000000	653.634378	0.012443	0.000000
RS	14	0.139585	1.000000	685.638689	0.013053	0.000000
RS	15	0.155014	1.000000	718.533770	0.013679	0.000000
RS	16	0.171437	1.000000	752.253428	0.014321	0.000000
RS	17	0.188917	1.000000	786.716540	0.014977	0.000000
RS	18	0.207523	1.000000	821.825640	0.015645	0.000000
RS	19	0.227327	1.000000	857.465507	0.016324	0.000000
RS	20	0.248406	1.000000	893.501773	0.017010	0.000000
RS	21	0.270843	1.000000	929.779597	0.017700	0.000000
RS	22	0.294725	1.000000	966.122435	0.018392	0.000000
RS	23	0.320144	1.000000	1002.330970	0.019082	0.000000
RS	24	0.347201	1.000000	1038.182244	0.019764	0.000000
RS	25	0.376000	1.000000	1073.429079	0.020435	0.000000
RS	26	0.406654	1.000000	1107.799842	0.021090	0.000000
RS	27	0.439282	1.000000	1140.998654	0.021722	0.000000
RS	28	0.474011	1.000000	1172.706125	0.022325	0.000000
RS	29	0.510976	1.000000	1202.580713	0.022894	0.000000
RS	30	0.550322	1.000000	1230.260806	0.023421	0.000000
RS	31	0.592202	1.000000	1255.367627	0.023899	0.000000
RS	32	0.636779	1.000000	1277.509060	0.024320	0.000000
RS	33	0.684227	1.000000	1296.284473	0.024678	0.000000
RS	34	0.734730	1.000000	1311.290617	0.024963	0.000000
RS	35	0.788485	1.000000	1322.128639	0.025170	0.000000
RS	36	0.845702	1.000000	1328.412223	0.025289	0.000000
RS	37	0.906604	1.000000	1329.776820	0.025315	0.000000
RS	38	0.971428	1.000000	1325.889892	0.025241	0.000000
RS	39	1.040426	1.000000	1316.462004	0.025062	0.000000
RS	40	1.113868	1.000000	1301.258549	0.024772	0.000000
RS	41	1.192040	1.000000	1280.111795	0.024370	0.000000
RS	42	1.275245	1.000000	1252.932853	0.023852	0.000000
RS	43	1.363809	1.000000	1219.723090	0.023220	0.000000
RS	44	1.458076	1.000000	1180.584405	0.022475	0.000000
RS	45	1.558414	1.000000	1135.727754	0.021621	0.000000
RS	46	1.665214	1.000000	1085.479210	0.020665	0.000000
RS	47	1.778891	1.000000	1030.282881	0.019614	0.000000
RS	48	1.899889	1.000000	970.700000	0.018479	0.000000
RS	49	2.028679	1.000000	907.403607	0.017275	0.000000
RS	50	2.165763	1.000000	841.168358	0.016014	0.000000
RS	51	2.311675	1.000000	772.855234	0.014713	0.000000
RS	52	2.466983	1.000000	703.391187	0.013391	0.000000
RS	53	2.632293	1.000000	633.744075	0.012065	0.000000
RS	54	2.808249	1.000000	564.893640	0.010754	0.000000
RS	55	2.995536	1.000000	497.799660	0.009477	0.000000
RS	56	3.194884	1.000000	433.368769	0.008250	0.000000
RS	57	3.407070	1.000000	372.421770	0.007090	0.000000
RS	58	3.632920	1.000000	315.663459	0.006009	0.000000
RS	59	3.873315	1.000000	263.657027	0.005019	0.000000
RS	60	4.129191	1.000000	216.804991	0.004127	0.000000
RS	61	4.401545	1.000000	175.338264	0.003338	0.000000
RS	62	4.691438	1.000000	139.314413	0.002652	0.000000
RS	63	5.000000	1.000000	394.948743	0.007519	0.000000
PA	4+25*2+4+6 0.237262353 0.047452471 5.000000000 1.000000000 1.000000000 1.000000000 1.000000000 1.000000000 1.000000000 1.000000000 1.000000000 1.000000000 1.000000000 1.000000000 1.000000000 1.000000000 1.000000000 1.000000000 1.000000000 1.000000000 1.000000000 1.000000000 1.000000000 1.000000000 1.000000000 1.000000000 1.000000000 1.000000000 1.000000000 1.000000000 1.000000000
//
IT	5187
RD	1
LK	-537949.052263
QD	-480.549529 -> -330.348097
RI	0.0297942953
TR	0.247118	0.050833
MT	4.669380
MM	C_pi: 0.965562, n_recomb: 54289.661439
RS	0	0.000000	0.751649	444.177880	0.008182	0.000501
RS	1	0.006327	0.751649	468.274224	0.008625	0.003668
RS	2	0.013054	0.751649	493.411828	0.009089	0.006847
RS	3	0.020206	0.751649	519.601065	0.009571	0.007943
RS	4	0.027811	0.737220	557.491600	0.010269	0.009482
RS	5	0.035897	0.737220	586.217255	0.010798	0.010685
RS	6	0.044495	0.816240	556.689371	0.010254	0.010946
RS	7	0.053637	0.816240	585.250153	0.010780	0.010824
RS	8	0.063357	0.932307	538.716003	0.009923	0.010460
RS	9	0.073692	0.932307	566.439088	0.010434	0.009924
RS	10	0.084681	1.052374	527.641140	0.009719	0.009306
RS	11	0.096365	1.052374	554.803940	0.010219	0.008705
RS	12	0.108789	1.147020	535.127796	0.009857	0.008228
RS	13	0.121998	1.147020	562.458325	0.010360	0.007914
RS	14	0.136043	1.204062	562.940282	0.010369	0.007745
RS	15	0.150977	1.204062	591.176932	0.010889	0.007705
RS	16	0.166855	1.225414	609.607683	0.011229	0.007793
RS	17	0.183739	1.225414	639.310321	0.011776	0.008020
RS	18	0.201690	1.216233	674.893327	0.012431	0.008403
RS	19	0.220777	1.216233	706.419816	0.013012	0.008957
RS	20	0.241071	1.184336	758.399412	0.013969	0.009695
RS	21	0.262650	1.184336	791.811778	0.014585	0.010625
RS	22	0.285593	1.138766	858.433593	0.015812	0.011751
RS	23	0.309989	1.138766	893.362276	0.016455	0.013076
RS	24	0.335927	1.087718	971.473855	0.017894	0.014593
RS	25	0.363507	1.087718	1006.991627	0.018548	0.016289
RS	26	0.392832	1.037769	1091.537945	0.020106	0.018136
RS	27	0.424012	1.037769	1126.090244	0.020742	0.020087
RS	28	0.457164	0.993883	1209.817719	0.022284	0.022080
RS	29	0.492414	0.993883	1241.283851	0.022864	0.024042
RS	30	0.529894	0.959094	1315.837275	0.024237	0.025896
RS	31	0.569746	0.959094	1341.774094	0.024715	0.027568
RS	32	0.612118	0.934388	1399.823830	0.025784	0.028994
RS	33	0.657172	0.934388	1417.825113	0.026116	0.030129
RS	34	0.705075	0.919001	1454.964076	0.026800	0.030948
RS	35	0.756010	0.919001	1462.981463	0.026948	0.031445
RS	36	0.810167	0.911027	1478.281561	0.027230	0.031637
RS	37	0.867750	0.911027	1474.793280	0.027165	0.031550
RS	38	0.928977	0.908206	1469.783809	0.027073	0.031217
RS	39	0.994077	0.908206	1453.836027	0.026779	0.030672
RS	40	1.063296	0.908548	1430.983425	0.026358	0.029945
RS	41	1.136894	0.908548	1402.209110	0.025828	0.029064
RS	42	1.215148	0.910552	1364.057775	0.025126	0.028054
RS	43	1.298353	0.910552	1322.727408	0.024364	0.026934
RS	44	1.386823	0.913158	1271.738194	0.023425	0.025721
RS	45	1.480889	0.913158	1218.830627	0.022451	0.024433
RS	46	1.580907	0.915669	1157.471366	0.021320	0.023081
RS	47	1.687252	0.915669	1094.736858	0.020165	0.021678
RS	48	1.800326	0.917687	1025.643720	0.018892	0.020236
RS	49	1.920554	0.917687	955.620477	0.017602	0.018765
RS	50	2.048388	0.919064	881.739619	0.016241	0.017276
RS	51	2.184309	0.919064	807.677820	0.014877	0.015780
RS	52	2.328830	0.919826	732.330369	0.013489	0.014290
RS	53	2.482495	0.919826	657.977106	0.012120	0.012819
RS	54	2.645881	0.919987	584.811087	0.010772	0.011384
RS	55	2.819604	0.919987	514.021581	0.009468	0.009999
RS	56	3.004318	0.919987	446.388817	0.008222	0.008680
RS	57	3.200718	0.919987	382.718990	0.007050	0.007441
RS	58	3.409544	0.921644	323.175227	0.005953	0.006293
RS	59	3.631581	0.921644	269.518479	0.004964	0.005247
RS	60	3.867667	0.921644	221.340210	0.004077	0.004308
RS	61	4.118688	0.921644	178.825894	0.003294	0.003480
RS	62	4.385591	0.921644	141.987155	0.002615	0.002763
RS	63	4.669380	0.921644	403.379271	0.007430	0.007841
PA	4+25*2+4+6 0.247118237 0.050833095 4.669380188 0.751648903 0.737219810 0.816240311 0.932307243 1.052373886 1.147020340 1.204061508 1.225414276 1.216233253 1.184335709 1.138766289 1.087718010 1.037769318 0.993882656 0.959094048 0.934388161 0.919000626 0.911026955 0.908205986 0.908547878 0.910552025 0.913158417 0.915669441 0.917687416 0.919063568 0.919825554 0.919986725 0.921643674
//
IT	5418
RD	2
LK	-537695.373818
QD	-320.798870 -> -245.738830
RI	0.0303132142
TR	0.251838	0.053118
MT	4.503392
MM	C_pi: 0.941183, n_recomb: 55272.830958
RS	0	0.000000	0.643074	523.002391	0.009462	0.000552
RS	1	0.006267	0.643074	550.315272	0.009956	0.004014
RS	2	0.012927	0.643074	578.696152	0.010470	0.007305
RS	3	0.020004	0.643074	608.140482	0.011003	0.008604
RS	4	0.027524	0.582941	704.063403	0.012738	0.010771
RS	5	0.035516	0.582941	737.844293	0.013349	0.012354
RS	6	0.044009	0.681223	661.847910	0.011974	0.011778
RS	7	0.053033	0.681223	693.952938	0.012555	0.012029
RS	8	0.062624	0.854237	580.636119	0.010505	0.010492
RS	9	0.072815	0.854237	609.648787	0.011030	0.010245
RS	10	0.083646	1.059957	516.161008	0.009338	0.008741
RS	11	0.095155	1.059957	542.571267	0.009816	0.008389
RS	12	0.107385	1.241932	486.868858	0.008808	0.007450
RS	13	0.120381	1.241932	512.008507	0.009263	0.007307
RS	14	0.134192	1.363786	490.273644	0.008870	0.006910
RS	15	0.148869	1.363786	515.454783	0.009326	0.006940
RS	16	0.164465	1.416720	521.449290	0.009434	0.006936
RS	17	0.181039	1.416720	547.730292	0.009910	0.007156
RS	18	0.198652	1.404818	579.755648	0.010489	0.007551
RS	19	0.217368	1.404818	607.991400	0.011000	0.008026
RS	20	0.237257	1.344107	665.623778	0.012043	0.008876
RS	21	0.258393	1.344107	696.360323	0.012599	0.009659
RS	22	0.280853	1.256048	778.343581	0.014082	0.011013
RS	23	0.304721	1.256048	811.597472	0.014683	0.012129
RS	24	0.330084	1.159709	914.672567	0.016548	0.014012
RS	25	0.357037	1.159709	949.670017	0.017181	0.015451
RS	26	0.385679	1.068883	1067.048073	0.019305	0.017805
RS	27	0.416116	1.068883	1102.015344	0.019938	0.019470
RS	28	0.448461	0.992337	1222.221146	0.022113	0.022067
RS	29	0.482833	0.992337	1254.411990	0.022695	0.023738
RS	30	0.519358	0.934163	1362.995322	0.024659	0.026195
RS	31	0.558173	0.934163	1389.123350	0.025132	0.027595
RS	32	0.599420	0.894584	1473.004507	0.026650	0.029511
RS	33	0.643252	0.894584	1489.958532	0.026956	0.030415
RS	34	0.689831	0.871179	1541.681465	0.027892	0.031542
RS	35	0.739329	0.871179	1547.137026	0.027991	0.031861
RS	36	0.791929	0.860128	1566.288431	0.028337	0.032183
RS	37	0.847825	0.860128	1558.913538	0.028204	0.031972
RS	38	0.907225	0.857412	1549.931164	0.028041	0.031640
RS	39	0.970347	0.857412	1529.256763	0.027667	0.031018
RS	40	1.037424	0.859669	1498.073861	0.027103	0.030224
RS	41	1.108706	0.859669	1464.304749	0.026492	0.029304
RS	42	1.184454	0.864411	1416.364454	0.025625	0.028207
RS	43	1.264950	0.864411	1370.279955	0.024791	0.027076
RS	44	1.350490	0.869891	1310.041586	0.023701	0.025789
RS	45	1.441391	0.869891	1252.981070	0.022669	0.024509
RS	46	1.537989	0.874953	1184.027944	0.021422	0.023108
RS	47	1.640640	0.874953	1117.923206	0.020226	0.021726
RS	48	1.749724	0.878941	1043.266476	0.018875	0.020261
RS	49	1.865645	0.878941	970.674489	0.017562	0.018815
RS	50	1.988830	0.881632	893.103648	0.016158	0.017324
RS	51	2.119735	0.881632	817.181523	0.014785	0.015852
RS	52	2.258844	0.883112	739.590528	0.013381	0.014371
RS	53	2.406671	0.883112	663.940474	0.012012	0.012919
RS	54	2.563762	0.883494	589.525783	0.010666	0.011495
RS	55	2.730698	0.883494	517.846735	0.009369	0.010120
RS	56	2.908095	0.883494	449.483441	0.008132	0.008806
RS	57	3.096610	0.883494	385.225329	0.006970	0.007568
RS	58	3.296938	0.887516	324.424942	0.005870	0.006407
RS	59	3.509821	0.887516	270.720819	0.004898	0.005359
RS	60	3.736046	0.887516	222.507450	0.004026	0.004414
RS	61	3.976447	0.887516	179.957452	0.003256	0.003578
RS	62	4.231915	0.887516	143.073263	0.002588	0.002851
RS	63	4.503392	0.887516	409.644946	0.007411	0.008214
PA	4+25*2+4+6 0.251838036 0.053117795 4.503392080 0.643073795 0.582941381 0.681223145 0.854237395 1.059956752 1.241931718 1.363786174 1.416719893 1.404817951 1.344106659 1.256048000 1.159709142 1.068883068 0.992336669 0.934163297 0.894583526 0.871179247 0.860127828 0.857412499 0.859669206 0.864411126 0.869890821 0.874952830 0.878941125 0.881631753 0.883112393 0.883493712 0.887515501
//
IT	5562
RD	3
LK	-537563.255973
QD	-249.349384 -> -204.255688
RI	0.0307214986
TR	0.253706	0.054716
MT	4.421388
MM	C_pi: 0.928390, n_recomb: 56139.581687
RS	0	0.000000	0.607638	559.100214	0.009959	0.000576
RS	1	0.006237	0.607638	587.819502	0.010471	0.004155
RS	2	0.012862	0.607638	617.613016	0.011001	0.007387
RS	3	0.019901	0.607638	648.469311	0.011551	0.008673
RS	4	0.027379	0.494812	834.262302	0.014861	0.011802
RS	5	0.035323	0.494812	871.936135	0.015532	0.013643
RS	6	0.043762	0.591354	762.883580	0.013589	0.012544
RS	7	0.052728	0.591354	798.091523	0.014216	0.013071
RS	8	0.062253	0.790626	625.231827	0.011137	0.010603
RS	9	0.072372	0.790626	655.703561	0.011680	0.010575
RS	10	0.083122	1.054841	515.931785	0.009190	0.008380
RS	11	0.094543	1.054841	542.197601	0.009658	0.008213
RS	12	0.106676	1.311048	458.685715	0.008170	0.006916
RS	13	0.119565	1.311048	482.551958	0.008596	0.006890
RS	14	0.133259	1.497749	444.413930	0.007916	0.006304
RS	15	0.147806	1.497749	467.616424	0.008330	0.006387
RS	16	0.163261	1.587684	464.024720	0.008266	0.006292
RS	17	0.179679	1.587684	487.960320	0.008692	0.006515
RS	18	0.197122	1.577645	516.048091	0.009192	0.006890
RS	19	0.215652	1.577645	541.913824	0.009653	0.007320
RS	20	0.235338	1.490657	601.617247	0.010716	0.008219
RS	21	0.256252	1.490657	630.327433	0.011228	0.008909
RS	22	0.278470	1.362541	721.342600	0.012849	0.010396
RS	23	0.302074	1.362541	753.260512	0.013418	0.011378
RS	24	0.327149	1.224821	873.140367	0.015553	0.013502
RS	25	0.353789	1.224821	907.699595	0.016169	0.014779
RS	26	0.382090	1.098635	1049.112527	0.018688	0.017493
RS	27	0.412156	1.098635	1084.441934	0.019317	0.018983
RS	28	0.444097	0.995659	1232.825300	0.021960	0.022028
RS	29	0.478030	0.995659	1265.685642	0.022545	0.023527
RS	30	0.514080	0.919913	1401.214725	0.024959	0.026437
RS	31	0.552377	0.919913	1427.580535	0.025429	0.027680
RS	32	0.593063	0.870098	1531.656789	0.027283	0.029954
RS	33	0.636287	0.870098	1547.798892	0.027571	0.030726
RS	34	0.682206	0.841913	1609.941146	0.028677	0.032054
RS	35	0.730989	0.841913	1613.349595	0.028738	0.032272
RS	36	0.782815	0.829792	1633.646280	0.029100	0.032643
RS	37	0.837872	0.829792	1623.255601	0.028915	0.032361
RS	38	0.896364	0.828296	1609.008534	0.028661	0.031977
RS	39	0.958503	0.828296	1584.856360	0.028231	0.031313
RS	40	1.024517	0.833008	1545.296386	0.027526	0.030422
RS	41	1.094649	0.833008	1508.107035	0.026864	0.029485
RS	42	1.169155	0.840691	1451.281052	0.025851	0.028288
RS	43	1.248307	0.840691	1402.228305	0.024978	0.027161
RS	44	1.332395	0.849068	1334.237545	0.023766	0.025794
RS	45	1.421728	0.849068	1274.873966	0.022709	0.024533
RS	46	1.516632	0.856624	1200.062870	0.021376	0.023082
RS	47	1.617455	0.856624	1132.354380	0.020170	0.021727
RS	48	1.724565	0.862498	1053.833626	0.018772	0.020242
RS	49	1.838356	0.862498	980.230813	0.017461	0.018827
RS	50	1.959244	0.866413	900.448337	0.016039	0.017336
RS	51	2.087670	0.866413	823.925951	0.014676	0.015892
RS	52	2.224107	0.868537	745.236547	0.013275	0.014422
RS	53	2.369052	0.868537	669.207774	0.011920	0.012992
RS	54	2.523037	0.869093	594.318463	0.010586	0.011582
RS	55	2.686625	0.869093	522.328097	0.009304	0.010219
RS	56	2.860416	0.869093	453.657620	0.008081	0.008913
RS	57	3.045045	0.869093	389.092453	0.006931	0.007678
RS	58	3.241189	0.875812	327.051035	0.005826	0.006500
RS	59	3.449565	0.875812	273.399279	0.004870	0.005454
RS	60	3.670937	0.875812	225.155273	0.004011	0.004508
RS	61	3.906115	0.875812	182.500518	0.003251	0.003667
RS	62	4.155961	0.875812	145.449514	0.002591	0.002933
RS	63	4.421388	0.875812	421.087900	0.007501	0.008577
PA	4+25*2+4+6 0.253705850 0.054715639 4.421387754 0.607637615 0.494812356 0.591353684 0.790625863 1.054841138 1.311048174 1.497748782 1.587683956 1.577644927 1.490656542 1.362541112 1.224820681 1.098635313 0.995659360 0.919912660 0.870097943 0.841912529 0.829791550 0.828296010 0.833007660 0.840691314 0.849067530 0.856623855 0.862497798 0.866412936 0.868537042 0.869093007 0.875811947
//
IT	4568
RD	4
LK	-537481.212968
QD	-211.976297 -> -180.732967
RI	0.0299991510
TR	0.253910	0.055873
MT	4.386340
MM	C_pi: 0.924179, n_recomb: 57043.688993
RS	0	0.000000	0.611355	563.256163	0.009874	0.000581
RS	1	0.006223	0.611355	592.169358	0.010381	0.004169
RS	2	0.012834	0.611355	622.167133	0.010907	0.007255
RS	3	0.019856	0.611355	653.238842	0.011452	0.008391
RS	4	0.027316	0.442938	943.638726	0.016542	0.012620
RS	5	0.035239	0.442938	984.272649	0.017255	0.014605
RS	6	0.043656	0.530898	857.013697	0.015024	0.013251
RS	7	0.052596	0.530898	894.910188	0.015688	0.013975
RS	8	0.062093	0.741593	670.075994	0.011747	0.010780
RS	9	0.072181	0.741593	702.068404	0.012308	0.010910
RS	10	0.082896	1.046522	521.974991	0.009150	0.008166
RS	11	0.094279	1.046522	548.456123	0.009615	0.008130
RS	12	0.106370	1.365207	442.089814	0.007750	0.006546
RS	13	0.119213	1.365207	465.241585	0.008156	0.006600
RS	14	0.132856	1.614338	414.146128	0.007260	0.005859
RS	15	0.147348	1.614338	436.048612	0.007644	0.005980
RS	16	0.162741	1.744376	424.810545	0.007447	0.005802
RS	17	0.179093	1.744376	447.117640	0.007838	0.006028
RS	18	0.196462	1.739650	471.597593	0.008267	0.006372
RS	19	0.214912	1.739650	495.761079	0.008691	0.006769
RS	20	0.234511	1.628484	556.151743	0.009750	0.007687
RS	21	0.255329	1.628484	583.375327	0.010227	0.008311
RS	22	0.277443	1.462175	680.441827	0.011928	0.009882
RS	23	0.300933	1.462175	711.392634	0.012471	0.010770
RS	24	0.325885	1.285813	843.881395	0.014794	0.013065
RS	25	0.352390	1.285813	878.214035	0.015395	0.014229
RS	26	0.380544	1.127871	1038.912492	0.018213	0.017217
RS	27	0.410451	1.127871	1074.723746	0.018840	0.018588
RS	28	0.442218	1.002287	1246.683529	0.021855	0.021988
RS	29	0.475963	1.002287	1280.321633	0.022445	0.023375
RS	30	0.511808	0.912323	1438.814202	0.025223	0.026648
RS	31	0.549884	0.912323	1465.577985	0.025692	0.027793
RS	32	0.590329	0.854796	1586.655150	0.027815	0.030347
RS	33	0.633292	0.854796	1602.247798	0.028088	0.031035
RS	34	0.678928	0.823495	1672.426884	0.029318	0.032504
RS	35	0.727404	0.823495	1674.205200	0.029350	0.032655
RS	36	0.778898	0.811278	1694.115511	0.029699	0.033034
RS	37	0.833596	0.811278	1681.319144	0.029474	0.032707
RS	38	0.891698	0.811505	1661.128796	0.029120	0.032245
RS	39	0.953416	0.811505	1634.297559	0.028650	0.031556
RS	40	1.018975	0.818888	1586.420560	0.027811	0.030556
RS	41	1.088614	0.818888	1546.743295	0.027115	0.029615
RS	42	1.162587	0.829571	1481.618165	0.025973	0.028314
RS	43	1.241164	0.829571	1430.574274	0.025079	0.027199
RS	44	1.324631	0.840823	1355.684056	0.023766	0.025755
RS	45	1.413293	0.840823	1294.943909	0.022701	0.024518
RS	46	1.507472	0.850814	1215.175347	0.021303	0.023023
RS	47	1.607513	0.850814	1146.656813	0.020101	0.021699
RS	48	1.713780	0.858499	1065.057298	0.018671	0.020197
RS	49	1.826660	0.858499	991.048812	0.017374	0.018814
RS	50	1.946565	0.863564	909.633454	0.015946	0.017327
RS	51	2.073932	0.863564	832.901680	0.014601	0.015912
RS	52	2.209227	0.866263	753.457836	0.013208	0.014456
RS	53	2.352941	0.866263	677.228850	0.011872	0.013048
RS	54	2.505599	0.866941	601.984781	0.010553	0.011653
RS	55	2.667758	0.866941	529.675830	0.009285	0.010304
RS	56	2.840008	0.866941	460.617529	0.008075	0.009006
RS	57	3.022979	0.866941	395.602465	0.006935	0.007775
RS	58	3.217337	0.876559	332.033877	0.005821	0.006580
RS	59	3.423791	0.876559	278.235146	0.004878	0.005538
RS	60	3.643093	0.876559	229.734495	0.004027	0.004593
RS	61	3.876044	0.876559	186.734794	0.003274	0.003749
RS	62	4.123492	0.876559	149.274065	0.002617	0.003010
RS	63	4.386340	0.876559	437.709809	0.007673	0.008932
PA	4+25*2+4+6 0.253909876 0.055872986 4.386339674 0.611354743 0.442937506 0.530898426 0.741592516 1.046521725 1.365207043 1.614337609 1.744375567 1.739649870 1.628483589 1.462175476 1.285813148 1.127871458 1.002287113 0.912323163 0.854796199 0.823494568 0.811277896 0.811504582 0.818888468 0.829571101 0.840822819 0.850813777 0.858499010 0.863563937 0.866263354 0.866940532 0.876558599
//
IT	4473
RD	5
LK	-537422.845965
QD	-189.388017 -> -165.332764
RI	0.0284370537
TR	0.253131	0.056746
MT	4.378710
MM	C_pi: 0.925569, n_recomb: 57996.628513
RS	0	0.000000	0.637915	548.450507	0.009457	0.000575
RS	1	0.006221	0.637915	576.844455	0.009946	0.004111
RS	2	0.012828	0.637915	606.335912	0.010455	0.007020
RS	3	0.019847	0.637915	636.919521	0.010982	0.007946
RS	4	0.027302	0.411638	1032.582214	0.017804	0.013256
RS	5	0.035221	0.411638	1075.523955	0.018545	0.015300
RS	6	0.043632	0.488951	943.579255	0.016270	0.013896
RS	7	0.052567	0.488951	983.826197	0.016964	0.014758
RS	8	0.062058	0.703594	714.268748	0.012316	0.010995
RS	9	0.072139	0.703594	747.795181	0.012894	0.011245
RS	10	0.082847	1.037573	531.793887	0.009169	0.008049
RS	11	0.094221	1.037573	558.711440	0.009634	0.008107
RS	12	0.106303	1.409118	432.627007	0.007460	0.006286
RS	13	0.119136	1.409118	455.414447	0.007852	0.006395
RS	14	0.132768	1.717531	393.458907	0.006784	0.005525
RS	15	0.147247	1.717531	414.492170	0.007147	0.005671
RS	16	0.162628	1.889585	396.858485	0.006843	0.005421
RS	17	0.178965	1.889585	418.003094	0.007207	0.005647
RS	18	0.196318	1.893053	439.240857	0.007574	0.005957
RS	19	0.214751	1.893053	462.151323	0.007969	0.006330
RS	20	0.234330	1.759573	522.617217	0.009011	0.007249
RS	21	0.255127	1.759573	548.734538	0.009461	0.007824
RS	22	0.277219	1.556636	650.236392	0.011212	0.009447
RS	23	0.300684	1.556636	680.496366	0.011733	0.010265
RS	24	0.325609	1.343691	823.157364	0.014193	0.012686
RS	25	0.352084	1.343691	857.437041	0.014784	0.013767
RS	26	0.380207	1.156540	1034.555560	0.017838	0.016972
RS	27	0.410078	1.156540	1070.959668	0.018466	0.018258
RS	28	0.441808	1.010902	1263.689973	0.021789	0.021951
RS	29	0.475512	1.010902	1298.208375	0.022384	0.023261
RS	30	0.511313	0.908856	1477.231421	0.025471	0.026837
RS	31	0.549340	0.908856	1504.528613	0.025942	0.027916
RS	32	0.589733	0.845138	1640.654038	0.028289	0.030699
RS	33	0.632638	0.845138	1655.896513	0.028552	0.031331
RS	34	0.678213	0.811668	1732.645627	0.029875	0.032902
RS	35	0.726622	0.811668	1733.090258	0.029883	0.033008
RS	36	0.778043	0.799870	1751.680203	0.030203	0.033370
RS	37	0.832663	0.799870	1736.894376	0.029948	0.033012
RS	38	0.890680	0.802056	1710.376986	0.029491	0.032461
RS	39	0.952307	0.802056	1681.392097	0.028991	0.031758
RS	40	1.017766	0.812189	1625.297039	0.028024	0.030645
RS	41	1.087298	0.812189	1583.719207	0.027307	0.029707
RS	42	1.161155	0.825865	1510.713792	0.026048	0.028306
RS	43	1.239607	0.825865	1458.262440	0.025144	0.027207
RS	44	1.322939	0.839946	1377.032251	0.023743	0.025691
RS	45	1.411454	0.839946	1315.431939	0.022681	0.024481
RS	46	1.505476	0.852309	1231.250734	0.021230	0.022945
RS	47	1.605346	0.852309	1162.324742	0.020041	0.021653
RS	48	1.711429	0.861735	1078.078609	0.018589	0.020139
RS	49	1.824111	0.861735	1003.928811	0.017310	0.018788
RS	50	1.943802	0.867881	921.155621	0.015883	0.017308
RS	51	2.070939	0.867881	844.337060	0.014558	0.015922
RS	52	2.205984	0.871093	764.253911	0.013178	0.014481
RS	53	2.349431	0.871093	687.818351	0.011860	0.013095
RS	54	2.501800	0.871840	612.196391	0.010556	0.011716
RS	55	2.663648	0.871840	539.458373	0.009302	0.010380
RS	56	2.835563	0.871840	469.865444	0.008102	0.009091
RS	57	3.018173	0.871840	404.224655	0.006970	0.007865
RS	58	3.212143	0.884484	338.862621	0.005843	0.006650
RS	59	3.418178	0.884484	284.725277	0.004909	0.005614
RS	60	3.637030	0.884484	235.770312	0.004065	0.004671
RS	61	3.869496	0.884484	192.228593	0.003314	0.003826
RS	62	4.116423	0.884484	154.167580	0.002658	0.003082
RS	63	4.378710	0.884484	458.164572	0.007900	0.009278
PA	4+25*2+4+6 0.253130571 0.056745575 4.378709628 0.637914826 0.411637590 0.488951124 0.703594047 1.037573291 1.409118346 1.717530722 1.889584931 1.893053138 1.759572840 1.556636181 1.343690779 1.156540013 1.010902238 0.908855977 0.845138151 0.811668049 0.799869765 0.802055902 0.812188673 0.825865003 0.839946374 0.852308780 0.861735444 0.867880981 0.871092928 0.871839610 0.884484202
//
IT	4042
RD	6
LK	-537377.068217
QD	-173.854204 -> -154.003170
RI	0.0264962656
TR	0.251783	0.057435
MT	4.387212
MM	C_pi: 0.930380, n_recomb: 58979.854852
RS	0	0.000000	0.678615	524.485582	0.008893	0.000564
RS	1	0.006224	0.678615	551.986693	0.009359	0.004017
RS	2	0.012835	0.678615	580.594662	0.009844	0.006746
RS	3	0.019858	0.678615	610.311069	0.010348	0.007453
RS	4	0.027317	0.392715	1103.194525	0.018705	0.013736
RS	5	0.035241	0.392715	1147.997709	0.019464	0.015779
RS	6	0.043658	0.458948	1022.583640	0.017338	0.014476
RS	7	0.052599	0.458948	1064.908592	0.018055	0.015434
RS	8	0.062097	0.673568	757.335486	0.012841	0.011230
RS	9	0.072186	0.673568	792.378911	0.013435	0.011572
RS	10	0.082902	1.028615	543.951704	0.009223	0.007994
RS	11	0.094285	1.028615	571.442642	0.009689	0.008123
RS	12	0.106377	1.445183	427.755854	0.007253	0.006099
RS	13	0.119222	1.445183	450.404319	0.007637	0.006248
RS	14	0.132866	1.809552	378.932061	0.006425	0.005267
RS	15	0.147359	1.809552	399.376330	0.006771	0.005432
RS	16	0.162754	2.024847	376.165311	0.006378	0.005117
RS	17	0.179107	2.024847	396.454455	0.006722	0.005343
RS	18	0.196479	2.039009	414.746219	0.007032	0.005616
RS	19	0.214931	2.039009	436.704622	0.007404	0.005970
RS	20	0.234531	1.884996	496.916380	0.008425	0.006881
RS	21	0.255352	1.884996	522.185695	0.008854	0.007418
RS	22	0.277468	1.646824	627.115976	0.010633	0.009073
RS	23	0.300961	1.646824	656.872996	0.011137	0.009837
RS	24	0.325916	1.398949	808.096976	0.013701	0.012353
RS	25	0.352425	1.398949	842.438468	0.014283	0.013369
RS	26	0.380583	1.184500	1034.034490	0.017532	0.016751
RS	27	0.410493	1.184500	1071.101224	0.018160	0.017973
RS	28	0.442265	1.020639	1282.685272	0.021748	0.021913
RS	29	0.476015	1.020639	1318.149829	0.022349	0.023168
RS	30	0.511865	0.907962	1516.071959	0.025705	0.027005
RS	31	0.549946	0.907962	1543.994914	0.026178	0.028037
RS	32	0.590397	0.839040	1693.872247	0.028720	0.031014
RS	33	0.633366	0.839040	1708.904361	0.028974	0.031607
RS	34	0.679010	0.803972	1791.269340	0.030371	0.033255
RS	35	0.727494	0.803972	1790.589874	0.030359	0.033331
RS	36	0.778995	0.792870	1807.270261	0.030642	0.033661
RS	37	0.833702	0.792870	1790.788750	0.030363	0.033282
RS	38	0.891814	0.797113	1757.747433	0.029803	0.032637
RS	39	0.953543	0.797113	1726.974232	0.029281	0.031926
RS	40	1.019113	0.809994	1662.804060	0.028193	0.030704
RS	41	1.088765	0.809994	1619.722842	0.027462	0.029772
RS	42	1.162751	0.826616	1539.192746	0.026097	0.028275
RS	43	1.241342	0.826616	1485.713014	0.025190	0.027196
RS	44	1.324825	0.843458	1398.572957	0.023713	0.025614
RS	45	1.413503	0.843458	1336.429980	0.022659	0.024431
RS	46	1.507700	0.858117	1248.228014	0.021164	0.022860
RS	47	1.607760	0.858117	1179.123644	0.019992	0.021600
RS	48	1.714048	0.869210	1092.522443	0.018524	0.020077
RS	49	1.826951	0.869210	1018.362796	0.017266	0.018758
RS	50	1.946881	0.876363	934.403801	0.015843	0.017286
RS	51	2.074274	0.876363	857.536980	0.014539	0.015927
RS	52	2.209597	0.880026	776.870763	0.013172	0.014502
RS	53	2.353342	0.880026	700.189006	0.011872	0.013137
RS	54	2.506033	0.880789	624.157521	0.010583	0.011774
RS	55	2.668227	0.880789	550.891240	0.009340	0.010450
RS	56	2.840516	0.880789	480.646773	0.008149	0.009170
RS	57	3.023528	0.880789	414.249820	0.007024	0.007949
RS	58	3.217931	0.896531	346.904310	0.005882	0.006715
RS	59	3.424432	0.896531	292.294819	0.004956	0.005685
RS	60	3.643786	0.896531	242.752606	0.004116	0.004744
RS	61	3.876792	0.896531	198.539632	0.003366	0.003898
RS	62	4.124300	0.896531	159.755511	0.002709	0.003151
RS	63	4.387212	0.896531	481.198510	0.008159	0.009616
PA	4+25*2+4+6 0.251783385 0.057434725 4.387211685 0.678615222 0.392714626 0.458947741 0.673567823 1.028615284 1.445182979 1.809551592 2.024846700 2.039008962 1.884996035 1.646823980 1.398949180 1.184500112 1.020639360 0.907962355 0.839040057 0.803972275 0.792870172 0.797113117 0.809993560 0.826615592 0.843458113 0.858117227 0.869209851 0.876363003 0.880025864 0.880789349 0.896531158
//
IT	5064
RD	7
LK	-537338.843193
QD	-162.063050 -> -144.968705
RI	0.0245014118
TR	0.250127	0.058006
MT	4.405037
MM	C_pi: 0.937177, n_recomb: 59975.013259
RS	0	0.000000	0.728155	497.512795	0.008295	0.000549
RS	1	0.006230	0.728155	523.965488	0.008736	0.003907
RS	2	0.012849	0.728155	551.527808	0.009196	0.006472
RS	3	0.019880	0.728155	580.208236	0.009674	0.006974
RS	4	0.027349	0.381681	1158.022501	0.019308	0.014085
RS	5	0.035284	0.381681	1204.371971	0.020081	0.016089
RS	6	0.043713	0.436949	1094.317061	0.018246	0.014994
RS	7	0.052667	0.436949	1138.498778	0.018983	0.016018
RS	8	0.062179	0.649307	799.052176	0.013323	0.011474
RS	9	0.072283	0.649307	835.577605	0.013932	0.011888
RS	10	0.083017	1.019755	557.582152	0.009297	0.007982
RS	11	0.094420	1.019755	585.731346	0.009766	0.008166
RS	12	0.106533	1.474852	425.967782	0.007102	0.005964
RS	13	0.119401	1.474852	448.626995	0.007480	0.006143
RS	14	0.133071	1.891886	368.540278	0.006145	0.005065
RS	15	0.147593	1.891886	388.583828	0.006479	0.005242
RS	16	0.163019	2.151143	360.357810	0.006008	0.004869
RS	17	0.179406	2.151143	379.999887	0.006336	0.005093
RS	18	0.196815	2.178253	395.564841	0.006595	0.005332
RS	19	0.215308	2.178253	416.777018	0.006949	0.005669
RS	20	0.234953	2.005415	476.532846	0.007946	0.006567
RS	21	0.255822	2.005415	501.130755	0.008356	0.007072
RS	22	0.277991	1.733311	608.784894	0.010151	0.008747
RS	23	0.301542	1.733311	638.163592	0.010640	0.009466
RS	24	0.326560	1.451909	796.770232	0.013285	0.012055
RS	25	0.353137	1.451909	831.241834	0.013860	0.013019
RS	26	0.381370	1.211676	1035.855030	0.017271	0.016548
RS	27	0.411361	1.211676	1073.618016	0.017901	0.017719
RS	28	0.443222	1.030970	1302.615988	0.021719	0.021873
RS	29	0.477067	1.030970	1339.060104	0.022327	0.023085
RS	30	0.513021	0.908706	1554.681939	0.025922	0.027152
RS	31	0.551215	0.908706	1583.289102	0.026399	0.028151
RS	32	0.591789	0.835249	1746.005556	0.029112	0.031297
RS	33	0.634891	0.835249	1760.925818	0.029361	0.031862
RS	34	0.680678	0.798941	1848.258417	0.030817	0.033571
RS	35	0.729318	0.798941	1846.608996	0.030790	0.033624
RS	36	0.780989	0.788677	1861.018722	0.031030	0.033915
RS	37	0.835879	0.788677	1843.059403	0.030730	0.033522
RS	38	0.894189	0.794991	1803.434750	0.030070	0.032782
RS	39	0.956132	0.794991	1771.140839	0.029531	0.032069
RS	40	1.021934	0.810571	1699.080217	0.028330	0.030740
RS	41	1.091836	0.810571	1654.779675	0.027591	0.029819
RS	42	1.166093	0.830059	1567.059826	0.026129	0.028233
RS	43	1.244977	0.830059	1512.812694	0.025224	0.027174
RS	44	1.328775	0.849577	1420.126632	0.023679	0.025531
RS	45	1.417795	0.849577	1357.649186	0.022637	0.024376
RS	46	1.512361	0.866444	1265.745073	0.021105	0.022775
RS	47	1.612819	0.866444	1196.601776	0.019952	0.021546
RS	48	1.719536	0.879116	1107.874635	0.018472	0.020016
RS	49	1.832902	0.879116	1033.774391	0.017237	0.018727
RS	50	1.953331	0.887200	948.758448	0.015819	0.017264
RS	51	2.081264	0.887200	871.851436	0.014537	0.015932
RS	52	2.217167	0.891249	790.645902	0.013183	0.014523
RS	53	2.361538	0.891249	713.678308	0.011900	0.013178
RS	54	2.514904	0.891975	637.220909	0.010625	0.011830
RS	55	2.677826	0.891975	563.352924	0.009393	0.010518
RS	56	2.850898	0.891975	492.376109	0.008210	0.009246
RS	57	3.034753	0.891975	425.136956	0.007089	0.008029
RS	58	3.230063	0.910840	355.683773	0.005931	0.006775
RS	59	3.437543	0.910840	300.517162	0.005011	0.005752
RS	60	3.657949	0.910840	250.305999	0.004174	0.004814
RS	61	3.892087	0.910840	205.344346	0.003424	0.003967
RS	62	4.140814	0.910840	165.764804	0.002764	0.003217
RS	63	4.405037	0.910840	505.888893	0.008435	0.009945
PA	4+25*2+4+6 0.250126696 0.058006388 4.405037493 0.728154750 0.381681399 0.436948843 0.649307007 1.019754727 1.474851531 1.891885831 2.151143273 2.178253360 2.005414912 1.733310524 1.451909277 1.211675839 1.030969604 0.908706164 0.835248647 0.798941391 0.788677376 0.794991057 0.810570644 0.830059032 0.849576612 0.866443675 0.879116135 0.887200052 0.891249262 0.891975393 0.910840256
//
IT	4880
RD	8
LK	-537305.685627
QD	-152.496134 -> -137.387459
RI	0.0226287446
TR	0.248323	0.058504
MT	4.427954
MM	C_pi: 0.945043, n_recomb: 60969.379160
RS	0	0.000000	0.782824	471.013365	0.007725	0.000534
RS	1	0.006239	0.782824	496.397949	0.008142	0.003796
RS	2	0.012867	0.782824	522.888556	0.008576	0.006216
RS	3	0.019909	0.782824	550.499756	0.009029	0.006539
RS	4	0.027390	0.375936	1199.579579	0.019675	0.014326
RS	5	0.035338	0.375936	1247.240177	0.020457	0.016268
RS	6	0.043782	0.420517	1159.218897	0.019013	0.015452
RS	7	0.052753	0.420517	1205.075959	0.019765	0.016520
RS	8	0.062283	0.629307	839.313412	0.013766	0.011719
RS	9	0.072408	0.629307	877.275356	0.014389	0.012191
RS	10	0.083165	1.010964	572.161248	0.009384	0.007999
RS	11	0.094592	1.010964	601.021289	0.009858	0.008226
RS	12	0.106733	1.499148	426.330717	0.006993	0.005866
RS	13	0.119631	1.499148	449.103286	0.007366	0.006069
RS	14	0.133334	1.965609	361.046447	0.005922	0.004902
RS	15	0.147892	1.965609	380.820567	0.006246	0.005089
RS	16	0.163358	2.269224	347.972391	0.005707	0.004663
RS	17	0.179789	2.269224	367.113564	0.006021	0.004885
RS	18	0.197245	2.311299	380.119825	0.006235	0.005091
RS	19	0.215790	2.311299	400.730924	0.006573	0.005413
RS	20	0.235493	2.121344	459.880687	0.007543	0.006295
RS	21	0.256424	2.121344	483.930260	0.007937	0.006774
RS	22	0.278662	1.816552	593.771983	0.009739	0.008457
RS	23	0.302287	1.816552	622.854555	0.010216	0.009139
RS	24	0.327386	1.502838	787.918295	0.012923	0.011784
RS	25	0.354050	1.502838	822.556423	0.013491	0.012706
RS	26	0.382379	1.238043	1039.023715	0.017042	0.016357
RS	27	0.412475	1.238043	1077.491286	0.017673	0.017488
RS	28	0.444448	1.041563	1322.753146	0.021695	0.021829
RS	29	0.478416	1.041563	1360.187266	0.022309	0.023008
RS	30	0.514504	0.910502	1592.560682	0.026121	0.027280
RS	31	0.552843	0.910502	1621.887303	0.026602	0.028253
RS	32	0.593574	0.832987	1796.758126	0.029470	0.031551
RS	33	0.636847	0.832987	1811.638403	0.029714	0.032094
RS	34	0.682819	0.795669	1903.492052	0.031220	0.033854
RS	35	0.731659	0.795669	1900.991415	0.031179	0.033889
RS	36	0.783547	0.786305	1912.922913	0.031375	0.034139
RS	37	0.838672	0.786305	1893.654969	0.031059	0.033736
RS	38	0.897236	0.794655	1847.481655	0.030302	0.032903
RS	39	0.959454	0.794655	1813.871977	0.029751	0.032191
RS	40	1.025554	0.812853	1734.145391	0.028443	0.030762
RS	41	1.095778	0.812853	1688.836776	0.027700	0.029852
RS	42	1.170383	0.835109	1594.247593	0.026148	0.028183
RS	43	1.249643	0.835109	1539.419951	0.025249	0.027146
RS	44	1.333848	0.857198	1441.518157	0.023643	0.025448
RS	45	1.423306	0.857198	1378.846838	0.022615	0.024321
RS	46	1.518346	0.876173	1283.515064	0.021052	0.022692
RS	47	1.619315	0.876173	1214.418828	0.019919	0.021493
RS	48	1.726584	0.890332	1123.756596	0.018431	0.019959
RS	49	1.840545	0.890332	1049.750359	0.017218	0.018699
RS	50	1.961617	0.899265	963.784845	0.015808	0.017246
RS	51	2.090242	0.899265	886.831007	0.014546	0.015939
RS	52	2.226892	0.903635	805.125252	0.013205	0.014545
RS	53	2.372068	0.903635	727.836520	0.011938	0.013218
RS	54	2.526301	0.904269	650.950331	0.010677	0.011886
RS	55	2.690157	0.904269	576.427004	0.009454	0.010585
RS	56	2.864237	0.904269	504.662896	0.008277	0.009320
RS	57	3.049177	0.904269	436.526192	0.007160	0.008107
RS	58	3.245655	0.926245	364.888378	0.005985	0.006833
RS	59	3.454392	0.926245	309.111504	0.005070	0.005816
RS	60	3.676152	0.926245	258.182947	0.004235	0.004880
RS	61	3.911748	0.926245	212.428668	0.003484	0.004033
RS	62	4.162043	0.926245	172.014001	0.002821	0.003280
RS	63	4.427954	0.926245	531.603688	0.008719	0.010266
PA	4+25*2+4+6 0.248322682 0.058503638 4.427953791 0.782823681 0.375936391 0.420516632 0.629307200 1.010964174 1.499147896 1.965608550 2.269223965 2.311298952 2.121343782 1.816552163 1.502838037 1.238043045 1.041562700 0.910501779 0.832986828 0.795668902 0.786305122 0.794655191 0.812852600 0.835109082 0.857198346 0.876173005 0.890332123 0.899265014 0.903635008 0.904269045 0.926245077
//
IT	4258
RD	9
LK	-537276.243280
QD	-144.396257 -> -130.819533
RI	0.0209512114
TR	0.246473	0.058955
MT	4.453291
MM	C_pi: 0.953403, n_recomb: 61955.085275
RS	0	0.000000	0.839879	446.705579	0.007210	0.000518
RS	1	0.006248	0.839879	471.079961	0.007604	0.003690
RS	2	0.012887	0.839879	496.552120	0.008015	0.005986
RS	3	0.019941	0.839879	523.141673	0.008444	0.006159
RS	4	0.027436	0.373859	1230.250636	0.019857	0.014479
RS	5	0.035398	0.373859	1279.037650	0.020645	0.016344
RS	6	0.043859	0.408069	1217.851202	0.019657	0.015856
RS	7	0.052848	0.408069	1265.234204	0.020422	0.016952
RS	8	0.062398	0.612511	878.120771	0.014174	0.011962
RS	9	0.072545	0.612511	917.469211	0.014809	0.012480
RS	10	0.083327	1.002214	587.357478	0.009480	0.008036
RS	11	0.094782	1.002214	616.960326	0.009958	0.008300
RS	12	0.106953	1.518849	428.251226	0.006912	0.005795
RS	13	0.119884	1.518849	451.209714	0.007283	0.006017
RS	14	0.133624	2.031610	355.656721	0.005741	0.004770
RS	15	0.148221	2.031610	375.255935	0.006057	0.004965
RS	16	0.163731	2.379671	338.076987	0.005457	0.004489
RS	17	0.180211	2.379671	356.823376	0.005759	0.004710
RS	18	0.197719	2.438575	367.394201	0.005930	0.004882
RS	19	0.216322	2.438575	387.509643	0.006255	0.005193
RS	20	0.236088	2.233131	445.948420	0.007198	0.006055
RS	21	0.257088	2.233131	469.538168	0.007579	0.006512
RS	22	0.279400	1.896852	581.143920	0.009380	0.008198
RS	23	0.303107	1.896852	609.985484	0.009846	0.008848
RS	24	0.328295	1.551923	780.744421	0.012602	0.011536
RS	25	0.355057	1.551923	815.565236	0.013164	0.012421
RS	26	0.383491	1.263612	1042.900341	0.016833	0.016177
RS	27	0.413702	1.263612	1082.064363	0.017465	0.017273
RS	28	0.445800	1.052228	1342.612650	0.021671	0.021780
RS	29	0.479904	1.052228	1381.032190	0.022291	0.022932
RS	30	0.516139	0.912980	1629.378952	0.026299	0.027389
RS	31	0.554638	0.912980	1659.445285	0.026785	0.028342
RS	32	0.595543	0.831762	1845.932872	0.029795	0.031777
RS	33	0.639004	0.831762	1860.828232	0.030035	0.032304
RS	34	0.685180	0.793581	1956.893316	0.031586	0.034107
RS	35	0.734242	0.793581	1953.637532	0.031533	0.034130
RS	36	0.786369	0.785131	1962.991670	0.031684	0.034336
RS	37	0.841753	0.785131	1942.552077	0.031354	0.033927
RS	38	0.900598	0.795454	1889.931369	0.030505	0.033005
RS	39	0.963120	0.795454	1855.168706	0.029944	0.032297
RS	40	1.029549	0.816170	1768.024118	0.028537	0.030773
RS	41	1.100128	0.816170	1721.870140	0.027792	0.029876
RS	42	1.175118	0.841081	1620.727185	0.026160	0.028130
RS	43	1.254793	0.841081	1565.456338	0.025268	0.027114
RS	44	1.339446	0.865628	1462.641962	0.023608	0.025367
RS	45	1.429390	0.865628	1399.873323	0.022595	0.024266
RS	46	1.524953	0.886601	1301.358849	0.021005	0.022614
RS	47	1.626487	0.886601	1232.361468	0.019891	0.021444
RS	48	1.734366	0.902149	1139.928196	0.018399	0.019908
RS	49	1.848986	0.902149	1066.029143	0.017206	0.018675
RS	50	1.970767	0.911846	979.207377	0.015805	0.017232
RS	51	2.100158	0.911846	902.191423	0.014562	0.015948
RS	52	2.237634	0.916470	820.022174	0.013236	0.014570
RS	53	2.383700	0.916470	742.379985	0.011983	0.013260
RS	54	2.538893	0.916958	665.070280	0.010735	0.011942
RS	55	2.703783	0.916958	589.850430	0.009521	0.010651
RS	56	2.878976	0.916958	517.260168	0.008349	0.009392
RS	57	3.065116	0.916958	448.189564	0.007234	0.008183
RS	58	3.262887	0.942004	374.321221	0.006042	0.006889
RS	59	3.473015	0.942004	317.900364	0.005131	0.005878
RS	60	3.696274	0.942004	266.226230	0.004297	0.004944
RS	61	3.933482	0.942004	219.655811	0.003545	0.004097
RS	62	4.185512	0.942004	178.386298	0.002879	0.003341
RS	63	4.453291	0.942004	557.919410	0.009005	0.010577
PA	4+25*2+4+6 0.246472653 0.058954589 4.453290746 0.839879067 0.373859121 0.408068878 0.612511287 1.002213725 1.518849146 2.031609595 2.379671004 2.438575396 2.233130598 1.896852328 1.551922888 1.263612065 1.052228384 0.912979970 0.831761866 0.793581039 0.785130812 0.795453957 0.816169667 0.841080655 0.865627874 0.886600671 0.902148865 0.911845664 0.916469832 0.916957646 0.942004291
//
IT	3940
RD	10
LK	-537249.704058
QD	-137.350469 -> -125.012387
RI	0.0194881206
TR	0.244634	0.059376
MT	4.479486
MM	C_pi: 0.961910, n_recomb: 62927.237023
RS	0	0.000000	0.897121	425.334292	0.006759	0.000504
RS	1	0.006258	0.897121	448.798636	0.007132	0.003594
RS	2	0.012908	0.897121	473.349949	0.007522	0.005784
RS	3	0.019974	0.897121	499.011905	0.007930	0.005833
RS	4	0.027482	0.374414	1252.086114	0.019897	0.014560
RS	5	0.035460	0.374414	1301.846853	0.020688	0.016342
RS	6	0.043937	0.398556	1270.786766	0.020195	0.016211
RS	7	0.052945	0.398556	1319.571642	0.020970	0.017322
RS	8	0.062516	0.598174	915.528749	0.014549	0.012199
RS	9	0.072687	0.598174	956.212862	0.015196	0.012756
RS	10	0.083494	0.993468	602.972219	0.009582	0.008089
RS	11	0.094977	0.993468	633.337253	0.010065	0.008382
RS	12	0.107179	1.534575	431.341878	0.006855	0.005745
RS	13	0.120145	1.534575	454.539457	0.007223	0.005983
RS	14	0.133922	2.090633	351.848751	0.005591	0.004661
RS	15	0.148561	2.090633	371.343556	0.005901	0.004863
RS	16	0.164116	2.482996	330.053548	0.005245	0.004341
RS	17	0.180645	2.482996	348.484778	0.005538	0.004559
RS	18	0.198208	2.560400	356.720185	0.005669	0.004701
RS	19	0.216870	2.560400	376.419388	0.005982	0.005001
RS	20	0.236700	2.341071	434.063490	0.006898	0.005843
RS	21	0.257771	2.341071	457.259144	0.007266	0.006280
RS	22	0.280161	1.974479	570.281840	0.009063	0.007964
RS	23	0.303952	1.974479	598.920065	0.009518	0.008586
RS	24	0.329232	1.599343	774.728638	0.012311	0.011307
RS	25	0.356094	1.599343	809.735807	0.012868	0.012160
RS	26	0.384637	1.288416	1047.088020	0.016640	0.016005
RS	27	0.414966	1.288416	1086.930513	0.017273	0.017071
RS	28	0.447193	1.062859	1361.904575	0.021643	0.021726
RS	29	0.481437	1.062859	1401.295574	0.022269	0.022855
RS	30	0.517824	0.915915	1664.941401	0.026458	0.027482
RS	31	0.556489	0.915915	1695.758216	0.026948	0.028419
RS	32	0.597573	0.831263	1893.427080	0.030089	0.031978
RS	33	0.641228	0.831263	1908.381598	0.030327	0.032494
RS	34	0.687615	0.792319	2008.433309	0.031917	0.034334
RS	35	0.736905	0.792319	2004.503507	0.031854	0.034348
RS	36	0.789279	0.784766	2011.255272	0.031962	0.034510
RS	37	0.844931	0.784766	1989.758912	0.031620	0.034098
RS	38	0.904067	0.796986	1930.830996	0.030684	0.033092
RS	39	0.966902	0.796986	1895.049243	0.030115	0.032388
RS	40	1.033670	0.820110	1800.749630	0.028616	0.030775
RS	41	1.104617	0.820110	1753.879535	0.027872	0.029892
RS	42	1.180004	0.847558	1646.484847	0.026165	0.028076
RS	43	1.260108	0.847558	1590.875205	0.025281	0.027081
RS	44	1.345225	0.874444	1483.430867	0.023574	0.025289
RS	45	1.435669	0.874444	1420.632828	0.022576	0.024215
RS	46	1.531773	0.897304	1319.154034	0.020963	0.022543
RS	47	1.633892	0.897304	1250.286547	0.019869	0.021399
RS	48	1.742401	0.914141	1156.229639	0.018374	0.019862
RS	49	1.857701	0.914141	1082.438467	0.017201	0.018655
RS	50	1.980216	0.924517	994.842131	0.015809	0.017223
RS	51	2.110399	0.924517	917.744954	0.014584	0.015960
RS	52	2.248729	0.929331	835.146975	0.013272	0.014597
RS	53	2.395715	0.929331	757.122473	0.012032	0.013303
RS	54	2.551900	0.929621	679.399773	0.010797	0.011999
RS	55	2.717860	0.929621	603.451346	0.009590	0.010716
RS	56	2.894205	0.929621	530.007142	0.008423	0.009463
RS	57	3.081586	0.929621	459.978918	0.007310	0.008257
RS	58	3.280694	0.957679	383.854904	0.006100	0.006944
RS	59	3.492263	0.957679	326.768943	0.005193	0.005938
RS	60	3.717071	0.957679	274.333945	0.004360	0.005006
RS	61	3.955948	0.957679	226.936739	0.003606	0.004158
RS	62	4.209775	0.957679	184.805194	0.002937	0.003399
RS	63	4.479486	0.957679	584.546000	0.009289	0.010881
PA	4+25*2+4+6 0.244633835 0.059376251 4.479486174 0.897120516 0.374413897 0.398556231 0.598174246 0.993468288 1.534575374 2.090633408 2.482995933 2.560399978 2.341071263 1.974479250 1.599342832 1.288416261 1.062859284 0.915915051 0.831262925 0.792318620 0.784766260 0.796985673 0.820110309 0.847557750 0.874443677 0.897303791 0.914140510 0.924517477 0.929330944 0.929620975 0.957678688
//
IT	4548
RD	11
LK	-537225.532534
QD	-131.111304 -> -119.806851
RI	0.0182287898
TR	0.242843	0.059780
MT	4.505502
MM	C_pi: 0.970350, n_recomb: 63883.480208
RS	0	0.000000	0.952846	407.069940	0.006372	0.000491
RS	1	0.006268	0.952846	429.742191	0.006727	0.003508
RS	2	0.012928	0.952846	453.489824	0.007099	0.005611
RS	3	0.020006	0.952846	478.339718	0.007488	0.005560
RS	4	0.027528	0.376909	1266.810987	0.019830	0.014585
RS	5	0.035521	0.376909	1317.414221	0.020622	0.016282
RS	6	0.044015	0.391259	1318.580257	0.020640	0.016521
RS	7	0.053041	0.391259	1368.662758	0.021424	0.017639
RS	8	0.062633	0.585776	951.592878	0.014896	0.012431
RS	9	0.072827	0.585776	993.562235	0.015553	0.013019
RS	10	0.083659	0.984725	618.871061	0.009687	0.008152
RS	11	0.095170	0.984725	650.009178	0.010175	0.008471
RS	12	0.107403	1.546863	435.334860	0.006815	0.005711
RS	13	0.120402	1.546863	458.811373	0.007182	0.005963
RS	14	0.134216	2.143355	349.261123	0.005467	0.004571
RS	15	0.148896	2.143355	368.705406	0.005772	0.004778
RS	16	0.164496	2.579671	323.476158	0.005064	0.004212
RS	17	0.181074	2.579671	341.653557	0.005348	0.004429
RS	18	0.198691	2.677066	347.636495	0.005442	0.004541
RS	19	0.217412	2.677066	366.980892	0.005745	0.004831
RS	20	0.237306	2.445413	423.765287	0.006633	0.005653
RS	21	0.258448	2.445413	446.617104	0.006991	0.006072
RS	22	0.280914	2.049640	560.771633	0.008778	0.007750
RS	23	0.304788	2.049640	589.232948	0.009224	0.008349
RS	24	0.330159	1.645229	769.540418	0.012046	0.011093
RS	25	0.357120	1.645229	804.730319	0.012597	0.011918
RS	26	0.385771	1.312490	1051.347736	0.016457	0.015839
RS	27	0.416218	1.312490	1091.845169	0.017091	0.016879
RS	28	0.448573	1.073379	1380.483118	0.021609	0.021667
RS	29	0.482956	1.073379	1420.826022	0.022241	0.022777
RS	30	0.519493	0.919149	1699.171317	0.026598	0.027558
RS	31	0.558321	0.919149	1730.743243	0.027092	0.028483
RS	32	0.599583	0.831277	1939.223846	0.030356	0.032158
RS	33	0.643430	0.831277	1954.274342	0.030591	0.032664
RS	34	0.690026	0.791634	2058.156977	0.032217	0.034538
RS	35	0.739543	0.791634	2053.623296	0.032146	0.034544
RS	36	0.792163	0.784949	2057.793461	0.032212	0.034666
RS	37	0.848081	0.784949	2035.338975	0.031860	0.034251
RS	38	0.907503	0.798978	1970.276284	0.030842	0.033165
RS	39	0.970650	0.798978	1933.587133	0.030267	0.032467
RS	40	1.037755	0.824400	1832.395081	0.028683	0.030772
RS	41	1.109066	0.824400	1784.913313	0.027940	0.029903
RS	42	1.184847	0.854263	1671.556949	0.026166	0.028023
RS	43	1.265377	0.854263	1615.688503	0.025291	0.027048
RS	44	1.350954	0.883368	1503.873129	0.023541	0.025216
RS	45	1.441896	0.883368	1441.093280	0.022558	0.024166
RS	46	1.538537	0.908002	1336.849056	0.020926	0.022477
RS	47	1.641235	0.908002	1268.127549	0.019851	0.021359
RS	48	1.750370	0.926028	1172.577087	0.018355	0.019822
RS	49	1.866346	0.926028	1098.885882	0.017201	0.018639
RS	50	1.989590	0.937002	1010.588179	0.015819	0.017219
RS	51	2.120559	0.937002	933.387486	0.014611	0.015975
RS	52	2.259737	0.941942	850.392799	0.013312	0.014627
RS	53	2.407638	0.941942	771.958450	0.012084	0.013347
RS	54	2.564809	0.941985	693.835152	0.010861	0.012057
RS	55	2.731830	0.941985	617.130860	0.009660	0.010782
RS	56	2.909321	0.941985	542.810814	0.008497	0.009534
RS	57	3.097935	0.941985	471.808059	0.007385	0.008330
RS	58	3.298372	0.972979	393.416304	0.006158	0.006997
RS	59	3.511371	0.972979	335.650790	0.005254	0.005996
RS	60	3.737721	0.972979	282.446495	0.004421	0.005066
RS	61	3.978257	0.972979	234.218755	0.003666	0.004217
RS	62	4.233869	0.972979	191.224798	0.002993	0.003456
RS	63	4.505502	0.972979	611.297697	0.009569	0.011175
PA	4+25*2+4+6 0.242842885 0.059780189 4.505502477 0.952846185 0.376909452 0.391259399 0.585776364 0.984725263 1.546862795 2.143355023 2.579670654 2.677066153 2.445412737 2.049639600 1.645228519 1.312489529 1.073378649 0.919148692 0.831277194 0.791634033 0.784948872 0.798977803 0.824399836 0.854262549 0.883367610 0.908002251 0.926028052 0.937002077 0.941941809 0.941985213 0.972978916
//
IT	4105
RD	12
LK	-537203.349413
QD	-125.514725 -> -115.092071
RI	0.0171507634
TR	0.241119	0.060173
MT	4.530733
MM	C_pi: 0.978595, n_recomb: 64822.509949
RS	0	0.000000	1.005808	391.778251	0.006044	0.000480
RS	1	0.006277	1.005808	413.779077	0.006383	0.003433
RS	2	0.012948	1.005808	436.844197	0.006739	0.005465
RS	3	0.020037	1.005808	461.003023	0.007112	0.005333
RS	4	0.027572	0.380859	1275.880668	0.019683	0.014563
RS	5	0.035580	0.380859	1327.211443	0.020475	0.016178
RS	6	0.044090	0.385660	1361.787709	0.021008	0.016793
RS	7	0.053134	0.385660	1413.079688	0.021799	0.017909
RS	8	0.062746	0.574926	986.396201	0.015217	0.012656
RS	9	0.072962	0.574926	1029.602345	0.015883	0.013269
RS	10	0.083818	0.976006	634.954003	0.009795	0.008224
RS	11	0.095356	0.976006	666.870116	0.010288	0.008564
RS	12	0.107619	1.556162	440.042322	0.006788	0.005690
RS	13	0.120651	1.556162	463.828406	0.007155	0.005954
RS	14	0.134501	2.190360	347.639270	0.005363	0.004496
RS	15	0.149220	2.190360	367.075330	0.005663	0.004707
RS	16	0.164864	2.670124	318.042354	0.004906	0.004100
RS	17	0.181489	2.670124	336.014332	0.005184	0.004315
RS	18	0.199158	2.788828	339.816099	0.005242	0.004399
RS	19	0.217935	2.788828	358.854465	0.005536	0.004681
RS	20	0.237892	2.546319	414.735245	0.006398	0.005481
RS	21	0.259101	2.546319	437.283074	0.006746	0.005885
RS	22	0.281641	2.122495	552.327635	0.008521	0.007554
RS	23	0.305597	2.122495	580.631199	0.008957	0.008131
RS	24	0.331056	1.689688	764.960739	0.011801	0.010893
RS	25	0.358112	1.689688	800.325602	0.012346	0.011694
RS	26	0.386868	1.335864	1055.538403	0.016284	0.015680
RS	27	0.417428	1.335864	1096.664359	0.016918	0.016696
RS	28	0.449906	1.083744	1398.271716	0.021571	0.021604
RS	29	0.484423	1.083744	1439.543644	0.022207	0.022697
RS	30	0.521107	0.922576	1732.047261	0.026720	0.027621
RS	31	0.560093	0.922576	1764.374758	0.027219	0.028535
RS	32	0.601527	0.831659	1983.348602	0.030597	0.032318
RS	33	0.645561	0.831659	1998.526364	0.030831	0.032816
RS	34	0.692359	0.791364	2106.120437	0.032491	0.034721
RS	35	0.742095	0.791364	2101.045107	0.032412	0.034722
RS	36	0.794952	0.785506	2102.688180	0.032438	0.034804
RS	37	0.851128	0.785506	2079.361976	0.032078	0.034388
RS	38	0.910829	0.801257	2008.348318	0.030982	0.033227
RS	39	0.974278	0.801257	1970.847614	0.030404	0.032536
RS	40	1.041709	0.828865	1863.024722	0.028740	0.030764
RS	41	1.113373	0.828865	1815.017898	0.028000	0.029909
RS	42	1.189535	0.861022	1695.977014	0.026163	0.027970
RS	43	1.270478	0.861022	1639.912705	0.025299	0.027015
RS	44	1.356502	0.892228	1523.965264	0.023510	0.025147
RS	45	1.447925	0.892228	1461.237525	0.022542	0.024120
RS	46	1.545086	0.918527	1354.408554	0.020894	0.022417
RS	47	1.648347	0.918527	1285.839971	0.019836	0.021323
RS	48	1.758089	0.937644	1188.913573	0.018341	0.019789
RS	49	1.874719	0.937644	1115.309707	0.017206	0.018627
RS	50	1.998670	0.949135	1026.376948	0.015834	0.017218
RS	51	2.130402	0.949135	949.049475	0.014641	0.015993
RS	52	2.270402	0.954143	865.685726	0.013355	0.014660
RS	53	2.419190	0.954143	786.816397	0.012138	0.013393
RS	54	2.577317	0.953894	708.307340	0.010927	0.012116
RS	55	2.745370	0.953894	630.823940	0.009732	0.010847
RS	56	2.923971	0.953894	555.610639	0.008571	0.009603
RS	57	3.113782	0.953894	483.621283	0.007461	0.008401
RS	58	3.315508	0.987739	402.958452	0.006216	0.007050
RS	59	3.529896	0.987739	344.503537	0.005315	0.006052
RS	60	3.757741	0.987739	290.526001	0.004482	0.005124
RS	61	3.999888	0.987739	241.468339	0.003725	0.004275
RS	62	4.257234	0.987739	197.615790	0.003049	0.003511
RS	63	4.530733	0.987739	638.049615	0.009843	0.011462
PA	4+25*2+4+6 0.241119457 0.060173479 4.530733181 1.005808235 0.380858716 0.385659776 0.574925902 0.976006123 1.556161739 2.190360287 2.670123565 2.788828436 2.546319222 2.122494755 1.689688048 1.335863543 1.083744166 0.922576074 0.831659308 0.791363757 0.785505820 0.801256839 0.828864716 0.861022017 0.892228447 0.918526866 0.937644292 0.949134860 0.954143495 0.953893702 0.987739043
//
IT	4022
RD	13
LK	-537182.870692
QD	-120.446193 -> -110.788100
RI	0.0162293873
TR	0.239471	0.060560
MT	4.554895
MM	C_pi: 0.986584, n_recomb: 65743.771276
RS	0	0.000000	1.055107	379.205653	0.005768	0.000470
RS	1	0.006286	1.055107	400.651071	0.006094	0.003369
RS	2	0.012966	1.055107	423.151052	0.006436	0.005342
RS	3	0.020067	1.055107	446.737022	0.006795	0.005146
RS	4	0.027614	0.385917	1280.477680	0.019477	0.014506
RS	5	0.035636	0.385917	1332.434193	0.020267	0.016042
RS	6	0.044161	0.381392	1400.885445	0.021308	0.017030
RS	7	0.053223	0.381392	1453.311372	0.022106	0.018140
RS	8	0.062854	0.565341	1020.010403	0.015515	0.012873
RS	9	0.073090	0.565341	1064.407297	0.016190	0.013507
RS	10	0.083970	0.967337	651.153688	0.009904	0.008301
RS	11	0.095534	0.967337	683.848889	0.010402	0.008660
RS	12	0.107825	1.562898	445.320241	0.006774	0.005680
RS	13	0.120888	1.562898	469.439715	0.007140	0.005953
RS	14	0.134772	2.232213	346.794300	0.005275	0.004433
RS	15	0.149529	2.232213	366.255982	0.005571	0.004648
RS	16	0.165214	2.754757	313.533133	0.004769	0.004002
RS	17	0.181884	2.754757	331.338882	0.005040	0.004215
RS	18	0.199603	2.895913	333.023641	0.005065	0.004271
RS	19	0.218435	2.895913	351.795832	0.005351	0.004546
RS	20	0.238451	2.643987	406.736734	0.006187	0.005325
RS	21	0.259724	2.643987	429.012910	0.006526	0.005716
RS	22	0.282336	2.193195	544.748000	0.008286	0.007373
RS	23	0.306368	2.193195	572.908388	0.008714	0.007931
RS	24	0.331911	1.732829	760.843423	0.011573	0.010706
RS	25	0.359060	1.732829	796.373539	0.012113	0.011483
RS	26	0.387915	1.358581	1059.582130	0.016117	0.015526
RS	27	0.418583	1.358581	1101.309351	0.016752	0.016521
RS	28	0.451180	1.093938	1415.251022	0.021527	0.021537
RS	29	0.485825	1.093938	1457.427632	0.022168	0.022615
RS	30	0.522648	0.926132	1763.593240	0.026825	0.027672
RS	31	0.561786	0.926132	1796.674206	0.027328	0.028576
RS	32	0.603384	0.832318	2025.853871	0.030814	0.032460
RS	33	0.647596	0.832318	2041.186461	0.031048	0.032951
RS	34	0.694588	0.791401	2152.404937	0.032739	0.034887
RS	35	0.744533	0.791401	2146.843859	0.032655	0.034883
RS	36	0.797618	0.786328	2146.031553	0.032642	0.034927
RS	37	0.854039	0.786328	2121.910435	0.032275	0.034512
RS	38	0.914007	0.803715	2045.134615	0.031108	0.033280
RS	39	0.977744	0.803715	2006.905651	0.030526	0.032596
RS	40	1.045488	0.833402	1892.704273	0.028789	0.030753
RS	41	1.117489	0.833402	1844.245490	0.028052	0.029912
RS	42	1.194017	0.867739	1719.777574	0.026159	0.027918
RS	43	1.275355	0.867739	1663.568446	0.025304	0.026983
RS	44	1.361805	0.900932	1543.712106	0.023481	0.025083
RS	45	1.453689	0.900932	1481.061032	0.022528	0.024078
RS	46	1.551349	0.928788	1371.810937	0.020866	0.022363
RS	47	1.655148	0.928788	1303.396616	0.019825	0.021292
RS	48	1.765471	0.948905	1205.199879	0.018332	0.019760
RS	49	1.882729	0.948905	1131.668653	0.017213	0.018619
RS	50	2.007357	0.960838	1042.158261	0.015852	0.017222
RS	51	2.139818	0.960838	964.681918	0.014673	0.016014
RS	52	2.280606	0.965861	880.977016	0.013400	0.014695
RS	53	2.430243	0.965861	801.649973	0.012194	0.013439
RS	54	2.589287	0.965277	722.769702	0.010994	0.012175
RS	55	2.758326	0.965277	644.487636	0.009803	0.010913
RS	56	2.937992	0.965277	568.367337	0.008645	0.009672
RS	57	3.128950	0.965277	495.382946	0.007535	0.008472
RS	58	3.331912	1.001885	412.451550	0.006274	0.007102
RS	59	3.547631	1.001885	353.300678	0.005374	0.006108
RS	60	3.776909	1.001885	298.548943	0.004541	0.005181
RS	61	4.020599	1.001885	248.664703	0.003782	0.004331
RS	62	4.279607	1.001885	203.959907	0.003102	0.003565
RS	63	4.554895	1.001885	664.718254	0.010111	0.011741
PA	4+25*2+4+6 0.239470762 0.060559829 4.554895340 1.055107011 0.385916669 0.381392265 0.565340660 0.967336726 1.562898311 2.232213294 2.754757291 2.895913282 2.643987224 2.193194921 1.732828773 1.358581132 1.093937703 0.926132376 0.832317608 0.791401115 0.786327601 0.803715071 0.833401602 0.867738898 0.900931777 0.928788043 0.948904597 0.960838424 0.965860820 0.965276827 1.001885189
//
IT	4405
RD	14
LK	-537163.874485
QD	-115.819879 -> -106.833140
RI	0.0154414112
TR	0.237901	0.060942
MT	4.577803
MM	C_pi: 0.994279, n_recomb: 66647.169804
RS	0	0.000000	1.100157	369.053185	0.005537	0.000462
RS	1	0.006294	1.100157	390.050421	0.005852	0.003315
RS	2	0.012984	1.100157	412.094332	0.006183	0.005241
RS	3	0.020095	1.100157	435.217965	0.006530	0.004993
RS	4	0.027654	0.391828	1281.560709	0.019229	0.014421
RS	5	0.035688	0.391828	1334.052084	0.020017	0.015882
RS	6	0.044229	0.378181	1436.318505	0.021551	0.017236
RS	7	0.053306	0.378181	1489.812795	0.022354	0.018336
RS	8	0.062955	0.556809	1052.492878	0.015792	0.013083
RS	9	0.073212	0.556809	1098.036627	0.016475	0.013733
RS	10	0.084114	0.958737	667.421896	0.010014	0.008383
RS	11	0.095702	0.958737	700.894535	0.010516	0.008759
RS	12	0.108019	1.567431	451.060320	0.006768	0.005677
RS	13	0.121112	1.567431	475.531875	0.007135	0.005960
RS	14	0.135028	2.269378	346.589052	0.005200	0.004380
RS	15	0.149821	2.269378	366.104068	0.005493	0.004598
RS	16	0.165545	2.833922	309.784943	0.004648	0.003915
RS	17	0.182258	2.833922	327.456757	0.004913	0.004127
RS	18	0.200023	2.998548	327.078276	0.004908	0.004157
RS	19	0.218907	2.998548	345.617230	0.005186	0.004425
RS	20	0.238978	2.738568	399.593659	0.005996	0.005183
RS	21	0.260314	2.738568	421.624977	0.006326	0.005562
RS	22	0.282992	2.261860	537.883148	0.008071	0.007205
RS	23	0.307097	2.261860	565.911711	0.008491	0.007746
RS	24	0.332719	1.774733	757.086767	0.011360	0.010528
RS	25	0.359955	1.774733	792.771469	0.011895	0.011286
RS	26	0.388904	1.380680	1063.431668	0.015956	0.015376
RS	27	0.419676	1.380680	1105.732764	0.016591	0.016352
RS	28	0.452384	1.103943	1431.429140	0.021478	0.021466
RS	29	0.487151	1.103943	1474.485310	0.022124	0.022531
RS	30	0.524106	0.929767	1793.852139	0.026916	0.027711
RS	31	0.563387	0.929767	1827.682495	0.027423	0.028607
RS	32	0.605140	0.833179	2066.810937	0.031011	0.032587
RS	33	0.649521	0.833179	2082.322436	0.031244	0.033072
RS	34	0.696696	0.791665	2197.095306	0.032966	0.035035
RS	35	0.746839	0.791665	2191.098971	0.032876	0.035028
RS	36	0.800139	0.787334	2187.909679	0.032828	0.035037
RS	37	0.856794	0.787334	2163.062755	0.032455	0.034623
RS	38	0.917014	0.806275	2080.715708	0.031220	0.033325
RS	39	0.981024	0.806275	2041.831802	0.030636	0.032648
RS	40	1.049064	0.837938	1921.494606	0.028831	0.030739
RS	41	1.121385	0.837938	1872.646444	0.028098	0.029911
RS	42	1.198259	0.874345	1742.993760	0.026153	0.027869
RS	43	1.279971	0.874345	1686.681589	0.025308	0.026952
RS	44	1.366826	0.909415	1563.121211	0.023454	0.025023
RS	45	1.459147	0.909415	1500.564917	0.022515	0.024039
RS	46	1.557279	0.938729	1389.042649	0.020842	0.022314
RS	47	1.661588	0.938729	1320.780623	0.019818	0.021264
RS	48	1.772461	0.959757	1221.409190	0.018326	0.019736
RS	49	1.890313	0.959757	1147.935380	0.017224	0.018615
RS	50	2.015583	0.972064	1057.901218	0.015873	0.017230
RS	51	2.148737	0.972064	980.255008	0.014708	0.016037
RS	52	2.290272	0.977050	896.235040	0.013447	0.014732
RS	53	2.440715	0.977050	816.429784	0.012250	0.013487
RS	54	2.600626	0.976094	737.193312	0.011061	0.012235
RS	55	2.770603	0.976094	658.095717	0.009874	0.010978
RS	56	2.951277	0.976094	581.057223	0.008718	0.009741
RS	57	3.143324	0.976094	507.071760	0.007608	0.008541
RS	58	3.347457	1.015375	421.878019	0.006330	0.007153
RS	59	3.564439	1.015375	362.026786	0.005432	0.006162
RS	60	3.795078	1.015375	306.501716	0.004599	0.005236
RS	61	4.040232	1.015375	255.795805	0.003838	0.004385
RS	62	4.300817	1.015375	210.246478	0.003155	0.003616
RS	63	4.577803	1.015375	691.250278	0.010372	0.012013
PA	4+25*2+4+6 0.237900641 0.060941874 4.577802826 1.100156866 0.391828477 0.378180945 0.556809272 0.958736956 1.567430909 2.269378495 2.833922253 2.998548499 2.738567530 2.261859849 1.774733418 1.380679635 1.103943351 0.929766862 0.833178837 0.791665274 0.787334249 0.806275122 0.837937787 0.874345153 0.909415258 0.938728721 0.959757161 0.972064345 0.977049739 0.976094325 1.015374964
//
IT	4288
RD	15
LK	-537146.183654
QD	-111.570067 -> -103.178937
RI	0.0147652621
TR	0.236406	0.061320
MT	4.599457
MM	C_pi: 1.001678, n_recomb: 67532.887147
RS	0	0.000000	1.140661	361.015620	0.005346	0.000455
RS	1	0.006302	1.140661	381.661287	0.005651	0.003271
RS	2	0.013001	1.140661	403.347814	0.005973	0.005159
RS	3	0.020122	1.140661	426.109579	0.006310	0.004870
RS	4	0.027691	0.398409	1279.888442	0.018952	0.014315
RS	5	0.035738	0.398409	1332.833591	0.019736	0.015707
RS	6	0.044292	0.375823	1468.473424	0.021745	0.017416
RS	7	0.053385	0.375823	1522.978751	0.022552	0.018502
RS	8	0.063051	0.549171	1083.900041	0.016050	0.013285
RS	9	0.073326	0.549171	1130.549367	0.016741	0.013948
RS	10	0.084249	0.950267	683.699615	0.010124	0.008468
RS	11	0.095860	0.950267	717.945463	0.010631	0.008858
RS	12	0.108202	1.570089	457.178105	0.006770	0.005682
RS	13	0.121323	1.570089	482.016643	0.007138	0.005972
RS	14	0.135270	2.302396	346.904135	0.005137	0.004335
RS	15	0.150096	2.302396	366.494933	0.005427	0.004556
RS	16	0.165856	2.908110	306.658801	0.004541	0.003838
RS	17	0.182610	2.908110	324.223106	0.004801	0.004048
RS	18	0.200419	3.097000	321.839871	0.004766	0.004053
RS	19	0.219351	3.097000	340.173275	0.005037	0.004315
RS	20	0.239476	2.830215	393.173901	0.005822	0.005052
RS	21	0.260869	2.830215	414.983248	0.006145	0.005420
RS	22	0.283610	2.328617	531.622798	0.007872	0.007049
RS	23	0.307784	2.328617	559.528954	0.008285	0.007575
RS	24	0.333481	1.815489	753.624265	0.011159	0.010361
RS	25	0.360798	1.815489	789.453078	0.011690	0.011099
RS	26	0.389837	1.402192	1067.080920	0.015801	0.015232
RS	27	0.420705	1.402192	1109.929677	0.016435	0.016190
RS	28	0.453519	1.113760	1446.843647	0.021424	0.021393
RS	29	0.488400	1.113760	1490.754585	0.022074	0.022445
RS	30	0.525480	0.933450	1822.893228	0.026993	0.027740
RS	31	0.564896	0.933450	1857.467769	0.027505	0.028630
RS	32	0.606796	0.834199	2106.305606	0.031189	0.032699
RS	33	0.651337	0.834199	2122.017523	0.031422	0.033180
RS	34	0.698684	0.792108	2240.284836	0.033173	0.035170
RS	35	0.749015	0.792108	2233.899374	0.033079	0.035160
RS	36	0.802518	0.788477	2228.419849	0.032998	0.035136
RS	37	0.859392	0.788477	2202.909276	0.032620	0.034723
RS	38	0.919851	0.808895	2115.172113	0.031321	0.033364
RS	39	0.984119	0.808895	2075.698409	0.030736	0.032693
RS	40	1.052438	0.842438	1949.453882	0.028867	0.030723
RS	41	1.125062	0.842438	1900.270730	0.028138	0.029909
RS	42	1.202262	0.880813	1765.657955	0.026145	0.027820
RS	43	1.284328	0.880813	1709.277797	0.025310	0.026921
RS	44	1.371565	0.917659	1582.200687	0.023429	0.024966
RS	45	1.464299	0.917659	1519.753079	0.022504	0.024003
RS	46	1.562877	0.948336	1406.092917	0.020821	0.022269
RS	47	1.667668	0.948336	1337.979813	0.019812	0.021240
RS	48	1.779062	0.970194	1237.522597	0.018325	0.019717
RS	49	1.897476	0.970194	1164.091353	0.017237	0.018614
RS	50	2.023352	0.982811	1073.582612	0.015897	0.017240
RS	51	2.157160	0.982811	995.747298	0.014745	0.016063
RS	52	2.299401	0.987715	911.434992	0.013496	0.014771
RS	53	2.450605	0.987715	831.133855	0.012307	0.013536
RS	54	2.611338	0.986356	751.556303	0.011129	0.012296
RS	55	2.782200	0.986356	671.629293	0.009945	0.011043
RS	56	2.963829	0.986356	593.664003	0.008791	0.009808
RS	57	3.156905	0.986356	518.673673	0.007680	0.008609
RS	58	3.362147	1.028219	431.226413	0.006385	0.007203
RS	59	3.580323	1.028219	370.672292	0.005489	0.006215
RS	60	3.812248	1.028219	314.376181	0.004655	0.005290
RS	61	4.058788	1.028219	262.854593	0.003892	0.004438
RS	62	4.320865	1.028219	216.469288	0.003205	0.003667
RS	63	4.599457	1.028219	717.610625	0.010626	0.012277
PA	4+25*2+4+6 0.236406099 0.061320285 4.599456862 1.140660898 0.398409485 0.375823121 0.549171156 0.950266669 1.570088697 2.302396262 2.908109690 3.097000140 2.830214748 2.328617088 1.815489244 1.402192185 1.113759681 0.933450192 0.834199080 0.792107698 0.788477058 0.808895038 0.842438430 0.880813253 0.917658811 0.948336452 0.970194279 0.982810510 0.987714976 0.986355604 1.028219046
//
IT	3700
RD	16
LK	-537129.653254
QD	-107.643466 -> -99.785405
RI	0.0141829260
TR	0.234986	0.061696
MT	4.619818
MM	C_pi: 1.008777, n_recomb: 68401.290032
RS	0	0.000000	1.176552	354.802523	0.005187	0.000449
RS	1	0.006309	1.176552	375.181908	0.005485	0.003234
RS	2	0.013016	1.176552	396.598442	0.005798	0.005092
RS	3	0.020146	1.176552	419.087616	0.006127	0.004772
RS	4	0.027726	0.405511	1276.087005	0.018656	0.014192
RS	5	0.035785	0.405511	1329.413605	0.019436	0.015521
RS	6	0.044352	0.374161	1497.693316	0.021896	0.017571
RS	7	0.053459	0.374161	1553.158573	0.022707	0.018641
RS	8	0.063141	0.542298	1114.278766	0.016290	0.013479
RS	9	0.073433	0.542298	1161.994487	0.016988	0.014152
RS	10	0.084375	0.941946	699.954835	0.010233	0.008555
RS	11	0.096007	0.941946	734.968088	0.010745	0.008958
RS	12	0.108374	1.571167	463.599580	0.006778	0.005691
RS	13	0.121520	1.571167	488.816580	0.007146	0.005989
RS	14	0.135496	2.331667	347.654857	0.005083	0.004297
RS	15	0.150353	2.331667	367.340109	0.005370	0.004521
RS	16	0.166148	2.977607	304.059978	0.004445	0.003768
RS	17	0.182940	2.977607	321.539228	0.004701	0.003978
RS	18	0.200791	3.191460	317.200816	0.004637	0.003958
RS	19	0.219768	3.191460	335.352257	0.004903	0.004215
RS	20	0.239942	2.919061	387.370510	0.005663	0.004932
RS	21	0.261389	2.919061	408.977475	0.005979	0.005290
RS	22	0.284189	2.393550	525.881912	0.007688	0.006904
RS	23	0.308428	2.393550	553.673581	0.008094	0.007415
RS	24	0.334196	1.855154	750.406670	0.010971	0.010202
RS	25	0.361590	1.855154	786.369359	0.011496	0.010923
RS	26	0.390712	1.423144	1070.525047	0.015651	0.015091
RS	27	0.421671	1.423144	1113.896191	0.016285	0.016034
RS	28	0.454583	1.123380	1461.531274	0.021367	0.021318
RS	29	0.489572	1.123380	1506.272420	0.022021	0.022359
RS	30	0.526769	0.937153	1850.781840	0.027058	0.027761
RS	31	0.566312	0.937153	1886.094231	0.027574	0.028644
RS	32	0.608350	0.835338	2144.414524	0.031350	0.032799
RS	33	0.653040	0.835338	2160.346056	0.031583	0.033276
RS	34	0.700550	0.792683	2282.062859	0.033363	0.035291
RS	35	0.751057	0.792683	2275.330150	0.033264	0.035279
RS	36	0.804750	0.789713	2267.645506	0.033152	0.035224
RS	37	0.861831	0.789713	2241.527686	0.032770	0.034813
RS	38	0.922514	0.811536	2148.578361	0.031411	0.033396
RS	39	0.987025	0.811536	2108.572841	0.030827	0.032733
RS	40	1.055606	0.846870	1976.636035	0.028898	0.030706
RS	41	1.128514	0.846870	1927.165346	0.028174	0.029904
RS	42	1.206021	0.887116	1787.802329	0.026137	0.027774
RS	43	1.288419	0.887116	1731.383646	0.025312	0.026892
RS	44	1.376015	0.925641	1600.961505	0.023405	0.024914
RS	45	1.469137	0.925641	1538.633171	0.022494	0.023969
RS	46	1.568135	0.957594	1422.960776	0.020803	0.022229
RS	47	1.673378	0.957594	1354.991659	0.019809	0.021219
RS	48	1.785262	0.980206	1253.526749	0.018326	0.019701
RS	49	1.904204	0.980206	1180.124019	0.017253	0.018615
RS	50	2.030650	0.993072	1089.186160	0.015923	0.017254
RS	51	2.165074	0.993072	1011.144398	0.014783	0.016089
RS	52	2.307979	0.997855	926.562202	0.013546	0.014811
RS	53	2.459899	0.997855	845.749615	0.012365	0.013585
RS	54	2.621405	0.996062	765.846609	0.011196	0.012357
RS	55	2.793099	0.996062	685.078262	0.010016	0.011108
RS	56	2.975627	0.996062	606.179224	0.008862	0.009875
RS	57	3.169669	0.996062	530.181596	0.007751	0.008676
RS	58	3.375954	1.040420	440.491105	0.006440	0.007253
RS	59	3.595254	1.040420	379.232750	0.005544	0.006267
RS	60	3.828390	1.040420	322.168705	0.004710	0.005343
RS	61	4.076234	1.040420	269.837960	0.003945	0.004489
RS	62	4.339715	1.040420	222.625559	0.003255	0.003715
RS	63	4.619818	1.040420	743.779589	0.010874	0.012535
PA	4+25*2+4+6 0.234986075 0.061696097 4.619818456 1.176552398 0.405511185 0.374160802 0.542298242 0.941945528 1.571166791 2.331667347 2.977606671 3.191459920 2.919061125 2.393550205 1.855153770 1.423143978 1.123379701 0.937152565 0.835338313 0.792682568 0.789713264 0.811535617 0.846870452 0.887115841 0.925641470 0.957593933 0.980206402 0.993072332 0.997855158 0.996062296 1.040420418
//
IT	3686
RD	17
LK	-537114.163762
QD	-103.998164 -> -96.620750
RI	0.0136803879
TR	0.233635	0.062069
MT	4.638975
MM	C_pi: 1.015588, n_recomb: 69252.490129
RS	0	0.000000	1.207871	350.170704	0.005056	0.000444
RS	1	0.006316	1.207871	370.359268	0.005348	0.003205
RS	2	0.013031	1.207871	391.583335	0.005654	0.005040
RS	3	0.020170	1.207871	413.879356	0.005976	0.004695
RS	4	0.027759	0.413014	1270.667282	0.018348	0.014056
RS	5	0.035828	0.413014	1324.311410	0.019123	0.015328
RS	6	0.044407	0.373069	1524.289411	0.022011	0.017705
RS	7	0.053528	0.373069	1580.668770	0.022825	0.018758
RS	8	0.063224	0.536086	1143.675924	0.016515	0.013665
RS	9	0.073534	0.536086	1192.421118	0.017218	0.014346
RS	10	0.084494	0.933794	716.158466	0.010341	0.008644
RS	11	0.096146	0.933794	751.932154	0.010858	0.009057
RS	12	0.108535	1.570894	470.272394	0.006791	0.005706
RS	13	0.121705	1.570894	495.877042	0.007160	0.006010
RS	14	0.135708	2.357560	348.772941	0.005036	0.004265
RS	15	0.150595	2.357560	368.568360	0.005322	0.004492
RS	16	0.166422	3.042720	301.909561	0.004360	0.003706
RS	17	0.183249	3.042720	319.322948	0.004611	0.003914
RS	18	0.201139	3.282138	313.072950	0.004521	0.003872
RS	19	0.220159	3.282138	331.062706	0.004781	0.004124
RS	20	0.240379	3.005237	382.097849	0.005517	0.004821
RS	21	0.261877	3.005237	403.519484	0.005827	0.005170
RS	22	0.284733	2.456762	520.588810	0.007517	0.006768
RS	23	0.309032	2.456762	548.272753	0.007917	0.007266
RS	24	0.334867	1.893793	747.394429	0.010792	0.010051
RS	25	0.362332	1.893793	783.481250	0.011313	0.010757
RS	26	0.391533	1.443573	1073.760645	0.015505	0.014955
RS	27	0.422577	1.443573	1117.630019	0.016138	0.015882
RS	28	0.455583	1.132810	1475.525992	0.021306	0.021242
RS	29	0.490673	1.132810	1521.073275	0.021964	0.022272
RS	30	0.527979	0.940862	1877.572585	0.027112	0.027775
RS	31	0.567641	0.940862	1913.615714	0.027632	0.028652
RS	32	0.609809	0.836572	2181.207015	0.031496	0.032887
RS	33	0.654639	0.836572	2197.375100	0.031730	0.033361
RS	34	0.702302	0.793366	2322.493621	0.033537	0.035401
RS	35	0.752974	0.793366	2315.452317	0.033435	0.035388
RS	36	0.806847	0.791021	2305.648826	0.033293	0.035304
RS	37	0.864122	0.791021	2278.975371	0.032908	0.034894
RS	38	0.925015	0.814181	2180.982152	0.031493	0.033423
RS	39	0.989754	0.814181	2140.497438	0.030909	0.032767
RS	40	1.058582	0.851225	2003.069954	0.028924	0.030687
RS	41	1.131756	0.851225	1953.354316	0.028206	0.029898
RS	42	1.209553	0.893253	1809.434348	0.026128	0.027729
RS	43	1.292262	0.893253	1753.003481	0.025313	0.026863
RS	44	1.380196	0.933369	1619.397651	0.023384	0.024865
RS	45	1.473684	0.933369	1557.197717	0.022486	0.023938
RS	46	1.573076	0.966515	1439.627098	0.020788	0.022193
RS	47	1.678745	0.966515	1371.797842	0.019809	0.021200
RS	48	1.791089	0.989812	1269.399604	0.018330	0.019689
RS	49	1.910528	0.989812	1196.013256	0.017270	0.018619
RS	50	2.037511	1.002875	1104.687652	0.015952	0.017269
RS	51	2.172513	1.002875	1026.425153	0.014821	0.016118
RS	52	2.316043	1.007500	941.595719	0.013597	0.014853
RS	53	2.468637	1.007500	860.259274	0.012422	0.013635
RS	54	2.630869	1.005250	780.045725	0.011264	0.012418
RS	55	2.803348	1.005250	698.427491	0.010085	0.011172
RS	56	2.986720	1.005250	618.590634	0.008932	0.009941
RS	57	3.181674	1.005250	541.585688	0.007820	0.008742
RS	58	3.388941	1.052017	449.664658	0.006493	0.007301
RS	59	3.609298	1.052017	387.702510	0.005598	0.006318
RS	60	3.843573	1.052017	329.874935	0.004763	0.005394
RS	61	4.092645	1.052017	276.742462	0.003996	0.004540
RS	62	4.357448	1.052017	228.712454	0.003303	0.003763
RS	63	4.638975	1.052017	769.739762	0.011115	0.012786
PA	4+25*2+4+6 0.233635059 0.062069012 4.638974884 1.207870996 0.413014435 0.373068910 0.536085925 0.933794270 1.570894086 2.357559542 3.042720235 3.282138293 3.005237478 2.456761830 1.893792929 1.443572791 1.132809621 0.940861579 0.836572310 0.793365956 0.791020697 0.814180946 0.851225239 0.893252867 0.933369156 0.966515303 0.989812383 1.002875429 1.007499916 1.005249912 1.052017449
//
IT	4370
RD	18
LK	-537099.614339
QD	-100.600577 -> -93.659356
RI	0.0132434597
TR	0.232349	0.062439
MT	4.656972
MM	C_pi: 1.022124, n_recomb: 70087.134903
RS	0	0.000000	1.234916	346.868312	0.004949	0.000441
RS	1	0.006322	1.234916	366.930395	0.005235	0.003183
RS	2	0.013044	1.234916	388.028222	0.005536	0.005000
RS	3	0.020191	1.234916	410.199082	0.005853	0.004636
RS	4	0.027790	0.420834	1264.016505	0.018035	0.013913
RS	5	0.035869	0.420834	1317.921450	0.018804	0.015132
RS	6	0.044459	0.372452	1548.531976	0.022094	0.017821
RS	7	0.053593	0.372452	1605.784016	0.022911	0.018854
RS	8	0.063303	0.530454	1172.131311	0.016724	0.013844
RS	9	0.073628	0.530454	1221.871157	0.017434	0.014531
RS	10	0.084605	0.925854	732.271540	0.010448	0.008733
RS	11	0.096276	0.925854	768.797248	0.010969	0.009156
RS	12	0.108685	1.569495	477.149101	0.006808	0.005724
RS	13	0.121879	1.569495	503.148489	0.007179	0.006034
RS	14	0.135907	2.380443	350.199777	0.004997	0.004238
RS	15	0.150821	2.380443	370.118489	0.005281	0.004467
RS	16	0.166679	3.103760	300.143546	0.004282	0.003649
RS	17	0.183539	3.103760	317.507578	0.004530	0.003857
RS	18	0.201465	3.369249	309.385593	0.004414	0.003792
RS	19	0.220525	3.369249	327.231258	0.004669	0.004040
RS	20	0.240789	3.088859	377.289671	0.005383	0.004718
RS	21	0.262335	3.088859	398.541109	0.005686	0.005058
RS	22	0.285243	2.518344	515.689208	0.007358	0.006640
RS	23	0.309599	2.518344	543.271446	0.007751	0.007126
RS	24	0.335495	1.931458	744.564912	0.010623	0.009908
RS	25	0.363028	1.931458	780.766978	0.011140	0.010599
RS	26	0.392302	1.463499	1076.806155	0.015364	0.014823
RS	27	0.423427	1.463499	1121.151224	0.015997	0.015736
RS	28	0.456519	1.142049	1488.881867	0.021243	0.021164
RS	29	0.491704	1.142049	1535.212195	0.021904	0.022185
RS	30	0.529113	0.944560	1903.346217	0.027157	0.027782
RS	31	0.568888	0.944560	1940.112495	0.027681	0.028654
RS	32	0.611177	0.837878	2216.774056	0.031629	0.032966
RS	33	0.656139	0.837878	2233.193713	0.031863	0.033437
RS	34	0.703944	0.794133	2361.669721	0.033696	0.035501
RS	35	0.754772	0.794133	2354.355101	0.033592	0.035486
RS	36	0.808813	0.792378	2342.514654	0.033423	0.035375
RS	37	0.866271	0.792378	2315.332600	0.033035	0.034968
RS	38	0.927361	0.816815	2212.454354	0.031567	0.033445
RS	39	0.992314	0.816815	2171.537882	0.030983	0.032797
RS	40	1.061373	0.855491	2028.810989	0.028947	0.030667
RS	41	1.134799	0.855491	1978.887852	0.028235	0.029890
RS	42	1.212866	0.899219	1830.589799	0.026119	0.027686
RS	43	1.295869	0.899219	1774.169172	0.025314	0.026835
RS	44	1.384120	0.940844	1637.525737	0.023364	0.024818
RS	45	1.477950	0.940844	1575.461411	0.022479	0.023909
RS	46	1.577713	0.975108	1456.097281	0.020776	0.022160
RS	47	1.683782	0.975108	1388.403377	0.019810	0.021184
RS	48	1.796558	0.999026	1285.137824	0.018336	0.019679
RS	49	1.916464	0.999026	1211.756903	0.017289	0.018625
RS	50	2.043951	1.012237	1120.083432	0.015981	0.017287
RS	51	2.179497	1.012237	1041.587358	0.014861	0.016148
RS	52	2.323613	1.016671	956.531054	0.013648	0.014895
RS	53	2.476841	1.016671	874.660132	0.012480	0.013685
RS	54	2.639756	1.013942	794.151941	0.011331	0.012479
RS	55	2.812971	1.013942	711.676490	0.010154	0.011236
RS	56	2.997138	1.013942	630.898624	0.009002	0.010006
RS	57	3.192948	1.013942	552.886913	0.007889	0.008807
RS	58	3.401137	1.063040	458.747017	0.006545	0.007350
RS	59	3.622489	1.063040	396.082378	0.005651	0.006368
RS	60	3.857835	1.063040	337.496144	0.004815	0.005444
RS	61	4.108061	1.063040	283.569527	0.004046	0.004589
RS	62	4.374106	1.063040	234.731328	0.003349	0.003809
RS	63	4.656972	1.063040	795.491617	0.011350	0.013032
PA	4+25*2+4+6 0.232349407 0.062439120 4.656972005 1.234915669 0.420833765 0.372451977 0.530453980 0.925854255 1.569494840 2.380443187 3.103760114 3.369248529 3.088858563 2.518343945 1.931458345 1.463499294 1.142048615 0.944560261 0.837877539 0.794133162 0.792377914 0.816814710 0.855491204 0.899218742 0.940843579 0.975107771 0.999026422 1.012237192 1.016671489 1.013942153 1.063039945
//
IT	4253
RD	19
LK	-537085.919295
QD	-97.421346 -> -90.878231
RI	0.0128635093
TR	0.231124	0.062806
MT	4.673911
MM	C_pi: 1.028401, n_recomb: 70905.388955
RS	0	0.000000	1.257878	344.726054	0.004862	0.000438
RS	1	0.006328	1.257878	364.718629	0.005144	0.003166
RS	2	0.013057	1.257878	385.748959	0.005440	0.004969
RS	3	0.020212	1.257878	407.855088	0.005752	0.004591
RS	4	0.027819	0.428888	1256.473477	0.017720	0.013763
RS	5	0.035908	0.428888	1310.589671	0.018484	0.014935
RS	6	0.044508	0.372232	1570.655347	0.022151	0.017920
RS	7	0.053653	0.372232	1628.742017	0.022971	0.018932
RS	8	0.063377	0.525337	1199.669934	0.016919	0.014016
RS	9	0.073716	0.525337	1250.371217	0.017634	0.014706
RS	10	0.084709	0.918135	748.272573	0.010553	0.008822
RS	11	0.096398	0.918135	785.541148	0.011079	0.009254
RS	12	0.108826	1.567154	484.188554	0.006829	0.005745
RS	13	0.122042	1.567154	510.587990	0.007201	0.006061
RS	14	0.136093	2.400624	351.888155	0.004963	0.004216
RS	15	0.151034	2.400624	371.941229	0.005246	0.004447
RS	16	0.166920	3.161107	298.698396	0.004213	0.003598
RS	17	0.183811	3.161107	316.026821	0.004457	0.003805
RS	18	0.201772	3.452950	306.082126	0.004317	0.003719
RS	19	0.220869	3.452950	323.799176	0.004567	0.003962
RS	20	0.241174	3.170073	372.883632	0.005259	0.004622
RS	21	0.262764	3.170073	393.978064	0.005556	0.004955
RS	22	0.285721	2.578357	511.139653	0.007209	0.006520
RS	23	0.310131	2.578357	538.625697	0.007596	0.006995
RS	24	0.336085	1.968206	741.892144	0.010463	0.009771
RS	25	0.363682	1.968206	778.201103	0.010975	0.010448
RS	26	0.393025	1.482955	1079.664223	0.015227	0.014695
RS	27	0.424225	1.482955	1124.463573	0.015859	0.015595
RS	28	0.457399	1.151106	1501.629736	0.021178	0.021085
RS	29	0.492673	1.151106	1548.720655	0.021842	0.022097
RS	30	0.530179	0.948243	1928.152457	0.027193	0.027783
RS	31	0.570059	0.948243	1965.633790	0.027722	0.028651
RS	32	0.612462	0.839241	2251.173827	0.031749	0.033036
RS	33	0.657548	0.839241	2267.858360	0.031984	0.033504
RS	34	0.705488	0.794969	2399.652568	0.033843	0.035592
RS	35	0.756462	0.794969	2392.096822	0.033736	0.035576
RS	36	0.810661	0.793773	2378.294363	0.033542	0.035439
RS	37	0.868290	0.793773	2350.646902	0.033152	0.035035
RS	38	0.929566	0.819430	2243.034866	0.031634	0.033464
RS	39	0.994720	0.819430	2201.729783	0.031052	0.032823
RS	40	1.063997	0.859668	2053.880620	0.028966	0.030646
RS	41	1.137658	0.859668	2003.783954	0.028260	0.029881
RS	42	1.215981	0.905019	1851.276117	0.026109	0.027644
RS	43	1.299260	0.905019	1794.885769	0.025314	0.026809
RS	44	1.387809	0.948078	1655.337984	0.023346	0.024775
RS	45	1.481962	0.948078	1593.415994	0.022472	0.023882
RS	46	1.582073	0.983391	1472.355902	0.020765	0.022130
RS	47	1.688519	0.983391	1404.793794	0.019812	0.021171
RS	48	1.801701	1.007873	1300.723390	0.018344	0.019673
RS	49	1.922046	1.007873	1227.338804	0.017310	0.018632
RS	50	2.050007	1.021188	1135.353719	0.016012	0.017307
RS	51	2.186066	1.021188	1056.614001	0.014902	0.016178
RS	52	2.330734	1.025403	971.351655	0.013699	0.014938
RS	53	2.484558	1.025403	888.938365	0.012537	0.013735
RS	54	2.648116	1.022178	808.150537	0.011398	0.012540
RS	55	2.822025	1.022178	724.813477	0.010222	0.011299
RS	56	3.006939	1.022178	643.093909	0.009070	0.010070
RS	57	3.203555	1.022178	564.078067	0.007955	0.008871
RS	58	3.412613	1.073529	467.733439	0.006597	0.007397
RS	59	3.634901	1.073529	404.368925	0.005703	0.006417
RS	60	3.871256	1.073529	345.029830	0.004866	0.005493
RS	61	4.122568	1.073529	290.317264	0.004094	0.004636
RS	62	4.389784	1.073529	240.680667	0.003394	0.003855
RS	63	4.673911	1.073529	821.023993	0.011579	0.013271
PA	4+25*2+4+6 0.231123678 0.062805931 4.673910596 1.257877503 0.428887798 0.372231754 0.525337000 0.918135388 1.567153959 2.400623841 3.161106509 3.452949691 3.170073306 2.578356823 1.968205890 1.482955376 1.151105924 0.948242743 0.839240740 0.794968560 0.793773070 0.819429730 0.859668305 0.905019183 0.948078173 0.983390705 1.007872667 1.021187988 1.025403467 1.022177842 1.073528783
//
IT	4924
RD	20
LK	-537073.005111
QD	-94.437276 -> -88.259298
RI	0.0125300482
TR	0.229952	0.063169
MT	4.689909
MM	C_pi: 1.034444, n_recomb: 71707.880568
RS	0	0.000000	1.277232	343.537924	0.004791	0.000436
RS	1	0.006334	1.277232	363.508272	0.005069	0.003153
RS	2	0.013069	1.277232	384.519915	0.005362	0.004948
RS	3	0.020231	1.277232	406.611584	0.005670	0.004559
RS	4	0.027846	0.437122	1248.286865	0.017408	0.013609
RS	5	0.035944	0.437122	1302.571059	0.018165	0.014738
RS	6	0.044554	0.372346	1590.880702	0.022186	0.018003
RS	7	0.053710	0.372346	1649.767481	0.023007	0.018996
RS	8	0.063446	0.520680	1226.330584	0.017102	0.014180
RS	9	0.073799	0.520680	1277.962290	0.017822	0.014873
RS	10	0.084807	0.910661	764.139378	0.010656	0.008911
RS	11	0.096513	0.910661	802.141122	0.011186	0.009351
RS	12	0.108960	1.564053	491.355330	0.006852	0.005768
RS	13	0.122195	1.564053	518.158683	0.007226	0.006090
RS	14	0.136269	2.418430	353.795750	0.004934	0.004197
RS	15	0.151234	2.418430	373.992439	0.005215	0.004430
RS	16	0.167147	3.214983	297.537377	0.004149	0.003552
RS	17	0.184068	3.214983	314.842515	0.004391	0.003758
RS	18	0.202060	3.533457	303.114066	0.004227	0.003651
RS	19	0.221192	3.533457	320.716177	0.004473	0.003891
RS	20	0.241537	3.248960	368.839896	0.005144	0.004532
RS	21	0.263169	3.248960	389.789540	0.005436	0.004858
RS	22	0.286172	2.636904	506.901613	0.007069	0.006407
RS	23	0.310632	2.636904	534.296573	0.007451	0.006872
RS	24	0.336641	2.004099	739.361215	0.010311	0.009641
RS	25	0.364298	2.004099	775.769636	0.010818	0.010305
RS	26	0.393706	1.501974	1082.352214	0.015094	0.014571
RS	27	0.424977	1.501974	1127.586132	0.015725	0.015459
RS	28	0.458229	1.159995	1513.816762	0.021111	0.021006
RS	29	0.493586	1.159995	1561.647150	0.021778	0.022009
RS	30	0.531184	0.951908	1952.061426	0.027222	0.027779
RS	31	0.571163	0.951908	1990.249891	0.027755	0.028643
RS	32	0.613674	0.840654	2284.487474	0.031858	0.033098
RS	33	0.658877	0.840654	2301.448994	0.032095	0.033564
RS	34	0.706944	0.795864	2436.523289	0.033978	0.035674
RS	35	0.758055	0.795864	2428.756181	0.033870	0.035657
RS	36	0.812404	0.795199	2413.066749	0.033651	0.035497
RS	37	0.870195	0.795199	2384.993211	0.033260	0.035095
RS	38	0.931646	0.822025	2272.786077	0.031695	0.033479
RS	39	0.996990	0.822025	2231.131492	0.031114	0.032845
RS	40	1.066472	0.863762	2078.322898	0.028983	0.030625
RS	41	1.140356	0.863762	2028.083242	0.028283	0.029871
RS	42	1.218919	0.910667	1871.518713	0.026099	0.027603
RS	43	1.302459	0.910667	1815.176623	0.025313	0.026783
RS	44	1.391289	0.955091	1672.848407	0.023329	0.024734
RS	45	1.485747	0.955091	1611.074531	0.022467	0.023857
RS	46	1.586187	0.991389	1488.406397	0.020757	0.022103
RS	47	1.692988	0.991389	1420.972996	0.019816	0.021159
RS	48	1.806555	1.016383	1316.153960	0.018354	0.019668
RS	49	1.927315	1.016383	1242.758107	0.017331	0.018641
RS	50	2.055724	1.029763	1150.496177	0.016044	0.017328
RS	51	2.192266	1.029763	1071.504373	0.014943	0.016210
RS	52	2.337456	1.033736	986.054727	0.013751	0.014982
RS	53	2.491843	1.033736	903.092998	0.012594	0.013786
RS	54	2.656008	1.029999	822.041123	0.011464	0.012601
RS	55	2.830572	1.029999	737.839351	0.010290	0.011362
RS	56	3.016192	1.029999	655.178307	0.009137	0.010134
RS	57	3.213570	1.029999	575.161548	0.008021	0.008934
RS	58	3.423449	1.083533	476.625117	0.006647	0.007444
RS	59	3.646622	1.083533	412.564120	0.005753	0.006465
RS	60	3.883930	1.083533	352.478354	0.004915	0.005541
RS	61	4.136269	1.083533	296.988123	0.004142	0.004683
RS	62	4.404592	1.083533	246.562783	0.003438	0.003899
RS	63	4.689909	1.083533	846.342565	0.011803	0.013505
PA	4+25*2+4+6 0.229952067 0.063168746 4.689909278 1.277232238 0.437122174 0.372346238 0.520680139 0.910660592 1.564053132 2.418429753 3.214983114 3.533456696 3.248960388 2.636903841 2.004098878 1.501974297 1.159994581 0.951907931 0.840654380 0.795864114 0.795199308 0.822024891 0.863761989 0.910667159 0.955091386 0.991389495 1.016382855 1.029763130 1.033735795 1.029998617 1.083532878
//
IT	3984
RD	21
LK	-537060.807355
QD	-91.627618 -> -85.786014
RI	0.0122377921
TR	0.228833	0.063528
MT	4.704982
MM	C_pi: 1.040257, n_recomb: 72494.836684
RS	0	0.000000	1.293222	343.188047	0.004734	0.000434
RS	1	0.006339	1.293222	363.178046	0.005010	0.003145
RS	2	0.013080	1.293222	384.214273	0.005300	0.004933
RS	3	0.020249	1.293222	406.336100	0.005605	0.004537
RS	4	0.027872	0.445481	1239.666511	0.017100	0.013454
RS	5	0.035978	0.445481	1294.080779	0.017851	0.014545
RS	6	0.044598	0.372737	1609.408949	0.022200	0.018074
RS	7	0.053764	0.372737	1669.063437	0.023023	0.019046
RS	8	0.063511	0.516438	1252.123404	0.017272	0.014337
RS	9	0.073877	0.516438	1304.655334	0.017997	0.015031
RS	10	0.084899	0.903432	779.851274	0.010757	0.008999
RS	11	0.096620	0.903432	818.575655	0.011292	0.009446
RS	12	0.109085	1.560323	498.617566	0.006878	0.005793
RS	13	0.122339	1.560323	525.827205	0.007253	0.006120
RS	14	0.136434	2.434110	355.886240	0.004909	0.004181
RS	15	0.151422	2.434110	376.234091	0.005190	0.004416
RS	16	0.167360	3.265660	296.617901	0.004092	0.003509
RS	17	0.184308	3.265660	313.910133	0.004330	0.003714
RS	18	0.202331	3.610941	300.436930	0.004144	0.003588
RS	19	0.221497	3.610941	317.935933	0.004386	0.003825
RS	20	0.241877	3.325666	365.108786	0.005036	0.004448
RS	21	0.263550	3.325666	385.924089	0.005323	0.004768
RS	22	0.286596	2.694036	502.939768	0.006938	0.006300
RS	23	0.311103	2.694036	530.248078	0.007314	0.006755
RS	24	0.337164	2.039161	736.955530	0.010166	0.009516
RS	25	0.364877	2.039161	773.456329	0.010669	0.010169
RS	26	0.394347	1.520555	1084.883521	0.014965	0.014450
RS	27	0.425684	1.520555	1130.533225	0.015595	0.015326
RS	28	0.459009	1.168705	1525.477787	0.021043	0.020927
RS	29	0.494446	1.168705	1574.026816	0.021712	0.021922
RS	30	0.532129	0.955539	1975.122256	0.027245	0.027771
RS	31	0.572201	0.955539	2014.008996	0.027781	0.028631
RS	32	0.614813	0.842099	2316.767206	0.031958	0.033153
RS	33	0.660127	0.842099	2334.015783	0.032196	0.033617
RS	34	0.708313	0.796799	2472.335424	0.034104	0.035749
RS	35	0.759554	0.796799	2464.383487	0.033994	0.035732
RS	36	0.814043	0.796640	2446.871940	0.033752	0.035549
RS	37	0.871987	0.796640	2418.408244	0.033360	0.035150
RS	38	0.933603	0.824588	2301.736757	0.031750	0.033491
RS	39	0.999126	0.824588	2259.768370	0.031171	0.032864
RS	40	1.068802	0.867763	2102.156857	0.028997	0.030603
RS	41	1.142895	0.867763	2051.801632	0.028303	0.029860
RS	42	1.221685	0.916157	1891.325109	0.026089	0.027564
RS	43	1.305469	0.916157	1835.047113	0.025313	0.026758
RS	44	1.394565	0.961882	1690.054245	0.023313	0.024695
RS	45	1.489309	0.961882	1628.433415	0.022463	0.023833
RS	46	1.590059	0.999107	1504.238537	0.020750	0.022079
RS	47	1.697196	0.999107	1436.931205	0.019821	0.021149
RS	48	1.811124	1.024563	1331.417824	0.018366	0.019666
RS	49	1.932275	1.024563	1258.004144	0.017353	0.018651
RS	50	2.061106	1.037974	1165.495856	0.016077	0.017350
RS	51	2.198103	1.037974	1086.245578	0.014984	0.016242
RS	52	2.343785	1.041682	1000.628273	0.013803	0.015026
RS	53	2.498703	1.041682	917.113994	0.012651	0.013836
RS	54	2.663440	1.037421	835.813181	0.011529	0.012661
RS	55	2.838621	1.037421	750.745715	0.010356	0.011424
RS	56	3.024907	1.037421	667.145256	0.009203	0.010196
RS	57	3.223002	1.037421	586.132344	0.008085	0.008995
RS	58	3.433655	1.093070	485.419111	0.006696	0.007490
RS	59	3.657662	1.093070	420.665960	0.005803	0.006512
RS	60	3.895869	1.093070	359.840380	0.004964	0.005588
RS	61	4.149176	1.093070	303.581212	0.004188	0.004728
RS	62	4.418541	1.093070	252.377050	0.003481	0.003942
RS	63	4.704982	1.093070	871.442488	0.012021	0.013734
PA	4+25*2+4+6 0.228832777 0.063527911 4.704982095 1.293221758 0.445481296 0.372737199 0.516438281 0.903431852 1.560322647 2.434109775 3.265660269 3.610941116 3.325665618 2.694036389 2.039161377 1.520555316 1.168705249 0.955539171 0.842099062 0.796799196 0.796640194 0.824587604 0.867762725 0.916156929 0.961881744 0.999107307 1.024562763 1.037974123 1.041681724 1.037421241 1.093069872
//
IT	4061
RD	22
LK	-537049.270680
QD	-88.975926 -> -83.445357
RI	0.0119785042
TR	0.227761	0.063883
MT	4.719233
MM	C_pi: 1.045863, n_recomb: 73266.858881
RS	0	0.000000	1.306379	343.507475	0.004688	0.000433
RS	1	0.006344	1.306379	363.550688	0.004962	0.003140
RS	2	0.013091	1.306379	384.646198	0.005250	0.004925
RS	3	0.020266	1.306379	406.833978	0.005553	0.004525
RS	4	0.027896	0.453932	1230.761744	0.016798	0.013299
RS	5	0.036010	0.453932	1285.273116	0.017542	0.014355
RS	6	0.044638	0.373364	1626.414284	0.022198	0.018133
RS	7	0.053815	0.373364	1686.806762	0.023023	0.019084
RS	8	0.063573	0.512565	1277.099585	0.017431	0.014487
RS	9	0.073950	0.512565	1330.503812	0.018160	0.015181
RS	10	0.084986	0.896462	795.392823	0.010856	0.009086
RS	11	0.096722	0.896462	834.829047	0.011394	0.009540
RS	12	0.109203	1.556073	505.957380	0.006906	0.005820
RS	13	0.122475	1.556073	533.575010	0.007283	0.006152
RS	14	0.136589	2.447880	358.136381	0.004888	0.004168
RS	15	0.151599	2.447880	378.641995	0.005168	0.004405
RS	16	0.167561	3.313366	295.911551	0.004039	0.003470
RS	17	0.184536	3.313366	313.200112	0.004275	0.003675
RS	18	0.202587	3.685560	298.019271	0.004068	0.003530
RS	19	0.221784	3.685560	315.425857	0.004305	0.003763
RS	20	0.242199	3.400274	361.660944	0.004936	0.004370
RS	21	0.263909	3.400274	382.351603	0.005219	0.004683
RS	22	0.286996	2.749820	499.230798	0.006814	0.006199
RS	23	0.311548	2.749820	526.456818	0.007185	0.006645
RS	24	0.337658	2.073439	734.668094	0.010027	0.009397
RS	25	0.365424	2.073439	771.255080	0.010527	0.010038
RS	26	0.394951	1.538735	1087.267677	0.014840	0.014333
RS	27	0.426352	1.538735	1133.315753	0.015468	0.015198
RS	28	0.459745	1.177247	1536.657233	0.020973	0.020848
RS	29	0.495256	1.177247	1585.905322	0.021646	0.021835
RS	30	0.533021	0.959139	1997.392743	0.027262	0.027759
RS	31	0.573181	0.959139	2036.969220	0.027802	0.028615
RS	32	0.615889	0.843570	2348.084393	0.032048	0.033201
RS	33	0.661307	0.843570	2365.629082	0.032288	0.033664
RS	34	0.709606	0.797770	2507.156271	0.034220	0.035817
RS	35	0.760969	0.797770	2499.044207	0.034109	0.035800
RS	36	0.815591	0.798094	2479.774086	0.033846	0.035596
RS	37	0.873679	0.798094	2450.953294	0.033452	0.035200
RS	38	0.935451	0.827119	2329.941490	0.031801	0.033500
RS	39	1.001142	0.827119	2287.691704	0.031224	0.032880
RS	40	1.071001	0.871677	2125.421575	0.029009	0.030580
RS	41	1.145292	0.871677	2074.975459	0.028321	0.029849
RS	42	1.224297	0.921501	1910.718559	0.026079	0.027527
RS	43	1.308313	0.921501	1854.518925	0.025312	0.026733
RS	44	1.397660	0.968468	1706.967085	0.023298	0.024659
RS	45	1.492675	0.968468	1645.503864	0.022459	0.023811
RS	46	1.593718	1.006567	1519.858731	0.020744	0.022056
RS	47	1.701171	1.006567	1452.675093	0.019827	0.021140
RS	48	1.815441	1.032442	1346.514968	0.018378	0.019665
RS	49	1.936962	1.032442	1273.078177	0.017376	0.018663
RS	50	2.066191	1.045853	1180.353321	0.016110	0.017373
RS	51	2.203619	1.045853	1100.839398	0.015025	0.016274
RS	52	2.349766	1.049276	1015.072862	0.013854	0.015070
RS	53	2.505185	1.049276	931.003118	0.012707	0.013886
RS	54	2.670464	1.044482	849.468198	0.011594	0.012721
RS	55	2.846229	1.044482	763.534955	0.010421	0.011486
RS	56	3.033144	1.044482	678.997742	0.009267	0.010258
RS	57	3.231918	1.044482	596.993774	0.008148	0.009056
RS	58	3.443303	1.102183	494.117436	0.006744	0.007535
RS	59	3.668098	1.102183	428.677002	0.005851	0.006559
RS	60	3.907155	1.102183	367.118701	0.005011	0.005634
RS	61	4.161378	1.102183	310.099311	0.004232	0.004773
RS	62	4.431729	1.102183	258.126053	0.003523	0.003984
RS	63	4.719233	1.102183	896.331696	0.012234	0.013957
PA	4+25*2+4+6 0.227760903 0.063882818 4.719232873 1.306378735 0.453931869 0.373363537 0.512565152 0.896461671 1.556072806 2.447880011 3.313366286 3.685560102 3.400274381 2.749819583 2.073438585 1.538735402 1.177247269 0.959138700 0.843570320 0.797770332 0.798093567 0.827118987 0.871676995 0.921501336 0.968468115 1.006566958 1.032441602 1.045852651 1.049275962 1.044482317 1.102183014
//
IT	5160
RD	23
LK	-537038.345560
QD	-86.467366 -> -81.225365
RI	0.0117485552
TR	0.226733	0.064233
MT	4.732734
MM	C_pi: 1.051272, n_recomb: 74024.158440
RS	0	0.000000	1.316989	344.405488	0.004653	0.000432
RS	1	0.006349	1.316989	364.531085	0.004924	0.003138
RS	2	0.013101	1.316989	385.716053	0.005211	0.004922
RS	3	0.020282	1.316989	408.000935	0.005512	0.004519
RS	4	0.027918	0.462427	1221.731452	0.016504	0.013144
RS	5	0.036040	0.462427	1276.312115	0.017242	0.014169
RS	6	0.044677	0.374188	1642.043982	0.022183	0.018182
RS	7	0.053862	0.374188	1703.146442	0.023008	0.019112
RS	8	0.063631	0.509029	1301.271067	0.017579	0.014630
RS	9	0.074020	0.509029	1355.520651	0.018312	0.015323
RS	10	0.085068	0.889752	810.747865	0.010952	0.009172
RS	11	0.096818	0.889752	850.884688	0.011495	0.009632
RS	12	0.109314	1.551414	513.348504	0.006935	0.005849
RS	13	0.122603	1.551414	541.374694	0.007313	0.006184
RS	14	0.136736	2.459931	360.522727	0.004870	0.004158
RS	15	0.151767	2.459931	381.191664	0.005150	0.004396
RS	16	0.167751	3.358345	295.387789	0.003990	0.003435
RS	17	0.184751	3.358345	312.680561	0.004224	0.003639
RS	18	0.202829	3.757464	295.830563	0.003996	0.003475
RS	19	0.222056	3.757464	313.154209	0.004230	0.003706
RS	20	0.242503	3.472863	358.467143	0.004843	0.004296
RS	21	0.264248	3.472863	379.041954	0.005121	0.004604
RS	22	0.287374	2.804314	495.748464	0.006697	0.006103
RS	23	0.311969	2.804314	522.896135	0.007064	0.006541
RS	24	0.338124	2.106975	732.483343	0.009895	0.009282
RS	25	0.365941	2.106975	769.150638	0.010391	0.009913
RS	26	0.395523	1.556527	1089.515419	0.014718	0.014219
RS	27	0.426983	1.556527	1135.945445	0.015346	0.015074
RS	28	0.460441	1.185626	1547.380300	0.020904	0.020769
RS	29	0.496023	1.185626	1597.308469	0.021578	0.021749
RS	30	0.533865	0.962697	2018.924791	0.027274	0.027744
RS	31	0.574109	0.962697	2059.181833	0.027818	0.028597
RS	32	0.616907	0.845061	2378.481922	0.032131	0.033245
RS	33	0.662423	0.845061	2396.330466	0.032372	0.033706
RS	34	0.710829	0.798770	2541.027193	0.034327	0.035880
RS	35	0.762309	0.798770	2532.777574	0.034216	0.035863
RS	36	0.817056	0.799554	2511.808965	0.033932	0.035639
RS	37	0.875280	0.799554	2482.661429	0.033539	0.035245
RS	38	0.937200	0.829617	2357.426971	0.031847	0.033507
RS	39	1.003051	0.829617	2314.925373	0.031273	0.032894
RS	40	1.073083	0.875508	2148.129972	0.029019	0.030558
RS	41	1.147562	0.875508	2097.615624	0.028337	0.029837
RS	42	1.226769	0.926708	1929.701513	0.026069	0.027490
RS	43	1.311005	0.926708	1873.593440	0.025311	0.026709
RS	44	1.400589	0.974863	1723.580960	0.023284	0.024624
RS	45	1.495860	0.974863	1662.279950	0.022456	0.023790
RS	46	1.597181	1.013786	1535.255904	0.020740	0.022035
RS	47	1.704934	1.013786	1468.194586	0.019834	0.021133
RS	48	1.819528	1.040041	1361.432413	0.018392	0.019666
RS	49	1.941398	1.040041	1287.968876	0.017399	0.018675
RS	50	2.071006	1.053423	1195.056793	0.016144	0.017397
RS	51	2.208842	1.053423	1115.275884	0.015066	0.016307
RS	52	2.355429	1.056545	1029.378508	0.013906	0.015114
RS	53	2.511323	1.056545	944.752223	0.012763	0.013935
RS	54	2.677115	1.051211	862.997783	0.011658	0.012781
RS	55	2.853433	1.051211	776.200534	0.010486	0.011547
RS	56	3.040945	1.051211	690.730799	0.009331	0.010319
RS	57	3.240362	1.051211	607.742171	0.008210	0.009116
RS	58	3.452440	1.110904	502.717746	0.006791	0.007579
RS	59	3.677983	1.110904	436.595753	0.005898	0.006604
RS	60	3.917845	1.110904	374.312418	0.005057	0.005679
RS	61	4.172936	1.110904	316.541907	0.004276	0.004816
RS	62	4.444223	1.110904	263.809500	0.003564	0.004025
RS	63	4.732734	1.110904	921.006822	0.012442	0.014176
PA	4+25*2+4+6 0.226732836 0.064233173 4.732733581 1.316989412 0.462426511 0.374188456 0.509029179 0.889751520 1.551413830 2.459931182 3.358345489 3.757463736 3.472863437 2.804314382 2.106974543 1.556527162 1.185626338 0.962697135 0.845061243 0.798770278 0.799553969 0.829616729 0.875507607 0.926707859 0.974862913 1.013785564 1.040040599 1.053422627 1.056544811 1.051210821 1.110903990
//
IT	3814
RD	24
LK	-537027.988306
QD	-84.089712 -> -79.116209
RI	0.0115441934
TR	0.225744	0.064578
MT	4.745579
MM	C_pi: 1.056505, n_recomb: 74767.131703
RS	0	0.000000	1.325328	345.805096	0.004625	0.000432
RS	1	0.006353	1.325328	366.038511	0.004896	0.003138
RS	2	0.013111	1.325328	387.339260	0.005181	0.004923
RS	3	0.020297	1.325328	409.748432	0.005480	0.004519
RS	4	0.027940	0.470941	1212.664722	0.016219	0.012992
RS	5	0.036068	0.470941	1267.290679	0.016950	0.013989
RS	6	0.044714	0.375186	1656.419098	0.022154	0.018222
RS	7	0.053908	0.375186	1718.205250	0.022981	0.019131
RS	8	0.063686	0.505798	1324.670988	0.017717	0.014767
RS	9	0.074086	0.505798	1379.740578	0.018454	0.015458
RS	10	0.085146	0.883305	825.903141	0.011046	0.009257
RS	11	0.096910	0.883305	866.729108	0.011592	0.009721
RS	12	0.109420	1.546441	520.770820	0.006965	0.005878
RS	13	0.122725	1.546441	549.205345	0.007346	0.006218
RS	14	0.136876	2.470483	363.020312	0.004855	0.004149
RS	15	0.151926	2.470483	383.857038	0.005134	0.004390
RS	16	0.167932	3.400789	295.025504	0.003946	0.003402
RS	17	0.184955	3.400789	312.329502	0.004177	0.003605
RS	18	0.203059	3.826845	293.842657	0.003930	0.003424
RS	19	0.222314	3.826845	311.091717	0.004161	0.003652
RS	20	0.242792	3.543587	355.496449	0.004755	0.004226
RS	21	0.264571	3.543587	375.963173	0.005028	0.004529
RS	22	0.287734	2.857605	492.469184	0.006587	0.006012
RS	23	0.312368	2.857605	519.542106	0.006949	0.006442
RS	24	0.338568	2.139812	730.393165	0.009769	0.009173
RS	25	0.366432	2.139812	767.135483	0.010260	0.009794
RS	26	0.396066	1.573963	1091.631285	0.014600	0.014108
RS	27	0.427583	1.573963	1138.427857	0.015226	0.014954
RS	28	0.461103	1.193860	1557.668231	0.020834	0.020690
RS	29	0.496752	1.193860	1608.258464	0.021510	0.021664
RS	30	0.534666	0.966226	2039.744127	0.027281	0.027726
RS	31	0.574990	0.966226	2080.673209	0.027829	0.028576
RS	32	0.617875	0.846570	2408.014697	0.032207	0.033283
RS	33	0.663484	0.846570	2426.173975	0.032450	0.033743
RS	34	0.711992	0.799796	2574.003857	0.034427	0.035937
RS	35	0.763581	0.799796	2565.637396	0.034315	0.035920
RS	36	0.818448	0.801020	2543.027314	0.034013	0.035678
RS	37	0.876801	0.801020	2513.580785	0.033619	0.035287
RS	38	0.938862	0.832084	2384.230861	0.031889	0.033512
RS	39	1.004865	0.832084	2341.504596	0.031317	0.032906
RS	40	1.075062	0.879262	2170.309241	0.029028	0.030535
RS	41	1.149719	0.879262	2119.747200	0.028351	0.029824
RS	42	1.229119	0.931787	1948.292363	0.026058	0.027454
RS	43	1.313563	0.931787	1892.287440	0.025309	0.026686
RS	44	1.403373	0.981081	1739.905376	0.023271	0.024591
RS	45	1.498889	0.981081	1678.770382	0.022453	0.023770
RS	46	1.600473	1.020784	1550.430568	0.020737	0.022016
RS	47	1.708512	1.020784	1483.490533	0.019841	0.021127
RS	48	1.823415	1.047383	1376.169211	0.018406	0.019667
RS	49	1.945617	1.047383	1302.675843	0.017423	0.018688
RS	50	2.075584	1.060712	1209.601516	0.016178	0.017422
RS	51	2.213809	1.060712	1129.551520	0.015108	0.016340
RS	52	2.360815	1.063521	1043.539362	0.013957	0.015159
RS	53	2.517161	1.063521	958.357081	0.012818	0.013985
RS	54	2.683441	1.057640	876.398018	0.011722	0.012840
RS	55	2.860285	1.057640	788.739903	0.010549	0.011607
RS	56	3.048365	1.057640	702.342981	0.009394	0.010379
RS	57	3.248394	1.057640	618.376934	0.008271	0.009174
RS	58	3.461132	1.119273	511.218871	0.006837	0.007623
RS	59	3.687386	1.119273	444.421958	0.005944	0.006648
RS	60	3.928015	1.119273	381.421903	0.005101	0.005723
RS	61	4.183933	1.119273	322.909750	0.004319	0.004859
RS	62	4.456110	1.119273	269.428318	0.003604	0.004065
RS	63	4.745579	1.119273	945.471461	0.012646	0.014391
PA	4+25*2+4+6 0.225744290 0.064578420 4.745578963 1.325328484 0.470940981 0.375185506 0.505797794 0.883305214 1.546441084 2.470483370 3.400788568 3.826845462 3.543587472 2.857604528 2.139811627 1.573963159 1.193860106 0.966226310 0.846569913 0.799796377 0.801020284 0.832084037 0.879261538 0.931786873 0.981080700 1.020783598 1.047382719 1.060712165 1.063520549 1.057640499 1.119272842
//
IT	4116
RD	25
LK	-537018.159387
QD	-81.831748 -> -77.108718
RI	0.0113606154
TR	0.224793	0.064919
MT	4.757798
MM	C_pi: 1.061570, n_recomb: 75496.245020
RS	0	0.000000	1.331827	347.594045	0.004604	0.000432
RS	1	0.006358	1.331827	367.954938	0.004874	0.003141
RS	2	0.013120	1.331827	389.391808	0.005158	0.004928
RS	3	0.020311	1.331827	411.946271	0.005457	0.004525
RS	4	0.027960	0.479456	1203.628010	0.015943	0.012842
RS	5	0.036096	0.479456	1258.278417	0.016667	0.013813
RS	6	0.044748	0.376323	1669.690303	0.022116	0.018253
RS	7	0.053951	0.376323	1732.135726	0.022943	0.019143
RS	8	0.063739	0.502844	1347.325341	0.017846	0.014898
RS	9	0.074149	0.502844	1403.190794	0.018586	0.015586
RS	10	0.085220	0.877127	840.842995	0.011138	0.009340
RS	11	0.096996	0.877127	882.346239	0.011687	0.009809
RS	12	0.109521	1.541210	528.214855	0.006997	0.005909
RS	13	0.122841	1.541210	557.057090	0.007379	0.006252
RS	14	0.137009	2.479673	365.615446	0.004843	0.004143
RS	15	0.152077	2.479673	386.623816	0.005121	0.004385
RS	16	0.168103	3.440908	294.802626	0.003905	0.003371
RS	17	0.185148	3.440908	312.123859	0.004134	0.003575
RS	18	0.203277	3.893808	292.036346	0.003868	0.003377
RS	19	0.222559	3.893808	309.218420	0.004096	0.003602
RS	20	0.243066	3.612486	352.731203	0.004672	0.004161
RS	21	0.264877	3.612486	373.097101	0.004942	0.004458
RS	22	0.288075	2.909720	489.378406	0.006482	0.005926
RS	23	0.312747	2.909720	516.380069	0.006840	0.006348
RS	24	0.338988	2.171977	728.391157	0.009648	0.009067
RS	25	0.366898	2.171977	765.203663	0.010136	0.009679
RS	26	0.396582	1.591054	1093.627420	0.014486	0.014001
RS	27	0.428153	1.591054	1140.776093	0.015110	0.014837
RS	28	0.461731	1.201943	1567.559835	0.020763	0.020612
RS	29	0.497444	1.201943	1618.794859	0.021442	0.021580
RS	30	0.535428	0.969716	2059.904590	0.027285	0.027706
RS	31	0.575827	0.969716	2101.496865	0.027836	0.028553
RS	32	0.618794	0.848088	2436.733400	0.032276	0.033316
RS	33	0.664492	0.848088	2455.209203	0.032521	0.033776
RS	34	0.713096	0.800839	2606.140553	0.034520	0.035990
RS	35	0.764790	0.800839	2597.675777	0.034408	0.035973
RS	36	0.819771	0.802485	2573.475485	0.034087	0.035713
RS	37	0.878247	0.802485	2543.755140	0.033694	0.035325
RS	38	0.940441	0.834516	2410.389567	0.031927	0.033515
RS	39	1.006589	0.834516	2367.463239	0.031359	0.032915
RS	40	1.076942	0.882937	2191.985172	0.029034	0.030512
RS	41	1.151769	0.882937	2141.393898	0.028364	0.029811
RS	42	1.231352	0.936741	1966.505565	0.026048	0.027420
RS	43	1.315996	0.936741	1910.614242	0.025307	0.026664
RS	44	1.406020	0.987127	1755.947911	0.023259	0.024559
RS	45	1.501768	0.987127	1694.982334	0.022451	0.023751
RS	46	1.603603	1.027570	1565.385379	0.020735	0.021999
RS	47	1.711913	1.027570	1498.565848	0.019850	0.021121
RS	48	1.827109	1.054480	1390.724878	0.018421	0.019670
RS	49	1.949629	1.054480	1317.199396	0.017447	0.018701
RS	50	2.079937	1.067736	1223.986890	0.016213	0.017447
RS	51	2.218531	1.067736	1143.666603	0.015149	0.016373
RS	52	2.365936	1.070218	1057.556183	0.014008	0.015203
RS	53	2.522712	1.070218	971.819088	0.012872	0.014033
RS	54	2.689456	1.063788	889.669451	0.011784	0.012898
RS	55	2.866801	1.063788	801.154269	0.010612	0.011666
RS	56	3.055421	1.063788	713.835976	0.009455	0.010438
RS	57	3.256033	1.063788	628.900064	0.008330	0.009232
RS	58	3.469399	1.127307	519.623508	0.006883	0.007666
RS	59	3.696330	1.127307	452.158276	0.005989	0.006692
RS	60	3.937689	1.127307	388.449648	0.005145	0.005766
RS	61	4.194392	1.127307	329.205071	0.004361	0.004901
RS	62	4.467416	1.127307	274.984420	0.003642	0.004104
RS	63	4.757798	1.127307	969.729987	0.012845	0.014601
PA	4+25*2+4+6 0.224793383 0.064918641 4.757798453 1.331827305 0.479456378 0.376322699 0.502843903 0.877127158 1.541209596 2.479673090 3.440907505 3.893807666 3.612486412 2.909720350 2.171976878 1.591054094 1.201943268 0.969716359 0.848088138 0.800839050 0.802485086 0.834516229 0.882937231 0.936740936 0.987127218 1.027570076 1.054480383 1.067735649 1.070218164 1.063788188 1.127307259
//
CC
CC	Brief Description of the file format:
CC	  CC  comments
CC	  MM  useful-messages
CC	  RD  round-of-iterations
CC	  LL  \log[P(sequence)]
CC	  QD  Q-before-opt Q-after-opt
CC	  TR  \theta_0 \rho_0
CC	  RS  k t_k \lambda_k \pi_k \sum_{l\not=k}A_{kl} A_{kk}
CC	  DC  begin end best-k t_k+\Delta_k max-prob
CC
MM	Version: 0.6.5-r67
MM	pattern:4+25*2+4+6, n:63, n_free_lambdas:28
MM	n_iterations:25, skip:1, max_t:5, theta/rho:5
MM	is_decoding:0
MM	n_seqs:11, sum_L:1118228, sum_n:234836
RD	0
LK	0.000000
QD	0.000000 -> 0.000000
RI	inf
TR	0.235732	0.047146
MT	5.000000
MM	C_pi: 1.000000, n_recomb: 51506.155949
RS	0	0.000000	1.000000	323.036695	0.006272	0.000000
RS	1	0.006440	1.000000	341.615394	0.006633	0.000000
RS	2	0.013294	1.000000	361.111636	0.007011	0.000000
RS	3	0.020590	1.000000	381.550752	0.007408	0.000000
RS	4	0.028356	1.000000	402.955869	0.007823	0.000000
RS	5	0.036622	1.000000	425.347369	0.008258	0.000000
RS	6	0.045421	1.000000	448.742303	0.008712	0.000000
RS	7	0.054785	1.000000	473.153725	0.009186	0.000000
RS	8	0.064753	1.000000	498.589963	0.009680	0.000000
RS	9	0.075363	1.000000	525.053810	0.010194	0.000000
RS	10	0.086656	1.000000	552.541645	0.010728	0.000000
RS	11	0.098677	1.000000	581.042466	0.011281	0.000000
RS	12	0.111471	1.000000	610.536856	0.011854	0.000000
RS	13	0.125090	1.000000	640.995864	0.012445	0.000000
RS	14	0.139585	1.000000	672.379818	0.013054	0.000000
RS	15	0.155014	1.000000	704.637069	0.013681	0.000000
RS	16	0.171437	1.000000	737.702678	0.014323	0.000000
RS	17	0.188917	1.000000	771.497062	0.014979	0.000000
RS	18	0.207523	1.000000	805.924611	0.015647	0.000000
RS	19	0.227327	1.000000	840.872300	0.016326	0.000000
RS	20	0.248406	1.000000	876.208328	0.017012	0.000000
RS	21	0.270843	1.000000	911.780816	0.017702	0.000000
RS	22	0.294725	1.000000	947.416601	0.018394	0.000000
RS	23	0.320144	1.000000	982.920186	0.019084	0.000000
RS	24	0.347201	1.000000	1018.072897	0.019766	0.000000
RS	25	0.376000	1.000000	1052.632304	0.020437	0.000000
RS	26	0.406654	1.000000	1086.332002	0.021091	0.000000
RS	27	0.439282	1.000000	1118.881813	0.021723	0.000000
RS	28	0.474011	1.000000	1149.968505	0.022327	0.000000
RS	29	0.510976	1.000000	1179.257132	0.022895	0.000000
RS	30	0.550322	1.000000	1206.393075	0.023422	0.000000
RS	31	0.592202	1.000000	1231.004892	0.023900	0.000000
RS	32	0.636779	1.000000	1252.708070	0.024322	0.000000
RS	33	0.684227	1.000000	1271.109761	0.024679	0.000000
RS	34	0.734730	1.000000	1285.814568	0.024964	0.000000
RS	35	0.788485	1.000000	1296.431420	0.025170	0.000000
RS	36	0.845702	1.000000	1302.581562	0.025290	0.000000
RS	37	0.906604	1.000000	1303.907607	0.025316	0.000000
RS	38	0.971428	1.000000	1300.083579	0.025241	0.000000
RS	39	1.040426	1.000000	1290.825794	0.025062	0.000000
RS	40	1.113868	1.000000	1275.904360	0.024772	0.000000
RS	41	1.192040	1.000000	1255.154984	0.024369	0.000000
RS	42	1.275245	1.000000	1228.490712	0.023851	0.000000
RS	43	1.363809	1.000000	1195.913112	0.023219	0.000000
RS	44	1.458076	1.000000	1157.522351	0.022473	0.000000
RS	45	1.558414	1.000000	1113.525546	0.021619	0.000000
RS	46	1.665214	1.000000	1064.242700	0.020662	0.000000
RS	47	1.778891	1.000000	1010.109553	0.019611	0.000000
RS	48	1.899889	1.000000	951.676686	0.018477	0.000000
RS	49	2.028679	1.000000	889.604284	0.017272	0.000000
RS	50	2.165763	1.000000	824.652143	0.016011	0.000000
RS	51	2.311675	1.000000	757.664657	0.014710	0.000000
RS	52	2.466983	1.000000	689.550853	0.013388	0.000000
RS	53	2.632293	1.000000	621.259802	0.012062	0.000000
RS	54	2.808249	1.000000	553.752156	0.010751	0.000000
RS	55	2.995536	1.000000	487.968912	0.009474	0.000000
RS	56	3.194884	1.000000	424.798885	0.008248	0.000000
RS	57	3.407070	1.000000	365.046657	0.007087	0.000000
RS	58	3.632920	1.000000	309.402996	0.006007	0.000000
RS	59	3.873315	1.000000	258.419775	0.005017	0.000000
RS	60	4.129191	1.000000	212.491291	0.004126	0.000000
RS	61	4.401545	1.000000	171.843565	0.003336	0.000000
RS	62	4.691438	1.000000	136.532659	0.002651	0.000000
RS	63	5.000000	1.000000	387.008512	0.007514	0.000000
PA	4+25*2+4+6 0.235731525 0.047146305 5.000000000 1.000000000 1.000000000 1.000000000 1.000000000 1.000000000 1.000000000 1.000000000 1.000000000 1.000000000 1.000000000 1.000000000 1.000000000 1.000000000 1.000000000 1.000000000 1.000000000 1.000000000 1.000000000 1.000000000 1.000000000 1.000000000 1.000000000 1.000000000 1.000000000 1.000000000 1.000000000 1.000000000 1.000000000
//
IT	4709
RD	1
LK	-528506.624589
QD	-471.400482 -> -328.627113
RI	0.0300164541
TR	0.244883	0.050369
MT	4.688699
MM	C_pi: 0.967237, n_recomb: 53182.742359
RS	0	0.000000	0.740694	442.082152	0.008313	0.000509
RS	1	0.006334	0.740694	466.029673	0.008763	0.003714
RS	2	0.013068	0.740694	491.005148	0.009232	0.006957
RS	3	0.020229	0.740694	517.017602	0.009722	0.008018
RS	4	0.027844	0.727696	553.734266	0.010412	0.009467
RS	5	0.035941	0.727696	582.207376	0.010947	0.010827
RS	6	0.044551	0.801832	555.473251	0.010445	0.011297
RS	7	0.053706	0.801832	583.876539	0.010979	0.011197
RS	8	0.063441	0.915389	537.633425	0.010109	0.010767
RS	9	0.073793	0.915389	565.205757	0.010628	0.010197
RS	10	0.084800	1.034601	525.732936	0.009885	0.009575
RS	11	0.096504	1.034601	552.711682	0.010393	0.008961
RS	12	0.108950	1.132833	530.599774	0.009977	0.008453
RS	13	0.122183	1.132833	557.637835	0.010485	0.008099
RS	14	0.136255	1.195332	555.190836	0.010439	0.007891
RS	15	0.151219	1.195332	583.004986	0.010962	0.007813
RS	16	0.167130	1.221523	598.701082	0.011257	0.007868
RS	17	0.184048	1.221523	627.863085	0.011806	0.008067
RS	18	0.202038	1.215813	660.933810	0.012428	0.008425
RS	19	0.221168	1.215813	691.820953	0.013008	0.008955
RS	20	0.241509	1.186275	741.279640	0.013938	0.009670
RS	21	0.263139	1.186275	773.973476	0.014553	0.010578
RS	22	0.286138	1.142399	837.845785	0.015754	0.011682
RS	23	0.310594	1.142399	872.001842	0.016396	0.012981
RS	24	0.336599	1.092633	947.077688	0.017808	0.014469
RS	25	0.364251	1.092633	981.809627	0.018461	0.016131
RS	26	0.393655	1.043497	1063.315445	0.019994	0.017943
RS	27	0.424920	1.043497	1097.131676	0.020629	0.019862
RS	28	0.458166	0.999870	1178.299247	0.022156	0.021831
RS	29	0.493517	0.999870	1209.153223	0.022736	0.023782
RS	30	0.531108	0.964914	1281.950399	0.024105	0.025638
RS	31	0.571079	0.964914	1307.463644	0.024584	0.027324
RS	32	0.613582	0.939889	1364.532721	0.025657	0.028775
RS	33	0.658777	0.939889	1382.345139	0.025992	0.029938
RS	34	0.706834	0.924285	1419.023794	0.026682	0.030783
RS	35	0.757935	0.924285	1427.122796	0.026834	0.031301
RS	36	0.812272	0.916270	1442.330978	0.027120	0.031507
RS	37	0.870051	0.916270	1439.225094	0.027062	0.031429
RS	38	0.931489	0.913491	1434.551624	0.026974	0.031102
RS	39	0.996818	0.913491	1419.300373	0.026687	0.030564
RS	40	1.066285	0.913856	1397.276352	0.026273	0.029847
RS	41	1.140152	0.913856	1369.499430	0.025751	0.028979
RS	42	1.218697	0.915840	1332.599788	0.025057	0.027983
RS	43	1.302217	0.915840	1292.532851	0.024304	0.026879
RS	44	1.391026	0.918427	1243.055688	0.023373	0.025681
RS	45	1.485460	0.918427	1191.633639	0.022406	0.024406
RS	46	1.585876	0.920958	1131.920572	0.021284	0.023065
RS	47	1.692651	0.920958	1070.842918	0.020135	0.021672
RS	48	1.806188	0.923008	1003.495491	0.018869	0.020238
RS	49	1.926917	0.923008	935.231786	0.017585	0.018776
RS	50	2.055291	0.924383	863.166224	0.016230	0.017295
RS	51	2.191797	0.924383	790.878045	0.014871	0.015807
RS	52	2.336948	0.925091	717.335447	0.013488	0.014325
RS	53	2.491292	0.925091	644.675076	0.012122	0.012860
RS	54	2.655412	0.925175	573.184653	0.010778	0.011429
RS	55	2.829926	0.925175	503.928447	0.009475	0.010046
RS	56	3.015493	0.925175	437.732645	0.008231	0.008726
RS	57	3.212812	0.925175	375.390186	0.007058	0.007484
RS	58	3.422629	0.927228	316.946934	0.005960	0.006332
RS	59	3.645735	0.927228	264.414990	0.004972	0.005281
RS	60	3.882972	0.927228	217.223823	0.004084	0.004337
RS	61	4.135233	0.927228	175.560706	0.003301	0.003505
RS	62	4.403472	0.927228	139.442596	0.002622	0.002784
RS	63	4.688699	0.927228	396.577693	0.007457	0.007916
PA	4+25*2+4+6 0.244883023 0.050368568 4.688699245 0.740693569 0.727696419 0.801831722 0.915388584 1.034601212 1.132832527 1.195331573 1.221523285 1.215812683 1.186274529 1.142398834 1.092632771 1.043497086 0.999870300 0.964914322 0.939889431 0.924284935 0.916270018 0.913491249 0.913856030 0.915840149 0.918427467 0.920957565 0.923007965 0.924383402 0.925091028 0.925174713 0.927228034
//
IT	4725
RD	2
LK	-528264.138544
QD	-321.989647 -> -248.830927
RI	0.0308274729
TR	0.249196	0.052563
MT	4.532134
MM	C_pi: 0.944042, n_recomb: 54145.437788
RS	0	0.000000	0.633859	520.706440	0.009617	0.000560
RS	1	0.006277	0.633859	547.863043	0.010118	0.004053
RS	2	0.012949	0.633859	576.072637	0.010639	0.007409
RS	3	0.020039	0.633859	605.329009	0.011180	0.008662
RS	4	0.027575	0.574988	700.245601	0.012933	0.010736
RS	5	0.035583	0.574988	733.748659	0.013551	0.012520
RS	6	0.044094	0.664535	665.362400	0.012288	0.012186
RS	7	0.053139	0.664535	697.443460	0.012881	0.012460
RS	8	0.062753	0.830631	585.274888	0.010809	0.010842
RS	9	0.072969	0.830631	614.344276	0.011346	0.010594
RS	10	0.083827	1.031673	519.491112	0.009594	0.009047
RS	11	0.095367	1.031673	545.939709	0.010083	0.008688
RS	12	0.107631	1.217904	486.130523	0.008978	0.007667
RS	13	0.120665	1.217904	511.155956	0.009440	0.007496
RS	14	0.134517	1.348989	485.201256	0.008961	0.007027
RS	15	0.149238	1.348989	510.090859	0.009421	0.007034
RS	16	0.164884	1.410793	512.553544	0.009466	0.006982
RS	17	0.181512	1.410793	538.388777	0.009943	0.007188
RS	18	0.199183	1.405227	567.334049	0.010478	0.007551
RS	19	0.217964	1.405227	594.995220	0.010989	0.008015
RS	20	0.237924	1.348580	649.468773	0.011995	0.008836
RS	21	0.259137	1.348580	679.519674	0.012550	0.009607
RS	22	0.281682	1.263187	757.823708	0.013996	0.010931
RS	23	0.305641	1.263187	790.303020	0.014596	0.012032
RS	24	0.331105	1.168660	889.011976	0.016419	0.013872
RS	25	0.358167	1.168660	923.193878	0.017050	0.015288
RS	26	0.386929	1.078702	1036.005779	0.019134	0.017591
RS	27	0.417495	1.078702	1070.208154	0.019765	0.019235
RS	28	0.449980	1.002041	1186.552745	0.021914	0.021797
RS	29	0.484505	1.002041	1218.145147	0.022498	0.023466
RS	30	0.521197	0.943114	1324.232222	0.024457	0.025923
RS	31	0.560192	0.943114	1350.022063	0.024933	0.027345
RS	32	0.601635	0.902686	1432.716180	0.026461	0.029290
RS	33	0.645679	0.902686	1449.642047	0.026773	0.030225
RS	34	0.692489	0.878757	1500.949895	0.027721	0.031382
RS	35	0.742236	0.878757	1506.714657	0.027827	0.031723
RS	36	0.795107	0.867589	1525.871651	0.028181	0.032058
RS	37	0.851297	0.867589	1519.166524	0.028057	0.031856
RS	38	0.911013	0.864962	1510.713518	0.027901	0.031529
RS	39	0.974479	0.864962	1491.068587	0.027538	0.030913
RS	40	1.041928	0.867304	1461.064301	0.026984	0.030128
RS	41	1.113612	0.867304	1428.643812	0.026385	0.029219
RS	42	1.189795	0.872068	1382.408587	0.025531	0.028137
RS	43	1.270761	0.872068	1337.925975	0.024710	0.027020
RS	44	1.356809	0.877572	1279.627846	0.023633	0.025747
RS	45	1.448259	0.877572	1224.358587	0.022612	0.024479
RS	46	1.545450	0.882721	1157.375624	0.021375	0.023088
RS	47	1.648742	0.882721	1093.194276	0.020190	0.021715
RS	48	1.758517	0.886817	1020.523977	0.018848	0.020258
RS	49	1.875184	0.886817	949.913678	0.017544	0.018820
RS	50	1.999174	0.889543	874.363957	0.016148	0.017338
RS	51	2.130948	0.889543	800.381703	0.014782	0.015874
RS	52	2.270994	0.890951	724.767590	0.013386	0.014402
RS	53	2.419831	0.890951	650.911202	0.012022	0.012956
RS	54	2.578011	0.891202	578.283806	0.010680	0.011538
RS	55	2.746121	0.891202	508.175935	0.009385	0.010165
RS	56	2.924784	0.891202	441.266355	0.008150	0.008851
RS	57	3.114662	0.891202	378.333932	0.006987	0.007610
RS	58	3.316460	0.895962	318.525800	0.005883	0.006443
RS	59	3.530925	0.895962	265.953019	0.004912	0.005391
RS	60	3.758853	0.895962	218.717199	0.004039	0.004442
RS	61	4.001089	0.895962	176.996632	0.003269	0.003602
RS	62	4.258531	0.895962	140.802862	0.002600	0.002872
RS	63	4.532134	0.895962	403.919517	0.007460	0.008292
PA	4+25*2+4+6 0.249195986 0.052563488 4.532134423 0.633859180 0.574987711 0.664535352 0.830630705 1.031672767 1.217903866 1.348988660 1.410792667 1.405226860 1.348580419 1.263186907 1.168660328 1.078701737 1.002040582 0.943113532 0.902685594 0.878757175 0.867589328 0.864961678 0.867304170 0.872068172 0.877571575 0.882721000 0.886816528 0.889542800 0.890951049 0.891202042 0.895961723
//
IT	5123
RD	3
LK	-528134.705729
QD	-253.737742 -> -208.894396
RI	0.0312375512
TR	0.250816	0.054112
MT	4.455364
MM	C_pi: 0.932131, n_recomb: 55014.877541
RS	0	0.000000	0.601251	554.900773	0.010086	0.000582
RS	1	0.006249	0.601251	583.394158	0.010604	0.004184
RS	2	0.012889	0.601251	612.946642	0.011141	0.007473
RS	3	0.019944	0.601251	643.545462	0.011698	0.008701
RS	4	0.027439	0.489567	827.944986	0.015049	0.011744
RS	5	0.035403	0.489567	865.244179	0.015727	0.013797
RS	6	0.043865	0.575246	769.799477	0.013993	0.013001
RS	7	0.052855	0.575246	805.031929	0.014633	0.013553
RS	8	0.062408	0.764270	634.410354	0.011532	0.011006
RS	9	0.072557	0.764270	665.076635	0.012089	0.010988
RS	10	0.083340	1.020030	522.946628	0.009506	0.008717
RS	11	0.094798	1.020030	549.403361	0.009986	0.008545
RS	12	0.106971	1.280134	460.188044	0.008365	0.007128
RS	13	0.119905	1.280134	484.052485	0.008799	0.007081
RS	14	0.133647	1.478864	440.794462	0.008012	0.006403
RS	15	0.148248	1.478864	463.784744	0.008430	0.006470
RS	16	0.163762	1.581007	456.333073	0.008295	0.006319
RS	17	0.180245	1.581007	479.885257	0.008723	0.006536
RS	18	0.197758	1.579574	504.783044	0.009175	0.006876
RS	19	0.216366	1.579574	530.125970	0.009636	0.007300
RS	20	0.236136	1.497822	586.489501	0.010661	0.008168
RS	21	0.257142	1.497822	614.551406	0.011171	0.008852
RS	22	0.279461	1.372877	701.448675	0.012750	0.010306
RS	23	0.303174	1.372877	732.607671	0.013317	0.011278
RS	24	0.328369	1.237104	847.311923	0.015402	0.013353
RS	25	0.355139	1.237104	881.048934	0.016015	0.014611
RS	26	0.383582	1.111541	1016.845716	0.018483	0.017265
RS	27	0.413802	1.111541	1051.400632	0.019111	0.018737
RS	28	0.445910	1.007878	1195.030503	0.021722	0.021741
RS	29	0.480026	1.007878	1227.314352	0.022309	0.023242
RS	30	0.516273	0.930715	1359.934720	0.024719	0.026153
RS	31	0.554785	0.930715	1386.037906	0.025194	0.027421
RS	32	0.595704	0.879523	1488.972989	0.027065	0.029730
RS	33	0.639180	0.879523	1505.210610	0.027360	0.030534
RS	34	0.685373	0.850534	1567.122646	0.028485	0.031898
RS	35	0.734453	0.850534	1570.997300	0.028556	0.032138
RS	36	0.786599	0.838238	1591.432184	0.028927	0.032524
RS	37	0.842005	0.838238	1581.893527	0.028754	0.032251
RS	38	0.900873	0.836892	1568.302654	0.028507	0.031870
RS	39	0.963420	0.836892	1545.377854	0.028090	0.031212
RS	40	1.029875	0.841772	1507.210975	0.027396	0.030327
RS	41	1.100484	0.841772	1471.563886	0.026748	0.029402
RS	42	1.175505	0.849543	1416.715994	0.025752	0.028218
RS	43	1.255214	0.849543	1369.433727	0.024892	0.027104
RS	44	1.339904	0.858008	1303.613852	0.023696	0.025751
RS	45	1.429887	0.858008	1246.176562	0.022652	0.024502
RS	46	1.525493	0.865735	1173.471492	0.021330	0.023061
RS	47	1.627074	0.865735	1107.791224	0.020136	0.021715
RS	48	1.735002	0.871801	1031.327673	0.018746	0.020237
RS	49	1.849676	0.871801	959.784847	0.017446	0.018829
RS	50	1.971515	0.875803	882.080067	0.016033	0.017347
RS	51	2.100969	0.875803	807.545857	0.014679	0.015912
RS	52	2.238512	0.877845	730.892211	0.013285	0.014452
RS	53	2.384651	0.877845	656.668613	0.011936	0.013028
RS	54	2.539923	0.878226	583.597606	0.010608	0.011625
RS	55	2.704897	0.878226	513.155910	0.009328	0.010264
RS	56	2.880182	0.878226	445.908212	0.008105	0.008957
RS	57	3.066420	0.878226	382.631182	0.006955	0.007720
RS	58	3.264296	0.886007	321.455271	0.005843	0.006534
RS	59	3.474539	0.886007	268.921654	0.004888	0.005485
RS	60	3.697920	0.886007	221.634720	0.004029	0.004536
RS	61	3.935260	0.886007	179.783713	0.003268	0.003692
RS	62	4.187433	0.886007	143.394247	0.002606	0.002954
RS	63	4.455364	0.886007	416.194681	0.007565	0.008661
PA	4+25*2+4+6 0.250816043 0.054111530 4.455363858 0.601250743 0.489567235 0.575246114 0.764269627 1.020029779 1.280134127 1.478863631 1.581006642 1.579574262 1.497821826 1.372876830 1.237104477 1.111541440 1.007877511 0.930715433 0.879522647 0.850533599 0.838238224 0.836892056 0.841771626 0.849543144 0.858008210 0.865734850 0.871801364 0.875802598 0.877844991 0.878226155 0.886006513
//
IT	4297
RD	4
LK	-528052.776917
QD	-217.281062 -> -185.762323
RI	0.0304122683
TR	0.250862	0.055242
MT	4.423565
MM	C_pi: 0.928612, n_recomb: 55929.081987
RS	0	0.000000	0.607401	557.155870	0.009962	0.000585
RS	1	0.006237	0.607401	585.777521	0.010474	0.004189
RS	2	0.012864	0.607401	615.469690	0.011004	0.007323
RS	3	0.019904	0.607401	646.220937	0.011554	0.008395
RS	4	0.027383	0.440061	933.516593	0.016691	0.012533
RS	5	0.035328	0.440061	973.671931	0.017409	0.014725
RS	6	0.043769	0.515891	866.579801	0.015494	0.013751
RS	7	0.052736	0.515891	904.509119	0.016172	0.014499
RS	8	0.062263	0.714044	683.205385	0.012216	0.011232
RS	9	0.072384	0.714044	715.494631	0.012793	0.011380
RS	10	0.083136	1.007355	531.893846	0.009510	0.008529
RS	11	0.094559	1.007355	558.682865	0.009989	0.008489
RS	12	0.106695	1.329297	445.071640	0.007958	0.006755
RS	13	0.119587	1.329297	468.298871	0.008373	0.006791
RS	14	0.133284	1.592778	411.352950	0.007355	0.005944
RS	15	0.147835	1.592778	433.092119	0.007744	0.006053
RS	16	0.163293	1.737881	417.853290	0.007471	0.005816
RS	17	0.179716	1.737881	439.816612	0.007864	0.006039
RS	18	0.197163	1.743579	461.162364	0.008245	0.006348
RS	19	0.215698	1.743579	484.840285	0.008669	0.006743
RS	20	0.235389	1.638397	541.896421	0.009689	0.007630
RS	21	0.256309	1.638397	568.503171	0.010165	0.008251
RS	22	0.278534	1.475445	661.241457	0.011823	0.009786
RS	23	0.302144	1.475445	691.450716	0.012363	0.010667
RS	24	0.327228	1.300969	818.210379	0.014629	0.012908
RS	25	0.353876	1.300969	851.719622	0.015229	0.014056
RS	26	0.382186	1.143279	1006.007861	0.017987	0.016977
RS	27	0.412262	1.143279	1041.039098	0.018614	0.018332
RS	28	0.444213	1.016379	1207.581819	0.021591	0.021686
RS	29	0.478158	1.016379	1240.663683	0.022183	0.023076
RS	30	0.514220	0.924347	1396.031588	0.024961	0.026353
RS	31	0.552532	0.924347	1422.596383	0.025436	0.027523
RS	32	0.593233	0.864953	1542.729810	0.027584	0.030120
RS	33	0.636473	0.864953	1558.513785	0.027866	0.030842
RS	34	0.682409	0.832601	1628.740798	0.029122	0.032352
RS	35	0.731212	0.832601	1631.094635	0.029164	0.032526
RS	36	0.783058	0.820168	1651.293908	0.029525	0.032921
RS	37	0.838138	0.820168	1639.465748	0.029313	0.032603
RS	38	0.896653	0.820612	1620.018121	0.028966	0.032142
RS	39	0.958818	0.820612	1594.532202	0.028510	0.031460
RS	40	1.024861	0.828252	1548.181204	0.027681	0.030465
RS	41	1.095023	0.828252	1510.152114	0.027001	0.029534
RS	42	1.169562	0.839097	1447.174410	0.025875	0.028246
RS	43	1.248750	0.839097	1397.981074	0.024996	0.027144
RS	44	1.332877	0.850507	1325.390975	0.023698	0.025714
RS	45	1.422251	0.850507	1266.628424	0.022647	0.024488
RS	46	1.517200	0.860755	1189.008884	0.021259	0.023001
RS	47	1.618071	0.860755	1122.549347	0.020071	0.021686
RS	48	1.725235	0.868722	1042.998345	0.018649	0.020190
RS	49	1.839082	0.868722	971.067486	0.017362	0.018816
RS	50	1.960030	0.873924	891.727064	0.015944	0.017337
RS	51	2.088523	0.873924	816.986132	0.014608	0.015931
RS	52	2.225030	0.876537	739.592469	0.013224	0.014486
RS	53	2.370052	0.876537	665.150955	0.011893	0.013084
RS	54	2.524119	0.876994	591.733750	0.010580	0.011697
RS	55	2.687796	0.876994	520.935453	0.009314	0.010349
RS	56	2.861682	0.876994	453.259337	0.008104	0.009051
RS	57	3.046415	0.876994	389.490351	0.006964	0.007818
RS	58	3.242669	0.887992	326.661754	0.005841	0.006612
RS	59	3.451165	0.887992	273.969732	0.004899	0.005569
RS	60	3.672666	0.887992	226.410725	0.004048	0.004621
RS	61	3.907983	0.887992	184.196407	0.003293	0.003774
RS	62	4.157977	0.887992	147.376989	0.002635	0.003032
RS	63	4.423565	0.887992	433.461082	0.007750	0.009024
PA	4+25*2+4+6 0.250862328 0.055242346 4.423564596 0.607401290 0.440061498 0.515891437 0.714043587 1.007354506 1.329296993 1.592777945 1.737880589 1.743578978 1.638396893 1.475444964 1.300969127 1.143279292 1.016378728 0.924346908 0.864953071 0.832600686 0.820168444 0.820612403 0.828252477 0.839096992 0.850507217 0.860754656 0.868721596 0.873924164 0.876537319 0.876994131 0.887991592
//
IT	4743
RD	5
LK	-527993.724407
QD	-194.823460 -> -170.340020
RI	0.0287379218
TR	0.249977	0.056102
MT	4.418207
MM	C_pi: 0.930567, n_recomb: 56893.431302
RS	0	0.000000	0.635905	541.071077	0.009510	0.000579
RS	1	0.006235	0.635905	569.129218	0.010003	0.004123
RS	2	0.012860	0.635905	598.271792	0.010516	0.007074
RS	3	0.019897	0.635905	628.493058	0.011047	0.007935
RS	4	0.027373	0.410709	1018.061647	0.017894	0.013134
RS	5	0.035315	0.410709	1060.434243	0.018639	0.015375
RS	6	0.043753	0.475009	955.281525	0.016791	0.014431
RS	7	0.052716	0.475009	995.550154	0.017499	0.015317
RS	8	0.062239	0.675524	730.978332	0.012848	0.011493
RS	9	0.072355	0.675524	764.882330	0.013444	0.011764
RS	10	0.083102	0.995313	544.166651	0.009565	0.008433
RS	11	0.094519	0.995313	571.488487	0.010045	0.008489
RS	12	0.106648	1.369520	436.646287	0.007675	0.006492
RS	13	0.119534	1.369520	459.565124	0.008078	0.006585
RS	14	0.133222	1.694401	391.115866	0.006875	0.005599
RS	15	0.147765	1.694401	412.015195	0.007242	0.005735
RS	16	0.163214	1.884068	390.322497	0.006861	0.005424
RS	17	0.179626	1.884068	411.146895	0.007227	0.005650
RS	18	0.197062	1.899363	429.383832	0.007547	0.005925
RS	19	0.215585	1.899363	451.834185	0.007942	0.006298
RS	20	0.235263	1.772290	509.045434	0.008947	0.007187
RS	21	0.256168	1.772290	534.569832	0.009396	0.007761
RS	22	0.278377	1.572671	631.640565	0.011102	0.009347
RS	23	0.301970	1.572671	661.173181	0.011621	0.010160
RS	24	0.327035	1.361438	797.683817	0.014021	0.012524
RS	25	0.353662	1.361438	831.138207	0.014609	0.013589
RS	26	0.381950	1.174113	1001.189266	0.017598	0.016721
RS	27	0.412001	1.174113	1036.806558	0.018224	0.017992
RS	28	0.443927	1.026528	1223.571970	0.021506	0.021635
RS	29	0.477843	1.026528	1257.550301	0.022104	0.022948
RS	30	0.513874	0.921786	1433.347338	0.025194	0.026531
RS	31	0.552151	0.921786	1460.499918	0.025671	0.027635
RS	32	0.592816	0.855751	1595.971440	0.028052	0.030470
RS	33	0.636016	0.855751	1611.482902	0.028325	0.031135
RS	34	0.681909	0.821007	1688.618885	0.029680	0.032754
RS	35	0.730664	0.821007	1689.718758	0.029700	0.032884
RS	36	0.782460	0.808963	1708.758086	0.030034	0.033262
RS	37	0.837485	0.808963	1695.017480	0.029793	0.032914
RS	38	0.895941	0.811436	1669.301602	0.029341	0.032362
RS	39	0.958042	0.811436	1641.735075	0.028856	0.031667
RS	40	1.024015	0.821914	1587.250545	0.027899	0.030557
RS	41	1.094102	0.821914	1547.380253	0.027198	0.029629
RS	42	1.168559	0.835826	1476.637745	0.025954	0.028240
RS	43	1.247659	0.835826	1426.072505	0.025066	0.027154
RS	44	1.331691	0.850137	1347.216808	0.023680	0.025651
RS	45	1.420963	0.850137	1287.606514	0.022632	0.024452
RS	46	1.515801	0.862843	1205.571677	0.021190	0.022923
RS	47	1.616553	0.862843	1138.704067	0.020015	0.021641
RS	48	1.723587	0.872639	1056.465393	0.018569	0.020132
RS	49	1.837295	0.872639	984.387458	0.017302	0.018790
RS	50	1.958094	0.878971	903.664846	0.015883	0.017318
RS	51	2.086424	0.878971	828.824710	0.014568	0.015941
RS	52	2.222757	0.882090	750.794450	0.013197	0.014511
RS	53	2.367590	0.882090	676.121540	0.011884	0.013132
RS	54	2.521455	0.882570	602.331437	0.010587	0.011761
RS	55	2.684913	0.882570	531.065670	0.009334	0.010426
RS	56	2.858564	0.882570	462.816532	0.008135	0.009137
RS	57	3.043043	0.882570	398.384096	0.007002	0.007909
RS	58	3.239024	0.896914	333.640464	0.005864	0.006682
RS	59	3.447226	0.896914	280.605401	0.004932	0.005645
RS	60	3.668411	0.896914	232.584674	0.004088	0.004700
RS	61	3.903386	0.896914	189.818466	0.003336	0.003852
RS	62	4.153014	0.896914	152.387013	0.002678	0.003105
RS	63	4.418207	0.896914	454.440032	0.007988	0.009379
PA	4+25*2+4+6 0.249976897 0.056101582 4.418206923 0.635905085 0.410708775 0.475008835 0.675524119 0.995313481 1.369520367 1.694400750 1.884068265 1.899363161 1.772290389 1.572670936 1.361438405 1.174113432 1.026528209 0.921785634 0.855750670 0.821007055 0.808962635 0.811436453 0.821914455 0.835826271 0.850136947 0.862842563 0.872638638 0.878971471 0.882090409 0.882569770 0.896914107
//
IT	4954
RD	6
LK	-527947.047528
QD	-179.149768 -> -158.845495
RI	0.0267091604
TR	0.248555	0.056785
MT	4.428450
MM	C_pi: 0.935856, n_recomb: 57887.431406
RS	0	0.000000	0.678107	516.499194	0.008922	0.000566
RS	1	0.006239	0.678107	543.642617	0.009391	0.004023
RS	2	0.012868	0.678107	571.880390	0.009879	0.006791
RS	3	0.019910	0.678107	601.213950	0.010386	0.007436
RS	4	0.027391	0.393455	1084.013676	0.018726	0.013577
RS	5	0.035340	0.393455	1128.170260	0.019489	0.015805
RS	6	0.043784	0.445933	1036.007871	0.017897	0.015041
RS	7	0.052755	0.445933	1078.334179	0.018628	0.016021
RS	8	0.062285	0.645273	777.379119	0.013429	0.011770
RS	9	0.072411	0.645273	812.866940	0.014042	0.012134
RS	10	0.083168	0.984051	558.499151	0.009648	0.008398
RS	11	0.094596	0.984051	586.477882	0.010131	0.008526
RS	12	0.106737	1.402856	432.531935	0.007472	0.006303
RS	13	0.119636	1.402856	455.353791	0.007866	0.006438
RS	14	0.133340	1.785692	376.809452	0.006509	0.005332
RS	15	0.147898	1.785692	397.136640	0.006860	0.005488
RS	16	0.163365	2.020938	369.851701	0.006389	0.005111
RS	17	0.179797	2.020938	389.833538	0.006734	0.005338
RS	18	0.197255	2.048010	405.287978	0.007001	0.005579
RS	19	0.215801	2.048010	426.803145	0.007373	0.005933
RS	20	0.235504	1.900535	483.879477	0.008359	0.006816
RS	21	0.256437	1.900535	508.573794	0.008786	0.007352
RS	22	0.278676	1.665489	609.022605	0.010521	0.008971
RS	23	0.302303	1.665489	638.062983	0.011022	0.009730
RS	24	0.327403	1.419090	782.790343	0.013523	0.012186
RS	25	0.354070	1.419090	816.302709	0.014102	0.013187
RS	26	0.382401	1.204030	1000.243330	0.017279	0.016490
RS	27	0.412499	1.204030	1036.513909	0.017906	0.017698
RS	28	0.444475	1.037601	1241.647988	0.021449	0.021584
RS	29	0.478446	1.037601	1276.584487	0.022053	0.022841
RS	30	0.514536	0.921631	1471.236659	0.025415	0.026688
RS	31	0.552878	0.921631	1499.062723	0.025896	0.027745
RS	32	0.593613	0.849971	1648.635111	0.028480	0.030783
RS	33	0.636889	0.849971	1664.002096	0.028745	0.031409
RS	34	0.682865	0.813428	1747.125405	0.030181	0.033113
RS	35	0.731710	0.813428	1747.162688	0.030182	0.033210
RS	36	0.783602	0.802053	1764.461940	0.030481	0.033560
RS	37	0.838732	0.802053	1749.079094	0.030215	0.033191
RS	38	0.897302	0.806652	1716.883360	0.029659	0.032543
RS	39	0.959526	0.806652	1687.575423	0.029153	0.031840
RS	40	1.025632	0.819966	1625.066928	0.028073	0.030619
RS	41	1.095863	0.819966	1583.727354	0.027359	0.029698
RS	42	1.170476	0.836896	1505.542593	0.026008	0.028213
RS	43	1.249744	0.836896	1453.962264	0.025117	0.027146
RS	44	1.333957	0.854038	1369.241124	0.023654	0.025576
RS	45	1.423425	0.854038	1309.083013	0.022614	0.024404
RS	46	1.518475	0.869123	1223.005642	0.021127	0.022839
RS	47	1.619456	0.869123	1155.946089	0.019969	0.021589
RS	48	1.726736	0.880670	1071.298454	0.018507	0.020069
RS	49	1.840711	0.880670	999.196689	0.017261	0.018760
RS	50	1.961796	0.888059	917.255223	0.015845	0.017295
RS	51	2.090436	0.888059	842.351262	0.014552	0.015946
RS	52	2.227103	0.891620	763.739793	0.013194	0.014533
RS	53	2.372296	0.891620	688.796792	0.011899	0.013175
RS	54	2.526548	0.892064	614.607046	0.010617	0.011820
RS	55	2.690424	0.892064	542.778142	0.009376	0.010499
RS	56	2.864525	0.892064	473.843726	0.008186	0.009218
RS	57	3.049489	0.892064	408.622908	0.007059	0.007995
RS	58	3.245993	0.909829	341.777446	0.005904	0.006746
RS	59	3.454757	0.909829	288.272398	0.004980	0.005716
RS	60	3.676547	0.909829	239.663875	0.004140	0.004774
RS	61	3.912174	0.909829	196.223344	0.003390	0.003925
RS	62	4.162503	0.909829	158.063507	0.002731	0.003175
RS	63	4.428450	0.909829	477.926260	0.008256	0.009725
PA	4+25*2+4+6 0.248555160 0.056785038 4.428450016 0.678107383 0.393455361 0.445932848 0.645273333 0.984051165 1.402855681 1.785692194 2.020938104 2.048009934 1.900535081 1.665488542 1.419089876 1.204030159 1.037601379 0.921630806 0.849970997 0.813427873 0.802053198 0.806651763 0.819966224 0.836896087 0.854037788 0.869123330 0.880670118 0.888059386 0.891619723 0.892064177 0.909829194
//
IT	4594
RD	7
LK	-527907.909793
QD	-167.133838 -> -149.603229
RI	0.0246538198
TR	0.246843	0.057355
MT	4.447725
MM	C_pi: 0.943072, n_recomb: 58892.307309
RS	0	0.000000	0.728753	489.437431	0.008311	0.000551
RS	1	0.006246	0.728753	515.528879	0.008754	0.003910
RS	2	0.012883	0.728753	542.717780	0.009215	0.006512
RS	3	0.019934	0.728753	571.012567	0.009696	0.006957
RS	4	0.027426	0.383895	1134.212401	0.019259	0.013888
RS	5	0.035385	0.383895	1179.847859	0.020034	0.016064
RS	6	0.043842	0.424720	1109.126150	0.018833	0.015583
RS	7	0.052827	0.424720	1153.285861	0.019583	0.016627
RS	8	0.062373	0.620946	822.225055	0.013962	0.012051
RS	9	0.072515	0.620946	859.251377	0.014590	0.012489
RS	10	0.083291	0.973436	574.108056	0.009748	0.008403
RS	11	0.094740	0.973436	602.819494	0.010236	0.008587
RS	12	0.106905	1.430501	431.320172	0.007324	0.006165
RS	13	0.119829	1.430501	454.185553	0.007712	0.006331
RS	14	0.133560	1.867985	366.485902	0.006223	0.005120
RS	15	0.148149	1.867985	386.420691	0.006561	0.005290
RS	16	0.163650	2.149386	354.132498	0.006013	0.004855
RS	17	0.180118	2.149386	373.472848	0.006342	0.005081
RS	18	0.197615	2.190229	386.376578	0.006561	0.005290
RS	19	0.216206	2.190229	407.156236	0.006914	0.005628
RS	20	0.235957	2.023821	463.911771	0.007877	0.006499
RS	21	0.256942	2.023821	487.947917	0.008285	0.007005
RS	22	0.279238	1.754511	591.104821	0.010037	0.008643
RS	23	0.302927	1.754511	619.774773	0.010524	0.009358
RS	24	0.328095	1.474309	771.586345	0.013102	0.011884
RS	25	0.354836	1.474309	805.223247	0.013673	0.012834
RS	26	0.383247	1.233028	1001.637232	0.017008	0.016278
RS	27	0.413432	1.233028	1038.592470	0.017635	0.017435
RS	28	0.445503	1.049147	1260.691006	0.021407	0.021532
RS	29	0.479578	1.049147	1296.615699	0.022017	0.022746
RS	30	0.515780	0.923021	1508.953702	0.025622	0.026825
RS	31	0.554244	0.923021	1537.507037	0.026107	0.027848
RS	32	0.595111	0.846432	1700.300148	0.028871	0.031063
RS	33	0.638530	0.846432	1715.613629	0.029131	0.031660
RS	34	0.684662	0.808460	1804.102373	0.030634	0.033433
RS	35	0.733675	0.808460	1803.219345	0.030619	0.033508
RS	36	0.785750	0.797901	1818.418159	0.030877	0.033820
RS	37	0.841077	0.797901	1801.596274	0.030591	0.033437
RS	38	0.899860	0.804637	1762.845467	0.029933	0.032693
RS	39	0.962316	0.804637	1732.048603	0.029410	0.031988
RS	40	1.028672	0.820735	1661.684029	0.028216	0.030659
RS	41	1.099173	0.820735	1619.144985	0.027493	0.029748
RS	42	1.174078	0.840603	1533.828130	0.026045	0.028172
RS	43	1.253662	0.840603	1481.482657	0.025156	0.027126
RS	44	1.338217	0.860486	1391.246270	0.023624	0.025495
RS	45	1.428054	0.860486	1330.740515	0.022596	0.024351
RS	46	1.523502	0.877860	1240.928070	0.021071	0.022754
RS	47	1.624913	0.877860	1173.811385	0.019931	0.021535
RS	48	1.732657	0.891070	1086.977253	0.018457	0.020008
RS	49	1.847132	0.891070	1014.919445	0.017233	0.018729
RS	50	1.968758	0.899436	931.887414	0.015824	0.017274
RS	51	2.097981	0.899436	856.928701	0.014551	0.015952
RS	52	2.235275	0.903370	777.782484	0.013207	0.014554
RS	53	2.381146	0.903370	702.532765	0.011929	0.013216
RS	54	2.536128	0.903723	627.932063	0.010662	0.011878
RS	55	2.700791	0.903723	555.470800	0.009432	0.010568
RS	56	2.875739	0.903723	485.774901	0.008249	0.009296
RS	57	3.061615	0.903723	419.684496	0.007126	0.008077
RS	58	3.259102	0.924936	350.615076	0.005953	0.006806
RS	59	3.468925	0.924936	296.560187	0.005036	0.005784
RS	60	3.691854	0.924936	247.287262	0.004199	0.004844
RS	61	3.928708	0.924936	203.099881	0.003449	0.003995
RS	62	4.180357	0.924936	164.143893	0.002787	0.003242
RS	63	4.447725	0.924936	503.031236	0.008542	0.010063
PA	4+25*2+4+6 0.246843030 0.057355230 4.447725153 0.728752586 0.383895482 0.424720145 0.620946107 0.973436195 1.430501374 1.867984754 2.149386057 2.190229374 2.023820752 1.754511466 1.474309245 1.233028131 1.049147259 0.923021282 0.846431937 0.808460001 0.797900760 0.804637010 0.820734960 0.840603384 0.860485977 0.877860349 0.891070259 0.899436160 0.903370277 0.903722700 0.924936329
//
IT	4744
RD	8
LK	-527873.886602
QD	-157.322533 -> -141.806880
RI	0.0227441837
TR	0.244996	0.057853
MT	4.471915
MM	C_pi: 0.951313, n_recomb: 59895.265539
RS	0	0.000000	0.784133	463.204085	0.007734	0.000535
RS	1	0.006255	0.784133	488.237816	0.008152	0.003796
RS	2	0.012902	0.784133	514.365724	0.008588	0.006252
RS	3	0.019964	0.784133	541.602346	0.009042	0.006526
RS	4	0.027469	0.379488	1171.347278	0.019557	0.014092
RS	5	0.035442	0.379488	1218.232215	0.020339	0.016192
RS	6	0.043915	0.408949	1175.144111	0.019620	0.016060
RS	7	0.052917	0.408949	1220.956379	0.020385	0.017147
RS	8	0.062482	0.600955	865.456274	0.014449	0.012332
RS	9	0.072646	0.600955	903.968052	0.015092	0.012828
RS	10	0.083446	0.963283	590.526261	0.009859	0.008436
RS	11	0.094921	0.963283	620.016415	0.010352	0.008666
RS	12	0.107114	1.453317	432.134779	0.007215	0.006065
RS	13	0.120070	1.453317	455.139774	0.007599	0.006256
RS	14	0.133836	1.942250	358.951385	0.005993	0.004950
RS	15	0.148463	1.942250	378.618832	0.006321	0.005130
RS	16	0.164005	2.270070	341.744616	0.005706	0.004643
RS	17	0.180519	2.270070	360.584582	0.006020	0.004867
RS	18	0.198067	2.326482	371.111844	0.006196	0.005044
RS	19	0.216712	2.326482	391.296839	0.006533	0.005369
RS	20	0.236523	2.142611	447.596058	0.007473	0.006225
RS	21	0.257574	2.142611	471.094049	0.007865	0.006704
RS	22	0.279942	1.840196	576.440593	0.009624	0.008352
RS	23	0.303708	1.840196	604.820400	0.010098	0.009031
RS	24	0.328962	1.527385	762.823722	0.012736	0.011610
RS	25	0.355795	1.527385	796.620385	0.013300	0.012518
RS	26	0.384306	1.261125	1004.366161	0.016769	0.016080
RS	27	0.414601	1.261125	1042.012457	0.017397	0.017195
RS	28	0.446791	1.060884	1279.937387	0.021370	0.021476
RS	29	0.480995	1.060884	1316.857906	0.021986	0.022656
RS	30	0.517338	0.925411	1545.953438	0.025811	0.026943
RS	31	0.555954	0.925411	1575.265829	0.026300	0.027940
RS	32	0.596987	0.844391	1750.612998	0.029228	0.031314
RS	33	0.640586	0.844391	1765.939791	0.029484	0.031890
RS	34	0.686912	0.805230	1859.360700	0.031044	0.033719
RS	35	0.736136	0.805230	1857.668557	0.031015	0.033778
RS	36	0.788439	0.795549	1870.562431	0.031231	0.034049
RS	37	0.844014	0.795549	1852.461392	0.030928	0.033657
RS	38	0.903065	0.804386	1807.177822	0.030172	0.032818
RS	39	0.965810	0.804386	1775.087985	0.029637	0.032115
RS	40	1.032480	0.823184	1697.075848	0.028334	0.030683
RS	41	1.103321	0.823184	1653.541262	0.027607	0.029784
RS	42	1.178592	0.845888	1561.405002	0.026069	0.028125
RS	43	1.258573	0.845888	1508.475579	0.025185	0.027101
RS	44	1.343556	0.868407	1413.040663	0.023592	0.025413
RS	45	1.433855	0.868407	1352.325291	0.022578	0.024297
RS	46	1.529803	0.887968	1259.046637	0.021021	0.022672
RS	47	1.631753	0.887968	1191.958610	0.019901	0.021484
RS	48	1.740080	0.902745	1103.128129	0.018418	0.019951
RS	49	1.855183	0.902745	1031.150352	0.017216	0.018701
RS	50	1.977487	0.912002	947.137959	0.015813	0.017255
RS	51	2.107441	0.912002	872.120445	0.014561	0.015958
RS	52	2.245523	0.916240	792.483185	0.013231	0.014577
RS	53	2.392244	0.916240	716.894770	0.011969	0.013258
RS	54	2.548142	0.916444	641.884712	0.010717	0.011936
RS	55	2.713793	0.916444	568.741294	0.009496	0.010637
RS	56	2.889805	0.916444	498.232866	0.008318	0.009371
RS	57	3.076827	0.916444	431.221390	0.007200	0.008156
RS	58	3.275549	0.941096	359.851799	0.006008	0.006864
RS	59	3.486701	0.941096	305.197899	0.005096	0.005848
RS	60	3.711061	0.941096	255.215977	0.004261	0.004911
RS	61	3.949456	0.941096	210.241413	0.003510	0.004062
RS	62	4.202763	0.941096	170.452857	0.002846	0.003306
RS	63	4.471915	0.941096	529.141931	0.008834	0.010393
PA	4+25*2+4+6 0.244995549 0.057853312 4.471915461 0.784132725 0.379487869 0.408948718 0.600954987 0.963282928 1.453316797 1.942249804 2.270069898 2.326481637 2.142610516 1.840196030 1.527384749 1.261124598 1.060883650 0.925410752 0.844390880 0.805230057 0.795548703 0.804386467 0.823184463 0.845887538 0.868407147 0.887967779 0.902744738 0.912001674 0.916240109 0.916443712 0.941095796
//
IT	4832
RD	9
LK	-527843.642254
QD	-148.983493 -> -135.030951
RI	0.0210470587
TR	0.243109	0.058306
MT	4.498434
MM	C_pi: 0.960018, n_recomb: 60888.569609
RS	0	0.000000	0.841474	439.398595	0.007216	0.000519
RS	1	0.006265	0.841474	463.443116	0.007611	0.003689
RS	2	0.012923	0.841474	488.574058	0.008024	0.006021
RS	3	0.019997	0.841474	514.810976	0.008455	0.006151
RS	4	0.027515	0.378673	1197.839430	0.019673	0.014208
RS	5	0.035504	0.378673	1245.790518	0.020460	0.016221
RS	6	0.043994	0.397070	1234.642754	0.020277	0.016479
RS	7	0.053015	0.397070	1281.960305	0.021054	0.017591
RS	8	0.062602	0.584214	907.092968	0.014898	0.012607
RS	9	0.072789	0.584214	947.034235	0.015554	0.013151
RS	10	0.083614	0.953452	607.467327	0.009977	0.008489
RS	11	0.095118	0.953452	637.763524	0.010474	0.008755
RS	12	0.107342	1.471975	434.416271	0.007135	0.005992
RS	13	0.120332	1.471975	457.628645	0.007516	0.006203
RS	14	0.134136	2.009253	353.449099	0.005805	0.004811
RS	15	0.148805	2.009253	372.939494	0.006125	0.004999
RS	16	0.164393	2.383523	331.782094	0.005449	0.004463
RS	17	0.180958	2.383523	350.224176	0.005752	0.004685
RS	18	0.198560	2.457115	358.511066	0.005888	0.004833
RS	19	0.217265	2.457115	378.204192	0.006211	0.005145
RS	20	0.237142	2.257260	433.940669	0.007127	0.005984
RS	21	0.258264	2.257260	456.986852	0.007505	0.006441
RS	22	0.280710	1.922842	564.119538	0.009265	0.008092
RS	23	0.304562	1.922842	592.263341	0.009727	0.008740
RS	24	0.329908	1.578527	755.717254	0.012411	0.011360
RS	25	0.356842	1.578527	789.689277	0.012969	0.012231
RS	26	0.385463	1.288346	1007.804463	0.016552	0.015893
RS	27	0.415878	1.288346	1046.132477	0.017181	0.016973
RS	28	0.448198	1.072637	1298.913037	0.021333	0.021415
RS	29	0.482544	1.072637	1336.822544	0.021955	0.022568
RS	30	0.519040	0.928454	1581.893930	0.025980	0.027043
RS	31	0.557824	0.928454	1611.983092	0.026474	0.028019
RS	32	0.599037	0.843371	1799.363480	0.029552	0.031537
RS	33	0.642833	0.843371	1814.754890	0.029805	0.032097
RS	34	0.689372	0.803179	1912.804593	0.031415	0.033976
RS	35	0.738827	0.803179	1910.393959	0.031375	0.034022
RS	36	0.791380	0.794389	1920.884328	0.031548	0.034251
RS	37	0.847226	0.794389	1901.634539	0.031231	0.033853
RS	38	0.906570	0.805262	1849.910221	0.030382	0.032924
RS	39	0.969633	0.805262	1816.684007	0.029836	0.032224
RS	40	1.036646	0.826658	1731.260011	0.028433	0.030697
RS	41	1.107858	0.826658	1686.887842	0.027705	0.029811
RS	42	1.183532	0.852082	1588.231897	0.026084	0.028074
RS	43	1.263946	0.852082	1534.853775	0.025208	0.027071
RS	44	1.349399	0.877122	1434.518249	0.023560	0.025333
RS	45	1.440205	0.877122	1373.689636	0.022561	0.024245
RS	46	1.536700	0.898758	1277.185648	0.020976	0.022595
RS	47	1.639241	0.898758	1210.179746	0.019875	0.021435
RS	48	1.748206	0.915002	1119.518122	0.018386	0.019899
RS	49	1.863998	0.915002	1047.636194	0.017206	0.018677
RS	50	1.987044	0.925062	962.739586	0.015811	0.017242
RS	51	2.117800	0.925062	887.651291	0.014578	0.015968
RS	52	2.256747	0.929536	807.563585	0.013263	0.014603
RS	53	2.404399	0.929536	731.607881	0.012016	0.013301
RS	54	2.561302	0.929531	656.200449	0.010777	0.011994
RS	55	2.728036	0.929531	582.336754	0.009564	0.010704
RS	56	2.905215	0.929531	510.979919	0.008392	0.009445
RS	57	3.093494	0.929531	443.013885	0.007276	0.008234
RS	58	3.293570	0.957584	369.297452	0.006065	0.006920
RS	59	3.506180	0.957584	314.013988	0.005157	0.005910
RS	60	3.732111	0.957584	263.297885	0.004324	0.004976
RS	61	3.972196	0.957584	217.515392	0.003572	0.004127
RS	62	4.227323	0.957584	176.877034	0.002905	0.003368
RS	63	4.498434	0.957584	555.844053	0.009129	0.010714
PA	4+25*2+4+6 0.243108887 0.058306064 4.498433682 0.841474211 0.378672672 0.397070369 0.584213715 0.953452367 1.471975006 2.009253028 2.383522951 2.457114596 2.257259967 1.922841782 1.578526945 1.288345957 1.072637004 0.928453752 0.843371404 0.803178924 0.794388659 0.805261754 0.826657524 0.852082197 0.877122060 0.898758113 0.915001720 0.925061879 0.929535769 0.929531257 0.957583692
//
IT	4032
RD	10
LK	-527816.365394
QD	-141.711420 -> -129.027155
RI	0.0195733932
TR	0.241240	0.058730
MT	4.525684
MM	C_pi: 0.968845, n_recomb: 61867.844775
RS	0	0.000000	0.898641	418.637526	0.006767	0.000505
RS	1	0.006275	0.898641	441.798659	0.007141	0.003591
RS	2	0.012944	0.898641	466.036076	0.007533	0.005820
RS	3	0.020031	0.898641	491.373347	0.007942	0.005833
RS	4	0.027563	0.380444	1215.781007	0.019651	0.014255
RS	5	0.035568	0.380444	1264.644621	0.020441	0.016174
RS	6	0.044075	0.388055	1288.234740	0.020822	0.016845
RS	7	0.053116	0.388055	1336.936635	0.021610	0.017971
RS	8	0.062724	0.569964	947.200760	0.015310	0.012875
RS	9	0.072935	0.569964	988.515690	0.015978	0.013457
RS	10	0.083787	0.943849	624.756907	0.010098	0.008556
RS	11	0.095319	0.943849	655.874835	0.010601	0.008854
RS	12	0.107576	1.487007	437.803164	0.007076	0.005940
RS	13	0.120601	1.487007	461.272504	0.007456	0.006167
RS	14	0.134444	2.069674	349.474684	0.005649	0.004695
RS	15	0.149155	2.069674	368.855253	0.005962	0.004890
RS	16	0.164790	2.490168	323.650103	0.005231	0.004309
RS	17	0.181406	2.490168	341.771486	0.005524	0.004529
RS	18	0.199064	2.582455	347.917467	0.005624	0.004648
RS	19	0.217831	2.582455	367.196026	0.005935	0.004950
RS	20	0.237775	2.368033	422.293582	0.006826	0.005771
RS	21	0.258970	2.368033	444.952330	0.007192	0.006208
RS	22	0.281496	2.002711	553.538404	0.008947	0.007858
RS	23	0.305435	2.002711	581.483427	0.009399	0.008478
RS	24	0.330876	1.627904	749.767338	0.012119	0.011129
RS	25	0.357914	1.627904	783.918499	0.012671	0.011969
RS	26	0.386649	1.314734	1011.566002	0.016350	0.015715
RS	27	0.417186	1.314734	1050.557067	0.016981	0.016764
RS	28	0.449640	1.084309	1317.336856	0.021293	0.021351
RS	29	0.484130	1.084309	1356.219677	0.021921	0.022480
RS	30	0.520785	0.931927	1616.591951	0.026130	0.027125
RS	31	0.559739	0.931927	1647.466649	0.026629	0.028086
RS	32	0.601138	0.843067	1846.451140	0.029845	0.031736
RS	33	0.645135	0.843067	1861.948631	0.030096	0.032284
RS	34	0.691893	0.801945	1964.417649	0.031752	0.034207
RS	35	0.741585	0.801945	1961.365198	0.031702	0.034243
RS	36	0.794395	0.794033	1969.419374	0.031833	0.034431
RS	37	0.850518	0.794033	1949.131021	0.031505	0.034030
RS	38	0.910164	0.806861	1891.099438	0.030567	0.033015
RS	39	0.973552	0.806861	1856.866413	0.030013	0.032319
RS	40	1.040918	0.830741	1764.284184	0.028517	0.030702
RS	41	1.112512	0.830741	1719.200530	0.027788	0.029830
RS	42	1.188598	0.858767	1614.318072	0.026093	0.028022
RS	43	1.269458	0.858767	1560.594171	0.025225	0.027040
RS	44	1.355392	0.886205	1455.633917	0.023528	0.025257
RS	45	1.446719	0.886205	1394.760249	0.022544	0.024194
RS	46	1.543776	0.909802	1295.248787	0.020936	0.022524
RS	47	1.646924	0.909802	1228.357169	0.019855	0.021391
RS	48	1.756545	0.927409	1136.012377	0.018362	0.019854
RS	49	1.873044	0.927409	1064.228674	0.017202	0.018657
RS	50	1.996854	0.938186	978.530966	0.015816	0.017232
RS	51	2.128433	0.938186	903.354885	0.014601	0.015981
RS	52	2.268269	0.942827	822.854997	0.013300	0.014631
RS	53	2.416879	0.942827	746.505180	0.012066	0.013345
RS	54	2.574815	0.942559	670.715076	0.010841	0.012053
RS	55	2.742661	0.942559	596.100574	0.009635	0.010772
RS	56	2.921040	0.942559	523.868978	0.008468	0.009518
RS	57	3.110612	0.942559	454.925990	0.007353	0.008310
RS	58	3.312079	0.973949	378.836825	0.006123	0.006974
RS	59	3.526190	0.973949	322.903894	0.005219	0.005970
RS	60	3.753735	0.973949	271.439535	0.004387	0.005038
RS	61	3.995559	0.973949	224.839630	0.003634	0.004189
RS	62	4.252558	0.973949	183.345359	0.002964	0.003428
RS	63	4.525684	0.973949	582.862622	0.009421	0.011026
PA	4+25*2+4+6 0.241240449 0.058730497 4.525684020 0.898640555 0.380443655 0.388054855 0.569964056 0.943848519 1.487006733 2.069673796 2.490167927 2.582454679 2.368033133 2.002711409 1.627904084 1.314733940 1.084308822 0.931927343 0.843066573 0.801944944 0.794032593 0.806860641 0.830741239 0.858766717 0.886205492 0.909802137 0.927408541 0.938185602 0.942826679 0.942558822 0.973948704
//
IT	5478
RD	11
LK	-527791.516616
QD	-135.259896 -> -123.636564
RI	0.0183084637
TR	0.239424	0.059137
MT	4.552682
MM	C_pi: 0.977585, n_recomb: 62830.692908
RS	0	0.000000	0.953999	401.010495	0.006382	0.000492
RS	1	0.006285	0.953999	423.408463	0.006739	0.003505
RS	2	0.012965	0.953999	446.871943	0.007112	0.005648
RS	3	0.020064	0.953999	471.427671	0.007503	0.005567
RS	4	0.027610	0.384119	1226.942097	0.019528	0.014246
RS	5	0.035631	0.384119	1276.585532	0.020318	0.016072
RS	6	0.044155	0.381193	1336.522593	0.021272	0.017164
RS	7	0.053215	0.381193	1386.508355	0.022067	0.018294
RS	8	0.062844	0.557668	985.858405	0.015691	0.013136
RS	9	0.073079	0.557668	1028.492753	0.016369	0.013748
RS	10	0.083956	0.934427	642.273791	0.010222	0.008633
RS	11	0.095518	0.934427	674.221264	0.010731	0.008958
RS	12	0.107806	1.498868	442.047279	0.007036	0.005905
RS	13	0.120866	1.498868	465.810854	0.007414	0.006146
RS	14	0.134747	2.124118	346.680099	0.005518	0.004599
RS	15	0.149501	2.124118	366.002248	0.005825	0.004799
RS	16	0.165182	2.590428	316.933927	0.005044	0.004176
RS	17	0.181848	2.590428	334.794166	0.005329	0.004394
RS	18	0.199562	2.702736	338.885491	0.005394	0.004485
RS	19	0.218389	2.702736	357.809593	0.005695	0.004778
RS	20	0.238399	2.475161	412.205434	0.006561	0.005580
RS	21	0.259667	2.475161	434.526149	0.006916	0.006000
RS	22	0.282272	2.080023	544.288379	0.008663	0.007644
RS	23	0.306297	2.080023	572.060836	0.009105	0.008240
RS	24	0.331833	1.675654	744.648639	0.011852	0.010914
RS	25	0.358973	1.675654	778.975725	0.012398	0.011726
RS	26	0.387819	1.340329	1015.417644	0.016161	0.015544
RS	27	0.418478	1.340329	1055.047867	0.016792	0.016567
RS	28	0.451063	1.095830	1335.066010	0.021249	0.021282
RS	29	0.485697	1.095830	1374.901093	0.021883	0.022391
RS	30	0.522507	0.935680	1649.969321	0.026261	0.027193
RS	31	0.561631	0.935680	1681.632322	0.026765	0.028140
RS	32	0.603214	0.843268	1891.855302	0.030110	0.031913
RS	33	0.647410	0.843268	1907.493278	0.030359	0.032451
RS	34	0.694384	0.801290	2014.224464	0.032058	0.034414
RS	35	0.744310	0.801290	2010.597216	0.032000	0.034443
RS	36	0.797374	0.794225	2016.230590	0.032090	0.034592
RS	37	0.853773	0.794225	1994.999110	0.031752	0.034188
RS	38	0.913716	0.808918	1930.828290	0.030731	0.033092
RS	39	0.977427	0.808918	1895.697299	0.030172	0.032402
RS	40	1.045142	0.835170	1796.208352	0.028588	0.030701
RS	41	1.117113	0.835170	1750.516298	0.027861	0.029843
RS	42	1.193607	0.865672	1639.692653	0.026097	0.027970
RS	43	1.274908	0.865672	1585.702813	0.025238	0.027009
RS	44	1.361320	0.895387	1476.373553	0.023498	0.025185
RS	45	1.453162	0.895387	1415.503453	0.022529	0.024146
RS	46	1.550776	0.920829	1313.181816	0.020900	0.022458
RS	47	1.654525	0.920829	1246.422519	0.019838	0.021352
RS	48	1.764795	0.939696	1152.526016	0.018343	0.019814
RS	49	1.881995	0.939696	1080.834904	0.017202	0.018642
RS	50	2.006561	0.951104	994.412206	0.015827	0.017228
RS	51	2.138956	0.951104	919.128302	0.014629	0.015996
RS	52	2.279672	0.955847	838.250368	0.013341	0.014662
RS	53	2.429231	0.955847	761.481282	0.012120	0.013390
RS	54	2.588190	0.955263	685.326082	0.010908	0.012113
RS	55	2.757140	0.955263	609.934947	0.009708	0.010839
RS	56	2.936708	0.955263	536.808010	0.008544	0.009591
RS	57	3.127561	0.955263	466.872338	0.007431	0.008384
RS	58	3.330409	0.989914	388.396475	0.006182	0.007027
RS	59	3.546006	0.989914	331.801100	0.005281	0.006028
RS	60	3.775154	0.989914	279.581421	0.004450	0.005099
RS	61	4.018702	0.989914	232.161602	0.003695	0.004249
RS	62	4.277558	0.989914	189.812138	0.003021	0.003486
RS	63	4.552682	0.989914	610.012270	0.009709	0.011329
PA	4+25*2+4+6 0.239423785 0.059137464 4.552681858 0.953998929 0.384118652 0.381192778 0.557667640 0.934426808 1.498867890 2.124118456 2.590428215 2.702736379 2.475160517 2.080023167 1.675654223 1.340329428 1.095830255 0.935680111 0.843267777 0.801289515 0.794225454 0.808917852 0.835170250 0.865671979 0.895387217 0.920829380 0.939696145 0.951103620 0.955847489 0.955262893 0.989914419
//
IT	3754
RD	12
LK	-527768.711036
QD	-129.465611 -> -118.749019
RI	0.0172291428
TR	0.237676	0.059533
MT	4.578871
MM	C_pi: 0.986122, n_recomb: 63775.996800
RS	0	0.000000	1.006254	386.383974	0.006058	0.000481
RS	1	0.006294	1.006254	408.141893	0.006400	0.003431
RS	2	0.012985	1.006254	430.955219	0.006757	0.005504
RS	3	0.020097	1.006254	454.853189	0.007132	0.005346
RS	4	0.027656	0.389241	1232.719153	0.019329	0.014194
RS	5	0.035691	0.389241	1283.024724	0.020118	0.015929
RS	6	0.044232	0.375987	1380.059361	0.021639	0.017442
RS	7	0.053310	0.375987	1431.244421	0.022442	0.018569
RS	8	0.062960	0.546933	1023.152386	0.016043	0.013387
RS	9	0.073217	0.546933	1067.054510	0.016731	0.014024
RS	10	0.084120	0.925173	659.933007	0.010348	0.008719
RS	11	0.095710	0.925173	692.712574	0.010862	0.009066
RS	12	0.108028	1.508002	446.960907	0.007008	0.005883
RS	13	0.121122	1.508002	471.046932	0.007386	0.006135
RS	14	0.135040	2.173133	344.819419	0.005407	0.004518
RS	15	0.149835	2.173133	364.123528	0.005709	0.004722
RS	16	0.165560	2.684739	311.335169	0.004882	0.004059
RS	17	0.182275	2.684739	328.981207	0.005158	0.004276
RS	18	0.200043	2.818241	331.091923	0.005191	0.004341
RS	19	0.218929	2.818241	349.709265	0.005483	0.004625
RS	20	0.239003	2.578834	403.361702	0.006325	0.005407
RS	21	0.260341	2.578834	425.383596	0.006670	0.005813
RS	22	0.283022	2.154951	536.090739	0.008406	0.007448
RS	23	0.307131	2.154951	563.709908	0.008839	0.008023
RS	24	0.332757	1.721930	740.134520	0.011605	0.010713
RS	25	0.359996	1.721930	774.630157	0.012146	0.011500
RS	26	0.388950	1.365189	1019.216324	0.015981	0.015379
RS	27	0.419726	1.365189	1059.459314	0.016612	0.016379
RS	28	0.452440	1.107180	1352.020719	0.021200	0.021209
RS	29	0.487212	1.107180	1392.784267	0.021839	0.022301
RS	30	0.524173	0.939620	1682.007022	0.026374	0.027247
RS	31	0.563461	0.939620	1714.457613	0.026882	0.028183
RS	32	0.605222	0.843840	1935.601394	0.030350	0.032070
RS	33	0.649611	0.843840	1951.409751	0.030598	0.032600
RS	34	0.696794	0.801054	2062.292269	0.032336	0.034601
RS	35	0.746947	0.801054	2058.149927	0.032272	0.034624
RS	36	0.800257	0.794797	2061.416110	0.032323	0.034734
RS	37	0.856922	0.794797	2039.324860	0.031976	0.034330
RS	38	0.917154	0.811266	1969.186782	0.030877	0.033158
RS	39	0.981177	0.811266	1933.251495	0.030313	0.032475
RS	40	1.049230	0.839775	1827.112051	0.028649	0.030695
RS	41	1.121567	0.839775	1780.896708	0.027924	0.029852
RS	42	1.198457	0.872632	1664.398396	0.026098	0.027919
RS	43	1.280186	0.872632	1610.205708	0.025248	0.026977
RS	44	1.367060	0.904504	1496.742585	0.023469	0.025117
RS	45	1.459401	0.904504	1435.911144	0.022515	0.024102
RS	46	1.557556	0.931680	1330.957563	0.020869	0.022399
RS	47	1.661888	0.931680	1264.339504	0.019825	0.021316
RS	48	1.772787	0.951707	1169.009941	0.018330	0.019780
RS	49	1.890667	0.951707	1097.400907	0.017207	0.018630
RS	50	2.015967	0.963663	1010.321075	0.015842	0.017228
RS	51	2.149153	0.963663	934.908227	0.014659	0.016015
RS	52	2.290723	0.968447	853.684714	0.013386	0.014696
RS	53	2.441203	0.968447	776.472564	0.012175	0.013436
RS	54	2.601155	0.967500	699.968200	0.010975	0.012173
RS	55	2.771175	0.967500	623.778492	0.009781	0.010906
RS	56	2.951897	0.967500	549.739904	0.008620	0.009662
RS	57	3.143994	0.967500	478.800385	0.007508	0.008457
RS	58	3.348182	1.005324	397.933484	0.006240	0.007080
RS	59	3.565223	1.005324	340.666563	0.005342	0.006085
RS	60	3.795925	1.005324	287.688314	0.004511	0.005157
RS	61	4.041148	1.005324	239.449826	0.003755	0.004307
RS	62	4.301806	1.005324	196.249558	0.003077	0.003542
RS	63	4.578871	1.005324	637.169754	0.009991	0.011624
PA	4+25*2+4+6 0.237675987 0.059533433 4.578871450 1.006253538 0.389240596 0.375987338 0.546933117 0.925173222 1.508001959 2.173132710 2.684739155 2.818240665 2.578833546 2.154951141 1.721929929 1.365188596 1.107179662 0.939619766 0.843840369 0.801054151 0.794797316 0.811266128 0.839775102 0.872632352 0.904504390 0.931680065 0.951707208 0.963662538 0.968447171 0.967499575 1.005324185
//
IT	4523
RD	13
LK	-527747.658456
QD	-124.211968 -> -114.282733
RI	0.0163087851
TR	0.236006	0.059923
MT	4.603919
MM	C_pi: 0.994387, n_recomb: 64703.269644
RS	0	0.000000	1.054571	374.469040	0.005787	0.000471
RS	1	0.006303	1.054571	395.703507	0.006116	0.003368
RS	2	0.013004	1.054571	417.984735	0.006460	0.005384
RS	3	0.020127	1.054571	441.343953	0.006821	0.005166
RS	4	0.027699	0.395466	1234.298574	0.019076	0.014108
RS	5	0.035748	0.395466	1285.161871	0.019862	0.015757
RS	6	0.044305	0.372078	1419.350047	0.021936	0.017683
RS	7	0.053401	0.372078	1471.662081	0.022745	0.018802
RS	8	0.063071	0.537469	1059.165099	0.016370	0.013629
RS	9	0.073350	0.537469	1104.286151	0.017067	0.014287
RS	10	0.084276	0.916085	677.672894	0.010474	0.008810
RS	11	0.095892	0.916085	711.283405	0.010993	0.009177
RS	12	0.108240	1.514767	452.412442	0.006992	0.005871
RS	13	0.121366	1.514767	476.842843	0.007370	0.006133
RS	14	0.135319	2.217218	343.710278	0.005312	0.004449
RS	15	0.150152	2.217218	363.028585	0.005611	0.004657
RS	16	0.165920	2.773430	306.642727	0.004739	0.003956
RS	17	0.182682	2.773430	324.112652	0.005009	0.004171
RS	18	0.200501	2.929145	324.308049	0.005012	0.004211
RS	19	0.219442	2.929145	342.657655	0.005296	0.004488
RS	20	0.239578	2.679215	395.532153	0.006113	0.005251
RS	21	0.260983	2.679215	417.287085	0.006449	0.005643
RS	22	0.283737	2.227637	528.745511	0.008172	0.007268
RS	23	0.307925	2.227637	556.226001	0.008597	0.007824
RS	24	0.333638	1.766813	736.087661	0.011376	0.010525
RS	25	0.360972	1.766813	770.742653	0.011912	0.011290
RS	26	0.390029	1.389347	1022.884699	0.015809	0.015220
RS	27	0.420917	1.389347	1063.713127	0.016440	0.016199
RS	28	0.453752	1.118330	1368.185395	0.021146	0.021133
RS	29	0.488657	1.118330	1409.851988	0.021790	0.022209
RS	30	0.525762	0.943674	1712.730258	0.026471	0.027289
RS	31	0.565206	0.943674	1745.964888	0.026984	0.028215
RS	32	0.607137	0.844685	1977.741085	0.030566	0.032210
RS	33	0.651710	0.844685	1993.745757	0.030814	0.032733
RS	34	0.699093	0.801127	2108.690606	0.032590	0.034769
RS	35	0.749463	0.801127	2104.087120	0.032519	0.034788
RS	36	0.803007	0.795634	2105.057841	0.032534	0.034862
RS	37	0.859927	0.795634	2082.181389	0.032180	0.034458
RS	38	0.920435	0.813790	2006.260205	0.031007	0.033214
RS	39	0.984757	0.813790	1969.602094	0.030441	0.032538
RS	40	1.053133	0.844447	1857.056465	0.028701	0.030686
RS	41	1.125819	0.844447	1810.390195	0.027980	0.029857
RS	42	1.203086	0.879541	1688.471417	0.026096	0.027869
RS	43	1.285225	0.879541	1634.127005	0.025256	0.026947
RS	44	1.372540	0.913454	1516.748615	0.023442	0.025054
RS	45	1.465360	0.913454	1455.981579	0.022502	0.024061
RS	46	1.564030	0.942255	1348.558109	0.020842	0.022345
RS	47	1.668920	0.942255	1282.084464	0.019815	0.021285
RS	48	1.780421	0.963347	1185.429683	0.018321	0.019751
RS	49	1.898951	0.963347	1113.889777	0.017215	0.018622
RS	50	2.024952	0.975772	1026.214286	0.015860	0.017232
RS	51	2.158895	0.975772	950.651601	0.014692	0.016036
RS	52	2.301281	0.980540	869.111710	0.013432	0.014732
RS	53	2.452643	0.980540	791.434942	0.012232	0.013484
RS	54	2.613545	0.979186	714.599006	0.011044	0.012234
RS	55	2.784589	0.979186	637.591725	0.009854	0.010973
RS	56	2.966415	0.979186	562.628187	0.008696	0.009733
RS	57	3.159702	0.979186	490.676728	0.007583	0.008529
RS	58	3.365173	1.020091	407.419711	0.006297	0.007131
RS	59	3.583595	1.020091	349.475118	0.005401	0.006140
RS	60	3.815786	1.020091	295.737762	0.004571	0.005214
RS	61	4.062612	1.020091	246.684352	0.003813	0.004364
RS	62	4.324996	1.020091	202.639994	0.003132	0.003596
RS	63	4.603919	1.020091	664.253108	0.010266	0.011912
PA	4+25*2+4+6 0.236005873 0.059922572 4.603919140 1.054571319 0.395465766 0.372078213 0.537469277 0.916085389 1.514766983 2.217218097 2.773430260 2.929145247 2.679215082 2.227636680 1.766813456 1.389347493 1.118329848 0.943673683 0.844684551 0.801127490 0.795633744 0.813790271 0.844446588 0.879541387 0.913453784 0.942255167 0.963346510 0.975771549 0.980540454 0.979186233 1.020090702
//
IT	3754
RD	14
LK	-527728.133402
QD	-119.412894 -> -110.175836
RI	0.0155229506
TR	0.234415	0.060307
MT	4.627699
MM	C_pi: 1.002352, n_recomb: 65612.336383
RS	0	0.000000	1.098433	364.948835	0.005562	0.000463
RS	1	0.006312	1.098433	385.766690	0.005879	0.003316
RS	2	0.013022	1.098433	407.624569	0.006213	0.005286
RS	3	0.020156	1.098433	430.555306	0.006562	0.005021
RS	4	0.027740	0.402545	1232.622460	0.018786	0.013996
RS	5	0.035803	0.402545	1283.950578	0.019569	0.015564
RS	6	0.044374	0.369195	1454.867664	0.022174	0.017891
RS	7	0.053487	0.369195	1508.244245	0.022987	0.018998
RS	8	0.063175	0.529064	1093.957324	0.016673	0.013863
RS	9	0.073475	0.529064	1140.251093	0.017379	0.014536
RS	10	0.084424	0.907172	695.446210	0.010599	0.008905
RS	11	0.096065	0.907172	729.883961	0.011124	0.009289
RS	12	0.108440	1.519480	458.302542	0.006985	0.005867
RS	13	0.121596	1.519480	483.094646	0.007363	0.006139
RS	14	0.135583	2.256838	343.215216	0.005231	0.004390
RS	15	0.150453	2.256838	362.573929	0.005526	0.004601
RS	16	0.166261	2.856863	302.693444	0.004613	0.003865
RS	17	0.183067	2.856863	320.018552	0.004877	0.004078
RS	18	0.200934	3.035687	318.355520	0.004852	0.004094
RS	19	0.219929	3.035687	336.469673	0.005128	0.004364
RS	20	0.240122	2.776462	388.544312	0.005922	0.005109
RS	21	0.261590	2.776462	410.058801	0.006250	0.005488
RS	22	0.284413	2.298202	522.107903	0.007957	0.007101
RS	23	0.308677	2.298202	549.461341	0.008374	0.007640
RS	24	0.334472	1.810400	732.407360	0.011163	0.010348
RS	25	0.361895	1.810400	767.211713	0.011693	0.011092
RS	26	0.391050	1.412846	1026.382286	0.015643	0.015067
RS	27	0.422044	1.412846	1067.769034	0.016274	0.016026
RS	28	0.454995	1.129270	1383.572718	0.021087	0.021054
RS	29	0.490025	1.129270	1426.116393	0.021735	0.022116
RS	30	0.527267	0.947799	1742.179585	0.026553	0.027319
RS	31	0.566859	0.947799	1776.192960	0.027071	0.028237
RS	32	0.608950	0.845735	2018.338273	0.030762	0.032333
RS	33	0.653698	0.845735	2034.562197	0.031009	0.032851
RS	34	0.701271	0.801434	2153.501443	0.032822	0.034921
RS	35	0.751846	0.801434	2148.485682	0.032745	0.034936
RS	36	0.805613	0.796660	2147.238408	0.032726	0.034977
RS	37	0.862774	0.796660	2123.644010	0.032367	0.034573
RS	38	0.923543	0.816420	2042.124538	0.031124	0.033262
RS	39	0.988148	0.816420	2004.815584	0.030555	0.032593
RS	40	1.056830	0.849119	1886.099514	0.028746	0.030674
RS	41	1.129848	0.849119	1839.044473	0.028029	0.029858
RS	42	1.207474	0.886341	1711.941145	0.026092	0.027820
RS	43	1.290000	0.886341	1657.487491	0.025262	0.026916
RS	44	1.377735	0.922184	1536.394739	0.023416	0.024994
RS	45	1.471008	0.922184	1475.711906	0.022491	0.024022
RS	46	1.570168	0.952507	1365.968938	0.020819	0.022296
RS	47	1.675587	0.952507	1299.639538	0.019808	0.021258
RS	48	1.787660	0.974573	1201.756137	0.018316	0.019727
RS	49	1.906806	0.974573	1130.272009	0.017227	0.018618
RS	50	2.033473	0.987396	1042.056044	0.015882	0.017239
RS	51	2.168135	0.987396	966.324395	0.014728	0.016059
RS	52	2.311297	0.992097	884.496930	0.013481	0.014769
RS	53	2.463494	0.992097	806.336566	0.012289	0.013533
RS	54	2.625299	0.990296	729.187180	0.011114	0.012296
RS	55	2.797316	0.990296	651.346333	0.009927	0.011040
RS	56	2.980191	0.990296	575.447360	0.008770	0.009802
RS	57	3.174608	0.990296	502.478491	0.007658	0.008600
RS	58	3.381297	1.034186	416.836319	0.006353	0.007182
RS	59	3.601032	1.034186	358.210239	0.005459	0.006195
RS	60	3.834636	1.034186	303.715183	0.004629	0.005270
RS	61	4.082985	1.034186	253.852253	0.003869	0.004419
RS	62	4.347010	1.034186	208.971972	0.003185	0.003649
RS	63	4.627699	1.034186	691.204228	0.010535	0.012191
PA	4+25*2+4+6 0.234414721 0.060306883 4.627698843 1.098433114 0.402544812 0.369194772 0.529064144 0.907171567 1.519479972 2.256837558 2.856862868 3.035687453 2.776462135 2.298202076 1.810400121 1.412846102 1.129270236 0.947799088 0.845734993 0.801433860 0.796660368 0.816419667 0.849119095 0.886340668 0.922183507 0.952506897 0.974573025 0.987396208 0.992096562 0.990296413 1.034185672
//
IT	4699
RD	15
LK	-527709.954984
QD	-115.001715 -> -106.379337
RI	0.0148494899
TR	0.232903	0.060688
MT	4.650114
MM	C_pi: 1.010000, n_recomb: 66503.523245
RS	0	0.000000	1.137611	357.505803	0.005376	0.000456
RS	1	0.006320	1.137611	378.002358	0.005684	0.003273
RS	2	0.013039	1.137611	399.534279	0.006008	0.005206
RS	3	0.020183	1.137611	422.135725	0.006348	0.004904
RS	4	0.027778	0.410297	1228.420919	0.018472	0.013864
RS	5	0.035854	0.410297	1280.130660	0.019249	0.015358
RS	6	0.044440	0.367139	1487.008964	0.022360	0.018071
RS	7	0.053568	0.367139	1541.395079	0.023178	0.019162
RS	8	0.063273	0.521545	1127.604160	0.016956	0.014087
RS	9	0.073592	0.521545	1175.027362	0.017669	0.014773
RS	10	0.084563	0.898443	713.215577	0.010724	0.009003
RS	11	0.096227	0.898443	748.474905	0.011255	0.009402
RS	12	0.108628	1.522440	464.547357	0.006985	0.005870
RS	13	0.121813	1.522440	489.714619	0.007364	0.006150
RS	14	0.135831	2.292413	343.228039	0.005161	0.004340
RS	15	0.150735	2.292413	362.648672	0.005453	0.004554
RS	16	0.166581	2.935383	299.360970	0.004501	0.003784
RS	17	0.183429	2.935383	316.567243	0.004760	0.003995
RS	18	0.201341	3.138031	313.102883	0.004708	0.003989
RS	19	0.220385	3.138031	331.008925	0.004977	0.004253
RS	20	0.240633	2.870688	382.269128	0.005748	0.004978
RS	21	0.262161	2.870688	403.565761	0.006068	0.005347
RS	22	0.285049	2.366766	516.065126	0.007760	0.006946
RS	23	0.309383	2.366766	543.300878	0.008170	0.007469
RS	24	0.335256	1.852762	729.025276	0.010962	0.010180
RS	25	0.362763	1.852762	763.968881	0.011488	0.010906
RS	26	0.392009	1.435714	1029.693189	0.015483	0.014919
RS	27	0.423103	1.435714	1071.611902	0.016114	0.015860
RS	28	0.456163	1.139991	1398.213702	0.021025	0.020973
RS	29	0.491311	1.139991	1441.608549	0.021677	0.022022
RS	30	0.528681	0.951957	1770.419457	0.026621	0.027341
RS	31	0.568413	0.951957	1805.204938	0.027145	0.028251
RS	32	0.610656	0.846936	2057.478022	0.030938	0.032443
RS	33	0.655568	0.846936	2073.941321	0.031185	0.032956
RS	34	0.703319	0.801912	2196.818569	0.033033	0.035058
RS	35	0.754087	0.801912	2191.434879	0.032952	0.035070
RS	36	0.808064	0.797817	2188.053616	0.032901	0.035079
RS	37	0.865453	0.797817	2163.801753	0.032537	0.034677
RS	38	0.926468	0.819100	2076.860991	0.031229	0.033303
RS	39	0.991339	0.819100	2038.965184	0.030660	0.032642
RS	40	1.060310	0.853743	1914.304838	0.028785	0.030660
RS	41	1.133640	0.853743	1866.914790	0.028072	0.029858
RS	42	1.211604	0.892986	1734.847915	0.026087	0.027773
RS	43	1.294495	0.892986	1680.320294	0.025267	0.026887
RS	44	1.382625	0.930655	1555.698784	0.023393	0.024939
RS	45	1.476325	0.930655	1495.114932	0.022482	0.023987
RS	46	1.575946	0.962403	1383.187904	0.020799	0.022252
RS	47	1.681864	0.962403	1317.000384	0.019803	0.021234
RS	48	1.794475	0.985360	1217.976820	0.018314	0.019707
RS	49	1.914203	0.985360	1146.534955	0.017240	0.018617
RS	50	2.041497	0.998513	1057.830317	0.015906	0.017250
RS	51	2.176836	0.998513	981.911543	0.014765	0.016085
RS	52	2.320729	1.003098	899.822118	0.013530	0.014809
RS	53	2.473716	1.003098	821.161142	0.012348	0.013583
RS	54	2.636370	1.000817	743.716143	0.011183	0.012359
RS	55	2.809305	1.000817	665.027926	0.010000	0.011107
RS	56	2.993169	1.000817	588.184945	0.008844	0.009872
RS	57	3.188652	1.000817	514.194856	0.007732	0.008670
RS	58	3.396490	1.047594	426.175408	0.006408	0.007232
RS	59	3.617463	1.047594	366.865230	0.005516	0.006248
RS	60	3.852401	1.047594	311.614740	0.004686	0.005324
RS	61	4.102187	1.047594	260.948308	0.003924	0.004473
RS	62	4.367759	1.047594	215.240714	0.003237	0.003700
RS	63	4.650114	1.047594	717.992618	0.010796	0.012464
PA	4+25*2+4+6 0.232903152 0.060688023 4.650114083 1.137611388 0.410297413 0.367139085 0.521545267 0.898443107 1.522440461 2.292412727 2.935383441 3.138030799 2.870688026 2.366766162 1.852762312 1.435714091 1.139991333 0.951957046 0.846935955 0.801912316 0.797816761 0.819099992 0.853743260 0.892986262 0.930654931 0.962403485 0.985359934 0.998513379 1.003098243 1.000817255 1.047594160
//
IT	4187
RD	16
LK	-527692.975120
QD	-110.924984 -> -102.853116
RI	0.0142699968
TR	0.231466	0.061066
MT	4.671232
MM	C_pi: 1.017344, n_recomb: 67377.145023
RS	0	0.000000	1.172083	351.852084	0.005222	0.000450
RS	1	0.006327	1.172083	372.111429	0.005523	0.003238
RS	2	0.013055	1.172083	393.403590	0.005839	0.005143
RS	3	0.020208	1.172083	415.763843	0.006171	0.004812
RS	4	0.027814	0.418572	1222.320051	0.018141	0.013717
RS	5	0.035902	0.418572	1274.338362	0.018914	0.015144
RS	6	0.044501	0.365758	1516.135557	0.022502	0.018225
RS	7	0.053644	0.365758	1571.482497	0.023324	0.019298
RS	8	0.063365	0.514798	1160.131041	0.017218	0.014302
RS	9	0.073702	0.514798	1208.642563	0.017938	0.014997
RS	10	0.084693	0.889927	730.941927	0.010849	0.009103
RS	11	0.096379	0.889927	767.015613	0.011384	0.009515
RS	12	0.108804	1.523937	471.074209	0.006992	0.005878
RS	13	0.122016	1.523937	496.626923	0.007371	0.006166
RS	14	0.136064	2.324349	343.664380	0.005101	0.004297
RS	15	0.151000	2.324349	363.164848	0.005390	0.004514
RS	16	0.166882	3.009342	296.546081	0.004401	0.003710
RS	17	0.183768	3.009342	313.655431	0.004655	0.003921
RS	18	0.201723	3.236413	308.441617	0.004578	0.003893
RS	19	0.220814	3.236413	326.162856	0.004841	0.004151
RS	20	0.241113	2.962081	376.598104	0.005589	0.004858
RS	21	0.262697	2.962081	397.696198	0.005903	0.005217
RS	22	0.285646	2.433424	510.537470	0.007577	0.006802
RS	23	0.310047	2.433424	537.663768	0.007980	0.007311
RS	24	0.335992	1.893974	725.895718	0.010774	0.010022
RS	25	0.363578	1.893974	760.969069	0.011294	0.010730
RS	26	0.392911	1.457989	1032.818113	0.015329	0.014775
RS	27	0.424099	1.457989	1075.243864	0.015959	0.015700
RS	28	0.457260	1.150502	1412.146524	0.020959	0.020891
RS	29	0.492520	1.150502	1456.367348	0.021615	0.021928
RS	30	0.530011	0.956129	1797.520634	0.026678	0.027354
RS	31	0.569874	0.956129	1833.070820	0.027206	0.028258
RS	32	0.612259	0.848257	2095.241450	0.031097	0.032540
RS	33	0.657326	0.848257	2111.962193	0.031345	0.033048
RS	34	0.705244	0.802530	2238.725966	0.033227	0.035181
RS	35	0.756195	0.802530	2233.015225	0.033142	0.035192
RS	36	0.810369	0.799072	2227.585146	0.033061	0.035172
RS	37	0.867971	0.799072	2202.731065	0.032693	0.034771
RS	38	0.929218	0.821804	2110.543955	0.031324	0.033338
RS	39	0.994340	0.821804	2072.118394	0.030754	0.032684
RS	40	1.063582	0.858301	1941.722052	0.028819	0.030644
RS	41	1.137206	0.858301	1894.044434	0.028111	0.029855
RS	42	1.215488	0.899469	1757.217774	0.026080	0.027728
RS	43	1.298724	0.899469	1702.646663	0.025270	0.026859
RS	44	1.387226	0.938866	1574.666766	0.023371	0.024887
RS	45	1.481327	0.938866	1514.194010	0.022473	0.023954
RS	46	1.581383	0.971950	1400.207256	0.020782	0.022212
RS	47	1.687770	0.971950	1334.158675	0.019801	0.021213
RS	48	1.800888	0.995719	1234.076408	0.018316	0.019691
RS	49	1.921164	0.995719	1162.664338	0.017256	0.018618
RS	50	2.049050	1.009142	1073.517429	0.015933	0.017263
RS	51	2.185027	1.009142	997.395763	0.014803	0.016112
RS	52	2.329609	1.013569	915.069407	0.013581	0.014850
RS	53	2.483338	1.013569	835.893422	0.012406	0.013633
RS	54	2.646795	1.010777	758.170506	0.011253	0.012422
RS	55	2.820593	1.010777	678.623721	0.010072	0.011174
RS	56	3.005389	1.010777	600.830348	0.008917	0.009940
RS	57	3.201878	1.010777	525.817027	0.007804	0.008738
RS	58	3.410798	1.060347	435.429822	0.006463	0.007281
RS	59	3.632938	1.060347	375.434473	0.005572	0.006300
RS	60	3.869134	1.060347	319.431899	0.004741	0.005377
RS	61	4.120274	1.060347	267.968702	0.003977	0.004525
RS	62	4.387305	1.060347	221.442871	0.003287	0.003750
RS	63	4.671232	1.060347	744.595333	0.011051	0.012729
PA	4+25*2+4+6 0.231465965 0.061066015 4.671232097 1.172083343 0.418572220 0.365758168 0.514798249 0.889927152 1.523937383 2.324348957 3.009342184 3.236412980 2.962080714 2.433423551 1.893974230 1.457989323 1.150501650 0.956128649 0.848257354 0.802529862 0.799072176 0.821804350 0.858301317 0.899468779 0.938866467 0.971950184 0.995718620 1.009141753 1.013568548 1.010776502 1.060347145
//
IT	4697
RD	17
LK	-527677.069890
QD	-107.139047 -> -99.563859
RI	0.0137704898
TR	0.230100	0.061441
MT	4.691086
MM	C_pi: 1.024386, n_recomb: 68233.309005
RS	0	0.000000	1.201944	347.740952	0.005096	0.000446
RS	1	0.006334	1.201944	367.836962	0.005391	0.003211
RS	2	0.013070	1.201944	388.965280	0.005701	0.005094
RS	3	0.020232	1.201944	411.162142	0.006026	0.004741
RS	4	0.027848	0.427253	1214.798070	0.017804	0.013560
RS	5	0.035946	0.427253	1267.060357	0.018570	0.014926
RS	6	0.044558	0.364931	1542.560118	0.022607	0.018358
RS	7	0.053715	0.364931	1598.823686	0.023432	0.019411
RS	8	0.063451	0.508705	1191.610177	0.017464	0.014509
RS	9	0.073805	0.508705	1241.171635	0.018190	0.015211
RS	10	0.084814	0.881639	748.589745	0.010971	0.009203
RS	11	0.096521	0.881639	785.469081	0.011512	0.009628
RS	12	0.108969	1.524152	477.839367	0.007003	0.005891
RS	13	0.122206	1.524152	503.785857	0.007383	0.006186
RS	14	0.136282	2.353015	344.451966	0.005048	0.004260
RS	15	0.151248	2.353015	364.046986	0.005335	0.004479
RS	16	0.167163	3.078990	294.173067	0.004311	0.003644
RS	17	0.184086	3.078990	311.204259	0.004561	0.003853
RS	18	0.202081	3.331023	304.284150	0.004459	0.003805
RS	19	0.221216	3.331023	321.840544	0.004717	0.004058
RS	20	0.241563	3.050714	371.451644	0.005444	0.004747
RS	21	0.263199	3.050714	392.368165	0.005750	0.005096
RS	22	0.286205	2.498250	505.456034	0.007408	0.006667
RS	23	0.310669	2.498250	532.479932	0.007804	0.007163
RS	24	0.336682	1.934084	722.980646	0.010596	0.009871
RS	25	0.364343	1.934084	758.174624	0.011112	0.010564
RS	26	0.393756	1.479697	1035.754812	0.015180	0.014636
RS	27	0.425032	1.479697	1078.663652	0.015808	0.015545
RS	28	0.458290	1.160798	1425.405748	0.020890	0.020807
RS	29	0.493654	1.160798	1470.427629	0.021550	0.021833
RS	30	0.531258	0.960296	1823.532107	0.026725	0.027359
RS	31	0.571244	0.960296	1859.838643	0.027257	0.028257
RS	32	0.613763	0.849668	2131.695809	0.031241	0.032625
RS	33	0.658975	0.849668	2148.689561	0.031490	0.033131
RS	34	0.707051	0.803254	2279.287103	0.033404	0.035294
RS	35	0.758172	0.803254	2273.286694	0.033316	0.035303
RS	36	0.812532	0.800398	2265.889655	0.033208	0.035255
RS	37	0.870335	0.800398	2240.484014	0.032836	0.034856
RS	38	0.931799	0.824509	2143.219940	0.031410	0.033368
RS	39	0.997157	0.824509	2104.316313	0.030840	0.032721
RS	40	1.066654	0.862774	1968.384113	0.028848	0.030627
RS	41	1.140554	0.862774	1920.460925	0.028146	0.029850
RS	42	1.219135	0.905777	1779.061708	0.026073	0.027684
RS	43	1.302694	0.905777	1724.473887	0.025273	0.026831
RS	44	1.391545	0.946815	1593.292564	0.023351	0.024838
RS	45	1.486025	0.946815	1532.941432	0.022466	0.023923
RS	46	1.586489	0.981149	1417.012067	0.020767	0.022175
RS	47	1.693317	0.981149	1351.099521	0.019801	0.021195
RS	48	1.806912	1.005657	1250.033384	0.018320	0.019679
RS	49	1.927702	1.005657	1178.640339	0.017274	0.018622
RS	50	2.056144	1.019294	1089.095396	0.015961	0.017279
RS	51	2.192722	1.019294	1012.757568	0.014843	0.016140
RS	52	2.337950	1.023525	930.218701	0.013633	0.014893
RS	53	2.492379	1.023525	850.516143	0.012465	0.013684
RS	54	2.656589	1.020195	772.533702	0.011322	0.012485
RS	55	2.831201	1.020195	692.119866	0.010143	0.011240
RS	56	3.016873	1.020195	613.372052	0.008989	0.010008
RS	57	3.214306	1.020195	537.335468	0.007875	0.008806
RS	58	3.424246	1.072468	444.592234	0.006516	0.007330
RS	59	3.647484	1.072468	383.912186	0.005626	0.006351
RS	60	3.884862	1.072468	327.162003	0.004795	0.005429
RS	61	4.137277	1.072468	274.909580	0.004029	0.004575
RS	62	4.405681	1.072468	227.575141	0.003335	0.003798
RS	63	4.691086	1.072468	770.991901	0.011299	0.012988
PA	4+25*2+4+6 0.230099648 0.061441091 4.691086179 1.201943593 0.427253122 0.364931304 0.508705193 0.881638953 1.524151750 2.353014958 3.078989702 3.331022972 3.050713530 2.498250385 1.934084379 1.479696981 1.160797811 0.960296192 0.849667576 0.803254459 0.800397961 0.824509015 0.862774433 0.905777471 0.946814692 0.981148514 1.005657042 1.019294032 1.023524675 1.020195032 1.072467635
//
IT	3736
RD	18
LK	-527662.137138
QD	-103.610043 -> -96.485751
RI	0.0133373190
TR	0.228799	0.061813
MT	4.709751
MM	C_pi: 1.031146, n_recomb: 69072.701642
RS	0	0.000000	1.227457	344.943586	0.004994	0.000442
RS	1	0.006341	1.227457	364.940142	0.005283	0.003190
RS	2	0.013084	1.227457	385.970386	0.005588	0.005057
RS	3	0.020254	1.227457	408.071403	0.005908	0.004687
RS	4	0.027880	0.436260	1206.209916	0.017463	0.013396
RS	5	0.035988	0.436260	1258.659045	0.018222	0.014706
RS	6	0.044611	0.364560	1566.587348	0.022680	0.018470
RS	7	0.053781	0.364560	1623.727748	0.023508	0.019502
RS	8	0.063532	0.503196	1222.059733	0.017692	0.014706
RS	9	0.073901	0.503196	1272.634640	0.018425	0.015413
RS	10	0.084928	0.873594	766.134818	0.011092	0.009304
RS	11	0.096655	0.873594	803.810297	0.011637	0.009739
RS	12	0.109124	1.523320	484.788695	0.007019	0.005908
RS	13	0.122385	1.523320	511.134962	0.007400	0.006209
RS	14	0.136486	2.378757	345.534783	0.005002	0.004228
RS	15	0.151481	2.378757	365.236666	0.005288	0.004449
RS	16	0.167427	3.144705	292.171399	0.004230	0.003585
RS	17	0.184385	3.144705	309.140210	0.004476	0.003793
RS	18	0.202417	3.422068	300.561516	0.004351	0.003724
RS	19	0.221593	3.422068	317.970443	0.004603	0.003973
RS	20	0.241985	3.136738	366.760641	0.005310	0.004644
RS	21	0.263670	3.136738	387.510502	0.005610	0.004985
RS	22	0.286730	2.561359	500.764540	0.007250	0.006540
RS	23	0.311252	2.561359	527.692279	0.007640	0.007025
RS	24	0.337329	1.973180	720.246532	0.010427	0.009728
RS	25	0.365060	1.973180	755.552566	0.010939	0.010407
RS	26	0.394549	1.500878	1038.510985	0.015035	0.014501
RS	27	0.425908	1.500878	1081.880525	0.015663	0.015397
RS	28	0.459255	1.170889	1438.039176	0.020819	0.020722
RS	29	0.494717	1.170889	1483.838383	0.021482	0.021738
RS	30	0.532428	0.964447	1848.535306	0.026762	0.027359
RS	31	0.572529	0.964447	1885.589586	0.027299	0.028251
RS	32	0.615174	0.851150	2166.922825	0.031372	0.032701
RS	33	0.660522	0.851150	2184.203964	0.031622	0.033203
RS	34	0.708746	0.804063	2318.599298	0.033568	0.035395
RS	35	0.760028	0.804063	2312.343312	0.033477	0.035403
RS	36	0.814561	0.801773	2303.060241	0.033343	0.035330
RS	37	0.872553	0.801773	2277.148826	0.032967	0.034934
RS	38	0.934222	0.827201	2174.960730	0.031488	0.033393
RS	39	0.999801	0.827201	2135.625796	0.030919	0.032754
RS	40	1.069538	0.867158	1994.340663	0.028873	0.030608
RS	41	1.143697	0.867158	1946.209757	0.028176	0.029843
RS	42	1.222559	0.911910	1800.420504	0.026066	0.027641
RS	43	1.306421	0.911910	1745.838625	0.025275	0.026804
RS	44	1.395601	0.954504	1611.598581	0.023332	0.024792
RS	45	1.490436	0.954504	1551.377186	0.022460	0.023895
RS	46	1.591284	0.990011	1433.608946	0.020755	0.022142
RS	47	1.698526	0.990011	1367.829177	0.019803	0.021179
RS	48	1.812569	1.015194	1265.847377	0.018326	0.019669
RS	49	1.933844	1.015194	1194.463421	0.017293	0.018627
RS	50	2.062808	1.028995	1104.560001	0.015991	0.017297
RS	51	2.199949	1.028995	1027.994427	0.014883	0.016170
RS	52	2.345787	1.032995	945.266889	0.013685	0.014936
RS	53	2.500872	1.032995	865.027787	0.012523	0.013735
RS	54	2.665791	1.029105	786.803274	0.011391	0.012548
RS	55	2.841167	1.029105	705.515402	0.010214	0.011305
RS	56	3.027664	1.029105	625.810210	0.009060	0.010074
RS	57	3.225986	1.029105	548.751095	0.007945	0.008872
RS	58	3.436884	1.083992	453.663588	0.006568	0.007378
RS	59	3.661154	1.083992	392.299978	0.005680	0.006401
RS	60	3.899645	1.083992	334.806945	0.004847	0.005480
RS	61	4.153259	1.083992	281.772816	0.004079	0.004625
RS	62	4.422954	1.083992	233.639175	0.003383	0.003845
RS	63	4.709751	1.083992	797.182069	0.011541	0.013241
PA	4+25*2+4+6 0.228799493 0.061813124 4.709750741 1.227457109 0.436260440 0.364560309 0.503195953 0.873594213 1.523320323 2.378757118 3.144705291 3.422067511 3.136738289 2.561358501 1.973180116 1.500878328 1.170889156 0.964446642 0.851150436 0.804063401 0.801773461 0.827201351 0.867158342 0.911910137 0.954504238 0.990011428 1.015194027 1.028995215 1.032994887 1.029105160 1.083992311
//
IT	4664
RD	19
LK	-527648.087164
QD	-100.307451 -> -93.594805
RI	0.0129609242
TR	0.227559	0.062181
MT	4.727349
MM	C_pi: 1.037642, n_recomb: 69895.498521
RS	0	0.000000	1.248926	343.270230	0.004911	0.000440
RS	1	0.006347	1.248926	363.222712	0.005197	0.003175
RS	2	0.013097	1.248926	384.211996	0.005497	0.005030
RS	3	0.020275	1.248926	406.275928	0.005813	0.004647
RS	4	0.027909	0.445513	1196.877345	0.017124	0.013227
RS	5	0.036028	0.445513	1249.463887	0.017876	0.014487
RS	6	0.044662	0.364572	1588.451702	0.022726	0.018565
RS	7	0.053843	0.364572	1646.432278	0.023556	0.019576
RS	8	0.063608	0.498198	1251.526074	0.017906	0.014896
RS	9	0.073992	0.498198	1303.080243	0.018643	0.015605
RS	10	0.085036	0.865796	783.559060	0.011210	0.009405
RS	11	0.096780	0.865796	822.020661	0.011761	0.009850
RS	12	0.109270	1.521605	491.886778	0.007037	0.005927
RS	13	0.122552	1.521605	518.637359	0.007420	0.006234
RS	14	0.136678	2.401866	346.867483	0.004963	0.004200
RS	15	0.151700	2.401866	366.686619	0.005246	0.004424
RS	16	0.167675	3.206719	290.492386	0.004156	0.003530
RS	17	0.184665	3.206719	307.412632	0.004398	0.003737
RS	18	0.202733	3.509729	297.216090	0.004252	0.003649
RS	19	0.221948	3.509729	314.492772	0.004499	0.003894
RS	20	0.242382	3.220275	362.468201	0.005186	0.004549
RS	21	0.264113	3.220275	383.064643	0.005481	0.004882
RS	22	0.287224	2.622839	496.415732	0.007102	0.006422
RS	23	0.311801	2.622839	523.252882	0.007486	0.006895
RS	24	0.337938	2.011307	717.674348	0.010268	0.009592
RS	25	0.365734	2.011307	753.084666	0.010774	0.010258
RS	26	0.395295	1.521558	1041.097668	0.014895	0.014371
RS	27	0.426732	1.521558	1084.906899	0.015522	0.015253
RS	28	0.460164	1.180783	1450.085208	0.020746	0.020637
RS	29	0.495718	1.180783	1496.638782	0.021413	0.021644
RS	30	0.533528	0.968575	1872.584335	0.026791	0.027353
RS	31	0.573739	0.968575	1910.377261	0.027332	0.028240
RS	32	0.616501	0.852692	2200.986950	0.031490	0.032768
RS	33	0.661978	0.852692	2218.567922	0.031741	0.033268
RS	34	0.710342	0.804944	2356.717797	0.033718	0.035488
RS	35	0.761775	0.804944	2350.237703	0.033625	0.035495
RS	36	0.816472	0.803190	2339.145208	0.033466	0.035397
RS	37	0.874641	0.803190	2312.770289	0.033089	0.035004
RS	38	0.936502	0.829877	2205.803750	0.031559	0.033414
RS	39	1.002290	0.829877	2166.080295	0.030990	0.032782
RS	40	1.072253	0.871454	2019.617574	0.028895	0.030589
RS	41	1.146657	0.871454	1971.312883	0.028204	0.029836
RS	42	1.225783	0.917879	1821.295290	0.026057	0.027600
RS	43	1.309931	0.917879	1766.740372	0.025277	0.026778
RS	44	1.399421	0.961952	1629.577404	0.023314	0.024749
RS	45	1.494590	0.961952	1569.493352	0.022455	0.023868
RS	46	1.595800	0.998564	1449.981100	0.020745	0.022112
RS	47	1.703433	0.998564	1384.332001	0.019806	0.021165
RS	48	1.817899	1.024361	1281.497842	0.018334	0.019662
RS	49	1.939629	1.024361	1210.115349	0.017313	0.018635
RS	50	2.069086	1.038279	1119.893641	0.016022	0.017316
RS	51	2.206759	1.038279	1043.091103	0.014924	0.016201
RS	52	2.353171	1.042020	960.195855	0.013738	0.014980
RS	53	2.508875	1.042020	879.413295	0.012582	0.013786
RS	54	2.674463	1.037551	800.964573	0.011459	0.012610
RS	55	2.850560	1.037551	718.798597	0.010284	0.011370
RS	56	3.037834	1.037551	638.135567	0.009130	0.010140
RS	57	3.236994	1.037551	560.056701	0.008013	0.008937
RS	58	3.448796	1.094971	462.638143	0.006619	0.007425
RS	59	3.674040	1.094971	400.593751	0.005731	0.006450
RS	60	3.913581	1.094971	342.363817	0.004898	0.005529
RS	61	4.168326	1.094971	288.556324	0.004128	0.004673
RS	62	4.439240	1.094971	239.633413	0.003428	0.003891
RS	63	4.727349	1.094971	823.155798	0.011777	0.013487
PA	4+25*2+4+6 0.227559270 0.062181441 4.727348706 1.248925809 0.445513401 0.364572303 0.498197711 0.865796169 1.521604623 2.401865800 3.206719123 3.509729402 3.220275377 2.622838863 2.011306683 1.521558460 1.180782648 0.968574561 0.852691893 0.804944471 0.803189558 0.829877234 0.871453711 0.917878650 0.961952200 0.998563525 1.024360608 1.038279052 1.042019760 1.037551357 1.094970943
//
IT	4348
RD	20
LK	-527634.844077
QD	-97.207573 -> -90.872545
RI	0.0126308914
TR	0.226377	0.062546
MT	4.743903
MM	C_pi: 1.043887, n_recomb: 70702.411676
RS	0	0.000000	1.266829	342.521825	0.004845	0.000438
RS	1	0.006353	1.266829	362.476103	0.005127	0.003165
RS	2	0.013109	1.266829	383.471771	0.005424	0.005012
RS	3	0.020295	1.266829	405.547376	0.005736	0.004620
RS	4	0.027937	0.454957	1187.028108	0.016789	0.013056
RS	5	0.036065	0.454957	1239.708765	0.017534	0.014271
RS	6	0.044709	0.364903	1608.388372	0.022749	0.018645
RS	7	0.053902	0.364903	1667.175305	0.023580	0.019633
RS	8	0.063679	0.493654	1280.045647	0.018105	0.015077
RS	9	0.074077	0.493654	1332.546774	0.018847	0.015787
RS	10	0.085136	0.858269	800.827828	0.011327	0.009506
RS	11	0.096898	0.858269	840.064366	0.011882	0.009959
RS	12	0.109406	1.519149	499.103643	0.007059	0.005949
RS	13	0.122710	1.519149	526.261749	0.007443	0.006261
RS	14	0.136858	2.422609	348.412300	0.004928	0.004177
RS	15	0.151905	2.422609	368.357396	0.005210	0.004402
RS	16	0.167908	3.265338	289.088184	0.004089	0.003481
RS	17	0.184928	3.265338	305.971582	0.004328	0.003686
RS	18	0.203029	3.594171	294.201469	0.004161	0.003580
RS	19	0.222280	3.594171	311.359330	0.004404	0.003821
RS	20	0.242754	3.301408	358.530704	0.005071	0.004459
RS	21	0.264529	3.301408	378.985672	0.005360	0.004786
RS	22	0.287687	2.682746	492.376127	0.006964	0.006310
RS	23	0.312316	2.682746	519.127886	0.007342	0.006773
RS	24	0.338510	2.048501	715.250704	0.010116	0.009463
RS	25	0.366368	2.048501	750.758273	0.010619	0.010115
RS	26	0.395995	1.541756	1043.529872	0.014759	0.014244
RS	27	0.427505	1.541756	1087.759165	0.015385	0.015114
RS	28	0.461017	1.190480	1461.586740	0.020672	0.020551
RS	29	0.496657	1.190480	1508.872720	0.021341	0.021549
RS	30	0.534562	0.972668	1895.745879	0.026813	0.027342
RS	31	0.574875	0.972668	1934.268221	0.027358	0.028225
RS	32	0.617749	0.854273	2233.970111	0.031597	0.032827
RS	33	0.663346	0.854273	2251.861785	0.031850	0.033325
RS	34	0.711840	0.805876	2393.729429	0.033856	0.035572
RS	35	0.763415	0.805876	2387.053623	0.033762	0.035578
RS	36	0.818267	0.804628	2374.222606	0.033581	0.035458
RS	37	0.876603	0.804628	2347.422511	0.033201	0.035067
RS	38	0.938645	0.832522	2235.815379	0.031623	0.033431
RS	39	1.004628	0.832522	2195.741757	0.031056	0.032807
RS	40	1.074804	0.875651	2044.265536	0.028914	0.030569
RS	41	1.149437	0.875651	1995.816920	0.028228	0.029827
RS	42	1.228812	0.923677	1841.722501	0.026049	0.027560
RS	43	1.313230	0.923677	1787.212273	0.025278	0.026753
RS	44	1.403010	0.969159	1647.248336	0.023298	0.024708
RS	45	1.498494	0.969159	1587.307665	0.022451	0.023843
RS	46	1.600044	1.006809	1466.140558	0.020737	0.022085
RS	47	1.708045	1.006809	1400.619303	0.019810	0.021153
RS	48	1.822908	1.033166	1296.988716	0.018344	0.019657
RS	49	1.945067	1.033166	1225.600553	0.017335	0.018643
RS	50	2.074987	1.047161	1135.095934	0.016055	0.017337
RS	51	2.213161	1.047161	1058.048547	0.014965	0.016233
RS	52	2.360113	1.050616	975.007421	0.013790	0.015024
RS	53	2.516400	1.050616	893.675405	0.012640	0.013837
RS	54	2.682616	1.045552	815.019822	0.011527	0.012673
RS	55	2.859391	1.045552	731.972390	0.010353	0.011435
RS	56	3.047397	1.045552	650.351514	0.009198	0.010205
RS	57	3.247346	1.045552	571.255899	0.008080	0.009002
RS	58	3.459998	1.105426	471.519041	0.006669	0.007471
RS	59	3.686160	1.105426	408.796895	0.005782	0.006498
RS	60	3.926689	1.105426	349.835983	0.004948	0.005578
RS	61	4.182498	1.105426	295.263234	0.004176	0.004721
RS	62	4.454559	1.105426	245.560608	0.003473	0.003936
RS	63	4.743903	1.105426	848.919567	0.012007	0.013728
PA	4+25*2+4+6 0.226376661 0.062546319 4.743903371 1.266828759 0.454957090 0.364903298 0.493653678 0.858269201 1.519149336 2.422609453 3.265338043 3.594171019 3.301407536 2.682745814 2.048501171 1.541755920 1.190480467 0.972668420 0.854272735 0.805876404 0.804628070 0.832522202 0.875650680 0.923677017 0.969159209 1.006808576 1.033166443 1.047160967 1.050615676 1.045552341 1.105425866
//
IT	3628
RD	21
LK	-527622.342341
QD	-94.289171 -> -88.301999
RI	0.0123412908
TR	0.225245	0.062907
MT	4.759568
MM	C_pi: 1.049904, n_recomb: 71493.569602
RS	0	0.000000	1.281488	342.570567	0.004792	0.000437
RS	1	0.006358	1.281488	362.566576	0.005071	0.003158
RS	2	0.013121	1.281488	383.609895	0.005366	0.005001
RS	3	0.020313	1.281488	405.739721	0.005675	0.004603
RS	4	0.027963	0.464540	1176.855759	0.016461	0.012884
RS	5	0.036100	0.464540	1229.593347	0.017199	0.014059
RS	6	0.044753	0.365502	1626.598503	0.022752	0.018711
RS	7	0.053957	0.365502	1686.160487	0.023585	0.019677
RS	8	0.063746	0.489516	1307.648822	0.018290	0.015250
RS	9	0.074158	0.489516	1361.066480	0.019038	0.015960
RS	10	0.085231	0.851011	817.929005	0.011441	0.009605
RS	11	0.097009	0.851011	857.929158	0.012000	0.010066
RS	12	0.109535	1.516103	506.405068	0.007083	0.005974
RS	13	0.122858	1.516103	533.972547	0.007469	0.006291
RS	14	0.137028	2.441222	350.138429	0.004897	0.004156
RS	15	0.152099	2.441222	370.216936	0.005178	0.004383
RS	16	0.168128	3.320779	287.924585	0.004027	0.003435
RS	17	0.185176	3.320779	304.781496	0.004263	0.003640
RS	18	0.203309	3.675547	291.478717	0.004077	0.003517
RS	19	0.222594	3.675547	308.529760	0.004315	0.003754
RS	20	0.243106	3.380270	354.905610	0.004964	0.004376
RS	21	0.264921	3.380270	375.229778	0.005248	0.004696
RS	22	0.288124	2.741149	488.614783	0.006834	0.006204
RS	23	0.312802	2.741149	515.286069	0.007207	0.006658
RS	24	0.339049	2.084821	712.958702	0.009972	0.009339
RS	25	0.366965	2.084821	748.557128	0.010470	0.009980
RS	26	0.396657	1.561500	1045.817214	0.014628	0.014122
RS	27	0.428235	1.561500	1090.448253	0.015252	0.014980
RS	28	0.461822	1.199992	1472.581193	0.020597	0.020466
RS	29	0.497545	1.199992	1520.578517	0.021269	0.021456
RS	30	0.535538	0.976730	1918.066281	0.026829	0.027327
RS	31	0.575948	0.976730	1957.308593	0.027377	0.028205
RS	32	0.618927	0.855890	2265.921901	0.031694	0.032879
RS	33	0.664638	0.855890	2284.133846	0.031949	0.033375
RS	34	0.713256	0.806857	2429.679273	0.033985	0.035649
RS	35	0.764965	0.806857	2422.834060	0.033889	0.035654
RS	36	0.819962	0.806089	2408.332027	0.033686	0.035514
RS	37	0.878456	0.806089	2381.142175	0.033306	0.035125
RS	38	0.940670	0.835141	2265.023452	0.031681	0.033445
RS	39	1.006839	0.835141	2224.634983	0.031117	0.032828
RS	40	1.077215	0.879763	2068.293321	0.028930	0.030548
RS	41	1.152066	0.879763	2019.728779	0.028250	0.029818
RS	42	1.231676	0.929325	1861.699506	0.026040	0.027522
RS	43	1.316348	0.929325	1807.250872	0.025279	0.026728
RS	44	1.406403	0.976152	1664.599426	0.023283	0.024670
RS	45	1.502185	0.976152	1604.808624	0.022447	0.023820
RS	46	1.604057	1.014781	1482.068645	0.020730	0.022060
RS	47	1.712406	1.014781	1416.674189	0.019815	0.021143
RS	48	1.827644	1.041648	1312.303572	0.018356	0.019654
RS	49	1.950209	1.041648	1240.904511	0.017357	0.018653
RS	50	2.080568	1.055683	1150.149621	0.016087	0.017359
RS	51	2.219215	1.055683	1072.852006	0.015006	0.016265
RS	52	2.366677	1.058830	989.685453	0.013843	0.015069
RS	53	2.523516	1.058830	907.800806	0.012698	0.013888
RS	54	2.690327	1.053159	828.956101	0.011595	0.012735
RS	55	2.867745	1.053159	745.026524	0.010421	0.011499
RS	56	3.056443	1.053159	662.450049	0.009266	0.010269
RS	57	3.257139	1.053159	582.342546	0.008145	0.009065
RS	58	3.470596	1.115412	480.302080	0.006718	0.007517
RS	59	3.697625	1.115412	416.906428	0.005831	0.006546
RS	60	3.939090	1.115412	357.221328	0.004997	0.005625
RS	61	4.195907	1.115412	301.892005	0.004223	0.004767
RS	62	4.469054	1.115412	251.419566	0.003517	0.003980
RS	63	4.759568	1.115412	874.463948	0.012231	0.013964
PA	4+25*2+4+6 0.225244805 0.062906717 4.759568201 1.281487750 0.464540001 0.365501682 0.489516421 0.851010661 1.516103290 2.441221878 3.320779371 3.675547299 3.380270352 2.741149191 2.084820604 1.561500287 1.199991700 0.976730419 0.855890317 0.806856681 0.806088727 0.835141062 0.879762641 0.929325265 0.976152177 1.014780847 1.041648435 1.055683451 1.058830124 1.053158844 1.115411863
//
IT	3529
RD	22
LK	-527610.524095
QD	-91.535296 -> -85.869746
RI	0.0120859355
TR	0.224161	0.063263
MT	4.774384
MM	C_pi: 1.055706, n_recomb: 72269.563806
RS	0	0.000000	1.293286	343.291284	0.004750	0.000436
RS	1	0.006363	1.293286	363.362837	0.005028	0.003155
RS	2	0.013132	1.293286	384.488769	0.005320	0.004996
RS	3	0.020331	1.293286	406.708886	0.005628	0.004594
RS	4	0.027988	0.474219	1166.514120	0.016141	0.012713
RS	5	0.036133	0.474219	1219.276717	0.016871	0.013851
RS	6	0.044795	0.366328	1643.247297	0.022738	0.018765
RS	7	0.054009	0.366328	1703.554864	0.023572	0.019709
RS	8	0.063809	0.485744	1334.367517	0.018464	0.015415
RS	9	0.074233	0.485744	1388.672879	0.019215	0.016124
RS	10	0.085321	0.844025	834.844391	0.011552	0.009704
RS	11	0.097113	0.844025	875.596332	0.012116	0.010171
RS	12	0.109657	1.512564	513.771437	0.007109	0.005999
RS	13	0.122998	1.512564	541.749293	0.007496	0.006321
RS	14	0.137188	2.457959	352.012937	0.004871	0.004139
RS	15	0.152282	2.457959	372.230803	0.005151	0.004367
RS	16	0.168335	3.373287	286.968725	0.003971	0.003393
RS	17	0.185411	3.373287	303.808063	0.004204	0.003597
RS	18	0.203573	3.754076	289.008858	0.003999	0.003457
RS	19	0.222890	3.754076	305.963475	0.004234	0.003691
RS	20	0.243437	3.456968	351.558453	0.004865	0.004298
RS	21	0.265292	3.456968	371.761394	0.005144	0.004612
RS	22	0.288537	2.798161	485.095743	0.006712	0.006105
RS	23	0.313261	2.798161	511.690695	0.007080	0.006549
RS	24	0.339559	2.120315	710.783228	0.009835	0.009221
RS	25	0.367530	2.120315	746.466539	0.010329	0.009851
RS	26	0.397281	1.580818	1047.966758	0.014501	0.014003
RS	27	0.428925	1.580818	1092.982309	0.015124	0.014850
RS	28	0.462583	1.209325	1483.098511	0.020522	0.020381
RS	29	0.498383	1.209325	1531.787051	0.021195	0.021363
RS	30	0.536460	0.980753	1939.604228	0.026838	0.027308
RS	31	0.576961	0.980753	1979.556963	0.027391	0.028183
RS	32	0.620039	0.857533	2296.909146	0.031783	0.032925
RS	33	0.665858	0.857533	2315.449671	0.032039	0.033419
RS	34	0.714593	0.807874	2464.631055	0.034103	0.035719
RS	35	0.766429	0.807874	2457.640687	0.034007	0.035724
RS	36	0.821564	0.807562	2441.533394	0.033784	0.035564
RS	37	0.880207	0.807562	2413.986306	0.033403	0.035178
RS	38	0.942582	0.837726	2293.480466	0.031735	0.033457
RS	39	1.008926	0.837726	2252.809066	0.031172	0.032846
RS	40	1.079492	0.883785	2091.743267	0.028944	0.030527
RS	41	1.154548	0.883785	2043.087448	0.028270	0.029807
RS	42	1.234381	0.934824	1881.253320	0.026031	0.027485
RS	43	1.319293	0.934824	1826.880908	0.025279	0.026704
RS	44	1.409609	0.982935	1681.647968	0.023269	0.024633
RS	45	1.505672	0.982935	1622.012107	0.022444	0.023798
RS	46	1.607848	1.022488	1497.774982	0.020725	0.022037
RS	47	1.716526	1.022488	1432.505720	0.019822	0.021134
RS	48	1.832120	1.049821	1327.443175	0.018368	0.019653
RS	49	1.955069	1.049821	1256.028759	0.017380	0.018665
RS	50	2.085842	1.063864	1165.054694	0.016121	0.017382
RS	51	2.224937	1.063864	1087.502439	0.015048	0.016297
RS	52	2.372883	1.066682	1004.230598	0.013896	0.015114
RS	53	2.530243	1.066682	921.790970	0.012755	0.013939
RS	54	2.697617	1.060393	842.773692	0.011662	0.012797
RS	55	2.875642	1.060393	757.962150	0.010488	0.011562
RS	56	3.064995	1.060393	674.432956	0.009332	0.010332
RS	57	3.266398	1.060393	593.318837	0.008210	0.009127
RS	58	3.480617	1.124956	488.988623	0.006766	0.007562
RS	59	3.708467	1.124956	424.924286	0.005880	0.006592
RS	60	3.950817	1.124956	364.522079	0.005044	0.005671
RS	61	4.208588	1.124956	308.444926	0.004268	0.004812
RS	62	4.482762	1.124956	257.212471	0.003559	0.004023
RS	63	4.774384	1.124956	899.796284	0.012451	0.014194
PA	4+25*2+4+6 0.224161155 0.063262713 4.774383752 1.293286116 0.474218656 0.366327792 0.485744360 0.844024520 1.512563803 2.457958809 3.373287269 3.754075976 3.456968075 2.798161485 2.120314662 1.580817706 1.209325436 0.980752562 0.857532594 0.807873932 0.807561645 0.837726347 0.883784841 0.934823706 0.982934942 1.022487928 1.049821082 1.063863775 1.066682166 1.060392822 1.124956334
//
IT	4378
RD	23
LK	-527599.337896
QD	-88.930403 -> -83.563194
RI	0.0118598734
TR	0.223121	0.063614
MT	4.788444
MM	C_pi: 1.061307, n_recomb: 73030.515707
RS	0	0.000000	1.302626	344.566299	0.004718	0.000436
RS	1	0.006368	1.302626	364.741384	0.004994	0.003155
RS	2	0.013142	1.302626	385.978873	0.005285	0.004996
RS	3	0.020347	1.302626	408.319155	0.005591	0.004593
RS	4	0.028011	0.483949	1156.138111	0.015831	0.012544
RS	5	0.036164	0.483949	1208.898962	0.016553	0.013649
RS	6	0.044835	0.367343	1658.502799	0.022710	0.018809
RS	7	0.054058	0.367343	1719.528316	0.023545	0.019731
RS	8	0.063869	0.482301	1360.230770	0.018626	0.015573
RS	9	0.074305	0.482301	1415.396491	0.019381	0.016279
RS	10	0.085405	0.837295	851.573616	0.011661	0.009801
RS	11	0.097213	0.837295	893.065693	0.012229	0.010275
RS	12	0.109772	1.508639	521.176109	0.007136	0.006027
RS	13	0.123131	1.508639	549.564241	0.007525	0.006353
RS	14	0.137340	2.472969	354.018185	0.004848	0.004123
RS	15	0.152455	2.472969	374.380644	0.005126	0.004354
RS	16	0.168532	3.423043	286.195662	0.003919	0.003355
RS	17	0.185633	3.423043	303.025304	0.004149	0.003558
RS	18	0.203823	3.829873	286.764710	0.003927	0.003402
RS	19	0.223171	3.829873	303.632265	0.004158	0.003633
RS	20	0.243752	3.531596	348.459186	0.004771	0.004225
RS	21	0.265643	3.531596	368.549534	0.005047	0.004533
RS	22	0.288928	2.853804	481.801219	0.006597	0.006010
RS	23	0.313696	2.853804	508.323937	0.006960	0.006447
RS	24	0.340041	2.154999	708.719716	0.009704	0.009107
RS	25	0.368065	2.154999	744.482664	0.010194	0.009727
RS	26	0.397872	1.599724	1049.988280	0.014377	0.013887
RS	27	0.429578	1.599724	1095.372126	0.014999	0.014724
RS	28	0.463304	1.218484	1493.169975	0.020446	0.020296
RS	29	0.499176	1.218484	1542.530249	0.021122	0.021271
RS	30	0.537334	0.984734	1960.396936	0.026844	0.027286
RS	31	0.577921	0.984734	2001.050242	0.027400	0.028158
RS	32	0.621093	0.859195	2326.971666	0.031863	0.032965
RS	33	0.667015	0.859195	2345.847840	0.032121	0.033458
RS	34	0.715860	0.808920	2498.630602	0.034214	0.035783
RS	35	0.767817	0.808920	2491.516749	0.034116	0.035789
RS	36	0.823082	0.809042	2473.861428	0.033874	0.035610
RS	37	0.881867	0.809042	2445.986734	0.033493	0.035227
RS	38	0.944395	0.840278	2321.207368	0.031784	0.033466
RS	39	1.010905	0.840278	2280.282366	0.031224	0.032862
RS	40	1.081651	0.887723	2114.624636	0.028955	0.030505
RS	41	1.156902	0.887723	2065.900216	0.028288	0.029796
RS	42	1.236946	0.940182	1900.383977	0.026022	0.027448
RS	43	1.322086	0.940182	1846.101252	0.025278	0.026681
RS	44	1.412649	0.989524	1698.382928	0.023256	0.024598
RS	45	1.508979	0.989524	1638.907369	0.022441	0.023777
RS	46	1.611444	1.029952	1513.244118	0.020721	0.022016
RS	47	1.720434	1.029952	1448.099669	0.019829	0.021127
RS	48	1.836365	1.057709	1342.392809	0.018381	0.019653
RS	49	1.959678	1.057709	1270.960077	0.017403	0.018676
RS	50	2.090845	1.071730	1179.796067	0.016155	0.017406
RS	51	2.230365	1.071730	1101.986714	0.015089	0.016330
RS	52	2.378769	1.074204	1018.628443	0.013948	0.015159
RS	53	2.536625	1.074204	935.633785	0.012812	0.013989
RS	54	2.704533	1.067289	856.461178	0.011727	0.012858
RS	55	2.883134	1.067289	770.769989	0.010554	0.011624
RS	56	3.073109	1.067289	686.292801	0.009397	0.010395
RS	57	3.275182	1.067289	604.178904	0.008273	0.009188
RS	58	3.490124	1.134098	497.574237	0.006813	0.007606
RS	59	3.718754	1.134098	432.847182	0.005927	0.006637
RS	60	3.961944	1.134098	371.735816	0.005090	0.005716
RS	61	4.220621	1.134098	314.920207	0.004312	0.004856
RS	62	4.495771	1.134098	262.937961	0.003600	0.004064
RS	63	4.788444	1.134098	924.908960	0.012665	0.014420
PA	4+25*2+4+6 0.223121292 0.063613785 4.788444055 1.302625838 0.483949496 0.367343112 0.482300852 0.837294546 1.508638779 2.472969203 3.423043269 3.829873458 3.531595755 2.853804437 2.154998554 1.599723579 1.218483812 0.984733511 0.859194786 0.808920201 0.809042260 0.840278491 0.887722603 0.940182171 0.989524160 1.029951500 1.057708687 1.071730318 1.074204223 1.067288668 1.134097685
//
IT	4583
RD	24
LK	-527588.739165
QD	-86.462435 -> -81.372735
RI	0.0116584746
TR	0.222122	0.063960
MT	4.801817
MM	C_pi: 1.066728, n_recomb: 73777.221487
RS	0	0.000000	1.309822	346.312434	0.004694	0.000436
RS	1	0.006373	1.309822	366.614916	0.004969	0.003157
RS	2	0.013152	1.309822	387.988656	0.005259	0.005000
RS	3	0.020363	1.309822	410.474599	0.005564	0.004597
RS	4	0.028034	0.493716	1145.792208	0.015530	0.012378
RS	5	0.036193	0.493716	1198.528085	0.016245	0.013453
RS	6	0.044873	0.368522	1672.499589	0.022670	0.018843
RS	7	0.054105	0.368522	1734.217239	0.023506	0.019743
RS	8	0.063926	0.479163	1385.251807	0.018776	0.015723
RS	9	0.074373	0.479163	1441.251925	0.019535	0.016427
RS	10	0.085486	0.830847	868.082051	0.011766	0.009896
RS	11	0.097307	0.830847	910.301755	0.012339	0.010376
RS	12	0.109881	1.504409	528.605646	0.007165	0.006055
RS	13	0.123256	1.504409	557.403468	0.007555	0.006385
RS	14	0.137484	2.486492	356.128074	0.004827	0.004110
RS	15	0.152619	2.486492	376.639198	0.005105	0.004342
RS	16	0.168718	3.470281	285.581926	0.003871	0.003319
RS	17	0.185843	3.470281	302.408747	0.004099	0.003521
RS	18	0.204060	3.903111	284.721710	0.003859	0.003350
RS	19	0.223437	3.903111	301.510617	0.004087	0.003578
RS	20	0.244050	3.604283	345.582046	0.004684	0.004156
RS	21	0.265976	3.604283	365.567637	0.004955	0.004458
RS	22	0.289299	2.908189	478.706270	0.006489	0.005921
RS	23	0.314109	2.908189	505.160425	0.006847	0.006350
RS	24	0.340500	2.188969	706.746240	0.009579	0.008999
RS	25	0.368572	2.188969	742.583681	0.010065	0.009609
RS	26	0.398434	1.618248	1051.894287	0.014258	0.013775
RS	27	0.430199	1.618248	1097.631528	0.014878	0.014602
RS	28	0.463988	1.227481	1502.830555	0.020370	0.020213
RS	29	0.499930	1.227481	1552.844409	0.021048	0.021180
RS	30	0.538164	0.988676	1980.499287	0.026844	0.027262
RS	31	0.578833	0.988676	2021.843940	0.027405	0.028130
RS	32	0.622095	0.860872	2356.182283	0.031936	0.033000
RS	33	0.668113	0.860872	2375.400493	0.032197	0.033492
RS	34	0.717064	0.809993	2531.743680	0.034316	0.035842
RS	35	0.769135	0.809993	2524.526870	0.034218	0.035848
RS	36	0.824524	0.810528	2505.383834	0.033959	0.035651
RS	37	0.883444	0.810528	2477.208852	0.033577	0.035271
RS	38	0.946118	0.842798	2348.263754	0.031829	0.033473
RS	39	1.012786	0.842798	2307.111760	0.031271	0.032876
RS	40	1.083703	0.891579	2136.986352	0.028965	0.030483
RS	41	1.159139	0.891579	2088.213399	0.028304	0.029784
RS	42	1.239383	0.945409	1919.126099	0.026012	0.027413
RS	43	1.324741	0.945409	1864.944816	0.025278	0.026658
RS	44	1.415538	0.995932	1714.830522	0.023243	0.024565
RS	45	1.512122	0.995932	1655.519470	0.022439	0.023757
RS	46	1.614861	1.037188	1528.493627	0.020718	0.021997
RS	47	1.724148	1.037188	1463.473275	0.019836	0.021120
RS	48	1.840399	1.065332	1357.164404	0.018395	0.019654
RS	49	1.964059	1.065332	1285.710655	0.017427	0.018689
RS	50	2.095600	1.079307	1194.383715	0.016189	0.017431
RS	51	2.235524	1.079307	1116.315146	0.015131	0.016363
RS	52	2.384365	1.081422	1032.888369	0.014000	0.015204
RS	53	2.542692	1.081422	949.338759	0.012868	0.014039
RS	54	2.711108	1.073874	870.026458	0.011793	0.012919
RS	55	2.890258	1.073874	783.458020	0.010619	0.011686
RS	56	3.080824	1.073874	698.037426	0.009461	0.010456
RS	57	3.283535	1.073874	614.930257	0.008335	0.009248
RS	58	3.499165	1.142868	506.065042	0.006859	0.007649
RS	59	3.728537	1.142868	440.681058	0.005973	0.006682
RS	60	3.972527	1.142868	378.868103	0.005135	0.005761
RS	61	4.232065	1.142868	321.322885	0.004355	0.004899
RS	62	4.508144	1.142868	268.600453	0.003641	0.004105
RS	63	4.801817	1.142868	949.816697	0.012874	0.014640
PA	4+25*2+4+6 0.222121947 0.063959707 4.801817391 1.309821750 0.493716168 0.368521520 0.479163478 0.830847406 1.504408854 2.486492310 3.470280944 3.903110598 3.604282920 2.908188809 2.188968920 1.618248362 1.227480882 0.988676386 0.860872491 0.809993476 0.810528290 0.842797742 0.891579281 0.945409062 0.995931537 1.037188018 1.065332199 1.079306754 1.081421537 1.073873876 1.142868121
//
IT	4135
RD	25
LK	-527578.686039
QD	-84.118452 -> -79.287563
RI	0.0114781575
TR	0.221160	0.064300
MT	4.814557
MM	C_pi: 1.071976, n_recomb: 74509.766189
RS	0	0.000000	1.315256	348.430519	0.004676	0.000436
RS	1	0.006377	1.315256	368.879183	0.004951	0.003161
RS	2	0.013161	1.315256	390.408601	0.005240	0.005007
RS	3	0.020378	1.315256	413.060257	0.005544	0.004606
RS	4	0.028055	0.503477	1135.581827	0.015241	0.012215
RS	5	0.036221	0.503477	1188.274033	0.015948	0.013264
RS	6	0.044908	0.369833	1685.377674	0.022620	0.018869
RS	7	0.054150	0.369833	1747.763011	0.023457	0.019748
RS	8	0.063980	0.476294	1409.481685	0.018917	0.015867
RS	9	0.074438	0.476294	1466.291783	0.019679	0.016567
RS	10	0.085562	0.824669	884.364339	0.011869	0.009990
RS	11	0.097396	0.824669	927.299103	0.012445	0.010475
RS	12	0.109985	1.499933	536.044616	0.007194	0.006084
RS	13	0.123376	1.499933	565.250878	0.007586	0.006418
RS	14	0.137621	2.498654	358.327590	0.004809	0.004099
RS	15	0.152775	2.498654	378.990787	0.005086	0.004333
RS	16	0.168895	3.515184	285.105750	0.003826	0.003286
RS	17	0.186044	3.515184	301.935645	0.004052	0.003488
RS	18	0.204285	3.973908	282.857372	0.003796	0.003301
RS	19	0.223691	3.973908	299.575121	0.004021	0.003527
RS	20	0.244333	3.675054	342.908723	0.004602	0.004091
RS	21	0.266293	3.675054	362.796853	0.004869	0.004388
RS	22	0.289652	2.961335	475.795274	0.006386	0.005836
RS	23	0.314501	2.961335	502.184359	0.006740	0.006257
RS	24	0.340935	2.222213	704.864935	0.009460	0.008895
RS	25	0.369055	2.222213	740.772428	0.009942	0.009496
RS	26	0.398968	1.636398	1053.692599	0.014142	0.013666
RS	27	0.430789	1.636398	1099.769073	0.014760	0.014484
RS	28	0.464639	1.236317	1512.101350	0.020294	0.020130
RS	29	0.500648	1.236317	1562.751024	0.020974	0.021091
RS	30	0.538953	0.992576	1999.942069	0.026841	0.027235
RS	31	0.579701	0.992576	2041.968361	0.027405	0.028100
RS	32	0.623047	0.862559	2384.572222	0.032003	0.033031
RS	33	0.669158	0.862559	2404.137558	0.032266	0.033522
RS	34	0.718210	0.811083	2564.008988	0.034412	0.035896
RS	35	0.770389	0.811083	2556.707103	0.034314	0.035902
RS	36	0.825897	0.812014	2536.123528	0.034037	0.035689
RS	37	0.884944	0.812014	2507.673182	0.033656	0.035312
RS	38	0.947757	0.845281	2374.664207	0.031871	0.033478
RS	39	1.014575	0.845281	2333.309513	0.031315	0.032888
RS	40	1.085655	0.895357	2158.829915	0.028974	0.030461
RS	41	1.161268	0.895357	2110.027139	0.028319	0.029772
RS	42	1.241703	0.950509	1937.475629	0.026003	0.027379
RS	43	1.327267	0.950509	1883.406753	0.025277	0.026636
RS	44	1.418288	1.002166	1730.981017	0.023232	0.024534
RS	45	1.515114	1.002166	1671.838713	0.022438	0.023739
RS	46	1.618114	1.044209	1543.510933	0.020716	0.021979
RS	47	1.727684	1.044209	1478.614625	0.019845	0.021115
RS	48	1.844241	1.072707	1371.743260	0.018410	0.019657
RS	49	1.968231	1.072707	1300.267103	0.017451	0.018702
RS	50	2.100128	1.086612	1208.802885	0.016223	0.017455
RS	51	2.240437	1.086612	1130.474700	0.015172	0.016396
RS	52	2.389693	1.088355	1046.997861	0.014052	0.015249
RS	53	2.548468	1.088355	962.895090	0.012923	0.014089
RS	54	2.717369	1.080171	883.458572	0.011857	0.012979
RS	55	2.897041	1.080171	796.017109	0.010683	0.011746
RS	56	3.088172	1.080171	709.659317	0.009524	0.010516
RS	57	3.291491	1.080171	625.566791	0.008396	0.009307
RS	58	3.507776	1.151293	514.456686	0.006905	0.007692
RS	59	3.737855	1.151293	448.422504	0.006018	0.006725
RS	60	3.982606	1.151293	385.916271	0.005179	0.005804
RS	61	4.242966	1.151293	327.650858	0.004397	0.004941
RS	62	4.519930	1.151293	274.198268	0.003680	0.004145
RS	63	4.814557	1.151293	974.511070	0.013079	0.014856
PA	4+25*2+4+6 0.221160362 0.064300344 4.814557198 1.315256148 0.503476537 0.369832954 0.476294190 0.824668600 1.499933257 2.498653542 3.515184481 3.973907744 3.675053738 2.961335331 2.222213367 1.636397743 1.236316699 0.992575882 0.862558809 0.811083431 0.812013957 0.845281142 0.895357059 0.950509483 1.002165868 1.044209426 1.072707324 1.086612004 1.088354613 1.080171227 1.151292757
//
CC
CC	Brief Description of the file format:
CC	  CC  comments
CC	  MM  useful-messages
CC	  RD  round-of-iterations
CC	  LL  \log[P(sequence)]
CC	  QD  Q-before-opt Q-after-opt
CC	  TR  \theta_0 \rho_0
CC	  RS  k t_k \lambda_k \pi_k \sum_{l\not=k}A_{kl} A_{kk}
CC	  DC  begin end best-k t_k+\Delta_k max-prob
CC
MM	Version: 0.6.5-r67
MM	pattern:4+25*2+4+6, n:63, n_free_lambdas:28
MM	n_iterations:25, skip:1, max_t:5, theta/rho:5
MM	is_decoding:0
MM	n_seqs:10, sum_L:1057635, sum_n:225760
RD	0
LK	0.000000
QD	0.000000 -> 0.000000
RI	inf
TR	0.240108	0.048022
MT	5.000000
MM	C_pi: 1.000000, n_recomb: 49598.502288
RS	0	0.000000	1.000000	310.939737	0.006269	0.000000
RS	1	0.006440	1.000000	328.823664	0.006630	0.000000
RS	2	0.013294	1.000000	347.590948	0.007008	0.000000
RS	3	0.020590	1.000000	367.265996	0.007405	0.000000
RS	4	0.028356	1.000000	387.871092	0.007820	0.000000
RS	5	0.036622	1.000000	409.425885	0.008255	0.000000
RS	6	0.045421	1.000000	431.946820	0.008709	0.000000
RS	7	0.054785	1.000000	455.446495	0.009183	0.000000
RS	8	0.064753	1.000000	479.932965	0.009676	0.000000
RS	9	0.075363	1.000000	505.408962	0.010190	0.000000
RS	10	0.086656	1.000000	531.871043	0.010724	0.000000
RS	11	0.098677	1.000000	559.308671	0.011277	0.000000
RS	12	0.111471	1.000000	587.703207	0.011849	0.000000
RS	13	0.125090	1.000000	617.026843	0.012440	0.000000
RS	14	0.139585	1.000000	647.241453	0.013050	0.000000
RS	15	0.155014	1.000000	678.297390	0.013676	0.000000
RS	16	0.171437	1.000000	710.132215	0.014318	0.000000
RS	17	0.188917	1.000000	742.669400	0.014974	0.000000
RS	18	0.207523	1.000000	775.816989	0.015642	0.000000
RS	19	0.227327	1.000000	809.466270	0.016320	0.000000
RS	20	0.248406	1.000000	843.490458	0.017006	0.000000
RS	21	0.270843	1.000000	877.743439	0.017697	0.000000
RS	22	0.294725	1.000000	912.058618	0.018389	0.000000
RS	23	0.320144	1.000000	946.247895	0.019078	0.000000
RS	24	0.347201	1.000000	980.100856	0.019761	0.000000
RS	25	0.376000	1.000000	1013.384216	0.020432	0.000000
RS	26	0.406654	1.000000	1045.841601	0.021086	0.000000
RS	27	0.439282	1.000000	1077.193741	0.021718	0.000000
RS	28	0.474011	1.000000	1107.139163	0.022322	0.000000
RS	29	0.510976	1.000000	1135.355467	0.022891	0.000000
RS	30	0.550322	1.000000	1161.501293	0.023418	0.000000
RS	31	0.592202	1.000000	1185.219061	0.023896	0.000000
RS	32	0.636779	1.000000	1206.138572	0.024318	0.000000
RS	33	0.684227	1.000000	1223.881567	0.024676	0.000000
RS	34	0.734730	1.000000	1238.067285	0.024962	0.000000
RS	35	0.788485	1.000000	1248.319084	0.025168	0.000000
RS	36	0.845702	1.000000	1254.272122	0.025289	0.000000
RS	37	0.906604	1.000000	1255.582067	0.025315	0.000000
RS	38	0.971428	1.000000	1251.934765	0.025241	0.000000
RS	39	1.040426	1.000000	1243.056714	0.025062	0.000000
RS	40	1.113868	1.000000	1228.726130	0.024773	0.000000
RS	41	1.192040	1.000000	1208.784321	0.024371	0.000000
RS	42	1.275245	1.000000	1183.146993	0.023854	0.000000
RS	43	1.363809	1.000000	1151.815026	0.023223	0.000000
RS	44	1.458076	1.000000	1114.884189	0.022478	0.000000
RS	45	1.558414	1.000000	1072.553192	0.021625	0.000000
RS	46	1.665214	1.000000	1025.129425	0.020669	0.000000
RS	47	1.778891	1.000000	973.031729	0.019618	0.000000
RS	48	1.899889	1.000000	916.789554	0.018484	0.000000
RS	49	2.028679	1.000000	857.037955	0.017280	0.000000
RS	50	2.165763	1.000000	794.507992	0.016019	0.000000
RS	51	2.311675	1.000000	730.012318	0.014718	0.000000
RS	52	2.466983	1.000000	664.425973	0.013396	0.000000
RS	53	2.632293	1.000000	598.662738	0.012070	0.000000
RS	54	2.808249	1.000000	533.647748	0.010759	0.000000
RS	55	2.995536	1.000000	470.287420	0.009482	0.000000
RS	56	3.194884	1.000000	409.438131	0.008255	0.000000
RS	57	3.407070	1.000000	351.875343	0.007094	0.000000
RS	58	3.632920	1.000000	298.265092	0.006014	0.000000
RS	59	3.873315	1.000000	249.139794	0.005023	0.000000
RS	60	4.129191	1.000000	204.880208	0.004131	0.000000
RS	61	4.401545	1.000000	165.705074	0.003341	0.000000
RS	62	4.691438	1.000000	131.669436	0.002655	0.000000
RS	63	5.000000	1.000000	373.372484	0.007528	0.000000
PA	4+25*2+4+6 0.240108373 0.048021675 5.000000000 1.000000000 1.000000000 1.000000000 1.000000000 1.000000000 1.000000000 1.000000000 1.000000000 1.000000000 1.000000000 1.000000000 1.000000000 1.000000000 1.000000000 1.000000000 1.000000000 1.000000000 1.000000000 1.000000000 1.000000000 1.000000000 1.000000000 1.000000000 1.000000000 1.000000000 1.000000000 1.000000000 1.000000000
//
IT	5360
RD	1
LK	-508690.079593
QD	-490.425580 -> -335.479423
RI	0.0314093326
TR	0.250830	0.051853
MT	4.628503
MM	C_pi: 0.960557, n_recomb: 51398.134406
RS	0	0.000000	0.911831	345.987541	0.006732	0.000321
RS	1	0.006312	0.911831	365.271257	0.007107	0.002179
RS	2	0.013023	0.911831	385.460080	0.007499	0.004505
RS	3	0.020157	0.911831	406.574484	0.007910	0.005959
RS	4	0.027741	0.791882	493.228814	0.009596	0.007693
RS	5	0.035805	0.791882	518.995325	0.010098	0.009437
RS	6	0.044377	0.855912	505.143242	0.009828	0.010219
RS	7	0.053490	0.855912	531.292087	0.010337	0.010109
RS	8	0.063179	0.967121	494.544953	0.009622	0.009563
RS	9	0.073479	0.967121	520.160087	0.010120	0.009008
RS	10	0.084429	1.066048	496.273417	0.009655	0.008597
RS	11	0.096070	1.066048	521.851356	0.010153	0.008301
RS	12	0.108447	1.138824	513.526748	0.009991	0.008084
RS	13	0.121604	1.138824	539.662968	0.010500	0.007934
RS	14	0.135592	1.182295	546.009345	0.010623	0.007857
RS	15	0.150463	1.182295	573.218799	0.011153	0.007875
RS	16	0.166273	1.195902	594.512803	0.011567	0.008013
RS	17	0.183080	1.195902	623.221642	0.012125	0.008292
RS	18	0.200949	1.183502	659.521926	0.012832	0.008725
RS	19	0.219945	1.183502	689.987565	0.013424	0.009324
RS	20	0.240140	1.152174	740.554842	0.014408	0.010099
RS	21	0.261611	1.152174	772.752338	0.015035	0.011060
RS	22	0.284436	1.109462	836.069029	0.016267	0.012215
RS	23	0.308702	1.109462	869.574971	0.016918	0.013567
RS	24	0.334500	1.062097	942.933188	0.018346	0.015114
RS	25	0.361927	1.062097	976.814893	0.019005	0.016839
RS	26	0.391084	1.015697	1055.711811	0.020540	0.018715
RS	27	0.422082	1.015697	1088.463825	0.021177	0.020693
RS	28	0.455037	0.974665	1166.372404	0.022693	0.022713
RS	29	0.490071	0.974665	1195.972684	0.023269	0.024705
RS	30	0.527318	0.941794	1265.340567	0.024618	0.026594
RS	31	0.566915	0.941794	1289.471049	0.025088	0.028306
RS	32	0.609012	0.918196	1343.423376	0.026138	0.029774
RS	33	0.653765	0.918196	1359.803735	0.026456	0.030945
RS	34	0.701344	0.903529	1393.780610	0.027117	0.031782
RS	35	0.751926	0.903529	1400.490921	0.027248	0.032274
RS	36	0.805701	0.896211	1413.319424	0.027497	0.032432
RS	37	0.862871	0.896211	1408.977034	0.027413	0.032287
RS	38	0.923648	0.893997	1402.298965	0.027283	0.031878
RS	39	0.988263	0.893997	1386.077234	0.026967	0.031247
RS	40	1.056955	0.894778	1362.614494	0.026511	0.030433
RS	41	1.129984	0.894778	1334.229726	0.025959	0.029469
RS	42	1.207623	0.896989	1296.609820	0.025227	0.028380
RS	43	1.290162	0.896989	1256.361833	0.024444	0.027189
RS	44	1.377911	0.899661	1206.844001	0.023480	0.025912
RS	45	1.471199	0.899661	1155.706684	0.022485	0.024562
RS	46	1.570376	0.902232	1096.502631	0.021334	0.023152
RS	47	1.675812	0.902232	1036.197765	0.020160	0.021694
RS	48	1.787904	0.904392	969.782017	0.018868	0.020200
RS	49	1.907072	0.904392	902.784431	0.017565	0.018682
RS	50	2.033761	0.906011	832.016025	0.016188	0.017151
RS	51	2.168447	0.906011	761.458485	0.014815	0.015621
RS	52	2.311635	0.907113	689.551315	0.013416	0.014105
RS	53	2.463861	0.907113	619.004808	0.012043	0.012616
RS	54	2.625696	0.907934	549.319615	0.010688	0.011170
RS	55	2.797746	0.907934	482.455841	0.009387	0.009782
RS	56	2.980657	0.907934	418.649713	0.008145	0.008468
RS	57	3.175112	0.907934	358.652407	0.006978	0.007240
RS	58	3.381842	0.910438	302.355253	0.005883	0.006109
RS	59	3.601622	0.910438	252.010836	0.004903	0.005083
RS	60	3.835274	0.910438	206.845141	0.004024	0.004167
RS	61	4.083674	0.910438	167.022131	0.003250	0.003362
RS	62	4.347754	0.910438	132.543009	0.002579	0.002667
RS	63	4.628503	0.910438	375.969087	0.007315	0.007550
PA	4+25*2+4+6 0.250829803 0.051852734 4.628503323 0.911831379 0.791882038 0.855911732 0.967121124 1.066047609 1.138824463 1.182294846 1.195901871 1.183501720 1.152173996 1.109462261 1.062097073 1.015696526 0.974664688 0.941794395 0.918196201 0.903529167 0.896211147 0.893997192 0.894777775 0.896988750 0.899660587 0.902232170 0.904392123 0.906010628 0.907112598 0.907934189 0.910437524
//
IT	4733
RD	2
LK	-508428.246199
QD	-326.393965 -> -249.341532
RI	0.0288140888
TR	0.256097	0.054465
MT	4.440340
MM	C_pi: 0.935587, n_recomb: 52554.721859
RS	0	0.000000	0.858480	371.408727	0.007067	0.000345
RS	1	0.006244	0.858480	391.718566	0.007454	0.002312
RS	2	0.012877	0.858480	412.950117	0.007858	0.004635
RS	3	0.019925	0.858480	435.120972	0.008279	0.006039
RS	4	0.027412	0.637876	615.740278	0.011716	0.009050
RS	5	0.035368	0.637876	645.970221	0.012291	0.011071
RS	6	0.043820	0.727171	594.509913	0.011312	0.011135
RS	7	0.052799	0.727171	623.794313	0.011869	0.011175
RS	8	0.062339	0.903787	526.921689	0.010026	0.009580
RS	9	0.072475	0.903787	553.541372	0.010533	0.009273
RS	10	0.083244	1.080346	486.631022	0.009260	0.008222
RS	11	0.094685	1.080346	511.563254	0.009734	0.008091
RS	12	0.106841	1.225890	473.947621	0.009018	0.007483
RS	13	0.119755	1.225890	498.278987	0.009481	0.007420
RS	14	0.133476	1.323143	485.248542	0.009233	0.007126
RS	15	0.148053	1.323143	509.929875	0.009703	0.007172
RS	16	0.163541	1.361366	520.555723	0.009905	0.007228
RS	17	0.179995	1.361366	546.458425	0.010398	0.007477
RS	18	0.197477	1.344216	580.482980	0.011045	0.007928
RS	19	0.216051	1.344216	608.317033	0.011575	0.008431
RS	20	0.235784	1.286709	665.175028	0.012657	0.009317
RS	21	0.256749	1.286709	695.338493	0.013231	0.010119
RS	22	0.279023	1.206540	773.910621	0.014726	0.011493
RS	23	0.302688	1.206540	806.300232	0.015342	0.012628
RS	24	0.327831	1.119145	903.760218	0.017197	0.014522
RS	25	0.354543	1.119145	937.541693	0.017839	0.015982
RS	26	0.382923	1.036195	1047.754127	0.019936	0.018339
RS	27	0.413075	1.036195	1081.174800	0.020572	0.020022
RS	28	0.445109	0.965474	1193.776069	0.022715	0.022621
RS	29	0.479144	0.965474	1224.195331	0.023294	0.024316
RS	30	0.515304	0.910844	1326.172995	0.025234	0.026792
RS	31	0.553721	0.910844	1350.452260	0.025696	0.028233
RS	32	0.594537	0.872999	1429.529593	0.027201	0.030192
RS	33	0.637902	0.872999	1444.692043	0.027489	0.031140
RS	34	0.683974	0.850428	1492.990679	0.028408	0.032298
RS	35	0.732923	0.850428	1496.840160	0.028482	0.032631
RS	36	0.784927	0.839983	1513.263370	0.028794	0.032930
RS	37	0.840179	0.839983	1504.621962	0.028630	0.032688
RS	38	0.898881	0.837760	1493.656226	0.028421	0.032288
RS	39	0.961247	0.837760	1472.200805	0.028013	0.031607
RS	40	1.027508	0.840241	1440.182039	0.027403	0.030734
RS	41	1.097906	0.840241	1406.200824	0.026757	0.029751
RS	42	1.172699	0.844858	1358.680908	0.025853	0.028584
RS	43	1.252161	0.844858	1312.969646	0.024983	0.027396
RS	44	1.336586	0.850022	1254.040593	0.023862	0.026049
RS	45	1.426281	0.850022	1197.938318	0.022794	0.024715
RS	46	1.521577	0.854826	1130.754216	0.021516	0.023256
RS	47	1.622822	0.854826	1066.206409	0.020288	0.021821
RS	48	1.730389	0.858766	993.595888	0.018906	0.020301
RS	49	1.844673	0.858766	923.166178	0.017566	0.018807
RS	50	1.966091	0.861650	847.935530	0.016134	0.017267
RS	51	2.095091	0.861650	774.738441	0.014742	0.015758
RS	52	2.232145	0.863561	699.796785	0.013316	0.014241
RS	53	2.377756	0.863561	627.322106	0.011937	0.012767
RS	54	2.532458	0.864970	555.593083	0.010572	0.011321
RS	55	2.696819	0.864970	487.423823	0.009275	0.009940
RS	56	2.871443	0.864970	422.533833	0.008040	0.008627
RS	57	3.056970	0.864970	361.656543	0.006882	0.007395
RS	58	3.254080	0.870510	303.679110	0.005778	0.006241
RS	59	3.463497	0.870510	253.187175	0.004818	0.005211
RS	60	3.685989	0.870510	207.917164	0.003956	0.004286
RS	61	3.922373	0.870510	168.015616	0.003197	0.003471
RS	62	4.173516	0.870510	133.469712	0.002540	0.002764
RS	63	4.440340	0.870510	381.281578	0.007255	0.007949
PA	4+25*2+4+6 0.256096578 0.054465112 4.440339718 0.858480283 0.637876110 0.727171041 0.903786891 1.080345946 1.225890161 1.323142917 1.361365741 1.344216039 1.286708717 1.206539786 1.119145328 1.036194963 0.965473667 0.910843625 0.872999003 0.850427734 0.839982568 0.837760020 0.840240606 0.844857677 0.850022399 0.854825608 0.858766109 0.861649998 0.863560508 0.864969545 0.870509625
//
IT	4771
RD	3
LK	-508292.512447
QD	-253.775246 -> -207.486070
RI	0.0272625641
TR	0.258262	0.056300
MT	4.345689
MM	C_pi: 0.922916, n_recomb: 53563.328920
RS	0	0.000000	0.857572	376.604732	0.007031	0.000352
RS	1	0.006208	0.857572	397.082144	0.007413	0.002347
RS	2	0.012802	0.857572	418.483714	0.007813	0.004565
RS	3	0.019805	0.857572	440.827004	0.008230	0.005825
RS	4	0.027242	0.539882	735.246521	0.013727	0.010172
RS	5	0.035142	0.539882	769.376668	0.014364	0.012415
RS	6	0.043531	0.634272	685.488969	0.012798	0.011912
RS	7	0.052442	0.634272	717.761605	0.013400	0.012128
RS	8	0.061906	0.845748	564.246669	0.010534	0.009650
RS	9	0.071957	0.845748	592.150257	0.011055	0.009549
RS	10	0.082632	1.077636	488.052409	0.009112	0.007964
RS	11	0.093970	1.077636	512.927351	0.009576	0.007970
RS	12	0.106012	1.287137	451.468830	0.008429	0.007035
RS	13	0.118802	1.287137	474.785168	0.008864	0.007051
RS	14	0.132385	1.440081	446.268443	0.008332	0.006568
RS	15	0.146812	1.440081	469.298779	0.008762	0.006651
RS	16	0.162135	1.508806	470.869397	0.008791	0.006618
RS	17	0.178408	1.508806	494.803736	0.009238	0.006860
RS	18	0.195692	1.492024	525.419355	0.009809	0.007292
RS	19	0.214049	1.492024	551.296200	0.010292	0.007743
RS	20	0.233546	1.411927	610.561133	0.011399	0.008675
RS	21	0.254253	1.411927	639.115830	0.011932	0.009381
RS	22	0.276245	1.297680	726.720624	0.013568	0.010881
RS	23	0.299603	1.297680	758.155178	0.014154	0.011879
RS	24	0.324411	1.174602	871.932385	0.016279	0.014000
RS	25	0.350759	1.174602	905.578909	0.016907	0.015294
RS	26	0.378742	1.060548	1038.816102	0.019394	0.017989
RS	27	0.408463	1.060548	1072.803041	0.020029	0.019493
RS	28	0.440029	0.966003	1212.352004	0.022634	0.022516
RS	29	0.473555	0.966003	1243.557435	0.023217	0.024036
RS	30	0.509162	0.895009	1371.656058	0.025608	0.026952
RS	31	0.546980	0.895009	1396.227353	0.026067	0.028235
RS	32	0.587145	0.847211	1495.470773	0.027920	0.030556
RS	33	0.629804	0.847211	1509.813165	0.028187	0.031376
RS	34	0.675111	0.819703	1569.014771	0.029293	0.032751
RS	35	0.723231	0.819703	1570.726632	0.029325	0.032990
RS	36	0.774338	0.807905	1588.794646	0.029662	0.033358
RS	37	0.828618	0.807905	1576.956766	0.029441	0.033055
RS	38	0.886268	0.806586	1561.093099	0.029145	0.032619
RS	39	0.947497	0.806586	1535.889365	0.028674	0.031907
RS	40	1.012527	0.811144	1495.833845	0.027926	0.030950
RS	41	1.081594	0.811144	1458.058468	0.027221	0.029959
RS	42	1.154949	0.818248	1401.985530	0.026174	0.028704
RS	43	1.232858	0.818248	1352.807033	0.025256	0.027524
RS	44	1.315603	0.825835	1286.301694	0.024015	0.026108
RS	45	1.403486	0.825835	1227.271338	0.022913	0.024794
RS	46	1.496824	0.832729	1154.111480	0.021547	0.023291
RS	47	1.595957	0.832729	1087.243721	0.020298	0.021882
RS	48	1.701244	0.838288	1010.347944	0.018863	0.020341
RS	49	1.813068	0.838288	938.162532	0.017515	0.018874
RS	50	1.931834	0.842282	860.098091	0.016058	0.017331
RS	51	2.057973	0.842282	785.597432	0.014667	0.015846
RS	52	2.191942	0.844863	708.863962	0.013234	0.014334
RS	53	2.334229	0.844863	635.410993	0.011863	0.012878
RS	54	2.485349	0.846741	562.463940	0.010501	0.011436
RS	55	2.645851	0.846741	493.557716	0.009214	0.010064
RS	56	2.816317	0.846741	427.986566	0.007990	0.008755
RS	57	2.997366	0.846741	366.480697	0.006842	0.007523
RS	58	3.189654	0.855651	306.788341	0.005728	0.006345
RS	59	3.393880	0.855651	256.211075	0.004783	0.005315
RS	60	3.610785	0.855651	210.799830	0.003936	0.004388
RS	61	3.841156	0.855651	170.707539	0.003187	0.003567
RS	62	4.085828	0.855651	135.930509	0.002538	0.002851
RS	63	4.345689	0.855651	392.615419	0.007330	0.008332
PA	4+25*2+4+6 0.258262068 0.056300001 4.345689208 0.857571924 0.539882385 0.634271531 0.845748326 1.077636262 1.287136970 1.440080841 1.508805830 1.492024218 1.411927017 1.297680155 1.174602244 1.060547980 0.966003097 0.895009038 0.847211391 0.819702632 0.807904729 0.806585782 0.811144025 0.818247999 0.825834894 0.832729030 0.838288151 0.842281535 0.844863328 0.846741334 0.855651171
//
IT	4817
RD	4
LK	-508208.072496
QD	-216.258648 -> -183.973158
RI	0.0254753483
TR	0.258598	0.057634
MT	4.303035
MM	C_pi: 0.918763, n_recomb: 54559.080249
RS	0	0.000000	0.899383	364.704281	0.006685	0.000349
RS	1	0.006192	0.899383	384.618030	0.007050	0.002313
RS	2	0.012767	0.899383	405.445511	0.007431	0.004372
RS	3	0.019750	0.899383	427.206565	0.007830	0.005429
RS	4	0.027164	0.478509	842.402689	0.015440	0.011071
RS	5	0.035038	0.478509	879.722268	0.016124	0.013467
RS	6	0.043400	0.569407	772.378225	0.014157	0.012595
RS	7	0.052279	0.569407	807.336082	0.014797	0.012966
RS	8	0.061708	0.799051	602.277065	0.011039	0.009767
RS	9	0.071720	0.799051	631.548001	0.011575	0.009825
RS	10	0.082353	1.070027	495.031189	0.009073	0.007803
RS	11	0.093644	1.070027	520.169374	0.009534	0.007913
RS	12	0.105634	1.333954	438.669483	0.008040	0.006710
RS	13	0.118367	1.333954	461.443947	0.008458	0.006789
RS	14	0.131888	1.541254	420.171396	0.007701	0.006146
RS	15	0.146246	1.541254	442.111011	0.008103	0.006261
RS	16	0.161493	1.643673	436.104036	0.007993	0.006144
RS	17	0.177685	1.643673	458.647357	0.008406	0.006386
RS	18	0.194879	1.630789	485.854204	0.008905	0.006785
RS	19	0.213137	1.630789	510.291946	0.009353	0.007202
RS	20	0.232526	1.530683	570.386089	0.010454	0.008150
RS	21	0.253116	1.530683	597.725345	0.010956	0.008790
RS	22	0.274981	1.384657	691.312187	0.012671	0.010366
RS	23	0.298199	1.384657	722.030095	0.013234	0.011271
RS	24	0.322855	1.228696	847.945795	0.015542	0.013550
RS	25	0.349037	1.228696	881.563899	0.016158	0.014731
RS	26	0.376841	1.086901	1033.108354	0.018936	0.017680
RS	27	0.406367	1.086901	1067.708133	0.019570	0.019065
RS	28	0.437720	0.971995	1229.625985	0.022538	0.022421
RS	29	0.471015	0.971995	1261.693054	0.023125	0.023828
RS	30	0.506372	0.887684	1411.968724	0.025880	0.027094
RS	31	0.543918	0.887684	1437.008961	0.026339	0.028277
RS	32	0.583788	0.832257	1553.342687	0.028471	0.030883
RS	33	0.626128	0.832257	1567.194987	0.028725	0.031620
RS	34	0.671089	0.801360	1635.142999	0.029970	0.033152
RS	35	0.718834	0.801360	1635.242366	0.029972	0.033329
RS	36	0.769535	0.789114	1653.705307	0.030310	0.033723
RS	37	0.823375	0.789114	1639.416803	0.030048	0.033380
RS	38	0.880550	0.789158	1618.259492	0.029661	0.032883
RS	39	0.941264	0.789158	1590.259511	0.029147	0.032152
RS	40	1.005738	0.795987	1542.480148	0.028272	0.031100
RS	41	1.074204	0.795987	1502.007859	0.027530	0.030107
RS	42	1.146909	0.805628	1438.179671	0.026360	0.028764
RS	43	1.224116	0.805628	1386.685261	0.025416	0.027596
RS	44	1.306104	0.815612	1313.647038	0.024078	0.026114
RS	45	1.393168	0.815612	1252.795385	0.022962	0.024822
RS	46	1.485623	0.824534	1174.740370	0.021532	0.023281
RS	47	1.583803	0.824534	1106.527178	0.020281	0.021900
RS	48	1.688062	0.831633	1026.305933	0.018811	0.020344
RS	49	1.798777	0.831633	953.142872	0.017470	0.018905
RS	50	1.916347	0.836654	872.990303	0.016001	0.017364
RS	51	2.041196	0.836654	797.732239	0.014621	0.015904
RS	52	2.173777	0.839833	719.697240	0.013191	0.014401
RS	53	2.314566	0.839833	645.575411	0.011833	0.012963
RS	54	2.464073	0.842117	571.651439	0.010478	0.011528
RS	55	2.622838	0.842117	502.103262	0.009203	0.010167
RS	56	2.791432	0.842117	435.859912	0.007989	0.008864
RS	57	2.970466	0.842117	373.659714	0.006849	0.007634
RS	58	3.160586	0.854647	312.006600	0.005719	0.006430
RS	59	3.362477	0.854647	261.206700	0.004788	0.005405
RS	60	3.576870	0.854647	215.478752	0.003949	0.004478
RS	61	3.804537	0.854647	174.995673	0.003207	0.003653
RS	62	4.046301	0.854647	139.775608	0.002562	0.002932
RS	63	4.303035	0.854647	409.062248	0.007498	0.008703
PA	4+25*2+4+6 0.258598003 0.057633707 4.303035330 0.899382579 0.478508617 0.569406921 0.799051239 1.070026554 1.333954181 1.541254123 1.643672647 1.630788776 1.530683219 1.384657407 1.228696122 1.086900965 0.971994922 0.887683896 0.832257194 0.801360135 0.789114312 0.789157946 0.795987136 0.805627917 0.815612137 0.824533775 0.831632698 0.836653879 0.839833190 0.842116693 0.854647425
//
IT	4584
RD	5
LK	-508147.566622
QD	-193.790036 -> -168.713559
RI	0.0234062688
TR	0.257841	0.058642
MT	4.290704
MM	C_pi: 0.920129, n_recomb: 55568.715165
RS	0	0.000000	0.974914	342.337969	0.006161	0.000339
RS	1	0.006187	0.974914	361.215922	0.006500	0.002238
RS	2	0.012757	0.974914	380.985034	0.006856	0.004121
RS	3	0.019734	0.974914	401.668331	0.007228	0.004955
RS	4	0.027142	0.439778	933.771358	0.016804	0.011773
RS	5	0.035008	0.439778	973.660859	0.017522	0.014258
RS	6	0.043361	0.523668	853.026725	0.015351	0.013201
RS	7	0.052231	0.523668	890.364400	0.016023	0.013698
RS	8	0.061650	0.762491	639.481049	0.011508	0.009914
RS	9	0.071652	0.762491	670.128696	0.012059	0.010093
RS	10	0.082272	1.061350	505.140021	0.009090	0.007713
RS	11	0.093549	1.061350	530.730759	0.009551	0.007901
RS	12	0.105525	1.371425	431.842572	0.007771	0.006477
RS	13	0.118241	1.371425	454.373013	0.008177	0.006602
RS	14	0.131744	1.630599	402.196332	0.007238	0.005824
RS	15	0.146082	1.630599	423.409551	0.007620	0.005963
RS	16	0.161307	1.768470	410.930431	0.007395	0.005770
RS	17	0.177475	1.768470	432.472418	0.007783	0.006012
RS	18	0.194643	1.762178	456.507875	0.008215	0.006375
RS	19	0.212873	1.762178	479.873172	0.008636	0.006768
RS	20	0.232230	1.644102	540.097160	0.009719	0.007715
RS	21	0.252786	1.644102	566.518707	0.010195	0.008307
RS	22	0.274613	1.468040	664.433457	0.011957	0.009930
RS	23	0.297791	1.468040	694.635098	0.012500	0.010766
RS	24	0.322403	1.281200	830.236671	0.014941	0.013161
RS	25	0.348538	1.281200	863.935493	0.015547	0.014259
RS	26	0.376290	1.113960	1030.901518	0.018552	0.017408
RS	27	0.405759	1.113960	1066.175492	0.019187	0.018708
RS	28	0.437051	0.980977	1247.578634	0.022451	0.022336
RS	29	0.470279	0.980977	1280.580705	0.023045	0.023665
RS	30	0.505563	0.885271	1450.526783	0.026103	0.027222
RS	31	0.543030	0.885271	1476.170972	0.026565	0.028339
RS	32	0.582815	0.823626	1607.614467	0.028930	0.031178
RS	33	0.625062	0.823626	1621.207452	0.029175	0.031858
RS	34	0.669922	0.790245	1696.488088	0.030530	0.033509
RS	35	0.717559	0.790245	1695.328872	0.030509	0.033643
RS	36	0.768142	0.778059	1713.349507	0.030833	0.034038
RS	37	0.821856	0.778059	1697.102154	0.030541	0.033668
RS	38	0.878892	0.779713	1670.372749	0.030060	0.033096
RS	39	0.939458	0.779713	1640.190502	0.029516	0.032353
RS	40	1.003771	0.788913	1584.878456	0.028521	0.031203
RS	41	1.072063	0.788913	1542.396736	0.027757	0.030214
RS	42	1.144580	0.801111	1471.317988	0.026477	0.028783
RS	43	1.221584	0.801111	1418.202688	0.025522	0.027632
RS	44	1.303352	0.813470	1339.275759	0.024101	0.026088
RS	45	1.390180	0.813470	1277.241044	0.022985	0.024821
RS	46	1.482379	0.824376	1194.928945	0.021504	0.023246
RS	47	1.580284	0.824376	1125.901424	0.020261	0.021893
RS	48	1.684245	0.832960	1042.892202	0.018768	0.020327
RS	49	1.794639	0.832960	969.143882	0.017440	0.018917
RS	50	1.911864	0.838952	887.287860	0.015967	0.017380
RS	51	2.036341	0.838952	811.514665	0.014604	0.015945
RS	52	2.168519	0.842676	732.396118	0.013180	0.014453
RS	53	2.308876	0.842676	657.704249	0.011836	0.013033
RS	54	2.457917	0.845325	582.866963	0.010489	0.011607
RS	55	2.616179	0.845325	512.653556	0.009226	0.010258
RS	56	2.784233	0.845325	445.668662	0.008020	0.008962
RS	57	2.962685	0.845325	382.666021	0.006886	0.007734
RS	58	3.152178	0.861670	318.815579	0.005737	0.006504
RS	59	3.353395	0.861670	267.659575	0.004817	0.005485
RS	60	3.567062	0.861670	221.465869	0.003985	0.004560
RS	61	3.793948	0.861670	180.434662	0.003247	0.003733
RS	62	4.034873	0.861670	144.612682	0.002602	0.003007
RS	63	4.290704	0.861670	429.228611	0.007724	0.009064
PA	4+25*2+4+6 0.257840515 0.058641839 4.290703728 0.974914304 0.439777555 0.523667609 0.762490722 1.061350374 1.371424955 1.630599227 1.768469852 1.762177512 1.644102493 1.468039829 1.281200179 1.113959572 0.980976996 0.885271408 0.823626277 0.790245460 0.778059234 0.779713479 0.788913156 0.801110658 0.813470387 0.824376410 0.832960160 0.838951618 0.842676282 0.845324696 0.861669890
//
IT	3758
RD	6
LK	-508099.700956
QD	-178.418454 -> -157.538234
RI	0.0212676017
TR	0.256436	0.059437
MT	4.296432
MM	C_pi: 0.924937, n_recomb: 56588.891463
RS	0	0.000000	1.078145	315.294342	0.005572	0.000326
RS	1	0.006189	1.078145	332.896494	0.005883	0.002144
RS	2	0.012762	1.078145	351.356723	0.006209	0.003855
RS	3	0.019741	1.078145	370.701021	0.006551	0.004474
RS	4	0.027152	0.415334	1008.975863	0.017830	0.012306
RS	5	0.035022	0.415334	1050.953095	0.018572	0.014828
RS	6	0.043379	0.490767	926.832235	0.016378	0.013739
RS	7	0.052253	0.490767	966.283607	0.017075	0.014334
RS	8	0.061677	0.733731	675.328105	0.011934	0.010078
RS	9	0.071684	0.733731	707.331146	0.012499	0.010349
RS	10	0.082310	1.052707	517.130183	0.009138	0.007672
RS	11	0.093593	1.052707	543.289902	0.009601	0.007921
RS	12	0.105576	1.401955	428.945031	0.007580	0.006308
RS	13	0.118299	1.401955	451.427445	0.007977	0.006469
RS	14	0.131811	1.710197	389.602006	0.006885	0.005574
RS	15	0.146158	1.710197	410.332707	0.007251	0.005731
RS	16	0.161394	1.884572	392.151148	0.006930	0.005470
RS	17	0.177572	1.884572	412.957211	0.007297	0.005711
RS	18	0.194752	1.887028	434.079018	0.007671	0.006037
RS	19	0.212996	1.887028	456.628058	0.008069	0.006411
RS	20	0.232368	1.752756	516.629587	0.009130	0.007348
RS	21	0.252939	1.752756	542.347088	0.009584	0.007903
RS	22	0.274784	1.548122	643.582043	0.011373	0.009554
RS	23	0.297981	1.548122	673.414630	0.011900	0.010337
RS	24	0.322613	1.331970	817.112331	0.014439	0.012818
RS	25	0.348770	1.331970	850.972421	0.015038	0.013854
RS	26	0.376546	1.140994	1031.419821	0.018227	0.017164
RS	27	0.406041	1.140994	1067.410719	0.018863	0.018401
RS	28	0.437362	0.991550	1266.353169	0.022378	0.022257
RS	29	0.470621	0.991550	1300.338709	0.022979	0.023531
RS	30	0.505939	0.885771	1488.243625	0.026299	0.027337
RS	31	0.543442	0.885771	1514.582269	0.026765	0.028406
RS	32	0.583267	0.818834	1659.791930	0.029331	0.031442
RS	33	0.625557	0.818834	1673.281655	0.029569	0.032084
RS	34	0.670464	0.783535	1754.932812	0.031012	0.033828
RS	35	0.718151	0.783535	1752.755400	0.030973	0.033931
RS	36	0.768789	0.771705	1769.765602	0.031274	0.034311
RS	37	0.822562	0.771705	1751.893406	0.030958	0.033922
RS	38	0.879662	0.775097	1719.416295	0.030384	0.033269
RS	39	0.940297	0.775097	1687.464765	0.029820	0.032521
RS	40	1.004685	0.786701	1624.777059	0.028712	0.031273
RS	41	1.073058	0.786701	1580.738721	0.027934	0.030292
RS	42	1.145662	0.801445	1502.774897	0.026556	0.028776
RS	43	1.222761	0.801445	1448.483249	0.025597	0.027644
RS	44	1.304631	0.816146	1364.116378	0.024106	0.026043
RS	45	1.391568	0.816146	1301.291623	0.022996	0.024802
RS	46	1.483887	0.828989	1215.150748	0.021473	0.023197
RS	47	1.581919	0.828989	1145.620515	0.020245	0.021874
RS	48	1.686019	0.839004	1060.167548	0.018735	0.020299
RS	49	1.796562	0.839004	986.049493	0.017425	0.018919
RS	50	1.913947	0.845912	902.721572	0.015952	0.017387
RS	51	2.038597	0.845912	826.551766	0.014606	0.015977
RS	52	2.170962	0.850135	746.468501	0.013191	0.014497
RS	53	2.311520	0.850135	671.237254	0.011862	0.013096
RS	54	2.460777	0.853112	595.505841	0.010523	0.011679
RS	55	2.619273	0.853112	524.586584	0.009270	0.010341
RS	56	2.787578	0.853112	456.794751	0.008072	0.009052
RS	57	2.966300	0.853112	392.903745	0.006943	0.007828
RS	58	3.156084	0.873414	326.673944	0.005773	0.006570
RS	59	3.357614	0.873414	275.068670	0.004861	0.005558
RS	60	3.571618	0.873414	228.309811	0.004035	0.004636
RS	61	3.798868	0.873414	186.628391	0.003298	0.003809
RS	62	4.040182	0.873414	150.103009	0.002653	0.003079
RS	63	4.296432	0.873414	451.963778	0.007987	0.009418
PA	4+25*2+4+6 0.256436495 0.059437403 4.296432436 1.078144992 0.415334448 0.490766587 0.733730507 1.052706841 1.401955095 1.710196559 1.884571560 1.887028444 1.752755915 1.548122353 1.331970395 1.140994373 0.991549918 0.885771210 0.818834117 0.783535455 0.771704617 0.775096511 0.786701200 0.801445289 0.816146072 0.828988966 0.839003748 0.845912372 0.850134853 0.853111842 0.873413606
//
IT	4384
RD	7
LK	-508059.386243
QD	-166.759581 -> -148.620196
RI	0.0192393372
TR	0.254668	0.060095
MT	4.312826
MM	C_pi: 0.931812, n_recomb: 57611.186008
RS	0	0.000000	1.204778	287.485858	0.004990	0.000310
RS	1	0.006196	1.204778	303.741359	0.005272	0.002043
RS	2	0.012775	1.204778	320.814415	0.005569	0.003598
RS	3	0.019762	1.204778	338.733219	0.005880	0.004025
RS	4	0.027182	0.400229	1069.193849	0.018559	0.012697
RS	5	0.035062	0.400229	1112.895911	0.019317	0.015217
RS	6	0.043430	0.466618	993.902584	0.017252	0.014215
RS	7	0.052316	0.466618	1035.246092	0.017970	0.014885
RS	8	0.061753	0.710779	709.653914	0.012318	0.010251
RS	9	0.071775	0.710779	742.976669	0.012896	0.010592
RS	10	0.082417	1.044299	530.311580	0.009205	0.007666
RS	11	0.093719	1.044299	557.113733	0.009670	0.007962
RS	12	0.105721	1.426936	428.741591	0.007442	0.006186
RS	13	0.118467	1.426936	451.308879	0.007834	0.006376
RS	14	0.132002	1.781397	380.709151	0.006608	0.005377
RS	15	0.146376	1.781397	401.125012	0.006963	0.005547
RS	16	0.161641	1.992853	377.788596	0.006558	0.005224
RS	17	0.177851	1.992853	398.043415	0.006909	0.005465
RS	18	0.195066	2.005947	416.455557	0.007229	0.005754
RS	19	0.213347	2.005947	438.368438	0.007609	0.006112
RS	20	0.232761	1.857078	497.946618	0.008643	0.007034
RS	21	0.253378	1.857078	523.111403	0.009080	0.007559
RS	22	0.275271	1.625173	626.986084	0.010883	0.009226
RS	23	0.298522	1.625173	656.552245	0.011396	0.009966
RS	24	0.323213	1.380993	807.222139	0.014012	0.012513
RS	25	0.349433	1.380993	841.294845	0.014603	0.013498
RS	26	0.377279	1.167624	1033.808972	0.017945	0.016942
RS	27	0.406849	1.167624	1070.537713	0.018582	0.018129
RS	28	0.438252	1.002936	1285.588054	0.022315	0.022182
RS	29	0.471600	1.002936	1320.582117	0.022922	0.023412
RS	30	0.507014	0.888033	1525.214093	0.026474	0.027436
RS	31	0.544622	0.888033	1552.304812	0.026945	0.028471
RS	32	0.584560	0.816447	1710.323584	0.029687	0.031680
RS	33	0.626973	0.816447	1723.817488	0.029922	0.032293
RS	34	0.672014	0.779598	1811.172152	0.031438	0.034112
RS	35	0.719845	0.779598	1808.146532	0.031385	0.034194
RS	36	0.770639	0.768292	1823.771461	0.031657	0.034550
RS	37	0.824581	0.768292	1804.512256	0.031322	0.034149
RS	38	0.881864	0.773472	1766.205125	0.030657	0.033413
RS	39	0.942697	0.773472	1732.776078	0.030077	0.032664
RS	40	1.007298	0.787471	1662.871712	0.028864	0.031320
RS	41	1.075902	0.787471	1617.590586	0.028078	0.030350
RS	42	1.148757	0.804723	1533.048520	0.026610	0.028755
RS	43	1.226125	0.804723	1477.879496	0.025653	0.027643
RS	44	1.308287	0.821710	1388.426894	0.024100	0.025989
RS	45	1.395539	0.821710	1325.066174	0.023000	0.024775
RS	46	1.488197	0.836431	1235.417874	0.021444	0.023143
RS	47	1.586596	0.836431	1165.576815	0.020232	0.021850
RS	48	1.691091	0.847816	1077.927673	0.018710	0.020269
RS	49	1.802060	0.847816	1003.564165	0.017420	0.018916
RS	50	1.919904	0.855583	918.926292	0.015950	0.017392
RS	51	2.045050	0.855583	842.419977	0.014623	0.016006
RS	52	2.177949	0.860255	761.449798	0.013217	0.014538
RS	53	2.319082	0.860255	685.685144	0.011902	0.013154
RS	54	2.468960	0.863522	609.070986	0.010572	0.011747
RS	55	2.628123	0.863522	537.409855	0.009328	0.010419
RS	56	2.797147	0.863522	468.762496	0.008137	0.009137
RS	57	2.976643	0.863522	403.924220	0.007011	0.007916
RS	58	3.167260	0.887873	335.184631	0.005818	0.006631
RS	59	3.369687	0.887873	283.071029	0.004913	0.005627
RS	60	3.584656	0.887873	235.686467	0.004091	0.004708
RS	61	3.812944	0.887873	193.294094	0.003355	0.003880
RS	62	4.055375	0.887873	156.005625	0.002708	0.003148
RS	63	4.312826	0.887873	476.441893	0.008270	0.009765
PA	4+25*2+4+6 0.254668303 0.060094540 4.312826122 1.204778004 0.400228817 0.466617800 0.710779037 1.044298848 1.426935763 1.781396578 1.992853332 2.005946710 1.857077764 1.625172952 1.380993452 1.167623807 1.002935603 0.888033417 0.816447293 0.779598260 0.768292270 0.773471957 0.787471338 0.804722636 0.821710407 0.836430748 0.847815949 0.855583087 0.860255062 0.863522143 0.887872874
//
IT	4834
RD	8
LK	-508024.118361
QD	-157.266617 -> -141.097948
RI	0.0174180265
TR	0.252713	0.060661
MT	4.335345
MM	C_pi: 0.939869, n_recomb: 58628.426214
RS	0	0.000000	1.351187	261.165402	0.004455	0.000295
RS	1	0.006204	1.351187	276.112228	0.004710	0.001942
RS	2	0.012793	1.351187	291.832257	0.004978	0.003362
RS	3	0.019791	1.351187	308.355012	0.005259	0.003626
RS	4	0.027223	0.391465	1116.221029	0.019039	0.012975
RS	5	0.035117	0.391465	1161.372359	0.019809	0.015462
RS	6	0.043499	0.448577	1054.683510	0.017989	0.014636
RS	7	0.052402	0.448577	1097.737608	0.018724	0.015363
RS	8	0.061858	0.692137	742.473242	0.012664	0.010426
RS	9	0.071900	0.692137	777.074337	0.013254	0.010823
RS	10	0.082565	1.036069	544.290299	0.009284	0.007685
RS	11	0.093891	1.036069	571.782415	0.009753	0.008020
RS	12	0.105921	1.447239	430.471445	0.007342	0.006100
RS	13	0.118697	1.447239	453.217181	0.007730	0.006311
RS	14	0.132265	1.845155	374.461260	0.006387	0.005219
RS	15	0.146675	1.845155	394.681362	0.006732	0.005399
RS	16	0.161979	2.094016	366.573675	0.006252	0.005020
RS	17	0.178233	2.094016	386.408875	0.006591	0.005259
RS	18	0.195495	2.119362	402.279982	0.006862	0.005512
RS	19	0.213829	2.119362	423.686216	0.007227	0.005857
RS	20	0.233299	1.957442	482.698983	0.008233	0.006762
RS	21	0.253978	1.957442	507.419048	0.008655	0.007261
RS	22	0.275939	1.699453	613.435115	0.010463	0.008936
RS	23	0.299263	1.699453	642.805075	0.010964	0.009640
RS	24	0.324034	1.428357	799.583666	0.013638	0.012237
RS	25	0.350342	1.428357	833.897659	0.014223	0.013180
RS	26	0.378282	1.193676	1037.381215	0.017694	0.016735
RS	27	0.407956	1.193676	1074.851441	0.018333	0.017882
RS	28	0.439471	1.014697	1304.889836	0.022257	0.022106
RS	29	0.472940	1.014697	1340.900103	0.022871	0.023303
RS	30	0.508487	0.891391	1561.305960	0.026631	0.027520
RS	31	0.546239	0.891391	1589.184795	0.027106	0.028530
RS	32	0.586332	0.815617	1759.307394	0.030008	0.031891
RS	33	0.628914	0.815617	1772.882831	0.030239	0.032484
RS	34	0.674137	0.777461	1865.472662	0.031819	0.034366
RS	35	0.722166	0.777461	1861.725900	0.031755	0.034433
RS	36	0.773175	0.766770	1875.733036	0.031994	0.034760
RS	37	0.827349	0.766770	1855.265375	0.031644	0.034351
RS	38	0.884883	0.773739	1811.121956	0.030892	0.033533
RS	39	0.945987	0.773739	1776.431994	0.030300	0.032786
RS	40	1.010883	0.790090	1699.487644	0.028987	0.031350
RS	41	1.079804	0.790090	1653.191304	0.028198	0.030393
RS	42	1.153002	0.809785	1562.353936	0.026648	0.028723
RS	43	1.230740	0.809785	1506.516763	0.025696	0.027633
RS	44	1.313302	0.828992	1412.276258	0.024089	0.025931
RS	45	1.400986	0.828992	1348.550203	0.023002	0.024743
RS	46	1.494110	0.845518	1255.656647	0.021417	0.023089
RS	47	1.593012	0.845518	1185.626460	0.020223	0.021824
RS	48	1.698050	0.858204	1095.977185	0.018694	0.020239
RS	49	1.809605	0.858204	1021.440518	0.017422	0.018914
RS	50	1.928081	0.866767	935.615928	0.015958	0.017398
RS	51	2.053907	0.866767	858.802274	0.014648	0.016034
RS	52	2.187540	0.871836	777.005382	0.013253	0.014579
RS	53	2.329463	0.871836	700.702485	0.011952	0.013211
RS	54	2.480192	0.875353	623.216878	0.010630	0.011813
RS	55	2.640273	0.875353	550.784719	0.009394	0.010495
RS	56	2.810285	0.875353	481.247382	0.008208	0.009219
RS	57	2.990845	0.875353	415.423104	0.007086	0.008001
RS	58	3.182607	0.903801	344.082498	0.005869	0.006689
RS	59	3.386267	0.903801	291.424448	0.004971	0.005692
RS	60	3.602562	0.903801	243.379304	0.004151	0.004776
RS	61	3.832276	0.903801	200.242339	0.003415	0.003949
RS	62	4.076242	0.903801	162.158413	0.002766	0.003213
RS	63	4.335345	0.903801	502.090406	0.008564	0.010105
PA	4+25*2+4+6 0.252712769 0.060661399 4.335344970 1.351187275 0.391464880 0.448576553 0.692137438 1.036068557 1.447239376 1.845155250 2.094016330 2.119362005 1.957442133 1.699452775 1.428357369 1.193676021 1.014696885 0.891390931 0.815616500 0.777461490 0.766770451 0.773738983 0.790090420 0.809785459 0.828992029 0.845518346 0.858204075 0.866766873 0.871835873 0.875352507 0.903801300
//
IT	4644
RD	9
LK	-507992.545000
QD	-149.178598 -> -134.532053
RI	0.0158358511
TR	0.250681	0.061169
MT	4.361142
MM	C_pi: 0.948539, n_recomb: 59635.613696
RS	0	0.000000	1.513799	237.431139	0.003981	0.000280
RS	1	0.006214	1.513799	251.169187	0.004212	0.001847
RS	2	0.012814	1.513799	265.635489	0.004454	0.003151
RS	3	0.019824	1.513799	280.860144	0.004710	0.003281
RS	4	0.027270	0.387148	1152.041706	0.019318	0.013159
RS	5	0.035179	0.387148	1198.427418	0.020096	0.015594
RS	6	0.043579	0.434896	1109.768872	0.018609	0.015008
RS	7	0.052501	0.434896	1154.385144	0.019357	0.015778
RS	8	0.061977	0.676710	773.888774	0.012977	0.010601
RS	9	0.072042	0.676710	809.725800	0.013578	0.011042
RS	10	0.082733	1.027933	558.820404	0.009371	0.007723
RS	11	0.094088	1.027933	587.033397	0.009844	0.008089
RS	12	0.106149	1.463513	433.638348	0.007271	0.006040
RS	13	0.118959	1.463513	456.630453	0.007657	0.006270
RS	14	0.132565	1.902244	370.163426	0.006207	0.005091
RS	15	0.147016	1.902244	390.274752	0.006544	0.005279
RS	16	0.162366	2.188557	357.684280	0.005998	0.004847
RS	17	0.178669	2.188557	377.196783	0.006325	0.005084
RS	18	0.195985	2.227669	390.644456	0.006551	0.005304
RS	19	0.214378	2.227669	411.639108	0.006903	0.005637
RS	20	0.233913	2.054133	469.990110	0.007881	0.006522
RS	21	0.254663	2.054133	494.344112	0.008289	0.006999
RS	22	0.276701	1.771180	602.112639	0.010097	0.008675
RS	23	0.300109	1.771180	631.334367	0.010587	0.009349
RS	24	0.324972	1.474166	793.521290	0.013306	0.011984
RS	25	0.351380	1.474166	828.089439	0.013886	0.012892
RS	26	0.379428	1.219086	1041.636910	0.017467	0.016540
RS	27	0.409220	1.219086	1079.839997	0.018107	0.017653
RS	28	0.440863	1.026588	1323.940588	0.022201	0.022028
RS	29	0.474472	1.026588	1360.962746	0.022821	0.023199
RS	30	0.510169	0.895439	1596.372189	0.026769	0.027590
RS	31	0.548085	0.895439	1625.060990	0.027250	0.028579
RS	32	0.588357	0.815820	1806.740532	0.030296	0.032079
RS	33	0.631132	0.815820	1820.456130	0.030526	0.032657
RS	34	0.676564	0.776524	1917.951725	0.032161	0.034594
RS	35	0.724819	0.776524	1913.584000	0.032088	0.034649
RS	36	0.776074	0.766489	1925.840422	0.032293	0.034945
RS	37	0.830513	0.766489	1904.305283	0.031932	0.034532
RS	38	0.888334	0.775216	1854.379008	0.031095	0.033634
RS	39	0.949749	0.775216	1818.596312	0.030495	0.032892
RS	40	1.014981	0.793854	1734.808357	0.029090	0.031369
RS	41	1.084265	0.793854	1687.668476	0.028300	0.030426
RS	42	1.157855	0.815916	1590.799604	0.026675	0.028687
RS	43	1.236018	0.815916	1534.446772	0.025730	0.027618
RS	44	1.319038	0.837260	1435.686901	0.024074	0.025872
RS	45	1.407217	0.837260	1371.713539	0.023002	0.024711
RS	46	1.500875	0.855510	1275.801665	0.021393	0.023037
RS	47	1.600353	0.855510	1205.660442	0.020217	0.021799
RS	48	1.706013	0.869420	1114.175380	0.018683	0.020213
RS	49	1.818238	0.869420	1039.506328	0.017431	0.018913
RS	50	1.937437	0.878711	952.595943	0.015974	0.017406
RS	51	2.064043	0.878711	875.485839	0.014681	0.016063
RS	52	2.198516	0.884124	792.910843	0.013296	0.014620
RS	53	2.341345	0.884124	716.059574	0.012007	0.013268
RS	54	2.493050	0.887846	637.716335	0.010694	0.011879
RS	55	2.654181	0.887846	564.489136	0.009466	0.010570
RS	56	2.825326	0.887846	494.036925	0.008284	0.009299
RS	57	3.007105	0.887846	427.201150	0.007164	0.008084
RS	58	3.200180	0.920406	353.196145	0.005923	0.006744
RS	59	3.405252	0.920406	299.971805	0.005030	0.005754
RS	60	3.623068	0.920406	251.247139	0.004213	0.004842
RS	61	3.854419	0.920406	207.348809	0.003477	0.004015
RS	62	4.100146	0.920406	168.454161	0.002825	0.003277
RS	63	4.361142	0.920406	528.514560	0.008862	0.010437
PA	4+25*2+4+6 0.250680821 0.061169434 4.361141710 1.513798641 0.387147692 0.434895853 0.676710195 1.027932772 1.463513256 1.902244457 2.188556762 2.227669017 2.054133186 1.771179556 1.474165700 1.219086329 1.026587864 0.895438666 0.815820292 0.776523562 0.766488737 0.775215511 0.793854003 0.815916137 0.837259804 0.855510322 0.869419564 0.878710919 0.884123628 0.887846142 0.920406367
//
IT	5106
RD	10
LK	-507963.862279
QD	-142.088638 -> -128.677768
RI	0.0144863429
TR	0.248644	0.061640
MT	4.388352
MM	C_pi: 0.957455, n_recomb: 60629.695226
RS	0	0.000000	1.688788	216.674374	0.003574	0.000265
RS	1	0.006224	1.688788	229.333030	0.003783	0.001759
RS	2	0.012836	1.688788	242.676805	0.004003	0.002965
RS	3	0.019859	1.688788	256.735820	0.004234	0.002988
RS	4	0.027319	0.386036	1178.556279	0.019439	0.013270
RS	5	0.035244	0.386036	1226.002538	0.020221	0.015637
RS	6	0.043662	0.424397	1159.780249	0.019129	0.015339
RS	7	0.052604	0.424397	1205.836346	0.019889	0.016139
RS	8	0.062102	0.663721	804.014914	0.013261	0.010773
RS	9	0.072192	0.663721	841.045964	0.013872	0.011249
RS	10	0.082909	1.019805	573.754615	0.009463	0.007775
RS	11	0.094294	1.019805	602.708829	0.009941	0.008167
RS	12	0.106387	1.476284	437.903903	0.007223	0.006000
RS	13	0.119233	1.476284	461.192840	0.007607	0.006246
RS	14	0.132879	1.953290	367.348192	0.006059	0.004986
RS	15	0.147374	1.953290	387.416101	0.006390	0.005181
RS	16	0.162771	2.276963	350.551509	0.005782	0.004700
RS	17	0.179127	2.276963	369.814046	0.006100	0.004934
RS	18	0.196500	2.331204	380.930111	0.006283	0.005122
RS	19	0.214955	2.331204	401.584542	0.006624	0.005445
RS	20	0.234558	2.147417	459.199745	0.007574	0.006309
RS	21	0.255382	2.147417	483.245840	0.007970	0.006767
RS	22	0.277502	1.840580	592.445162	0.009772	0.008440
RS	23	0.300999	1.840580	621.550919	0.010252	0.009087
RS	24	0.325958	1.518527	788.568992	0.013006	0.011751
RS	25	0.352470	1.518527	823.393459	0.013581	0.012628
RS	26	0.380633	1.243835	1046.234476	0.017256	0.016356
RS	27	0.410549	1.243835	1085.153610	0.017898	0.017440
RS	28	0.442327	1.038459	1342.523543	0.022143	0.021948
RS	29	0.476082	1.038459	1380.545212	0.022770	0.023097
RS	30	0.511939	0.899918	1630.308924	0.026890	0.027645
RS	31	0.550027	0.899918	1659.820172	0.027376	0.028620
RS	32	0.590487	0.816718	1852.624642	0.030556	0.032245
RS	33	0.633464	0.816718	1866.526566	0.030786	0.032812
RS	34	0.679117	0.776393	1968.691471	0.032471	0.034797
RS	35	0.727611	0.776393	1963.785156	0.032390	0.034844
RS	36	0.779123	0.767024	1974.230757	0.032562	0.035109
RS	37	0.833842	0.767024	1951.743617	0.032191	0.034693
RS	38	0.891966	0.777458	1896.132873	0.031274	0.033719
RS	39	0.953708	0.777458	1859.392245	0.030668	0.032984
RS	40	1.019294	0.798306	1768.967755	0.029177	0.031379
RS	41	1.088961	0.798306	1721.117931	0.028387	0.030451
RS	42	1.162965	0.822646	1618.473695	0.026694	0.028648
RS	43	1.241575	0.822646	1561.718647	0.025758	0.027600
RS	44	1.325077	0.846035	1458.686853	0.024059	0.025815
RS	45	1.413778	0.846035	1394.548443	0.023001	0.024679
RS	46	1.507999	0.865923	1295.817191	0.021373	0.022988
RS	47	1.608084	0.865923	1225.614249	0.020215	0.021777
RS	48	1.714399	0.880975	1132.433347	0.018678	0.020190
RS	49	1.827332	0.880975	1057.652667	0.017444	0.018914
RS	50	1.947293	0.890924	969.743721	0.015995	0.017417
RS	51	2.074722	0.890924	892.336434	0.014718	0.016094
RS	52	2.210081	0.896625	809.025758	0.013344	0.014663
RS	53	2.353866	0.896625	731.612201	0.012067	0.013325
RS	54	2.506600	0.900508	652.426328	0.010761	0.011945
RS	55	2.668841	0.900508	578.382856	0.009540	0.010644
RS	56	2.841180	0.900508	506.996398	0.008362	0.009378
RS	57	3.024246	0.900508	439.131486	0.007243	0.008165
RS	58	3.218707	0.937163	362.417849	0.005978	0.006798
RS	59	3.425271	0.937163	308.613624	0.005090	0.005814
RS	60	3.644692	0.937163	259.199815	0.004275	0.004905
RS	61	3.877770	0.937163	214.533338	0.003538	0.004078
RS	62	4.125356	0.937163	174.822974	0.002883	0.003339
RS	63	4.388352	0.937163	555.443282	0.009161	0.010763
PA	4+25*2+4+6 0.248644037 0.061639795 4.388351640 1.688788154 0.386036177 0.424397104 0.663720689 1.019804752 1.476284397 1.953290213 2.276963037 2.331203504 2.147417082 1.840580355 1.518527350 1.243835418 1.038458853 0.899917669 0.816717746 0.776393040 0.767024180 0.777458002 0.798305623 0.822646082 0.846035224 0.865922560 0.880975331 0.890924356 0.896625250 0.900508040 0.937163451
//
IT	4580
RD	11
LK	-507937.548084
QD	-135.757942 -> -123.384865
RI	0.0133427378
TR	0.246644	0.062086
MT	4.415839
MM	C_pi: 0.966392, n_recomb: 61609.053065
RS	0	0.000000	1.872391	198.853642	0.003228	0.000252
RS	1	0.006235	1.872391	210.569159	0.003418	0.001680
RS	2	0.012858	1.872391	222.929939	0.003618	0.002804
RS	3	0.019894	1.872391	235.965760	0.003830	0.002741
RS	4	0.027369	0.387297	1197.455143	0.019436	0.013323
RS	5	0.035310	0.387297	1245.816718	0.020221	0.015614
RS	6	0.043745	0.416272	1205.311132	0.019564	0.015632
RS	7	0.052707	0.416272	1252.705460	0.020333	0.016454
RS	8	0.062228	0.652609	832.977730	0.013520	0.010943
RS	9	0.072342	0.652609	871.162953	0.014140	0.011446
RS	10	0.083087	1.011645	588.994858	0.009560	0.007838
RS	11	0.094501	1.011645	618.703691	0.010042	0.008252
RS	12	0.106628	1.485976	443.043203	0.007191	0.005976
RS	13	0.119510	1.485976	466.667971	0.007575	0.006235
RS	14	0.133195	1.998869	365.688109	0.005936	0.004900
RS	15	0.147734	1.998869	385.762985	0.006261	0.005100
RS	16	0.163179	2.359666	344.782897	0.005596	0.004572
RS	17	0.179587	2.359666	363.851634	0.005906	0.004805
RS	18	0.197018	2.430225	372.714481	0.006050	0.004961
RS	19	0.215535	2.430225	393.084056	0.006380	0.005275
RS	20	0.235208	2.237528	449.898999	0.007302	0.006117
RS	21	0.256106	2.237528	473.681426	0.007689	0.006560
RS	22	0.278308	1.907809	584.054650	0.009480	0.008224
RS	23	0.301893	1.907809	613.066950	0.009951	0.008849
RS	24	0.326950	1.561544	784.418117	0.012732	0.011533
RS	25	0.353568	1.561544	819.494664	0.013302	0.012383
RS	26	0.381846	1.267937	1050.954351	0.017058	0.016179
RS	27	0.411886	1.267937	1090.568005	0.017701	0.017238
RS	28	0.443800	1.050226	1360.511903	0.022083	0.021865
RS	29	0.477704	1.050226	1399.515856	0.022716	0.022995
RS	30	0.513721	0.904664	1663.074287	0.026994	0.027688
RS	31	0.551983	0.904664	1693.414351	0.027486	0.028650
RS	32	0.592631	0.818095	1896.976776	0.030791	0.032392
RS	33	0.635814	0.818095	1911.103375	0.031020	0.032950
RS	34	0.681688	0.776820	2017.770402	0.032751	0.034979
RS	35	0.730423	0.776820	2012.396005	0.032664	0.035021
RS	36	0.782195	0.768107	2021.024223	0.032804	0.035255
RS	37	0.837196	0.768107	1997.682754	0.032425	0.034839
RS	38	0.895626	0.780187	1936.511711	0.031432	0.033792
RS	39	0.957699	0.780187	1898.924780	0.030822	0.033064
RS	40	1.023641	0.803158	1802.076579	0.029250	0.031382
RS	41	1.093695	0.803158	1753.623934	0.028464	0.030469
RS	42	1.168116	0.829683	1645.450176	0.026708	0.028608
RS	43	1.247177	0.829683	1588.379800	0.025782	0.027581
RS	44	1.331167	0.855023	1481.301717	0.024044	0.025761
RS	45	1.420394	0.855023	1417.057349	0.023001	0.024649
RS	46	1.515183	0.876456	1315.687679	0.021355	0.022944
RS	47	1.615882	0.876456	1245.453777	0.020215	0.021757
RS	48	1.722859	0.892568	1150.702781	0.018677	0.020172
RS	49	1.836506	0.892568	1075.817962	0.017462	0.018919
RS	50	1.957238	0.903105	986.985098	0.016020	0.017431
RS	51	2.085497	0.903105	909.272623	0.014759	0.016127
RS	52	2.221752	0.909039	825.263446	0.013395	0.014707
RS	53	2.366503	0.909039	747.271436	0.012129	0.013383
RS	54	2.520277	0.913036	667.258086	0.010831	0.012011
RS	55	2.683639	0.913036	592.378872	0.009615	0.010717
RS	56	2.857186	0.913036	520.042119	0.008441	0.009456
RS	57	3.041552	0.913036	451.135100	0.007323	0.008244
RS	58	3.237413	0.953748	371.681575	0.006033	0.006850
RS	59	3.445485	0.953748	317.288546	0.005150	0.005872
RS	60	3.666530	0.953748	267.181229	0.004337	0.004966
RS	61	3.901355	0.953748	221.745497	0.003599	0.004140
RS	62	4.150821	0.953748	181.220325	0.002941	0.003398
RS	63	4.415839	0.953748	582.692255	0.009458	0.011081
PA	4+25*2+4+6 0.246644121 0.062085835 4.415839103 1.872391297 0.387296824 0.416271612 0.652609474 1.011644960 1.485976343 1.998869269 2.359666069 2.430225229 2.237528337 1.907808889 1.561544104 1.267936911 1.050226458 0.904663672 0.818094811 0.776820451 0.768106787 0.780186508 0.803158299 0.829682786 0.855023243 0.876455742 0.892568328 0.903104750 0.909038569 0.913035981 0.953747796
//
IT	5155
RD	12
LK	-507913.235696
QD	-130.033871 -> -118.552989
RI	0.0123759549
TR	0.244704	0.062516
MT	4.442918
MM	C_pi: 0.975212, n_recomb: 62572.718282
RS	0	0.000000	2.060490	183.765204	0.002937	0.000240
RS	1	0.006245	2.060490	194.670578	0.003111	0.001609
RS	2	0.012879	2.060490	206.185460	0.003295	0.002666
RS	3	0.019928	2.060490	218.339084	0.003489	0.002535
RS	4	0.027417	0.390339	1210.217522	0.019341	0.013331
RS	5	0.035374	0.390339	1259.370295	0.020127	0.015539
RS	6	0.043827	0.409946	1246.905139	0.019927	0.015894
RS	7	0.052809	0.409946	1295.552299	0.020705	0.016729
RS	8	0.062351	0.642978	860.878987	0.013758	0.011108
RS	9	0.072489	0.642978	900.180502	0.014386	0.011633
RS	10	0.083261	1.003445	604.467048	0.009660	0.007908
RS	11	0.094704	1.003445	634.938907	0.010147	0.008341
RS	12	0.106863	1.493007	448.878930	0.007174	0.005965
RS	13	0.119781	1.493007	472.869734	0.007557	0.006235
RS	14	0.133505	2.039511	364.944047	0.005832	0.004829
RS	15	0.148087	2.039511	385.065437	0.006154	0.005033
RS	16	0.163579	2.437056	340.096033	0.005435	0.004461
RS	17	0.180038	2.437056	359.015294	0.005738	0.004692
RS	18	0.197526	2.525037	365.683145	0.005844	0.004818
RS	19	0.216105	2.525037	385.811323	0.006166	0.005124
RS	20	0.235844	2.324667	441.780893	0.007060	0.005944
RS	21	0.256817	2.324667	465.334110	0.007437	0.006372
RS	22	0.279098	1.973029	576.663578	0.009216	0.008027
RS	23	0.302772	1.973029	605.598051	0.009678	0.008630
RS	24	0.327923	1.603322	780.849509	0.012479	0.011330
RS	25	0.354645	1.603322	816.169831	0.013044	0.012156
RS	26	0.383036	1.291417	1055.652952	0.016871	0.016009
RS	27	0.413200	1.291417	1095.936897	0.017515	0.017045
RS	28	0.445247	1.061845	1377.831199	0.022020	0.021780
RS	29	0.479296	1.061845	1417.797153	0.022658	0.022893
RS	30	0.515470	0.909577	1694.644199	0.027083	0.027719
RS	31	0.553904	0.909577	1725.815526	0.027581	0.028670
RS	32	0.594738	0.819808	1939.830356	0.031001	0.032521
RS	33	0.638121	0.819808	1954.214189	0.031231	0.033072
RS	34	0.684214	0.777641	2065.257923	0.033006	0.035142
RS	35	0.733185	0.777641	2059.477423	0.032913	0.035180
RS	36	0.785214	0.769561	2066.315390	0.033023	0.035384
RS	37	0.840493	0.769561	2042.204560	0.032637	0.034969
RS	38	0.899223	0.783221	1975.613489	0.031573	0.033854
RS	39	0.961620	0.783221	1937.275329	0.030960	0.033134
RS	40	1.027914	0.808228	1834.219510	0.029313	0.031381
RS	41	1.098348	0.808228	1785.252244	0.028531	0.030483
RS	42	1.173180	0.836841	1671.783097	0.026717	0.028567
RS	43	1.252685	0.836841	1614.465893	0.025801	0.027561
RS	44	1.337155	0.864037	1503.551612	0.024029	0.025710
RS	45	1.426900	0.864037	1439.244491	0.023001	0.024621
RS	46	1.522249	0.886924	1335.399634	0.021342	0.022904
RS	47	1.623552	0.886924	1265.153793	0.020219	0.021741
RS	48	1.731181	0.904014	1168.945065	0.018681	0.020158
RS	49	1.845531	0.904014	1093.956233	0.017483	0.018926
RS	50	1.967022	0.915068	1004.267090	0.016050	0.017448
RS	51	2.096100	0.915068	926.237731	0.014803	0.016161
RS	52	2.233237	0.921181	841.563918	0.013449	0.014754
RS	53	2.378939	0.921181	762.976741	0.012193	0.013441
RS	54	2.533739	0.925248	682.151264	0.010902	0.012077
RS	55	2.698206	0.925248	606.418710	0.009691	0.010790
RS	56	2.872943	0.925248	533.118284	0.008520	0.009532
RS	57	3.058591	0.925248	463.159551	0.007402	0.008322
RS	58	3.255833	0.969960	380.944886	0.006088	0.006901
RS	59	3.465392	0.969960	325.957018	0.005209	0.005929
RS	60	3.688036	0.969960	275.154976	0.004397	0.005026
RS	61	3.924585	0.969960	228.952231	0.003659	0.004200
RS	62	4.175904	0.969960	187.616656	0.002998	0.003456
RS	63	4.442918	0.969960	610.130129	0.009751	0.011393
PA	4+25*2+4+6 0.244704483 0.062515964 4.442917584 2.060490039 0.390338832 0.409946186 0.642978231 1.003445296 1.493006762 2.039510952 2.437055706 2.525037123 2.324667187 1.973028572 1.603321503 1.291417135 1.061844716 0.909577167 0.819808219 0.777641295 0.769560847 0.783220719 0.808228179 0.836841149 0.864037285 0.886923969 0.904013825 0.915067868 0.921180745 0.925248422 0.969959708
//
IT	4315
RD	13
LK	-507890.651714
QD	-124.811101 -> -114.110280
RI	0.0115556386
TR	0.242836	0.062935
MT	4.469217
MM	C_pi: 0.983842, n_recomb: 63520.308403
RS	0	0.000000	2.249329	171.095671	0.002694	0.000230
RS	1	0.006254	2.249329	181.312825	0.002854	0.001547
RS	2	0.012900	2.249329	192.108082	0.003024	0.002547
RS	3	0.019961	2.249329	203.510032	0.003204	0.002364
RS	4	0.027464	0.394743	1218.075069	0.019176	0.013302
RS	5	0.035436	0.394743	1267.911219	0.019961	0.015427
RS	6	0.043906	0.405010	1285.044772	0.020230	0.016127
RS	7	0.052907	0.405010	1334.872341	0.021015	0.016971
RS	8	0.062470	0.634534	887.814551	0.013977	0.011268
RS	9	0.072632	0.634534	928.196913	0.014613	0.011811
RS	10	0.083429	0.995239	620.105045	0.009762	0.007984
RS	11	0.094901	0.995239	651.344470	0.010254	0.008434
RS	12	0.107091	1.497720	455.288433	0.007168	0.005964
RS	13	0.120043	1.497720	479.669530	0.007551	0.006244
RS	14	0.133805	2.075688	364.942658	0.005745	0.004769
RS	15	0.148428	2.075688	385.142397	0.006063	0.004978
RS	16	0.163965	2.509539	336.279092	0.005294	0.004362
RS	17	0.180475	2.509539	355.084407	0.005590	0.004592
RS	18	0.198017	2.615860	359.615525	0.005661	0.004690
RS	19	0.216656	2.615860	379.537640	0.005975	0.004988
RS	20	0.236460	2.409012	434.623804	0.006842	0.005786
RS	21	0.257504	2.409012	457.975480	0.007210	0.006201
RS	22	0.279863	2.036408	570.068929	0.008975	0.007844
RS	23	0.303621	2.036408	598.936555	0.009429	0.008429
RS	24	0.328865	1.643957	777.716049	0.012244	0.011138
RS	25	0.355688	1.643957	813.269798	0.012803	0.011942
RS	26	0.384188	1.314315	1060.243233	0.016691	0.015845
RS	27	0.414471	1.314315	1101.172225	0.017336	0.016861
RS	28	0.446648	1.073294	1394.453255	0.021953	0.021692
RS	29	0.480837	1.073294	1435.359452	0.022597	0.022791
RS	30	0.517164	0.914592	1725.038660	0.027157	0.027739
RS	31	0.555764	0.914592	1757.040994	0.027661	0.028682
RS	32	0.596778	0.821766	1981.236203	0.031191	0.032633
RS	33	0.640357	0.821766	1995.905777	0.031422	0.033179
RS	34	0.686661	0.778748	2111.233114	0.033237	0.035288
RS	35	0.735862	0.778748	2105.101968	0.033141	0.035323
RS	36	0.788139	0.771273	2110.196584	0.033221	0.035499
RS	37	0.843686	0.771273	2085.391682	0.032830	0.035086
RS	38	0.902708	0.786445	2013.532787	0.031699	0.033906
RS	39	0.965421	0.786445	1974.525508	0.031085	0.033195
RS	40	1.032056	0.813402	1865.471299	0.029368	0.031375
RS	41	1.102858	0.813402	1816.063614	0.028590	0.030493
RS	42	1.178089	0.844010	1697.518580	0.026724	0.028527
RS	43	1.258025	0.844010	1640.010084	0.025819	0.027541
RS	44	1.342961	0.872968	1525.455372	0.024015	0.025662
RS	45	1.433209	0.872968	1461.117954	0.023002	0.024596
RS	46	1.529101	0.897219	1354.947222	0.021331	0.022869
RS	47	1.630990	0.897219	1284.700804	0.020225	0.021728
RS	48	1.739253	0.915207	1187.135793	0.018689	0.020148
RS	49	1.854286	0.915207	1112.038622	0.017507	0.018936
RS	50	1.976514	0.926712	1021.553864	0.016082	0.017469
RS	51	2.106386	0.926712	943.194271	0.014849	0.016198
RS	52	2.244381	0.932954	857.885997	0.013506	0.014802
RS	53	2.391006	0.932954	778.687525	0.012259	0.013500
RS	54	2.546803	0.937049	697.065458	0.010974	0.012144
RS	55	2.712343	0.937049	620.463902	0.009768	0.010862
RS	56	2.888236	0.937049	546.188646	0.008599	0.009608
RS	57	3.075131	0.937049	475.171066	0.007481	0.008399
RS	58	3.273715	0.985693	390.180611	0.006143	0.006951
RS	59	3.484718	0.985693	334.593985	0.005268	0.005985
RS	60	3.708919	0.985693	283.098073	0.004457	0.005084
RS	61	3.947142	0.985693	236.132625	0.003717	0.004258
RS	62	4.200264	0.985693	193.993125	0.003054	0.003512
RS	63	4.469217	0.985693	637.667180	0.010039	0.011698
PA	4+25*2+4+6 0.242835888 0.062935077 4.469217241 2.249329058 0.394742994 0.405010475 0.634533813 0.995238886 1.497719680 2.075688495 2.509539204 2.615859629 2.409012016 2.036408344 1.643957444 1.314314881 1.073293530 0.914592490 0.821765921 0.778747787 0.771273243 0.786445061 0.813401698 0.844010247 0.872967701 0.897219492 0.915206705 0.926711775 0.932953610 0.937049447 0.985692602
//
IT	4152
RD	14
LK	-507869.583115
QD	-120.012003 -> -110.001979
RI	0.0108554306
TR	0.241047	0.063347
MT	4.494432
MM	C_pi: 0.992226, n_recomb: 64451.861320
RS	0	0.000000	2.435351	160.526124	0.002491	0.000220
RS	1	0.006264	2.435351	170.163823	0.002640	0.001492
RS	2	0.012920	2.435351	180.352490	0.002798	0.002446
RS	3	0.019992	2.435351	191.120058	0.002965	0.002222
RS	4	0.027508	0.400202	1222.032124	0.018960	0.013246
RS	5	0.035495	0.400202	1272.456364	0.019743	0.015287
RS	6	0.043982	0.401166	1320.133870	0.020482	0.016336
RS	7	0.053000	0.401166	1371.078984	0.021273	0.017183
RS	8	0.062584	0.627066	913.847549	0.014179	0.011423
RS	9	0.072767	0.627066	955.276798	0.014822	0.011979
RS	10	0.083589	0.987040	635.865918	0.009866	0.008065
RS	11	0.095088	0.987040	667.874711	0.010362	0.008529
RS	12	0.107308	1.500452	462.164165	0.007171	0.005971
RS	13	0.120293	1.500452	486.954585	0.007555	0.006260
RS	14	0.134091	2.107845	365.547166	0.005672	0.004719
RS	15	0.148754	2.107845	385.850914	0.005987	0.004932
RS	16	0.164335	2.577441	333.175954	0.005169	0.004276
RS	17	0.180892	2.577441	351.896316	0.005460	0.004503
RS	18	0.198486	2.702924	354.338310	0.005498	0.004573
RS	19	0.217182	2.702924	374.083173	0.005804	0.004865
RS	20	0.237049	2.490718	428.257914	0.006645	0.005642
RS	21	0.258160	2.490718	451.430447	0.007004	0.006045
RS	22	0.280594	2.098044	564.129245	0.008753	0.007674
RS	23	0.304433	2.098044	592.937967	0.009200	0.008242
RS	24	0.329765	1.683517	774.915714	0.012023	0.010958
RS	25	0.356684	1.683517	810.691357	0.012578	0.011742
RS	26	0.385289	1.336643	1064.680135	0.016519	0.015687
RS	27	0.415686	1.336643	1106.228593	0.017164	0.016684
RS	28	0.447986	1.084550	1410.375299	0.021883	0.021602
RS	29	0.482310	1.084550	1452.198947	0.022532	0.022688
RS	30	0.518784	0.919653	1754.294001	0.027219	0.027749
RS	31	0.557542	0.919653	1787.124806	0.027728	0.028685
RS	32	0.598728	0.823890	2021.260463	0.031361	0.032732
RS	33	0.642494	0.823890	2036.240447	0.031593	0.033273
RS	34	0.689001	0.780053	2155.778150	0.033448	0.035418
RS	35	0.738421	0.780053	2149.346089	0.033348	0.035452
RS	36	0.790937	0.773153	2152.761099	0.033401	0.035601
RS	37	0.846741	0.773153	2127.328902	0.033006	0.035191
RS	38	0.906042	0.789770	2050.354450	0.031812	0.033951
RS	39	0.969057	0.789770	2010.749838	0.031198	0.033248
RS	40	1.036018	0.818590	1895.901358	0.029416	0.031367
RS	41	1.107174	0.818590	1846.116338	0.028643	0.030499
RS	42	1.182787	0.851102	1722.706911	0.026729	0.028488
RS	43	1.263136	0.851102	1665.051948	0.025834	0.027522
RS	44	1.348518	0.881729	1547.035934	0.024003	0.025617
RS	45	1.439248	0.881729	1482.692472	0.023005	0.024572
RS	46	1.535660	0.907259	1374.333501	0.021323	0.022837
RS	47	1.638112	0.907259	1304.092208	0.020234	0.021718
RS	48	1.746981	0.926066	1205.262964	0.018700	0.020142
RS	49	1.862669	0.926066	1130.050051	0.017533	0.018949
RS	50	1.985603	0.937958	1038.825470	0.016118	0.017492
RS	51	2.116237	0.937958	960.121101	0.014897	0.016236
RS	52	2.255054	0.944279	874.208219	0.013564	0.014851
RS	53	2.402566	0.944279	794.381993	0.012325	0.013560
RS	54	2.559317	0.948362	711.978416	0.011047	0.012211
RS	55	2.725887	0.948362	634.492755	0.009844	0.010934
RS	56	2.902890	0.948362	559.232288	0.008677	0.009683
RS	57	3.090980	0.948362	487.149706	0.007558	0.008474
RS	58	3.290851	1.000860	399.373177	0.006196	0.007000
RS	59	3.503241	1.000860	343.184735	0.005325	0.006039
RS	60	3.728935	1.000860	290.996639	0.004515	0.005140
RS	61	3.968765	1.000860	243.273655	0.003775	0.004314
RS	62	4.223617	1.000860	200.337631	0.003108	0.003567
RS	63	4.494432	1.000860	665.238594	0.010321	0.011996
PA	4+25*2+4+6 0.241046854 0.063347261 4.494432284 2.435351284 0.400202363 0.401165761 0.627066402 0.987040268 1.500452088 2.107844983 2.577441431 2.702923896 2.490718356 2.098043831 1.683516957 1.336643454 1.084550268 0.919653130 0.823889741 0.780052661 0.773152557 0.789769866 0.818590491 0.851101512 0.881729214 0.907258788 0.926066196 0.937957891 0.944278587 0.948362036 1.000859923
//
IT	4450
RD	15
LK	-507849.861242
QD	-115.577048 -> -106.184926
RI	0.0102531848
TR	0.239337	0.063754
MT	4.518491
MM	C_pi: 1.000346, n_recomb: 65367.417322
RS	0	0.000000	2.615582	151.746749	0.002321	0.000212
RS	1	0.006272	2.615582	160.899775	0.002461	0.001445
RS	2	0.012938	2.615582	170.580625	0.002610	0.002360
RS	3	0.020022	2.615582	180.816605	0.002766	0.002104
RS	4	0.027551	0.406475	1222.948924	0.018709	0.013168
RS	5	0.035551	0.406475	1273.877791	0.019488	0.015127
RS	6	0.044054	0.398186	1352.538301	0.020691	0.016524
RS	7	0.053089	0.398186	1404.546295	0.021487	0.017369
RS	8	0.062692	0.620417	939.034551	0.014365	0.011573
RS	9	0.072896	0.620417	981.478535	0.015015	0.012140
RS	10	0.083741	0.978895	651.701042	0.009970	0.008149
RS	11	0.095266	0.978895	684.478603	0.010471	0.008625
RS	12	0.107514	1.501500	469.423635	0.007181	0.005984
RS	13	0.120530	1.501500	494.638596	0.007567	0.006282
RS	14	0.134363	2.136406	366.649804	0.005609	0.004678
RS	15	0.149063	2.136406	387.078507	0.005922	0.004893
RS	16	0.164686	2.641142	330.659054	0.005058	0.004198
RS	17	0.181288	2.641142	349.318208	0.005344	0.004424
RS	18	0.198931	2.786462	349.718851	0.005350	0.004468
RS	19	0.217682	2.786462	369.310446	0.005650	0.004754
RS	20	0.237608	2.569943	422.554208	0.006464	0.005509
RS	21	0.258784	2.569943	445.566240	0.006816	0.005901
RS	22	0.281289	2.158035	558.739064	0.008548	0.007516
RS	23	0.305205	2.158035	587.494977	0.008988	0.008069
RS	24	0.330621	1.722075	772.375976	0.011816	0.010786
RS	25	0.357631	1.722075	808.361745	0.012366	0.011552
RS	26	0.386336	1.358441	1068.933772	0.016353	0.015534
RS	27	0.416841	1.358441	1111.076556	0.016997	0.016514
RS	28	0.449260	1.095610	1425.615436	0.021809	0.021511
RS	29	0.483712	1.095610	1468.333556	0.022463	0.022585
RS	30	0.520325	0.924730	1782.455351	0.027268	0.027752
RS	31	0.559234	0.924730	1816.110599	0.027783	0.028681
RS	32	0.600584	0.826138	2059.960166	0.031514	0.032817
RS	33	0.644528	0.826138	2075.272661	0.031748	0.033355
RS	34	0.691228	0.781506	2198.965234	0.033640	0.035535
RS	35	0.740857	0.781506	2192.277563	0.033538	0.035567
RS	36	0.793599	0.775149	2194.079814	0.033565	0.035692
RS	37	0.849650	0.775149	2168.081007	0.033168	0.035285
RS	38	0.909216	0.793147	2086.145487	0.031914	0.033988
RS	39	0.972519	0.793147	2046.007415	0.031300	0.033295
RS	40	1.039792	0.823751	1925.560022	0.029457	0.031356
RS	41	1.111284	0.823751	1875.452575	0.028691	0.030503
RS	42	1.187261	0.858078	1747.373009	0.026732	0.028450
RS	43	1.268004	0.858078	1689.609917	0.025848	0.027502
RS	44	1.353811	0.890288	1568.301763	0.023992	0.025575
RS	45	1.445001	0.890288	1503.971615	0.023008	0.024551
RS	46	1.541910	0.917013	1393.550128	0.021319	0.022810
RS	47	1.644897	0.917013	1323.317197	0.020244	0.021710
RS	48	1.754345	0.936567	1223.308864	0.018714	0.020139
RS	49	1.870658	0.936567	1147.972238	0.017562	0.018964
RS	50	1.994266	0.948785	1056.059692	0.016156	0.017518
RS	51	2.125627	0.948785	976.996832	0.014946	0.016276
RS	52	2.265228	0.955140	890.506195	0.013623	0.014902
RS	53	2.413586	0.955140	810.037783	0.012392	0.013620
RS	54	2.571249	0.959173	726.869263	0.011120	0.012278
RS	55	2.738801	0.959173	648.486434	0.009921	0.011006
RS	56	2.916863	0.959173	572.232233	0.008754	0.009757
RS	57	3.106094	0.959173	499.080199	0.007635	0.008548
RS	58	3.307194	1.015444	408.511192	0.006249	0.007048
RS	59	3.520908	1.015444	351.719073	0.005381	0.006092
RS	60	3.748028	1.015444	298.841414	0.004572	0.005195
RS	61	3.989393	1.015444	250.366815	0.003830	0.004369
RS	62	4.245897	1.015444	206.642319	0.003161	0.003620
RS	63	4.518491	1.015444	692.798832	0.010599	0.012288
PA	4+25*2+4+6 0.239336804 0.063754050 4.518490863 2.615582088 0.406475180 0.398185834 0.620417349 0.978895070 1.501499538 2.136405871 2.641142452 2.786462292 2.569942875 2.158035332 1.722075291 1.358440572 1.095610121 0.924729932 0.826137693 0.781505529 0.775149262 0.793147140 0.823750712 0.858077847 0.890287716 0.917012951 0.936567476 0.948785443 0.955140381 0.959172670 1.015443583
//
IT	3970
RD	16
LK	-507831.345948
QD	-111.459058 -> -102.624245
RI	0.0097317409
TR	0.237704	0.064156
MT	4.541370
MM	C_pi: 1.008198, n_recomb: 66267.170232
RS	0	0.000000	2.787266	144.498810	0.002181	0.000205
RS	1	0.006281	2.787266	153.249775	0.002313	0.001404
RS	2	0.012956	2.787266	162.509097	0.002452	0.002287
RS	3	0.020051	2.787266	172.303511	0.002600	0.002007
RS	4	0.027591	0.413390	1221.478196	0.018433	0.013074
RS	5	0.035604	0.413390	1272.837556	0.019208	0.014955
RS	6	0.044121	0.395905	1382.551059	0.020863	0.016692
RS	7	0.053173	0.395905	1435.573492	0.021663	0.017534
RS	8	0.062794	0.614465	963.421881	0.014538	0.011717
RS	9	0.073018	0.614465	1006.850053	0.015194	0.012291
RS	10	0.083885	0.970836	667.575053	0.010074	0.008234
RS	11	0.095435	0.970836	701.119073	0.010580	0.008722
RS	12	0.107710	1.501111	477.002892	0.007198	0.006003
RS	13	0.120755	1.501111	502.654685	0.007585	0.006309
RS	14	0.134620	2.161730	368.169373	0.005556	0.004643
RS	15	0.149356	2.161730	388.740451	0.005866	0.004861
RS	16	0.165018	2.700928	328.635826	0.004959	0.004128
RS	17	0.181663	2.700928	347.253765	0.005240	0.004353
RS	18	0.199354	2.866678	345.654276	0.005216	0.004371
RS	19	0.218155	2.866678	365.112862	0.005510	0.004652
RS	20	0.238138	2.646821	417.412379	0.006299	0.005386
RS	21	0.259376	2.646821	440.279686	0.006644	0.005769
RS	22	0.281947	2.216499	553.809778	0.008357	0.007368
RS	23	0.305937	2.216499	582.517407	0.008790	0.007907
RS	24	0.331432	1.759691	770.047150	0.011620	0.010624
RS	25	0.358530	1.759691	806.231509	0.012166	0.011373
RS	26	0.387329	1.379739	1072.989628	0.016192	0.015385
RS	27	0.417937	1.379739	1115.702341	0.016836	0.016349
RS	28	0.450467	1.106477	1440.193473	0.021733	0.021418
RS	29	0.485041	1.106477	1483.783241	0.022391	0.022481
RS	30	0.521786	0.929802	1809.571673	0.027307	0.027746
RS	31	0.560839	0.929802	1844.046238	0.027827	0.028670
RS	32	0.602345	0.828476	2097.401053	0.031651	0.032891
RS	33	0.646458	0.828476	2113.065677	0.031887	0.033426
RS	34	0.693341	0.783069	2240.863600	0.033816	0.035640
RS	35	0.743169	0.783069	2233.961872	0.033711	0.035672
RS	36	0.796126	0.777227	2234.220974	0.033715	0.035774
RS	37	0.852410	0.777227	2207.710951	0.033315	0.035370
RS	38	0.912229	0.796543	2120.968567	0.032006	0.034020
RS	39	0.975805	0.796543	2080.354200	0.031393	0.033336
RS	40	1.043373	0.828853	1954.493815	0.029494	0.031343
RS	41	1.115186	0.828853	1904.112119	0.028734	0.030504
RS	42	1.191509	0.864914	1771.545352	0.026733	0.028413
RS	43	1.272626	0.864914	1713.706715	0.025861	0.027483
RS	44	1.358837	0.898624	1589.260373	0.023983	0.025536
RS	45	1.450464	0.898624	1524.959378	0.023012	0.024531
RS	46	1.547845	0.926468	1412.591173	0.021317	0.022786
RS	47	1.651342	0.926468	1342.368312	0.020257	0.021705
RS	48	1.761340	0.946701	1241.259893	0.018731	0.020140
RS	49	1.878246	0.946701	1165.791625	0.017592	0.018982
RS	50	2.002496	0.959189	1073.238966	0.016196	0.017546
RS	51	2.134549	0.959189	993.805159	0.014997	0.016317
RS	52	2.274896	0.965536	906.763559	0.013683	0.014955
RS	53	2.424057	0.965536	825.640056	0.012459	0.013680
RS	54	2.582588	0.969483	741.722121	0.011193	0.012346
RS	55	2.751075	0.969483	662.431068	0.009996	0.011078
RS	56	2.930144	0.969483	585.176359	0.008831	0.009830
RS	57	3.120461	0.969483	510.951936	0.007710	0.008621
RS	58	3.322731	1.029442	417.587547	0.006302	0.007096
RS	59	3.537705	1.029442	360.190770	0.005435	0.006144
RS	60	3.766180	1.029442	306.626765	0.004627	0.005249
RS	61	4.009006	1.029442	257.406876	0.003884	0.004423
RS	62	4.267084	1.029442	212.902254	0.003213	0.003672
RS	63	4.541370	1.029442	720.314960	0.010870	0.012573
PA	4+25*2+4+6 0.237703594 0.064156398 4.541370394 2.787266330 0.413389506 0.395905213 0.614465088 0.970835758 1.501111124 2.161729665 2.700928445 2.866677890 2.646821121 2.216498724 1.759690917 1.379738754 1.106476615 0.929802350 0.828476080 0.783069359 0.777227081 0.796542827 0.828852725 0.864913740 0.898624060 0.926467732 0.946700607 0.959189205 0.965536174 0.969483143 1.029441659
//
IT	4494
RD	17
LK	-507813.920351
QD	-107.619806 -> -99.291132
RI	0.0092766033
TR	0.236145	0.064555
MT	4.563060
MM	C_pi: 1.015780, n_recomb: 67151.369611
RS	0	0.000000	2.948426	138.545228	0.002063	0.000199
RS	1	0.006289	2.948426	146.964995	0.002189	0.001370
RS	2	0.012973	2.948426	155.876933	0.002321	0.002225
RS	3	0.020077	2.948426	165.307284	0.002462	0.001926
RS	4	0.027628	0.420808	1218.154340	0.018140	0.012967
RS	5	0.035655	0.420808	1269.878404	0.018911	0.014773
RS	6	0.044185	0.394191	1410.439812	0.021004	0.016844
RS	7	0.053253	0.394191	1464.433376	0.021808	0.017679
RS	8	0.062890	0.609120	987.035870	0.014699	0.011855
RS	9	0.073134	0.609120	1031.418709	0.015360	0.012435
RS	10	0.084021	0.962899	683.450278	0.010178	0.008321
RS	11	0.095594	0.962899	717.756740	0.010689	0.008819
RS	12	0.107894	1.499511	484.846246	0.007220	0.006026
RS	13	0.120968	1.499511	510.944600	0.007609	0.006339
RS	14	0.134864	2.184172	370.034338	0.005510	0.004613
RS	15	0.149633	2.184172	390.762045	0.005819	0.004835
RS	16	0.165332	2.757091	327.028456	0.004870	0.004065
RS	17	0.182018	2.757091	345.621962	0.005147	0.004289
RS	18	0.199753	2.943762	342.061382	0.005094	0.004283
RS	19	0.218603	2.943762	361.404171	0.005382	0.004558
RS	20	0.238639	2.721458	412.754339	0.006147	0.005272
RS	21	0.259935	2.721458	435.490497	0.006485	0.005646
RS	22	0.282570	2.273494	549.280907	0.008180	0.007229
RS	23	0.306628	2.273494	577.943976	0.008607	0.007755
RS	24	0.332199	1.796413	767.891617	0.011435	0.010469
RS	25	0.359379	1.796413	804.263380	0.011977	0.011203
RS	26	0.388268	1.400552	1076.850658	0.016036	0.015241
RS	27	0.418973	1.400552	1120.109875	0.016680	0.016191
RS	28	0.451609	1.117145	1454.141716	0.021655	0.021325
RS	29	0.486298	1.117145	1498.580526	0.022316	0.022377
RS	30	0.523168	0.934851	1835.694515	0.027337	0.027735
RS	31	0.562357	0.934851	1870.982227	0.027862	0.028653
RS	32	0.604010	0.830874	2133.651680	0.031774	0.032955
RS	33	0.648283	0.830874	2149.685467	0.032013	0.033488
RS	34	0.695340	0.784712	2281.540924	0.033976	0.035734
RS	35	0.745356	0.784712	2274.462989	0.033871	0.035766
RS	36	0.798517	0.779354	2273.251896	0.033853	0.035846
RS	37	0.855021	0.779354	2246.280803	0.033451	0.035446
RS	38	0.915079	0.799932	2154.873259	0.032090	0.034046
RS	39	0.978914	0.799932	2113.834447	0.031479	0.033371
RS	40	1.046763	0.833875	1982.738910	0.029526	0.031328
RS	41	1.118879	0.833875	1932.125934	0.028773	0.030504
RS	42	1.195530	0.871593	1795.243132	0.026734	0.028377
RS	43	1.277001	0.871593	1737.357540	0.025872	0.027465
RS	44	1.363595	0.906726	1609.917435	0.023974	0.025500
RS	45	1.455636	0.906726	1545.658948	0.023018	0.024514
RS	46	1.553464	0.935614	1431.453350	0.021317	0.022765
RS	47	1.657444	0.935614	1361.241156	0.020271	0.021702
RS	48	1.767963	0.956461	1259.105596	0.018750	0.020144
RS	49	1.885433	0.956461	1183.498093	0.017624	0.019001
RS	50	2.010290	0.969168	1090.350748	0.016237	0.017576
RS	51	2.142998	0.969168	1010.534630	0.015049	0.016360
RS	52	2.284052	0.975469	922.967311	0.013745	0.015008
RS	53	2.433977	0.975469	841.177415	0.012527	0.013741
RS	54	2.593329	0.979297	756.527004	0.011266	0.012414
RS	55	2.762703	0.979297	676.317959	0.010072	0.011149
RS	56	2.942728	0.979297	598.057045	0.008906	0.009903
RS	57	3.134074	0.979297	522.758190	0.007785	0.008693
RS	58	3.337453	1.042859	426.596660	0.006353	0.007143
RS	59	3.553622	1.042859	368.595195	0.005489	0.006194
RS	60	3.783385	1.042859	314.348696	0.004681	0.005302
RS	61	4.027597	1.042859	264.390248	0.003937	0.004475
RS	62	4.287167	1.042859	219.114105	0.003263	0.003722
RS	63	4.563060	1.042859	747.763444	0.011135	0.012852
PA	4+25*2+4+6 0.236145017 0.064555044 4.563059984 2.948425632 0.420808295 0.394191258 0.609120479 0.962899276 1.499510627 2.184172091 2.757091321 2.943762288 2.721458086 2.273493596 1.796412677 1.400552418 1.117145400 0.934851382 0.830874417 0.784712304 0.779354386 0.799931592 0.833875280 0.871592931 0.906726087 0.935614226 0.956461254 0.969168258 0.975468919 0.979297466 1.042859204
//
IT	4210
RD	18
LK	-507797.486763
QD	-104.027775 -> -96.161457
RI	0.0088764351
TR	0.234657	0.064950
MT	4.583602
MM	C_pi: 1.023098, n_recomb: 68020.286016
RS	0	0.000000	3.097608	133.686786	0.001965	0.000194
RS	1	0.006296	3.097608	141.836071	0.002085	0.001341
RS	2	0.012989	3.097608	150.464248	0.002212	0.002174
RS	3	0.020102	3.097608	159.597144	0.002346	0.001860
RS	4	0.027664	0.428615	1213.431996	0.017839	0.012850
RS	5	0.035702	0.428615	1265.463113	0.018604	0.014587
RS	6	0.044246	0.392945	1436.420994	0.021118	0.016980
RS	7	0.053327	0.392945	1491.346453	0.021925	0.017806
RS	8	0.062981	0.604311	1009.901676	0.014847	0.011988
RS	9	0.073242	0.604311	1055.210768	0.015513	0.012572
RS	10	0.084150	0.955123	699.290098	0.010281	0.008409
RS	11	0.095744	0.955123	734.353481	0.010796	0.008915
RS	12	0.108068	1.496911	492.901789	0.007246	0.006053
RS	13	0.121168	1.496911	519.454115	0.007637	0.006372
RS	14	0.135093	2.204021	372.192169	0.005472	0.004589
RS	15	0.149895	2.204021	393.088495	0.005779	0.004813
RS	16	0.165628	2.809905	325.774008	0.004789	0.004008
RS	17	0.182352	2.809905	344.357291	0.005063	0.004231
RS	18	0.200129	3.017903	338.872463	0.004982	0.004201
RS	19	0.219026	3.017903	358.114209	0.005265	0.004472
RS	20	0.239112	2.793984	408.512775	0.006006	0.005166
RS	21	0.260462	2.793984	431.129449	0.006338	0.005532
RS	22	0.283157	2.329112	545.096328	0.008014	0.007098
RS	23	0.307281	2.329112	573.717735	0.008435	0.007612
RS	24	0.332924	1.832290	765.880725	0.011260	0.010322
RS	25	0.360181	1.832290	802.429240	0.011797	0.011041
RS	26	0.389154	1.420908	1080.517907	0.015885	0.015101
RS	27	0.419952	1.420908	1124.301243	0.016529	0.016037
RS	28	0.452688	1.127617	1467.495671	0.021574	0.021231
RS	29	0.487485	1.127617	1512.761393	0.022240	0.022274
RS	30	0.524474	0.939863	1860.880478	0.027358	0.027717
RS	31	0.563791	0.939863	1896.974300	0.027888	0.028631
RS	32	0.605584	0.833314	2168.772126	0.031884	0.033009
RS	33	0.650008	0.833314	2185.190159	0.032126	0.033541
RS	34	0.697229	0.786412	2321.063363	0.034123	0.035818
RS	35	0.747422	0.786412	2313.843658	0.034017	0.035850
RS	36	0.800777	0.781511	2311.232682	0.033979	0.035911
RS	37	0.857490	0.781511	2283.846210	0.033576	0.035515
RS	38	0.917774	0.803297	2187.909374	0.032166	0.034068
RS	39	0.981854	0.803297	2146.492883	0.031557	0.033402
RS	40	1.049968	0.838807	2010.327782	0.029555	0.031312
RS	41	1.122370	0.838807	1959.521980	0.028808	0.030501
RS	42	1.199332	0.878109	1818.484147	0.026734	0.028343
RS	43	1.281138	0.878109	1760.576668	0.025883	0.027446
RS	44	1.368095	0.914593	1630.276512	0.023968	0.025466
RS	45	1.460527	0.914593	1566.071951	0.023024	0.024498
RS	46	1.558779	0.944458	1450.128183	0.021319	0.022747
RS	47	1.663217	0.944458	1379.927198	0.020287	0.021701
RS	48	1.774230	0.965859	1276.832530	0.018771	0.020150
RS	49	1.892232	0.965859	1201.079335	0.017658	0.019022
RS	50	2.017664	0.978736	1107.380782	0.016280	0.017608
RS	51	2.150994	0.978736	1027.172746	0.015101	0.016403
RS	52	2.292717	0.984956	939.104160	0.013806	0.015062
RS	53	2.443364	0.984956	856.638610	0.012594	0.013802
RS	54	2.603496	0.988636	771.273103	0.011339	0.012481
RS	55	2.773709	0.988636	690.138237	0.010146	0.011219
RS	56	2.954640	0.988636	610.867045	0.008981	0.009974
RS	57	3.146961	0.988636	534.493044	0.007858	0.008764
RS	58	3.351392	1.055716	435.535111	0.006403	0.007189
RS	59	3.568693	1.055716	376.929669	0.005541	0.006244
RS	60	3.799676	1.055716	322.004962	0.004734	0.005353
RS	61	4.045202	1.055716	271.314899	0.003989	0.004526
RS	62	4.306186	1.055716	225.275904	0.003312	0.003771
RS	63	4.583602	1.055716	775.126389	0.011396	0.013126
PA	4+25*2+4+6 0.234657085 0.064950173 4.583601785 3.097608390 0.428614731 0.392944533 0.604310896 0.955122718 1.496910806 2.204020891 2.809904790 3.017902664 2.793983516 2.329111555 1.832290358 1.420908042 1.127617146 0.939863363 0.833314166 0.786412110 0.781511020 0.803296820 0.838807392 0.878108936 0.914592512 0.944457527 0.965859276 0.978736310 0.984956027 0.988636016 1.055715788
//
IT	4431
RD	19
LK	-507781.960048
QD	-100.656375 -> -93.214589
RI	0.0085222986
TR	0.233233	0.065341
MT	4.603106
MM	C_pi: 1.030172, n_recomb: 68874.141754
RS	0	0.000000	3.233995	129.752002	0.001884	0.000189
RS	1	0.006303	3.233995	137.682575	0.001999	0.001316
RS	2	0.013003	3.233995	146.081308	0.002121	0.002131
RS	3	0.020126	3.233995	154.973690	0.002250	0.001806
RS	4	0.027698	0.436720	1207.665399	0.017534	0.012727
RS	5	0.035747	0.436720	1259.953226	0.018294	0.014398
RS	6	0.044303	0.392076	1460.725840	0.021209	0.017103
RS	7	0.053398	0.392076	1516.548170	0.022019	0.017919
RS	8	0.063067	0.599982	1032.035624	0.014984	0.012114
RS	9	0.073345	0.599982	1078.243603	0.015655	0.012701
RS	10	0.084271	0.947539	715.062422	0.010382	0.008497
RS	11	0.095886	0.947539	750.876077	0.010902	0.009011
RS	12	0.108233	1.493496	501.126726	0.007276	0.006082
RS	13	0.121358	1.493496	528.138624	0.007668	0.006408
RS	14	0.135310	2.221585	374.592611	0.005439	0.004569
RS	15	0.150142	2.221585	395.667411	0.005745	0.004795
RS	16	0.165909	2.859643	324.819789	0.004716	0.003956
RS	17	0.182669	2.859643	343.404955	0.004986	0.004178
RS	18	0.200486	3.089305	336.030125	0.004879	0.004126
RS	19	0.219426	3.089305	355.183536	0.005157	0.004393
RS	20	0.239559	2.864533	404.632359	0.005875	0.005067
RS	21	0.260962	2.864533	427.139724	0.006202	0.005425
RS	22	0.283714	2.383431	541.214524	0.007858	0.006975
RS	23	0.307900	2.383431	569.796818	0.008273	0.007478
RS	24	0.333610	1.867380	763.992206	0.011093	0.010181
RS	25	0.360940	1.867380	800.707527	0.011626	0.010887
RS	26	0.389994	1.440835	1083.998802	0.015739	0.014965
RS	27	0.420878	1.440835	1128.285144	0.016382	0.015888
RS	28	0.453710	1.137904	1480.286191	0.021493	0.021137
RS	29	0.488610	1.137904	1526.357439	0.022162	0.022171
RS	30	0.525711	0.944838	1885.175744	0.027371	0.027695
RS	31	0.565150	0.944838	1922.068308	0.027907	0.028605
RS	32	0.607075	0.835788	2202.815751	0.031983	0.033056
RS	33	0.651642	0.835788	2219.631687	0.032227	0.033586
RS	34	0.699019	0.788160	2359.486071	0.034258	0.035893
RS	35	0.749381	0.788160	2352.156494	0.034152	0.035926
RS	36	0.802918	0.783691	2348.210172	0.034094	0.035968
RS	37	0.859830	0.783691	2320.450832	0.033691	0.035577
RS	38	0.920329	0.806637	2220.113652	0.032234	0.034086
RS	39	0.984641	0.806637	2178.362716	0.031628	0.033429
RS	40	1.053006	0.843652	2037.285307	0.029580	0.031295
RS	41	1.125681	0.843652	1986.321846	0.028840	0.030497
RS	42	1.202936	0.884472	1841.277447	0.026734	0.028309
RS	43	1.285061	0.884472	1783.371173	0.025893	0.027429
RS	44	1.372363	0.922239	1650.336093	0.023962	0.025435
RS	45	1.465167	0.922239	1586.196176	0.023030	0.024483
RS	46	1.563820	0.953018	1468.607284	0.021323	0.022731
RS	47	1.668692	0.953018	1398.418511	0.020304	0.021702
RS	48	1.780174	0.974919	1294.429158	0.018794	0.020158
RS	49	1.898682	0.974919	1218.525092	0.017692	0.019044
RS	50	2.024660	0.987923	1124.315768	0.016324	0.017642
RS	51	2.158579	0.987923	1043.708184	0.015154	0.016447
RS	52	2.300939	0.994032	955.161521	0.013868	0.015116
RS	53	2.452272	0.994032	872.013317	0.012661	0.013863
RS	54	2.613143	0.997536	785.950433	0.011411	0.012549
RS	55	2.784154	0.997536	703.884020	0.010220	0.011289
RS	56	2.965944	0.997536	623.600199	0.009054	0.010045
RS	57	3.159193	0.997536	546.151716	0.007930	0.008834
RS	58	3.364622	1.068051	444.400057	0.006452	0.007235
RS	59	3.582999	1.068051	385.192200	0.005593	0.006293
RS	60	3.815141	1.068051	329.594078	0.004785	0.005403
RS	61	4.061915	1.068051	278.179589	0.004039	0.004576
RS	62	4.324243	1.068051	231.386481	0.003360	0.003819
RS	63	4.603106	1.068051	802.390231	0.011650	0.013394
PA	4+25*2+4+6 0.233233495 0.065341162 4.603106362 3.233995197 0.436719551 0.392075883 0.599981900 0.947538764 1.493496070 2.221584519 2.859643333 3.089305354 2.864532814 2.383430508 1.867380063 1.440834545 1.137904227 0.944838407 0.835788497 0.788159753 0.783691043 0.806636945 0.843652334 0.884471728 0.922238749 0.953018051 0.974919480 0.987923257 0.994031807 0.997536395 1.068051024
//
IT	4741
RD	20
LK	-507767.266581
QD	-97.483339 -> -90.433085
RI	0.0082064873
TR	0.231871	0.065728
MT	4.621614
MM	C_pi: 1.037012, n_recomb: 69713.441075
RS	0	0.000000	3.357083	126.603375	0.001816	0.000186
RS	1	0.006310	3.357083	134.359697	0.001927	0.001296
RS	2	0.013018	3.357083	142.575683	0.002045	0.002096
RS	3	0.020149	3.357083	151.276556	0.002170	0.001762
RS	4	0.027730	0.445067	1201.090380	0.017229	0.012599
RS	5	0.035789	0.445067	1253.589788	0.017982	0.014209
RS	6	0.044357	0.391538	1483.463881	0.021279	0.017215
RS	7	0.053465	0.391538	1540.150252	0.022093	0.018019
RS	8	0.063148	0.596084	1053.461383	0.015111	0.012235
RS	9	0.073443	0.596084	1100.542015	0.015787	0.012822
RS	10	0.084386	0.940166	730.745913	0.010482	0.008584
RS	11	0.096021	0.940166	767.302413	0.011007	0.009106
RS	12	0.108389	1.489403	509.492667	0.007308	0.006114
RS	13	0.121537	1.489403	536.968492	0.007703	0.006445
RS	14	0.135516	2.237085	377.202936	0.005411	0.004552
RS	15	0.150376	2.237085	398.464668	0.005716	0.004781
RS	16	0.166174	2.906521	324.126482	0.004649	0.003909
RS	17	0.182969	2.906521	342.724045	0.004916	0.004130
RS	18	0.200823	3.158081	333.495250	0.004784	0.004055
RS	19	0.219804	3.158081	352.571695	0.005057	0.004319
RS	20	0.239983	2.933173	401.074756	0.005753	0.004974
RS	21	0.261435	2.933173	423.482043	0.006075	0.005325
RS	22	0.284240	2.436526	537.599351	0.007712	0.006858
RS	23	0.308485	2.436526	566.144673	0.008121	0.007351
RS	24	0.334259	1.901728	762.209195	0.010933	0.010046
RS	25	0.361659	1.901728	799.082006	0.011462	0.010740
RS	26	0.390789	1.460353	1087.303707	0.015597	0.014833
RS	27	0.421756	1.460353	1132.073151	0.016239	0.015744
RS	28	0.454677	1.148007	1492.554666	0.021410	0.021043
RS	29	0.489675	1.148007	1539.410855	0.022082	0.022069
RS	30	0.526882	0.949767	1908.640412	0.027378	0.027669
RS	31	0.566437	0.949767	1946.323956	0.027919	0.028574
RS	32	0.608487	0.838282	2235.854972	0.032072	0.033095
RS	33	0.653190	0.838282	2253.080617	0.032319	0.033625
RS	34	0.700714	0.789940	2396.878995	0.034382	0.035960
RS	35	0.751237	0.789940	2389.468565	0.034276	0.035995
RS	36	0.804947	0.785881	2384.247759	0.034201	0.036020
RS	37	0.862046	0.785881	2356.154336	0.033798	0.035633
RS	38	0.922749	0.809941	2251.540803	0.032297	0.034100
RS	39	0.987281	0.809941	2209.494355	0.031694	0.033452
RS	40	1.055885	0.848404	2063.649617	0.029602	0.031277
RS	41	1.128818	0.848404	2012.559997	0.028869	0.030492
RS	42	1.206352	0.890679	1863.648480	0.026733	0.028276
RS	43	1.288779	0.890679	1805.763627	0.025903	0.027411
RS	44	1.376407	0.929668	1670.107493	0.023957	0.025405
RS	45	1.469564	0.929668	1606.041555	0.023038	0.024470
RS	46	1.568598	0.961303	1486.894459	0.021329	0.022718
RS	47	1.673882	0.961303	1416.718542	0.020322	0.021704
RS	48	1.785808	0.983653	1311.894090	0.018818	0.020168
RS	49	1.904797	0.983653	1235.834514	0.017727	0.019067
RS	50	2.031293	0.996745	1141.151509	0.016369	0.017676
RS	51	2.165771	0.996745	1060.137943	0.015207	0.016491
RS	52	2.308735	1.002713	971.137542	0.013930	0.015171
RS	53	2.460718	1.002713	887.300493	0.012728	0.013924
RS	54	2.622292	1.006018	800.556972	0.011484	0.012616
RS	55	2.794060	1.006018	717.554169	0.010293	0.011358
RS	56	2.976667	1.006018	636.256012	0.009127	0.010114
RS	57	3.170795	1.006018	557.734141	0.008000	0.008903
RS	58	3.377172	1.079886	453.191893	0.006501	0.007280
RS	59	3.596571	1.079886	393.383535	0.005643	0.006341
RS	60	3.829813	1.079886	337.116885	0.004836	0.005452
RS	61	4.077772	1.079886	284.985063	0.004088	0.004624
RS	62	4.341377	1.079886	237.446362	0.003406	0.003866
RS	63	4.621614	1.079886	829.549436	0.011899	0.013657
PA	4+25*2+4+6 0.231870924 0.065728133 4.621614030 3.357083205 0.445067224 0.391538197 0.596084446 0.940165938 1.489402606 2.237084695 2.906520801 3.158081240 2.933172809 2.436525899 1.901727749 1.460353449 1.148007346 0.949767249 0.838281732 0.789939655 0.785880884 0.809940955 0.848404121 0.890679030 0.929668016 0.961302845 0.983653140 0.996744732 1.002712543 1.006017932 1.079886394
//
IT	4133
RD	21
LK	-507753.342312
QD	-94.488899 -> -87.801107
RI	0.0079238784
TR	0.230565	0.066111
MT	4.639200
MM	C_pi: 1.043628, n_recomb: 70538.259614
RS	0	0.000000	3.466830	124.123033	0.001760	0.000182
RS	1	0.006316	3.466830	131.743197	0.001868	0.001279
RS	2	0.013031	3.466830	139.816475	0.001982	0.002068
RS	3	0.020170	3.466830	148.367899	0.002103	0.001726
RS	4	0.027760	0.453580	1193.979218	0.016927	0.012468
RS	5	0.035829	0.453580	1246.651813	0.017673	0.014022
RS	6	0.044408	0.391270	1504.808744	0.021333	0.017315
RS	7	0.053529	0.391270	1562.329033	0.022149	0.018107
RS	8	0.063225	0.592575	1074.195559	0.015229	0.012350
RS	9	0.073535	0.592575	1122.123419	0.015908	0.012937
RS	10	0.084495	0.933013	746.319502	0.010580	0.008671
RS	11	0.096148	0.933013	783.610657	0.011109	0.009199
RS	12	0.108536	1.484766	517.964272	0.007343	0.006148
RS	13	0.121708	1.484766	545.906826	0.007739	0.006484
RS	14	0.135710	2.250760	379.985806	0.005387	0.004538
RS	15	0.150598	2.250760	401.441275	0.005691	0.004769
RS	16	0.166426	2.950774	323.654238	0.004588	0.003866
RS	17	0.183253	2.950774	342.273037	0.004852	0.004086
RS	18	0.201143	3.224395	331.226142	0.004696	0.003990
RS	19	0.220163	3.224395	350.235427	0.004965	0.004250
RS	20	0.240385	3.000015	397.798021	0.005639	0.004887
RS	21	0.261883	3.000015	420.113215	0.005956	0.005232
RS	22	0.284740	2.488443	534.221847	0.007574	0.006748
RS	23	0.309040	2.488443	562.732069	0.007978	0.007231
RS	24	0.334874	1.935352	760.521733	0.010782	0.009917
RS	25	0.362341	1.935352	797.543396	0.011307	0.010599
RS	26	0.391542	1.479478	1090.440111	0.015459	0.014705
RS	27	0.422588	1.479478	1135.673664	0.016100	0.015605
RS	28	0.455594	1.157934	1504.320536	0.021326	0.020949
RS	29	0.490685	1.157934	1551.941467	0.022001	0.021967
RS	30	0.527993	0.954645	1931.312010	0.027380	0.027638
RS	31	0.567657	0.954645	1969.778083	0.027925	0.028541
RS	32	0.609826	0.840786	2267.926408	0.032152	0.033128
RS	33	0.654658	0.840786	2285.572038	0.032402	0.033657
RS	34	0.702322	0.791743	2433.277945	0.034496	0.036021
RS	35	0.752996	0.791743	2425.813326	0.034390	0.036056
RS	36	0.806871	0.788073	2419.377268	0.034299	0.036065
RS	37	0.864149	0.788073	2390.985479	0.033896	0.035683
RS	38	0.925045	0.813205	2282.212299	0.032354	0.034111
RS	39	0.989786	0.813205	2239.906185	0.031754	0.033471
RS	40	1.058616	0.853064	2089.430145	0.029621	0.031258
RS	41	1.131794	0.853064	2038.243389	0.028896	0.030486
RS	42	1.209594	0.896736	1885.596387	0.026732	0.028244
RS	43	1.292308	0.896736	1827.751637	0.025911	0.027394
RS	44	1.380245	0.936890	1689.581294	0.023953	0.025377
RS	45	1.473737	0.936890	1625.598303	0.023046	0.024458
RS	46	1.573134	0.969327	1504.973289	0.021336	0.022707
RS	47	1.678808	0.969327	1434.811824	0.020341	0.021708
RS	48	1.791157	0.992080	1329.208883	0.018844	0.020179
RS	49	1.910602	0.992080	1252.990937	0.017763	0.019091
RS	50	2.037591	1.005223	1157.871544	0.016415	0.017711
RS	51	2.172601	1.005223	1076.447512	0.015260	0.016536
RS	52	2.316137	1.011024	987.016703	0.013993	0.015226
RS	53	2.468740	1.011024	902.486930	0.012794	0.013984
RS	54	2.630981	1.014110	815.080095	0.011555	0.012683
RS	55	2.803468	1.014110	731.138293	0.010365	0.011427
RS	56	2.986850	1.014110	648.826019	0.009198	0.010183
RS	57	3.181815	1.014110	569.233482	0.008070	0.008970
RS	58	3.389093	1.091253	461.906204	0.006548	0.007324
RS	59	3.609463	1.091253	401.500265	0.005692	0.006388
RS	60	3.843752	1.091253	344.570687	0.004885	0.005500
RS	61	4.092838	1.091253	291.729106	0.004136	0.004672
RS	62	4.357656	1.091253	243.453638	0.003451	0.003911
RS	63	4.639200	1.091253	856.590374	0.012144	0.013914
PA	4+25*2+4+6 0.230564907 0.066110814 4.639200013 3.466829619 0.453579553 0.391270469 0.592574709 0.933012766 1.484766404 2.250760111 2.950773774 3.224394634 3.000015490 2.488443260 1.935352429 1.479478027 1.157934125 0.954644813 0.840786402 0.791743163 0.788073097 0.813205201 0.853063735 0.896736227 0.936890264 0.969327331 0.992079955 1.005222865 1.011024366 1.014109625 1.091252508
//
IT	4046
RD	22
LK	-507740.130608
QD	-91.657483 -> -85.306367
RI	0.0076691448
TR	0.229312	0.066489
MT	4.655906
MM	C_pi: 1.050032, n_recomb: 71349.011980
RS	0	0.000000	3.563686	122.206760	0.001713	0.000180
RS	1	0.006322	3.563686	129.723108	0.001818	0.001265
RS	2	0.013043	3.563686	137.687699	0.001930	0.002045
RS	3	0.020190	3.563686	146.125436	0.002048	0.001698
RS	4	0.027788	0.462210	1186.502859	0.016630	0.012335
RS	5	0.035867	0.462210	1239.315104	0.017370	0.013838
RS	6	0.044456	0.391231	1524.888785	0.021372	0.017406
RS	7	0.053589	0.391231	1583.214962	0.022190	0.018185
RS	8	0.063298	0.589418	1094.254342	0.015337	0.012459
RS	9	0.073622	0.589418	1143.004824	0.016020	0.013045
RS	10	0.084598	0.926104	761.752348	0.010676	0.008757
RS	11	0.096268	0.926104	799.768879	0.011209	0.009291
RS	12	0.108676	1.479709	526.511829	0.007379	0.006183
RS	13	0.121869	1.479709	554.922602	0.007778	0.006524
RS	14	0.135895	2.262833	382.909940	0.005367	0.004527
RS	15	0.150808	2.262833	404.564551	0.005670	0.004760
RS	16	0.166664	2.992605	323.372682	0.004532	0.003826
RS	17	0.183522	2.992605	342.020284	0.004794	0.004045
RS	18	0.201446	3.288405	329.188639	0.004614	0.003929
RS	19	0.220503	3.288405	348.139278	0.004879	0.004186
RS	20	0.240765	3.065147	394.770942	0.005533	0.004805
RS	21	0.262308	3.065147	417.001161	0.005845	0.005144
RS	22	0.285213	2.539229	531.058959	0.007443	0.006643
RS	23	0.309565	2.539229	559.535801	0.007842	0.007117
RS	24	0.335458	1.968298	758.915117	0.010637	0.009794
RS	25	0.362987	1.968298	796.077432	0.011158	0.010465
RS	26	0.392257	1.498229	1093.414951	0.015325	0.014581
RS	27	0.423377	1.498229	1139.094607	0.015965	0.015470
RS	28	0.456464	1.167686	1515.618186	0.021242	0.020855
RS	29	0.491643	1.167686	1563.984378	0.021920	0.021866
RS	30	0.529046	0.959466	1953.237598	0.027376	0.027605
RS	31	0.568814	0.959466	1992.477522	0.027926	0.028505
RS	32	0.611096	0.843291	2299.090585	0.032223	0.033155
RS	33	0.656050	0.843291	2317.164891	0.032476	0.033683
RS	34	0.703847	0.793560	2468.739287	0.034601	0.036075
RS	35	0.754666	0.793560	2461.244779	0.034496	0.036112
RS	36	0.808697	0.790259	2453.650082	0.034389	0.036106
RS	37	0.866144	0.790259	2424.992564	0.033988	0.035728
RS	38	0.927222	0.816423	2312.170046	0.032406	0.034119
RS	39	0.992163	0.816423	2269.636835	0.031810	0.033488
RS	40	1.061208	0.857629	2114.656814	0.029638	0.031238
RS	41	1.134618	0.857629	2063.399098	0.028920	0.030479
RS	42	1.212670	0.902646	1907.136789	0.026730	0.028213
RS	43	1.295656	0.902646	1849.349172	0.025920	0.027378
RS	44	1.383888	0.943910	1708.766951	0.023949	0.025351
RS	45	1.477698	0.943910	1644.874828	0.023054	0.024446
RS	46	1.577438	0.977100	1522.846894	0.021344	0.022697
RS	47	1.683484	0.977100	1452.701267	0.020360	0.021712
RS	48	1.796234	1.000214	1346.370132	0.018870	0.020192
RS	49	1.916113	1.000214	1269.991864	0.017800	0.019116
RS	50	2.043569	1.013374	1174.471985	0.016461	0.017748
RS	51	2.179084	1.013374	1092.634185	0.015314	0.016581
RS	52	2.323165	1.018986	1002.796370	0.014055	0.015281
RS	53	2.476355	1.018986	917.571064	0.012860	0.014045
RS	54	2.639230	1.021831	829.518632	0.011626	0.012750
RS	55	2.812402	1.021831	744.636026	0.010437	0.011495
RS	56	2.996521	1.021831	661.310446	0.009269	0.010251
RS	57	3.192280	1.021831	580.650364	0.008138	0.009037
RS	58	3.400415	1.102173	470.543580	0.006595	0.007368
RS	59	3.621708	1.102173	409.543405	0.005740	0.006434
RS	60	3.856991	1.102173	351.956677	0.004933	0.005547
RS	61	4.107148	1.102173	298.412900	0.004182	0.004718
RS	62	4.373120	1.102173	249.409348	0.003496	0.003956
RS	63	4.655906	1.102173	883.512557	0.012383	0.014167
PA	4+25*2+4+6 0.229312490 0.066489214 4.655906116 3.563686347 0.462209916 0.391230543 0.589417931 0.926104434 1.479708511 2.262832519 2.992605031 3.288405068 3.065147014 2.539228978 1.968298101 1.498229422 1.167686128 0.959466399 0.843291339 0.793559850 0.790258648 0.816423469 0.857628536 0.902645834 0.943910400 0.977099876 1.000213759 1.013374310 1.018985666 1.021831193 1.102172633
//
IT	3875
RD	23
LK	-507727.581659
QD	-88.974387 -> -82.936907
RI	0.0074384389
TR	0.228109	0.066863
MT	4.671820
MM	C_pi: 1.056239, n_recomb: 72145.965789
RS	0	0.000000	3.648203	120.772060	0.001674	0.000178
RS	1	0.006328	3.648203	128.212371	0.001777	0.001255
RS	2	0.013055	3.648203	136.097514	0.001886	0.002027
RS	3	0.020209	3.648203	144.452319	0.002002	0.001675
RS	4	0.027815	0.470925	1178.783756	0.016339	0.012203
RS	5	0.035903	0.470925	1231.706228	0.017072	0.013658
RS	6	0.044502	0.391383	1543.822902	0.021399	0.017488
RS	7	0.053646	0.391383	1602.928997	0.022218	0.018254
RS	8	0.063368	0.586588	1113.647176	0.015436	0.012563
RS	9	0.073705	0.586588	1163.196426	0.016123	0.013147
RS	10	0.084696	0.919442	777.033862	0.010770	0.008842
RS	11	0.096383	0.919442	815.766269	0.011307	0.009380
RS	12	0.108809	1.474301	535.121483	0.007417	0.006219
RS	13	0.122022	1.474301	564.001435	0.007818	0.006566
RS	14	0.136070	2.273448	385.957855	0.005350	0.004518
RS	15	0.151007	2.273448	407.816320	0.005653	0.004754
RS	16	0.166890	3.032195	323.257086	0.004481	0.003789
RS	17	0.183778	3.032195	341.940072	0.004740	0.004008
RS	18	0.201734	3.350255	327.354908	0.004537	0.003872
RS	19	0.220826	3.350255	346.254417	0.004799	0.004126
RS	20	0.241127	3.128662	391.965843	0.005433	0.004728
RS	21	0.262712	3.128662	414.117466	0.005740	0.005061
RS	22	0.285662	2.588956	528.085868	0.007320	0.006543
RS	23	0.310065	2.588956	556.530774	0.007714	0.007009
RS	24	0.336012	2.000596	757.382604	0.010498	0.009675
RS	25	0.363601	2.000596	794.678060	0.011015	0.010336
RS	26	0.392936	1.516621	1096.242376	0.015195	0.014460
RS	27	0.424126	1.516621	1142.351271	0.015834	0.015339
RS	28	0.457291	1.177270	1526.477313	0.021158	0.020763
RS	29	0.492554	1.177270	1575.570025	0.021839	0.021767
RS	30	0.530048	0.964232	1974.458993	0.027368	0.027569
RS	31	0.569914	0.964232	2014.463878	0.027922	0.028466
RS	32	0.612303	0.845794	2329.391043	0.032287	0.033178
RS	33	0.657375	0.845794	2347.901608	0.032544	0.033705
RS	34	0.705298	0.795386	2503.308156	0.034698	0.036124
RS	35	0.756253	0.795386	2495.805964	0.034594	0.036162
RS	36	0.810433	0.792437	2487.101525	0.034473	0.036143
RS	37	0.868041	0.792437	2458.208591	0.034073	0.035769
RS	38	0.929294	0.819598	2341.439200	0.032454	0.034124
RS	39	0.994423	0.819598	2298.709232	0.031862	0.033502
RS	40	1.063673	0.862104	2139.347669	0.029653	0.031218
RS	41	1.137305	0.862104	2088.043080	0.028942	0.030470
RS	42	1.215596	0.908416	1928.280290	0.026727	0.028182
RS	43	1.298841	0.908416	1870.565225	0.025928	0.027361
RS	44	1.387354	0.950743	1727.663438	0.023947	0.025326
RS	45	1.481467	0.950743	1663.869850	0.023063	0.024436
RS	46	1.581535	0.984640	1540.507428	0.021353	0.022689
RS	47	1.687934	0.984640	1470.379867	0.020381	0.021718
RS	48	1.801067	1.008075	1363.371559	0.018897	0.020206
RS	49	1.921358	1.008075	1286.831806	0.017837	0.019142
RS	50	2.049260	1.021224	1190.944902	0.016507	0.017784
RS	51	2.185255	1.021224	1108.691284	0.015367	0.016626
RS	52	2.329856	1.026625	1018.468013	0.014117	0.015336
RS	53	2.483606	1.026625	932.545996	0.012926	0.014105
RS	54	2.647085	1.029214	843.865488	0.011697	0.012816
RS	55	2.820908	1.029214	758.041896	0.010507	0.011562
RS	56	3.005729	1.029214	673.705166	0.009338	0.010318
RS	57	3.202246	1.029214	591.981748	0.008205	0.009102
RS	58	3.411197	1.112680	479.102912	0.006641	0.007410
RS	59	3.633369	1.112680	417.512337	0.005787	0.006479
RS	60	3.869600	1.112680	359.274506	0.004980	0.005593
RS	61	4.120778	1.112680	305.036196	0.004228	0.004764
RS	62	4.387849	1.112680	255.313223	0.003539	0.004000
RS	63	4.671820	1.112680	910.308665	0.012618	0.014415
PA	4+25*2+4+6 0.228109124 0.066862883 4.671819858 3.648202636 0.470925342 0.391382770 0.586588220 0.919441558 1.474300945 2.273447747 3.032195310 3.350254590 3.128661626 2.588956482 2.000595865 1.516621231 1.177269912 0.964231815 0.845794088 0.795385719 0.792436506 0.819598462 0.862104076 0.908416355 0.950742846 0.984640227 1.008075384 1.021223647 1.026624953 1.029213961 1.112679631
//
IT	4684
RD	24
LK	-507715.650070
QD	-86.427360 -> -80.682808
RI	0.0072295544
TR	0.226949	0.067231
MT	4.687057
MM	C_pi: 1.062266, n_recomb: 72929.107756
RS	0	0.000000	3.720956	119.753917	0.001642	0.000176
RS	1	0.006333	3.720956	127.142368	0.001743	0.001247
RS	2	0.013067	3.720956	134.973523	0.001851	0.002013
RS	3	0.020227	3.720956	143.272196	0.001965	0.001658
RS	4	0.027841	0.479675	1170.974219	0.016056	0.012070
RS	5	0.035937	0.479675	1223.982699	0.016783	0.013482
RS	6	0.044546	0.391694	1561.727019	0.021414	0.017562
RS	7	0.053700	0.391694	1621.588967	0.022235	0.018314
RS	8	0.063434	0.584051	1132.401627	0.015527	0.012661
RS	9	0.073784	0.584051	1182.726960	0.016217	0.013243
RS	10	0.084790	0.913033	792.142916	0.010862	0.008925
RS	11	0.096492	0.913033	831.581122	0.011403	0.009468
RS	12	0.108936	1.468623	543.772862	0.007456	0.006256
RS	13	0.122168	1.468623	573.122156	0.007859	0.006607
RS	14	0.136237	2.282757	389.109974	0.005335	0.004511
RS	15	0.151198	2.282757	411.176217	0.005638	0.004749
RS	16	0.167106	3.069692	323.287297	0.004433	0.003755
RS	17	0.184022	3.069692	342.011479	0.004690	0.003973
RS	18	0.202009	3.410031	325.704422	0.004466	0.003819
RS	19	0.221135	3.410031	344.559657	0.004725	0.004069
RS	20	0.241472	3.190644	389.358193	0.005339	0.004655
RS	21	0.263097	3.190644	411.436947	0.005642	0.004982
RS	22	0.286092	2.637664	525.285707	0.007203	0.006448
RS	23	0.310543	2.637664	553.700114	0.007592	0.006906
RS	24	0.336542	2.032291	755.910272	0.010365	0.009562
RS	25	0.364188	2.032291	793.331707	0.010878	0.010212
RS	26	0.393585	1.534685	1098.919518	0.015068	0.014342
RS	27	0.424843	1.534685	1145.441487	0.015706	0.015212
RS	28	0.458081	1.186700	1536.912292	0.021074	0.020671
RS	29	0.493424	1.186700	1586.713323	0.021757	0.021669
RS	30	0.531005	0.968947	1994.999540	0.027355	0.027531
RS	31	0.570966	0.968947	2035.760315	0.027914	0.028425
RS	32	0.613458	0.848297	2358.853994	0.032344	0.033195
RS	33	0.658640	0.848297	2377.807425	0.032604	0.033723
RS	34	0.706684	0.797223	2537.006846	0.034787	0.036167
RS	35	0.757771	0.797223	2529.517701	0.034685	0.036207
RS	36	0.812093	0.794609	2519.752442	0.034551	0.036175
RS	37	0.869855	0.794609	2490.652256	0.034152	0.035806
RS	38	0.931276	0.822736	2370.032368	0.032498	0.034128
RS	39	0.996585	0.822736	2327.133850	0.031910	0.033514
RS	40	1.066031	0.866501	2163.504471	0.029666	0.031197
RS	41	1.139875	0.866501	2112.175631	0.028962	0.030461
RS	42	1.218396	0.914064	1949.018780	0.026725	0.028153
RS	43	1.301889	0.914064	1891.391240	0.025935	0.027345
RS	44	1.390669	0.957408	1746.255930	0.023945	0.025302
RS	45	1.485072	0.957408	1682.569097	0.023071	0.024427
RS	46	1.585453	0.991972	1557.938699	0.021362	0.022682
RS	47	1.692192	0.991972	1487.832481	0.020401	0.021724
RS	48	1.805690	1.015694	1380.194543	0.018925	0.020221
RS	49	1.926376	1.015694	1303.493972	0.017873	0.019168
RS	50	2.054705	1.028804	1207.271279	0.016554	0.017821
RS	51	2.191161	1.028804	1124.602226	0.015420	0.016671
RS	52	2.336258	1.033977	1034.016973	0.014178	0.015391
RS	53	2.490545	1.033977	947.399178	0.012991	0.014164
RS	54	2.654602	1.036295	858.108717	0.011766	0.012881
RS	55	2.829049	1.036295	771.345958	0.010577	0.011628
RS	56	3.014543	1.036295	686.001969	0.009406	0.010384
RS	57	3.211785	1.036295	603.220897	0.008271	0.009167
RS	58	3.421517	1.122816	487.578492	0.006686	0.007452
RS	59	3.644532	1.122816	425.402623	0.005833	0.006523
RS	60	3.881671	1.122816	366.520716	0.005026	0.005638
RS	61	4.133827	1.122816	311.596262	0.004273	0.004808
RS	62	4.401952	1.122816	261.163058	0.003581	0.004043
RS	63	4.687057	1.122816	936.966671	0.012848	0.014658
PA	4+25*2+4+6 0.226949422 0.067231001 4.687057308 3.720956127 0.479674891 0.391693502 0.584051277 0.913033116 1.468623154 2.282756608 3.069691970 3.410030813 3.190644021 2.637664100 2.032291134 1.534684855 1.186699739 0.968947335 0.848296904 0.797222900 0.794609219 0.822735925 0.866500817 0.914063549 0.957408444 0.991972436 1.015693685 1.028804356 1.033976759 1.036294754 1.122816445
//
IT	3824
RD	25
LK	-507704.295431
QD	-84.006447 -> -78.536099
RI	0.0070385741
TR	0.225832	0.067594
MT	4.701629
MM	C_pi: 1.068121, n_recomb: 73699.115695
RS	0	0.000000	3.782920	119.089228	0.001616	0.000175
RS	1	0.006338	3.782920	126.446396	0.001716	0.001240
RS	2	0.013078	3.782920	134.245245	0.001822	0.002003
RS	3	0.020245	3.782920	142.510614	0.001934	0.001645
RS	4	0.027866	0.488450	1163.115059	0.015782	0.011939
RS	5	0.035970	0.488450	1216.187567	0.016502	0.013311
RS	6	0.044588	0.392144	1578.675809	0.021421	0.017629
RS	7	0.053752	0.392144	1639.270852	0.022243	0.018367
RS	8	0.063497	0.581799	1150.507962	0.015611	0.012754
RS	9	0.073859	0.581799	1201.586823	0.016304	0.013332
RS	10	0.084879	0.906889	807.062465	0.010951	0.009006
RS	11	0.096597	0.906889	847.195889	0.011495	0.009554
RS	12	0.109057	1.462778	552.438366	0.007496	0.006294
RS	13	0.122307	1.462778	582.255959	0.007900	0.006650
RS	14	0.136397	2.290942	392.343829	0.005324	0.004506
RS	15	0.151380	2.290942	414.620733	0.005626	0.004746
RS	16	0.167313	3.105303	323.440563	0.004389	0.003723
RS	17	0.184255	3.105303	342.210738	0.004643	0.003941
RS	18	0.202271	3.467921	324.211700	0.004399	0.003768
RS	19	0.221429	3.467921	343.028466	0.004654	0.004016
RS	20	0.241802	3.251172	386.929335	0.005250	0.004586
RS	21	0.263465	3.251172	408.940434	0.005549	0.004908
RS	22	0.286502	2.685418	522.640911	0.007092	0.006358
RS	23	0.310999	2.685418	551.026048	0.007477	0.006809
RS	24	0.337048	2.063402	754.499125	0.010238	0.009452
RS	25	0.364748	2.063402	792.040121	0.010747	0.010093
RS	26	0.394204	1.552424	1101.468174	0.014945	0.014228
RS	27	0.425527	1.552424	1148.388288	0.015582	0.015088
RS	28	0.458835	1.195973	1546.963805	0.020990	0.020580
RS	29	0.494255	1.195973	1597.455916	0.021675	0.021571
RS	30	0.531919	0.973606	2014.915468	0.027340	0.027491
RS	31	0.571970	0.973606	2056.423115	0.027903	0.028383
RS	32	0.614560	0.850790	2387.545037	0.032396	0.033209
RS	33	0.659849	0.850790	2406.946830	0.032659	0.033737
RS	34	0.708009	0.799061	2569.902886	0.034870	0.036207
RS	35	0.759221	0.799061	2562.445333	0.034769	0.036248
RS	36	0.813679	0.796769	2551.661709	0.034623	0.036204
RS	37	0.871588	0.796769	2522.379885	0.034225	0.035839
RS	38	0.933168	0.825829	2398.002893	0.032538	0.034129
RS	39	0.998651	0.825829	2354.961023	0.031954	0.033524
RS	40	1.068284	0.870815	2187.168428	0.029677	0.031176
RS	41	1.142330	0.870815	2135.835386	0.028980	0.030451
RS	42	1.221070	0.919587	1969.381231	0.026722	0.028124
RS	43	1.304800	0.919587	1911.854443	0.025941	0.027329
RS	44	1.393837	0.963908	1764.566933	0.023943	0.025280
RS	45	1.488517	0.963908	1700.993759	0.023080	0.024418
RS	46	1.589198	0.999099	1575.158464	0.021373	0.022676
RS	47	1.696260	0.999099	1505.075864	0.020422	0.021731
RS	48	1.810108	1.023075	1396.849873	0.018953	0.020237
RS	49	1.931172	1.023075	1319.988942	0.017911	0.019194
RS	50	2.059909	1.036124	1223.461031	0.016601	0.017859
RS	51	2.196805	1.036124	1140.376604	0.015473	0.016716
RS	52	2.342378	1.041050	1049.450879	0.014240	0.015446
RS	53	2.497177	1.041050	962.138067	0.013055	0.014223
RS	54	2.661787	1.043085	872.254325	0.011835	0.012946
RS	55	2.836831	1.043085	784.554131	0.010645	0.011694
RS	56	3.022969	1.043085	698.206555	0.009474	0.010449
RS	57	3.220904	1.043085	614.373180	0.008336	0.009230
RS	58	3.431385	1.132595	495.975483	0.006730	0.007494
RS	59	3.655206	1.132595	433.219044	0.005878	0.006567
RS	60	3.893213	1.132595	373.699587	0.005071	0.005682
RS	61	4.146305	1.132595	318.096809	0.004316	0.004852
RS	62	4.415438	1.132595	266.961959	0.003622	0.004084
RS	63	4.701629	1.132595	963.494116	0.013073	0.014897
PA	4+25*2+4+6 0.225831991 0.067593868 4.701629267 3.782919662 0.488449995 0.392143628 0.581799069 0.906889201 1.462778500 2.290942152 3.105303378 3.467920712 3.251172100 2.685417830 2.063402219 1.552423560 1.195973094 0.973605984 0.850790239 0.799061284 0.796768945 0.825828906 0.870814620 0.919586760 0.963908261 0.999099031 1.023075214 1.036123692 1.041050383 1.043084784 1.132595470
//
CC
CC	Brief Description of the file format:
CC	  CC  comments
CC	  MM  useful-messages
CC	  RD  round-of-iterations
CC	  LL  \log[P(sequence)]
CC	  QD  Q-before-opt Q-after-opt
CC	  TR  \theta_0 \rho_0
CC	  RS  k t_k \lambda_k \pi_k \sum_{l\not=k}A_{kl} A_{kk}
CC	  DC  begin end best-k t_k+\Delta_k max-prob
CC
MM	Version: 0.6.5-r67
MM	pattern:4+25*2+4+6, n:63, n_free_lambdas:28
MM	n_iterations:25, skip:1, max_t:5, theta/rho:5
MM	is_decoding:0
MM	n_seqs:13, sum_L:1164470, sum_n:242829
RD	0
LK	0.000000
QD	0.000000 -> 0.000000
RI	inf
TR	0.233866	0.046773
MT	5.000000
MM	C_pi: 1.000000, n_recomb: 53221.222372
RS	0	0.000000	1.000000	333.853922	0.006273	0.000000
RS	1	0.006440	1.000000	353.054312	0.006634	0.000000
RS	2	0.013294	1.000000	373.202888	0.007012	0.000000
RS	3	0.020590	1.000000	394.325823	0.007409	0.000000
RS	4	0.028356	1.000000	416.447003	0.007825	0.000000
RS	5	0.036622	1.000000	439.587482	0.008260	0.000000
RS	6	0.045421	1.000000	463.764865	0.008714	0.000000
RS	7	0.054785	1.000000	488.992629	0.009188	0.000000
RS	8	0.064753	1.000000	515.279363	0.009682	0.000000
RS	9	0.075363	1.000000	542.627936	0.010196	0.000000
RS	10	0.086656	1.000000	571.034581	0.010729	0.000000
RS	11	0.098677	1.000000	600.487909	0.011283	0.000000
RS	12	0.111471	1.000000	630.967826	0.011856	0.000000
RS	13	0.125090	1.000000	662.444385	0.012447	0.000000
RS	14	0.139585	1.000000	694.876558	0.013056	0.000000
RS	15	0.155014	1.000000	728.210936	0.013683	0.000000
RS	16	0.171437	1.000000	762.380375	0.014325	0.000000
RS	17	0.188917	1.000000	797.302592	0.014981	0.000000
RS	18	0.207523	1.000000	832.878740	0.015649	0.000000
RS	19	0.227327	1.000000	868.991975	0.016328	0.000000
RS	20	0.248406	1.000000	905.506045	0.017014	0.000000
RS	21	0.270843	1.000000	942.263948	0.017705	0.000000
RS	22	0.294725	1.000000	979.086686	0.018397	0.000000
RS	23	0.320144	1.000000	1015.772182	0.019086	0.000000
RS	24	0.347201	1.000000	1052.094404	0.019768	0.000000
RS	25	0.376000	1.000000	1087.802775	0.020439	0.000000
RS	26	0.406654	1.000000	1122.621943	0.021094	0.000000
RS	27	0.439282	1.000000	1156.251995	0.021725	0.000000
RS	28	0.474011	1.000000	1188.369197	0.022329	0.000000
RS	29	0.510976	1.000000	1218.627387	0.022897	0.000000
RS	30	0.550322	1.000000	1246.660076	0.023424	0.000000
RS	31	0.592202	1.000000	1272.083409	0.023902	0.000000
RS	32	0.636779	1.000000	1294.500036	0.024323	0.000000
RS	33	0.684227	1.000000	1313.504011	0.024680	0.000000
RS	34	0.734730	1.000000	1328.686772	0.024965	0.000000
RS	35	0.788485	1.000000	1339.644254	0.025171	0.000000
RS	36	0.845702	1.000000	1345.985142	0.025290	0.000000
RS	37	0.906604	1.000000	1347.340230	0.025316	0.000000
RS	38	0.971428	1.000000	1343.372803	0.025241	0.000000
RS	39	1.040426	1.000000	1333.789882	0.025061	0.000000
RS	40	1.113868	1.000000	1318.354104	0.024771	0.000000
RS	41	1.192040	1.000000	1296.895929	0.024368	0.000000
RS	42	1.275245	1.000000	1269.325761	0.023850	0.000000
RS	43	1.363809	1.000000	1235.645510	0.023217	0.000000
RS	44	1.458076	1.000000	1195.958996	0.022471	0.000000
RS	45	1.558414	1.000000	1150.480565	0.021617	0.000000
RS	46	1.665214	1.000000	1099.541226	0.020660	0.000000
RS	47	1.778891	1.000000	1043.591577	0.019609	0.000000
RS	48	1.899889	1.000000	983.200870	0.018474	0.000000
RS	49	2.028679	1.000000	919.051584	0.017269	0.000000
RS	50	2.165763	1.000000	851.929085	0.016007	0.000000
RS	51	2.311675	1.000000	782.706102	0.014707	0.000000
RS	52	2.466983	1.000000	712.322074	0.013384	0.000000
RS	53	2.632293	1.000000	641.757737	0.012058	0.000000
RS	54	2.808249	1.000000	572.005704	0.010748	0.000000
RS	55	2.995536	1.000000	504.038183	0.009471	0.000000
RS	56	3.194884	1.000000	438.773361	0.008244	0.000000
RS	57	3.407070	1.000000	377.042301	0.007084	0.000000
RS	58	3.632920	1.000000	319.558383	0.006004	0.000000
RS	59	3.873315	1.000000	266.891407	0.005015	0.000000
RS	60	4.129191	1.000000	219.448311	0.004123	0.000000
RS	61	4.401545	1.000000	177.462142	0.003334	0.000000
RS	62	4.691438	1.000000	140.990347	0.002649	0.000000
RS	63	5.000000	1.000000	399.575834	0.007508	0.000000
PA	4+25*2+4+6 0.233865550 0.046773110 5.000000000 1.000000000 1.000000000 1.000000000 1.000000000 1.000000000 1.000000000 1.000000000 1.000000000 1.000000000 1.000000000 1.000000000 1.000000000 1.000000000 1.000000000 1.000000000 1.000000000 1.000000000 1.000000000 1.000000000 1.000000000 1.000000000 1.000000000 1.000000000 1.000000000 1.000000000 1.000000000 1.000000000 1.000000000
//
IT	4169
RD	1
LK	-545218.001351
QD	-479.724418 -> -334.978504
RI	0.0317017317
TR	0.242113	0.049674
MT	4.724426
MM	C_pi: 0.969642, n_recomb: 54769.101509
RS	0	0.000000	0.650355	519.362628	0.009483	0.000566
RS	1	0.006346	0.650355	546.878247	0.009985	0.004668
RS	2	0.013095	0.650355	575.489807	0.010508	0.008796
RS	3	0.020272	0.650355	605.193609	0.011050	0.009712
RS	4	0.027904	0.679837	608.562100	0.011111	0.010967
RS	5	0.036021	0.679837	639.391821	0.011674	0.011765
RS	6	0.044653	0.767547	595.017787	0.010864	0.011714
RS	7	0.053833	0.767547	625.165118	0.011415	0.011578
RS	8	0.063595	0.882730	571.196178	0.010429	0.011350
RS	9	0.073977	0.882730	600.278044	0.010960	0.010870
RS	10	0.085018	1.013776	549.352475	0.010030	0.010133
RS	11	0.096759	1.013776	577.448956	0.010543	0.009308
RS	12	0.109246	1.125870	546.501611	0.009978	0.008617
RS	13	0.122524	1.125870	574.348811	0.010487	0.008154
RS	14	0.136646	1.197939	567.102205	0.010354	0.007891
RS	15	0.151664	1.197939	595.569390	0.010874	0.007780
RS	16	0.167634	1.231628	607.990049	0.011101	0.007800
RS	17	0.184618	1.231628	637.716182	0.011644	0.007956
RS	18	0.202681	1.231724	668.259012	0.012201	0.008263
RS	19	0.221889	1.231724	699.667606	0.012775	0.008741
RS	20	0.242316	1.205410	747.659574	0.013651	0.009405
RS	21	0.264040	1.205410	780.892217	0.014258	0.010266
RS	22	0.287142	1.162373	844.514570	0.015420	0.011327
RS	23	0.311710	1.162373	879.286079	0.016054	0.012584
RS	24	0.337837	1.112005	955.154778	0.017440	0.014031
RS	25	0.365623	1.112005	990.619853	0.018087	0.015654
RS	26	0.395171	1.061672	1073.682875	0.019604	0.017428
RS	27	0.426595	1.061672	1108.365749	0.020237	0.019311
RS	28	0.460013	1.016805	1191.527842	0.021755	0.021246
RS	29	0.495552	1.016805	1223.371018	0.022337	0.023161
RS	30	0.533346	0.980843	1298.281551	0.023705	0.024984
RS	31	0.573538	0.980843	1324.872491	0.024190	0.026640
RS	32	0.616281	0.955029	1384.060631	0.025271	0.028068
RS	33	0.661737	0.955029	1402.983951	0.025616	0.029221
RS	34	0.710077	0.938675	1441.875315	0.026326	0.030074
RS	35	0.761485	0.938675	1451.034987	0.026494	0.030623
RS	36	0.816155	0.929829	1468.561127	0.026814	0.030882
RS	37	0.874295	0.929829	1466.353315	0.026773	0.030875
RS	38	0.936124	0.926234	1463.763768	0.026726	0.030631
RS	39	1.001877	0.926234	1449.135924	0.026459	0.030177
RS	40	1.071802	0.925988	1428.515617	0.026083	0.029539
RS	41	1.146166	0.925988	1401.012968	0.025580	0.028741
RS	42	1.225248	0.927647	1364.660905	0.024917	0.027804
RS	43	1.309349	0.927647	1324.489449	0.024183	0.026749
RS	44	1.398787	0.930120	1274.835765	0.023277	0.025593
RS	45	1.493900	0.930120	1222.925231	0.022329	0.024353
RS	46	1.595050	0.932600	1162.550509	0.021226	0.023046
RS	47	1.702619	0.932600	1100.600358	0.020095	0.021684
RS	48	1.817014	0.934549	1032.267676	0.018848	0.020281
RS	49	1.938669	0.934549	962.754908	0.017578	0.018848
RS	50	2.068044	0.935710	889.446668	0.016240	0.017395
RS	51	2.205629	0.935710	815.563518	0.014891	0.015932
RS	52	2.351945	0.936080	740.543048	0.013521	0.014470
RS	53	2.507547	0.936080	666.012415	0.012160	0.013021
RS	54	2.673023	0.935480	592.987610	0.010827	0.011600
RS	55	2.849000	0.935480	521.659115	0.009525	0.010220
RS	56	3.036145	0.935480	453.416288	0.008279	0.008898
RS	57	3.235166	0.935480	389.084844	0.007104	0.007648
RS	58	3.446818	0.936493	329.048112	0.006008	0.006483
RS	59	3.671901	0.936493	274.608586	0.005014	0.005415
RS	60	3.911267	0.936493	225.675386	0.004120	0.004453
RS	61	4.165824	0.936493	182.450490	0.003331	0.003601
RS	62	4.436535	0.936493	144.958958	0.002647	0.002862
RS	63	4.724426	0.936493	412.543831	0.007532	0.008149
PA	4+25*2+4+6 0.242112756 0.049674238 4.724426270 0.650354505 0.679837108 0.767546654 0.882730007 1.013775826 1.125869751 1.197938919 1.231628418 1.231723785 1.205410004 1.162372589 1.112005234 1.061672211 1.016805172 0.980842590 0.955028534 0.938675165 0.929829121 0.926234245 0.925988197 0.927646637 0.930119514 0.932600260 0.934549332 0.935710430 0.936079860 0.935480118 0.936492860
//
IT	4416
RD	2
LK	-544972.658993
QD	-330.024073 -> -256.260765
RI	0.0348109891
TR	0.245955	0.051680
MT	4.584496
MM	C_pi: 0.946421, n_recomb: 55595.638411
RS	0	0.000000	0.531106	639.618325	0.011505	0.000632
RS	1	0.006296	0.531106	671.740913	0.012083	0.005165
RS	2	0.012989	0.531106	704.941267	0.012680	0.009498
RS	3	0.020103	0.531106	739.185670	0.013296	0.010803
RS	4	0.027666	0.527921	779.065643	0.014013	0.012179
RS	5	0.035704	0.527921	815.389471	0.014666	0.013531
RS	6	0.044248	0.627968	717.723648	0.012910	0.012514
RS	7	0.053331	0.627968	751.799704	0.013523	0.012938
RS	8	0.062985	0.788495	627.632149	0.011289	0.011444
RS	9	0.073247	0.788495	658.434167	0.011843	0.011313
RS	10	0.084155	1.002418	543.738148	0.009780	0.009458
RS	11	0.095751	1.002418	571.295426	0.010276	0.008959
RS	12	0.108076	1.208343	498.144552	0.008960	0.007706
RS	13	0.121177	1.208343	523.803363	0.009422	0.007496
RS	14	0.135103	1.354402	491.375679	0.008838	0.006965
RS	15	0.149906	1.354402	516.662568	0.009293	0.006973
RS	16	0.165641	1.429624	514.481003	0.009254	0.006872
RS	17	0.182367	1.429624	540.554950	0.009723	0.007057
RS	18	0.200146	1.434902	565.460954	0.010171	0.007354
RS	19	0.219044	1.434902	593.251787	0.010671	0.007784
RS	20	0.239132	1.383370	644.883772	0.011600	0.008542
RS	21	0.260485	1.383370	675.042845	0.012142	0.009284
RS	22	0.283183	1.297808	752.038908	0.013527	0.010553
RS	23	0.307309	1.297808	784.709231	0.014115	0.011629
RS	24	0.332955	1.200344	883.498367	0.015892	0.013422
RS	25	0.360216	1.200344	918.045923	0.016513	0.014815
RS	26	0.389193	1.106740	1032.031511	0.018563	0.017079
RS	27	0.419994	1.106740	1066.838271	0.019189	0.018701
RS	28	0.452735	1.026896	1185.038710	0.021315	0.021228
RS	29	0.487537	1.026896	1217.501363	0.021899	0.022873
RS	30	0.524531	0.965705	1325.665029	0.023845	0.025294
RS	31	0.563853	0.965705	1352.582358	0.024329	0.026691
RS	32	0.605652	0.923774	1437.480977	0.025856	0.028609
RS	33	0.650083	0.923774	1455.746656	0.026185	0.029532
RS	34	0.697311	0.898666	1509.681946	0.027155	0.030696
RS	35	0.747512	0.898666	1516.898358	0.027284	0.031059
RS	36	0.800875	0.886323	1539.236314	0.027686	0.031452
RS	37	0.857597	0.886323	1533.933469	0.027591	0.031306
RS	38	0.917891	0.882608	1528.629339	0.027495	0.031067
RS	39	0.981982	0.882608	1510.174127	0.027164	0.030519
RS	40	1.050107	0.884229	1482.466401	0.026665	0.029817
RS	41	1.122522	0.884229	1450.928902	0.026098	0.028964
RS	42	1.199497	0.888753	1405.831317	0.025287	0.027940
RS	43	1.281318	0.888753	1361.903424	0.024497	0.026863
RS	44	1.368291	0.894359	1303.855315	0.023452	0.025629
RS	45	1.460740	0.894359	1248.812042	0.022462	0.024392
RS	46	1.559010	0.899688	1181.630604	0.021254	0.023032
RS	47	1.663468	0.899688	1117.323467	0.020097	0.021688
RS	48	1.774502	0.903822	1044.267052	0.018783	0.020263
RS	49	1.892528	0.903822	973.134701	0.017504	0.018855
RS	50	2.017985	0.906337	897.043885	0.016135	0.017404
RS	51	2.151341	0.906337	822.110682	0.014787	0.015966
RS	52	2.293094	0.907258	745.734394	0.013414	0.014520
RS	53	2.443773	0.907258	670.511781	0.012061	0.013091
RS	54	2.603938	0.906365	597.087303	0.010740	0.011692
RS	55	2.774188	0.906365	525.205252	0.009447	0.010323
RS	56	2.955158	0.906365	456.498949	0.008211	0.009007
RS	57	3.147522	0.906365	391.781111	0.007047	0.007760
RS	58	3.351998	0.909203	330.819623	0.005950	0.006588
RS	59	3.569349	0.909203	276.345485	0.004971	0.005519
RS	60	3.800385	0.909203	227.362684	0.004090	0.004552
RS	61	4.045968	0.909203	184.067056	0.003311	0.003694
RS	62	4.307014	0.909203	146.480959	0.002635	0.002946
RS	63	4.584496	0.909203	420.479161	0.007563	0.008506
PA	4+25*2+4+6 0.245954560 0.051679823 4.584495842 0.531105593 0.527920573 0.627968054 0.788494781 1.002418202 1.208342725 1.354402280 1.429624324 1.434902146 1.383370114 1.297807725 1.200344120 1.106740144 1.026895759 0.965705058 0.923773995 0.898665973 0.886322856 0.882607667 0.884228583 0.888753104 0.894358634 0.899687905 0.903821509 0.906336740 0.907258155 0.906364573 0.909203295
//
IT	4643
RD	3
LK	-544842.312350
QD	-262.134560 -> -216.968276
RI	0.0364635333
TR	0.247328	0.053111
MT	4.516327
MM	C_pi: 0.934496, n_recomb: 56395.823163
RS	0	0.000000	0.494240	693.950257	0.012305	0.000662
RS	1	0.006272	0.494240	728.009278	0.012909	0.005362
RS	2	0.012937	0.494240	763.121575	0.013532	0.009640
RS	3	0.020020	0.494240	799.239123	0.014172	0.010994
RS	4	0.027547	0.449303	919.201388	0.016299	0.013158
RS	5	0.035546	0.449303	959.288665	0.017010	0.014822
RS	6	0.044047	0.542577	829.507026	0.014709	0.013314
RS	7	0.053081	0.542577	866.737272	0.015369	0.014083
RS	8	0.062682	0.720191	683.143334	0.012113	0.011649
RS	9	0.072885	0.720191	715.657615	0.012690	0.011748
RS	10	0.083727	0.987673	547.370492	0.009706	0.009061
RS	11	0.095250	0.987673	574.923686	0.010194	0.008783
RS	12	0.107496	1.270001	469.963154	0.008333	0.007119
RS	13	0.120509	1.270001	494.363143	0.008766	0.007060
RS	14	0.134339	1.486706	444.319083	0.007879	0.006322
RS	15	0.149035	1.486706	467.583141	0.008291	0.006403
RS	16	0.164654	1.607185	455.089129	0.008070	0.006199
RS	17	0.181252	1.607185	478.723520	0.008489	0.006401
RS	18	0.198891	1.621307	498.904978	0.008846	0.006668
RS	19	0.217637	1.621307	524.177632	0.009295	0.007066
RS	20	0.237558	1.545895	576.999242	0.010231	0.007864
RS	21	0.258728	1.545895	604.935611	0.010727	0.008526
RS	22	0.281226	1.418876	689.937619	0.012234	0.009921
RS	23	0.305136	1.418876	721.044819	0.012785	0.010874
RS	24	0.330544	1.277183	835.397132	0.014813	0.012901
RS	25	0.357546	1.277183	869.280106	0.015414	0.014142
RS	26	0.386242	1.145269	1006.012621	0.017838	0.016759
RS	27	0.416737	1.145269	1041.008916	0.018459	0.018216
RS	28	0.449145	1.036542	1186.366725	0.021036	0.021187
RS	29	0.483586	1.036542	1219.440932	0.021623	0.022669
RS	30	0.520186	0.956063	1353.983780	0.024009	0.025543
RS	31	0.559082	0.956063	1381.235695	0.024492	0.026789
RS	32	0.600417	0.902896	1486.186615	0.026353	0.029067
RS	33	0.644345	0.902896	1503.896228	0.026667	0.029859
RS	34	0.691028	0.872537	1568.450199	0.027811	0.031226
RS	35	0.740638	0.872537	1574.007289	0.027910	0.031483
RS	36	0.793360	0.858960	1597.992022	0.028335	0.031927
RS	37	0.849389	0.858960	1590.144892	0.028196	0.031703
RS	38	0.908931	0.856469	1580.239250	0.028021	0.031414
RS	39	0.972207	0.856469	1558.812908	0.027641	0.030815
RS	40	1.039453	0.860686	1523.316761	0.027011	0.030014
RS	41	1.110915	0.860686	1488.876422	0.026400	0.029138
RS	42	1.186859	0.868428	1435.279602	0.025450	0.028008
RS	43	1.267566	0.868428	1388.913463	0.024628	0.026931
RS	44	1.353335	0.877307	1323.338079	0.023465	0.025610
RS	45	1.444483	0.877307	1266.544307	0.022458	0.024390
RS	46	1.541348	0.885523	1193.715553	0.021167	0.022976
RS	47	1.644287	0.885523	1128.373851	0.020008	0.021660
RS	48	1.753683	0.891842	1051.775909	0.018650	0.020213
RS	49	1.869939	0.891842	980.185087	0.017380	0.018836
RS	50	1.993487	0.895703	902.345421	0.016000	0.017389
RS	51	2.124783	0.895703	827.293153	0.014669	0.015980
RS	52	2.264314	0.897172	750.355559	0.013305	0.014552
RS	53	2.412595	0.897172	675.108605	0.011971	0.013146
RS	54	2.570176	0.896021	601.796410	0.010671	0.011770
RS	55	2.737640	0.896021	529.771007	0.009394	0.010413
RS	56	2.915607	0.896021	460.887016	0.008172	0.009106
RS	57	3.104735	0.896021	395.955354	0.007021	0.007863
RS	58	3.305725	0.901025	334.009224	0.005923	0.006680
RS	59	3.519320	0.901025	279.539895	0.004957	0.005613
RS	60	3.746310	0.901025	230.472072	0.004087	0.004644
RS	61	3.987537	0.901025	187.013588	0.003316	0.003781
RS	62	4.243893	0.901025	149.201733	0.002646	0.003026
RS	63	4.516327	0.901025	433.109000	0.007680	0.008865
PA	4+25*2+4+6 0.247328073 0.053111327 4.516326904 0.494239735 0.449302610 0.542576577 0.720190590 0.987673159 1.270001190 1.486705585 1.607184838 1.621306852 1.545895416 1.418875684 1.277183470 1.145269008 1.036542102 0.956062752 0.902896322 0.872536701 0.858959991 0.856468886 0.860686333 0.868428112 0.877306920 0.885523030 0.891842109 0.895702749 0.897172183 0.896020578 0.901025015
//
IT	4270
RD	4
LK	-544759.838612
QD	-225.764210 -> -193.990814
RI	0.0360753319
TR	0.247246	0.054166
MT	4.489511
MM	C_pi: 0.931220, n_recomb: 57291.175970
RS	0	0.000000	0.493925	704.039207	0.012289	0.000671
RS	1	0.006262	0.493925	738.536857	0.012891	0.005390
RS	2	0.012916	0.493925	774.099399	0.013512	0.009499
RS	3	0.019986	0.493925	810.678306	0.014150	0.010708
RS	4	0.027500	0.405700	1030.858819	0.017993	0.013935
RS	5	0.035483	0.405700	1073.643207	0.018740	0.015743
RS	6	0.043967	0.487436	931.255625	0.016255	0.014072
RS	7	0.052982	0.487436	971.119153	0.016951	0.015059
RS	8	0.062562	0.670118	737.841347	0.012879	0.011926
RS	9	0.072741	0.670118	772.076556	0.013476	0.012185
RS	10	0.083558	0.973863	556.867753	0.009720	0.008842
RS	11	0.095052	0.973863	584.766429	0.010207	0.008713
RS	12	0.107265	1.319257	453.748369	0.007920	0.006727
RS	13	0.120244	1.319257	477.466804	0.008334	0.006763
RS	14	0.134035	1.602372	413.805876	0.007223	0.005862
RS	15	0.148690	1.602372	435.767493	0.007606	0.005988
RS	16	0.164263	1.770197	415.357140	0.007250	0.005696
RS	17	0.180810	1.770197	437.332749	0.007634	0.005908
RS	18	0.198394	1.796180	453.583563	0.007917	0.006138
RS	19	0.217079	1.796180	477.090618	0.008327	0.006511
RS	20	0.236934	1.698328	530.210559	0.009255	0.007323
RS	21	0.258032	1.698328	556.565095	0.009715	0.007925
RS	22	0.280452	1.530957	647.108954	0.011295	0.009400
RS	23	0.304275	1.530957	677.130150	0.011819	0.010264
RS	24	0.329590	1.347318	803.382676	0.014023	0.012458
RS	25	0.356490	1.347318	836.914873	0.014608	0.013591
RS	26	0.385074	1.180606	992.148592	0.017318	0.016478
RS	27	0.415449	1.180606	1027.534612	0.017935	0.017820
RS	28	0.447725	1.046951	1195.900101	0.020874	0.021145
RS	29	0.482023	1.046951	1229.737674	0.021465	0.022519
RS	30	0.518468	0.950764	1387.020913	0.024210	0.025758
RS	31	0.557195	0.950764	1414.760048	0.024694	0.026908
RS	32	0.598348	0.889102	1536.748372	0.026823	0.029469
RS	33	0.642077	0.889102	1554.095889	0.027126	0.030178
RS	34	0.688545	0.855322	1626.882426	0.028397	0.031688
RS	35	0.737922	0.855322	1631.065972	0.028470	0.031877
RS	36	0.790391	0.841607	1654.995979	0.028887	0.032330
RS	37	0.846146	0.841607	1645.027827	0.028713	0.032057
RS	38	0.905392	0.840927	1629.562702	0.028444	0.031690
RS	39	0.968347	0.840927	1605.734193	0.028028	0.031063
RS	40	1.035245	0.848016	1562.171977	0.027267	0.030150
RS	41	1.106332	0.848016	1525.504033	0.026627	0.029266
RS	42	1.181871	0.859072	1463.641498	0.025547	0.028027
RS	43	1.262139	0.859072	1415.544709	0.024708	0.026960
RS	44	1.347434	0.871228	1342.959432	0.023441	0.025555
RS	45	1.438070	0.871228	1285.071686	0.022431	0.024359
RS	46	1.534381	0.882295	1207.182154	0.021071	0.022894
RS	47	1.636723	0.882295	1141.341111	0.019922	0.021610
RS	48	1.745473	0.890749	1061.700622	0.018532	0.020144
RS	49	1.861033	0.890749	990.021594	0.017281	0.018801
RS	50	1.983830	0.895903	910.763724	0.015897	0.017359
RS	51	2.114315	0.895903	835.782386	0.014588	0.015982
RS	52	2.252972	0.897874	758.423991	0.013238	0.014571
RS	53	2.400311	0.897874	683.171257	0.011925	0.013190
RS	54	2.556875	0.896431	609.938617	0.010646	0.011836
RS	55	2.723244	0.896431	537.644747	0.009384	0.010494
RS	56	2.900031	0.896431	468.401590	0.008176	0.009196
RS	57	3.087887	0.896431	403.028821	0.007035	0.007958
RS	58	3.287507	0.903774	339.756944	0.005930	0.006762
RS	59	3.499626	0.903774	285.034052	0.004975	0.005699
RS	60	3.725028	0.903774	235.608979	0.004112	0.004730
RS	61	3.964545	0.903774	191.712408	0.003346	0.003864
RS	62	4.219059	0.903774	153.406306	0.002678	0.003103
RS	63	4.489511	0.903774	450.900457	0.007870	0.009220
PA	4+25*2+4+6 0.247245754 0.054165708 4.489510868 0.493924996 0.405700063 0.487435957 0.670118307 0.973862867 1.319257101 1.602372396 1.770196901 1.796180379 1.698328122 1.530956709 1.347318416 1.180606488 1.046950761 0.950763758 0.889102104 0.855322096 0.841606734 0.840926960 0.848016241 0.859071757 0.871228235 0.882294715 0.890749288 0.895903168 0.897873997 0.896431385 0.903774134
//
IT	4008
RD	5
LK	-544700.320846
QD	-203.163084 -> -178.466107
RI	0.0344299037
TR	0.246303	0.054973
MT	4.487233
MM	C_pi: 0.933511, n_recomb: 58262.791627
RS	0	0.000000	0.512363	689.985059	0.011843	0.000666
RS	1	0.006261	0.512363	724.132062	0.012429	0.005329
RS	2	0.012914	0.512363	759.378067	0.013034	0.009232
RS	3	0.019983	0.512363	795.681671	0.013657	0.010216
RS	4	0.027496	0.380646	1118.223012	0.019193	0.014534
RS	5	0.035478	0.380646	1163.077851	0.019963	0.016379
RS	6	0.043960	0.450006	1023.764076	0.017571	0.014768
RS	7	0.052974	0.450006	1065.895120	0.018295	0.015891
RS	8	0.062551	0.632179	791.522726	0.013585	0.012238
RS	9	0.072729	0.632179	827.470185	0.014202	0.012615
RS	10	0.083543	0.961369	570.027791	0.009784	0.008732
RS	11	0.095035	0.961369	598.490792	0.010272	0.008709
RS	12	0.107246	1.359640	444.852146	0.007635	0.006456
RS	13	0.120221	1.359640	468.246475	0.008037	0.006555
RS	14	0.134010	1.704972	393.237922	0.006749	0.005520
RS	15	0.148661	1.704972	414.343151	0.007112	0.005675
RS	16	0.164229	1.921413	387.408070	0.006649	0.005308
RS	17	0.180773	1.921413	408.215006	0.007006	0.005524
RS	18	0.198352	1.961987	421.064642	0.007227	0.005718
RS	19	0.217032	1.961987	443.289143	0.007608	0.006069
RS	20	0.236881	1.843216	496.297792	0.008518	0.006881
RS	21	0.257973	1.843216	521.493659	0.008951	0.007437
RS	22	0.280386	1.636610	616.209668	0.010576	0.008961
RS	23	0.304201	1.636610	645.469706	0.011079	0.009759
RS	24	0.329508	1.412870	781.470440	0.013413	0.012075
RS	25	0.356400	1.412870	814.873546	0.013986	0.013128
RS	26	0.384975	1.213949	986.039709	0.016924	0.016228
RS	27	0.415339	1.213949	1021.965470	0.017541	0.017488
RS	28	0.447605	1.058088	1210.818911	0.020782	0.021104
RS	29	0.481890	1.058088	1245.543316	0.021378	0.022402
RS	30	0.518322	0.948516	1423.380597	0.024430	0.025949
RS	31	0.557035	0.948516	1451.735955	0.024917	0.027033
RS	32	0.598172	0.880028	1588.965835	0.027272	0.029827
RS	33	0.641884	0.880028	1606.109857	0.027567	0.030481
RS	34	0.688333	0.843867	1685.704162	0.028933	0.032094
RS	35	0.737691	0.843867	1688.734887	0.028985	0.032239
RS	36	0.790139	0.830578	1711.613697	0.029377	0.032675
RS	37	0.845870	0.830578	1699.835496	0.029175	0.032370
RS	38	0.905091	0.831971	1678.292254	0.028806	0.031913
RS	39	0.968019	0.831971	1652.461507	0.028362	0.031271
RS	40	1.034888	0.842016	1600.765044	0.027475	0.030242
RS	41	1.105943	0.842016	1562.320755	0.026815	0.029359
RS	42	1.181447	0.856377	1492.439677	0.025616	0.028014
RS	43	1.261678	0.856377	1443.056883	0.024768	0.026962
RS	44	1.346932	0.871762	1363.856899	0.023409	0.025478
RS	45	1.437524	0.871762	1305.255381	0.022403	0.024309
RS	46	1.533788	0.885612	1222.701379	0.020986	0.022797
RS	47	1.636080	0.885612	1156.634734	0.019852	0.021547
RS	48	1.744775	0.896133	1074.249783	0.018438	0.020066
RS	49	1.860276	0.896133	1002.630855	0.017209	0.018758
RS	50	1.983009	0.902512	922.115155	0.015827	0.017323
RS	51	2.113426	0.902512	847.229077	0.014542	0.015977
RS	52	2.252008	0.904924	769.471384	0.013207	0.014586
RS	53	2.399267	0.904924	694.129609	0.011914	0.013228
RS	54	2.555745	0.903136	620.889858	0.010657	0.011897
RS	55	2.722021	0.903136	548.160401	0.009408	0.010568
RS	56	2.898707	0.903136	478.363253	0.008210	0.009280
RS	57	3.086456	0.903136	412.333725	0.007077	0.008047
RS	58	3.285959	0.912903	347.454499	0.005964	0.006837
RS	59	3.497953	0.912903	292.256274	0.005016	0.005779
RS	60	3.723220	0.912903	242.252450	0.004158	0.004811
RS	61	3.962592	0.912903	197.702445	0.003393	0.003943
RS	62	4.216950	0.912903	158.698018	0.002724	0.003177
RS	63	4.487233	0.912903	472.502659	0.008110	0.009568
PA	4+25*2+4+6 0.246303235 0.054972633 4.487233093 0.512362819 0.380645983 0.450006053 0.632179003 0.961368885 1.359639673 1.704972191 1.921413262 1.961986560 1.843215704 1.636609521 1.412870311 1.213949308 1.058088471 0.948516002 0.880027730 0.843867239 0.830577549 0.831971356 0.842016263 0.856377265 0.871761548 0.885612442 0.896133322 0.902511951 0.904923692 0.903135539 0.912902528
//
IT	4405
RD	6
LK	-544653.246746
QD	-187.246546 -> -166.776155
RI	0.0322628781
TR	0.244871	0.055619
MT	4.499421
MM	C_pi: 0.939117, n_recomb: 59275.534232
RS	0	0.000000	0.541131	665.050665	0.011220	0.000655
RS	1	0.006265	0.541131	698.456235	0.011783	0.005225
RS	2	0.012923	0.541131	732.999456	0.012366	0.008923
RS	3	0.019999	0.541131	768.648961	0.012967	0.009671
RS	4	0.027517	0.366364	1185.377032	0.019998	0.014977
RS	5	0.035507	0.366364	1231.917129	0.020783	0.016796
RS	6	0.043997	0.423613	1107.551918	0.018685	0.015391
RS	7	0.053019	0.423613	1151.675543	0.019429	0.016601
RS	8	0.062606	0.602493	843.855542	0.014236	0.012566
RS	9	0.072794	0.602493	881.482372	0.014871	0.013033
RS	10	0.083620	0.949927	585.419605	0.009876	0.008690
RS	11	0.095125	0.949927	614.579490	0.010368	0.008746
RS	12	0.107351	1.393041	440.582192	0.007433	0.006263
RS	13	0.120342	1.393041	463.877620	0.007826	0.006406
RS	14	0.134148	1.796557	378.934554	0.006393	0.005258
RS	15	0.148818	1.796557	399.467048	0.006739	0.005433
RS	16	0.164408	2.062433	366.858633	0.006189	0.005000
RS	17	0.180974	2.062433	386.810793	0.006526	0.005217
RS	18	0.198578	2.120078	396.613270	0.006691	0.005375
RS	19	0.217285	2.120078	417.867815	0.007050	0.005708
RS	20	0.237165	1.981963	470.525481	0.007938	0.006512
RS	21	0.258290	1.981963	494.837692	0.008348	0.007030
RS	22	0.280738	1.737221	592.833172	0.010001	0.008586
RS	23	0.304593	1.737221	621.540200	0.010486	0.009329
RS	24	0.329943	1.474930	765.817606	0.012920	0.011739
RS	25	0.356881	1.474930	799.226811	0.013483	0.012728
RS	26	0.385506	1.245778	984.538746	0.016610	0.016002
RS	27	0.415926	1.245778	1021.090061	0.017226	0.017198
RS	28	0.448251	1.069693	1228.666791	0.020728	0.021063
RS	29	0.482601	1.069693	1264.350716	0.021330	0.022305
RS	30	0.519104	0.948331	1461.247689	0.024652	0.026116
RS	31	0.557893	0.948331	1490.304270	0.025142	0.027155
RS	32	0.599113	0.874095	1641.586854	0.027694	0.030147
RS	33	0.642916	0.874095	1658.641167	0.027982	0.030762
RS	34	0.689463	0.836177	1744.122359	0.029424	0.032456
RS	35	0.738927	0.836177	1746.165371	0.029458	0.032569
RS	36	0.791489	0.823607	1767.383816	0.029816	0.032975
RS	37	0.847345	0.823607	1754.030091	0.029591	0.032649
RS	38	0.906701	0.827170	1726.152004	0.029121	0.032097
RS	39	0.969775	0.827170	1698.616420	0.028656	0.031446
RS	40	1.036801	0.840157	1638.848990	0.027648	0.030304
RS	41	1.108027	0.840157	1598.955040	0.026975	0.029427
RS	42	1.183715	0.857759	1521.331727	0.025665	0.027981
RS	43	1.264146	0.857759	1470.972710	0.024816	0.026948
RS	44	1.349616	0.876287	1385.515176	0.023374	0.025390
RS	45	1.440441	0.876287	1326.451339	0.022378	0.024250
RS	46	1.536957	0.892835	1239.561750	0.020912	0.022697
RS	47	1.639520	0.892835	1173.437057	0.019796	0.021480
RS	48	1.748508	0.905338	1088.543223	0.018364	0.019986
RS	49	1.864326	0.905338	1017.061240	0.017158	0.018713
RS	50	1.987400	0.912864	935.410034	0.015781	0.017286
RS	51	2.118185	0.912864	860.613277	0.014519	0.015970
RS	52	2.257164	0.915647	782.476879	0.013201	0.014598
RS	53	2.404852	0.915647	706.973092	0.011927	0.013263
RS	54	2.561792	0.913451	633.674983	0.010690	0.011955
RS	55	2.728565	0.913451	560.387437	0.009454	0.010639
RS	56	2.905788	0.913451	489.900470	0.008265	0.009359
RS	57	3.094114	0.913451	423.068869	0.007137	0.008132
RS	58	3.294240	0.925669	356.398721	0.006013	0.006907
RS	59	3.506905	0.925669	300.578731	0.005071	0.005854
RS	60	3.732894	0.925669	249.853240	0.004215	0.004888
RS	61	3.973042	0.925669	204.513153	0.003450	0.004018
RS	62	4.228237	0.925669	164.682369	0.002778	0.003248
RS	63	4.499421	0.925669	496.621533	0.008378	0.009907
PA	4+25*2+4+6 0.244871180 0.055619098 4.499420708 0.541131482 0.366363808 0.423612976 0.602493160 0.949926811 1.393041465 1.796556789 2.062433124 2.120078283 1.981963223 1.737221325 1.474930369 1.245778219 1.069692797 0.948331016 0.874095422 0.836177015 0.823607065 0.827169520 0.840156995 0.857758721 0.876287147 0.892835445 0.905338427 0.912863619 0.915647360 0.913451295 0.925669342
//
IT	4400
RD	7
LK	-544613.799465
QD	-174.966822 -> -157.320869
RI	0.0300215920
TR	0.243179	0.056162
MT	4.519921
MM	C_pi: 0.946583, n_recomb: 60302.839136
RS	0	0.000000	0.575483	636.879967	0.010561	0.000641
RS	1	0.006273	0.575483	669.386704	0.011100	0.005104
RS	2	0.012939	0.575483	703.064661	0.011659	0.008617
RS	3	0.020024	0.575483	737.892763	0.012236	0.009145
RS	4	0.027553	0.358801	1235.980552	0.020496	0.015290
RS	5	0.035554	0.358801	1283.948067	0.021292	0.017043
RS	6	0.044058	0.404495	1183.093703	0.019619	0.015942
RS	7	0.053094	0.404495	1228.994162	0.020380	0.017204
RS	8	0.062698	0.578612	894.599623	0.014835	0.012896
RS	9	0.072904	0.578612	933.855395	0.015486	0.013435
RS	10	0.083750	0.939233	602.162911	0.009986	0.008693
RS	11	0.095277	0.939233	632.098456	0.010482	0.008809
RS	12	0.107526	1.420664	439.359144	0.007286	0.006124
RS	13	0.120544	1.420664	462.702021	0.007673	0.006300
RS	14	0.134379	1.878556	368.765289	0.006115	0.005052
RS	15	0.149082	1.878556	388.912121	0.006449	0.005241
RS	16	0.164706	2.194262	351.201176	0.005824	0.004750
RS	17	0.181311	2.194262	370.507560	0.006144	0.004967
RS	18	0.198958	2.271269	377.503680	0.006260	0.005089
RS	19	0.217711	2.271269	397.997346	0.006600	0.005407
RS	20	0.237641	2.115438	450.133315	0.007465	0.006197
RS	21	0.258821	2.115438	473.744311	0.007856	0.006684
RS	22	0.281330	1.833653	574.365725	0.009525	0.008258
RS	23	0.305251	1.833653	602.652177	0.009994	0.008958
RS	24	0.330672	1.534145	754.092653	0.012505	0.011439
RS	25	0.357688	1.534145	787.584007	0.013060	0.012376
RS	26	0.386398	1.276348	985.650833	0.016345	0.015795
RS	27	0.416910	1.276348	1022.866235	0.016962	0.016940
RS	28	0.449335	1.081533	1247.799379	0.020692	0.021018
RS	29	0.483795	1.081533	1284.475972	0.021300	0.022218
RS	30	0.520416	0.949533	1499.302366	0.024863	0.026262
RS	31	0.559335	0.949533	1529.110771	0.025357	0.027267
RS	32	0.600694	0.870287	1693.583309	0.028085	0.030433
RS	33	0.644649	0.870287	1710.628933	0.028367	0.031021
RS	34	0.691360	0.830995	1801.373439	0.029872	0.032778
RS	35	0.741002	0.830995	1802.555756	0.029892	0.032868
RS	36	0.793758	0.819290	1821.744602	0.030210	0.033237
RS	37	0.849823	0.819290	1806.999441	0.029965	0.032896
RS	38	0.909405	0.825024	1772.700300	0.029397	0.032250
RS	39	0.972724	0.825024	1743.691022	0.028916	0.031596
RS	40	1.040016	0.840886	1676.007363	0.027793	0.030345
RS	41	1.111528	0.840886	1634.911689	0.027112	0.029477
RS	42	1.187527	0.861629	1549.847467	0.025701	0.027937
RS	43	1.268293	0.861629	1498.739707	0.024854	0.026924
RS	44	1.354126	0.883196	1407.364693	0.023338	0.025299
RS	45	1.445342	0.883196	1348.015430	0.022354	0.024187
RS	46	1.542281	0.902339	1257.085872	0.020846	0.022598
RS	47	1.645300	0.902339	1191.014133	0.019751	0.021414
RS	48	1.754782	0.916729	1103.818325	0.018305	0.019910
RS	49	1.871132	0.916729	1032.518478	0.017122	0.018669
RS	50	1.994780	0.925316	949.843463	0.015751	0.017252
RS	51	2.126185	0.925316	875.125862	0.014512	0.015964
RS	52	2.265833	0.928399	796.644082	0.013211	0.014611
RS	53	2.414241	0.928399	720.926942	0.011955	0.013298
RS	54	2.571958	0.925730	647.555405	0.010738	0.012012
RS	55	2.739569	0.925730	573.629544	0.009512	0.010708
RS	56	2.917694	0.925730	502.367397	0.008331	0.009436
RS	57	3.106992	0.925730	434.645117	0.007208	0.008214
RS	58	3.308166	0.940384	366.076182	0.006071	0.006974
RS	59	3.521958	0.940384	309.545423	0.005133	0.005926
RS	60	3.749162	0.940384	258.013751	0.004279	0.004961
RS	61	3.990619	0.940384	211.804432	0.003512	0.004089
RS	62	4.247221	0.940384	171.074193	0.002837	0.003316
RS	63	4.519921	0.940384	522.304337	0.008661	0.010238
PA	4+25*2+4+6 0.243179201 0.056162183 4.519920874 0.575483229 0.358801399 0.404495316 0.578612373 0.939232869 1.420663884 1.878555910 2.194261926 2.271269245 2.115437874 1.833652901 1.534144847 1.276348363 1.081533417 0.949532510 0.870286692 0.830995246 0.819290068 0.825024241 0.840885720 0.861629194 0.883195608 0.902338643 0.916728913 0.925315883 0.928399129 0.925729508 0.940383581
//
IT	4244
RD	8
LK	-544579.563264
QD	-164.909158 -> -149.325740
RI	0.0279236645
TR	0.241376	0.056641
MT	4.544750
MM	C_pi: 0.954986, n_recomb: 61328.664746
RS	0	0.000000	0.612397	609.469078	0.009938	0.000625
RS	1	0.006282	0.612397	641.056583	0.010453	0.004983
RS	2	0.012959	0.612397	673.840978	0.010987	0.008334
RS	3	0.020055	0.612397	707.810530	0.011541	0.008673
RS	4	0.027597	0.355688	1273.136273	0.020759	0.015494
RS	5	0.035612	0.355688	1322.339263	0.021562	0.017162
RS	6	0.044131	0.390395	1250.943402	0.020397	0.016423
RS	7	0.053186	0.390395	1298.447650	0.021172	0.017714
RS	8	0.062809	0.558955	943.632120	0.015386	0.013222
RS	9	0.073036	0.558955	984.456274	0.016052	0.013818
RS	10	0.083907	0.929059	619.726136	0.010105	0.008725
RS	11	0.095460	0.929059	650.482896	0.010607	0.008890
RS	12	0.107738	1.443382	440.228526	0.007178	0.006022
RS	13	0.120788	1.443382	463.717107	0.007561	0.006224
RS	14	0.134658	1.952013	361.459431	0.005894	0.004887
RS	15	0.149400	1.952013	381.349241	0.006218	0.005087
RS	16	0.165067	2.317641	338.932900	0.005527	0.004542
RS	17	0.181718	2.317641	357.738295	0.005833	0.004758
RS	18	0.199416	2.416089	362.103751	0.005904	0.004847
RS	19	0.218225	2.416089	381.981929	0.006228	0.005151
RS	20	0.238216	2.244191	433.466414	0.007068	0.005924
RS	21	0.259463	2.244191	456.501400	0.007444	0.006386
RS	22	0.282044	1.926460	559.237676	0.009119	0.007969
RS	23	0.306044	1.926460	587.188955	0.009574	0.008632
RS	24	0.331552	1.590924	744.895448	0.012146	0.011167
RS	25	0.358662	1.590924	778.507982	0.012694	0.012061
RS	26	0.387475	1.305790	988.186659	0.016113	0.015601
RS	27	0.418099	1.305790	1026.074514	0.016731	0.016704
RS	28	0.450646	1.093424	1267.230400	0.020663	0.020970
RS	29	0.485237	1.093424	1304.906742	0.021277	0.022136
RS	30	0.522002	0.951650	1536.746985	0.025058	0.026388
RS	31	0.561076	0.951650	1567.334905	0.025556	0.027367
RS	32	0.602605	0.867918	1744.340256	0.028442	0.030689
RS	33	0.646742	0.867918	1761.436283	0.028721	0.031256
RS	34	0.693653	0.827497	1857.012571	0.030280	0.033066
RS	35	0.743510	0.827497	1857.435234	0.030287	0.033140
RS	36	0.796499	0.816713	1874.390557	0.030563	0.033467
RS	37	0.852817	0.816713	1858.402288	0.030302	0.033117
RS	38	0.912673	0.824571	1817.705861	0.029639	0.032378
RS	39	0.976289	0.824571	1787.406927	0.029145	0.031725
RS	40	1.043902	0.843204	1712.022579	0.027916	0.030371
RS	41	1.115762	0.843204	1669.917145	0.027229	0.029515
RS	42	1.192136	0.866969	1577.725167	0.025726	0.027886
RS	43	1.273308	0.866969	1526.038466	0.024883	0.026895
RS	44	1.359579	0.891450	1429.071362	0.023302	0.025208
RS	45	1.451270	0.891450	1369.561969	0.022332	0.024125
RS	46	1.548721	0.913074	1274.860617	0.020787	0.022503
RS	47	1.652294	0.913074	1208.914463	0.019712	0.021350
RS	48	1.762373	0.929246	1119.604082	0.018256	0.019839
RS	49	1.879367	0.929246	1048.509772	0.017097	0.018629
RS	50	2.003711	0.938804	964.914707	0.015734	0.017222
RS	51	2.135866	0.938804	890.262004	0.014516	0.015961
RS	52	2.276323	0.942112	811.474214	0.013232	0.014627
RS	53	2.425604	0.942112	735.504833	0.011993	0.013334
RS	54	2.584262	0.938905	662.064711	0.010795	0.012069
RS	55	2.752887	0.938905	587.446227	0.009579	0.010775
RS	56	2.932106	0.938905	515.354590	0.008403	0.009512
RS	57	3.122583	0.938905	446.688016	0.007284	0.008294
RS	58	3.325025	0.955946	376.162307	0.006134	0.007038
RS	59	3.540185	0.955946	318.866773	0.005199	0.005995
RS	60	3.768862	0.955946	266.480154	0.004345	0.005032
RS	61	4.011904	0.955946	219.357839	0.003577	0.004158
RS	62	4.270214	0.955946	177.689064	0.002897	0.003381
RS	63	4.544750	0.955946	548.913265	0.008950	0.010559
PA	4+25*2+4+6 0.241375724 0.056640582 4.544750349 0.612397034 0.355687927 0.390394941 0.558954773 0.929059255 1.443382020 1.952013140 2.317641239 2.416089259 2.244190816 1.926460315 1.590923844 1.305789888 1.093423750 0.951650410 0.867917958 0.827497206 0.816713223 0.824571042 0.843204103 0.866968690 0.891449962 0.913073790 0.929246143 0.938803745 0.942112056 0.938904637 0.955946037
//
IT	4360
RD	9
LK	-544549.196890
QD	-156.352433 -> -142.373397
RI	0.0260552309
TR	0.239547	0.057078
MT	4.571544
MM	C_pi: 0.963780, n_recomb: 62343.543615
RS	0	0.000000	0.649774	584.724344	0.009379	0.000611
RS	1	0.006292	0.649774	615.451247	0.009872	0.004869
RS	2	0.012979	0.649774	647.393455	0.010384	0.008083
RS	3	0.020088	0.649774	680.547225	0.010916	0.008263
RS	4	0.027643	0.355646	1299.500895	0.020844	0.015608
RS	5	0.035674	0.355646	1349.784023	0.021651	0.017185
RS	6	0.044210	0.379889	1311.704393	0.021040	0.016841
RS	7	0.053284	0.379889	1360.672020	0.021825	0.018143
RS	8	0.062928	0.542459	990.933560	0.015895	0.013541
RS	9	0.073179	0.542459	1033.261834	0.016574	0.014184
RS	10	0.084075	0.919260	637.786571	0.010230	0.008778
RS	11	0.095656	0.919260	669.389824	0.010737	0.008983
RS	12	0.107966	1.461892	442.593644	0.007099	0.005949
RS	13	0.121051	1.461892	466.296331	0.007479	0.006171
RS	14	0.134959	2.017806	356.218913	0.005714	0.004753
RS	15	0.149741	2.017806	375.943699	0.006030	0.004961
RS	16	0.165454	2.433184	329.112832	0.005279	0.004367
RS	17	0.182156	2.433184	347.521661	0.005574	0.004582
RS	18	0.199908	2.554957	349.389893	0.005604	0.004638
RS	19	0.218778	2.554957	368.757801	0.005915	0.004931
RS	20	0.238834	2.368628	419.491561	0.006729	0.005685
RS	21	0.260153	2.368628	442.039962	0.007090	0.006124
RS	22	0.282813	2.016043	546.480522	0.008766	0.007710
RS	23	0.306898	2.016043	574.153354	0.009210	0.008341
RS	24	0.332499	1.645564	737.377750	0.011828	0.010918
RS	25	0.359710	1.645564	771.128539	0.012369	0.011776
RS	26	0.388634	1.334208	991.440816	0.015903	0.015417
RS	27	0.419377	1.334208	1029.991590	0.016521	0.016486
RS	28	0.452055	1.105254	1286.385238	0.020634	0.020916
RS	29	0.486789	1.105254	1325.052467	0.021254	0.022055
RS	30	0.523708	0.954388	1573.123621	0.025233	0.026495
RS	31	0.562950	0.954388	1604.504517	0.025736	0.027455
RS	32	0.604661	0.866558	1793.510910	0.028768	0.030917
RS	33	0.648996	0.866558	1810.702881	0.029044	0.031468
RS	34	0.696120	0.825165	1910.806041	0.030650	0.033324
RS	35	0.746210	0.825165	1910.553302	0.030646	0.033385
RS	36	0.799451	0.815310	1925.176135	0.030880	0.033671
RS	37	0.856042	0.815310	1908.069124	0.030606	0.033315
RS	38	0.916193	0.825213	1861.077455	0.029852	0.032487
RS	39	0.980129	0.825213	1829.639804	0.029348	0.031836
RS	40	1.048087	0.846500	1746.801546	0.028019	0.030387
RS	41	1.120322	0.846500	1703.839412	0.027330	0.029542
RS	42	1.197101	0.873153	1604.836700	0.025742	0.027832
RS	43	1.278710	0.873153	1552.700906	0.024906	0.026862
RS	44	1.365455	0.900419	1450.449142	0.023265	0.025121
RS	45	1.457657	0.900419	1390.870019	0.022310	0.024064
RS	46	1.555660	0.924401	1292.645337	0.020734	0.022413
RS	47	1.659829	0.924401	1226.871355	0.019679	0.021291
RS	48	1.770552	0.942248	1135.613061	0.018215	0.019774
RS	49	1.888242	0.942248	1064.733608	0.017078	0.018593
RS	50	2.013336	0.952683	980.313849	0.015724	0.017197
RS	51	2.146301	0.952683	905.709288	0.014528	0.015961
RS	52	2.287632	0.956144	826.656209	0.013260	0.014646
RS	53	2.437855	0.956144	750.403670	0.012037	0.013370
RS	54	2.597529	0.952338	676.910724	0.010858	0.012126
RS	55	2.767250	0.952338	601.561529	0.009649	0.010843
RS	56	2.947648	0.952338	528.605258	0.008479	0.009585
RS	57	3.139398	0.952338	458.962246	0.007362	0.008371
RS	58	3.343211	0.971697	386.452950	0.006199	0.007101
RS	59	3.559848	0.971697	328.360171	0.005267	0.006062
RS	60	3.790114	0.971697	275.091725	0.004413	0.005100
RS	61	4.034869	0.971697	227.034283	0.003642	0.004225
RS	62	4.295023	0.971697	184.408736	0.002958	0.003444
RS	63	4.571544	0.971697	576.022136	0.009239	0.010871
PA	4+25*2+4+6 0.239546532 0.057078090 4.571544446 0.649774344 0.355646374 0.379888922 0.542458740 0.919259875 1.461892035 2.017806201 2.433184465 2.554957087 2.368628438 2.016042954 1.645564362 1.334207595 1.105253977 0.954387625 0.866557925 0.825165033 0.815309976 0.825213115 0.846500281 0.873153403 0.900418650 0.924400832 0.942247778 0.952683111 0.956143656 0.952337902 0.971697092
//
IT	4095
RD	10
LK	-544521.876650
QD	-148.892802 -> -136.216114
RI	0.0244315982
TR	0.237746	0.057491
MT	4.598767
MM	C_pi: 0.972629, n_recomb: 63342.755907
RS	0	0.000000	0.686167	563.355664	0.008894	0.000597
RS	1	0.006302	0.686167	593.320489	0.009367	0.004766
RS	2	0.013000	0.686167	624.513599	0.009859	0.007866
RS	3	0.020121	0.686167	656.937890	0.010371	0.007918
RS	4	0.027690	0.357802	1317.275482	0.020796	0.015652
RS	5	0.035737	0.357802	1368.504947	0.021605	0.017134
RS	6	0.044290	0.372034	1366.021169	0.021566	0.017201
RS	7	0.053383	0.372034	1416.337121	0.022360	0.018503
RS	8	0.063048	0.528398	1036.533660	0.016364	0.013850
RS	9	0.073322	0.528398	1080.301488	0.017055	0.014531
RS	10	0.084244	0.909752	656.142779	0.010359	0.008846
RS	11	0.095855	0.909752	688.605017	0.010871	0.009084
RS	12	0.108196	1.476762	446.070825	0.007042	0.005897
RS	13	0.121316	1.476762	470.036893	0.007421	0.006135
RS	14	0.135262	2.076710	352.519613	0.005565	0.004643
RS	15	0.150087	2.076710	372.147333	0.005875	0.004856
RS	16	0.165846	2.541402	321.128882	0.005070	0.004218
RS	17	0.182599	2.541402	339.219266	0.005355	0.004431
RS	18	0.200407	2.688224	338.692080	0.005347	0.004456
RS	19	0.219337	2.688224	357.628563	0.005646	0.004739
RS	20	0.239460	2.489063	407.537112	0.006434	0.005473
RS	21	0.260851	2.489063	429.665227	0.006783	0.005893
RS	22	0.283590	2.102712	535.472319	0.008454	0.007476
RS	23	0.307762	2.102712	562.905485	0.008887	0.008080
RS	24	0.333457	1.698294	731.013577	0.011541	0.010688
RS	25	0.360772	1.698294	764.906813	0.012076	0.011514
RS	26	0.389807	1.361686	994.999085	0.015708	0.015242
RS	27	0.420672	1.361686	1034.193127	0.016327	0.016280
RS	28	0.453483	1.116950	1304.955125	0.020601	0.020858
RS	29	0.488360	1.116950	1344.595169	0.021227	0.021973
RS	30	0.525436	0.957538	1608.214039	0.025389	0.026585
RS	31	0.564848	0.957538	1640.392725	0.025897	0.027528
RS	32	0.606743	0.865907	1840.965644	0.029064	0.031120
RS	33	0.651279	0.865907	1858.289972	0.029337	0.031658
RS	34	0.698621	0.823646	1962.700177	0.030985	0.033555
RS	35	0.748946	0.823646	1961.844105	0.030972	0.033607
RS	36	0.802442	0.814699	1974.107887	0.031165	0.033852
RS	37	0.859310	0.814699	1955.988115	0.030879	0.033491
RS	38	0.919761	0.826556	1902.847447	0.030040	0.032580
RS	39	0.984021	0.826556	1870.396918	0.029528	0.031933
RS	40	1.052331	0.850370	1780.372366	0.028107	0.030394
RS	41	1.124945	0.850370	1736.676513	0.027417	0.029562
RS	42	1.202135	0.879773	1631.172896	0.025752	0.027778
RS	43	1.284189	0.879773	1578.687476	0.024923	0.026828
RS	44	1.371414	0.909688	1471.438327	0.023230	0.025037
RS	45	1.464135	0.909688	1411.853477	0.022289	0.024006
RS	46	1.562699	0.935903	1310.330743	0.020686	0.022331
RS	47	1.667474	0.935903	1244.756150	0.019651	0.021236
RS	48	1.778852	0.955314	1151.699630	0.018182	0.019716
RS	49	1.897248	0.955314	1081.032875	0.017066	0.018562
RS	50	2.023104	0.966536	995.872488	0.015722	0.017177
RS	51	2.156892	0.966536	921.295807	0.014545	0.015964
RS	52	2.299110	0.970078	842.015628	0.013293	0.014667
RS	53	2.450290	0.970078	765.452159	0.012084	0.013408
RS	54	2.610997	0.965617	691.927035	0.010924	0.012185
RS	55	2.781831	0.965617	615.817100	0.009722	0.010910
RS	56	2.963430	0.965617	541.970924	0.008556	0.009658
RS	57	3.156472	0.965617	471.330669	0.007441	0.008447
RS	58	3.361679	0.987209	396.829288	0.006265	0.007163
RS	59	3.579817	0.987209	337.918424	0.005335	0.006127
RS	60	3.811701	0.987209	283.753207	0.004480	0.005165
RS	61	4.058197	0.987209	234.750447	0.003706	0.004289
RS	62	4.320226	0.987209	191.161543	0.003018	0.003504
RS	63	4.598767	0.987209	603.357909	0.009525	0.011174
PA	4+25*2+4+6 0.237745551 0.057490631 4.598766815 0.686166971 0.357801720 0.372034468 0.528397739 0.909751901 1.476761544 2.076709940 2.541401696 2.688224320 2.489063391 2.102712098 1.698293933 1.361686335 1.116949742 0.957537513 0.865906711 0.823646241 0.814699218 0.826555711 0.850369601 0.879773400 0.909687524 0.935902771 0.955314284 0.966535764 0.970078314 0.965616819 0.987209353
//
IT	4543
RD	11
LK	-544497.048191
QD	-142.278800 -> -130.690596
RI	0.0230389287
TR	0.236001	0.057888
MT	4.625546
MM	C_pi: 0.981340, n_recomb: 64323.568643
RS	0	0.000000	0.720566	545.477556	0.008480	0.000585
RS	1	0.006311	0.720566	574.795911	0.008936	0.004676
RS	2	0.013020	0.720566	605.352008	0.009411	0.007683
RS	3	0.020153	0.720566	637.154179	0.009905	0.007631
RS	4	0.027736	0.361568	1328.266976	0.020650	0.015639
RS	5	0.035798	0.361568	1380.323581	0.021459	0.017030
RS	6	0.044368	0.366179	1414.548706	0.021991	0.017510
RS	7	0.053479	0.366179	1466.117714	0.022793	0.018803
RS	8	0.063166	0.516249	1080.502571	0.016798	0.014149
RS	9	0.073463	0.516249	1125.647455	0.017500	0.014862
RS	10	0.084411	0.900482	674.669235	0.010489	0.008925
RS	11	0.096049	0.900482	707.994988	0.011007	0.009190
RS	12	0.108422	1.488493	450.393568	0.007002	0.005861
RS	13	0.121576	1.488493	474.659284	0.007379	0.006113
RS	14	0.135559	2.129376	350.008854	0.005441	0.004551
RS	15	0.150426	2.129376	369.591464	0.005746	0.004770
RS	16	0.166230	2.642755	314.562795	0.004890	0.004088
RS	17	0.183032	2.642755	332.394997	0.005168	0.004300
RS	18	0.200895	2.816117	329.562350	0.005124	0.004296
RS	19	0.219885	2.816117	348.128832	0.005412	0.004570
RS	20	0.240073	2.605719	397.151848	0.006174	0.005284
RS	21	0.261535	2.605719	418.910776	0.006513	0.005687
RS	22	0.284352	2.186686	525.805673	0.008174	0.007263
RS	23	0.308609	2.186686	553.026871	0.008598	0.007844
RS	24	0.334397	1.749283	725.471281	0.011278	0.010475
RS	25	0.361812	1.749283	759.503881	0.011808	0.011273
RS	26	0.390957	1.388293	998.620373	0.015525	0.015074
RS	27	0.421942	1.388293	1038.432593	0.016144	0.016086
RS	28	0.454882	1.128465	1322.779818	0.020564	0.020795
RS	29	0.489901	1.128465	1363.369163	0.021195	0.021890
RS	30	0.527131	0.960964	1641.919113	0.025526	0.026660
RS	31	0.566710	0.960964	1674.894720	0.026039	0.027590
RS	32	0.608786	0.865771	1886.652403	0.029331	0.031300
RS	33	0.653518	0.865771	1904.139554	0.029603	0.031829
RS	34	0.701074	0.822713	2012.696611	0.031290	0.033763
RS	35	0.751630	0.822713	2011.300714	0.031268	0.033807
RS	36	0.805378	0.814637	2021.228623	0.031423	0.034013
RS	37	0.862517	0.814637	2002.188494	0.031127	0.033650
RS	38	0.923262	0.828348	1943.074698	0.030208	0.032660
RS	39	0.987841	0.828348	1909.718162	0.029689	0.032018
RS	40	1.056496	0.854562	1812.777184	0.028182	0.030395
RS	41	1.129484	0.854562	1768.448900	0.027493	0.029576
RS	42	1.207077	0.886579	1656.742437	0.025756	0.027724
RS	43	1.289568	0.886579	1603.985582	0.024936	0.026794
RS	44	1.377265	0.919006	1492.008770	0.023195	0.024958
RS	45	1.470497	0.919006	1432.464158	0.022270	0.023952
RS	46	1.569613	0.947331	1327.846637	0.020643	0.022255
RS	47	1.674984	0.947331	1262.486381	0.019627	0.021186
RS	48	1.787005	0.968198	1167.766621	0.018155	0.019665
RS	49	1.906095	0.968198	1097.303966	0.017059	0.018535
RS	50	2.032702	0.980118	1011.478029	0.015725	0.017162
RS	51	2.167299	0.980118	936.907901	0.014566	0.015971
RS	52	2.310390	0.983678	857.435362	0.013330	0.014691
RS	53	2.462512	0.983678	780.536565	0.012135	0.013448
RS	54	2.624235	0.978510	707.000948	0.010991	0.012244
RS	55	2.796164	0.978510	630.107018	0.009796	0.010977
RS	56	2.978944	0.978510	555.353224	0.008634	0.009730
RS	57	3.173259	0.978510	483.703091	0.007520	0.008521
RS	58	3.379838	1.002243	407.213829	0.006331	0.007223
RS	59	3.599454	1.002243	347.471983	0.005402	0.006190
RS	60	3.832930	1.002243	292.402921	0.004546	0.005229
RS	61	4.081141	1.002243	242.452336	0.003769	0.004351
RS	62	4.345017	1.002243	197.900876	0.003077	0.003563
RS	63	4.625546	1.002243	630.735529	0.009806	0.011468
PA	4+25*2+4+6 0.236001119 0.057887636 4.625546057 0.720565755 0.361567834 0.366178853 0.516249251 0.900481520 1.488493095 2.129375527 2.642754708 2.816116584 2.605719247 2.186686146 1.749282788 1.388293458 1.128465287 0.960963988 0.865771281 0.822713078 0.814636673 0.828348028 0.854561534 0.886578669 0.919005832 0.947331047 0.968198476 0.980117903 0.983677623 0.978510346 1.002242904
//
IT	4426
RD	12
LK	-544474.314446
QD	-136.343290 -> -125.683753
RI	0.0218523375
TR	0.234331	0.058276
MT	4.651310
MM	C_pi: 0.989796, n_recomb: 65284.835381
RS	0	0.000000	0.752277	530.932605	0.008133	0.000575
RS	1	0.006320	0.752277	559.724207	0.008574	0.004600
RS	2	0.013040	0.752277	589.761072	0.009034	0.007530
RS	3	0.020184	0.752277	621.055952	0.009513	0.007397
RS	4	0.027780	0.366543	1333.916740	0.020432	0.015581
RS	5	0.035857	0.366543	1386.691975	0.021241	0.016887
RS	6	0.044443	0.361876	1457.837405	0.022330	0.017773
RS	7	0.053572	0.361876	1510.578475	0.023138	0.019051
RS	8	0.063278	0.505630	1122.927065	0.017200	0.014437
RS	9	0.073598	0.505630	1169.389504	0.017912	0.015175
RS	10	0.084570	0.891420	693.282059	0.010619	0.009012
RS	11	0.096235	0.891420	727.470537	0.011143	0.009301
RS	12	0.108638	1.497489	455.382141	0.006975	0.005837
RS	13	0.121824	1.497489	479.975031	0.007352	0.006102
RS	14	0.135844	2.176374	348.438605	0.005337	0.004474
RS	15	0.150750	2.176374	368.016846	0.005637	0.004697
RS	16	0.166598	2.737657	309.119328	0.004735	0.003976
RS	17	0.183448	2.737657	326.741007	0.005005	0.004186
RS	18	0.201363	2.938889	321.676764	0.004927	0.004154
RS	19	0.220410	2.938889	339.922023	0.005207	0.004420
RS	20	0.240660	2.718770	388.019004	0.005943	0.005114
RS	21	0.262191	2.718770	409.449324	0.006272	0.005501
RS	22	0.285083	2.268145	517.197682	0.007922	0.007069
RS	23	0.309421	2.268145	544.227286	0.008336	0.007628
RS	24	0.335297	1.798650	720.539942	0.011037	0.010275
RS	25	0.362809	1.798650	754.704905	0.011560	0.011049
RS	26	0.392060	1.414074	1002.171084	0.015351	0.014913
RS	27	0.423160	1.414074	1042.573816	0.015970	0.015901
RS	28	0.456225	1.139765	1339.792269	0.020522	0.020728
RS	29	0.491380	1.139765	1381.304381	0.021158	0.021806
RS	30	0.528757	0.964567	1674.219483	0.025645	0.026720
RS	31	0.568496	0.964567	1707.987434	0.026162	0.027639
RS	32	0.610746	0.866007	1930.598674	0.029572	0.031461
RS	33	0.655668	0.866007	1948.274274	0.029843	0.031982
RS	34	0.703428	0.822200	2060.856344	0.031567	0.033949
RS	35	0.754207	0.822200	2058.976948	0.031538	0.033988
RS	36	0.808195	0.814949	2066.622566	0.031655	0.034156
RS	37	0.865595	0.814949	2046.743312	0.031351	0.033792
RS	38	0.926624	0.830417	1981.844789	0.030357	0.032728
RS	39	0.991509	0.830417	1947.674196	0.029833	0.032092
RS	40	1.060495	0.858905	1844.084407	0.028247	0.030391
RS	41	1.133842	0.858905	1799.208057	0.027559	0.029586
RS	42	1.211824	0.893400	1681.583399	0.025758	0.027671
RS	43	1.294735	0.893400	1628.617007	0.024946	0.026761
RS	44	1.382886	0.928209	1512.159318	0.023162	0.024883
RS	45	1.476608	0.928209	1452.688231	0.022252	0.023901
RS	46	1.576254	0.958522	1345.164252	0.020605	0.022185
RS	47	1.682198	0.958522	1280.024467	0.019607	0.021142
RS	48	1.794838	0.980742	1183.760307	0.018132	0.019619
RS	49	1.914597	0.980742	1113.489229	0.017056	0.018514
RS	50	2.041925	0.993274	1027.065973	0.015732	0.017152
RS	51	2.177301	0.993274	952.480640	0.014590	0.015980
RS	52	2.321232	0.996790	872.848286	0.013370	0.014718
RS	53	2.474261	0.996790	795.591813	0.012186	0.013489
RS	54	2.636961	0.990871	722.068292	0.011060	0.012304
RS	55	2.809944	0.990871	644.370803	0.009870	0.011043
RS	56	2.993861	0.990871	568.695758	0.008711	0.009801
RS	57	3.189401	0.990871	496.027503	0.007598	0.008595
RS	58	3.397300	1.016646	417.561701	0.006396	0.007282
RS	59	3.618339	1.016646	356.980434	0.005468	0.006252
RS	60	3.853349	1.016646	301.004792	0.004611	0.005291
RS	61	4.103211	1.016646	250.108075	0.003831	0.004411
RS	62	4.368866	1.016646	204.598897	0.003134	0.003620
RS	63	4.651310	1.016646	658.036687	0.010079	0.011753
PA	4+25*2+4+6 0.234330536 0.058275520 4.651310047 0.752276682 0.366542695 0.361876345 0.505630106 0.891419606 1.497489060 2.176373745 2.737656687 2.938889092 2.718769695 2.268144728 1.798649526 1.414073993 1.139764996 0.964567227 0.866006595 0.822199950 0.814949035 0.830416921 0.858905036 0.893400328 0.928209356 0.958521742 0.980741555 0.993273875 0.996789677 0.990871134 1.016645756
//
IT	4470
RD	13
LK	-544453.376268
QD	-130.966192 -> -121.111272
RI	0.0208414344
TR	0.232739	0.058657
MT	4.675828
MM	C_pi: 0.997948, n_recomb: 66226.214046
RS	0	0.000000	0.780961	519.380584	0.007843	0.000566
RS	1	0.006329	0.780961	547.759160	0.008271	0.004536
RS	2	0.013058	0.780961	577.389725	0.008718	0.007406
RS	3	0.020214	0.780961	608.288642	0.009185	0.007207
RS	4	0.027822	0.372434	1335.414282	0.020164	0.015488
RS	5	0.035912	0.372434	1388.809961	0.020971	0.016716
RS	6	0.044514	0.358792	1496.460084	0.022596	0.017996
RS	7	0.053660	0.358792	1550.304302	0.023409	0.019254
RS	8	0.063385	0.496260	1163.894359	0.017575	0.014714
RS	9	0.073726	0.496260	1211.618626	0.018295	0.015473
RS	10	0.084721	0.882564	711.920872	0.010750	0.009104
RS	11	0.096412	0.882564	746.967888	0.011279	0.009413
RS	12	0.108842	1.504134	460.900312	0.006959	0.005825
RS	13	0.122060	1.504134	485.841572	0.007336	0.006100
RS	14	0.136114	2.218285	347.621659	0.005249	0.004409
RS	15	0.151058	2.218285	367.227977	0.005545	0.004637
RS	16	0.166947	2.826519	304.583924	0.004599	0.003877
RS	17	0.183842	2.826519	322.033735	0.004863	0.004086
RS	18	0.201806	3.056780	314.802564	0.004753	0.004027
RS	19	0.220907	3.056780	332.766490	0.005025	0.004286
RS	20	0.241218	2.828379	379.911355	0.005737	0.004959
RS	21	0.262813	2.828379	401.046429	0.006056	0.005333
RS	22	0.285775	2.347231	509.455440	0.007693	0.006890
RS	23	0.310191	2.347231	536.309512	0.008098	0.007429
RS	24	0.336152	1.846508	716.082937	0.010813	0.010089
RS	25	0.363756	1.846508	750.371685	0.011330	0.010839
RS	26	0.393106	1.439089	1005.578128	0.015184	0.014758
RS	27	0.424315	1.439089	1046.543223	0.015803	0.015724
RS	28	0.457499	1.150839	1355.983413	0.020475	0.020658
RS	29	0.492783	1.150839	1398.390760	0.021115	0.021720
RS	30	0.530300	0.968287	1705.147708	0.025747	0.026768
RS	31	0.570191	0.968287	1739.701364	0.026269	0.027677
RS	32	0.612607	0.866522	1972.868609	0.029790	0.031603
RS	33	0.657708	0.866522	1990.754983	0.030060	0.032118
RS	34	0.705663	0.822004	2107.262199	0.031819	0.034117
RS	35	0.756653	0.822004	2104.950398	0.031784	0.034152
RS	36	0.810870	0.815532	2110.383429	0.031866	0.034284
RS	37	0.868519	0.815532	2089.737966	0.031555	0.033920
RS	38	0.929816	0.832661	2019.249104	0.030490	0.032787
RS	39	0.994992	0.832661	1984.345027	0.029963	0.032156
RS	40	1.064294	0.863303	1874.367092	0.028302	0.030384
RS	41	1.137982	0.863303	1829.014270	0.027618	0.029592
RS	42	1.216333	0.900149	1705.737196	0.025756	0.027619
RS	43	1.299643	0.900149	1652.611650	0.024954	0.026728
RS	44	1.388226	0.937215	1531.900021	0.023131	0.024814
RS	45	1.482415	0.937215	1472.527103	0.022235	0.023853
RS	46	1.582566	0.969399	1362.265448	0.020570	0.022121
RS	47	1.689055	0.969399	1297.347617	0.019590	0.021101
RS	48	1.802283	0.992870	1199.649460	0.018114	0.019580
RS	49	1.922678	0.992870	1129.555498	0.017056	0.018496
RS	50	2.050692	1.005937	1042.594645	0.015743	0.017147
RS	51	2.186809	1.005937	967.973250	0.014616	0.015993
RS	52	2.331540	1.009353	888.211085	0.013412	0.014748
RS	53	2.485431	1.009353	810.577031	0.012240	0.013532
RS	54	2.649062	1.002645	737.087101	0.011130	0.012365
RS	55	2.823049	1.002645	658.570044	0.009944	0.011110
RS	56	3.008048	1.002645	581.963569	0.008788	0.009872
RS	57	3.204755	1.002645	508.272300	0.007675	0.008666
RS	58	3.413912	1.030365	427.845229	0.006460	0.007341
RS	59	3.636306	1.030365	366.419480	0.005533	0.006312
RS	60	3.872775	1.030365	309.537527	0.004674	0.005352
RS	61	4.124210	1.030365	257.699056	0.003891	0.004470
RS	62	4.391559	1.030365	211.239414	0.003190	0.003675
RS	63	4.675828	1.030365	685.188573	0.010346	0.012030
PA	4+25*2+4+6 0.232738570 0.058657340 4.675828016 0.780961385 0.372433870 0.358791905 0.496259991 0.882563652 1.504134088 2.218285361 2.826518995 3.056780172 2.828378602 2.347230944 1.846507975 1.439088882 1.150838991 0.968287234 0.866521536 0.822003922 0.815531543 0.832660508 0.863303278 0.900148697 0.937214592 0.969398827 0.992870162 1.005937318 1.009353450 1.002645203 1.030365176
//
IT	4344
RD	14
LK	-544433.998606
QD	-126.057182 -> -116.908046
RI	0.0199814325
TR	0.231225	0.059035
MT	4.699015
MM	C_pi: 1.005775, n_recomb: 67147.604646
RS	0	0.000000	0.806418	510.497021	0.007603	0.000559
RS	1	0.006337	0.806418	538.568702	0.008021	0.004484
RS	2	0.013076	0.806418	567.899114	0.008457	0.007305
RS	3	0.020242	0.806418	598.507569	0.008913	0.007056
RS	4	0.027862	0.379029	1333.692676	0.019862	0.015368
RS	5	0.035964	0.379029	1387.619641	0.020665	0.016525
RS	6	0.044581	0.356677	1530.926718	0.022799	0.018184
RS	7	0.053743	0.356677	1585.814163	0.023617	0.019419
RS	8	0.063486	0.487930	1203.470638	0.017923	0.014980
RS	9	0.073846	0.487930	1252.404377	0.018652	0.015756
RS	10	0.084863	0.873922	730.534064	0.010880	0.009200
RS	11	0.096578	0.873922	766.432829	0.011414	0.009527
RS	12	0.109035	1.508762	466.843353	0.006952	0.005820
RS	13	0.122282	1.508762	492.149402	0.007329	0.006104
RS	14	0.136368	2.255603	347.420361	0.005174	0.004355
RS	15	0.151347	2.255603	367.081157	0.005467	0.004585
RS	16	0.167276	2.909758	300.790959	0.004480	0.003789
RS	17	0.184213	2.909758	318.100591	0.004737	0.003997
RS	18	0.202224	3.170004	308.764383	0.004598	0.003913
RS	19	0.221377	3.170004	326.480192	0.004862	0.004165
RS	20	0.241743	2.934724	372.652903	0.005550	0.004818
RS	21	0.263399	2.934724	393.520505	0.005861	0.005180
RS	22	0.286428	2.424092	502.429946	0.007482	0.006724
RS	23	0.310917	2.424092	529.121351	0.007880	0.007247
RS	24	0.336957	1.892983	711.993551	0.010603	0.009913
RS	25	0.364648	1.892983	746.396551	0.011116	0.010643
RS	26	0.394093	1.463387	1008.804426	0.015024	0.014608
RS	27	0.425404	1.463387	1050.304131	0.015642	0.015555
RS	28	0.458700	1.161689	1371.361706	0.020423	0.020585
RS	29	0.494106	1.161689	1414.636480	0.021068	0.021633
RS	30	0.531755	0.972082	1734.751881	0.025835	0.026805
RS	31	0.571790	0.972082	1770.083108	0.026361	0.027706
RS	32	0.614362	0.867255	2013.524475	0.029987	0.031730
RS	33	0.659632	0.867255	2031.641593	0.030256	0.032239
RS	34	0.707771	0.822053	2151.997829	0.032049	0.034269
RS	35	0.758961	0.822053	2149.300230	0.032009	0.034300
RS	36	0.813394	0.816311	2152.601976	0.032058	0.034399
RS	37	0.871277	0.816311	2131.255997	0.031740	0.034035
RS	38	0.932829	0.835012	2055.368199	0.030610	0.032838
RS	39	0.998280	0.835012	2019.801984	0.030080	0.032213
RS	40	1.067880	0.867697	1903.683586	0.028351	0.030375
RS	41	1.141890	0.867697	1857.916272	0.027669	0.029595
RS	42	1.220590	0.906772	1729.235424	0.025753	0.027570
RS	43	1.304278	0.906772	1675.992791	0.024960	0.026696
RS	44	1.393269	0.945976	1551.239276	0.023102	0.024748
RS	45	1.487899	0.945976	1491.983041	0.022219	0.023809
RS	46	1.588526	0.979923	1379.136870	0.020539	0.022063
RS	47	1.695531	0.979923	1314.439466	0.019575	0.021065
RS	48	1.809316	1.004553	1215.405910	0.018101	0.019545
RS	49	1.930312	1.004553	1145.474555	0.017059	0.018481
RS	50	2.058975	1.018083	1058.029519	0.015757	0.017144
RS	51	2.195793	1.018083	983.353183	0.014645	0.016008
RS	52	2.341280	1.021350	903.488960	0.013455	0.014779
RS	53	2.495987	1.021350	825.460477	0.012293	0.013575
RS	54	2.660498	1.013820	752.025194	0.011200	0.012426
RS	55	2.835435	1.013820	672.676140	0.010018	0.011177
RS	56	3.021457	1.013820	595.131335	0.008863	0.009941
RS	57	3.219268	1.013820	520.415139	0.007750	0.008737
RS	58	3.429615	1.043391	438.045273	0.006524	0.007398
RS	59	3.653291	1.043391	375.772702	0.005596	0.006372
RS	60	3.891142	1.043391	317.986987	0.004736	0.005411
RS	61	4.144067	1.043391	265.213060	0.003950	0.004527
RS	62	4.413019	1.043391	217.811844	0.003244	0.003729
RS	63	4.699015	1.043391	712.140913	0.010606	0.012299
PA	4+25*2+4+6 0.231225019 0.059034662 4.699014830 0.806417503 0.379028686 0.356676991 0.487930432 0.873921930 1.508761637 2.255603165 2.909758124 3.170004024 2.934723729 2.424091869 1.892983422 1.463386758 1.161689129 0.972082419 0.867255361 0.822052623 0.816311336 0.835011799 0.867697284 0.906772487 0.945975595 0.979923230 1.004552703 1.018083478 1.021350265 1.013820158 1.043391018
//
IT	4339
RD	15
LK	-544415.993373
QD	-121.546646 -> -113.022925
RI	0.0192469499
TR	0.229792	0.059409
MT	4.720740
MM	C_pi: 1.013258, n_recomb: 68049.553326
RS	0	0.000000	0.828675	503.914438	0.007405	0.000553
RS	1	0.006345	0.828675	531.773619	0.007815	0.004442
RS	2	0.013092	0.828675	560.898739	0.008243	0.007225
RS	3	0.020267	0.828675	591.311541	0.008689	0.006938
RS	4	0.027898	0.386169	1329.487413	0.019537	0.015229
RS	5	0.036013	0.386169	1383.864596	0.020336	0.016322
RS	6	0.044643	0.355346	1561.681652	0.022949	0.018340
RS	7	0.053820	0.355346	1617.558959	0.023770	0.019550
RS	8	0.063579	0.480478	1241.723108	0.018247	0.015236
RS	9	0.073958	0.480478	1291.817118	0.018983	0.016025
RS	10	0.084995	0.865494	749.089350	0.011008	0.009298
RS	11	0.096733	0.865494	785.831290	0.011548	0.009641
RS	12	0.109215	1.511668	473.127176	0.006953	0.005822
RS	13	0.122489	1.511668	498.810513	0.007330	0.006114
RS	14	0.136606	2.288782	347.726713	0.005110	0.004308
RS	15	0.151618	2.288782	367.463538	0.005400	0.004542
RS	16	0.167582	2.987746	297.614265	0.004373	0.003711
RS	17	0.184560	2.987746	314.810004	0.004626	0.003918
RS	18	0.202614	3.278765	303.426135	0.004459	0.003809
RS	19	0.221815	3.278765	320.921748	0.004716	0.004056
RS	20	0.242233	3.037920	366.112741	0.005380	0.004689
RS	21	0.263947	3.037920	386.736488	0.005683	0.005040
RS	22	0.287038	2.498818	496.013777	0.007289	0.006570
RS	23	0.311595	2.498818	522.553222	0.007679	0.007077
RS	24	0.337710	1.938130	708.211895	0.010407	0.009747
RS	25	0.365481	1.938130	742.719696	0.010914	0.010459
RS	26	0.395015	1.486989	1011.842539	0.014869	0.014463
RS	27	0.426423	1.486989	1053.850029	0.015487	0.015392
RS	28	0.459823	1.172296	1385.971451	0.020367	0.020510
RS	29	0.495342	1.172296	1430.086021	0.021015	0.021545
RS	30	0.533115	0.975906	1763.108945	0.025909	0.026833
RS	31	0.573285	0.975906	1799.208323	0.026440	0.027726
RS	32	0.616003	0.868144	2052.665891	0.030164	0.031843
RS	33	0.661432	0.868144	2071.030825	0.030434	0.032347
RS	34	0.709743	0.822277	2195.172032	0.032258	0.034406
RS	35	0.761119	0.822277	2192.130484	0.032214	0.034434
RS	36	0.815755	0.817221	2193.387363	0.032232	0.034502
RS	37	0.873857	0.817221	2171.399541	0.031909	0.034139
RS	38	0.935646	0.837407	2090.301292	0.030717	0.032881
RS	39	1.001356	0.837407	2054.135416	0.030186	0.032263
RS	40	1.071234	0.872030	1932.110008	0.028393	0.030363
RS	41	1.145546	0.872030	1885.981188	0.027715	0.029595
RS	42	1.224573	0.913220	1752.130200	0.025748	0.027521
RS	43	1.308614	0.913220	1698.804584	0.024964	0.026665
RS	44	1.397987	0.954449	1570.199955	0.023074	0.024687
RS	45	1.493031	0.954449	1511.073857	0.022205	0.023768
RS	46	1.594104	0.990055	1395.784361	0.020511	0.022010
RS	47	1.701591	0.990055	1331.303117	0.019564	0.021032
RS	48	1.815898	1.015756	1231.022109	0.018090	0.019515
RS	49	1.937457	1.015756	1161.238498	0.017065	0.018470
RS	50	2.066729	1.029682	1073.359309	0.015773	0.017146
RS	51	2.204203	1.029682	998.609835	0.014675	0.016025
RS	52	2.350399	1.032754	918.668954	0.013500	0.014812
RS	53	2.505870	1.032754	840.230527	0.012347	0.013619
RS	54	2.671207	1.024374	766.870269	0.011269	0.012488
RS	55	2.847033	1.024374	686.678260	0.010091	0.011243
RS	56	3.034015	1.024374	608.189491	0.008937	0.010010
RS	57	3.232861	1.024374	532.447546	0.007824	0.008806
RS	58	3.444323	1.055704	448.154349	0.006586	0.007455
RS	59	3.669202	1.055704	385.033799	0.005658	0.006430
RS	60	3.908348	1.055704	326.347754	0.004796	0.005469
RS	61	4.162668	1.055704	272.645321	0.004007	0.004583
RS	62	4.433124	1.055704	224.311912	0.003296	0.003781
RS	63	4.720740	1.055704	738.868238	0.010858	0.012560
PA	4+25*2+4+6 0.229791737 0.059409450 4.720740317 0.828674858 0.386169163 0.355346310 0.480477759 0.865494216 1.511668149 2.288781898 2.987745644 3.278764920 3.037920000 2.498818303 1.938130106 1.486989050 1.172295906 0.975905573 0.868143644 0.822276839 0.817220618 0.837407158 0.872030078 0.913219747 0.954448612 0.990055378 1.015755743 1.029682089 1.032754273 1.024374339 1.055703894
//
IT	3694
RD	16
LK	-544399.207598
QD	-117.378966 -> -109.414219
RI	0.0186182554
TR	0.228431	0.059781
MT	4.741144
MM	C_pi: 1.020420, n_recomb: 68932.249126
RS	0	0.000000	0.847848	499.314660	0.007244	0.000549
RS	1	0.006352	0.847848	527.045046	0.007646	0.004409
RS	2	0.013107	0.847848	556.049334	0.008067	0.007164
RS	3	0.020292	0.847848	586.351285	0.008506	0.006847
RS	4	0.027932	0.393723	1323.427221	0.019199	0.015074
RS	5	0.036059	0.393723	1378.182743	0.019993	0.016110
RS	6	0.044701	0.354657	1589.129100	0.023053	0.018469
RS	7	0.053892	0.354657	1645.948649	0.023878	0.019652
RS	8	0.063667	0.473775	1278.715185	0.018550	0.015481
RS	9	0.074063	0.473775	1329.923827	0.019293	0.016281
RS	10	0.085119	0.857296	767.553378	0.011135	0.009399
RS	11	0.096878	0.857296	805.128747	0.011680	0.009756
RS	12	0.109384	1.513120	479.685444	0.006959	0.005829
RS	13	0.122683	1.513120	505.755782	0.007337	0.006129
RS	14	0.136828	2.318249	348.456245	0.005055	0.004269
RS	15	0.151871	2.318249	368.287083	0.005343	0.004506
RS	16	0.167870	3.060837	294.957113	0.004279	0.003641
RS	17	0.184884	3.060837	312.061303	0.004527	0.003847
RS	18	0.202980	3.383281	298.682081	0.004333	0.003715
RS	19	0.222225	3.383281	315.981502	0.004584	0.003957
RS	20	0.242692	3.138105	360.188558	0.005225	0.004570
RS	21	0.264460	3.138105	380.589071	0.005521	0.004911
RS	22	0.287610	2.571536	490.121100	0.007110	0.006427
RS	23	0.312230	2.571536	516.517919	0.007493	0.006920
RS	24	0.338415	1.982039	704.689351	0.010223	0.009591
RS	25	0.366262	1.982039	739.293089	0.010725	0.010285
RS	26	0.395879	1.509954	1014.686079	0.014720	0.014323
RS	27	0.427376	1.509954	1057.175959	0.015336	0.015236
RS	28	0.460875	1.182675	1399.850714	0.020308	0.020433
RS	29	0.496501	1.182675	1444.778329	0.020959	0.021456
RS	30	0.534390	0.979747	1790.280889	0.025972	0.026852
RS	31	0.574686	0.979747	1827.138610	0.026506	0.027739
RS	32	0.617541	0.869163	2090.368192	0.030325	0.031943
RS	33	0.663118	0.869163	2108.996344	0.030595	0.032442
RS	34	0.711591	0.822649	2236.865124	0.032450	0.034530
RS	35	0.763142	0.822649	2233.518258	0.032402	0.034555
RS	36	0.817968	0.818236	2232.813646	0.032391	0.034595
RS	37	0.876276	0.818236	2210.237925	0.032064	0.034232
RS	38	0.938288	0.839831	2124.108630	0.030814	0.032919
RS	39	1.004239	0.839831	2087.399845	0.030282	0.032307
RS	40	1.074379	0.876293	1959.690305	0.028429	0.030349
RS	41	1.148974	0.876293	1913.247001	0.027755	0.029593
RS	42	1.228308	0.919495	1774.437044	0.025742	0.027475
RS	43	1.312680	0.919495	1721.058693	0.024967	0.026635
RS	44	1.402412	0.962644	1588.783458	0.023048	0.024630
RS	45	1.497844	0.962644	1529.798569	0.022193	0.023729
RS	46	1.599337	0.999816	1412.192359	0.020487	0.021961
RS	47	1.707277	0.999816	1347.923238	0.019554	0.021003
RS	48	1.822073	1.026508	1246.474432	0.018083	0.019489
RS	49	1.944161	1.026508	1176.825818	0.017072	0.018462
RS	50	2.074004	1.040770	1088.557474	0.015792	0.017150
RS	51	2.212094	1.040770	1013.720072	0.014706	0.016044
RS	52	2.358956	1.043609	933.726663	0.013546	0.014847
RS	53	2.515146	1.043609	854.866564	0.012402	0.013664
RS	54	2.681257	1.034357	781.601928	0.011339	0.012550
RS	55	2.857919	1.034357	700.559647	0.010163	0.011309
RS	56	3.045803	1.034357	621.124371	0.009011	0.010078
RS	57	3.245621	1.034357	544.358425	0.007897	0.008875
RS	58	3.458131	1.067359	458.162742	0.006647	0.007511
RS	59	3.684140	1.067359	394.195305	0.005719	0.006487
RS	60	3.924504	1.067359	334.614043	0.004854	0.005525
RS	61	4.180136	1.067359	279.991276	0.004062	0.004637
RS	62	4.452005	1.067359	230.735914	0.003347	0.003831
RS	63	4.741144	1.067359	765.350424	0.011103	0.012815
PA	4+25*2+4+6 0.228431139 0.059781037 4.741143602 0.847847985 0.393722946 0.354657019 0.473774927 0.857296347 1.513119879 2.318249057 3.060836819 3.383280679 3.138104702 2.571536152 1.982039387 1.509953814 1.182675312 0.979747487 0.869162821 0.822649130 0.818236127 0.839830950 0.876293443 0.919494684 0.962644124 0.999815946 1.026508315 1.040770377 1.043608979 1.034356502 1.067358898
//
IT	4585
RD	17
LK	-544383.513235
QD	-113.509891 -> -106.048483
RI	0.0180775414
TR	0.227138	0.060149
MT	4.760315
MM	C_pi: 1.027280, n_recomb: 69796.330311
RS	0	0.000000	0.864169	496.389918	0.007112	0.000545
RS	1	0.006359	0.864169	524.063681	0.007508	0.004385
RS	2	0.013121	0.864169	553.020165	0.007923	0.007118
RS	3	0.020314	0.864169	583.284830	0.008357	0.006779
RS	4	0.027965	0.401602	1315.961786	0.018854	0.014910
RS	5	0.036101	0.401602	1371.031350	0.019643	0.015895
RS	6	0.044755	0.354496	1613.639038	0.023119	0.018575
RS	7	0.053960	0.354496	1671.357909	0.023946	0.019730
RS	8	0.063749	0.467722	1314.504025	0.018833	0.015717
RS	9	0.074161	0.467722	1366.784963	0.019582	0.016524
RS	10	0.085236	0.849344	785.899190	0.011260	0.009500
RS	11	0.097014	0.849344	824.297373	0.011810	0.009869
RS	12	0.109541	1.513351	486.464868	0.006970	0.005841
RS	13	0.122865	1.513351	512.929678	0.007349	0.006148
RS	14	0.137036	2.344401	349.540841	0.005008	0.004236
RS	15	0.152108	2.344401	369.480754	0.005294	0.004475
RS	16	0.168139	3.129411	292.738881	0.004194	0.003579
RS	17	0.185188	3.129411	309.770495	0.004438	0.003783
RS	18	0.203322	3.483775	294.447182	0.004219	0.003629
RS	19	0.222609	3.483775	311.571203	0.004464	0.003866
RS	20	0.243122	3.235418	354.797983	0.005083	0.004461
RS	21	0.264940	3.235418	374.993429	0.005373	0.004793
RS	22	0.288145	2.642352	484.686245	0.006944	0.006294
RS	23	0.312825	2.642352	510.948825	0.007321	0.006774
RS	24	0.339075	2.024785	701.394076	0.010049	0.009442
RS	25	0.366994	2.024785	736.085732	0.010546	0.010121
RS	26	0.396688	1.532317	1017.349084	0.014576	0.014188
RS	27	0.428270	1.532317	1060.297767	0.015191	0.015085
RS	28	0.461861	1.192838	1413.049679	0.020245	0.020355
RS	29	0.497587	1.192838	1458.764816	0.020900	0.021367
RS	30	0.535585	0.983595	1816.347339	0.026024	0.026864
RS	31	0.575999	0.983595	1853.953487	0.026562	0.027745
RS	32	0.618983	0.870287	2126.729933	0.030471	0.032032
RS	33	0.664700	0.870287	2145.634942	0.030741	0.032528
RS	34	0.713324	0.823143	2277.175449	0.032626	0.034642
RS	35	0.765039	0.823143	2273.558719	0.032574	0.034666
RS	36	0.820043	0.819334	2270.974847	0.032537	0.034679
RS	37	0.878545	0.819334	2247.860337	0.032206	0.034317
RS	38	0.940766	0.842265	2156.871417	0.030902	0.032951
RS	39	1.006944	0.842265	2119.670549	0.030369	0.032346
RS	40	1.077330	0.880478	1986.481741	0.028461	0.030334
RS	41	1.152191	0.880478	1939.765603	0.027792	0.029590
RS	42	1.231812	0.925594	1796.196351	0.025735	0.027430
RS	43	1.316496	0.925594	1742.790826	0.024970	0.026606
RS	44	1.406565	0.970569	1607.005903	0.023024	0.024576
RS	45	1.502361	0.970569	1548.171087	0.022181	0.023694
RS	46	1.604248	1.009218	1428.364667	0.020465	0.021916
RS	47	1.712613	1.009218	1364.303106	0.019547	0.020976
RS	48	1.827870	1.036830	1261.759163	0.018078	0.019466
RS	49	1.950454	1.036830	1192.233589	0.017082	0.018457
RS	50	2.080834	1.051375	1103.615552	0.015812	0.017156
RS	51	2.219503	1.051375	1028.677267	0.014738	0.016064
RS	52	2.366990	1.053946	948.653636	0.013592	0.014883
RS	53	2.523855	1.053946	869.362176	0.012456	0.013709
RS	54	2.690695	1.043804	796.211705	0.011408	0.012612
RS	55	2.868143	1.043804	714.314090	0.010234	0.011374
RS	56	3.056874	1.043804	633.931568	0.009083	0.010145
RS	57	3.257606	1.043804	556.144757	0.007968	0.008942
RS	58	3.471101	1.078399	468.067700	0.006706	0.007567
RS	59	3.698172	1.078399	403.255702	0.005778	0.006543
RS	60	3.939681	1.078399	342.785133	0.004911	0.005580
RS	61	4.196546	1.078399	287.250645	0.004116	0.004689
RS	62	4.469745	1.078399	237.083754	0.003397	0.003881
RS	63	4.760315	1.078399	791.581802	0.011341	0.013063
PA	4+25*2+4+6 0.227137851 0.060149189 4.760314791 0.864168988 0.401601715 0.354496361 0.467722253 0.849343732 1.513350763 2.344401256 3.129410941 3.483774740 3.235417802 2.642352498 2.024784824 1.532317079 1.192837574 0.983595181 0.870286808 0.823142606 0.819333858 0.842264962 0.880478412 0.925593951 0.970569182 1.009218398 1.036829923 1.051374845 1.053945782 1.043804124 1.078399117
//
IT	4405
RD	18
LK	-544368.802849
QD	-109.902395 -> -102.897189
RI	0.0176114209
TR	0.225910	0.060514
MT	4.778256
MM	C_pi: 1.033843, n_recomb: 70642.326069
RS	0	0.000000	0.877852	494.901199	0.007006	0.000543
RS	1	0.006365	0.877852	522.581147	0.007398	0.004367
RS	2	0.013135	0.877852	551.553525	0.007808	0.007085
RS	3	0.020335	0.877852	581.845224	0.008236	0.006730
RS	4	0.027995	0.409723	1307.476396	0.018508	0.014738
RS	5	0.036141	0.409723	1362.802805	0.019292	0.015679
RS	6	0.044806	0.354778	1635.506964	0.023152	0.018659
RS	7	0.054023	0.354778	1694.085031	0.023981	0.019785
RS	8	0.063826	0.462231	1349.146937	0.019098	0.015942
RS	9	0.074253	0.462231	1402.460398	0.019853	0.016755
RS	10	0.085344	0.841644	804.097858	0.011383	0.009602
RS	11	0.097141	0.841644	843.307096	0.011938	0.009982
RS	12	0.109688	1.512540	493.422418	0.006985	0.005857
RS	13	0.123035	1.512540	520.287203	0.007365	0.006169
RS	14	0.137230	2.367582	350.922129	0.004968	0.004208
RS	15	0.152329	2.367582	370.983532	0.005252	0.004449
RS	16	0.168390	3.193797	290.892211	0.004118	0.003522
RS	17	0.185472	3.193797	307.867270	0.004358	0.003726
RS	18	0.203642	3.580483	290.646079	0.004114	0.003550
RS	19	0.222968	3.580483	307.612438	0.004355	0.003782
RS	20	0.243524	3.329996	349.867854	0.004953	0.004359
RS	21	0.265388	3.329996	369.873968	0.005236	0.004683
RS	22	0.288645	2.711344	479.652000	0.006790	0.006169
RS	23	0.313381	2.711344	505.787657	0.007160	0.006637
RS	24	0.339692	2.066425	698.292940	0.009885	0.009301
RS	25	0.367677	2.066425	733.064789	0.010377	0.009966
RS	26	0.397444	1.554099	1019.838629	0.014437	0.014057
RS	27	0.429105	1.554099	1063.223716	0.015051	0.014940
RS	28	0.462782	1.202776	1425.613668	0.020181	0.020276
RS	29	0.498601	1.202776	1472.091473	0.020839	0.021278
RS	30	0.536701	0.987425	1841.377754	0.026066	0.026870
RS	31	0.577226	0.987425	1879.721725	0.026609	0.027745
RS	32	0.620330	0.871485	2161.829177	0.030602	0.032111
RS	33	0.666177	0.871485	2181.022733	0.030874	0.032604
RS	34	0.714942	0.823725	2316.184884	0.032787	0.034745
RS	35	0.766812	0.823725	2312.330388	0.032733	0.034766
RS	36	0.821982	0.820483	2307.949517	0.032671	0.034754
RS	37	0.880665	0.820483	2284.340539	0.032337	0.034394
RS	38	0.943082	0.844685	2188.651647	0.030982	0.032978
RS	39	1.009472	0.844685	2151.004423	0.030449	0.032379
RS	40	1.080087	0.884566	2012.531388	0.028489	0.030318
RS	41	1.155197	0.884566	1965.579070	0.027824	0.029585
RS	42	1.235087	0.931505	1817.435723	0.025727	0.027387
RS	43	1.320063	0.931505	1764.024940	0.024971	0.026578
RS	44	1.410447	0.978217	1624.879818	0.023002	0.024525
RS	45	1.506583	0.978217	1566.201894	0.022171	0.023660
RS	46	1.608839	1.018262	1444.301650	0.020445	0.021875
RS	47	1.717603	1.018262	1380.442826	0.019541	0.020952
RS	48	1.833289	1.046725	1276.870165	0.018075	0.019446
RS	49	1.956339	1.046725	1207.456727	0.017093	0.018453
RS	50	2.087220	1.061503	1118.526673	0.015834	0.017165
RS	51	2.226432	1.061503	1043.476025	0.014771	0.016085
RS	52	2.374504	1.063777	963.442481	0.013638	0.014919
RS	53	2.532001	1.063777	883.711790	0.012510	0.013754
RS	54	2.699522	1.052732	810.694003	0.011476	0.012673
RS	55	2.877706	1.052732	727.937583	0.010305	0.011438
RS	56	3.067230	1.052732	646.608357	0.009153	0.010211
RS	57	3.268818	1.052732	567.804803	0.008038	0.009008
RS	58	3.483235	1.088844	477.867618	0.006765	0.007621
RS	59	3.711300	1.088844	412.214319	0.005835	0.006598
RS	60	3.953881	1.088844	350.860945	0.004967	0.005634
RS	61	4.211902	1.088844	294.423668	0.004168	0.004741
RS	62	4.486345	1.088844	243.355785	0.003445	0.003929
RS	63	4.778256	1.088844	817.560475	0.011573	0.013305
PA	4+25*2+4+6 0.225909966 0.060514447 4.778256041 0.877851702 0.409722597 0.354777638 0.462231403 0.841643898 1.512539660 2.367581981 3.193797224 3.580482766 3.329995617 2.711343517 2.066424590 1.554099320 1.202775603 0.987425155 0.871485284 0.823724789 0.820483264 0.844685043 0.884565811 0.931504943 0.978216604 1.018261605 1.046724825 1.061503057 1.063776870 1.052732308 1.088843905
//
IT	4458
RD	19
LK	-544354.986147
QD	-106.526704 -> -99.937283
RI	0.0172068656
TR	0.224740	0.060876
MT	4.795137
MM	C_pi: 1.040140, n_recomb: 71470.686553
RS	0	0.000000	0.889216	494.598213	0.006920	0.000541
RS	1	0.006371	0.889216	522.336864	0.007308	0.004355
RS	2	0.013147	0.889216	551.378481	0.007715	0.007063
RS	3	0.020355	0.889216	581.751176	0.008140	0.006698
RS	4	0.028023	0.418016	1298.298875	0.018165	0.014562
RS	5	0.036178	0.418016	1353.832727	0.018942	0.015464
RS	6	0.044854	0.355423	1655.054403	0.023157	0.018725
RS	7	0.054082	0.355423	1714.455099	0.023988	0.019823
RS	8	0.063898	0.457238	1382.685656	0.019346	0.016159
RS	9	0.074339	0.457238	1436.994701	0.020106	0.016974
RS	10	0.085446	0.834204	822.132522	0.011503	0.009703
RS	11	0.097260	0.834204	862.140815	0.012063	0.010093
RS	12	0.109826	1.510887	500.513518	0.007003	0.005876
RS	13	0.123194	1.510887	527.782011	0.007385	0.006193
RS	14	0.137412	2.388124	352.553379	0.004933	0.004184
RS	15	0.152537	2.388124	372.746745	0.005215	0.004427
RS	16	0.168625	3.254304	289.366039	0.004049	0.003470
RS	17	0.185738	3.254304	306.298494	0.004286	0.003673
RS	18	0.203941	3.673585	287.224936	0.004019	0.003477
RS	19	0.223304	3.673585	304.049410	0.004254	0.003706
RS	20	0.243901	3.421958	345.344430	0.004832	0.004265
RS	21	0.265809	3.421958	365.175435	0.005109	0.004581
RS	22	0.289114	2.778609	474.974273	0.006646	0.006051
RS	23	0.313903	2.778609	500.989843	0.007010	0.006508
RS	24	0.340271	2.107027	695.367061	0.009729	0.009167
RS	25	0.368319	2.107027	730.212332	0.010217	0.009818
RS	26	0.398154	1.575342	1022.168327	0.014302	0.013930
RS	27	0.429889	1.575342	1065.969170	0.014915	0.014799
RS	28	0.463646	1.212508	1437.586573	0.020114	0.020197
RS	29	0.499554	1.212508	1484.803531	0.020775	0.021189
RS	30	0.537749	0.991238	1865.438988	0.026101	0.026870
RS	31	0.578378	0.991238	1904.510307	0.026647	0.027740
RS	32	0.621595	0.872752	2195.739650	0.030722	0.032182
RS	33	0.667565	0.872752	2215.232360	0.030995	0.032671
RS	34	0.716463	0.824388	2353.968303	0.032936	0.034837
RS	35	0.768477	0.824388	2349.905758	0.032879	0.034858
RS	36	0.823804	0.821681	2343.803010	0.032794	0.034822
RS	37	0.882656	0.821681	2319.740607	0.032457	0.034464
RS	38	0.945257	0.847092	2219.505290	0.031055	0.033002
RS	39	1.011847	0.847092	2181.453325	0.030522	0.032409
RS	40	1.082678	0.888566	2037.874918	0.028513	0.030301
RS	41	1.158022	0.888566	1990.719668	0.027854	0.029579
RS	42	1.238166	0.937247	1838.171934	0.025719	0.027345
RS	43	1.323415	0.937247	1784.775795	0.024972	0.026550
RS	44	1.414095	0.985613	1642.408754	0.022980	0.024477
RS	45	1.510553	0.985613	1583.893971	0.022161	0.023628
RS	46	1.613155	1.026980	1459.998211	0.020428	0.021837
RS	47	1.722293	1.026980	1396.338049	0.019537	0.020931
RS	48	1.838384	1.056235	1291.795967	0.018074	0.019430
RS	49	1.961871	1.056235	1222.485789	0.017105	0.018451
RS	50	2.093225	1.071203	1133.278184	0.015857	0.017175
RS	51	2.232947	1.071203	1058.106304	0.014805	0.016108
RS	52	2.381570	1.073155	978.082292	0.013685	0.014957
RS	53	2.539661	1.073155	897.907110	0.012563	0.013800
RS	54	2.707824	1.061198	825.039939	0.011544	0.012735
RS	55	2.886700	1.061198	741.423706	0.010374	0.011502
RS	56	3.076971	1.061198	659.150303	0.009223	0.010276
RS	57	3.279363	1.061198	579.335678	0.008106	0.009073
RS	58	3.494649	1.098757	487.559555	0.006822	0.007674
RS	59	3.723651	1.098757	421.069618	0.005892	0.006651
RS	60	3.967241	1.098757	358.840889	0.005021	0.005686
RS	61	4.226349	1.098757	301.510334	0.004219	0.004791
RS	62	4.501964	1.098757	249.552283	0.003492	0.003975
RS	63	4.795137	1.098757	843.284666	0.011799	0.013541
PA	4+25*2+4+6 0.224739779 0.060875747 4.795137077 0.889216483 0.418015704 0.355422519 0.457238476 0.834203695 1.510887310 2.388124375 3.254304406 3.673584790 3.421958444 2.778608923 2.107026841 1.575341955 1.212507801 0.991238026 0.872751901 0.824387806 0.821680840 0.847092443 0.888565682 0.937246808 0.985613335 1.026979565 1.056235006 1.071203186 1.073154878 1.061197730 1.098757079
//
IT	4160
RD	20
LK	-544341.984338
QD	-103.357837 -> -97.149255
RI	0.0168554717
TR	0.223624	0.061233
MT	4.811001
MM	C_pi: 1.046182, n_recomb: 72281.931534
RS	0	0.000000	0.898481	495.318144	0.006853	0.000540
RS	1	0.006376	0.898481	523.161233	0.007238	0.004348
RS	2	0.013159	0.898481	552.318604	0.007641	0.007049
RS	3	0.020374	0.898481	582.819417	0.008063	0.006678
RS	4	0.028049	0.426444	1288.614562	0.017828	0.014385
RS	5	0.036213	0.426444	1344.311360	0.018598	0.015252
RS	6	0.044898	0.356379	1672.494815	0.023138	0.018774
RS	7	0.054137	0.356379	1732.683389	0.023971	0.019844
RS	8	0.063965	0.452683	1415.170811	0.019578	0.016366
RS	9	0.074420	0.452683	1470.440826	0.020343	0.017183
RS	10	0.085541	0.827027	839.982494	0.011621	0.009804
RS	11	0.097371	0.827027	880.777210	0.012185	0.010202
RS	12	0.109956	1.508527	507.708855	0.007024	0.005897
RS	13	0.123343	1.508527	535.383506	0.007407	0.006219
RS	14	0.137583	2.406270	354.400625	0.004903	0.004164
RS	15	0.152732	2.406270	374.734929	0.005184	0.004409
RS	16	0.168846	3.311230	288.114134	0.003986	0.003424
RS	17	0.185988	3.311230	305.015901	0.004220	0.003626
RS	18	0.204223	3.763216	284.138500	0.003931	0.003410
RS	19	0.223620	3.763216	300.835094	0.004162	0.003635
RS	20	0.244254	3.511381	341.182448	0.004720	0.004177
RS	21	0.266204	3.511381	360.851148	0.004992	0.004486
RS	22	0.289554	2.844210	470.615531	0.006511	0.005941
RS	23	0.314392	2.844210	496.517256	0.006869	0.006388
RS	24	0.340814	2.146626	692.601104	0.009582	0.009040
RS	25	0.368920	2.146626	727.513665	0.010065	0.009678
RS	26	0.398819	1.596078	1024.341411	0.014171	0.013807
RS	27	0.430624	1.596078	1068.538440	0.014783	0.014664
RS	28	0.464457	1.222033	1449.011349	0.020047	0.020117
RS	29	0.500448	1.222033	1496.944832	0.020710	0.021101
RS	30	0.538733	0.995021	1888.593194	0.026128	0.026865
RS	31	0.579459	0.995021	1928.381106	0.026679	0.027730
RS	32	0.622781	0.874067	2228.535621	0.030831	0.032244
RS	33	0.668867	0.874067	2248.336428	0.031105	0.032731
RS	34	0.717890	0.825110	2390.603151	0.033073	0.034922
RS	35	0.770039	0.825110	2386.359196	0.033015	0.034941
RS	36	0.825514	0.822908	2378.606453	0.032907	0.034884
RS	37	0.884525	0.822908	2354.127500	0.032569	0.034528
RS	38	0.947299	0.849474	2249.487855	0.031121	0.033022
RS	39	1.014076	0.849474	2211.068443	0.030590	0.032435
RS	40	1.085110	0.892469	2062.554025	0.028535	0.030283
RS	41	1.160674	0.892469	2015.224976	0.027880	0.029572
RS	42	1.241055	0.942816	1858.429482	0.025711	0.027305
RS	43	1.326562	0.942816	1805.064972	0.024973	0.026524
RS	44	1.417521	0.992763	1659.601927	0.022960	0.024432
RS	45	1.514279	0.992763	1601.255251	0.022153	0.023599
RS	46	1.617207	1.035382	1475.452397	0.020412	0.021801
RS	47	1.726697	1.035382	1411.987168	0.019534	0.020911
RS	48	1.843169	1.065374	1306.532217	0.018076	0.019415
RS	49	1.967067	1.065374	1237.317359	0.017118	0.018451
RS	50	2.098864	1.080493	1147.863516	0.015880	0.017187
RS	51	2.239066	1.080493	1072.563060	0.014839	0.016131
RS	52	2.388206	1.082100	992.567583	0.013732	0.014995
RS	53	2.546856	1.082100	911.944136	0.012616	0.013845
RS	54	2.715622	1.069224	839.244635	0.011611	0.012796
RS	55	2.895148	1.069224	754.769056	0.010442	0.011566
RS	56	3.086121	1.069224	671.555197	0.009291	0.010340
RS	57	3.289270	1.069224	590.736091	0.008173	0.009136
RS	58	3.505373	1.108168	497.141812	0.006878	0.007727
RS	59	3.735254	1.108168	429.820896	0.005946	0.006704
RS	60	3.979793	1.108168	366.724934	0.005074	0.005738
RS	61	4.239923	1.108168	308.511014	0.004268	0.004840
RS	62	4.516640	1.108168	255.673811	0.003537	0.004021
RS	63	4.811001	1.108168	868.755478	0.012019	0.013771
PA	4+25*2+4+6 0.223624427 0.061233195 4.811000811 0.898480709 0.426443780 0.356379395 0.452682993 0.827026960 1.508527125 2.406270299 3.311229657 3.763215864 3.511381427 2.844209549 2.146626430 1.596077571 1.222033131 0.995021189 0.874066968 0.825110321 0.822907591 0.849473581 0.892468817 0.942816252 0.992762626 1.035382362 1.065373773 1.080493170 1.082100385 1.069224196 1.108167943
//
IT	4044
RD	21
LK	-544329.730232
QD	-100.374668 -> -94.516381
RI	0.0165485224
TR	0.222559	0.061586
MT	4.825958
MM	C_pi: 1.051990, n_recomb: 73076.507182
RS	0	0.000000	0.905926	496.885930	0.006800	0.000540
RS	1	0.006381	0.905926	524.871600	0.007182	0.004345
RS	2	0.013170	0.905926	554.183544	0.007584	0.007044
RS	3	0.020391	0.905926	584.851835	0.008003	0.006669
RS	4	0.028074	0.434948	1278.659725	0.017498	0.014208
RS	5	0.036246	0.434948	1334.481835	0.018261	0.015044
RS	6	0.044940	0.357595	1688.074141	0.023100	0.018810
RS	7	0.054189	0.357595	1749.018101	0.023934	0.019851
RS	8	0.064029	0.448523	1446.623552	0.019796	0.016564
RS	9	0.074496	0.448523	1502.821877	0.020565	0.017382
RS	10	0.085630	0.820126	857.621245	0.011736	0.009904
RS	11	0.097476	0.820126	899.189129	0.012305	0.010310
RS	12	0.110077	1.505569	514.986985	0.007047	0.005920
RS	13	0.123483	1.505569	543.069417	0.007432	0.006247
RS	14	0.137744	2.422320	356.424668	0.004877	0.004147
RS	15	0.152915	2.422320	376.907155	0.005158	0.004393
RS	16	0.169054	3.364805	287.102766	0.003929	0.003381
RS	17	0.186223	3.364805	303.984367	0.004160	0.003582
RS	18	0.204487	3.849672	281.337831	0.003850	0.003348
RS	19	0.223917	3.849672	297.918527	0.004077	0.003569
RS	20	0.244587	3.598448	337.334964	0.004616	0.004095
RS	21	0.266576	3.598448	356.852579	0.004883	0.004398
RS	22	0.289968	2.908234	466.541668	0.006384	0.005837
RS	23	0.314852	2.908234	492.335283	0.006737	0.006274
RS	24	0.341325	2.185294	689.975031	0.009442	0.008918
RS	25	0.369487	2.185294	724.949215	0.009920	0.009545
RS	26	0.399446	1.616322	1026.378539	0.014045	0.013688
RS	27	0.431316	1.616322	1070.953754	0.014655	0.014534
RS	28	0.465221	1.231363	1459.924168	0.019978	0.020038
RS	29	0.501289	1.231363	1508.552634	0.020643	0.021013
RS	30	0.539658	0.998773	1910.895812	0.026149	0.026856
RS	31	0.580476	0.998773	1951.389629	0.026703	0.027717
RS	32	0.623899	0.875423	2260.280689	0.030930	0.032300
RS	33	0.670092	0.875423	2280.397442	0.031206	0.032785
RS	34	0.719233	0.825885	2426.152223	0.033200	0.034999
RS	35	0.771510	0.825885	2421.751378	0.033140	0.035018
RS	36	0.827123	0.824159	2412.416122	0.033012	0.034940
RS	37	0.886285	0.824159	2387.554564	0.032672	0.034586
RS	38	0.949222	0.851829	2278.643180	0.031182	0.033039
RS	39	1.016175	0.851829	2239.890519	0.030651	0.032458
RS	40	1.087401	0.896282	2086.597229	0.028554	0.030265
RS	41	1.163171	0.896282	2039.121020	0.027904	0.029564
RS	42	1.243777	0.948226	1878.224606	0.025702	0.027267
RS	43	1.329526	0.948226	1824.907083	0.024973	0.026498
RS	44	1.420747	0.999683	1676.465491	0.022941	0.024389
RS	45	1.517789	0.999683	1618.291338	0.022145	0.023571
RS	46	1.621024	1.043494	1490.662721	0.020399	0.021769
RS	47	1.730846	1.043494	1427.389242	0.019533	0.020894
RS	48	1.847676	1.074171	1321.072210	0.018078	0.019403
RS	49	1.971961	1.074171	1251.946267	0.017132	0.018452
RS	50	2.104178	1.089407	1162.275603	0.015905	0.017200
RS	51	2.244831	1.089407	1086.841052	0.014873	0.016155
RS	52	2.394460	1.090652	1006.891319	0.013779	0.015033
RS	53	2.553636	1.090652	925.817870	0.012669	0.013890
RS	54	2.722970	1.076854	853.302094	0.011677	0.012856
RS	55	2.903110	1.076854	767.969685	0.010509	0.011628
RS	56	3.094745	1.076854	683.820752	0.009358	0.010403
RS	57	3.298608	1.076854	602.005050	0.008238	0.009198
RS	58	3.515481	1.117124	506.613866	0.006933	0.007779
RS	59	3.746192	1.117124	438.468573	0.006000	0.006756
RS	60	3.991626	1.117124	374.514103	0.005125	0.005788
RS	61	4.252721	1.117124	315.427046	0.004316	0.004888
RS	62	4.530478	1.117124	261.721799	0.003581	0.004066
RS	63	4.825958	1.117124	893.977537	0.012233	0.013996
PA	4+25*2+4+6 0.222558796 0.061586202 4.825958108 0.905925948 0.434948450 0.357595110 0.448523014 0.820125710 1.505569274 2.422320118 3.364805480 3.849672039 3.598447998 2.908234210 2.185293613 1.616322009 1.231363497 0.998773243 0.875423195 0.825884617 0.824158540 0.851828604 0.896281855 0.948225701 0.999682584 1.043493997 1.074171487 1.089407494 1.090652331 1.076854293 1.117123597
//
IT	3053
RD	22
LK	-544318.164444
QD	-97.559257 -> -92.024394
RI	0.0162798903
TR	0.221539	0.061934
MT	4.840097
MM	C_pi: 1.057582, n_recomb: 73854.898538
RS	0	0.000000	0.911777	499.172618	0.006759	0.000540
RS	1	0.006386	0.911777	527.333371	0.007140	0.004345
RS	2	0.013180	0.911777	556.832992	0.007540	0.007044
RS	3	0.020408	0.911777	587.702342	0.007958	0.006670
RS	4	0.028097	0.443499	1268.566022	0.017176	0.014032
RS	5	0.036277	0.443499	1324.480630	0.017934	0.014841
RS	6	0.044980	0.359031	1701.983522	0.023045	0.018833
RS	7	0.054239	0.359031	1763.652114	0.023880	0.019846
RS	8	0.064088	0.444714	1477.095018	0.020000	0.016754
RS	9	0.074567	0.444714	1534.191226	0.020773	0.017571
RS	10	0.085715	0.813494	875.040005	0.011848	0.010002
RS	11	0.097575	0.813494	917.367757	0.012421	0.010415
RS	12	0.110192	1.502158	522.312403	0.007072	0.005944
RS	13	0.123615	1.502158	550.802748	0.007458	0.006276
RS	14	0.137895	2.436523	358.594886	0.004855	0.004132
RS	15	0.153087	2.436523	379.231449	0.005135	0.004381
RS	16	0.169250	3.415320	286.297273	0.003876	0.003341
RS	17	0.186444	3.415320	303.167707	0.004105	0.003543
RS	18	0.204736	3.933055	278.794203	0.003775	0.003290
RS	19	0.224197	3.933055	295.269916	0.003998	0.003508
RS	20	0.244900	3.683240	333.770296	0.004519	0.004018
RS	21	0.266926	3.683240	353.147089	0.004782	0.004315
RS	22	0.290358	2.970766	462.722983	0.006265	0.005739
RS	23	0.315287	2.970766	488.413740	0.006613	0.006167
RS	24	0.341807	2.223069	687.478457	0.009309	0.008802
RS	25	0.370021	2.223069	722.509242	0.009783	0.009418
RS	26	0.400037	1.636108	1028.285887	0.013923	0.013573
RS	27	0.431969	1.636108	1073.222427	0.014531	0.014407
RS	28	0.465941	1.240509	1470.358207	0.019909	0.019959
RS	29	0.502082	1.240509	1519.661128	0.020576	0.020926
RS	30	0.540532	1.002492	1932.399448	0.026165	0.026844
RS	31	0.581436	1.002492	1973.588549	0.026723	0.027701
RS	32	0.624953	0.876812	2291.037255	0.031021	0.032349
RS	33	0.671249	0.876812	2311.476684	0.031298	0.032832
RS	34	0.720502	0.826702	2460.677405	0.033318	0.035070
RS	35	0.772899	0.826702	2456.142056	0.033256	0.035088
RS	36	0.828643	0.825429	2445.284331	0.033109	0.034991
RS	37	0.887947	0.825429	2420.071494	0.032768	0.034640
RS	38	0.951037	0.854155	2307.016892	0.031237	0.033053
RS	39	1.018157	0.854155	2267.961988	0.030708	0.032478
RS	40	1.089563	0.900008	2110.036098	0.028570	0.030246
RS	41	1.165530	0.900008	2062.436666	0.027926	0.029555
RS	42	1.246347	0.953483	1897.576311	0.025693	0.027229
RS	43	1.332325	0.953483	1844.319285	0.024972	0.026474
RS	44	1.423794	1.006388	1693.006301	0.022923	0.024349
RS	45	1.521105	1.006388	1635.008529	0.022138	0.023544
RS	46	1.624629	1.051334	1505.629483	0.020386	0.021738
RS	47	1.734765	1.051334	1442.544927	0.019532	0.020878
RS	48	1.851934	1.082652	1335.413132	0.018082	0.019392
RS	49	1.976585	1.082652	1266.370615	0.017147	0.018455
RS	50	2.109197	1.097975	1176.508978	0.015930	0.017214
RS	51	2.250278	1.097975	1100.936298	0.014907	0.016179
[truncated: 10,023,180 more chars]
