# Supplementary material for: Recent speciation associated with range expansion and a shift to self-fertilization in North American Arabidopsis
Source: Nat Commun. 2022 Dec 8;13:7564. doi: 10.1038/s41467-022-35368-1 (PMC9732334; doi:10.1038/s41467-022-35368-1)
Supplement: Supplementary file 5 — Source Data [file 41467_2022_35368_MOESM5_ESM.zip › Source Data/SuppFig17-9_lyrMD4_28.psmc]

CC
CC	Brief Description of the file format:
CC	  CC  comments
CC	  MM  useful-messages
CC	  RD  round-of-iterations
CC	  LL  \log[P(sequence)]
CC	  QD  Q-before-opt Q-after-opt
CC	  TR  \theta_0 \rho_0
CC	  RS  k t_k \lambda_k \pi_k \sum_{l\not=k}A_{kl} A_{kk}
CC	  DC  begin end best-k t_k+\Delta_k max-prob
CC
MM	Version: 0.6.5-r67
MM	pattern:4+25*2+4+6, n:63, n_free_lambdas:28
MM	n_iterations:25, skip:1, max_t:5, theta/rho:5
MM	is_decoding:0
MM	n_seqs:10, sum_L:799653, sum_n:135200
RD	0
LK	0.000000
QD	0.000000 -> 0.000000
RI	inf
TR	0.185214	0.037043
MT	5.000000
MM	C_pi: 1.000000, n_recomb: 29082.692790
RS	0	0.000000	1.000000	183.302766	0.006303	0.000000
RS	1	0.006440	1.000000	193.838488	0.006665	0.000000
RS	2	0.013294	1.000000	204.893674	0.007045	0.000000
RS	3	0.020590	1.000000	216.482540	0.007444	0.000000
RS	4	0.028356	1.000000	228.618033	0.007861	0.000000
RS	5	0.036622	1.000000	241.311523	0.008297	0.000000
RS	6	0.045421	1.000000	254.572470	0.008753	0.000000
RS	7	0.054785	1.000000	268.408046	0.009229	0.000000
RS	8	0.064753	1.000000	282.822716	0.009725	0.000000
RS	9	0.075363	1.000000	297.817781	0.010240	0.000000
RS	10	0.086656	1.000000	313.390876	0.010776	0.000000
RS	11	0.098677	1.000000	329.535420	0.011331	0.000000
RS	12	0.111471	1.000000	346.240031	0.011905	0.000000
RS	13	0.125090	1.000000	363.487889	0.012498	0.000000
RS	14	0.139585	1.000000	381.256062	0.013109	0.000000
RS	15	0.155014	1.000000	399.514796	0.013737	0.000000
RS	16	0.171437	1.000000	418.226767	0.014381	0.000000
RS	17	0.188917	1.000000	437.346320	0.015038	0.000000
RS	18	0.207523	1.000000	456.818683	0.015708	0.000000
RS	19	0.227327	1.000000	476.579188	0.016387	0.000000
RS	20	0.248406	1.000000	496.552501	0.017074	0.000000
RS	21	0.270843	1.000000	516.651892	0.017765	0.000000
RS	22	0.294725	1.000000	536.778559	0.018457	0.000000
RS	23	0.320144	1.000000	556.821048	0.019146	0.000000
RS	24	0.347201	1.000000	576.654780	0.019828	0.000000
RS	25	0.376000	1.000000	596.141748	0.020498	0.000000
RS	26	0.406654	1.000000	615.130406	0.021151	0.000000
RS	27	0.439282	1.000000	633.455805	0.021781	0.000000
RS	28	0.474011	1.000000	650.940032	0.022382	0.000000
RS	29	0.510976	1.000000	667.392989	0.022948	0.000000
RS	30	0.550322	1.000000	682.613587	0.023471	0.000000
RS	31	0.592202	1.000000	696.391392	0.023945	0.000000
RS	32	0.636779	1.000000	708.508791	0.024362	0.000000
RS	33	0.684227	1.000000	718.743709	0.024714	0.000000
RS	34	0.734730	1.000000	726.872928	0.024993	0.000000
RS	35	0.788485	1.000000	732.676021	0.025193	0.000000
RS	36	0.845702	1.000000	735.939909	0.025305	0.000000
RS	37	0.906604	1.000000	736.464021	0.025323	0.000000
RS	38	0.971428	1.000000	734.066006	0.025241	0.000000
RS	39	1.040426	1.000000	728.587909	0.025052	0.000000
RS	40	1.113868	1.000000	719.902680	0.024754	0.000000
RS	41	1.192040	1.000000	707.920845	0.024342	0.000000
RS	42	1.275245	1.000000	692.597119	0.023815	0.000000
RS	43	1.363809	1.000000	673.936671	0.023173	0.000000
RS	44	1.458076	1.000000	652.000755	0.022419	0.000000
RS	45	1.558414	1.000000	626.911315	0.021556	0.000000
RS	46	1.665214	1.000000	598.854211	0.020591	0.000000
RS	47	1.778891	1.000000	568.080670	0.019533	0.000000
RS	48	1.899889	1.000000	534.906589	0.018393	0.000000
RS	49	2.028679	1.000000	499.709369	0.017182	0.000000
RS	50	2.165763	1.000000	462.922053	0.015917	0.000000
RS	51	2.311675	1.000000	425.024624	0.014614	0.000000
RS	52	2.466983	1.000000	386.532520	0.013291	0.000000
RS	53	2.632293	1.000000	347.982566	0.011965	0.000000
RS	54	2.808249	1.000000	309.916772	0.010656	0.000000
RS	55	2.995536	1.000000	272.864617	0.009382	0.000000
RS	56	3.194884	1.000000	237.324681	0.008160	0.000000
RS	57	3.407070	1.000000	203.746643	0.007006	0.000000
RS	58	3.632920	1.000000	172.514752	0.005932	0.000000
RS	59	3.873315	1.000000	143.933929	0.004949	0.000000
RS	60	4.129191	1.000000	118.219560	0.004065	0.000000
RS	61	4.401545	1.000000	95.491840	0.003283	0.000000
RS	62	4.691438	1.000000	75.775236	0.002606	0.000000
RS	63	5.000000	1.000000	213.774670	0.007351	0.000000
PA	4+25*2+4+6 0.185213738 0.037042748 5.000000000 1.000000000 1.000000000 1.000000000 1.000000000 1.000000000 1.000000000 1.000000000 1.000000000 1.000000000 1.000000000 1.000000000 1.000000000 1.000000000 1.000000000 1.000000000 1.000000000 1.000000000 1.000000000 1.000000000 1.000000000 1.000000000 1.000000000 1.000000000 1.000000000 1.000000000 1.000000000 1.000000000 1.000000000
//
IT	6164
RD	1
LK	-342024.846417
QD	-315.487111 -> -177.193834
RI	0.0124703903
TR	0.198859	0.040762
MT	4.453082
MM	C_pi: 0.955545, n_recomb: 30551.506577
RS	0	0.000000	1.186108	157.464693	0.005154	0.001408
RS	1	0.006248	1.186108	166.419137	0.005447	0.001754
RS	2	0.012887	1.186108	175.824536	0.005755	0.003551
RS	3	0.019941	1.186108	185.696130	0.006078	0.006049
RS	4	0.027435	0.987552	235.307356	0.007702	0.008049
RS	5	0.035398	0.987552	247.981609	0.008117	0.008940
RS	6	0.043858	1.066074	242.047361	0.007923	0.008790
RS	7	0.052847	1.066074	254.993170	0.008346	0.008357
RS	8	0.062397	1.144537	250.163934	0.008188	0.008139
RS	9	0.072544	1.144537	263.432302	0.008623	0.008086
RS	10	0.083326	1.202926	263.856306	0.008636	0.008025
RS	11	0.094780	1.202926	277.670389	0.009089	0.007905
RS	12	0.106951	1.238041	283.792997	0.009289	0.007793
RS	13	0.119882	1.238041	298.376171	0.009766	0.007772
RS	14	0.133621	1.241913	312.531295	0.010230	0.007880
RS	15	0.148219	1.241913	328.159331	0.010741	0.008124
RS	16	0.163728	1.219109	350.711755	0.011479	0.008507
RS	17	0.180207	1.219109	367.594598	0.012032	0.009033
RS	18	0.197716	1.178373	398.166065	0.013033	0.009710
RS	19	0.216318	1.178373	416.376274	0.013629	0.010548
RS	20	0.236083	1.127789	454.316286	0.014871	0.011554
RS	21	0.257082	1.127789	473.732037	0.015506	0.012734
RS	22	0.279394	1.074087	517.796576	0.016948	0.014085
RS	23	0.303100	1.074087	538.037972	0.017611	0.015599
RS	24	0.328288	1.022616	586.027642	0.019182	0.017254
RS	25	0.355049	1.022616	606.407079	0.019849	0.019016
RS	26	0.383482	0.977282	655.073804	0.021442	0.020839
RS	27	0.413691	0.977282	674.596027	0.022081	0.022664
RS	28	0.445789	0.940273	720.142685	0.023571	0.024431
RS	29	0.479892	0.940273	737.578873	0.024142	0.026078
RS	30	0.516126	0.912101	776.499295	0.025416	0.027556
RS	31	0.554623	0.912101	790.517558	0.025875	0.028825
RS	32	0.595527	0.891982	820.310050	0.026850	0.029860
RS	33	0.638986	0.891982	829.614839	0.027155	0.030646
RS	34	0.685161	0.878503	848.921905	0.027787	0.031181
RS	35	0.734220	0.878503	852.368680	0.027899	0.031469
RS	36	0.786346	0.870129	860.759736	0.028174	0.031520
RS	37	0.841728	0.870129	857.441798	0.028065	0.031347
RS	38	0.900571	0.865488	855.101348	0.027989	0.030967
RS	39	0.963090	0.865488	844.421901	0.027639	0.030396
RS	40	1.029516	0.863458	831.944446	0.027231	0.029650
RS	41	1.100092	0.863458	813.682218	0.026633	0.028749
RS	42	1.175079	0.863114	792.014967	0.025924	0.027710
RS	43	1.254750	0.863114	766.377918	0.025085	0.026553
RS	44	1.339400	0.863667	736.802477	0.024117	0.025298
RS	45	1.429340	0.863667	704.460600	0.023058	0.023962
RS	46	1.524898	0.864480	668.520157	0.021882	0.022565
RS	47	1.626428	0.864480	630.616263	0.020641	0.021120
RS	48	1.734302	0.865126	590.043440	0.019313	0.019643
RS	49	1.848916	0.865126	548.175959	0.017943	0.018145
RS	50	1.970692	0.865402	504.877061	0.016525	0.016638
RS	51	2.100076	0.865402	461.032652	0.015090	0.015133
RS	52	2.237546	0.865250	417.097510	0.013652	0.013645
RS	53	2.383604	0.865250	373.502949	0.012225	0.012187
RS	54	2.538789	0.864186	331.280223	0.010843	0.010774
RS	55	2.703671	0.864186	290.119374	0.009496	0.009420
RS	56	2.878855	0.864186	251.022899	0.008216	0.008139
RS	57	3.064985	0.864186	214.426134	0.007019	0.006944
RS	58	3.262745	0.861304	181.218689	0.005932	0.005844
RS	59	3.472862	0.861304	150.381177	0.004922	0.004846
RS	60	3.696108	0.861304	122.879191	0.004022	0.003957
RS	61	3.933303	0.861304	98.773119	0.003233	0.003178
RS	62	4.185319	0.861304	78.024291	0.002554	0.002507
RS	63	4.453082	0.861304	218.001363	0.007136	0.006951
PA	4+25*2+4+6 0.198858837 0.040762077 4.453082085 1.186108351 0.987551928 1.066073895 1.144537449 1.202925920 1.238040924 1.241912842 1.219108582 1.178373337 1.127789497 1.074087143 1.022616386 0.977281570 0.940273285 0.912101388 0.891982436 0.878503084 0.870128512 0.865487814 0.863457918 0.863114119 0.863667011 0.864479959 0.865125656 0.865401745 0.865250468 0.864185989 0.861303866
//
IT	4992
RD	2
LK	-341801.445859
QD	-163.121441 -> -107.946783
RI	0.0086348284
TR	0.206550	0.043192
MT	4.171095
MM	C_pi: 0.921212, n_recomb: 31196.915394
RS	0	0.000000	1.196264	156.622952	0.005020	0.001469
RS	1	0.006141	1.196264	165.385962	0.005301	0.001811
RS	2	0.012658	1.196264	174.583996	0.005596	0.003676
RS	3	0.019576	1.196264	184.231684	0.005905	0.006083
RS	4	0.026919	0.848847	273.519601	0.008768	0.009458
RS	5	0.034712	0.848847	287.630973	0.009220	0.010274
RS	6	0.042985	0.995794	257.884959	0.008266	0.009295
RS	7	0.051765	0.995794	271.297446	0.008696	0.008943
RS	8	0.061084	1.155259	246.045649	0.007887	0.008229
RS	9	0.070976	1.155259	258.916794	0.008299	0.008222
RS	10	0.081475	1.293954	243.253982	0.007797	0.007744
RS	11	0.092618	1.293954	255.973019	0.008205	0.007585
RS	12	0.104446	1.392517	250.245087	0.008021	0.007227
RS	13	0.117000	1.392517	263.228416	0.008438	0.007173
RS	14	0.130326	1.423789	270.684291	0.008677	0.007207
RS	15	0.144469	1.423789	284.468748	0.009118	0.007374
RS	16	0.159481	1.394090	305.101550	0.009780	0.007791
RS	17	0.175414	1.394090	320.157415	0.010262	0.008182
RS	18	0.192327	1.323324	353.552186	0.011333	0.008989
RS	19	0.210277	1.323324	370.199856	0.011867	0.009635
RS	20	0.229330	1.231463	415.962660	0.013333	0.010872
RS	21	0.249553	1.231463	434.290245	0.013921	0.011805
RS	22	0.271018	1.134607	491.247835	0.015747	0.013502
RS	23	0.293800	1.134607	510.991448	0.016380	0.014721
RS	24	0.317982	1.044295	576.218229	0.018470	0.016837
RS	25	0.343649	1.044295	596.642764	0.019125	0.018272
RS	26	0.370892	0.967508	665.082015	0.021319	0.020641
RS	27	0.399807	0.967508	684.948201	0.021956	0.022131
RS	28	0.430498	0.907081	750.169958	0.024046	0.024467
RS	29	0.463074	0.907081	767.856872	0.024613	0.025800
RS	30	0.497650	0.862646	823.753130	0.026405	0.027798
RS	31	0.534350	0.862646	837.509993	0.026846	0.028797
RS	32	0.573303	0.831926	879.836862	0.028203	0.030247
RS	33	0.614648	0.831926	888.050093	0.028466	0.030818
RS	34	0.658531	0.812021	914.857567	0.029325	0.031642
RS	35	0.705110	0.812021	916.240227	0.029370	0.031767
RS	36	0.754549	0.800171	927.458866	0.029729	0.031987
RS	37	0.807023	0.800171	921.147685	0.029527	0.031698
RS	38	0.862720	0.794092	917.875010	0.029422	0.031390
RS	39	0.921837	0.794092	903.469725	0.028960	0.030738
RS	40	0.984584	0.791992	887.430815	0.028446	0.030000
RS	41	1.051184	0.791992	865.006529	0.027727	0.029047
RS	42	1.121873	0.792429	838.309670	0.026872	0.027980
RS	43	1.196904	0.792429	808.406111	0.025913	0.026793
RS	44	1.276542	0.794166	773.384909	0.024790	0.025499
RS	45	1.361070	0.794166	736.974082	0.023623	0.024148
RS	46	1.450788	0.796188	695.975054	0.022309	0.022719
RS	47	1.546016	0.796188	654.424049	0.020977	0.021269
RS	48	1.647091	0.797804	609.636957	0.019542	0.019774
RS	49	1.754373	0.797804	564.675264	0.018100	0.018276
RS	50	1.868243	0.798684	518.143944	0.016609	0.016765
RS	51	1.989105	0.798684	471.807529	0.015124	0.015265
RS	52	2.117389	0.798754	425.556194	0.013641	0.013782
RS	53	2.253550	0.798754	380.059982	0.012183	0.012326
RS	54	2.398073	0.797353	336.383603	0.010783	0.010927
RS	55	2.551470	0.797353	293.824353	0.009418	0.009569
RS	56	2.714286	0.797353	253.597193	0.008129	0.008283
RS	57	2.887100	0.797353	216.115434	0.006927	0.007081
RS	58	3.070526	0.793919	182.401005	0.005847	0.005991
RS	59	3.265216	0.793919	151.018437	0.004841	0.004978
RS	60	3.471861	0.793919	123.142863	0.003947	0.004073
RS	61	3.691195	0.793919	98.800359	0.003167	0.003278
RS	62	3.923997	0.793919	77.919535	0.002498	0.002593
RS	63	4.171095	0.793919	217.327575	0.006966	0.007285
PA	4+25*2+4+6 0.206549586 0.043192269 4.171095228 1.196263915 0.848847433 0.995794369 1.155259410 1.293954484 1.392517397 1.423788662 1.394090011 1.323323542 1.231463323 1.134606568 1.044295063 0.967507599 0.907081398 0.862646199 0.831925788 0.812020678 0.800171433 0.794091689 0.791992500 0.792428724 0.794165594 0.796188107 0.797804205 0.798684344 0.798754374 0.797352620 0.793919270
//
IT	4632
RD	3
LK	-341708.430765
QD	-105.155947 -> -78.237131
RI	0.0072799451
TR	0.210811	0.044795
MT	4.017844
MM	C_pi: 0.899602, n_recomb: 31587.523426
RS	0	0.000000	1.186618	158.232427	0.005009	0.001501
RS	1	0.006079	1.186618	166.991213	0.005287	0.001830
RS	2	0.012528	1.186618	176.179791	0.005578	0.003685
RS	3	0.019368	1.186618	185.812381	0.005882	0.005980
RS	4	0.026625	0.718413	322.894276	0.010222	0.010741
RS	5	0.034322	0.718413	338.822766	0.010726	0.011587
RS	6	0.042488	0.902002	283.332853	0.008970	0.009734
RS	7	0.051150	0.902002	297.657091	0.009423	0.009561
RS	8	0.060338	1.118253	252.348047	0.007989	0.008297
RS	9	0.070085	1.118253	265.354718	0.008401	0.008389
RS	10	0.080425	1.330964	234.496420	0.007424	0.007467
RS	11	0.091393	1.330964	246.710736	0.007810	0.007355
RS	12	0.103028	1.500256	230.276765	0.007290	0.006738
RS	13	0.115370	1.500256	242.282420	0.007670	0.006718
RS	14	0.128463	1.571102	243.348566	0.007704	0.006639
RS	15	0.142351	1.571102	255.883085	0.008101	0.006794
RS	16	0.157084	1.545103	273.421672	0.008656	0.007183
RS	17	0.172712	1.545103	287.139259	0.009090	0.007517
RS	18	0.189291	1.452009	320.565325	0.010148	0.008367
RS	19	0.206877	1.452009	335.971238	0.010636	0.008912
RS	20	0.225532	1.325090	385.309722	0.012198	0.010266
RS	21	0.245321	1.325090	402.674710	0.012748	0.011058
RS	22	0.266314	1.191343	467.201973	0.014791	0.012962
RS	23	0.288582	1.191343	486.398614	0.015398	0.014010
RS	24	0.312204	1.068954	563.042977	0.017825	0.016430
RS	25	0.337262	1.068954	583.353237	0.018468	0.017677
RS	26	0.363844	0.967557	665.862001	0.021080	0.020426
RS	27	0.392041	0.967557	685.890242	0.021714	0.021728
RS	28	0.421953	0.889925	765.692828	0.024240	0.024471
RS	29	0.453682	0.889925	783.513764	0.024805	0.025633
RS	30	0.487341	0.834329	852.172078	0.026978	0.028002
RS	31	0.523046	0.834329	865.693761	0.027406	0.028856
RS	32	0.560921	0.796872	917.317771	0.029041	0.030593
RS	33	0.601099	0.796872	924.676787	0.029273	0.031046
RS	34	0.643719	0.773287	956.729385	0.030288	0.032054
RS	35	0.688931	0.773287	956.553273	0.030283	0.032087
RS	36	0.736890	0.759809	969.285384	0.030686	0.032395
RS	37	0.787765	0.759809	960.791104	0.030417	0.032035
RS	38	0.841733	0.753468	956.135207	0.030269	0.031743
RS	39	0.898982	0.753468	939.125007	0.029731	0.031041
RS	40	0.959710	0.752008	919.819954	0.029120	0.030272
RS	41	1.024131	0.752008	894.633718	0.028322	0.029286
RS	42	1.092468	0.753625	863.789467	0.027346	0.028167
RS	43	1.164958	0.753625	831.230697	0.026315	0.026963
RS	44	1.241856	0.756770	792.045058	0.025075	0.025617
RS	45	1.323428	0.756770	753.292382	0.023848	0.024261
RS	46	1.409959	0.760148	708.721391	0.022437	0.022793
RS	47	1.501751	0.760148	665.258045	0.021061	0.021346
RS	48	1.599122	0.762857	617.779419	0.019558	0.019831
RS	49	1.702413	0.762857	571.359889	0.018088	0.018342
RS	50	1.811983	0.764467	523.019754	0.016558	0.016827
RS	51	1.928214	0.764467	475.638911	0.015058	0.015336
RS	52	2.051510	0.764898	428.299137	0.013559	0.013860
RS	53	2.182302	0.764898	382.096088	0.012096	0.012412
RS	54	2.321044	0.763428	337.896826	0.010697	0.011025
RS	55	2.468221	0.763428	294.864961	0.009335	0.009670
RS	56	2.624345	0.763428	254.277606	0.008050	0.008385
RS	57	2.789960	0.763428	216.533806	0.006855	0.007181
RS	58	2.965642	0.760405	182.584876	0.005780	0.006094
RS	59	3.152004	0.760405	151.111468	0.004784	0.005073
RS	60	3.349696	0.760405	123.190688	0.003900	0.004160
RS	61	3.559405	0.760405	98.834380	0.003129	0.003357
RS	62	3.781863	0.760405	77.958883	0.002468	0.002663
RS	63	4.017844	0.760405	218.145149	0.006906	0.007571
PA	4+25*2+4+6 0.210810593 0.044794734 4.017843699 1.186617918 0.718413284 0.902001801 1.118253024 1.330963790 1.500256037 1.571102343 1.545103405 1.452009164 1.325090031 1.191342523 1.068953977 0.967556501 0.889924821 0.834329123 0.796872495 0.773286576 0.759809011 0.753468342 0.752007519 0.753624825 0.756770424 0.760148067 0.762856960 0.764467180 0.764898327 0.763428143 0.760404591
//
IT	4857
RD	4
LK	-341661.361209
QD	-79.188324 -> -63.671388
RI	0.0064666624
TR	0.213023	0.045868
MT	3.933914
MM	C_pi: 0.887294, n_recomb: 31895.894132
RS	0	0.000000	1.207183	156.138076	0.004895	0.001515
RS	1	0.006044	1.207183	164.747326	0.005165	0.001807
RS	2	0.012454	1.207183	173.778586	0.005448	0.003577
RS	3	0.019251	1.207183	183.246009	0.005745	0.005707
RS	4	0.026459	0.621449	374.109157	0.011729	0.011879
RS	5	0.034103	0.621449	391.797438	0.012284	0.012784
RS	6	0.042209	0.820333	311.128102	0.009754	0.010146
RS	7	0.050804	0.820333	326.457854	0.010235	0.010148
RS	8	0.059920	1.071469	262.449773	0.008228	0.008376
RS	9	0.069586	1.071469	275.801589	0.008647	0.008570
RS	10	0.079836	1.344608	231.068222	0.007244	0.007245
RS	11	0.090706	1.344608	243.064975	0.007621	0.007197
RS	12	0.102233	1.582100	217.345312	0.006814	0.006347
RS	13	0.114457	1.582100	228.721151	0.007171	0.006372
RS	14	0.127420	1.697414	224.303006	0.007032	0.006179
RS	15	0.141166	1.697414	235.960993	0.007398	0.006342
RS	16	0.155743	1.681369	250.461274	0.007852	0.006684
RS	17	0.171201	1.681369	263.192198	0.008252	0.006992
RS	18	0.187593	1.570994	295.731376	0.009272	0.007846
RS	19	0.204977	1.570994	310.178831	0.009725	0.008331
RS	20	0.223411	1.413010	361.215391	0.011325	0.009748
RS	21	0.242959	1.413010	377.801814	0.011845	0.010452
RS	22	0.263689	1.246179	447.211954	0.014021	0.012492
RS	23	0.285672	1.246179	465.943584	0.014608	0.013431
RS	24	0.308983	1.095653	550.817014	0.017269	0.016069
RS	25	0.333704	1.095653	571.022252	0.017903	0.017197
RS	26	0.359918	0.973462	664.307592	0.020827	0.020235
RS	27	0.387718	0.973462	684.485742	0.021460	0.021420
RS	28	0.417197	0.881947	775.820208	0.024324	0.024481
RS	29	0.448459	0.881947	793.797690	0.024887	0.025538
RS	30	0.481610	0.817810	872.640397	0.027359	0.028196
RS	31	0.516765	0.817810	886.034306	0.027779	0.028960
RS	32	0.554044	0.775531	944.953496	0.029626	0.030913
RS	33	0.593577	0.775531	951.692425	0.029837	0.031291
RS	34	0.635500	0.749587	987.596375	0.030963	0.032424
RS	35	0.679956	0.749587	986.253248	0.030921	0.032396
RS	36	0.727100	0.735353	999.699849	0.031343	0.032748
RS	37	0.777093	0.735353	989.585836	0.031025	0.032341
RS	38	0.830108	0.729303	983.290627	0.030828	0.032034
RS	39	0.886328	0.729303	964.401617	0.030236	0.031296
RS	40	0.945945	0.728813	942.027955	0.029534	0.030477
RS	41	1.009166	0.728813	914.935352	0.028685	0.029468
RS	42	1.076209	0.731806	880.472223	0.027605	0.028288
RS	43	1.147303	0.731806	846.190391	0.026530	0.027074
RS	44	1.222695	0.736477	803.567371	0.025193	0.025672
RS	45	1.302644	0.736477	763.417618	0.023935	0.024317
RS	46	1.387426	0.741290	716.070523	0.022450	0.022810
RS	47	1.477332	0.741290	671.588768	0.021056	0.021372
RS	48	1.572672	0.745159	622.180161	0.019507	0.019837
RS	49	1.673775	0.745159	575.092033	0.018030	0.018361
RS	50	1.780989	0.747564	525.601732	0.016479	0.016843
RS	51	1.894683	0.747564	477.822349	0.014981	0.015367
RS	52	2.015250	0.748422	429.909428	0.013479	0.013898
RS	53	2.143104	0.748422	383.482360	0.012023	0.012463
RS	54	2.278686	0.747002	339.095028	0.010631	0.011087
RS	55	2.422463	0.747002	295.918211	0.009278	0.009739
RS	56	2.574931	0.747002	255.215137	0.008002	0.008458
RS	57	2.736614	0.747002	217.378458	0.006815	0.007257
RS	58	2.908070	0.744868	183.177264	0.005743	0.006167
RS	59	3.089890	0.744868	151.711245	0.004756	0.005146
RS	60	3.282700	0.744868	123.787437	0.003881	0.004229
RS	61	3.487163	0.744868	99.415935	0.003117	0.003421
RS	62	3.703986	0.744868	78.512796	0.002462	0.002721
RS	63	3.933914	0.744868	221.071693	0.006931	0.007823
PA	4+25*2+4+6 0.213023341 0.045868493 3.933913828 1.207183339 0.621449251 0.820332899 1.071468965 1.344607560 1.582099641 1.697413712 1.681369143 1.570993972 1.413009732 1.246178936 1.095652952 0.973461998 0.881947480 0.817810047 0.775531388 0.749586710 0.735353412 0.729303055 0.728812799 0.731806147 0.736476680 0.741289642 0.745159379 0.747564093 0.748422291 0.747002341 0.744867600
//
IT	4813
RD	5
LK	-341633.356576
QD	-65.827661 -> -55.542551
RI	0.0057325842
TR	0.213966	0.046601
MT	3.890097
MM	C_pi: 0.881292, n_recomb: 32179.967976
RS	0	0.000000	1.266577	149.676713	0.004651	0.001518
RS	1	0.006026	1.266577	157.943232	0.004908	0.001749
RS	2	0.012415	1.266577	166.618539	0.005178	0.003381
RS	3	0.019189	1.266577	175.716943	0.005460	0.005311
RS	4	0.026372	0.553184	422.517542	0.013130	0.012870
RS	5	0.033987	0.553184	441.751723	0.013728	0.013826
RS	6	0.042061	0.756311	338.232688	0.010511	0.010530
RS	7	0.050622	0.756311	354.530475	0.011017	0.010680
RS	8	0.059698	1.027588	273.779587	0.008508	0.008473
RS	9	0.069321	1.027588	287.557106	0.008936	0.008756
RS	10	0.079525	1.348388	230.328747	0.007158	0.007081
RS	11	0.090343	1.348388	242.261218	0.007528	0.007095
RS	12	0.101813	1.648466	208.497560	0.006479	0.006042
RS	13	0.113974	1.648466	219.451973	0.006820	0.006107
RS	14	0.126868	1.809495	210.411483	0.006539	0.005811
RS	15	0.140540	1.809495	221.433836	0.006881	0.005986
RS	16	0.155035	1.807151	233.229736	0.007248	0.006277
RS	17	0.170403	1.807151	245.217497	0.007620	0.006571
RS	18	0.186697	1.682931	276.614154	0.008596	0.007412
RS	19	0.203974	1.682931	290.317780	0.009022	0.007859
RS	20	0.222291	1.496640	342.172013	0.010633	0.009309
RS	21	0.241713	1.496640	358.140232	0.011129	0.009953
RS	22	0.262304	1.299271	430.984344	0.013393	0.012087
RS	23	0.284137	1.299271	449.348187	0.013964	0.012950
RS	24	0.307285	1.123163	540.606064	0.016799	0.015756
RS	25	0.331828	1.123163	560.753795	0.017426	0.016802
RS	26	0.357850	0.982588	662.828715	0.020598	0.020072
RS	27	0.385440	0.982588	683.185268	0.021230	0.021180
RS	28	0.414693	0.879224	784.162889	0.024368	0.024501
RS	29	0.445708	0.879224	802.342206	0.024933	0.025489
RS	30	0.478593	0.808098	889.742113	0.027649	0.028382
RS	31	0.513459	0.808098	903.102757	0.028064	0.029087
RS	32	0.550426	0.762099	968.035211	0.030082	0.031210
RS	33	0.589621	0.762099	974.324426	0.030277	0.031537
RS	34	0.631178	0.734536	1013.177842	0.031485	0.032760
RS	35	0.675238	0.734536	1010.932596	0.031415	0.032688
RS	36	0.721954	0.720027	1024.570780	0.031839	0.033058
RS	37	0.771485	0.720027	1013.202711	0.031486	0.032614
RS	38	0.824001	0.714566	1005.094813	0.031234	0.032274
RS	39	0.879682	0.714566	984.783266	0.030602	0.031510
RS	40	0.938717	0.715229	959.452510	0.029815	0.030632
RS	41	1.001311	0.715229	930.974302	0.028930	0.029608
RS	42	1.067676	0.719707	893.206148	0.027757	0.028361
RS	43	1.138040	0.719707	857.748636	0.026655	0.027143
RS	44	1.212645	0.725974	812.109230	0.025236	0.025684
RS	45	1.291745	0.725974	771.094853	0.023962	0.024335
RS	46	1.375612	0.732273	721.416063	0.022418	0.022789
RS	47	1.464532	0.732273	676.395703	0.021019	0.021365
RS	48	1.558811	0.737345	625.460124	0.019436	0.019811
RS	49	1.658771	0.737345	578.102597	0.017965	0.018352
RS	50	1.764755	0.740580	527.786065	0.016401	0.016832
RS	51	1.877125	0.740580	479.910628	0.014913	0.015374
RS	52	1.996267	0.741900	431.652099	0.013414	0.013911
RS	53	2.122589	0.741900	385.203086	0.011970	0.012491
RS	54	2.256522	0.740589	340.746770	0.010589	0.011127
RS	55	2.398527	0.740589	297.538384	0.009246	0.009788
RS	56	2.549088	0.740589	256.787830	0.007980	0.008514
RS	57	2.708723	0.740589	218.887023	0.006802	0.007317
RS	58	2.877977	0.739609	184.358462	0.005729	0.006223
RS	59	3.057430	0.739609	152.897628	0.004751	0.005203
RS	60	3.247697	0.739609	124.942657	0.003883	0.004286
RS	61	3.449430	0.739609	100.509208	0.003123	0.003476
RS	62	3.663319	0.739609	79.519857	0.002471	0.002772
RS	63	3.890097	0.739609	225.689356	0.007013	0.008054
PA	4+25*2+4+6 0.213966246 0.046600652 3.890097106 1.266577117 0.553184428 0.756310889 1.027588415 1.348387833 1.648466061 1.809494792 1.807150813 1.682930978 1.496640100 1.299271403 1.123163499 0.982588065 0.879224239 0.808098038 0.762098693 0.734536014 0.720026770 0.714565907 0.715228567 0.719707445 0.725973605 0.732272686 0.737345011 0.740580204 0.741899676 0.740588631 0.739609197
//
IT	4339
RD	6
LK	-341614.330087
QD	-57.992781 -> -50.400777
RI	0.0049949217
TR	0.214102	0.047109
MT	3.870650
MM	C_pi: 0.879486, n_recomb: 32458.656949
RS	0	0.000000	1.363930	140.005102	0.004313	0.001515
RS	1	0.006018	1.363930	147.778841	0.004553	0.001671
RS	2	0.012398	1.363930	155.942927	0.004804	0.003136
RS	3	0.019162	1.363930	164.511862	0.005068	0.004850
RS	4	0.026332	0.505418	466.002612	0.014357	0.013719
RS	5	0.033935	0.505418	486.539935	0.014990	0.014707
RS	6	0.041995	0.707547	363.404395	0.011196	0.010884
RS	7	0.050540	0.707547	380.589191	0.011725	0.011149
RS	8	0.059599	0.989667	285.303965	0.008790	0.008582
RS	9	0.069203	0.989667	299.534142	0.009228	0.008941
RS	10	0.079386	1.347881	231.097821	0.007120	0.006967
RS	11	0.090181	1.347881	243.055455	0.007488	0.007032
RS	12	0.101625	1.704483	202.242967	0.006231	0.005805
RS	13	0.113759	1.704483	212.909602	0.006559	0.005903
RS	14	0.126622	1.910837	199.935296	0.006160	0.005515
RS	15	0.140260	1.910837	210.483830	0.006485	0.005701
RS	16	0.154718	1.924577	219.920335	0.006775	0.005942
RS	17	0.170047	1.924577	231.335406	0.007127	0.006227
RS	18	0.186298	1.789090	261.559227	0.008058	0.007048
RS	19	0.203526	1.789090	274.676568	0.008462	0.007468
RS	20	0.221792	1.576578	326.907794	0.010072	0.008934
RS	21	0.241157	1.576578	342.383159	0.010548	0.009533
RS	22	0.261687	1.350547	417.817060	0.012872	0.011735
RS	23	0.283452	1.350547	435.896687	0.013429	0.012543
RS	24	0.306528	1.150684	532.394479	0.016402	0.015482
RS	25	0.330992	1.150684	552.532662	0.017023	0.016469
RS	26	0.356928	0.993403	662.121808	0.020399	0.019933
RS	27	0.384425	0.993403	682.688582	0.021033	0.020986
RS	28	0.413577	0.879563	792.078565	0.024403	0.024527
RS	29	0.444482	0.879563	810.499248	0.024970	0.025467
RS	30	0.477248	0.802464	905.385033	0.027893	0.028561
RS	31	0.511986	0.802464	918.781178	0.028306	0.029224
RS	32	0.548814	0.753445	988.871091	0.030466	0.031487
RS	33	0.587858	0.753445	994.826424	0.030649	0.031777
RS	34	0.629252	0.724721	1036.021406	0.031918	0.033065
RS	35	0.673137	0.724721	1033.049255	0.031827	0.032960
RS	36	0.719663	0.710222	1046.525063	0.032242	0.033331
RS	37	0.768988	0.710222	1034.140739	0.031860	0.032860
RS	38	0.821282	0.705525	1024.097828	0.031551	0.032478
RS	39	0.876723	0.705525	1002.655750	0.030890	0.031693
RS	40	0.935500	0.707442	974.439586	0.030021	0.030750
RS	41	0.997815	0.707442	944.901800	0.029111	0.029716
RS	42	1.063879	0.713466	904.029886	0.027852	0.028402
RS	43	1.133919	0.713466	867.729785	0.026733	0.027184
RS	44	1.208173	0.721367	819.337432	0.025242	0.025669
RS	45	1.286896	0.721367	777.770886	0.023962	0.024329
RS	46	1.370357	0.729181	726.027749	0.022368	0.022746
RS	47	1.458840	0.729181	680.737776	0.020972	0.021337
RS	48	1.552648	0.735479	628.505543	0.019363	0.019766
RS	49	1.652101	0.735479	581.089548	0.017902	0.018327
RS	50	1.757538	0.739562	530.118523	0.016332	0.016805
RS	51	1.869321	0.739562	482.294092	0.014859	0.015366
RS	52	1.987831	0.741357	433.797078	0.013365	0.013912
RS	53	2.113472	0.741357	387.411271	0.011936	0.012508
RS	54	2.246674	0.740182	342.925948	0.010565	0.011155
RS	55	2.387892	0.740182	299.719852	0.009234	0.009827
RS	56	2.537608	0.740182	258.930976	0.007977	0.008560
RS	57	2.696334	0.740182	220.954166	0.006807	0.007368
RS	58	2.864612	0.740511	186.027602	0.005731	0.006268
RS	59	3.043016	0.740511	154.545969	0.004761	0.005252
RS	60	3.232156	0.740511	126.521861	0.003898	0.004336
RS	61	3.432678	0.740511	101.980631	0.003142	0.003524
RS	62	3.645267	0.740511	80.855143	0.002491	0.002817
RS	63	3.870650	0.740511	231.500555	0.007132	0.008271
PA	4+25*2+4+6 0.214102210 0.047109133 3.870649885 1.363929796 0.505418027 0.707547159 0.989667417 1.347881179 1.704483119 1.910837275 1.924576511 1.789089984 1.576577869 1.350547085 1.150683562 0.993402544 0.879562780 0.802464111 0.753445121 0.724721370 0.710221966 0.705525276 0.707442110 0.713466314 0.721367105 0.729181267 0.735478884 0.739562113 0.741357265 0.740182167 0.740511379
//
IT	4007
RD	7
LK	-341600.044352
QD	-52.819784 -> -46.773090
RI	0.0042787353
TR	0.213727	0.047471
MT	3.866309
MM	C_pi: 0.880421, n_recomb: 32736.967514
RS	0	0.000000	1.497228	128.597254	0.003928	0.001508
RS	1	0.006016	1.497228	135.790473	0.004148	0.001582
RS	2	0.012394	1.497228	143.351621	0.004379	0.002870
RS	3	0.019155	1.497228	151.295265	0.004622	0.004371
RS	4	0.026324	0.471764	503.851068	0.015391	0.014437
RS	5	0.033923	0.471764	525.470303	0.016051	0.015436
RS	6	0.041980	0.670541	386.213699	0.011797	0.011202
RS	7	0.050521	0.670541	404.195351	0.012347	0.011556
RS	8	0.059577	0.957638	296.600334	0.009060	0.008701
RS	9	0.069177	0.957638	311.286432	0.009509	0.009123
RS	10	0.079354	1.345328	232.788807	0.007111	0.006892
RS	11	0.090144	1.345328	244.827301	0.007479	0.007000
RS	12	0.101583	1.752781	197.744204	0.006040	0.005619
RS	13	0.113710	1.752781	208.213226	0.006360	0.005743
RS	14	0.126567	2.003385	191.826407	0.005860	0.005275
RS	15	0.140197	2.003385	202.013465	0.006171	0.005469
RS	16	0.154648	2.034860	209.379189	0.006396	0.005664
RS	17	0.169967	2.034860	220.342825	0.006731	0.005942
RS	18	0.186208	1.890178	249.438065	0.007619	0.006739
RS	19	0.203426	1.890178	262.084271	0.008006	0.007138
RS	20	0.221680	1.653180	314.448246	0.009605	0.008609
RS	21	0.241032	1.653180	329.524888	0.010066	0.009174
RS	22	0.261549	1.399986	407.010288	0.012433	0.011426
RS	23	0.283299	1.399986	424.870165	0.012978	0.012191
RS	24	0.306358	1.177769	525.839403	0.016063	0.015238
RS	25	0.330805	1.177769	546.005778	0.016679	0.016180
RS	26	0.356722	1.005032	662.233990	0.020229	0.019810
RS	27	0.384198	1.005032	683.035464	0.020864	0.020822
RS	28	0.413327	0.881708	799.987410	0.024437	0.024557
RS	29	0.444208	0.881708	818.677680	0.025008	0.025462
RS	30	0.476948	0.799351	920.306519	0.028112	0.028730
RS	31	0.511657	0.799351	933.785276	0.028524	0.029363
RS	32	0.548454	0.747784	1008.442928	0.030804	0.031744
RS	33	0.587464	0.747784	1014.142648	0.030979	0.032006
RS	34	0.628822	0.718196	1057.260411	0.032296	0.033344
RS	35	0.672667	0.718196	1053.679369	0.032186	0.033214
RS	36	0.719151	0.703880	1066.755218	0.032586	0.033576
RS	37	0.768430	0.703880	1053.513934	0.032181	0.033083
RS	38	0.820675	0.700044	1041.463283	0.031813	0.032652
RS	39	0.876062	0.700044	1019.084049	0.031129	0.031853
RS	40	0.934781	0.703266	988.040971	0.030181	0.030843
RS	41	0.997033	0.703266	957.655915	0.029253	0.029803
RS	42	1.063030	0.710861	913.826221	0.027914	0.028422
RS	43	1.132998	0.710861	876.894957	0.026786	0.027207
RS	44	1.207174	0.720409	825.934382	0.025229	0.025637
RS	45	1.285813	0.720409	784.006800	0.023949	0.024309
RS	46	1.369183	0.729746	730.378918	0.022311	0.022690
RS	47	1.457568	0.729746	684.975858	0.020924	0.021299
RS	48	1.551271	0.737273	631.593313	0.019293	0.019712
RS	49	1.650610	0.737273	584.233452	0.017846	0.018293
RS	50	1.755926	0.742207	532.707728	0.016272	0.016771
RS	51	1.867578	0.742207	485.006474	0.014815	0.015351
RS	52	1.985947	0.744478	436.325827	0.013328	0.013906
RS	53	2.111436	0.744478	390.036898	0.011914	0.012517
RS	54	2.244475	0.743443	345.535186	0.010555	0.011176
RS	55	2.385517	0.743443	302.334892	0.009235	0.009859
RS	56	2.535045	0.743443	261.498019	0.007988	0.008600
RS	57	2.693568	0.743443	223.424583	0.006825	0.007413
RS	58	2.861628	0.745163	188.047756	0.005744	0.006306
RS	59	3.039798	0.745163	156.517735	0.004781	0.005295
RS	60	3.228686	0.745163	128.391942	0.003922	0.004381
RS	61	3.428939	0.745163	103.707605	0.003168	0.003569
RS	62	3.641238	0.745163	82.409833	0.002517	0.002860
RS	63	3.866309	0.745163	238.105745	0.007273	0.008477
PA	4+25*2+4+6 0.213726869 0.047471018 3.866308870 1.497227524 0.471764012 0.670540772 0.957637928 1.345328296 1.752780622 2.003385437 2.034859508 1.890177759 1.653180318 1.399986276 1.177769030 1.005031664 0.881708473 0.799350914 0.747784453 0.718195549 0.703879537 0.700043637 0.703265907 0.710861007 0.720409136 0.729745933 0.737273084 0.742206993 0.744477669 0.743443391 0.745162853
//
IT	5090
RD	8
LK	-341588.545679
QD	-49.053027 -> -43.987545
RI	0.0036217085
TR	0.213031	0.047737
MT	3.871441
MM	C_pi: 0.883125, n_recomb: 33015.298022
RS	0	0.000000	1.665360	116.642302	0.003533	0.001498
RS	1	0.006018	1.665360	123.220750	0.003732	0.001490
RS	2	0.012398	1.665360	130.142213	0.003942	0.002605
RS	3	0.019163	1.665360	137.421115	0.004162	0.003906
RS	4	0.026334	0.447853	536.125162	0.016239	0.015038
RS	5	0.033937	0.447853	558.641820	0.016921	0.016029
RS	6	0.041998	0.642323	406.613542	0.012316	0.011486
RS	7	0.050543	0.642323	425.306172	0.012882	0.011907
RS	8	0.059603	0.930571	307.521900	0.009315	0.008826
RS	9	0.069208	0.930571	322.657110	0.009773	0.009300
RS	10	0.079391	1.341571	235.093870	0.007121	0.006847
RS	11	0.090187	1.341571	247.250141	0.007489	0.006990
RS	12	0.101633	1.794836	194.494055	0.005891	0.005473
RS	13	0.113768	1.794836	204.828904	0.006204	0.005617
RS	14	0.126632	2.088347	185.419607	0.005616	0.005078
RS	15	0.140271	2.088347	195.325654	0.005916	0.005278
RS	16	0.154731	2.138762	200.850786	0.006084	0.005430
RS	17	0.170061	2.138762	211.451235	0.006405	0.005702
RS	18	0.186314	1.986709	239.473917	0.007253	0.006474
RS	19	0.203545	1.986709	251.733850	0.007625	0.006855
RS	20	0.221812	1.726758	304.079481	0.009210	0.008325
RS	21	0.241179	1.726758	318.827342	0.009657	0.008862
RS	22	0.261712	1.447658	397.990976	0.012055	0.011151
RS	23	0.283480	1.447658	415.678682	0.012590	0.011880
RS	24	0.306559	1.204225	520.558977	0.015767	0.015019
RS	25	0.331026	1.204225	540.780120	0.016380	0.015925
RS	26	0.356965	1.016999	663.006615	0.020082	0.019699
RS	27	0.384466	1.016999	684.058668	0.020719	0.020679
RS	28	0.413622	0.884945	807.947283	0.024472	0.024585
RS	29	0.444532	0.884945	826.925406	0.025047	0.025465
RS	30	0.477303	0.797851	934.757764	0.028313	0.028888
RS	31	0.512046	0.797851	948.351104	0.028725	0.029498
RS	32	0.548880	0.744069	1027.154240	0.031111	0.031982
RS	33	0.587930	0.744069	1032.652889	0.031278	0.032224
RS	34	0.629331	0.713811	1077.401547	0.032633	0.033600
RS	35	0.673223	0.713811	1073.294655	0.032509	0.033450
RS	36	0.719756	0.699784	1085.812858	0.032888	0.033796
RS	37	0.769090	0.699784	1071.826799	0.032465	0.033287
RS	38	0.821393	0.696856	1057.737037	0.032038	0.032804
RS	39	0.876844	0.696856	1034.555343	0.031336	0.031994
RS	40	0.935631	0.701399	1000.749033	0.030312	0.030918
RS	41	0.997957	0.701399	969.661661	0.029370	0.029874
RS	42	1.064033	0.710563	922.997074	0.027957	0.028428
RS	43	1.134086	0.710563	885.574779	0.026823	0.027218
RS	44	1.208355	0.721752	832.189171	0.025206	0.025597
RS	45	1.287094	0.721752	790.022211	0.023929	0.024281
RS	46	1.370571	0.732603	734.642373	0.022252	0.022629
RS	47	1.459072	0.732603	689.220263	0.020876	0.021256
RS	48	1.552899	0.741349	634.790611	0.019227	0.019655
RS	49	1.652372	0.741349	587.549919	0.017796	0.018256
RS	50	1.757832	0.747122	535.535609	0.016221	0.016734
RS	51	1.869639	0.747122	487.991301	0.014781	0.015334
RS	52	1.988174	0.749857	439.158474	0.013302	0.013897
RS	53	2.113843	0.749857	392.975813	0.011903	0.012524
RS	54	2.247075	0.748955	348.460516	0.010555	0.011194
RS	55	2.388325	0.748955	305.257811	0.009246	0.009887
RS	56	2.538076	0.748955	264.358200	0.008007	0.008637
RS	57	2.696838	0.748955	226.168157	0.006850	0.007455
RS	58	2.865156	0.752095	190.307047	0.005764	0.006341
RS	59	3.043603	0.752095	158.704527	0.004807	0.005334
RS	60	3.232789	0.752095	130.451785	0.003951	0.004422
RS	61	3.433360	0.752095	105.598926	0.003198	0.003610
RS	62	3.646002	0.752095	84.104174	0.002547	0.002900
RS	63	3.871441	0.752095	245.216698	0.007427	0.008674
PA	4+25*2+4+6 0.213030562 0.047736515 3.871441451 1.665359628 0.447852800 0.642322548 0.930571435 1.341571016 1.794835950 2.088346896 2.138761782 1.986708639 1.726757670 1.447657794 1.204224792 1.016998917 0.884944743 0.797850858 0.744069157 0.713811003 0.699783940 0.696855782 0.701398548 0.710563396 0.721752119 0.732602940 0.741349238 0.747122121 0.749856547 0.748954736 0.752095483
//
IT	4789
RD	9
LK	-341578.854014
QD	-46.103048 -> -41.717834
RI	0.0030500136
TR	0.212140	0.047939
MT	3.882440
MM	C_pi: 0.886936, n_recomb: 33292.671950
RS	0	0.000000	1.867838	104.954685	0.003152	0.001487
RS	1	0.006023	1.867838	110.923377	0.003332	0.001399
RS	2	0.012408	1.867838	117.209101	0.003521	0.002353
RS	3	0.019178	1.867838	123.825927	0.003719	0.003474
RS	4	0.026356	0.430773	563.265822	0.016919	0.015535
RS	5	0.033966	0.430773	586.531573	0.017617	0.016505
RS	6	0.042035	0.620647	424.734320	0.012758	0.011737
RS	7	0.050589	0.620647	444.060753	0.013338	0.012207
RS	8	0.059659	0.907490	318.028050	0.009552	0.008953
RS	9	0.069275	0.907490	333.601020	0.010020	0.009473
RS	10	0.079470	1.336922	237.834747	0.007144	0.006825
RS	11	0.090279	1.336922	250.134307	0.007513	0.006998
RS	12	0.101739	1.831523	192.170295	0.005772	0.005357
RS	13	0.113890	1.831523	202.417292	0.006080	0.005518
RS	14	0.126772	2.166452	180.281669	0.005415	0.004914
RS	15	0.140430	2.166452	189.966246	0.005706	0.005119
RS	16	0.154910	2.236816	193.823837	0.005822	0.005230
RS	17	0.170263	2.236816	204.126711	0.006131	0.005497
RS	18	0.186540	2.079046	231.130225	0.006942	0.006243
RS	19	0.203798	2.079046	243.067389	0.007301	0.006610
RS	20	0.222095	1.797545	295.291897	0.008870	0.008073
RS	21	0.241494	1.797545	309.763147	0.009304	0.008587
RS	22	0.262061	1.493666	390.320046	0.011724	0.010903
RS	23	0.283868	1.493666	407.869766	0.012251	0.011603
RS	24	0.306987	1.229966	516.228058	0.015506	0.014817
RS	25	0.331499	1.229966	536.521015	0.016115	0.015694
RS	26	0.357487	1.029041	664.239644	0.019952	0.019595
RS	27	0.385041	1.029041	685.550554	0.020592	0.020550
RS	28	0.414254	0.888847	815.888527	0.024507	0.024610
RS	29	0.445226	0.888847	835.164993	0.025086	0.025470
RS	30	0.478064	0.797411	948.791380	0.028499	0.029033
RS	31	0.512879	0.797411	962.521029	0.028911	0.029627
RS	32	0.549792	0.741655	1045.156575	0.031393	0.032203
RS	33	0.588927	0.741655	1050.493812	0.031553	0.032428
RS	34	0.630420	0.710857	1096.671059	0.032940	0.033836
RS	35	0.674412	0.710857	1092.099748	0.032803	0.033670
RS	36	0.721053	0.697177	1103.964361	0.033159	0.033996
RS	37	0.770503	0.697177	1089.316408	0.032719	0.033473
RS	38	0.822931	0.695172	1073.187504	0.032235	0.032939
RS	39	0.878517	0.695172	1049.301791	0.031518	0.032121
RS	40	0.937451	0.701026	1012.804183	0.030421	0.030980
RS	41	0.999935	0.701026	981.118156	0.029469	0.029935
RS	42	1.066182	0.711740	931.731456	0.027986	0.028426
RS	43	1.136418	0.711740	893.915079	0.026850	0.027222
RS	44	1.210885	0.724546	838.227524	0.025178	0.025552
RS	45	1.289837	0.724546	795.901196	0.023906	0.024250
RS	46	1.373543	0.736886	738.879086	0.022193	0.022567
RS	47	1.462292	0.736886	693.494911	0.020830	0.021212
RS	48	1.556385	0.746830	638.097282	0.019166	0.019598
RS	49	1.656146	0.746830	591.009233	0.017752	0.018219
RS	50	1.761914	0.753420	538.554252	0.016176	0.016698
RS	51	1.874054	0.753420	491.179776	0.014753	0.015316
RS	52	1.992946	0.756598	442.214993	0.013283	0.013887
RS	53	2.119000	0.756598	396.135963	0.011899	0.012530
RS	54	2.252646	0.755810	351.607589	0.010561	0.011211
RS	55	2.394340	0.755810	308.389659	0.009263	0.009914
RS	56	2.544569	0.755810	267.411977	0.008032	0.008671
RS	57	2.703846	0.755810	229.088152	0.006881	0.007495
RS	58	2.872715	0.760368	192.722917	0.005789	0.006373
RS	59	3.051755	0.760368	161.027908	0.004837	0.005371
RS	60	3.241579	0.760368	132.629207	0.003984	0.004462
RS	61	3.442835	0.760368	107.590088	0.003232	0.003650
RS	62	3.656212	0.760368	85.882103	0.002580	0.002938
RS	63	3.882440	0.760368	252.630600	0.007588	0.008865
PA	4+25*2+4+6 0.212140396 0.047939204 3.882440200 1.867837831 0.430772629 0.620647035 0.907490321 1.336922236 1.831523435 2.166451583 2.236816443 2.079045528 1.797544663 1.493666437 1.229965600 1.029041018 0.888846531 0.797410683 0.741654922 0.710856748 0.697177375 0.695172085 0.701026134 0.711740467 0.724546167 0.736886453 0.746829946 0.753419829 0.756597795 0.755809836 0.760368337
//
IT	4548
RD	10
LK	-341570.436914
QD	-43.674090 -> -39.794892
RI	0.0025729830
TR	0.211142	0.048102
MT	3.896940
MM	C_pi: 0.891409, n_recomb: 33568.085264
RS	0	0.000000	2.104560	94.015691	0.002801	0.001476
RS	1	0.006029	2.104560	99.404913	0.002961	0.001314
RS	2	0.012421	2.104560	105.085305	0.003131	0.002119
RS	3	0.019199	2.104560	111.070401	0.003309	0.003082
RS	4	0.026385	0.418587	585.850459	0.017453	0.015943
RS	5	0.034005	0.418587	609.747160	0.018164	0.016881
RS	6	0.042084	0.603885	440.775683	0.013131	0.011957
RS	7	0.050650	0.603885	460.668173	0.013723	0.012463
RS	8	0.059733	0.887539	328.135428	0.009775	0.009083
RS	9	0.069363	0.887539	344.133354	0.010252	0.009640
RS	10	0.079574	1.331497	240.903533	0.007177	0.006821
RS	11	0.090400	1.331497	253.364713	0.007548	0.007019
RS	12	0.101879	1.863439	190.558181	0.005677	0.005265
RS	13	0.114050	1.863439	200.752252	0.005980	0.005439
RS	14	0.126955	2.238310	176.111019	0.005246	0.004776
RS	15	0.140638	2.238310	185.619114	0.005530	0.004984
RS	16	0.155146	2.329414	187.946672	0.005599	0.005058
RS	17	0.170528	2.329414	198.001949	0.005899	0.005320
RS	18	0.186838	2.167491	224.029458	0.006674	0.006041
RS	19	0.204131	2.167491	235.692212	0.007021	0.006394
RS	20	0.222467	1.865773	287.716900	0.008571	0.007847
RS	21	0.241908	1.865773	301.950736	0.008995	0.008341
RS	22	0.262521	1.538124	383.676165	0.011430	0.010676
RS	23	0.284377	1.538124	401.112237	0.011949	0.011351
RS	24	0.307551	1.254976	512.593754	0.015270	0.014630
RS	25	0.332122	1.254976	532.968330	0.015877	0.015482
RS	26	0.358174	1.041010	665.762377	0.019833	0.019496
RS	27	0.385797	1.041010	687.334669	0.020476	0.020430
RS	28	0.415085	0.893149	823.726992	0.024539	0.024630
RS	29	0.446139	0.893149	843.306698	0.025122	0.025475
RS	30	0.479065	0.797681	962.399982	0.028670	0.029166
RS	31	0.513976	0.797681	976.280908	0.029084	0.029747
RS	32	0.550992	0.740129	1062.512487	0.031652	0.032406
RS	33	0.590240	0.740129	1067.718427	0.031808	0.032618
RS	34	0.631854	0.708879	1115.181012	0.033221	0.034052
RS	35	0.675977	0.708879	1110.193143	0.033073	0.033873
RS	36	0.722759	0.695575	1121.352358	0.033405	0.034178
RS	37	0.772363	0.695575	1106.106877	0.032951	0.033645
RS	38	0.824957	0.694486	1087.963993	0.032411	0.033059
RS	39	0.880721	0.694486	1063.449541	0.031680	0.032235
RS	40	0.939848	0.701624	1024.341972	0.030515	0.031031
RS	41	1.002539	0.701624	992.134401	0.029556	0.029987
RS	42	1.069010	0.713853	940.135421	0.028007	0.028418
RS	43	1.139489	0.713853	901.994054	0.026871	0.027222
RS	44	1.214216	0.728239	844.116001	0.025146	0.025505
RS	45	1.293449	0.728239	801.683700	0.023882	0.024217
RS	46	1.377459	0.742035	743.111912	0.022137	0.022505
RS	47	1.466533	0.742035	697.799921	0.020788	0.021168
RS	48	1.560978	0.753143	641.500394	0.019110	0.019542
RS	49	1.661117	0.753143	594.580549	0.017713	0.018183
RS	50	1.767293	0.760519	541.722621	0.016138	0.016663
RS	51	1.879870	0.760519	494.518555	0.014732	0.015299
RS	52	1.999234	0.764116	445.435430	0.013270	0.013879
RS	53	2.125795	0.764116	399.450854	0.011900	0.012537
RS	54	2.259986	0.763415	354.909947	0.010573	0.011228
RS	55	2.402267	0.763415	311.661886	0.009284	0.009941
RS	56	2.553126	0.763415	270.591168	0.008061	0.008705
RS	57	2.713080	0.763415	232.118827	0.006915	0.007534
RS	58	2.882678	0.769362	195.239899	0.005816	0.006403
RS	59	3.062500	0.769362	163.435404	0.004869	0.005406
RS	60	3.253164	0.769362	134.876009	0.004018	0.004499
RS	61	3.455323	0.769362	109.638013	0.003266	0.003688
RS	62	3.669670	0.769362	87.706119	0.002613	0.002974
RS	63	3.896940	0.769362	260.208949	0.007752	0.009049
PA	4+25*2+4+6 0.211141755 0.048101710 3.896939517 2.104559543 0.418586981 0.603885453 0.887539097 1.331496523 1.863438715 2.238310167 2.329414145 2.167491251 1.865772695 1.538124186 1.254976021 1.041009806 0.893149304 0.797681410 0.740129370 0.708878561 0.695575097 0.694485914 0.701624487 0.713852795 0.728238770 0.742034797 0.753142997 0.760519497 0.764115512 0.763414959 0.769361978
//
IT	4831
RD	11
LK	-341562.979475
QD	-41.606200 -> -38.123657
RI	0.0021870845
TR	0.210091	0.048239
MT	3.913396
MM	C_pi: 0.896247, n_recomb: 33840.773143
RS	0	0.000000	2.376078	84.044113	0.002484	0.001465
RS	1	0.006036	2.376078	88.897285	0.002627	0.001234
RS	2	0.012436	2.376078	94.016704	0.002778	0.001908
RS	3	0.019222	2.376078	99.415241	0.002938	0.002734
RS	4	0.026418	0.409968	604.505908	0.017863	0.016273
RS	5	0.034049	0.409968	628.939792	0.018585	0.017174
RS	6	0.042140	0.590852	454.965327	0.013444	0.012148
RS	7	0.050719	0.590852	475.365272	0.014047	0.012681
RS	8	0.059816	0.870021	337.889163	0.009985	0.009213
RS	9	0.069462	0.870021	354.299499	0.010470	0.009804
RS	10	0.079691	1.325304	244.239811	0.007217	0.006831
RS	11	0.090537	1.325304	256.876623	0.007591	0.007052
RS	12	0.102037	1.891007	189.512544	0.005600	0.005193
RS	13	0.114232	1.891007	199.680974	0.005901	0.005377
RS	14	0.127162	2.304349	172.701537	0.005103	0.004659
RS	15	0.140873	2.304349	182.068252	0.005380	0.004870
RS	16	0.155412	2.416906	182.968578	0.005407	0.004908
RS	17	0.170828	2.416906	192.815126	0.005698	0.005166
RS	18	0.187175	2.252285	217.904438	0.006439	0.005861
RS	19	0.204508	2.252285	229.330460	0.006777	0.006203
RS	20	0.222888	1.931622	281.093225	0.008306	0.007643
RS	21	0.242377	1.931622	295.119724	0.008721	0.008119
RS	22	0.263042	1.581140	377.827120	0.011165	0.010468
RS	23	0.284954	1.581140	395.166894	0.011677	0.011121
RS	24	0.308189	1.279273	509.470159	0.015055	0.014455
RS	25	0.332827	1.279273	529.931024	0.015660	0.015285
RS	26	0.358952	1.052825	667.444810	0.019723	0.019400
RS	27	0.386653	1.052825	689.276955	0.020368	0.020317
RS	28	0.416026	0.897694	831.386583	0.024568	0.024645
RS	29	0.447173	0.897694	851.270649	0.025155	0.025477
RS	30	0.480199	0.798442	975.561246	0.028828	0.029287
RS	31	0.515219	0.798442	989.604087	0.029243	0.029858
RS	32	0.552352	0.739227	1079.248525	0.031892	0.032592
RS	33	0.591727	0.739227	1084.347276	0.032043	0.032795
RS	34	0.633479	0.707582	1132.995146	0.033480	0.034251
RS	35	0.677750	0.707582	1127.629852	0.033322	0.034063
RS	36	0.724693	0.694662	1138.063651	0.033630	0.034345
RS	37	0.774470	0.694662	1122.272878	0.033163	0.033803
RS	38	0.827252	0.694467	1102.161219	0.032569	0.033168
RS	39	0.883219	0.694467	1077.077774	0.031828	0.032339
RS	40	0.942564	0.702852	1035.447543	0.030598	0.031075
RS	41	1.005492	0.702852	1002.777808	0.029632	0.030033
RS	42	1.072217	0.716550	948.272802	0.028022	0.028407
RS	43	1.142970	0.716550	909.857276	0.026886	0.027220
RS	44	1.217993	0.732472	849.890884	0.025114	0.025458
RS	45	1.297545	0.732472	807.389037	0.023858	0.024184
RS	46	1.381898	0.747682	747.350476	0.022084	0.022445
RS	47	1.471342	0.747682	702.130475	0.020748	0.021126
RS	48	1.566186	0.759915	644.986285	0.019059	0.019490
RS	49	1.666754	0.759915	598.239188	0.017678	0.018149
RS	50	1.773392	0.768043	545.008789	0.016105	0.016631
RS	51	1.886466	0.768043	497.968626	0.014715	0.015285
RS	52	2.006365	0.772025	448.778408	0.013261	0.013873
RS	53	2.133502	0.772025	402.875310	0.011905	0.012545
RS	54	2.268312	0.771382	358.322270	0.010588	0.011245
RS	55	2.411259	0.771382	315.028292	0.009309	0.009968
RS	56	2.562833	0.771382	273.850173	0.008092	0.008739
RS	57	2.723557	0.771382	235.216435	0.006951	0.007571
RS	58	2.893982	0.778670	197.821238	0.005846	0.006433
RS	59	3.074693	0.778670	165.892404	0.004902	0.005440
RS	60	3.266311	0.778670	137.160450	0.004053	0.004536
RS	61	3.469496	0.778670	111.714317	0.003301	0.003724
RS	62	3.684944	0.778670	89.551449	0.002646	0.003009
RS	63	3.913396	0.778670	267.857762	0.007915	0.009227
PA	4+25*2+4+6 0.210090665 0.048239078 3.913395786 2.376078223 0.409968147 0.590852320 0.870021098 1.325303640 1.891007079 2.304348872 2.416905797 2.252284970 1.931622491 1.581140135 1.279273037 1.052824933 0.897693942 0.798441948 0.739227303 0.707581917 0.694662325 0.694467038 0.702852366 0.716550057 0.732471763 0.747681566 0.759914777 0.768042908 0.772025420 0.771381820 0.778670189
//
IT	4879
RD	12
LK	-341556.279675
QD	-39.806522 -> -36.646697
RI	0.0018837287
TR	0.209024	0.048361
MT	3.930780
MM	C_pi: 0.901252, n_recomb: 34110.181187
RS	0	0.000000	2.682410	75.127244	0.002202	0.001454
RS	1	0.006043	2.682410	79.494528	0.002331	0.001161
RS	2	0.012451	2.682410	84.104657	0.002466	0.001720
RS	3	0.019247	2.682410	88.969764	0.002608	0.002428
RS	4	0.026453	0.403990	619.829736	0.018171	0.016539
RS	5	0.034095	0.403990	644.725821	0.018901	0.017399
RS	6	0.042198	0.580706	467.506456	0.013706	0.012315
RS	7	0.050791	0.580706	488.362748	0.014317	0.012865
RS	8	0.059904	0.854441	347.321886	0.010182	0.009344
RS	9	0.069567	0.854441	364.132285	0.010675	0.009963
RS	10	0.079814	1.318388	247.796825	0.007265	0.006854
RS	11	0.090680	1.318388	260.620086	0.007641	0.007093
RS	12	0.102203	1.914641	188.923519	0.005539	0.005135
RS	13	0.114423	1.914641	199.087904	0.005837	0.005329
RS	14	0.127380	2.364972	169.901361	0.004981	0.004559
RS	15	0.141121	2.364972	179.154571	0.005252	0.004772
RS	16	0.155692	2.499543	178.711494	0.005239	0.004777
RS	17	0.171144	2.499543	188.380332	0.005523	0.005031
RS	18	0.187530	2.333632	212.560446	0.006232	0.005699
RS	19	0.204905	2.333632	223.779669	0.006560	0.006032
RS	20	0.223331	1.995253	275.229684	0.008069	0.007457
RS	21	0.242870	1.995253	289.072322	0.008475	0.007918
RS	22	0.263590	1.622821	372.601919	0.010923	0.010274
RS	23	0.285562	1.622821	389.857728	0.011429	0.010909
RS	24	0.308862	1.302885	506.722650	0.014855	0.014289
RS	25	0.333570	1.302885	527.270903	0.015458	0.015100
RS	26	0.359771	1.064442	669.192865	0.019619	0.019306
RS	27	0.387555	1.064442	691.280528	0.020266	0.020208
RS	28	0.417019	0.902375	838.814227	0.024591	0.024654
RS	29	0.448263	0.902375	859.001131	0.025183	0.025476
RS	30	0.481395	0.799541	988.260965	0.028973	0.029396
RS	31	0.516529	0.799541	1002.473284	0.029389	0.029959
RS	32	0.553786	0.738770	1095.380353	0.032113	0.032764
RS	33	0.593295	0.738770	1100.391971	0.032260	0.032958
RS	34	0.635191	0.706768	1150.156541	0.033719	0.034435
RS	35	0.679620	0.706768	1144.446942	0.033551	0.034238
RS	36	0.726733	0.694227	1154.157239	0.033836	0.034498
RS	37	0.776693	0.694227	1137.865002	0.033359	0.033950
RS	38	0.829672	0.694895	1115.842188	0.032713	0.033266
RS	39	0.885853	0.694895	1090.238835	0.031962	0.032435
RS	40	0.945429	0.704481	1046.178265	0.030671	0.031113
RS	41	1.008605	0.704481	1013.093448	0.029701	0.030073
RS	42	1.075599	0.719598	956.184709	0.028032	0.028394
RS	43	1.146642	0.719598	917.533441	0.026899	0.027216
RS	44	1.221978	0.737005	855.574578	0.025083	0.025413
RS	45	1.301866	0.737005	813.028180	0.023835	0.024153
RS	46	1.386582	0.753581	751.598464	0.022034	0.022389
RS	47	1.476417	0.753581	706.480791	0.020712	0.021087
RS	48	1.571682	0.766895	648.542421	0.019013	0.019441
RS	49	1.672703	0.766895	601.965736	0.017648	0.018118
RS	50	1.779829	0.775736	548.389058	0.016077	0.016602
RS	51	1.893429	0.775736	501.501979	0.014702	0.015272
RS	52	2.013893	0.780072	452.213097	0.013257	0.013869
RS	53	2.141638	0.780072	406.376726	0.011914	0.012553
RS	54	2.277102	0.779452	361.812604	0.010607	0.011264
RS	55	2.420752	0.779452	318.456839	0.009336	0.009995
RS	56	2.573083	0.779452	277.157742	0.008125	0.008772
RS	57	2.734620	0.779452	238.351242	0.006988	0.007609
RS	58	2.905919	0.788021	200.442285	0.005876	0.006463
RS	59	3.087569	0.788021	168.375816	0.004936	0.005474
RS	60	3.280197	0.788021	139.461395	0.004089	0.004571
RS	61	3.484465	0.788021	113.800084	0.003336	0.003760
RS	62	3.701077	0.788021	91.401533	0.002680	0.003043
RS	63	3.930780	0.788021	275.512143	0.008077	0.009399
PA	4+25*2+4+6 0.209024297 0.048361427 3.930779931 2.682410345 0.403990318 0.580705724 0.854440677 1.318387535 1.914640700 2.364971820 2.499542542 2.333631994 1.995252727 1.622821307 1.302884955 1.064441815 0.902374711 0.799541487 0.738770475 0.706768105 0.694227406 0.694894881 0.704481344 0.719598463 0.737005329 0.753581209 0.766895196 0.775735965 0.780071922 0.779451776 0.788020841
//
IT	4276
RD	13
LK	-341550.199150
QD	-38.216331 -> -35.325972
RI	0.0016503415
TR	0.207966	0.048475
MT	3.948429
MM	C_pi: 0.906295, n_recomb: 34375.985710
RS	0	0.000000	3.023996	67.239101	0.001956	0.001444
RS	1	0.006050	3.023996	71.171279	0.002070	0.001095
RS	2	0.012467	3.023996	75.324704	0.002191	0.001553
RS	3	0.019272	3.023996	79.710742	0.002319	0.002162
RS	4	0.026488	0.400003	632.353016	0.018395	0.016751
RS	5	0.034141	0.400003	657.650651	0.019131	0.017567
RS	6	0.042257	0.572813	478.600558	0.013923	0.012458
RS	7	0.050865	0.572813	499.868988	0.014541	0.013020
RS	8	0.059993	0.840403	356.475071	0.010370	0.009473
RS	9	0.069673	0.840403	373.674053	0.010870	0.010118
RS	10	0.079939	1.310776	251.546343	0.007318	0.006886
RS	11	0.090826	1.310776	264.564849	0.007696	0.007141
RS	12	0.102372	1.934674	188.713364	0.005490	0.005090
RS	13	0.114616	1.934674	198.891341	0.005786	0.005291
RS	14	0.127601	2.420514	167.600743	0.004876	0.004473
RS	15	0.141372	2.420514	176.763163	0.005142	0.004687
RS	16	0.155976	2.577578	175.042215	0.005092	0.004660
RS	17	0.171464	2.577578	184.558547	0.005369	0.004910
RS	18	0.187889	2.411697	207.855370	0.006047	0.005554
RS	19	0.205307	2.411697	218.892159	0.006368	0.005878
RS	20	0.223780	2.056792	269.987302	0.007854	0.007287
RS	21	0.243370	2.056792	283.664896	0.008252	0.007734
RS	22	0.264145	1.663252	367.879578	0.010702	0.010094
RS	23	0.286178	1.663252	385.060403	0.011201	0.010712
RS	24	0.309543	1.325844	504.257221	0.014669	0.014131
RS	25	0.334322	1.325844	524.891669	0.015269	0.014925
RS	26	0.360601	1.075840	670.943089	0.019518	0.019213
RS	27	0.388469	1.075840	693.280170	0.020168	0.020102
RS	28	0.418024	0.907125	845.976649	0.024610	0.024657
RS	29	0.449366	0.907125	866.463180	0.025205	0.025471
RS	30	0.482605	0.800883	1000.491705	0.029104	0.029494
RS	31	0.517856	0.800883	1014.879128	0.029523	0.030050
RS	32	0.555239	0.738638	1110.927425	0.032317	0.032921
RS	33	0.594883	0.738638	1115.869102	0.032461	0.033109
RS	34	0.636927	0.706304	1166.702344	0.033939	0.034604
RS	35	0.681514	0.706304	1160.677310	0.033764	0.034400
RS	36	0.728799	0.694129	1169.680157	0.034026	0.034639
RS	37	0.778945	0.694129	1152.924316	0.033539	0.034085
RS	38	0.832126	0.695623	1129.055694	0.032844	0.033356
RS	39	0.888523	0.695623	1102.973916	0.032086	0.032522
RS	40	0.948333	0.706363	1056.575045	0.030736	0.031147
RS	41	1.011762	0.706363	1023.113836	0.029762	0.030110
RS	42	1.079029	0.722844	963.902352	0.028040	0.028380
RS	43	1.150365	0.722844	925.045051	0.026910	0.027211
RS	44	1.226018	0.741683	861.183161	0.025052	0.025369
RS	45	1.306248	0.741683	818.609486	0.023813	0.024123
RS	46	1.391332	0.759573	755.858433	0.021988	0.022336
RS	47	1.481564	0.759573	710.847230	0.020679	0.021050
RS	48	1.577256	0.773922	652.159001	0.018971	0.019396
RS	49	1.678737	0.773922	605.746292	0.017621	0.018090
RS	50	1.786358	0.783433	551.847203	0.016053	0.016577
RS	51	1.900491	0.783433	505.099894	0.014693	0.015263
RS	52	2.021530	0.788089	455.718785	0.013257	0.013867
RS	53	2.149892	0.788089	409.933549	0.011925	0.012564
RS	54	2.286020	0.787458	365.359621	0.010628	0.011284
RS	55	2.430385	0.787458	321.926459	0.009365	0.010023
RS	56	2.583485	0.787458	280.493527	0.008160	0.008805
RS	57	2.745847	0.787458	241.504015	0.007025	0.007645
RS	58	2.918034	0.797240	203.086803	0.005908	0.006492
RS	59	3.100638	0.797240	170.870663	0.004971	0.005507
RS	60	3.294291	0.797240	141.765267	0.004124	0.004606
RS	61	3.499660	0.797240	115.883226	0.003371	0.003794
RS	62	3.717456	0.797240	93.245807	0.002713	0.003077
RS	63	3.948429	0.797240	283.129496	0.008236	0.009566
PA	4+25*2+4+6 0.207966033 0.048475323 3.948428735 3.023995723 0.400002527 0.572813184 0.840403116 1.310776395 1.934674041 2.420513618 2.577578158 2.411696730 2.056791870 1.663251932 1.325844386 1.075839704 0.907125496 0.800882729 0.738638064 0.706303532 0.694129130 0.695623150 0.706362512 0.722844313 0.741682882 0.759573488 0.773922456 0.783433486 0.788089305 0.787458093 0.797239772
//
IT	4357
RD	14
LK	-341544.636892
QD	-36.795903 -> -34.134726
RI	0.0014749007
TR	0.206931	0.048585
MT	3.965901
MM	C_pi: 0.911290, n_recomb: 34637.983318
RS	0	0.000000	3.400576	60.317463	0.001741	0.001434
RS	1	0.006058	3.400576	63.863690	0.001844	0.001035
RS	2	0.012482	3.400576	67.611511	0.001952	0.001406
RS	3	0.019296	3.400576	71.571527	0.002066	0.001930
RS	4	0.026523	0.397527	642.547029	0.018550	0.016918
RS	5	0.034187	0.397527	668.196673	0.019291	0.017690
RS	6	0.042316	0.566710	488.420434	0.014101	0.012581
RS	7	0.050937	0.566710	510.062396	0.014726	0.013150
RS	8	0.060080	0.827621	365.379479	0.010549	0.009602
RS	9	0.069777	0.827621	382.956226	0.011056	0.010269
RS	10	0.080062	1.302536	255.462076	0.007375	0.006925
RS	11	0.090969	1.302536	268.682926	0.007757	0.007196
RS	12	0.102538	1.951427	188.821121	0.005451	0.005055
RS	13	0.114807	1.951427	199.027272	0.005746	0.005264
RS	14	0.127819	2.471325	165.713351	0.004784	0.004398
RS	15	0.141620	2.471325	174.803669	0.005047	0.004614
RS	16	0.156256	2.651245	171.859561	0.004962	0.004557
RS	17	0.171780	2.651245	181.244202	0.005233	0.004803
RS	18	0.188243	2.486639	203.680026	0.005880	0.005422
RS	19	0.205704	2.486639	214.554501	0.006194	0.005738
RS	20	0.224223	2.116343	265.261852	0.007658	0.007130
RS	21	0.243863	2.116343	278.789805	0.008049	0.007564
RS	22	0.264693	1.702501	363.570719	0.010496	0.009926
RS	23	0.286785	1.702501	380.683197	0.010990	0.010527
RS	24	0.310216	1.348183	502.006096	0.014493	0.013981
RS	25	0.335065	1.348183	522.724035	0.015091	0.014759
RS	26	0.361420	1.087007	672.653583	0.019420	0.019121
RS	27	0.389371	1.087007	695.232843	0.020071	0.019998
RS	28	0.419016	0.911900	852.855339	0.024622	0.024655
RS	29	0.450456	0.911900	873.637111	0.025222	0.025461
RS	30	0.483801	0.802395	1012.255973	0.029224	0.029581
RS	31	0.519166	0.802395	1026.822625	0.029644	0.030132
RS	32	0.556673	0.738744	1125.909154	0.032505	0.033066
RS	33	0.596453	0.738744	1130.795917	0.032646	0.033248
RS	34	0.638642	0.706095	1182.662983	0.034144	0.034760
RS	35	0.683386	0.706095	1176.348236	0.033961	0.034550
RS	36	0.730841	0.694269	1184.670169	0.034201	0.034769
RS	37	0.781171	0.694269	1167.484075	0.033705	0.034210
RS	38	0.834550	0.696551	1141.839334	0.032965	0.033438
RS	39	0.891162	0.696551	1115.314937	0.032199	0.032603
RS	40	0.951204	0.708392	1066.670679	0.030795	0.031176
RS	41	1.014882	0.708392	1032.865297	0.029819	0.030143
RS	42	1.082418	0.726184	971.445961	0.028046	0.028366
RS	43	1.154046	0.726184	932.406302	0.026919	0.027205
RS	44	1.230012	0.746398	866.726568	0.025022	0.025328
RS	45	1.310580	0.746398	824.137568	0.023793	0.024095
RS	46	1.396028	0.765552	760.128659	0.021945	0.022286
RS	47	1.486653	0.765552	715.224280	0.020649	0.021017
RS	48	1.582768	0.780887	655.827657	0.018934	0.019355
RS	49	1.684705	0.780887	609.569948	0.017598	0.018066
RS	50	1.792817	0.791027	555.368282	0.016034	0.016555
RS	51	1.907478	0.791027	508.746577	0.014688	0.015255
RS	52	2.029084	0.795967	459.279828	0.013259	0.013867
RS	53	2.158058	0.795967	413.530032	0.011939	0.012576
RS	54	2.294844	0.795291	368.947844	0.010652	0.011305
RS	55	2.439916	0.795291	325.422237	0.009395	0.010051
RS	56	2.593777	0.795291	283.843402	0.008195	0.008839
RS	57	2.756957	0.795291	244.661594	0.007063	0.007682
RS	58	2.930023	0.806211	205.743882	0.005940	0.006522
RS	59	3.113572	0.806211	173.367002	0.005005	0.005540
RS	60	3.308241	0.806211	144.063115	0.004159	0.004640
RS	61	3.514701	0.806211	117.955788	0.003405	0.003828
RS	62	3.733669	0.806211	95.077299	0.002745	0.003109
RS	63	3.965901	0.806211	290.680400	0.008392	0.009728
PA	4+25*2+4+6 0.206930939 0.048585188 3.965900725 3.400576306 0.397527345 0.566710175 0.827621258 1.302536041 1.951427085 2.471324561 2.651244599 2.486639058 2.116343301 1.702501278 1.348182960 1.087006696 0.911900212 0.802395016 0.738744432 0.706094721 0.694268806 0.696550580 0.708392021 0.726183909 0.746398257 0.765551663 0.780887069 0.791027328 0.795967466 0.795290611 0.806211253
//
IT	4658
RD	15
LK	-341539.515708
QD	-35.516425 -> -33.052844
RI	0.0013457981
TR	0.205927	0.048693
MT	3.982955
MM	C_pi: 0.916190, n_recomb: 34896.079813
RS	0	0.000000	3.811950	54.268417	0.001555	0.001425
RS	1	0.006065	3.811950	57.474121	0.001647	0.000981
RS	2	0.012497	3.811950	60.863699	0.001744	0.001277
RS	3	0.019320	3.811950	64.447013	0.001847	0.001729
RS	4	0.026556	0.396216	650.811554	0.018650	0.017048
RS	5	0.034232	0.396216	676.772342	0.019394	0.017775
RS	6	0.042373	0.562053	497.115045	0.014246	0.012686
RS	7	0.051007	0.562053	519.096674	0.014876	0.013257
RS	8	0.060165	0.815885	374.059682	0.010719	0.009730
RS	9	0.069879	0.815885	392.004048	0.011233	0.010416
RS	10	0.080182	1.293750	259.522303	0.007437	0.006971
RS	11	0.091109	1.293750	272.951311	0.007822	0.007256
RS	12	0.102699	1.965219	189.198256	0.005422	0.005029
RS	13	0.114993	1.965219	199.444806	0.005715	0.005244
RS	14	0.128031	2.517736	164.173268	0.004705	0.004334
RS	15	0.141861	2.517736	173.207154	0.004964	0.004551
RS	16	0.156529	2.720786	169.084969	0.004845	0.004464
RS	17	0.172087	2.720786	178.355381	0.005111	0.004708
RS	18	0.188588	2.558604	199.951807	0.005730	0.005302
RS	19	0.206090	2.558604	210.680964	0.006037	0.005611
RS	20	0.224654	2.174020	260.972848	0.007479	0.006985
RS	21	0.244343	2.174020	274.364054	0.007862	0.007408
RS	22	0.265227	1.740649	359.607594	0.010305	0.009767
RS	23	0.287377	1.740649	376.656782	0.010794	0.010355
RS	24	0.310870	1.369939	499.922596	0.014326	0.013836
RS	25	0.335788	1.369939	520.720537	0.014922	0.014601
RS	26	0.362218	1.097942	674.301652	0.019323	0.019030
RS	27	0.390250	1.097942	697.115373	0.019977	0.019896
RS	28	0.419982	0.916672	859.446502	0.024629	0.024648
RS	29	0.451518	0.916672	880.518520	0.025233	0.025447
RS	30	0.484966	0.804033	1023.567135	0.029332	0.029658
RS	31	0.520443	0.804033	1038.316145	0.029755	0.030205
RS	32	0.558071	0.739035	1140.347642	0.032678	0.033198
RS	33	0.597981	0.739035	1145.193084	0.032817	0.033375
RS	34	0.640312	0.706081	1198.070852	0.034333	0.034905
RS	35	0.685210	0.706081	1191.489704	0.034144	0.034690
RS	36	0.732831	0.694583	1199.163681	0.034364	0.034888
RS	37	0.783340	0.694583	1181.577174	0.033860	0.034326
RS	38	0.836912	0.697613	1154.226828	0.033076	0.033513
RS	39	0.893734	0.697613	1127.291293	0.032304	0.032678
RS	40	0.954001	0.710506	1076.492531	0.030849	0.031203
RS	41	1.017923	0.710506	1042.370445	0.029871	0.030174
RS	42	1.085722	0.729553	978.834114	0.028050	0.028352
RS	43	1.157633	0.729553	939.631178	0.026927	0.027200
RS	44	1.233906	0.751089	872.211738	0.024995	0.025288
RS	45	1.314803	0.751089	829.615816	0.023774	0.024069
RS	46	1.400608	0.771453	764.407823	0.021905	0.022240
RS	47	1.491615	0.771453	719.608181	0.020621	0.020986
RS	48	1.588143	0.787727	659.540312	0.018900	0.019318
RS	49	1.690524	0.787727	613.427499	0.017579	0.018044
RS	50	1.799115	0.798454	558.942345	0.016017	0.016536
RS	51	1.914291	0.798454	512.431623	0.014685	0.015250
RS	52	2.036453	0.803645	462.884277	0.013265	0.013870
RS	53	2.166023	0.803645	417.154635	0.011954	0.012589
RS	54	2.303451	0.802890	372.565599	0.010676	0.011328
RS	55	2.449214	0.802890	328.933380	0.009426	0.010080
RS	56	2.603818	0.802890	287.197478	0.008230	0.008872
RS	57	2.767797	0.802890	247.815013	0.007102	0.007719
RS	58	2.941721	0.814874	208.405805	0.005972	0.006551
RS	59	3.126194	0.814874	175.858093	0.005039	0.005572
RS	60	3.321854	0.814874	146.349070	0.004194	0.004673
RS	61	3.529380	0.814874	120.012679	0.003439	0.003861
RS	62	3.749493	0.814874	96.891615	0.002777	0.003140
RS	63	3.982955	0.814874	298.145756	0.008544	0.009884
PA	4+25*2+4+6 0.205926565 0.048693471 3.982954564 3.811949734 0.396216377 0.562052517 0.815885437 1.293749994 1.965219148 2.517736019 2.720786369 2.558604078 2.174020325 1.740648505 1.369938755 1.097942321 0.916672448 0.804032594 0.739035399 0.706080580 0.694582562 0.697613100 0.710505896 0.729553130 0.751088800 0.771452955 0.787727248 0.798454223 0.803644940 0.802889504 0.814873792
//
IT	3933
RD	16
LK	-341534.774853
QD	-34.355738 -> -32.064360
RI	0.0012530537
TR	0.204957	0.048802
MT	3.999440
MM	C_pi: 0.920966, n_recomb: 35150.322580
RS	0	0.000000	4.257667	48.992119	0.001394	0.001417
RS	1	0.006072	4.257667	51.898308	0.001476	0.000933
RS	2	0.012512	4.257667	54.972494	0.001564	0.001164
RS	3	0.019343	4.257667	58.223841	0.001656	0.001555
RS	4	0.026589	0.395808	657.485189	0.018705	0.017148
RS	5	0.034275	0.395808	683.723103	0.019451	0.017831
RS	6	0.042427	0.558593	504.800494	0.014361	0.012775
RS	7	0.051075	0.558593	527.091549	0.014995	0.013345
RS	8	0.060247	0.805048	382.530655	0.010883	0.009856
RS	9	0.069977	0.805048	400.832931	0.011403	0.010559
RS	10	0.080297	1.284494	263.711226	0.007502	0.007023
RS	11	0.091244	1.284494	277.353286	0.007890	0.007319
RS	12	0.102855	1.976329	189.807945	0.005400	0.005011
RS	13	0.115171	1.976329	200.105353	0.005693	0.005230
RS	14	0.128236	2.560043	162.929834	0.004635	0.004278
RS	15	0.142093	2.560043	171.920665	0.004891	0.004495
RS	16	0.156792	2.786402	166.658874	0.004741	0.004380
RS	17	0.172383	2.786402	175.830004	0.005002	0.004621
RS	18	0.188921	2.627707	196.607525	0.005593	0.005192
RS	19	0.206462	2.627707	207.206013	0.005895	0.005494
RS	20	0.225069	2.229917	257.058764	0.007313	0.006850
RS	21	0.244806	2.229917	270.324264	0.007691	0.007262
RS	22	0.265741	1.777753	355.941205	0.010126	0.009617
RS	23	0.287947	1.777753	372.931161	0.010610	0.010192
RS	24	0.311501	1.391140	497.976461	0.014167	0.013697
RS	25	0.336486	1.391140	518.850589	0.014761	0.014449
RS	26	0.362987	1.108652	675.874424	0.019228	0.018939
RS	27	0.391097	1.108652	698.914742	0.019884	0.019796
RS	28	0.420915	0.921425	865.754945	0.024630	0.024635
RS	29	0.452542	0.921425	887.111915	0.025238	0.025429
RS	30	0.486090	0.805766	1034.440692	0.029429	0.029726
RS	31	0.521674	0.805766	1049.374616	0.029854	0.030270
RS	32	0.559419	0.739470	1154.271579	0.032838	0.033319
RS	33	0.599456	0.739470	1159.088055	0.032975	0.033493
RS	34	0.641924	0.706217	1212.960488	0.034508	0.035038
RS	35	0.686970	0.706217	1206.134233	0.034314	0.034819
RS	36	0.734751	0.695026	1213.194064	0.034514	0.034999
RS	37	0.785433	0.695026	1195.234345	0.034004	0.034434
RS	38	0.839192	0.698767	1166.249617	0.033179	0.033582
RS	39	0.896215	0.698767	1138.931056	0.032402	0.032747
RS	40	0.956701	0.712662	1086.064660	0.030898	0.031227
RS	41	1.020859	0.712662	1051.649864	0.029919	0.030202
RS	42	1.088912	0.732911	986.083046	0.028053	0.028338
RS	43	1.161097	0.732911	946.732684	0.026934	0.027195
RS	44	1.237665	0.755713	877.647898	0.024968	0.025252
RS	45	1.318881	0.755713	835.050747	0.023757	0.024044
RS	46	1.405029	0.777237	768.697467	0.021869	0.022198
RS	47	1.496407	0.777237	723.998790	0.020597	0.020958
RS	48	1.593333	0.794404	663.292958	0.018870	0.019284
RS	49	1.696145	0.794404	617.314309	0.017562	0.018025
RS	50	1.805198	0.805677	562.562180	0.016004	0.016520
RS	51	1.920872	0.805677	516.148086	0.014684	0.015247
RS	52	2.043570	0.811085	466.525102	0.013272	0.013875
RS	53	2.173717	0.811085	420.800873	0.011971	0.012604
RS	54	2.311767	0.810219	376.206834	0.010703	0.011352
RS	55	2.458198	0.810219	332.454448	0.009458	0.010110
RS	56	2.613519	0.810219	290.550880	0.008266	0.008906
RS	57	2.778271	0.810219	250.959918	0.007140	0.007755
RS	58	2.953026	0.823192	211.068615	0.006005	0.006581
RS	59	3.138391	0.823192	178.340635	0.005074	0.005604
RS	60	3.335011	0.823192	148.620346	0.004228	0.004706
RS	61	3.543568	0.823192	122.051524	0.003472	0.003893
RS	62	3.764788	0.823192	98.686708	0.002808	0.003170
RS	63	3.999440	0.823192	305.515386	0.008692	0.010037
PA	4+25*2+4+6 0.204957138 0.048801764 3.999439800 4.257666505 0.395808287 0.558593076 0.805048214 1.284493906 1.976329281 2.560043404 2.786402258 2.627707001 2.229916691 1.777753089 1.391140237 1.108651849 0.921424637 0.805765529 0.739470260 0.706216601 0.695026374 0.698766723 0.712661991 0.732910849 0.755713195 0.777237146 0.794404227 0.805677483 0.811085302 0.810218738 0.823191595
//
IT	4840
RD	17
LK	-341530.365249
QD	-33.296219 -> -31.156232
RI	0.0011884652
TR	0.204028	0.048912
MT	4.015188
MM	C_pi: 0.925591, n_recomb: 35400.769622
RS	0	0.000000	4.737058	44.391080	0.001254	0.001409
RS	1	0.006078	4.737058	47.034149	0.001329	0.000889
RS	2	0.012525	4.737058	49.831046	0.001408	0.001064
RS	3	0.019365	4.737058	52.790281	0.001491	0.001404
RS	4	0.026620	0.396100	662.853904	0.018724	0.017222
RS	5	0.034316	0.396100	689.340200	0.019472	0.017863
RS	6	0.042479	0.556119	511.593548	0.014451	0.012849
RS	7	0.051139	0.556119	534.167112	0.015089	0.013415
RS	8	0.060325	0.794979	390.808182	0.011040	0.009980
RS	9	0.070070	0.794979	409.459059	0.011566	0.010698
RS	10	0.080407	1.274871	268.006526	0.007571	0.007079
RS	11	0.091372	1.274871	281.865317	0.007962	0.007386
RS	12	0.103003	1.985037	190.616151	0.005385	0.004998
RS	13	0.115342	1.985037	200.973205	0.005677	0.005223
RS	14	0.128430	2.598523	161.940677	0.004574	0.004228
RS	15	0.142314	2.598523	170.899857	0.004828	0.004447
RS	16	0.157042	2.848261	164.532761	0.004648	0.004305
RS	17	0.172665	2.848261	173.617461	0.004904	0.004543
RS	18	0.189237	2.694065	193.593424	0.005469	0.005091
RS	19	0.206817	2.694065	204.073815	0.005765	0.005387
RS	20	0.225465	2.284092	253.470074	0.007160	0.006724
RS	21	0.245247	2.284092	266.619370	0.007531	0.007127
RS	22	0.266231	1.813848	352.532592	0.009958	0.009476
RS	23	0.288490	1.813848	369.466536	0.010437	0.010038
RS	24	0.312103	1.411806	496.141714	0.014015	0.013564
RS	25	0.337150	1.411806	517.087851	0.014607	0.014304
RS	26	0.363720	1.119127	677.365115	0.019134	0.018849
RS	27	0.391905	1.119127	700.623979	0.019791	0.019697
RS	28	0.421803	0.926133	871.788212	0.024626	0.024618
RS	29	0.453518	0.926133	893.424428	0.025237	0.025407
RS	30	0.487161	0.807558	1044.897431	0.029516	0.029786
RS	31	0.522848	0.807558	1060.017954	0.029943	0.030326
RS	32	0.560705	0.740009	1167.707025	0.032985	0.033430
RS	33	0.600862	0.740009	1172.505579	0.033121	0.033600
RS	34	0.643461	0.706460	1227.360954	0.034670	0.035161
RS	35	0.688648	0.706460	1220.309018	0.034471	0.034938
RS	36	0.736582	0.695556	1226.792632	0.034654	0.035102
RS	37	0.787429	0.695556	1208.484222	0.034137	0.034534
RS	38	0.841367	0.699968	1177.936421	0.033274	0.033646
RS	39	0.898583	0.699968	1150.259691	0.032493	0.032811
RS	40	0.959277	0.714818	1095.408582	0.030943	0.031248
RS	41	1.023659	0.714818	1060.721808	0.029963	0.030228
RS	42	1.091955	0.736216	993.206462	0.028056	0.028325
RS	43	1.164402	0.736216	953.721644	0.026941	0.027190
RS	44	1.241252	0.760231	883.040276	0.024944	0.025217
RS	45	1.322773	0.760231	840.445594	0.023741	0.024022
RS	46	1.409249	0.782863	772.998499	0.021836	0.022158
RS	47	1.500980	0.782863	728.395652	0.020576	0.020933
RS	48	1.598288	0.800876	667.082995	0.018844	0.019254
RS	49	1.701509	0.800876	621.227125	0.017548	0.018008
RS	50	1.811004	0.812656	566.222669	0.015995	0.016508
RS	51	1.927155	0.812656	519.890890	0.014686	0.015247
RS	52	2.050365	0.818250	470.196183	0.013282	0.013882
RS	53	2.181064	0.818250	424.463167	0.011990	0.012620
RS	54	2.319706	0.817242	379.865592	0.010730	0.011376
RS	55	2.466775	0.817242	335.980304	0.009491	0.010140
RS	56	2.622783	0.817242	293.899219	0.008302	0.008940
RS	57	2.788274	0.817242	254.092587	0.007178	0.007791
RS	58	2.963822	0.831127	213.729388	0.006037	0.006611
RS	59	3.150041	0.831127	180.812293	0.005108	0.005636
RS	60	3.347577	0.831127	150.875062	0.004262	0.004738
RS	61	3.557120	0.831127	124.070781	0.003505	0.003924
RS	62	3.779399	0.831127	100.461297	0.002838	0.003200
RS	63	4.015188	0.831127	312.783000	0.008835	0.010184
PA	4+25*2+4+6 0.204027690 0.048911764 4.015188479 4.737057796 0.396099696 0.556118611 0.794979123 1.274870699 1.985036939 2.598523060 2.848261352 2.694065264 2.284092190 1.813847677 1.411806161 1.119127241 0.926132921 0.807557526 0.740008515 0.706460408 0.695556305 0.699967568 0.714817833 0.736215523 0.760231380 0.782863090 0.800876429 0.812656441 0.818249563 0.817241670 0.831126899
//
IT	3752
RD	18
LK	-341526.247086
QD	-32.323780 -> -30.317915
RI	0.0011452781
TR	0.203137	0.049023
MT	4.030214
MM	C_pi: 0.930064, n_recomb: 35647.481985
RS	0	0.000000	5.249185	40.376199	0.001133	0.001402
RS	1	0.006084	5.249185	42.788182	0.001200	0.000851
RS	2	0.012538	5.249185	45.341380	0.001272	0.000977
RS	3	0.019385	5.249185	48.043699	0.001348	0.001273
RS	4	0.026649	0.396936	667.157927	0.018715	0.017277
RS	5	0.034354	0.396936	693.868468	0.019465	0.017876
RS	6	0.042529	0.554485	517.579577	0.014519	0.012909
RS	7	0.051200	0.554485	540.411356	0.015160	0.013470
RS	8	0.060399	0.785608	398.893339	0.011190	0.010102
RS	9	0.070158	0.785608	417.883659	0.011723	0.010834
RS	10	0.080511	1.264950	272.397649	0.007641	0.007138
RS	11	0.091493	1.264950	286.476337	0.008036	0.007456
RS	12	0.103144	1.991604	191.596885	0.005375	0.004991
RS	13	0.115504	1.991604	202.021193	0.005667	0.005220
RS	14	0.128615	2.633514	161.168895	0.004521	0.004185
RS	15	0.142524	2.633514	170.106194	0.004772	0.004405
RS	16	0.157280	2.906638	162.663612	0.004563	0.004236
RS	17	0.172933	2.906638	171.672936	0.004816	0.004472
RS	18	0.189539	2.757839	190.865725	0.005354	0.004998
RS	19	0.207154	2.757839	201.239008	0.005645	0.005288
RS	20	0.225842	2.336641	250.167015	0.007018	0.006606
RS	21	0.245667	2.336641	263.208531	0.007384	0.007001
RS	22	0.266697	1.848998	349.350767	0.009800	0.009341
RS	23	0.289008	1.848998	366.231491	0.010274	0.009893
RS	24	0.312675	1.431958	494.407828	0.013869	0.013435
RS	25	0.337783	1.431958	515.422075	0.014459	0.014164
RS	26	0.364418	1.129382	678.774439	0.019041	0.018760
RS	27	0.392674	1.129382	702.244124	0.019700	0.019600
RS	28	0.422649	0.930793	877.562504	0.024618	0.024598
RS	29	0.454447	0.930793	899.472338	0.025232	0.025382
RS	30	0.488181	0.809397	1054.960906	0.029594	0.029838
RS	31	0.523966	0.809397	1070.269395	0.030024	0.030376
RS	32	0.561929	0.740634	1180.682461	0.033121	0.033531
RS	33	0.602202	0.740634	1185.473320	0.033255	0.033699
RS	34	0.644924	0.706795	1241.301981	0.034822	0.035275
RS	35	0.690246	0.706795	1234.042425	0.034618	0.035049
RS	36	0.738326	0.696155	1239.988565	0.034785	0.035197
RS	37	0.789331	0.696155	1221.353983	0.034262	0.034627
RS	38	0.843439	0.701203	1189.308265	0.033363	0.033706
RS	39	0.900838	0.701203	1161.296234	0.032577	0.032871
RS	40	0.961731	0.716962	1104.540405	0.030985	0.031268
RS	41	1.026328	0.716962	1069.600256	0.030005	0.030252
RS	42	1.094855	0.739459	1000.213358	0.028058	0.028312
RS	43	1.167551	0.739459	960.605296	0.026947	0.027185
RS	44	1.244670	0.764637	888.391219	0.024922	0.025185
RS	45	1.326481	0.764637	845.801624	0.023727	0.024001
RS	46	1.413270	0.788329	777.306725	0.021805	0.022122
RS	47	1.505339	0.788329	732.794540	0.020557	0.020910
RS	48	1.603010	0.807144	670.904092	0.018821	0.019227
RS	49	1.706623	0.807144	625.160181	0.017537	0.017994
RS	50	1.816540	0.819393	569.917219	0.015988	0.016497
RS	51	1.933145	0.819393	523.654337	0.014690	0.015248
RS	52	2.056843	0.825142	473.891359	0.013294	0.013891
RS	53	2.188068	0.825142	428.136440	0.012010	0.012638
RS	54	2.327277	0.823964	383.537229	0.010759	0.011403
RS	55	2.474955	0.823964	339.507279	0.009524	0.010171
RS	56	2.631619	0.823964	297.239617	0.008338	0.008974
RS	57	2.797813	0.823964	257.210776	0.007215	0.007826
RS	58	2.974120	0.838689	216.385525	0.006070	0.006641
RS	59	3.161153	0.838689	183.271296	0.005141	0.005667
RS	60	3.359565	0.838689	153.112040	0.004295	0.004770
RS	61	3.570049	0.838689	126.069675	0.003537	0.003955
RS	62	3.793339	0.838689	102.214857	0.002867	0.003229
RS	63	4.030214	0.838689	319.945770	0.008975	0.010327
PA	4+25*2+4+6 0.203136508 0.049023481 4.030214189 5.249185400 0.396936034 0.554484584 0.785608374 1.264949678 1.991604029 2.633514464 2.906637650 2.757839457 2.336641018 1.848997618 1.431957779 1.129381695 0.930792838 0.809396636 0.740633789 0.706794580 0.696155130 0.701202519 0.716962131 0.739458569 0.764637421 0.788328922 0.807143969 0.819392824 0.825141704 0.823963697 0.838689279
//
IT	4445
RD	19
LK	-341522.386640
QD	-31.426476 -> -29.540272
RI	0.0011184956
TR	0.202284	0.049137
MT	4.044482
MM	C_pi: 0.934378, n_recomb: 35890.444323
RS	0	0.000000	5.792189	36.871850	0.001027	0.001395
RS	1	0.006090	5.792189	39.080984	0.001089	0.000816
RS	2	0.012551	5.792189	41.420130	0.001154	0.000900
RS	3	0.019405	5.792189	43.896646	0.001223	0.001160
RS	4	0.026677	0.398185	670.610453	0.018685	0.017316
RS	5	0.034391	0.398185	697.524915	0.019435	0.017875
RS	6	0.042575	0.553561	522.841854	0.014568	0.012957
RS	7	0.051258	0.553561	545.909857	0.015210	0.013510
RS	8	0.060470	0.776857	406.793084	0.011334	0.010221
RS	9	0.070242	0.776857	426.113935	0.011873	0.010965
RS	10	0.080610	1.254817	276.867085	0.007714	0.007201
RS	11	0.091609	1.254817	291.167968	0.008113	0.007528
RS	12	0.103278	1.996275	192.725410	0.005370	0.004988
RS	13	0.115657	1.996275	203.223407	0.005662	0.005221
RS	14	0.128790	2.665260	160.586315	0.004474	0.004148
RS	15	0.142724	2.665260	169.510219	0.004723	0.004368
RS	16	0.157505	2.961678	161.019914	0.004486	0.004174
RS	17	0.173187	2.961678	169.963587	0.004736	0.004408
RS	18	0.189824	2.819120	188.389651	0.005249	0.004911
RS	19	0.207474	2.819120	198.665514	0.005535	0.005197
RS	20	0.226199	2.387619	247.116233	0.006885	0.006495
RS	21	0.246064	2.387619	260.057416	0.007246	0.006882
RS	22	0.267139	1.883236	346.369899	0.009651	0.009214
RS	23	0.289498	1.883236	363.199755	0.010120	0.009755
RS	24	0.313218	1.451621	492.757228	0.013729	0.013311
RS	25	0.338383	1.451621	513.835600	0.014317	0.014029
RS	26	0.365080	1.139415	680.102485	0.018949	0.018671
RS	27	0.393403	1.139415	703.775351	0.019609	0.019503
RS	28	0.423451	0.935395	883.087092	0.024605	0.024574
RS	29	0.455328	0.935395	905.264752	0.025223	0.025354
RS	30	0.489147	0.811265	1064.648578	0.029664	0.029884
RS	31	0.525026	0.811265	1080.145823	0.030096	0.030419
RS	32	0.563090	0.741325	1193.219291	0.033246	0.033624
RS	33	0.603471	0.741325	1198.011658	0.033380	0.033789
RS	34	0.646312	0.707197	1254.806276	0.034962	0.035380
RS	35	0.691762	0.707197	1247.355634	0.034755	0.035151
RS	36	0.739980	0.696803	1252.799207	0.034906	0.035285
RS	37	0.791134	0.696803	1233.859325	0.034378	0.034713
RS	38	0.845403	0.702452	1200.380531	0.033446	0.033760
RS	39	0.902977	0.702452	1172.054032	0.032656	0.032926
RS	40	0.964058	0.719078	1113.468746	0.031024	0.031286
RS	41	1.028858	0.719078	1078.292021	0.030044	0.030274
RS	42	1.097605	0.742626	1007.106446	0.028061	0.028299
RS	43	1.170538	0.742626	967.384980	0.026954	0.027181
RS	44	1.247913	0.768919	893.698544	0.024901	0.025155
RS	45	1.330000	0.768919	851.115888	0.023714	0.023982
RS	46	1.417085	0.793624	781.615835	0.021778	0.022089
RS	47	1.509475	0.793624	737.189155	0.020540	0.020889
RS	48	1.607491	0.813199	674.747685	0.018800	0.019203
RS	49	1.711475	0.813199	629.105619	0.017528	0.017983
RS	50	1.821793	0.825880	573.637366	0.015983	0.016490
RS	51	1.938829	0.825880	527.431033	0.014696	0.015251
RS	52	2.062992	0.831755	477.604060	0.013307	0.013901
RS	53	2.194716	0.831755	431.815129	0.012031	0.012656
RS	54	2.334463	0.830382	387.215758	0.010789	0.011429
RS	55	2.482719	0.830382	343.030579	0.009558	0.010202
RS	56	2.640005	0.830382	300.568303	0.008375	0.009008
RS	57	2.806869	0.830382	260.311568	0.007253	0.007862
RS	58	2.983895	0.845877	219.034659	0.006103	0.006671
RS	59	3.171702	0.845877	185.716005	0.005175	0.005699
RS	60	3.370946	0.845877	155.330172	0.004328	0.004801
RS	61	3.582324	0.845877	128.047468	0.003568	0.003985
RS	62	3.806575	0.845877	103.946896	0.002896	0.003257
RS	63	4.044482	0.845877	327.001460	0.009111	0.010467
PA	4+25*2+4+6 0.202283835 0.049137331 4.044482266 5.792188914 0.398184863 0.553561303 0.776857221 1.254816941 1.996274985 2.665260015 2.961677504 2.819120336 2.387619442 1.883236421 1.451621361 1.139414531 0.935394536 0.811265022 0.741324750 0.707196652 0.696803102 0.702452355 0.719078417 0.742625634 0.768918643 0.793624101 0.813198553 0.825879898 0.831755196 0.830381661 0.845876659
//
IT	3879
RD	20
LK	-341518.756228
QD	-30.595010 -> -28.816234
RI	0.0011039299
TR	0.201465	0.049253
MT	4.058090
MM	C_pi: 0.938551, n_recomb: 36129.725685
RS	0	0.000000	6.364931	33.804715	0.000936	0.001389
RS	1	0.006095	6.364931	35.835428	0.000992	0.000785
RS	2	0.012562	6.364931	37.986202	0.001051	0.000833
RS	3	0.019424	6.364931	40.263892	0.001114	0.001060
RS	4	0.026703	0.399755	673.373161	0.018638	0.017342
RS	5	0.034426	0.399755	700.474430	0.019388	0.017863
RS	6	0.042620	0.553259	527.446014	0.014599	0.012994
RS	7	0.051313	0.553259	550.730293	0.015243	0.013539
RS	8	0.060537	0.768669	414.514833	0.011473	0.010338
RS	9	0.070322	0.768669	434.157798	0.012017	0.011092
RS	10	0.080704	1.244559	281.401227	0.007789	0.007265
RS	11	0.091718	1.244559	295.926072	0.008191	0.007602
RS	12	0.103405	1.999275	193.983514	0.005369	0.004989
RS	13	0.115803	1.999275	204.560861	0.005662	0.005226
RS	14	0.128957	2.694013	160.170620	0.004433	0.004115
RS	15	0.142913	2.694013	169.088682	0.004680	0.004336
RS	16	0.157720	3.013590	159.574629	0.004417	0.004117
RS	17	0.173429	3.013590	168.461298	0.004663	0.004349
RS	18	0.190096	2.878039	186.136768	0.005152	0.004831
RS	19	0.207778	2.878039	196.323930	0.005434	0.005113
RS	20	0.226539	2.437117	244.290955	0.006761	0.006392
RS	21	0.246443	2.437117	257.138613	0.007117	0.006771
RS	22	0.267560	1.916620	343.571148	0.009509	0.009092
RS	23	0.289964	1.916620	360.352417	0.009974	0.009624
RS	24	0.313734	1.470831	491.183302	0.013595	0.013190
RS	25	0.338953	1.470831	512.322228	0.014180	0.013899
RS	26	0.365709	1.149245	681.354665	0.018859	0.018583
RS	27	0.394096	1.149245	705.223609	0.019519	0.019408
RS	28	0.424214	0.939948	888.376206	0.024589	0.024546
RS	29	0.456167	0.939948	910.816248	0.025210	0.025323
RS	30	0.490068	0.813164	1073.982027	0.029726	0.029923
RS	31	0.526035	0.813164	1089.668813	0.030160	0.030456
RS	32	0.564195	0.742080	1205.342346	0.033362	0.033708
RS	33	0.604680	0.742080	1210.145001	0.033494	0.033872
RS	34	0.647634	0.707665	1267.897435	0.035093	0.035478
RS	35	0.693205	0.707665	1260.271486	0.034882	0.035247
RS	36	0.741554	0.697500	1265.247287	0.035020	0.035367
RS	37	0.792851	0.697500	1246.021743	0.034487	0.034794
RS	38	0.847274	0.703719	1211.170909	0.033523	0.033811
RS	39	0.905015	0.703719	1182.549389	0.032731	0.032978
RS	40	0.966275	0.721172	1122.205251	0.031060	0.031302
RS	41	1.031269	0.721172	1086.807473	0.030081	0.030295
RS	42	1.100225	0.745726	1013.891090	0.028063	0.028287
RS	43	1.173384	0.745726	974.065183	0.026960	0.027177
RS	44	1.251002	0.773088	898.961632	0.024881	0.025127
RS	45	1.333352	0.773088	856.387573	0.023703	0.023965
RS	46	1.420721	0.798764	785.922825	0.021753	0.022058
RS	47	1.513416	0.798764	741.576711	0.020525	0.020871
RS	48	1.611760	0.819059	678.608171	0.018783	0.019181
RS	49	1.716100	0.819059	633.058658	0.017522	0.017973
RS	50	1.826799	0.832140	577.376969	0.015981	0.016484
RS	51	1.944246	0.832140	531.215999	0.014703	0.015256
RS	52	2.068852	0.838116	481.328389	0.013322	0.013913
RS	53	2.201053	0.838116	435.494720	0.012054	0.012676
RS	54	2.341312	0.836523	390.897351	0.010819	0.011457
RS	55	2.490121	0.836523	346.547497	0.009592	0.010234
RS	56	2.648000	0.836523	303.883458	0.008411	0.009042
RS	57	2.815503	0.836523	263.393823	0.007290	0.007897
RS	58	2.993216	0.852721	221.675236	0.006136	0.006702
RS	59	3.181761	0.852721	188.145642	0.005208	0.005730
RS	60	3.381799	0.852721	157.529207	0.004360	0.004832
RS	61	3.594030	0.852721	130.004237	0.003598	0.004015
RS	62	3.819198	0.852721	105.657663	0.002924	0.003285
RS	63	4.058090	0.852721	333.950732	0.009243	0.010602
PA	4+25*2+4+6 0.201465161 0.049252539 4.058090181 6.364930525 0.399754703 0.553259334 0.768669139 1.244558943 1.999275368 2.694012743 3.013589957 2.878039310 2.437117115 1.916620361 1.470830934 1.149245276 0.939947619 0.813164413 0.742079807 0.707665385 0.697499522 0.703719156 0.721172063 0.745725703 0.773088175 0.798763930 0.819059207 0.832139905 0.838116055 0.836522952 0.852721380
//
IT	4293
RD	21
LK	-341515.331970
QD	-29.821138 -> -28.139387
RI	0.0010982643
TR	0.200682	0.049370
MT	4.070970
MM	C_pi: 0.942574, n_recomb: 36365.499208
RS	0	0.000000	6.965306	31.115653	0.000856	0.001383
RS	1	0.006101	6.965306	32.989245	0.000907	0.000757
RS	2	0.012573	6.965306	34.974057	0.000962	0.000773
RS	3	0.019441	6.965306	37.076491	0.001020	0.000974
RS	4	0.026728	0.401567	675.581165	0.018578	0.017358
RS	5	0.034459	0.401567	702.854440	0.019328	0.017842
RS	6	0.042662	0.553497	531.452176	0.014614	0.013021
RS	7	0.051365	0.553497	554.934291	0.015260	0.013555
RS	8	0.060600	0.761010	422.051720	0.011606	0.010451
RS	9	0.070397	0.761010	442.008136	0.012155	0.011215
RS	10	0.080793	1.234238	285.986794	0.007864	0.007332
RS	11	0.091822	1.234238	300.736681	0.008270	0.007677
RS	12	0.103524	2.000816	195.351943	0.005372	0.004993
RS	13	0.115941	2.000816	206.013349	0.005665	0.005234
RS	14	0.129115	2.720054	159.897683	0.004397	0.004086
RS	15	0.143092	2.720054	168.816298	0.004642	0.004308
RS	16	0.157922	3.062568	158.302490	0.004353	0.004065
RS	17	0.173657	3.062568	167.139671	0.004596	0.004296
RS	18	0.190352	2.934706	184.080627	0.005062	0.004757
RS	19	0.208065	2.934706	194.186757	0.005340	0.005034
RS	20	0.226859	2.485177	241.667791	0.006646	0.006294
RS	21	0.246800	2.485177	254.428011	0.006996	0.006667
RS	22	0.267957	1.949171	340.936986	0.009375	0.008976
RS	23	0.290405	1.949171	357.671648	0.009835	0.009499
RS	24	0.314222	1.489592	489.679104	0.013465	0.013074
RS	25	0.339492	1.489592	510.875102	0.014048	0.013774
RS	26	0.366304	1.158870	682.535020	0.018769	0.018497
RS	27	0.394752	1.158870	706.593106	0.019430	0.019315
RS	28	0.424935	0.944435	893.447752	0.024569	0.024517
RS	29	0.456959	0.944435	916.144648	0.025193	0.025290
RS	30	0.490937	0.815075	1082.985346	0.029781	0.029956
RS	31	0.526988	0.815075	1098.861952	0.030217	0.030488
RS	32	0.565239	0.742877	1217.080044	0.033468	0.033786
RS	33	0.605823	0.742877	1221.900765	0.033601	0.033948
RS	34	0.648882	0.708178	1280.605524	0.035215	0.035568
RS	35	0.694569	0.708178	1272.818503	0.035001	0.035335
RS	36	0.743043	0.698222	1277.359815	0.035126	0.035444
RS	37	0.794474	0.698222	1257.866383	0.034590	0.034869
RS	38	0.849043	0.704983	1221.700934	0.033595	0.033858
RS	39	0.906941	0.704983	1192.801925	0.032800	0.033027
RS	40	0.968371	0.723224	1130.766218	0.031094	0.031317
RS	41	1.033548	0.723224	1095.161080	0.030115	0.030314
RS	42	1.102702	0.748742	1020.577270	0.028064	0.028276
RS	43	1.176075	0.748742	980.654511	0.026967	0.027173
RS	44	1.253924	0.777130	904.186118	0.024864	0.025100
RS	45	1.336522	0.777130	861.621397	0.023693	0.023949
RS	46	1.424159	0.803734	790.229177	0.021730	0.022030
RS	47	1.517142	0.803734	745.958414	0.020513	0.020854
RS	48	1.615799	0.824712	682.485538	0.018767	0.019162
RS	49	1.720474	0.824712	637.019365	0.017517	0.017965
RS	50	1.831534	0.838160	581.134907	0.015980	0.016480
RS	51	1.949370	0.838160	535.008535	0.014712	0.015262
RS	52	2.074395	0.844211	485.063993	0.013339	0.013927
RS	53	2.207048	0.844211	439.175213	0.012077	0.012696
RS	54	2.347793	0.842377	394.581469	0.010850	0.011486
RS	55	2.497124	0.842377	350.057957	0.009626	0.010266
RS	56	2.655565	0.842377	307.185365	0.008447	0.009076
RS	57	2.823673	0.842377	266.458085	0.007327	0.007933
RS	58	3.002036	0.859215	224.307542	0.006168	0.006732
RS	59	3.191280	0.859215	190.560832	0.005240	0.005761
RS	60	3.392070	0.859215	159.709970	0.004392	0.004862
RS	61	3.605109	0.859215	131.940890	0.003628	0.004044
RS	62	3.831144	0.859215	107.348061	0.002952	0.003312
RS	63	4.070970	0.859215	340.797272	0.009371	0.010734
PA	4+25*2+4+6 0.200682222 0.049369849 4.070969862 6.965306050 0.401567479 0.553496767 0.761010128 1.234237627 2.000815947 2.720054264 3.062568381 2.934705951 2.485177253 1.949171300 1.489591962 1.158869576 0.944435465 0.815074843 0.742876680 0.708177620 0.698222415 0.704982873 0.723224348 0.748741904 0.777129913 0.803733847 0.824711751 0.838160082 0.844211439 0.842376991 0.859214981
//
IT	4463
RD	22
LK	-341512.093870
QD	-29.097642 -> -27.503994
RI	0.0010991707
TR	0.199931	0.049488
MT	4.083223
MM	C_pi: 0.946461, n_recomb: 36597.754991
RS	0	0.000000	7.591934	28.749763	0.000786	0.001378
RS	1	0.006106	7.591934	30.484580	0.000833	0.000732
RS	2	0.012584	7.591934	32.322749	0.000883	0.000721
RS	3	0.019458	7.591934	34.270262	0.000936	0.000898
RS	4	0.026751	0.403556	677.358998	0.018508	0.017366
RS	5	0.034490	0.403556	704.792019	0.019258	0.017815
RS	6	0.042702	0.554219	534.905316	0.014616	0.013039
RS	7	0.051415	0.554219	558.568184	0.015262	0.013562
RS	8	0.060659	0.753836	429.409554	0.011733	0.010562
RS	9	0.070469	0.753836	449.671183	0.012287	0.011334
RS	10	0.080877	1.223903	290.615519	0.007941	0.007400
RS	11	0.091920	1.223903	305.591230	0.008350	0.007753
RS	12	0.103638	2.001035	196.821105	0.005378	0.005000
RS	13	0.116072	2.001035	207.570900	0.005672	0.005245
RS	14	0.129264	2.743577	159.752683	0.004365	0.004060
RS	15	0.143262	2.743577	168.677636	0.004609	0.004283
RS	16	0.158114	3.108768	157.185355	0.004295	0.004017
RS	17	0.173874	3.108768	165.979854	0.004535	0.004246
RS	18	0.190595	2.989195	182.202877	0.004979	0.004687
RS	19	0.208338	2.989195	192.235046	0.005253	0.004960
RS	20	0.227164	2.531877	239.226579	0.006537	0.006202
RS	21	0.247139	2.531877	251.904958	0.006883	0.006568
RS	22	0.268334	1.980936	338.452961	0.009248	0.008866
RS	23	0.290823	1.980936	355.142943	0.009704	0.009380
RS	24	0.314685	1.507934	488.238796	0.013341	0.012962
RS	25	0.340004	1.507934	509.488709	0.013921	0.013653
RS	26	0.366869	1.168301	683.649212	0.018680	0.018411
RS	27	0.395374	1.168301	707.889951	0.019342	0.019223
RS	28	0.425620	0.948866	898.313390	0.024546	0.024484
RS	29	0.457712	0.948866	921.261852	0.025173	0.025254
RS	30	0.491763	0.816998	1091.676197	0.029829	0.029984
RS	31	0.527894	0.816998	1107.742769	0.030268	0.030514
RS	32	0.566231	0.743716	1228.450111	0.033566	0.033857
RS	33	0.606908	0.743716	1233.296231	0.033699	0.034017
RS	34	0.650069	0.708735	1292.945641	0.035329	0.035652
RS	35	0.695865	0.708735	1285.011135	0.035112	0.035417
RS	36	0.744457	0.698974	1289.150023	0.035225	0.035515
RS	37	0.796016	0.698974	1269.405541	0.034685	0.034939
RS	38	0.850724	0.706248	1231.979511	0.033663	0.033902
RS	39	0.908771	0.706248	1202.819565	0.032866	0.033072
RS	40	0.970362	0.725243	1139.155519	0.031126	0.031331
RS	41	1.035714	0.725243	1103.355914	0.030148	0.030332
RS	42	1.105056	0.751686	1027.163316	0.028066	0.028265
RS	43	1.178632	0.751686	987.150982	0.026973	0.027170
RS	44	1.256700	0.781059	909.366968	0.024848	0.025076
RS	45	1.339535	0.781059	866.812469	0.023685	0.023934
RS	46	1.427427	0.808552	794.526902	0.021710	0.022004
RS	47	1.520685	0.808552	750.327032	0.020502	0.020839
RS	48	1.619638	0.830177	686.371597	0.018754	0.019145
RS	49	1.724632	0.830177	640.980602	0.017514	0.017959
RS	50	1.836036	0.843964	584.903471	0.015982	0.016478
RS	51	1.954243	0.843964	538.802178	0.014722	0.015269
RS	52	2.079666	0.850069	488.803732	0.013356	0.013941
RS	53	2.212748	0.850069	442.850905	0.012100	0.012717
RS	54	2.353955	0.847973	398.263093	0.010882	0.011515
RS	55	2.503783	0.847973	353.558163	0.009661	0.010298
RS	56	2.662760	0.847973	310.471232	0.008483	0.009110
RS	57	2.831442	0.847973	269.502364	0.007364	0.007968
RS	58	3.010424	0.865391	226.929323	0.006201	0.006762
RS	59	3.200334	0.865391	192.960180	0.005272	0.005791
RS	60	3.401839	0.865391	161.871688	0.004423	0.004892
RS	61	3.615647	0.865391	133.857081	0.003658	0.004073
RS	62	3.842509	0.865391	109.018014	0.002979	0.003338
RS	63	4.083223	0.865391	347.541376	0.009496	0.010863
PA	4+25*2+4+6 0.199930580 0.049488439 4.083222651 7.591933898 0.403555831 0.554219270 0.753836032 1.223903033 2.001035382 2.743577072 3.108767900 2.989194887 2.531876713 1.980935749 1.507934209 1.168301217 0.948865929 0.816997922 0.743715854 0.708734801 0.698974189 0.706248355 0.725243160 0.751685957 0.781058637 0.808552451 0.830177184 0.843964030 0.850068562 0.847972548 0.865391242
//
IT	4577
RD	23
LK	-341509.024679
QD	-28.419068 -> -26.905831
RI	0.0011047420
TR	0.199209	0.049608
MT	4.094858
MM	C_pi: 0.950217, n_recomb: 36826.600138
RS	0	0.000000	8.241908	26.665449	0.000724	0.001373
RS	1	0.006110	8.241908	28.277586	0.000768	0.000709
RS	2	0.012594	8.241908	29.986075	0.000814	0.000674
RS	3	0.019474	8.241908	31.796534	0.000863	0.000831
RS	4	0.026774	0.405670	678.798540	0.018432	0.017368
RS	5	0.034520	0.405670	706.380801	0.019181	0.017784
RS	6	0.042740	0.555357	537.866913	0.014605	0.013047
RS	7	0.051461	0.555357	561.695067	0.015252	0.013559
RS	8	0.060716	0.747115	436.586911	0.011855	0.010669
RS	9	0.070536	0.747115	457.145562	0.012413	0.011448
RS	10	0.080956	1.213627	295.271018	0.008018	0.007469
RS	11	0.092013	1.213627	310.472613	0.008431	0.007829
RS	12	0.103746	2.000196	198.367998	0.005387	0.005009
RS	13	0.116195	2.000196	209.209421	0.005681	0.005258
RS	14	0.129406	2.764854	159.716486	0.004337	0.004038
RS	15	0.143423	2.764854	168.652667	0.004580	0.004261
RS	16	0.158297	3.152411	156.202937	0.004242	0.003973
RS	17	0.174079	3.152411	164.960659	0.004479	0.004201
RS	18	0.190826	3.041661	180.481497	0.004901	0.004622
RS	19	0.208596	3.041661	190.445903	0.005171	0.004892
RS	20	0.227453	2.577256	236.951128	0.006434	0.006114
RS	21	0.247461	2.577256	249.552818	0.006776	0.006475
RS	22	0.268692	2.011948	336.105468	0.009127	0.008760
RS	23	0.291220	2.011948	352.752526	0.009579	0.009267
RS	24	0.315124	1.525876	486.856526	0.013220	0.012853
RS	25	0.340489	1.525876	508.157363	0.013799	0.013536
RS	26	0.367404	1.177544	684.702433	0.018593	0.018326
RS	27	0.395964	1.177544	709.119636	0.019256	0.019132
RS	28	0.426269	0.953235	902.987659	0.024520	0.024450
RS	29	0.458425	0.953235	926.182505	0.025150	0.025217
RS	30	0.492547	0.818926	1100.073409	0.029872	0.030008
RS	31	0.528753	0.818926	1116.329873	0.030313	0.030537
RS	32	0.567171	0.744587	1239.475692	0.033657	0.033922
RS	33	0.607937	0.744587	1244.353859	0.033790	0.034081
RS	34	0.651194	0.709326	1304.941820	0.035435	0.035730
RS	35	0.697094	0.709326	1296.872274	0.035216	0.035494
RS	36	0.745799	0.699747	1300.636375	0.035318	0.035581
RS	37	0.797479	0.699747	1280.656519	0.034775	0.035005
RS	38	0.852318	0.707509	1242.021471	0.033726	0.033943
RS	39	0.910507	0.707509	1212.615887	0.032928	0.033114
RS	40	0.972252	0.727224	1147.382575	0.031156	0.031343
RS	41	1.037769	0.727224	1111.400382	0.030179	0.030349
RS	42	1.107290	0.754555	1033.655474	0.028068	0.028254
RS	43	1.181058	0.754555	993.559989	0.026979	0.027167
RS	44	1.259335	0.784874	914.505938	0.024833	0.025052
RS	45	1.342394	0.784874	871.962221	0.023678	0.023921
RS	46	1.430528	0.813220	798.815734	0.021691	0.021980
RS	47	1.524047	0.813220	754.682314	0.020493	0.020826
RS	48	1.623281	0.835460	690.263161	0.018744	0.019130
RS	49	1.728578	0.835460	644.939826	0.017513	0.017954
RS	50	1.840309	0.849557	588.679835	0.015985	0.016478
RS	51	1.958867	0.849557	542.594860	0.014734	0.015277
RS	52	2.084669	0.855694	492.545613	0.013375	0.013957
RS	53	2.218158	0.855694	446.520537	0.012125	0.012739
RS	54	2.359804	0.853318	401.940905	0.010914	0.011545
RS	55	2.510105	0.853318	357.047485	0.009695	0.010330
RS	56	2.669589	0.853318	313.740973	0.008519	0.009145
RS	57	2.838819	0.853318	272.526981	0.007400	0.008002
RS	58	3.018388	0.871261	229.540711	0.006233	0.006793
RS	59	3.208930	0.871261	195.344226	0.005304	0.005822
RS	60	3.411115	0.871261	164.015153	0.004454	0.004922
RS	61	3.625653	0.871261	135.753724	0.003686	0.004101
RS	62	3.853301	0.871261	110.668459	0.003005	0.003364
RS	63	4.094858	0.871261	354.187182	0.009618	0.010988
PA	4+25*2+4+6 0.199209304 0.049608310 4.094858116 8.241907658 0.405669872 0.555357226 0.747115264 1.213626962 2.000195714 2.764854279 3.152410533 3.041660934 2.577256438 2.011948324 1.525876211 1.177543888 0.953234604 0.818926416 0.744587272 0.709326216 0.699746772 0.707509036 0.727224380 0.754554845 0.784873703 0.813220279 0.835459531 0.849557050 0.855693930 0.853317986 0.871261250
//
IT	4671
RD	24
LK	-341506.109539
QD	-27.780162 -> -26.340669
RI	0.0011136020
TR	0.198516	0.049729
MT	4.105925
MM	C_pi: 0.953850, n_recomb: 37052.061415
RS	0	0.000000	8.913679	24.821910	0.000670	0.001369
RS	1	0.006115	8.913679	26.325206	0.000710	0.000688
RS	2	0.012603	8.913679	27.918607	0.000753	0.000632
RS	3	0.019489	8.913679	29.607394	0.000799	0.000772
RS	4	0.026795	0.407859	679.993093	0.018352	0.017366
RS	5	0.034548	0.407859	707.716016	0.019101	0.017750
RS	6	0.042775	0.556875	540.369825	0.014584	0.013048
RS	7	0.051506	0.556875	564.348684	0.015231	0.013548
RS	8	0.060770	0.740829	443.577845	0.011972	0.010773
RS	9	0.070600	0.740829	464.425286	0.012534	0.011558
RS	10	0.081032	1.203447	299.944803	0.008095	0.007539
RS	11	0.092102	1.203447	315.372003	0.008512	0.007906
RS	12	0.103848	1.998380	199.987626	0.005397	0.005021
RS	13	0.116313	1.998380	210.923712	0.005693	0.005273
RS	14	0.129540	2.784032	159.778839	0.004312	0.004019
RS	15	0.143576	2.784032	168.730696	0.004554	0.004243
RS	16	0.158469	3.193638	155.341252	0.004193	0.003933
RS	17	0.174274	3.193638	164.067519	0.004428	0.004160
RS	18	0.191045	3.092162	178.902951	0.004828	0.004561
RS	19	0.208842	3.092162	188.805320	0.005096	0.004828
RS	20	0.227727	2.621400	234.823683	0.006338	0.006032
RS	21	0.247766	2.621400	247.353313	0.006676	0.006387
RS	22	0.269031	2.042232	333.884846	0.009011	0.008659
RS	23	0.291596	2.042232	350.490704	0.009459	0.009159
RS	24	0.315541	1.543429	485.530344	0.013104	0.012748
RS	25	0.340950	1.543429	506.879393	0.013680	0.013423
RS	26	0.367913	1.186605	685.699027	0.018506	0.018243
RS	27	0.396524	1.186605	710.286822	0.019170	0.019043
RS	28	0.426886	0.957541	907.482789	0.024492	0.024414
RS	29	0.459103	0.957541	930.918953	0.025125	0.025178
RS	30	0.493291	0.820857	1108.193199	0.029909	0.030027
RS	31	0.529568	0.820857	1124.639256	0.030353	0.030555
RS	32	0.568065	0.745487	1250.173343	0.033741	0.033981
RS	33	0.608915	0.745487	1255.089679	0.033874	0.034139
RS	34	0.652263	0.709949	1316.608753	0.035534	0.035802
RS	35	0.698262	0.709949	1308.415873	0.035313	0.035565
RS	36	0.747073	0.700537	1311.833021	0.035405	0.035642
RS	37	0.798869	0.700537	1291.632382	0.034860	0.035066
RS	38	0.853832	0.708763	1251.837050	0.033786	0.033981
RS	39	0.912156	0.708763	1222.199996	0.032986	0.033154
RS	40	0.974047	0.729169	1155.452871	0.031185	0.031355
RS	41	1.039722	0.729169	1119.299027	0.030209	0.030365
RS	42	1.109412	0.757353	1040.053498	0.028070	0.028245
RS	43	1.183364	0.757353	999.880883	0.026986	0.027164
RS	44	1.261838	0.788582	919.599381	0.024819	0.025031
RS	45	1.345111	0.788582	877.067079	0.023671	0.023909
RS	46	1.433475	0.817747	803.089817	0.021675	0.021958
RS	47	1.527242	0.817747	759.018958	0.020485	0.020814
RS	48	1.626744	0.840570	694.154236	0.018735	0.019117
RS	49	1.732329	0.840570	648.891833	0.017513	0.017951
RS	50	1.844370	0.854952	592.458660	0.015990	0.016480
RS	51	1.963263	0.854952	546.382133	0.014746	0.015287
RS	52	2.089426	0.861102	496.285162	0.013394	0.013973
RS	53	2.223302	0.861102	450.180550	0.012150	0.012761
RS	54	2.365366	0.858430	405.611161	0.010947	0.011575
RS	55	2.516116	0.858430	360.523130	0.009730	0.010363
RS	56	2.676083	0.858430	316.992583	0.008555	0.009179
RS	57	2.845833	0.858430	275.530567	0.007436	0.008037
RS	58	3.025962	0.876846	232.140041	0.006265	0.006823
RS	59	3.217105	0.876846	197.712016	0.005336	0.005852
RS	60	3.419936	0.876846	166.139935	0.004484	0.004951
RS	61	3.635170	0.876846	137.630751	0.003715	0.004129
RS	62	3.863565	0.876846	112.299554	0.003031	0.003390
RS	63	4.105925	0.876846	360.736575	0.009736	0.011110
PA	4+25*2+4+6 0.198516064 0.049729117 4.105925343 8.913678593 0.407859015 0.556874881 0.740829191 1.203447007 1.998379740 2.784031511 3.193638428 3.092161609 2.621399662 2.042231852 1.543428700 1.186604760 0.957541348 0.820857021 0.745486960 0.709948564 0.700536891 0.708763365 0.729168706 0.757352648 0.788581841 0.817746761 0.840569926 0.854951771 0.861101915 0.858430199 0.876846296
//
IT	4214
RD	25
LK	-341503.335776
QD	-27.176895 -> -25.805322
RI	0.0011246590
TR	0.197848	0.049850
MT	4.116482
MM	C_pi: 0.957370, n_recomb: 37274.235332
RS	0	0.000000	9.605061	23.186604	0.000622	0.001364
RS	1	0.006119	9.605061	24.593092	0.000660	0.000670
RS	2	0.012612	9.605061	26.084098	0.000700	0.000595
RS	3	0.019503	9.605061	27.664602	0.000742	0.000719
RS	4	0.026815	0.410098	680.994581	0.018270	0.017361
RS	5	0.034575	0.410098	708.850781	0.019017	0.017715
RS	6	0.042810	0.558740	542.447972	0.014553	0.013042
RS	7	0.051548	0.558740	566.563905	0.015200	0.013530
RS	8	0.060821	0.734943	450.389599	0.012083	0.010874
RS	9	0.070662	0.734943	471.518020	0.012650	0.011664
RS	10	0.081104	1.193400	304.628770	0.008173	0.007610
RS	11	0.092186	1.193400	320.280993	0.008593	0.007983
RS	12	0.103946	1.995758	201.666852	0.005410	0.005034
RS	13	0.116425	1.995758	212.700050	0.005706	0.005289
RS	14	0.129668	2.801313	159.927561	0.004291	0.004001
RS	15	0.143721	2.801313	168.899002	0.004531	0.004227
RS	16	0.158634	3.232599	154.588207	0.004147	0.003895
RS	17	0.174460	3.232599	163.287844	0.004381	0.004121
RS	18	0.191254	3.140806	177.453138	0.004761	0.004504
RS	19	0.209075	3.140806	187.298682	0.005025	0.004768
RS	20	0.227987	2.664329	232.834739	0.006247	0.005953
RS	21	0.248057	2.664329	245.296762	0.006581	0.006303
RS	22	0.269354	2.071828	331.780808	0.008901	0.008562
RS	23	0.291955	2.071828	348.347129	0.009346	0.009055
RS	24	0.315938	1.560612	484.257749	0.012992	0.012646
RS	25	0.341389	1.560612	505.652585	0.013566	0.013314
RS	26	0.368397	1.195495	686.644198	0.018421	0.018160
RS	27	0.397058	1.195495	711.397108	0.019085	0.018955
RS	28	0.427473	0.961791	911.810509	0.024462	0.024376
RS	29	0.459749	0.961791	935.483194	0.025097	0.025138
RS	30	0.493999	0.822789	1116.054163	0.029942	0.030042
RS	31	0.530346	0.822789	1132.689436	0.030388	0.030569
RS	32	0.568916	0.746413	1260.563926	0.033819	0.034035
RS	33	0.609846	0.746413	1265.524090	0.033952	0.034192
RS	34	0.653281	0.710600	1327.966522	0.035627	0.035869
RS	35	0.699374	0.710600	1319.661225	0.035404	0.035631
RS	36	0.748287	0.701344	1322.756667	0.035487	0.035700
RS	37	0.800193	0.701344	1302.348892	0.034940	0.035123
RS	38	0.855276	0.710014	1261.436806	0.033842	0.034016
RS	39	0.913728	0.710014	1231.581717	0.033041	0.033191
RS	40	0.975758	0.731081	1163.372990	0.031211	0.031366
RS	41	1.041583	0.731081	1127.057861	0.030237	0.030380
RS	42	1.111435	0.760086	1046.361382	0.028072	0.028235
RS	43	1.185562	0.760086	1006.117226	0.026992	0.027162
RS	44	1.264225	0.792192	924.648168	0.024807	0.025011
RS	45	1.347701	0.792192	882.127839	0.023666	0.023897
RS	46	1.436284	0.822143	807.347542	0.021660	0.021938
RS	47	1.530289	0.822143	763.335689	0.020479	0.020804
RS	48	1.630045	0.845521	698.042877	0.018727	0.019106
RS	49	1.735905	0.845521	652.835158	0.017514	0.017949
RS	50	1.848243	0.860165	596.236494	0.015996	0.016482
RS	51	1.967454	0.860165	550.161444	0.014760	0.015297
RS	52	2.093960	0.866310	500.020179	0.013415	0.013991
RS	53	2.228207	0.866310	453.829528	0.012175	0.012784
RS	54	2.370669	0.863328	409.272698	0.010980	0.011605
RS	55	2.521847	0.863328	363.984565	0.009765	0.010396
RS	56	2.682276	0.863328	320.226017	0.008591	0.009213
RS	57	2.852522	0.863328	278.513433	0.007472	0.008071
RS	58	3.033184	0.882169	234.727267	0.006297	0.006853
RS	59	3.224902	0.882169	200.063904	0.005367	0.005882
RS	60	3.428350	0.882169	168.246636	0.004514	0.004980
RS	61	3.644247	0.882169	139.488893	0.003742	0.004156
RS	62	3.873355	0.882169	113.912068	0.003056	0.003415
RS	63	4.116482	0.882169	367.192895	0.009851	0.011229
PA	4+25*2+4+6 0.197848322 0.049850431 4.116482112 9.605061294 0.410097896 0.558740024 0.734942552 1.193400072 1.995757831 2.801313292 3.232598907 3.140806175 2.664329002 2.071827947 1.560611991 1.195494881 0.961791072 0.822789046 0.746412620 0.710599727 0.701343936 0.710013835 0.731080896 0.760085709 0.792191682 0.822143147 0.845520993 0.860164683 0.866310034 0.863327849 0.882168508
//
CC
CC	Brief Description of the file format:
CC	  CC  comments
CC	  MM  useful-messages
CC	  RD  round-of-iterations
CC	  LL  \log[P(sequence)]
CC	  QD  Q-before-opt Q-after-opt
CC	  TR  \theta_0 \rho_0
CC	  RS  k t_k \lambda_k \pi_k \sum_{l\not=k}A_{kl} A_{kk}
CC	  DC  begin end best-k t_k+\Delta_k max-prob
CC
MM	Version: 0.6.5-r67
MM	pattern:4+25*2+4+6, n:63, n_free_lambdas:28
MM	n_iterations:25, skip:1, max_t:5, theta/rho:5
MM	is_decoding:0
MM	n_seqs:12, sum_L:829475, sum_n:139525
RD	0
LK	0.000000
QD	0.000000 -> 0.000000
RI	inf
TR	0.184174	0.036835
MT	5.000000
MM	C_pi: 1.000000, n_recomb: 30000.979519
RS	0	0.000000	1.000000	189.109800	0.006303	0.000000
RS	1	0.006440	1.000000	199.979156	0.006666	0.000000
RS	2	0.013294	1.000000	211.384407	0.007046	0.000000
RS	3	0.020590	1.000000	223.340217	0.007444	0.000000
RS	4	0.028356	1.000000	235.859937	0.007862	0.000000
RS	5	0.036622	1.000000	248.955297	0.008298	0.000000
RS	6	0.045421	1.000000	262.636050	0.008754	0.000000
RS	7	0.054785	1.000000	276.909590	0.009230	0.000000
RS	8	0.064753	1.000000	291.780519	0.009726	0.000000
RS	9	0.075363	1.000000	307.250171	0.010241	0.000000
RS	10	0.086656	1.000000	323.316101	0.010777	0.000000
RS	11	0.098677	1.000000	339.971512	0.011332	0.000000
RS	12	0.111471	1.000000	357.204655	0.011906	0.000000
RS	13	0.125090	1.000000	374.998168	0.012500	0.000000
RS	14	0.139585	1.000000	393.328383	0.013111	0.000000
RS	15	0.155014	1.000000	412.164593	0.013738	0.000000
RS	16	0.171437	1.000000	431.468284	0.014382	0.000000
RS	17	0.188917	1.000000	451.192342	0.015039	0.000000
RS	18	0.207523	1.000000	471.280251	0.015709	0.000000
RS	19	0.227327	1.000000	491.665281	0.016388	0.000000
RS	20	0.248406	1.000000	512.269700	0.017075	0.000000
RS	21	0.270843	1.000000	533.004018	0.017766	0.000000
RS	22	0.294725	1.000000	553.766295	0.018458	0.000000
RS	23	0.320144	1.000000	574.441531	0.019147	0.000000
RS	24	0.347201	1.000000	594.901192	0.019829	0.000000
RS	25	0.376000	1.000000	615.002889	0.020499	0.000000
RS	26	0.406654	1.000000	634.590266	0.021152	0.000000
RS	27	0.439282	1.000000	653.493145	0.021782	0.000000
RS	28	0.474011	1.000000	671.527970	0.022384	0.000000
RS	29	0.510976	1.000000	688.498622	0.022949	0.000000
RS	30	0.550322	1.000000	704.197642	0.023472	0.000000
RS	31	0.592202	1.000000	718.407939	0.023946	0.000000
RS	32	0.636779	1.000000	730.905017	0.024363	0.000000
RS	33	0.684227	1.000000	741.459785	0.024715	0.000000
RS	34	0.734730	1.000000	749.841975	0.024994	0.000000
RS	35	0.788485	1.000000	755.824211	0.025193	0.000000
RS	36	0.845702	1.000000	759.186700	0.025305	0.000000
RS	37	0.906604	1.000000	759.722567	0.025323	0.000000
RS	38	0.971428	1.000000	757.243738	0.025241	0.000000
RS	39	1.040426	1.000000	751.587319	0.025052	0.000000
RS	40	1.113868	1.000000	742.622306	0.024753	0.000000
RS	41	1.192040	1.000000	730.256472	0.024341	0.000000
RS	42	1.275245	1.000000	714.443181	0.023814	0.000000
RS	43	1.363809	1.000000	695.187860	0.023172	0.000000
RS	44	1.458076	1.000000	672.553794	0.022418	0.000000
RS	45	1.558414	1.000000	646.666885	0.021555	0.000000
RS	46	1.665214	1.000000	617.718973	0.020590	0.000000
RS	47	1.778891	1.000000	585.969328	0.019532	0.000000
RS	48	1.899889	1.000000	551.743927	0.018391	0.000000
RS	49	2.028679	1.000000	515.432189	0.017181	0.000000
RS	50	2.165763	1.000000	477.480913	0.015916	0.000000
RS	51	2.311675	1.000000	438.385308	0.014612	0.000000
RS	52	2.466983	1.000000	398.677131	0.013289	0.000000
RS	53	2.632293	1.000000	358.910181	0.011963	0.000000
RS	54	2.808249	1.000000	319.643570	0.010654	0.000000
RS	55	2.995536	1.000000	281.423455	0.009380	0.000000
RS	56	3.194884	1.000000	244.764092	0.008159	0.000000
RS	57	3.407070	1.000000	210.129258	0.007004	0.000000
RS	58	3.632920	1.000000	177.915210	0.005930	0.000000
RS	59	3.873315	1.000000	148.436357	0.004948	0.000000
RS	60	4.129191	1.000000	121.914728	0.004064	0.000000
RS	61	4.401545	1.000000	98.474157	0.003282	0.000000
RS	62	4.691438	1.000000	78.139728	0.002605	0.000000
RS	63	5.000000	1.000000	220.423283	0.007347	0.000000
PA	4+25*2+4+6 0.184173839 0.036834768 5.000000000 1.000000000 1.000000000 1.000000000 1.000000000 1.000000000 1.000000000 1.000000000 1.000000000 1.000000000 1.000000000 1.000000000 1.000000000 1.000000000 1.000000000 1.000000000 1.000000000 1.000000000 1.000000000 1.000000000 1.000000000 1.000000000 1.000000000 1.000000000 1.000000000 1.000000000 1.000000000 1.000000000 1.000000000
//
IT	4734
RD	1
LK	-353346.313518
QD	-317.698315 -> -175.387876
RI	0.0088023376
TR	0.198543	0.040723
MT	4.428120
MM	C_pi: 0.952266, n_recomb: 31554.731618
RS	0	0.000000	1.165716	165.241724	0.005237	0.002587
RS	1	0.006239	1.165716	174.608005	0.005533	0.002419
RS	2	0.012867	1.165716	184.443173	0.005845	0.003807
RS	3	0.019909	1.165716	194.762757	0.006172	0.005897
RS	4	0.027391	0.992347	241.354540	0.007649	0.007822
RS	5	0.035339	0.992347	254.346361	0.008060	0.008912
RS	6	0.043783	1.059366	251.025396	0.007955	0.008829
RS	7	0.052753	1.059366	264.418355	0.008380	0.008407
RS	8	0.062284	1.131800	260.641282	0.008260	0.008270
RS	9	0.072409	1.131800	274.418630	0.008697	0.008297
RS	10	0.083166	1.186629	275.483395	0.008730	0.008250
RS	11	0.094594	1.186629	289.848514	0.009186	0.008095
RS	12	0.106734	1.219253	296.666530	0.009402	0.007951
RS	13	0.119633	1.219253	311.840737	0.009883	0.007931
RS	14	0.133336	1.222876	326.608849	0.010351	0.008066
RS	15	0.147894	1.222876	342.857419	0.010865	0.008343
RS	16	0.163360	1.202967	365.557138	0.011585	0.008752
RS	17	0.179792	1.202967	383.064840	0.012140	0.009294
RS	18	0.197248	1.166968	413.341009	0.013099	0.009975
RS	19	0.215794	1.166968	432.160091	0.013696	0.010799
RS	20	0.235497	1.121913	469.344062	0.014874	0.011768
RS	21	0.256429	1.121913	489.340103	0.015508	0.012881
RS	22	0.278667	1.073503	532.318232	0.016870	0.014135
RS	23	0.302292	1.073503	553.114347	0.017529	0.015525
RS	24	0.327391	1.026127	600.082529	0.019017	0.017038
RS	25	0.354057	1.026127	621.012684	0.019680	0.018650
RS	26	0.382386	0.983107	669.271097	0.021210	0.020329
RS	27	0.412483	0.983107	689.367168	0.021847	0.022031
RS	28	0.444457	0.946598	735.543223	0.023310	0.023709
RS	29	0.478426	0.946598	753.583109	0.023882	0.025311
RS	30	0.514515	0.917492	794.249246	0.025171	0.026789
RS	31	0.552855	0.917492	808.865621	0.025634	0.028101
RS	32	0.593587	0.895617	841.166643	0.026657	0.029212
RS	33	0.636861	0.895617	850.986674	0.026969	0.030098
RS	34	0.682835	0.880088	873.025715	0.027667	0.030746
RS	35	0.731676	0.880088	876.805903	0.027787	0.031153
RS	36	0.783566	0.869717	887.655409	0.028131	0.031321
RS	37	0.838692	0.869717	884.394049	0.028027	0.031258
RS	38	0.897258	0.863348	883.866227	0.028011	0.030974
RS	39	0.959478	0.863348	872.898767	0.027663	0.030483
RS	40	1.025580	0.859976	861.379142	0.027298	0.029798
RS	41	1.095806	0.859976	842.459539	0.026698	0.028939
RS	42	1.170414	0.858683	820.891841	0.026015	0.027924
RS	43	1.249676	0.858683	794.246494	0.025170	0.026776
RS	44	1.333884	0.858585	764.077310	0.024214	0.025517
RS	45	1.423346	0.858585	730.424472	0.023148	0.024170
RS	46	1.518389	0.858903	693.428473	0.021975	0.022757
RS	47	1.619362	0.858903	653.973186	0.020725	0.021296
RS	48	1.726635	0.859093	612.069902	0.019397	0.019803
RS	49	1.840601	0.859093	568.482039	0.018016	0.018289
RS	50	1.961677	0.858916	523.689418	0.016596	0.016766
RS	51	2.090307	0.858916	478.041276	0.015150	0.015246
RS	52	2.226962	0.858331	432.531518	0.013707	0.013741
RS	53	2.372144	0.858331	387.150183	0.012269	0.012266
RS	54	2.526384	0.856689	343.441495	0.010884	0.010837
RS	55	2.690247	0.856689	300.590473	0.009526	0.009467
RS	56	2.864333	0.856689	259.924446	0.008237	0.008171
RS	57	3.049281	0.856689	221.891680	0.007032	0.006963
RS	58	3.245768	0.851978	187.768648	0.005951	0.005851
RS	59	3.454514	0.851978	155.630098	0.004932	0.004844
RS	60	3.676284	0.851978	127.010174	0.004025	0.003946
RS	61	3.911891	0.851978	101.962021	0.003231	0.003160
RS	62	4.162197	0.851978	80.435511	0.002549	0.002484
RS	63	4.428120	0.851978	223.652729	0.007088	0.006774
PA	4+25*2+4+6 0.198543056 0.040723338 4.428119659 1.165716171 0.992346764 1.059366226 1.131799698 1.186629295 1.219252586 1.222875595 1.202966690 1.166968346 1.121912718 1.073502541 1.026126862 0.983106613 0.946597815 0.917491913 0.895616531 0.880087852 0.869717360 0.863348007 0.859975696 0.858682513 0.858585358 0.858902812 0.859093189 0.858916283 0.858330965 0.856688976 0.851977646
//
IT	4512
RD	2
LK	-353117.156711
QD	-161.377900 -> -105.250771
RI	0.0055013904
TR	0.206841	0.043310
MT	4.129673
MM	C_pi: 0.915401, n_recomb: 32246.411271
RS	0	0.000000	1.158311	166.748234	0.005171	0.002704
RS	1	0.006124	1.158311	176.022647	0.005459	0.002487
RS	2	0.012623	1.158311	185.752452	0.005760	0.003970
RS	3	0.019521	1.158311	195.952413	0.006077	0.006023
RS	4	0.026840	0.858151	278.586760	0.008639	0.009176
RS	5	0.034608	0.858151	292.953498	0.009085	0.010163
RS	6	0.042852	0.986452	268.020905	0.008312	0.009307
RS	7	0.051601	0.986452	281.902141	0.008742	0.008985
RS	8	0.060885	1.132663	258.252593	0.008009	0.008414
RS	9	0.070738	1.132663	271.682114	0.008425	0.008482
RS	10	0.081194	1.261002	256.711926	0.007961	0.008010
RS	11	0.092291	1.261002	270.040673	0.008374	0.007810
RS	12	0.104067	1.350839	265.113988	0.008222	0.007435
RS	13	0.116564	1.350839	278.757838	0.008645	0.007393
RS	14	0.129827	1.379690	286.843223	0.008895	0.007462
RS	15	0.143902	1.379690	301.320752	0.009344	0.007665
RS	16	0.158839	1.355995	321.826882	0.009980	0.008102
RS	17	0.174691	1.355995	337.565171	0.010468	0.008515
RS	18	0.191514	1.296057	370.069972	0.011476	0.009312
RS	19	0.209367	1.296057	387.351666	0.012012	0.009953
RS	20	0.228313	1.216714	431.297047	0.013375	0.011126
RS	21	0.248419	1.216714	450.182618	0.013961	0.012002
RS	22	0.269757	1.131346	504.485515	0.015645	0.013559
RS	23	0.292402	1.131346	524.714664	0.016272	0.014667
RS	24	0.316433	1.049390	587.137976	0.018208	0.016582
RS	25	0.341936	1.049390	608.027807	0.018856	0.017879
RS	26	0.369001	0.977050	674.586556	0.020920	0.020043
RS	27	0.397724	0.977050	694.979506	0.021552	0.021417
RS	28	0.428206	0.917542	760.229253	0.023576	0.023620
RS	29	0.460554	0.917542	778.559963	0.024144	0.024905
RS	30	0.494883	0.871509	836.746979	0.025949	0.026891
RS	31	0.531315	0.871509	851.237410	0.026398	0.027922
RS	32	0.569978	0.837860	897.585857	0.027835	0.029470
RS	33	0.611009	0.837860	906.502794	0.028112	0.030129
RS	34	0.654552	0.814599	938.064391	0.029091	0.031112
RS	35	0.700763	0.814599	939.949418	0.029149	0.031345
RS	36	0.749803	0.799512	955.672087	0.029637	0.031738
RS	37	0.801846	0.799512	949.495213	0.029445	0.031547
RS	38	0.857077	0.790636	949.718574	0.029452	0.031389
RS	39	0.915690	0.790636	934.967557	0.028994	0.030807
RS	40	0.977893	0.786360	920.998129	0.028561	0.030170
RS	41	1.043905	0.786360	897.719153	0.027839	0.029250
RS	42	1.113960	0.785251	871.656001	0.027031	0.028232
RS	43	1.188306	0.785251	840.436727	0.026063	0.027047
RS	44	1.267204	0.785923	804.936425	0.024962	0.025763
RS	45	1.350934	0.785923	766.838947	0.023781	0.024395
RS	46	1.439792	0.787131	724.683674	0.022473	0.022957
RS	47	1.534092	0.787131	681.171867	0.021124	0.021484
RS	48	1.634167	0.787991	634.883686	0.019689	0.019976
RS	49	1.740371	0.787991	587.780419	0.018228	0.018455
RS	50	1.853078	0.788109	539.566736	0.016733	0.016931
RS	51	1.972689	0.788109	491.011481	0.015227	0.015408
RS	52	2.099624	0.787431	442.987600	0.013738	0.013910
RS	53	2.234333	0.787431	395.316052	0.012259	0.012431
RS	54	2.377292	0.785017	350.023923	0.010855	0.011016
RS	55	2.529006	0.785017	305.411915	0.009471	0.009636
RS	56	2.690012	0.785017	263.310124	0.008166	0.008330
RS	57	2.860877	0.785017	224.142238	0.006951	0.007111
RS	58	3.042207	0.778248	189.684887	0.005882	0.006017
RS	59	3.234642	0.778248	156.693361	0.004859	0.004987
RS	60	3.438862	0.778248	127.469633	0.003953	0.004068
RS	61	3.655588	0.778248	102.021896	0.003164	0.003263
RS	62	3.885588	0.778248	80.256068	0.002489	0.002570
RS	63	4.129673	0.778248	221.793298	0.006878	0.007076
PA	4+25*2+4+6 0.206841497 0.043310335 4.129672935 1.158311047 0.858150700 0.986451550 1.132663193 1.261001851 1.350839184 1.379690297 1.355994531 1.296056740 1.216713623 1.131346159 1.049389923 0.977049953 0.917542031 0.871508644 0.837859644 0.814599290 0.799511746 0.790636073 0.786360222 0.785250621 0.785923268 0.787131263 0.787991380 0.788108539 0.787431499 0.785016737 0.778248073
//
IT	5305
RD	3
LK	-353022.872417
QD	-102.581480 -> -75.708414
RI	0.0043999510
TR	0.211599	0.045051
MT	3.964151
MM	C_pi: 0.891791, n_recomb: 32668.437822
RS	0	0.000000	1.133208	170.728383	0.005226	0.002767
RS	1	0.006057	1.133208	180.100302	0.005513	0.002520
RS	2	0.012481	1.133208	189.924937	0.005814	0.004025
RS	3	0.019294	1.133208	200.216482	0.006129	0.006016
RS	4	0.026519	0.730956	326.490276	0.009994	0.010381
RS	5	0.034183	0.730956	342.606744	0.010487	0.011362
RS	6	0.042310	0.892728	294.494938	0.009015	0.009727
RS	7	0.050930	0.892728	309.302710	0.009468	0.009599
RS	8	0.060071	1.089599	266.263118	0.008150	0.008522
RS	9	0.069767	1.089599	279.876529	0.008567	0.008680
RS	10	0.080050	1.283716	249.753945	0.007645	0.007764
RS	11	0.090955	1.283716	262.639603	0.008040	0.007612
RS	12	0.102521	1.435169	247.041093	0.007562	0.006995
RS	13	0.114788	1.435169	259.781048	0.007952	0.006994
RS	14	0.127797	1.499172	261.433993	0.008003	0.006953
RS	15	0.141595	1.499172	274.740058	0.008410	0.007146
RS	16	0.156228	1.481587	291.970254	0.008937	0.007549
RS	17	0.171748	1.481587	306.440977	0.009380	0.007910
RS	18	0.188208	1.405937	338.613645	0.010365	0.008739
RS	19	0.205664	1.405937	354.701840	0.010858	0.009287
RS	20	0.224178	1.299496	401.457314	0.012289	0.010559
RS	21	0.243814	1.299496	419.387000	0.012838	0.011304
RS	22	0.264638	1.184124	479.968126	0.014692	0.013034
RS	23	0.286725	1.184124	499.606210	0.015293	0.013980
RS	24	0.310148	1.074614	571.785458	0.017503	0.016150
RS	25	0.334991	1.074614	592.485934	0.018136	0.017267
RS	26	0.361338	0.979809	671.550146	0.020557	0.019757
RS	27	0.389281	0.979809	692.050667	0.021184	0.020947
RS	28	0.418917	0.903561	770.976312	0.023600	0.023513
RS	29	0.450347	0.903561	789.463196	0.024166	0.024625
RS	30	0.483682	0.845876	860.545659	0.026342	0.026966
RS	31	0.519035	0.845876	874.919442	0.026782	0.027846
RS	32	0.556530	0.804600	931.661665	0.028519	0.029697
RS	33	0.596296	0.804600	939.905143	0.028771	0.030231
RS	34	0.638470	0.776679	978.369641	0.029948	0.031438
RS	35	0.683199	0.776679	978.869851	0.029964	0.031573
RS	36	0.730637	0.759036	997.859358	0.030545	0.032102
RS	37	0.780949	0.759036	989.596555	0.030292	0.031837
RS	38	0.834307	0.749103	989.898169	0.030301	0.031737
RS	39	0.890898	0.749103	972.521257	0.029769	0.031100
RS	40	0.950916	0.744839	956.245945	0.029271	0.030464
RS	41	1.014570	0.744839	930.065059	0.028470	0.029506
RS	42	1.082079	0.744460	900.306887	0.027559	0.028456
RS	43	1.153677	0.744460	866.204193	0.026515	0.027248
RS	44	1.229612	0.746230	826.629611	0.025304	0.025922
RS	45	1.310146	0.746230	785.913771	0.024057	0.024543
RS	46	1.395558	0.748551	740.106719	0.022655	0.023072
RS	47	1.486144	0.748551	694.386766	0.021256	0.021596
RS	48	1.582216	0.750276	645.284984	0.019753	0.020070
RS	49	1.684107	0.750276	596.423655	0.018257	0.018552
RS	50	1.792170	0.750875	546.284576	0.016722	0.017026
RS	51	1.906778	0.750875	496.388300	0.015195	0.015507
RS	52	2.028328	0.750301	447.159579	0.013688	0.014016
RS	53	2.157241	0.750301	398.499412	0.012198	0.012540
RS	54	2.293961	0.747443	352.628859	0.010794	0.011139
RS	55	2.438962	0.747443	307.270871	0.009406	0.009756
RS	56	2.592746	0.747443	264.579785	0.008099	0.008446
RS	57	2.755845	0.747443	224.962801	0.006886	0.007221
RS	58	2.928823	0.739687	190.478325	0.005831	0.006139
RS	59	3.112278	0.739687	157.134924	0.004810	0.005094
RS	60	3.306844	0.739687	127.670973	0.003908	0.004162
RS	61	3.513196	0.739687	102.071360	0.003124	0.003344
RS	62	3.732046	0.739687	80.220196	0.002456	0.002639
RS	63	3.964151	0.739687	221.522289	0.006781	0.007331
PA	4+25*2+4+6 0.211598507 0.045050512 3.964151414 1.133208394 0.730956369 0.892727571 1.089598646 1.283716278 1.435168725 1.499171895 1.481586603 1.405936711 1.299496369 1.184123651 1.074613987 0.979809441 0.903560702 0.845876428 0.804600186 0.776679470 0.759036205 0.749102601 0.744839137 0.744460051 0.746229712 0.748551490 0.750275743 0.750875459 0.750300994 0.747442727 0.739686626
//
IT	4397
RD	4
LK	-352976.067376
QD	-76.790359 -> -61.678456
RI	0.0038284997
TR	0.214211	0.046242
MT	3.870467
MM	C_pi: 0.877873, n_recomb: 33002.441616
RS	0	0.000000	1.136836	170.778888	0.005175	0.002800
RS	1	0.006018	1.136836	180.097156	0.005457	0.002509
RS	2	0.012398	1.136836	189.863188	0.005753	0.003965
RS	3	0.019161	1.136836	200.091007	0.006063	0.005839
RS	4	0.026332	0.636230	375.665375	0.011383	0.011429
RS	5	0.033934	0.636230	393.471218	0.011922	0.012438
RS	6	0.041994	0.812200	323.065037	0.009789	0.010123
RS	7	0.050539	0.812200	338.883492	0.010268	0.010178
RS	8	0.059598	1.039372	277.961867	0.008422	0.008632
RS	9	0.069202	1.039372	291.963959	0.008847	0.008882
RS	10	0.079384	1.285611	248.040685	0.007516	0.007569
RS	11	0.090179	1.285611	260.769377	0.007902	0.007486
RS	12	0.101624	1.494498	235.869180	0.007147	0.006649
RS	13	0.113757	1.494498	248.052165	0.007516	0.006697
RS	14	0.126620	1.596569	244.139533	0.007398	0.006543
RS	15	0.140257	1.596569	256.646939	0.007777	0.006745
RS	16	0.154715	1.590312	270.713386	0.008203	0.007096
RS	17	0.170043	1.590312	284.272232	0.008614	0.007436
RS	18	0.186294	1.504073	315.346394	0.009555	0.008263
RS	19	0.203522	1.504073	330.536679	0.010016	0.008759
RS	20	0.221787	1.375178	378.444609	0.011467	0.010079
RS	21	0.241151	1.375178	395.622462	0.011988	0.010745
RS	22	0.261681	1.234174	460.026953	0.013939	0.012583
RS	23	0.283446	1.234174	479.177822	0.014519	0.013429
RS	24	0.306521	1.101276	558.099138	0.016911	0.015774
RS	25	0.330984	1.101276	578.634682	0.017533	0.016779
RS	26	0.356919	0.987894	666.930967	0.020209	0.019506
RS	27	0.384415	0.987894	687.529664	0.020833	0.020583
RS	28	0.413566	0.898271	776.959992	0.023543	0.023423
RS	29	0.444471	0.898271	795.618006	0.024108	0.024430
RS	30	0.477236	0.831662	876.790302	0.026567	0.027041
RS	31	0.511972	0.831662	891.143968	0.027002	0.027829
RS	32	0.548799	0.784828	956.017111	0.028968	0.029907
RS	33	0.587842	0.784828	963.813430	0.029204	0.030365
RS	34	0.629234	0.753737	1007.543754	0.030529	0.031730
RS	35	0.673117	0.753737	1007.049600	0.030514	0.031802
RS	36	0.719641	0.734571	1028.293166	0.031158	0.032419
RS	37	0.768965	0.734571	1018.515852	0.030862	0.032102
RS	38	0.821257	0.724266	1018.467400	0.030860	0.032026
RS	39	0.876695	0.724266	999.211082	0.030277	0.031350
RS	40	0.935470	0.720453	980.700370	0.029716	0.030692
RS	41	0.997782	0.720453	952.508609	0.028862	0.029707
RS	42	1.063843	0.721075	919.507740	0.027862	0.028611
RS	43	1.133880	0.721075	883.504464	0.026771	0.027388
RS	44	1.208131	0.724115	840.546200	0.025469	0.026014
RS	45	1.286851	0.724115	798.220804	0.024187	0.024631
RS	46	1.370307	0.727677	749.554534	0.022712	0.023123
RS	47	1.458786	0.727677	702.593241	0.021289	0.021652
RS	48	1.552590	0.730372	651.460812	0.019740	0.020108
RS	49	1.652038	0.730372	601.706321	0.018232	0.018599
RS	50	1.757470	0.731555	550.335145	0.016676	0.017070
RS	51	1.869247	0.731555	499.816225	0.015145	0.015561
RS	52	1.987751	0.731179	449.939900	0.013634	0.014078
RS	53	2.113386	0.731179	400.837159	0.012146	0.012611
RS	54	2.246581	0.728028	354.759745	0.010749	0.011224
RS	55	2.387792	0.728028	309.034468	0.009364	0.009843
RS	56	2.537500	0.728028	266.039709	0.008061	0.008533
RS	57	2.696217	0.728028	226.174772	0.006853	0.007307
RS	58	2.864486	0.719797	191.657897	0.005807	0.006232
RS	59	3.042880	0.719797	158.084205	0.004790	0.005178
RS	60	3.232010	0.719797	128.437254	0.003892	0.004237
RS	61	3.432520	0.719797	102.692756	0.003112	0.003411
RS	62	3.645097	0.719797	80.726597	0.002446	0.002697
RS	63	3.870467	0.719797	223.484972	0.006772	0.007555
PA	4+25*2+4+6 0.214210782 0.046242148 3.870466611 1.136836344 0.636230313 0.812199760 1.039371633 1.285611413 1.494498419 1.596568829 1.590311776 1.504072964 1.375177716 1.234173952 1.101276010 0.987894035 0.898270709 0.831661934 0.784828483 0.753737236 0.734571458 0.724266488 0.720453373 0.721074980 0.724115230 0.727677270 0.730372160 0.731554617 0.731178828 0.728027732 0.719796908
//
IT	4807
RD	5
LK	-352948.902008
QD	-63.964754 -> -54.188824
RI	0.0033792539
TR	0.215469	0.047073
MT	3.818698
MM	C_pi: 0.870566, n_recomb: 33309.657419
RS	0	0.000000	1.174826	166.167349	0.004989	0.002815
RS	1	0.005996	1.174826	175.232233	0.005261	0.002463
RS	2	0.012351	1.174826	184.735010	0.005546	0.003816
RS	3	0.019087	1.174826	194.689869	0.005845	0.005531
RS	4	0.026227	0.569550	421.643766	0.012658	0.012329
RS	5	0.033795	0.569550	440.930156	0.013237	0.013363
RS	6	0.041817	0.749604	350.686414	0.010528	0.010493
RS	7	0.050320	0.749604	367.470673	0.011032	0.010697
RS	8	0.059332	0.993623	290.747764	0.008729	0.008751
RS	9	0.068885	0.993623	305.213933	0.009163	0.009083
RS	10	0.079011	1.279808	248.909077	0.007473	0.007432
RS	11	0.089744	1.279808	261.631665	0.007855	0.007412
RS	12	0.101120	1.539736	228.646865	0.006864	0.006384
RS	13	0.113179	1.539736	240.478817	0.007219	0.006475
RS	14	0.125960	1.679580	231.841142	0.006960	0.006218
RS	15	0.139508	1.679580	243.788198	0.007319	0.006433
RS	16	0.153868	1.687269	255.065828	0.007657	0.006731
RS	17	0.169089	1.687269	267.956796	0.008044	0.007060
RS	18	0.185222	1.593711	297.776610	0.008940	0.007871
RS	19	0.202323	1.593711	312.290086	0.009375	0.008334
RS	20	0.220449	1.445547	360.627022	0.010827	0.009677
RS	21	0.239662	1.445547	377.226710	0.011325	0.010290
RS	22	0.260027	1.281898	444.189396	0.013335	0.012199
RS	23	0.281613	1.281898	462.967160	0.013899	0.012978
RS	24	0.304493	1.128381	546.933550	0.016420	0.015452
RS	25	0.328745	1.128381	567.365481	0.017033	0.016382
RS	26	0.354451	0.998885	662.969274	0.019903	0.019294
RS	27	0.381698	0.998885	683.700035	0.020526	0.020295
RS	28	0.410579	0.897961	781.694459	0.023468	0.023354
RS	29	0.441192	0.897961	800.565877	0.024034	0.024292
RS	30	0.473639	0.824050	890.071524	0.026721	0.027119
RS	31	0.508033	0.824050	904.492445	0.027154	0.027848
RS	32	0.544488	0.772855	976.053487	0.029302	0.030104
RS	33	0.583129	0.772855	983.566060	0.029528	0.030510
RS	34	0.624087	0.739438	1031.495422	0.030967	0.031995
RS	35	0.667501	0.739438	1030.267935	0.030930	0.032024
RS	36	0.713517	0.719325	1053.091931	0.031615	0.032696
RS	37	0.762293	0.719325	1042.167431	0.031287	0.032342
RS	38	0.813993	0.709029	1041.465980	0.031266	0.032268
RS	39	0.868792	0.709029	1020.796599	0.030646	0.031563
RS	40	0.926877	0.705913	1000.059703	0.030023	0.030869
RS	41	0.988445	0.705913	970.398925	0.029133	0.029865
RS	42	1.053704	0.707695	934.398806	0.028052	0.028715
RS	43	1.122876	0.707695	897.075159	0.026931	0.027484
RS	44	1.196195	0.712113	851.118431	0.025552	0.026058
RS	45	1.273910	0.712113	807.758203	0.024250	0.024677
RS	46	1.356285	0.717001	756.663259	0.022716	0.023131
RS	47	1.443599	0.717001	708.989184	0.021285	0.021670
RS	48	1.536147	0.720737	656.234710	0.019701	0.020108
RS	49	1.634244	0.720737	606.037076	0.018194	0.018612
RS	50	1.738223	0.722565	553.774620	0.016625	0.017083
RS	51	1.848436	0.722565	502.984138	0.015100	0.015588
RS	52	1.965257	0.722442	452.712304	0.013591	0.014114
RS	53	2.089083	0.722442	403.410805	0.012111	0.012657
RS	54	2.220332	0.719075	357.267240	0.010726	0.011284
RS	55	2.359450	0.719075	311.321066	0.009346	0.009908
RS	56	2.506910	0.719075	268.116481	0.008049	0.008601
RS	57	2.663211	0.719075	228.051263	0.006846	0.007376
RS	58	2.828883	0.710643	193.432914	0.005807	0.006306
RS	59	3.004488	0.710643	159.640367	0.004793	0.005248
RS	60	3.190621	0.710643	129.789697	0.003896	0.004301
RS	61	3.387915	0.710643	103.856207	0.003118	0.003468
RS	62	3.597037	0.710643	81.715726	0.002453	0.002747
RS	63	3.818698	0.710643	227.241109	0.006822	0.007758
PA	4+25*2+4+6 0.215469294 0.047073256 3.818698028 1.174825717 0.569549593 0.749604107 0.993622772 1.279808497 1.539736323 1.679579823 1.687269023 1.593711223 1.445547351 1.281897771 1.128381085 0.998884914 0.897961456 0.824050221 0.772855196 0.739437753 0.719324863 0.709028639 0.705912744 0.707694885 0.712113467 0.717000585 0.720736961 0.722564508 0.722441578 0.719075411 0.710643116
//
IT	5037
RD	6
LK	-352930.884414
QD	-56.763827 -> -49.674916
RI	0.0029571656
TR	0.215852	0.047664
MT	3.792654
MM	C_pi: 0.867696, n_recomb: 33610.424795
RS	0	0.000000	1.244077	158.032325	0.004702	0.002818
RS	1	0.005984	1.244077	166.686393	0.004959	0.002393
RS	2	0.012327	1.244077	175.763796	0.005229	0.003614
RS	3	0.019049	1.244077	185.279031	0.005513	0.005151
RS	4	0.026173	0.522991	462.510700	0.013761	0.013093
RS	5	0.033724	0.522991	483.044195	0.014372	0.014136
RS	6	0.041727	0.702269	376.147271	0.011191	0.010831
RS	7	0.050208	0.702269	393.811576	0.011717	0.011148
RS	8	0.059197	0.954827	303.569015	0.009032	0.008877
RS	9	0.068724	0.954827	318.521020	0.009477	0.009279
RS	10	0.078822	1.271542	251.163862	0.007473	0.007342
RS	11	0.089523	1.271542	263.966429	0.007854	0.007376
RS	12	0.100865	1.576238	223.885968	0.006661	0.006182
RS	13	0.112885	1.576238	235.497175	0.007007	0.006308
RS	14	0.125625	1.752267	222.820983	0.006630	0.005959
RS	15	0.139128	1.752267	234.366215	0.006973	0.006187
RS	16	0.153438	1.775163	243.232993	0.007237	0.006433
RS	17	0.168605	1.775163	255.625438	0.007606	0.006756
RS	18	0.184679	1.676548	284.227795	0.008457	0.007546
RS	19	0.201716	1.676548	298.225187	0.008873	0.007987
RS	20	0.219772	1.511462	346.664462	0.010314	0.009338
RS	21	0.238908	1.511462	362.820155	0.010795	0.009914
RS	22	0.259190	1.327379	431.640209	0.012842	0.011871
RS	23	0.280685	1.327379	450.141139	0.013393	0.012601
RS	24	0.303467	1.155237	538.136714	0.016011	0.015175
RS	25	0.327612	1.155237	558.524615	0.016618	0.016050
RS	26	0.353202	1.011351	660.229116	0.019644	0.019112
RS	27	0.380324	1.011351	681.129529	0.020265	0.020060
RS	28	0.409068	0.900530	786.442369	0.023399	0.023301
RS	29	0.439533	0.900530	805.565798	0.023968	0.024190
RS	30	0.471821	0.820385	902.253513	0.026844	0.027199
RS	31	0.506041	0.820385	916.805657	0.027277	0.027885
RS	32	0.542309	0.765593	994.096918	0.029577	0.030290
RS	33	0.580747	0.765593	1001.435666	0.029795	0.030659
RS	34	0.621486	0.730374	1052.847302	0.031325	0.032237
RS	35	0.664663	0.730374	1051.056543	0.031272	0.032233
RS	36	0.710423	0.709666	1074.996119	0.031984	0.032941
RS	37	0.758922	0.709666	1063.160192	0.031632	0.032560
RS	38	0.810324	0.699608	1061.585536	0.031585	0.032474
RS	39	0.864801	0.699608	1039.798616	0.030937	0.031747
RS	40	0.922539	0.697336	1016.823025	0.030253	0.031009
RS	41	0.983732	0.697336	986.031114	0.029337	0.029992
RS	42	1.048587	0.700377	947.170542	0.028181	0.028785
RS	43	1.117323	0.700377	908.880762	0.027042	0.027550
RS	44	1.190173	0.706243	860.152717	0.025592	0.026071
RS	45	1.267382	0.706243	816.098900	0.024281	0.024696
RS	46	1.349212	0.712511	762.826333	0.022696	0.023113
RS	47	1.435939	0.712511	714.742216	0.021265	0.021664
RS	48	1.527855	0.717337	660.593134	0.019654	0.020086
RS	49	1.625273	0.717337	610.199150	0.018155	0.018606
RS	50	1.728520	0.719848	557.225756	0.016579	0.017076
RS	51	1.837947	0.719848	506.345224	0.015065	0.015598
RS	52	1.953921	0.720008	455.800295	0.013561	0.014132
RS	53	2.076836	0.720008	406.414799	0.012092	0.012689
RS	54	2.207107	0.716466	360.259467	0.010719	0.011330
RS	55	2.345174	0.716466	314.149495	0.009347	0.009961
RS	56	2.491503	0.716466	270.761866	0.008056	0.008658
RS	57	2.646590	0.716466	230.497101	0.006858	0.007435
RS	58	2.810957	0.707984	195.710425	0.005823	0.006368
RS	59	2.985161	0.707984	161.682153	0.004810	0.005308
RS	60	3.169789	0.707984	131.594041	0.003915	0.004357
RS	61	3.365467	0.707984	105.426337	0.003137	0.003519
RS	62	3.572855	0.707984	83.059700	0.002471	0.002793
RS	63	3.792654	0.707984	232.272703	0.006911	0.007948
PA	4+25*2+4+6 0.215851540 0.047664177 3.792653736 1.244076870 0.522990863 0.702268895 0.954827386 1.271541911 1.576238167 1.752267442 1.775163373 1.676547803 1.511462152 1.327378616 1.155236976 1.011350899 0.900530116 0.820384897 0.765592561 0.730373951 0.709666303 0.699607981 0.697336458 0.700376747 0.706242777 0.712510511 0.717336563 0.719847766 0.720007778 0.716466422 0.707984031
//
IT	3849
RD	7
LK	-352917.593067
QD	-52.210233 -> -46.614935
RI	0.0025622779
TR	0.215662	0.048094
MT	3.782873
MM	C_pi: 0.867778, n_recomb: 33910.247125
RS	0	0.000000	1.340402	147.878033	0.004361	0.002815
RS	1	0.005980	1.340402	156.026059	0.004601	0.002311
RS	2	0.012318	1.340402	164.579265	0.004853	0.003386
RS	3	0.019035	1.340402	173.552428	0.005118	0.004743
RS	4	0.026153	0.490302	497.750996	0.014678	0.013735
RS	5	0.033697	0.490302	519.321334	0.015315	0.014769
RS	6	0.041693	0.666654	399.031855	0.011767	0.011135
RS	7	0.050166	0.666654	417.482669	0.012311	0.011535
RS	8	0.059147	0.922629	315.984836	0.009318	0.009009
RS	9	0.068664	0.922629	331.420572	0.009773	0.009468
RS	10	0.078750	1.262798	254.210191	0.007497	0.007287
RS	11	0.089440	1.262798	267.144513	0.007878	0.007367
RS	12	0.100769	1.606711	220.758364	0.006510	0.006028
RS	13	0.112775	1.606711	232.235374	0.006849	0.006180
RS	14	0.125499	1.816955	216.048670	0.006371	0.005751
RS	15	0.138985	1.816955	227.300951	0.006703	0.005988
RS	16	0.153276	1.855638	234.072075	0.006903	0.006188
RS	17	0.168423	1.855638	246.085365	0.007257	0.006508
RS	18	0.184475	1.753607	273.563786	0.008067	0.007273
RS	19	0.201487	1.753607	287.161615	0.008468	0.007697
RS	20	0.219516	1.573490	335.539362	0.009895	0.009048
RS	21	0.238624	1.573490	351.351032	0.010361	0.009596
RS	22	0.258874	1.370718	421.604596	0.012433	0.011587
RS	23	0.280336	1.370718	439.902789	0.012973	0.012280
RS	24	0.303080	1.181480	531.269388	0.015667	0.014932
RS	25	0.327185	1.181480	551.660647	0.016268	0.015767
RS	26	0.352732	1.024491	658.654204	0.019423	0.018953
RS	27	0.379806	1.024491	679.754221	0.020046	0.019862
RS	28	0.408499	0.904783	791.538751	0.023342	0.023258
RS	29	0.438908	0.904783	810.942563	0.023914	0.024113
RS	30	0.471136	0.819150	914.025410	0.026954	0.027277
RS	31	0.505291	0.819150	928.752408	0.027389	0.027934
RS	32	0.541489	0.761283	1011.109497	0.029817	0.030462
RS	33	0.579851	0.761283	1018.347799	0.030031	0.030806
RS	34	0.620507	0.724612	1072.743065	0.031635	0.032459
RS	35	0.663595	0.724612	1070.501997	0.031569	0.032431
RS	36	0.709259	0.703531	1095.238346	0.032298	0.033161
RS	37	0.757654	0.703531	1082.646728	0.031927	0.032759
RS	38	0.808943	0.693851	1080.045150	0.031850	0.032652
RS	39	0.863300	0.693851	1057.334769	0.031180	0.031909
RS	40	0.920907	0.692510	1032.111142	0.030437	0.031123
RS	41	0.981959	0.692510	1000.407441	0.029502	0.030097
RS	42	1.046662	0.696865	958.779086	0.028274	0.028831
RS	43	1.115235	0.696865	919.749055	0.027123	0.027597
RS	44	1.187908	0.704220	868.398194	0.025609	0.026064
RS	45	1.264927	0.704220	823.863084	0.024295	0.024698
RS	46	1.346552	0.711901	768.574403	0.022665	0.023080
RS	47	1.433059	0.711901	720.262317	0.021240	0.021645
RS	48	1.524738	0.717843	664.860564	0.019606	0.020050
RS	49	1.621901	0.717843	614.412116	0.018119	0.018588
RS	50	1.724873	0.721059	560.832881	0.016539	0.017059
RS	51	1.834004	0.721059	509.960766	0.015039	0.015598
RS	52	1.949661	0.721517	459.207602	0.013542	0.014142
RS	53	2.072234	0.721517	409.794741	0.012085	0.012712
RS	54	2.202138	0.717817	363.650499	0.010724	0.011368
RS	55	2.339810	0.717817	317.398572	0.009360	0.010006
RS	56	2.485715	0.717817	273.832089	0.008075	0.008708
RS	57	2.640345	0.717817	233.357018	0.006882	0.007488
RS	58	2.804223	0.709363	198.353107	0.005849	0.006424
RS	59	2.977901	0.709363	164.068717	0.004838	0.005362
RS	60	3.161965	0.709363	133.713798	0.003943	0.004409
RS	61	3.357036	0.709363	107.276741	0.003164	0.003567
RS	62	3.563773	0.709363	84.645932	0.002496	0.002836
RS	63	3.782873	0.709363	238.165582	0.007023	0.008128
PA	4+25*2+4+6 0.215662259 0.048093714 3.782873486 1.340401898 0.490302438 0.666653684 0.922629225 1.262797587 1.606711400 1.816955431 1.855638385 1.753607451 1.573490312 1.370717520 1.181479942 1.024491239 0.904782955 0.819149519 0.761283357 0.724611659 0.703531197 0.693851395 0.692510322 0.696864764 0.704219506 0.711900997 0.717843485 0.721059096 0.721516869 0.717817258 0.709363479
//
IT	4131
RD	8
LK	-352906.994746
QD	-49.002937 -> -44.321189
RI	0.0022120106
TR	0.215101	0.048414
MT	3.783559
MM	C_pi: 0.869806, n_recomb: 34209.605002
RS	0	0.000000	1.460383	136.933671	0.004003	0.002808
RS	1	0.005980	1.460383	144.533733	0.004225	0.002224
RS	2	0.012319	1.460383	152.518496	0.004458	0.003153
RS	3	0.019036	1.460383	160.902876	0.004703	0.004338
RS	4	0.026155	0.467191	527.567587	0.015422	0.014271
RS	5	0.033699	0.467191	550.000443	0.016077	0.015279
RS	6	0.041695	0.639752	419.336916	0.012258	0.011403
RS	7	0.050169	0.639752	438.486655	0.012818	0.011864
RS	8	0.059150	0.895911	327.845642	0.009583	0.009141
RS	9	0.068668	0.895911	343.753090	0.010048	0.009649
RS	10	0.078755	1.254236	257.733304	0.007534	0.007260
RS	11	0.089446	1.254236	270.831820	0.007917	0.007377
RS	12	0.100775	1.632651	218.763466	0.006395	0.005908
RS	13	0.112783	1.632651	230.165860	0.006728	0.006082
RS	14	0.125508	1.875061	210.876267	0.006164	0.005582
RS	15	0.138995	1.875061	221.912683	0.006487	0.005827
RS	16	0.153288	1.929786	226.834308	0.006631	0.005983
RS	17	0.168435	1.929786	238.554251	0.006973	0.006300
RS	18	0.184489	1.825660	264.999802	0.007746	0.007041
RS	19	0.201503	1.825660	278.282943	0.008135	0.007452
RS	20	0.219534	1.632083	326.511027	0.009544	0.008797
RS	21	0.238644	1.632083	342.052379	0.009999	0.009323
RS	22	0.258896	1.412066	413.456256	0.012086	0.011337
RS	23	0.280360	1.412066	431.606499	0.012617	0.012001
RS	24	0.303108	1.206961	525.880521	0.015372	0.014715
RS	25	0.327215	1.206961	546.309569	0.015969	0.015519
RS	26	0.352765	1.037867	658.010494	0.019235	0.018811
RS	27	0.379842	1.037867	679.330746	0.019858	0.019690
RS	28	0.408539	0.910036	796.971735	0.023297	0.023221
RS	29	0.438952	0.910036	816.674578	0.023873	0.024050
RS	30	0.471184	0.819462	925.583106	0.027056	0.027351
RS	31	0.505344	0.819462	940.514177	0.027493	0.027986
RS	32	0.541546	0.758892	1027.462866	0.030034	0.030623
RS	33	0.579914	0.758892	1034.650913	0.030244	0.030947
RS	34	0.620576	0.721003	1091.678872	0.031911	0.032662
RS	35	0.663670	0.721003	1089.065485	0.031835	0.032616
RS	36	0.709341	0.699693	1114.377927	0.032575	0.033360
RS	37	0.757743	0.699693	1101.138421	0.032188	0.032942
RS	38	0.809040	0.690475	1097.411406	0.032079	0.032810
RS	39	0.863405	0.690475	1073.911208	0.031392	0.032055
RS	40	0.921021	0.690110	1046.444230	0.030589	0.031218
RS	41	0.982083	0.690110	1013.978060	0.029640	0.030186
RS	42	1.046797	0.695805	969.657429	0.028345	0.028862
RS	43	1.115381	0.695805	930.038104	0.027186	0.027630
RS	44	1.188067	0.704667	876.177092	0.025612	0.026046
RS	45	1.265099	0.704667	831.298646	0.024300	0.024690
RS	46	1.346739	0.713777	774.110251	0.022628	0.023037
RS	47	1.433261	0.713777	725.684220	0.021213	0.021618
RS	48	1.524957	0.720847	669.127711	0.019560	0.020009
RS	49	1.622137	0.720847	618.709500	0.018086	0.018565
RS	50	1.725129	0.724774	564.592905	0.016504	0.017037
RS	51	1.834280	0.724774	513.784370	0.015019	0.015593
RS	52	1.949960	0.725532	462.862235	0.013530	0.014147
RS	53	2.072557	0.725532	413.450386	0.012086	0.012731
RS	54	2.202486	0.721677	367.328449	0.010738	0.011400
RS	55	2.340186	0.721677	320.941845	0.009382	0.010046
RS	56	2.486121	0.721677	277.193630	0.008103	0.008755
RS	57	2.640783	0.721677	236.496869	0.006913	0.007538
RS	58	2.804695	0.713285	201.244613	0.005883	0.006475
RS	59	2.978410	0.713285	166.686641	0.004873	0.005412
RS	60	3.162513	0.713285	136.042838	0.003977	0.004457
RS	61	3.357627	0.713285	109.311588	0.003195	0.003612
RS	62	3.564410	0.713285	86.390656	0.002525	0.002877
RS	63	3.783559	0.713285	244.620736	0.007151	0.008302
PA	4+25*2+4+6 0.215101251 0.048414066 3.783558935 1.460383141 0.467190924 0.639752327 0.895911432 1.254236235 1.632651358 1.875060867 1.929785874 1.825659857 1.632082634 1.412066135 1.206961328 1.037866793 0.910036097 0.819462000 0.758891814 0.721003029 0.699693338 0.690475360 0.690110322 0.695805420 0.704666789 0.713776857 0.720846862 0.724773811 0.725531715 0.721676830 0.713284694
//
IT	3740
RD	9
LK	-352898.079873
QD	-46.537762 -> -42.466847
RI	0.0019192472
TR	0.214302	0.048660
MT	3.791021
MM	C_pi: 0.873105, n_recomb: 34507.586814
RS	0	0.000000	1.601096	126.054624	0.003653	0.002798
RS	1	0.005984	1.601096	133.104088	0.003857	0.002137
RS	2	0.012325	1.601096	140.516676	0.004072	0.002926
RS	3	0.019047	1.601096	148.307275	0.004298	0.003957
RS	4	0.026170	0.450799	552.478293	0.016010	0.014714
RS	5	0.033720	0.450799	575.633662	0.016681	0.015686
RS	6	0.041721	0.619335	437.219707	0.012670	0.011637
RS	7	0.050201	0.619335	456.990292	0.013243	0.012141
RS	8	0.059189	0.873574	339.116951	0.009827	0.009274
RS	9	0.068714	0.873574	355.479977	0.010302	0.009822
RS	10	0.078810	1.245994	261.560703	0.007580	0.007254
RS	11	0.089509	1.245994	274.844494	0.007965	0.007400
RS	12	0.100849	1.654935	217.585698	0.006305	0.005816
RS	13	0.112867	1.654935	228.955861	0.006635	0.006007
RS	14	0.125604	1.927600	206.871660	0.005995	0.005442
RS	15	0.139104	1.927600	217.747982	0.006310	0.005693
RS	16	0.153411	1.998432	221.012317	0.006405	0.005810
RS	17	0.168574	1.998432	232.501726	0.006738	0.006124
RS	18	0.184645	1.893301	257.994080	0.007476	0.006840
RS	19	0.201678	1.893301	271.025160	0.007854	0.007240
RS	20	0.219729	1.687618	319.049671	0.009246	0.008577
RS	21	0.238861	1.687618	334.375150	0.009690	0.009084
RS	22	0.259137	1.451598	406.721908	0.011786	0.011113
RS	23	0.280627	1.451598	424.763972	0.012309	0.011754
RS	24	0.303402	1.231649	521.593232	0.015115	0.014520
RS	25	0.327541	1.231649	542.083657	0.015709	0.015298
RS	26	0.353124	1.051249	658.045615	0.019070	0.018681
RS	27	0.380237	1.051249	679.598658	0.019694	0.019537
RS	28	0.408973	0.915891	802.625474	0.023259	0.023186
RS	29	0.439429	0.915891	822.638402	0.023839	0.023997
RS	30	0.471706	0.820789	936.942569	0.027152	0.027419
RS	31	0.505916	0.820789	952.097176	0.027591	0.028038
RS	32	0.542172	0.757784	1043.286848	0.030234	0.030771
RS	33	0.580598	0.757784	1050.460333	0.030441	0.031081
RS	34	0.621323	0.718842	1109.869859	0.032163	0.032850
RS	35	0.664484	0.718842	1106.940807	0.032078	0.032790
RS	36	0.710229	0.697395	1132.680104	0.032824	0.033542
RS	37	0.758711	0.697395	1118.871242	0.032424	0.033112
RS	38	0.810093	0.688683	1113.964205	0.032282	0.032951
RS	39	0.864551	0.688683	1089.770774	0.031581	0.032187
RS	40	0.922267	0.689313	1060.080356	0.030720	0.031299
RS	41	0.983436	0.689313	1026.958242	0.029760	0.030264
RS	42	1.048266	0.696352	980.018563	0.028400	0.028882
RS	43	1.116974	0.696352	939.915004	0.027238	0.027654
RS	44	1.189795	0.706721	883.638120	0.025607	0.026020
RS	45	1.266972	0.706721	838.509354	0.024299	0.024676
RS	46	1.348768	0.717259	779.514574	0.022590	0.022989
RS	47	1.435458	0.717259	731.047988	0.021185	0.021587
RS	48	1.527335	0.725456	673.410364	0.019515	0.019964
RS	49	1.624710	0.725456	623.073819	0.018056	0.018539
RS	50	1.727912	0.730091	568.469451	0.016474	0.017012
RS	51	1.837289	0.730091	517.755235	0.015004	0.015586
RS	52	1.953210	0.731143	466.690391	0.013524	0.014150
RS	53	2.076068	0.731143	417.293048	0.012093	0.012747
RS	54	2.206278	0.727124	371.201413	0.010757	0.011430
RS	55	2.344279	0.727124	324.680599	0.009409	0.010084
RS	56	2.490537	0.727124	280.745613	0.008136	0.008798
RS	57	2.645547	0.727124	239.817557	0.006950	0.007585
RS	58	2.809833	0.718797	204.299737	0.005920	0.006523
RS	59	2.983949	0.718797	169.454216	0.004911	0.005460
RS	60	3.168483	0.718797	138.505574	0.004014	0.004503
RS	61	3.364060	0.718797	111.463170	0.003230	0.003655
RS	62	3.571339	0.718797	88.235018	0.002557	0.002916
RS	63	3.791021	0.718797	251.428524	0.007286	0.008470
PA	4+25*2+4+6 0.214301949 0.048660205 3.791020865 1.601096213 0.450799214 0.619335427 0.873573797 1.245993683 1.654935394 1.927599895 1.998432317 1.893301006 1.687617672 1.451598428 1.231649006 1.051248712 0.915890802 0.820789378 0.757784499 0.718841896 0.697394560 0.688683283 0.689312820 0.696352203 0.706721162 0.717259373 0.725456235 0.730090507 0.731142588 0.727124286 0.718796732
//
IT	4264
RD	10
LK	-352890.310393
QD	-44.517745 -> -40.888114
RI	0.0016863856
TR	0.213360	0.048857
MT	3.802706
MM	C_pi: 0.877197, n_recomb: 34803.354988
RS	0	0.000000	1.760218	115.738029	0.003325	0.002787
RS	1	0.005989	1.760218	122.258616	0.003513	0.002054
RS	2	0.012336	1.760218	129.120631	0.003710	0.002714
RS	3	0.019064	1.760218	136.338763	0.003917	0.003607
RS	4	0.026194	0.439209	573.114441	0.016467	0.015078
RS	5	0.033752	0.439209	596.880822	0.017150	0.016006
RS	6	0.041762	0.603781	452.908770	0.013013	0.011839
RS	7	0.050251	0.603781	473.232020	0.013597	0.012374
RS	8	0.059250	0.854681	349.821030	0.010051	0.009404
RS	9	0.068787	0.854681	366.622198	0.010534	0.009987
RS	10	0.078895	1.238035	265.590060	0.007631	0.007262
RS	11	0.089608	1.238035	279.072970	0.008019	0.007434
RS	12	0.100964	1.674097	217.020188	0.006236	0.005744
RS	13	0.112999	1.674097	228.389165	0.006562	0.005949
RS	14	0.125755	1.975245	203.747757	0.005854	0.005326
RS	15	0.139275	1.975245	214.505446	0.006163	0.005581
RS	16	0.153604	2.062155	216.261537	0.006214	0.005662
RS	17	0.168792	2.062155	227.567425	0.006539	0.005973
RS	18	0.184889	1.956975	252.169703	0.007246	0.006666
RS	19	0.201950	1.956975	264.995625	0.007614	0.007056
RS	20	0.220034	1.740394	312.777465	0.008987	0.008381
RS	21	0.239200	1.740394	327.927491	0.009422	0.008873
RS	22	0.259513	1.489467	401.053835	0.011523	0.010912
RS	23	0.281044	1.489467	419.016183	0.012040	0.011532
RS	24	0.303863	1.255541	518.120162	0.014887	0.014340
RS	25	0.328050	1.255541	538.687118	0.015478	0.015097
RS	26	0.353685	1.064496	658.550370	0.018922	0.018559
RS	27	0.380855	1.064496	680.342351	0.019548	0.019396
RS	28	0.409652	0.922089	808.378084	0.023227	0.023153
RS	29	0.440174	0.922089	828.706401	0.023811	0.023948
RS	30	0.472523	0.822782	948.068046	0.027241	0.027480
RS	31	0.506810	0.822782	963.458966	0.027683	0.028088
RS	32	0.543151	0.757543	1058.624795	0.030417	0.030908
RS	33	0.581667	0.757543	1065.810010	0.030624	0.031207
RS	34	0.622491	0.717660	1127.422253	0.032394	0.033022
RS	35	0.665759	0.717660	1124.220481	0.032302	0.032952
RS	36	0.711618	0.696131	1150.291091	0.033051	0.033709
RS	37	0.760224	0.696131	1135.972482	0.032640	0.033269
RS	38	0.811741	0.687944	1129.866738	0.032464	0.033079
RS	39	0.866343	0.687944	1105.052401	0.031751	0.032308
RS	40	0.924215	0.689565	1073.176180	0.030835	0.031370
RS	41	0.985552	0.689565	1039.476145	0.029867	0.030333
RS	42	1.050563	0.697937	989.989098	0.028445	0.028896
RS	43	1.119468	0.697937	949.476303	0.027281	0.027673
RS	44	1.192499	0.709799	890.869543	0.025597	0.025991
RS	45	1.269903	0.709799	845.553995	0.024295	0.024658
RS	46	1.351943	0.721753	784.831699	0.022550	0.022941
RS	47	1.438897	0.721753	736.371715	0.021158	0.021555
RS	48	1.531057	0.731065	677.713237	0.019473	0.019919
RS	49	1.628737	0.731065	627.488337	0.018030	0.018513
RS	50	1.732267	0.736394	572.434387	0.016448	0.016987
RS	51	1.841997	0.736394	521.829683	0.014994	0.015578
RS	52	1.958298	0.737726	470.641603	0.013523	0.014152
RS	53	2.081565	0.737726	421.262704	0.012104	0.012763
RS	54	2.212213	0.733529	375.207758	0.010781	0.011459
RS	55	2.350686	0.733529	328.548882	0.009440	0.010121
RS	56	2.497451	0.733529	284.420812	0.008172	0.008840
RS	57	2.653006	0.733529	243.253168	0.006989	0.007630
RS	58	2.817877	0.725248	207.462489	0.005961	0.006569
RS	59	2.992621	0.725248	172.317643	0.004951	0.005506
RS	60	3.177831	0.725248	141.052141	0.004053	0.004547
RS	61	3.374132	0.725248	113.686731	0.003267	0.003696
RS	62	3.582189	0.725248	90.140031	0.002590	0.002954
RS	63	3.802706	0.725248	258.448786	0.007426	0.008633
PA	4+25*2+4+6 0.213360320 0.048857222 3.802705835 1.760217762 0.439208688 0.603780514 0.854681477 1.238034636 1.674097163 1.975245019 2.062154531 1.956975227 1.740394351 1.489467381 1.255541382 1.064496393 0.922088885 0.822782299 0.757543124 0.717660023 0.696130894 0.687943749 0.689564596 0.697936730 0.709799237 0.721753291 0.731065055 0.736393826 0.737726230 0.733528896 0.725247568
//
IT	4208
RD	11
LK	-352883.378348
QD	-42.787933 -> -39.497658
RI	0.0015102612
TR	0.212334	0.049021
MT	3.817081
MM	C_pi: 0.881782, n_recomb: 35095.913179
RS	0	0.000000	1.935261	106.261218	0.003028	0.002776
RS	1	0.005995	1.935261	112.289717	0.003200	0.001976
RS	2	0.012349	1.935261	118.638610	0.003380	0.002519
RS	3	0.019085	1.935261	125.322263	0.003571	0.003293
RS	4	0.026224	0.431100	590.127334	0.016815	0.015375
RS	5	0.033791	0.431100	614.416433	0.017507	0.016255
RS	6	0.041811	0.591912	466.654076	0.013297	0.012013
RS	7	0.050313	0.591912	487.471336	0.013890	0.012568
RS	8	0.059324	0.838489	360.007737	0.010258	0.009532
RS	9	0.068875	0.838489	377.230121	0.010749	0.010145
RS	10	0.078999	1.230261	269.764617	0.007686	0.007283
RS	11	0.089730	1.230261	283.456224	0.008077	0.007477
RS	12	0.101104	1.690538	216.925671	0.006181	0.005689
RS	13	0.113160	1.690538	228.316858	0.006506	0.005905
RS	14	0.125939	2.018527	201.304984	0.005736	0.005228
RS	15	0.139484	2.018527	211.975729	0.006040	0.005487
RS	16	0.153841	2.121444	212.338545	0.006050	0.005534
RS	17	0.169059	2.121444	223.496918	0.006368	0.005842
RS	18	0.185189	2.017084	247.257274	0.007045	0.006511
RS	19	0.202285	2.017084	259.913853	0.007406	0.006893
RS	20	0.220407	1.790705	307.420204	0.008759	0.008206
RS	21	0.239616	1.790705	322.425198	0.009187	0.008684
RS	22	0.259975	1.525843	396.197215	0.011289	0.010728
RS	23	0.281556	1.525843	414.100262	0.011799	0.011331
RS	24	0.304430	1.278695	515.242961	0.014681	0.014174
RS	25	0.328675	1.278695	535.895561	0.015269	0.014912
RS	26	0.354374	1.077561	659.356902	0.018787	0.018444
RS	27	0.381613	1.077561	681.389442	0.019415	0.019265
RS	28	0.410485	0.928494	814.118176	0.023197	0.023118
RS	29	0.441089	0.928494	834.763319	0.023785	0.023901
RS	30	0.473527	0.825238	958.905227	0.027322	0.027535
RS	31	0.507909	0.825238	974.540999	0.027768	0.028133
RS	32	0.544353	0.757916	1073.475710	0.030587	0.031033
RS	33	0.582982	0.757916	1080.693143	0.030793	0.031323
RS	34	0.623926	0.717174	1144.373521	0.032607	0.033181
RS	35	0.667325	0.717174	1140.933774	0.032509	0.033103
RS	36	0.713325	0.695594	1167.279389	0.033260	0.033862
RS	37	0.762084	0.695594	1152.498925	0.032839	0.033414
RS	38	0.813765	0.687933	1145.197841	0.032631	0.033195
RS	39	0.868545	0.687933	1119.820007	0.031907	0.032419
RS	40	0.926608	0.690529	1085.807401	0.030938	0.031433
RS	41	0.988153	0.690529	1051.589965	0.029963	0.030396
RS	42	1.053387	0.700211	999.629938	0.028483	0.028905
RS	43	1.122532	0.700211	958.764123	0.027318	0.027688
RS	44	1.195822	0.713544	897.908376	0.025584	0.025960
RS	45	1.273506	0.713544	852.451425	0.024289	0.024640
RS	46	1.355846	0.726894	790.071366	0.022512	0.022892
RS	47	1.443123	0.726894	741.649373	0.021132	0.021523
RS	48	1.535633	0.737302	682.022065	0.019433	0.019875
RS	49	1.633688	0.737302	631.926362	0.018006	0.018487
RS	50	1.737621	0.743307	576.454833	0.016425	0.016963
RS	51	1.847786	0.743307	525.966222	0.014987	0.015571
RS	52	1.964554	0.744903	474.670011	0.013525	0.014154
RS	53	2.088323	0.744903	425.308945	0.012118	0.012779
RS	54	2.219511	0.740508	379.296714	0.010807	0.011487
RS	55	2.358565	0.740508	332.494708	0.009474	0.010157
RS	56	2.505954	0.740508	288.167796	0.008211	0.008881
RS	57	2.662179	0.740508	246.754314	0.007031	0.007675
RS	58	2.827770	0.732240	210.691010	0.006003	0.006614
RS	59	3.003288	0.732240	175.237386	0.004993	0.005551
RS	60	3.189328	0.732240	143.646305	0.004093	0.004590
RS	61	3.386522	0.732240	115.949980	0.003304	0.003736
RS	62	3.595536	0.732240	92.077677	0.002624	0.002990
RS	63	3.817081	0.732240	265.579590	0.007567	0.008791
PA	4+25*2+4+6 0.212334190 0.049020556 3.817081451 1.935260703 0.431099938 0.591912207 0.838488536 1.230261027 1.690538368 2.018526782 2.121444306 2.017083699 1.790705281 1.525842694 1.278695072 1.077560781 0.928494235 0.825237912 0.757915908 0.717174431 0.695594228 0.687932924 0.690528996 0.700211100 0.713543943 0.726894335 0.737302275 0.743306982 0.744902797 0.740507583 0.732240106
//
IT	4719
RD	12
LK	-352877.094016
QD	-41.264101 -> -38.247257
RI	0.0013825365
TR	0.211269	0.049162
MT	3.832953
MM	C_pi: 0.886636, n_recomb: 35384.896115
RS	0	0.000000	2.124303	97.708830	0.002761	0.002764
RS	1	0.006002	2.124303	103.287790	0.002919	0.001904
RS	2	0.012364	2.124303	109.167222	0.003085	0.002343
RS	3	0.019107	2.124303	115.361081	0.003260	0.003014
RS	4	0.026256	0.425565	604.101154	0.017072	0.015616
RS	5	0.033834	0.425565	628.842023	0.017771	0.016446
RS	6	0.041866	0.582885	478.688462	0.013528	0.012162
RS	7	0.050380	0.582885	499.948932	0.014129	0.012729
RS	8	0.059406	0.824427	369.729326	0.010449	0.009657
RS	9	0.068973	0.824427	387.356785	0.010947	0.010295
RS	10	0.079114	1.222586	274.047929	0.007745	0.007313
RS	11	0.089864	1.222586	287.954828	0.008138	0.007525
RS	12	0.101259	1.704551	217.204312	0.006138	0.005647
RS	13	0.113338	1.704551	228.635714	0.006461	0.005871
RS	14	0.126142	2.057859	199.401453	0.005635	0.005146
RS	15	0.139715	2.057859	210.009922	0.005935	0.005407
RS	16	0.154102	2.176677	209.070366	0.005908	0.005422
RS	17	0.169352	2.176677	220.109326	0.006220	0.005728
RS	18	0.185518	2.073909	243.067006	0.006869	0.006374
RS	19	0.202654	2.073909	255.582144	0.007223	0.006749
RS	20	0.220819	1.838749	302.784737	0.008557	0.008047
RS	21	0.240074	1.838749	317.667971	0.008978	0.008513
RS	22	0.260484	1.560842	391.970938	0.011077	0.010559
RS	23	0.282119	1.560842	409.829279	0.011582	0.011147
RS	24	0.305053	1.301148	512.806172	0.014492	0.014017
RS	25	0.329363	1.301148	533.549129	0.015078	0.014740
RS	26	0.355133	1.090398	660.348999	0.018662	0.018334
RS	27	0.382448	1.090398	682.620444	0.019291	0.019141
RS	28	0.411404	0.934999	819.772573	0.023167	0.023082
RS	29	0.442097	0.934999	840.733168	0.023760	0.023855
RS	30	0.474632	0.828001	969.424132	0.027397	0.027581
RS	31	0.509120	0.828001	985.310214	0.027846	0.028173
RS	32	0.545678	0.758716	1087.845908	0.030743	0.031146
RS	33	0.584430	0.758716	1095.112011	0.030949	0.031431
RS	34	0.625507	0.717172	1160.766632	0.032804	0.033328
RS	35	0.669051	0.717172	1157.117473	0.032701	0.033243
RS	36	0.715207	0.695556	1183.708274	0.033452	0.034004
RS	37	0.764134	0.695556	1168.505265	0.033023	0.033550
RS	38	0.815997	0.688409	1160.032341	0.032783	0.033303
RS	39	0.870972	0.688409	1134.137108	0.032051	0.032522
RS	40	0.929248	0.691955	1098.046001	0.031031	0.031490
RS	41	0.991020	0.691955	1063.358452	0.030051	0.030453
RS	42	1.056501	0.702915	1009.001127	0.028515	0.028910
RS	43	1.125911	0.702915	967.824423	0.027351	0.027700
RS	44	1.199487	0.717688	904.795740	0.025570	0.025928
RS	45	1.277478	0.717688	859.229307	0.024282	0.024621
RS	46	1.360151	0.732407	795.256253	0.022474	0.022845
RS	47	1.447786	0.732407	746.891602	0.021108	0.021493
RS	48	1.540680	0.743886	686.341018	0.019396	0.019833
RS	49	1.639149	0.743886	636.382428	0.017985	0.018463
RS	50	1.743528	0.750543	580.519837	0.016406	0.016941
RS	51	1.854172	0.750543	530.147054	0.014982	0.015565
RS	52	1.971456	0.752381	478.754933	0.013530	0.014158
RS	53	2.095780	0.752381	429.406832	0.012135	0.012795
RS	54	2.227565	0.747766	383.442979	0.010836	0.011516
RS	55	2.367259	0.747766	336.490612	0.009509	0.010192
RS	56	2.515338	0.747766	291.958258	0.008251	0.008922
RS	57	2.672304	0.747766	250.292976	0.007073	0.007718
RS	58	2.838690	0.739471	213.961473	0.006047	0.006658
RS	59	3.015063	0.739471	178.190360	0.005036	0.005595
RS	60	3.202020	0.739471	146.266484	0.004134	0.004632
RS	61	3.400199	0.739471	118.233375	0.003341	0.003776
RS	62	3.610272	0.739471	94.030774	0.002657	0.003026
RS	63	3.832953	0.739471	272.756442	0.007708	0.008944
PA	4+25*2+4+6 0.211269381 0.049162348 3.832952952 2.124302683 0.425564909 0.582884577 0.824427179 1.222586092 1.704551004 2.057858732 2.176676764 2.073908533 1.838749401 1.560842130 1.301147745 1.090398086 0.934998979 0.828000508 0.758715691 0.717171696 0.695555753 0.688408898 0.691954735 0.702915415 0.717688118 0.732406824 0.743885833 0.750543332 0.752381477 0.747765585 0.739470802
//
IT	4253
RD	13
LK	-352871.333452
QD	-39.895483 -> -37.106602
RI	0.0012950568
TR	0.210192	0.049290
MT	3.849622
MM	C_pi: 0.891620, n_recomb: 35669.821327
RS	0	0.000000	2.324856	90.100653	0.002526	0.002753
RS	1	0.006009	2.324856	95.275257	0.002671	0.001838
RS	2	0.012379	2.324856	100.731852	0.002824	0.002185
RS	3	0.019131	2.324856	106.483928	0.002985	0.002768
RS	4	0.026290	0.421946	615.567291	0.017257	0.015810
RS	5	0.033878	0.421946	640.702864	0.017962	0.016589
RS	6	0.041923	0.576064	489.234178	0.013716	0.012288
RS	7	0.050451	0.576064	510.894156	0.014323	0.012862
RS	8	0.059491	0.812064	379.035978	0.010626	0.009780
RS	9	0.069075	0.812064	397.053503	0.011131	0.010439
RS	10	0.079234	1.214942	278.416456	0.007805	0.007350
RS	11	0.090004	1.214942	292.543322	0.008201	0.007578
RS	12	0.101421	1.716372	217.785761	0.006106	0.005615
RS	13	0.113525	1.716372	229.271634	0.006428	0.005848
RS	14	0.126355	2.093592	197.933204	0.005549	0.005075
RS	15	0.139956	2.093592	208.499056	0.005845	0.005339
RS	16	0.154375	2.228193	206.328323	0.005784	0.005324
RS	17	0.169660	2.228193	217.270223	0.006091	0.005628
RS	18	0.185864	2.127716	239.456858	0.006713	0.006251
RS	19	0.203041	2.127716	251.852681	0.007061	0.006619
RS	20	0.221250	1.884725	298.725561	0.008375	0.007902
RS	21	0.240553	1.884725	313.505095	0.008789	0.008358
RS	22	0.261017	1.594586	388.239845	0.010884	0.010401
RS	23	0.282710	1.594586	406.063945	0.011384	0.010976
RS	24	0.305706	1.322945	510.697541	0.014317	0.013870
RS	25	0.330084	1.322945	531.532601	0.014901	0.014579
RS	26	0.355928	1.103001	661.437714	0.018543	0.018227
RS	27	0.383324	1.103001	683.944165	0.019174	0.019023
RS	28	0.412366	0.941548	825.281734	0.023137	0.023043
RS	29	0.443153	0.941548	846.554501	0.023733	0.023809
RS	30	0.475791	0.830981	979.592091	0.027463	0.027621
RS	31	0.510389	0.830981	995.731945	0.027915	0.028207
RS	32	0.547066	0.759827	1101.730736	0.030887	0.031250
RS	33	0.585948	0.759827	1109.059240	0.031092	0.031530
RS	34	0.627165	0.717521	1176.618007	0.032986	0.033463
RS	35	0.670860	0.717521	1172.784040	0.032879	0.033374
RS	36	0.717179	0.695873	1199.608748	0.033631	0.034136
RS	37	0.766283	0.695873	1184.016865	0.033194	0.033677
RS	38	0.818336	0.689223	1174.406666	0.032924	0.033402
RS	39	0.873518	0.689223	1148.032875	0.032185	0.032619
RS	40	0.932015	0.693688	1109.926921	0.031117	0.031541
RS	41	0.994027	0.693688	1074.808014	0.030132	0.030506
RS	42	1.059766	0.705891	1018.128739	0.028543	0.028914
RS	43	1.129455	0.705891	976.674406	0.027381	0.027711
RS	44	1.203331	0.722069	911.546244	0.025555	0.025897
RS	45	1.281646	0.722069	865.893848	0.024275	0.024602
RS	46	1.364667	0.738124	800.387667	0.022439	0.022799
RS	47	1.452677	0.738124	752.092716	0.021085	0.021463
RS	48	1.545975	0.750646	690.659767	0.019363	0.019793
RS	49	1.644879	0.750646	640.841088	0.017966	0.018440
RS	50	1.749727	0.757931	584.610823	0.016390	0.016921
RS	51	1.860874	0.757931	534.350398	0.014980	0.015560
RS	52	1.978700	0.759989	482.873091	0.013537	0.014162
RS	53	2.103606	0.759989	433.531601	0.012154	0.012811
RS	54	2.236018	0.755129	387.621827	0.010867	0.011545
RS	55	2.376386	0.755129	340.511769	0.009546	0.010228
RS	56	2.525188	0.755129	295.767956	0.008292	0.008962
RS	57	2.682932	0.755129	253.846071	0.007117	0.007761
RS	58	2.850154	0.746760	217.254358	0.006091	0.006702
RS	59	3.027425	0.746760	181.158256	0.005079	0.005638
RS	60	3.215347	0.746760	148.895949	0.004174	0.004674
RS	61	3.414562	0.746760	120.521998	0.003379	0.003814
RS	62	3.625747	0.746760	95.986339	0.002691	0.003060
RS	63	3.849622	0.746760	279.930392	0.007848	0.009093
PA	4+25*2+4+6 0.210192068 0.049289875 3.849621525 2.324855951 0.421946347 0.576063904 0.812064419 1.214942131 1.716372371 2.093592424 2.228192903 2.127716477 1.884724559 1.594586476 1.322944888 1.103001423 0.941547510 0.830980620 0.759827091 0.717520509 0.695873490 0.689222980 0.693687548 0.705891193 0.722068539 0.738123863 0.750645942 0.757930835 0.759988697 0.755128554 0.746759589
//
IT	4437
RD	14
LK	-352866.008798
QD	-38.650949 -> -36.056790
RI	0.0012389844
TR	0.209121	0.049408
MT	3.866583
MM	C_pi: 0.896637, n_recomb: 35950.557877
RS	0	0.000000	2.534900	83.379545	0.002319	0.002742
RS	1	0.006016	2.534900	88.193380	0.002453	0.001778
RS	2	0.012394	2.534900	93.272275	0.002594	0.002045
RS	3	0.019156	2.534900	98.629235	0.002743	0.002553
RS	4	0.026324	0.419779	624.966914	0.017384	0.015965
RS	5	0.033924	0.419779	650.450579	0.018093	0.016694
RS	6	0.041981	0.570998	498.474234	0.013866	0.012394
RS	7	0.050523	0.570998	520.495585	0.014478	0.012970
RS	8	0.059578	0.801075	387.973132	0.010792	0.009899
RS	9	0.069179	0.801075	406.366866	0.011303	0.010577
RS	10	0.079356	1.207279	282.856875	0.007868	0.007393
RS	11	0.090147	1.207279	297.207157	0.008267	0.007635
RS	12	0.101586	1.726211	218.618539	0.006081	0.005592
RS	13	0.113714	1.726211	230.170416	0.006402	0.005831
RS	14	0.126571	2.126040	196.822783	0.005475	0.005014
RS	15	0.140201	2.126040	207.361976	0.005768	0.005280
RS	16	0.154652	2.276255	204.020092	0.005675	0.005237
RS	17	0.169972	2.276255	214.883187	0.005977	0.005538
RS	18	0.186214	2.178727	236.322778	0.006574	0.006140
RS	19	0.203433	2.178727	248.617218	0.006916	0.006502
RS	20	0.221687	1.928781	295.138463	0.008210	0.007769
RS	21	0.241040	1.928781	309.828694	0.008618	0.008215
RS	22	0.261557	1.627172	384.907565	0.010707	0.010255
RS	23	0.283309	1.627172	402.705053	0.011202	0.010818
RS	24	0.306369	1.344131	508.837257	0.014154	0.013730
RS	25	0.330816	1.344131	529.764195	0.014736	0.014426
RS	26	0.356735	1.115367	662.566927	0.018430	0.018123
RS	27	0.384212	1.115367	685.303122	0.019062	0.018908
RS	28	0.413343	0.948100	830.613006	0.023104	0.023002
RS	29	0.444226	0.948100	852.193487	0.023705	0.023761
RS	30	0.476967	0.834111	989.400275	0.027521	0.027654
RS	31	0.511677	0.834111	1005.795966	0.027977	0.028236
RS	32	0.548476	0.761166	1115.140205	0.031019	0.031344
RS	33	0.587489	0.761166	1122.542897	0.031225	0.031620
RS	34	0.628849	0.718127	1191.952001	0.033155	0.033588
RS	35	0.672697	0.718127	1187.954991	0.033044	0.033495
RS	36	0.719183	0.696445	1215.018094	0.033797	0.034258
RS	37	0.768465	0.696445	1199.066680	0.033353	0.033795
RS	38	0.820713	0.690268	1188.361778	0.033055	0.033494
RS	39	0.876104	0.690268	1161.542618	0.032309	0.032709
RS	40	0.934827	0.695617	1121.489032	0.031195	0.031589
RS	41	0.997083	0.695617	1085.970852	0.030207	0.030556
RS	42	1.063084	0.709024	1027.044563	0.028568	0.028917
RS	43	1.133056	0.709024	985.338819	0.027408	0.027721
RS	44	1.207237	0.726569	918.180110	0.025540	0.025867
RS	45	1.285881	0.726569	872.458856	0.024268	0.024584
RS	46	1.369257	0.743927	805.474321	0.022405	0.022756
RS	47	1.457649	0.743927	757.256228	0.021064	0.021436
RS	48	1.551358	0.757461	694.978449	0.019332	0.019756
RS	49	1.650705	0.757461	645.298532	0.017950	0.018419
RS	50	1.756028	0.765346	588.721027	0.016376	0.016903
RS	51	1.867688	0.765346	538.566919	0.014981	0.015557
RS	52	1.986065	0.767601	487.013464	0.013547	0.014168
RS	53	2.111565	0.767601	437.670875	0.012174	0.012829
RS	54	2.244614	0.762472	391.820645	0.010899	0.011574
RS	55	2.385667	0.762472	344.545076	0.009584	0.010264
RS	56	2.535207	0.762472	299.583753	0.008333	0.009002
RS	57	2.693743	0.762472	257.400819	0.007160	0.007803
RS	58	2.861816	0.753979	220.558841	0.006135	0.006745
RS	59	3.040001	0.753979	184.130727	0.005122	0.005680
RS	60	3.228905	0.753979	151.525083	0.004215	0.004714
RS	61	3.429175	0.753979	122.807147	0.003416	0.003851
RS	62	3.641492	0.753979	97.936686	0.002724	0.003094
RS	63	3.866583	0.753979	287.071018	0.007985	0.009238
PA	4+25*2+4+6 0.209120888 0.049408378 3.866582862 2.534900386 0.419779024 0.570997546 0.801075045 1.207278760 1.726210719 2.126040256 2.276255482 2.178727242 1.928780959 1.627172382 1.344131289 1.115366556 0.948099703 0.834110935 0.761166203 0.718126782 0.696444881 0.690268078 0.695616634 0.709024136 0.726568616 0.743926708 0.757460952 0.765346327 0.767600536 0.762471980 0.753978765
//
IT	5281
RD	15
LK	-352861.056013
QD	-37.508744 -> -35.083868
RI	0.0012069234
TR	0.208068	0.049522
MT	3.883492
MM	C_pi: 0.901622, n_recomb: 36227.035307
RS	0	0.000000	2.752092	77.476015	0.002139	0.002732
RS	1	0.006023	2.752092	81.970180	0.002263	0.001724
RS	2	0.012409	2.752092	86.714063	0.002394	0.001921
RS	3	0.019180	2.752092	91.720181	0.002532	0.002365
RS	4	0.026358	0.418724	632.664383	0.017464	0.016087
RS	5	0.033969	0.418724	658.457513	0.018176	0.016769
RS	6	0.042039	0.567332	506.577859	0.013983	0.012482
RS	7	0.050594	0.567332	528.927351	0.014600	0.013057
RS	8	0.059664	0.791209	396.579811	0.010947	0.010014
RS	9	0.069281	0.791209	415.336946	0.011465	0.010710
RS	10	0.079478	1.199583	287.354866	0.007932	0.007440
RS	11	0.090288	1.199583	301.930929	0.008334	0.007695
RS	12	0.101749	1.734262	219.661406	0.006063	0.005575
RS	13	0.113901	1.734262	231.288690	0.006384	0.005821
RS	14	0.126785	2.155469	196.011223	0.005411	0.004963
RS	15	0.140445	2.155469	206.536921	0.005701	0.005230
RS	16	0.154927	2.321126	202.072024	0.005578	0.005159
RS	17	0.170282	2.321126	212.871331	0.005876	0.005459
RS	18	0.186562	2.227127	233.585312	0.006448	0.006040
RS	19	0.203822	2.227127	245.793135	0.006785	0.006396
RS	20	0.222122	1.971046	291.943837	0.008059	0.007646
RS	21	0.241524	1.971046	306.556418	0.008462	0.008084
RS	22	0.262095	1.658682	381.901421	0.010542	0.010118
RS	23	0.283905	1.658682	399.677860	0.011033	0.010670
RS	24	0.307028	1.364741	507.168442	0.014000	0.013596
RS	25	0.331544	1.364741	528.185710	0.014580	0.014281
RS	26	0.357537	1.127493	663.697708	0.018321	0.018021
RS	27	0.385096	1.127493	686.657473	0.018954	0.018797
RS	28	0.414314	0.954629	835.744662	0.023070	0.022958
RS	29	0.445292	0.954629	857.627570	0.023674	0.023712
RS	30	0.478137	0.837343	998.845690	0.027572	0.027680
RS	31	0.512959	0.837343	1015.498232	0.028032	0.028258
RS	32	0.549879	0.762670	1128.088533	0.031139	0.031428
RS	33	0.589023	0.762670	1135.575529	0.031346	0.031702
RS	34	0.630524	0.718920	1206.794056	0.033312	0.033703
RS	35	0.674525	0.718920	1202.653234	0.033198	0.033607
RS	36	0.721177	0.697197	1229.963934	0.033952	0.034371
RS	37	0.770638	0.697197	1213.679118	0.033502	0.033906
RS	38	0.823078	0.691468	1201.928614	0.033178	0.033580
RS	39	0.878677	0.691468	1174.692973	0.032426	0.032794
RS	40	0.937625	0.697664	1132.760386	0.031268	0.031633
RS	41	1.000124	0.697664	1096.870068	0.030278	0.030602
RS	42	1.066387	0.712235	1035.769312	0.028591	0.028918
RS	43	1.136641	0.712235	993.833451	0.027433	0.027730
RS	44	1.211127	0.731108	924.709398	0.025525	0.025839
RS	45	1.290099	0.731108	878.932047	0.024262	0.024568
RS	46	1.373828	0.749733	810.521326	0.022373	0.022716
RS	47	1.462600	0.749733	762.383645	0.021045	0.021410
RS	48	1.556718	0.764247	699.295055	0.019303	0.019722
RS	49	1.656506	0.764247	649.750308	0.017936	0.018401
RS	50	1.762305	0.772704	592.844748	0.016365	0.016887
RS	51	1.874475	0.772704	542.789286	0.014983	0.015556
RS	52	1.993403	0.775131	491.167386	0.013558	0.014176
RS	53	2.119493	0.775131	441.815231	0.012196	0.012847
RS	54	2.253178	0.769711	396.029316	0.010932	0.011604
RS	55	2.394915	0.769711	348.580393	0.009622	0.010299
RS	56	2.545190	0.769711	303.395736	0.008375	0.009042
RS	57	2.704515	0.769711	260.947751	0.007203	0.007844
RS	58	2.873438	0.761043	223.866652	0.006180	0.006788
RS	59	3.052535	0.761043	187.100086	0.005165	0.005722
RS	60	3.242419	0.761043	154.146885	0.004255	0.004754
RS	61	3.443740	0.761043	125.082573	0.003453	0.003888
RS	62	3.657188	0.761043	99.876356	0.002757	0.003127
RS	63	3.883492	0.761043	294.156763	0.008120	0.009379
PA	4+25*2+4+6 0.208068205 0.049521530 3.883491714 2.752092182 0.418723548 0.567332209 0.791208823 1.199582556 1.734261670 2.155469130 2.321125508 2.227127427 1.971046435 1.658681529 1.364741090 1.127492695 0.954628774 0.837343328 0.762670277 0.718919934 0.697197399 0.691468225 0.697664192 0.712235391 0.731108215 0.749732605 0.764247086 0.772703995 0.775131041 0.769711031 0.761042759
//
IT	3929
RD	16
LK	-352856.425359
QD	-36.453195 -> -34.177448
RI	0.0011925079
TR	0.207042	0.049632
MT	3.900125
MM	C_pi: 0.906532, n_recomb: 36499.260340
RS	0	0.000000	2.974350	72.303120	0.001981	0.002722
RS	1	0.006030	2.974350	76.515017	0.002096	0.001675
RS	2	0.012424	2.974350	80.962825	0.002218	0.001811
RS	3	0.019204	2.974350	85.658585	0.002347	0.002200
RS	4	0.026392	0.418514	638.981781	0.017507	0.016183
RS	5	0.034014	0.418514	665.052480	0.018221	0.016819
RS	6	0.042095	0.564813	513.678610	0.014074	0.012555
RS	7	0.050664	0.564813	536.326783	0.014694	0.013125
RS	8	0.059749	0.782282	404.885123	0.011093	0.010127
RS	9	0.069382	0.782282	423.993679	0.011617	0.010837
RS	10	0.079596	1.191849	291.900360	0.007997	0.007492
RS	11	0.090426	1.191849	306.703818	0.008403	0.007758
RS	12	0.101910	1.740722	220.879884	0.006052	0.005565
RS	13	0.114085	1.740722	232.590247	0.006372	0.005816
RS	14	0.126995	2.182139	195.451179	0.005355	0.004918
RS	15	0.140683	2.182139	205.974343	0.005643	0.005186
RS	16	0.155197	2.363026	200.428204	0.005491	0.005090
RS	17	0.170586	2.363026	211.176315	0.005786	0.005388
RS	18	0.186903	2.273082	231.183323	0.006334	0.005948
RS	19	0.204204	2.273082	243.316908	0.006666	0.006300
RS	20	0.222548	2.011635	289.080703	0.007920	0.007532
RS	21	0.241999	2.011635	303.625257	0.008319	0.007963
RS	22	0.262622	1.689182	379.167979	0.010388	0.009988
RS	23	0.284489	1.689182	396.927530	0.010875	0.010530
RS	24	0.307675	1.384813	505.648131	0.013854	0.013468
RS	25	0.332258	1.384813	526.753319	0.014432	0.014143
RS	26	0.358325	1.139386	664.803790	0.018214	0.017921
RS	27	0.385963	1.139386	687.980456	0.018849	0.018689
RS	28	0.415267	0.961116	840.668398	0.023032	0.022912
RS	29	0.446339	0.961116	862.847958	0.023640	0.023661
RS	30	0.479285	0.840645	1007.932474	0.027615	0.027700
RS	31	0.514217	0.840645	1024.842164	0.028078	0.028276
RS	32	0.551256	0.764299	1140.588185	0.031250	0.031504
RS	33	0.590528	0.764299	1148.168588	0.031457	0.031777
RS	34	0.632169	0.719853	1221.166050	0.033457	0.033809
RS	35	0.676320	0.719853	1216.898974	0.033340	0.033711
RS	36	0.723134	0.698079	1244.476467	0.034096	0.034477
RS	37	0.772771	0.698079	1227.881627	0.033641	0.034009
RS	38	0.825401	0.692771	1215.136659	0.033292	0.033660
RS	39	0.881205	0.692771	1187.509990	0.032535	0.032873
RS	40	0.940374	0.699777	1143.766087	0.031337	0.031674
RS	41	1.003111	0.699777	1107.526969	0.030344	0.030646
RS	42	1.069631	0.715471	1044.322504	0.028612	0.028920
RS	43	1.140163	0.715471	1002.173962	0.027457	0.027738
RS	44	1.214948	0.735632	931.147473	0.025511	0.025811
RS	45	1.294242	0.735632	885.323219	0.024256	0.024552
RS	46	1.378318	0.755486	815.533786	0.022344	0.022677
RS	47	1.467464	0.755486	767.477492	0.021027	0.021387
RS	48	1.561986	0.770948	703.609189	0.019277	0.019690
RS	49	1.662208	0.770948	654.194326	0.017923	0.018384
RS	50	1.768473	0.779949	596.976883	0.016356	0.016874
RS	51	1.881147	0.779949	547.011733	0.014987	0.015556
RS	52	2.000615	0.782526	495.328133	0.013571	0.014185
RS	53	2.127287	0.782526	445.957862	0.012218	0.012866
RS	54	2.261597	0.776792	400.241302	0.010966	0.011635
RS	55	2.404007	0.776792	352.611318	0.009661	0.010335
RS	56	2.555005	0.776792	307.197749	0.008417	0.009081
RS	57	2.715108	0.776792	264.481050	0.007246	0.007886
RS	58	2.884866	0.767898	227.172570	0.006224	0.006831
RS	59	3.064860	0.767898	190.061575	0.005207	0.005763
RS	60	3.255709	0.767898	156.757081	0.004295	0.004793
RS	61	3.458066	0.767898	127.344494	0.003489	0.003924
RS	62	3.672626	0.767898	101.802053	0.002789	0.003159
RS	63	3.900125	0.767898	301.174245	0.008252	0.009515
PA	4+25*2+4+6 0.207041569 0.049631711 3.900124520 2.974349841 0.418514401 0.564812539 0.782282431 1.191849041 1.740721884 2.182138686 2.363025593 2.273082363 2.011634643 1.689181815 1.384813109 1.139386155 0.961115751 0.840644945 0.764298790 0.719853057 0.698079055 0.692770610 0.699777326 0.715471208 0.735631902 0.755486216 0.770948432 0.779949274 0.782526223 0.776791712 0.767898225
//
IT	4203
RD	17
LK	-352852.077783
QD	-35.472245 -> -33.329236
RI	0.0011908542
TR	0.206045	0.049740
MT	3.916356
MM	C_pi: 0.911344, n_recomb: 36767.223617
RS	0	0.000000	3.199459	67.779558	0.001843	0.002713
RS	1	0.006037	3.199459	71.742970	0.001951	0.001631
RS	2	0.012439	3.199459	75.929939	0.002065	0.001714
RS	3	0.019227	3.199459	80.352056	0.002185	0.002057
RS	4	0.026424	0.418956	644.175878	0.017520	0.016257
RS	5	0.034057	0.418956	670.497469	0.018236	0.016849
RS	6	0.042150	0.563231	519.900962	0.014140	0.012614
RS	7	0.050731	0.563231	542.821819	0.014764	0.013178
RS	8	0.059831	0.774152	412.914049	0.011230	0.010236
RS	9	0.069480	0.774152	432.362835	0.011759	0.010958
RS	10	0.079712	1.184079	296.485896	0.008064	0.007546
RS	11	0.090561	1.184079	311.517835	0.008473	0.007822
RS	12	0.102065	1.745742	222.249581	0.006045	0.005560
RS	13	0.114264	1.745742	234.049498	0.006366	0.005816
RS	14	0.127199	2.206279	195.105386	0.005307	0.004879
RS	15	0.140916	2.206279	205.635279	0.005593	0.005149
RS	16	0.155460	2.402156	199.044408	0.005414	0.005028
RS	17	0.170882	2.402156	209.752037	0.005705	0.005324
RS	18	0.187235	2.316757	229.066921	0.006230	0.005864
RS	19	0.204576	2.316757	241.136731	0.006558	0.006211
RS	20	0.222963	2.050656	286.499946	0.007792	0.007427
RS	21	0.242461	2.050656	300.984514	0.008186	0.007850
RS	22	0.263135	1.718739	376.664945	0.010245	0.009866
RS	23	0.285058	1.718739	394.410740	0.010727	0.010399
RS	24	0.308304	1.404380	504.245782	0.013715	0.013346
RS	25	0.332954	1.404380	525.435979	0.014291	0.014011
RS	26	0.359091	1.151052	665.870062	0.018110	0.017822
RS	27	0.386807	1.151052	689.256736	0.018746	0.018583
RS	28	0.416196	0.967548	845.382293	0.022993	0.022864
RS	29	0.447359	0.967548	867.852421	0.023604	0.023608
RS	30	0.480403	0.843993	1016.668448	0.027651	0.027714
RS	31	0.515442	0.843993	1033.834993	0.028118	0.028288
RS	32	0.552597	0.766022	1152.654609	0.031350	0.031573
RS	33	0.591994	0.766022	1160.336516	0.031559	0.031844
RS	34	0.633770	0.720892	1235.088732	0.033592	0.033907
RS	35	0.678069	0.720892	1230.711394	0.033473	0.033807
RS	36	0.725041	0.699056	1258.576580	0.034231	0.034576
RS	37	0.774849	0.699056	1241.693068	0.033772	0.034106
RS	38	0.827664	0.694141	1228.005926	0.033399	0.033736
RS	39	0.883668	0.694141	1200.011139	0.032638	0.032948
RS	40	0.943053	0.701923	1154.521747	0.031401	0.031713
RS	41	1.006022	0.701923	1117.954472	0.030406	0.030688
RS	42	1.072793	0.718699	1052.714567	0.028632	0.028921
RS	43	1.143595	0.718699	1010.368206	0.027480	0.027747
RS	44	1.218672	0.740107	937.498529	0.025498	0.025786
RS	45	1.298281	0.740107	891.634565	0.024251	0.024538
RS	46	1.382696	0.761155	820.511525	0.022316	0.022642
RS	47	1.472207	0.761155	772.536196	0.021012	0.021365
RS	48	1.567122	0.777533	707.916616	0.019254	0.019661
RS	49	1.667767	0.777533	658.625762	0.017913	0.018369
RS	50	1.774488	0.787051	601.111594	0.016349	0.016862
RS	51	1.887652	0.787051	551.228332	0.014992	0.015557
RS	52	2.007648	0.789755	499.489595	0.013585	0.014195
RS	53	2.134888	0.789755	450.092844	0.012242	0.012886
RS	54	2.269809	0.783684	404.450362	0.011000	0.011666
RS	55	2.412876	0.783684	356.632073	0.009700	0.010371
RS	56	2.564579	0.783684	310.984486	0.008458	0.009120
RS	57	2.725441	0.783684	267.995884	0.007289	0.007927
RS	58	2.896015	0.774517	230.472072	0.006268	0.006873
RS	59	3.076886	0.774517	193.011259	0.005250	0.005804
RS	60	3.268676	0.774517	159.352267	0.004334	0.004831
RS	61	3.472045	0.774517	129.589987	0.003525	0.003959
RS	62	3.687691	0.774517	103.711287	0.002821	0.003191
RS	63	3.916356	0.774517	308.113462	0.008380	0.009649
PA	4+25*2+4+6 0.206044692 0.049740340 3.916356193 3.199459326 0.418955835 0.563231070 0.774152058 1.184078998 1.745741972 2.206278862 2.402156354 2.316756632 2.050655800 1.718739146 1.404380018 1.151051928 0.967548390 0.843992850 0.766021890 0.720892426 0.699055696 0.694140855 0.701922554 0.718698612 0.740107461 0.761155014 0.777533185 0.787050500 0.789754551 0.783684035 0.774516931
//
IT	4036
RD	18
LK	-352847.981171
QD	-34.556573 -> -32.532710
RI	0.0011979781
TR	0.205081	0.049849
MT	3.932073
MM	C_pi: 0.916037, n_recomb: 37031.014953
RS	0	0.000000	3.425570	63.822819	0.001723	0.002704
RS	1	0.006044	3.425570	67.567615	0.001825	0.001592
RS	2	0.012453	3.425570	71.524947	0.001931	0.001628
RS	3	0.019249	3.425570	75.705986	0.002044	0.001932
RS	4	0.026456	0.419897	648.458693	0.017511	0.016313
RS	5	0.034098	0.419897	675.008670	0.018228	0.016865
RS	6	0.042203	0.562436	525.341156	0.014187	0.012660
RS	7	0.050797	0.562436	548.511265	0.014812	0.013216
RS	8	0.059910	0.766703	420.687839	0.011360	0.010342
RS	9	0.069575	0.766703	440.466322	0.011895	0.011075
RS	10	0.079823	1.176292	301.101689	0.008131	0.007602
RS	11	0.090691	1.176292	316.362604	0.008543	0.007887
RS	12	0.102216	1.749473	223.748712	0.006042	0.005559
RS	13	0.114437	1.749473	235.643586	0.006363	0.005819
RS	14	0.127397	2.228102	194.943212	0.005264	0.004846
RS	15	0.141140	2.228102	205.487685	0.005549	0.005117
RS	16	0.155713	2.438726	197.882784	0.005344	0.004972
RS	17	0.171168	2.438726	208.559012	0.005632	0.005266
RS	18	0.187556	2.358272	227.198363	0.006135	0.005787
RS	19	0.204935	2.358272	239.213420	0.006460	0.006130
RS	20	0.223364	2.088185	284.165065	0.007674	0.007328
RS	21	0.242907	2.088185	298.596535	0.008063	0.007745
RS	22	0.263631	1.747397	374.361466	0.010109	0.009751
RS	23	0.285607	1.747397	392.095934	0.010588	0.010275
RS	24	0.308912	1.423457	502.942560	0.013582	0.013228
RS	25	0.333625	1.423457	524.214626	0.014156	0.013884
RS	26	0.359832	1.162495	666.885938	0.018009	0.017726
RS	27	0.387622	1.162495	690.475621	0.018646	0.018480
RS	28	0.417092	0.973917	849.887969	0.022951	0.022814
RS	29	0.448344	0.973917	872.642406	0.023565	0.023554
RS	30	0.481483	0.847365	1025.067641	0.027681	0.027723
RS	31	0.516626	0.847365	1042.490238	0.028152	0.028295
RS	32	0.553893	0.767812	1164.309392	0.031441	0.031634
RS	33	0.593412	0.767812	1172.099916	0.031652	0.031904
RS	34	0.635319	0.722008	1248.586577	0.033717	0.033998
RS	35	0.679759	0.722008	1244.113514	0.033597	0.033896
RS	36	0.726884	0.700097	1272.289151	0.034357	0.034668
RS	37	0.776858	0.700097	1255.136377	0.033894	0.034197
RS	38	0.829852	0.695549	1240.558973	0.033501	0.033807
RS	39	0.886049	0.695549	1212.216677	0.032735	0.033019
RS	40	0.945642	0.704070	1165.047204	0.031461	0.031749
RS	41	1.008837	0.704070	1128.169792	0.030466	0.030727
RS	42	1.075851	0.721888	1060.959505	0.028651	0.028922
RS	43	1.146915	0.721888	1018.427765	0.027502	0.027755
RS	44	1.222274	0.744507	943.769924	0.025486	0.025762
RS	45	1.302187	0.744507	897.871637	0.024246	0.024525
RS	46	1.386930	0.766712	825.456624	0.022291	0.022608
RS	47	1.476795	0.766712	777.560777	0.020998	0.021345
RS	48	1.572090	0.783974	712.216604	0.019233	0.019634
RS	49	1.673145	0.783974	663.043366	0.017905	0.018356
RS	50	1.780307	0.793981	605.246486	0.016344	0.016853
RS	51	1.893946	0.793981	555.436607	0.014999	0.015560
RS	52	2.014453	0.796790	503.648656	0.013601	0.014206
RS	53	2.142243	0.796790	454.217269	0.012266	0.012906
RS	54	2.277755	0.790363	408.653289	0.011035	0.011698
RS	55	2.421458	0.790363	360.639827	0.009739	0.010408
RS	56	2.573846	0.790363	314.753454	0.008500	0.009159
RS	57	2.735443	0.790363	271.490070	0.007331	0.007967
RS	58	2.906806	0.780874	233.763525	0.006313	0.006916
RS	59	3.088527	0.780874	195.947707	0.005291	0.005845
RS	60	3.281229	0.780874	161.931186	0.004373	0.004869
RS	61	3.485578	0.780874	131.817941	0.003560	0.003994
RS	62	3.702277	0.780874	105.603078	0.002852	0.003222
RS	63	3.932073	0.780874	314.969706	0.008506	0.009779
PA	4+25*2+4+6 0.205080935 0.049848660 3.932072772 3.425570102 0.419896569 0.562436373 0.766703461 1.176291858 1.749472944 2.228102291 2.438725589 2.358271846 2.088184872 1.747397474 1.423456639 1.162495201 0.973916583 0.847364955 0.767811702 0.722008233 0.700097037 0.695549227 0.704070007 0.721888485 0.744506847 0.766711733 0.783974017 0.793980696 0.796789899 0.790363364 0.780874425
//
IT	4881
RD	19
LK	-352844.109517
QD	-33.698294 -> -31.782135
RI	0.0012109092
TR	0.204151	0.049957
MT	3.947228
MM	C_pi: 0.920604, n_recomb: 37290.768539
RS	0	0.000000	3.651311	60.353589	0.001618	0.002696
RS	1	0.006050	3.651311	63.905729	0.001714	0.001557
RS	2	0.012466	3.651311	67.660579	0.001814	0.001552
RS	3	0.019270	3.651311	71.628917	0.001921	0.001823
RS	4	0.026486	0.421227	651.994982	0.017484	0.016354
RS	5	0.034138	0.421227	678.754140	0.018202	0.016868
RS	6	0.042253	0.562306	530.086997	0.014215	0.012695
RS	7	0.050860	0.562306	553.485312	0.014842	0.013242
RS	8	0.059987	0.759849	428.224616	0.011483	0.010445
RS	9	0.069666	0.759849	448.322914	0.012022	0.011188
RS	10	0.079930	1.168522	305.736957	0.008199	0.007661
RS	11	0.090816	1.168522	321.226804	0.008614	0.007954
RS	12	0.102360	1.752058	225.359574	0.006043	0.005561
RS	13	0.114603	1.752058	237.353977	0.006365	0.005825
RS	14	0.127586	2.247811	194.939899	0.005228	0.004817
RS	15	0.141355	2.247811	205.505701	0.005511	0.005089
RS	16	0.155957	2.472879	196.917015	0.005281	0.004921
RS	17	0.171442	2.472879	207.569843	0.005566	0.005214
RS	18	0.187864	2.397765	225.545731	0.006048	0.005715
RS	19	0.205280	2.397765	237.513873	0.006369	0.006055
RS	20	0.223749	2.124310	282.045431	0.007563	0.007236
RS	21	0.243336	2.124310	296.429780	0.007949	0.007646
RS	22	0.264108	1.775210	372.232296	0.009982	0.009641
RS	23	0.286136	1.775210	389.957380	0.010457	0.010158
RS	24	0.309497	1.442074	501.721741	0.013454	0.013114
RS	25	0.334271	1.442074	523.072452	0.014027	0.013762
RS	26	0.360544	1.173718	667.851908	0.017909	0.017631
RS	27	0.388407	1.173718	691.637790	0.018547	0.018378
RS	28	0.417955	0.980215	854.194627	0.022906	0.022762
RS	29	0.449291	0.980215	877.227158	0.023524	0.023498
RS	30	0.482523	0.850749	1033.147171	0.027705	0.027727
RS	31	0.517765	0.850749	1050.824741	0.028179	0.028298
RS	32	0.555140	0.769650	1175.576533	0.031525	0.031688
RS	33	0.594776	0.769650	1183.482035	0.031737	0.031958
RS	34	0.636809	0.723182	1261.683935	0.033834	0.034081
RS	35	0.681386	0.723182	1257.128589	0.033712	0.033979
RS	36	0.728659	0.701184	1285.639730	0.034476	0.034754
RS	37	0.778792	0.701184	1268.235477	0.034009	0.034282
RS	38	0.831959	0.696978	1252.818346	0.033596	0.033874
RS	39	0.888342	0.696978	1224.147232	0.032827	0.033086
RS	40	0.948136	0.706204	1175.359640	0.031519	0.031784
RS	41	1.011547	0.706204	1138.188223	0.030522	0.030765
RS	42	1.078795	0.725026	1069.069315	0.028668	0.028924
RS	43	1.150112	0.725026	1026.362958	0.027523	0.027764
RS	44	1.225743	0.748816	949.969681	0.025475	0.025739
RS	45	1.305950	0.748816	904.041061	0.024243	0.024513
RS	46	1.391009	0.772142	830.373181	0.022268	0.022577
RS	47	1.481214	0.772142	782.554413	0.020985	0.021327
RS	48	1.576877	0.790257	716.510385	0.019214	0.019609
RS	49	1.678327	0.790257	667.447922	0.017898	0.018345
RS	50	1.785914	0.800727	609.380780	0.016341	0.016845
RS	51	1.900011	0.800727	559.635745	0.015007	0.015563
RS	52	2.021011	0.803621	507.803763	0.013617	0.014219
RS	53	2.149331	0.803621	458.329758	0.012291	0.012927
RS	54	2.285414	0.796820	412.848191	0.011071	0.011730
RS	55	2.429730	0.796820	364.632991	0.009778	0.010444
RS	56	2.582777	0.796820	318.503311	0.008541	0.009198
RS	57	2.745084	0.796820	274.962460	0.007373	0.008007
RS	58	2.917210	0.786964	237.045325	0.006357	0.006958
RS	59	3.099749	0.786964	198.869717	0.005333	0.005885
RS	60	3.293332	0.786964	164.492933	0.004411	0.004907
RS	61	3.498627	0.786964	134.027672	0.003594	0.004028
RS	62	3.716342	0.786964	107.476897	0.002882	0.003252
RS	63	3.947228	0.786964	321.740716	0.008628	0.009905
PA	4+25*2+4+6 0.204151073 0.049957264 3.947228061 3.651311388 0.421226646 0.562306033 0.759848598 1.168522275 1.752057755 2.247810589 2.472879227 2.397764695 2.124309744 1.775210492 1.442074265 1.173717982 0.980214539 0.850748512 0.769650363 0.723182229 0.701183995 0.696977702 0.706203550 0.725026080 0.748815585 0.772142305 0.790257317 0.800727339 0.803620823 0.796819980 0.786964348
//
IT	3906
RD	20
LK	-352840.441022
QD	-32.890742 -> -31.072548
RI	0.0012274627
TR	0.203254	0.050066
MT	3.961826
MM	C_pi: 0.925045, n_recomb: 37546.476361
RS	0	0.000000	3.874252	57.321673	0.001527	0.002689
RS	1	0.006056	3.874252	60.704729	0.001617	0.001525
RS	2	0.012479	3.874252	64.281785	0.001712	0.001485
RS	3	0.019290	3.874252	68.063261	0.001813	0.001727
RS	4	0.026515	0.422852	654.930270	0.017443	0.016384
RS	5	0.034176	0.422852	681.882344	0.018161	0.016862
RS	6	0.042302	0.562743	534.211471	0.014228	0.012720
RS	7	0.050920	0.562743	557.818904	0.014857	0.013257
RS	8	0.060060	0.753528	435.531000	0.011600	0.010544
RS	9	0.069753	0.753528	455.939523	0.012143	0.011295
RS	10	0.080033	1.160771	310.389271	0.008267	0.007720
RS	11	0.090936	1.160771	326.107853	0.008685	0.008022
RS	12	0.102499	1.753648	227.063343	0.006048	0.005567
RS	13	0.114762	1.753648	239.160994	0.006370	0.005835
RS	14	0.127768	2.265565	195.076090	0.005196	0.004792
RS	15	0.141562	2.265565	205.669128	0.005478	0.005065
RS	16	0.156191	2.504788	196.121734	0.005223	0.004875
RS	17	0.171706	2.504788	206.758119	0.005507	0.005167
RS	18	0.188161	2.435333	224.084416	0.005968	0.005649
RS	19	0.205612	2.435333	236.012604	0.006286	0.005986
RS	20	0.224120	2.159102	280.115973	0.007461	0.007149
RS	21	0.243748	2.159102	294.458464	0.007843	0.007554
RS	22	0.264566	1.802213	370.258399	0.009861	0.009537
RS	23	0.286644	1.802213	387.975741	0.010333	0.010047
RS	24	0.310059	1.460251	500.572165	0.013332	0.013004
RS	25	0.334892	1.460251	521.998323	0.013903	0.013645
RS	26	0.361229	1.184733	668.762293	0.017812	0.017537
RS	27	0.389161	1.184733	692.737666	0.018450	0.018279
RS	28	0.418785	0.986439	858.308831	0.022860	0.022708
RS	29	0.450202	0.986439	881.613215	0.023481	0.023441
RS	30	0.483523	0.854135	1040.919381	0.027723	0.027727
RS	31	0.518861	0.854135	1058.850492	0.028201	0.028297
RS	32	0.556339	0.771528	1186.468553	0.031600	0.031736
RS	33	0.596087	0.771528	1194.494795	0.031814	0.032006
RS	34	0.638242	0.724403	1274.395568	0.033942	0.034158
RS	35	0.682950	0.724403	1269.770383	0.033819	0.034055
RS	36	0.730366	0.702306	1298.640382	0.034588	0.034835
RS	37	0.780653	0.702306	1281.001266	0.034118	0.034362
RS	38	0.833985	0.698417	1264.792960	0.033686	0.033937
RS	39	0.890547	0.698417	1235.810446	0.032914	0.033150
RS	40	0.950535	0.708315	1185.465716	0.031573	0.031817
RS	41	1.014155	0.708315	1148.015015	0.030576	0.030801
RS	42	1.081628	0.728106	1077.045017	0.028686	0.028925
RS	43	1.153188	0.728106	1034.173835	0.027544	0.027772
RS	44	1.229081	0.753030	956.095153	0.025464	0.025718
RS	45	1.309570	0.753030	910.139670	0.024240	0.024502
RS	46	1.394934	0.777445	835.255247	0.022246	0.022548
RS	47	1.485467	0.777445	787.511273	0.020974	0.021310
RS	48	1.581483	0.796383	720.790347	0.019197	0.019587
RS	49	1.683314	0.796383	671.832476	0.017893	0.018335
RS	50	1.791311	0.807292	613.507181	0.016340	0.016839
RS	51	1.905849	0.807292	563.819346	0.015017	0.015568
RS	52	2.027323	0.810250	511.948346	0.013635	0.014232
RS	53	2.156154	0.810250	462.424773	0.012316	0.012949
RS	54	2.292787	0.803058	417.030067	0.011107	0.011763
RS	55	2.437694	0.803058	368.607482	0.009817	0.010480
RS	56	2.591377	0.803058	322.230754	0.008582	0.009237
RS	57	2.754367	0.803058	278.410401	0.007415	0.008047
RS	58	2.927227	0.792794	240.314702	0.006400	0.007000
RS	59	3.110556	0.792794	201.775246	0.005374	0.005925
RS	60	3.304988	0.792794	167.036028	0.004449	0.004944
RS	61	3.511194	0.792794	136.218120	0.003628	0.004061
RS	62	3.729888	0.792794	109.331995	0.002912	0.003282
RS	63	3.961826	0.792794	328.424365	0.008747	0.010028
PA	4+25*2+4+6 0.203254010 0.050066271 3.961826288 3.874251580 0.422851575 0.562742546 0.753528217 1.160770581 1.753648445 2.265564541 2.504788495 2.435332669 2.159101531 1.802213406 1.460251198 1.184732893 0.986439408 0.854135033 0.771528291 0.724402791 0.702306075 0.698417254 0.708314936 0.728105748 0.753029644 0.777444738 0.796383016 0.807291529 0.810250119 0.803057675 0.792793775
//
IT	5221
RD	21
LK	-352836.956400
QD	-32.128670 -> -30.400060
RI	0.0012461509
TR	0.202390	0.050176
MT	3.975848
MM	C_pi: 0.929356, n_recomb: 37798.227913
RS	0	0.000000	4.093616	54.659819	0.001446	0.002682
RS	1	0.006062	4.093616	57.893880	0.001532	0.001497
RS	2	0.012491	4.093616	61.314201	0.001622	0.001426
RS	3	0.019310	4.093616	64.930873	0.001718	0.001643
RS	4	0.026542	0.424692	657.392642	0.017392	0.016404
RS	5	0.034213	0.424692	684.523973	0.018110	0.016850
RS	6	0.042349	0.563658	537.787379	0.014228	0.012736
RS	7	0.050978	0.563658	561.586747	0.014857	0.013262
RS	8	0.060130	0.747681	442.620162	0.011710	0.010641
RS	9	0.069837	0.747681	463.329805	0.012258	0.011399
RS	10	0.080132	1.153082	315.044805	0.008335	0.007781
RS	11	0.091051	1.153082	330.991303	0.008757	0.008089
RS	12	0.102632	1.754346	228.848491	0.006054	0.005575
RS	13	0.114915	1.754346	241.052568	0.006377	0.005846
RS	14	0.127943	2.281542	195.332931	0.005168	0.004771
RS	15	0.141760	2.281542	205.958267	0.005449	0.005045
RS	16	0.156415	2.534613	195.475536	0.005172	0.004833
RS	17	0.171959	2.534613	206.101535	0.005453	0.005124
RS	18	0.188445	2.471090	222.791658	0.005894	0.005588
RS	19	0.205929	2.471090	234.686005	0.006209	0.005922
RS	20	0.224474	2.192621	278.356212	0.007364	0.007068
RS	21	0.244143	2.192621	292.661513	0.007743	0.007468
RS	22	0.265005	1.828457	368.420221	0.009747	0.009437
RS	23	0.287130	1.828457	386.131085	0.010216	0.009941
RS	24	0.310598	1.478006	499.484621	0.013214	0.012898
RS	25	0.335487	1.478006	520.983075	0.013783	0.013532
RS	26	0.361886	1.195539	669.620715	0.017716	0.017445
RS	27	0.389884	1.195539	693.779092	0.018355	0.018181
RS	28	0.419580	0.992583	862.242726	0.022812	0.022653
RS	29	0.451076	0.992583	885.812758	0.023435	0.023383
RS	30	0.484481	0.857517	1048.397585	0.027737	0.027722
RS	31	0.519911	0.857517	1066.580598	0.028218	0.028292
RS	32	0.557489	0.773433	1197.004434	0.031668	0.031779
RS	33	0.597345	0.773433	1205.156557	0.031884	0.032049
RS	34	0.639616	0.725657	1286.742260	0.034042	0.034229
RS	35	0.684451	0.725657	1282.058647	0.033918	0.034126
RS	36	0.732002	0.703450	1311.310574	0.034692	0.034911
RS	37	0.782437	0.703450	1293.451873	0.034220	0.034437
RS	38	0.835928	0.699855	1276.501251	0.033771	0.033997
RS	39	0.892663	0.699855	1247.223029	0.032997	0.033210
RS	40	0.952836	0.710395	1195.375512	0.031625	0.031849
RS	41	1.016657	0.710395	1157.658999	0.030627	0.030836
RS	42	1.084346	0.731119	1084.894113	0.028702	0.028927
RS	43	1.156139	0.731119	1041.866689	0.027564	0.027780
RS	44	1.232284	0.757142	962.149253	0.025455	0.025698
RS	45	1.313044	0.757142	916.169663	0.024238	0.024492
RS	46	1.398700	0.782612	840.103282	0.022226	0.022521
RS	47	1.489548	0.782612	792.431479	0.020965	0.021295
RS	48	1.585904	0.802346	725.054428	0.019182	0.019567
RS	49	1.688100	0.802346	676.195155	0.017890	0.018327
RS	50	1.796491	0.813669	617.623257	0.016340	0.016834
RS	51	1.911453	0.813669	567.985363	0.015027	0.015574
RS	52	2.033383	0.816675	516.079806	0.013654	0.014247
RS	53	2.162705	0.816675	466.500262	0.012342	0.012971
RS	54	2.299865	0.809075	421.196755	0.011143	0.011796
RS	55	2.445341	0.809075	372.561691	0.009857	0.010517
RS	56	2.599634	0.809075	325.934620	0.008623	0.009275
RS	57	2.763281	0.809075	281.833083	0.007456	0.008086
RS	58	2.936847	0.798364	243.570766	0.006444	0.007042
RS	59	3.120935	0.798364	204.663765	0.005415	0.005965
RS	60	3.316182	0.798364	169.560198	0.004486	0.004980
RS	61	3.523264	0.798364	138.389183	0.003661	0.004094
RS	62	3.742899	0.798364	111.168368	0.002941	0.003311
RS	63	3.975848	0.798364	335.020816	0.008863	0.010148
PA	4+25*2+4+6 0.202389661 0.050175963 3.975848474 4.093616329 0.424691612 0.563657774 0.747680712 1.153082486 1.754346466 2.281542257 2.534613263 2.471089517 2.192621290 1.828456828 1.478005681 1.195538772 0.992583394 0.857516707 0.773433427 0.725656587 0.703450379 0.699854950 0.710394975 0.731118731 0.757141922 0.782612499 0.802346247 0.813669132 0.816675145 0.809075289 0.798363769
//
IT	4956
RD	22
LK	-352833.640201
QD	-31.407486 -> -29.761212
RI	0.0012656076
TR	0.201556	0.050286
MT	3.989318
MM	C_pi: 0.933543, n_recomb: 38046.152279
RS	0	0.000000	4.307853	52.323999	0.001375	0.002675
RS	1	0.006067	4.307853	55.426916	0.001457	0.001472
RS	2	0.012503	4.307853	58.709230	0.001543	0.001373
RS	3	0.019329	4.307853	62.180739	0.001634	0.001569
RS	4	0.026569	0.426687	659.481847	0.017334	0.016416
RS	5	0.034248	0.426687	686.780921	0.018051	0.016831
RS	6	0.042394	0.565011	540.849007	0.014216	0.012743
RS	7	0.051033	0.565011	564.824040	0.014846	0.013259
RS	8	0.060197	0.742273	449.494568	0.011814	0.010733
RS	9	0.069917	0.742273	470.496434	0.012366	0.011498
RS	10	0.080226	1.145460	319.703207	0.008403	0.007842
RS	11	0.091161	1.145460	335.876786	0.008828	0.008157
RS	12	0.102759	1.754280	230.701397	0.006064	0.005585
RS	13	0.115062	1.754280	243.014479	0.006387	0.005860
RS	14	0.128110	2.295887	195.697015	0.005144	0.004752
RS	15	0.141950	2.295887	206.359144	0.005424	0.005027
RS	16	0.156630	2.562498	194.961558	0.005124	0.004795
RS	17	0.172201	2.562498	205.582552	0.005404	0.005086
RS	18	0.188717	2.505144	221.649063	0.005826	0.005532
RS	19	0.206234	2.505144	233.515035	0.006138	0.005862
RS	20	0.224814	2.224948	276.747522	0.007274	0.006991
RS	21	0.244522	2.224948	291.019796	0.007649	0.007387
RS	22	0.265425	1.853954	366.710154	0.009639	0.009342
RS	23	0.287597	1.853954	384.415861	0.010104	0.009839
RS	24	0.311114	1.495363	498.451917	0.013101	0.012795
RS	25	0.336058	1.495363	520.019668	0.013668	0.013423
RS	26	0.362515	1.206155	670.424341	0.017621	0.017355
RS	27	0.390577	1.206155	694.759497	0.018261	0.018085
RS	28	0.420342	0.998654	866.002150	0.022762	0.022597
RS	29	0.451914	0.998654	889.831878	0.023388	0.023325
RS	30	0.485400	0.860890	1055.599497	0.027745	0.027714
RS	31	0.520918	0.860890	1074.032689	0.028230	0.028283
RS	32	0.558592	0.775359	1207.206476	0.031730	0.031817
RS	33	0.598551	0.775359	1215.489105	0.031948	0.032086
RS	34	0.640935	0.726937	1298.745867	0.034136	0.034295
RS	35	0.685890	0.726937	1294.014402	0.034012	0.034191
RS	36	0.733573	0.704612	1323.668039	0.034791	0.034982
RS	37	0.784148	0.704612	1305.604127	0.034316	0.034508
RS	38	0.837793	0.701289	1287.955106	0.033852	0.034053
RS	39	0.894692	0.701289	1258.396161	0.033076	0.033267
RS	40	0.955044	0.712441	1205.102559	0.031675	0.031879
RS	41	1.019057	0.712441	1167.132471	0.030677	0.030869
RS	42	1.086954	0.734065	1092.624471	0.028718	0.028929
RS	43	1.158971	0.734065	1049.448538	0.027584	0.027788
RS	44	1.235357	0.761154	968.136527	0.025446	0.025679
RS	45	1.316378	0.761154	922.135040	0.024237	0.024483
RS	46	1.402315	0.787649	844.918263	0.022208	0.022496
RS	47	1.493466	0.787649	797.315985	0.020957	0.021281
RS	48	1.590147	0.808151	729.303069	0.019169	0.019548
RS	49	1.692694	0.808151	680.536499	0.017887	0.018320
RS	50	1.801464	0.819867	621.727436	0.016341	0.016831
RS	51	1.916832	0.819867	572.132779	0.015038	0.015581
RS	52	2.039201	0.822903	520.197447	0.013673	0.014262
RS	53	2.168994	0.822903	470.555950	0.012368	0.012994
RS	54	2.306662	0.814882	425.347531	0.011180	0.011829
RS	55	2.452683	0.814882	376.495347	0.009896	0.010553
RS	56	2.607563	0.814882	329.614972	0.008664	0.009313
RS	57	2.771841	0.814882	285.230799	0.007497	0.008125
RS	58	2.946086	0.803686	246.813430	0.006487	0.007084
RS	59	3.130903	0.803686	207.535479	0.005455	0.006004
RS	60	3.326933	0.803686	172.065822	0.004523	0.005016
RS	61	3.534858	0.803686	140.541322	0.003694	0.004127
RS	62	3.755398	0.803686	112.986495	0.002970	0.003340
RS	63	3.989318	0.803686	341.531857	0.008977	0.010265
PA	4+25*2+4+6 0.201556409 0.050286237 3.989318362 4.307852910 0.426687235 0.565011315 0.742272987 1.145459607 1.754280380 2.295887081 2.562498031 2.505144366 2.224948347 1.853953538 1.495362708 1.206155037 0.998654184 0.860890097 0.775359125 0.726937034 0.704612313 0.701289265 0.712440981 0.734064957 0.761153725 0.787649059 0.808150736 0.819866750 0.822902766 0.814881536 0.803685761
//
IT	3996
RD	23
LK	-352830.478431
QD	-30.722902 -> -29.152626
RI	0.0012852006
TR	0.200752	0.050397
MT	4.002269
MM	C_pi: 0.937612, n_recomb: 38290.318769
RS	0	0.000000	4.516266	50.267803	0.001313	0.002670
RS	1	0.006073	4.516266	53.254981	0.001391	0.001449
RS	2	0.012514	4.516266	56.415465	0.001473	0.001327
RS	3	0.019347	4.516266	59.758784	0.001561	0.001504
RS	4	0.026594	0.428797	661.269871	0.017270	0.016422
RS	5	0.034282	0.428797	688.726774	0.017987	0.016810
RS	6	0.042437	0.566736	543.459663	0.014193	0.012744
RS	7	0.051086	0.566736	567.595813	0.014823	0.013248
RS	8	0.060261	0.737254	456.169551	0.011913	0.010823
RS	9	0.069993	0.737254	477.455366	0.012469	0.011592
RS	10	0.080317	1.137943	324.352405	0.008471	0.007904
RS	11	0.091267	1.137943	340.751755	0.008899	0.008225
RS	12	0.102882	1.753534	232.613881	0.006075	0.005597
RS	13	0.115202	1.753534	245.038202	0.006399	0.005875
RS	14	0.128271	2.308780	196.152327	0.005123	0.004737
RS	15	0.142133	2.308780	206.855047	0.005402	0.005013
RS	16	0.156837	2.588578	194.565003	0.005081	0.004760
RS	17	0.172433	2.588578	205.185783	0.005359	0.005050
RS	18	0.188978	2.537599	220.640578	0.005762	0.005479
RS	19	0.206526	2.537599	232.483078	0.006072	0.005807
RS	20	0.225141	2.256136	275.276108	0.007189	0.006919
RS	21	0.244885	2.256136	289.519176	0.007561	0.007310
RS	22	0.265829	1.878770	365.110643	0.009535	0.009252
RS	23	0.288045	1.878770	382.812190	0.009998	0.009743
RS	24	0.311609	1.512339	497.470003	0.012992	0.012696
RS	25	0.336605	1.512339	519.104259	0.013557	0.013317
RS	26	0.363119	1.216582	671.180347	0.017529	0.017265
RS	27	0.391243	1.216582	695.686409	0.018169	0.017991
RS	28	0.421074	1.004654	869.596122	0.022711	0.022540
RS	29	0.452717	1.004654	893.679770	0.023340	0.023265
RS	30	0.486282	0.864252	1062.541187	0.027750	0.027703
RS	31	0.521885	0.864252	1081.222687	0.028237	0.028272
RS	32	0.559650	0.777302	1217.089744	0.031786	0.031850
RS	33	0.599709	0.777302	1225.507141	0.032006	0.032120
RS	34	0.642200	0.728240	1310.422071	0.034223	0.034356
RS	35	0.687271	0.728240	1305.652674	0.034099	0.034252
RS	36	0.735080	0.705787	1335.730083	0.034884	0.035048
RS	37	0.785792	0.705787	1317.474189	0.034408	0.034574
RS	38	0.839583	0.702716	1299.168475	0.033929	0.034107
RS	39	0.896641	0.702716	1269.342512	0.033150	0.033322
RS	40	0.957164	0.714453	1214.653505	0.031722	0.031908
RS	41	1.021362	0.714453	1176.441235	0.030724	0.030901
RS	42	1.089459	0.736946	1100.239706	0.028734	0.028931
RS	43	1.161691	0.736946	1056.922321	0.027603	0.027797
RS	44	1.238309	0.765068	974.056871	0.025439	0.025662
RS	45	1.319581	0.765068	928.035459	0.024237	0.024475
RS	46	1.405787	0.792559	849.697980	0.022191	0.022472
RS	47	1.497229	0.792559	802.162719	0.020949	0.021269
RS	48	1.594224	0.813803	733.532786	0.019157	0.019531
RS	49	1.697109	0.813803	684.853509	0.017886	0.018314
RS	50	1.806241	0.825892	625.816467	0.016344	0.016829
RS	51	1.922001	0.825892	576.258917	0.015050	0.015589
RS	52	2.044791	0.828943	524.297794	0.013693	0.014278
RS	53	2.175037	0.828943	474.589128	0.012394	0.013016
RS	54	2.313193	0.820488	429.479687	0.011216	0.011863
RS	55	2.459739	0.820488	380.406467	0.009935	0.010590
RS	56	2.615184	0.820488	333.270416	0.008704	0.009351
RS	57	2.780068	0.820488	288.602613	0.007537	0.008163
RS	58	2.954966	0.808774	250.041501	0.006530	0.007125
RS	59	3.140484	0.808774	210.389705	0.005495	0.006043
RS	60	3.337268	0.808774	174.552585	0.004559	0.005052
RS	61	3.546003	0.808774	142.674471	0.003726	0.004159
RS	62	3.767413	0.808774	114.786462	0.002998	0.003368
RS	63	4.002269	0.808774	347.958549	0.009087	0.010380
PA	4+25*2+4+6 0.200752296 0.050396897 4.002268916 4.516266394 0.428797118 0.566736132 0.737254071 1.137943381 1.753534217 2.308780119 2.588578143 2.537598984 2.256135682 1.878770139 1.512338872 1.216582317 1.004654247 0.864251718 0.777302374 0.728240365 0.705786918 0.702716488 0.714452793 0.736945700 0.765068465 0.792559396 0.813803142 0.825891963 0.828942835 0.820487763 0.808774012
//
IT	4723
RD	24
LK	-352827.459076
QD	-30.071572 -> -28.571738
RI	0.0013042394
TR	0.199977	0.050508
MT	4.014704
MM	C_pi: 0.941565, n_recomb: 38530.815477
RS	0	0.000000	4.717705	48.458515	0.001258	0.002664
RS	1	0.006078	4.717705	51.343645	0.001333	0.001429
RS	2	0.012525	4.717705	54.396683	0.001412	0.001285
RS	3	0.019364	4.717705	57.626918	0.001496	0.001447
RS	4	0.026619	0.430982	662.823740	0.017202	0.016424
RS	5	0.034314	0.430982	690.430011	0.017919	0.016785
RS	6	0.042478	0.568790	545.659900	0.014162	0.012737
RS	7	0.051137	0.568790	569.943640	0.014792	0.013230
RS	8	0.060323	0.732598	462.646538	0.012007	0.010909
RS	9	0.070067	0.732598	484.208141	0.012567	0.011683
RS	10	0.080403	1.130551	328.985693	0.008538	0.007966
RS	11	0.091368	1.130551	345.609214	0.008970	0.008293
RS	12	0.102999	1.752222	234.572978	0.006088	0.005611
RS	13	0.115336	1.752222	247.110177	0.006413	0.005892
RS	14	0.128424	2.320328	196.689361	0.005105	0.004723
RS	15	0.142307	2.320328	207.436050	0.005384	0.005001
RS	16	0.157034	2.612993	194.271425	0.005042	0.004729
RS	17	0.172656	2.612993	204.896165	0.005318	0.005018
RS	18	0.189228	2.568531	219.753091	0.005703	0.005430
RS	19	0.206806	2.568531	231.576542	0.006010	0.005755
RS	20	0.225453	2.286235	273.928784	0.007109	0.006850
RS	21	0.245233	2.286235	288.146092	0.007478	0.007237
RS	22	0.266216	1.902919	363.614532	0.009437	0.009165
RS	23	0.288474	1.902919	381.312887	0.009896	0.009651
RS	24	0.312084	1.528950	496.533361	0.012887	0.012600
RS	25	0.337130	1.528950	518.231415	0.013450	0.013215
RS	26	0.363698	1.226824	671.891383	0.017438	0.017178
RS	27	0.391880	1.226824	696.562699	0.018078	0.017899
RS	28	0.421776	1.010577	873.037072	0.022658	0.022482
RS	29	0.453488	1.010577	897.368946	0.023290	0.023205
RS	30	0.487128	0.867595	1069.237639	0.027750	0.027689
RS	31	0.522812	0.867595	1088.165359	0.028241	0.028258
RS	32	0.560665	0.779255	1226.671556	0.031836	0.031878
RS	33	0.600819	0.779255	1235.227407	0.032058	0.032149
RS	34	0.643413	0.729560	1321.785106	0.034305	0.034412
RS	35	0.688596	0.729560	1316.987011	0.034180	0.034308
RS	36	0.736526	0.706969	1347.508062	0.034972	0.035111
RS	37	0.787368	0.706969	1329.072686	0.034494	0.034637
RS	38	0.841300	0.704132	1310.151875	0.034003	0.034158
RS	39	0.898510	0.704132	1280.071671	0.033222	0.033374
RS	40	0.959197	0.716426	1224.036504	0.031768	0.031935
RS	41	1.023573	0.716426	1185.592493	0.030770	0.030931
RS	42	1.091861	0.739759	1107.743668	0.028750	0.028933
RS	43	1.164300	0.739759	1064.291280	0.027622	0.027805
RS	44	1.241141	0.768885	979.911407	0.025432	0.025646
RS	45	1.322653	0.768885	933.871756	0.024237	0.024468
RS	46	1.409119	0.797344	854.441387	0.022176	0.022450
RS	47	1.500840	0.797344	806.970733	0.020944	0.021257
RS	48	1.598135	0.819306	737.740774	0.019147	0.019515
RS	49	1.701344	0.819306	689.143907	0.017886	0.018309
RS	50	1.810826	0.831747	629.888484	0.016348	0.016828
RS	51	1.926962	0.831747	580.362393	0.015062	0.015598
RS	52	2.050156	0.834798	528.379799	0.013713	0.014294
RS	53	2.180838	0.834798	478.599128	0.012421	0.013040
RS	54	2.319462	0.825898	433.592387	0.011253	0.011896
RS	55	2.466512	0.825898	384.294582	0.009974	0.010626
RS	56	2.622499	0.825898	336.900764	0.008744	0.009389
RS	57	2.787966	0.825898	291.948543	0.007577	0.008201
RS	58	2.963490	0.813636	253.254448	0.006573	0.007167
RS	59	3.149683	0.813636	213.226270	0.005534	0.006081
RS	60	3.347191	0.813636	177.020562	0.004594	0.005087
RS	61	3.556704	0.813636	144.788860	0.003758	0.004190
RS	62	3.778950	0.813636	116.568582	0.003025	0.003395
RS	63	4.014704	0.813636	354.302799	0.009195	0.010492
PA	4+25*2+4+6 0.199976579 0.050508017 4.014704249 4.717704842 0.430981637 0.568789692 0.732598141 1.130551354 1.752222297 2.320327587 2.612993195 2.568530763 2.286234676 1.902919141 1.528949596 1.226823608 1.010577301 0.867594732 0.779254940 0.729559923 0.706968866 0.704131536 0.716426168 0.739758681 0.768885139 0.797343886 0.819305908 0.831747219 0.834797981 0.825897817 0.813635609
//
IT	4970
RD	25
LK	-352824.571732
QD	-29.450438 -> -28.016129
RI	0.0013224411
TR	0.199227	0.050619
MT	4.026658
MM	C_pi: 0.945408, n_recomb: 38767.685271
RS	0	0.000000	4.911630	46.863341	0.001209	0.002659
RS	1	0.006083	4.911630	49.658358	0.001281	0.001411
RS	2	0.012535	4.911630	52.616497	0.001357	0.001248
RS	3	0.019380	4.911630	55.746830	0.001438	0.001396
RS	4	0.026642	0.433205	664.205629	0.017133	0.016421
RS	5	0.034345	0.433205	691.954262	0.017849	0.016760
RS	6	0.042517	0.571133	547.489152	0.014122	0.012725
RS	7	0.051186	0.571133	571.908004	0.014752	0.013206
RS	8	0.060382	0.728283	468.926973	0.012096	0.010992
RS	9	0.070137	0.728283	490.756359	0.012659	0.011770
RS	10	0.080486	1.123283	333.601872	0.008605	0.008028
RS	11	0.091465	1.123283	350.447933	0.009040	0.008360
RS	12	0.103111	1.750411	236.572236	0.006102	0.005626
RS	13	0.115465	1.750411	249.223681	0.006429	0.005910
RS	14	0.128571	2.330666	197.296813	0.005089	0.004712
RS	15	0.142475	2.330666	208.090357	0.005368	0.004990
RS	16	0.157224	2.635824	194.072104	0.005006	0.004700
RS	17	0.172870	2.635824	204.704646	0.005280	0.004988
RS	18	0.189467	2.598040	218.973151	0.005648	0.005384
RS	19	0.207075	2.598040	230.781485	0.005953	0.005707
RS	20	0.225753	2.315309	272.692675	0.007034	0.006785
RS	21	0.245567	2.315309	286.887307	0.007400	0.007169
RS	22	0.266587	1.926429	362.213108	0.009343	0.009082
RS	23	0.288885	1.926429	379.909160	0.009800	0.009563
RS	24	0.312540	1.545211	495.638078	0.012785	0.012507
RS	25	0.337633	1.545211	517.397376	0.013346	0.013117
RS	26	0.364253	1.236889	672.557990	0.017348	0.017092
RS	27	0.392492	1.236889	697.389141	0.017989	0.017808
RS	28	0.422449	1.016425	876.332723	0.022605	0.022424
RS	29	0.454228	1.016425	900.907281	0.023239	0.023144
RS	30	0.487939	0.870919	1075.699076	0.027747	0.027673
RS	31	0.523702	0.870919	1094.870872	0.028242	0.028241
RS	32	0.561639	0.781214	1235.966012	0.031881	0.031903
RS	33	0.601885	0.781214	1244.663599	0.032106	0.032174
RS	34	0.644578	0.730892	1332.850152	0.034380	0.034464
RS	35	0.689868	0.730892	1328.031842	0.034256	0.034361
RS	36	0.737913	0.708155	1359.015296	0.035055	0.035170
RS	37	0.788881	0.708155	1340.411974	0.034575	0.034696
RS	38	0.842948	0.705533	1320.913592	0.034073	0.034206
RS	39	0.900305	0.705533	1290.591093	0.033290	0.033423
RS	40	0.961150	0.718363	1233.254500	0.031811	0.031962
RS	41	1.025696	0.718363	1194.588716	0.030814	0.030961
RS	42	1.094169	0.742506	1115.138198	0.028765	0.028935
RS	43	1.166806	0.742506	1071.556791	0.027640	0.027813
RS	44	1.243861	0.772608	985.698771	0.025426	0.025631
RS	45	1.325604	0.772608	939.642520	0.024238	0.024462
RS	46	1.412319	0.802007	859.146663	0.022161	0.022429
RS	47	1.504308	0.802007	811.738282	0.020939	0.021247
RS	48	1.601893	0.824665	741.924180	0.019138	0.019501
RS	49	1.705413	0.824665	693.405177	0.017886	0.018305
RS	50	1.815230	0.837441	633.939898	0.016352	0.016828
RS	51	1.931727	0.837441	584.440219	0.015075	0.015607
RS	52	2.055310	0.840479	532.439627	0.013734	0.014311
RS	53	2.186411	0.840479	482.582924	0.012448	0.013063
RS	54	2.325485	0.831123	437.682968	0.011290	0.011930
RS	55	2.473019	0.831123	388.157711	0.010012	0.010662
RS	56	2.629528	0.831123	340.504592	0.008783	0.009427
RS	57	2.795556	0.831123	295.267607	0.007616	0.008239
RS	58	2.971683	0.818285	256.450992	0.006615	0.007208
RS	59	3.158523	0.818285	216.044411	0.005573	0.006119
RS	60	3.356728	0.818285	179.469368	0.004629	0.005121
RS	61	3.566989	0.818285	146.884369	0.003789	0.004221
RS	62	3.790039	0.818285	118.332907	0.003052	0.003422
RS	63	4.026658	0.818285	360.565849	0.009301	0.010601
PA	4+25*2+4+6 0.199227460 0.050619382 4.026657514 4.911629624 0.433204618 0.571133304 0.728283216 1.123283358 1.750410879 2.330665961 2.635824391 2.598040394 2.315309287 1.926429423 1.545210550 1.236889034 1.016425407 0.870919237 0.781213898 0.730891787 0.708154815 0.705533318 0.718362804 0.742506208 0.772608160 0.802007363 0.824665194 0.837440625 0.840478734 0.831123004 0.818284722
//
CC
CC	Brief Description of the file format:
CC	  CC  comments
CC	  MM  useful-messages
CC	  RD  round-of-iterations
CC	  LL  \log[P(sequence)]
CC	  QD  Q-before-opt Q-after-opt
CC	  TR  \theta_0 \rho_0
CC	  RS  k t_k \lambda_k \pi_k \sum_{l\not=k}A_{kl} A_{kk}
CC	  DC  begin end best-k t_k+\Delta_k max-prob
CC
MM	Version: 0.6.5-r67
MM	pattern:4+25*2+4+6, n:63, n_free_lambdas:28
MM	n_iterations:25, skip:1, max_t:5, theta/rho:5
MM	is_decoding:0
MM	n_seqs:8, sum_L:812451, sum_n:138734
RD	0
LK	0.000000
QD	0.000000 -> 0.000000
RI	inf
TR	0.187245	0.037449
MT	5.000000
MM	C_pi: 1.000000, n_recomb: 29866.319491
RS	0	0.000000	1.000000	188.204398	0.006302	0.000000
RS	1	0.006440	1.000000	199.022122	0.006664	0.000000
RS	2	0.013294	1.000000	210.373248	0.007044	0.000000
RS	3	0.020590	1.000000	222.272381	0.007442	0.000000
RS	4	0.028356	1.000000	234.732819	0.007859	0.000000
RS	5	0.036622	1.000000	247.766248	0.008296	0.000000
RS	6	0.045421	1.000000	261.382387	0.008752	0.000000
RS	7	0.054785	1.000000	275.588611	0.009227	0.000000
RS	8	0.064753	1.000000	290.389514	0.009723	0.000000
RS	9	0.075363	1.000000	305.786443	0.010239	0.000000
RS	10	0.086656	1.000000	321.776984	0.010774	0.000000
RS	11	0.098677	1.000000	338.354394	0.011329	0.000000
RS	12	0.111471	1.000000	355.507001	0.011903	0.000000
RS	13	0.125090	1.000000	373.217551	0.012496	0.000000
RS	14	0.139585	1.000000	391.462518	0.013107	0.000000
RS	15	0.155014	1.000000	410.211368	0.013735	0.000000
RS	16	0.171437	1.000000	429.425801	0.014378	0.000000
RS	17	0.188917	1.000000	449.058961	0.015036	0.000000
RS	18	0.207523	1.000000	469.054633	0.015705	0.000000
RS	19	0.227327	1.000000	489.346440	0.016385	0.000000
RS	20	0.248406	1.000000	509.857058	0.017071	0.000000
RS	21	0.270843	1.000000	530.497459	0.017762	0.000000
RS	22	0.294725	1.000000	551.166224	0.018454	0.000000
RS	23	0.320144	1.000000	571.748937	0.019144	0.000000
RS	24	0.347201	1.000000	592.117710	0.019826	0.000000
RS	25	0.376000	1.000000	612.130863	0.020496	0.000000
RS	26	0.406654	1.000000	631.632814	0.021149	0.000000
RS	27	0.439282	1.000000	650.454215	0.021779	0.000000
RS	28	0.474011	1.000000	668.412402	0.022380	0.000000
RS	29	0.510976	1.000000	685.312196	0.022946	0.000000
RS	30	0.550322	1.000000	700.947125	0.023469	0.000000
RS	31	0.592202	1.000000	715.101114	0.023943	0.000000
RS	32	0.636779	1.000000	727.550706	0.024360	0.000000
RS	33	0.684227	1.000000	738.067855	0.024712	0.000000
RS	34	0.734730	1.000000	746.423326	0.024992	0.000000
RS	35	0.788485	1.000000	752.390736	0.025192	0.000000
RS	36	0.845702	1.000000	755.751231	0.025304	0.000000
RS	37	0.906604	1.000000	756.298787	0.025323	0.000000
RS	38	0.971428	1.000000	753.846068	0.025241	0.000000
RS	39	1.040426	1.000000	748.230770	0.025053	0.000000
RS	40	1.113868	1.000000	739.322305	0.024754	0.000000
RS	41	1.192040	1.000000	727.028653	0.024343	0.000000
RS	42	1.275245	1.000000	711.303149	0.023816	0.000000
RS	43	1.363809	1.000000	692.150924	0.023175	0.000000
RS	44	1.458076	1.000000	669.634688	0.022421	0.000000
RS	45	1.558414	1.000000	643.879463	0.021559	0.000000
RS	46	1.665214	1.000000	615.075902	0.020594	0.000000
RS	47	1.778891	1.000000	583.481788	0.019536	0.000000
RS	48	1.899889	1.000000	549.421318	0.018396	0.000000
RS	49	2.028679	1.000000	513.281874	0.017186	0.000000
RS	50	2.165763	1.000000	475.507997	0.015921	0.000000
RS	51	2.311675	1.000000	436.592471	0.014618	0.000000
RS	52	2.466983	1.000000	397.064533	0.013295	0.000000
RS	53	2.632293	1.000000	357.475434	0.011969	0.000000
RS	54	2.808249	1.000000	318.381805	0.010660	0.000000
RS	55	2.995536	1.000000	280.327469	0.009386	0.000000
RS	56	3.194884	1.000000	243.824577	0.008164	0.000000
RS	57	3.407070	1.000000	209.335114	0.007009	0.000000
RS	58	3.632920	1.000000	177.253926	0.005935	0.000000
RS	59	3.873315	1.000000	147.894426	0.004952	0.000000
RS	60	4.129191	1.000000	121.478104	0.004067	0.000000
RS	61	4.401545	1.000000	98.128703	0.003286	0.000000
RS	62	4.691438	1.000000	77.871647	0.002607	0.000000
RS	63	5.000000	1.000000	219.731805	0.007357	0.000000
PA	4+25*2+4+6 0.187245463 0.037449093 5.000000000 1.000000000 1.000000000 1.000000000 1.000000000 1.000000000 1.000000000 1.000000000 1.000000000 1.000000000 1.000000000 1.000000000 1.000000000 1.000000000 1.000000000 1.000000000 1.000000000 1.000000000 1.000000000 1.000000000 1.000000000 1.000000000 1.000000000 1.000000000 1.000000000 1.000000000 1.000000000 1.000000000 1.000000000
//
IT	6513
RD	1
LK	-350723.176386
QD	-339.610404 -> -186.699671
RI	0.0271738660
TR	0.201107	0.041327
MT	4.438665
MM	C_pi: 0.951939, n_recomb: 31345.622811
RS	0	0.000000	1.318758	145.193716	0.004632	0.000067
RS	1	0.006243	1.318758	153.527418	0.004898	0.000829
RS	2	0.012876	1.318758	162.291328	0.005177	0.002641
RS	3	0.019923	1.318758	171.501486	0.005471	0.004884
RS	4	0.027409	1.039682	229.619312	0.007325	0.006640
RS	5	0.035364	1.039682	242.078493	0.007723	0.007604
RS	6	0.043815	1.088497	243.698104	0.007775	0.007958
RS	7	0.052793	1.088497	256.768462	0.008192	0.008005
RS	8	0.062332	1.155595	254.767788	0.008128	0.007967
RS	9	0.072466	1.155595	268.294136	0.008559	0.007932
RS	10	0.083233	1.206325	270.564040	0.008632	0.007900
RS	11	0.094673	1.206325	284.727557	0.009083	0.007862
RS	12	0.106826	1.233808	292.818656	0.009342	0.007839
RS	13	0.119738	1.233808	307.844725	0.009821	0.007872
RS	14	0.133457	1.233646	323.471611	0.010320	0.008004
RS	15	0.148031	1.233646	339.609874	0.010834	0.008265
RS	16	0.163516	1.208942	363.520197	0.011597	0.008668
RS	17	0.179967	1.208942	380.966410	0.012154	0.009220
RS	18	0.197446	1.167580	412.928684	0.013173	0.009929
RS	19	0.216016	1.167580	431.742044	0.013774	0.010797
RS	20	0.235745	1.117119	471.141247	0.015031	0.011832
RS	21	0.256705	1.117119	491.181752	0.015670	0.013036
RS	22	0.278974	1.063682	536.881044	0.017128	0.014409
RS	23	0.302634	1.063682	557.744961	0.017793	0.015943
RS	24	0.327770	1.012237	607.629536	0.019385	0.017623
RS	25	0.354476	1.012237	628.594485	0.020054	0.019415
RS	26	0.382849	0.966681	679.321771	0.021672	0.021274
RS	27	0.412994	0.966681	699.341380	0.022311	0.023139
RS	28	0.445020	0.929458	746.788480	0.023824	0.024942
RS	29	0.479046	0.929458	764.571029	0.024392	0.026620
RS	30	0.515196	0.901257	804.889541	0.025678	0.028120
RS	31	0.553603	0.901257	819.043825	0.026129	0.029401
RS	32	0.594407	0.881363	849.510891	0.027101	0.030437
RS	33	0.637759	0.881363	858.701266	0.027395	0.031213
RS	34	0.683818	0.868427	877.825927	0.028005	0.031724
RS	35	0.732752	0.868427	880.900034	0.028103	0.031972
RS	36	0.784741	0.860956	888.241977	0.028337	0.031966
RS	37	0.839975	0.860956	884.324254	0.028212	0.031722
RS	38	0.898658	0.857478	880.288545	0.028083	0.031260
RS	39	0.961005	0.857478	868.840807	0.027718	0.030604
RS	40	1.027244	0.856624	854.424232	0.027258	0.029779
RS	41	1.097618	0.856624	835.283148	0.026648	0.028810
RS	42	1.172386	0.857218	811.802789	0.025898	0.027717
RS	43	1.251821	0.857218	785.210412	0.025050	0.026523
RS	44	1.336216	0.858364	754.095034	0.024057	0.025245
RS	45	1.425879	0.858364	720.734387	0.022993	0.023899
RS	46	1.521140	0.859440	683.506915	0.021805	0.022499
RS	47	1.622348	0.859440	644.527595	0.020562	0.021058
RS	48	1.729875	0.860119	602.816986	0.019231	0.019585
RS	49	1.844115	0.860119	559.836389	0.017860	0.018092
RS	50	1.965486	0.860334	515.452670	0.016444	0.016587
RS	51	2.094435	0.860334	470.498867	0.015010	0.015082
RS	52	2.231434	0.860168	425.490059	0.013574	0.013590
RS	53	2.376987	0.860168	380.851479	0.012150	0.012127
RS	54	2.531626	0.859273	337.586413	0.010770	0.010708
RS	55	2.695919	0.859273	295.514413	0.009428	0.009350
RS	56	2.870469	0.859273	255.577032	0.008154	0.008068
RS	57	3.055916	0.859273	218.216059	0.006962	0.006874
RS	58	3.252941	0.856461	184.324106	0.005880	0.005778
RS	59	3.462266	0.856461	152.885721	0.004877	0.004787
RS	60	3.684659	0.856461	124.864854	0.003983	0.003905
RS	61	3.920937	0.856461	100.318995	0.003200	0.003132
RS	62	4.171965	0.856461	79.204684	0.002527	0.002468
RS	63	4.438665	0.856461	220.902775	0.007047	0.006801
PA	4+25*2+4+6 0.201107208 0.041326654 4.438664913 1.318758130 1.039682388 1.088496923 1.155595064 1.206325054 1.233808279 1.233646393 1.208942413 1.167579651 1.117119074 1.063682318 1.012236714 0.966681242 0.929458022 0.901257277 0.881362557 0.868426919 0.860956192 0.857477903 0.856624246 0.857217789 0.858363986 0.859440207 0.860119104 0.860333920 0.860167623 0.859273434 0.856461108
//
IT	4794
RD	2
LK	-350477.229302
QD	-170.261554 -> -110.795529
RI	0.0209139423
TR	0.208916	0.043858
MT	4.151228
MM	C_pi: 0.916801, n_recomb: 32024.412726
RS	0	0.000000	1.430906	134.270188	0.004193	0.000067
RS	1	0.006133	1.430906	141.896222	0.004431	0.000842
RS	2	0.012642	1.430906	149.916040	0.004681	0.002622
RS	3	0.019550	1.430906	158.345022	0.004945	0.004674
RS	4	0.026881	0.917332	260.409274	0.008132	0.007806
RS	5	0.034663	0.917332	274.022025	0.008557	0.008755
RS	6	0.042921	1.022905	258.577995	0.008074	0.008660
RS	7	0.051686	1.022905	272.076875	0.008496	0.008678
RS	8	0.060989	1.169615	250.389714	0.007819	0.008134
RS	9	0.070862	1.169615	263.502307	0.008228	0.008090
RS	10	0.081340	1.296955	250.061776	0.007808	0.007685
RS	11	0.092461	1.296955	263.128358	0.008216	0.007593
RS	12	0.104265	1.382487	259.688438	0.008109	0.007337
RS	13	0.116792	1.382487	273.129718	0.008529	0.007301
RS	14	0.130087	1.407450	282.040373	0.008807	0.007357
RS	15	0.144198	1.407450	296.354402	0.009254	0.007522
RS	16	0.159174	1.375414	318.410419	0.009943	0.007963
RS	17	0.175068	1.375414	334.056362	0.010431	0.008369
RS	18	0.191937	1.304886	369.022495	0.011523	0.009209
RS	19	0.209841	1.304886	386.310153	0.012063	0.009873
RS	20	0.228843	1.214632	433.843070	0.013547	0.011138
RS	21	0.249010	1.214632	452.843001	0.014141	0.012081
RS	22	0.270414	1.119355	511.977992	0.015987	0.013800
RS	23	0.293131	1.119355	532.401401	0.016625	0.015026
RS	24	0.317240	1.029781	600.449266	0.018750	0.017173
RS	25	0.342829	1.029781	621.518413	0.019408	0.018624
RS	26	0.369986	0.952995	693.317015	0.021650	0.021046
RS	27	0.398810	0.952995	713.716696	0.022287	0.022563
RS	28	0.429400	0.892373	782.260718	0.024427	0.024961
RS	29	0.461867	0.892373	800.265499	0.024989	0.026321
RS	30	0.496325	0.847911	858.756186	0.026816	0.028367
RS	31	0.532896	0.847911	872.513909	0.027245	0.029381
RS	32	0.571710	0.817485	916.208112	0.028610	0.030852
RS	33	0.612904	0.817485	924.043269	0.028854	0.031419
RS	34	0.656625	0.798329	950.685294	0.029686	0.032221
RS	35	0.703027	0.798329	951.317103	0.029706	0.032316
RS	36	0.752275	0.787783	960.800712	0.030002	0.032465
RS	37	0.804543	0.787783	953.451115	0.029773	0.032118
RS	38	0.860016	0.783427	947.311390	0.029581	0.031703
RS	39	0.918892	0.783427	931.714010	0.029094	0.030982
RS	40	0.981378	0.783090	912.481214	0.028493	0.030137
RS	41	1.047696	0.783090	888.829120	0.027755	0.029128
RS	42	1.118081	0.784924	859.329018	0.026834	0.027988
RS	43	1.192783	0.784924	828.216534	0.025862	0.026773
RS	44	1.272066	0.787501	791.065004	0.024702	0.025447
RS	45	1.356212	0.787501	753.461536	0.023528	0.024092
RS	46	1.445518	0.789819	710.929486	0.022200	0.022659
RS	47	1.540300	0.789819	668.177400	0.020865	0.021217
RS	48	1.640896	0.791339	622.214491	0.019429	0.019730
RS	49	1.747661	0.791339	576.034853	0.017987	0.018240
RS	50	1.860973	0.791962	528.447258	0.016501	0.016735
RS	51	1.981235	0.791962	480.908289	0.015017	0.015235
RS	52	2.108872	0.791863	433.587437	0.013539	0.013751
RS	53	2.244337	0.791863	386.976721	0.012084	0.012289
RS	54	2.388109	0.790603	342.220372	0.010686	0.010881
RS	55	2.540699	0.790603	298.720847	0.009328	0.009518
RS	56	2.702647	0.790603	257.643652	0.008045	0.008228
RS	57	2.874526	0.790603	219.405962	0.006851	0.007026
RS	58	3.056946	0.787160	185.048742	0.005778	0.005937
RS	59	3.250554	0.787160	153.091109	0.004780	0.004928
RS	60	3.456035	0.787160	124.732574	0.003895	0.004028
RS	61	3.674118	0.787160	99.992912	0.003122	0.003239
RS	62	3.905576	0.787160	78.792777	0.002460	0.002559
RS	63	4.151228	0.787160	219.103091	0.006842	0.007142
PA	4+25*2+4+6 0.208915610 0.043858472 4.151227690 1.430906308 0.917332427 1.022905074 1.169615488 1.296954657 1.382486918 1.407450277 1.375414170 1.304886419 1.214632186 1.119354976 1.029781241 0.952994959 0.892372698 0.847911182 0.817484584 0.798328786 0.787782683 0.783426540 0.783089845 0.784924046 0.787501085 0.789818712 0.791338659 0.791961919 0.791863082 0.790603021 0.787159609
//
IT	5132
RD	3
LK	-350377.567433
QD	-107.877554 -> -79.573807
RI	0.0184965923
TR	0.213213	0.045521
MT	3.996466
MM	C_pi: 0.895457, n_recomb: 32455.960951
RS	0	0.000000	1.497343	128.697701	0.003965	0.000067
RS	1	0.006070	1.497343	135.960374	0.004189	0.000827
RS	2	0.012509	1.497343	143.597718	0.004424	0.002532
RS	3	0.019339	1.497343	151.624679	0.004672	0.004415
RS	4	0.026583	0.785468	304.408554	0.009379	0.008926
RS	5	0.034267	0.785468	319.706564	0.009850	0.009949
RS	6	0.042417	0.925163	285.138532	0.008785	0.009268
RS	7	0.051062	0.925163	299.610077	0.009231	0.009374
RS	8	0.060232	1.130931	257.635224	0.007938	0.008250
RS	9	0.069959	1.130931	270.925310	0.008347	0.008286
RS	10	0.080276	1.330532	242.209758	0.007463	0.007461
RS	11	0.091219	1.330532	254.809975	0.007851	0.007405
RS	12	0.102827	1.483139	240.477583	0.007409	0.006887
RS	13	0.115139	1.483139	252.975762	0.007794	0.006868
RS	14	0.128199	1.546616	255.121882	0.007861	0.006803
RS	15	0.142051	1.546616	268.209690	0.008264	0.006951
RS	16	0.156744	1.518745	286.961805	0.008842	0.007362
RS	17	0.172329	1.518745	301.289704	0.009283	0.007706
RS	18	0.188861	1.427609	336.194833	0.010358	0.008584
RS	19	0.206395	1.427609	352.262774	0.010854	0.009141
RS	20	0.224994	1.304461	403.380740	0.012429	0.010519
RS	21	0.244723	1.304461	421.445880	0.012985	0.011314
RS	22	0.265648	1.173935	488.367966	0.015047	0.013237
RS	23	0.287844	1.173935	508.283202	0.015661	0.014283
RS	24	0.311388	1.053062	588.336868	0.018127	0.016736
RS	25	0.336360	1.053062	609.343211	0.018774	0.017991
RS	26	0.362848	0.951825	696.229637	0.021452	0.020804
RS	27	0.390945	0.951825	716.841404	0.022087	0.022128
RS	28	0.420747	0.873917	801.229224	0.024687	0.024954
RS	29	0.452357	0.873917	819.381635	0.025246	0.026140
RS	30	0.485887	0.818185	891.812811	0.027478	0.028582
RS	31	0.521452	0.818185	905.270925	0.027892	0.029451
RS	32	0.559176	0.780964	959.054321	0.029549	0.031227
RS	33	0.599190	0.780964	965.867616	0.029759	0.031677
RS	34	0.641633	0.758183	997.950916	0.030748	0.032669
RS	35	0.686653	0.758183	996.763057	0.030711	0.032674
RS	36	0.734405	0.746229	1007.307372	0.031036	0.032901
RS	37	0.785056	0.746229	997.470140	0.030733	0.032488
RS	38	0.838781	0.741975	989.040978	0.030473	0.032069
RS	39	0.895768	0.741975	970.558521	0.029904	0.031303
RS	40	0.956214	0.742684	947.068226	0.029180	0.030406
RS	41	1.020329	0.742684	920.447994	0.028360	0.029371
RS	42	1.088337	0.746022	886.047190	0.027300	0.028164
RS	43	1.160472	0.746022	852.155423	0.026256	0.026937
RS	44	1.236987	0.750167	810.440288	0.024970	0.025553
RS	45	1.318146	0.750167	770.426810	0.023738	0.024198
RS	46	1.404232	0.753819	724.218596	0.022314	0.022728
RS	47	1.495543	0.753819	679.503080	0.020936	0.021292
RS	48	1.592397	0.756269	630.905400	0.019439	0.019791
RS	49	1.695131	0.756269	583.202677	0.017969	0.018312
RS	50	1.804101	0.757395	533.888387	0.016450	0.016809
RS	51	1.919686	0.757395	485.215487	0.014950	0.015320
RS	52	2.042286	0.757465	436.825950	0.013459	0.013844
RS	53	2.172330	0.757465	389.408224	0.011998	0.012391
RS	54	2.310267	0.756048	344.077133	0.010601	0.010993
RS	55	2.456577	0.756048	300.017980	0.009244	0.009631
RS	56	2.611769	0.756048	258.507461	0.007965	0.008341
RS	57	2.776382	0.756048	219.947846	0.006777	0.007135
RS	58	2.950987	0.752885	185.336517	0.005710	0.006047
RS	59	3.136191	0.752885	153.240014	0.004721	0.005029
RS	60	3.332638	0.752885	124.800734	0.003845	0.004120
RS	61	3.541009	0.752885	100.022442	0.003082	0.003321
RS	62	3.762029	0.752885	78.811673	0.002428	0.002631
RS	63	3.996466	0.752885	219.690497	0.006769	0.007428
PA	4+25*2+4+6 0.213213174 0.045521358 3.996465867 1.497343276 0.785467794 0.925162531 1.130930625 1.330532185 1.483138778 1.546616014 1.518744631 1.427609030 1.304460960 1.173934988 1.053062333 0.951825273 0.873917198 0.818184689 0.780963563 0.758183029 0.746228562 0.741974811 0.742683545 0.746022407 0.750167152 0.753819222 0.756268709 0.757394739 0.757464656 0.756048313 0.752885131
//
IT	5261
RD	4
LK	-350328.154009
QD	-80.905639 -> -64.729361
RI	0.0168475959
TR	0.215420	0.046632
MT	3.912518
MM	C_pi: 0.883646, n_recomb: 32802.430579
RS	0	0.000000	1.593307	121.525453	0.003705	0.000063
RS	1	0.006035	1.593307	128.376799	0.003914	0.000782
RS	2	0.012435	1.593307	135.583656	0.004133	0.002363
RS	3	0.019221	1.593307	143.160663	0.004364	0.004062
RS	4	0.026417	0.682827	351.506657	0.010716	0.009939
RS	5	0.034046	0.682827	368.523537	0.011235	0.011056
RS	6	0.042137	0.837694	315.085334	0.009606	0.009808
RS	7	0.050715	0.837694	330.664190	0.010080	0.010031
RS	8	0.059812	1.080760	269.149072	0.008205	0.008363
RS	9	0.069457	1.080760	282.847085	0.008623	0.008495
RS	10	0.079685	1.339363	239.953175	0.007315	0.007278
RS	11	0.090529	1.339363	252.387599	0.007694	0.007280
RS	12	0.102029	1.557241	228.358052	0.006962	0.006519
RS	13	0.114222	1.557241	240.265381	0.007325	0.006539
RS	14	0.127151	1.664613	236.443884	0.007208	0.006351
RS	15	0.140861	1.664613	248.677842	0.007581	0.006508
RS	16	0.155398	1.647631	264.097910	0.008051	0.006866
RS	17	0.170812	1.647631	277.453827	0.008458	0.007183
RS	18	0.187157	1.541440	311.278801	0.009490	0.008059
RS	19	0.204488	1.541440	326.400232	0.009950	0.008555
RS	20	0.222865	1.389786	379.086584	0.011557	0.009988
RS	21	0.242352	1.389786	396.386606	0.012084	0.010692
RS	22	0.263014	1.227947	468.221515	0.014274	0.012744
RS	23	0.284924	1.227947	487.694051	0.014868	0.013678
RS	24	0.308155	1.079643	576.339916	0.017570	0.016347
RS	25	0.332789	1.079643	597.279524	0.018208	0.017480
RS	26	0.358910	0.957644	695.737421	0.021210	0.020589
RS	27	0.386607	0.957644	716.547066	0.021844	0.021794
RS	28	0.415976	0.865654	813.568315	0.024802	0.024954
RS	29	0.447118	0.865654	831.906243	0.025361	0.026035
RS	30	0.480139	0.801177	915.622201	0.027913	0.028786
RS	31	0.515153	0.801177	928.922845	0.028319	0.029565
RS	32	0.552280	0.759002	990.792721	0.030205	0.031574
RS	33	0.591648	0.759002	996.871043	0.030390	0.031950
RS	34	0.633392	0.733849	1033.060055	0.031493	0.033073
RS	35	0.677655	0.733849	1030.512628	0.031416	0.033016
RS	36	0.724590	0.721284	1041.422073	0.031748	0.033280
RS	37	0.774358	0.721284	1029.741229	0.031392	0.032819
RS	38	0.827129	0.717610	1018.897296	0.031062	0.032367
RS	39	0.883086	0.717610	998.343860	0.030435	0.031568
RS	40	0.942419	0.719633	970.934245	0.029599	0.030603
RS	41	1.005334	0.719633	942.289543	0.028726	0.029548
RS	42	1.072046	0.724629	903.645605	0.027548	0.028267
RS	43	1.142784	0.724629	867.987671	0.026461	0.027034
RS	44	1.217792	0.730435	822.541513	0.025076	0.025591
RS	45	1.297326	0.730435	781.131427	0.023813	0.024241
RS	46	1.381661	0.735490	732.123467	0.022319	0.022735
RS	47	1.471086	0.735490	686.391854	0.020925	0.021311
RS	48	1.565908	0.738928	635.979480	0.019388	0.019797
RS	49	1.666453	0.738928	587.579799	0.017913	0.018333
RS	50	1.773066	0.740611	537.235962	0.016378	0.016833
RS	51	1.886114	0.740611	488.095311	0.014880	0.015360
RS	52	2.005985	0.740900	439.175828	0.013389	0.013894
RS	53	2.133090	0.740900	391.437656	0.011933	0.012452
RS	54	2.267867	0.739422	345.876214	0.010544	0.011067
RS	55	2.410779	0.739422	301.573729	0.009194	0.009711
RS	56	2.562315	0.739422	259.858974	0.007922	0.008423
RS	57	2.722998	0.739422	221.128066	0.006741	0.007218
RS	58	2.893379	0.736996	186.227272	0.005677	0.006128
RS	59	3.074042	0.736996	154.067204	0.004697	0.005106
RS	60	3.265610	0.736996	125.566131	0.003828	0.004192
RS	61	3.468739	0.736996	100.725118	0.003071	0.003387
RS	62	3.684129	0.736996	79.449275	0.002422	0.002690
RS	63	3.912518	0.736996	222.716896	0.006790	0.007679
PA	4+25*2+4+6 0.215419598 0.046632361 3.912517582 1.593306599 0.682826542 0.837694412 1.080759664 1.339363055 1.557241191 1.664612714 1.647630501 1.541440174 1.389786008 1.227947197 1.079642823 0.957643831 0.865653716 0.801177474 0.759001719 0.733848998 0.721284380 0.717610294 0.719633339 0.724629266 0.730435287 0.735490108 0.738927673 0.740611193 0.740900246 0.739422223 0.736996484
//
IT	4447
RD	5
LK	-350298.831394
QD	-67.344027 -> -56.572457
RI	0.0152505932
TR	0.216341	0.047391
MT	3.869056
MM	C_pi: 0.878073, n_recomb: 33119.071135
RS	0	0.000000	1.745124	111.681024	0.003372	0.000058
RS	1	0.006017	1.745124	117.998556	0.003563	0.000714
RS	2	0.012396	1.745124	124.647914	0.003764	0.002139
RS	3	0.019159	1.745124	131.643373	0.003975	0.003639
RS	4	0.026329	0.609280	396.516669	0.011972	0.010819
RS	5	0.033931	0.609280	415.084979	0.012533	0.012018
RS	6	0.041989	0.768428	344.766028	0.010410	0.010289
RS	7	0.050533	0.768428	361.424226	0.010913	0.010624
RS	8	0.059591	1.033455	281.982890	0.008514	0.008483
RS	9	0.069194	1.033455	296.171813	0.008943	0.008706
RS	10	0.079374	1.338116	240.399727	0.007259	0.007144
RS	11	0.090167	1.338116	252.822595	0.007634	0.007204
RS	12	0.101610	1.615768	220.262379	0.006651	0.006229
RS	13	0.113741	1.615768	231.785315	0.006999	0.006288
RS	14	0.126602	1.768324	222.849684	0.006729	0.005988
RS	15	0.140237	1.768324	234.467553	0.007080	0.006158
RS	16	0.154692	1.766129	246.883292	0.007454	0.006460
RS	17	0.170017	1.766129	259.506228	0.007836	0.006764
RS	18	0.186265	1.648608	291.967223	0.008816	0.007621
RS	19	0.203490	1.648608	306.350041	0.009250	0.008078
RS	20	0.221751	1.471451	359.663711	0.010860	0.009535
RS	21	0.241111	1.471451	376.349231	0.011364	0.010179
RS	22	0.261636	1.280898	451.542259	0.013634	0.012317
RS	23	0.283396	1.280898	470.656762	0.014211	0.013174
RS	24	0.306466	1.107632	565.899305	0.017087	0.016008
RS	25	0.330923	1.107632	586.807029	0.017718	0.017058
RS	26	0.356852	0.967166	694.685055	0.020975	0.020405
RS	27	0.384341	0.967166	715.713660	0.021610	0.021530
RS	28	0.413485	0.863038	823.343943	0.024860	0.024965
RS	29	0.444382	0.863038	841.915555	0.025421	0.025976
RS	30	0.477138	0.791307	935.211932	0.028238	0.028984
RS	31	0.511865	0.791307	948.464700	0.028638	0.029703
RS	32	0.548682	0.745235	1017.110927	0.030711	0.031899
RS	33	0.587714	0.745235	1022.651501	0.030878	0.032222
RS	34	0.629094	0.718416	1062.054615	0.032068	0.033441
RS	35	0.672965	0.718416	1058.450029	0.031959	0.033338
RS	36	0.719475	0.705687	1069.242381	0.032285	0.033613
RS	37	0.768783	0.705687	1056.130242	0.031889	0.033114
RS	38	0.821059	0.702860	1042.761326	0.031485	0.032614
RS	39	0.876480	0.702860	1020.645944	0.030817	0.031788
RS	40	0.935236	0.706355	989.504338	0.029877	0.030746
RS	41	0.997528	0.706355	959.409998	0.028969	0.029678
RS	42	1.063567	0.713104	916.912278	0.027685	0.028320
RS	43	1.133580	0.713104	880.086095	0.026573	0.027087
RS	44	1.207806	0.720636	831.395044	0.025103	0.025583
RS	45	1.286499	0.720636	789.164828	0.023828	0.024243
RS	46	1.369926	0.727142	737.851749	0.022279	0.022702
RS	47	1.458373	0.727142	691.620664	0.020883	0.021295
RS	48	1.552142	0.731606	639.835169	0.019319	0.019769
RS	49	1.651553	0.731606	591.167352	0.017850	0.018324
RS	50	1.756946	0.733875	540.148818	0.016309	0.016828
RS	51	1.868681	0.733875	490.864854	0.014821	0.015372
RS	52	1.987139	0.734408	441.666650	0.013336	0.013918
RS	53	2.112724	0.734408	393.823817	0.011891	0.012491
RS	54	2.245867	0.732913	348.167914	0.010513	0.011118
RS	55	2.387020	0.732913	303.740748	0.009171	0.009769
RS	56	2.536667	0.732913	261.892641	0.007908	0.008486
RS	57	2.695318	0.732913	223.019581	0.006734	0.007283
RS	58	2.863516	0.731477	187.754061	0.005669	0.006189
RS	59	3.041834	0.731477	155.525151	0.004696	0.005168
RS	60	3.230882	0.731477	126.929963	0.003833	0.004252
RS	61	3.431305	0.731477	101.974615	0.003079	0.003444
RS	62	3.643788	0.731477	80.569977	0.002433	0.002742
RS	63	3.869056	0.731477	227.533214	0.006870	0.007907
PA	4+25*2+4+6 0.216340907 0.047390744 3.869055778 1.745123961 0.609280025 0.768428456 1.033454990 1.338116235 1.615767533 1.768323984 1.766128737 1.648608440 1.471451390 1.280897923 1.107632221 0.967165577 0.863038471 0.791307316 0.745234997 0.718415841 0.705686919 0.702860143 0.706355487 0.713103762 0.720635555 0.727141831 0.731605790 0.733875192 0.734407505 0.732912818 0.731477011
//
IT	4568
RD	6
LK	-350278.722069
QD	-59.459851 -> -51.433259
RI	0.0136025115
TR	0.216456	0.047921
MT	3.849839
MM	C_pi: 0.876548, n_recomb: 33425.304253
RS	0	0.000000	1.964762	99.977969	0.002991	0.000052
RS	1	0.006009	1.964762	105.667911	0.003161	0.000635
RS	2	0.012379	1.964762	111.661533	0.003341	0.001890
RS	3	0.019132	1.964762	117.972557	0.003529	0.003188
RS	4	0.026290	0.557682	436.898273	0.013071	0.011561
RS	5	0.033879	0.557682	456.790720	0.013666	0.012819
RS	6	0.041924	0.715519	372.554525	0.011146	0.010716
RS	7	0.050452	0.715519	390.204427	0.011674	0.011145
RS	8	0.059492	0.992681	294.918320	0.008823	0.008611
RS	9	0.069076	0.992681	309.619406	0.009263	0.008911
RS	10	0.079236	1.332961	242.266938	0.007248	0.007053
RS	11	0.090006	1.332961	254.763685	0.007622	0.007163
RS	12	0.101424	1.664223	214.668506	0.006422	0.006003
RS	13	0.113527	1.664223	225.936788	0.006759	0.006094
RS	14	0.126358	1.861392	212.607799	0.006361	0.005696
RS	15	0.139960	1.861392	223.768151	0.006695	0.005879
RS	16	0.154379	1.876303	233.549409	0.006987	0.006126
RS	17	0.169664	1.876303	245.606747	0.007348	0.006422
RS	18	0.185868	1.750167	276.676958	0.008277	0.007253
RS	19	0.203046	1.750167	290.474717	0.008690	0.007682
RS	20	0.221256	1.549772	343.948399	0.010290	0.009148
RS	21	0.240560	1.549772	360.138653	0.010774	0.009747
RS	22	0.261024	1.332406	437.784332	0.013097	0.011946
RS	23	0.282717	1.332406	456.615656	0.013661	0.012747
RS	24	0.305715	1.135924	557.211414	0.016670	0.015710
RS	25	0.330094	1.135924	578.125201	0.017296	0.016699
RS	26	0.355938	0.978577	694.029962	0.020764	0.020244
RS	27	0.383335	0.978577	715.301623	0.021400	0.021313
RS	28	0.412378	0.863618	832.211137	0.024898	0.024983
RS	29	0.443167	0.863618	851.054289	0.025461	0.025946
RS	30	0.475806	0.785610	952.795159	0.028505	0.029173
RS	31	0.510406	0.785610	966.074768	0.028902	0.029850
RS	32	0.547084	0.736315	1040.614647	0.031133	0.032201
RS	33	0.585967	0.736315	1045.746518	0.031286	0.032486
RS	34	0.627187	0.708268	1087.750952	0.032543	0.033777
RS	35	0.670883	0.708268	1083.284576	0.032409	0.033639
RS	36	0.717205	0.695642	1093.621604	0.032718	0.033908
RS	37	0.766311	0.695642	1079.342483	0.032291	0.033380
RS	38	0.818367	0.693819	1063.360142	0.031813	0.032820
RS	39	0.873551	0.693819	1040.005765	0.031114	0.031975
RS	40	0.932051	0.698877	1005.247132	0.030074	0.030851
RS	41	0.994067	0.698877	974.061419	0.029141	0.029776
RS	42	1.059808	0.707434	927.955332	0.027762	0.028339
RS	43	1.129501	0.707434	890.324473	0.026636	0.027109
RS	44	1.203381	0.716731	838.692030	0.025092	0.025548
RS	45	1.281700	0.716731	795.981096	0.023814	0.024220
RS	46	1.364726	0.724716	742.663585	0.022219	0.022646
RS	47	1.452741	0.724716	696.225259	0.020829	0.021258
RS	48	1.546044	0.730226	643.322781	0.019247	0.019722
RS	49	1.644954	0.730226	594.617956	0.017789	0.018297
RS	50	1.749807	0.733091	543.118666	0.016249	0.016808
RS	51	1.860961	0.733091	493.855414	0.014775	0.015371
RS	52	1.978795	0.733873	444.504566	0.013298	0.013929
RS	53	2.103708	0.733873	396.655195	0.011867	0.012516
RS	54	2.236128	0.732379	350.960257	0.010500	0.011156
RS	55	2.376505	0.732379	306.450506	0.009168	0.009816
RS	56	2.525317	0.732379	264.484850	0.007913	0.008539
RS	57	2.683071	0.732379	225.462947	0.006745	0.007340
RS	58	2.850304	0.732075	189.766850	0.005677	0.006239
RS	59	3.027586	0.732075	157.445845	0.004710	0.005220
RS	60	3.215521	0.732075	128.720253	0.003851	0.004304
RS	61	3.414749	0.732075	103.605595	0.003100	0.003494
RS	62	3.625949	0.732075	82.022489	0.002454	0.002789
RS	63	3.849839	0.732075	233.557138	0.006987	0.008121
PA	4+25*2+4+6 0.216456110 0.047921405 3.849839200 1.964762308 0.557682366 0.715519195 0.992681074 1.332960681 1.664223178 1.861392470 1.876302929 1.750166994 1.549772257 1.332406199 1.135923650 0.978576508 0.863618470 0.785609713 0.736315035 0.708267625 0.695641746 0.693819141 0.698876813 0.707433901 0.716730634 0.724716120 0.730225713 0.733091329 0.733872760 0.732378725 0.732074890
//
IT	3999
RD	7
LK	-350263.430043
QD	-54.247950 -> -47.797061
RI	0.0119614713
TR	0.216065	0.048304
MT	3.845507
MM	C_pi: 0.877628, n_recomb: 33727.376970
RS	0	0.000000	2.262723	87.571345	0.002596	0.000045
RS	1	0.006007	2.262723	92.592176	0.002745	0.000553
RS	2	0.012375	2.262723	97.885668	0.002902	0.001637
RS	3	0.019126	2.262723	103.464753	0.003068	0.002744
RS	4	0.026282	0.521617	471.675603	0.013985	0.012171
RS	5	0.033867	0.521617	492.668838	0.014607	0.013466
RS	6	0.041909	0.675375	397.826544	0.011795	0.011091
RS	7	0.050434	0.675375	416.365485	0.012345	0.011598
RS	8	0.059470	0.958481	307.461880	0.009116	0.008744
RS	9	0.069050	0.958481	322.670196	0.009567	0.009109
RS	10	0.079205	1.326330	244.946481	0.007263	0.006996
RS	11	0.089970	1.326330	257.567810	0.007637	0.007148
RS	12	0.101382	1.705396	210.749586	0.006249	0.005826
RS	13	0.113479	1.705396	221.849755	0.006578	0.005945
RS	14	0.126303	1.945812	204.694618	0.006069	0.005459
RS	15	0.139897	1.945812	215.507594	0.006390	0.005653
RS	16	0.154308	1.979328	222.972663	0.006611	0.005849
RS	17	0.169584	1.979328	234.584064	0.006955	0.006139
RS	18	0.185778	1.846735	264.317514	0.007837	0.006941
RS	19	0.202945	1.846735	277.643335	0.008232	0.007349
RS	20	0.221144	1.624957	331.027116	0.009815	0.008813
RS	21	0.240435	1.624957	346.812914	0.010283	0.009378
RS	22	0.260885	1.382293	426.338578	0.012641	0.011618
RS	23	0.282564	1.382293	444.945736	0.013192	0.012377
RS	24	0.305545	1.163933	550.057633	0.016309	0.015443
RS	25	0.329907	1.163933	571.008092	0.016930	0.016387
RS	26	0.355732	0.990883	693.980002	0.020576	0.020101
RS	27	0.383108	0.990883	715.512909	0.021215	0.021128
RS	28	0.412129	0.866042	840.775985	0.024929	0.025004
RS	29	0.442893	0.866042	859.916288	0.025496	0.025932
RS	30	0.475505	0.782444	969.311304	0.028740	0.029351
RS	31	0.510076	0.782444	982.667024	0.029136	0.029998
RS	32	0.546724	0.730385	1062.487256	0.031502	0.032483
RS	33	0.585573	0.730385	1067.295359	0.031645	0.032739
RS	34	0.626756	0.701394	1111.475485	0.032955	0.034085
RS	35	0.670413	0.701394	1106.276314	0.032801	0.033920
RS	36	0.716693	0.689035	1115.923515	0.033087	0.034172
RS	37	0.765752	0.689035	1100.652209	0.032634	0.033621
RS	38	0.817759	0.688305	1081.999462	0.032081	0.032997
RS	39	0.872890	0.688305	1057.618460	0.031358	0.032137
RS	40	0.931332	0.694970	1019.327334	0.030223	0.030931
RS	41	0.993285	0.694970	987.282562	0.029272	0.029851
RS	42	1.058960	0.705361	937.743340	0.027804	0.028338
RS	43	1.128580	0.705361	899.537846	0.026671	0.027114
RS	44	1.202382	0.716438	845.174697	0.025059	0.025496
RS	45	1.280618	0.716438	802.190499	0.023785	0.024183
RS	46	1.363553	0.725910	747.069982	0.022150	0.022579
RS	47	1.451470	0.725910	700.595223	0.020772	0.021210
RS	48	1.544668	0.732466	646.739892	0.019176	0.019665
RS	49	1.643465	0.732466	598.125615	0.017734	0.018262
RS	50	1.748197	0.735922	546.261741	0.016196	0.016779
RS	51	1.859220	0.735922	497.102858	0.014739	0.015362
RS	52	1.976912	0.736945	447.667797	0.013273	0.013932
RS	53	2.101675	0.736945	399.855192	0.011856	0.012534
RS	54	2.233932	0.735450	354.145452	0.010500	0.011186
RS	55	2.374133	0.735450	309.563628	0.009178	0.009856
RS	56	2.522757	0.735450	267.476795	0.007931	0.008586
RS	57	2.680309	0.735450	228.290563	0.006769	0.007390
RS	58	2.847325	0.736352	192.116311	0.005696	0.006283
RS	59	3.024373	0.736352	159.679289	0.004734	0.005267
RS	60	3.212058	0.736352	130.793581	0.003878	0.004352
RS	61	3.411016	0.736352	105.486431	0.003128	0.003540
RS	62	3.621927	0.736352	83.690287	0.002481	0.002832
RS	63	3.845507	0.736352	240.362506	0.007127	0.008324
PA	4+25*2+4+6 0.216064644 0.048304154 3.845506838 2.262723102 0.521616734 0.675374551 0.958480791 1.326330048 1.705396424 1.945812083 1.979328382 1.846735495 1.624956997 1.382293157 1.163933486 0.990883188 0.866041584 0.782443527 0.730384916 0.701394178 0.689035453 0.688304721 0.694970451 0.705361341 0.716438085 0.725910372 0.732465936 0.735922151 0.736945214 0.735449813 0.736351868
//
IT	4225
RD	8
LK	-350250.980177
QD	-50.431619 -> -44.988644
RI	0.0104002932
TR	0.215361	0.048591
MT	3.850349
MM	C_pi: 0.880358, n_recomb: 34026.828403
RS	0	0.000000	2.652760	75.385271	0.002215	0.000039
RS	1	0.006009	2.652760	79.741039	0.002343	0.000473
RS	2	0.012379	2.652760	84.337417	0.002479	0.001397
RS	3	0.019133	2.652760	89.186331	0.002621	0.002330
RS	4	0.026291	0.496449	500.773468	0.014717	0.012661
RS	5	0.033880	0.496449	522.672033	0.015361	0.013974
RS	6	0.041926	0.644789	420.459942	0.012357	0.011420
RS	7	0.050454	0.644789	439.788684	0.012925	0.011988
RS	8	0.059495	0.929854	319.450546	0.009388	0.008879
RS	9	0.069079	0.929854	335.150872	0.009850	0.009298
RS	10	0.079240	1.319090	248.134705	0.007292	0.006966
RS	11	0.090011	1.319090	260.912671	0.007668	0.007153
RS	12	0.101429	1.740781	208.018966	0.006113	0.005688
RS	13	0.113533	1.740781	219.011606	0.006436	0.005828
RS	14	0.126364	2.022814	198.461718	0.005833	0.005265
RS	15	0.139967	2.022814	209.006307	0.006142	0.005467
RS	16	0.154387	2.075937	214.414283	0.006301	0.005616
RS	17	0.169673	2.075937	225.667287	0.006632	0.005901
RS	18	0.185879	1.938733	254.135121	0.007469	0.006673
RS	19	0.203057	1.938733	267.073129	0.007849	0.007064
RS	20	0.221269	1.697206	320.217268	0.009411	0.008519
RS	21	0.240574	1.697206	335.666921	0.009865	0.009057
RS	22	0.261040	1.430533	416.676791	0.012246	0.011327
RS	23	0.282735	1.430533	435.103907	0.012787	0.012050
RS	24	0.305735	1.191381	544.126442	0.015991	0.015202
RS	25	0.330116	1.191381	565.135067	0.016609	0.016109
RS	26	0.355962	1.003548	694.466998	0.020409	0.019969
RS	27	0.383362	1.003548	716.272048	0.021050	0.020965
RS	28	0.412408	0.869543	849.207810	0.024957	0.025024
RS	29	0.443199	0.869543	868.660923	0.025529	0.025926
RS	30	0.475841	0.780863	985.136312	0.028952	0.029518
RS	31	0.510444	0.780863	998.600642	0.029347	0.030142
RS	32	0.547127	0.726365	1083.263312	0.031836	0.032746
RS	33	0.586014	0.726365	1087.805461	0.031969	0.032979
RS	34	0.627238	0.696621	1133.864473	0.033323	0.034369
RS	35	0.670938	0.696621	1128.021461	0.033151	0.034182
RS	36	0.717265	0.684628	1136.822607	0.033410	0.034412
RS	37	0.766376	0.684628	1120.680199	0.032935	0.033842
RS	38	0.818438	0.685030	1099.333249	0.032308	0.033152
RS	39	0.873629	0.685030	1074.071841	0.031565	0.032280
RS	40	0.932136	0.693316	1032.327670	0.030339	0.030992
RS	41	0.994158	0.693316	999.581089	0.029376	0.029910
RS	42	1.059908	0.705540	946.752077	0.027824	0.028322
RS	43	1.129609	0.705540	908.123101	0.026688	0.027107
RS	44	1.203498	0.718390	851.191876	0.025015	0.025435
RS	45	1.281828	0.718390	808.065079	0.023748	0.024138
RS	46	1.364864	0.729340	751.289405	0.022079	0.022505
RS	47	1.452890	0.729340	704.879927	0.020715	0.021157
RS	48	1.546206	0.736926	650.187054	0.019108	0.019606
RS	49	1.645129	0.736926	601.733541	0.017684	0.018224
RS	50	1.749997	0.740955	549.581361	0.016151	0.016748
RS	51	1.861166	0.740955	500.567627	0.014711	0.015350
RS	52	1.979016	0.742201	451.089129	0.013257	0.013933
RS	53	2.103948	0.742201	403.329004	0.011853	0.012550
RS	54	2.236387	0.740691	357.615536	0.010510	0.011214
RS	55	2.376784	0.740691	312.958329	0.009197	0.009893
RS	56	2.525618	0.740691	270.739965	0.007957	0.008629
RS	57	2.683396	0.740691	231.373298	0.006800	0.007438
RS	58	2.850655	0.742824	194.690373	0.005722	0.006323
RS	59	3.027964	0.742824	162.116354	0.004764	0.005310
RS	60	3.215929	0.742824	133.047802	0.003910	0.004396
RS	61	3.415189	0.742824	107.524765	0.003160	0.003583
RS	62	3.626422	0.742824	85.492472	0.002513	0.002873
RS	63	3.850349	0.742824	247.656435	0.007278	0.008519
PA	4+25*2+4+6 0.215360824 0.048591021 3.850349130 2.652760454 0.496449120 0.644788774 0.929854137 1.319090468 1.740780632 2.022813615 2.075937051 1.938732713 1.697206167 1.430533472 1.191380512 1.003548280 0.869543285 0.780863083 0.726365130 0.696620562 0.684627523 0.685030177 0.693316205 0.705539686 0.718390425 0.729340024 0.736926425 0.740954799 0.742201147 0.740690521 0.742824368
//
IT	4161
RD	9
LK	-350240.391322
QD	-47.421756 -> -42.683954
RI	0.0089768151
TR	0.214471	0.048816
MT	3.860792
MM	C_pi: 0.884105, n_recomb: 34323.472587
RS	0	0.000000	3.151973	64.045625	0.001866	0.000033
RS	1	0.006014	3.151973	67.774021	0.001975	0.000400
RS	2	0.012389	3.151973	71.711638	0.002089	0.001179
RS	3	0.019147	3.151973	75.869251	0.002210	0.001957
RS	4	0.026313	0.479016	524.572745	0.015283	0.013044
RS	5	0.033908	0.479016	547.213637	0.015943	0.014362
RS	6	0.041961	0.621304	440.571371	0.012836	0.011707
RS	7	0.050498	0.621304	460.600680	0.013419	0.012322
RS	8	0.059549	0.905675	330.865183	0.009640	0.009015
RS	9	0.069143	0.905675	347.039019	0.010111	0.009480
RS	10	0.079315	1.311483	251.672170	0.007332	0.006957
RS	11	0.090098	1.311483	264.628253	0.007710	0.007173
RS	12	0.101530	1.771244	206.171033	0.006007	0.005579
RS	13	0.113649	1.771244	217.100311	0.006325	0.005737
RS	14	0.126497	2.093147	193.487235	0.005637	0.005105
RS	15	0.140118	2.093147	203.822066	0.005938	0.005312
RS	16	0.154558	2.166648	207.371485	0.006042	0.005418
RS	17	0.169866	2.166648	218.331560	0.006361	0.005698
RS	18	0.186094	2.026490	245.600199	0.007155	0.006440
RS	19	0.203299	2.026490	258.213801	0.007523	0.006817
RS	20	0.221538	1.766715	311.018948	0.009061	0.008259
RS	21	0.240874	1.766715	326.183880	0.009503	0.008773
RS	22	0.261373	1.477177	408.383049	0.011898	0.011063
RS	23	0.283105	1.477177	426.662214	0.012431	0.011757
RS	24	0.306143	1.218147	539.126449	0.015707	0.014981
RS	25	0.330567	1.218147	560.206609	0.016321	0.015857
RS	26	0.356459	1.016282	695.343619	0.020259	0.019846
RS	27	0.383909	1.016282	717.425208	0.020902	0.020816
RS	28	0.413009	0.873683	857.502546	0.024983	0.025040
RS	29	0.443860	0.873683	877.276713	0.025559	0.025922
RS	30	0.476565	0.780308	1000.395821	0.029146	0.029671
RS	31	0.511238	0.780308	1013.990465	0.029542	0.030279
RS	32	0.547995	0.723608	1103.171011	0.032140	0.032989
RS	33	0.586963	0.723608	1107.488637	0.032266	0.033204
RS	34	0.628274	0.693237	1155.219401	0.033657	0.034632
RS	35	0.672070	0.693237	1148.797531	0.033470	0.034427
RS	36	0.718499	0.681664	1156.656777	0.033699	0.034630
RS	37	0.767721	0.681664	1139.731868	0.033206	0.034045
RS	38	0.819902	0.683210	1115.696772	0.032505	0.033288
RS	39	0.875221	0.683210	1089.660933	0.031747	0.032408
RS	40	0.933867	0.693105	1044.546513	0.030432	0.031039
RS	41	0.996040	0.693105	1011.209789	0.029461	0.029957
RS	42	1.061952	0.707142	955.218358	0.027830	0.028298
RS	43	1.131827	0.707142	916.269708	0.026695	0.027092
RS	44	1.205904	0.721743	856.908256	0.024966	0.025370
RS	45	1.284436	0.721743	813.723968	0.023708	0.024090
RS	46	1.367691	0.734146	755.412386	0.022009	0.022430
RS	47	1.455952	0.734146	709.129560	0.020660	0.021103
RS	48	1.549521	0.742737	653.687385	0.019045	0.019546
RS	49	1.648716	0.742737	605.432305	0.017639	0.018186
RS	50	1.753877	0.747309	553.047192	0.016113	0.016717
RS	51	1.865362	0.747309	504.195875	0.014690	0.015338
RS	52	1.983552	0.748752	454.701176	0.013248	0.013933
RS	53	2.108848	0.748752	406.995003	0.011858	0.012565
RS	54	2.241680	0.747203	361.284419	0.010526	0.011240
RS	55	2.382499	0.747203	316.542259	0.009222	0.009928
RS	56	2.531787	0.747203	274.179999	0.007988	0.008671
RS	57	2.690052	0.747203	234.618397	0.006836	0.007483
RS	58	2.857835	0.750562	197.409287	0.005751	0.006360
RS	59	3.035708	0.750562	164.680648	0.004798	0.005351
RS	60	3.224277	0.750562	135.412193	0.003945	0.004438
RS	61	3.424186	0.750562	109.657109	0.003195	0.003624
RS	62	3.636117	0.750562	87.373672	0.002546	0.002912
RS	63	3.860792	0.750562	255.237397	0.007436	0.008706
PA	4+25*2+4+6 0.214471280 0.048816025 3.860792239 3.151973280 0.479015716 0.621303807 0.905675192 1.311483447 1.771244160 2.093146869 2.166648034 2.026489833 1.766714549 1.477176943 1.218146852 1.016282418 0.873682957 0.780307545 0.723608468 0.693237032 0.681663956 0.683210095 0.693105283 0.707141754 0.721743441 0.734146294 0.742736723 0.747308812 0.748751916 0.747202704 0.750561694
//
IT	3938
RD	10
LK	-350231.129384
QD	-44.926320 -> -40.717152
RI	0.0077136786
TR	0.213477	0.049001
MT	3.874592
MM	C_pi: 0.888459, n_recomb: 34616.905601
RS	0	0.000000	3.783897	53.856858	0.001556	0.000028
RS	1	0.006019	3.783897	57.013921	0.001647	0.000335
RS	2	0.012401	3.783897	60.350646	0.001743	0.000985
RS	3	0.019167	3.783897	63.876590	0.001845	0.001631
RS	4	0.026340	0.467171	543.660148	0.015705	0.013336
RS	5	0.033945	0.467171	566.910313	0.016377	0.014648
RS	6	0.042008	0.603126	458.383118	0.013242	0.011958
RS	7	0.050556	0.603126	479.035498	0.013838	0.012609
RS	8	0.059619	0.884987	341.744727	0.009872	0.009152
RS	9	0.069227	0.884987	358.373430	0.010353	0.009655
RS	10	0.079414	1.303534	255.474491	0.007380	0.006964
RS	11	0.090214	1.303534	268.624104	0.007760	0.007206
RS	12	0.101663	1.797357	205.007313	0.005922	0.005494
RS	13	0.113802	1.797357	215.906785	0.006237	0.005667
RS	14	0.126672	2.157378	189.483800	0.005474	0.004970
RS	15	0.140317	2.157378	199.653724	0.005768	0.005183
RS	16	0.154782	2.251858	201.498239	0.005821	0.005248
RS	17	0.170119	2.251858	212.215700	0.006130	0.005523
RS	18	0.186379	2.110291	238.340444	0.006885	0.006235
RS	19	0.203617	2.110291	250.678484	0.007242	0.006600
RS	20	0.221893	1.833678	303.072521	0.008755	0.008026
RS	21	0.241270	1.833678	317.992047	0.009186	0.008521
RS	22	0.261812	1.522323	401.147325	0.011588	0.010823
RS	23	0.283591	1.522323	419.301816	0.012113	0.011492
RS	24	0.306681	1.244213	534.825584	0.015450	0.014775
RS	25	0.331161	1.244213	555.984620	0.016061	0.015626
RS	26	0.357115	1.028940	696.471750	0.020119	0.019729
RS	27	0.384631	1.028940	718.829637	0.020765	0.020677
RS	28	0.413803	0.878207	865.615505	0.025006	0.025052
RS	29	0.444731	0.878207	885.714127	0.025586	0.025918
RS	30	0.477521	0.780441	1015.130038	0.029325	0.029812
RS	31	0.512285	0.780441	1028.870178	0.029722	0.030406
RS	32	0.549141	0.721718	1122.323723	0.032421	0.033214
RS	33	0.588216	0.721718	1126.448396	0.032540	0.033415
RS	34	0.629643	0.690805	1175.705947	0.033963	0.034875
RS	35	0.673563	0.690805	1168.755589	0.033763	0.034655
RS	36	0.720128	0.679678	1175.620387	0.033961	0.034829
RS	37	0.769495	0.679678	1157.981405	0.033451	0.034233
RS	38	0.821834	0.682357	1131.287468	0.032680	0.033409
RS	39	0.877323	0.682357	1104.557800	0.031908	0.032523
RS	40	0.936153	0.693833	1056.162615	0.030510	0.031076
RS	41	0.998524	0.693833	1022.318277	0.029532	0.029996
RS	42	1.064649	0.709649	963.284027	0.027827	0.028269
RS	43	1.134755	0.709649	924.089166	0.026695	0.027073
RS	44	1.209080	0.725968	862.417625	0.024913	0.025304
RS	45	1.287880	0.725968	819.232388	0.023666	0.024041
RS	46	1.371423	0.739790	759.486458	0.021940	0.022357
RS	47	1.459994	0.739790	713.366711	0.020607	0.021050
RS	48	1.553898	0.749348	657.247161	0.018986	0.019488
RS	49	1.653453	0.749348	609.208324	0.017599	0.018149
RS	50	1.759002	0.754430	556.632062	0.016080	0.016687
RS	51	1.870904	0.754430	507.946585	0.014673	0.015327
RS	52	1.989542	0.756039	458.454637	0.013244	0.013934
RS	53	2.115321	0.756039	410.795945	0.011867	0.012580
RS	54	2.248671	0.754422	365.092898	0.010547	0.011267
RS	55	2.390048	0.754422	320.253098	0.009251	0.009962
RS	56	2.539936	0.754422	277.733991	0.008023	0.008711
RS	57	2.698846	0.754422	237.964532	0.006874	0.007527
RS	58	2.867321	0.758977	200.220841	0.005784	0.006397
RS	59	3.045938	0.758977	167.322383	0.004834	0.005391
RS	60	3.235307	0.758977	137.840742	0.003982	0.004478
RS	61	3.436074	0.758977	111.842145	0.003231	0.003664
RS	62	3.648927	0.758977	89.297785	0.002580	0.002949
RS	63	3.874592	0.758977	262.971012	0.007597	0.008888
PA	4+25*2+4+6 0.213477185 0.049001126 3.874592144 3.783897367 0.467170929 0.603126433 0.884986527 1.303533819 1.797356504 2.157377966 2.251858181 2.110290758 1.833678034 1.522323016 1.244213421 1.028940202 0.878207281 0.780440749 0.721717975 0.690805424 0.679677946 0.682357040 0.693833206 0.709649110 0.725968277 0.739789569 0.749348265 0.754430003 0.756038954 0.754421933 0.758976583
//
IT	4561
RD	11
LK	-350222.875179
QD	-42.787854 -> -38.995464
RI	0.0066179701
TR	0.212435	0.049162
MT	3.890204
MM	C_pi: 0.893134, n_recomb: 34906.720090
RS	0	0.000000	4.577736	44.937268	0.001287	0.000023
RS	1	0.006026	4.577736	47.587909	0.001363	0.000278
RS	2	0.012415	4.577736	50.391243	0.001444	0.000818
RS	3	0.019189	4.577736	53.355613	0.001529	0.001351
RS	4	0.026372	0.459438	558.676937	0.016005	0.013551
RS	5	0.033987	0.459438	582.428014	0.016685	0.014851
RS	6	0.042061	0.588944	474.156421	0.013584	0.012176
RS	7	0.050622	0.588944	495.365525	0.014191	0.012854
RS	8	0.059699	0.867008	352.152191	0.010088	0.009288
RS	9	0.069322	0.867008	369.218238	0.010577	0.009823
RS	10	0.079526	1.295214	259.488900	0.007434	0.006986
RS	11	0.090344	1.295214	272.843432	0.007816	0.007248
RS	12	0.101814	1.819549	204.387718	0.005855	0.005428
RS	13	0.113976	1.819549	215.283472	0.006167	0.005613
RS	14	0.126870	2.215970	186.245536	0.005336	0.004857
RS	15	0.140541	2.215970	196.285540	0.005623	0.005073
RS	16	0.155036	2.331899	196.545106	0.005631	0.005100
RS	17	0.170405	2.331899	207.059298	0.005932	0.005372
RS	18	0.186700	2.190366	232.085935	0.006649	0.006054
RS	19	0.203976	2.190366	244.186620	0.006995	0.006408
RS	20	0.222294	1.898253	296.114920	0.008483	0.007816
RS	21	0.241716	1.898253	310.819425	0.008904	0.008293
RS	22	0.262308	1.566061	394.738608	0.011308	0.010602
RS	23	0.284141	1.566061	412.785102	0.011825	0.011249
RS	24	0.307289	1.269582	531.046401	0.015213	0.014581
RS	25	0.331833	1.269582	552.287064	0.015822	0.015410
RS	26	0.357855	1.041435	697.735782	0.019989	0.019615
RS	27	0.385446	1.041435	720.366131	0.020637	0.020544
RS	28	0.414699	0.882951	873.494566	0.025024	0.025058
RS	29	0.445715	0.882951	893.917463	0.025609	0.025912
RS	30	0.478600	0.781039	1029.344153	0.029488	0.029940
RS	31	0.513467	0.781039	1043.240518	0.029887	0.030524
RS	32	0.550435	0.720427	1140.778577	0.032681	0.033422
RS	33	0.589631	0.720427	1144.735371	0.032794	0.033612
RS	34	0.631188	0.689032	1195.419149	0.034246	0.035100
RS	35	0.675250	0.689032	1187.981088	0.034033	0.034867
RS	36	0.721967	0.678355	1193.832679	0.034201	0.035013
RS	37	0.771499	0.678355	1175.534514	0.033676	0.034406
RS	38	0.824016	0.682144	1146.226910	0.032837	0.033518
RS	39	0.879698	0.682144	1118.867092	0.032053	0.032627
RS	40	0.938735	0.695161	1067.285546	0.030575	0.031105
RS	41	1.001330	0.695161	1032.996813	0.029593	0.030029
RS	42	1.067697	0.712713	971.034200	0.027818	0.028237
RS	43	1.138063	0.712713	931.646752	0.026690	0.027052
RS	44	1.212669	0.730707	867.775465	0.024860	0.025238
RS	45	1.291771	0.730707	824.627201	0.023624	0.023992
RS	46	1.375640	0.745903	763.536972	0.021874	0.022285
RS	47	1.464563	0.745903	717.600801	0.020558	0.020999
RS	48	1.558845	0.756388	660.864569	0.018932	0.019433
RS	49	1.658808	0.756388	613.047582	0.017562	0.018114
RS	50	1.764795	0.761939	560.315263	0.016052	0.016661
RS	51	1.877168	0.761939	511.790447	0.014662	0.015317
RS	52	1.996314	0.763680	462.315397	0.013244	0.013937
RS	53	2.122639	0.763680	414.692872	0.011880	0.012595
RS	54	2.256576	0.761962	369.000892	0.010571	0.011294
RS	55	2.398585	0.761962	324.049030	0.009283	0.009997
RS	56	2.549151	0.761962	281.359980	0.008060	0.008751
RS	57	2.708791	0.761962	241.370945	0.006915	0.007570
RS	58	2.878050	0.767666	203.090601	0.005818	0.006432
RS	59	3.057509	0.767666	170.008805	0.004870	0.005429
RS	60	3.247782	0.767666	140.303192	0.004019	0.004518
RS	61	3.449522	0.767666	114.052674	0.003267	0.003703
RS	62	3.663418	0.767666	91.240985	0.002614	0.002986
RS	63	3.890204	0.767666	270.766675	0.007757	0.009064
PA	4+25*2+4+6 0.212435274 0.049161671 3.890203937 4.577736499 0.459437661 0.588944355 0.867007875 1.295214059 1.819548863 2.215969627 2.331899118 2.190366311 1.898253447 1.566061406 1.269581788 1.041434762 0.882951016 0.781039156 0.720427443 0.689031596 0.678354987 0.682143595 0.695161219 0.712713205 0.730706806 0.745903238 0.756388484 0.761939221 0.763679549 0.761962008 0.767666407
//
IT	4943
RD	12
LK	-350215.422856
QD	-40.915089 -> -37.463267
RI	0.0056821783
TR	0.211382	0.049308
MT	3.906632
MM	C_pi: 0.897944, n_recomb: 35192.618970
RS	0	0.000000	5.570133	37.273930	0.001059	0.000019
RS	1	0.006033	5.570133	39.484632	0.001122	0.000230
RS	2	0.012430	5.570133	41.824019	0.001188	0.000676
RS	3	0.019213	5.570133	44.299282	0.001259	0.001113
RS	4	0.026405	0.454790	570.236534	0.016203	0.013702
RS	5	0.034031	0.454790	594.399823	0.016890	0.014985
RS	6	0.042117	0.577817	488.140449	0.013871	0.012366
RS	7	0.050691	0.577817	509.849559	0.014487	0.013064
RS	8	0.059782	0.851157	362.147518	0.010290	0.009423
RS	9	0.069421	0.851157	379.634786	0.010787	0.009986
RS	10	0.079643	1.286490	263.684572	0.007493	0.007018
RS	11	0.090480	1.286490	277.252896	0.007878	0.007299
RS	12	0.101972	1.838137	204.217132	0.005803	0.005378
RS	13	0.114157	1.838137	215.130243	0.006113	0.005572
RS	14	0.127077	2.269295	183.625919	0.005218	0.004761
RS	15	0.140777	2.269295	193.564051	0.005500	0.004980
RS	16	0.155303	2.407028	192.333758	0.005465	0.004971
RS	17	0.170705	2.407028	202.676260	0.005759	0.005239
RS	18	0.187036	2.266878	226.643964	0.006440	0.005892
RS	19	0.204353	2.266878	238.538006	0.006778	0.006236
RS	20	0.222715	1.960579	289.954033	0.008239	0.007625
RS	21	0.242184	1.960579	304.467516	0.008651	0.008087
RS	22	0.262828	1.608473	388.989895	0.011053	0.010397
RS	23	0.284717	1.608473	406.940500	0.011563	0.011025
RS	24	0.307927	1.294267	527.662521	0.014994	0.014398
RS	25	0.332537	1.294267	548.984520	0.015599	0.015207
RS	26	0.358632	1.053718	699.054194	0.019864	0.019503
RS	27	0.386301	1.053718	721.950795	0.020514	0.020417
RS	28	0.415640	0.887811	881.100884	0.025037	0.025059
RS	29	0.446748	0.887811	901.845490	0.025626	0.025901
RS	30	0.479733	0.781958	1043.039652	0.029638	0.030056
RS	31	0.514709	0.781958	1057.100024	0.030038	0.030631
RS	32	0.551794	0.719564	1158.570288	0.032921	0.033615
RS	33	0.591116	0.719564	1162.380129	0.033029	0.033795
RS	34	0.632811	0.687723	1214.421780	0.034508	0.035309
RS	35	0.677021	0.687723	1206.530481	0.034284	0.035065
RS	36	0.723899	0.677491	1211.370454	0.034421	0.035183
RS	37	0.773605	0.677491	1192.459186	0.033884	0.034567
RS	38	0.826309	0.682355	1160.599267	0.032978	0.033617
RS	39	0.882193	0.682355	1132.661247	0.032185	0.032722
RS	40	0.941448	0.696868	1077.989673	0.030631	0.031129
RS	41	1.004279	0.696868	1043.306494	0.029646	0.030057
RS	42	1.070899	0.716106	978.525697	0.027805	0.028203
RS	43	1.141540	0.716106	938.985770	0.026681	0.027030
RS	44	1.216441	0.735724	873.017913	0.024807	0.025173
RS	45	1.295862	0.735724	829.932009	0.023583	0.023944
RS	46	1.380074	0.752249	767.576930	0.021811	0.022217
RS	47	1.469366	0.752249	721.834716	0.020511	0.020950
RS	48	1.564046	0.763614	664.535285	0.018883	0.019382
RS	49	1.664437	0.763614	616.938169	0.017530	0.018082
RS	50	1.770885	0.769591	564.078971	0.016028	0.016637
RS	51	1.883755	0.769591	515.704826	0.014654	0.015310
RS	52	2.003435	0.771427	466.257708	0.013249	0.013942
RS	53	2.130334	0.771427	418.657676	0.011896	0.012613
RS	54	2.264890	0.769574	372.980192	0.010598	0.011322
RS	55	2.407563	0.769574	327.901290	0.009317	0.010032
RS	56	2.558844	0.769574	285.029546	0.008099	0.008791
RS	57	2.719251	0.769574	244.810327	0.006956	0.007613
RS	58	2.889336	0.776370	205.995965	0.005853	0.006467
RS	59	3.069682	0.776370	172.718516	0.004908	0.005467
RS	60	3.260908	0.776370	142.779797	0.004057	0.004556
RS	61	3.463671	0.776370	116.270914	0.003304	0.003740
RS	62	3.678666	0.776370	93.187632	0.002648	0.003021
RS	63	3.906632	0.776370	278.562769	0.007915	0.009234
PA	4+25*2+4+6 0.211381822 0.049307680 3.906631762 5.570132902 0.454789944 0.577816725 0.851157292 1.286489754 1.838136936 2.269294862 2.407028196 2.266878398 1.960578992 1.608473428 1.294266917 1.053717537 0.887811315 0.781957564 0.719563817 0.687722958 0.677491336 0.682355022 0.696868003 0.716106249 0.735724346 0.752248825 0.763614320 0.769591305 0.771427221 0.769574309 0.776370068
//
IT	4854
RD	13
LK	-350208.630398
QD	-39.251017 -> -36.084477
RI	0.0048908221
TR	0.210340	0.049446
MT	3.923233
MM	C_pi: 0.902769, n_recomb: 35474.446892
RS	0	0.000000	6.807767	30.774888	0.000868	0.000016
RS	1	0.006040	6.807767	32.608872	0.000919	0.000189
RS	2	0.012445	6.807767	34.550563	0.000974	0.000556
RS	3	0.019236	6.807767	36.606088	0.001032	0.000914
RS	4	0.026438	0.452485	578.912382	0.016319	0.013799
RS	5	0.034075	0.452485	603.415136	0.017010	0.015063
RS	6	0.042173	0.569054	500.565851	0.014111	0.012533
RS	7	0.050760	0.569054	522.726507	0.014735	0.013244
RS	8	0.059866	0.836976	371.794661	0.010481	0.009557
RS	9	0.069522	0.836976	389.688827	0.010985	0.010143
RS	10	0.079761	1.277336	268.043311	0.007556	0.007058
RS	11	0.090618	1.277336	281.832708	0.007945	0.007356
RS	12	0.102131	1.853451	204.420118	0.005762	0.005339
RS	13	0.114340	1.853451	215.367797	0.006071	0.005543
RS	14	0.127286	2.317695	181.515853	0.005117	0.004679
RS	15	0.141014	2.317695	191.375064	0.005395	0.004900
RS	16	0.155571	2.477508	188.729432	0.005320	0.004857
RS	17	0.171007	2.477508	198.926004	0.005608	0.005122
RS	18	0.187376	2.340013	221.867058	0.006254	0.005747
RS	19	0.204733	2.340013	233.579484	0.006584	0.006082
RS	20	0.223139	2.020778	284.447189	0.008018	0.007450
RS	21	0.242656	2.020778	298.789025	0.008423	0.007898
RS	22	0.263352	1.649639	383.777594	0.010818	0.010206
RS	23	0.285298	1.649639	401.641230	0.011322	0.010816
RS	24	0.308570	1.318300	524.580861	0.014788	0.014224
RS	25	0.333248	1.318300	545.981902	0.015391	0.015015
RS	26	0.359416	1.065770	700.367537	0.019743	0.019394
RS	27	0.387164	1.065770	723.522693	0.020396	0.020294
RS	28	0.416588	0.892725	888.409132	0.025044	0.025053
RS	29	0.447790	0.892725	909.471383	0.025637	0.025887
RS	30	0.480876	0.783101	1056.221470	0.029774	0.030160
RS	31	0.515961	0.783101	1070.451717	0.030175	0.030728
RS	32	0.553164	0.719010	1175.730236	0.033143	0.033793
RS	33	0.592615	0.719010	1179.411160	0.033247	0.033965
RS	34	0.634448	0.686750	1232.763478	0.034751	0.035502
RS	35	0.678808	0.686750	1224.449008	0.034516	0.035250
RS	36	0.725848	0.676949	1228.295410	0.034625	0.035340
RS	37	0.775729	0.676949	1208.810644	0.034076	0.034717
RS	38	0.828622	0.682850	1174.465546	0.033107	0.033706
RS	39	0.884710	0.682850	1145.993142	0.032305	0.032810
RS	40	0.944186	0.698808	1088.329148	0.030679	0.031148
RS	41	1.007254	0.698808	1053.292181	0.029692	0.030081
RS	42	1.074132	0.719679	985.799344	0.027789	0.028168
RS	43	1.145048	0.719679	946.137689	0.026671	0.027006
RS	44	1.220249	0.740869	878.167682	0.024755	0.025111
RS	45	1.299991	0.740869	835.161475	0.023543	0.023898
RS	46	1.384549	0.758670	771.615202	0.021751	0.022153
RS	47	1.474215	0.758670	726.070745	0.020467	0.020905
RS	48	1.569297	0.770868	668.255151	0.018838	0.019335
RS	49	1.670121	0.770868	620.871388	0.017502	0.018053
RS	50	1.777035	0.777227	567.911229	0.016009	0.016617
RS	51	1.890407	0.777227	519.674903	0.014649	0.015306
RS	52	2.010626	0.779121	470.265111	0.013256	0.013949
RS	53	2.138106	0.779121	422.672479	0.011915	0.012631
RS	54	2.273287	0.777098	377.012092	0.010628	0.011351
RS	55	2.416632	0.777098	331.791067	0.009353	0.010068
RS	56	2.568634	0.777098	288.724275	0.008139	0.008831
RS	57	2.729818	0.777098	248.265084	0.006998	0.007655
RS	58	2.900737	0.784922	208.921806	0.005889	0.006502
RS	59	3.081980	0.784922	175.437486	0.004945	0.005504
RS	60	3.274169	0.784922	145.257796	0.004095	0.004593
RS	61	3.477967	0.784922	118.485478	0.003340	0.003776
RS	62	3.694074	0.784922	95.127763	0.002682	0.003055
RS	63	3.923233	0.784922	286.319357	0.008071	0.009399
PA	4+25*2+4+6 0.210339731 0.049445682 3.923233278 6.807766832 0.452485473 0.569054495 0.836976424 1.277335911 1.853451004 2.317695402 2.477508150 2.340013166 2.020777586 1.649638773 1.318299533 1.065770474 0.892725357 0.783100773 0.719010201 0.686750312 0.676949414 0.682849913 0.698807927 0.719678667 0.740869307 0.758670455 0.770868312 0.777226660 0.779121071 0.777098490 0.784921690
//
IT	4374
RD	14
LK	-350202.392598
QD	-37.756798 -> -34.833548
RI	0.0042269247
TR	0.209322	0.049580
MT	3.939632
MM	C_pi: 0.907537, n_recomb: 35752.116227
RS	0	0.000000	8.348196	25.318986	0.000708	0.000013
RS	1	0.006047	8.348196	26.834084	0.000751	0.000155
RS	2	0.012459	8.348196	28.438828	0.000795	0.000456
RS	3	0.019259	8.348196	30.138395	0.000843	0.000749
RS	4	0.026471	0.451987	585.203880	0.016368	0.013854
RS	5	0.034118	0.451987	609.985986	0.017062	0.015095
RS	6	0.042228	0.562142	511.643325	0.014311	0.012678
RS	7	0.050828	0.562142	534.214210	0.014942	0.013398
RS	8	0.059948	0.824154	381.134598	0.010660	0.009690
RS	9	0.069620	0.824154	399.422538	0.011172	0.010296
RS	10	0.079877	1.267789	272.545102	0.007623	0.007106
RS	11	0.090753	1.267789	286.561472	0.008015	0.007419
RS	12	0.102288	1.865782	204.941012	0.005732	0.005311
RS	13	0.114520	1.865782	215.937696	0.006040	0.005522
RS	14	0.127491	2.361525	179.830356	0.005030	0.004609
RS	15	0.141247	2.361525	189.629696	0.005304	0.004832
RS	16	0.155835	2.543608	185.628760	0.005192	0.004756
RS	17	0.171305	2.543608	195.700765	0.005474	0.005018
RS	18	0.187710	2.409947	217.643579	0.006088	0.005616
RS	19	0.205107	2.409947	229.195199	0.006411	0.005943
RS	20	0.223556	2.078966	279.486750	0.007817	0.007289
RS	21	0.243121	2.078966	293.672965	0.008214	0.007724
RS	22	0.263869	1.689639	379.009365	0.010601	0.010027
RS	23	0.285871	1.689639	396.792790	0.011098	0.010622
RS	24	0.309204	1.341721	521.734117	0.014593	0.014058
RS	25	0.333948	1.341721	543.210733	0.015194	0.014833
RS	26	0.360187	1.077586	701.641714	0.019625	0.019285
RS	27	0.388014	1.077586	725.046984	0.020280	0.020173
RS	28	0.417523	0.897655	895.409440	0.025045	0.025042
RS	29	0.448817	0.897655	916.784383	0.025643	0.025868
RS	30	0.482002	0.784407	1068.901835	0.029898	0.030253
RS	31	0.517195	0.784407	1083.306530	0.030300	0.030815
RS	32	0.554515	0.718691	1192.285957	0.033349	0.033957
RS	33	0.594092	0.718691	1195.854093	0.033448	0.034122
RS	34	0.636062	0.686030	1250.484756	0.034977	0.035683
RS	35	0.680570	0.686030	1241.774130	0.034733	0.035422
RS	36	0.727770	0.676640	1244.656490	0.034814	0.035486
RS	37	0.777823	0.676640	1224.633154	0.034253	0.034856
RS	38	0.830903	0.683537	1187.874170	0.033225	0.033788
RS	39	0.887193	0.683537	1158.905153	0.032415	0.032890
RS	40	0.946886	0.700889	1098.344675	0.030721	0.031164
RS	41	1.010189	0.700889	1062.987849	0.029732	0.030101
RS	42	1.077320	0.723338	992.883106	0.027771	0.028133
RS	43	1.148510	0.723338	953.124062	0.026659	0.026983
RS	44	1.224005	0.746046	883.241407	0.024705	0.025050
RS	45	1.304064	0.746046	840.326532	0.023504	0.023854
RS	46	1.388965	0.765073	775.654477	0.021695	0.022092
RS	47	1.479000	0.765073	730.307640	0.020427	0.020862
RS	48	1.574478	0.778054	672.019262	0.018797	0.019291
RS	49	1.675730	0.778054	624.839676	0.017477	0.018027
RS	50	1.783105	0.784751	571.800236	0.015993	0.016600
RS	51	1.896972	0.784751	523.687806	0.014648	0.015303
RS	52	2.017724	0.786667	474.323402	0.013267	0.013959
RS	53	2.145779	0.786667	426.723008	0.011936	0.012651
RS	54	2.281576	0.784441	381.082853	0.010659	0.011381
RS	55	2.425585	0.784441	335.705045	0.009390	0.010104
RS	56	2.578301	0.784441	292.431476	0.008179	0.008871
RS	57	2.740252	0.784441	251.723329	0.007041	0.007697
RS	58	2.911996	0.793223	211.858119	0.005926	0.006537
RS	59	3.094125	0.793223	178.156565	0.004983	0.005540
RS	60	3.287266	0.793223	147.728921	0.004132	0.004630
RS	61	3.492087	0.793223	120.688996	0.003376	0.003812
RS	62	3.709293	0.793223	97.054902	0.002715	0.003088
RS	63	3.939632	0.793223	294.008906	0.008224	0.009559
PA	4+25*2+4+6 0.209321746 0.049579567 3.939632215 8.348195672 0.451987495 0.562142490 0.824154092 1.267788563 1.865782144 2.361524658 2.543608050 2.409947374 2.078966366 1.689639418 1.341721069 1.077586100 0.897655210 0.784406966 0.718691350 0.686029882 0.676640177 0.683536946 0.700888538 0.723337540 0.746046185 0.765073466 0.778054107 0.784750796 0.786667446 0.784440557 0.793223357
//
IT	5405
RD	15
LK	-350196.629009
QD	-36.404246 -> -33.691267
RI	0.0036730524
TR	0.208337	0.049712
MT	3.955558
MM	C_pi: 0.912199, n_recomb: 36025.700054
RS	0	0.000000	10.261576	20.776172	0.000577	0.000010
RS	1	0.006053	10.261576	22.023864	0.000611	0.000127
RS	2	0.012473	10.261576	23.345844	0.000648	0.000373
RS	3	0.019282	10.261576	24.746455	0.000687	0.000612
RS	4	0.026502	0.452896	589.541216	0.016364	0.013875
RS	5	0.034160	0.452896	614.552624	0.017059	0.015092
RS	6	0.042281	0.556723	521.528559	0.014477	0.012805
RS	7	0.050894	0.556723	544.473487	0.015113	0.013529
RS	8	0.060028	0.812445	390.206076	0.010831	0.009821
RS	9	0.069716	0.812445	408.875862	0.011350	0.010444
RS	10	0.079989	1.257901	277.171995	0.007694	0.007161
RS	11	0.090885	1.257901	291.420079	0.008089	0.007486
RS	12	0.102440	1.875441	205.731696	0.005711	0.005292
RS	13	0.114694	1.875441	216.789456	0.006018	0.005510
RS	14	0.127690	2.401146	178.500777	0.004955	0.004549
RS	15	0.141473	2.401146	188.256143	0.005226	0.004774
RS	16	0.156091	2.605534	182.954777	0.005078	0.004666
RS	17	0.171593	2.605534	192.920319	0.005355	0.004926
RS	18	0.188034	2.476827	213.888258	0.005937	0.005496
RS	19	0.205469	2.476827	225.296682	0.006254	0.005816
RS	20	0.223961	2.135255	274.988718	0.007633	0.007139
RS	21	0.243571	2.135255	289.032758	0.008023	0.007564
RS	22	0.264369	1.728540	374.616515	0.010399	0.009859
RS	23	0.286426	1.728540	392.324986	0.010890	0.010439
RS	24	0.309818	1.364556	519.078659	0.014409	0.013898
RS	25	0.334626	1.364556	540.626791	0.015007	0.014659
RS	26	0.360935	1.089166	702.853325	0.019510	0.019178
RS	27	0.388838	1.089166	726.499891	0.020166	0.020055
RS	28	0.418429	0.902572	902.103878	0.025041	0.025026
RS	29	0.449811	0.902572	923.786012	0.025642	0.025845
RS	30	0.483094	0.785831	1081.098571	0.030009	0.030336
RS	31	0.518391	0.785831	1095.681398	0.030414	0.030894
RS	32	0.555824	0.718549	1208.271015	0.033539	0.034108
RS	33	0.595524	0.718549	1211.740895	0.033635	0.034268
RS	34	0.637627	0.685497	1267.630498	0.035187	0.035851
RS	35	0.682279	0.685497	1258.547996	0.034935	0.035583
RS	36	0.729633	0.676498	1260.499634	0.034989	0.035621
RS	37	0.779854	0.676498	1239.968941	0.034419	0.034986
RS	38	0.833115	0.684348	1200.871257	0.033334	0.033864
RS	39	0.889601	0.684348	1171.438421	0.032517	0.032964
RS	40	0.949505	0.703043	1108.072511	0.030758	0.031176
RS	41	1.013036	0.703043	1072.424592	0.029768	0.030119
RS	42	1.080412	0.727015	999.804188	0.027753	0.028098
RS	43	1.151868	0.727015	959.967017	0.026647	0.026960
RS	44	1.227648	0.751188	888.253777	0.024656	0.024993
RS	45	1.308016	0.751188	845.437880	0.023468	0.023812
RS	46	1.393249	0.771388	779.702043	0.021643	0.022034
RS	47	1.483641	0.771388	734.549517	0.020390	0.020822
RS	48	1.579506	0.785104	675.826072	0.018760	0.019252
RS	49	1.681173	0.785104	628.839785	0.017455	0.018004
RS	50	1.788994	0.792096	575.740673	0.015981	0.016586
RS	51	1.903343	0.792096	527.737368	0.014649	0.015303
RS	52	2.024613	0.794000	478.424712	0.013280	0.013971
RS	53	2.153225	0.794000	430.801346	0.011958	0.012672
RS	54	2.289622	0.791536	385.183845	0.010692	0.011413
RS	55	2.434275	0.791536	339.635110	0.009428	0.010140
RS	56	2.587685	0.791536	296.143616	0.008220	0.008911
RS	57	2.750381	0.791536	255.178151	0.007083	0.007738
RS	58	2.922926	0.801209	214.799086	0.005962	0.006571
RS	59	3.105916	0.801209	180.870601	0.005021	0.005576
RS	60	3.299983	0.801209	150.188627	0.004169	0.004666
RS	61	3.505798	0.801209	122.877477	0.003411	0.003847
RS	62	3.724072	0.801209	98.965567	0.002747	0.003121
RS	63	3.955558	0.801209	301.615990	0.008372	0.009714
PA	4+25*2+4+6 0.208336710 0.049712160 3.955558203 10.261575794 0.452895930 0.556723449 0.812445232 1.257901496 1.875440893 2.401146301 2.605533503 2.476826898 2.135254737 1.728540203 1.364555545 1.089165842 0.902571731 0.785830541 0.718549301 0.685496832 0.676497809 0.684348282 0.703043188 0.727015016 0.751187731 0.771388148 0.785103576 0.792095514 0.793999859 0.791536293 0.801209056
//
IT	4468
RD	16
LK	-350191.276161
QD	-35.171502 -> -32.642163
RI	0.0032123956
TR	0.207389	0.049845
MT	3.970859
MM	C_pi: 0.916729, n_recomb: 36295.254612
RS	0	0.000000	12.634059	17.016845	0.000469	0.000008
RS	1	0.006060	12.634059	18.041912	0.000497	0.000104
RS	2	0.012487	12.634059	19.128335	0.000527	0.000304
RS	3	0.019303	12.634059	20.279736	0.000559	0.000499
RS	4	0.026533	0.454906	592.291261	0.016319	0.013868
RS	5	0.034200	0.454906	617.490146	0.017013	0.015061
RS	6	0.042332	0.552496	530.384186	0.014613	0.012915
RS	7	0.050957	0.552496	553.672027	0.015255	0.013641
RS	8	0.060105	0.801702	399.021261	0.010994	0.009950
RS	9	0.069807	0.801702	418.061326	0.011518	0.010588
RS	10	0.080097	1.247744	281.906057	0.007767	0.007220
RS	11	0.091010	1.247744	296.389572	0.008166	0.007556
RS	12	0.102585	1.882728	206.751730	0.005696	0.005280
RS	13	0.114861	1.882728	217.880695	0.006003	0.005504
RS	14	0.127881	2.436830	177.477779	0.004890	0.004497
RS	15	0.141690	2.436830	187.202847	0.005158	0.004723
RS	16	0.156336	2.663567	180.640812	0.004977	0.004586
RS	17	0.171869	2.663567	190.515168	0.005249	0.004843
RS	18	0.188344	2.540782	210.534359	0.005801	0.005387
RS	19	0.205816	2.540782	221.814730	0.006111	0.005701
RS	20	0.224348	2.189737	270.887787	0.007463	0.007001
RS	21	0.244003	2.189737	284.801165	0.007847	0.007415
RS	22	0.264849	1.766396	370.547002	0.010209	0.009700
RS	23	0.286957	1.766396	388.184780	0.010695	0.010268
RS	24	0.310406	1.386841	516.577820	0.014233	0.013745
RS	25	0.335276	1.386841	538.193044	0.014828	0.014493
RS	26	0.361652	1.100509	703.993315	0.019396	0.019072
RS	27	0.389627	1.100509	727.872300	0.020054	0.019938
RS	28	0.419297	0.907456	908.500368	0.025031	0.025005
RS	29	0.450765	0.907456	930.483867	0.025637	0.025819
RS	30	0.484140	0.787337	1092.834998	0.030110	0.030410
RS	31	0.519538	0.787337	1107.598826	0.030516	0.030963
RS	32	0.557080	0.718544	1223.715376	0.033716	0.034248
RS	33	0.596897	0.718544	1227.100263	0.033809	0.034403
RS	34	0.639128	0.685108	1284.235464	0.035383	0.036007
RS	35	0.683917	0.685108	1274.803405	0.035123	0.035733
RS	36	0.731420	0.676477	1275.862909	0.035152	0.035747
RS	37	0.781802	0.676477	1254.853071	0.034573	0.035107
RS	38	0.835237	0.685241	1213.488636	0.033434	0.033933
RS	39	0.891910	0.685241	1183.621375	0.032611	0.033033
RS	40	0.952017	0.705228	1117.541807	0.030790	0.031186
RS	41	1.015767	0.705228	1081.627442	0.029801	0.030134
RS	42	1.083379	0.730668	1006.581452	0.027733	0.028064
RS	43	1.155089	0.730668	966.681771	0.026634	0.026937
RS	44	1.231144	0.756252	893.213694	0.024610	0.024938
RS	45	1.311808	0.756252	850.501711	0.023433	0.023772
RS	46	1.397360	0.777575	783.757729	0.021594	0.021981
RS	47	1.488096	0.777575	738.794818	0.020355	0.020785
RS	48	1.584331	0.791977	679.671955	0.018726	0.019215
RS	49	1.686397	0.791977	632.867415	0.017437	0.017984
RS	50	1.794648	0.799223	579.725546	0.015972	0.016575
RS	51	1.909459	0.799223	531.816805	0.014653	0.015305
RS	52	2.031227	0.801082	482.561950	0.013295	0.013984
RS	53	2.160374	0.801082	434.900929	0.011982	0.012695
RS	54	2.297347	0.798350	389.308750	0.010726	0.011445
RS	55	2.442620	0.798350	343.575589	0.009466	0.010178
RS	56	2.596696	0.798350	299.855622	0.008262	0.008951
RS	57	2.760109	0.798350	258.625037	0.007126	0.007780
RS	58	2.933424	0.808844	217.740674	0.005999	0.006606
RS	59	3.117242	0.808844	183.576214	0.005058	0.005612
RS	60	3.312199	0.808844	152.634063	0.004205	0.004702
RS	61	3.518969	0.808844	125.048498	0.003445	0.003881
RS	62	3.738269	0.808844	100.857688	0.002779	0.003152
RS	63	3.970859	0.808844	309.130897	0.008517	0.009865
PA	4+25*2+4+6 0.207389018 0.049845096 3.970858709 12.634059250 0.454906064 0.552496162 0.801701743 1.247744243 1.882728268 2.436829993 2.663566716 2.540781563 2.189736949 1.766395539 1.386841020 1.100508550 0.907455681 0.787337263 0.718543819 0.685107857 0.676477164 0.685241101 0.705227593 0.730668201 0.756252240 0.777575082 0.791976946 0.799223479 0.801081923 0.798350391 0.808843916
//
IT	4054
RD	17
LK	-350186.282710
QD	-34.041410 -> -31.673869
RI	0.0028296623
TR	0.206480	0.049979
MT	3.985457
MM	C_pi: 0.921111, n_recomb: 36560.819550
RS	0	0.000000	15.572696	13.918839	0.000381	0.000007
RS	1	0.006066	15.572696	14.759505	0.000404	0.000084
RS	2	0.012499	15.572696	15.650711	0.000428	0.000248
RS	3	0.019323	15.572696	16.595469	0.000454	0.000407
RS	4	0.026561	0.457786	593.757404	0.016240	0.013839
RS	5	0.034238	0.457786	619.108589	0.016934	0.015008
RS	6	0.042381	0.549246	538.332783	0.014724	0.013012
RS	7	0.051017	0.549246	561.936181	0.015370	0.013736
RS	8	0.060178	0.791759	407.615072	0.011149	0.010076
RS	9	0.069894	0.791759	427.015084	0.011680	0.010727
RS	10	0.080199	1.237366	286.735899	0.007843	0.007282
RS	11	0.091130	1.237366	301.457900	0.008245	0.007630
RS	12	0.102723	1.887856	207.974732	0.005688	0.005273
RS	13	0.115020	1.887856	219.183778	0.005995	0.005503
RS	14	0.128062	2.468882	176.717859	0.004834	0.004452
RS	15	0.141896	2.468882	186.424349	0.005099	0.004680
RS	16	0.156569	2.717864	178.640473	0.004886	0.004514
RS	17	0.172132	2.717864	188.437007	0.005154	0.004768
RS	18	0.188639	2.601959	207.526013	0.005676	0.005286
RS	19	0.206147	2.601959	218.691411	0.005982	0.005595
RS	20	0.224717	2.242494	267.132153	0.007307	0.006872
RS	21	0.244414	2.242494	280.924897	0.007684	0.007277
RS	22	0.265305	1.803262	366.758060	0.010031	0.009550
RS	23	0.287463	1.803262	384.328645	0.010512	0.010105
RS	24	0.310966	1.408602	514.208076	0.014064	0.013598
RS	25	0.335894	1.408602	535.885917	0.014657	0.014333
RS	26	0.362335	1.111622	705.054036	0.019284	0.018966
RS	27	0.390379	1.111622	729.156633	0.019944	0.019823
RS	28	0.420124	0.912295	914.608873	0.025016	0.024980
RS	29	0.451674	0.912295	936.887726	0.025625	0.025788
RS	30	0.485137	0.788904	1104.131779	0.030200	0.030475
RS	31	0.520630	0.788904	1119.078876	0.030609	0.031025
RS	32	0.558276	0.718645	1238.649055	0.033879	0.034377
RS	33	0.598205	0.718645	1241.960978	0.033970	0.034527
RS	34	0.640557	0.684831	1300.330834	0.035566	0.036153
RS	35	0.685477	0.684831	1290.569774	0.035299	0.035873
RS	36	0.733123	0.676547	1290.777231	0.035305	0.035865
RS	37	0.783658	0.676547	1269.313991	0.034718	0.035220
RS	38	0.837259	0.686185	1225.753089	0.033526	0.033997
RS	39	0.894111	0.686185	1195.477830	0.032698	0.033097
RS	40	0.954411	0.707413	1126.772654	0.030819	0.031194
RS	41	1.018369	0.707413	1090.613420	0.029830	0.030148
RS	42	1.086207	0.734271	1013.225320	0.027713	0.028031
RS	43	1.158159	0.734271	973.276299	0.026621	0.026914
RS	44	1.234477	0.761214	898.125613	0.024565	0.024885
RS	45	1.315423	0.761214	855.520596	0.023400	0.023734
RS	46	1.401279	0.783610	787.820053	0.021548	0.021930
RS	47	1.492343	0.783610	743.041056	0.020323	0.020750
RS	48	1.588931	0.798654	683.549507	0.018696	0.019183
RS	49	1.691378	0.798654	636.915376	0.017421	0.017966
RS	50	1.800039	0.806115	583.747363	0.015966	0.016567
RS	51	1.915291	0.806115	535.919153	0.014658	0.015309
RS	52	2.037534	0.807896	486.727397	0.013313	0.013999
RS	53	2.167191	0.807896	439.014928	0.012008	0.012719
RS	54	2.304714	0.804867	393.450901	0.010762	0.011479
RS	55	2.450578	0.804867	347.520781	0.009505	0.010215
RS	56	2.605291	0.804867	303.562644	0.008303	0.008991
RS	57	2.769387	0.804867	262.059882	0.007168	0.007821
RS	58	2.943438	0.816113	220.679200	0.006036	0.006641
RS	59	3.128046	0.816113	186.270486	0.005095	0.005648
RS	60	3.323852	0.816113	155.062901	0.004241	0.004737
RS	61	3.531534	0.816113	127.200183	0.003479	0.003914
RS	62	3.751815	0.816113	102.729729	0.002810	0.003183
RS	63	3.985457	0.816113	316.546599	0.008658	0.010012
PA	4+25*2+4+6 0.206480249 0.049979290 3.985457232 15.572695915 0.457786493 0.549246234 0.791758609 1.237365572 1.887856244 2.468881803 2.717864231 2.601959440 2.242493568 1.803262268 1.408601670 1.111621989 0.912295093 0.788904315 0.718644552 0.684831481 0.676546839 0.686185404 0.707413404 0.734271454 0.761214222 0.783609844 0.798653692 0.806114520 0.807895783 0.804866925 0.816113390
//
IT	4097
RD	18
LK	-350181.606043
QD	-33.000434 -> -30.776541
RI	0.0025113681
TR	0.205610	0.050115
MT	3.999323
MM	C_pi: 0.925342, n_recomb: 36822.535523
RS	0	0.000000	19.209856	11.373475	0.000309	0.000006
RS	1	0.006071	19.209856	12.061975	0.000328	0.000069
RS	2	0.012512	19.209856	12.792022	0.000347	0.000202
RS	3	0.019343	19.209856	13.566107	0.000368	0.000332
RS	4	0.026589	0.461353	594.197991	0.016137	0.013795
RS	5	0.034274	0.461353	619.671969	0.016829	0.014939
RS	6	0.042427	0.546811	545.476006	0.014814	0.013096
RS	7	0.051074	0.546811	569.370693	0.015463	0.013816
RS	8	0.060247	0.782531	415.994285	0.011297	0.010200
RS	9	0.069976	0.782531	435.744222	0.011834	0.010862
RS	10	0.080296	1.226855	291.642787	0.007920	0.007348
RS	11	0.091243	1.226855	306.605432	0.008327	0.007706
RS	12	0.102854	1.891117	209.369352	0.005686	0.005272
RS	13	0.115170	1.891117	220.665898	0.005993	0.005508
RS	14	0.128234	2.497642	176.182576	0.004785	0.004413
RS	15	0.142091	2.497642	185.880481	0.005048	0.004643
RS	16	0.156790	2.768707	176.908608	0.004804	0.004449
RS	17	0.172381	2.768707	186.638782	0.005069	0.004701
RS	18	0.188918	2.660511	204.818097	0.005562	0.005194
RS	19	0.206460	2.660511	215.879958	0.005863	0.005497
RS	20	0.225066	2.293611	263.679892	0.007161	0.006751
RS	21	0.244803	2.293611	277.360875	0.007532	0.007148
RS	22	0.265737	1.839205	363.215182	0.009864	0.009408
RS	23	0.287943	1.839205	380.721553	0.010339	0.009952
RS	24	0.311497	1.429861	511.954664	0.013903	0.013455
RS	25	0.336481	1.429861	533.690861	0.014494	0.014179
RS	26	0.362982	1.122512	706.038787	0.019174	0.018862
RS	27	0.391091	1.122512	730.356545	0.019834	0.019710
RS	28	0.420908	0.917084	920.445670	0.024997	0.024951
RS	29	0.452535	0.917084	943.013949	0.025610	0.025754
RS	30	0.486082	0.790515	1115.016448	0.030281	0.030532
RS	31	0.521665	0.790515	1130.148706	0.030692	0.031079
RS	32	0.559410	0.718831	1253.105593	0.034031	0.034497
RS	33	0.599446	0.718831	1256.355682	0.034119	0.034643
RS	34	0.641912	0.684645	1315.953687	0.035738	0.036289
RS	35	0.686957	0.684645	1305.882582	0.035464	0.036004
RS	36	0.734737	0.676685	1305.277456	0.035448	0.035975
RS	37	0.785418	0.676685	1283.384399	0.034853	0.035326
RS	38	0.839176	0.687159	1237.697503	0.033613	0.034056
RS	39	0.896198	0.687159	1207.037789	0.032780	0.033156
RS	40	0.956682	0.709583	1135.787082	0.030845	0.031200
RS	41	1.020838	0.709583	1099.402042	0.029857	0.030159
RS	42	1.088889	0.737808	1019.752032	0.027694	0.027998
RS	43	1.161072	0.737808	979.764462	0.026608	0.026892
RS	44	1.237638	0.766060	902.995903	0.024523	0.024835
RS	45	1.318852	0.766060	860.499588	0.023369	0.023698
RS	46	1.404998	0.789481	791.889824	0.021506	0.021883
RS	47	1.496373	0.789481	747.288554	0.020294	0.020719
RS	48	1.593297	0.805123	687.457603	0.018669	0.019153
RS	49	1.696105	0.805123	640.982465	0.017407	0.017950
RS	50	1.805155	0.812761	587.802358	0.015963	0.016561
RS	51	1.920826	0.812761	540.041214	0.014666	0.015315
RS	52	2.043520	0.814435	490.917630	0.013332	0.014016
RS	53	2.173663	0.814435	443.140578	0.012034	0.012743
RS	54	2.311708	0.811083	397.606828	0.010798	0.011514
RS	55	2.458134	0.811083	351.468063	0.009545	0.010253
RS	56	2.613450	0.811083	307.262749	0.008344	0.009031
RS	57	2.778197	0.811083	265.481294	0.007210	0.007862
RS	58	2.952946	0.823017	223.613148	0.006073	0.006676
RS	59	3.138304	0.823017	188.952526	0.005131	0.005683
RS	60	3.334917	0.823017	157.474680	0.004277	0.004771
RS	61	3.543467	0.823017	129.332340	0.003512	0.003947
RS	62	3.764680	0.823017	104.581648	0.002840	0.003214
RS	63	3.999323	0.823017	323.862371	0.008795	0.010154
PA	4+25*2+4+6 0.205610476 0.050115156 3.999322653 19.209856102 0.461353127 0.546811078 0.782531345 1.226855217 1.891116768 2.497641544 2.768706769 2.660511070 2.293610589 1.839204518 1.429861483 1.122511596 0.917083752 0.790515489 0.718830625 0.684644693 0.676684913 0.687159474 0.709583053 0.737807746 0.766060304 0.789481074 0.805122813 0.812760927 0.814435143 0.811082891 0.823017308
//
IT	4194
RD	19
LK	-350177.211087
QD	-32.036527 -> -29.941070
RI	0.0022466941
TR	0.204779	0.050253
MT	4.012442
MM	C_pi: 0.929420, n_recomb: 37080.485172
RS	0	0.000000	23.703496	9.288890	0.000251	0.000005
RS	1	0.006077	23.703496	9.852309	0.000266	0.000056
RS	2	0.012523	23.703496	10.449835	0.000282	0.000165
RS	3	0.019361	23.703496	11.083523	0.000299	0.000270
RS	4	0.026614	0.465450	593.838189	0.016015	0.013738
RS	5	0.034308	0.465450	619.410439	0.016704	0.014857
RS	6	0.042470	0.545059	551.902758	0.014884	0.013168
RS	7	0.051128	0.545059	576.067070	0.015536	0.013882
RS	8	0.060312	0.773947	424.165144	0.011439	0.010321
RS	9	0.070054	0.773947	444.255282	0.011981	0.010993
RS	10	0.080387	1.216271	296.613977	0.007999	0.007417
RS	11	0.091349	1.216271	311.818799	0.008409	0.007783
RS	12	0.102977	1.892733	210.912531	0.005688	0.005276
RS	13	0.115312	1.892733	222.302920	0.005995	0.005516
RS	14	0.128396	2.523366	175.843214	0.004742	0.004380
RS	15	0.142275	2.523366	185.541247	0.005004	0.004611
RS	16	0.156998	2.816294	175.411118	0.004731	0.004390
RS	17	0.172616	2.816294	185.084968	0.004991	0.004640
RS	18	0.189182	2.716564	202.373332	0.005458	0.005109
RS	19	0.206755	2.716564	213.341722	0.005753	0.005407
RS	20	0.225396	2.343161	260.495645	0.007025	0.006638
RS	21	0.245170	2.343161	274.072750	0.007391	0.007027
RS	22	0.266146	1.874249	359.894223	0.009706	0.009272
RS	23	0.288396	1.874249	377.339088	0.010176	0.009806
RS	24	0.311998	1.450643	509.803399	0.013749	0.013318
RS	25	0.337035	1.450643	531.593830	0.014336	0.014031
RS	26	0.363593	1.133185	706.947712	0.019065	0.018759
RS	27	0.391764	1.133185	731.472440	0.019727	0.019599
RS	28	0.421648	0.921813	926.026921	0.024973	0.024918
RS	29	0.453348	0.921813	948.878665	0.025590	0.025717
RS	30	0.486974	0.792156	1125.512539	0.030353	0.030582
RS	31	0.522644	0.792156	1140.831361	0.030766	0.031126
RS	32	0.560481	0.719085	1267.110584	0.034172	0.034607
RS	33	0.600617	0.719085	1270.309113	0.034258	0.034749
RS	34	0.643193	0.684529	1331.131998	0.035898	0.036416
RS	35	0.688356	0.684529	1320.768371	0.035619	0.036127
RS	36	0.736263	0.676874	1319.389109	0.035582	0.036078
RS	37	0.787081	0.676874	1297.087949	0.034980	0.035425
RS	38	0.840988	0.688149	1249.340490	0.033693	0.034110
RS	39	0.898170	0.688149	1218.317984	0.032856	0.033211
RS	40	0.958828	0.711723	1144.599454	0.030868	0.031204
RS	41	1.023171	0.711723	1108.005673	0.029881	0.030169
RS	42	1.091424	0.741267	1026.167966	0.027674	0.027966
RS	43	1.163826	0.741267	986.151256	0.026595	0.026871
RS	44	1.240626	0.770781	907.826800	0.024483	0.024787
RS	45	1.322094	0.770781	865.439989	0.023340	0.023664
RS	46	1.408513	0.795182	795.964200	0.021466	0.021839
RS	47	1.500183	0.795182	751.534380	0.020268	0.020689
RS	48	1.597424	0.811380	691.390502	0.018646	0.019126
RS	49	1.700574	0.811380	645.063560	0.017396	0.017937
RS	50	1.809992	0.819160	591.885148	0.015962	0.016558
RS	51	1.926060	0.819160	544.178408	0.014676	0.015322
RS	52	2.049180	0.820700	495.127258	0.013353	0.014035
RS	53	2.179783	0.820700	447.273544	0.012062	0.012769
RS	54	2.318322	0.817000	401.772557	0.010835	0.011549
RS	55	2.465280	0.817000	355.414414	0.009585	0.010292
RS	56	2.621168	0.817000	310.953700	0.008386	0.009071
RS	57	2.786529	0.817000	268.887665	0.007251	0.007902
RS	58	2.961940	0.829560	226.540918	0.006109	0.006711
RS	59	3.148009	0.829560	191.621380	0.005168	0.005718
RS	60	3.345386	0.829560	159.868897	0.004311	0.004805
RS	61	3.554757	0.829560	131.444761	0.003545	0.003979
RS	62	3.776851	0.829560	106.413409	0.002870	0.003243
RS	63	4.012442	0.829560	331.077893	0.008929	0.010293
PA	4+25*2+4+6 0.204779147 0.050252980 4.012442036 23.703496211 0.465450006 0.545058906 0.773946512 1.216270921 1.892732712 2.523366459 2.816294181 2.716564242 2.343161346 1.874249480 1.450643085 1.133184853 0.921813147 0.792155963 0.719084957 0.684528798 0.676873835 0.688149017 0.711723490 0.741267135 0.770781261 0.795182092 0.811380395 0.819159841 0.820700052 0.817000041 0.829560106
//
IT	4180
RD	20
LK	-350173.068166
QD	-31.140259 -> -29.160366
RI	0.0020260345
TR	0.203983	0.050392
MT	4.024871
MM	C_pi: 0.933353, n_recomb: 37334.718217
RS	0	0.000000	29.248085	7.584908	0.000203	0.000004
RS	1	0.006082	29.248085	8.045764	0.000216	0.000046
RS	2	0.012534	29.248085	8.534591	0.000229	0.000134
RS	3	0.019378	29.248085	9.053084	0.000242	0.000220
RS	4	0.026638	0.469963	592.851674	0.015879	0.013672
RS	5	0.034341	0.469963	618.501686	0.016566	0.014766
RS	6	0.042511	0.543886	557.690460	0.014938	0.013231
RS	7	0.051179	0.543886	582.105066	0.015592	0.013937
RS	8	0.060373	0.765943	432.135099	0.011575	0.010440
RS	9	0.070127	0.765943	452.556151	0.012122	0.011119
RS	10	0.080474	1.205685	301.634162	0.008079	0.007487
RS	11	0.091450	1.205685	317.082050	0.008493	0.007862
RS	12	0.103094	1.892928	212.583272	0.005694	0.005282
RS	13	0.115446	1.892928	224.072917	0.006002	0.005528
RS	14	0.128549	2.546324	175.674849	0.004705	0.004351
RS	15	0.142450	2.546324	185.380636	0.004965	0.004583
RS	16	0.157195	2.860836	174.119426	0.004664	0.004336
RS	17	0.172838	2.860836	183.745827	0.004922	0.004585
RS	18	0.189432	2.770239	200.162004	0.005361	0.005030
RS	19	0.207035	2.770239	211.045952	0.005653	0.005324
RS	20	0.225708	2.391223	257.550627	0.006898	0.006532
RS	21	0.245518	2.391223	271.031006	0.007259	0.006913
RS	22	0.266532	1.908453	356.771924	0.009556	0.009143
RS	23	0.288824	1.908453	374.157758	0.010022	0.009668
RS	24	0.312472	1.470980	507.743032	0.013600	0.013186
RS	25	0.337558	1.470980	529.583860	0.014185	0.013888
RS	26	0.364170	1.143650	707.787970	0.018958	0.018657
RS	27	0.392401	1.143650	732.511960	0.019620	0.019489
RS	28	0.422348	0.926486	931.367550	0.024946	0.024882
RS	29	0.454117	0.926486	954.497000	0.025566	0.025677
RS	30	0.487818	0.793821	1135.642495	0.030418	0.030625
RS	31	0.523569	0.793821	1151.149072	0.030833	0.031167
RS	32	0.561494	0.719399	1280.691337	0.034303	0.034709
RS	33	0.601726	0.719399	1283.847840	0.034388	0.034848
RS	34	0.644404	0.684477	1345.889792	0.036049	0.036536
RS	35	0.689678	0.684477	1335.250198	0.035764	0.036242
RS	36	0.737706	0.677107	1333.136019	0.035708	0.036174
RS	37	0.788655	0.677107	1310.446928	0.035100	0.035519
RS	38	0.842702	0.689149	1260.701218	0.033768	0.034161
RS	39	0.900037	0.689149	1229.335800	0.032927	0.033262
RS	40	0.960858	0.713833	1153.222469	0.030889	0.031207
RS	41	1.025379	0.713833	1116.435348	0.029903	0.030178
RS	42	1.093824	0.744650	1032.479186	0.027655	0.027935
RS	43	1.166431	0.744650	992.441530	0.026582	0.026850
RS	44	1.243455	0.775382	912.617540	0.024444	0.024742
RS	45	1.325163	0.775382	870.340642	0.023312	0.023631
RS	46	1.411840	0.800720	800.039058	0.021429	0.021797
RS	47	1.503790	0.800720	755.774614	0.020243	0.020661
RS	48	1.601331	0.817436	695.342050	0.018625	0.019101
RS	49	1.704805	0.817436	649.153249	0.017387	0.017925
RS	50	1.814572	0.825325	595.988469	0.015963	0.016556
RS	51	1.931015	0.825325	548.324687	0.014687	0.015331
RS	52	2.054540	0.826706	499.350157	0.013375	0.014055
RS	53	2.185578	0.826706	451.408961	0.012091	0.012796
RS	54	2.324585	0.822636	405.943483	0.010873	0.011585
RS	55	2.472047	0.822636	359.356381	0.009625	0.010331
RS	56	2.628477	0.822636	314.632987	0.008427	0.009111
RS	57	2.794421	0.822636	272.277236	0.007293	0.007942
RS	58	2.970458	0.835764	229.460631	0.006146	0.006746
RS	59	3.157201	0.835764	194.275940	0.005204	0.005753
RS	60	3.355302	0.835764	162.244990	0.004346	0.004839
RS	61	3.565451	0.835764	133.537243	0.003577	0.004010
RS	62	3.788382	0.835764	108.225023	0.002899	0.003272
RS	63	4.024871	0.835764	338.193382	0.009058	0.010428
PA	4+25*2+4+6 0.203983256 0.050392346 4.024870712 29.248084720 0.469962569 0.543885958 0.765942633 1.205685433 1.892927658 2.546323880 2.860835943 2.770238728 2.391223398 1.908453171 1.470979668 1.143650248 0.926486054 0.793821372 0.719399041 0.684476573 0.677106544 0.689149173 0.713832713 0.744650490 0.775381723 0.800719904 0.817436193 0.825324773 0.826706343 0.822636426 0.835763704
//
IT	3960
RD	21
LK	-350169.152345
QD	-30.303552 -> -28.428264
RI	0.0018411650
TR	0.203222	0.050533
MT	4.036600
MM	C_pi: 0.937144, n_recomb: 37585.386773
RS	0	0.000000	36.089758	6.192290	0.000165	0.000003
RS	1	0.006087	36.089758	6.569097	0.000175	0.000037
RS	2	0.012544	36.089758	6.968825	0.000185	0.000109
RS	3	0.019394	36.089758	7.392870	0.000197	0.000179
RS	4	0.026661	0.474786	591.393856	0.015735	0.013600
RS	5	0.034371	0.474786	617.104717	0.016419	0.014669
RS	6	0.042550	0.543210	562.902277	0.014977	0.013284
RS	7	0.051226	0.543210	587.549604	0.015632	0.013981
RS	8	0.060431	0.758482	439.900764	0.011704	0.010555
RS	9	0.070196	0.758482	460.643421	0.012256	0.011241
RS	10	0.080555	1.195156	306.689380	0.008160	0.007559
RS	11	0.091545	1.195156	322.380583	0.008577	0.007942
RS	12	0.103204	1.891888	214.364028	0.005703	0.005292
RS	13	0.115572	1.891888	225.957513	0.006012	0.005542
RS	14	0.128694	2.566780	175.654154	0.004673	0.004327
RS	15	0.142614	2.566780	185.374254	0.004932	0.004560
RS	16	0.157381	2.902524	173.008772	0.004603	0.004287
RS	17	0.173047	2.902524	182.595539	0.004858	0.004535
RS	18	0.189666	2.821661	198.156886	0.005272	0.004956
RS	19	0.207298	2.821661	208.964394	0.005560	0.005246
RS	20	0.226002	2.437856	254.820150	0.006780	0.006432
RS	21	0.245845	2.437856	268.210260	0.007136	0.006806
RS	22	0.266895	1.941849	353.829558	0.009414	0.009020
RS	23	0.289227	1.941849	371.158610	0.009875	0.009536
RS	24	0.312918	1.490880	505.768231	0.013457	0.013057
RS	25	0.338052	1.490880	527.655903	0.014039	0.013751
RS	26	0.364714	1.153915	708.561836	0.018852	0.018556
RS	27	0.393000	1.153915	733.477695	0.019515	0.019381
RS	28	0.423008	0.931095	936.485820	0.024916	0.024844
RS	29	0.454842	0.931095	959.887286	0.025539	0.025635
RS	30	0.488614	0.795500	1145.430103	0.030475	0.030663
RS	31	0.524441	0.795500	1161.125286	0.030893	0.031203
RS	32	0.562449	0.719759	1293.876254	0.034425	0.034804
RS	33	0.602770	0.719759	1296.999418	0.034508	0.034940
RS	34	0.645546	0.684473	1360.257074	0.036191	0.036648
RS	35	0.690925	0.684473	1349.356662	0.035901	0.036350
RS	36	0.739066	0.677370	1346.542752	0.035826	0.036265
RS	37	0.790138	0.677370	1323.484363	0.035213	0.035606
RS	38	0.844318	0.690149	1271.800167	0.033838	0.034208
RS	39	0.901796	0.690149	1240.109980	0.032994	0.033310
RS	40	0.962773	0.715902	1161.670663	0.030908	0.031209
RS	41	1.027461	0.715902	1124.704019	0.029924	0.030186
RS	42	1.096086	0.747951	1038.693439	0.027636	0.027904
RS	43	1.168888	0.747951	998.641984	0.026570	0.026829
RS	44	1.246122	0.779857	917.371198	0.024408	0.024698
RS	45	1.328056	0.779857	875.204130	0.023286	0.023600
RS	46	1.414978	0.806091	804.114443	0.021394	0.021758
RS	47	1.507191	0.806091	760.009326	0.020221	0.020636
RS	48	1.605016	0.823289	699.310464	0.018606	0.019079
RS	49	1.708795	0.823289	653.250205	0.017380	0.017916
RS	50	1.818891	0.831256	600.110412	0.015967	0.016557
RS	51	1.935689	0.831256	552.478762	0.014699	0.015341
RS	52	2.059596	0.832455	503.585003	0.013398	0.014076
RS	53	2.191044	0.832455	455.546101	0.012120	0.012823
RS	54	2.330493	0.827995	410.118595	0.010912	0.011622
RS	55	2.478431	0.827995	363.293555	0.009666	0.010370
RS	56	2.635372	0.827995	318.300664	0.008469	0.009151
RS	57	2.801867	0.827995	275.650395	0.007334	0.007982
RS	58	2.978495	0.841635	232.372234	0.006183	0.006781
RS	59	3.165874	0.841635	196.916595	0.005239	0.005787
RS	60	3.364659	0.841635	164.603622	0.004379	0.004872
RS	61	3.575543	0.841635	135.610589	0.003608	0.004041
RS	62	3.799263	0.841635	110.017327	0.002927	0.003300
RS	63	4.036600	0.841635	345.212418	0.009185	0.010559
PA	4+25*2+4+6 0.203222387 0.050533474 4.036599951 36.089757705 0.474786395 0.543209910 0.758481625 1.195156429 1.891887842 2.566780112 2.902524455 2.821660777 2.437856286 1.941849136 1.490879942 1.153915360 0.931094734 0.795500408 0.719758543 0.684472656 0.677370167 0.690148646 0.715901555 0.747951286 0.779856945 0.806091250 0.823288799 0.831255701 0.832455221 0.827995433 0.841634897
//
IT	4333
RD	22
LK	-350165.442190
QD	-29.519312 -> -27.739235
RI	0.0016860412
TR	0.202494	0.050676
MT	4.047691
MM	C_pi: 0.940801, n_recomb: 37832.528352
RS	0	0.000000	44.511209	5.056770	0.000134	0.000002
RS	1	0.006091	44.511209	5.364886	0.000142	0.000030
RS	2	0.012553	44.511209	5.691782	0.000150	0.000089
RS	3	0.019409	44.511209	6.038603	0.000160	0.000146
RS	4	0.026683	0.479835	589.593959	0.015584	0.013524
RS	5	0.034399	0.479835	615.351979	0.016265	0.014569
RS	6	0.042586	0.542960	567.598189	0.015003	0.013330
RS	7	0.051271	0.542960	592.462402	0.015660	0.014016
RS	8	0.060485	0.751525	447.462920	0.011827	0.010667
RS	9	0.070261	0.751525	468.518086	0.012384	0.011358
RS	10	0.080632	1.184754	311.762175	0.008241	0.007631
RS	11	0.091635	1.184754	327.696238	0.008662	0.008022
RS	12	0.103308	1.889812	216.236483	0.005716	0.005305
RS	13	0.115692	1.889812	227.937580	0.006025	0.005559
RS	14	0.128830	2.584942	175.764358	0.004646	0.004306
RS	15	0.142768	2.584942	185.504603	0.004903	0.004540
RS	16	0.157556	2.941575	172.056730	0.004548	0.004243
RS	17	0.173244	2.941575	181.610743	0.004800	0.004489
RS	18	0.189888	2.870940	196.336246	0.005190	0.004888
RS	19	0.207546	2.870940	207.074545	0.005473	0.005174
RS	20	0.226279	2.483127	252.283007	0.006668	0.006337
RS	21	0.246154	2.483127	265.588762	0.007020	0.006706
RS	22	0.267239	1.974477	351.051278	0.009279	0.008903
RS	23	0.289608	1.974477	368.325689	0.009736	0.009410
RS	24	0.313340	1.510370	503.871287	0.013318	0.012933
RS	25	0.338517	1.510370	525.802522	0.013898	0.013618
RS	26	0.365228	1.163987	709.276512	0.018748	0.018457
RS	27	0.393566	1.163987	734.377285	0.019411	0.019275
RS	28	0.423631	0.935643	941.394244	0.024883	0.024804
RS	29	0.455526	0.935643	965.062226	0.025509	0.025591
RS	30	0.489365	0.797190	1154.895653	0.030527	0.030695
RS	31	0.525264	0.797190	1170.780051	0.030946	0.031233
RS	32	0.563350	0.720159	1306.685599	0.034539	0.034891
RS	33	0.603756	0.720159	1309.783571	0.034621	0.035025
RS	34	0.646624	0.684512	1374.254229	0.036325	0.036753
RS	35	0.692102	0.684512	1363.107215	0.036030	0.036452
RS	36	0.740351	0.677661	1359.627351	0.035938	0.036350
RS	37	0.791539	0.677661	1336.217039	0.035319	0.035689
RS	38	0.845844	0.691147	1282.649497	0.033903	0.034252
RS	39	0.903458	0.691147	1250.651476	0.033058	0.033355
RS	40	0.964581	0.717932	1169.950621	0.030924	0.031210
RS	41	1.029427	0.717932	1132.817284	0.029943	0.030192
RS	42	1.098223	0.751174	1044.813654	0.027617	0.027875
RS	43	1.171209	0.751174	1004.754783	0.026558	0.026810
RS	44	1.248642	0.784213	922.086629	0.024373	0.024656
RS	45	1.330790	0.784213	880.029036	0.023261	0.023571
RS	46	1.417943	0.811306	808.184937	0.021362	0.021721
RS	47	1.510404	0.811306	764.233579	0.020200	0.020612
RS	48	1.608498	0.828951	703.289267	0.018590	0.019060
RS	49	1.712566	0.828951	657.348825	0.017375	0.017908
RS	50	1.822974	0.836968	604.244438	0.015972	0.016559
RS	51	1.940106	0.836968	556.635226	0.014713	0.015352
RS	52	2.064374	0.837965	507.826140	0.013423	0.014098
RS	53	2.196211	0.837965	459.680513	0.012150	0.012851
RS	54	2.336078	0.833097	414.293653	0.010951	0.011659
RS	55	2.484465	0.833097	367.222809	0.009707	0.010409
RS	56	2.641891	0.833097	321.954521	0.008510	0.009191
RS	57	2.808905	0.833097	279.005663	0.007375	0.008022
RS	58	2.986093	0.847198	235.274025	0.006219	0.006816
RS	59	3.174074	0.847198	199.542412	0.005274	0.005822
RS	60	3.373505	0.847198	166.944412	0.004413	0.004905
RS	61	3.585084	0.847198	137.664787	0.003639	0.004072
RS	62	3.809551	0.847198	111.790533	0.002955	0.003328
RS	63	4.047691	0.847198	352.136838	0.009308	0.010687
PA	4+25*2+4+6 0.202493572 0.050675907 4.047690895 44.511209407 0.479834795 0.542959695 0.751524859 1.184753566 1.889812058 2.584942101 2.941574904 2.870940061 2.483127146 1.974476689 1.510370167 1.163986765 0.935642871 0.797189917 0.720159409 0.684512475 0.677661186 0.691146854 0.717932356 0.751173627 0.784213341 0.811306343 0.828950903 0.836968039 0.837964627 0.833097186 0.847198084
//
IT	4277
RD	23
LK	-350161.919489
QD	-28.781823 -> -27.088850
RI	0.0015550682
TR	0.201796	0.050820
MT	4.058160
MM	C_pi: 0.944329, n_recomb: 38076.207187
RS	0	0.000000	54.870774	4.130774	0.000108	0.000002
RS	1	0.006095	54.870774	4.382762	0.000115	0.000025
RS	2	0.012562	54.870774	4.650134	0.000122	0.000073
RS	3	0.019424	54.870774	4.933832	0.000130	0.000119
RS	4	0.026703	0.485042	587.548680	0.015431	0.013446
RS	5	0.034426	0.485042	613.342607	0.016108	0.014468
RS	6	0.042620	0.543084	571.821648	0.015018	0.013367
RS	7	0.051314	0.543084	596.888100	0.015676	0.014042
RS	8	0.060537	0.745029	454.827185	0.011945	0.010775
RS	9	0.070322	0.745029	476.186067	0.012506	0.011471
RS	10	0.080704	1.174494	316.846625	0.008321	0.007704
RS	11	0.091719	1.174494	333.022824	0.008746	0.008101
RS	12	0.103405	1.886842	218.187760	0.005730	0.005320
RS	13	0.115804	1.886842	229.999639	0.006041	0.005578
RS	14	0.128958	2.601025	175.988668	0.004622	0.004288
RS	15	0.142914	2.601025	185.754123	0.004878	0.004523
RS	16	0.157721	2.978139	171.246199	0.004497	0.004202
RS	17	0.173430	2.978139	180.773609	0.004748	0.004448
RS	18	0.190097	2.918183	194.680258	0.005113	0.004824
RS	19	0.207780	2.918183	205.355829	0.005393	0.005107
RS	20	0.226540	2.527107	249.918771	0.006564	0.006248
RS	21	0.246445	2.527107	263.145475	0.006911	0.006610
RS	22	0.267562	2.006360	348.423691	0.009151	0.008791
RS	23	0.289967	2.006360	365.645472	0.009603	0.009290
RS	24	0.313737	1.529464	502.046352	0.013185	0.012813
RS	25	0.338956	1.529464	524.018074	0.013762	0.013489
RS	26	0.365713	1.173871	709.934757	0.018645	0.018359
RS	27	0.394100	1.173871	735.213783	0.019309	0.019170
RS	28	0.424218	0.940126	946.107169	0.024848	0.024761
RS	29	0.456171	0.940126	970.036235	0.025476	0.025545
RS	30	0.490072	0.798883	1164.058040	0.030572	0.030723
RS	31	0.526040	0.798883	1180.131951	0.030994	0.031259
RS	32	0.564200	0.720592	1319.141492	0.034645	0.034973
RS	33	0.604686	0.720592	1322.221656	0.034726	0.035104
RS	34	0.647640	0.684587	1387.901970	0.036451	0.036851
RS	35	0.693212	0.684587	1376.521504	0.036152	0.036547
RS	36	0.741563	0.677972	1372.406863	0.036044	0.036430
RS	37	0.792860	0.677972	1348.660787	0.035420	0.035767
RS	38	0.847284	0.692137	1293.264164	0.033965	0.034292
RS	39	0.905025	0.692137	1260.973745	0.033117	0.033397
RS	40	0.966286	0.719921	1178.071204	0.030940	0.031209
RS	41	1.031281	0.719921	1140.782781	0.029961	0.030197
RS	42	1.100238	0.754316	1050.842923	0.027598	0.027846
RS	43	1.173398	0.754316	1010.782306	0.026546	0.026790
RS	44	1.251018	0.788452	926.762423	0.024340	0.024616
RS	45	1.333369	0.788452	884.813852	0.023238	0.023543
RS	46	1.420739	0.816367	812.247371	0.021332	0.021687
RS	47	1.513436	0.816367	768.444482	0.020182	0.020590
RS	48	1.611782	0.834426	707.274373	0.018575	0.019042
RS	49	1.716123	0.834426	661.445620	0.017372	0.017901
RS	50	1.826825	0.842468	608.386267	0.015978	0.016562
RS	51	1.944274	0.842468	560.790618	0.014728	0.015365
RS	52	2.068882	0.843242	512.069940	0.013449	0.014121
RS	53	2.201085	0.843242	463.809438	0.012181	0.012880
RS	54	2.341347	0.837952	418.465792	0.010990	0.011697
RS	55	2.490159	0.837952	371.142149	0.009747	0.010448
RS	56	2.648041	0.837952	325.593275	0.008551	0.009231
RS	57	2.815547	0.837952	282.342323	0.007415	0.008062
RS	58	2.993264	0.852465	238.165445	0.006255	0.006851
RS	59	3.181813	0.852465	202.153294	0.005309	0.005856
RS	60	3.381855	0.852465	169.267574	0.004445	0.004937
RS	61	3.594090	0.852465	139.700239	0.003669	0.004102
RS	62	3.819262	0.852465	113.545134	0.002982	0.003355
RS	63	4.058160	0.852465	358.969093	0.009428	0.010812
PA	4+25*2+4+6 0.201795602 0.050819587 4.058159700 54.870774147 0.485041895 0.543083871 0.745028645 1.174494355 1.886841700 2.601025019 2.978138892 2.918183247 2.527107399 2.006359776 1.529464126 1.173870778 0.940126225 0.798882635 0.720592092 0.684586894 0.677972041 0.692136865 0.719920648 0.754315648 0.788451600 0.816367259 0.834426247 0.842467602 0.843242233 0.837951601 0.852465167
//
IT	4771
RD	24
LK	-350158.568545
QD	-28.086185 -> -26.473276
RI	0.0014441210
TR	0.201125	0.050964
MT	4.068085
MM	C_pi: 0.947740, n_recomb: 38316.463487
RS	0	0.000000	67.587034	3.376492	0.000088	0.000002
RS	1	0.006099	67.587034	3.582681	0.000094	0.000020
RS	2	0.012571	67.587034	3.801477	0.000099	0.000059
RS	3	0.019437	67.587034	4.033652	0.000105	0.000097
RS	4	0.026722	0.490344	585.349129	0.015277	0.013368
RS	5	0.034452	0.490344	611.170258	0.015951	0.014366
RS	6	0.042653	0.543534	575.618570	0.015023	0.013398
RS	7	0.051354	0.543534	600.873962	0.015682	0.014061
RS	8	0.060585	0.738972	461.989453	0.012057	0.010879
RS	9	0.070380	0.738972	483.643337	0.012622	0.011579
RS	10	0.080773	1.164415	321.932740	0.008402	0.007778
RS	11	0.091799	1.164415	338.350000	0.008830	0.008181
RS	12	0.103498	1.883112	220.206620	0.005747	0.005337
RS	13	0.115910	1.883112	232.131978	0.006058	0.005598
RS	14	0.129079	2.615243	176.312433	0.004601	0.004272
RS	15	0.143052	2.615243	186.107526	0.004857	0.004509
RS	16	0.157877	3.012367	170.563045	0.004451	0.004165
RS	17	0.173606	3.012367	180.069442	0.004700	0.004409
RS	18	0.190295	2.963517	193.171375	0.005041	0.004764
RS	19	0.208001	2.963517	203.790068	0.005319	0.005044
RS	20	0.226788	2.569854	247.712447	0.006465	0.006163
RS	21	0.246720	2.569854	260.865053	0.006808	0.006520
RS	22	0.267868	2.037541	345.934148	0.009028	0.008683
RS	23	0.290306	2.037541	363.105242	0.009476	0.009175
RS	24	0.314113	1.548182	500.289757	0.013057	0.012696
RS	25	0.339372	1.548182	522.299226	0.013631	0.013364
RS	26	0.366171	1.183574	710.545001	0.018544	0.018262
RS	27	0.394605	1.183574	735.996085	0.019208	0.019067
RS	28	0.424773	0.944550	950.637320	0.024810	0.024717
RS	29	0.456782	0.944550	974.822262	0.025441	0.025498
RS	30	0.490743	0.800580	1172.934284	0.030612	0.030746
RS	31	0.526775	0.800580	1189.197874	0.031036	0.031281
RS	32	0.565005	0.721056	1331.261194	0.034744	0.035048
RS	33	0.605567	0.721056	1334.330508	0.034824	0.035177
RS	34	0.648603	0.684696	1401.216162	0.036570	0.036944
RS	35	0.694264	0.684696	1389.614717	0.036267	0.036637
RS	36	0.742710	0.678304	1384.894841	0.036144	0.036505
RS	37	0.794111	0.678304	1360.828248	0.035515	0.035840
RS	38	0.848647	0.693122	1303.653531	0.034023	0.034330
RS	39	0.906509	0.693122	1271.085219	0.033173	0.033436
RS	40	0.967901	0.721872	1186.037342	0.030954	0.031208
RS	41	1.033038	0.721872	1148.604673	0.029977	0.030202
RS	42	1.102147	0.757387	1056.780898	0.027580	0.027818
RS	43	1.175472	0.757387	1016.723935	0.026535	0.026771
RS	44	1.253269	0.792582	931.396473	0.024308	0.024578
RS	45	1.335812	0.792582	889.556426	0.023216	0.023516
RS	46	1.423389	0.821288	816.296889	0.021304	0.021654
RS	47	1.516308	0.821288	772.637640	0.020165	0.020569
RS	48	1.614894	0.839733	711.258786	0.018563	0.019026
RS	49	1.719494	0.839733	665.534603	0.017369	0.017896
RS	50	1.830474	0.847776	612.528715	0.015986	0.016567
RS	51	1.948223	0.847776	564.939067	0.014744	0.015378
RS	52	2.073154	0.848310	516.311302	0.013475	0.014145
RS	53	2.205705	0.848310	467.928906	0.012212	0.012909
RS	54	2.346341	0.842583	422.631345	0.011030	0.011735
RS	55	2.495555	0.842583	375.048909	0.009788	0.010488
RS	56	2.653871	0.842583	329.215083	0.008592	0.009271
RS	57	2.821843	0.842583	285.659184	0.007455	0.008101
RS	58	3.000060	0.857465	241.044915	0.006291	0.006886
RS	59	3.189148	0.857465	204.748392	0.005344	0.005889
RS	60	3.389769	0.857465	171.572792	0.004478	0.004969
RS	61	3.602627	0.857465	141.716988	0.003699	0.004131
RS	62	3.828468	0.857465	115.281391	0.003009	0.003382
RS	63	4.068085	0.857465	365.711474	0.009544	0.010934
PA	4+25*2+4+6 0.201125055 0.050963926 4.068084732 67.587034166 0.490344358 0.543534336 0.738972484 1.164415409 1.883111926 2.615242801 3.012366546 2.963516867 2.569853781 2.037540886 1.548182477 1.183573541 0.944549586 0.800579519 0.721056474 0.684696006 0.678303890 0.693122066 0.721872309 0.757386644 0.792582494 0.821287734 0.839732547 0.847775527 0.848310166 0.842582527 0.857464704
//
IT	5048
RD	25
LK	-350155.375339
QD	-27.428229 -> -25.889237
RI	0.0013494435
TR	0.200480	0.051109
MT	4.077505
MM	C_pi: 0.951042, n_recomb: 38553.391243
RS	0	0.000000	83.183594	2.761710	0.000072	0.000001
RS	1	0.006103	83.183594	2.930515	0.000076	0.000016
RS	2	0.012579	83.183594	3.109653	0.000081	0.000048
RS	3	0.019450	83.183594	3.299760	0.000086	0.000079
RS	4	0.026740	0.495692	583.065356	0.015124	0.013290
RS	5	0.034476	0.495692	608.907000	0.015794	0.014265
RS	6	0.042683	0.544273	579.025986	0.015019	0.013422
RS	7	0.051392	0.544273	604.458052	0.015678	0.014073
RS	8	0.060632	0.733330	468.949988	0.012164	0.010980
RS	9	0.070435	0.733330	490.890328	0.012733	0.011682
RS	10	0.080837	1.154567	327.005106	0.008482	0.007851
RS	11	0.091874	1.154567	343.661746	0.008914	0.008260
RS	12	0.103585	1.878760	222.280792	0.005766	0.005355
RS	13	0.116011	1.878760	234.321773	0.006078	0.005620
RS	14	0.129194	2.627751	176.725307	0.004584	0.004259
RS	15	0.143183	2.627751	186.554013	0.004839	0.004498
RS	16	0.158025	3.044473	169.990516	0.004409	0.004131
RS	17	0.173773	3.044473	179.480754	0.004655	0.004374
RS	18	0.190482	3.007021	191.796468	0.004975	0.004709
RS	19	0.208211	3.007021	202.363660	0.005249	0.004985
RS	20	0.227022	2.611417	245.650560	0.006372	0.006083
RS	21	0.246981	2.611417	258.733663	0.006711	0.006435
RS	22	0.268158	2.068068	343.569324	0.008912	0.008580
RS	23	0.290628	2.068068	360.691493	0.009356	0.009065
RS	24	0.314469	1.566552	498.594520	0.012933	0.012584
RS	25	0.339765	1.566552	520.639161	0.013504	0.013244
RS	26	0.366606	1.193114	711.105750	0.018445	0.018167
RS	27	0.395084	1.193114	736.723011	0.019109	0.018966
RS	28	0.425300	0.948917	954.995707	0.024771	0.024671
RS	29	0.457361	0.948917	979.431557	0.025405	0.025449
RS	30	0.491378	0.802278	1181.543085	0.030647	0.030765
RS	31	0.527472	0.802278	1197.996396	0.031074	0.031299
RS	32	0.565768	0.721549	1343.065369	0.034837	0.035118
RS	33	0.606402	0.721549	1346.130318	0.034916	0.035246
RS	34	0.649515	0.684836	1414.217658	0.036682	0.037032
RS	35	0.695261	0.684836	1402.406871	0.036376	0.036722
RS	36	0.743798	0.678654	1397.109585	0.036238	0.036577
RS	37	0.795297	0.678654	1372.736662	0.035606	0.035910
RS	38	0.849940	0.694102	1313.829656	0.034078	0.034366
RS	39	0.907917	0.694102	1280.997100	0.033227	0.033473
RS	40	0.969433	0.723789	1193.857651	0.030966	0.031207
RS	41	1.034704	0.723789	1156.290794	0.029992	0.030206
RS	42	1.103958	0.760389	1062.633547	0.027563	0.027790
RS	43	1.177439	0.760389	1022.584979	0.026524	0.026753
RS	44	1.255405	0.796614	935.987904	0.024278	0.024541
RS	45	1.338129	0.796614	894.256125	0.023195	0.023490
RS	46	1.425902	0.826077	820.331256	0.021278	0.021623
RS	47	1.519032	0.826077	776.811379	0.020149	0.020550
RS	48	1.617847	0.844880	715.240844	0.018552	0.019011
RS	49	1.722692	0.844880	669.614704	0.017369	0.017892
RS	50	1.833936	0.852901	616.671724	0.015995	0.016573
RS	51	1.951969	0.852901	569.080860	0.014761	0.015392
RS	52	2.077207	0.853181	520.549008	0.013502	0.014170
RS	53	2.210088	0.853181	472.038335	0.012244	0.012938
RS	54	2.351080	0.847004	426.789691	0.011070	0.011774
RS	55	2.500676	0.847004	378.943020	0.009829	0.010527
RS	56	2.659403	0.847004	332.820296	0.008633	0.009310
RS	57	2.827817	0.847004	288.956897	0.007495	0.008140
RS	58	3.006510	0.862215	243.912483	0.006327	0.006920
RS	59	3.196109	0.862215	207.328182	0.005378	0.005923
RS	60	3.397280	0.862215	173.860812	0.004510	0.005000
RS	61	3.610729	0.862215	143.715927	0.003728	0.004160
RS	62	3.837206	0.862215	117.000244	0.003035	0.003408
RS	63	4.077505	0.862215	372.368650	0.009659	0.011053
PA	4+25*2+4+6 0.200480101 0.051108623 4.077504953 83.183593957 0.495691693 0.544273316 0.733330343 1.154567178 1.878759622 2.627750662 3.044473144 3.007021024 2.611416958 2.068067779 1.566552431 1.193113683 0.948916629 0.802278289 0.721548834 0.684835743 0.678653691 0.694102348 0.723788901 0.760389246 0.796613525 0.826077253 0.844879990 0.852901428 0.853181427 0.847004458 0.862215223
//
CC
CC	Brief Description of the file format:
CC	  CC  comments
CC	  MM  useful-messages
CC	  RD  round-of-iterations
CC	  LL  \log[P(sequence)]
CC	  QD  Q-before-opt Q-after-opt
CC	  TR  \theta_0 \rho_0
CC	  RS  k t_k \lambda_k \pi_k \sum_{l\not=k}A_{kl} A_{kk}
CC	  DC  begin end best-k t_k+\Delta_k max-prob
CC
MM	Version: 0.6.5-r67
MM	pattern:4+25*2+4+6, n:63, n_free_lambdas:28
MM	n_iterations:25, skip:1, max_t:5, theta/rho:5
MM	is_decoding:0
MM	n_seqs:12, sum_L:819694, sum_n:139295
RD	0
LK	0.000000
QD	0.000000 -> 0.000000
RI	inf
TR	0.186252	0.037250
MT	5.000000
MM	C_pi: 1.000000, n_recomb: 29975.581359
RS	0	0.000000	1.000000	188.911286	0.006302	0.000000
RS	1	0.006440	1.000000	199.769509	0.006664	0.000000
RS	2	0.013294	1.000000	211.163113	0.007045	0.000000
RS	3	0.020590	1.000000	223.106756	0.007443	0.000000
RS	4	0.028356	1.000000	235.613781	0.007860	0.000000
RS	5	0.036622	1.000000	248.695914	0.008297	0.000000
RS	6	0.045421	1.000000	262.362908	0.008753	0.000000
RS	7	0.054785	1.000000	276.622158	0.009228	0.000000
RS	8	0.064753	1.000000	291.478271	0.009724	0.000000
RS	9	0.075363	1.000000	306.932596	0.010239	0.000000
RS	10	0.086656	1.000000	322.982699	0.010775	0.000000
RS	11	0.098677	1.000000	339.621808	0.011330	0.000000
RS	12	0.111471	1.000000	356.838200	0.011904	0.000000
RS	13	0.125090	1.000000	374.614547	0.012497	0.000000
RS	14	0.139585	1.000000	392.927225	0.013108	0.000000
RS	15	0.155014	1.000000	411.745579	0.013736	0.000000
RS	16	0.171437	1.000000	431.031154	0.014379	0.000000
RS	17	0.188917	1.000000	450.736907	0.015037	0.000000
RS	18	0.207523	1.000000	470.806403	0.015706	0.000000
RS	19	0.227327	1.000000	491.173005	0.016386	0.000000
RS	20	0.248406	1.000000	511.759086	0.017073	0.000000
RS	21	0.270843	1.000000	532.475273	0.017764	0.000000
RS	22	0.294725	1.000000	553.219755	0.018456	0.000000
RS	23	0.320144	1.000000	573.877677	0.019145	0.000000
RS	24	0.347201	1.000000	594.320660	0.019827	0.000000
RS	25	0.376000	1.000000	614.406482	0.020497	0.000000
RS	26	0.406654	1.000000	633.978969	0.021150	0.000000
RS	27	0.439282	1.000000	652.868132	0.021780	0.000000
RS	28	0.474011	1.000000	670.890617	0.022381	0.000000
RS	29	0.510976	1.000000	687.850511	0.022947	0.000000
RS	30	0.550322	1.000000	703.540569	0.023470	0.000000
RS	31	0.592202	1.000000	717.743911	0.023944	0.000000
RS	32	0.636779	1.000000	730.236255	0.024361	0.000000
RS	33	0.684227	1.000000	740.788712	0.024713	0.000000
RS	34	0.734730	1.000000	749.171210	0.024993	0.000000
RS	35	0.788485	1.000000	755.156546	0.025192	0.000000
RS	36	0.845702	1.000000	758.525084	0.025305	0.000000
RS	37	0.906604	1.000000	759.070067	0.025323	0.000000
RS	38	0.971428	1.000000	756.603511	0.025241	0.000000
RS	39	1.040426	1.000000	750.962562	0.025052	0.000000
RS	40	1.113868	1.000000	742.016213	0.024754	0.000000
RS	41	1.192040	1.000000	729.672172	0.024342	0.000000
RS	42	1.275245	1.000000	713.883681	0.023816	0.000000
RS	43	1.363809	1.000000	694.655979	0.023174	0.000000
RS	44	1.458076	1.000000	672.052100	0.022420	0.000000
RS	45	1.558414	1.000000	646.197624	0.021557	0.000000
RS	46	1.665214	1.000000	617.284008	0.020593	0.000000
RS	47	1.778891	1.000000	585.570084	0.019535	0.000000
RS	48	1.899889	1.000000	551.381337	0.018394	0.000000
RS	49	2.028679	1.000000	515.106660	0.017184	0.000000
RS	50	2.165763	1.000000	477.192302	0.015919	0.000000
RS	51	2.311675	1.000000	438.132916	0.014616	0.000000
RS	52	2.466983	1.000000	398.459719	0.013293	0.000000
RS	53	2.632293	1.000000	358.725997	0.011967	0.000000
RS	54	2.808249	1.000000	319.490410	0.010658	0.000000
RS	55	2.995536	1.000000	281.298732	0.009384	0.000000
RS	56	3.194884	1.000000	244.664920	0.008162	0.000000
RS	57	3.407070	1.000000	210.052558	0.007007	0.000000
RS	58	3.632920	1.000000	177.857814	0.005933	0.000000
RS	59	3.873315	1.000000	148.395115	0.004951	0.000000
RS	60	4.129191	1.000000	121.886612	0.004066	0.000000
RS	61	4.401545	1.000000	98.456349	0.003285	0.000000
RS	62	4.691438	1.000000	78.129698	0.002606	0.000000
RS	63	5.000000	1.000000	220.438953	0.007354	0.000000
PA	4+25*2+4+6 0.186251709 0.037250342 5.000000000 1.000000000 1.000000000 1.000000000 1.000000000 1.000000000 1.000000000 1.000000000 1.000000000 1.000000000 1.000000000 1.000000000 1.000000000 1.000000000 1.000000000 1.000000000 1.000000000 1.000000000 1.000000000 1.000000000 1.000000000 1.000000000 1.000000000 1.000000000 1.000000000 1.000000000 1.000000000 1.000000000 1.000000000
//
IT	5495
RD	1
LK	-350934.731783
QD	-314.309738 -> -181.496469
RI	0.0150007400
TR	0.199293	0.040721
MT	4.484024
MM	C_pi: 0.959387, n_recomb: 31409.688282
RS	0	0.000000	1.170068	164.390922	0.005234	0.001326
RS	1	0.006260	1.170068	173.743192	0.005532	0.001342
RS	2	0.012911	1.170068	183.565617	0.005844	0.003302
RS	3	0.019979	1.170068	193.873876	0.006172	0.006590
RS	4	0.027490	0.927597	257.957001	0.008213	0.009306
RS	5	0.035471	0.927597	271.728874	0.008651	0.010320
RS	6	0.043951	1.035789	256.327527	0.008161	0.009819
RS	7	0.052962	1.035789	269.991458	0.008596	0.008908
RS	8	0.062537	1.140830	258.174105	0.008220	0.008297
RS	9	0.072711	1.140830	271.881727	0.008656	0.007996
RS	10	0.083523	1.212816	269.251816	0.008572	0.007823
RS	11	0.095011	1.212816	283.393493	0.009022	0.007678
RS	12	0.107218	1.255270	288.070205	0.009171	0.007565
RS	13	0.120190	1.255270	302.940467	0.009645	0.007525
RS	14	0.133973	1.261701	316.758020	0.010085	0.007600
RS	15	0.148619	1.261701	332.683181	0.010592	0.007811
RS	16	0.164182	1.237148	356.037004	0.011335	0.008171
RS	17	0.180720	1.237148	373.274011	0.011884	0.008687
RS	18	0.198292	1.192154	405.658917	0.012915	0.009368
RS	19	0.216965	1.192154	424.311610	0.013509	0.010226
RS	20	0.236806	1.136231	465.004918	0.014805	0.011275
RS	21	0.257890	1.136231	484.962069	0.015440	0.012521
RS	22	0.280293	1.077424	532.454410	0.016952	0.013965
RS	23	0.304098	1.077424	553.314741	0.017616	0.015590
RS	24	0.329394	1.022268	604.765389	0.019254	0.017366
RS	25	0.356273	1.022268	625.783635	0.019923	0.019247
RS	26	0.384835	0.975221	677.160766	0.021559	0.021172
RS	27	0.415185	0.975221	697.266437	0.022199	0.023071
RS	28	0.447434	0.938397	744.164435	0.023692	0.024870
RS	29	0.481703	0.938397	762.069296	0.024262	0.026505
RS	30	0.518116	0.911756	800.874063	0.025498	0.027925
RS	31	0.556809	0.911756	815.227549	0.025955	0.029100
RS	32	0.597924	0.893827	843.807961	0.026865	0.030017
RS	33	0.641612	0.893827	853.334570	0.027168	0.030672
RS	34	0.688036	0.882632	870.908706	0.027727	0.031076
RS	35	0.737365	0.882632	874.500086	0.027842	0.031241
RS	36	0.789783	0.876255	881.168750	0.028054	0.031187
RS	37	0.845481	0.876255	877.943987	0.027951	0.030932
RS	38	0.904667	0.873085	874.262400	0.027834	0.030497
RS	39	0.967557	0.873085	863.619970	0.027495	0.029898
RS	40	1.034384	0.871914	850.314675	0.027072	0.029154
RS	41	1.105394	0.871914	831.994028	0.026488	0.028279
RS	42	1.180849	0.871886	809.899426	0.025785	0.027288
RS	43	1.261028	0.871886	784.051009	0.024962	0.026192
RS	44	1.346225	0.872398	754.194204	0.024012	0.025006
RS	45	1.436756	0.872398	721.440024	0.022969	0.023742
RS	46	1.532954	0.873005	685.133083	0.021813	0.022413
RS	47	1.635174	0.873005	646.597596	0.020586	0.021031
RS	48	1.743792	0.873408	605.454020	0.019276	0.019608
RS	49	1.859210	0.873408	562.751929	0.017917	0.018155
RS	50	1.981852	0.873460	518.668760	0.016513	0.016683
RS	51	2.112172	0.873460	473.831696	0.015086	0.015205
RS	52	2.250650	0.873125	428.945800	0.013656	0.013735
RS	53	2.397796	0.873125	384.267212	0.012234	0.012287
RS	54	2.554153	0.871893	341.020299	0.010857	0.010879
RS	55	2.720297	0.871893	298.757625	0.009512	0.009525
RS	56	2.896842	0.871893	258.589236	0.008233	0.008240
RS	57	3.084439	0.871893	220.966363	0.007035	0.007038
RS	58	3.283778	0.868880	186.829246	0.005948	0.005929
RS	59	3.495596	0.868880	155.082997	0.004937	0.004921
RS	60	3.720673	0.868880	126.756625	0.004036	0.004022
RS	61	3.959840	0.868880	101.916448	0.003245	0.003232
RS	62	4.213978	0.868880	80.526483	0.002564	0.002552
RS	63	4.484024	0.868880	225.092334	0.007166	0.007098
PA	4+25*2+4+6 0.199293379 0.040721122 4.484024048 1.170068264 0.927596569 1.035789490 1.140830040 1.212816238 1.255270004 1.261700630 1.237148285 1.192153931 1.136230946 1.077423573 1.022267580 0.975220680 0.938397408 0.911755562 0.893826962 0.882632256 0.876254559 0.873085499 0.871913910 0.871886253 0.872398138 0.873004913 0.873408318 0.873459816 0.873125076 0.871892929 0.868880212
//
IT	4249
RD	2
LK	-350719.707396
QD	-166.237146 -> -112.675331
RI	0.0109988469
TR	0.206534	0.042938
MT	4.219954
MM	C_pi: 0.927147, n_recomb: 31995.248055
RS	0	0.000000	1.190385	161.922976	0.005061	0.001373
RS	1	0.006160	1.190385	171.005941	0.005345	0.001349
RS	2	0.012699	1.190385	180.540596	0.005643	0.003364
RS	3	0.019641	1.190385	190.542094	0.005955	0.006495
RS	4	0.027011	0.764658	312.375478	0.009763	0.011194
RS	5	0.034834	0.764658	328.195009	0.010258	0.012125
RS	6	0.043140	0.952091	277.070771	0.008660	0.010293
RS	7	0.051957	0.952091	291.400150	0.009108	0.009502
RS	8	0.061317	1.154169	252.897137	0.007904	0.008212
RS	9	0.071254	1.154169	266.161492	0.008319	0.008018
RS	10	0.081803	1.318063	245.306909	0.007667	0.007407
RS	11	0.093001	1.318063	258.210447	0.008070	0.007264
RS	12	0.104890	1.432080	250.117566	0.007817	0.006896
RS	13	0.117510	1.432080	263.196483	0.008226	0.006837
RS	14	0.130908	1.468628	269.953851	0.008437	0.006839
RS	15	0.145132	1.468628	283.824822	0.008871	0.006985
RS	16	0.160231	1.434029	305.386182	0.009545	0.007391
RS	17	0.176261	1.434029	320.596688	0.010020	0.007778
RS	18	0.193278	1.352621	356.440756	0.011140	0.008603
RS	19	0.211343	1.352621	373.371871	0.011670	0.009270
RS	20	0.230522	1.248106	423.243149	0.013228	0.010575
RS	21	0.250881	1.248106	442.020722	0.013815	0.011573
RS	22	0.272494	1.139937	504.487246	0.015768	0.013405
RS	23	0.295439	1.139937	524.830940	0.016403	0.014734
RS	24	0.319797	1.042015	595.926737	0.018625	0.017029
RS	25	0.345656	1.042015	617.009084	0.019284	0.018583
RS	26	0.373107	0.961947	690.145938	0.021570	0.021109
RS	27	0.402250	0.961947	710.588860	0.022209	0.022677
RS	28	0.433187	0.901893	778.005801	0.024316	0.025071
RS	29	0.466030	0.901893	796.078756	0.024881	0.026399
RS	30	0.500896	0.860190	851.287208	0.026607	0.028322
RS	31	0.537910	0.860190	865.224250	0.027042	0.029239
RS	32	0.577204	0.833273	904.662107	0.028275	0.030516
RS	33	0.618918	0.833273	912.928784	0.028533	0.030967
RS	34	0.663202	0.817293	935.844901	0.029249	0.031587
RS	35	0.710214	0.817293	937.272318	0.029294	0.031599
RS	36	0.760121	0.808886	944.746220	0.029528	0.031644
RS	37	0.813102	0.808886	938.562104	0.029334	0.031280
RS	38	0.869347	0.805385	932.504012	0.029145	0.030866
RS	39	0.929057	0.805385	918.324532	0.028702	0.030193
RS	40	0.992445	0.804848	900.762662	0.028153	0.029429
RS	41	1.059737	0.804848	878.595996	0.027460	0.028506
RS	42	1.131174	0.805936	851.418814	0.026611	0.027479
RS	43	1.207011	0.805936	821.690272	0.025682	0.026356
RS	44	1.287520	0.807699	786.726076	0.024589	0.025135
RS	45	1.372989	0.807699	750.300549	0.023450	0.023859
RS	46	1.463721	0.809439	709.414101	0.022172	0.022507
RS	47	1.560043	0.809439	667.598056	0.020866	0.021122
RS	48	1.662298	0.810679	622.708300	0.019463	0.019691
RS	49	1.770852	0.810679	577.224142	0.018041	0.018242
RS	50	1.886092	0.811192	530.300319	0.016574	0.016775
RS	51	2.008431	0.811192	483.219894	0.015103	0.015303
RS	52	2.138305	0.810947	436.316936	0.013637	0.013845
RS	53	2.276180	0.810947	389.922385	0.012187	0.012403
RS	54	2.422547	0.809238	345.444778	0.010797	0.011012
RS	55	2.577930	0.809238	301.910135	0.009436	0.009656
RS	56	2.742885	0.809238	260.720086	0.008149	0.008368
RS	57	2.918000	0.809238	222.304707	0.006948	0.007160
RS	58	3.103902	0.805485	187.776905	0.005869	0.006064
RS	59	3.301255	0.805485	155.532967	0.004861	0.005042
RS	60	3.510765	0.805485	126.871659	0.003965	0.004128
RS	61	3.733179	0.805485	101.826298	0.003183	0.003324
RS	62	3.969295	0.805485	80.329419	0.002511	0.002631
RS	63	4.219954	0.805485	224.121712	0.007005	0.007403
PA	4+25*2+4+6 0.206533978 0.042938292 4.219954059 1.190385359 0.764658371 0.952090726 1.154168679 1.318062783 1.432080256 1.468628000 1.434028789 1.352620886 1.248105552 1.139937353 1.042015364 0.961947224 0.901893396 0.860190109 0.833272763 0.817292742 0.808885620 0.805385269 0.804848342 0.805935770 0.807698926 0.809438777 0.810679073 0.811191789 0.810946590 0.809238430 0.805485194
//
IT	4613
RD	3
LK	-350628.984639
QD	-108.891376 -> -82.240774
RI	0.0092742988
TR	0.210514	0.044372
MT	4.077424
MM	C_pi: 0.906674, n_recomb: 32326.708996
RS	0	0.000000	1.207422	159.788914	0.004943	0.001395
RS	1	0.006103	1.207422	168.683943	0.005218	0.001330
RS	2	0.012579	1.207422	178.019046	0.005507	0.003282
RS	3	0.019450	1.207422	187.809093	0.005810	0.006186
RS	4	0.026740	0.629882	378.566153	0.011711	0.012908
RS	5	0.034476	0.629882	396.690181	0.012271	0.013878
RS	6	0.042683	0.856046	306.185332	0.009472	0.010685
RS	7	0.051391	0.856046	321.548813	0.009947	0.010115
RS	8	0.060631	1.123893	257.395302	0.007962	0.008141
RS	9	0.070435	1.123893	270.721482	0.008375	0.008087
RS	10	0.080837	1.371503	233.412947	0.007220	0.007032
RS	11	0.091874	1.371503	245.675355	0.007600	0.006953
RS	12	0.103584	1.564984	226.628663	0.007011	0.006332
RS	13	0.116010	1.564984	238.568669	0.007380	0.006312
RS	14	0.129193	1.644454	238.937585	0.007391	0.006210
RS	15	0.143182	1.644454	251.388149	0.007776	0.006351
RS	16	0.158024	1.609871	270.002219	0.008352	0.006740
RS	17	0.173771	1.609871	283.709628	0.008776	0.007070
RS	18	0.190480	1.498431	319.962981	0.009898	0.007947
RS	19	0.208209	1.498431	335.512562	0.010379	0.008509
RS	20	0.227020	1.350186	389.880803	0.012061	0.009952
RS	21	0.246979	1.350186	407.607661	0.012609	0.010803
RS	22	0.268156	1.198140	479.280407	0.014826	0.012881
RS	23	0.290625	1.198140	499.054150	0.015438	0.014033
RS	24	0.314466	1.064064	583.675379	0.018056	0.016685
RS	25	0.339762	1.064064	604.659771	0.018705	0.018050
RS	26	0.366602	0.957908	693.776090	0.021461	0.021010
RS	27	0.395080	0.957908	714.372966	0.022099	0.022393
RS	28	0.425296	0.880857	797.300785	0.024664	0.025225
RS	29	0.457356	0.880857	815.416983	0.025224	0.026387
RS	30	0.491373	0.829043	882.955275	0.027313	0.028672
RS	31	0.527466	0.829043	896.481821	0.027732	0.029448
RS	32	0.565761	0.796734	943.653067	0.029191	0.030967
RS	33	0.606395	0.796734	950.867772	0.029414	0.031304
RS	34	0.649508	0.778421	976.939745	0.030221	0.032044
RS	35	0.695252	0.778421	976.677071	0.030213	0.031967
RS	36	0.743788	0.769577	983.685318	0.030429	0.032039
RS	37	0.795287	0.769577	975.322446	0.030171	0.031609
RS	38	0.849928	0.766743	966.464075	0.029897	0.031166
RS	39	0.907905	0.766743	949.839937	0.029383	0.030448
RS	40	0.969420	0.767456	928.321234	0.028717	0.029628
RS	41	1.034689	0.767456	903.678833	0.027955	0.028678
RS	42	1.103942	0.770033	872.286802	0.026983	0.027593
RS	43	1.177422	0.770033	840.257247	0.025993	0.026458
RS	44	1.255386	0.773284	801.438029	0.024792	0.025190
RS	45	1.338109	0.773284	763.035552	0.023604	0.023913
RS	46	1.425880	0.776322	719.027088	0.022243	0.022531
RS	47	1.519009	0.776322	675.634665	0.020900	0.021154
RS	48	1.617821	0.778536	628.496867	0.019442	0.019710
RS	49	1.722664	0.778536	581.841397	0.017999	0.018273
RS	50	1.833906	0.779642	533.483362	0.016503	0.016809
RS	51	1.951937	0.779642	485.588472	0.015021	0.015351
RS	52	2.077172	0.779624	437.886356	0.013546	0.013903
RS	53	2.210050	0.779624	390.959849	0.012094	0.012471
RS	54	2.351039	0.777694	346.182117	0.010709	0.011096
RS	55	2.500632	0.777694	302.297177	0.009351	0.009744
RS	56	2.659355	0.777694	260.855839	0.008069	0.008457
RS	57	2.827765	0.777694	222.274176	0.006876	0.007250
RS	58	3.006454	0.774101	187.646434	0.005805	0.006158
RS	59	3.196049	0.774101	155.361873	0.004806	0.005129
RS	60	3.397216	0.774101	126.699442	0.003919	0.004207
RS	61	3.610660	0.774101	101.678710	0.003145	0.003396
RS	62	3.837131	0.774101	80.220422	0.002482	0.002694
RS	63	4.077424	0.774101	224.438516	0.006943	0.007661
PA	4+25*2+4+6 0.210514295 0.044371901 4.077423719 1.207422472 0.629882243 0.856045717 1.123892796 1.371503307 1.564984333 1.644454218 1.609870918 1.498431492 1.350185688 1.198140064 1.064063546 0.957907981 0.880856763 0.829042574 0.796733996 0.778420954 0.769576513 0.766743404 0.767456310 0.770033107 0.773284279 0.776322316 0.778536451 0.779641539 0.779623776 0.777693538 0.774100770
//
IT	4961
RD	4
LK	-350582.216140
QD	-82.376958 -> -66.763414
RI	0.0080251517
TR	0.212581	0.045314
MT	4.000007
MM	C_pi: 0.894970, n_recomb: 32581.993163
RS	0	0.000000	1.266220	152.775432	0.004689	0.001402
RS	1	0.006072	1.266220	161.275772	0.004950	0.001276
RS	2	0.012512	1.266220	170.199465	0.005224	0.003074
RS	3	0.019344	1.266220	179.561414	0.005511	0.005686
RS	4	0.026590	0.535037	446.326174	0.013699	0.014422
RS	5	0.034276	0.535037	466.554136	0.014319	0.015469
RS	6	0.042429	0.776452	336.607891	0.010331	0.011053
RS	7	0.051077	0.776452	353.043302	0.010836	0.010693
RS	8	0.060250	1.085115	265.244132	0.008141	0.008108
RS	9	0.069980	1.085115	278.825031	0.008558	0.008178
RS	10	0.080301	1.401929	226.999117	0.006967	0.006734
RS	11	0.091248	1.401929	238.913410	0.007333	0.006726
RS	12	0.102860	1.673104	210.747918	0.006468	0.005884
RS	13	0.115177	1.673104	221.918461	0.006811	0.005911
RS	14	0.128243	1.801351	217.012016	0.006660	0.005708
RS	15	0.142101	1.801351	228.444719	0.007011	0.005858
RS	16	0.156801	1.773201	244.167734	0.007494	0.006209
RS	17	0.172393	1.773201	256.750227	0.007880	0.006509
RS	18	0.188932	1.635999	292.347447	0.008973	0.007400
RS	19	0.206475	1.635999	306.815927	0.009417	0.007896
RS	20	0.225084	1.447001	363.536801	0.011158	0.009417
RS	21	0.244822	1.447001	380.402675	0.011675	0.010173
RS	22	0.265759	1.254272	458.296654	0.014066	0.012418
RS	23	0.287967	1.254272	477.581837	0.014658	0.013455
RS	24	0.311523	1.087846	572.329640	0.017566	0.016376
RS	25	0.336510	1.087846	593.226327	0.018207	0.017620
RS	26	0.363013	0.959479	694.976442	0.021330	0.020923
RS	27	0.391127	0.959479	715.719649	0.021967	0.022191
RS	28	0.420947	0.868773	811.190522	0.024897	0.025372
RS	29	0.452577	0.868773	829.375046	0.025455	0.026434
RS	30	0.486128	0.809391	906.795784	0.027831	0.029001
RS	31	0.521717	0.809391	920.014671	0.028237	0.029691
RS	32	0.559466	0.773462	973.041694	0.029864	0.031383
RS	33	0.599507	0.773462	979.427199	0.030060	0.031647
RS	34	0.641979	0.753979	1007.365845	0.030918	0.032453
RS	35	0.687030	0.753979	1005.789533	0.030869	0.032318
RS	36	0.734817	0.745430	1011.621919	0.031048	0.032377
RS	37	0.785505	0.745430	1001.624987	0.030742	0.031903
RS	38	0.839271	0.743714	989.780677	0.030378	0.031403
RS	39	0.896301	0.743714	971.413725	0.029814	0.030654
RS	40	0.956794	0.745948	946.180019	0.029040	0.029764
RS	41	1.020960	0.745948	919.885376	0.028233	0.028798
RS	42	1.089022	0.750178	884.823850	0.027157	0.027646
RS	43	1.161216	0.750178	851.385462	0.026131	0.026507
RS	44	1.237794	0.755019	809.431313	0.024843	0.025188
RS	45	1.319022	0.755019	769.951492	0.023631	0.023918
RS	46	1.405181	0.759427	723.594652	0.022208	0.022504
RS	47	1.496572	0.759427	679.473418	0.020854	0.021141
RS	48	1.593512	0.762672	630.822214	0.019361	0.019686
RS	49	1.696338	0.762672	583.740500	0.017916	0.018265
RS	50	1.805407	0.764420	534.579444	0.016407	0.016804
RS	51	1.921099	0.764420	486.476750	0.014931	0.015363
RS	52	2.043815	0.764681	438.465013	0.013457	0.013927
RS	53	2.173982	0.764681	391.457051	0.012015	0.012508
RS	54	2.312053	0.762628	346.695045	0.010641	0.011148
RS	55	2.458507	0.762628	302.762051	0.009292	0.009803
RS	56	2.613853	0.762628	261.293220	0.008020	0.008522
RS	57	2.778631	0.762628	222.698097	0.006835	0.007317
RS	58	2.953415	0.759622	187.953939	0.005769	0.006225
RS	59	3.138811	0.759622	155.712403	0.004779	0.005195
RS	60	3.335463	0.759622	127.080522	0.003900	0.004270
RS	61	3.544056	0.759622	102.075921	0.003133	0.003454
RS	62	3.765314	0.759622	80.618870	0.002474	0.002747
RS	63	4.000007	0.759622	226.795191	0.006961	0.007888
PA	4+25*2+4+6 0.212580663 0.045314349 4.000006891 1.266219742 0.535037022 0.776451890 1.085115142 1.401929246 1.673104450 1.801350598 1.773201481 1.635998539 1.447001214 1.254271743 1.087845698 0.959479256 0.868773267 0.809390510 0.773462084 0.753978749 0.745429635 0.743713520 0.745947865 0.750178195 0.755019205 0.759426961 0.762671718 0.764419556 0.764681141 0.762628441 0.759621714
//
IT	4658
RD	5
LK	-350554.022396
QD	-68.231305 -> -57.805175
RI	0.0068590258
TR	0.213477	0.045945
MT	3.960033
MM	C_pi: 0.889220, n_recomb: 32818.046264
RS	0	0.000000	1.377148	141.110238	0.004300	0.001401
RS	1	0.006055	1.377148	148.999779	0.004540	0.001197
RS	2	0.012477	1.377148	157.288639	0.004793	0.002787
RS	3	0.019288	1.377148	165.991838	0.005058	0.005075
RS	4	0.026511	0.470099	510.283233	0.015549	0.015734
RS	5	0.034172	0.470099	532.269262	0.016219	0.016857
RS	6	0.042296	0.715572	365.521218	0.011138	0.011399
RS	7	0.050913	0.715572	382.953281	0.011669	0.011213
RS	8	0.060051	1.048980	274.079874	0.008351	0.008111
RS	9	0.069742	1.048980	287.988462	0.008775	0.008283
RS	10	0.080021	1.421659	223.455625	0.006809	0.006509
RS	11	0.090921	1.421659	235.182296	0.007166	0.006562
RS	12	0.102482	1.765578	199.383796	0.006075	0.005535
RS	13	0.114743	1.765578	210.010331	0.006399	0.005601
RS	14	0.127746	1.945022	200.784209	0.006118	0.005309
RS	15	0.141537	1.945022	211.461201	0.006443	0.005469
RS	16	0.156162	1.927638	224.611357	0.006844	0.005777
RS	17	0.171674	1.927638	236.331922	0.007201	0.006059
RS	18	0.188124	1.767762	270.912348	0.008255	0.006942
RS	19	0.205571	1.767762	284.527158	0.008670	0.007394
RS	20	0.224074	1.540015	342.535064	0.010437	0.008960
RS	21	0.243698	1.540015	358.704363	0.010930	0.009649
RS	22	0.264509	1.308649	441.151689	0.013442	0.012016
RS	23	0.286581	1.308649	460.044103	0.014018	0.012972
RS	24	0.309990	1.112311	562.911436	0.017152	0.016106
RS	25	0.334816	1.112311	583.767591	0.017788	0.017266
RS	26	0.361145	0.964190	696.113979	0.021211	0.020853
RS	27	0.389069	0.964190	717.035436	0.021849	0.022045
RS	28	0.418683	0.861880	823.217020	0.025084	0.025520
RS	29	0.450091	0.861880	841.518684	0.025642	0.026515
RS	30	0.483400	0.796431	927.293947	0.028256	0.029315
RS	31	0.518726	0.796431	940.299111	0.028652	0.029946
RS	32	0.556192	0.757893	997.997017	0.030410	0.031771
RS	33	0.595926	0.757893	1003.719085	0.030584	0.031983
RS	34	0.638066	0.737879	1032.708749	0.031468	0.032823
RS	35	0.682758	0.737879	1030.076866	0.031388	0.032644
RS	36	0.730156	0.730016	1034.293107	0.031516	0.032668
RS	37	0.780424	0.730016	1023.018115	0.031172	0.032161
RS	38	0.833736	0.729650	1008.087942	0.030717	0.031591
RS	39	0.890276	0.729650	988.419068	0.030118	0.030821
RS	40	0.950240	0.733542	959.639435	0.029241	0.029853
RS	41	1.013835	0.733542	932.189449	0.028405	0.028878
RS	42	1.081280	0.739506	893.803802	0.027235	0.027657
RS	43	1.152810	0.739506	859.471764	0.026189	0.026520
RS	44	1.228671	0.745986	814.812212	0.024828	0.025150
RS	45	1.309125	0.745986	774.749434	0.023607	0.023890
RS	46	1.394452	0.751796	726.480039	0.022137	0.022447
RS	47	1.484945	0.751796	682.069518	0.020783	0.021100
RS	48	1.580917	0.756094	632.289438	0.019267	0.019635
RS	49	1.682701	0.756094	585.141670	0.017830	0.018234
RS	50	1.790648	0.758504	535.478907	0.016317	0.016777
RS	51	1.905132	0.758504	487.435850	0.014853	0.015355
RS	52	2.026548	0.759062	439.320259	0.013387	0.013930
RS	53	2.155316	0.759062	392.403309	0.011957	0.012527
RS	54	2.291881	0.756926	347.759379	0.010597	0.011182
RS	55	2.436716	0.756926	303.867555	0.009259	0.009846
RS	56	2.590320	0.756926	262.419363	0.007996	0.008571
RS	57	2.753226	0.756926	223.823199	0.006820	0.007370
RS	58	2.925997	0.754724	188.887352	0.005756	0.006277
RS	59	3.109229	0.754724	156.671954	0.004774	0.005248
RS	60	3.303556	0.754724	128.031421	0.003901	0.004322
RS	61	3.509650	0.754724	102.988226	0.003138	0.003504
RS	62	3.728224	0.754724	81.468445	0.002482	0.002792
RS	63	3.960033	0.754724	230.785845	0.007032	0.008094
PA	4+25*2+4+6 0.213477312 0.045944512 3.960032609 1.377148130 0.470098899 0.715572033 1.048980374 1.421659118 1.765578057 1.945022161 1.927638080 1.767762156 1.540015190 1.308649483 1.112310855 0.964189834 0.861879924 0.796431359 0.757892539 0.737879215 0.730015964 0.729649594 0.733541823 0.739506190 0.745986273 0.751795582 0.756094379 0.758503661 0.759062081 0.756925688 0.754723786
//
IT	4234
RD	6
LK	-350534.794705
QD	-59.655130 -> -51.975373
RI	0.0057428208
TR	0.213645	0.046374
MT	3.942509
MM	C_pi: 0.887381, n_recomb: 33051.709427
RS	0	0.000000	1.544338	126.589293	0.003830	0.001395
RS	1	0.006048	1.544338	133.724170	0.004046	0.001105
RS	2	0.012462	1.544338	141.227953	0.004273	0.002464
RS	3	0.019263	1.544338	149.115589	0.004512	0.004427
RS	4	0.026476	0.425282	567.872058	0.017181	0.016851
RS	5	0.034126	0.425282	591.269302	0.017889	0.018035
RS	6	0.042238	0.669795	391.897686	0.011857	0.011720
RS	7	0.050840	0.669795	410.221177	0.012411	0.011670
RS	8	0.059963	1.017904	283.026474	0.008563	0.008141
RS	9	0.069637	1.017904	297.287980	0.008995	0.008394
RS	10	0.079897	1.435672	221.616796	0.006705	0.006342
RS	11	0.090777	1.435672	233.252890	0.007057	0.006445
RS	12	0.102315	1.846723	190.949269	0.005777	0.005263
RS	13	0.114551	1.846723	201.178949	0.006087	0.005359
RS	14	0.127527	2.078167	188.354801	0.005699	0.004989
RS	15	0.141288	2.078167	198.453511	0.006004	0.005158
RS	16	0.155881	2.074777	209.351807	0.006334	0.005422
RS	17	0.171357	2.074777	220.395035	0.006668	0.005691
RS	18	0.187768	1.894755	253.851726	0.007680	0.006558
RS	19	0.205173	1.894755	266.779574	0.008072	0.006976
RS	20	0.223629	1.629794	325.494573	0.009848	0.008567
RS	21	0.243202	1.629794	341.094709	0.010320	0.009205
RS	22	0.263959	1.361259	427.078941	0.012922	0.011664
RS	23	0.285971	1.361259	445.659183	0.013484	0.012558
RS	24	0.309315	1.136743	555.360123	0.016803	0.015868
RS	25	0.334070	1.136743	576.221096	0.017434	0.016967
RS	26	0.360323	0.970575	697.840595	0.021114	0.020798
RS	27	0.388163	0.970575	718.972912	0.021753	0.021935
RS	28	0.417687	0.858051	834.665285	0.025253	0.025666
RS	29	0.448996	0.858051	853.125338	0.025812	0.026614
RS	30	0.482200	0.787519	946.248471	0.028629	0.029613
RS	31	0.517411	0.787519	959.108317	0.029018	0.030202
RS	32	0.554752	0.747003	1020.690016	0.030882	0.032131
RS	33	0.594351	0.747003	1025.862386	0.031038	0.032305
RS	34	0.636345	0.726841	1055.363156	0.031931	0.033159
RS	35	0.680879	0.726841	1051.848471	0.031824	0.032947
RS	36	0.728107	0.719884	1054.164229	0.031894	0.032922
RS	37	0.778190	0.719884	1041.845268	0.031522	0.032389
RS	38	0.831303	0.720989	1023.780206	0.030975	0.031742
RS	39	0.887628	0.720989	1003.092803	0.030349	0.030958
RS	40	0.947360	0.726604	970.897106	0.029375	0.029909
RS	41	1.010704	0.726604	942.601912	0.028519	0.028929
RS	42	1.077879	0.734335	901.131386	0.027264	0.027641
RS	43	1.149117	0.734335	866.215508	0.026208	0.026509
RS	44	1.224663	0.742470	819.131625	0.024783	0.025090
RS	45	1.304779	0.742470	778.769789	0.023562	0.023844
RS	46	1.389739	0.749688	728.857005	0.022052	0.022373
RS	47	1.479838	0.749688	684.395420	0.020707	0.021045
RS	48	1.575387	0.755042	633.707498	0.019173	0.019570
RS	49	1.676714	0.755042	586.674713	0.017750	0.018190
RS	50	1.784169	0.758111	536.668205	0.016237	0.016738
RS	51	1.898123	0.758111	488.804904	0.014789	0.015335
RS	52	2.018969	0.758964	440.677422	0.013333	0.013923
RS	53	2.147124	0.758964	393.914040	0.011918	0.012536
RS	54	2.283030	0.756754	349.416180	0.010572	0.011205
RS	55	2.427155	0.756754	305.581207	0.009246	0.009879
RS	56	2.579997	0.756754	264.147824	0.007992	0.008611
RS	57	2.742082	0.756754	225.526728	0.006823	0.007415
RS	58	2.913971	0.755466	190.330807	0.005759	0.006318
RS	59	3.096255	0.755466	158.104511	0.004784	0.005292
RS	60	3.289564	0.755466	129.409116	0.003915	0.004367
RS	61	3.494564	0.755466	104.275692	0.003155	0.003547
RS	62	3.711963	0.755466	82.639491	0.002500	0.002833
RS	63	3.942509	0.755466	235.899219	0.007137	0.008285
PA	4+25*2+4+6 0.213644840 0.046374304 3.942509271 1.544337687 0.425282466 0.669795462 1.017904394 1.435671987 1.846723094 2.078167225 2.074776890 1.894755324 1.629793697 1.361258746 1.136742793 0.970575003 0.858051268 0.787518962 0.747002734 0.726841033 0.719884202 0.720989069 0.726603937 0.734335311 0.742470396 0.749687695 0.755042341 0.758110874 0.758963992 0.756753885 0.755465815
//
IT	4486
RD	7
LK	-350520.435672
QD	-53.856906 -> -47.800557
RI	0.0047261442
TR	0.213357	0.046675
MT	3.938738
MM	C_pi: 0.888051, n_recomb: 33286.299492
RS	0	0.000000	1.773281	111.011254	0.003335	0.001386
RS	1	0.006046	1.773281	117.327692	0.003525	0.001009
RS	2	0.012458	1.773281	123.978281	0.003725	0.002138
RS	3	0.019258	1.773281	130.977566	0.003935	0.003796
RS	4	0.026469	0.393844	618.200217	0.018572	0.017787
RS	5	0.034116	0.393844	642.715236	0.019309	0.019014
RS	6	0.042225	0.635245	415.495943	0.012482	0.012011
RS	7	0.050824	0.635245	434.606210	0.013057	0.012067
RS	8	0.059944	0.991631	291.770470	0.008765	0.008190
RS	9	0.069615	0.991631	306.390167	0.009205	0.008509
RS	10	0.079870	1.445896	220.907663	0.006637	0.006221
RS	11	0.090746	1.445896	232.517028	0.006985	0.006364
RS	12	0.102279	1.918597	184.547075	0.005544	0.005049
RS	13	0.114510	1.918597	194.481525	0.005843	0.005168
RS	14	0.127480	2.202087	178.580607	0.005365	0.004729
RS	15	0.141235	2.202087	188.225667	0.005655	0.004904
RS	16	0.155821	2.215337	197.136410	0.005922	0.005127
RS	17	0.171288	2.215337	207.634619	0.006238	0.005385
RS	18	0.187692	2.017493	239.946403	0.007209	0.006230
RS	19	0.205087	2.017493	252.309379	0.007580	0.006622
RS	20	0.223534	1.716672	311.377072	0.009355	0.008225
RS	21	0.243096	1.716672	326.503167	0.009809	0.008822
RS	22	0.263841	1.412120	415.344901	0.012478	0.011351
RS	23	0.285840	1.412120	433.673782	0.013029	0.012197
RS	24	0.309169	1.160752	549.314016	0.016503	0.015655
RS	25	0.333909	1.160752	570.213677	0.017131	0.016706
RS	26	0.360145	0.977816	700.174493	0.021035	0.020752
RS	27	0.387968	0.977816	721.541175	0.021677	0.021848
RS	28	0.417472	0.856087	845.902356	0.025413	0.025807
RS	29	0.448761	0.856087	864.549455	0.025973	0.026720
RS	30	0.481941	0.781151	964.323858	0.028971	0.029895
RS	31	0.517127	0.781151	977.084989	0.029354	0.030452
RS	32	0.554441	0.739076	1042.006655	0.031304	0.032467
RS	33	0.594012	0.739076	1046.706929	0.031446	0.032611
RS	34	0.635974	0.719003	1076.349584	0.032336	0.033465
RS	35	0.680475	0.719003	1072.070631	0.032208	0.033227
RS	36	0.727665	0.713074	1072.306365	0.032215	0.033146
RS	37	0.777709	0.713074	1059.103274	0.031818	0.032593
RS	38	0.830779	0.715706	1037.894664	0.031181	0.031866
RS	39	0.887058	0.715706	1016.379226	0.030534	0.031071
RS	40	0.946739	0.723063	980.884561	0.029468	0.029942
RS	41	1.010029	0.723063	951.947257	0.028599	0.028962
RS	42	1.077146	0.732560	907.581006	0.027266	0.027607
RS	43	1.148321	0.732560	872.276706	0.026205	0.026483
RS	44	1.223800	0.742341	822.974953	0.024724	0.025018
RS	45	1.303842	0.742341	782.484649	0.023508	0.023787
RS	46	1.388724	0.750952	731.114820	0.021964	0.022290
RS	47	1.478739	0.750952	686.736333	0.020631	0.020982
RS	48	1.574196	0.757346	635.284185	0.019085	0.019500
RS	49	1.675424	0.757346	588.459189	0.017679	0.018141
RS	50	1.782774	0.761057	538.201615	0.016169	0.016694
RS	51	1.896614	0.761057	490.570590	0.014738	0.015311
RS	52	2.017338	0.762191	442.475701	0.013293	0.013911
RS	53	2.145360	0.762191	395.883468	0.011893	0.012540
RS	54	2.281124	0.759898	351.536175	0.010561	0.011223
RS	55	2.425097	0.759898	307.749054	0.009246	0.009906
RS	56	2.577774	0.759898	266.310679	0.008001	0.008646
RS	57	2.739683	0.759898	227.636130	0.006839	0.007455
RS	58	2.911382	0.759567	192.131782	0.005772	0.006354
RS	59	3.093463	0.759567	159.859651	0.004803	0.005332
RS	60	3.286552	0.759567	131.071541	0.003938	0.004408
RS	61	3.491317	0.759567	105.809042	0.003179	0.003587
RS	62	3.708463	0.759567	84.018258	0.002524	0.002871
RS	63	3.938738	0.759567	241.722463	0.007262	0.008466
PA	4+25*2+4+6 0.213357033 0.046675041 3.938738122 1.773281490 0.393843756 0.635245208 0.991630823 1.445895531 1.918597419 2.202087173 2.215337041 2.017493050 1.716671648 1.412120177 1.160751966 0.977815606 0.856086936 0.781151298 0.739076068 0.719003017 0.713074460 0.715705980 0.723062692 0.732560008 0.742340818 0.750952277 0.757346187 0.761056881 0.762190532 0.759898318 0.759567306
//
IT	4286
RD	8
LK	-350509.022798
QD	-49.591657 -> -44.593899
RI	0.0038530937
TR	0.212794	0.046894
MT	3.943306
MM	C_pi: 0.890279, n_recomb: 33521.346913
RS	0	0.000000	2.072701	95.684990	0.002854	0.001377
RS	1	0.006048	2.072701	101.182499	0.003018	0.000916
RS	2	0.012462	2.072701	106.977352	0.003191	0.001831
RS	3	0.019265	2.072701	113.083334	0.003373	0.003213
RS	4	0.026478	0.371476	661.247095	0.019726	0.018560
RS	5	0.034128	0.371476	686.649013	0.020484	0.019815
RS	6	0.042240	0.608876	436.425370	0.013019	0.012273
RS	7	0.050843	0.608876	456.228467	0.013610	0.012411
RS	8	0.059967	0.969215	300.238874	0.008957	0.008254
RS	9	0.069642	0.969215	315.214168	0.009403	0.008627
RS	10	0.079903	1.453109	221.010691	0.006593	0.006136
RS	11	0.090784	1.453109	232.638004	0.006940	0.006312
RS	12	0.102323	1.982350	179.621204	0.005358	0.004879
RS	13	0.114560	1.982350	189.333507	0.005648	0.005016
RS	14	0.127537	2.317465	170.735152	0.005093	0.004516
RS	15	0.141299	2.317465	180.017049	0.005370	0.004695
RS	16	0.155894	2.349748	187.138952	0.005583	0.004878
RS	17	0.171371	2.349748	197.188982	0.005882	0.005126
RS	18	0.187785	2.136287	228.367212	0.006813	0.005947
RS	19	0.205191	2.136287	240.255755	0.007167	0.006317
RS	20	0.223650	1.800873	299.440556	0.008933	0.007922
RS	21	0.243225	1.800873	314.163199	0.009372	0.008486
RS	22	0.263984	1.461315	405.360942	0.012093	0.011070
RS	23	0.285999	1.461315	423.482028	0.012633	0.011876
RS	24	0.309346	1.184158	544.389823	0.016240	0.015460
RS	25	0.334104	1.184158	565.350169	0.016865	0.016473
RS	26	0.360360	0.985446	702.952757	0.020970	0.020710
RS	27	0.388204	0.985446	724.567578	0.021615	0.021775
RS	28	0.417732	0.855271	856.977871	0.025565	0.025940
RS	29	0.449046	0.855271	875.829656	0.026128	0.026828
RS	30	0.482254	0.776433	981.740941	0.029287	0.030160
RS	31	0.517471	0.776433	994.434564	0.029666	0.030693
RS	32	0.554817	0.733085	1062.308271	0.031691	0.032780
RS	33	0.594423	0.733085	1066.590856	0.031818	0.032900
RS	34	0.636424	0.713247	1096.122870	0.032699	0.033745
RS	35	0.680965	0.713247	1091.164488	0.032551	0.033486
RS	36	0.728200	0.708405	1089.217928	0.032493	0.033344
RS	37	0.778292	0.708405	1075.244914	0.032076	0.032776
RS	38	0.831414	0.712576	1050.918480	0.031351	0.031968
RS	39	0.887749	0.712576	1028.709079	0.030688	0.031166
RS	40	0.947491	0.721659	990.035268	0.029534	0.029959
RS	41	1.010846	0.721659	960.594569	0.028656	0.028981
RS	42	1.078034	0.732898	913.495886	0.027251	0.027562
RS	43	1.149285	0.732898	877.931324	0.026190	0.026449
RS	44	1.224845	0.744294	826.579481	0.024658	0.024940
RS	45	1.304976	0.744294	786.066210	0.023450	0.023725
RS	46	1.389954	0.754268	733.382573	0.021878	0.022205
RS	47	1.480071	0.754268	689.163271	0.020559	0.020917
RS	48	1.575638	0.761670	637.049969	0.019004	0.019429
RS	49	1.676986	0.761670	590.478405	0.017615	0.018091
RS	50	1.784464	0.765995	540.029743	0.016110	0.016650
RS	51	1.898442	0.765995	492.649646	0.014697	0.015286
RS	52	2.019314	0.767385	444.611612	0.013264	0.013898
RS	53	2.147497	0.767385	398.187758	0.011879	0.012542
RS	54	2.283432	0.764989	353.988775	0.010560	0.011238
RS	55	2.427589	0.764989	310.231910	0.009255	0.009932
RS	56	2.580466	0.764989	268.766335	0.008018	0.008678
RS	57	2.742589	0.764989	230.012685	0.006862	0.007492
RS	58	2.914517	0.765613	194.170133	0.005792	0.006387
RS	59	3.096845	0.765613	161.822905	0.004827	0.005368
RS	60	3.290200	0.765613	132.913230	0.003965	0.004445
RS	61	3.495250	0.765613	107.494028	0.003207	0.003624
RS	62	3.712702	0.765613	85.522915	0.002551	0.002906
RS	63	3.943306	0.765613	247.963639	0.007397	0.008637
PA	4+25*2+4+6 0.212794099 0.046893871 3.943305750 2.072701451 0.371476104 0.608876416 0.969215301 1.453108627 1.982350252 2.317465238 2.349747653 2.136286591 1.800873323 1.461315228 1.184157937 0.985446398 0.855270610 0.776432697 0.733084946 0.713247210 0.708405385 0.712575548 0.721659425 0.732897531 0.744294056 0.754268116 0.761670367 0.765995318 0.767384827 0.764989485 0.765613478
//
IT	4639
RD	9
LK	-350499.569013
QD	-46.258519 -> -42.009223
RI	0.0031439897
TR	0.212072	0.047061
MT	3.952839
MM	C_pi: 0.893436, n_recomb: 33755.417005
RS	0	0.000000	2.454797	81.415409	0.002412	0.001367
RS	1	0.006052	2.454797	86.136490	0.002552	0.000831
RS	2	0.012471	2.454797	91.118134	0.002699	0.001552
RS	3	0.019278	2.454797	96.373079	0.002855	0.002695
RS	4	0.026497	0.355394	697.507608	0.020664	0.019188
RS	5	0.034153	0.355394	723.622010	0.021437	0.020458
RS	6	0.042272	0.588493	454.927391	0.013477	0.012506
RS	7	0.050883	0.588493	475.342118	0.014082	0.012708
RS	8	0.060015	0.949747	308.439077	0.009137	0.008329
RS	9	0.069699	0.949747	323.764264	0.009591	0.008748
RS	10	0.079970	1.457624	221.741797	0.006569	0.006080
RS	11	0.090862	1.457624	233.420275	0.006915	0.006283
RS	12	0.102414	2.038645	175.815605	0.005209	0.004743
RS	13	0.114664	2.038645	185.360579	0.005491	0.004894
RS	14	0.127656	2.424726	164.336768	0.004868	0.004339
RS	15	0.141435	2.424726	173.323257	0.005135	0.004520
RS	16	0.156047	2.478227	178.807321	0.005297	0.004665
RS	17	0.171544	2.478227	188.482045	0.005584	0.004905
RS	18	0.187978	2.251327	218.546517	0.006474	0.005700
RS	19	0.205408	2.251327	230.029041	0.006815	0.006051
RS	20	0.223892	1.882610	289.155393	0.008566	0.007653
RS	21	0.243494	1.882610	303.527295	0.008992	0.008188
RS	22	0.264284	1.508938	396.693497	0.011752	0.010814
RS	23	0.286331	1.508938	414.637410	0.012284	0.011586
RS	24	0.309713	1.206889	540.273797	0.016006	0.015280
RS	25	0.334510	1.206889	561.307320	0.016629	0.016261
RS	26	0.360808	0.993213	705.986833	0.020915	0.020671
RS	27	0.388697	0.993213	727.855651	0.021563	0.021710
RS	28	0.418274	0.855189	867.821991	0.025709	0.026064
RS	29	0.449642	0.855189	886.888154	0.026274	0.026932
RS	30	0.482908	0.772822	998.546170	0.029582	0.030407
RS	31	0.518187	0.772822	1011.193421	0.029956	0.030921
RS	32	0.555601	0.728404	1081.732987	0.032046	0.033070
RS	33	0.595280	0.728404	1085.637939	0.032162	0.033171
RS	34	0.637360	0.708888	1114.889386	0.033028	0.034002
RS	35	0.681987	0.708888	1109.315550	0.032863	0.033725
RS	36	0.729315	0.705154	1105.136042	0.032740	0.033521
RS	37	0.779508	0.705154	1090.479296	0.032305	0.032941
RS	38	0.832738	0.710845	1063.089275	0.031494	0.032053
RS	39	0.889190	0.710845	1040.285183	0.030818	0.031247
RS	40	0.949058	0.721621	998.555659	0.029582	0.029965
RS	41	1.012550	0.721621	968.711087	0.028698	0.028990
RS	42	1.079885	0.734556	919.031764	0.027226	0.027512
RS	43	1.151295	0.734556	883.294522	0.026167	0.026410
RS	44	1.227026	0.747523	830.038582	0.024590	0.024860
RS	45	1.307342	0.747523	789.569431	0.023391	0.023662
RS	46	1.392518	0.758816	735.690376	0.021795	0.022121
RS	47	1.482849	0.758816	691.673173	0.020491	0.020853
RS	48	1.578647	0.767185	638.979802	0.018930	0.019359
RS	49	1.680244	0.767185	592.681428	0.017558	0.018042
RS	50	1.787989	0.772086	542.085885	0.016059	0.016608
RS	51	1.902255	0.772086	494.957681	0.014663	0.015262
RS	52	2.023437	0.773701	446.991113	0.013242	0.013886
RS	53	2.151954	0.773701	400.723582	0.011871	0.012544
RS	54	2.288248	0.771174	356.669195	0.010566	0.011254
RS	55	2.432791	0.771174	312.922794	0.009270	0.009956
RS	56	2.586083	0.771174	271.409206	0.008040	0.008709
RS	57	2.748652	0.771174	232.555213	0.006889	0.007527
RS	58	2.921060	0.772722	196.358653	0.005817	0.006418
RS	59	3.103903	0.772722	163.912767	0.004856	0.005402
RS	60	3.297812	0.772722	134.860115	0.003995	0.004481
RS	61	3.503457	0.772722	109.265115	0.003237	0.003660
RS	62	3.721548	0.772722	87.096960	0.002580	0.002940
RS	63	3.952839	0.772722	254.421525	0.007537	0.008800
PA	4+25*2+4+6 0.212071887 0.047061312 3.952838946 2.454797074 0.355393966 0.588493164 0.949747363 1.457623538 2.038645107 2.424726154 2.478227069 2.251327014 1.882609829 1.508937970 1.206888508 0.993212628 0.855188841 0.772822194 0.728403609 0.708888453 0.705153780 0.710845376 0.721620540 0.734555910 0.747523089 0.758815696 0.767184586 0.772086311 0.773700565 0.771174252 0.772722270
//
IT	4558
RD	10
LK	-350491.521655
QD	-43.545858 -> -39.858945
RI	0.0025969741
TR	0.211268	0.047198
MT	3.965128
MM	C_pi: 0.897102, n_recomb: 33987.306435
RS	0	0.000000	2.935700	68.607892	0.002019	0.001357
RS	1	0.006057	2.935700	72.619901	0.002137	0.000755
RS	2	0.012482	2.935700	76.857309	0.002261	0.001306
RS	3	0.019295	2.935700	81.331631	0.002393	0.002244
RS	4	0.026521	0.343783	727.674257	0.021410	0.019690
RS	5	0.034185	0.343783	754.371039	0.022196	0.020968
RS	6	0.042313	0.572533	471.287988	0.013867	0.012714
RS	7	0.050934	0.572533	492.245291	0.014483	0.012965
RS	8	0.060076	0.932471	316.413990	0.009310	0.008413
RS	9	0.069773	0.932471	332.082622	0.009771	0.008870
RS	10	0.080056	1.459609	222.985072	0.006561	0.006046
RS	11	0.090963	1.459609	234.740598	0.006907	0.006271
RS	12	0.102530	2.088001	172.885859	0.005087	0.004634
RS	13	0.114798	2.088001	182.305856	0.005364	0.004797
RS	14	0.127810	2.524204	159.053849	0.004680	0.004190
RS	15	0.141609	2.524204	167.797014	0.004937	0.004372
RS	16	0.156244	2.600917	171.760077	0.005054	0.004482
RS	17	0.171766	2.600917	181.115713	0.005329	0.004715
RS	18	0.188228	2.362784	210.084439	0.006181	0.005482
RS	19	0.205687	2.362784	221.213715	0.006509	0.005817
RS	20	0.224203	1.962042	280.148706	0.008243	0.007410
RS	21	0.243841	1.962042	294.209934	0.008656	0.007921
RS	22	0.264669	1.555091	389.028336	0.011446	0.010579
RS	23	0.286758	1.555091	406.816352	0.011970	0.011322
RS	24	0.310186	1.228925	536.731010	0.015792	0.015111
RS	25	0.335032	1.228925	557.843261	0.016413	0.016065
RS	26	0.361384	1.000963	709.125252	0.020864	0.020631
RS	27	0.389332	1.000963	731.248149	0.021515	0.021649
RS	28	0.418972	0.855579	878.361109	0.025844	0.026178
RS	29	0.450408	0.855579	897.645775	0.026411	0.027029
RS	30	0.483749	0.769974	1014.738313	0.029856	0.030637
RS	31	0.519108	0.769974	1027.353831	0.030228	0.031136
RS	32	0.556610	0.724630	1100.343704	0.032375	0.033340
RS	33	0.596383	0.724630	1103.901988	0.032480	0.033424
RS	34	0.638566	0.705486	1132.760030	0.033329	0.034238
RS	35	0.683304	0.705486	1126.621433	0.033148	0.033946
RS	36	0.730751	0.702853	1120.197614	0.032959	0.033680
RS	37	0.781073	0.702853	1104.925066	0.032510	0.033091
RS	38	0.834443	0.710029	1074.547497	0.031616	0.032125
RS	39	0.891045	0.710029	1051.225096	0.030930	0.031317
RS	40	0.951077	0.722446	1006.566337	0.029616	0.029963
RS	41	1.014744	0.722446	976.391779	0.028728	0.028993
RS	42	1.082269	0.737022	924.275625	0.027195	0.027459
RS	43	1.153883	0.737022	888.427154	0.026140	0.026368
RS	44	1.229835	0.751504	833.398853	0.024521	0.024781
RS	45	1.310388	0.751504	793.016647	0.023333	0.023600
RS	46	1.395821	0.764062	738.044699	0.021715	0.022039
RS	47	1.486428	0.764062	694.252063	0.020427	0.020791
RS	48	1.582524	0.773348	641.045316	0.018861	0.019294
RS	49	1.684441	0.773348	595.024597	0.017507	0.017996
RS	50	1.792531	0.778783	544.316933	0.016015	0.016568
RS	51	1.907169	0.778783	497.431707	0.014636	0.015240
RS	52	2.028751	0.780586	449.546617	0.013227	0.013875
RS	53	2.157697	0.780586	403.418616	0.011870	0.012547
RS	54	2.294454	0.777896	359.505210	0.010578	0.011270
RS	55	2.439495	0.777896	315.749032	0.009290	0.009980
RS	56	2.593322	0.777896	274.168312	0.008067	0.008740
RS	57	2.756466	0.777896	235.196217	0.006920	0.007562
RS	58	2.929493	0.780316	198.639815	0.005845	0.006448
RS	59	3.113001	0.780316	166.075706	0.004886	0.005435
RS	60	3.307624	0.780316	136.863671	0.004027	0.004515
RS	61	3.514036	0.780316	111.079397	0.003268	0.003693
RS	62	3.732952	0.780316	88.703372	0.002610	0.002972
RS	63	3.965128	0.780316	260.962191	0.007678	0.008956
PA	4+25*2+4+6 0.211267878 0.047197773 3.965128236 2.935699925 0.343783238 0.572532882 0.932471094 1.459608598 2.088000657 2.524204405 2.600917006 2.362783779 1.962041767 1.555090713 1.228925144 1.000962630 0.855578633 0.769974347 0.724629523 0.705486238 0.702853202 0.710029251 0.722445509 0.737022116 0.751503887 0.764061529 0.773348278 0.778782947 0.780585706 0.777896303 0.780316240
//
IT	4694
RD	11
LK	-350484.542533
QD	-41.277451 -> -38.031732
RI	0.0021964111
TR	0.210430	0.047316
MT	3.978800
MM	C_pi: 0.901013, n_recomb: 34216.198662
RS	0	0.000000	3.536016	57.399150	0.001678	0.001348
RS	1	0.006063	3.536016	60.780799	0.001776	0.000688
RS	2	0.012494	3.536016	64.355360	0.001881	0.001094
RS	3	0.019314	3.536016	68.133047	0.001991	0.001858
RS	4	0.026548	0.335432	752.499709	0.021992	0.020086
RS	5	0.034221	0.335432	779.681958	0.022787	0.021364
RS	6	0.042359	0.559894	485.784570	0.014198	0.012898
RS	7	0.050990	0.559894	507.226028	0.014824	0.013187
RS	8	0.060145	0.916816	324.215109	0.009475	0.008505
RS	9	0.069854	0.916816	340.221111	0.009943	0.008994
RS	10	0.080152	1.459236	224.659623	0.006566	0.006030
RS	11	0.091075	1.459236	236.513098	0.006912	0.006275
RS	12	0.102660	2.130856	170.661818	0.004988	0.004547
RS	13	0.114947	2.130856	179.990646	0.005260	0.004719
RS	14	0.127980	2.616166	154.655289	0.004520	0.004063
RS	15	0.141802	2.616166	163.196382	0.004770	0.004246
RS	16	0.156463	2.717949	165.727292	0.004844	0.004322
RS	17	0.172012	2.717949	174.808330	0.005109	0.004548
RS	18	0.188504	2.470795	202.698160	0.005924	0.005288
RS	19	0.205996	2.470795	213.515975	0.006240	0.005608
RS	20	0.224549	2.039317	272.155131	0.007954	0.007190
RS	21	0.244226	2.039317	285.936939	0.008357	0.007678
RS	22	0.265097	1.599882	382.142557	0.011168	0.010361
RS	23	0.287233	1.599882	399.789622	0.011684	0.011078
RS	24	0.310711	1.250292	533.593208	0.015595	0.014951
RS	25	0.335612	1.250292	554.785134	0.016214	0.015881
RS	26	0.362024	1.008623	712.256715	0.020816	0.020590
RS	27	0.390036	1.008623	734.630044	0.021470	0.021591
RS	28	0.419747	0.856282	888.539847	0.025968	0.026281
RS	29	0.451260	0.856282	908.043691	0.026538	0.027120
RS	30	0.484683	0.767673	1030.312060	0.030112	0.030850
RS	31	0.520132	0.767673	1042.906578	0.030480	0.031336
RS	32	0.557731	0.721508	1118.179881	0.032680	0.033590
RS	33	0.597609	0.721508	1121.416884	0.032774	0.033661
RS	34	0.639905	0.702762	1149.807368	0.033604	0.034454
RS	35	0.684766	0.702762	1143.146258	0.033410	0.034150
RS	36	0.732347	0.701208	1134.495310	0.033157	0.033823
RS	37	0.782812	0.701208	1118.662798	0.032694	0.033226
RS	38	0.836337	0.709821	1085.385473	0.031721	0.032186
RS	39	0.893107	0.709821	1061.606079	0.031026	0.031377
RS	40	0.953320	0.723819	1014.147588	0.029639	0.029955
RS	41	1.017183	0.723819	983.699858	0.028750	0.028991
RS	42	1.084918	0.739974	929.283028	0.027159	0.027404
RS	43	1.156760	0.739974	893.367703	0.026109	0.026326
RS	44	1.232957	0.755906	836.688984	0.024453	0.024704
RS	45	1.313775	0.755906	796.420856	0.023276	0.023540
RS	46	1.399493	0.769670	740.446271	0.021640	0.021962
RS	47	1.490407	0.769670	696.887918	0.020367	0.020732
RS	48	1.586834	0.779821	643.224696	0.018799	0.019232
RS	49	1.689107	0.779821	597.476867	0.017462	0.017953
RS	50	1.797581	0.785742	546.684719	0.015977	0.016533
RS	51	1.912632	0.785742	500.028082	0.014614	0.015221
RS	52	2.034658	0.787696	452.231079	0.013217	0.013868
RS	53	2.164083	0.787696	406.223732	0.011872	0.012552
RS	54	2.301355	0.784810	362.448134	0.010593	0.011287
RS	55	2.446950	0.784810	318.662410	0.009313	0.010005
RS	56	2.601372	0.784810	276.997104	0.008095	0.008770
RS	57	2.765157	0.784810	237.891802	0.006953	0.007596
RS	58	2.938872	0.788037	200.976164	0.005874	0.006477
RS	59	3.123119	0.788037	168.277194	0.004918	0.005467
RS	60	3.318538	0.788037	138.892783	0.004059	0.004548
RS	61	3.525805	0.788037	112.909457	0.003300	0.003726
RS	62	3.745638	0.788037	90.318520	0.002640	0.003003
RS	63	3.978800	0.788037	267.498678	0.007818	0.009105
PA	4+25*2+4+6 0.210430146 0.047316130 3.978800036 3.536016145 0.335431812 0.559894390 0.916816097 1.459235893 2.130855830 2.616165689 2.717948548 2.470794717 2.039316940 1.599881791 1.250292359 1.008622995 0.856281976 0.767672668 0.721507657 0.702761718 0.701207968 0.709821370 0.723818641 0.739973505 0.755905976 0.769669888 0.779821143 0.785742467 0.787696077 0.784809693 0.788036653
//
IT	4404
RD	12
LK	-350478.407483
QD	-39.345186 -> -36.455928
RI	0.0019201218
TR	0.209593	0.047426
MT	3.992885
MM	C_pi: 0.904986, n_recomb: 34441.691747
RS	0	0.000000	4.281463	47.763854	0.001387	0.001340
RS	1	0.006069	4.281463	50.596124	0.001469	0.000630
RS	2	0.012506	4.281463	53.592070	0.001556	0.000913
RS	3	0.019334	4.281463	56.760619	0.001648	0.001533
RS	4	0.026576	0.329507	772.715464	0.022435	0.020392
RS	5	0.034258	0.329507	800.310016	0.023237	0.021665
RS	6	0.042405	0.549786	498.670810	0.014479	0.013062
RS	7	0.051048	0.549786	520.546840	0.015114	0.013380
RS	8	0.060215	0.902400	331.875939	0.009636	0.008602
RS	9	0.069938	0.902400	348.213315	0.010110	0.009120
RS	10	0.080251	1.456667	226.708302	0.006582	0.006029
RS	11	0.091190	1.456667	238.677100	0.006930	0.006291
RS	12	0.102793	2.167654	169.016289	0.004907	0.004477
RS	13	0.115100	2.167654	178.281402	0.005176	0.004657
RS	14	0.128154	2.700945	150.968055	0.004383	0.003955
RS	15	0.142001	2.700945	159.340199	0.004626	0.004139
RS	16	0.156687	2.829468	160.510324	0.004660	0.004181
RS	17	0.172265	2.829468	169.352580	0.004917	0.004401
RS	18	0.188788	2.575444	196.182946	0.005696	0.005113
RS	19	0.206315	2.575444	206.723139	0.006002	0.005421
RS	20	0.224904	2.114540	264.982817	0.007694	0.006988
RS	21	0.244622	2.114540	278.510155	0.008086	0.007457
RS	22	0.265537	1.643397	375.876554	0.010913	0.010158
RS	23	0.287720	1.643397	393.393209	0.011422	0.010852
RS	24	0.311251	1.271006	530.746584	0.015410	0.014798
RS	25	0.336209	1.271006	552.016091	0.016028	0.015707
RS	26	0.362681	1.016137	715.312403	0.020769	0.020547
RS	27	0.390761	1.016137	737.930023	0.021425	0.021533
RS	28	0.420544	0.857186	898.327562	0.026083	0.026375
RS	29	0.452135	0.857186	918.048909	0.026655	0.027202
RS	30	0.485643	0.765762	1045.274139	0.030349	0.031048
RS	31	0.521185	0.765762	1057.855679	0.030714	0.031523
RS	32	0.558884	0.718856	1135.281809	0.032962	0.033822
RS	33	0.598870	0.718856	1138.218892	0.033048	0.033881
RS	34	0.641283	0.700516	1166.097421	0.033857	0.034654
RS	35	0.686270	0.700516	1158.949688	0.033650	0.034339
RS	36	0.733988	0.700010	1148.106515	0.033335	0.033952
RS	37	0.784601	0.700010	1131.760906	0.032860	0.033349
RS	38	0.838286	0.710005	1095.680938	0.031813	0.032238
RS	39	0.895229	0.710005	1071.494499	0.031110	0.031429
RS	40	0.955628	0.725519	1021.363811	0.029655	0.029943
RS	41	1.019692	0.725519	990.687280	0.028764	0.028986
RS	42	1.087644	0.743184	934.099390	0.027121	0.027349
RS	43	1.159720	0.743184	898.149280	0.026077	0.026283
RS	44	1.236171	0.760501	839.929890	0.024387	0.024630
RS	45	1.317261	0.760501	799.792507	0.023222	0.023482
RS	46	1.403272	0.775408	742.896517	0.021570	0.021889
RS	47	1.494503	0.775408	699.573927	0.020312	0.020677
RS	48	1.591270	0.786366	645.505591	0.018742	0.019176
RS	49	1.693910	0.786366	600.019885	0.017421	0.017915
RS	50	1.802780	0.792726	549.165840	0.015945	0.016501
RS	51	1.918256	0.792726	502.719960	0.014596	0.015205
RS	52	2.040741	0.794792	455.015095	0.013211	0.013863
RS	53	2.170659	0.794792	409.108339	0.011878	0.012559
RS	54	2.308461	0.791673	365.468069	0.010611	0.011305
RS	55	2.454626	0.791673	321.633293	0.009338	0.010031
RS	56	2.609662	0.791673	279.866938	0.008126	0.008801
RS	57	2.774107	0.791673	240.614923	0.006986	0.007629
RS	58	2.948532	0.795635	203.344255	0.005904	0.006506
RS	59	3.133542	0.795635	170.495757	0.004950	0.005498
RS	60	3.329780	0.795635	140.928184	0.004092	0.004580
RS	61	3.537927	0.795635	114.738356	0.003331	0.003757
RS	62	3.758707	0.795635	91.927818	0.002669	0.003032
RS	63	3.992885	0.795635	273.976659	0.007955	0.009249
PA	4+25*2+4+6 0.209592650 0.047425511 3.992885144 4.281462908 0.329506760 0.549785518 0.902399914 1.456666933 2.167653866 2.700944770 2.829468379 2.575444199 2.114539623 1.643396643 1.271006240 1.016137341 0.857185560 0.765761862 0.718855784 0.700515858 0.700009614 0.710005497 0.725518819 0.743183706 0.760500917 0.775408413 0.786365662 0.792725589 0.794791964 0.791673006 0.795635423
//
IT	4162
RD	13
LK	-350472.957593
QD	-37.676654 -> -35.081358
RI	0.0017445470
TR	0.208773	0.047531
MT	4.006867
MM	C_pi: 0.908921, n_recomb: 34663.525018
RS	0	0.000000	5.204518	39.582608	0.001142	0.001332
RS	1	0.006075	5.204518	41.942855	0.001210	0.000582
RS	2	0.012518	5.204518	44.440993	0.001282	0.000761
RS	3	0.019353	5.204518	47.084723	0.001358	0.001262
RS	4	0.026603	0.325418	789.011778	0.022762	0.020624
RS	5	0.034294	0.325418	816.962819	0.023568	0.021886
RS	6	0.042452	0.541637	510.168074	0.014718	0.013208
RS	7	0.051105	0.541637	532.436597	0.015360	0.013548
RS	8	0.060284	0.888923	339.437456	0.009792	0.008704
RS	9	0.070021	0.888923	356.101065	0.010273	0.009247
RS	10	0.080349	1.452099	229.086340	0.006609	0.006041
RS	11	0.091304	1.452099	241.185272	0.006958	0.006318
RS	12	0.102925	2.198828	167.855175	0.004842	0.004422
RS	13	0.115252	2.198828	177.079453	0.005109	0.004608
RS	14	0.128327	2.778838	147.866848	0.004266	0.003862
RS	15	0.142197	2.778838	156.097387	0.004503	0.004046
RS	16	0.156910	2.935618	155.963259	0.004499	0.004056
RS	17	0.172516	2.935618	164.596286	0.004748	0.004271
RS	18	0.189070	2.676843	190.385750	0.005492	0.004956
RS	19	0.206630	2.676843	200.676347	0.005789	0.005252
RS	20	0.225256	2.187830	258.489175	0.007457	0.006802
RS	21	0.245014	2.187830	271.782536	0.007841	0.007254
RS	22	0.265972	1.685725	370.116684	0.010677	0.009967
RS	23	0.288203	1.685725	387.510710	0.011179	0.010641
RS	24	0.311785	1.291103	528.114537	0.015235	0.014651
RS	25	0.336799	1.291103	549.457880	0.015851	0.015541
RS	26	0.363333	1.023489	718.249215	0.020721	0.020502
RS	27	0.391479	1.023489	741.103696	0.021380	0.021474
RS	28	0.421334	0.858225	907.712425	0.026186	0.026459
RS	29	0.453003	0.858225	927.648343	0.026762	0.027277
RS	30	0.486595	0.764148	1059.638385	0.030569	0.031231
RS	31	0.522228	0.764148	1072.213424	0.030932	0.031697
RS	32	0.560026	0.716563	1151.683682	0.033225	0.034038
RS	33	0.600120	0.716563	1154.339807	0.033301	0.034087
RS	34	0.642649	0.698628	1181.681551	0.034090	0.034838
RS	35	0.687762	0.698628	1174.078952	0.033871	0.034514
RS	36	0.735615	0.699132	1161.090290	0.033496	0.034069
RS	37	0.786375	0.699132	1144.272291	0.033011	0.033461
RS	38	0.840218	0.710454	1105.489303	0.031892	0.032282
RS	39	0.897332	0.710454	1080.938084	0.031184	0.031474
RS	40	0.957916	0.727418	1028.258264	0.029664	0.029927
RS	41	1.022180	0.727418	997.389079	0.028773	0.028977
RS	42	1.090347	0.746523	938.753208	0.027082	0.027295
RS	43	1.162656	0.746523	902.792452	0.026044	0.026241
RS	44	1.239357	0.765156	843.134812	0.024323	0.024559
RS	45	1.320717	0.765156	803.137978	0.023170	0.023427
RS	46	1.407019	0.781143	745.394630	0.021504	0.021820
RS	47	1.498564	0.781143	702.304081	0.020261	0.020626
RS	48	1.595670	0.792851	647.873137	0.018690	0.019124
RS	49	1.698675	0.792851	602.636075	0.017385	0.017879
RS	50	1.807937	0.799601	551.739953	0.015917	0.016473
RS	51	1.923836	0.799601	505.485849	0.014583	0.015192
RS	52	2.046775	0.801742	457.875896	0.013209	0.013860
RS	53	2.177182	0.801742	412.049823	0.011887	0.012567
RS	54	2.315511	0.798358	368.541981	0.010632	0.011325
RS	55	2.462243	0.798358	324.639910	0.009365	0.010057
RS	56	2.617889	0.798358	282.757551	0.008157	0.008831
RS	57	2.782989	0.798358	243.347013	0.007020	0.007662
RS	58	2.958118	0.802980	205.728283	0.005935	0.006535
RS	59	3.143885	0.802980	172.717282	0.004983	0.005529
RS	60	3.340937	0.802980	142.957441	0.004124	0.004612
RS	61	3.549960	0.802980	116.555302	0.003362	0.003788
RS	62	3.771679	0.802980	93.522038	0.002698	0.003061
RS	63	4.006867	0.802980	280.360923	0.008088	0.009386
PA	4+25*2+4+6 0.208772592 0.047530893 4.006866845 5.204517788 0.325417527 0.541637118 0.888922556 1.452099290 2.198827782 2.778837617 2.935618372 2.676843275 2.187830284 1.685725340 1.291103289 1.023488661 0.858225389 0.764147927 0.716563290 0.698627909 0.699132204 0.710453747 0.727417589 0.746522651 0.765156426 0.781143042 0.792850834 0.799600766 0.801742479 0.798358138 0.802980432
//
IT	4250
RD	14
LK	-350468.074049
QD	-36.220890 -> -33.871605
RI	0.0016476199
TR	0.207983	0.047636
MT	4.020348
MM	C_pi: 0.912747, n_recomb: 34881.683482
RS	0	0.000000	6.344297	32.704451	0.000938	0.001325
RS	1	0.006080	6.344297	34.663840	0.000994	0.000540
RS	2	0.012530	6.344297	36.738747	0.001053	0.000634
RS	3	0.019372	6.344297	38.935746	0.001116	0.001037
RS	4	0.026630	0.322744	801.985351	0.022992	0.020793
RS	5	0.034329	0.322744	830.248956	0.023802	0.022043
RS	6	0.042496	0.535041	520.454054	0.014921	0.013338
RS	7	0.051160	0.535041	543.078706	0.015569	0.013693
RS	8	0.060351	0.876206	346.917080	0.009946	0.008810
RS	9	0.070100	0.876206	363.901884	0.010432	0.009375
RS	10	0.080442	1.445757	231.753900	0.006644	0.006063
RS	11	0.091414	1.445757	243.995554	0.006995	0.006354
RS	12	0.103052	2.224836	167.102565	0.004791	0.004378
RS	13	0.115397	2.224836	176.305188	0.005054	0.004570
RS	14	0.128494	2.850205	145.252388	0.004164	0.003782
RS	15	0.142386	2.850205	153.364046	0.004397	0.003966
RS	16	0.157124	3.036550	151.973816	0.004357	0.003945
RS	17	0.172757	3.036550	160.422303	0.004599	0.004155
RS	18	0.189341	2.775082	185.189773	0.005309	0.004812
RS	19	0.206933	2.775082	195.254342	0.005598	0.005099
RS	20	0.225595	2.259269	252.567655	0.007241	0.006630
RS	21	0.245391	2.259269	265.644247	0.007616	0.007067
RS	22	0.266391	1.726923	364.782203	0.010458	0.009788
RS	23	0.288668	1.726923	382.059551	0.010953	0.010442
RS	24	0.312300	1.310607	525.646240	0.015069	0.014510
RS	25	0.337368	1.310607	547.058690	0.015683	0.015383
RS	26	0.363960	1.030657	721.047285	0.020671	0.020455
RS	27	0.392169	1.030657	744.130442	0.021333	0.021415
RS	28	0.422094	0.859348	916.699128	0.026280	0.026533
RS	29	0.453837	0.859348	936.845833	0.026858	0.027344
RS	30	0.487511	0.762756	1073.429741	0.030773	0.031401
RS	31	0.523232	0.762756	1086.003578	0.031134	0.031859
RS	32	0.561125	0.714541	1167.430051	0.033468	0.034238
RS	33	0.601322	0.714541	1169.822024	0.033537	0.034278
RS	34	0.643964	0.697004	1196.613333	0.034305	0.035008
RS	35	0.689197	0.697004	1188.584195	0.034075	0.034676
RS	36	0.737181	0.698479	1173.505208	0.033642	0.034174
RS	37	0.788082	0.698479	1156.250412	0.033148	0.033562
RS	38	0.842079	0.711069	1114.863561	0.031961	0.032319
RS	39	0.899358	0.711069	1089.983633	0.031248	0.031512
RS	40	0.960120	0.729416	1034.875016	0.029668	0.029909
RS	41	1.024576	0.729416	1003.842532	0.028779	0.028966
RS	42	1.092951	0.749892	943.273906	0.027042	0.027242
RS	43	1.165483	0.749892	907.320373	0.026011	0.026200
RS	44	1.242426	0.769774	846.318108	0.024263	0.024492
RS	45	1.324047	0.769774	806.466638	0.023120	0.023375
RS	46	1.410630	0.786777	747.941517	0.021442	0.021757
RS	47	1.502478	0.786777	705.076073	0.020213	0.020579
RS	48	1.599910	0.799178	650.321626	0.018644	0.019076
RS	49	1.703266	0.799178	605.317720	0.017353	0.017848
RS	50	1.812906	0.806272	554.395315	0.015894	0.016449
RS	51	1.929212	0.806272	508.313489	0.014573	0.015182
RS	52	2.052590	0.808451	460.800821	0.013210	0.013861
RS	53	2.183469	0.808451	415.035701	0.011898	0.012578
RS	54	2.322306	0.804770	371.657535	0.010655	0.011347
RS	55	2.469585	0.804770	327.670595	0.009394	0.010084
RS	56	2.625818	0.804770	285.658081	0.008189	0.008862
RS	57	2.791550	0.804770	246.078110	0.007055	0.007695
RS	58	2.967359	0.809977	208.119171	0.005966	0.006564
RS	59	3.153857	0.809977	174.933873	0.005015	0.005560
RS	60	3.351694	0.809977	144.973757	0.004156	0.004642
RS	61	3.561560	0.809977	118.354503	0.003393	0.003817
RS	62	3.784186	0.809977	95.096301	0.002726	0.003089
RS	63	4.020348	0.809977	286.633020	0.008217	0.009519
PA	4+25*2+4+6 0.207983132 0.047636034 4.020348200 6.344296542 0.322744083 0.535040833 0.876206417 1.445756770 2.224836446 2.850204973 3.036550411 2.775081537 2.259269189 1.726922543 1.310606955 1.030656954 0.859348327 0.762756018 0.714541204 0.697004225 0.698478794 0.711068954 0.729416195 0.749891549 0.769774031 0.786776773 0.799178058 0.806271629 0.808451090 0.804769665 0.809976663
//
IT	4792
RD	15
LK	-350463.665858
QD	-34.939186 -> -32.798109
RI	0.0016099617
TR	0.207229	0.047743
MT	4.033171
MM	C_pi: 0.916432, n_recomb: 35096.109434
RS	0	0.000000	7.747543	26.967523	0.000768	0.001319
RS	1	0.006085	7.747543	28.589717	0.000815	0.000506
RS	2	0.012541	7.747543	30.308274	0.000864	0.000529
RS	3	0.019389	7.747543	32.128766	0.000915	0.000850
RS	4	0.026655	0.321166	812.188836	0.023142	0.020912
RS	5	0.034362	0.321166	840.730003	0.023955	0.022146
RS	6	0.042538	0.529690	529.682537	0.015092	0.013454
RS	7	0.051212	0.529690	552.631876	0.015746	0.013819
RS	8	0.060414	0.864124	354.328906	0.010096	0.008919
RS	9	0.070176	0.864124	371.630127	0.010589	0.009503
RS	10	0.080531	1.437883	234.674825	0.006687	0.006094
RS	11	0.091517	1.437883	247.069935	0.007040	0.006397
RS	12	0.103172	2.246161	166.696336	0.004750	0.004345
RS	13	0.115535	2.246161	175.893535	0.005012	0.004542
RS	14	0.128652	2.915397	143.048550	0.004076	0.003712
RS	15	0.142566	2.915397	151.060573	0.004304	0.003896
RS	16	0.157327	3.132497	148.451850	0.004230	0.003845
RS	17	0.172986	3.132497	156.736621	0.004466	0.004051
RS	18	0.189598	2.870275	180.503237	0.005143	0.004681
RS	19	0.207221	2.870275	190.361919	0.005424	0.004959
RS	20	0.225916	2.328955	247.134534	0.007042	0.006471
RS	21	0.245749	2.328955	260.009124	0.007408	0.006894
RS	22	0.266789	1.767078	359.806700	0.010252	0.009618
RS	23	0.289109	1.767078	376.972013	0.010741	0.010256
RS	24	0.312788	1.329554	523.306320	0.014911	0.014374
RS	25	0.337907	1.329554	544.782783	0.015523	0.015231
RS	26	0.364555	1.037641	723.698136	0.020620	0.020406
RS	27	0.392825	1.037641	747.001586	0.021284	0.021355
RS	28	0.422815	0.860525	925.300303	0.026365	0.026600
RS	29	0.454630	0.860525	945.653605	0.026945	0.027403
RS	30	0.488381	0.761540	1086.675808	0.030963	0.031558
RS	31	0.524186	0.761540	1099.252953	0.031321	0.032009
RS	32	0.562170	0.712737	1182.557318	0.033695	0.034424
RS	33	0.602465	0.712737	1184.700533	0.033756	0.034455
RS	34	0.645212	0.695589	1210.935838	0.034503	0.035165
RS	35	0.690561	0.695589	1202.505972	0.034263	0.034825
RS	36	0.738669	0.697994	1185.394534	0.033776	0.034270
RS	37	0.789705	0.697994	1167.734860	0.033272	0.033655
RS	38	0.843846	0.711796	1123.843102	0.032022	0.032351
RS	39	0.901282	0.711796	1098.665871	0.031304	0.031545
RS	40	0.962213	0.731463	1041.240845	0.029668	0.029889
RS	41	1.026852	0.731463	1010.069878	0.028780	0.028954
RS	42	1.095425	0.753241	947.675587	0.027002	0.027190
RS	43	1.168170	0.753241	911.743302	0.025978	0.026160
RS	44	1.245342	0.774306	849.482574	0.024204	0.024428
RS	45	1.327211	0.774306	809.778559	0.023073	0.023325
RS	46	1.414061	0.792263	750.532122	0.021385	0.021697
RS	47	1.506197	0.792263	707.883277	0.020170	0.020535
RS	48	1.603939	0.805304	652.839682	0.018601	0.019033
RS	49	1.707629	0.805304	608.053198	0.017325	0.017820
RS	50	1.817629	0.812695	557.119299	0.015874	0.016429
RS	51	1.934323	0.812695	511.190656	0.014565	0.015174
RS	52	2.058118	0.814879	463.775643	0.013214	0.013864
RS	53	2.189446	0.814879	418.053036	0.011912	0.012590
RS	54	2.328767	0.810871	374.802387	0.010679	0.011370
RS	55	2.476565	0.810871	330.714454	0.009423	0.010112
RS	56	2.633357	0.810871	288.558987	0.008222	0.008893
RS	57	2.799691	0.810871	248.799929	0.007089	0.007728
RS	58	2.976146	0.816589	210.509462	0.005998	0.006594
RS	59	3.163339	0.816589	177.139376	0.005047	0.005590
RS	60	3.361924	0.816589	146.972074	0.004188	0.004672
RS	61	3.572593	0.816589	120.131818	0.003423	0.003846
RS	62	3.796082	0.816589	96.647226	0.002754	0.003116
RS	63	4.033171	0.816589	292.780225	0.008342	0.009646
PA	4+25*2+4+6 0.207228578 0.047742531 4.033171357 7.747542938 0.321165875 0.529690175 0.864124460 1.437882895 2.246161290 2.915397497 3.132497435 2.870275020 2.328954566 1.767078199 1.329554071 1.037641029 0.860524979 0.761540134 0.712736582 0.695588714 0.697993525 0.711795569 0.731462551 0.753240965 0.774306449 0.792263364 0.805303884 0.812695191 0.814879294 0.810871100 0.816589399
//
IT	4754
RD	16
LK	-350459.660151
QD	-33.801821 -> -31.838642
RI	0.0016149150
TR	0.206512	0.047852
MT	4.045210
MM	C_pi: 0.919956, n_recomb: 35306.962342
RS	0	0.000000	9.472080	22.206719	0.000629	0.001313
RS	1	0.006090	9.472080	23.547088	0.000667	0.000477
RS	2	0.012551	9.472080	24.967579	0.000707	0.000442
RS	3	0.019406	9.472080	26.472886	0.000750	0.000697
RS	4	0.026678	0.320455	820.064774	0.023227	0.020990
RS	5	0.034393	0.320455	848.854580	0.024042	0.022206
RS	6	0.042578	0.525362	537.976025	0.015237	0.013557
RS	7	0.051261	0.525362	561.222442	0.015896	0.013928
RS	8	0.060473	0.852590	361.682569	0.010244	0.009030
RS	9	0.070246	0.852590	379.295590	0.010743	0.009631
RS	10	0.080615	1.428707	237.818996	0.006736	0.006133
RS	11	0.091615	1.428707	250.376756	0.007091	0.006447
RS	12	0.103284	2.263224	166.589482	0.004718	0.004319
RS	13	0.115665	2.263224	175.795243	0.004979	0.004521
RS	14	0.128799	2.974830	141.192116	0.003999	0.003651
RS	15	0.142734	2.974830	149.120826	0.004224	0.003835
RS	16	0.157517	3.223586	145.331114	0.004116	0.003755
RS	17	0.173200	3.223586	153.470165	0.004347	0.003957
RS	18	0.189839	2.962489	176.256298	0.004992	0.004561
RS	19	0.207490	2.962489	185.926635	0.005266	0.004830
RS	20	0.226217	2.396937	242.127748	0.006858	0.006322
RS	21	0.246085	2.396937	254.813362	0.007217	0.006732
RS	22	0.267162	1.806216	355.150409	0.010059	0.009458
RS	23	0.289523	1.806216	372.207796	0.010542	0.010079
RS	24	0.313246	1.347970	521.073603	0.014758	0.014242
RS	25	0.338413	1.347970	542.608963	0.015368	0.015084
RS	26	0.365113	1.044441	726.202322	0.020568	0.020356
RS	27	0.393440	1.044441	749.717762	0.021234	0.021295
RS	28	0.423491	0.861734	933.533859	0.026441	0.026659
RS	29	0.455373	0.861734	954.089483	0.027023	0.027456
RS	30	0.489197	0.760464	1099.409853	0.031139	0.031704
RS	31	0.525080	0.760464	1111.994336	0.031495	0.032148
RS	32	0.563149	0.711105	1197.110454	0.033906	0.034598
RS	33	0.603536	0.711105	1199.019044	0.033960	0.034621
RS	34	0.646383	0.694334	1224.700638	0.034687	0.035310
RS	35	0.691839	0.694334	1215.893437	0.034438	0.034964
RS	36	0.740064	0.697632	1196.805811	0.033897	0.034357
RS	37	0.791226	0.697632	1178.769968	0.033386	0.033739
RS	38	0.845503	0.712591	1132.468559	0.032075	0.032377
RS	39	0.903086	0.712591	1107.021669	0.031354	0.031574
RS	40	0.964177	0.733515	1047.388333	0.029665	0.029868
RS	41	1.028987	0.733515	1016.099709	0.028779	0.028939
RS	42	1.097745	0.756532	951.979264	0.026963	0.027140
RS	43	1.170690	0.756532	916.078849	0.025946	0.026121
RS	44	1.248078	0.778716	852.639359	0.024149	0.024368
RS	45	1.330179	0.778716	813.082358	0.023029	0.023278
RS	46	1.417280	0.797568	753.167976	0.021332	0.021642
RS	47	1.509686	0.797568	710.726012	0.020130	0.020494
RS	48	1.607719	0.811196	655.423592	0.018564	0.018994
RS	49	1.711723	0.811196	610.838601	0.017301	0.017795
RS	50	1.822061	0.818842	559.905404	0.015858	0.016412
RS	51	1.939118	0.818842	514.111455	0.014561	0.015169
RS	52	2.063305	0.820999	466.794350	0.013221	0.013869
RS	53	2.195055	0.820999	421.096615	0.011927	0.012603
RS	54	2.334829	0.816637	377.971160	0.010705	0.011394
RS	55	2.483115	0.816637	333.767047	0.009453	0.010140
RS	56	2.640433	0.816637	291.456644	0.008255	0.008924
RS	57	2.807331	0.816637	251.509542	0.007124	0.007761
RS	58	2.984394	0.822795	212.896454	0.006030	0.006623
RS	59	3.172240	0.822795	179.331820	0.005079	0.005620
RS	60	3.371527	0.822795	148.950973	0.004219	0.004702
RS	61	3.582950	0.822795	121.886226	0.003452	0.003874
RS	62	3.807250	0.822795	98.174074	0.002781	0.003142
RS	63	4.045210	0.822795	298.799564	0.008463	0.009769
PA	4+25*2+4+6 0.206512372 0.047851663 4.045209896 9.472080291 0.320455288 0.525361970 0.852589523 1.428707200 2.263223702 2.974830039 3.223586457 2.962489437 2.396936897 1.806215680 1.347969945 1.044440747 0.861733812 0.760463815 0.711105257 0.694334291 0.697631656 0.712591147 0.733515172 0.756531621 0.778715744 0.797568160 0.811195962 0.818842086 0.820998897 0.816636877 0.822795000
//
IT	4172
RD	17
LK	-350455.999062
QD	-32.784851 -> -30.974921
RI	0.0016490996
TR	0.205833	0.047963
MT	4.056475
MM	C_pi: 0.923322, n_recomb: 35514.331939
RS	0	0.000000	11.589409	18.268670	0.000514	0.001308
RS	1	0.006095	11.589409	19.374524	0.000546	0.000453
RS	2	0.012561	11.589409	20.546827	0.000579	0.000371
RS	3	0.019421	11.589409	21.789511	0.000614	0.000572
RS	4	0.026700	0.320432	826.011457	0.023259	0.021035
RS	5	0.034422	0.320432	855.025809	0.024076	0.022231
RS	6	0.042615	0.521875	545.450187	0.015359	0.013648
RS	7	0.051307	0.521875	568.969688	0.016021	0.014022
RS	8	0.060529	0.841568	368.972797	0.010389	0.009142
RS	9	0.070312	0.841568	386.892802	0.010894	0.009758
RS	10	0.080693	1.418445	241.160845	0.006791	0.006177
RS	11	0.091705	1.418445	253.889233	0.007149	0.006502
RS	12	0.103390	2.276496	166.739016	0.004695	0.004301
RS	13	0.115786	2.276496	175.965324	0.004955	0.004507
RS	14	0.128937	3.028901	139.633165	0.003932	0.003598
RS	15	0.142891	3.028901	147.492617	0.004153	0.003782
RS	16	0.157694	3.310102	142.552428	0.004014	0.003674
RS	17	0.173400	3.310102	150.561219	0.004239	0.003873
RS	18	0.190063	3.051880	172.388466	0.004854	0.004450
RS	19	0.207742	3.051880	181.885759	0.005121	0.004712
RS	20	0.226498	2.463320	237.493256	0.006687	0.006183
RS	21	0.246398	2.463320	250.001442	0.007039	0.006581
RS	22	0.267510	1.844411	350.774435	0.009877	0.009305
RS	23	0.289909	1.844411	367.727516	0.010354	0.009912
RS	24	0.313673	1.365885	518.936135	0.014612	0.014115
RS	25	0.338886	1.365885	540.525615	0.015220	0.014943
RS	26	0.365635	1.051065	728.567924	0.020515	0.020304
RS	27	0.394014	1.051065	752.287445	0.021183	0.021234
RS	28	0.424123	0.862963	941.425431	0.026508	0.026712
RS	29	0.456067	0.862963	962.179198	0.027093	0.027502
RS	30	0.489959	0.759507	1111.666204	0.031302	0.031839
RS	31	0.525915	0.759507	1124.261754	0.031657	0.032277
RS	32	0.564063	0.709623	1211.128148	0.034103	0.034759
RS	33	0.604537	0.709623	1212.815413	0.034150	0.034776
RS	34	0.647477	0.693217	1237.949099	0.034858	0.035444
RS	35	0.693034	0.693217	1228.786272	0.034600	0.035092
RS	36	0.741368	0.697370	1207.779811	0.034008	0.034437
RS	37	0.792647	0.697370	1189.393856	0.033491	0.033816
RS	38	0.847052	0.713436	1140.772807	0.032121	0.032399
RS	39	0.904773	0.713436	1115.080878	0.031398	0.031598
RS	40	0.966012	0.735558	1053.339981	0.029660	0.029845
RS	41	1.030983	0.735558	1021.951690	0.028776	0.028924
RS	42	1.099914	0.759752	956.196271	0.026924	0.027092
RS	43	1.173046	0.759752	920.336253	0.025915	0.026083
RS	44	1.250636	0.782994	855.790071	0.024097	0.024310
RS	45	1.332954	0.782994	816.378626	0.022987	0.023234
RS	46	1.420289	0.802686	755.845531	0.021283	0.021590
RS	47	1.512948	0.802686	713.600535	0.020093	0.020457
RS	48	1.611254	0.816852	658.066956	0.018530	0.018959
RS	49	1.715551	0.816852	613.668007	0.017279	0.017773
RS	50	1.826205	0.824714	562.745298	0.015846	0.016398
RS	51	1.943603	0.824714	517.068702	0.014559	0.015166
RS	52	2.068156	0.826814	469.849410	0.013230	0.013876
RS	53	2.200301	0.826814	424.160225	0.011943	0.012618
RS	54	2.340499	0.822074	381.157518	0.010732	0.011420
RS	55	2.489243	0.822074	336.823405	0.009484	0.010169
RS	56	2.647051	0.822074	294.347231	0.008288	0.008955
RS	57	2.814478	0.822074	254.204063	0.007158	0.007794
RS	58	2.992110	0.828608	215.276650	0.006062	0.006653
RS	59	3.180567	0.828608	181.508902	0.005111	0.005650
RS	60	3.380511	0.828608	150.909038	0.004249	0.004731
RS	61	3.592641	0.828608	123.616944	0.003481	0.003902
RS	62	3.817699	0.828608	99.676483	0.002807	0.003167
RS	63	4.056475	0.828608	304.691167	0.008579	0.009888
PA	4+25*2+4+6 0.205832947 0.047963446 4.056474709 11.589408786 0.320431909 0.521874842 0.841568051 1.418444689 2.276495570 3.028900784 3.310102046 3.051880350 2.463320494 1.844411316 1.365885012 1.051064521 0.862963245 0.759506505 0.709623471 0.693216550 0.697369523 0.713435525 0.735557813 0.759751607 0.782994471 0.802686183 0.816851681 0.824713738 0.826813983 0.822074497 0.828607554
//
IT	4684
RD	18
LK	-350452.634761
QD	-31.868787 -> -30.191950
RI	0.0017019255
TR	0.205192	0.048079
MT	4.066904
MM	C_pi: 0.926520, n_recomb: 35718.336343
RS	0	0.000000	14.178398	15.027782	0.000421	0.001303
RS	1	0.006099	14.178398	15.939669	0.000446	0.000434
RS	2	0.012570	14.178398	16.906588	0.000473	0.000312
RS	3	0.019436	14.178398	17.931822	0.000502	0.000469
RS	4	0.026720	0.320949	830.375958	0.023248	0.021054
RS	5	0.034449	0.320949	859.594155	0.024066	0.022228
RS	6	0.042649	0.519101	552.183544	0.015459	0.013729
RS	7	0.051349	0.519101	575.954432	0.016125	0.014102
RS	8	0.060580	0.831025	376.194548	0.010532	0.009255
RS	9	0.070373	0.831025	394.416432	0.011042	0.009885
RS	10	0.080765	1.407303	244.673118	0.006850	0.006227
RS	11	0.091789	1.407303	257.578753	0.007211	0.006561
RS	12	0.103487	2.286384	167.109531	0.004679	0.004289
RS	13	0.115897	2.286384	176.366656	0.004938	0.004499
RS	14	0.129065	3.077989	138.329432	0.003873	0.003551
RS	15	0.143036	3.077989	146.131692	0.004091	0.003736
RS	16	0.157858	3.392257	140.068523	0.003921	0.003600
RS	17	0.173585	3.392257	147.960429	0.004142	0.003795
RS	18	0.190271	3.138543	168.850915	0.004727	0.004348
RS	19	0.207975	3.138543	178.188585	0.004989	0.004603
RS	20	0.226758	2.528161	233.187168	0.006529	0.006053
RS	21	0.246687	2.528161	245.528200	0.006874	0.006440
RS	22	0.267832	1.881698	346.648843	0.009705	0.009161
RS	23	0.290266	1.881698	363.500816	0.010177	0.009754
RS	24	0.314068	1.383322	516.879762	0.014471	0.013991
RS	25	0.339322	1.383322	538.518659	0.015077	0.014807
RS	26	0.366116	1.057507	730.802812	0.020460	0.020251
RS	27	0.394545	1.057507	754.718682	0.021130	0.021172
RS	28	0.424707	0.864194	948.996734	0.026569	0.026758
RS	29	0.456709	0.864194	969.944343	0.027155	0.027542
RS	30	0.490663	0.758641	1123.476825	0.031454	0.031964
RS	31	0.526688	0.758641	1136.086591	0.031807	0.032397
RS	32	0.564909	0.708259	1224.649612	0.034286	0.034910
RS	33	0.605462	0.708259	1226.127559	0.034328	0.034920
RS	34	0.648488	0.692205	1250.718511	0.035016	0.035569
RS	35	0.694139	0.692205	1241.219930	0.034750	0.035212
RS	36	0.742573	0.697178	1218.350858	0.034110	0.034509
RS	37	0.793962	0.697178	1199.638393	0.033586	0.033886
RS	38	0.848485	0.714302	1148.783528	0.032162	0.032416
RS	39	0.906333	0.714302	1122.868464	0.031437	0.031619
RS	40	0.967709	0.737567	1059.114672	0.029652	0.029822
RS	41	1.032829	0.737567	1027.642210	0.028771	0.028908
RS	42	1.101920	0.762880	960.337141	0.026886	0.027044
RS	43	1.175226	0.762880	924.524115	0.025884	0.026047
RS	44	1.253002	0.787123	858.938615	0.024048	0.024256
RS	45	1.335521	0.787123	819.670039	0.022948	0.023193
RS	46	1.423074	0.807600	758.562697	0.021237	0.021542
RS	47	1.515966	0.807600	716.504474	0.020060	0.020422
RS	48	1.614524	0.822258	660.763231	0.018499	0.018927
RS	49	1.719093	0.822258	616.535592	0.017261	0.017753
RS	50	1.830040	0.830298	565.633043	0.015836	0.016387
RS	51	1.947753	0.830298	520.057375	0.014560	0.015165
RS	52	2.072646	0.832314	472.935556	0.013241	0.013885
RS	53	2.205156	0.832314	427.239663	0.011961	0.012634
RS	54	2.345747	0.827177	384.357243	0.010761	0.011446
RS	55	2.494914	0.827177	339.880397	0.009516	0.010199
RS	56	2.653178	0.827177	297.228522	0.008321	0.008987
RS	57	2.821094	0.827177	256.882011	0.007192	0.007826
RS	58	2.999252	0.834022	217.648798	0.006093	0.006682
RS	59	3.188276	0.834022	183.670022	0.005142	0.005680
RS	60	3.388828	0.834022	152.846128	0.004279	0.004760
RS	61	3.601612	0.834022	125.324128	0.003509	0.003929
RS	62	3.827373	0.834022	101.154776	0.002832	0.003192
RS	63	4.066904	0.834022	310.457044	0.008692	0.010002
PA	4+25*2+4+6 0.205191692 0.048078543 4.066904335 14.178398396 0.320949116 0.519100670 0.831024935 1.407303232 2.286383551 3.077989396 3.392256707 3.138542667 2.528160914 1.881697913 1.383321742 1.057507338 0.864194432 0.758640578 0.708259186 0.692205063 0.697178317 0.714302336 0.737566859 0.762879514 0.787122722 0.807600223 0.822258013 0.830297947 0.832314440 0.827176615 0.834021808
//
IT	3980
RD	19
LK	-350449.528185
QD	-31.037907 -> -29.477501
RI	0.0017652551
TR	0.204585	0.048196
MT	4.076585
MM	C_pi: 0.929568, n_recomb: 35919.071158
RS	0	0.000000	17.340331	12.363444	0.000344	0.001298
RS	1	0.006103	17.340331	13.115205	0.000365	0.000417
RS	2	0.012578	17.340331	13.912498	0.000387	0.000264
RS	3	0.019449	17.340331	14.758056	0.000411	0.000385
RS	4	0.026739	0.321895	833.449577	0.023204	0.021053
RS	5	0.034473	0.321895	862.853920	0.024022	0.022204
RS	6	0.042680	0.516934	558.253377	0.015542	0.013800
RS	7	0.051388	0.516934	582.256397	0.016210	0.014170
RS	8	0.060627	0.820947	383.339965	0.010672	0.009368
RS	9	0.070430	0.820947	401.858466	0.011188	0.010010
RS	10	0.080831	1.395490	248.330852	0.006914	0.006281
RS	11	0.091867	1.395490	261.419243	0.007278	0.006624
RS	12	0.103577	2.293309	167.670191	0.004668	0.004282
RS	13	0.116001	2.293309	176.966986	0.004927	0.004496
RS	14	0.129183	3.122502	137.246104	0.003821	0.003510
RS	15	0.143170	3.122502	145.001664	0.004037	0.003695
RS	16	0.158010	3.470268	137.842153	0.003838	0.003532
RS	17	0.173757	3.470268	145.628978	0.004054	0.003725
RS	18	0.190464	3.222614	165.603465	0.004610	0.004252
RS	19	0.208190	3.222614	174.793465	0.004866	0.004502
RS	20	0.226999	2.591528	229.175167	0.006380	0.005930
RS	21	0.246956	2.591528	241.358472	0.006720	0.006308
RS	22	0.268130	1.918129	342.750822	0.009542	0.009022
RS	23	0.290597	1.918129	359.504807	0.010009	0.009603
RS	24	0.314434	1.400307	514.901145	0.014335	0.013871
RS	25	0.339727	1.400307	536.585300	0.014939	0.014675
RS	26	0.366563	1.063782	732.918564	0.020405	0.020197
RS	27	0.395037	1.063782	757.023619	0.021076	0.021110
RS	28	0.425249	0.865428	956.270539	0.026623	0.026798
RS	29	0.457304	0.865428	977.408002	0.027211	0.027578
RS	30	0.491316	0.757858	1134.873204	0.031595	0.032081
RS	31	0.527404	0.757858	1147.500222	0.031947	0.032508
RS	32	0.565694	0.707003	1237.709018	0.034458	0.035051
RS	33	0.606320	0.707003	1238.989054	0.034494	0.035055
RS	34	0.649426	0.691290	1263.044395	0.035164	0.035685
RS	35	0.695163	0.691290	1253.228607	0.034890	0.035322
RS	36	0.743691	0.697051	1228.549768	0.034203	0.034574
RS	37	0.795181	0.697051	1209.532591	0.033674	0.033950
RS	38	0.849813	0.715188	1156.525437	0.032198	0.032431
RS	39	0.907780	0.715188	1130.407054	0.031471	0.031636
RS	40	0.969284	0.739543	1064.727340	0.029642	0.029798
RS	41	1.034541	0.739543	1033.184480	0.028764	0.028891
RS	42	1.103781	0.765921	964.408418	0.026849	0.026999
RS	43	1.177247	0.765921	928.647859	0.025854	0.026012
RS	44	1.255196	0.791112	862.082771	0.024001	0.024204
RS	45	1.337903	0.791112	822.954341	0.022911	0.023154
RS	46	1.425657	0.812325	761.313422	0.021195	0.021498
RS	47	1.518766	0.812325	719.432459	0.020029	0.020391
RS	48	1.617558	0.827432	663.506005	0.018472	0.018899
RS	49	1.722379	0.827432	619.435923	0.017245	0.017736
RS	50	1.833598	0.835616	568.561377	0.015829	0.016378
RS	51	1.951604	0.835616	523.071642	0.014563	0.015166
RS	52	2.076811	0.837525	476.046627	0.013253	0.013896
RS	53	2.209660	0.837525	430.330270	0.011981	0.012652
RS	54	2.350617	0.831970	387.565992	0.010790	0.011474
RS	55	2.500176	0.831970	342.935008	0.009547	0.010229
RS	56	2.658863	0.831970	300.098580	0.008355	0.009019
RS	57	2.827234	0.831970	259.542283	0.007226	0.007858
RS	58	3.005880	0.839070	220.011297	0.006125	0.006712
RS	59	3.195430	0.839070	185.814504	0.005173	0.005709
RS	60	3.396547	0.839070	154.762211	0.004309	0.004788
RS	61	3.609938	0.839070	127.008158	0.003536	0.003955
RS	62	3.836353	0.839070	102.609561	0.002857	0.003216
RS	63	4.076585	0.839070	316.100837	0.008800	0.010113
PA	4+25*2+4+6 0.204584576 0.048196289 4.076585077 17.340330678 0.321895059 0.516934318 0.820947160 1.395489989 2.293308709 3.122501793 3.470268104 3.222614195 2.591527924 1.918128605 1.400306937 1.063782334 0.865428199 0.757858479 0.707002852 0.691290111 0.697051325 0.715187911 0.739543409 0.765920625 0.791111723 0.812325324 0.827431943 0.835615903 0.837524660 0.831970204 0.839070466
//
IT	3963
RD	20
LK	-350446.647025
QD	-30.279200 -> -28.821407
RI	0.0018329914
TR	0.204011	0.048317
MT	4.085527
MM	C_pi: 0.932467, n_recomb: 36116.651879
RS	0	0.000000	21.190531	10.177804	0.000282	0.001293
RS	1	0.006107	21.190531	10.797748	0.000299	0.000404
RS	2	0.012586	21.190531	11.455352	0.000317	0.000225
RS	3	0.019461	21.190531	12.152891	0.000336	0.000317
RS	4	0.026756	0.323176	835.483090	0.023133	0.021037
RS	5	0.034496	0.323176	865.058104	0.023952	0.022162
RS	6	0.042709	0.515299	563.713796	0.015608	0.013862
RS	7	0.051424	0.515299	587.931286	0.016279	0.014226
RS	8	0.060671	0.811314	390.402923	0.010809	0.009480
RS	9	0.070482	0.811314	409.212584	0.011330	0.010133
RS	10	0.080893	1.383158	252.114831	0.006981	0.006338
RS	11	0.091939	1.383158	265.390568	0.007348	0.006690
RS	12	0.103660	2.297615	168.396165	0.004663	0.004279
RS	13	0.116096	2.297615	177.740293	0.004921	0.004497
RS	14	0.129292	3.162810	136.353305	0.003775	0.003474
RS	15	0.143294	3.162810	144.071247	0.003989	0.003659
RS	16	0.158151	3.544388	135.839299	0.003761	0.003470
RS	17	0.173915	3.544388	143.531334	0.003974	0.003661
RS	18	0.190641	3.304153	162.614362	0.004502	0.004164
RS	19	0.208389	3.304153	171.667444	0.004753	0.004407
RS	20	0.227221	2.653483	225.425941	0.006242	0.005815
RS	21	0.247203	2.653483	237.460054	0.006575	0.006183
RS	22	0.268405	1.953748	339.057862	0.009388	0.008891
RS	23	0.290902	1.953748	355.716709	0.009849	0.009460
RS	24	0.314772	1.416866	512.991641	0.014204	0.013755
RS	25	0.340100	1.416866	534.717122	0.014805	0.014548
RS	26	0.366975	1.069892	734.924863	0.020349	0.020143
RS	27	0.395491	1.069892	759.212282	0.021021	0.021048
RS	28	0.425748	0.866655	963.269248	0.026671	0.026834
RS	29	0.457853	0.866655	984.592625	0.027261	0.027609
RS	30	0.491919	0.757146	1145.883042	0.031727	0.032189
RS	31	0.528064	0.757146	1158.530041	0.032077	0.032612
RS	32	0.566417	0.705838	1250.337982	0.034619	0.035183
RS	33	0.607112	0.705838	1251.430694	0.034650	0.035181
RS	34	0.650292	0.690455	1274.958245	0.035301	0.035793
RS	35	0.696109	0.690455	1264.842421	0.035021	0.035425
RS	36	0.744723	0.696974	1238.405768	0.034289	0.034634
RS	37	0.796306	0.696974	1219.103750	0.033755	0.034008
RS	38	0.851039	0.716081	1164.018970	0.032229	0.032442
RS	39	0.909115	0.716081	1137.715277	0.031501	0.031650
RS	40	0.970737	0.741479	1070.191449	0.029632	0.029773
RS	41	1.036121	0.741479	1038.590384	0.028757	0.028873
RS	42	1.105499	0.768869	968.417076	0.026814	0.026954
RS	43	1.179113	0.768869	932.713354	0.025825	0.025977
RS	44	1.257222	0.794957	865.225311	0.023956	0.024155
RS	45	1.340101	0.794957	826.233641	0.022877	0.023116
RS	46	1.428041	0.816860	764.095694	0.021156	0.021456
RS	47	1.521351	0.816860	722.382575	0.020001	0.020361
RS	48	1.620359	0.832376	666.290286	0.018448	0.018873
RS	49	1.725413	0.832376	622.364789	0.017232	0.017722
RS	50	1.836883	0.840673	571.524780	0.015824	0.016372
RS	51	1.955159	0.840673	526.107123	0.014567	0.015168
RS	52	2.080657	0.842452	479.178248	0.013268	0.013908
RS	53	2.213820	0.842452	433.428829	0.012001	0.012670
RS	54	2.355113	0.836465	390.780716	0.010820	0.011502
RS	55	2.505035	0.836465	345.985254	0.009580	0.010259
RS	56	2.664112	0.836465	302.956286	0.008388	0.009050
RS	57	2.832903	0.836465	262.184437	0.007259	0.007890
RS	58	3.012002	0.843768	222.363255	0.006157	0.006742
RS	59	3.202037	0.843768	187.942218	0.005204	0.005738
RS	60	3.403676	0.843768	156.657689	0.004338	0.004816
RS	61	3.617629	0.843768	128.669769	0.003563	0.003981
RS	62	3.844646	0.843768	104.041751	0.002881	0.003240
RS	63	4.085527	0.843768	321.628000	0.008905	0.010220
PA	4+25*2+4+6 0.204010620 0.048316691 4.085526866 21.190531150 0.323176099 0.515299080 0.811314159 1.383157732 2.297615049 3.162809967 3.544387790 3.304152565 2.653482825 1.953748150 1.416866352 1.069891664 0.866654649 0.757145847 0.705837747 0.690455481 0.696973548 0.716081405 0.741479412 0.768869407 0.794957220 0.816860381 0.832376052 0.840673264 0.842452399 0.836465374 0.843768490
//
IT	4693
RD	21
LK	-350443.964380
QD	-29.582026 -> -28.215290
RI	0.0019007158
TR	0.203465	0.048439
MT	4.093849
MM	C_pi: 0.935238, n_recomb: 36311.125738
RS	0	0.000000	25.866337	8.386674	0.000231	0.001288
RS	1	0.006110	25.866337	8.898279	0.000245	0.000392
RS	2	0.012593	25.866337	9.441041	0.000260	0.000193
RS	3	0.019472	25.866337	10.016849	0.000276	0.000261
RS	4	0.026772	0.324718	836.687828	0.023042	0.021009
RS	5	0.034518	0.324718	866.420183	0.023861	0.022108
RS	6	0.042736	0.514132	568.616844	0.015660	0.013915
RS	7	0.051457	0.514132	593.032824	0.016332	0.014272
RS	8	0.060711	0.802125	397.371798	0.010944	0.009592
RS	9	0.070530	0.802125	416.466953	0.011469	0.010255
RS	10	0.080950	1.370480	256.002582	0.007050	0.006399
RS	11	0.092005	1.370480	269.469303	0.007421	0.006759
RS	12	0.103737	2.299661	169.264519	0.004662	0.004280
RS	13	0.116185	2.299661	178.662603	0.004920	0.004502
RS	14	0.129393	3.199284	135.626407	0.003735	0.003442
RS	15	0.143409	3.199284	143.314702	0.003947	0.003628
RS	16	0.158281	3.614861	134.032737	0.003691	0.003413
RS	17	0.174061	3.614861	141.639113	0.003901	0.003601
RS	18	0.190806	3.383336	159.852703	0.004402	0.004081
RS	19	0.208574	3.383336	168.778459	0.004648	0.004319
RS	20	0.227428	2.714115	221.912982	0.006111	0.005706
RS	21	0.247433	2.714115	233.805765	0.006439	0.006066
RS	22	0.268661	1.988610	335.553166	0.009241	0.008765
RS	23	0.291185	1.988610	352.119724	0.009697	0.009323
RS	24	0.315086	1.433027	511.150241	0.014077	0.013642
RS	25	0.340447	1.433027	532.913670	0.014676	0.014425
RS	26	0.367358	1.075852	736.831750	0.020292	0.020088
RS	27	0.395913	1.075852	761.295297	0.020966	0.020986
RS	28	0.426213	0.867879	970.013885	0.026714	0.026865
RS	29	0.458363	0.867879	991.519576	0.027306	0.027635
RS	30	0.492479	0.756500	1156.535413	0.031851	0.032291
RS	31	0.528678	0.756500	1169.204991	0.032200	0.032709
RS	32	0.567090	0.704761	1262.566236	0.034771	0.035307
RS	33	0.607848	0.704761	1263.481637	0.034796	0.035300
RS	34	0.651097	0.689700	1286.487564	0.035430	0.035893
RS	35	0.696988	0.689700	1276.087854	0.035143	0.035521
RS	36	0.745682	0.696947	1247.940540	0.034368	0.034688
RS	37	0.797353	0.696947	1228.372312	0.033829	0.034061
RS	38	0.852180	0.716987	1171.281909	0.032257	0.032450
RS	39	0.910356	0.716987	1144.809369	0.031528	0.031661
RS	40	0.972088	0.743383	1075.517144	0.029619	0.029748
RS	41	1.037591	0.743383	1043.868806	0.028748	0.028855
RS	42	1.107096	0.771739	972.364673	0.026779	0.026911
RS	43	1.180848	0.771739	936.721643	0.025797	0.025944
RS	44	1.259106	0.798678	868.361285	0.023914	0.024109
RS	45	1.342146	0.798678	829.503329	0.022844	0.023081
RS	46	1.430259	0.821228	766.901740	0.021120	0.021418
RS	47	1.523756	0.821228	725.347986	0.019976	0.020334
RS	48	1.622965	0.837117	669.107635	0.018427	0.018850
RS	49	1.728236	0.837117	625.315072	0.017221	0.017709
RS	50	1.839938	0.845499	574.515915	0.015822	0.016368
RS	51	1.958466	0.845499	529.157889	0.014573	0.015172
RS	52	2.084236	0.847129	482.324463	0.013283	0.013921
RS	53	2.217689	0.847129	436.530771	0.012022	0.012689
RS	54	2.359297	0.840697	393.996723	0.010851	0.011530
RS	55	2.509557	0.840697	349.027783	0.009612	0.010290
RS	56	2.668997	0.840697	305.799382	0.008422	0.009082
RS	57	2.838179	0.840697	264.807080	0.007293	0.007922
RS	58	3.017698	0.848156	224.702793	0.006188	0.006772
RS	59	3.208185	0.848156	190.052220	0.005234	0.005767
RS	60	3.410311	0.848156	158.532290	0.004366	0.004843
RS	61	3.624786	0.848156	130.309139	0.003589	0.004007
RS	62	3.852365	0.848156	105.451785	0.002904	0.003263
RS	63	4.093849	0.848156	327.041911	0.009007	0.010324
PA	4+25*2+4+6 0.203464831 0.048438775 4.093849282 25.866337152 0.324718202 0.514131694 0.802125348 1.370480035 2.299660512 3.199284462 3.614861405 3.383336191 2.714115004 1.988610292 1.433027052 1.075852422 0.867878705 0.756500316 0.704760724 0.689699558 0.696946961 0.716986941 0.743383006 0.771739351 0.798678124 0.821228339 0.837116720 0.845498868 0.847129137 0.840696856 0.848156462
//
IT	5112
RD	22
LK	-350441.457532
QD	-28.937485 -> -27.652111
RI	0.0019652203
TR	0.202947	0.048563
MT	4.101537
MM	C_pi: 0.937882, n_recomb: 36502.623507
RS	0	0.000000	31.522588	6.920920	0.000190	0.001282
RS	1	0.006113	31.522588	7.343647	0.000201	0.000383
RS	2	0.012600	31.522588	7.792173	0.000213	0.000166
RS	3	0.019483	31.522588	8.268067	0.000227	0.000215
RS	4	0.026787	0.326458	837.242516	0.022937	0.020973
RS	5	0.034537	0.326458	867.120372	0.023755	0.022044
RS	6	0.042761	0.513372	573.012403	0.015698	0.013960
RS	7	0.051488	0.513372	597.612192	0.016372	0.014309
RS	8	0.060749	0.793379	404.231299	0.011074	0.009702
RS	9	0.070575	0.793379	423.605761	0.011605	0.010373
RS	10	0.081002	1.357586	259.974702	0.007122	0.006461
RS	11	0.092067	1.357586	273.635113	0.007496	0.006829
RS	12	0.103808	2.299753	170.254477	0.004664	0.004284
RS	13	0.116266	2.299753	179.712110	0.004923	0.004509
RS	14	0.129487	3.232228	135.044568	0.003700	0.003414
RS	15	0.143515	3.232228	142.710176	0.003910	0.003600
RS	16	0.158401	3.681895	132.398575	0.003627	0.003360
RS	17	0.174197	3.681895	139.927323	0.003833	0.003547
RS	18	0.190958	3.460270	157.292855	0.004309	0.004003
RS	19	0.208745	3.460270	166.099834	0.004550	0.004237
RS	20	0.227618	2.773492	218.611344	0.005989	0.005602
RS	21	0.247645	2.773492	230.369869	0.006311	0.005954
RS	22	0.268896	2.022751	332.218968	0.009101	0.008644
RS	23	0.291447	2.022751	348.695813	0.009553	0.009192
RS	24	0.315376	1.448806	509.370393	0.013954	0.013533
RS	25	0.340768	1.448806	531.168540	0.014552	0.014306
RS	26	0.367711	1.081660	738.649488	0.020236	0.020033
RS	27	0.396302	1.081660	763.283191	0.020910	0.020925
RS	28	0.426641	0.869090	976.523492	0.026752	0.026892
RS	29	0.458834	0.869090	998.207889	0.027346	0.027658
RS	30	0.492996	0.755909	1166.852800	0.031966	0.032386
RS	31	0.529245	0.755909	1179.547270	0.032314	0.032799
RS	32	0.567711	0.703755	1274.422645	0.034913	0.035424
RS	33	0.608527	0.703755	1275.169866	0.034934	0.035411
RS	34	0.651839	0.689006	1297.660352	0.035550	0.035987
RS	35	0.697799	0.689006	1286.991584	0.035258	0.035611
RS	36	0.746568	0.696956	1257.179970	0.034441	0.034737
RS	37	0.798318	0.696956	1237.362391	0.033898	0.034110
RS	38	0.853232	0.717893	1178.331084	0.032281	0.032456
RS	39	0.911502	0.717893	1151.704691	0.031551	0.031670
RS	40	0.973335	0.745244	1080.716544	0.029607	0.029722
RS	41	1.038948	0.745244	1049.030507	0.028738	0.028837
RS	42	1.108571	0.774523	976.257651	0.026745	0.026870
RS	43	1.182450	0.774523	940.678266	0.025770	0.025912
RS	44	1.260846	0.802268	871.492981	0.023875	0.024065
RS	45	1.344033	0.802268	832.765281	0.022814	0.023048
RS	46	1.432306	0.825425	769.730735	0.021087	0.021382
RS	47	1.525976	0.825425	728.327973	0.019953	0.020309
RS	48	1.625371	0.841652	671.955271	0.018408	0.018829
RS	49	1.730842	0.841652	628.284567	0.017212	0.017698
RS	50	1.842760	0.850094	577.531103	0.015822	0.016365
RS	51	1.961520	0.850094	532.221204	0.014580	0.015178
RS	52	2.087540	0.851557	485.482879	0.013300	0.013936
RS	53	2.221263	0.851557	439.634575	0.012044	0.012709
RS	54	2.363160	0.844669	397.212762	0.010882	0.011560
RS	55	2.513732	0.844669	352.062087	0.009645	0.010321
RS	56	2.673508	0.844669	308.627952	0.008455	0.009114
RS	57	2.843051	0.844669	267.410746	0.007326	0.007954
RS	58	3.022959	0.852241	227.030258	0.006220	0.006801
RS	59	3.213864	0.852241	192.145286	0.005264	0.005796
RS	60	3.416438	0.852241	160.387057	0.004394	0.004870
RS	61	3.631396	0.852241	131.927447	0.003614	0.004032
RS	62	3.859495	0.852241	106.840880	0.002927	0.003285
RS	63	4.101537	0.852241	332.348770	0.009105	0.010425
PA	4+25*2+4+6 0.202947401 0.048562774 4.101536649 31.522587957 0.326457571 0.513371584 0.793378914 1.357585910 2.299752623 3.232227877 3.681895245 3.460270454 2.773491835 2.022750843 1.448805948 1.081660167 0.869089592 0.755908723 0.703755076 0.689006291 0.696956266 0.717893281 0.745244342 0.774522674 0.802268297 0.825425033 0.841652270 0.850094145 0.851557459 0.844668730 0.852241281
//
IT	4390
RD	23
LK	-350439.107379
QD	-28.338138 -> -27.125919
RI	0.0020243319
TR	0.202455	0.048688
MT	4.108669
MM	C_pi: 0.940412, n_recomb: 36691.235837
RS	0	0.000000	38.342442	5.721416	0.000156	0.001276
RS	1	0.006116	38.342442	6.071260	0.000165	0.000374
RS	2	0.012606	38.342442	6.442492	0.000176	0.000145
RS	3	0.019492	38.342442	6.836417	0.000186	0.000178
RS	4	0.026800	0.328351	837.276776	0.022820	0.020932
RS	5	0.034555	0.328351	867.289670	0.023638	0.021974
RS	6	0.042784	0.512993	576.921574	0.015724	0.013997
RS	7	0.051517	0.512993	601.691251	0.016399	0.014336
RS	8	0.060783	0.785058	410.978497	0.011201	0.009810
RS	9	0.070616	0.785058	430.626159	0.011736	0.010489
RS	10	0.081051	1.344577	264.018022	0.007196	0.006526
RS	11	0.092124	1.344577	277.874278	0.007573	0.006901
RS	12	0.103874	2.298160	171.350307	0.004670	0.004291
RS	13	0.116342	2.298160	180.872360	0.004930	0.004520
RS	14	0.129573	3.261955	134.590132	0.003668	0.003389
RS	15	0.143613	3.261955	142.239202	0.003877	0.003575
RS	16	0.158512	3.745693	130.917760	0.003568	0.003312
RS	17	0.174322	3.745693	138.376088	0.003771	0.003496
RS	18	0.191099	3.535011	154.916706	0.004222	0.003930
RS	19	0.208903	3.535011	163.612805	0.004459	0.004160
RS	20	0.227794	2.831616	215.506849	0.005874	0.005504
RS	21	0.247842	2.831616	227.137913	0.006191	0.005849
RS	22	0.269115	2.056181	329.047529	0.008968	0.008529
[truncated: 9,962,113 more chars]
