# Supplementary material for: Recent speciation associated with range expansion and a shift to self-fertilization in North American Arabidopsis
Source: Nat Commun. 2022 Dec 8;13:7564. doi: 10.1038/s41467-022-35368-1 (PMC9732334; doi:10.1038/s41467-022-35368-1)
Supplement: Supplementary file 5 — Source Data [file 41467_2022_35368_MOESM5_ESM.zip › Source Data/SuppFig17_2_lyrPA2_02.psmc]

CC
CC	Brief Description of the file format:
CC	  CC  comments
CC	  MM  useful-messages
CC	  RD  round-of-iterations
CC	  LL  \log[P(sequence)]
CC	  QD  Q-before-opt Q-after-opt
CC	  TR  \theta_0 \rho_0
CC	  RS  k t_k \lambda_k \pi_k \sum_{l\not=k}A_{kl} A_{kk}
CC	  DC  begin end best-k t_k+\Delta_k max-prob
CC
MM	Version: 0.6.5-r67
MM	pattern:4+25*2+4+6, n:63, n_free_lambdas:28
MM	n_iterations:25, skip:1, max_t:5, theta/rho:5
MM	is_decoding:0
MM	n_seqs:24, sum_L:1190357, sum_n:129671
RD	0
LK	0.000000
QD	0.000000 -> 0.000000
RI	inf
TR	0.115337	0.023067
MT	5.000000
MM	C_pi: 1.000000, n_recomb: 27145.446246
RS	0	0.000000	1.000000	172.270693	0.006346	0.000000
RS	1	0.006440	1.000000	182.163864	0.006711	0.000000
RS	2	0.013294	1.000000	192.543697	0.007093	0.000000
RS	3	0.020590	1.000000	203.423346	0.007494	0.000000
RS	4	0.028356	1.000000	214.814749	0.007913	0.000000
RS	5	0.036622	1.000000	226.728342	0.008352	0.000000
RS	6	0.045421	1.000000	239.172735	0.008811	0.000000
RS	7	0.054785	1.000000	252.154359	0.009289	0.000000
RS	8	0.064753	1.000000	265.677074	0.009787	0.000000
RS	9	0.075363	1.000000	279.741732	0.010305	0.000000
RS	10	0.086656	1.000000	294.345706	0.010843	0.000000
RS	11	0.098677	1.000000	309.482375	0.011401	0.000000
RS	12	0.111471	1.000000	325.140568	0.011978	0.000000
RS	13	0.125090	1.000000	341.303966	0.012573	0.000000
RS	14	0.139585	1.000000	357.950472	0.013186	0.000000
RS	15	0.155014	1.000000	375.051539	0.013816	0.000000
RS	16	0.171437	1.000000	392.571476	0.014462	0.000000
RS	17	0.188917	1.000000	410.466726	0.015121	0.000000
RS	18	0.207523	1.000000	428.685142	0.015792	0.000000
RS	19	0.227327	1.000000	447.165252	0.016473	0.000000
RS	20	0.248406	1.000000	465.835547	0.017161	0.000000
RS	21	0.270843	1.000000	484.613803	0.017852	0.000000
RS	22	0.294725	1.000000	503.406463	0.018545	0.000000
RS	23	0.320144	1.000000	522.108096	0.019234	0.000000
RS	24	0.347201	1.000000	540.600983	0.019915	0.000000
RS	25	0.376000	1.000000	558.754843	0.020584	0.000000
RS	26	0.406654	1.000000	576.426759	0.021235	0.000000
RS	27	0.439282	1.000000	593.461334	0.021862	0.000000
RS	28	0.474011	1.000000	609.691132	0.022460	0.000000
RS	29	0.510976	1.000000	624.937450	0.023022	0.000000
RS	30	0.550322	1.000000	639.011475	0.023540	0.000000
RS	31	0.592202	1.000000	651.715878	0.024008	0.000000
RS	32	0.636779	1.000000	662.846885	0.024418	0.000000
RS	33	0.684227	1.000000	672.196882	0.024763	0.000000
RS	34	0.734730	1.000000	679.557574	0.025034	0.000000
RS	35	0.788485	1.000000	684.723723	0.025224	0.000000
RS	36	0.845702	1.000000	687.497468	0.025326	0.000000
RS	37	0.906604	1.000000	687.693200	0.025334	0.000000
RS	38	0.971428	1.000000	685.142951	0.025240	0.000000
RS	39	1.040426	1.000000	679.702191	0.025039	0.000000
RS	40	1.113868	1.000000	671.255936	0.024728	0.000000
RS	41	1.192040	1.000000	659.724977	0.024303	0.000000
RS	42	1.275245	1.000000	645.072023	0.023764	0.000000
RS	43	1.363809	1.000000	627.307502	0.023109	0.000000
RS	44	1.458076	1.000000	606.494714	0.022342	0.000000
RS	45	1.558414	1.000000	582.754010	0.021468	0.000000
RS	46	1.665214	1.000000	556.265629	0.020492	0.000000
RS	47	1.778891	1.000000	527.270841	0.019424	0.000000
RS	48	1.899889	1.000000	496.071048	0.018275	0.000000
RS	49	2.028679	1.000000	463.024567	0.017057	0.000000
RS	50	2.165763	1.000000	428.540853	0.015787	0.000000
RS	51	2.311675	1.000000	393.072098	0.014480	0.000000
RS	52	2.466983	1.000000	357.102227	0.013155	0.000000
RS	53	2.632293	1.000000	321.133536	0.011830	0.000000
RS	54	2.808249	1.000000	285.671382	0.010524	0.000000
RS	55	2.995536	1.000000	251.207554	0.009254	0.000000
RS	56	3.194884	1.000000	218.203135	0.008038	0.000000
RS	57	3.407070	1.000000	187.071805	0.006891	0.000000
RS	58	3.632920	1.000000	158.164655	0.005827	0.000000
RS	59	3.873315	1.000000	131.757554	0.004854	0.000000
RS	60	4.129191	1.000000	108.042065	0.003980	0.000000
RS	61	4.401545	1.000000	87.120675	0.003209	0.000000
RS	62	4.691438	1.000000	69.006831	0.002542	0.000000
RS	63	5.000000	1.000000	193.332178	0.007122	0.000000
PA	4+25*2+4+6 0.115337394 0.023067479 5.000000000 1.000000000 1.000000000 1.000000000 1.000000000 1.000000000 1.000000000 1.000000000 1.000000000 1.000000000 1.000000000 1.000000000 1.000000000 1.000000000 1.000000000 1.000000000 1.000000000 1.000000000 1.000000000 1.000000000 1.000000000 1.000000000 1.000000000 1.000000000 1.000000000 1.000000000 1.000000000 1.000000000 1.000000000
//
IT	4552
RD	1
LK	-331520.713465
QD	-4313.616635 -> -2062.345211
RI	0.0644028375
TR	0.090404	0.018012
MT	7.224288
MM	C_pi: 1.168390, n_recomb: 24790.069508
RS	0	0.000000	0.361718	473.730785	0.019110	0.001240
RS	1	0.007053	0.361718	497.042637	0.020050	0.007213
RS	2	0.014604	0.361718	520.762246	0.021007	0.013229
RS	3	0.022687	0.361718	544.785700	0.021976	0.017683
RS	4	0.031340	0.353205	582.526316	0.023498	0.020398
RS	5	0.040604	0.353205	606.963001	0.024484	0.022619
RS	6	0.050521	0.382044	584.229809	0.023567	0.024706
RS	7	0.061137	0.382044	607.762804	0.024516	0.026170
RS	8	0.072503	0.427969	564.216663	0.022760	0.026942
RS	9	0.084669	0.427969	586.562906	0.023661	0.027147
RS	10	0.097694	0.489246	533.399053	0.021517	0.026898
RS	11	0.111638	0.489246	554.493126	0.022368	0.026393
RS	12	0.126565	0.564460	499.660536	0.020156	0.025754
RS	13	0.142545	0.564460	519.532413	0.020957	0.024958
RS	14	0.159652	0.654624	465.868816	0.018793	0.023965
RS	15	0.177966	0.654624	484.574936	0.019547	0.022822
RS	16	0.197571	0.757864	435.433188	0.017565	0.021630
RS	17	0.218560	0.757864	453.060664	0.018276	0.020470
RS	18	0.241028	0.869832	410.731351	0.016568	0.019385
RS	19	0.265081	0.869832	427.389163	0.017240	0.018391
RS	20	0.290831	0.987489	391.686285	0.015800	0.017488
RS	21	0.318397	0.987489	407.474277	0.016437	0.016667
RS	22	0.347907	1.108268	377.594402	0.015232	0.015914
RS	23	0.379499	1.108268	392.589148	0.015837	0.015220
RS	24	0.413318	1.228656	368.012150	0.014845	0.014584
RS	25	0.449524	1.228656	382.261964	0.015420	0.014008
RS	26	0.488282	1.344185	362.689051	0.014630	0.013496
RS	27	0.529775	1.344185	376.205338	0.015176	0.013053
RS	28	0.574194	1.450738	361.226613	0.014571	0.012681
RS	29	0.621745	1.450738	373.969539	0.015085	0.012378
RS	30	0.672651	1.545391	363.006401	0.014643	0.012143
RS	31	0.727148	1.545391	374.870464	0.015122	0.011976
RS	32	0.785487	1.626236	367.311038	0.014817	0.011876
RS	33	0.847942	1.626236	378.112588	0.015253	0.011843
RS	34	0.914802	1.692249	373.334318	0.015060	0.011879
RS	35	0.986378	1.692249	382.800473	0.015442	0.011980
RS	36	1.063001	1.743672	380.044120	0.015330	0.012144
RS	37	1.145030	1.743672	387.807942	0.015644	0.012361
RS	38	1.232843	1.782177	386.096638	0.015575	0.012622
RS	39	1.326851	1.782177	391.707966	0.015801	0.012910
RS	40	1.427489	1.810353	389.917881	0.015729	0.013213
RS	41	1.535225	1.810353	392.875681	0.015848	0.013514
RS	42	1.650560	1.830774	389.917619	0.015729	0.013799
RS	43	1.774029	1.830774	389.720966	0.015721	0.014058
RS	44	1.906207	1.845501	384.666680	0.015517	0.014278
RS	45	2.047708	1.845501	380.880276	0.015364	0.014452
RS	46	2.199189	1.856213	372.989928	0.015046	0.014569
RS	47	2.361355	1.856213	365.325074	0.014737	0.014622
RS	48	2.534958	1.864598	354.060254	0.014282	0.014603
RS	49	2.720805	1.864598	342.470493	0.013815	0.014502
RS	50	2.919761	1.872581	327.575077	0.013214	0.014312
RS	51	3.132749	1.872581	312.351245	0.012600	0.014030
RS	52	3.360760	1.882041	294.023345	0.011861	0.013656
RS	53	3.604852	1.882041	275.847483	0.011127	0.013193
RS	54	3.866161	1.902637	253.821844	0.010239	0.012651
RS	55	4.145900	1.902637	233.975653	0.009438	0.012039
RS	56	4.445370	1.902637	213.418426	0.008609	0.011369
RS	57	4.765962	1.902637	192.481881	0.007764	0.010655
RS	58	5.109166	2.026553	161.950463	0.006533	0.009906
RS	59	5.476576	2.026553	144.201478	0.005817	0.009134
RS	60	5.869900	2.026553	126.740406	0.005113	0.008349
RS	61	6.290966	2.026553	109.855200	0.004431	0.007560
RS	62	6.741730	2.026553	93.812464	0.003784	0.006776
RS	63	7.224288	2.026553	355.662862	0.014347	0.029524
PA	4+25*2+4+6 0.090404323 0.018011865 7.224287987 0.361717701 0.353204727 0.382043839 0.427968979 0.489245892 0.564459801 0.654624462 0.757863522 0.869831562 0.987488508 1.108267784 1.228656292 1.344184875 1.450737953 1.545391083 1.626235962 1.692249298 1.743671894 1.782176733 1.810352564 1.830774307 1.845500946 1.856212616 1.864598274 1.872581482 1.882040977 1.902636528 2.026552737
//
IT	5802
RD	2
LK	-328072.139228
QD	-2066.070595 -> -1401.213531
RI	0.0611700154
TR	0.080581	0.017225
MT	8.403632
MM	C_pi: 1.357624, n_recomb: 27515.072775
RS	0	0.000000	0.390144	504.658316	0.018341	0.000903
RS	1	0.007307	0.390144	531.158491	0.019304	0.005627
RS	2	0.015148	0.390144	558.260569	0.020289	0.010894
RS	3	0.023562	0.390144	585.856245	0.021292	0.015197
RS	4	0.032591	0.320881	744.322640	0.027051	0.019053
RS	5	0.042280	0.320881	774.172585	0.028136	0.022271
RS	6	0.052676	0.329939	781.700069	0.028410	0.023752
RS	7	0.063833	0.329939	810.016289	0.029439	0.026902
RS	8	0.075804	0.360848	766.776349	0.027868	0.026622
RS	9	0.088650	0.360848	793.094057	0.028824	0.029018
RS	10	0.102435	0.411013	720.047555	0.026169	0.027298
RS	11	0.117228	0.411013	744.473854	0.027057	0.029009
RS	12	0.133101	0.480430	658.683048	0.023939	0.026477
RS	13	0.150134	0.480430	681.419565	0.024765	0.027662
RS	14	0.168411	0.573032	591.379890	0.021493	0.024706
RS	15	0.188025	0.573032	612.585295	0.022264	0.025355
RS	16	0.209071	0.690547	526.962699	0.019152	0.022299
RS	17	0.231655	0.690547	546.734287	0.019870	0.022578
RS	18	0.255890	0.830854	471.786616	0.017146	0.019849
RS	19	0.281895	0.830854	490.216138	0.017816	0.019986
RS	20	0.309801	0.992651	426.583772	0.015504	0.017700
RS	21	0.339746	0.992651	443.783762	0.016129	0.017775
RS	22	0.371878	1.174743	390.275957	0.014184	0.015886
RS	23	0.406359	1.174743	406.371184	0.014769	0.015914
RS	24	0.443360	1.372901	362.139489	0.013161	0.014362
RS	25	0.483064	1.372901	377.260605	0.013711	0.014360
RS	26	0.525669	1.578317	341.860266	0.012424	0.013125
RS	27	0.571388	1.578317	356.136277	0.012943	0.013137
RS	28	0.620447	1.779688	328.934729	0.011955	0.012204
RS	29	0.673091	1.779688	342.473998	0.012447	0.012265
RS	30	0.729582	1.966022	322.582093	0.011724	0.011601
RS	31	0.790201	1.966022	335.447779	0.012191	0.011725
RS	32	0.855249	2.127605	322.027000	0.011704	0.011301
RS	33	0.925050	2.127605	334.213177	0.012147	0.011509
RS	34	0.999952	2.256827	326.554234	0.011868	0.011314
RS	35	1.080327	2.256827	337.958900	0.012283	0.011627
RS	36	1.166576	2.351105	335.123339	0.012180	0.011643
RS	37	1.259126	2.351105	345.518961	0.012557	0.012051
RS	38	1.358439	2.414284	346.106568	0.012579	0.012223
RS	39	1.465010	2.414284	355.124620	0.012907	0.012672
RS	40	1.579367	2.454185	357.428356	0.012990	0.012914
RS	41	1.702081	2.454185	364.572722	0.013250	0.013333
RS	42	1.833762	2.478362	366.971661	0.013337	0.013564
RS	43	1.975065	2.478362	371.657232	0.013507	0.013900
RS	44	2.126693	2.492197	372.801596	0.013549	0.014068
RS	45	2.289400	2.492197	374.409259	0.013607	0.014287
RS	46	2.463997	2.499608	373.140284	0.013561	0.014356
RS	47	2.651352	2.499608	371.094374	0.013487	0.014435
RS	48	2.852398	2.504481	366.331256	0.013314	0.014370
RS	49	3.068133	2.504481	360.213548	0.013091	0.014284
RS	50	3.299634	2.511044	351.068784	0.012759	0.014048
RS	51	3.548050	2.511044	340.758624	0.012384	0.013783
RS	52	3.814618	2.522779	326.892779	0.011880	0.013363
RS	53	4.100665	2.522779	312.677787	0.011364	0.012932
RS	54	4.407614	2.555764	292.992260	0.010648	0.012300
RS	55	4.736992	2.555764	275.892598	0.010027	0.011749
RS	56	5.090438	2.555764	257.322117	0.009352	0.011137
RS	57	5.469710	2.555764	237.555065	0.008634	0.010473
RS	58	5.876697	2.831486	197.378711	0.007173	0.009217
RS	59	6.313423	2.831486	181.202598	0.006586	0.008609
RS	60	6.782061	2.831486	164.465646	0.005977	0.007960
RS	61	7.284944	2.831486	147.458732	0.005359	0.007275
RS	62	7.824572	2.831486	130.485333	0.004742	0.006566
RS	63	8.403632	2.831486	589.520187	0.021425	0.031226
PA	4+25*2+4+6 0.080580711 0.017225125 8.403632111 0.390144375 0.320880837 0.329939259 0.360847512 0.411013282 0.480429752 0.573031921 0.690547207 0.830853738 0.992651140 1.174742913 1.372901335 1.578316961 1.779688138 1.966022384 2.127605314 2.256826506 2.351105026 2.414283960 2.454184505 2.478362251 2.492197424 2.499607876 2.504481220 2.511044300 2.522779227 2.555763989 2.831485811
//
IT	4138
RD	3
LK	-326960.905896
QD	-1482.281310 -> -1167.405892
RI	0.0478116699
TR	0.074869	0.017480
MT	9.078054
MM	C_pi: 1.542012, n_recomb: 31659.043352
RS	0	0.000000	0.502858	458.623103	0.014486	0.000717
RS	1	0.007437	0.502858	485.264533	0.015328	0.004504
RS	2	0.015428	0.502858	512.870798	0.016200	0.008794
RS	3	0.024012	0.502858	541.386619	0.017101	0.012203
RS	4	0.033235	0.351138	813.884773	0.025708	0.017971
RS	5	0.043144	0.351138	849.273411	0.026826	0.020734
RS	6	0.053790	0.341863	907.872630	0.028677	0.023048
RS	7	0.065228	0.341863	942.230810	0.029762	0.026087
RS	8	0.077516	0.359367	928.737369	0.029336	0.026583
RS	9	0.090719	0.359367	960.627768	0.030343	0.029218
RS	10	0.104903	0.398387	895.612118	0.028289	0.027913
RS	11	0.120142	0.398387	924.928932	0.029215	0.030090
RS	12	0.136514	0.458393	830.107911	0.026220	0.027537
RS	13	0.154104	0.458393	857.190749	0.027076	0.029258
RS	14	0.173003	0.544564	745.488645	0.023547	0.025887
RS	15	0.193306	0.544564	770.699085	0.024344	0.027110
RS	16	0.215120	0.660917	657.086039	0.020755	0.023393
RS	17	0.238556	0.660917	680.612248	0.021498	0.024193
RS	18	0.263736	0.807533	577.547142	0.018243	0.020720
RS	19	0.290787	0.807533	599.462389	0.018935	0.021300
RS	20	0.319851	0.985839	510.136762	0.016113	0.018293
RS	21	0.351076	0.985839	530.517139	0.016757	0.018742
RS	22	0.384624	1.198133	454.318593	0.014350	0.016197
RS	23	0.420667	1.198133	473.269748	0.014949	0.016537
RS	24	0.459390	1.442656	409.707309	0.012941	0.014421
RS	25	0.500993	1.442656	427.369953	0.013499	0.014677
RS	26	0.545690	1.709637	376.324516	0.011887	0.012983
RS	27	0.593711	1.709637	392.875662	0.012410	0.013205
RS	28	0.645304	1.982719	353.694647	0.011172	0.011919
RS	29	0.700734	1.982719	369.325594	0.011666	0.012147
RS	30	0.760287	2.243102	340.793798	0.010765	0.011223
RS	31	0.824268	2.243102	355.672605	0.011234	0.011479
RS	32	0.893008	2.471694	336.654470	0.010634	0.010875
RS	33	0.966860	2.471694	350.889967	0.011083	0.011185
RS	34	1.046205	2.651815	340.514559	0.010756	0.010883
RS	35	1.131451	2.651815	354.115919	0.011185	0.011274
RS	36	1.223036	2.776444	351.169663	0.011092	0.011247
RS	37	1.321433	2.776444	363.994075	0.011497	0.011714
RS	38	1.427149	2.852231	366.481139	0.011576	0.011888
RS	39	1.540726	2.852231	378.194203	0.011946	0.012377
RS	40	1.662751	2.893915	383.635420	0.012118	0.012643
RS	41	1.793850	2.893915	393.714234	0.012436	0.013081
RS	42	1.934700	2.914967	399.850243	0.012630	0.013344
RS	43	2.086025	2.914967	407.624589	0.012875	0.013682
RS	44	2.248605	2.923900	412.703819	0.013036	0.013883
RS	45	2.423276	2.923900	417.414001	0.013185	0.014096
RS	46	2.610937	2.926234	419.961896	0.013265	0.014198
RS	47	2.812556	2.926234	420.839213	0.013293	0.014269
RS	48	3.029169	2.927439	419.373048	0.013247	0.014234
RS	49	3.261892	2.927439	415.770613	0.013133	0.014145
RS	50	3.511924	2.933406	408.946376	0.012917	0.013934
RS	51	3.780551	2.933406	400.513944	0.012651	0.013675
RS	52	4.069156	2.948390	387.685737	0.012246	0.013274
RS	53	4.379225	2.948390	374.514267	0.011830	0.012862
RS	54	4.712355	2.994161	353.774974	0.011175	0.012229
RS	55	5.070261	2.994161	336.841322	0.010640	0.011707
RS	56	5.454784	2.994161	317.848887	0.010040	0.011126
RS	57	5.867906	2.994161	297.045256	0.009383	0.010489
RS	58	6.311752	3.432541	242.040676	0.007645	0.008920
RS	59	6.788609	3.432541	226.094180	0.007142	0.008396
RS	60	7.300930	3.432541	209.010488	0.006602	0.007824
RS	61	7.851353	3.432541	191.067837	0.006035	0.007211
RS	62	8.442713	3.432541	172.578198	0.005451	0.006565
RS	63	9.078054	3.432541	874.666738	0.027628	0.033686
PA	4+25*2+4+6 0.074869247 0.017480222 9.078053850 0.502857603 0.351138457 0.341863409 0.359367060 0.398387054 0.458392522 0.544563835 0.660917405 0.807532885 0.985838932 1.198132999 1.442655641 1.709636661 1.982719119 2.243101764 2.471694407 2.651814621 2.776443696 2.852231187 2.893915109 2.914966739 2.923899820 2.926233912 2.927439167 2.933405583 2.948390076 2.994160910 3.432541060
//
IT	4792
RD	4
LK	-326389.594535
QD	-1242.496163 -> -1030.707369
RI	0.0358856256
TR	0.070770	0.018067
MT	9.510306
MM	C_pi: 1.692060, n_recomb: 35841.266815
RS	0	0.000000	0.643785	409.739952	0.011432	0.000603
RS	1	0.007516	0.643785	435.261939	0.012144	0.003780
RS	2	0.015596	0.643785	461.955408	0.012889	0.007363
RS	3	0.024284	0.643785	489.809121	0.013666	0.010088
RS	4	0.033625	0.392445	846.835953	0.023627	0.017170
RS	5	0.043668	0.392445	886.711817	0.024740	0.019403
RS	6	0.054466	0.367122	989.532657	0.027609	0.022376
RS	7	0.066075	0.367122	1029.681025	0.028729	0.025030
RS	8	0.078557	0.373098	1052.013377	0.029352	0.026350
RS	9	0.091977	0.373098	1089.791686	0.030406	0.028822
RS	10	0.106405	0.402616	1044.820746	0.029151	0.028214
RS	11	0.121918	0.402616	1079.490474	0.030119	0.030394
RS	12	0.138597	0.453955	988.691335	0.027585	0.028280
RS	13	0.156529	0.453955	1020.492198	0.028473	0.030104
RS	14	0.175809	0.532708	897.855354	0.025051	0.026832
RS	15	0.196538	0.532708	927.325640	0.025873	0.028235
RS	16	0.218825	0.644081	792.818429	0.022120	0.024337
RS	17	0.242787	0.644081	820.318524	0.022888	0.025338
RS	18	0.268550	0.789481	693.180917	0.019340	0.021523
RS	19	0.296249	0.789481	718.827221	0.020056	0.022295
RS	20	0.326030	0.972498	605.791776	0.016902	0.018889
RS	21	0.358049	0.972498	629.639443	0.017567	0.019512
RS	22	0.392475	1.198925	531.379134	0.014826	0.016559
RS	23	0.429488	1.198925	553.500328	0.015443	0.017053
RS	24	0.469283	1.470483	470.492438	0.013127	0.014559
RS	25	0.512069	1.470483	491.008572	0.013700	0.014946
RS	26	0.558071	1.778444	423.966641	0.011829	0.012935
RS	27	0.607529	1.778444	443.072067	0.012362	0.013266
RS	28	0.660705	2.103655	391.588675	0.010926	0.011735
RS	29	0.717878	2.103655	409.532790	0.011426	0.012050
RS	30	0.779348	2.421104	372.130831	0.010383	0.010950
RS	31	0.845437	2.421104	389.167112	0.010858	0.011273
RS	32	0.916494	2.702859	364.395534	0.010167	0.010552
RS	33	0.992890	2.702859	380.731398	0.010623	0.010911
RS	34	1.075029	2.922737	367.531919	0.010254	0.010546
RS	35	1.163341	2.922737	383.274299	0.010694	0.010970
RS	36	1.258291	3.068768	380.112764	0.010605	0.010926
RS	37	1.360376	3.068768	395.191679	0.011026	0.011412
RS	38	1.470134	3.150508	399.398293	0.011144	0.011604
RS	39	1.588141	3.150508	413.501465	0.011537	0.012103
RS	40	1.715017	3.189973	421.719858	0.011766	0.012404
RS	41	1.851429	3.189973	434.287737	0.012117	0.012847
RS	42	1.998093	3.206446	443.549057	0.012375	0.013149
RS	43	2.155780	3.206446	453.825942	0.012662	0.013491
RS	44	2.325319	3.210978	461.979356	0.012890	0.013730
RS	45	2.507599	3.210978	469.081440	0.013088	0.013948
RS	46	2.703580	3.209978	474.391325	0.013236	0.014086
RS	47	2.914289	3.209978	477.393660	0.013320	0.014165
RS	48	3.140835	3.209835	478.051807	0.013338	0.014162
RS	49	3.384408	3.209835	476.135189	0.013285	0.014086
RS	50	3.646286	3.217514	470.430038	0.013125	0.013900
RS	51	3.927847	3.217514	463.085847	0.012920	0.013662
RS	52	4.230569	3.237626	450.168918	0.012560	0.013279
RS	53	4.556043	3.237626	437.368230	0.012203	0.012893
RS	54	4.905979	3.297787	414.444057	0.011563	0.012257
RS	55	5.282215	3.297787	397.214240	0.011083	0.011764
RS	56	5.686728	3.297787	377.424171	0.010530	0.011210
RS	57	6.121643	3.297787	355.302375	0.009913	0.010598
RS	58	6.589245	3.901996	283.120693	0.007899	0.008750
RS	59	7.091991	3.901996	267.517313	0.007464	0.008292
RS	60	7.632522	3.901996	250.328661	0.006984	0.007783
RS	61	8.213677	3.901996	231.808612	0.006468	0.007230
RS	62	8.838511	3.901996	212.259312	0.005922	0.006638
RS	63	9.510306	3.901996	1169.818044	0.032639	0.036390
PA	4+25*2+4+6 0.070769953 0.018066680 9.510305850 0.643784562 0.392444800 0.367121649 0.373098445 0.402616356 0.453955377 0.532708161 0.644080832 0.789481193 0.972498401 1.198924841 1.470483394 1.778443937 2.103654801 2.421103643 2.702859460 2.922737218 3.068767993 3.150507792 3.189972767 3.206445761 3.210978226 3.209978494 3.209834911 3.217514067 3.237626283 3.297787083 3.901995618
//
IT	4465
RD	5
LK	-325988.070394
QD	-1092.297506 -> -924.164171
RI	0.0276434419
TR	0.067451	0.018754
MT	9.823828
MM	C_pi: 1.813931, n_recomb: 39817.402273
RS	0	0.000000	0.792635	372.172258	0.009347	0.000527
RS	1	0.007571	0.792635	396.428228	0.009956	0.003287
RS	2	0.015714	0.792635	421.950682	0.010597	0.006383
RS	3	0.024474	0.792635	448.756631	0.011270	0.008646
RS	4	0.033898	0.432668	868.962889	0.021824	0.016583
RS	5	0.044035	0.432668	912.386589	0.022914	0.018408
RS	6	0.054939	0.394690	1046.876368	0.026292	0.021742
RS	7	0.066668	0.394690	1092.057528	0.027427	0.024040
RS	8	0.079286	0.391020	1147.024426	0.028807	0.025968
RS	9	0.092859	0.391020	1190.367470	0.029896	0.028226
RS	10	0.107459	0.412618	1168.731250	0.029352	0.028243
RS	11	0.123165	0.412618	1208.708995	0.030356	0.030315
RS	12	0.140060	0.456543	1128.797999	0.028349	0.028713
RS	13	0.158234	0.456543	1165.327864	0.029267	0.030513
RS	14	0.177784	0.528518	1039.206270	0.026099	0.027511
RS	15	0.198813	0.528518	1072.886073	0.026945	0.028955
RS	16	0.221435	0.634386	923.461148	0.023192	0.025082
RS	17	0.245769	0.634386	954.836581	0.023980	0.026160
RS	18	0.271946	0.776260	807.671792	0.020284	0.022201
RS	19	0.300104	0.776260	836.952010	0.021020	0.023060
RS	20	0.330394	0.959247	702.655672	0.017647	0.019424
RS	21	0.362977	0.959247	729.904585	0.018331	0.020136
RS	22	0.398027	1.192133	610.808250	0.015340	0.016912
RS	23	0.435731	1.192133	636.069320	0.015975	0.017489
RS	24	0.476288	1.480182	534.053382	0.013413	0.014723
RS	25	0.519916	1.480182	557.414941	0.013999	0.015184
RS	26	0.566847	1.816629	474.454492	0.011916	0.012937
RS	27	0.617331	1.816629	496.108100	0.012460	0.013329
RS	28	0.671637	2.181026	432.307133	0.010857	0.011613
RS	29	0.730054	2.181026	452.543537	0.011365	0.011978
RS	30	0.792893	2.543616	406.253678	0.010203	0.010744
RS	31	0.860490	2.543616	425.400183	0.010684	0.011107
RS	32	0.933204	2.868615	394.861726	0.009917	0.010300
RS	33	1.011424	2.868615	413.216457	0.010378	0.010686
RS	34	1.095564	3.120705	397.168547	0.009975	0.010276
RS	35	1.186075	3.120705	414.931131	0.010421	0.010714
RS	36	1.283438	3.282873	411.502951	0.010335	0.010660
RS	37	1.388171	3.282873	428.673060	0.010766	0.011151
RS	38	1.500834	3.367332	434.502043	0.010912	0.011359
RS	39	1.622025	3.367332	450.786657	0.011321	0.011859
RS	40	1.752392	3.403081	461.602633	0.011593	0.012191
RS	41	1.892628	3.403081	476.402933	0.011965	0.012640
RS	42	2.043480	3.414836	488.490529	0.012268	0.012977
RS	43	2.205753	3.414836	500.966385	0.012582	0.013328
RS	44	2.380311	3.415752	511.772308	0.012853	0.013602
RS	45	2.568084	3.415752	520.924900	0.013083	0.013834
RS	46	2.770072	3.412690	528.485752	0.013273	0.014004
RS	47	2.987352	3.412690	533.253024	0.013392	0.014101
RS	48	3.221081	3.412550	535.482466	0.013448	0.014125
RS	49	3.472504	3.412550	534.901556	0.013434	0.014072
RS	50	3.742962	3.423053	529.769937	0.013305	0.013908
RS	51	4.033895	3.423053	523.209800	0.013140	0.013697
RS	52	4.346852	3.449037	509.715082	0.012801	0.013328
RS	53	4.683503	3.449037	497.066393	0.012484	0.012972
RS	54	5.045639	3.524153	471.443469	0.011840	0.012327
RS	55	5.435192	3.524153	453.835996	0.011398	0.011863
RS	56	5.854235	3.524153	433.225312	0.010880	0.011335
RS	57	6.305003	3.524153	409.823733	0.010293	0.010746
RS	58	6.789896	4.294604	319.170641	0.008016	0.008633
RS	59	7.311497	4.294604	304.140442	0.007638	0.008233
RS	60	7.872587	4.294604	287.165610	0.007212	0.007780
RS	61	8.476155	4.294604	268.469116	0.006743	0.007279
RS	62	9.125415	4.294604	248.332415	0.006237	0.006735
RS	63	9.823828	4.294604	1462.572949	0.036732	0.039147
PA	4+25*2+4+6 0.067451485 0.018754258 9.823828430 0.792635368 0.432667758 0.394689839 0.391020283 0.412617873 0.456542540 0.528518436 0.634385769 0.776260130 0.959247041 1.192132569 1.480182131 1.816628949 2.181026472 2.543616230 2.868615092 3.120705213 3.282872578 3.367331747 3.403080815 3.414835868 3.415752439 3.412690131 3.412550298 3.423053362 3.449037451 3.524152671 4.294604074
//
IT	4772
RD	6
LK	-325663.953551
QD	-975.191193 -> -833.176860
RI	0.0221350606
TR	0.064580	0.019453
MT	10.077656
MM	C_pi: 1.918132, n_recomb: 43602.294257
RS	0	0.000000	0.939905	345.342286	0.007920	0.000471
RS	1	0.007614	0.939905	368.552058	0.008453	0.002932
RS	2	0.015807	0.939905	393.072305	0.009015	0.005682
RS	3	0.024624	0.939905	418.937852	0.009608	0.007633
RS	4	0.034113	0.468368	890.503721	0.020423	0.016150
RS	5	0.044324	0.468368	936.959422	0.021489	0.017687
RS	6	0.055312	0.421548	1091.930343	0.025043	0.021155
RS	7	0.067137	0.421548	1141.484904	0.026179	0.023172
RS	8	0.079862	0.409970	1223.724606	0.028066	0.025507
RS	9	0.093556	0.409970	1272.200173	0.029177	0.027579
RS	10	0.108293	0.424963	1273.449084	0.029206	0.028095
RS	11	0.124152	0.424963	1318.555731	0.030241	0.030049
RS	12	0.141218	0.462584	1252.734556	0.028731	0.028923
RS	13	0.159583	0.462584	1293.935410	0.029676	0.030668
RS	14	0.179347	0.528657	1169.136792	0.026814	0.027983
RS	15	0.200615	0.528657	1206.960501	0.027681	0.029422
RS	16	0.223503	0.629402	1047.131295	0.024016	0.025664
RS	17	0.248134	0.629402	1082.276840	0.024822	0.026771
RS	18	0.274640	0.767288	918.475728	0.021065	0.022770
RS	19	0.303163	0.767288	951.271038	0.021817	0.023670
RS	20	0.333859	0.948474	797.961904	0.018301	0.019898
RS	21	0.366891	0.948474	828.507273	0.019001	0.020658
RS	22	0.402439	1.184241	689.834553	0.015821	0.017243
RS	23	0.440693	1.184241	718.157055	0.016471	0.017869
RS	24	0.481860	1.483183	597.684593	0.013708	0.014895
RS	25	0.526160	1.483183	623.834759	0.014307	0.015402
RS	26	0.573834	1.840898	525.138545	0.012044	0.012966
RS	27	0.625138	1.840898	549.291751	0.012598	0.013397
RS	28	0.680347	2.236579	473.229958	0.010853	0.011531
RS	29	0.739760	2.236579	495.706205	0.011369	0.011927
RS	30	0.803697	2.636788	440.557578	0.010104	0.010586
RS	31	0.872501	2.636788	461.750317	0.010590	0.010971
RS	32	0.946544	2.998786	425.458377	0.009758	0.010095
RS	33	1.026225	2.998786	445.752168	0.010223	0.010496
RS	34	1.111972	3.278631	426.839667	0.009789	0.010051
RS	35	1.204247	3.278631	446.525160	0.010241	0.010494
RS	36	1.303548	3.454252	442.779946	0.010155	0.010433
RS	37	1.410409	3.454252	461.926911	0.010594	0.010922
RS	38	1.525407	3.540124	469.304673	0.010763	0.011143
RS	39	1.649160	3.540124	487.640695	0.011184	0.011642
RS	40	1.782335	3.571726	500.960118	0.011489	0.012001
RS	41	1.925650	3.571726	517.848091	0.011877	0.012454
RS	42	2.079876	3.578837	532.631948	0.012216	0.012822
RS	43	2.245845	3.578837	547.148792	0.012549	0.013185
RS	44	2.424449	3.576495	560.431384	0.012853	0.013490
RS	45	2.616653	3.576495	571.467682	0.013106	0.013740
RS	46	2.823489	3.571827	581.069435	0.013327	0.013939
RS	47	3.046074	3.571827	587.434724	0.013473	0.014058
RS	48	3.285606	3.572038	591.015537	0.013555	0.014108
RS	49	3.543374	3.572038	591.615860	0.013568	0.014082
RS	50	3.820769	3.585464	586.845578	0.013459	0.013937
RS	51	4.119283	3.585464	580.943398	0.013324	0.013756
RS	52	4.440525	3.617197	566.676066	0.012996	0.013399
RS	53	4.786225	3.617197	554.100921	0.012708	0.013072
RS	54	5.158246	3.706998	525.524411	0.012053	0.012414
RS	55	5.558592	3.706998	507.538163	0.011640	0.011979
RS	56	5.989418	3.706998	486.140932	0.011149	0.011476
RS	57	6.453046	3.706998	461.530021	0.010585	0.010907
RS	58	6.951973	4.643624	351.450628	0.008060	0.008543
RS	59	7.488886	4.643624	337.159002	0.007733	0.008194
RS	60	8.066679	4.643624	320.624563	0.007353	0.007790
RS	61	8.688462	4.643624	302.036290	0.006927	0.007336
RS	62	9.357587	4.643624	281.648943	0.006459	0.006836
RS	63	10.077656	4.643624	1753.935038	0.040226	0.041880
PA	4+25*2+4+6 0.064580120 0.019452766 10.077655509 0.939904811 0.468368100 0.421548258 0.409970247 0.424962851 0.462583616 0.528657046 0.629402443 0.767287887 0.948474019 1.184241303 1.483182512 1.840897530 2.236578686 2.636788071 2.998786337 3.278630729 3.454251700 3.540124200 3.571726380 3.578836659 3.576494535 3.571826804 3.572038442 3.585464410 3.617196677 3.706998322 4.643623643
//
IT	4604
RD	7
LK	-325388.606658
QD	-876.501293 -> -753.737340
RI	0.0183631253
TR	0.062007	0.020125
MT	10.300280
MM	C_pi: 2.011945, n_recomb: 47240.800968
RS	0	0.000000	1.082310	326.167862	0.006904	0.000429
RS	1	0.007651	1.082310	348.582218	0.007379	0.002661
RS	2	0.015887	1.082310	372.330070	0.007882	0.005154
RS	3	0.024753	1.082310	397.458111	0.008413	0.006888
RS	4	0.034297	0.499002	914.578753	0.019360	0.015827
RS	5	0.044572	0.499002	963.831678	0.020403	0.017163
RS	6	0.055632	0.446949	1130.623887	0.023933	0.020613
RS	7	0.067539	0.446949	1184.072882	0.025065	0.022416
RS	8	0.080357	0.428939	1288.563786	0.027277	0.025011
RS	9	0.094155	0.428939	1341.784807	0.028403	0.026937
RS	10	0.109009	0.438343	1364.298135	0.028880	0.027839
RS	11	0.125000	0.438343	1414.338120	0.029939	0.029690
RS	12	0.142214	0.470515	1363.985184	0.028873	0.028983
RS	13	0.160745	0.470515	1409.794832	0.029843	0.030671
RS	14	0.180693	0.531426	1289.463141	0.027296	0.028305
RS	15	0.202168	0.531426	1331.393119	0.028183	0.029727
RS	16	0.225286	0.627576	1164.503197	0.024650	0.026124
RS	17	0.250172	0.627576	1203.354819	0.025473	0.027241
RS	18	0.276963	0.761595	1025.591640	0.021710	0.023254
RS	19	0.305803	0.761595	1061.819308	0.022477	0.024174
RS	20	0.336849	0.940380	891.356364	0.018868	0.020321
RS	21	0.370271	0.940380	925.117800	0.019583	0.021110
RS	22	0.406250	1.177316	767.941426	0.016256	0.017553
RS	23	0.444981	1.177316	799.261174	0.016919	0.018210
RS	24	0.486676	1.484076	660.794713	0.013988	0.015069
RS	25	0.531560	1.484076	689.685369	0.014599	0.015605
RS	26	0.579878	1.858795	575.385628	0.012180	0.013013
RS	27	0.631893	1.858795	601.997160	0.012743	0.013468
RS	28	0.687888	2.280919	513.690260	0.010874	0.011477
RS	29	0.748166	2.280919	538.362788	0.011396	0.011891
RS	30	0.813056	2.714098	474.349870	0.010041	0.010459
RS	31	0.882911	2.714098	497.537713	0.010532	0.010859
RS	32	0.958110	3.109333	455.477852	0.009642	0.009925
RS	33	1.039062	3.109333	477.649907	0.010111	0.010334
RS	34	1.126208	3.414525	455.828534	0.009649	0.009859
RS	35	1.220020	3.414525	477.366676	0.010105	0.010303
RS	36	1.321010	3.602492	473.230988	0.010017	0.010234
RS	37	1.429726	3.602492	494.277603	0.010463	0.010719
RS	38	1.546760	3.689504	503.127128	0.010650	0.010951
RS	39	1.672748	3.689504	523.434313	0.011080	0.011447
RS	40	1.808374	3.717031	539.195708	0.011414	0.011827
RS	41	1.954377	3.717031	558.091487	0.011814	0.012285
RS	42	2.111550	3.719604	575.525827	0.012183	0.012680
RS	43	2.280747	3.719604	592.006463	0.012532	0.013056
RS	44	2.462889	3.714059	607.724381	0.012864	0.013389
RS	45	2.658967	3.714059	620.572076	0.013136	0.013658
RS	46	2.870045	3.707735	632.178592	0.013382	0.013884
RS	47	3.097272	3.707735	640.077345	0.013549	0.014027
RS	48	3.341884	3.708086	644.980880	0.013653	0.014101
RS	49	3.605210	3.708086	646.709199	0.013690	0.014102
RS	50	3.888682	3.724010	642.277564	0.013596	0.013976
RS	51	4.193841	3.724010	636.995907	0.013484	0.013825
RS	52	4.522347	3.760936	621.924972	0.013165	0.013479
RS	53	4.875986	3.760936	609.409166	0.012900	0.013180
RS	54	5.256681	3.864738	577.765157	0.012230	0.012510
RS	55	5.666500	3.864738	559.425595	0.011842	0.012101
RS	56	6.107674	3.864738	537.287363	0.011373	0.011621
RS	57	6.582601	3.864738	511.532969	0.010828	0.011072
RS	58	7.093862	4.967601	381.199124	0.008069	0.008467
RS	59	7.644238	4.967601	367.757651	0.007785	0.008163
RS	60	8.236721	4.967601	351.818147	0.007447	0.007804
RS	61	8.874533	4.967601	333.534206	0.007060	0.007393
RS	62	9.561142	4.967601	313.130489	0.006628	0.006933
RS	63	10.300280	4.967601	2047.271881	0.043337	0.044551
PA	4+25*2+4+6 0.062007203 0.020124649 10.300280109 1.082310013 0.499001665 0.446948669 0.428939332 0.438343449 0.470514685 0.531425929 0.627576498 0.761594928 0.940380237 1.177315942 1.484076459 1.858795165 2.280918818 2.714098073 3.109333009 3.414525361 3.602492101 3.689504250 3.717030777 3.719604270 3.714059364 3.707735438 3.708086281 3.724010254 3.760935758 3.864738494 4.967600584
//
IT	5314
RD	8
LK	-325150.073263
QD	-791.176513 -> -683.969011
RI	0.0156791253
TR	0.059661	0.020755
MT	10.505465
MM	C_pi: 2.099561, n_recomb: 50765.696149
RS	0	0.000000	1.219784	312.007539	0.006146	0.000395
RS	1	0.007684	1.219784	333.819327	0.006576	0.002444
RS	2	0.015958	1.219784	356.978735	0.007032	0.004736
RS	3	0.024869	1.219784	381.540930	0.007516	0.006311
RS	4	0.034464	0.525020	941.605728	0.018548	0.015583
RS	5	0.044796	0.525020	993.561262	0.019572	0.016781
RS	6	0.055922	0.470890	1165.550801	0.022959	0.020112
RS	7	0.067903	0.470890	1222.547771	0.024082	0.021753
RS	8	0.080805	0.447634	1345.205213	0.026498	0.024504
RS	9	0.094698	0.447634	1402.847852	0.027634	0.026318
RS	10	0.109659	0.452202	1444.877515	0.028462	0.027519
RS	11	0.125769	0.452202	1499.666034	0.029541	0.029287
RS	12	0.143117	0.479541	1465.360674	0.028865	0.028942
RS	13	0.161798	0.479541	1515.719721	0.029857	0.030583
RS	14	0.181915	0.535846	1402.039288	0.027618	0.028523
RS	15	0.203577	0.535846	1448.057232	0.028524	0.029926
RS	16	0.226904	0.627860	1276.666068	0.025148	0.026496
RS	17	0.252023	0.627860	1319.190780	0.025986	0.027615
RS	18	0.279073	0.758258	1129.606479	0.022251	0.023673
RS	19	0.308201	0.758258	1169.214982	0.023032	0.024605
RS	20	0.339567	0.934479	983.106680	0.019366	0.020706
RS	21	0.373344	0.934479	1020.029065	0.020093	0.021512
RS	22	0.409716	1.171708	845.212516	0.016649	0.017846
RS	23	0.448882	1.171708	879.483885	0.017324	0.018524
RS	24	0.491058	1.484466	723.366477	0.014249	0.015242
RS	25	0.536475	1.484466	754.963504	0.014872	0.015801
RS	26	0.585382	1.873500	625.111940	0.012314	0.013071
RS	27	0.638047	1.873500	654.152266	0.012886	0.013544
RS	28	0.694759	2.318955	553.552941	0.010904	0.011441
RS	29	0.755828	2.318955	580.389307	0.011433	0.011869
RS	30	0.821590	2.782144	507.458635	0.009996	0.010356
RS	31	0.892406	2.782144	532.602310	0.010491	0.010766
RS	32	0.968662	3.208359	484.722270	0.009548	0.009779
RS	33	1.050779	3.208359	508.725572	0.010021	0.010194
RS	34	1.139205	3.537697	483.922528	0.009532	0.009690
RS	35	1.234425	3.537697	507.259806	0.009992	0.010134
RS	36	1.336963	3.737780	502.636369	0.009901	0.010057
RS	37	1.447379	3.737780	525.526171	0.010352	0.010538
RS	38	1.566280	3.826209	535.754650	0.010553	0.010776
RS	39	1.694318	3.826209	557.978930	0.010991	0.011270
RS	40	1.832194	3.849962	576.127737	0.011349	0.011668
RS	41	1.980664	3.849962	596.984734	0.011760	0.012129
RS	42	2.140542	3.848113	617.059545	0.012155	0.012549
RS	43	2.312706	3.848113	635.468092	0.012518	0.012936
RS	44	2.498099	3.839260	653.648458	0.012876	0.013295
RS	45	2.697737	3.839260	668.283833	0.013164	0.013582
RS	46	2.912716	3.830993	681.950385	0.013433	0.013835
RS	47	3.144214	3.830993	691.371204	0.013619	0.014001
RS	48	3.393500	3.831011	697.675034	0.013743	0.014099
RS	49	3.661941	3.831011	700.531027	0.013799	0.014127
RS	50	3.951010	3.848781	696.522712	0.013720	0.014020
RS	51	4.262290	3.848781	691.870525	0.013629	0.013896
RS	52	4.597489	3.890176	676.058337	0.013317	0.013562
RS	53	4.958445	3.890176	663.620900	0.013072	0.013290
RS	54	5.347137	4.007124	628.880070	0.012388	0.012607
RS	55	5.765697	4.007124	610.224690	0.012020	0.012223
RS	56	6.216418	4.007124	587.394611	0.011571	0.011764
RS	57	6.701773	4.007124	560.557187	0.011042	0.011232
RS	58	7.224423	5.276379	409.222451	0.008061	0.008400
RS	59	7.787233	5.276379	396.709796	0.007815	0.008137
RS	60	8.393290	5.276379	381.475688	0.007514	0.007818
RS	61	9.045916	5.276379	363.637795	0.007163	0.007445
RS	62	9.748690	5.276379	343.388670	0.006764	0.007022
RS	63	10.505465	5.276379	2345.012913	0.046193	0.047140
PA	4+25*2+4+6 0.059660609 0.020755137 10.505465284 1.219784130 0.525019611 0.470889593 0.447633656 0.452202208 0.479541316 0.535845922 0.627859590 0.758257699 0.934478960 1.171707957 1.484465673 1.873499588 2.318955304 2.782144264 3.208358903 3.537697430 3.737780182 3.826209211 3.849962157 3.848112870 3.839260316 3.830993236 3.831010953 3.848781304 3.890175602 4.007123606 5.276378717
//
IT	4788
RD	9
LK	-324941.562398
QD	-716.655039 -> -622.500090
RI	0.0136842870
TR	0.057501	0.021340
MT	10.699910
MM	C_pi: 2.183249, n_recomb: 54196.190303
RS	0	0.000000	1.353983	300.937564	0.005553	0.000366
RS	1	0.007715	1.353983	322.270113	0.005946	0.002262
RS	2	0.016025	1.353983	344.959612	0.006365	0.004390
RS	3	0.024977	1.353983	369.067656	0.006810	0.005843
RS	4	0.034619	0.547175	971.076296	0.017918	0.015398
RS	5	0.045005	0.547175	1025.697971	0.018926	0.016499
RS	6	0.056192	0.493572	1197.808946	0.022101	0.019646
RS	7	0.068242	0.493572	1258.089651	0.023214	0.021162
RS	8	0.081222	0.466006	1395.686577	0.025752	0.024001
RS	9	0.095204	0.466006	1457.476418	0.026893	0.025727
RS	10	0.110264	0.466282	1517.482993	0.028000	0.027164
RS	11	0.126486	0.466282	1576.847670	0.029095	0.028864
RS	12	0.143960	0.489228	1558.825015	0.028763	0.028835
RS	13	0.162781	0.489228	1613.673755	0.029775	0.030437
RS	14	0.183055	0.541320	1508.294474	0.027830	0.028666
RS	15	0.204893	0.541320	1558.389515	0.028755	0.030052
RS	16	0.228416	0.629542	1384.569008	0.025547	0.026802
RS	17	0.253753	0.629542	1430.750048	0.026399	0.027923
RS	18	0.281046	0.756560	1231.101844	0.022716	0.024045
RS	19	0.310444	0.756560	1274.058154	0.023508	0.024984
RS	20	0.342110	0.930205	1073.553808	0.019809	0.021061
RS	21	0.376219	0.930205	1113.598006	0.020548	0.021879
RS	22	0.412960	1.167219	921.850282	0.017010	0.018125
RS	23	0.452535	1.167219	959.039879	0.017696	0.018820
RS	24	0.495163	1.484780	785.515822	0.014494	0.015415
RS	25	0.541081	1.484780	819.794580	0.015126	0.015990
RS	26	0.590541	1.886293	674.371176	0.012443	0.013137
RS	27	0.643816	1.886293	705.818685	0.013023	0.013625
RS	28	0.701202	2.352929	592.828500	0.010939	0.011420
RS	29	0.763016	2.352929	621.803505	0.011473	0.011858
RS	30	0.829598	2.844140	539.860629	0.009961	0.010271
RS	31	0.901318	2.844140	566.928024	0.010461	0.010687
RS	32	0.978570	3.299930	513.148342	0.009468	0.009653
RS	33	1.061783	3.299930	538.943594	0.009944	0.010071
RS	34	1.151415	3.652891	511.064615	0.009430	0.009541
RS	35	1.247963	3.652891	536.156187	0.009893	0.009983
RS	36	1.351959	3.865306	530.932510	0.009796	0.009897
RS	37	1.463979	3.865306	555.619060	0.010252	0.010373
RS	38	1.584641	3.955692	567.119269	0.010464	0.010616
RS	39	1.714612	3.955692	591.218549	0.010909	0.011106
RS	40	1.854611	3.976091	611.692997	0.011287	0.011519
RS	41	2.005411	3.976091	634.479565	0.011707	0.011983
RS	42	2.167845	3.969935	657.195073	0.012126	0.012425
RS	43	2.342811	3.969935	677.514418	0.012501	0.012823
RS	44	2.531276	3.957604	698.213648	0.012883	0.013207
RS	45	2.734281	3.957604	714.635606	0.013186	0.013511
RS	46	2.952948	3.947006	730.462961	0.013478	0.013789
RS	47	3.188486	3.947006	741.419784	0.013680	0.013977
RS	48	3.442195	3.946122	749.256399	0.013825	0.014099
RS	49	3.715478	3.946122	753.265527	0.013899	0.014151
RS	50	4.009846	3.965022	749.822397	0.013835	0.014065
RS	51	4.326923	3.965022	745.831674	0.013762	0.013966
RS	52	4.668464	4.010111	729.394712	0.013458	0.013645
RS	53	5.036355	4.010111	717.071123	0.013231	0.013397
RS	54	5.432629	4.139292	679.258419	0.012533	0.012704
RS	55	5.859476	4.139292	660.329581	0.012184	0.012343
RS	56	6.319254	4.139292	636.857311	0.011751	0.011903
RS	57	6.814505	4.139292	608.993150	0.011237	0.011388
RS	58	7.347964	5.574999	435.992610	0.008045	0.008339
RS	59	7.922581	5.574999	424.466297	0.007832	0.008112
RS	60	8.541529	5.574999	410.020054	0.007565	0.007829
RS	61	9.208230	5.574999	392.735587	0.007247	0.007492
RS	62	9.926368	5.574999	372.772162	0.006878	0.007102
RS	63	10.699910	5.574999	2648.280945	0.048865	0.049640
PA	4+25*2+4+6 0.057501177 0.021339738 10.699910008 1.353982649 0.547174859 0.493571825 0.466005584 0.466281777 0.489227714 0.541319995 0.629541545 0.756559788 0.930204597 1.167219249 1.484779958 1.886292868 2.352928799 2.844140326 3.299930487 3.652891152 3.865305531 3.955691554 3.976091140 3.969935257 3.957604214 3.947006192 3.946122478 3.965021858 4.010111206 4.139291778 5.574999289
//
IT	4464
RD	10
LK	-324758.331841
QD	-651.192819 -> -568.176608
RI	0.0121401228
TR	0.055505	0.021879
MT	10.886811
MM	C_pi: 2.264188, n_recomb: 57542.292919
RS	0	0.000000	1.487069	291.680297	0.005069	0.000342
RS	1	0.007744	1.487069	312.601355	0.005433	0.002104
RS	2	0.016089	1.487069	334.884962	0.005820	0.004093
RS	3	0.025079	1.487069	358.597785	0.006232	0.005447
RS	4	0.034766	0.566159	1002.376668	0.017420	0.015256
RS	5	0.045202	0.566159	1059.649433	0.018415	0.016290
RS	6	0.056448	0.515235	1227.802349	0.021337	0.019212
RS	7	0.068563	0.515235	1291.149508	0.022438	0.020629
RS	8	0.081618	0.484087	1441.154168	0.025045	0.023507
RS	9	0.095683	0.484087	1506.849498	0.026187	0.025163
RS	10	0.110838	0.480461	1583.544090	0.027520	0.026791
RS	11	0.127166	0.480461	1647.320254	0.028628	0.028436
RS	12	0.144758	0.499322	1645.676199	0.028599	0.028684
RS	13	0.163713	0.499322	1704.950436	0.029630	0.030254
RS	14	0.184137	0.547478	1609.202538	0.027966	0.028755
RS	15	0.206141	0.547478	1663.362978	0.028907	0.030128
RS	16	0.229850	0.632157	1488.873373	0.025874	0.027061
RS	17	0.255395	0.632157	1538.699753	0.026740	0.028182
RS	18	0.282918	0.755982	1330.511237	0.023122	0.024380
RS	19	0.312573	0.755982	1376.790647	0.023927	0.025324
RS	20	0.344525	0.927077	1162.966510	0.020211	0.021392
RS	21	0.378950	0.927077	1206.100932	0.020960	0.022220
RS	22	0.416042	1.163548	998.017229	0.017344	0.018393
RS	23	0.456007	1.163548	1038.097287	0.018041	0.019101
RS	24	0.499066	1.485048	847.346474	0.014726	0.015587
RS	25	0.545461	1.485048	884.286595	0.015368	0.016176
RS	26	0.595448	1.897666	723.228880	0.012569	0.013210
RS	27	0.649306	1.897666	757.065644	0.013157	0.013709
RS	28	0.707336	2.383873	631.552154	0.010975	0.011409
RS	29	0.769859	2.383873	662.644000	0.011516	0.011855
RS	30	0.837225	2.901648	571.572778	0.009933	0.010200
RS	31	0.909807	2.901648	600.535198	0.010436	0.010621
RS	32	0.988011	3.386097	540.757474	0.009398	0.009542
RS	33	1.072271	3.386097	568.308900	0.009876	0.009961
RS	34	1.163057	3.762496	537.250475	0.009337	0.009406
RS	35	1.260873	3.762496	564.055276	0.009802	0.009847
RS	36	1.366265	3.987701	558.106071	0.009699	0.009750
RS	37	1.479818	3.987701	584.546805	0.010159	0.010222
RS	38	1.602166	4.080695	597.200809	0.010378	0.010467
RS	39	1.733989	4.080695	623.137147	0.010829	0.010954
RS	40	1.876021	4.098202	645.866234	0.011224	0.011380
RS	41	2.029052	4.098202	670.555694	0.011653	0.011846
RS	42	2.193935	4.087851	695.910798	0.012094	0.012307
RS	43	2.371587	4.087851	718.130300	0.012480	0.012714
RS	44	2.562997	4.071851	741.413136	0.012885	0.013121
RS	45	2.769231	4.071851	759.628938	0.013201	0.013441
RS	46	2.991436	4.058501	777.737419	0.013516	0.013744
RS	47	3.230850	4.058501	790.254145	0.013733	0.013953
RS	48	3.488805	4.056124	799.782588	0.013899	0.014100
RS	49	3.766737	4.056124	804.980952	0.013989	0.014175
RS	50	4.066193	4.075426	802.276393	0.013942	0.014109
RS	51	4.388841	4.075426	798.988772	0.013885	0.014034
RS	52	4.736475	4.123450	782.072789	0.013591	0.013727
RS	53	5.111032	4.123450	769.905315	0.013380	0.013501
RS	54	5.514596	4.263936	729.083554	0.012670	0.012799
RS	55	5.949414	4.263936	709.924040	0.012337	0.012458
RS	56	6.417906	4.263936	685.857553	0.011919	0.012037
RS	57	6.922681	4.263936	657.019065	0.011418	0.011536
RS	58	7.466546	5.865899	461.775235	0.008025	0.008282
RS	59	8.052532	5.865899	451.277764	0.007843	0.008087
RS	60	8.683898	5.865899	437.682451	0.007606	0.007838
RS	61	9.364160	5.865899	421.035329	0.007317	0.007532
RS	62	10.097104	5.865899	401.461766	0.006977	0.007174
RS	63	10.886811	5.865899	2957.218521	0.051392	0.052045
PA	4+25*2+4+6 0.055504986 0.021878789 10.886810673 1.487068787 0.566158650 0.515235399 0.484087156 0.480461318 0.499322291 0.547478257 0.632156790 0.755982218 0.927076639 1.163548090 1.485048289 1.897665571 2.383872563 2.901648282 3.386096961 3.762496071 3.987700535 4.080695174 4.098201567 4.087851015 4.071850759 4.058500565 4.056124195 4.075425628 4.123450305 4.263936222 5.865899386
//
IT	5109
RD	11
LK	-324596.709318
QD	-593.434723 -> -520.012621
RI	0.0109007935
TR	0.053655	0.022375
MT	11.067743
MM	C_pi: 2.342984, n_recomb: 60808.638872
RS	0	0.000000	1.621226	283.410369	0.004661	0.000320
RS	1	0.007772	1.621226	303.948106	0.004998	0.001964
RS	2	0.016149	1.621226	325.850272	0.005359	0.003830
RS	3	0.025176	1.621226	349.187628	0.005742	0.005102
RS	4	0.034905	0.582563	1034.926965	0.017019	0.015148
RS	5	0.045391	0.582563	1094.839469	0.018005	0.016135
RS	6	0.056691	0.536074	1255.712614	0.020650	0.018806
RS	7	0.068870	0.536074	1321.937063	0.021739	0.020142
RS	8	0.081995	0.501929	1482.294530	0.024376	0.023028
RS	9	0.096140	0.501929	1551.674533	0.025517	0.024627
RS	10	0.111385	0.494684	1643.972485	0.027035	0.026410
RS	11	0.127814	0.494684	1711.998920	0.028154	0.028008
RS	12	0.145521	0.509672	1726.780329	0.028397	0.028504
RS	13	0.164604	0.509672	1790.408823	0.029443	0.030046
RS	14	0.185170	0.554086	1705.406145	0.028045	0.028804
RS	15	0.207334	0.554086	1763.614918	0.029003	0.030167
RS	16	0.231221	0.635401	1589.999930	0.026148	0.027281
RS	17	0.256965	0.635401	1643.460451	0.027027	0.028404
RS	18	0.284710	0.756171	1428.103935	0.023485	0.024687
RS	19	0.314611	0.756171	1477.683947	0.024301	0.025635
RS	20	0.346836	0.924744	1251.506003	0.020581	0.021706
RS	21	0.381565	0.924744	1297.701218	0.021341	0.022540
RS	22	0.418994	1.160427	1073.813344	0.017659	0.018653
RS	23	0.459332	1.160427	1116.757322	0.018365	0.019371
RS	24	0.502806	1.485201	908.917573	0.014947	0.015758
RS	25	0.549658	1.485201	948.499370	0.015598	0.016359
RS	26	0.600152	1.907816	771.727088	0.012691	0.013287
RS	27	0.654570	1.907816	807.935916	0.013287	0.013796
RS	28	0.713218	2.412300	669.751666	0.011014	0.011407
RS	29	0.776424	2.412300	702.939456	0.011560	0.011860
RS	30	0.844543	2.955483	602.614708	0.009910	0.010139
RS	31	0.917956	2.955483	633.444557	0.010417	0.010565
RS	32	0.997075	3.467944	567.561813	0.009334	0.009443
RS	33	1.082344	3.467944	596.834820	0.009815	0.009864
RS	34	1.174240	3.867784	562.488858	0.009250	0.009283
RS	35	1.273278	3.867784	590.966972	0.009718	0.009722
RS	36	1.380014	4.106313	584.165709	0.009607	0.009614
RS	37	1.495046	4.106313	612.318946	0.010070	0.010082
RS	38	1.619019	4.202594	626.003131	0.010295	0.010327
RS	39	1.752628	4.202594	653.738956	0.010751	0.010812
RS	40	1.896620	4.217667	678.643697	0.011160	0.011247
RS	41	2.051805	4.217667	705.209404	0.011597	0.011716
RS	42	2.219051	4.203233	733.195541	0.012057	0.012194
RS	43	2.399296	4.203233	757.304757	0.012454	0.012610
RS	44	2.593550	4.183367	783.234854	0.012880	0.013039
RS	45	2.802902	4.183367	803.252578	0.013210	0.013373
RS	46	3.028526	4.166849	823.766296	0.013547	0.013701
RS	47	3.271687	4.166849	837.868491	0.013779	0.013928
RS	48	3.533746	4.162399	849.258213	0.013966	0.014100
RS	49	3.816174	4.162399	855.684179	0.014072	0.014196
RS	50	4.120553	4.181405	853.905034	0.014042	0.014152
RS	51	4.448590	4.181405	851.364431	0.014001	0.014099
RS	52	4.802123	4.231635	834.131960	0.013717	0.013807
RS	53	5.183133	4.231635	822.164000	0.013521	0.013601
RS	54	5.593757	4.382518	778.421267	0.012801	0.012892
RS	55	6.036296	4.382518	759.071761	0.012483	0.012570
RS	56	6.513231	4.382518	734.456015	0.012078	0.012165
RS	57	7.027235	4.382518	704.691687	0.011589	0.011678
RS	58	7.581190	6.150200	486.718410	0.008004	0.008228
RS	59	8.178199	6.150200	477.280660	0.007849	0.008063
RS	60	8.821611	6.150200	464.584700	0.007640	0.007844
RS	61	9.515030	6.150200	448.641417	0.007378	0.007568
RS	62	10.262345	6.150200	429.542082	0.007064	0.007238
RS	63	11.067743	6.150200	3271.348576	0.053797	0.054354
PA	4+25*2+4+6 0.053654954 0.022374625 11.067743412 1.621226422 0.582563103 0.536074017 0.501928526 0.494684417 0.509671823 0.554085765 0.635401295 0.756171109 0.924744306 1.160427211 1.485201244 1.907816486 2.412299632 2.955483309 3.467943503 3.867783605 4.106313193 4.202594430 4.217666623 4.203233309 4.183367115 4.166849064 4.162398745 4.181405249 4.231635349 4.382517718 6.150199719
//
IT	5846
RD	12
LK	-324453.713933
QD	-542.277651 -> -477.170574
RI	0.0098771677
TR	0.051938	0.022830
MT	11.243424
MM	C_pi: 2.419896, n_recomb: 63996.236809
RS	0	0.000000	1.758311	275.628193	0.004307	0.000300
RS	1	0.007799	1.758311	295.785853	0.004622	0.001838
RS	2	0.016206	1.758311	317.305940	0.004958	0.003592
RS	3	0.025269	1.758311	340.262525	0.005317	0.004792
RS	4	0.035039	0.596816	1068.318798	0.016693	0.015069
RS	5	0.045571	0.596816	1130.858567	0.017671	0.016023
RS	6	0.056924	0.556239	1281.606462	0.020026	0.018426
RS	7	0.069163	0.556239	1350.535191	0.021103	0.019694
RS	8	0.082356	0.519563	1519.571820	0.023745	0.022565
RS	9	0.096578	0.519563	1592.428680	0.024883	0.024115
RS	10	0.111909	0.508907	1699.406434	0.026555	0.026027
RS	11	0.128436	0.508907	1771.521592	0.027682	0.027586
RS	12	0.146252	0.520180	1802.689824	0.028169	0.028303
RS	13	0.165457	0.520180	1870.591721	0.029230	0.029822
RS	14	0.186161	0.560988	1797.293436	0.028084	0.028822
RS	15	0.208478	0.560988	1859.524572	0.029057	0.030177
RS	16	0.232537	0.639066	1688.186662	0.026379	0.027472
RS	17	0.258472	0.639066	1745.265292	0.027271	0.028596
RS	18	0.286429	0.756884	1523.996103	0.023814	0.024971
RS	19	0.316567	0.756884	1576.851829	0.024640	0.025923
RS	20	0.349055	0.922956	1339.224377	0.020927	0.022005
RS	21	0.384077	0.922956	1388.448874	0.021696	0.022845
RS	22	0.421831	1.157651	1149.257930	0.017958	0.018905
RS	23	0.462529	1.157651	1195.036848	0.018674	0.019633
RS	24	0.506401	1.485133	970.245352	0.015161	0.015929
RS	25	0.553694	1.485133	1012.446842	0.015820	0.016540
RS	26	0.604676	1.916821	819.870291	0.012811	0.013369
RS	27	0.659634	1.916821	858.432126	0.013414	0.013886
RS	28	0.718879	2.438462	707.433323	0.011054	0.011412
RS	29	0.782744	2.438462	742.694907	0.011605	0.011871
RS	30	0.851589	3.006092	632.987845	0.009891	0.010088
RS	31	0.925804	3.006092	665.656579	0.010401	0.010517
RS	32	1.005808	3.546013	593.570203	0.009275	0.009354
RS	33	1.092050	3.546013	624.529638	0.009759	0.009776
RS	34	1.185019	3.969375	586.789090	0.009169	0.009171
RS	35	1.285238	3.969375	616.899953	0.009640	0.009608
RS	36	1.393274	4.221796	609.119221	0.009518	0.009488
RS	37	1.509735	4.221796	638.942095	0.009984	0.009953
RS	38	1.635280	4.322027	653.530299	0.010212	0.010196
RS	39	1.770615	4.322027	683.025985	0.010673	0.010679
RS	40	1.916506	4.335124	710.017399	0.011095	0.011121
RS	41	2.073774	4.335124	738.429729	0.011539	0.011592
RS	42	2.243308	4.316724	769.027319	0.012017	0.012085
RS	43	2.426064	4.316724	795.012317	0.012423	0.012509
RS	44	2.623074	4.292804	823.645430	0.012870	0.012959
RS	45	2.835448	4.292804	845.469691	0.013211	0.013306
RS	46	3.064386	4.272721	868.508308	0.013571	0.013658
RS	47	3.311178	4.272721	884.218579	0.013817	0.013902
RS	48	3.577218	4.265633	897.641298	0.014026	0.014099
RS	49	3.864006	4.265633	905.330879	0.014147	0.014214
RS	50	4.173162	4.283690	904.667676	0.014136	0.014193
RS	51	4.506428	4.283690	902.916320	0.014109	0.014160
RS	52	4.865687	4.335440	885.537507	0.013837	0.013883
RS	53	5.252964	4.335440	873.810966	0.013654	0.013696
RS	54	5.670445	4.495826	827.256756	0.012927	0.012982
RS	55	6.120485	4.495826	807.754781	0.012622	0.012677
RS	56	6.605625	4.495826	782.631396	0.012229	0.012287
RS	57	7.128601	4.495826	751.986274	0.011750	0.011813
RS	58	7.692364	6.428306	510.893937	0.007983	0.008178
RS	59	8.300095	6.428306	502.537468	0.007853	0.008040
RS	60	8.955224	6.428306	490.777804	0.007669	0.007847
RS	61	9.661447	6.428306	475.591397	0.007432	0.007599
RS	62	10.422748	6.428306	457.035527	0.007142	0.007295
RS	63	11.243424	6.428306	3589.766779	0.056093	0.056568
PA	4+25*2+4+6 0.051937842 0.022830455 11.243423847 1.758310817 0.596816391 0.556238985 0.519562663 0.508906860 0.520180035 0.560988283 0.639065646 0.756884498 0.922956024 1.157651130 1.485132549 1.916820645 2.438462329 3.006091587 3.546012879 3.969375188 4.221796104 4.322027034 4.335123745 4.316724408 4.292804006 4.272720985 4.265632943 4.283689723 4.335440112 4.495826428 6.428306359
//
IT	4956
RD	13
LK	-324326.873077
QD	-496.809670 -> -438.943076
RI	0.0090105368
TR	0.050342	0.023250
MT	11.414256
MM	C_pi: 2.495061, n_recomb: 67105.125690
RS	0	0.000000	1.900071	268.014965	0.003994	0.000281
RS	1	0.007825	1.900071	287.779423	0.004288	0.001722
RS	2	0.016262	1.900071	308.900228	0.004603	0.003375
RS	3	0.025359	1.900071	331.454099	0.004939	0.004510
RS	4	0.035167	0.609234	1102.282509	0.016426	0.015013
RS	5	0.045744	0.609234	1167.435523	0.017397	0.015944
RS	6	0.057148	0.575825	1305.582429	0.019456	0.018069
RS	7	0.069444	0.575825	1377.055010	0.020521	0.019280
RS	8	0.082702	0.537019	1553.325752	0.023148	0.022120
RS	9	0.096998	0.537019	1629.461170	0.024282	0.023627
RS	10	0.112413	0.523111	1750.287454	0.026083	0.025647
RS	11	0.129033	0.523111	1826.328765	0.027216	0.027171
RS	12	0.146954	0.530787	1873.800590	0.027923	0.028088
RS	13	0.166277	0.530787	1945.885947	0.028998	0.029586
RS	14	0.187113	0.568087	1885.120233	0.028092	0.028817
RS	15	0.209578	0.568087	1951.338743	0.029079	0.030165
RS	16	0.233802	0.643016	1783.559105	0.026579	0.027639
RS	17	0.259920	0.643016	1844.234242	0.027483	0.028765
RS	18	0.288083	0.757963	1618.228413	0.024115	0.025234
RS	19	0.318449	0.757963	1674.331491	0.024951	0.026191
RS	20	0.351191	0.921542	1426.121967	0.021252	0.022291
RS	21	0.386495	0.921542	1478.341101	0.022030	0.023136
RS	22	0.424562	1.155085	1224.331202	0.018245	0.019152
RS	23	0.465607	1.155085	1272.912736	0.018969	0.019888
RS	24	0.509864	1.484793	1031.309286	0.015369	0.016099
RS	25	0.557583	1.484793	1076.105340	0.016036	0.016719
RS	26	0.609037	1.924744	867.646693	0.012930	0.013453
RS	27	0.664516	1.924744	908.540026	0.013539	0.013979
RS	28	0.724337	2.462556	744.592506	0.011096	0.011423
RS	29	0.788839	2.462556	781.903988	0.011652	0.011888
RS	30	0.858387	3.053761	662.697035	0.009876	0.010044
RS	31	0.933377	3.053761	697.174982	0.010389	0.010476
RS	32	1.014235	3.620699	618.786751	0.009221	0.009273
RS	33	1.101420	3.620699	651.396504	0.009707	0.009696
RS	34	1.195427	4.067688	610.161284	0.009093	0.009067
RS	35	1.296790	4.067688	641.863411	0.009565	0.009503
RS	36	1.406084	4.334522	632.984672	0.009433	0.009370
RS	37	1.523929	4.334522	664.433047	0.009901	0.009832
RS	38	1.650996	4.439350	679.796969	0.010130	0.010072
RS	39	1.788005	4.439350	711.010657	0.010595	0.010553
RS	40	1.935735	4.450894	739.996442	0.011027	0.011001
RS	41	2.095024	4.450894	770.222427	0.011478	0.011474
RS	42	2.266776	4.428636	803.403653	0.011972	0.011980
RS	43	2.451968	4.428636	831.246217	0.012387	0.012411
RS	44	2.651651	4.400479	862.629628	0.012855	0.012880
RS	45	2.866958	4.400479	886.260263	0.013207	0.013239
RS	46	3.099111	4.376441	911.938608	0.013590	0.013615
RS	47	3.349430	4.376441	929.274659	0.013848	0.013874
RS	48	3.619336	4.366201	944.893635	0.014081	0.014097
RS	49	3.910361	4.366201	953.878513	0.014215	0.014230
RS	50	4.224157	4.382699	954.519722	0.014224	0.014232
RS	51	4.562507	4.382699	953.596177	0.014210	0.014217
RS	52	4.927332	4.435322	936.245292	0.013952	0.013957
RS	53	5.320703	4.435322	924.798698	0.013781	0.013787
RS	54	5.744853	4.604359	875.555142	0.013048	0.013068
RS	55	6.202192	4.604359	855.934323	0.012755	0.012779
RS	56	6.695316	4.604359	830.341065	0.012374	0.012403
RS	57	7.227025	4.604359	798.856474	0.011905	0.011941
RS	58	7.800339	6.700338	534.347244	0.007963	0.008131
RS	59	8.418512	6.700338	527.085653	0.007855	0.008017
RS	60	9.085055	6.700338	516.289508	0.007694	0.007849
RS	61	9.803753	6.700338	501.901665	0.007479	0.007625
RS	62	10.578687	6.700338	483.945759	0.007212	0.007346
RS	63	11.414256	6.700338	3911.448678	0.058288	0.058688
PA	4+25*2+4+6 0.050342169 0.023249549 11.414255746 1.900070535 0.609233655 0.575825030 0.537018902 0.523111297 0.530786523 0.568086665 0.643016169 0.757962538 0.921542423 1.155084831 1.484792629 1.924744209 2.462555660 3.053761275 3.620699483 4.067688180 4.334522170 4.439350125 4.450894374 4.428636177 4.400478641 4.376440544 4.366200613 4.382698696 4.435321660 4.604359431 6.700338191
//
IT	4846
RD	14
LK	-324214.105195
QD	-456.269088 -> -404.731969
RI	0.0082644576
TR	0.048858	0.023635
MT	11.580374
MM	C_pi: 2.568509, n_recomb: 70134.529333
RS	0	0.000000	2.047790	260.418346	0.003713	0.000264
RS	1	0.007849	2.047790	279.769441	0.003989	0.001615
RS	2	0.016314	2.047790	300.466787	0.004284	0.003173
RS	3	0.025444	2.047790	322.589160	0.004600	0.004248
RS	4	0.035290	0.620083	1136.570142	0.016206	0.014977
RS	5	0.045910	0.620083	1204.317872	0.017172	0.015893
RS	6	0.057362	0.594898	1327.727540	0.018931	0.017735
RS	7	0.069714	0.594898	1401.592811	0.019984	0.018895
RS	8	0.083035	0.554320	1583.814338	0.022583	0.021693
RS	9	0.097402	0.554320	1663.036834	0.023712	0.023161
RS	10	0.112896	0.537284	1796.957263	0.025622	0.025273
RS	11	0.129607	0.537284	1876.760430	0.026759	0.026766
RS	12	0.147629	0.541451	1940.395820	0.027667	0.027865
RS	13	0.167066	0.541451	2016.565591	0.028753	0.029344
RS	14	0.188028	0.575314	1969.045885	0.028075	0.028794
RS	15	0.210636	0.575314	2039.207334	0.029076	0.030134
RS	16	0.235018	0.647162	1876.165222	0.026751	0.027785
RS	17	0.261314	0.647162	1940.408782	0.027667	0.028913
RS	18	0.289674	0.759291	1710.789710	0.024393	0.025481
RS	19	0.320261	0.759291	1770.107164	0.025239	0.026442
RS	20	0.353248	0.920386	1512.152241	0.021561	0.022565
RS	21	0.388824	0.920386	1567.327200	0.022347	0.023416
RS	22	0.427192	1.152628	1298.986930	0.018521	0.019393
RS	23	0.468572	1.152628	1350.334500	0.019253	0.020136
RS	24	0.513201	1.484144	1092.068663	0.015571	0.016268
RS	25	0.561332	1.484144	1139.430212	0.016246	0.016897
RS	26	0.613241	1.931620	915.036590	0.013047	0.013540
RS	27	0.669224	1.931620	958.236873	0.013663	0.014073
RS	28	0.729602	2.484706	781.217848	0.011139	0.011439
RS	29	0.794719	2.484706	820.553066	0.011700	0.011909
RS	30	0.864946	3.098686	691.740168	0.009863	0.010007
RS	31	0.940687	3.098686	727.996023	0.010380	0.010442
RS	32	1.022372	3.692202	643.221779	0.009171	0.009200
RS	33	1.110469	3.692202	677.444618	0.009659	0.009624
RS	34	1.205480	4.162900	632.623979	0.009020	0.008970
RS	35	1.307949	4.162900	665.874846	0.009494	0.009405
RS	36	1.418462	4.444655	655.782290	0.009350	0.009259
RS	37	1.537648	4.444655	688.810486	0.009821	0.009718
RS	38	1.666190	4.554657	704.828253	0.010050	0.009954
RS	39	1.804821	4.554657	737.715639	0.010519	0.010433
RS	40	1.954333	4.565056	768.598046	0.010959	0.010886
RS	41	2.115581	4.565056	800.600961	0.011415	0.011360
RS	42	2.289486	4.539042	836.329199	0.011925	0.011878
RS	43	2.477041	4.539042	866.006155	0.012348	0.012316
RS	44	2.679317	4.506485	900.174875	0.012835	0.012803
RS	45	2.897470	4.506485	925.605992	0.013198	0.013173
RS	46	3.132746	4.478136	954.026717	0.013603	0.013572
RS	47	3.386489	4.478136	973.000369	0.013873	0.013846
RS	48	3.660150	4.464261	990.971006	0.014130	0.014094
RS	49	3.955290	4.464261	1001.277279	0.014277	0.014243
RS	50	4.273596	4.478633	1003.406498	0.014307	0.014269
RS	51	4.616887	4.478633	1003.344409	0.014306	0.014271
RS	52	4.987123	4.531533	986.193035	0.014061	0.014027
RS	53	5.386419	4.531533	975.060915	0.013903	0.013873
RS	54	5.817057	4.708395	923.262325	0.013164	0.013152
RS	55	6.281497	4.708395	903.552036	0.012883	0.012877
RS	56	6.782391	4.708395	877.522644	0.012512	0.012514
RS	57	7.322601	4.708395	845.236231	0.012052	0.012063
RS	58	7.905213	6.966229	557.098793	0.007943	0.008086
RS	59	8.533555	6.966229	550.939109	0.007855	0.007994
RS	60	9.211216	6.966229	541.125732	0.007716	0.007848
RS	61	9.942069	6.966229	527.568859	0.007522	0.007648
RS	62	10.730287	6.966229	510.258999	0.007275	0.007391
RS	63	11.580374	6.966229	4235.280471	0.060388	0.060717
PA	4+25*2+4+6 0.048858125 0.023635234 11.580373652 2.047789632 0.620083445 0.594898091 0.554320054 0.537284041 0.541451092 0.575313872 0.647161590 0.759291135 0.920385855 1.152627768 1.484144097 1.931620289 2.484706486 3.098686318 3.692201820 4.162900485 4.444654871 4.554656904 4.565055678 4.539042078 4.506485350 4.478135849 4.464261244 4.478632507 4.531532824 4.708395428 6.966228805
//
IT	4712
RD	15
LK	-324113.644225
QD	-420.015255 -> -374.029786
RI	0.0076109846
TR	0.047476	0.023990
MT	11.741968
MM	C_pi: 2.640247, n_recomb: 73083.264102
RS	0	0.000000	2.202971	252.717818	0.003458	0.000248
RS	1	0.007873	2.202971	271.629475	0.003717	0.001515
RS	2	0.016365	2.202971	291.873245	0.003994	0.002984
RS	3	0.025526	2.202971	313.529426	0.004290	0.004004
RS	4	0.035409	0.629536	1171.076526	0.016024	0.014959
RS	5	0.046069	0.629536	1241.399740	0.016986	0.015865
RS	6	0.057568	0.613492	1348.158107	0.018447	0.017420
RS	7	0.069973	0.613492	1424.273789	0.019488	0.018537
RS	8	0.083355	0.571464	1611.308051	0.022048	0.021283
RS	9	0.097790	0.571464	1693.433290	0.023171	0.022716
RS	10	0.113361	0.551410	1839.711787	0.025173	0.024906
RS	11	0.130158	0.551410	1923.111295	0.026314	0.026371
RS	12	0.148278	0.552139	2002.720236	0.027403	0.027636
RS	13	0.167824	0.552139	2082.866984	0.028500	0.029097
RS	14	0.188909	0.582623	2049.177459	0.028039	0.028754
RS	15	0.211654	0.582623	2123.228092	0.029052	0.030089
RS	16	0.236189	0.651441	1966.002272	0.026901	0.027914
RS	17	0.262656	0.651441	2033.779427	0.027828	0.029044
RS	18	0.291207	0.760797	1801.619310	0.024652	0.025714
RS	19	0.322006	0.760797	1864.113226	0.025507	0.026677
RS	20	0.355229	0.919412	1597.231686	0.021855	0.022830
RS	21	0.391068	0.919412	1655.319148	0.022650	0.023685
RS	22	0.429728	1.150225	1373.145674	0.018789	0.019629
RS	23	0.471432	1.150225	1427.218094	0.019529	0.020379
RS	24	0.516419	1.483176	1152.465287	0.015769	0.016436
RS	25	0.564947	1.483176	1202.359014	0.016452	0.017073
RS	26	0.617297	1.937511	962.000053	0.013163	0.013629
RS	27	0.673767	1.937511	1007.479300	0.013785	0.014169
RS	28	0.734683	2.505033	817.290858	0.011183	0.011459
RS	29	0.800395	2.505033	858.621197	0.011749	0.011933
RS	30	0.871281	3.141033	720.110571	0.009853	0.009975
RS	31	0.947746	3.141033	758.111271	0.010373	0.010413
RS	32	1.030232	3.760702	666.878389	0.009125	0.009132
RS	33	1.119212	3.760702	702.675777	0.009615	0.009557
RS	34	1.215197	4.255180	654.187875	0.008951	0.008880
RS	35	1.318738	4.255180	688.943766	0.009427	0.009314
RS	36	1.430431	4.552298	677.532485	0.009271	0.009154
RS	37	1.550917	4.552298	712.093369	0.009744	0.009611
RS	38	1.680888	4.668025	728.643955	0.009970	0.009842
RS	39	1.821092	4.668025	763.158365	0.010442	0.010319
RS	40	1.972333	4.677648	795.839047	0.010889	0.010775
RS	41	2.135482	4.677648	829.578570	0.011351	0.011251
RS	42	2.311474	4.647980	867.809141	0.011874	0.011780
RS	43	2.501322	4.647980	899.292463	0.012305	0.012223
RS	44	2.706116	4.610875	936.270612	0.012811	0.012728
RS	45	2.927032	4.610875	963.490552	0.013183	0.013108
RS	46	3.165341	4.577890	994.743036	0.013611	0.013529
RS	47	3.422411	4.577890	1015.360016	0.013893	0.013817
RS	48	3.699719	4.559935	1035.826874	0.014173	0.014090
RS	49	3.998859	4.559935	1047.474789	0.014333	0.014254
RS	50	4.321550	4.571665	1051.265479	0.014384	0.014303
RS	51	4.669644	4.571665	1052.093543	0.014396	0.014321
RS	52	5.045144	4.624285	1035.311366	0.014166	0.014095
RS	53	5.450204	4.624285	1024.524085	0.014019	0.013955
RS	54	5.887155	4.808192	970.311450	0.013277	0.013233
RS	55	6.358504	4.808192	950.537344	0.013006	0.012972
RS	56	6.866962	4.808192	924.102156	0.012645	0.012620
RS	57	7.415449	4.808192	891.048588	0.012192	0.012179
RS	58	8.007117	7.225937	579.156562	0.007925	0.008044
RS	59	8.645365	7.225937	574.100248	0.007855	0.007972
RS	60	9.333860	7.225937	565.282130	0.007735	0.007847
RS	61	10.076558	7.225937	552.580743	0.007561	0.007667
RS	62	10.877726	7.225937	535.954131	0.007333	0.007432
RS	63	11.741968	7.225937	4560.115491	0.062396	0.062655
PA	4+25*2+4+6 0.047476410 0.023990380 11.741968069 2.202970956 0.629535706 0.613492061 0.571464403 0.551410231 0.552139393 0.582623148 0.651441126 0.760797298 0.919411554 1.150224848 1.483175970 1.937511442 2.505032922 3.141033439 3.760702429 4.255180357 4.552298009 4.668025326 4.677648414 4.647979850 4.610874803 4.577890465 4.559934689 4.571664709 4.624285303 4.808191807 7.225936619
//
IT	4373
RD	16
LK	-324023.981983
QD	-387.507236 -> -346.405519
RI	0.0070327172
TR	0.046189	0.024318
MT	11.899009
MM	C_pi: 2.710237, n_recomb: 75950.458555
RS	0	0.000000	2.366855	244.872609	0.003224	0.000233
RS	1	0.007895	2.366855	263.317663	0.003467	0.001422
RS	2	0.016414	2.366855	283.076817	0.003727	0.002807
RS	3	0.025605	2.366855	304.231392	0.004006	0.003775
RS	4	0.035522	0.637711	1205.757658	0.015876	0.014957
RS	5	0.046222	0.637711	1278.637478	0.016835	0.015857
RS	6	0.057766	0.631620	1367.001128	0.017999	0.017124
RS	7	0.070222	0.631620	1445.233150	0.019029	0.018202
RS	8	0.083662	0.588452	1636.024908	0.021541	0.020891
RS	9	0.098162	0.588452	1720.874586	0.022658	0.022292
RS	10	0.113808	0.565473	1878.814648	0.024737	0.024547
RS	11	0.130688	0.565473	1965.644252	0.025881	0.025987
RS	12	0.148902	0.562832	2060.952790	0.027135	0.027403
RS	13	0.168553	0.562832	2144.961419	0.028242	0.028847
RS	14	0.189756	0.589983	2125.585049	0.027986	0.028702
RS	15	0.212633	0.589983	2203.462290	0.029012	0.030031
RS	16	0.237316	0.655812	2053.043649	0.027031	0.028027
RS	17	0.263948	0.655812	2124.312973	0.027970	0.029159
RS	18	0.292682	0.762428	1890.640189	0.024893	0.025932
RS	19	0.323686	0.762428	1956.267764	0.025757	0.026900
RS	20	0.357137	0.918561	1681.272965	0.022136	0.023085
RS	21	0.393229	0.918561	1742.225110	0.022939	0.023944
RS	22	0.432170	1.147837	1446.719986	0.019048	0.019861
RS	23	0.474187	1.147837	1503.471511	0.019795	0.020616
RS	24	0.519520	1.481882	1212.437581	0.015964	0.016602
RS	25	0.568433	1.481882	1264.825945	0.016653	0.017247
RS	26	0.621207	1.942467	1008.496611	0.013278	0.013719
RS	27	0.678148	1.942467	1056.223421	0.013907	0.014266
RS	28	0.739585	2.523638	852.789150	0.011228	0.011481
RS	29	0.805872	2.523638	896.083486	0.011798	0.011961
RS	30	0.877393	3.180923	747.803336	0.009846	0.009947
RS	31	0.954561	3.180923	787.514128	0.010369	0.010388
RS	32	1.037821	3.826314	689.763600	0.009082	0.009070
RS	33	1.127654	3.826314	727.095842	0.009573	0.009496
RS	34	1.224581	4.344587	674.871999	0.008886	0.008796
RS	35	1.329160	4.344587	711.088304	0.009363	0.009228
RS	36	1.441995	4.657469	698.260342	0.009194	0.009055
RS	37	1.563740	4.657469	734.305593	0.009668	0.009510
RS	38	1.695096	4.779418	751.273981	0.009892	0.009735
RS	39	1.836823	4.779418	787.366776	0.010367	0.010211
RS	40	1.989740	4.788610	821.746153	0.010820	0.010669
RS	41	2.154730	4.788610	857.178781	0.011286	0.011145
RS	42	2.332747	4.755388	897.859499	0.011822	0.011684
RS	43	2.524818	4.755388	931.116684	0.012260	0.012132
RS	44	2.732054	4.713600	970.917560	0.012784	0.012654
RS	45	2.955652	4.713600	999.909171	0.013165	0.013043
RS	46	3.196903	4.675676	1034.072065	0.013615	0.013487
RS	47	3.457201	4.675676	1056.332032	0.013908	0.013786
RS	48	3.738051	4.653232	1079.426790	0.014212	0.014084
RS	49	4.041075	4.653232	1092.430648	0.014383	0.014263
RS	50	4.368023	4.661838	1098.048638	0.014457	0.014335
RS	51	4.720784	4.661838	1099.790082	0.014480	0.014368
RS	52	5.101397	4.713670	1083.539886	0.014266	0.014160
RS	53	5.512060	4.713670	1073.123349	0.014129	0.014033
RS	54	5.955146	4.903869	1016.643899	0.013386	0.013312
RS	55	6.433215	4.903869	996.827497	0.013125	0.013062
RS	56	6.949028	4.903869	970.013030	0.012772	0.012721
RS	57	7.505566	4.903869	936.223582	0.012327	0.012289
RS	58	8.106044	7.479301	600.525599	0.007907	0.008003
RS	59	8.753931	7.479301	596.569305	0.007855	0.007950
RS	60	9.452971	7.479301	588.753101	0.007752	0.007844
RS	61	10.207201	7.479301	576.924898	0.007596	0.007684
RS	62	11.020980	7.479301	561.011033	0.007387	0.007468
RS	63	11.899009	7.479301	4884.873194	0.064317	0.064507
PA	4+25*2+4+6 0.046189212 0.024317938 11.899009009 2.366855073 0.637710972 0.631619920 0.588452315 0.565473460 0.562831744 0.589982504 0.655811709 0.762428340 0.918561040 1.147836810 1.481881733 1.942467120 2.523638341 3.180923320 3.826313591 4.344587452 4.657468658 4.779417661 4.788610163 4.755387610 4.713600045 4.675676025 4.653231540 4.661837911 4.713669545 4.903869494 7.479301131
//
IT	5360
RD	17
LK	-323943.821561
QD	-358.284379 -> -321.490159
RI	0.0065167319
TR	0.044989	0.024620
MT	12.051631
MM	C_pi: 2.778462, n_recomb: 78735.173633
RS	0	0.000000	2.540572	236.881392	0.003009	0.000219
RS	1	0.007917	2.540572	254.834073	0.003237	0.001334
RS	2	0.016461	2.540572	274.079240	0.003481	0.002640
RS	3	0.025681	2.540572	294.698784	0.003743	0.003558
RS	4	0.035631	0.644713	1240.582403	0.015756	0.014968
RS	5	0.046368	0.644713	1316.000309	0.016714	0.015867
RS	6	0.057956	0.649287	1384.378964	0.017583	0.016846
RS	7	0.070461	0.649287	1464.601174	0.018602	0.017890
RS	8	0.083957	0.605278	1658.175731	0.021060	0.020516
RS	9	0.098520	0.605278	1745.578104	0.022170	0.021887
RS	10	0.114237	0.579465	1914.486132	0.024316	0.024197
RS	11	0.131198	0.579465	2004.579699	0.025460	0.025614
RS	12	0.149502	0.573507	2115.281878	0.026866	0.027168
RS	13	0.169254	0.573507	2203.031021	0.027980	0.028596
RS	14	0.190571	0.597367	2198.337499	0.027921	0.028639
RS	15	0.213575	0.597367	2279.970679	0.028957	0.029963
RS	16	0.238401	0.660244	2137.251543	0.027145	0.028126
RS	17	0.265191	0.660244	2211.965394	0.028094	0.029261
RS	18	0.294103	0.764150	1977.763541	0.025119	0.026138
RS	19	0.325304	0.764150	2046.477368	0.025992	0.027109
RS	20	0.358975	0.917798	1764.177795	0.022406	0.023332
RS	21	0.395311	0.917798	1827.942576	0.023216	0.024194
RS	22	0.434525	1.145443	1519.616568	0.019300	0.020087
RS	23	0.476842	1.145443	1578.997132	0.020055	0.020848
RS	24	0.522510	1.480283	1271.909000	0.016154	0.016768
RS	25	0.571794	1.480283	1326.750337	0.016851	0.017419
RS	26	0.624979	1.946554	1054.479253	0.013393	0.013811
RS	27	0.682375	1.946554	1104.418905	0.014027	0.014364
RS	28	0.744315	2.540630	887.688927	0.011274	0.011507
RS	29	0.811158	2.540630	932.913763	0.011849	0.011991
RS	30	0.883293	3.218500	774.807849	0.009841	0.009924
RS	31	0.961140	3.218500	816.192311	0.010366	0.010367
RS	32	1.045149	3.889172	711.880197	0.009041	0.009013
RS	33	1.135809	3.889172	750.706505	0.009535	0.009440
RS	34	1.233647	4.431214	694.691260	0.008823	0.008716
RS	35	1.339230	4.431214	732.322583	0.009301	0.009148
RS	36	1.453173	4.760212	717.988627	0.009119	0.008961
RS	37	1.576136	4.760212	755.468965	0.009595	0.009414
RS	38	1.708834	4.888839	772.744957	0.009814	0.009633
RS	39	1.852037	4.888839	810.365849	0.010292	0.010107
RS	40	2.006578	4.897916	846.345334	0.010749	0.010566
RS	41	2.173353	4.897916	883.424810	0.011220	0.011044
RS	42	2.353332	4.861234	926.498165	0.011767	0.011591
RS	43	2.547560	4.861234	961.492685	0.012212	0.012044
RS	44	2.757165	4.814643	1004.119589	0.012753	0.012582
RS	45	2.983363	4.814643	1034.860610	0.013144	0.012979
RS	46	3.227470	4.771508	1071.998294	0.013615	0.013444
RS	47	3.490902	4.771508	1095.895242	0.013919	0.013755
RS	48	3.775190	4.744205	1121.735977	0.014247	0.014077
RS	49	4.081985	4.744205	1136.104479	0.014429	0.014269
RS	50	4.413068	4.749250	1143.703908	0.014526	0.014366
RS	51	4.770363	4.749250	1146.377049	0.014560	0.014412
RS	52	5.155944	4.799821	1130.816051	0.014362	0.014222
RS	53	5.572052	4.799821	1120.792100	0.014235	0.014108
RS	54	6.021102	4.995607	1062.196045	0.013491	0.013387
RS	55	6.505703	4.995607	1042.355477	0.013239	0.013149
RS	56	7.028670	4.995607	1015.185178	0.012894	0.012818
RS	57	7.593039	4.995607	980.688482	0.012456	0.012394
RS	58	8.202089	7.726285	621.205600	0.007890	0.007966
RS	59	8.859357	7.726285	618.341935	0.007853	0.007929
RS	60	9.568659	7.726285	611.529356	0.007767	0.007841
RS	61	10.334117	7.726285	600.586212	0.007628	0.007698
RS	62	11.160175	7.726285	585.407968	0.007435	0.007501
RS	63	12.051631	7.726285	5208.494799	0.066152	0.066275
PA	4+25*2+4+6 0.044988837 0.024620285 12.051630966 2.540571563 0.644713121 0.649287431 0.605277689 0.579465150 0.573506925 0.597366737 0.660244450 0.764150133 0.917797818 1.145442783 1.480282661 1.946553693 2.540630450 3.218500088 3.889172247 4.431213945 4.760212032 4.888839477 4.897915911 4.861234367 4.814642910 4.771508174 4.744205386 4.749250484 4.799820952 4.995606947 7.726285187
//
IT	4253
RD	18
LK	-323872.045044
QD	-331.953746 -> -298.967703
RI	0.0060528029
TR	0.043869	0.024900
MT	12.199849
MM	C_pi: 2.844888, n_recomb: 81437.000378
RS	0	0.000000	2.725366	228.750943	0.002809	0.000206
RS	1	0.007938	2.725366	246.187193	0.003023	0.001252
RS	2	0.016505	2.725366	264.890982	0.003253	0.002483
RS	3	0.025753	2.725366	284.944341	0.003499	0.003353
RS	4	0.035735	0.650648	1275.503426	0.015662	0.014993
RS	5	0.046509	0.650648	1353.439967	0.016619	0.015894
RS	6	0.058139	0.666498	1400.405747	0.017196	0.016584
RS	7	0.070691	0.666498	1482.499380	0.018204	0.017597
RS	8	0.084240	0.621930	1677.965448	0.020604	0.020157
RS	9	0.098864	0.621930	1767.755744	0.021707	0.021500
RS	10	0.114650	0.593368	1946.964120	0.023908	0.023857
RS	11	0.131688	0.593368	2040.157088	0.025052	0.025251
RS	12	0.150078	0.584151	2165.874884	0.026596	0.026932
RS	13	0.169929	0.584151	2257.238186	0.027718	0.028346
RS	14	0.191355	0.604759	2267.498303	0.027844	0.028567
RS	15	0.214482	0.604759	2352.809735	0.028891	0.029886
RS	16	0.239444	0.664713	2218.613250	0.027243	0.028212
RS	17	0.266388	0.664713	2296.718310	0.028202	0.029349
RS	18	0.295471	0.765934	2062.915831	0.025331	0.026333
RS	19	0.326862	0.765934	2134.664377	0.026212	0.027307
RS	20	0.360745	0.917105	1845.832935	0.022666	0.023571
RS	21	0.397317	0.917105	1912.354766	0.023483	0.024436
RS	22	0.436792	1.143026	1591.752254	0.019546	0.020309
RS	23	0.479401	1.143026	1653.708036	0.020307	0.021075
RS	24	0.525392	1.478388	1330.819469	0.016342	0.016932
RS	25	0.575033	1.478388	1388.068545	0.017045	0.017590
RS	26	0.628615	1.949828	1099.907184	0.013506	0.013903
RS	27	0.686450	1.949828	1152.022027	0.014146	0.014462
RS	28	0.748876	2.556108	921.969164	0.011321	0.011535
RS	29	0.816257	2.556108	969.088913	0.011900	0.012024
RS	30	0.888987	3.253850	801.126664	0.009837	0.009904
RS	31	0.967489	3.253850	844.147235	0.010366	0.010350
RS	32	1.052223	3.949362	733.239816	0.009004	0.008961
RS	33	1.143682	3.949362	773.518727	0.009498	0.009389
RS	34	1.242401	4.515133	713.662797	0.008763	0.008642
RS	35	1.348957	4.515133	752.663224	0.009242	0.009073
RS	36	1.463970	4.860526	736.747001	0.009047	0.008872
RS	37	1.588113	4.860526	775.612636	0.009524	0.009323
RS	38	1.722109	4.996237	793.093280	0.009739	0.009536
RS	39	1.866742	4.996237	832.190899	0.010219	0.010008
RS	40	2.022856	5.005503	869.670363	0.010679	0.010468
RS	41	2.191361	5.005503	908.348275	0.011154	0.010946
RS	42	2.373241	4.965448	953.753464	0.011712	0.011502
RS	43	2.569559	4.965448	990.445408	0.012162	0.011958
RS	44	2.781460	4.913945	1035.892172	0.012720	0.012511
RS	45	3.010180	4.913945	1068.355850	0.013119	0.012916
RS	46	3.257056	4.865353	1108.520745	0.013612	0.013402
RS	47	3.523528	4.865353	1134.043458	0.013925	0.013723
RS	48	3.811151	4.832850	1162.736398	0.014278	0.014070
RS	49	4.121605	4.832850	1178.472836	0.014471	0.014274
RS	50	4.456702	4.833936	1188.195791	0.014590	0.014394
RS	51	4.818398	4.833936	1191.814006	0.014635	0.014453
RS	52	5.208803	4.882812	1177.091603	0.014454	0.014281
RS	53	5.630198	4.882812	1167.477951	0.014336	0.014179
RS	54	6.085042	5.083513	1106.917175	0.013592	0.013461
RS	55	6.575990	5.083513	1087.067027	0.013349	0.013232
RS	56	7.105908	5.083513	1059.561070	0.013011	0.012910
RS	57	7.677888	5.083513	1024.382854	0.012579	0.012495
RS	58	8.295271	7.966797	641.199270	0.007874	0.007930
RS	59	8.961659	7.966797	639.417305	0.007852	0.007908
RS	60	9.680943	7.966797	633.605714	0.007780	0.007836
RS	61	10.457322	7.966797	623.554361	0.007657	0.007711
RS	62	11.295326	7.966797	609.128724	0.007480	0.007530
RS	63	12.199849	7.966797	5530.025728	0.067906	0.067961
PA	4+25*2+4+6 0.043868636 0.024899764 12.199848962 2.725365668 0.650647618 0.666498338 0.621930422 0.593368266 0.584150901 0.604758508 0.664712504 0.765934205 0.917105471 1.143026440 1.478388149 1.949828345 2.556108153 3.253850378 3.949361959 4.515132561 4.860525606 4.996236955 5.005503437 4.965447784 4.913945471 4.865352978 4.832850219 4.833936481 4.882812127 5.083512656 7.966797199
//
IT	4514
RD	19
LK	-323807.682892
QD	-308.177287 -> -278.565154
RI	0.0056328672
TR	0.042822	0.025158
MT	12.343747
MM	C_pi: 2.909503, n_recomb: 84055.877093
RS	0	0.000000	2.922617	220.494410	0.002623	0.000193
RS	1	0.007958	2.922617	237.392212	0.002824	0.001174
RS	2	0.016548	2.922617	255.529534	0.003040	0.002334
RS	3	0.025823	2.922617	274.988159	0.003271	0.003159
RS	4	0.035835	0.655586	1310.529550	0.015591	0.015029
RS	5	0.046645	0.655586	1390.966513	0.016548	0.015934
RS	6	0.058314	0.683244	1415.211187	0.016837	0.016337
RS	7	0.070912	0.683244	1499.065482	0.017834	0.017324
RS	8	0.084512	0.638397	1695.593153	0.020172	0.019814
RS	9	0.099195	0.638397	1787.614098	0.021267	0.021131
RS	10	0.115046	0.607172	1976.457542	0.023514	0.023527
RS	11	0.132159	0.607172	2072.587713	0.024657	0.024900
RS	12	0.150633	0.594752	2212.895804	0.026326	0.026697
RS	13	0.170577	0.594752	2307.743242	0.027455	0.028096
RS	14	0.192109	0.612143	2333.142380	0.027757	0.028486
RS	15	0.215354	0.612143	2422.048313	0.028815	0.029801
RS	16	0.240448	0.669203	2297.098516	0.027328	0.028288
RS	17	0.267540	0.669203	2378.536648	0.028297	0.029426
RS	18	0.296787	0.767767	2146.014193	0.025531	0.026517
RS	19	0.328362	0.767767	2220.742554	0.026420	0.027494
RS	20	0.362449	0.916465	1926.153211	0.022915	0.023801
RS	21	0.399249	0.916465	1995.373458	0.023739	0.024669
RS	22	0.438977	1.140589	1663.036076	0.019785	0.020527
RS	23	0.481867	1.140589	1727.510055	0.020552	0.021297
RS	24	0.528169	1.476228	1389.100598	0.016526	0.017094
RS	25	0.578156	1.476228	1448.709013	0.017235	0.017758
RS	26	0.632121	1.952351	1144.743916	0.013619	0.013995
RS	27	0.690380	1.952351	1198.993792	0.014264	0.014561
RS	28	0.753276	2.570169	955.612996	0.011369	0.011565
RS	29	0.821176	2.570169	1004.590349	0.011951	0.012058
RS	30	0.894479	3.287106	826.754680	0.009836	0.009887
RS	31	0.973616	3.287106	871.372698	0.010367	0.010335
RS	32	1.059050	4.006994	753.852740	0.008968	0.008912
RS	33	1.151283	4.006994	795.542329	0.009464	0.009341
RS	34	1.250854	4.596397	731.810681	0.008706	0.008571
RS	35	1.358350	4.596397	772.134246	0.009186	0.009002
RS	36	1.474400	4.958424	754.566936	0.008977	0.008787
RS	37	1.599684	4.958424	794.767957	0.009455	0.009237
RS	38	1.734938	5.101586	812.356383	0.009664	0.009442
RS	39	1.880955	5.101586	852.878738	0.010147	0.009913
RS	40	2.038591	5.111320	891.760996	0.010609	0.010373
RS	41	2.208771	5.111320	931.987385	0.011088	0.010852
RS	42	2.392494	5.067977	979.659302	0.011655	0.011414
RS	43	2.590836	5.067977	1018.006026	0.012111	0.011875
RS	44	2.804962	5.011474	1066.257078	0.012685	0.012442
RS	45	3.036127	5.011474	1100.412825	0.013091	0.012854
RS	46	3.285688	4.957201	1143.645758	0.013606	0.013360
RS	47	3.555107	4.957201	1170.778425	0.013929	0.013691
RS	48	3.845965	4.919189	1202.416683	0.014305	0.014061
RS	49	4.159969	4.919189	1219.519549	0.014508	0.014277
RS	50	4.498960	4.915953	1231.496945	0.014651	0.014421
RS	51	4.864927	4.915953	1236.069124	0.014705	0.014491
RS	52	5.260015	4.962736	1222.326463	0.014542	0.014338
RS	53	5.686544	4.962736	1213.137053	0.014433	0.014246
RS	54	6.147013	5.167718	1150.763456	0.013690	0.013531
RS	55	6.644125	5.167718	1130.915152	0.013454	0.013313
RS	56	7.180795	5.167718	1103.090770	0.013123	0.012999
RS	57	7.760171	5.167718	1067.254131	0.012697	0.012590
RS	58	8.385652	8.200816	660.510699	0.007858	0.007895
RS	59	9.060905	8.200816	659.796533	0.007849	0.007888
RS	60	9.789893	8.200816	654.979588	0.007792	0.007831
RS	61	10.576890	8.200816	645.822311	0.007683	0.007721
RS	62	11.426514	8.200816	632.161117	0.007521	0.007556
RS	63	12.343747	8.200816	5848.597668	0.069580	0.069568
PA	4+25*2+4+6 0.042822328 0.025158396 12.343746716 2.922617418 0.655585914 0.683243968 0.638396890 0.607171779 0.594752318 0.612143121 0.669203188 0.767766908 0.916465249 1.140589033 1.476228181 1.952350758 2.570168776 3.287106446 4.006993606 4.596396904 4.958424376 5.101586304 5.111320273 5.067976730 5.011474478 4.957201029 4.919189386 4.915953010 4.962736478 5.167717837 8.200816302
//
IT	5009
RD	20
LK	-323749.890608
QD	-286.662984 -> -260.045881
RI	0.0052512363
TR	0.041844	0.025398
MT	12.483362
MM	C_pi: 2.972283, n_recomb: 86591.949241
RS	0	0.000000	3.133648	212.143615	0.002450	0.000181
RS	1	0.007977	3.133648	228.484236	0.002639	0.001100
RS	2	0.016590	3.133648	246.033625	0.002841	0.002192
RS	3	0.025890	3.133648	264.872952	0.003059	0.002973
RS	4	0.035932	0.659603	1345.649414	0.015540	0.015076
RS	5	0.046774	0.659603	1428.568607	0.016498	0.015987
RS	6	0.058482	0.699516	1428.910806	0.016502	0.016105
RS	7	0.071124	0.699516	1514.422348	0.017489	0.017067
RS	8	0.084774	0.654662	1711.243245	0.019762	0.019486
RS	9	0.099513	0.654662	1805.345026	0.020849	0.020778
RS	10	0.115427	0.620867	2003.153338	0.023133	0.023207
RS	11	0.132611	0.620867	2102.061288	0.024275	0.024561
RS	12	0.151166	0.605299	2256.508708	0.026059	0.026463
RS	13	0.171201	0.605299	2354.707549	0.027193	0.027848
RS	14	0.192834	0.619512	2395.331428	0.027662	0.028399
RS	15	0.216193	0.619512	2487.742791	0.028729	0.029709
RS	16	0.241414	0.673706	2372.687550	0.027401	0.028353
RS	17	0.268648	0.673706	2457.396195	0.028379	0.029492
RS	18	0.298054	0.769634	2226.994759	0.025718	0.026690
RS	19	0.329806	0.769634	2304.644888	0.026615	0.027671
RS	20	0.364090	0.915867	2005.049975	0.023155	0.024024
RS	21	0.401109	0.915867	2076.907345	0.023985	0.024895
RS	22	0.441081	1.138125	1733.392889	0.020018	0.020740
RS	23	0.484242	1.138125	1800.325175	0.020791	0.021514
RS	24	0.530845	1.473819	1446.697439	0.016707	0.017255
RS	25	0.581166	1.473819	1508.613953	0.017422	0.017925
RS	26	0.635500	1.954181	1188.950374	0.013730	0.014088
RS	27	0.694169	1.954181	1245.292729	0.014381	0.014660
RS	28	0.757517	2.582896	988.605831	0.011417	0.011597
RS	29	0.825919	2.582896	1039.401915	0.012003	0.012094
RS	30	0.899777	3.318362	851.693491	0.009836	0.009873
RS	31	0.979526	3.318362	897.869461	0.010369	0.010324
RS	32	1.065637	4.062149	773.731992	0.008935	0.008866
RS	33	1.158617	4.062149	816.790038	0.009433	0.009296
RS	34	1.259013	4.675054	749.157592	0.008652	0.008505
RS	35	1.367418	4.675054	790.758357	0.009132	0.008936
RS	36	1.484469	5.053919	771.478368	0.008909	0.008706
RS	37	1.610858	5.053919	812.964867	0.009388	0.009155
RS	38	1.747328	5.204854	830.571509	0.009592	0.009352
RS	39	1.894684	5.204854	872.466238	0.010076	0.009823
RS	40	2.053794	5.215309	912.656938	0.010540	0.010281
RS	41	2.225596	5.215309	954.380642	0.011022	0.010760
RS	42	2.411103	5.168763	1004.250914	0.011598	0.011330
RS	43	2.611406	5.168763	1044.207471	0.012059	0.011793
RS	44	2.827687	5.107178	1095.240987	0.012648	0.012374
RS	45	3.061220	5.107178	1131.054814	0.013062	0.012792
RS	46	3.313382	5.047022	1177.385734	0.013597	0.013318
RS	47	3.585658	5.047022	1206.108328	0.013929	0.013658
RS	48	3.879652	5.003225	1240.771854	0.014329	0.014052
RS	49	4.197097	5.003225	1259.235147	0.014542	0.014278
RS	50	4.539865	4.995334	1273.586466	0.014708	0.014446
RS	51	4.909973	4.995334	1279.117248	0.014772	0.014527
RS	52	5.309604	5.039659	1266.487337	0.014626	0.014393
RS	53	5.741113	5.039659	1257.732460	0.014525	0.014311
RS	54	6.207042	5.248325	1193.696372	0.013785	0.013600
RS	55	6.710137	5.248325	1173.858353	0.013556	0.013390
RS	56	7.253362	5.248325	1145.729998	0.013231	0.013084
RS	57	7.839918	5.248325	1109.255537	0.012810	0.012682
RS	58	8.473263	8.428303	679.144660	0.007843	0.007863
RS	59	9.157128	8.428303	679.481783	0.007847	0.007869
RS	60	9.895542	8.428303	675.649871	0.007803	0.007825
RS	61	10.692858	8.428303	667.385019	0.007707	0.007730
RS	62	11.553773	8.428303	654.495524	0.007558	0.007580
RS	63	12.483362	8.428303	6163.413874	0.071178	0.071100
PA	4+25*2+4+6 0.041844327 0.025398074 12.483361619 3.133647991 0.659603236 0.699515855 0.654662198 0.620867330 0.605299403 0.619512241 0.673705702 0.769633651 0.915866553 1.138125278 1.473818661 1.954181012 2.582896133 3.318362258 4.062149305 4.675053812 5.053918552 5.204853707 5.215308725 5.168763434 5.107177861 5.047022216 5.003224725 4.995333919 5.039659234 5.248324819 8.428302560
//
IT	4424
RD	21
LK	-323697.932055
QD	-267.158122 -> -243.204436
RI	0.0049032310
TR	0.040929	0.025620
MT	12.618791
MM	C_pi: 3.033222, n_recomb: 89045.522277
RS	0	0.000000	3.359826	203.735814	0.002288	0.000170
RS	1	0.007995	3.359826	219.504176	0.002465	0.001031
RS	2	0.016629	3.359826	236.448173	0.002655	0.002058
RS	3	0.025954	3.359826	254.648035	0.002860	0.002797
RS	4	0.036024	0.662758	1380.876854	0.015508	0.015132
RS	5	0.046899	0.662758	1466.261086	0.016466	0.016051
RS	6	0.058644	0.715304	1441.614308	0.016190	0.015886
RS	7	0.071328	0.715304	1528.686850	0.017167	0.016827
RS	8	0.085025	0.670709	1725.093653	0.019373	0.019173
RS	9	0.099818	0.670709	1821.134225	0.020452	0.020442
RS	10	0.115794	0.634435	2027.264915	0.022767	0.022896
RS	11	0.133047	0.634435	2128.795346	0.023907	0.024232
RS	12	0.151679	0.615781	2296.872959	0.025794	0.026231
RS	13	0.171801	0.615781	2398.288661	0.026933	0.027603
RS	14	0.193531	0.626853	2454.152773	0.027561	0.028307
RS	15	0.216999	0.626853	2549.975738	0.028637	0.029611
RS	16	0.242344	0.678208	2445.376382	0.027462	0.028408
RS	17	0.269714	0.678208	2533.288723	0.028449	0.029549
RS	18	0.299273	0.771528	2305.781869	0.025894	0.026855
RS	19	0.331195	0.771528	2386.292868	0.026799	0.027837
RS	20	0.365670	0.915302	2082.437205	0.023386	0.024239
RS	21	0.402900	0.915302	2156.867967	0.024222	0.025112
RS	22	0.443108	1.135644	1802.732081	0.020245	0.020948
RS	23	0.486529	1.135644	1872.060191	0.021024	0.021726
RS	24	0.533423	1.471192	1503.541389	0.016885	0.017414
RS	25	0.584065	1.471192	1567.712074	0.017606	0.018089
RS	26	0.638757	1.955382	1232.485887	0.013841	0.014181
RS	27	0.697821	1.955382	1290.875934	0.014497	0.014758
RS	28	0.761607	2.594385	1020.928792	0.011465	0.011630
RS	29	0.830493	2.594385	1073.503217	0.012056	0.012132
RS	30	0.904887	3.347737	875.938232	0.009837	0.009861
RS	31	0.985228	3.347737	923.631774	0.010373	0.010315
RS	32	1.071993	4.114936	792.886359	0.008904	0.008824
RS	33	1.165694	4.114936	837.270349	0.009403	0.009255
RS	34	1.266887	4.751178	765.722589	0.008599	0.008442
RS	35	1.376171	4.751178	808.554690	0.009080	0.008872
RS	36	1.494191	5.147033	787.510210	0.008844	0.008629
RS	37	1.621648	5.147033	830.232465	0.009324	0.009077
RS	38	1.759295	5.306026	847.774637	0.009521	0.009266
RS	39	1.907947	5.306026	890.989255	0.010006	0.009735
RS	40	2.068483	5.317438	932.396460	0.010471	0.010193
RS	41	2.241855	5.317438	975.565452	0.010956	0.010672
RS	42	2.429088	5.267771	1027.564119	0.011540	0.011247
RS	43	2.631290	5.267771	1069.083690	0.012006	0.011714
RS	44	2.849658	5.201038	1122.869461	0.012610	0.012308
RS	45	3.085485	5.201038	1160.304488	0.013030	0.012732
RS	46	3.340167	5.134816	1209.753923	0.013586	0.013277
RS	47	3.615210	5.134816	1240.042730	0.013926	0.013625
RS	48	3.912244	5.084977	1277.800852	0.014350	0.014042
RS	49	4.233025	5.084977	1297.614480	0.014572	0.014279
RS	50	4.579453	5.072135	1314.446375	0.014762	0.014470
RS	51	4.953578	5.072135	1320.936573	0.014834	0.014561
RS	52	5.357615	5.113667	1309.543995	0.014706	0.014445
RS	53	5.793955	5.113667	1301.230689	0.014613	0.014373
RS	54	6.265180	5.325457	1235.680111	0.013877	0.013666
RS	55	6.774080	5.325457	1215.858236	0.013654	0.013464
RS	56	7.323667	5.325457	1187.437960	0.013335	0.013165
RS	57	7.917194	5.325457	1150.344136	0.012919	0.012769
RS	58	8.558174	8.649288	697.104629	0.007829	0.007832
RS	59	9.250400	8.649288	698.474416	0.007844	0.007850
RS	60	9.997971	8.649288	695.615225	0.007812	0.007819
RS	61	10.805310	8.649288	688.237852	0.007729	0.007737
RS	62	11.677196	8.649288	676.123432	0.007593	0.007601
RS	63	12.618791	8.649288	6473.744283	0.072702	0.072559
PA	4+25*2+4+6 0.040929370 0.025620415 12.618790621 3.359825840 0.662757905 0.715303687 0.670708688 0.634435274 0.615781262 0.626853239 0.678208474 0.771528420 0.915302312 1.135644051 1.471192053 1.955381670 2.594384692 3.347737209 4.114935986 4.751177878 5.147033324 5.306025800 5.317437560 5.267771229 5.201037675 5.134815567 5.084976609 5.072135483 5.113667105 5.325457339 8.649287829
//
IT	4717
RD	22
LK	-323651.162750
QD	-249.442961 -> -227.861673
RI	0.0045842167
TR	0.040073	0.025827
MT	12.750097
MM	C_pi: 3.092317, n_recomb: 91417.470198
RS	0	0.000000	3.602938	195.291895	0.002136	0.000159
RS	1	0.008013	3.602938	210.475300	0.002302	0.000965
RS	2	0.016667	3.602938	226.799088	0.002481	0.001930
RS	3	0.026016	3.602938	244.342253	0.002673	0.002629
RS	4	0.036113	0.665137	1416.162205	0.015491	0.015197
RS	5	0.047019	0.665137	1503.992430	0.016452	0.016126
RS	6	0.058799	0.730606	1453.413966	0.015899	0.015680
RS	7	0.071523	0.730606	1541.957821	0.016867	0.016602
RS	8	0.085267	0.686526	1737.301619	0.019004	0.018874
RS	9	0.100112	0.686526	1835.146650	0.020074	0.020121
RS	10	0.116146	0.647869	2048.967534	0.022413	0.022596
RS	11	0.133465	0.647869	2152.969708	0.023551	0.023914
RS	12	0.152172	0.626190	2334.157079	0.025533	0.026001
RS	13	0.172377	0.626190	2438.654934	0.026676	0.027361
RS	14	0.194202	0.634158	2509.706530	0.027453	0.028209
RS	15	0.217776	0.634158	2608.844108	0.028538	0.029508
RS	16	0.243238	0.682707	2515.172484	0.027513	0.028454
RS	17	0.270740	0.682707	2606.218863	0.028509	0.029596
RS	18	0.300447	0.773442	2382.346108	0.026060	0.027009
RS	19	0.332533	0.773442	2465.655228	0.026971	0.027994
RS	20	0.367191	0.914769	2158.252088	0.023609	0.024447
RS	21	0.404625	0.914769	2235.191167	0.024450	0.025323
RS	22	0.445059	1.133146	1870.999111	0.020467	0.021152
RS	23	0.488733	1.133146	1942.658963	0.021250	0.021934
RS	24	0.535906	1.468370	1559.589447	0.017060	0.017571
RS	25	0.586859	1.468370	1625.958625	0.017786	0.018251
RS	26	0.641895	1.955997	1275.331428	0.013951	0.014274
RS	27	0.701340	1.955997	1335.723007	0.014611	0.014856
RS	28	0.765549	2.604717	1052.574916	0.011514	0.011665
RS	29	0.834903	2.604717	1106.886421	0.012108	0.012170
RS	30	0.909813	3.375316	899.498966	0.009839	0.009851
RS	31	0.990726	3.375316	948.669528	0.010377	0.010307
RS	32	1.078123	4.165432	811.335445	0.008875	0.008784
RS	33	1.172522	4.165432	857.003169	0.009375	0.009216
RS	34	1.274485	4.824825	781.532650	0.008549	0.008382
RS	35	1.384618	4.824825	825.550809	0.009031	0.008812
RS	36	1.503575	5.237774	802.699595	0.008781	0.008556
RS	37	1.632065	5.237774	846.608614	0.009261	0.009002
RS	38	1.770849	5.405084	864.008526	0.009451	0.009184
RS	39	1.920754	5.405084	908.490988	0.009938	0.009652
RS	40	2.082671	5.417662	951.027445	0.010403	0.010107
RS	41	2.257561	5.417662	995.589505	0.010891	0.010587
RS	42	2.446464	5.364956	1049.644870	0.011482	0.011168
RS	43	2.650504	5.364956	1092.679474	0.011953	0.011637
RS	44	2.870893	5.293018	1149.182241	0.012571	0.012243
RS	45	3.108941	5.293018	1188.199380	0.012998	0.012672
RS	46	3.366063	5.220566	1240.778331	0.013573	0.013236
RS	47	3.643787	5.220566	1272.606561	0.013921	0.013592
RS	48	3.943764	5.164462	1313.515656	0.014368	0.014032
RS	49	4.267778	5.164462	1334.666063	0.014600	0.014278
RS	50	4.617754	5.146394	1354.076403	0.014812	0.014492
RS	51	4.995772	5.146394	1361.523244	0.014893	0.014593
RS	52	5.404079	5.184830	1351.482533	0.014784	0.014496
RS	53	5.845103	5.184830	1343.614742	0.014698	0.014432
RS	54	6.321464	5.399214	1276.695414	0.013966	0.013731
RS	55	6.835995	5.399214	1256.892852	0.013749	0.013536
RS	56	7.391754	5.399214	1228.190097	0.013435	0.013243
RS	57	7.992043	5.399214	1190.492912	0.013023	0.012852
RS	58	8.640432	8.863782	714.401481	0.007815	0.007802
RS	59	9.340774	8.863782	716.783412	0.007841	0.007831
RS	60	10.097232	8.863782	714.882170	0.007820	0.007813
RS	61	10.914303	8.863782	708.384281	0.007749	0.007743
RS	62	11.796843	8.863782	697.044679	0.007625	0.007620
RS	63	12.750097	8.863782	6778.977191	0.074154	0.073947
PA	4+25*2+4+6 0.040072750 0.025826947 12.750097461 3.602937561 0.665137474 0.730606052 0.686526247 0.647869420 0.626189546 0.634158226 0.682707181 0.773441834 0.914768751 1.133145558 1.468369842 1.955996587 2.604716634 3.375316126 4.165431538 4.824825426 5.237774197 5.405083729 5.417661585 5.364956071 5.293017696 5.220565913 5.164462405 5.146394436 5.184830196 5.399214148 8.863781941
//
IT	4685
RD	23
LK	-323609.016379
QD	-233.325190 -> -213.860298
RI	0.0042910480
TR	0.039270	0.026019
MT	12.877249
MM	C_pi: 3.149554, n_recomb: 93708.851278
RS	0	0.000000	3.864761	186.844734	0.001994	0.000149
RS	1	0.008030	3.864761	201.433690	0.002150	0.000903
RS	2	0.016704	3.864761	217.125974	0.002317	0.001809
RS	3	0.026075	3.864761	233.999069	0.002497	0.002469
RS	4	0.036198	0.666802	1451.498829	0.015489	0.015269
RS	5	0.047134	0.666802	1541.755686	0.016453	0.016210
RS	6	0.058948	0.745410	1464.410991	0.015627	0.015486
RS	7	0.071711	0.745410	1554.343107	0.016587	0.016391
RS	8	0.085499	0.702099	1748.019974	0.018654	0.018588
RS	9	0.100393	0.702099	1847.542636	0.019716	0.019815
RS	10	0.116484	0.661156	2068.441217	0.022073	0.022306
RS	11	0.133867	0.661156	2174.769224	0.023208	0.023607
RS	12	0.152645	0.636515	2368.519412	0.025275	0.025775
RS	13	0.172931	0.636515	2475.964727	0.026422	0.027122
RS	14	0.194847	0.641422	2562.073981	0.027341	0.028107
RS	15	0.218521	0.641422	2664.426132	0.028433	0.029401
RS	16	0.244097	0.687190	2582.109304	0.027555	0.028492
RS	17	0.271727	0.687190	2676.216953	0.028559	0.029635
RS	18	0.301575	0.775367	2456.649951	0.026216	0.027155
RS	19	0.333819	0.775367	2542.692487	0.027134	0.028143
RS	20	0.368653	0.914261	2232.431884	0.023823	0.024648
RS	21	0.406284	0.914261	2311.812769	0.024670	0.025526
RS	22	0.446936	1.130633	1938.130165	0.020682	0.021352
RS	23	0.490853	1.130633	2012.056067	0.021471	0.022137
RS	24	0.538296	1.465368	1614.797003	0.017232	0.017726
RS	25	0.589548	1.465368	1683.307214	0.017963	0.018410
RS	26	0.644916	1.956077	1317.455678	0.014059	0.014367
RS	27	0.704729	1.956077	1379.801042	0.014724	0.014954
RS	28	0.769345	2.613957	1083.537022	0.011563	0.011700
RS	29	0.839150	2.613957	1139.543437	0.012160	0.012209
RS	30	0.914559	3.401177	922.381434	0.009843	0.009844
RS	31	0.996024	3.401177	972.988136	0.010383	0.010302
RS	32	1.084030	4.213705	829.094991	0.008848	0.008747
RS	33	1.179102	4.213705	876.004398	0.009348	0.009180
RS	34	1.281808	4.896026	796.613565	0.008501	0.008326
RS	35	1.392761	4.896026	841.773055	0.008983	0.008756
RS	36	1.512623	5.326146	817.078129	0.008719	0.008485
RS	37	1.642110	5.326146	862.125539	0.009200	0.008930
RS	38	1.781993	5.501994	879.312402	0.009383	0.009104
RS	39	1.933109	5.501994	925.011120	0.009871	0.009571
RS	40	2.096359	5.515927	968.593563	0.010336	0.010025
RS	41	2.272716	5.515927	1014.496390	0.010826	0.010505
RS	42	2.463235	5.460247	1070.538919	0.011424	0.011090
RS	43	2.669051	5.460247	1115.039654	0.011899	0.011562
RS	44	2.891394	5.383056	1174.219479	0.012531	0.012180
RS	45	3.131589	5.383056	1214.777731	0.012963	0.012614
RS	46	3.391072	5.304231	1270.488387	0.013558	0.013196
RS	47	3.671389	5.304231	1303.826510	0.013914	0.013559
RS	48	3.974215	5.241655	1347.934347	0.014384	0.014022
RS	49	4.301356	5.241655	1370.404654	0.014624	0.014276
RS	50	4.654765	5.218115	1392.479382	0.014860	0.014513
RS	51	5.036552	5.218115	1400.876811	0.014949	0.014623
RS	52	5.448994	5.253177	1392.294060	0.014858	0.014544
RS	53	5.894553	5.253177	1384.872789	0.014778	0.014488
RS	54	6.375889	5.469651	1316.727270	0.014051	0.013793
RS	55	6.895874	5.469651	1296.944710	0.013840	0.013605
RS	56	7.457611	5.469651	1267.966528	0.013531	0.013318
RS	57	8.064454	5.469651	1229.679741	0.013122	0.012932
RS	58	8.720023	9.071750	731.046010	0.007801	0.007774
RS	59	9.428232	9.071750	734.418009	0.007837	0.007814
RS	60	10.193306	9.071750	733.457894	0.007827	0.007806
RS	61	11.019813	9.071750	727.828928	0.007767	0.007748
RS	62	11.912684	9.071750	717.260801	0.007654	0.007637
RS	63	12.877249	9.071750	7078.585579	0.075538	0.075268
PA	4+25*2+4+6 0.039270441 0.026019225 12.877248730 3.864761254 0.666801625 0.745410465 0.702098821 0.661155804 0.636514505 0.641422243 0.687189869 0.775366631 0.914260583 1.130632503 1.465368199 1.956076799 2.613957305 3.401177189 4.213704934 4.896026129 5.326145552 5.501994469 5.515926761 5.460246851 5.383055572 5.304230807 5.241655303 5.218114809 5.253177474 5.469651150 9.071750310
//
IT	5222
RD	24
LK	-323570.995126
QD	-218.636659 -> -201.062420
RI	0.0040208068
TR	0.038518	0.026198
MT	13.000412
MM	C_pi: 3.204952, n_recomb: 95920.638537
RS	0	0.000000	4.147311	178.424108	0.001860	0.000139
RS	1	0.008046	4.147311	192.412121	0.002006	0.000844
RS	2	0.016739	4.147311	207.464900	0.002163	0.001694
RS	3	0.026131	4.147311	223.658178	0.002332	0.002316
RS	4	0.036280	0.667806	1486.883486	0.015501	0.015348
RS	5	0.047244	0.667806	1579.547659	0.016467	0.016303
RS	6	0.059091	0.759719	1474.674803	0.015374	0.015303
RS	7	0.071891	0.759719	1565.917682	0.016325	0.016193
RS	8	0.085721	0.717412	1757.392494	0.018321	0.018316
RS	9	0.100664	0.717412	1858.473741	0.019375	0.019524
RS	10	0.116809	0.674279	2085.868697	0.021746	0.022025
RS	11	0.134253	0.674279	2194.382455	0.022877	0.023311
RS	12	0.153100	0.646745	2400.130578	0.025022	0.025552
RS	13	0.173464	0.646745	2510.389902	0.026172	0.026887
RS	14	0.195466	0.648636	2611.367876	0.027224	0.028001
RS	15	0.219239	0.648636	2716.832394	0.028324	0.029291
RS	16	0.244924	0.691655	2646.199618	0.027587	0.028523
RS	17	0.272676	0.691655	2743.293427	0.028600	0.029666
RS	18	0.302660	0.777301	2528.660256	0.026362	0.027293
RS	19	0.335057	0.777301	2617.370070	0.027287	0.028283
RS	20	0.370061	0.913779	2304.917529	0.024029	0.024842
RS	21	0.407881	0.913779	2386.672769	0.024882	0.025721
RS	22	0.448743	1.128117	2004.059723	0.020893	0.021547
RS	23	0.492894	1.128117	2080.184869	0.021687	0.022335
RS	24	0.540597	1.462215	1669.116524	0.017401	0.017879
RS	25	0.592138	1.462215	1739.708927	0.018137	0.018568
RS	26	0.647825	1.955672	1358.835063	0.014166	0.014460
RS	27	0.707993	1.955672	1423.085308	0.014836	0.015051
RS	28	0.773003	2.622191	1113.805479	0.011612	0.011736
RS	29	0.843242	2.622191	1171.463914	0.012213	0.012249
RS	30	0.919133	3.425422	944.590050	0.009848	0.009838
RS	31	1.001130	3.425422	996.591860	0.010390	0.010299
RS	32	1.089724	4.259855	846.179473	0.008822	0.008713
RS	33	1.185447	4.259855	894.288830	0.009323	0.009147
RS	34	1.288870	4.964862	810.987402	0.008455	0.008272
RS	35	1.400615	4.964862	857.244132	0.008937	0.008701
RS	36	1.521351	5.412188	830.677096	0.008660	0.008418
RS	37	1.651801	5.412188	876.815354	0.009141	0.008862
RS	38	1.792747	5.596763	893.725564	0.009317	0.009028
RS	39	1.945032	5.596763	940.589668	0.009806	0.009494
RS	40	2.109571	5.612234	985.136179	0.010270	0.009945
RS	41	2.287347	5.612234	1032.327650	0.010762	0.010426
RS	42	2.479427	5.553655	1090.285010	0.011367	0.011015
RS	43	2.686962	5.553655	1136.202369	0.011845	0.011489
RS	44	2.911194	5.471165	1198.016361	0.012490	0.012118
RS	45	3.153467	5.471165	1240.073233	0.012928	0.012557
RS	46	3.415233	5.385845	1298.908923	0.013541	0.013156
RS	47	3.698060	5.385845	1333.725143	0.013904	0.013526
RS	48	4.003642	5.316613	1381.069209	0.014398	0.014011
RS	49	4.333811	5.316613	1404.839834	0.014646	0.014273
RS	50	4.690545	5.287385	1429.653064	0.014905	0.014533
RS	51	5.075980	5.287385	1438.992412	0.015002	0.014651
RS	52	5.492426	5.318816	1431.967107	0.014929	0.014591
RS	53	5.942379	5.318816	1424.990968	0.014856	0.014543
RS	54	6.428534	5.536912	1355.756891	0.014134	0.013854
RS	55	6.953804	5.536912	1335.993252	0.013928	0.013671
RS	56	7.521335	5.536912	1306.744999	0.013623	0.013390
RS	57	8.134529	5.536912	1267.880803	0.013218	0.013009
RS	58	8.797059	9.273311	747.046690	0.007788	0.007747
RS	59	9.512894	9.273311	751.385463	0.007833	0.007796
RS	60	10.286324	9.273311	751.347980	0.007833	0.007799
RS	61	11.121982	9.273311	746.575225	0.007783	0.007752
RS	62	12.024875	9.273311	736.772592	0.007681	0.007652
RS	63	13.000412	9.273311	7372.063199	0.076856	0.076525
PA	4+25*2+4+6 0.038518231 0.026198331 13.000411885 4.147310663 0.667805729 0.759719033 0.717411969 0.674278969 0.646744740 0.648636115 0.691655460 0.777301025 0.913778855 1.128116933 1.462215475 1.955671994 2.622191235 3.425421592 4.259855422 4.964862022 5.412188188 5.596762538 5.612234122 5.553655348 5.471164954 5.385844787 5.316612789 5.287384803 5.318816141 5.536912290 9.273311225
//
IT	5331
RD	25
LK	-323536.659679
QD	-205.229603 -> -189.346572
RI	0.0037709994
TR	0.037813	0.026365
MT	13.119657
MM	C_pi: 3.258523, n_recomb: 98054.213569
RS	0	0.000000	4.452934	170.054745	0.001734	0.000130
RS	1	0.008061	4.452934	183.437881	0.001871	0.000788
RS	2	0.016772	4.452934	197.845979	0.002018	0.001584
RS	3	0.026186	4.452934	213.352805	0.002176	0.002171
RS	4	0.036358	0.668221	1522.270428	0.015525	0.015434
RS	5	0.047350	0.668221	1617.320601	0.016494	0.016402
RS	6	0.059229	0.773522	1484.295302	0.015137	0.015130
RS	7	0.072064	0.773522	1576.777731	0.016081	0.016007
RS	8	0.085935	0.732452	1765.552854	0.018006	0.018056
RS	9	0.100924	0.732452	1868.081174	0.019052	0.019246
RS	10	0.117121	0.687233	2101.396767	0.021431	0.021754
RS	11	0.134624	0.687233	2211.961639	0.022559	0.023025
RS	12	0.153537	0.656874	2429.143141	0.024773	0.025332
RS	13	0.173976	0.656874	2542.084848	0.025925	0.026656
RS	14	0.196062	0.655793	2657.702503	0.027104	0.027893
RS	15	0.219928	0.655793	2766.175902	0.028211	0.029178
RS	16	0.245718	0.696099	2707.487052	0.027612	0.028547
RS	17	0.273588	0.696099	2807.490154	0.028632	0.029690
RS	18	0.303704	0.779242	2598.361908	0.026499	0.027423
RS	19	0.336248	0.779242	2689.671974	0.027430	0.028414
RS	20	0.371415	0.913319	2375.676277	0.024228	0.025030
RS	21	0.409417	0.913319	2459.737928	0.025085	0.025910
RS	22	0.450483	1.125604	2068.742327	0.021098	0.021738
RS	23	0.494859	1.125604	2146.999296	0.021896	0.022528
RS	24	0.542812	1.458930	1722.515187	0.017567	0.018030
RS	25	0.594631	1.458930	1795.130032	0.018308	0.018722
RS	26	0.650627	1.954823	1399.453534	0.014272	0.014551
RS	27	0.711137	1.954823	1465.558968	0.014946	0.015147
RS	28	0.776525	2.629485	1143.378488	0.011661	0.011773
RS	29	0.847185	2.629485	1202.645675	0.012265	0.012290
RS	30	0.923540	3.448135	966.133300	0.009853	0.009833
RS	31	1.006051	3.448135	1019.489261	0.010397	0.010296
RS	32	1.095213	4.303968	862.605957	0.008797	0.008680
RS	33	1.191562	4.303968	911.874033	0.009300	0.009115
RS	34	1.295679	5.031392	824.679822	0.008410	0.008220
RS	35	1.408189	5.031392	871.990557	0.008893	0.008650
RS	36	1.529768	5.495933	843.528970	0.008603	0.008353
RS	37	1.661149	5.495933	890.711545	0.009084	0.008797
RS	38	1.803120	5.689398	907.286212	0.009253	0.008954
RS	39	1.956536	5.689398	955.265739	0.009742	0.009420
RS	40	2.122319	5.706567	1000.700065	0.010206	0.009869
RS	41	2.301467	5.706567	1049.128602	0.010699	0.010349
RS	42	2.495056	5.645167	1108.928074	0.011309	0.010942
RS	43	2.704252	5.645167	1156.212387	0.011792	0.011418
RS	44	2.930310	5.557341	1220.613888	0.012448	0.012058
RS	45	3.174593	5.557341	1264.125897	0.012892	0.012501
RS	46	3.438567	5.465407	1326.075797	0.013524	0.013117
RS	47	3.723821	5.465407	1362.336482	0.013894	0.013493
RS	48	4.032071	5.389362	1412.943201	0.014410	0.013999
RS	49	4.365169	5.389362	1437.992262	0.014665	0.014269
RS	50	4.725120	5.354243	1465.611348	0.014947	0.014552
RS	51	5.114087	5.354243	1475.881328	0.015052	0.014677
RS	52	5.534410	5.381813	1470.503179	0.014997	0.014636
RS	53	5.988616	5.381813	1463.968472	0.014930	0.014595
RS	54	6.479437	5.601090	1393.779387	0.014214	0.013913
RS	55	7.009825	5.601090	1374.031624	0.014013	0.013736
RS	56	7.582969	5.601090	1344.516702	0.013712	0.013460
RS	57	8.202315	5.601090	1305.085392	0.013310	0.013082
RS	58	8.871589	9.468524	762.417013	0.007775	0.007721
RS	59	9.594816	9.468524	767.698237	0.007829	0.007779
RS	60	10.376343	9.468524	768.563438	0.007838	0.007792
RS	61	11.220872	9.468524	764.632273	0.007798	0.007755
RS	62	12.133481	9.468524	755.586775	0.007706	0.007665
RS	63	13.119657	9.468524	7659.013251	0.078110	0.077720
PA	4+25*2+4+6 0.037812523 0.026365397 13.119657377 4.452933638 0.668220968 0.773521950 0.732452240 0.687233061 0.656874181 0.655793173 0.696098950 0.779242469 0.913319330 1.125603733 1.458930086 1.954822919 2.629484730 3.448135211 4.303968238 5.031391560 5.495932956 5.689398323 5.706567414 5.645166837 5.557340644 5.465406722 5.389361698 5.354242871 5.381813041 5.601090406 9.468523604
//
CC
CC	Brief Description of the file format:
CC	  CC  comments
CC	  MM  useful-messages
CC	  RD  round-of-iterations
CC	  LL  \log[P(sequence)]
CC	  QD  Q-before-opt Q-after-opt
CC	  TR  \theta_0 \rho_0
CC	  RS  k t_k \lambda_k \pi_k \sum_{l\not=k}A_{kl} A_{kk}
CC	  DC  begin end best-k t_k+\Delta_k max-prob
CC
MM	Version: 0.6.5-r67
MM	pattern:4+25*2+4+6, n:63, n_free_lambdas:28
MM	n_iterations:25, skip:1, max_t:5, theta/rho:5
MM	is_decoding:0
MM	n_seqs:20, sum_L:1190673, sum_n:138043
RD	0
LK	0.000000
QD	0.000000 -> 0.000000
RI	inf
TR	0.123227	0.024645
MT	5.000000
MM	C_pi: 1.000000, n_recomb: 28987.385759
RS	0	0.000000	1.000000	183.817125	0.006341	0.000000
RS	1	0.006440	1.000000	194.374405	0.006705	0.000000
RS	2	0.013294	1.000000	205.451149	0.007088	0.000000
RS	3	0.020590	1.000000	217.061421	0.007488	0.000000
RS	4	0.028356	1.000000	229.217985	0.007908	0.000000
RS	5	0.036622	1.000000	241.932005	0.008346	0.000000
RS	6	0.045421	1.000000	255.212705	0.008804	0.000000
RS	7	0.054785	1.000000	269.066983	0.009282	0.000000
RS	8	0.064753	1.000000	283.498998	0.009780	0.000000
RS	9	0.075363	1.000000	298.509703	0.010298	0.000000
RS	10	0.086656	1.000000	314.096345	0.010836	0.000000
RS	11	0.098677	1.000000	330.251912	0.011393	0.000000
RS	12	0.111471	1.000000	346.964540	0.011970	0.000000
RS	13	0.125090	1.000000	364.216879	0.012565	0.000000
RS	14	0.139585	1.000000	381.985416	0.013178	0.000000
RS	15	0.155014	1.000000	400.239760	0.013807	0.000000
RS	16	0.171437	1.000000	418.941903	0.014453	0.000000
RS	17	0.188917	1.000000	438.045448	0.015112	0.000000
RS	18	0.207523	1.000000	457.494832	0.015783	0.000000
RS	19	0.227327	1.000000	477.224546	0.016463	0.000000
RS	20	0.248406	1.000000	497.158375	0.017151	0.000000
RS	21	0.270843	1.000000	517.208671	0.017843	0.000000
RS	22	0.294725	1.000000	537.275688	0.018535	0.000000
RS	23	0.320144	1.000000	557.247013	0.019224	0.000000
RS	24	0.347201	1.000000	576.997113	0.019905	0.000000
RS	25	0.376000	1.000000	596.387044	0.020574	0.000000
RS	26	0.406654	1.000000	615.264371	0.021225	0.000000
RS	27	0.439282	1.000000	633.463326	0.021853	0.000000
RS	28	0.474011	1.000000	650.805279	0.022451	0.000000
RS	29	0.510976	1.000000	667.099554	0.023013	0.000000
RS	30	0.550322	1.000000	682.144662	0.023532	0.000000
RS	31	0.592202	1.000000	695.729995	0.024001	0.000000
RS	32	0.636779	1.000000	707.638033	0.024412	0.000000
RS	33	0.684227	1.000000	717.647113	0.024757	0.000000
RS	34	0.734730	1.000000	725.534800	0.025029	0.000000
RS	35	0.788485	1.000000	731.081870	0.025221	0.000000
RS	36	0.845702	1.000000	734.076909	0.025324	0.000000
RS	37	0.906604	1.000000	734.321522	0.025332	0.000000
RS	38	0.971428	1.000000	731.636071	0.025240	0.000000
RS	39	1.040426	1.000000	725.865867	0.025041	0.000000
RS	40	1.113868	1.000000	716.887687	0.024731	0.000000
RS	41	1.192040	1.000000	704.616426	0.024308	0.000000
RS	42	1.275245	1.000000	689.011657	0.023769	0.000000
RS	43	1.363809	1.000000	670.083836	0.023116	0.000000
RS	44	1.458076	1.000000	647.899816	0.022351	0.000000
RS	45	1.558414	1.000000	622.587323	0.021478	0.000000
RS	46	1.665214	1.000000	594.338004	0.020503	0.000000
RS	47	1.778891	1.000000	563.408679	0.019436	0.000000
RS	48	1.899889	1.000000	530.120408	0.018288	0.000000
RS	49	2.028679	1.000000	494.855085	0.017071	0.000000
RS	50	2.165763	1.000000	458.049313	0.015802	0.000000
RS	51	2.311675	1.000000	420.185459	0.014495	0.000000
RS	52	2.466983	1.000000	381.779941	0.013171	0.000000
RS	53	2.632293	1.000000	343.368991	0.011845	0.000000
RS	54	2.808249	1.000000	305.492320	0.010539	0.000000
RS	55	2.995536	1.000000	268.675385	0.009269	0.000000
RS	56	3.194884	1.000000	233.411072	0.008052	0.000000
RS	57	3.407070	1.000000	200.141866	0.006904	0.000000
RS	58	3.632920	1.000000	169.243598	0.005839	0.000000
RS	59	3.873315	1.000000	141.011916	0.004865	0.000000
RS	60	4.129191	1.000000	115.652532	0.003990	0.000000
RS	61	4.401545	1.000000	93.276063	0.003218	0.000000
RS	62	4.691438	1.000000	73.898007	0.002549	0.000000
RS	63	5.000000	1.000000	207.203042	0.007148	0.000000
PA	4+25*2+4+6 0.123226899 0.024645380 5.000000000 1.000000000 1.000000000 1.000000000 1.000000000 1.000000000 1.000000000 1.000000000 1.000000000 1.000000000 1.000000000 1.000000000 1.000000000 1.000000000 1.000000000 1.000000000 1.000000000 1.000000000 1.000000000 1.000000000 1.000000000 1.000000000 1.000000000 1.000000000 1.000000000 1.000000000 1.000000000 1.000000000 1.000000000
//
IT	5258
RD	1
LK	-348180.543023
QD	-4028.207341 -> -1978.526611
RI	0.0817375189
TR	0.098030	0.019614
MT	7.058766
MM	C_pi: 1.148075, n_recomb: 26514.007549
RS	0	0.000000	0.393764	462.928581	0.017460	0.000508
RS	1	0.007014	0.393764	486.384806	0.018344	0.004041
RS	2	0.014521	0.393764	510.371732	0.019249	0.009492
RS	3	0.022553	0.393764	534.803944	0.020171	0.015242
RS	4	0.031150	0.345041	637.549786	0.024046	0.019676
RS	5	0.040349	0.345041	663.763580	0.025034	0.022782
RS	6	0.050194	0.368680	646.129647	0.024369	0.025402
RS	7	0.060729	0.368680	671.374542	0.025322	0.027457
RS	8	0.072003	0.414920	619.706195	0.023373	0.028517
RS	9	0.084067	0.414920	643.594025	0.024274	0.028560
RS	10	0.096978	0.483720	573.480792	0.021629	0.027901
RS	11	0.110795	0.483720	595.914191	0.022475	0.026835
RS	12	0.125581	0.572005	523.886918	0.019759	0.025511
RS	13	0.141404	0.572005	544.899191	0.020551	0.024039
RS	14	0.158337	0.674899	480.542953	0.018124	0.022548
RS	15	0.176457	0.674899	500.249034	0.018867	0.021167
RS	16	0.195849	0.784722	447.973865	0.016896	0.019972
RS	17	0.216601	0.784722	466.551998	0.017596	0.018974
RS	18	0.238808	0.897328	424.918824	0.016026	0.018137
RS	19	0.262573	0.897328	442.536202	0.016691	0.017409
RS	20	0.288005	1.012598	408.342545	0.015401	0.016738
RS	21	0.315221	1.012598	425.114519	0.016034	0.016089
RS	22	0.344346	1.129361	396.680027	0.014961	0.015450
RS	23	0.375514	1.129361	412.681657	0.015565	0.014829
RS	24	0.408868	1.243156	389.817927	0.014702	0.014246
RS	25	0.444561	1.243156	405.093853	0.015278	0.013726
RS	26	0.482759	1.348444	387.795605	0.014626	0.013285
RS	27	0.523635	1.348444	402.345858	0.015175	0.012930
RS	28	0.567379	1.441339	390.124287	0.014714	0.012659
RS	29	0.614191	1.441339	403.880532	0.015233	0.012472
RS	30	0.664287	1.520039	395.932172	0.014933	0.012363
RS	31	0.717896	1.520039	408.739329	0.015416	0.012331
RS	32	0.775266	1.584275	404.160692	0.015243	0.012373
RS	33	0.836660	1.584275	415.765243	0.015681	0.012484
RS	34	0.902360	1.634979	413.575401	0.015598	0.012659
RS	35	0.972669	1.634979	423.620957	0.015977	0.012889
RS	36	1.047909	1.674113	422.709116	0.015943	0.013162
RS	37	1.128427	1.674113	430.744863	0.016246	0.013464
RS	38	1.214593	1.704042	429.951895	0.016216	0.013780
RS	39	1.306803	1.704042	435.457388	0.016424	0.014096
RS	40	1.405480	1.726832	433.710643	0.016358	0.014399
RS	41	1.511079	1.726832	436.134881	0.016449	0.014679
RS	42	1.624085	1.743931	432.528495	0.016313	0.014927
RS	43	1.745018	1.743931	431.340890	0.016268	0.015137
RS	44	1.874434	1.756392	425.114872	0.016034	0.015302
RS	45	2.012927	1.756392	419.872281	0.015836	0.015415
RS	46	2.161134	1.765421	410.352746	0.015477	0.015468
RS	47	2.319737	1.765421	400.791549	0.015116	0.015450
RS	48	2.489465	1.772616	387.453372	0.014613	0.015352
RS	49	2.671098	1.772616	373.600171	0.014091	0.015166
RS	50	2.865472	1.779677	356.281688	0.013437	0.014888
RS	51	3.073479	1.779677	338.547753	0.012769	0.014515
RS	52	3.296077	1.787894	317.655664	0.011981	0.014051
RS	53	3.534289	1.787894	296.869492	0.011197	0.013503
RS	54	3.789209	1.804531	272.473269	0.010277	0.012882
RS	55	4.062010	1.804531	250.047738	0.009431	0.012196
RS	56	4.353947	1.804531	227.008104	0.008562	0.011456
RS	57	4.666361	1.804531	203.728154	0.007684	0.010674
RS	58	5.000688	1.908290	171.667394	0.006475	0.009860
RS	59	5.358467	1.908290	151.857869	0.005727	0.009025
RS	60	5.741341	1.908290	132.552363	0.004999	0.008182
RS	61	6.151071	1.908290	114.059575	0.004302	0.007341
RS	62	6.589540	1.908290	96.657387	0.003646	0.006516
RS	63	7.058766	1.908290	353.606529	0.013337	0.027421
PA	4+25*2+4+6 0.098029500 0.019614408 7.058765888 0.393764496 0.345041275 0.368680000 0.414919853 0.483719826 0.572004795 0.674899101 0.784721851 0.897328377 1.012598038 1.129361153 1.243156433 1.348443985 1.441339493 1.520038605 1.584275246 1.634979248 1.674113274 1.704042435 1.726832390 1.743930817 1.756392479 1.765420854 1.772616386 1.779677391 1.787894249 1.804531097 1.908290207
//
IT	4938
RD	2
LK	-345044.136400
QD	-1995.618929 -> -1388.951856
RI	0.0756436907
TR	0.087956	0.018762
MT	8.153269
MM	C_pi: 1.314664, n_recomb: 29011.367526
RS	0	0.000000	0.453200	455.208224	0.015691	0.000353
RS	1	0.007256	0.453200	480.239877	0.016554	0.002940
RS	2	0.015039	0.453200	506.041098	0.017443	0.007157
RS	3	0.023387	0.453200	532.543447	0.018356	0.011966
RS	4	0.032340	0.306153	824.284351	0.028412	0.018707
RS	5	0.041943	0.306153	855.906604	0.029502	0.022982
RS	6	0.052242	0.307508	882.817573	0.030430	0.025220
RS	7	0.063290	0.307508	912.380057	0.031449	0.028867
RS	8	0.075138	0.338087	856.929689	0.029538	0.028682
RS	9	0.087847	0.338087	884.113680	0.030475	0.031264
RS	10	0.101477	0.397502	776.125182	0.026752	0.028573
RS	11	0.116097	0.397502	801.433112	0.027625	0.029896
RS	12	0.131778	0.485121	678.804140	0.023398	0.026095
RS	13	0.148596	0.485121	702.487649	0.024214	0.026653
RS	14	0.166635	0.598343	590.112498	0.020341	0.022901
RS	15	0.185983	0.598343	612.194172	0.021102	0.023131
RS	16	0.206734	0.729911	521.101263	0.017962	0.020090
RS	17	0.228992	0.729911	541.648406	0.018670	0.020335
RS	18	0.252864	0.875541	469.654119	0.016189	0.018049
RS	19	0.278469	0.875541	488.820457	0.016849	0.018347
RS	20	0.305931	1.037315	429.608594	0.014808	0.016517
RS	21	0.335387	1.037315	447.550589	0.015427	0.016736
RS	22	0.366980	1.216503	397.676995	0.013708	0.015145
RS	23	0.400865	1.216503	414.535450	0.014289	0.015222
RS	24	0.437209	1.406741	373.705165	0.012881	0.013855
RS	25	0.476190	1.406741	389.624757	0.013430	0.013867
RS	26	0.518000	1.595274	358.149151	0.012345	0.012806
RS	27	0.562844	1.595274	373.272416	0.012866	0.012861
RS	28	0.610941	1.769321	350.590205	0.012085	0.012125
RS	29	0.662529	1.769321	365.022012	0.012582	0.012267
RS	30	0.717860	1.919682	349.982968	0.012064	0.011817
RS	31	0.777206	1.919682	363.753920	0.012538	0.012056
RS	32	0.840859	2.041207	355.121206	0.012241	0.011853
RS	33	0.909130	2.041207	368.158945	0.012690	0.012199
RS	34	0.982355	2.133144	364.625942	0.012568	0.012210
RS	35	1.060893	2.133144	376.731558	0.012986	0.012649
RS	36	1.145130	2.199314	376.743621	0.012986	0.012817
RS	37	1.235480	2.199314	387.580131	0.013360	0.013298
RS	38	1.332386	2.245952	389.458725	0.013424	0.013536
RS	39	1.436324	2.245952	398.561441	0.013738	0.013989
RS	40	1.547803	2.278611	400.815137	0.013816	0.014218
RS	41	1.667372	2.278611	407.619336	0.014050	0.014589
RS	42	1.795617	2.300681	409.097350	0.014101	0.014766
RS	43	1.933168	2.300681	412.973113	0.014235	0.015032
RS	44	2.080700	2.314327	412.691108	0.014225	0.015133
RS	45	2.238937	2.314327	412.993246	0.014236	0.015279
RS	46	2.408657	2.322257	409.872007	0.014128	0.015277
RS	47	2.590691	2.322257	406.030882	0.013996	0.015276
RS	48	2.785935	2.328168	398.942450	0.013751	0.015128
RS	49	2.995345	2.328168	390.600985	0.013464	0.014953
RS	50	3.219952	2.335617	378.761662	0.013056	0.014628
RS	51	3.460856	2.335617	365.916078	0.012613	0.014273
RS	52	3.719241	2.346646	349.280715	0.012039	0.013771
RS	53	3.996375	2.346646	332.361894	0.011456	0.013259
RS	54	4.293618	2.372925	310.283159	0.010695	0.012567
RS	55	4.612430	2.372925	290.436900	0.010011	0.011941
RS	56	4.954376	2.372925	269.187104	0.009279	0.011257
RS	57	5.321135	2.372925	246.861945	0.008509	0.010523
RS	58	5.714506	2.600470	205.794820	0.007094	0.009263
RS	59	6.136422	2.600470	187.322850	0.006457	0.008584
RS	60	6.588953	2.600470	168.489918	0.005808	0.007870
RS	61	7.074320	2.600470	149.626436	0.005158	0.007130
RS	62	7.594907	2.600470	131.066329	0.004518	0.006376
RS	63	8.153269	2.600470	561.042715	0.019339	0.028874
PA	4+25*2+4+6 0.087955946 0.018762231 8.153269469 0.453200037 0.306152660 0.307507773 0.338087093 0.397501661 0.485120884 0.598343350 0.729911300 0.875540752 1.037314841 1.216502525 1.406740880 1.595274455 1.769321148 1.919682114 2.041206941 2.133144004 2.199314074 2.245952032 2.278611278 2.300680916 2.314327126 2.322256697 2.328168362 2.335616543 2.346645516 2.372924938 2.600469919
//
IT	4528
RD	3
LK	-344029.379699
QD	-1464.226651 -> -1173.626381
RI	0.0569691228
TR	0.082019	0.018958
MT	8.791301
MM	C_pi: 1.480249, n_recomb: 32950.157614
RS	0	0.000000	0.637325	374.271425	0.011359	0.000247
RS	1	0.007383	0.637325	397.134563	0.012053	0.002081
RS	2	0.015311	0.637325	421.023094	0.012778	0.005091
RS	3	0.023825	0.637325	445.926324	0.013533	0.008553
RS	4	0.032967	0.331500	900.704203	0.027335	0.017426
RS	5	0.042784	0.331500	938.050877	0.028469	0.021420
RS	6	0.053326	0.310632	1039.038790	0.031534	0.024927
RS	7	0.064646	0.310632	1074.505394	0.032610	0.028497
RS	8	0.076802	0.327284	1052.833231	0.031952	0.029142
RS	9	0.089856	0.327284	1084.912328	0.032926	0.032135
RS	10	0.103873	0.376987	970.542226	0.029455	0.029592
RS	11	0.118925	0.376987	1000.088725	0.030352	0.031530
RS	12	0.135089	0.459081	847.135121	0.025710	0.027198
RS	13	0.152445	0.459081	874.864324	0.026551	0.028367
RS	14	0.171084	0.571732	726.487515	0.022048	0.023827
RS	15	0.191098	0.571732	752.468516	0.022837	0.024593
RS	16	0.212590	0.707968	630.153696	0.019124	0.020792
RS	17	0.235669	0.707968	654.340147	0.019858	0.021480
RS	18	0.260452	0.864013	557.242230	0.016912	0.018542
RS	19	0.287064	0.864013	579.729361	0.017594	0.019228
RS	20	0.315642	1.045176	498.943442	0.015142	0.016820
RS	21	0.346329	1.045176	519.874129	0.015778	0.017387
RS	22	0.379282	1.257502	450.499952	0.013672	0.015259
RS	23	0.414668	1.257502	470.014427	0.014264	0.015631
RS	24	0.452666	1.496347	412.286321	0.012512	0.013789
RS	25	0.493470	1.496347	430.556625	0.013067	0.014033
RS	26	0.537287	1.744532	385.734287	0.011707	0.012588
RS	27	0.584338	1.744532	402.976925	0.012230	0.012823
RS	28	0.634864	1.980890	370.689874	0.011250	0.011805
RS	29	0.689119	1.980890	387.119019	0.011749	0.012089
RS	30	0.747381	2.187710	365.848025	0.011103	0.011447
RS	31	0.809944	2.187710	381.615181	0.011582	0.011799
RS	32	0.877126	2.353344	369.679291	0.011219	0.011477
RS	33	0.949268	2.353344	384.825553	0.011679	0.011912
RS	34	1.026737	2.474333	380.457937	0.011546	0.011865
RS	35	1.109925	2.474333	394.872417	0.011984	0.012376
RS	36	1.199255	2.556578	395.898163	0.012015	0.012527
RS	37	1.295181	2.556578	409.289813	0.012421	0.013061
RS	38	1.398188	2.611216	413.306607	0.012543	0.013302
RS	39	1.508801	2.611216	425.208944	0.012905	0.013785
RS	40	1.627581	2.647839	430.185008	0.013056	0.014021
RS	41	1.755130	2.647839	439.987337	0.013353	0.014404
RS	42	1.892096	2.671460	444.541054	0.013491	0.014589
RS	43	2.039174	2.671460	451.521829	0.013703	0.014854
RS	44	2.197112	2.684745	454.541959	0.013795	0.014969
RS	45	2.366710	2.684745	457.910780	0.013897	0.015108
RS	46	2.548830	2.691413	458.037874	0.013901	0.015125
RS	47	2.744396	2.691413	457.027998	0.013870	0.015117
RS	48	2.954400	2.696878	452.672661	0.013738	0.014989
RS	49	3.179910	2.696878	446.701374	0.013557	0.014815
RS	50	3.422069	2.706020	436.656179	0.013252	0.014508
RS	51	3.682107	2.706020	425.498232	0.012913	0.014164
RS	52	3.961344	2.721003	409.518056	0.012428	0.013680
RS	53	4.261197	2.721003	393.410006	0.011940	0.013192
RS	54	4.583189	2.757512	370.181810	0.011235	0.012504
RS	55	4.928954	2.757512	350.215930	0.010629	0.011910
RS	56	5.300247	2.757512	328.241213	0.009962	0.011258
RS	57	5.698953	2.757512	304.569534	0.009243	0.010552
RS	58	6.127096	3.117376	249.628722	0.007576	0.009010
RS	59	6.586849	3.117376	231.057460	0.007012	0.008415
RS	60	7.080546	3.117376	211.533126	0.006420	0.007778
RS	61	7.610693	3.117376	191.389115	0.005808	0.007106
RS	62	8.179981	3.117376	170.984972	0.005189	0.006409
RS	63	8.791301	3.117376	812.996361	0.024674	0.031078
PA	4+25*2+4+6 0.082019282 0.018957516 8.791301123 0.637324654 0.331499738 0.310631602 0.327284245 0.376986982 0.459081242 0.571731697 0.707968214 0.864012591 1.045176494 1.257502128 1.496347200 1.744531725 1.980890297 2.187709630 2.353343943 2.474332797 2.556577604 2.611215678 2.647839068 2.671459732 2.684744919 2.691413383 2.696878207 2.706020483 2.721002901 2.757512323 3.117376450
//
IT	4581
RD	4
LK	-343500.934521
QD	-1242.792379 -> -1045.140971
RI	0.0406928866
TR	0.077716	0.019494
MT	9.209941
MM	C_pi: 1.617383, n_recomb: 36959.004912
RS	0	0.000000	0.911327	296.702574	0.008028	0.000179
RS	1	0.007462	0.911327	316.168725	0.008555	0.001514
RS	2	0.015480	0.911327	336.700496	0.009110	0.003696
RS	3	0.024096	0.911327	358.323677	0.009695	0.006188
RS	4	0.033356	0.370739	929.292249	0.025144	0.016284
RS	5	0.043306	0.370739	971.314817	0.026281	0.019847
RS	6	0.053999	0.327773	1143.633756	0.030943	0.024476
RS	7	0.065490	0.327773	1185.225078	0.032069	0.027680
RS	8	0.077838	0.332204	1208.997241	0.032712	0.029332
RS	9	0.091108	0.332204	1246.655618	0.033731	0.032245
RS	10	0.105367	0.373645	1142.294941	0.030907	0.030313
RS	11	0.120691	0.373645	1176.597371	0.031835	0.032366
RS	12	0.137158	0.450381	1006.290120	0.027227	0.028082
RS	13	0.154854	0.450381	1038.383983	0.028096	0.029431
RS	14	0.173870	0.560319	862.468995	0.023336	0.024629
RS	15	0.194304	0.560319	892.606709	0.024151	0.025588
RS	16	0.216264	0.696086	744.565050	0.020146	0.021457
RS	17	0.239862	0.696086	772.662599	0.020906	0.022319
RS	18	0.265221	0.854025	654.185920	0.017700	0.019068
RS	19	0.292473	0.854025	680.301563	0.018407	0.019917
RS	20	0.321757	1.042312	580.161294	0.015697	0.017196
RS	21	0.353227	1.042312	604.422478	0.016354	0.017921
RS	22	0.387045	1.271978	516.423758	0.013973	0.015463
RS	23	0.423386	1.271978	538.951317	0.014582	0.015979
RS	24	0.462438	1.541664	464.388366	0.012565	0.013818
RS	25	0.504405	1.541664	485.351716	0.013132	0.014182
RS	26	0.549503	1.832066	427.027851	0.011554	0.012472
RS	27	0.597966	1.832066	446.689700	0.012086	0.012799
RS	28	0.650045	2.115186	404.723939	0.010951	0.011588
RS	29	0.706010	2.115186	423.387859	0.011456	0.011944
RS	30	0.766151	2.365285	395.922529	0.010712	0.011175
RS	31	0.830780	2.365285	413.844881	0.011197	0.011582
RS	32	0.900230	2.564122	398.695165	0.010787	0.011190
RS	33	0.974863	2.564122	416.014594	0.011256	0.011664
RS	34	1.055065	2.705332	410.883940	0.011117	0.011590
RS	35	1.141250	2.705332	427.560370	0.011569	0.012127
RS	36	1.233867	2.796993	429.558501	0.011623	0.012281
RS	37	1.333394	2.796993	445.327880	0.012049	0.012832
RS	38	1.440348	2.855395	451.211423	0.012208	0.013089
RS	39	1.555282	2.855395	465.587657	0.012597	0.013582
RS	40	1.678791	2.894060	472.715025	0.012790	0.013836
RS	41	1.811517	2.894060	485.031981	0.013124	0.014225
RS	42	1.954146	2.919158	491.802168	0.013307	0.014428
RS	43	2.107417	2.919158	501.252835	0.013562	0.014698
RS	44	2.272125	2.933253	506.498737	0.013704	0.014834
RS	45	2.449122	2.933253	512.172714	0.013858	0.014979
RS	46	2.639327	2.940558	514.327536	0.013916	0.015017
RS	47	2.843723	2.940558	515.305993	0.013943	0.015020
RS	48	3.063370	2.947738	512.391665	0.013864	0.014914
RS	49	3.299407	2.947738	507.929282	0.013743	0.014756
RS	50	3.553056	2.960614	498.403326	0.013485	0.014468
RS	51	3.825631	2.960614	488.128770	0.013207	0.014149
RS	52	4.118544	2.981199	471.657581	0.012762	0.013681
RS	53	4.433313	2.981199	455.689171	0.012330	0.013221
RS	54	4.771568	3.029514	430.221665	0.011641	0.012536
RS	55	5.135063	3.029514	409.685686	0.011085	0.011972
RS	56	5.525680	3.029514	386.624657	0.010461	0.011348
RS	57	5.945444	3.029514	361.339707	0.009777	0.010667
RS	58	6.396528	3.524844	290.410728	0.007858	0.008872
RS	59	6.881270	3.524844	271.867295	0.007356	0.008343
RS	60	7.402181	3.524844	251.898157	0.006816	0.007768
RS	61	7.961961	3.524844	230.824493	0.006245	0.007152
RS	62	8.563509	3.524844	209.010329	0.005655	0.006505
RS	63	9.209941	3.524844	1074.308711	0.029068	0.033528
PA	4+25*2+4+6 0.077715797 0.019494318 9.209941297 0.911327041 0.370738669 0.327772573 0.332203609 0.373644858 0.450381003 0.560318611 0.696086215 0.854024843 1.042311750 1.271977645 1.541664433 1.832066431 2.115185775 2.365284636 2.564122406 2.705332247 2.796993073 2.855394896 2.894060153 2.919158359 2.933252731 2.940557698 2.947737858 2.960613781 2.981198595 3.029514393 3.524844470
//
IT	4473
RD	5
LK	-343125.423892
QD	-1102.462624 -> -944.313011
RI	0.0292736418
TR	0.074216	0.020141
MT	9.518972
MM	C_pi: 1.730248, n_recomb: 40783.889019
RS	0	0.000000	1.276771	235.327172	0.005770	0.000133
RS	1	0.007517	1.276771	251.496185	0.006167	0.001129
RS	2	0.015600	1.276771	268.654341	0.006587	0.002751
RS	3	0.024290	1.276771	286.843266	0.007033	0.004584
RS	4	0.033633	0.412326	940.086708	0.023050	0.015328
RS	5	0.043678	0.412326	985.632289	0.024167	0.018529
RS	6	0.054479	0.348138	1218.448917	0.029876	0.023964
RS	7	0.066092	0.348138	1265.640590	0.031033	0.026816
RS	8	0.078577	0.341878	1334.801009	0.032729	0.029298
RS	9	0.092001	0.341878	1378.053377	0.033789	0.032031
RS	10	0.106435	0.376381	1291.014861	0.031655	0.030740
RS	11	0.121953	0.376381	1330.165001	0.032615	0.032766
RS	12	0.138638	0.448629	1150.493855	0.028210	0.028707
RS	13	0.156577	0.448629	1186.942568	0.029103	0.030097
RS	14	0.175864	0.555809	989.717470	0.024267	0.025242
RS	15	0.196602	0.555809	1023.940039	0.025106	0.026271
RS	16	0.218898	0.689733	854.736962	0.020958	0.022002
RS	17	0.242870	0.689733	886.667698	0.021741	0.022935
RS	18	0.268645	0.846500	750.206801	0.018395	0.019534
RS	19	0.296357	0.846500	779.894057	0.019123	0.020455
RS	20	0.326152	1.036609	662.676328	0.016248	0.017555
RS	21	0.358187	1.036609	690.242088	0.016924	0.018358
RS	22	0.392630	1.275687	584.766808	0.014338	0.015679
RS	23	0.429663	1.275687	610.308544	0.014964	0.016274
RS	24	0.469479	1.566094	519.297883	0.012733	0.013882
RS	25	0.512288	1.566094	542.965744	0.013313	0.014315
RS	26	0.558315	1.887808	471.238666	0.011555	0.012407
RS	27	0.607803	1.887808	493.323312	0.012096	0.012787
RS	28	0.661010	2.207392	441.751493	0.010832	0.011431
RS	29	0.718217	2.207392	462.633958	0.011344	0.011826
RS	30	0.779725	2.491835	429.079752	0.010521	0.010965
RS	31	0.845856	2.491835	449.114074	0.011012	0.011400
RS	32	0.916959	2.716643	430.857879	0.010564	0.010960
RS	33	0.993407	2.716643	450.274416	0.011040	0.011452
RS	34	1.075601	2.872651	444.451639	0.010898	0.011363
RS	35	1.163974	2.872651	463.275161	0.011359	0.011908
RS	36	1.258990	2.970049	466.242967	0.011432	0.012068
RS	37	1.361149	2.970049	484.229625	0.011873	0.012625
RS	38	1.470988	3.030116	491.851552	0.012060	0.012897
RS	39	1.589083	3.030116	508.488855	0.012468	0.013397
RS	40	1.716056	3.070050	517.473745	0.012688	0.013667
RS	41	1.852574	3.070050	532.037248	0.013045	0.014065
RS	42	1.999355	3.096827	540.578958	0.013255	0.014284
RS	43	2.157169	3.096827	552.181314	0.013539	0.014568
RS	44	2.326846	3.112558	559.105926	0.013709	0.014721
RS	45	2.509279	3.112558	566.731520	0.013896	0.014882
RS	46	2.705425	3.121606	570.318328	0.013984	0.014940
RS	47	2.916317	3.121606	572.920313	0.014048	0.014964
RS	48	3.143061	3.131582	570.847028	0.013997	0.014875
RS	49	3.386851	3.131582	567.549575	0.013916	0.014745
RS	50	3.648967	3.149059	557.982701	0.013681	0.014471
RS	51	3.930787	3.149059	548.306030	0.013444	0.014184
RS	52	4.233793	3.175891	530.869253	0.013017	0.013727
RS	53	4.559575	3.175891	514.852409	0.012624	0.013299
RS	54	4.909848	3.236686	486.685170	0.011933	0.012608
RS	55	5.286452	3.236686	465.535959	0.011415	0.012074
RS	56	5.691366	3.236686	441.405539	0.010823	0.011476
RS	57	6.126719	3.236686	414.585412	0.010165	0.010819
RS	58	6.594799	3.868392	326.534730	0.008006	0.008782
RS	59	7.098065	3.868392	308.289875	0.007559	0.008311
RS	60	7.639163	3.868392	288.229067	0.007067	0.007790
RS	61	8.220937	3.868392	266.651624	0.006538	0.007224
RS	62	8.846444	3.868392	243.912298	0.005981	0.006622
RS	63	9.518972	3.868392	1334.471089	0.032721	0.036040
PA	4+25*2+4+6 0.074216389 0.020141421 9.518972378 1.276770943 0.412325921 0.348138325 0.341877842 0.376380802 0.448628574 0.555808600 0.689733271 0.846499625 1.036609023 1.275687159 1.566094037 1.887808057 2.207391912 2.491834546 2.716643008 2.872650789 2.970048644 3.030115515 3.070049589 3.096827495 3.112558412 3.121605524 3.131582126 3.149058648 3.175890551 3.236685583 3.868391681
//
IT	4736
RD	6
LK	-342819.971411
QD	-992.227923 -> -857.822902
RI	0.0215030627
TR	0.071187	0.020808
MT	9.770932
MM	C_pi: 1.827421, n_recomb: 44429.909826
RS	0	0.000000	1.746231	188.397055	0.004240	0.000101
RS	1	0.007561	1.746231	201.750419	0.004541	0.000858
RS	2	0.015695	1.746231	215.978188	0.004861	0.002089
RS	3	0.024443	1.746231	231.126370	0.005202	0.003467
RS	4	0.033852	0.452805	945.638270	0.021284	0.014531
RS	5	0.043973	0.452805	993.930433	0.022371	0.017455
RS	6	0.054860	0.368693	1277.027551	0.028743	0.023445
RS	7	0.066569	0.368693	1329.229352	0.029917	0.026011
RS	8	0.079164	0.353094	1439.945388	0.032409	0.029122
RS	9	0.092712	0.353094	1488.597676	0.033504	0.031679
RS	10	0.107284	0.381710	1421.613284	0.031997	0.030958
RS	11	0.122957	0.381710	1465.578682	0.032986	0.032927
RS	12	0.139816	0.450302	1281.246324	0.028837	0.029134
RS	13	0.157949	0.450302	1321.991131	0.029755	0.030520
RS	14	0.177454	0.555177	1107.719451	0.024932	0.025700
RS	15	0.198433	0.555177	1145.925926	0.025792	0.026753
RS	16	0.220999	0.687124	958.982857	0.021584	0.022439
RS	17	0.245271	0.687124	994.633933	0.022387	0.023399
RS	18	0.271378	0.841775	842.907938	0.018972	0.019932
RS	19	0.299460	0.841775	876.062892	0.019718	0.020884
RS	20	0.329665	1.031524	743.726790	0.016739	0.017880
RS	21	0.362153	1.031524	774.513218	0.017432	0.018723
RS	22	0.397099	1.276101	652.657678	0.014690	0.015887
RS	23	0.434686	1.276101	681.151905	0.015331	0.016530
RS	24	0.475116	1.581609	574.143235	0.012922	0.013960
RS	25	0.518603	1.581609	600.466936	0.013515	0.014436
RS	26	0.565378	1.928150	515.501953	0.011603	0.012370
RS	27	0.615690	1.928150	539.961035	0.012153	0.012783
RS	28	0.669806	2.277880	478.889155	0.010779	0.011311
RS	29	0.728014	2.277880	501.934156	0.011297	0.011728
RS	30	0.790624	2.591168	462.398251	0.010407	0.010796
RS	31	0.857968	2.591168	484.477421	0.010904	0.011246
RS	32	0.930403	2.837632	463.204606	0.010426	0.010769
RS	33	1.008317	2.837632	484.638193	0.010908	0.011268
RS	34	1.092121	3.005426	478.175395	0.010762	0.011168
RS	35	1.182262	3.005426	499.051625	0.011232	0.011715
RS	36	1.279219	3.106716	502.992803	0.011321	0.011881
RS	37	1.383507	3.106716	523.086428	0.011773	0.012438
RS	38	1.495681	3.167459	532.388543	0.011983	0.012724
RS	39	1.616337	3.167459	551.158726	0.012405	0.013228
RS	40	1.746117	3.208275	561.860706	0.012646	0.013513
RS	41	1.885709	3.208275	578.524178	0.013021	0.013922
RS	42	2.035857	3.236745	588.624530	0.013248	0.014155
RS	43	2.197358	3.236745	602.216913	0.013554	0.014455
RS	44	2.371070	3.254363	610.565589	0.013742	0.014623
RS	45	2.557918	3.254363	619.973964	0.013954	0.014806
RS	46	2.758894	3.265441	624.733034	0.014061	0.014881
RS	47	2.975066	3.265441	628.794111	0.014152	0.014930
RS	48	3.207585	3.278374	627.318755	0.014119	0.014858
RS	49	3.457685	3.278374	625.040574	0.014068	0.014758
RS	50	3.726696	3.300425	615.216271	0.013847	0.014498
RS	51	4.016048	3.300425	606.027634	0.013640	0.014243
RS	52	4.327279	3.333386	587.441949	0.013222	0.013796
RS	53	4.662044	3.333386	571.322172	0.012859	0.013399
RS	54	5.022121	3.406577	540.238781	0.012159	0.012698
RS	55	5.409426	3.406577	518.504707	0.011670	0.012193
RS	56	5.826016	3.406577	493.370052	0.011104	0.011621
RS	57	6.274106	3.406577	465.116784	0.010469	0.010984
RS	58	6.756078	4.174897	359.115229	0.008083	0.008716
RS	59	7.274494	4.174897	341.368279	0.007683	0.008296
RS	60	7.832110	4.174897	321.473197	0.007236	0.007824
RS	61	8.431889	4.174897	299.702048	0.006746	0.007303
RS	62	9.077020	4.174897	276.392030	0.006221	0.006741
RS	63	9.770932	4.174897	1594.167170	0.035880	0.038541
PA	4+25*2+4+6 0.071186592 0.020807682 9.770932253 1.746231223 0.452805252 0.368693266 0.353094274 0.381709695 0.450302306 0.555176768 0.687123854 0.841775394 1.031524224 1.276100800 1.581608968 1.928150166 2.277880184 2.591168008 2.837631730 3.005425577 3.106716212 3.167459236 3.208275250 3.236744631 3.254363241 3.265441271 3.278373545 3.300424742 3.333386344 3.406576881 4.174897306
//
IT	4682
RD	7
LK	-342558.900851
QD	-898.755708 -> -781.928311
RI	0.0161339715
TR	0.068474	0.021454
MT	9.991641
MM	C_pi: 1.915038, n_recomb: 47935.407496
RS	0	0.000000	2.340844	152.241041	0.003176	0.000078
RS	1	0.007599	2.340844	163.272860	0.003406	0.000661
RS	2	0.015776	2.340844	175.060369	0.003652	0.001609
RS	3	0.024574	2.340844	187.648469	0.003915	0.002663
RS	4	0.034040	0.491282	950.317264	0.019825	0.013855
RS	5	0.044226	0.491282	1000.878678	0.020880	0.016570
RS	6	0.055186	0.388568	1326.417412	0.027671	0.022939
RS	7	0.066979	0.388568	1383.143530	0.028854	0.025283
RS	8	0.079668	0.364754	1531.056282	0.031940	0.028863
RS	9	0.093322	0.364754	1584.878636	0.033063	0.031270
RS	10	0.108012	0.388258	1538.753798	0.032101	0.031037
RS	11	0.123820	0.388258	1587.470851	0.033117	0.032949
RS	12	0.140828	0.453835	1401.344997	0.029234	0.029420
RS	13	0.159129	0.453835	1446.333837	0.030173	0.030794
RS	14	0.178821	0.556876	1217.922490	0.025408	0.026045
RS	15	0.200009	0.556876	1260.036138	0.026286	0.027105
RS	16	0.222807	0.687058	1057.832615	0.022068	0.022792
RS	17	0.247337	0.687058	1097.116175	0.022887	0.023763
RS	18	0.273732	0.839425	932.192358	0.019447	0.020274
RS	19	0.302133	0.839425	968.729756	0.020209	0.021238
RS	20	0.332691	1.027952	822.832776	0.017165	0.018172
RS	21	0.365572	1.027952	856.765946	0.017873	0.019038
RS	22	0.400952	1.276042	719.436184	0.015008	0.016084
RS	23	0.439020	1.276042	750.824238	0.015663	0.016758
RS	24	0.479981	1.593428	628.196320	0.013105	0.014042
RS	25	0.524055	1.593428	657.127233	0.013709	0.014549
RS	26	0.571478	1.960876	559.051039	0.011663	0.012350
RS	27	0.622505	1.960876	585.836653	0.012221	0.012785
RS	28	0.677409	2.336898	515.332167	0.010751	0.011216
RS	29	0.736486	2.336898	540.486996	0.011275	0.011647
RS	30	0.800052	2.675750	495.033163	0.010327	0.010654
RS	31	0.868448	2.675750	519.098291	0.010829	0.011112
RS	32	0.942042	2.941441	494.854340	0.010323	0.010605
RS	33	1.021229	2.941441	518.240244	0.010811	0.011106
RS	34	1.106433	3.119509	511.151575	0.010663	0.010997
RS	35	1.198112	3.119509	534.011050	0.011140	0.011542
RS	36	1.296758	3.223902	538.914006	0.011243	0.011713
RS	37	1.402899	3.223902	561.041750	0.011704	0.012267
RS	38	1.517107	3.284960	571.986763	0.011932	0.012565
RS	39	1.639994	3.284960	592.814486	0.012367	0.013074
RS	40	1.772219	3.326480	605.167992	0.012625	0.013372
RS	41	1.914492	3.326480	623.854608	0.013014	0.013791
RS	42	2.067577	3.356549	635.424489	0.013256	0.014037
RS	43	2.232295	3.356549	650.931053	0.013579	0.014354
RS	44	2.409530	3.375980	660.612791	0.013781	0.014537
RS	45	2.600233	3.375980	671.733210	0.014013	0.014740
RS	46	2.805428	3.388940	677.592801	0.014136	0.014832
RS	47	3.026217	3.388940	683.052103	0.014249	0.014908
RS	48	3.263783	3.404504	682.132304	0.014230	0.014853
RS	49	3.519403	3.404504	680.826752	0.014203	0.014782
RS	50	3.794447	3.430655	670.718901	0.013992	0.014537
RS	51	4.090393	3.430655	661.991176	0.013810	0.014313
RS	52	4.408828	3.469246	642.229876	0.013398	0.013875
RS	53	4.751462	3.469246	626.007862	0.013059	0.013507
RS	54	5.120132	3.554343	591.919523	0.012348	0.012797
RS	55	5.516819	3.554343	569.644644	0.011884	0.012319
RS	56	5.943651	3.554343	543.571356	0.011340	0.011770
RS	57	6.402918	3.554343	513.971661	0.010722	0.011153
RS	58	6.897086	4.459372	389.301274	0.008121	0.008662
RS	59	7.428806	4.459372	372.187487	0.007764	0.008289
RS	60	8.000933	4.459372	352.634987	0.007356	0.007860
RS	61	8.616536	4.459372	330.885558	0.006903	0.007381
RS	62	9.278921	4.459372	307.253741	0.006410	0.006856
RS	63	9.991641	4.459372	1856.078571	0.038720	0.040994
PA	4+25*2+4+6 0.068473891 0.021454475 9.991640543 2.340843558 0.491281625 0.388567592 0.364753623 0.388257990 0.453834786 0.556876460 0.687058488 0.839425256 1.027952024 1.276041776 1.593427565 1.960875775 2.336897661 2.675749859 2.941440660 3.119508824 3.223902180 3.284959757 3.326479845 3.356549135 3.375980238 3.388939811 3.404504397 3.430654596 3.469245769 3.554343296 4.459372196
//
IT	4984
RD	8
LK	-342331.488287
QD	-817.457092 -> -714.893383
RI	0.0123267343
TR	0.066002	0.022066
MT	10.193860
MM	C_pi: 1.996709, n_recomb: 51329.727717
RS	0	0.000000	3.091067	123.873337	0.002413	0.000060
RS	1	0.007633	3.091067	132.998926	0.002591	0.000514
RS	2	0.015849	3.091067	142.769797	0.002781	0.001251
RS	3	0.024692	3.091067	153.227317	0.002985	0.002068
RS	4	0.034209	0.527811	955.173364	0.018609	0.013265
RS	5	0.044454	0.527811	1007.694707	0.019632	0.015821
RS	6	0.055480	0.407607	1369.982162	0.026690	0.022453
RS	7	0.067348	0.407607	1430.851334	0.027876	0.024625
RS	8	0.080121	0.376470	1612.078428	0.031406	0.028555
RS	9	0.093870	0.376470	1670.852474	0.032551	0.030839
RS	10	0.108668	0.395410	1645.730543	0.032062	0.031022
RS	11	0.124596	0.395410	1699.129057	0.033102	0.032889
RS	12	0.141740	0.458416	1513.161028	0.029479	0.029610
RS	13	0.160192	0.458416	1562.351255	0.030438	0.030973
RS	14	0.180053	0.559985	1321.908808	0.025753	0.026310
RS	15	0.201429	0.559985	1367.874211	0.026649	0.027373
RS	16	0.224437	0.688655	1152.240040	0.022448	0.023084
RS	17	0.249202	0.688655	1195.092679	0.023283	0.024059
RS	18	0.275857	0.838818	1018.534511	0.019843	0.020573
RS	19	0.304546	0.838818	1058.391325	0.020619	0.021541
RS	20	0.335425	1.025799	900.152025	0.017537	0.018438
RS	21	0.368662	1.025799	937.175243	0.018258	0.019316
RS	22	0.404435	1.276319	785.086363	0.015295	0.016271
RS	23	0.442939	1.276319	819.321771	0.015962	0.016966
RS	24	0.484382	1.603604	681.351425	0.013274	0.014126
RS	25	0.528988	1.603604	712.849945	0.013888	0.014656
RS	26	0.576999	1.989452	601.726769	0.011723	0.012341
RS	27	0.628674	1.989452	630.798842	0.012289	0.012793
RS	28	0.684295	2.389322	550.878133	0.010732	0.011138
RS	29	0.744160	2.389322	578.098089	0.011262	0.011578
RS	30	0.808596	2.751775	526.739734	0.010262	0.010532
RS	31	0.877949	2.751775	552.741144	0.010768	0.010994
RS	32	0.952597	3.035358	525.531729	0.010238	0.010460
RS	33	1.032942	3.035358	550.816884	0.010731	0.010961
RS	34	1.119420	3.223045	543.080419	0.010580	0.010844
RS	35	1.212499	3.223045	567.869035	0.011063	0.011385
RS	36	1.312683	3.330368	573.693644	0.011177	0.011560
RS	37	1.420514	3.330368	597.803340	0.011646	0.012111
RS	38	1.536576	3.391714	610.353997	0.011891	0.012419
RS	39	1.661496	3.391714	633.191750	0.012336	0.012930
RS	40	1.795953	3.433885	647.163144	0.012608	0.013239
RS	41	1.940672	3.433885	667.832159	0.013011	0.013669
RS	42	2.096437	3.465436	680.843684	0.013264	0.013927
RS	43	2.264093	3.465436	698.232742	0.013603	0.014259
RS	44	2.444545	3.486480	709.239630	0.013817	0.014457
RS	45	2.638772	3.486480	722.051960	0.014067	0.014681
RS	46	2.847824	3.500977	729.042303	0.014203	0.014790
RS	47	3.072833	3.500977	735.892500	0.014337	0.014891
RS	48	3.315018	3.518652	735.594907	0.014331	0.014854
RS	49	3.575688	3.518652	735.266682	0.014324	0.014811
RS	50	3.856256	3.548243	724.955373	0.014123	0.014581
RS	51	4.158239	3.548243	716.704119	0.013963	0.014386
RS	52	4.483273	3.591804	695.830175	0.013556	0.013959
RS	53	4.833117	3.591804	679.534098	0.013239	0.013618
RS	54	5.209665	3.688134	642.428407	0.012516	0.012898
RS	55	5.614954	3.688134	619.661721	0.012072	0.012445
RS	56	6.051180	3.688134	592.711680	0.011547	0.011917
RS	57	6.520704	3.688134	561.839561	0.010946	0.011318
RS	58	7.026066	4.729858	417.854597	0.008141	0.008617
RS	59	7.570003	4.729858	401.468949	0.007821	0.008284
RS	60	8.155459	4.729858	382.385232	0.007450	0.007896
RS	61	8.785603	4.729858	360.813222	0.007029	0.007453
RS	62	9.463846	4.729858	337.041499	0.006566	0.006963
RS	63	10.193860	4.729858	2122.163789	0.041344	0.043383
PA	4+25*2+4+6 0.066002300 0.022066082 10.193860121 3.091066934 0.527811400 0.407607321 0.376470114 0.395410158 0.458416086 0.559985395 0.688655284 0.838818448 1.025798726 1.276319236 1.603604400 1.989451809 2.389321943 2.751775455 3.035357967 3.223044615 3.330367791 3.391713994 3.433885474 3.465436212 3.486479637 3.500976795 3.518651737 3.548242924 3.591803668 3.688134199 4.729858331
//
IT	4828
RD	9
LK	-342131.643595
QD	-746.023967 -> -655.476227
RI	0.0095581781
TR	0.063729	0.022637
MT	10.384039
MM	C_pi: 2.074426, n_recomb: 54630.265937
RS	0	0.000000	4.037735	101.227332	0.001853	0.000047
RS	1	0.007664	4.037735	108.780948	0.001991	0.000402
RS	2	0.015916	4.037735	116.881366	0.002139	0.000979
RS	3	0.024800	4.037735	125.565494	0.002298	0.001617
RS	4	0.034365	0.562780	960.080965	0.017574	0.012740
RS	5	0.044664	0.562780	1014.335445	0.018567	0.015170
RS	6	0.055751	0.425893	1409.260846	0.025796	0.021986
RS	7	0.067688	0.425893	1473.964820	0.026981	0.024024
RS	8	0.080541	0.388115	1685.295402	0.030849	0.028218
RS	9	0.094378	0.388115	1748.819858	0.032012	0.030403
RS	10	0.109276	0.402863	1744.685319	0.031936	0.030947
RS	11	0.125315	0.402863	1802.692426	0.032998	0.032777
RS	12	0.142584	0.463589	1618.395656	0.029625	0.029734
RS	13	0.161177	0.463589	1671.748030	0.030601	0.031089
RS	14	0.181194	0.563933	1420.914453	0.026010	0.026519
RS	15	0.202746	0.563933	1470.687400	0.026921	0.027584
RS	16	0.225949	0.691297	1243.039279	0.022754	0.023331
RS	17	0.250931	0.691297	1289.412118	0.023603	0.024308
RS	18	0.277828	0.839391	1102.439517	0.020180	0.020839
RS	19	0.306786	0.839391	1145.567011	0.020969	0.021808
RS	20	0.337963	1.024712	975.954017	0.017865	0.018685
RS	21	0.371530	1.024712	1016.022407	0.018598	0.019570
RS	22	0.407670	1.277012	849.738439	0.015554	0.016449
RS	23	0.446579	1.277012	886.783551	0.016232	0.017160
RS	24	0.488471	1.612863	733.666331	0.013430	0.014211
RS	25	0.533574	1.612863	767.699669	0.014053	0.014759
RS	26	0.582133	2.015373	643.541387	0.011780	0.012341
RS	27	0.634414	2.015373	674.865679	0.012353	0.012804
RS	28	0.690702	2.437432	585.505010	0.010718	0.011072
RS	29	0.751304	2.437432	614.750920	0.011253	0.011519
RS	30	0.816551	2.822250	557.466232	0.010204	0.010425
RS	31	0.886798	2.822250	585.359920	0.010715	0.010889
RS	32	0.962430	3.123023	555.156395	0.010162	0.010331
RS	33	1.043858	3.123023	582.293939	0.010659	0.010831
RS	34	1.131527	3.320155	573.857558	0.010504	0.010705
RS	35	1.225916	3.320155	600.528513	0.010993	0.011241
RS	36	1.327538	3.430547	607.212626	0.011115	0.011418
RS	37	1.436950	3.430547	633.261369	0.011592	0.011966
RS	38	1.554747	3.492352	647.368147	0.011850	0.012282
RS	39	1.681572	3.492352	672.180709	0.012304	0.012795
RS	40	1.818118	3.535226	687.740781	0.012589	0.013114
RS	41	1.965129	3.535226	710.367656	0.013003	0.013553
RS	42	2.123408	3.568155	724.818563	0.013268	0.013823
RS	43	2.293817	3.568155	744.078758	0.013620	0.014170
RS	44	2.477287	3.590559	756.446005	0.013847	0.014381
RS	45	2.674820	3.590559	770.953859	0.014112	0.014626
RS	46	2.887491	3.606186	779.156402	0.014262	0.014752
RS	47	3.116463	3.606186	787.415889	0.014414	0.014876
RS	48	3.362983	3.625393	787.863409	0.014422	0.014858
RS	49	3.628398	3.625393	788.542522	0.014434	0.014842
RS	50	3.914155	3.657713	778.167104	0.014244	0.014628
RS	51	4.221814	3.657713	770.429244	0.014103	0.014460
RS	52	4.553052	3.705542	748.556562	0.013702	0.014044
RS	53	4.909678	3.705542	732.228492	0.013403	0.013728
RS	54	5.293637	3.812352	692.143799	0.012670	0.013000
RS	55	5.707023	3.812352	668.935780	0.012245	0.012569
RS	56	6.152093	3.812352	641.167825	0.011736	0.012061
RS	57	6.631275	3.812352	609.089575	0.011149	0.011478
RS	58	7.147183	4.990593	445.217213	0.008150	0.008576
RS	59	7.702632	4.990593	429.629767	0.007864	0.008280
RS	60	8.300652	4.990593	411.109701	0.007525	0.007928
RS	61	8.944507	4.990593	389.833817	0.007136	0.007520
RS	62	9.637708	4.990593	366.062528	0.006701	0.007062
RS	63	10.384039	4.990593	2393.304182	0.043809	0.045699
PA	4+25*2+4+6 0.063729296 0.022637160 10.384039363 4.037735219 0.562780335 0.425892733 0.388115069 0.402863203 0.463589233 0.563933447 0.691296744 0.839391220 1.024711860 1.277011818 1.612862881 2.015373047 2.437431903 2.822250310 3.123023085 3.320154658 3.430547109 3.492351809 3.535226057 3.568154905 3.590559388 3.606186293 3.625393215 3.657712751 3.705541868 3.812352178 4.990592608
//
IT	4487
RD	10
LK	-341955.106131
QD	-682.895857 -> -602.642700
RI	0.0074975465
TR	0.061628	0.023167
MT	10.565402
MM	C_pi: 2.149281, n_recomb: 57847.130437
RS	0	0.000000	5.235539	82.884509	0.001433	0.000037
RS	1	0.007694	5.235539	89.133494	0.001541	0.000316
RS	2	0.015979	5.235539	95.843043	0.001657	0.000769
RS	3	0.024902	5.235539	103.045414	0.001781	0.001271
RS	4	0.034512	0.596647	964.613281	0.016675	0.012261
RS	5	0.044861	0.596647	1020.412119	0.017640	0.014591
RS	6	0.056006	0.443569	1444.956401	0.024979	0.021538
RS	7	0.068008	0.443569	1513.233569	0.026159	0.023471
RS	8	0.080934	0.399663	1752.048363	0.030288	0.027866
RS	9	0.094855	0.399663	1820.135611	0.031465	0.029967
RS	10	0.109846	0.410464	1836.991920	0.031756	0.030829
RS	11	0.125991	0.410464	1899.532507	0.032837	0.032631
RS	12	0.143378	0.469093	1718.203264	0.029702	0.029812
RS	13	0.162103	0.469093	1775.678532	0.030696	0.031162
RS	14	0.182268	0.568369	1515.826273	0.026204	0.026689
RS	15	0.203985	0.568369	1569.367514	0.027130	0.027757
RS	16	0.227372	0.694573	1330.859743	0.023006	0.023548
RS	17	0.252559	0.694573	1380.711580	0.023868	0.024525
RS	18	0.279684	0.840722	1184.320934	0.020473	0.021081
RS	19	0.308895	0.840722	1230.678485	0.021275	0.022050
RS	20	0.340354	1.024349	1050.484614	0.018160	0.018915
RS	21	0.374234	1.024349	1093.560244	0.018904	0.019806
RS	22	0.410720	1.277989	913.538707	0.015792	0.016620
RS	23	0.450013	1.277989	953.361183	0.016481	0.017344
RS	24	0.492329	1.621424	785.233840	0.013574	0.014297
RS	25	0.537900	1.621424	821.773430	0.014206	0.014859
RS	26	0.586978	2.039279	684.560472	0.011834	0.012346
RS	27	0.639832	2.039279	718.106557	0.012414	0.012820
RS	28	0.696752	2.482312	619.252800	0.010705	0.011016
RS	29	0.758051	2.482312	650.489034	0.011245	0.011469
RS	30	0.824067	2.888647	587.235639	0.010152	0.010330
RS	31	0.895161	2.888647	616.981087	0.010666	0.010796
RS	32	0.971726	3.206263	583.730293	0.010091	0.010214
RS	33	1.054181	3.206263	612.676705	0.010591	0.010711
RS	34	1.142979	3.412909	603.469675	0.010432	0.010577
RS	35	1.238610	3.412909	631.979548	0.010925	0.011109
RS	36	1.341598	3.526668	639.444022	0.011054	0.011286
RS	37	1.452509	3.526668	667.392619	0.011537	0.011831
RS	38	1.571954	3.589207	682.992270	0.011807	0.012153
RS	39	1.700588	3.589207	709.749032	0.012269	0.012667
RS	40	1.839120	3.632873	726.869377	0.012565	0.012995
RS	41	1.988309	3.632873	751.435644	0.012990	0.013443
RS	42	2.148976	3.667093	767.333639	0.013265	0.013722
RS	43	2.322004	3.667093	788.461379	0.013630	0.014083
RS	44	2.508345	3.690618	802.239447	0.013868	0.014308
RS	45	2.709022	3.690618	818.455889	0.014149	0.014571
RS	46	2.925139	3.706960	827.975534	0.014313	0.014715
RS	47	3.157882	3.706960	837.673288	0.014481	0.014861
RS	48	3.408532	3.727112	839.018725	0.014504	0.014862
RS	49	3.678467	3.727112	840.745704	0.014534	0.014871
RS	50	3.969169	3.761464	830.474118	0.014356	0.014674
RS	51	4.282237	3.761464	823.295642	0.014232	0.014532
RS	52	4.619391	3.812863	800.567864	0.013839	0.014128
RS	53	4.982485	3.812863	784.255198	0.013557	0.013835
RS	54	5.373513	3.929376	741.263037	0.012814	0.013100
RS	55	5.794627	3.929376	717.662666	0.012406	0.012690
RS	56	6.248139	3.929376	689.131835	0.011913	0.012200
RS	57	6.736543	3.929376	655.907595	0.011339	0.011632
RS	58	7.262523	5.243691	471.650251	0.008153	0.008538
RS	59	7.828970	5.243691	456.913579	0.007899	0.008276
RS	60	8.438997	5.243691	439.030329	0.007589	0.007957
RS	61	9.095958	5.243691	418.143876	0.007228	0.007581
RS	62	9.803463	5.243691	394.485003	0.006819	0.007152
RS	63	10.565402	5.243691	2669.652492	0.046150	0.047937
PA	4+25*2+4+6 0.061628474 0.023167337 10.565401514 5.235538728 0.596646951 0.443569301 0.399663315 0.410464221 0.469092658 0.568368689 0.694573326 0.840721660 1.024349303 1.277988537 1.621424201 2.039279001 2.482311627 2.888647280 3.206262855 3.412909208 3.526668259 3.589206756 3.632873487 3.667092993 3.690617790 3.706960460 3.727112094 3.761464268 3.812862935 3.929376045 5.243691253
//
IT	4654
RD	11
LK	-341798.569720
QD	-626.861479 -> -555.510016
RI	0.0059388301
TR	0.059681	0.023658
MT	10.739670
MM	C_pi: 2.221843, n_recomb: 60984.954346
RS	0	0.000000	6.753166	67.906905	0.001114	0.000029
RS	1	0.007721	6.753166	73.070360	0.001198	0.000248
RS	2	0.016039	6.753166	78.619797	0.001289	0.000606
RS	3	0.024999	6.753166	84.583004	0.001387	0.001001
RS	4	0.034650	0.629804	968.385623	0.015879	0.011820
RS	5	0.045047	0.629804	1025.558062	0.016817	0.014065
RS	6	0.056247	0.460760	1477.446589	0.024226	0.021109
RS	7	0.068311	0.460760	1549.064454	0.025401	0.022955
RS	8	0.081307	0.411116	1813.169590	0.029731	0.027507
RS	9	0.095306	0.411116	1885.639288	0.030920	0.029536
RS	10	0.110387	0.418128	1923.524234	0.031541	0.030685
RS	11	0.126631	0.418128	1990.518208	0.032639	0.032463
RS	12	0.144131	0.474765	1813.336973	0.029734	0.029858
RS	13	0.162981	0.474765	1874.891806	0.030744	0.031205
RS	14	0.183286	0.573065	1607.233508	0.026355	0.026830
RS	15	0.205160	0.573065	1664.503249	0.027294	0.027901
RS	16	0.228723	0.698206	1416.129376	0.023221	0.023740
RS	17	0.254104	0.698206	1469.420695	0.024095	0.024718
RS	18	0.281446	0.842506	1264.456255	0.020734	0.021305
RS	19	0.310899	0.842506	1314.005622	0.021546	0.022273
RS	20	0.342626	1.024434	1123.904022	0.018429	0.019134
RS	21	0.376803	1.024434	1169.950928	0.019184	0.020028
RS	22	0.413618	1.279080	976.582584	0.016014	0.016786
RS	23	0.453277	1.279080	1019.151340	0.016712	0.017520
RS	24	0.495997	1.629323	836.115443	0.013710	0.014383
RS	25	0.542016	1.629323	875.133631	0.014350	0.014958
RS	26	0.591589	2.061458	724.828580	0.011885	0.012356
RS	27	0.644989	2.061458	760.566972	0.012471	0.012840
RS	28	0.702512	2.524490	652.156716	0.010694	0.010969
RS	29	0.764477	2.524490	685.348698	0.011238	0.011426
RS	30	0.831226	2.951731	616.069702	0.010102	0.010244
RS	31	0.903130	2.951731	647.627319	0.010619	0.010711
RS	32	0.980585	3.286008	611.267280	0.010023	0.010107
RS	33	1.064021	3.286008	641.979784	0.010527	0.010602
RS	34	1.153899	3.502364	631.919481	0.010362	0.010458
RS	35	1.250717	3.502364	662.225188	0.010859	0.010986
RS	36	1.355011	3.619862	670.378525	0.010993	0.011162
RS	37	1.467358	3.619862	700.187708	0.011481	0.011704
RS	38	1.588379	3.683444	717.208065	0.011760	0.012030
RS	39	1.718745	3.683444	745.878187	0.012231	0.012546
RS	40	1.859177	3.728032	764.522690	0.012536	0.012881
RS	41	2.010452	3.728032	791.009896	0.012971	0.013336
RS	42	2.173408	3.763476	808.362581	0.013255	0.013626
RS	43	2.348946	3.763476	831.354848	0.013632	0.013999
RS	44	2.538038	3.787887	846.600647	0.013882	0.014238
RS	45	2.741731	3.787887	864.539970	0.014176	0.014517
RS	46	2.961151	3.804553	875.488501	0.014356	0.014679
RS	47	3.197514	3.804553	886.655529	0.014539	0.014845
RS	48	3.452127	3.825093	889.062082	0.014578	0.014867
RS	49	3.726399	3.825093	891.880104	0.014625	0.014898
RS	50	4.021849	3.860813	881.895495	0.014461	0.014720
RS	51	4.340112	3.860813	875.324869	0.014353	0.014600
RS	52	4.682950	3.915114	851.901620	0.013969	0.014209
RS	53	5.052258	3.915114	835.653019	0.013703	0.013938
RS	54	5.450083	4.040560	789.848583	0.012952	0.013197
RS	55	5.878625	4.040560	765.902735	0.012559	0.012807
RS	56	6.340257	4.040560	736.661009	0.012079	0.012334
RS	57	6.837532	4.040560	702.346944	0.011517	0.011780
RS	58	7.373204	5.490220	497.289649	0.008154	0.008503
RS	59	7.950238	5.490220	483.443914	0.007927	0.008272
RS	60	8.571826	5.490220	466.255407	0.007645	0.007983
RS	61	9.241409	5.490220	445.833977	0.007311	0.007636
RS	62	9.962693	5.490220	422.379845	0.006926	0.007234
RS	63	10.739670	5.490220	2950.796683	0.048386	0.050097
PA	4+25*2+4+6 0.059680824 0.023658312 10.739670143 6.753165711 0.629803835 0.460760014 0.411116070 0.418127622 0.474765203 0.573064573 0.698205909 0.842505709 1.024434293 1.279079959 1.629322755 2.061457591 2.524490112 2.951731480 3.286008468 3.502364237 3.619861954 3.683443560 3.728031591 3.763475948 3.787886765 3.804553218 3.825093204 3.860813221 3.915113708 4.040559771 5.490219706
//
IT	3646
RD	12
LK	-341659.343129
QD	-576.934106 -> -513.327657
RI	0.0047412416
TR	0.057871	0.024113
MT	10.907805
MM	C_pi: 2.292429, n_recomb: 64046.088021
RS	0	0.000000	8.681707	55.596276	0.000868	0.000023
RS	1	0.007748	8.681707	59.854003	0.000935	0.000195
RS	2	0.016096	8.681707	64.433655	0.001006	0.000478
RS	3	0.025090	8.681707	69.358907	0.001083	0.000790
RS	4	0.034782	0.662568	971.129425	0.015163	0.011408
RS	5	0.045224	0.662568	1029.514892	0.016075	0.013580
RS	6	0.056476	0.477564	1506.979650	0.023530	0.020698
RS	7	0.068599	0.477564	1581.725580	0.024697	0.022472
RS	8	0.081662	0.422482	1869.245173	0.029186	0.027146
RS	9	0.095736	0.422482	1945.921396	0.030383	0.029113
RS	10	0.110901	0.425808	2004.869306	0.031304	0.030521
RS	11	0.127241	0.425808	2076.231345	0.032418	0.032280
RS	12	0.144847	0.480511	1904.301378	0.029733	0.029879
RS	13	0.163817	0.480511	1969.887700	0.030757	0.031226
RS	14	0.184257	0.577880	1695.534301	0.026474	0.026949
RS	15	0.206280	0.577880	1756.490537	0.027425	0.028024
RS	16	0.230010	0.702017	1499.134885	0.023407	0.023914
RS	17	0.255578	0.702017	1555.825654	0.024292	0.024894
RS	18	0.283127	0.844545	1343.025200	0.020970	0.021515
RS	19	0.312811	0.844545	1395.728245	0.021793	0.022481
RS	20	0.344794	1.024770	1196.319100	0.018679	0.019343
RS	21	0.379255	1.024770	1245.301316	0.019444	0.020240
RS	22	0.416386	1.280158	1038.928771	0.016222	0.016948
RS	23	0.456394	1.280158	1084.212372	0.016929	0.017691
RS	24	0.499502	1.636554	886.354870	0.013839	0.014470
RS	25	0.545950	1.636554	927.823734	0.014487	0.015056
RS	26	0.595996	2.082055	764.386215	0.011935	0.012370
RS	27	0.649919	2.082055	802.287529	0.012527	0.012862
RS	28	0.708021	2.564253	684.255533	0.010684	0.010928
RS	29	0.770624	2.564253	719.369092	0.011232	0.011389
RS	30	0.838077	3.011899	644.005220	0.010055	0.010167
RS	31	0.910756	3.011899	677.335904	0.010576	0.010635
RS	32	0.989066	3.362742	637.799805	0.009958	0.010008
RS	33	1.073444	3.362742	670.235867	0.010465	0.010501
RS	34	1.164359	3.589047	659.235076	0.010293	0.010347
RS	35	1.262317	3.589047	691.293246	0.010794	0.010871
RS	36	1.367865	3.710682	700.036213	0.010930	0.011045
RS	37	1.481591	3.710682	731.665652	0.011424	0.011584
RS	38	1.604127	3.775634	750.025773	0.011711	0.011913
RS	39	1.736158	3.775634	780.576617	0.012188	0.012430
RS	40	1.878417	3.821288	800.702453	0.012502	0.012772
RS	41	2.031699	3.821288	829.089826	0.012945	0.013233
RS	42	2.196856	3.857917	847.899278	0.013239	0.013531
RS	43	2.374809	3.857917	872.750506	0.013627	0.013917
RS	44	2.566550	3.883000	889.519075	0.013889	0.014168
RS	45	2.773146	3.883000	909.193044	0.014196	0.014464
RS	46	2.995748	3.899618	921.683069	0.014391	0.014643
RS	47	3.235597	3.899618	934.348069	0.014589	0.014828
RS	48	3.494028	3.920033	937.978990	0.014645	0.014870
RS	49	3.772482	3.920033	941.929482	0.014707	0.014923
RS	50	4.072510	3.956504	932.418871	0.014559	0.014764
RS	51	4.395783	3.956504	926.503238	0.014466	0.014666
RS	52	4.744102	4.013080	902.551457	0.014092	0.014289
RS	53	5.119408	4.013080	886.414114	0.013840	0.014037
RS	54	5.523791	4.146705	837.910034	0.013083	0.013292
RS	55	5.959505	4.146705	813.662297	0.012704	0.012920
RS	56	6.428976	4.146705	783.758006	0.012237	0.012462
RS	57	6.934821	4.146705	748.406343	0.011685	0.011920
RS	58	7.479857	5.730693	522.213859	0.008154	0.008471
RS	59	8.067120	5.730693	509.289364	0.007952	0.008267
RS	60	8.699883	5.730693	492.841559	0.007695	0.008005
RS	61	9.381670	5.730693	472.946938	0.007384	0.007685
RS	62	10.116280	5.730693	449.774617	0.007023	0.007310
RS	63	10.907805	5.730693	3236.068117	0.050527	0.052178
PA	4+25*2+4+6 0.057871369 0.024112627 10.907805237 8.681706862 0.662568078 0.477563683 0.422481811 0.425807693 0.480510872 0.577880481 0.702017298 0.844544931 1.024770373 1.280158284 1.636554342 2.082054946 2.564253065 3.011899087 3.362742251 3.589046897 3.710681626 3.775633628 3.821287843 3.857916735 3.882999723 3.899618429 3.920033271 3.956503638 4.013079667 4.146704924 5.730692946
//
IT	5609
RD	13
LK	-341535.185539
QD	-532.293331 -> -475.457778
RI	0.0038119766
TR	0.056188	0.024533
MT	11.070334
MM	C_pi: 2.361203, n_recomb: 67031.502376
RS	0	0.000000	11.136361	45.454791	0.000678	0.000018
RS	1	0.007773	11.136361	48.957222	0.000730	0.000154
RS	2	0.016150	11.136361	52.726960	0.000787	0.000377
RS	3	0.025178	11.136361	56.783990	0.000847	0.000624
RS	4	0.034907	0.695179	972.689452	0.014511	0.011021
RS	5	0.045393	0.695179	1032.134732	0.015398	0.013129
RS	6	0.056695	0.494046	1533.769356	0.022881	0.020305
RS	7	0.068874	0.494046	1611.445401	0.024040	0.022018
RS	8	0.082000	0.433771	1920.698013	0.028654	0.026787
RS	9	0.096147	0.433771	2001.406974	0.029858	0.028699
RS	10	0.111393	0.433474	2081.455374	0.031052	0.030344
RS	11	0.127824	0.433474	2157.094201	0.032180	0.032086
RS	12	0.145532	0.486269	1991.436746	0.029709	0.029882
RS	13	0.164616	0.486269	2061.000933	0.030747	0.031230
RS	14	0.185184	0.582729	1780.982616	0.026569	0.027053
RS	15	0.207351	0.582729	1845.579825	0.027533	0.028131
RS	16	0.231241	0.705896	1580.049893	0.023572	0.024074
RS	17	0.256987	0.705896	1640.097910	0.024468	0.025055
RS	18	0.284735	0.846703	1420.139841	0.021186	0.021713
RS	19	0.314640	0.846703	1475.956827	0.022019	0.022678
RS	20	0.346868	1.025224	1267.782420	0.018913	0.019545
RS	21	0.381602	1.025224	1319.662390	0.019687	0.020443
RS	22	0.419036	1.281129	1100.603904	0.016419	0.017106
RS	23	0.459380	1.281129	1148.569271	0.017135	0.017857
RS	24	0.502859	1.643109	935.973218	0.013963	0.014557
RS	25	0.549718	1.643109	979.863497	0.014618	0.015153
RS	26	0.600219	2.101164	803.257164	0.011983	0.012388
RS	27	0.654645	2.101164	843.291213	0.012581	0.012887
RS	28	0.713302	2.601771	715.579463	0.010675	0.010893
RS	29	0.776518	2.601771	752.580144	0.011227	0.011357
RS	30	0.844647	3.069392	671.071773	0.010011	0.010097
RS	31	0.918072	3.069392	706.136252	0.010534	0.010565
RS	32	0.997204	3.436736	663.358787	0.009896	0.009917
RS	33	1.082487	3.436736	697.475583	0.010405	0.010408
RS	34	1.174399	3.673241	685.445987	0.010226	0.010243
RS	35	1.273455	3.673241	719.212443	0.010729	0.010764
RS	36	1.380211	3.799406	728.442764	0.010867	0.010935
RS	37	1.495264	3.799406	761.850495	0.011366	0.011471
RS	38	1.619260	3.866055	781.463508	0.011658	0.011801
RS	39	1.752894	3.866055	813.859862	0.012141	0.012320
RS	40	1.896914	3.912916	835.420479	0.012463	0.012666
RS	41	2.052130	3.912916	865.683832	0.012915	0.013133
RS	42	2.219410	3.950695	885.948264	0.013217	0.013440
RS	43	2.399692	3.950695	912.648780	0.013615	0.013836
RS	44	2.593986	3.976263	930.988547	0.013889	0.014100
RS	45	2.803383	3.976263	952.404460	0.014208	0.014410
RS	46	3.029056	3.992496	966.542263	0.014419	0.014607
RS	47	3.272270	3.992496	980.729542	0.014631	0.014810
RS	48	3.534389	4.012309	985.744493	0.014706	0.014873
RS	49	3.816881	4.012309	990.864910	0.014782	0.014945
RS	50	4.121330	4.048958	982.014050	0.014650	0.014806
RS	51	4.449444	4.048958	976.797210	0.014572	0.014727
RS	52	4.803061	4.107223	952.486783	0.014210	0.014365
RS	53	5.184164	4.107223	936.504876	0.013971	0.014131
RS	54	5.594889	4.248303	885.425188	0.013209	0.013384
RS	55	6.037539	4.248303	860.915487	0.012843	0.013028
RS	56	6.514595	4.248303	830.393269	0.012388	0.012584
RS	57	7.028731	4.248303	794.052617	0.011846	0.012055
RS	58	7.582830	5.965323	546.466840	0.008152	0.008441
RS	59	8.179997	5.965323	534.485856	0.007974	0.008262
RS	60	8.823581	5.965323	518.815031	0.007740	0.008026
RS	61	9.517190	5.965323	499.497872	0.007452	0.007731
RS	62	10.264710	5.965323	476.672163	0.007111	0.007379
RS	63	11.070334	5.965323	3524.658366	0.052582	0.054180
PA	4+25*2+4+6 0.056187785 0.024533147 11.070333799 11.136361249 0.695179103 0.494046064 0.433771351 0.433473706 0.486269023 0.582728869 0.705896022 0.846702654 1.025223839 1.281128558 1.643108669 2.101164382 2.601771348 3.069391743 3.436736460 3.673240699 3.799405741 3.866055030 3.912915575 3.950695023 3.976262727 3.992495884 4.012309063 4.048958276 4.107223289 4.248302706 5.965323151
//
IT	4837
RD	14
LK	-341424.208378
QD	-492.252254 -> -441.359568
RI	0.0030855146
TR	0.054619	0.024923
MT	11.227619
MM	C_pi: 2.428256, n_recomb: 69941.418724
RS	0	0.000000	14.263057	37.101140	0.000530	0.000014
RS	1	0.007797	14.263057	39.975124	0.000572	0.000121
RS	2	0.016201	14.263057	43.070167	0.000616	0.000297
RS	3	0.025261	14.263057	46.403019	0.000663	0.000493
RS	4	0.035027	0.727799	973.019165	0.013912	0.010656
RS	5	0.045555	0.727799	1033.378814	0.014775	0.012705
RS	6	0.056903	0.510252	1558.009029	0.022276	0.019929
RS	7	0.069137	0.510252	1638.429093	0.023426	0.021590
RS	8	0.082324	0.444983	1967.912041	0.028137	0.026433
RS	9	0.096539	0.444983	2052.481551	0.029346	0.028295
RS	10	0.111862	0.441107	2153.595657	0.030791	0.030159
RS	11	0.128381	0.441107	2233.414083	0.031933	0.031885
RS	12	0.146187	0.492002	2074.976599	0.029667	0.029872
RS	13	0.165381	0.492002	2148.459341	0.030718	0.031221
RS	14	0.186072	0.587557	1863.735620	0.026647	0.027143
RS	15	0.208376	0.587557	1931.924268	0.027622	0.028226
RS	16	0.232419	0.709769	1658.983947	0.023720	0.024222
RS	17	0.258337	0.709769	1722.344051	0.024626	0.025205
RS	18	0.286275	0.848896	1495.849036	0.021387	0.021900
RS	19	0.316392	0.848896	1554.737742	0.022229	0.022865
RS	20	0.348856	1.025707	1338.310044	0.019135	0.019739
RS	21	0.383852	1.025707	1393.047828	0.019917	0.020639
RS	22	0.421577	1.281932	1161.607640	0.016608	0.017262
RS	23	0.462242	1.281932	1212.219361	0.017332	0.018018
RS	24	0.506079	1.648988	984.973971	0.014083	0.014645
RS	25	0.553333	1.648988	1031.254511	0.014745	0.015249
RS	26	0.604271	2.118868	841.451370	0.012031	0.012408
RS	27	0.659181	2.118868	883.586681	0.012633	0.012914
RS	28	0.718372	2.637199	746.143093	0.010668	0.010862
RS	29	0.782177	2.637199	784.995624	0.011224	0.011330
RS	30	0.850958	3.124370	697.295998	0.009970	0.010033
RS	31	0.925101	3.124370	734.054636	0.010495	0.010501
RS	32	1.005025	3.508160	687.974133	0.009836	0.009832
RS	33	1.091180	3.508160	723.728409	0.010348	0.010321
RS	34	1.184052	3.755097	710.585050	0.010160	0.010146
RS	35	1.284166	3.755097	746.014762	0.010666	0.010663
RS	36	1.392085	3.886160	755.631141	0.010804	0.010830
RS	37	1.508418	3.886160	790.773539	0.011306	0.011363
RS	38	1.633821	3.954822	811.549040	0.011603	0.011694
RS	39	1.769001	3.954822	845.752980	0.012092	0.012213
RS	40	1.914721	4.003042	868.694120	0.012420	0.012563
RS	41	2.071803	4.003042	900.805529	0.012879	0.013036
RS	42	2.241131	4.041947	922.517790	0.013190	0.013351
RS	43	2.423662	4.041947	951.053312	0.013598	0.013756
RS	44	2.620423	4.067829	971.006499	0.013883	0.014033
RS	45	2.832526	4.067829	994.166419	0.014214	0.014356
RS	46	3.061166	4.083367	1010.050533	0.014441	0.014571
RS	47	3.307632	4.083367	1025.778970	0.014666	0.014790
RS	48	3.573314	4.102144	1032.329208	0.014760	0.014874
RS	49	3.859710	4.102144	1038.651980	0.014850	0.014964
RS	50	4.168436	4.138447	1030.641520	0.014736	0.014846
RS	51	4.501232	4.138447	1026.162989	0.014672	0.014785
RS	52	4.859975	4.197858	1001.662665	0.014321	0.014439
RS	53	5.246689	4.197858	985.876808	0.014096	0.014221
RS	54	5.663553	4.345697	932.354187	0.013331	0.013473
RS	55	6.112918	4.345697	907.618757	0.012977	0.013132
RS	56	6.597320	4.345697	876.519704	0.012532	0.012701
RS	57	7.119488	4.345697	839.235373	0.011999	0.012183
RS	58	7.682368	6.194211	570.071358	0.008151	0.008413
RS	59	8.289134	6.194211	559.049554	0.007993	0.008257
RS	60	8.943208	6.194211	544.184043	0.007781	0.008044
RS	61	9.648278	6.194211	525.485865	0.007513	0.007771
RS	62	10.408320	6.194211	503.061477	0.007193	0.007442
RS	63	11.227619	6.194211	3815.690766	0.054556	0.056106
PA	4+25*2+4+6 0.054619203 0.024922637 11.227619330 14.263057036 0.727799435 0.510251580 0.444982814 0.441107417 0.492001805 0.587556943 0.709768744 0.848895765 1.025706837 1.281932489 1.648988409 2.118868190 2.637199148 3.124370415 3.508160335 3.755097060 3.886159798 3.954822216 4.003042315 4.041947203 4.067828643 4.083366653 4.102144217 4.138446897 4.197857673 4.345696647 6.194210902
//
IT	4579
RD	15
LK	-341324.805075
QD	-456.231404 -> -410.572901
RI	0.0025141911
TR	0.053156	0.025284
MT	11.380008
MM	C_pi: 2.493646, n_recomb: 72775.655782
RS	0	0.000000	18.248534	30.226556	0.000415	0.000011
RS	1	0.007820	18.248534	32.578973	0.000448	0.000095
RS	2	0.016251	18.248534	35.113529	0.000482	0.000235
RS	3	0.025341	18.248534	37.844173	0.000520	0.000389
RS	4	0.035142	0.760533	972.146330	0.013358	0.010311
RS	5	0.045709	0.760533	1033.283667	0.014198	0.012307
RS	6	0.057103	0.526193	1579.932742	0.021710	0.019571
RS	7	0.069388	0.526193	1662.922542	0.022850	0.021186
RS	8	0.082633	0.456115	2011.206745	0.027636	0.026086
RS	9	0.096914	0.456115	2099.466246	0.028848	0.027901
RS	10	0.112312	0.448695	2221.551627	0.030526	0.029968
RS	11	0.128914	0.448695	2305.447007	0.031679	0.031679
RS	12	0.146814	0.497690	2155.072485	0.029613	0.029851
RS	13	0.166114	0.497690	2232.409155	0.030675	0.031201
RS	14	0.186923	0.592330	1943.903822	0.026711	0.027222
RS	15	0.209359	0.592330	2015.630299	0.027696	0.028309
RS	16	0.233549	0.713594	1735.991434	0.023854	0.024360
RS	17	0.259631	0.713594	1802.615278	0.024769	0.025345
RS	18	0.287753	0.851074	1570.165203	0.021575	0.022080
RS	19	0.318073	0.851074	1632.080618	0.022426	0.023043
RS	20	0.350765	1.026166	1407.892979	0.019346	0.019928
RS	21	0.386012	1.026166	1465.445955	0.020136	0.020829
RS	22	0.424016	1.282539	1221.923089	0.016790	0.017414
RS	23	0.464992	1.282539	1275.143169	0.017522	0.018177
RS	24	0.509172	1.654214	1033.347254	0.014199	0.014732
RS	25	0.556806	1.654214	1081.984771	0.014867	0.015345
RS	26	0.608166	2.135246	878.971189	0.012078	0.012431
RS	27	0.663541	2.135246	923.174851	0.012685	0.012944
RS	28	0.723246	2.670641	775.964410	0.010662	0.010836
RS	29	0.787621	2.670641	816.632815	0.011221	0.011307
RS	30	0.857028	3.176967	722.700094	0.009931	0.009974
RS	31	0.931864	3.176967	761.112814	0.010458	0.010443
RS	32	1.012551	3.577127	711.675942	0.009779	0.009752
RS	33	1.099547	3.577127	749.024079	0.010292	0.010241
RS	34	1.193346	3.834717	734.684254	0.010095	0.010054
RS	35	1.294480	3.834717	771.731413	0.010604	0.010569
RS	36	1.403522	3.971023	781.633480	0.010740	0.010730
RS	37	1.521091	3.971023	818.465366	0.011246	0.011261
RS	38	1.647853	4.041998	840.311310	0.011547	0.011591
RS	39	1.784527	4.041998	876.282325	0.012041	0.012111
RS	40	1.931888	4.091725	900.546487	0.012374	0.012464
RS	41	2.090773	4.091725	934.474346	0.012840	0.012942
RS	42	2.262081	4.131747	957.619560	0.013159	0.013263
RS	43	2.446785	4.131747	987.971145	0.013576	0.013678
RS	44	2.645932	4.157792	1009.571938	0.013872	0.013966
RS	45	2.860651	4.157792	1034.472524	0.014215	0.014301
RS	46	3.092161	4.172352	1052.192311	0.014458	0.014534
RS	47	3.341773	4.172352	1069.475064	0.014696	0.014768
RS	48	3.610904	4.189701	1077.701384	0.014809	0.014874
RS	49	3.901080	4.189701	1085.253539	0.014912	0.014980
RS	50	4.213947	4.225180	1078.255722	0.014816	0.014883
RS	51	4.551278	4.225180	1074.550450	0.014765	0.014840
RS	52	4.914986	4.285239	1050.025049	0.014428	0.014509
RS	53	5.307135	4.285239	1034.472231	0.014215	0.014307
RS	54	5.729949	4.439179	978.645098	0.013447	0.013560
RS	55	6.185824	4.439179	953.716869	0.013105	0.013232
RS	56	6.677347	4.439179	922.079000	0.012670	0.012814
RS	57	7.207305	4.439179	883.893562	0.012145	0.012305
RS	58	7.778703	6.417456	593.036169	0.008149	0.008386
RS	59	8.394782	6.417456	582.983799	0.008011	0.008251
RS	60	9.059035	6.417456	568.945401	0.007818	0.008059
RS	61	9.775230	6.417456	550.900174	0.007570	0.007809
RS	62	10.547428	6.417456	528.923436	0.007268	0.007500
RS	63	11.380008	6.417456	4108.260532	0.056451	0.057957
PA	4+25*2+4+6 0.053155653 0.025283555 11.380008359 18.248534208 0.760533461 0.526192562 0.456114853 0.448694672 0.497689562 0.592329902 0.713593840 0.851074319 1.026165609 1.282539025 1.654214152 2.135246045 2.670640862 3.176967248 3.577127408 3.834716537 3.971022780 4.041998322 4.091724655 4.131747287 4.157791551 4.172352087 4.189701141 4.225180247 4.285238645 4.439179338 6.417456220
//
IT	4448
RD	16
LK	-341235.598758
QD	-423.738760 -> -382.704565
RI	0.0020624116
TR	0.051789	0.025618
MT	11.527694
MM	C_pi: 2.557405, n_recomb: 75534.288463
RS	0	0.000000	23.335791	24.573483	0.000325	0.000009
RS	1	0.007841	23.335791	26.493907	0.000351	0.000075
RS	2	0.016298	23.335791	28.563863	0.000378	0.000185
RS	3	0.025417	23.335791	30.794906	0.000408	0.000308
RS	4	0.035252	0.793439	970.151277	0.012844	0.009984
RS	5	0.045857	0.793439	1031.939375	0.013662	0.011930
RS	6	0.057295	0.541878	1599.743442	0.021179	0.019230
RS	7	0.069629	0.541878	1685.139251	0.022310	0.020804
RS	8	0.082930	0.467165	2050.868759	0.027151	0.025747
RS	9	0.097274	0.467165	2142.649848	0.028367	0.027519
RS	10	0.112743	0.456229	2285.532446	0.030258	0.029773
RS	11	0.129426	0.456229	2373.397646	0.031421	0.031471
RS	12	0.147416	0.503314	2231.875445	0.029548	0.029821
RS	13	0.166817	0.503314	2312.996613	0.030622	0.031172
RS	14	0.187739	0.597029	2021.558363	0.026763	0.027292
RS	15	0.210302	0.597029	2096.765440	0.027759	0.028383
RS	16	0.234634	0.717348	1811.101501	0.023977	0.024490
RS	17	0.260874	0.717348	1880.937826	0.024902	0.025476
RS	18	0.289171	0.853202	1643.096122	0.021753	0.022251
RS	19	0.319688	0.853202	1707.990658	0.022612	0.023214
RS	20	0.352598	1.026573	1476.504449	0.019547	0.020111
RS	21	0.388088	1.026573	1536.827457	0.020346	0.021013
RS	22	0.426361	1.282935	1281.526566	0.016966	0.017564
RS	23	0.467635	1.282935	1337.314592	0.017705	0.018332
RS	24	0.512146	1.658814	1081.080649	0.014312	0.014820
RS	25	0.560146	1.658814	1132.039888	0.014987	0.015440
RS	26	0.611911	2.150368	915.820314	0.012125	0.012456
RS	27	0.667735	2.150368	962.058179	0.012737	0.012975
RS	28	0.727937	2.702205	805.056294	0.010658	0.010813
RS	29	0.792859	2.702205	847.503926	0.011220	0.011287
RS	30	0.862872	3.227281	747.309616	0.009894	0.009919
RS	31	0.938374	3.227281	787.336162	0.010424	0.010389
RS	32	1.019798	3.643725	734.495410	0.009724	0.009678
RS	33	1.107606	3.643725	773.393669	0.010239	0.010165
RS	34	1.202299	3.912151	757.781275	0.010032	0.009967
RS	35	1.304418	3.912151	796.399697	0.010544	0.010479
RS	36	1.414545	4.054012	806.491185	0.010677	0.010635
RS	37	1.533306	4.054012	844.966345	0.011187	0.011164
RS	38	1.661381	4.127580	867.791183	0.011489	0.011493
RS	39	1.799498	4.127580	905.486741	0.011988	0.012013
RS	40	1.948446	4.178962	931.011792	0.012326	0.012369
RS	41	2.109073	4.178962	966.721361	0.012798	0.012851
RS	42	2.282296	4.220097	991.280302	0.013124	0.013178
RS	43	2.469102	4.220097	1023.424788	0.013549	0.013601
RS	44	2.670556	4.246165	1046.700743	0.013857	0.013901
RS	45	2.887807	4.246165	1073.333509	0.014210	0.014247
RS	46	3.122094	4.259501	1092.966309	0.014470	0.014497
RS	47	3.374752	4.259501	1111.810973	0.014719	0.014745
RS	48	3.647222	4.275059	1121.844462	0.014852	0.014872
RS	49	3.941057	4.275059	1130.647502	0.014969	0.014994
RS	50	4.257934	4.309284	1124.824188	0.014892	0.014918
RS	51	4.599658	4.309284	1121.922310	0.014853	0.014891
RS	52	4.968178	4.369528	1097.532108	0.014530	0.014577
RS	53	5.365595	4.369528	1082.245252	0.014328	0.014389
RS	54	5.794176	4.528947	1024.255209	0.013560	0.013643
RS	55	6.256363	4.528947	999.163456	0.013228	0.013328
RS	56	6.754792	4.528947	967.021344	0.012802	0.012921
RS	57	7.292305	4.528947	927.974238	0.012285	0.012422
RS	58	7.871967	6.635080	615.369804	0.008147	0.008361
RS	59	8.497083	6.635080	606.292347	0.008027	0.008246
RS	60	9.171217	6.635080	593.097089	0.007852	0.008073
RS	61	9.898212	6.635080	575.732096	0.007622	0.007843
RS	62	10.682214	6.635080	554.241884	0.007338	0.007553
RS	63	11.527694	6.635080	4401.521628	0.058272	0.059734
PA	4+25*2+4+6 0.051788585 0.025618330 11.527693556 23.335790661 0.793438927 0.541878337 0.467165213 0.456229286 0.503313972 0.597029220 0.717347677 0.853202459 1.026572718 1.282935317 1.658813591 2.150367827 2.702204861 3.227280733 3.643725042 3.912151351 4.054012467 4.127579554 4.178961628 4.220097126 4.246165478 4.259500574 4.275059366 4.309283848 4.369528309 4.528947136 6.635079659
//
IT	4477
RD	17
LK	-341155.404726
QD	-394.354575 -> -357.417257
RI	0.0017048523
TR	0.050510	0.025929
MT	11.670787
MM	C_pi: 2.619539, n_recomb: 78217.386117
RS	0	0.000000	29.821869	19.942614	0.000255	0.000007
RS	1	0.007862	29.821869	21.506959	0.000275	0.000059
RS	2	0.016343	29.821869	23.193709	0.000297	0.000146
RS	3	0.025490	29.821869	25.012390	0.000320	0.000243
RS	4	0.035357	0.826531	967.149785	0.012365	0.009675
RS	5	0.045999	0.826531	1029.472330	0.013162	0.011574
RS	6	0.057478	0.557295	1617.672829	0.020682	0.018906
RS	7	0.069859	0.557295	1705.321921	0.021802	0.020444
RS	8	0.083214	0.478126	2087.170288	0.026684	0.025417
RS	9	0.097619	0.478126	2182.307007	0.027901	0.027149
RS	10	0.113157	0.463701	2345.743081	0.029990	0.029577
RS	11	0.129916	0.463701	2437.466668	0.031163	0.031260
RS	12	0.147993	0.508869	2305.467838	0.029475	0.029784
RS	13	0.167491	0.508869	2390.299469	0.030560	0.031136
RS	14	0.188522	0.601646	2096.733001	0.026806	0.027354
RS	15	0.211207	0.601646	2175.359762	0.027812	0.028449
RS	16	0.235675	0.721017	1884.317668	0.024091	0.024611
RS	17	0.262067	0.721017	1957.312141	0.025024	0.025600
RS	18	0.290534	0.855266	1714.614012	0.021921	0.022416
RS	19	0.321239	0.855266	1782.437323	0.022788	0.023378
RS	20	0.354358	1.026907	1544.114022	0.019741	0.020288
RS	21	0.390082	1.026907	1607.159278	0.020547	0.021192
RS	22	0.428614	1.283112	1340.391366	0.017137	0.017711
RS	23	0.470175	1.283112	1398.704435	0.017882	0.018484
RS	24	0.515004	1.662819	1128.152853	0.014423	0.014907
RS	25	0.563358	1.662819	1181.396423	0.015104	0.015534
RS	26	0.615514	2.164299	951.996686	0.012171	0.012482
RS	27	0.671770	2.164299	1000.233230	0.012788	0.013007
RS	28	0.732450	2.731975	833.430540	0.010655	0.010793
RS	29	0.797900	2.731975	877.620047	0.011220	0.011271
RS	30	0.868496	3.275405	771.142952	0.009859	0.009869
RS	31	0.944643	3.275405	812.742718	0.010391	0.010340
RS	32	1.026776	3.708025	756.458981	0.009671	0.009608
RS	33	1.115368	3.708025	796.863435	0.010188	0.010095
RS	34	1.210924	3.987426	779.911683	0.009971	0.009884
RS	35	1.313994	3.987426	820.054880	0.010484	0.010395
RS	36	1.425167	4.135126	830.243033	0.010615	0.010544
RS	37	1.545081	4.135126	870.314352	0.011127	0.011072
RS	38	1.674424	4.211538	894.028421	0.011430	0.011398
RS	39	1.813935	4.211538	933.404200	0.011933	0.011919
RS	40	1.964416	4.264711	960.127752	0.012275	0.012276
RS	41	2.126728	4.264711	997.581431	0.012754	0.012762
RS	42	2.301801	4.306964	1023.528993	0.013086	0.013095
RS	43	2.490639	4.306964	1057.439290	0.013519	0.013525
RS	44	2.694325	4.332937	1082.409306	0.013838	0.013836
RS	45	2.914025	4.332937	1110.760954	0.014201	0.014193
RS	46	3.150998	4.344814	1132.376134	0.014477	0.014460
RS	47	3.406603	4.344814	1152.784863	0.014738	0.014721
RS	48	3.682305	4.358259	1164.743916	0.014891	0.014869
RS	49	3.979684	4.358259	1174.813986	0.015020	0.015006
RS	50	4.300443	4.390832	1170.318048	0.014962	0.014951
RS	51	4.646422	4.390832	1168.244833	0.014936	0.014939
RS	52	5.019603	4.450842	1144.142529	0.014628	0.014642
RS	53	5.422125	4.450842	1129.150639	0.014436	0.014468
RS	54	5.856294	4.615150	1069.140820	0.013669	0.013723
RS	55	6.324600	4.615150	1043.911492	0.013346	0.013420
RS	56	6.829725	4.615150	1011.296619	0.012929	0.013024
RS	57	7.374565	4.615150	971.424528	0.012420	0.012534
RS	58	7.962243	6.847070	637.076947	0.008145	0.008337
RS	59	8.596125	6.847070	628.975796	0.008041	0.008240
RS	60	9.279846	6.847070	616.634756	0.007884	0.008086
RS	61	10.017324	6.847070	599.971528	0.007671	0.007873
RS	62	10.812784	6.847070	579.000277	0.007402	0.007602
RS	63	11.670787	6.847070	4694.666352	0.060021	0.061440
PA	4+25*2+4+6 0.050510470 0.025929270 11.670787104 29.821869096 0.826530915 0.557295299 0.478125535 0.463700723 0.508869465 0.601646253 0.721017275 0.855265944 1.026906562 1.283111501 1.662819134 2.164298576 2.731974635 3.275404819 3.708025091 3.987426358 4.135125501 4.211538317 4.264710814 4.306964055 4.332937285 4.344814401 4.358258997 4.390831699 4.450842108 4.615149623 6.847070039
//
IT	5025
RD	18
LK	-341083.198451
QD	-367.719160 -> -334.420588
RI	0.0014205658
TR	0.049314	0.026218
MT	11.809535
MM	C_pi: 2.680073, n_recomb: 80825.045834
RS	0	0.000000	38.097499	16.154395	0.000200	0.000005
RS	1	0.007882	38.097499	17.425877	0.000216	0.000047
RS	2	0.016386	38.097499	18.797276	0.000233	0.000115
RS	3	0.025560	38.097499	20.276416	0.000251	0.000192
RS	4	0.035457	0.859814	963.256473	0.011918	0.009382
RS	5	0.046135	0.859814	1026.007500	0.012694	0.011237
RS	6	0.057654	0.572433	1633.923674	0.020216	0.018600
RS	7	0.070081	0.572433	1723.683961	0.021326	0.020104
RS	8	0.083487	0.488986	2120.378460	0.026234	0.025097
RS	9	0.097950	0.488986	2218.708631	0.027451	0.026790
RS	10	0.113554	0.471105	2402.359731	0.029723	0.029380
RS	11	0.130387	0.471105	2497.827315	0.030904	0.031050
RS	12	0.148547	0.514350	2375.947891	0.029396	0.029741
RS	13	0.168139	0.514350	2464.412226	0.030491	0.031094
RS	14	0.189274	0.606174	2169.470868	0.026842	0.027408
RS	15	0.212076	0.606174	2251.453375	0.027856	0.028507
RS	16	0.236675	0.724596	1955.645681	0.024196	0.024726
RS	17	0.263214	0.724596	2031.741428	0.025138	0.025716
RS	18	0.291844	0.857256	1784.697594	0.022081	0.022573
RS	19	0.322730	0.857256	1855.397029	0.022956	0.023536
RS	20	0.356052	1.027161	1610.684943	0.019928	0.020461
RS	21	0.392000	1.027161	1676.402411	0.020741	0.021366
RS	22	0.430781	1.283082	1398.477618	0.017303	0.017856
RS	23	0.472620	1.283082	1459.270581	0.018055	0.018634
RS	24	0.517756	1.666267	1174.546742	0.014532	0.014994
RS	25	0.566450	1.666267	1230.035499	0.015218	0.015628
RS	26	0.618983	2.177120	987.494072	0.012218	0.012510
RS	27	0.675656	2.177120	1037.692566	0.012839	0.013041
RS	28	0.736797	2.760053	861.095437	0.010654	0.010776
RS	29	0.802757	2.760053	906.988923	0.011222	0.011257
RS	30	0.873916	3.321426	794.222508	0.009826	0.009822
RS	31	0.950684	3.321426	837.354890	0.010360	0.010294
RS	32	1.033503	3.770093	777.596735	0.009621	0.009543
RS	33	1.122851	3.770093	819.463626	0.010139	0.010028
RS	34	1.219241	4.060589	801.109882	0.009912	0.009806
RS	35	1.323229	4.060589	842.731337	0.010427	0.010315
RS	36	1.435414	4.214373	852.929325	0.010553	0.010457
RS	37	1.556442	4.214373	894.549178	0.011068	0.010983
RS	38	1.687010	4.293873	919.063308	0.011371	0.011307
RS	39	1.827870	4.293873	960.073628	0.011878	0.011828
RS	40	1.979833	4.348972	987.930378	0.012223	0.012186
RS	41	2.143774	4.348972	1027.088201	0.012708	0.012675
RS	42	2.320638	4.392347	1054.396272	0.013045	0.013014
RS	43	2.511443	4.392347	1090.041864	0.013486	0.013451
RS	44	2.717288	4.418121	1116.717550	0.013816	0.013773
RS	45	2.939359	4.418121	1146.770404	0.014188	0.014139
RS	46	3.178934	4.428340	1170.424812	0.014481	0.014423
RS	47	3.437394	4.428340	1192.394864	0.014753	0.014696
RS	48	3.716227	4.439379	1206.385996	0.014926	0.014865
RS	49	4.017038	4.439379	1217.734325	0.015066	0.015015
RS	50	4.341560	4.469941	1214.707713	0.015029	0.014983
RS	51	4.691663	4.469941	1213.484066	0.015014	0.014983
RS	52	5.069363	4.529332	1189.815421	0.014721	0.014704
RS	53	5.476834	4.529332	1175.143935	0.014539	0.014542
RS	54	5.916424	4.697974	1113.257973	0.013774	0.013801
RS	55	6.390664	4.697974	1087.914066	0.013460	0.013509
RS	56	6.902286	4.697974	1054.855170	0.013051	0.013122
RS	57	7.454236	4.697974	1014.192335	0.012548	0.012640
RS	58	8.049693	7.053525	658.157572	0.008143	0.008315
RS	59	8.692087	7.053525	651.030804	0.008055	0.008234
RS	60	9.385117	7.053525	639.550982	0.007913	0.008097
RS	61	10.132774	7.053525	623.606254	0.007716	0.007902
RS	62	10.939365	7.053525	603.180965	0.007463	0.007648
RS	63	11.809535	7.053525	4986.914904	0.061700	0.063077
PA	4+25*2+4+6 0.049313943 0.026218218 11.809535303 38.097499201 0.859814404 0.572432596 0.488985517 0.471105024 0.514350152 0.606174482 0.724595627 0.857256119 1.027161189 1.283082133 1.666266637 2.177120367 2.760053182 3.321425841 3.770093321 4.060588522 4.214373371 4.293873245 4.348971894 4.392347484 4.418120749 4.428339838 4.439378668 4.469940503 4.529332124 4.697974221 7.053524683
//
IT	5728
RD	19
LK	-341018.087759
QD	-343.522015 -> -313.462845
RI	0.0011943802
TR	0.048193	0.026487
MT	11.944068
MM	C_pi: 2.739015, n_recomb: 83357.542150
RS	0	0.000000	48.654156	13.063404	0.000157	0.000004
RS	1	0.007902	48.654156	14.094784	0.000169	0.000037
RS	2	0.016428	48.654156	15.207521	0.000182	0.000091
RS	3	0.025627	48.654156	16.408021	0.000197	0.000151
RS	4	0.035554	0.893277	958.587377	0.011500	0.009105
RS	5	0.046265	0.893277	1021.670918	0.012256	0.010917
RS	6	0.057822	0.587266	1648.709784	0.019779	0.018310
RS	7	0.070293	0.587266	1740.450051	0.020879	0.019784
RS	8	0.083749	0.499733	2150.741786	0.025801	0.024787
RS	9	0.098268	0.499733	2252.107330	0.027017	0.026444
RS	10	0.113935	0.478433	2455.567781	0.029458	0.029184
RS	11	0.130839	0.478433	2554.662444	0.030647	0.030839
RS	12	0.149079	0.519753	2443.395142	0.029312	0.029693
RS	13	0.168761	0.519753	2535.410876	0.030416	0.031046
RS	14	0.189997	0.610615	2239.784089	0.026870	0.027457
RS	15	0.212912	0.610615	2325.055479	0.027893	0.028558
RS	16	0.237637	0.728085	2025.066472	0.024294	0.024833
RS	17	0.264316	0.728085	2104.204139	0.025243	0.025826
RS	18	0.293103	0.859171	1853.314682	0.022233	0.022725
RS	19	0.324165	0.859171	1926.835360	0.023115	0.023687
RS	20	0.357681	1.027334	1676.178575	0.020108	0.020629
RS	21	0.393845	1.027334	1744.516068	0.020928	0.021535
RS	22	0.432867	1.282850	1455.756794	0.017464	0.017998
RS	23	0.474973	1.282850	1518.982454	0.018222	0.018780
RS	24	0.520405	1.669198	1220.236405	0.014639	0.015081
RS	25	0.569428	1.669198	1277.929369	0.015331	0.015721
RS	26	0.622324	2.188899	1022.307859	0.012264	0.012540
RS	27	0.679399	2.188899	1074.430453	0.012889	0.013075
RS	28	0.740985	2.786525	888.059481	0.010654	0.010762
RS	29	0.807436	2.786525	935.618540	0.011224	0.011246
RS	30	0.879139	3.365425	816.566737	0.009796	0.009779
RS	31	0.956507	3.365425	861.191075	0.010331	0.010252
RS	32	1.039989	3.829983	797.936401	0.009572	0.009481
RS	33	1.130067	3.829983	841.222165	0.010092	0.009966
RS	34	1.227263	4.131676	821.407383	0.009854	0.009732
RS	35	1.332139	4.131676	864.460615	0.010371	0.010239
RS	36	1.445302	4.291748	874.590203	0.010492	0.010374
RS	37	1.567406	4.291748	917.710672	0.011009	0.010899
RS	38	1.699159	4.374554	942.938663	0.011312	0.011219
RS	39	1.841323	4.374554	985.536810	0.011823	0.011741
RS	40	1.994719	4.431710	1014.460138	0.012170	0.012099
RS	41	2.160237	4.431710	1055.280150	0.012660	0.012592
RS	42	2.338833	4.476224	1083.915248	0.013003	0.012935
RS	43	2.531542	4.476224	1121.262641	0.013451	0.013378
RS	44	2.739477	4.501706	1149.648507	0.013792	0.013710
RS	45	2.963843	4.501706	1181.381008	0.014172	0.014086
RS	46	3.205938	4.510084	1207.122878	0.014481	0.014386
RS	47	3.467162	4.510084	1230.646960	0.014763	0.014670
RS	48	3.749027	4.518449	1246.766567	0.014957	0.014860
RS	49	4.053165	4.518449	1259.399620	0.015108	0.015023
RS	50	4.381334	4.546673	1257.973649	0.015091	0.015012
RS	51	4.735434	4.546673	1257.616081	0.015087	0.015025
RS	52	5.117514	4.605094	1234.518790	0.014810	0.014763
RS	53	5.529784	4.605094	1220.189491	0.014638	0.014613
RS	54	5.974631	4.777555	1156.568808	0.013875	0.013876
RS	55	6.454628	4.777555	1131.130461	0.013570	0.013594
RS	56	6.972552	4.777555	1097.653627	0.013168	0.013216
RS	57	7.531402	4.777555	1056.231912	0.012671	0.012742
RS	58	8.134410	7.254477	678.613931	0.008141	0.008293
RS	59	8.785065	7.254477	672.456586	0.008067	0.008228
RS	60	9.487133	7.254477	661.841263	0.007940	0.008107
RS	61	10.244676	7.254477	646.627387	0.007757	0.007927
RS	62	11.062078	7.254477	626.770090	0.007519	0.007689
RS	63	11.944068	7.254477	5277.552193	0.063312	0.064646
PA	4+25*2+4+6 0.048192706 0.026486993 11.944068090 48.654156017 0.893277497 0.587266007 0.499732859 0.478433468 0.519752522 0.610615104 0.728084974 0.859171009 1.027333595 1.282850253 1.669198481 2.188899271 2.786524642 3.365424813 3.829983034 4.131675619 4.291747838 4.374554128 4.431710427 4.476223826 4.501706346 4.510083980 4.518448708 4.546672650 4.605094129 4.777554533 7.254477128
//
IT	5886
RD	20
LK	-340959.296918
QD	-321.495209 -> -294.325979
RI	0.0010143314
TR	0.047141	0.026737
MT	12.074486
MM	C_pi: 2.796376, n_recomb: 85815.600615
RS	0	0.000000	62.110655	10.548419	0.000123	0.000003
RS	1	0.007920	62.110655	11.383609	0.000133	0.000029
RS	2	0.016468	62.110655	12.284905	0.000143	0.000072
RS	3	0.025692	62.110655	13.257536	0.000154	0.000119
RS	4	0.035647	0.926885	953.270185	0.011108	0.008842
RS	5	0.046390	0.926885	1016.600726	0.011846	0.010614
RS	6	0.057984	0.601777	1662.213217	0.019370	0.018036
RS	7	0.070497	0.601777	1755.812373	0.020460	0.019483
RS	8	0.084001	0.510359	2178.481108	0.025386	0.024487
RS	9	0.098574	0.510359	2282.728623	0.026600	0.026110
RS	10	0.114301	0.485686	2505.514240	0.029196	0.028988
RS	11	0.131274	0.485686	2608.117614	0.030392	0.030630
RS	12	0.149591	0.525076	2507.892232	0.029224	0.029640
RS	13	0.169359	0.525076	2603.375504	0.030337	0.030993
RS	14	0.190692	0.614967	2307.706979	0.026891	0.027499
RS	15	0.213715	0.614967	2396.198222	0.027923	0.028603
RS	16	0.238562	0.731485	2092.583328	0.024385	0.024935
RS	17	0.265377	0.731485	2174.701725	0.025342	0.025929
RS	18	0.294315	0.861011	1920.441924	0.022379	0.022870
RS	19	0.325545	0.861011	1996.727320	0.023268	0.023833
RS	20	0.359249	1.027432	1740.550728	0.020282	0.020793
RS	21	0.395622	1.027432	1811.454439	0.021109	0.021700
RS	22	0.434875	1.282442	1512.185843	0.017621	0.018139
RS	23	0.477238	1.282442	1577.795329	0.018386	0.018924
RS	24	0.522956	1.671649	1265.208523	0.014743	0.015168
RS	25	0.572295	1.671649	1325.063479	0.015441	0.015813
RS	26	0.625541	2.199708	1056.434648	0.012311	0.012570
RS	27	0.683005	2.199708	1110.442689	0.012940	0.013111
RS	28	0.745020	2.811469	914.335988	0.010655	0.010750
RS	29	0.811946	2.811469	963.522090	0.011228	0.011237
RS	30	0.884174	3.407482	838.197426	0.009767	0.009739
RS	31	0.962121	3.407482	884.273344	0.010304	0.010213
RS	32	1.046243	3.887758	817.507009	0.009526	0.009423
RS	33	1.137026	3.887758	862.168576	0.010047	0.009907
RS	34	1.235000	4.200682	840.848344	0.009798	0.009662
RS	35	1.340734	4.200682	885.287549	0.010316	0.010167
RS	36	1.454841	4.367248	895.268979	0.010432	0.010295
RS	37	1.577987	4.367248	939.842318	0.010952	0.010819
RS	38	1.710885	4.453557	965.701792	0.011253	0.011135
RS	39	1.854309	4.453557	1009.840596	0.011768	0.011657
RS	40	2.009093	4.512884	1039.766519	0.012116	0.012015
RS	41	2.176135	4.512884	1082.205446	0.012611	0.012510
RS	42	2.356408	4.558549	1112.132338	0.012960	0.012858
RS	43	2.550958	4.558549	1151.145696	0.013414	0.013307
RS	44	2.760917	4.583663	1181.239693	0.013765	0.013649
RS	45	2.987504	4.583663	1214.626954	0.014154	0.014033
RS	46	3.232038	4.590036	1242.494860	0.014479	0.014349
RS	47	3.495939	4.590036	1267.561598	0.014771	0.014643
RS	48	3.780742	4.595487	1285.894242	0.014984	0.014854
RS	49	4.088101	4.595487	1299.814132	0.015147	0.015029
RS	50	4.419803	4.621076	1300.109427	0.015150	0.015039
RS	51	4.777777	4.621076	1300.630303	0.015156	0.015065
RS	52	5.164102	4.678204	1278.234325	0.014895	0.014820
RS	53	5.581025	4.678204	1264.265354	0.014732	0.014681
RS	54	6.030969	4.854002	1199.047660	0.013972	0.013949
RS	55	6.516548	4.854002	1173.532104	0.013675	0.013676
RS	56	7.040587	4.854002	1139.660628	0.013280	0.013306
RS	57	7.606129	4.854002	1097.509320	0.012789	0.012840
RS	58	8.216463	7.449967	698.451654	0.008139	0.008273
RS	59	8.875137	7.449967	693.256197	0.008078	0.008222
RS	60	9.585977	7.449967	683.505443	0.007965	0.008115
RS	61	10.353118	7.449967	669.030949	0.007796	0.007951
RS	62	11.181017	7.449967	649.759281	0.007572	0.007728
RS	63	12.074486	7.449967	5565.957013	0.064860	0.066151
PA	4+25*2+4+6 0.047141095 0.026737301 12.074485781 62.110654523 0.926885319 0.601777035 0.510359395 0.485685875 0.525075572 0.614967496 0.731484758 0.861011313 1.027432426 1.282441554 1.671649367 2.199708330 2.811469338 3.407482352 3.887757803 4.200681619 4.367247554 4.453557397 4.512884412 4.558548785 4.583662803 4.590036468 4.595487307 4.621075929 4.678203758 4.854002110 7.449967138
//
IT	4777
RD	21
LK	-340906.145701
QD	-301.405197 -> -276.819183
RI	0.0008707059
TR	0.046154	0.026971
MT	12.200968
MM	C_pi: 2.852174, n_recomb: 88199.765411
RS	0	0.000000	79.287137	8.503088	0.000096	0.000003
RS	1	0.007938	79.287137	9.178113	0.000104	0.000023
RS	2	0.016506	79.287137	9.906732	0.000112	0.000056
RS	3	0.025754	79.287137	10.693200	0.000121	0.000094
RS	4	0.035736	0.960582	947.435122	0.010742	0.008594
RS	5	0.046510	0.960582	1010.937730	0.011462	0.010328
RS	6	0.058140	0.615945	1674.602525	0.018986	0.017779
RS	7	0.070693	0.615945	1769.949286	0.020068	0.019200
RS	8	0.084242	0.520853	2203.815635	0.024987	0.024198
RS	9	0.098867	0.520853	2310.797009	0.026200	0.025788
RS	10	0.114653	0.492856	2552.365255	0.028938	0.028794
RS	11	0.131691	0.492856	2658.358064	0.030140	0.030423
RS	12	0.150083	0.530318	2569.516109	0.029133	0.029583
RS	13	0.169934	0.530318	2668.380706	0.030254	0.030936
RS	14	0.191361	0.619234	2373.262614	0.026908	0.027535
RS	15	0.214488	0.619234	2464.902596	0.027947	0.028643
RS	16	0.239452	0.734800	2158.184461	0.024469	0.025030
RS	17	0.266397	0.734800	2243.220608	0.025433	0.026026
RS	18	0.295481	0.862782	1986.048742	0.022518	0.023010
RS	19	0.326873	0.862782	2065.040723	0.023413	0.023973
RS	20	0.360758	1.027456	1803.775308	0.020451	0.020953
RS	21	0.397332	1.027456	1877.189897	0.021283	0.021860
RS	22	0.436809	1.281866	1567.736618	0.017775	0.018277
RS	23	0.479420	1.281866	1635.679507	0.018545	0.019066
RS	24	0.525414	1.673656	1309.443623	0.014846	0.015254
RS	25	0.575058	1.673656	1371.417009	0.015549	0.015905
RS	26	0.628643	2.209610	1089.870541	0.012357	0.012602
RS	27	0.686481	2.209610	1145.724564	0.012990	0.013148
RS	28	0.748910	2.834980	939.929173	0.010657	0.010740
RS	29	0.816295	2.834980	990.703419	0.011232	0.011230
RS	30	0.889029	3.447695	859.127863	0.009741	0.009702
RS	31	0.967537	3.447695	906.615025	0.010279	0.010177
RS	32	1.052276	3.943482	836.333237	0.009482	0.009368
RS	33	1.143741	3.943482	882.327939	0.010004	0.009852
RS	34	1.242467	4.267665	859.460276	0.009744	0.009595
RS	35	1.349030	4.267665	905.239967	0.010264	0.010099
RS	36	1.464051	4.440884	915.003480	0.010374	0.010220
RS	37	1.588203	4.440884	960.982106	0.010896	0.010742
RS	38	1.722209	4.530882	987.392707	0.011195	0.011054
RS	39	1.866853	4.530882	1033.024577	0.011712	0.011576
RS	40	2.022978	4.592497	1063.887188	0.012062	0.011933
RS	41	2.191497	4.592497	1107.900553	0.012561	0.012432
RS	42	2.373391	4.639331	1139.080688	0.012915	0.012783
RS	43	2.569725	4.639331	1179.722129	0.013376	0.013237
RS	44	2.781643	4.664004	1211.518038	0.013736	0.013589
RS	45	3.010382	4.664004	1246.532256	0.014133	0.013980
RS	46	3.257279	4.668226	1276.557001	0.014473	0.014312
RS	47	3.523774	4.668226	1303.151419	0.014775	0.014616
RS	48	3.811422	4.670552	1323.769469	0.015009	0.014848
RS	49	4.121904	4.670552	1338.974552	0.015181	0.015033
RS	50	4.457031	4.693239	1341.100563	0.015205	0.015065
RS	51	4.818760	4.693239	1342.508841	0.015221	0.015102
RS	52	5.209202	4.748775	1320.937199	0.014977	0.014874
RS	53	5.630637	4.748775	1307.343832	0.014823	0.014746
RS	54	6.085524	4.927453	1240.666870	0.014067	0.014019
RS	55	6.576520	4.927453	1215.088800	0.013777	0.013755
RS	56	7.106490	4.927453	1180.843563	0.013388	0.013393
RS	57	7.678529	4.927453	1137.989724	0.012902	0.012933
RS	58	8.295974	7.640080	717.674338	0.008137	0.008254
RS	59	8.962431	7.640080	713.430925	0.008089	0.008215
RS	60	9.681791	7.640080	704.541927	0.007988	0.008123
RS	61	10.458252	7.640080	690.811894	0.007832	0.007973
RS	62	11.296347	7.640080	672.139520	0.007621	0.007764
RS	63	12.200968	7.640080	5851.518968	0.066344	0.067593
PA	4+25*2+4+6 0.046153701 0.026970538 12.200967936 79.287137295 0.960582252 0.615945102 0.520853006 0.492856459 0.530318498 0.619233542 0.734799745 0.862781657 1.027455942 1.281866118 1.673656077 2.209609972 2.834979669 3.447694879 3.943482000 4.267665316 4.440883549 4.530882178 4.592496511 4.639331088 4.664003867 4.668225585 4.670552449 4.693239475 4.748775493 4.927452629 7.640079841
//
IT	4323
RD	22
LK	-340858.036654
QD	-283.048569 -> -260.775759
RI	0.0007566083
TR	0.045226	0.027188
MT	12.323655
MM	C_pi: 2.906425, n_recomb: 90510.850189
RS	0	0.000000	101.147175	6.847865	0.000076	0.000002
RS	1	0.007955	101.147175	7.392827	0.000082	0.000018
RS	2	0.016542	101.147175	7.981178	0.000088	0.000044
RS	3	0.025813	101.147175	8.616374	0.000095	0.000074
RS	4	0.035821	0.994334	941.175008	0.010398	0.008360
RS	5	0.046626	0.994334	1004.783198	0.011101	0.010056
RS	6	0.058290	0.629746	1686.042263	0.018628	0.017536
RS	7	0.070881	0.629746	1783.035083	0.019700	0.018934
RS	8	0.084475	0.531205	2226.938294	0.024604	0.023919
RS	9	0.099149	0.531205	2336.510863	0.025815	0.025478
RS	10	0.114991	0.499943	2596.268922	0.028685	0.028602
RS	11	0.132093	0.499943	2705.531684	0.029892	0.030217
RS	12	0.150556	0.535484	2628.331732	0.029039	0.029523
RS	13	0.170487	0.535484	2730.489737	0.030168	0.030875
RS	14	0.192004	0.623418	2436.471585	0.026919	0.027566
RS	15	0.215232	0.623418	2531.187663	0.027966	0.028676
RS	16	0.240309	0.738034	2221.867906	0.024548	0.025119
RS	17	0.267379	0.738034	2309.757510	0.025519	0.026117
RS	18	0.296604	0.864487	2050.114092	0.022650	0.023145
RS	19	0.328153	0.864487	2131.753372	0.023552	0.024108
RS	20	0.362212	1.027413	1865.817751	0.020614	0.021108
RS	21	0.398980	1.027413	1941.686749	0.021453	0.022016
RS	22	0.438673	1.281138	1622.384293	0.017925	0.018412
RS	23	0.481523	1.281138	1692.609019	0.018701	0.019205
RS	24	0.527783	1.675257	1352.924930	0.014948	0.015339
RS	25	0.577722	1.675257	1416.972169	0.015655	0.015995
RS	26	0.631633	2.218663	1122.615820	0.012403	0.012634
RS	27	0.689833	2.218663	1180.275857	0.013040	0.013185
RS	28	0.752663	2.857131	964.850371	0.010660	0.010732
RS	29	0.820491	2.857131	1017.173855	0.011238	0.011225
RS	30	0.893714	3.486125	879.380864	0.009716	0.009667
RS	31	0.972763	3.486125	928.239425	0.010256	0.010143
RS	32	1.058099	3.997213	854.442317	0.009440	0.009316
RS	33	1.150224	3.997213	901.728134	0.009963	0.009800
RS	34	1.249677	4.332654	877.278004	0.009693	0.009531
RS	35	1.357041	4.332654	924.353406	0.010213	0.010034
RS	36	1.472946	4.512665	933.833306	0.010317	0.010147
RS	37	1.598072	4.512665	981.170100	0.010840	0.010668
RS	38	1.733150	4.606512	1008.056851	0.011137	0.010976
RS	39	1.878974	4.606512	1055.134185	0.011658	0.011498
RS	40	2.036398	4.670526	1086.867871	0.012008	0.011855
RS	41	2.206345	4.670526	1132.410442	0.012511	0.012355
RS	42	2.389810	4.718550	1164.803672	0.012869	0.012710
RS	43	2.587870	4.718550	1207.033677	0.013336	0.013169
RS	44	2.801686	4.742724	1240.518901	0.013706	0.013529
RS	45	3.032510	4.742724	1277.129758	0.014110	0.013928
RS	46	3.281695	4.744661	1309.334102	0.014466	0.014275
RS	47	3.550703	4.744661	1337.437966	0.014777	0.014588
RS	48	3.841110	4.743672	1360.404718	0.015030	0.014840
RS	49	4.154619	4.743672	1376.889645	0.015212	0.015036
RS	50	4.493066	4.763219	1380.944652	0.015257	0.015089
RS	51	4.858436	4.763219	1383.245716	0.015283	0.015136
RS	52	5.252871	4.816896	1362.611783	0.015055	0.014926
RS	53	5.678683	4.816896	1349.406308	0.014909	0.014807
RS	54	6.138367	4.998025	1281.403630	0.014157	0.014086
RS	55	6.634618	4.998025	1255.775432	0.013874	0.013831
RS	56	7.170345	4.998025	1221.175111	0.013492	0.013476
RS	57	7.748688	4.998025	1177.643763	0.013011	0.013022
RS	58	8.373037	7.824902	736.286156	0.008135	0.008235
RS	59	9.047053	7.824902	732.983033	0.008098	0.008209
RS	60	9.774685	7.824902	724.950556	0.008010	0.008129
RS	61	10.560198	7.824902	711.967128	0.007866	0.007992
RS	62	11.408198	7.824902	693.904292	0.007667	0.007797
RS	63	12.323655	7.824902	6133.697317	0.067768	0.068974
PA	4+25*2+4+6 0.045225687 0.027188023 12.323655281 101.147175472 0.994334400 0.629746324 0.531204985 0.499942784 0.535484240 0.623418011 0.738034451 0.864486525 1.027412828 1.281137518 1.675256989 2.218662974 2.857130652 3.486124766 3.997212514 4.332654482 4.512665218 4.606512395 4.670526065 4.718550165 4.742723522 4.744661404 4.743671808 4.763218952 4.816895782 4.998024990 7.824901635
//
IT	4650
RD	23
LK	-340814.443548
QD	-266.246897 -> -246.048954
RI	0.0006657624
TR	0.044353	0.027391
MT	12.442686
MM	C_pi: 2.959148, n_recomb: 92749.759293
RS	0	0.000000	129.025485	5.507012	0.000059	0.000002
RS	1	0.007971	129.025485	5.946278	0.000064	0.000014
RS	2	0.016578	129.025485	6.420607	0.000069	0.000035
RS	3	0.025870	129.025485	6.932803	0.000075	0.000059
RS	4	0.035904	1.028093	934.584916	0.010076	0.008138
RS	5	0.046737	1.028093	998.240646	0.010763	0.009799
RS	6	0.058433	0.643158	1696.680158	0.018293	0.017309
RS	7	0.071062	0.643158	1795.226692	0.019356	0.018686
RS	8	0.084698	0.541402	2248.050026	0.024238	0.023651
RS	9	0.099421	0.541402	2360.077225	0.025446	0.025180
RS	10	0.115317	0.506941	2637.375647	0.028435	0.028413
RS	11	0.132480	0.506941	2749.789219	0.029647	0.030014
RS	12	0.151011	0.540572	2684.423557	0.028943	0.029460
RS	13	0.171020	0.540572	2789.785650	0.030079	0.030811
RS	14	0.192623	0.627523	2497.365966	0.026926	0.027593
RS	15	0.215949	0.627523	2595.084123	0.027979	0.028705
RS	16	0.241134	0.741193	2283.632263	0.024621	0.025204
RS	17	0.268326	0.741193	2374.309842	0.025599	0.026203
RS	18	0.297686	0.866132	2112.613955	0.022778	0.023274
RS	19	0.329386	0.866132	2196.840199	0.023686	0.024237
RS	20	0.363613	1.027313	1926.641990	0.020772	0.021259
RS	21	0.400569	1.027313	2004.907914	0.021616	0.022168
RS	22	0.440470	1.280272	1676.099979	0.018071	0.018545
RS	23	0.483551	1.280272	1748.553917	0.018852	0.019341
RS	24	0.530067	1.676489	1395.635019	0.015047	0.015424
RS	25	0.580291	1.676489	1461.710608	0.015760	0.016085
RS	26	0.634518	2.226934	1154.664364	0.012449	0.012667
RS	27	0.693068	2.226934	1214.089864	0.013090	0.013222
RS	28	0.756284	2.877997	989.108865	0.010664	0.010725
RS	29	0.824540	2.877997	1042.942685	0.011245	0.011222
RS	30	0.898237	3.522853	898.972612	0.009692	0.009635
RS	31	0.977808	3.522853	949.163078	0.010234	0.010112
RS	32	1.063722	4.049010	871.858962	0.009400	0.009267
RS	33	1.156484	4.049010	920.394526	0.009923	0.009751
RS	34	1.256640	4.395687	894.332942	0.009642	0.009470
RS	35	1.364780	4.395687	942.660011	0.010163	0.009973
RS	36	1.481541	4.582608	951.795891	0.010262	0.010078
RS	37	1.607608	4.582608	1000.444306	0.010786	0.010598
RS	38	1.743724	4.680457	1027.733688	0.011081	0.010901
RS	39	1.890690	4.680457	1076.209011	0.011603	0.011423
RS	40	2.049371	4.746959	1108.753065	0.011954	0.011778
RS	41	2.220701	4.746959	1155.779131	0.012461	0.012281
RS	42	2.405688	4.796199	1189.342423	0.012823	0.012639
RS	43	2.605421	4.796199	1233.120199	0.013295	0.013102
RS	44	2.821074	4.819823	1268.277821	0.013674	0.013471
RS	45	3.053918	4.819823	1306.452887	0.014086	0.013877
RS	46	3.305322	4.819364	1340.851000	0.014457	0.014238
RS	47	3.576766	4.819364	1370.443292	0.014776	0.014560
RS	48	3.869847	4.814887	1395.811991	0.015049	0.014832
RS	49	4.186290	4.814887	1413.568294	0.015241	0.015037
RS	50	4.527957	4.831073	1419.642663	0.015306	0.015111
RS	51	4.896859	4.831073	1422.838706	0.015341	0.015169
RS	52	5.295167	4.882646	1403.247914	0.015129	0.014977
RS	53	5.725225	4.882646	1390.439787	0.014991	0.014866
RS	54	6.189563	5.065833	1321.239692	0.014245	0.014152
RS	55	6.690915	5.065833	1295.571621	0.013968	0.013904
RS	56	7.232230	5.065833	1260.632833	0.013592	0.013556
RS	57	7.816694	5.065833	1216.447068	0.013115	0.013107
RS	58	8.447746	8.004526	754.292561	0.008133	0.008217
RS	59	9.129101	8.004526	751.916307	0.008107	0.008203
RS	60	9.864768	8.004526	744.732977	0.008029	0.008135
RS	61	10.659076	8.004526	732.495682	0.007898	0.008010
RS	62	11.516700	8.004526	715.049555	0.007709	0.007827
RS	63	12.442686	8.004526	6412.004805	0.069132	0.070296
PA	4+25*2+4+6 0.044352641 0.027390939 12.442686435 129.025484930 1.028092854 0.643158318 0.541401792 0.506940999 0.540571610 0.627522662 0.741193305 0.866132104 1.027312887 1.280272492 1.676488776 2.226933956 2.877996957 3.522853383 4.049010498 4.395686988 4.582607535 4.680457266 4.746959463 4.796199227 4.819822812 4.819364042 4.814887325 4.831072867 4.882646122 5.065833347 8.004525987
//
IT	4719
RD	24
LK	-340774.902118
QD	-250.843644 -> -232.509643
RI	0.0005938882
TR	0.043531	0.027580
MT	12.558122
MM	C_pi: 3.010351, n_recomb: 94917.619935
RS	0	0.000000	164.496254	4.425025	0.000047	0.000001
RS	1	0.007987	164.496254	4.778752	0.000050	0.000011
RS	2	0.016612	164.496254	5.160781	0.000054	0.000028
RS	3	0.025925	164.496254	5.573382	0.000059	0.000046
RS	4	0.035983	1.061805	927.750479	0.009774	0.007928
RS	5	0.046843	1.061805	991.403430	0.010445	0.009555
RS	6	0.058572	0.656162	1706.643691	0.017980	0.017096
RS	7	0.071237	0.656162	1806.659927	0.019034	0.018453
RS	8	0.084913	0.551436	2267.312026	0.023887	0.023393
RS	9	0.099682	0.551436	2381.662902	0.025092	0.024894
RS	10	0.115630	0.513850	2675.819058	0.028191	0.028226
RS	11	0.132852	0.513850	2791.264996	0.029407	0.029814
RS	12	0.151450	0.545581	2737.869690	0.028845	0.029395
RS	13	0.171533	0.545581	2846.345556	0.029988	0.030744
RS	14	0.193220	0.631551	2555.972721	0.026928	0.027614
RS	15	0.216639	0.631551	2656.617912	0.027989	0.028729
RS	16	0.241928	0.744282	2343.475879	0.024690	0.025282
RS	17	0.269238	0.744282	2436.875072	0.025674	0.026284
RS	18	0.298728	0.867723	2173.533127	0.022899	0.023398
RS	19	0.330574	0.867723	2260.285274	0.023813	0.024362
RS	20	0.364963	1.027160	1986.226873	0.020926	0.021406
RS	21	0.402099	1.027160	2066.831563	0.021775	0.022316
RS	22	0.442201	1.279284	1728.862191	0.018214	0.018676
RS	23	0.485506	1.279284	1803.491949	0.019001	0.019475
RS	24	0.532270	1.677375	1437.567549	0.015145	0.015508
RS	25	0.582769	1.677375	1505.625378	0.015862	0.016174
RS	26	0.637300	2.234470	1186.018537	0.012495	0.012701
RS	27	0.696188	2.234470	1247.168656	0.013139	0.013260
RS	28	0.759778	2.897649	1012.713485	0.010669	0.010721
RS	29	0.828447	2.897649	1068.018791	0.011252	0.011220
RS	30	0.902601	3.557942	917.922597	0.009671	0.009605
RS	31	0.982678	3.557942	969.405983	0.010213	0.010083
RS	32	1.069150	4.098931	888.607237	0.009362	0.009221
RS	33	1.162528	4.098931	938.351881	0.009886	0.009705
RS	34	1.263365	4.456790	910.656756	0.009594	0.009413
RS	35	1.372255	4.456790	960.192285	0.010116	0.009914
RS	36	1.489842	4.650715	968.929196	0.010208	0.010012
RS	37	1.616820	4.650715	1018.843422	0.010734	0.010531
RS	38	1.753940	4.752688	1046.469458	0.011025	0.010829
RS	39	1.902012	4.752688	1096.295727	0.011550	0.011351
RS	40	2.061910	4.821776	1129.587405	0.011901	0.011705
RS	41	2.234579	4.821776	1178.051067	0.012411	0.012209
RS	42	2.421039	4.872256	1212.740821	0.012777	0.012570
RS	43	2.622391	4.872256	1258.024665	0.013254	0.013038
RS	44	2.839824	4.895289	1294.833274	0.013642	0.013415
RS	45	3.074624	4.895289	1334.538430	0.014060	0.013826
RS	46	3.328177	4.892323	1371.140932	0.014446	0.014202
RS	47	3.601981	4.892323	1402.198131	0.014773	0.014532
RS	48	3.897654	4.884205	1430.013335	0.015066	0.014823
RS	49	4.216941	4.884205	1449.029551	0.015266	0.015038
RS	50	4.561729	4.896834	1457.202379	0.015352	0.015132
RS	51	4.934055	4.896834	1461.292672	0.015395	0.015199
RS	52	5.336118	4.946079	1442.843200	0.015201	0.015025
RS	53	5.770294	4.946079	1430.439200	0.015070	0.014923
RS	54	6.239147	5.130948	1360.167226	0.014330	0.014215
RS	55	6.745446	5.130948	1334.467138	0.014059	0.013974
RS	56	7.292182	5.130948	1299.204120	0.013688	0.013632
RS	57	7.882586	5.130948	1254.384736	0.013216	0.013189
RS	58	8.520145	8.178991	771.702790	0.008130	0.008200
RS	59	9.208624	8.178991	770.238405	0.008115	0.008197
RS	60	9.952092	8.178991	763.894817	0.008048	0.008140
RS	61	10.754939	8.178991	752.400703	0.007927	0.008027
RS	62	11.621908	8.178991	735.575534	0.007750	0.007855
RS	63	12.558122	8.178991	6686.020214	0.070440	0.071562
PA	4+25*2+4+6 0.043530775 0.027580494 12.558121514 164.496254363 1.061804698 0.656161626 0.551436232 0.513849594 0.545581008 0.631551443 0.744282271 0.867722995 1.027160050 1.279283512 1.677374525 2.234469622 2.897648807 3.557941617 4.098931160 4.456790364 4.650714525 4.752687757 4.821775810 4.872255899 4.895289113 4.892322593 4.884205083 4.896834449 4.946078670 5.130947656 8.178991108
//
IT	5156
RD	25
LK	-340739.002159
QD	-236.701053 -> -220.043844
RI	0.0005371944
TR	0.042757	0.027758
MT	12.669982
MM	C_pi: 3.060040, n_recomb: 97015.716022
RS	0	0.000000	209.538194	3.554077	0.000037	0.000001
RS	1	0.008002	209.538194	3.838764	0.000040	0.000009
RS	2	0.016644	209.538194	4.146279	0.000043	0.000022
RS	3	0.025978	209.538194	4.478458	0.000046	0.000037
RS	4	0.036059	1.095433	920.733197	0.009491	0.007730
RS	5	0.046946	1.095433	984.339241	0.010146	0.009325
RS	6	0.058705	0.668742	1716.038399	0.017688	0.016897
RS	7	0.071404	0.668742	1817.447742	0.018734	0.018236
RS	8	0.085120	0.561300	2284.882665	0.023552	0.023145
RS	9	0.099933	0.561300	2401.432096	0.024753	0.024619
RS	10	0.115931	0.520663	2711.748588	0.027952	0.028041
RS	11	0.133210	0.520663	2830.109689	0.029172	0.029617
RS	12	0.151872	0.550513	2788.749685	0.028745	0.029327
RS	13	0.172026	0.550513	2900.248327	0.029895	0.030675
RS	14	0.193794	0.635505	2612.333485	0.026927	0.027632
RS	15	0.217303	0.635505	2715.829851	0.027994	0.028748
RS	16	0.242693	0.747304	2401.407539	0.024753	0.025356
RS	17	0.270115	0.747304	2497.461272	0.025743	0.026359
RS	18	0.299732	0.869262	2232.861844	0.023015	0.023517
RS	19	0.331718	0.869262	2322.078253	0.023935	0.024481
RS	20	0.366264	1.026956	2044.556535	0.021074	0.021548
RS	21	0.403574	1.026956	2127.441292	0.021929	0.022460
RS	22	0.443870	1.278181	1780.652006	0.018354	0.018804
RS	23	0.487390	1.278181	1857.403560	0.019145	0.019606
RS	24	0.534393	1.677942	1478.710737	0.015242	0.015592
RS	25	0.585157	1.677942	1548.704096	0.015963	0.016262
RS	26	0.639982	2.241306	1216.684599	0.012541	0.012735
RS	27	0.699195	2.241306	1279.518347	0.013189	0.013298
RS	28	0.763147	2.916128	1035.680642	0.010675	0.010717
RS	29	0.832215	2.916128	1092.418884	0.011260	0.011219
RS	30	0.906811	3.591452	936.247247	0.009650	0.009577
RS	31	0.987375	3.591452	988.985014	0.010194	0.010057
RS	32	1.074386	4.147006	904.713825	0.009325	0.009177
RS	33	1.168360	4.147006	955.627704	0.009850	0.009661
RS	34	1.269854	4.515979	926.281067	0.009548	0.009358
RS	35	1.379468	4.515979	976.982747	0.010070	0.009858
RS	36	1.497855	4.716971	985.272500	0.010156	0.009948
RS	37	1.625714	4.716971	1036.407582	0.010683	0.010466
RS	38	1.763805	4.823187	1064.305012	0.010970	0.010759
RS	39	1.912946	4.823187	1115.435676	0.011497	0.011282
RS	40	2.074021	4.894946	1149.415074	0.011848	0.011634
RS	41	2.247985	4.894946	1199.270429	0.012362	0.012140
RS	42	2.435869	4.946684	1235.044035	0.012730	0.012503
RS	43	2.638788	4.946684	1281.791559	0.013212	0.012974
RS	44	2.857945	4.969091	1320.226749	0.013608	0.013359
RS	45	3.094638	4.969091	1361.426411	0.014033	0.013777
RS	46	3.350271	4.963528	1400.235074	0.014433	0.014166
RS	47	3.626360	4.963528	1432.731577	0.014768	0.014504
RS	48	3.924542	4.951626	1463.031339	0.015080	0.014813
RS	49	4.246583	4.951626	1483.293415	0.015289	0.015037
RS	50	4.594395	4.960521	1493.635680	0.015396	0.015152
RS	51	4.970038	4.960521	1498.616771	0.015447	0.015228
RS	52	5.375740	5.007229	1481.399390	0.015270	0.015071
RS	53	5.813905	5.007229	1469.403792	0.015146	0.014977
RS	54	6.287133	5.193426	1398.180972	0.014412	0.014276
RS	55	6.798228	5.193426	1372.454662	0.014147	0.014042
RS	56	7.350221	5.193426	1336.879609	0.013780	0.013706
RS	57	7.946384	5.193426	1291.445432	0.013312	0.013268
RS	58	8.590251	8.348325	788.526782	0.008128	0.008184
RS	59	9.285641	8.348325	787.957969	0.008122	0.008190
RS	60	10.036675	8.348325	782.443023	0.008065	0.008144
RS	61	10.847806	8.348325	771.687023	0.007954	0.008042
RS	62	11.723844	8.348325	755.484544	0.007787	0.007882
RS	63	12.669982	8.348325	6955.386189	0.071693	0.072773
PA	4+25*2+4+6 0.042756718 0.027757870 12.669982194 209.538194333 1.095432721 0.668741995 0.561299573 0.520663305 0.550512539 0.635504979 0.747304301 0.869262192 1.026956299 1.278180919 1.677942108 2.241305730 2.916127751 3.591452258 4.147006066 4.515979348 4.716970761 4.823187081 4.894946185 4.946684262 4.969091277 4.963527905 4.951626449 4.960521373 5.007229481 5.193425934 8.348324806
//
CC
CC	Brief Description of the file format:
CC	  CC  comments
CC	  MM  useful-messages
CC	  RD  round-of-iterations
CC	  LL  \log[P(sequence)]
CC	  QD  Q-before-opt Q-after-opt
CC	  TR  \theta_0 \rho_0
CC	  RS  k t_k \lambda_k \pi_k \sum_{l\not=k}A_{kl} A_{kk}
CC	  DC  begin end best-k t_k+\Delta_k max-prob
CC
MM	Version: 0.6.5-r67
MM	pattern:4+25*2+4+6, n:63, n_free_lambdas:28
MM	n_iterations:25, skip:1, max_t:5, theta/rho:5
MM	is_decoding:0
MM	n_seqs:28, sum_L:1099715, sum_n:122697
RD	0
LK	0.000000
QD	0.000000 -> 0.000000
RI	inf
TR	0.118301	0.023660
MT	5.000000
MM	C_pi: 1.000000, n_recomb: 25715.318288
RS	0	0.000000	1.000000	163.147154	0.006344	0.000000
RS	1	0.006440	1.000000	172.516718	0.006709	0.000000
RS	2	0.013294	1.000000	182.347230	0.007091	0.000000
RS	3	0.020590	1.000000	192.651160	0.007492	0.000000
RS	4	0.028356	1.000000	203.439820	0.007911	0.000000
RS	5	0.036622	1.000000	214.723103	0.008350	0.000000
RS	6	0.045421	1.000000	226.509176	0.008808	0.000000
RS	7	0.054785	1.000000	238.804141	0.009286	0.000000
RS	8	0.064753	1.000000	251.611667	0.009785	0.000000
RS	9	0.075363	1.000000	264.932575	0.010303	0.000000
RS	10	0.086656	1.000000	278.764396	0.010840	0.000000
RS	11	0.098677	1.000000	293.100874	0.011398	0.000000
RS	12	0.111471	1.000000	307.931451	0.011975	0.000000
RS	13	0.125090	1.000000	323.240692	0.012570	0.000000
RS	14	0.139585	1.000000	339.007691	0.013183	0.000000
RS	15	0.155014	1.000000	355.205438	0.013813	0.000000
RS	16	0.171437	1.000000	371.800155	0.014458	0.000000
RS	17	0.188917	1.000000	388.750621	0.015117	0.000000
RS	18	0.207523	1.000000	406.007475	0.015789	0.000000
RS	19	0.227327	1.000000	423.512529	0.016469	0.000000
RS	20	0.248406	1.000000	441.198090	0.017157	0.000000
RS	21	0.270843	1.000000	458.986318	0.017849	0.000000
RS	22	0.294725	1.000000	476.788638	0.018541	0.000000
RS	23	0.320144	1.000000	494.505230	0.019230	0.000000
RS	24	0.347201	1.000000	512.024636	0.019911	0.000000
RS	25	0.376000	1.000000	529.223497	0.020580	0.000000
RS	26	0.406654	1.000000	545.966486	0.021231	0.000000
RS	27	0.439282	1.000000	562.106450	0.021859	0.000000
RS	28	0.474011	1.000000	577.484830	0.022457	0.000000
RS	29	0.510976	1.000000	591.932389	0.023019	0.000000
RS	30	0.550322	1.000000	605.270307	0.023537	0.000000
RS	31	0.592202	1.000000	617.311688	0.024006	0.000000
RS	32	0.636779	1.000000	627.863519	0.024416	0.000000
RS	33	0.684227	1.000000	636.729139	0.024761	0.000000
RS	34	0.734730	1.000000	643.711224	0.025032	0.000000
RS	35	0.788485	1.000000	648.615328	0.025223	0.000000
RS	36	0.845702	1.000000	651.253972	0.025326	0.000000
RS	37	0.906604	1.000000	651.451262	0.025333	0.000000
RS	38	0.971428	1.000000	649.047988	0.025240	0.000000
RS	39	1.040426	1.000000	643.907117	0.025040	0.000000
RS	40	1.113868	1.000000	635.919579	0.024729	0.000000
RS	41	1.192040	1.000000	625.010161	0.024305	0.000000
RS	42	1.275245	1.000000	611.143337	0.023766	0.000000
RS	43	1.363809	1.000000	594.328758	0.023112	0.000000
RS	44	1.458076	1.000000	574.626142	0.022346	0.000000
RS	45	1.558414	1.000000	552.149236	0.021472	0.000000
RS	46	1.665214	1.000000	527.068509	0.020496	0.000000
RS	47	1.778891	1.000000	499.612245	0.019429	0.000000
RS	48	1.899889	1.000000	470.065704	0.018280	0.000000
RS	49	2.028679	1.000000	438.768079	0.017063	0.000000
RS	50	2.165763	1.000000	406.107042	0.015792	0.000000
RS	51	2.311675	1.000000	372.510791	0.014486	0.000000
RS	52	2.466983	1.000000	338.437644	0.013161	0.000000
RS	53	2.632293	1.000000	304.363383	0.011836	0.000000
RS	54	2.808249	1.000000	270.766762	0.010529	0.000000
RS	55	2.995536	1.000000	238.113760	0.009260	0.000000
RS	56	3.194884	1.000000	206.841342	0.008044	0.000000
RS	57	3.407070	1.000000	177.341637	0.006896	0.000000
RS	58	3.632920	1.000000	149.947546	0.005831	0.000000
RS	59	3.873315	1.000000	124.920757	0.004858	0.000000
RS	60	4.129191	1.000000	102.443125	0.003984	0.000000
RS	61	4.401545	1.000000	82.612129	0.003213	0.000000
RS	62	4.691438	1.000000	65.440887	0.002545	0.000000
RS	63	5.000000	1.000000	183.397561	0.007132	0.000000
PA	4+25*2+4+6 0.118301259 0.023660252 5.000000000 1.000000000 1.000000000 1.000000000 1.000000000 1.000000000 1.000000000 1.000000000 1.000000000 1.000000000 1.000000000 1.000000000 1.000000000 1.000000000 1.000000000 1.000000000 1.000000000 1.000000000 1.000000000 1.000000000 1.000000000 1.000000000 1.000000000 1.000000000 1.000000000 1.000000000 1.000000000 1.000000000 1.000000000
//
IT	4009
RD	1
LK	-309747.248758
QD	-4116.403357 -> -1975.404022
RI	0.0675333946
TR	0.092871	0.018440
MT	7.216473
MM	C_pi: 1.159994, n_recomb: 23273.823089
RS	0	0.000000	0.328262	489.390937	0.021028	0.001396
RS	1	0.007051	0.328262	512.413489	0.022017	0.008026
RS	2	0.014600	0.328262	535.681205	0.023016	0.014899
RS	3	0.022681	0.328262	559.069293	0.024021	0.020061
RS	4	0.031331	0.336533	568.317181	0.024419	0.022453
RS	5	0.040592	0.336533	591.358841	0.025409	0.023532
RS	6	0.050506	0.380035	544.784911	0.023408	0.024654
RS	7	0.061118	0.380035	566.640649	0.024347	0.025757
RS	8	0.072479	0.434395	515.600268	0.022154	0.026430
RS	9	0.084641	0.434395	536.252935	0.023041	0.026456
RS	10	0.097661	0.500025	484.557696	0.020820	0.025996
RS	11	0.111599	0.500025	504.039961	0.021657	0.025360
RS	12	0.126519	0.575716	455.402884	0.019567	0.024691
RS	13	0.142492	0.575716	473.785924	0.020357	0.023957
RS	14	0.159591	0.663128	427.967232	0.018388	0.023120
RS	15	0.177895	0.663128	445.317402	0.019134	0.022194
RS	16	0.197491	0.762349	403.081277	0.017319	0.021216
RS	17	0.218468	0.762349	419.470994	0.018023	0.020215
RS	18	0.240924	0.871248	381.951812	0.016411	0.019225
RS	19	0.264964	0.871248	397.462727	0.017078	0.018284
RS	20	0.290699	0.986727	365.141761	0.015689	0.017418
RS	21	0.318248	0.986727	379.853779	0.016321	0.016634
RS	22	0.347740	1.105771	352.509364	0.015146	0.015920
RS	23	0.379312	1.105771	366.486719	0.015747	0.015263
RS	24	0.413110	1.225075	343.748522	0.014770	0.014653
RS	25	0.449291	1.225075	357.031041	0.015340	0.014092
RS	26	0.488023	1.340179	338.745230	0.014555	0.013584
RS	27	0.529487	1.340179	351.340756	0.015096	0.013140
RS	28	0.573874	1.446774	337.242127	0.014490	0.012764
RS	29	0.621391	1.446774	349.112896	0.015000	0.012457
RS	30	0.672259	1.542027	338.667341	0.014551	0.012216
RS	31	0.726713	1.542027	349.716088	0.015026	0.012038
RS	32	0.785007	1.624004	342.373341	0.014711	0.011923
RS	33	0.847412	1.624004	352.432287	0.015143	0.011871
RS	34	0.914218	1.691132	347.726944	0.014941	0.011886
RS	35	0.985733	1.691132	356.545940	0.015320	0.011970
RS	36	1.062292	1.743053	353.875782	0.015205	0.012120
RS	37	1.144249	1.743053	361.114237	0.015516	0.012331
RS	38	1.231985	1.781425	359.554587	0.015449	0.012589
RS	39	1.325908	1.781425	364.790819	0.015674	0.012880
RS	40	1.426454	1.809383	363.175917	0.015604	0.013185
RS	41	1.534089	1.809383	365.941995	0.015723	0.013485
RS	42	1.649314	1.830250	363.111915	0.015602	0.013763
RS	43	1.772664	1.830250	362.949319	0.015595	0.014007
RS	44	1.904712	1.846474	357.984393	0.015381	0.014205
RS	45	2.046071	1.846474	354.508069	0.015232	0.014350
RS	46	2.197398	1.859509	346.800374	0.014901	0.014439
RS	47	2.359395	1.859509	339.765522	0.014599	0.014465
RS	48	2.532815	1.870491	328.952318	0.014134	0.014423
RS	49	2.718464	1.870491	318.329528	0.013678	0.014308
RS	50	2.917203	1.880749	304.289128	0.013074	0.014114
RS	51	3.129956	1.880749	290.340911	0.012475	0.013837
RS	52	3.357711	1.891659	273.309114	0.011743	0.013479
RS	53	3.601526	1.891659	256.635824	0.011027	0.013043
RS	54	3.862533	1.912148	236.387075	0.010157	0.012535
RS	55	4.141945	1.912148	218.115959	0.009372	0.011965
RS	56	4.441059	1.912148	199.159946	0.008557	0.011341
RS	57	4.761264	1.912148	179.823638	0.007726	0.010672
RS	58	5.104048	2.027714	152.088330	0.006535	0.009966
RS	59	5.471003	2.027714	135.473489	0.005821	0.009232
RS	60	5.863833	2.027714	119.119916	0.005118	0.008476
RS	61	6.284363	2.027714	103.297401	0.004438	0.007706
RS	62	6.734546	2.027714	88.256101	0.003792	0.006934
RS	63	7.216473	2.027714	335.449727	0.014413	0.030398
PA	4+25*2+4+6 0.092870574 0.018439624 7.216472626 0.328262329 0.336532593 0.380035400 0.434394836 0.500024796 0.575716019 0.663127899 0.762348652 0.871248484 0.986726761 1.105770588 1.225075006 1.340179443 1.446773529 1.542026758 1.624004364 1.691131592 1.743053436 1.781425476 1.809383392 1.830249786 1.846473694 1.859508514 1.870491028 1.880749226 1.891658545 1.912147522 2.027713716
//
IT	5237
RD	2
LK	-306477.176641
QD	-1948.660411 -> -1327.092728
RI	0.0674215958
TR	0.082870	0.017627
MT	8.384720
MM	C_pi: 1.342824, n_recomb: 25726.236277
RS	0	0.000000	0.335993	546.714355	0.021251	0.001132
RS	1	0.007303	0.335993	573.613318	0.022297	0.006608
RS	2	0.015140	0.335993	600.849446	0.023356	0.012782
RS	3	0.023549	0.335993	628.272117	0.024421	0.017809
RS	4	0.032572	0.296759	740.990877	0.028803	0.021053
RS	5	0.042255	0.296759	768.741822	0.029882	0.024013
RS	6	0.052644	0.327080	723.071122	0.028106	0.023835
RS	7	0.063792	0.327080	749.029181	0.029115	0.026538
RS	8	0.075754	0.369951	685.788809	0.026657	0.025632
RS	9	0.088590	0.369951	709.968633	0.027597	0.027925
RS	10	0.102364	0.425840	638.529743	0.024820	0.026032
RS	11	0.117143	0.425840	661.048157	0.025695	0.027594
RS	12	0.133002	0.495832	587.865588	0.022851	0.025214
RS	13	0.150019	0.495832	608.853337	0.023667	0.026377
RS	14	0.168279	0.584544	535.101321	0.020800	0.023804
RS	15	0.187872	0.584544	554.678428	0.021561	0.024566
RS	16	0.208896	0.695918	483.218043	0.018783	0.021902
RS	17	0.231456	0.695918	501.482571	0.019493	0.022310
RS	18	0.255663	0.831125	436.026293	0.016949	0.019777
RS	19	0.281639	0.831125	453.067226	0.017611	0.019951
RS	20	0.309511	0.989262	395.721926	0.015382	0.017722
RS	21	0.339419	0.989262	411.637400	0.016001	0.017807
RS	22	0.371512	1.168089	362.778226	0.014101	0.015956
RS	23	0.405948	1.168089	377.678362	0.014681	0.016011
RS	24	0.442899	1.363541	336.901362	0.013096	0.014486
RS	25	0.482549	1.363541	350.901434	0.013640	0.014504
RS	26	0.525094	1.567246	317.976097	0.012360	0.013267
RS	27	0.570747	1.567246	331.190270	0.012874	0.013282
RS	28	0.619734	1.767906	305.714895	0.011883	0.012335
RS	29	0.672299	1.767906	318.240357	0.012370	0.012394
RS	30	0.728703	1.955191	299.371304	0.011637	0.011711
RS	31	0.789226	1.955191	311.264739	0.012099	0.011825
RS	32	0.854169	2.119630	298.246841	0.011593	0.011370
RS	33	0.923856	2.119630	309.504309	0.012031	0.011555
RS	34	0.998631	2.251971	301.907816	0.011735	0.011325
RS	35	1.078868	2.251971	312.440640	0.012145	0.011615
RS	36	1.164965	2.347491	309.621800	0.012035	0.011613
RS	37	1.257350	2.347491	319.224149	0.012409	0.012013
RS	38	1.356482	2.409908	319.852182	0.012433	0.012187
RS	39	1.462854	2.409908	328.182067	0.012757	0.012642
RS	40	1.576995	2.449008	330.403768	0.012843	0.012892
RS	41	1.699472	2.449008	337.000896	0.013100	0.013312
RS	42	1.830894	2.474800	338.990473	0.013177	0.013533
RS	43	1.971914	2.474800	343.327362	0.013345	0.013849
RS	44	2.123233	2.493492	343.743456	0.013362	0.013979
RS	45	2.285603	2.493492	345.284712	0.013422	0.014166
RS	46	2.459832	2.507768	343.272074	0.013343	0.014187
RS	47	2.646786	2.507768	341.532702	0.013276	0.014241
RS	48	2.847393	2.519548	336.418233	0.013077	0.014140
RS	49	3.062652	2.519548	331.043063	0.012868	0.014048
RS	50	3.293632	2.531326	322.266348	0.012527	0.013803
RS	51	3.541481	2.531326	313.134700	0.012172	0.013556
RS	52	3.807431	2.545310	300.496131	0.011681	0.013157
RS	53	4.092804	2.545310	287.811325	0.011187	0.012767
RS	54	4.399019	2.575002	270.428396	0.010512	0.012185
RS	55	4.727599	2.575002	254.987295	0.009912	0.011686
RS	56	5.080175	2.575002	238.168066	0.009258	0.011126
RS	57	5.458502	2.575002	220.215385	0.008560	0.010509
RS	58	5.864459	2.823673	185.013116	0.007192	0.009329
RS	59	6.300064	2.823673	169.851915	0.006602	0.008745
RS	60	6.767484	2.823673	154.166051	0.005993	0.008111
RS	61	7.269040	2.823673	138.227896	0.005373	0.007434
RS	62	7.807227	2.823673	122.321596	0.004755	0.006724
RS	63	8.384720	2.823673	552.864752	0.021490	0.032046
PA	4+25*2+4+6 0.082869637 0.017627346 8.384720066 0.335993388 0.296759474 0.327080028 0.369951430 0.425840037 0.495832083 0.584544243 0.695918254 0.831124936 0.989262328 1.168088925 1.363541092 1.567245750 1.767906378 1.955190859 2.119629750 2.251970821 2.347490914 2.409907945 2.449007986 2.474800109 2.493492110 2.507767597 2.519548298 2.531325828 2.545310444 2.575001903 2.823672534
//
IT	4516
RD	3
LK	-305441.083618
QD	-1391.842409 -> -1100.469486
RI	0.0548702170
TR	0.077038	0.017882
MT	9.052698
MM	C_pi: 1.524246, n_recomb: 29570.881288
RS	0	0.000000	0.416719	515.732886	0.017441	0.000942
RS	1	0.007433	0.416719	543.948143	0.018395	0.005428
RS	2	0.015417	0.416719	572.921888	0.019375	0.010592
RS	3	0.023996	0.416719	602.551785	0.020377	0.014745
RS	4	0.033212	0.315703	832.010236	0.028136	0.020181
RS	5	0.043113	0.315703	865.327636	0.029263	0.022972
RS	6	0.053750	0.336347	843.638529	0.028529	0.023324
RS	7	0.065177	0.336347	875.059763	0.029592	0.025967
RS	8	0.077454	0.370234	823.894046	0.027862	0.025437
RS	9	0.090643	0.370234	853.134128	0.028850	0.027953
RS	10	0.104813	0.416350	785.190462	0.026553	0.026410
RS	11	0.120035	0.416350	812.281854	0.027469	0.028429
RS	12	0.136390	0.476789	733.678635	0.024811	0.026100
RS	13	0.153959	0.476789	758.782842	0.025660	0.027758
RS	14	0.172835	0.557902	670.816295	0.022685	0.024915
RS	15	0.193113	0.557902	694.148248	0.023474	0.026207
RS	16	0.214899	0.666321	601.780125	0.020350	0.023014
RS	17	0.238304	0.666321	623.518383	0.021086	0.023921
RS	18	0.263448	0.806221	534.367309	0.018071	0.020712
RS	19	0.290462	0.806221	554.619190	0.018756	0.021322
RS	20	0.319483	0.979851	474.034701	0.016030	0.018382
RS	21	0.350661	0.979851	492.880151	0.016668	0.018827
RS	22	0.384156	1.187775	423.088176	0.014308	0.016311
RS	23	0.420141	1.187775	440.622928	0.014901	0.016670
RS	24	0.458801	1.428003	381.922921	0.012916	0.014575
RS	25	0.500333	1.428003	398.271801	0.013468	0.014853
RS	26	0.544953	1.691522	350.754812	0.011861	0.013153
RS	27	0.592889	1.691522	366.073812	0.012380	0.013383
RS	28	0.644388	1.962397	329.356081	0.011138	0.012077
RS	29	0.699715	1.962397	343.815679	0.011627	0.012309
RS	30	0.759154	2.223487	316.691532	0.010710	0.011357
RS	31	0.823011	2.223487	330.440723	0.011175	0.011605
RS	32	0.891613	2.456684	311.869770	0.010547	0.010957
RS	33	0.965315	2.456684	325.006777	0.010991	0.011243
RS	34	1.044495	2.642233	314.581080	0.010638	0.010895
RS	35	1.129559	2.642233	327.121306	0.011062	0.011263
RS	36	1.220946	2.768829	324.096440	0.010960	0.011214
RS	37	1.319126	2.768829	335.917183	0.011360	0.011674
RS	38	1.424603	2.842791	338.386541	0.011443	0.011854
RS	39	1.537919	2.842791	349.179273	0.011808	0.012350
RS	40	1.659657	2.882809	354.364007	0.011984	0.012629
RS	41	1.790444	2.882809	363.641953	0.012297	0.013071
RS	42	1.930951	2.907020	368.875709	0.012474	0.013319
RS	43	2.081901	2.907020	376.036813	0.012716	0.013639
RS	44	2.244071	2.925114	379.552316	0.012835	0.013786
RS	45	2.418295	2.925114	383.950417	0.012984	0.013968
RS	46	2.605467	2.939852	384.793114	0.013013	0.014004
RS	47	2.806551	2.939852	385.794438	0.013046	0.014052
RS	48	3.022580	2.952903	383.181740	0.012958	0.013967
RS	49	3.254666	2.952903	380.244405	0.012859	0.013876
RS	50	3.504002	2.967088	373.395513	0.012627	0.013649
RS	51	3.771870	2.967088	366.188669	0.012383	0.013414
RS	52	4.059647	2.984664	354.700888	0.011995	0.013039
RS	53	4.368813	2.984664	343.215192	0.011607	0.012673
RS	54	4.700957	3.022742	325.617519	0.011011	0.012110
RS	55	5.057789	3.022742	310.514538	0.010501	0.011640
RS	56	5.441142	3.022742	293.499292	0.009925	0.011110
RS	57	5.852987	3.022742	274.787386	0.009292	0.010522
RS	58	6.295443	3.411277	227.626814	0.007698	0.009073
RS	59	6.770785	3.411277	212.544473	0.007188	0.008563
RS	60	7.281456	3.411277	196.401548	0.006642	0.007998
RS	61	7.830083	3.411277	179.461519	0.006069	0.007384
RS	62	8.419487	3.411277	162.019250	0.005479	0.006731
RS	63	9.052698	3.411277	818.959706	0.027695	0.034504
PA	4+25*2+4+6 0.077037981 0.017881659 9.052698330 0.416718880 0.315702591 0.336346780 0.370233681 0.416349995 0.476788971 0.557901884 0.666320809 0.806220737 0.979850630 1.187775116 1.428003238 1.691522245 1.962397391 2.223486626 2.456684064 2.642232595 2.768828835 2.842791190 2.882809490 2.907019704 2.925114392 2.939852020 2.952903224 2.967087876 2.984664483 3.022742264 3.411277165
//
IT	3779
RD	4
LK	-304913.249924
QD	-1165.693543 -> -970.407478
RI	0.0425342333
TR	0.072844	0.018474
MT	9.481386
MM	C_pi: 1.672673, n_recomb: 33465.792939
RS	0	0.000000	0.518343	474.101470	0.014167	0.000817
RS	1	0.007511	0.518343	502.140584	0.015005	0.004638
RS	2	0.015585	0.518343	531.240785	0.015874	0.009032
RS	3	0.024266	0.518343	561.348959	0.016774	0.012460
RS	4	0.033600	0.343314	890.023469	0.026595	0.019617
RS	5	0.043634	0.343314	928.382557	0.027741	0.022022
RS	6	0.054421	0.357580	928.275530	0.027738	0.022846
RS	7	0.066019	0.357580	965.081955	0.028838	0.025176
RS	8	0.078488	0.385187	930.334589	0.027800	0.025141
RS	9	0.091894	0.385187	964.866789	0.028831	0.027487
RS	10	0.106306	0.423422	909.502696	0.027177	0.026526
RS	11	0.121801	0.423422	941.529465	0.028134	0.028552
RS	12	0.138460	0.475060	868.255575	0.025945	0.026679
RS	13	0.156369	0.475060	897.820528	0.026828	0.028425
RS	14	0.175624	0.547649	805.293067	0.024063	0.025784
RS	15	0.196325	0.547649	832.650019	0.024881	0.027233
RS	16	0.218581	0.649567	726.199059	0.021700	0.023963
RS	17	0.242508	0.649567	751.643230	0.022460	0.025057
RS	18	0.268233	0.787016	642.649285	0.019203	0.021559
RS	19	0.295889	0.787016	666.359966	0.019912	0.022358
RS	20	0.325623	0.964752	564.217791	0.016860	0.019023
RS	21	0.357590	0.964752	586.277266	0.017519	0.019636
RS	22	0.391957	1.186183	495.970396	0.014820	0.016703
RS	23	0.428906	1.186183	516.448274	0.015432	0.017208
RS	24	0.468630	1.452163	439.659193	0.013138	0.014729
RS	25	0.511338	1.452163	458.663996	0.013705	0.015139
RS	26	0.557253	1.754822	396.223650	0.011840	0.013121
RS	27	0.606616	1.754822	413.925836	0.012369	0.013465
RS	28	0.659687	2.075898	365.663852	0.010926	0.011913
RS	29	0.716744	2.075898	382.284073	0.011423	0.012237
RS	30	0.778087	2.393295	346.655622	0.010359	0.011101
RS	31	0.844036	2.393295	362.415792	0.010829	0.011420
RS	32	0.914939	2.681086	338.086799	0.010102	0.010644
RS	33	0.991167	2.681086	353.170642	0.010553	0.010982
RS	34	1.073120	2.908601	339.769463	0.010153	0.010562
RS	35	1.161228	2.908601	354.283610	0.010586	0.010964
RS	36	1.255953	3.057146	350.958061	0.010487	0.010895
RS	37	1.357794	3.057146	364.852633	0.010902	0.011374
RS	38	1.467282	3.135675	369.043112	0.011027	0.011575
RS	39	1.584995	3.135675	382.031762	0.011416	0.012081
RS	40	1.711548	3.172305	389.898661	0.011651	0.012399
RS	41	1.847605	3.172305	401.456612	0.011996	0.012848
RS	42	1.993882	3.193365	409.366842	0.012232	0.013132
RS	43	2.151145	3.193365	418.814194	0.012515	0.013458
RS	44	2.320219	3.211438	424.550624	0.012686	0.013632
RS	45	2.501992	3.211438	431.145459	0.012883	0.013821
RS	46	2.697417	3.228538	433.736688	0.012961	0.013875
RS	47	2.907519	3.228538	436.733485	0.013050	0.013933
RS	48	3.133402	3.245310	435.413064	0.013011	0.013864
RS	49	3.376249	3.245310	434.139174	0.012973	0.013789
RS	50	3.637336	3.264259	428.032278	0.012790	0.013580
RS	51	3.918032	3.264259	422.014315	0.012610	0.013368
RS	52	4.219810	3.287297	410.626175	0.012270	0.013014
RS	53	4.544253	3.287297	399.711782	0.011944	0.012676
RS	54	4.893064	3.335401	380.930543	0.011383	0.012127
RS	55	5.268073	3.335401	365.726466	0.010928	0.011686
RS	56	5.671247	3.335401	348.155520	0.010403	0.011182
RS	57	6.104701	3.335401	328.411726	0.009813	0.010619
RS	58	6.570711	3.866024	267.333312	0.007988	0.008935
RS	59	7.071721	3.866024	252.412495	0.007542	0.008484
RS	60	7.610359	3.866024	236.008118	0.007052	0.007976
RS	61	8.189453	3.866024	218.364445	0.006525	0.007418
RS	62	8.812039	3.866024	199.770923	0.005969	0.006816
RS	63	9.481386	3.866024	1094.738638	0.032712	0.037225
PA	4+25*2+4+6 0.072844165 0.018474337 9.481386127 0.518343228 0.343314405 0.357579838 0.385187071 0.423422469 0.475060424 0.547649151 0.649567407 0.787016236 0.964751652 1.186183035 1.452163138 1.754821889 2.075897523 2.393294831 2.681085946 2.908601237 3.057146404 3.135675060 3.172305338 3.193364649 3.211438205 3.228538022 3.245309570 3.264259026 3.287297239 3.335401171 3.866023612
//
IT	4518
RD	5
LK	-304543.291883
QD	-1025.169984 -> -870.187431
RI	0.0335535697
TR	0.069446	0.019170
MT	9.792798
MM	C_pi: 1.793544, n_recomb: 37171.907622
RS	0	0.000000	0.625584	439.276936	0.011817	0.000730
RS	1	0.007565	0.625584	466.651479	0.012554	0.004086
RS	2	0.015703	0.625584	495.264364	0.013324	0.007923
RS	3	0.024456	0.625584	525.098409	0.014126	0.010831
RS	4	0.033871	0.368935	937.711121	0.025226	0.019262
RS	5	0.043999	0.368935	980.424022	0.026375	0.021349
RS	6	0.054893	0.380167	993.127725	0.026717	0.022397
RS	7	0.066610	0.380167	1034.754871	0.027837	0.024441
RS	8	0.079215	0.403955	1013.252053	0.027259	0.024737
RS	9	0.092773	0.403955	1052.745419	0.028321	0.026869
RS	10	0.107356	0.436160	1011.803237	0.027220	0.026402
RS	11	0.123043	0.436160	1048.645021	0.028211	0.028331
RS	12	0.139917	0.480315	986.017854	0.026526	0.026961
RS	13	0.158067	0.480315	1020.015895	0.027441	0.028679
RS	14	0.177590	0.545091	929.448080	0.025004	0.026382
RS	15	0.198590	0.545091	960.786823	0.025847	0.027862
RS	16	0.221179	0.640176	845.902223	0.022756	0.024704
RS	17	0.245477	0.640176	874.970792	0.023538	0.025865
RS	18	0.271613	0.773128	749.995042	0.020176	0.022268
RS	19	0.299726	0.773128	777.079293	0.020905	0.023152
RS	20	0.329967	0.950498	655.596306	0.017637	0.019590
RS	21	0.362494	0.950498	680.811688	0.018315	0.020289
RS	22	0.397483	1.178108	571.056189	0.015363	0.017075
RS	23	0.435118	1.178108	594.451861	0.015992	0.017657
RS	24	0.475601	1.459633	499.987436	0.013451	0.014903
RS	25	0.519146	1.459633	521.643812	0.014033	0.015385
RS	26	0.565986	1.789032	444.410796	0.011956	0.013132
RS	27	0.616369	1.789032	464.495565	0.012496	0.013542
RS	28	0.670564	2.147196	404.721148	0.010888	0.011807
RS	29	0.728858	2.147196	423.489850	0.011393	0.012184
RS	30	0.791563	2.508623	379.347871	0.010205	0.010912
RS	31	0.859011	2.508623	397.083606	0.010682	0.011273
RS	32	0.931562	2.840742	366.962084	0.009872	0.010402
RS	33	1.009602	2.840742	383.925384	0.010328	0.010768
RS	34	1.093545	3.102483	367.504609	0.009887	0.010297
RS	35	1.183839	3.102483	383.888221	0.010327	0.010714
RS	36	1.280964	3.267568	380.220676	0.010229	0.010634
RS	37	1.385437	3.267568	396.045308	0.010654	0.011117
RS	38	1.497813	3.347253	401.905281	0.010812	0.011337
RS	39	1.618690	3.347253	416.904389	0.011216	0.011845
RS	40	1.748712	3.378761	427.338187	0.011496	0.012197
RS	41	1.888571	3.378761	440.945103	0.011862	0.012651
RS	42	2.039010	3.396227	451.278329	0.012140	0.012968
RS	43	2.200830	3.396227	462.733911	0.012448	0.013307
RS	44	2.374892	3.414775	470.266589	0.012651	0.013505
RS	45	2.562122	3.414775	478.740844	0.012879	0.013711
RS	46	2.763516	3.435359	482.523310	0.012981	0.013780
RS	47	2.980147	3.435359	487.178807	0.013106	0.013858
RS	48	3.213166	3.457191	486.546402	0.013089	0.013801
RS	49	3.463813	3.457191	486.609452	0.013091	0.013751
RS	50	3.733422	3.482134	480.673241	0.012931	0.013554
RS	51	4.023427	3.482134	475.563572	0.012794	0.013372
RS	52	4.335372	3.511597	463.800853	0.012477	0.013033
RS	53	4.670916	3.511597	453.259677	0.012194	0.012725
RS	54	5.031845	3.570790	432.852194	0.011645	0.012182
RS	55	5.420079	3.570790	417.476875	0.011231	0.011769
RS	56	5.837683	3.570790	399.334640	0.010743	0.011292
RS	57	6.286880	3.570790	378.600594	0.010185	0.010752
RS	58	6.770059	4.244153	302.518829	0.008138	0.008845
RS	59	7.289792	4.244153	287.983344	0.007747	0.008446
RS	60	7.848843	4.244153	271.619198	0.007307	0.007990
RS	61	8.450188	4.244153	253.644997	0.006824	0.007481
RS	62	9.097026	4.244153	234.334511	0.006304	0.006925
RS	63	9.792798	4.244153	1368.661424	0.036820	0.040009
PA	4+25*2+4+6 0.069445698 0.019170135 9.792797925 0.625584302 0.368935393 0.380166947 0.403955361 0.436159959 0.480315385 0.545091029 0.640176155 0.773127926 0.950497639 1.178108299 1.459632546 1.789032160 2.147195525 2.508623424 2.840741544 3.102482836 3.267568374 3.347252744 3.378761008 3.396226822 3.414774735 3.435358850 3.457191106 3.482134469 3.511597083 3.570789948 4.244152815
//
IT	4674
RD	6
LK	-304244.665160
QD	-916.001753 -> -785.028712
RI	0.0272758581
TR	0.066503	0.019877
MT	10.045264
MM	C_pi: 1.897101, n_recomb: 40701.337691
RS	0	0.000000	0.733011	412.509493	0.010135	0.000665
RS	1	0.007608	0.733011	439.171941	0.010790	0.003674
RS	2	0.015795	0.733011	467.177434	0.011478	0.007097
RS	3	0.024605	0.733011	496.533874	0.012199	0.009632
RS	4	0.034085	0.390192	984.446109	0.024187	0.019052
RS	5	0.044287	0.390192	1031.094607	0.025333	0.020912
RS	6	0.055265	0.401412	1048.052219	0.025750	0.021984
RS	7	0.067078	0.401412	1093.999154	0.026879	0.023814
RS	8	0.079789	0.423476	1080.914249	0.026557	0.024277
RS	9	0.093468	0.423476	1124.965041	0.027640	0.026226
RS	10	0.108187	0.451196	1097.346625	0.026961	0.026125
RS	11	0.124027	0.451196	1138.774271	0.027979	0.027948
RS	12	0.141071	0.489044	1089.002808	0.026756	0.027032
RS	13	0.159412	0.489044	1127.334986	0.027698	0.028696
RS	14	0.179149	0.546920	1042.828962	0.025621	0.026771
RS	15	0.200387	0.546920	1078.081157	0.026488	0.028241
RS	16	0.223242	0.635668	958.987247	0.023562	0.025273
RS	17	0.247834	0.635668	991.587688	0.024363	0.026457
RS	18	0.274299	0.763814	853.876515	0.020979	0.022858
RS	19	0.302776	0.763814	884.227026	0.021725	0.023782
RS	20	0.333420	0.939203	745.472151	0.018316	0.020087
RS	21	0.366396	0.939203	773.747659	0.019010	0.020833
RS	22	0.401880	1.169635	645.673379	0.015864	0.017420
RS	23	0.440064	1.169635	671.914827	0.016508	0.018047
RS	24	0.481153	1.461371	560.310334	0.013766	0.015081
RS	25	0.525369	1.461371	584.566280	0.014362	0.015607
RS	26	0.572948	1.810447	492.776868	0.012107	0.013169
RS	27	0.624148	1.810447	515.201232	0.012658	0.013620
RS	28	0.679242	2.197742	444.024754	0.010909	0.011738
RS	29	0.738529	2.197742	464.897350	0.011422	0.012149
RS	30	0.802326	2.595437	412.289710	0.010130	0.010767
RS	31	0.870977	2.595437	431.946968	0.010613	0.011153
RS	32	0.944851	2.965350	396.036132	0.009730	0.010208
RS	33	1.024346	2.965350	414.810160	0.010192	0.010591
RS	34	1.109888	3.256666	395.342959	0.009713	0.010079
RS	35	1.201939	3.256666	413.510619	0.010160	0.010502
RS	36	1.300994	3.435529	409.457264	0.010060	0.010413
RS	37	1.407584	3.435529	427.110817	0.010494	0.010894
RS	38	1.522285	3.514990	434.599234	0.010678	0.011130
RS	39	1.645712	3.514990	451.493637	0.011093	0.011636
RS	40	1.778529	3.540788	464.450136	0.011411	0.012017
RS	41	1.921452	3.540788	479.976761	0.011793	0.012476
RS	42	2.075249	3.554430	492.643699	0.012104	0.012823
RS	43	2.240746	3.554430	505.963365	0.012431	0.013177
RS	44	2.418835	3.573462	515.116733	0.012656	0.013396
RS	45	2.610474	3.573462	525.314258	0.012907	0.013623
RS	46	2.816693	3.597754	530.034539	0.013023	0.013706
RS	47	3.038601	3.597754	536.189914	0.013174	0.013808
RS	48	3.277393	3.624971	535.959879	0.013168	0.013761
RS	49	3.534353	3.624971	537.213341	0.013199	0.013738
RS	50	3.810862	3.656160	531.181477	0.013051	0.013552
RS	51	4.108409	3.656160	526.863766	0.012945	0.013400
RS	52	4.428594	3.692220	514.508857	0.012641	0.013073
RS	53	4.773140	3.692220	504.274053	0.012390	0.012795
RS	54	5.143899	3.762843	482.008054	0.011843	0.012253
RS	55	5.542866	3.762843	466.470942	0.011461	0.011868
RS	56	5.972188	3.762843	447.800431	0.011002	0.011416
RS	57	6.434173	3.762843	426.153692	0.010470	0.010898
RS	58	6.931308	4.579517	334.248245	0.008212	0.008776
RS	59	7.466265	4.579517	320.272261	0.007869	0.008425
RS	60	8.041923	4.579517	304.176430	0.007473	0.008016
RS	61	8.661379	4.579517	286.150164	0.007030	0.007552
RS	62	9.327964	4.579517	266.445430	0.006546	0.007037
RS	63	10.045264	4.579517	1641.827522	0.040338	0.042772
PA	4+25*2+4+6 0.066503059 0.019876973 10.045264061 0.733010550 0.390192259 0.401412311 0.423476143 0.451195884 0.489044261 0.546919824 0.635668078 0.763814290 0.939203423 1.169634764 1.461370650 1.810446738 2.197741574 2.595437095 2.965349558 3.256666315 3.435528613 3.514989505 3.540788003 3.554430209 3.573461510 3.597754201 3.624970797 3.656159874 3.692220244 3.762842637 4.579516762
//
IT	4685
RD	7
LK	-303990.823987
QD	-824.115052 -> -710.824932
RI	0.0227916615
TR	0.063864	0.020556
MT	10.267058
MM	C_pi: 1.990514, n_recomb: 44095.714828
RS	0	0.000000	0.839654	391.677714	0.008882	0.000614
RS	1	0.007645	0.839654	417.689528	0.009472	0.003347
RS	2	0.015875	0.839654	445.109829	0.010094	0.006447
RS	3	0.024734	0.839654	473.964563	0.010749	0.008704
RS	4	0.034270	0.407147	1033.242125	0.023432	0.018941
RS	5	0.044535	0.407147	1083.622055	0.024574	0.020645
RS	6	0.055585	0.420800	1097.915099	0.024898	0.021607
RS	7	0.067480	0.420800	1147.823762	0.026030	0.023283
RS	8	0.080284	0.442801	1138.753413	0.025825	0.023796
RS	9	0.094067	0.442801	1187.014066	0.026919	0.025603
RS	10	0.108903	0.467243	1170.813359	0.026552	0.025761
RS	11	0.124874	0.467243	1216.598344	0.027590	0.027491
RS	12	0.142066	0.499692	1180.403601	0.026769	0.026964
RS	13	0.160573	0.499692	1222.968849	0.027734	0.028576
RS	14	0.180494	0.551431	1147.122536	0.026014	0.027013
RS	15	0.201938	0.551431	1186.241865	0.026902	0.028463
RS	16	0.225022	0.634433	1066.059850	0.024176	0.025716
RS	17	0.249870	0.634433	1102.136424	0.024994	0.026904
RS	18	0.276618	0.757980	954.269956	0.021641	0.023355
RS	19	0.305412	0.757980	987.813327	0.022402	0.024300
RS	20	0.336406	0.930869	833.513576	0.018902	0.020528
RS	21	0.369770	0.930869	864.776700	0.019611	0.021301
RS	22	0.405685	1.162543	719.345975	0.016313	0.017740
RS	23	0.444345	1.162543	748.374944	0.016972	0.018394
RS	24	0.485961	1.461607	620.081929	0.014062	0.015260
RS	25	0.530759	1.461607	646.893702	0.014670	0.015813
RS	26	0.578981	1.826252	540.726947	0.012263	0.013222
RS	27	0.630891	1.826252	565.454373	0.012823	0.013699
RS	28	0.686768	2.237849	482.941604	0.010952	0.011695
RS	29	0.746918	2.237849	505.881059	0.011472	0.012127
RS	30	0.811666	2.667000	444.823717	0.010088	0.010653
RS	31	0.881365	2.667000	466.359558	0.010576	0.011056
RS	32	0.956392	3.070697	424.643045	0.009630	0.010047
RS	33	1.037155	3.070697	445.175918	0.010096	0.010441
RS	34	1.124092	3.389011	422.613807	0.009584	0.009894
RS	35	1.217676	3.389011	442.504397	0.010035	0.010319
RS	36	1.318415	3.580495	437.997640	0.009933	0.010222
RS	37	1.426855	3.580495	457.412511	0.010373	0.010699
RS	38	1.543585	3.659468	466.473045	0.010579	0.010947
RS	39	1.669240	3.659468	485.192809	0.011003	0.011449
RS	40	1.804501	3.679539	500.648971	0.011354	0.011855
RS	41	1.950104	3.679539	518.025602	0.011748	0.012319
RS	42	2.106838	3.689201	533.018372	0.012088	0.012692
RS	43	2.275554	3.689201	548.132672	0.012431	0.013060
RS	44	2.457169	3.708439	558.870066	0.012674	0.013299
RS	45	2.652669	3.708439	570.721987	0.012943	0.013548
RS	46	2.863115	3.736188	576.298703	0.013069	0.013644
RS	47	3.089650	3.736188	583.889204	0.013241	0.013772
RS	48	3.333504	3.768556	583.960148	0.013243	0.013734
RS	49	3.596001	3.768556	586.349836	0.013297	0.013739
RS	50	3.878566	3.805727	580.127882	0.013156	0.013563
RS	51	4.182734	3.805727	576.566552	0.013075	0.013440
RS	52	4.510157	3.848135	563.543011	0.012780	0.013123
RS	53	4.862611	3.848135	553.606959	0.012555	0.012873
RS	54	5.242011	3.930097	529.364258	0.012005	0.012330
RS	55	5.650416	3.930097	513.701246	0.011650	0.011971
RS	56	6.090045	3.930097	494.558346	0.011216	0.011543
RS	57	6.563284	3.930097	472.074818	0.010706	0.011045
RS	58	7.072703	4.890923	363.622413	0.008246	0.008718
RS	59	7.621068	4.890923	350.332630	0.007945	0.008410
RS	60	8.211357	4.890923	334.670009	0.007590	0.008044
RS	61	8.846774	4.890923	316.792758	0.007184	0.007620
RS	62	9.530770	4.890923	296.927205	0.006734	0.007145
RS	63	10.267058	4.890923	1917.483660	0.043485	0.045478
PA	4+25*2+4+6 0.063863873 0.020556371 10.267058145 0.839653933 0.407146717 0.420799676 0.442801471 0.467243266 0.499691688 0.551431390 0.634432601 0.757980294 0.930868989 1.162542729 1.461606877 1.826251820 2.237849285 2.667000126 3.070697383 3.389010623 3.580495119 3.659468233 3.679539013 3.689200636 3.708438936 3.736188218 3.768555560 3.805727293 3.848135259 3.930096674 4.890922896
//
IT	4592
RD	8
LK	-303770.773608
QD	-744.687208 -> -645.692942
RI	0.0194632448
TR	0.061454	0.021193
MT	10.471817
MM	C_pi: 2.077921, n_recomb: 47385.652380
RS	0	0.000000	0.946636	374.579520	0.007905	0.000571
RS	1	0.007679	0.946636	399.992876	0.008441	0.003074
RS	2	0.015947	0.946636	426.857036	0.009008	0.005908
RS	3	0.024850	0.946636	455.211521	0.009607	0.007949
RS	4	0.034437	0.420549	1084.511467	0.022887	0.018896
RS	5	0.044759	0.420549	1138.531460	0.024027	0.020495
RS	6	0.055875	0.438468	1144.827349	0.024160	0.021261
RS	7	0.067844	0.438468	1198.445895	0.025291	0.022828
RS	8	0.080732	0.461674	1189.879310	0.025111	0.023315
RS	9	0.094610	0.461674	1242.067640	0.026212	0.025013
RS	10	0.109553	0.483751	1235.404891	0.026071	0.025351
RS	11	0.125644	0.483751	1285.340950	0.027125	0.027005
RS	12	0.142970	0.511460	1262.824214	0.026650	0.026807
RS	13	0.161626	0.511460	1309.528555	0.027636	0.028375
RS	14	0.181716	0.557627	1244.096627	0.026255	0.027152
RS	15	0.203347	0.557627	1287.053792	0.027161	0.028581
RS	16	0.226640	0.635375	1168.167520	0.024652	0.026066
RS	17	0.251722	0.635375	1207.692962	0.025486	0.027253
RS	18	0.278729	0.754623	1051.745231	0.022195	0.023784
RS	19	0.307810	0.754623	1088.437777	0.022970	0.024740
RS	20	0.339124	0.924889	920.000836	0.019415	0.020926
RS	21	0.372843	0.924889	954.203400	0.020137	0.021717
RS	22	0.409150	1.156999	792.192245	0.016718	0.018040
RS	23	0.448246	1.156999	823.968615	0.017389	0.018713
RS	24	0.490343	1.461714	679.311991	0.014336	0.015437
RS	25	0.535673	1.461714	708.649514	0.014955	0.016009
RS	26	0.584484	1.839374	588.198211	0.012413	0.013286
RS	27	0.637043	1.839374	615.203395	0.012983	0.013781
RS	28	0.693637	2.272195	521.353056	0.011002	0.011669
RS	29	0.754577	2.272195	546.332723	0.011529	0.012117
RS	30	0.820197	2.729726	476.792162	0.010062	0.010562
RS	31	0.890855	2.729726	500.174564	0.010555	0.010977
RS	32	0.966939	3.164736	452.602394	0.009551	0.009911
RS	33	1.048865	3.164736	474.854916	0.010021	0.010312
RS	34	1.137081	3.508689	449.124576	0.009478	0.009734
RS	35	1.232072	3.508689	470.692408	0.009933	0.010159
RS	36	1.334356	3.712539	465.640330	0.009827	0.010053
RS	37	1.444494	3.712539	486.767957	0.010272	0.010525
RS	38	1.563090	3.791325	497.324547	0.010495	0.010783
RS	39	1.690791	3.791325	517.823752	0.010928	0.011280
RS	40	1.828299	3.805921	535.755732	0.011306	0.011707
RS	41	1.976365	3.805921	554.943414	0.011711	0.012174
RS	42	2.135801	3.811514	572.285247	0.012077	0.012571
RS	43	2.307479	3.811514	589.163208	0.012433	0.012953
RS	44	2.492339	3.830580	601.517971	0.012694	0.013212
RS	45	2.691394	3.830580	615.000576	0.012979	0.013481
RS	46	2.905734	3.861310	621.449690	0.013115	0.013590
RS	47	3.136532	3.861310	630.459204	0.013305	0.013742
RS	48	3.385052	3.898348	630.832749	0.013313	0.013715
RS	49	3.652655	3.898348	634.352141	0.013387	0.013746
RS	50	3.940806	3.941005	627.943464	0.013252	0.013580
RS	51	4.251082	3.941005	625.144203	0.013193	0.013484
RS	52	4.585184	3.989321	611.455203	0.012904	0.013177
RS	53	4.944940	3.989321	601.839754	0.012701	0.012954
RS	54	5.332321	4.082312	575.569558	0.012146	0.012408
RS	55	5.749446	4.082312	559.827512	0.011814	0.012074
RS	56	6.198601	4.082312	540.271509	0.011402	0.011668
RS	57	6.682245	4.082312	517.022402	0.010911	0.011189
RS	58	7.203026	5.188263	391.365331	0.008259	0.008665
RS	59	7.763795	5.188263	378.857042	0.007995	0.008396
RS	60	8.367624	5.188263	363.751620	0.007676	0.008069
RS	61	9.017818	5.188263	346.174902	0.007305	0.007683
RS	62	9.717937	5.188263	326.325036	0.006887	0.007243
RS	63	10.471817	5.188263	2197.936725	0.046384	0.048105
PA	4+25*2+4+6 0.061454248 0.021193200 10.471816522 0.946635587 0.420549260 0.438468370 0.461673961 0.483750774 0.511459920 0.557627378 0.635375257 0.754623302 0.924889133 1.156999293 1.461714207 1.839374278 2.272194634 2.729726043 3.164735616 3.508688809 3.712538716 3.791325179 3.805921228 3.811514193 3.830580438 3.861310275 3.898348361 3.941005013 3.989320577 4.082311761 5.188262516
//
IT	5446
RD	9
LK	-303578.299856
QD	-675.297214 -> -588.304643
RI	0.0168903316
TR	0.059234	0.021783
MT	10.666138
MM	C_pi: 2.161567, n_recomb: 50589.365792
RS	0	0.000000	1.055917	359.580642	0.007108	0.000532
RS	1	0.007710	1.055917	384.411195	0.007599	0.002836
RS	2	0.016014	1.055917	410.718998	0.008119	0.005442
RS	3	0.024958	1.055917	438.554177	0.008669	0.007307
RS	4	0.034592	0.431220	1137.780831	0.022491	0.018896
RS	5	0.044969	0.431220	1195.398253	0.023629	0.020425
RS	6	0.056146	0.454713	1189.616421	0.023515	0.020943
RS	7	0.068184	0.454713	1246.757366	0.024645	0.022431
RS	8	0.081150	0.480068	1236.022064	0.024432	0.022845
RS	9	0.095117	0.480068	1291.904835	0.025537	0.024459
RS	10	0.110160	0.500467	1293.164207	0.025562	0.024920
RS	11	0.126362	0.500467	1347.065454	0.026627	0.026512
RS	12	0.143814	0.523915	1338.079743	0.026450	0.026595
RS	13	0.162612	0.523915	1388.833485	0.027453	0.028125
RS	14	0.182858	0.564909	1335.095807	0.026391	0.027219
RS	15	0.204666	0.564909	1381.868850	0.027315	0.028630
RS	16	0.228155	0.637769	1266.209953	0.025029	0.026348
RS	17	0.253455	0.637769	1309.172332	0.025878	0.027533
RS	18	0.280705	0.752986	1146.869464	0.022670	0.024162
RS	19	0.310056	0.752986	1186.685402	0.023457	0.025126
RS	20	0.341670	0.920623	1005.296269	0.019872	0.021291
RS	21	0.375722	0.920623	1042.405668	0.020605	0.022095
RS	22	0.412399	1.152717	864.430812	0.017087	0.018325
RS	23	0.451904	1.152717	898.926565	0.017769	0.019012
RS	24	0.494454	1.461991	738.134161	0.014591	0.015613
RS	25	0.540285	1.461991	769.976822	0.015220	0.016199
RS	26	0.589649	1.850944	635.257166	0.012557	0.013357
RS	27	0.642819	1.850944	664.522600	0.013136	0.013866
RS	28	0.700088	2.302893	559.273273	0.011055	0.011658
RS	29	0.761773	2.302893	586.273380	0.011589	0.012117
RS	30	0.828213	2.786708	508.178743	0.010045	0.010487
RS	31	0.899776	2.786708	533.382471	0.010543	0.010911
RS	32	0.976855	3.251446	479.877389	0.009486	0.009793
RS	33	1.059878	3.251446	503.817642	0.009959	0.010200
RS	34	1.149302	3.620365	474.827963	0.009386	0.009592
RS	35	1.245619	3.620365	498.035569	0.009845	0.010017
RS	36	1.349363	3.836805	492.327280	0.009732	0.009901
RS	37	1.461105	3.836805	515.128484	0.010183	0.010368
RS	38	1.581462	3.915979	527.087428	0.010419	0.010632
RS	39	1.711098	3.915979	549.331351	0.010859	0.011125
RS	40	1.850728	3.925476	569.705965	0.011261	0.011570
RS	41	2.001124	3.925476	590.679891	0.011676	0.012040
RS	42	2.163115	3.926951	610.403148	0.012066	0.012459
RS	43	2.337595	3.926951	629.031776	0.012434	0.012852
RS	44	2.525527	3.945438	643.071219	0.012712	0.013130
RS	45	2.727948	3.945438	658.182333	0.013010	0.013418
RS	46	2.945975	3.978601	665.570466	0.013156	0.013542
RS	47	3.180811	3.978601	676.006454	0.013363	0.013716
RS	48	3.433753	4.019724	676.743448	0.013377	0.013700
RS	49	3.706195	4.019724	681.409110	0.013469	0.013755
RS	50	3.999642	4.067275	674.872350	0.013340	0.013600
RS	51	4.315714	4.067275	672.860647	0.013300	0.013529
RS	52	4.656153	4.120980	658.555057	0.013018	0.013232
RS	53	5.022839	4.120980	649.295626	0.012835	0.013034
RS	54	5.417796	4.224576	620.989766	0.012275	0.012485
RS	55	5.843203	4.224576	605.218763	0.011963	0.012174
RS	56	6.301408	4.224576	585.308165	0.011570	0.011788
RS	57	6.794939	4.224576	561.359676	0.011096	0.011327
RS	58	7.326520	5.476547	417.905817	0.008261	0.008615
RS	59	7.899084	5.476547	406.252615	0.008030	0.008382
RS	60	8.515791	5.476547	391.800919	0.007745	0.008090
RS	61	9.180045	5.476547	374.643570	0.007406	0.007739
RS	62	9.895511	5.476547	354.948833	0.007016	0.007332
RS	63	10.666138	5.476547	2484.269663	0.049107	0.050645
PA	4+25*2+4+6 0.059234286 0.021782928 10.666137778 1.055916564 0.431219949 0.454713365 0.480068475 0.500466993 0.523914908 0.564908714 0.637769179 0.752985525 0.920623352 1.152716720 1.461991265 1.850944305 2.302893041 2.786708361 3.251446407 3.620364773 3.836805039 3.915979236 3.925475568 3.926950902 3.945438378 3.978601272 4.019723757 4.067275283 4.120980490 4.224575951 5.476546775
//
IT	4838
RD	10
LK	-303409.061925
QD	-614.312220 -> -537.567386
RI	0.0148285000
TR	0.057180	0.022326
MT	10.853150
MM	C_pi: 2.242603, n_recomb: 53716.099533
RS	0	0.000000	1.169634	345.615772	0.006434	0.000498
RS	1	0.007739	1.169634	369.846460	0.006885	0.002623
RS	2	0.016077	1.169634	395.568236	0.007364	0.005027
RS	3	0.025061	1.169634	422.839690	0.007872	0.006743
RS	4	0.034739	0.439841	1192.384312	0.022198	0.018926
RS	5	0.045167	0.439841	1253.572194	0.023337	0.020409
RS	6	0.056402	0.469820	1232.545670	0.022946	0.020649
RS	7	0.068506	0.469820	1293.056656	0.024072	0.022078
RS	8	0.081547	0.498024	1278.158077	0.023795	0.022391
RS	9	0.095597	0.498024	1337.533776	0.024900	0.023939
RS	10	0.110735	0.517271	1345.367439	0.025046	0.024484
RS	11	0.127044	0.517271	1403.061203	0.026120	0.026024
RS	12	0.144615	0.536800	1407.379914	0.026200	0.026347
RS	13	0.163547	0.536800	1462.092655	0.027219	0.027847
RS	14	0.183943	0.572898	1421.041637	0.026455	0.027234
RS	15	0.205918	0.572898	1471.607880	0.027396	0.028630
RS	16	0.229593	0.641140	1360.799079	0.025333	0.026580
RS	17	0.255101	0.641140	1407.191629	0.026197	0.027763
RS	18	0.282583	0.752526	1240.050086	0.023085	0.024500
RS	19	0.312192	0.752526	1282.971452	0.023884	0.025470
RS	20	0.344092	0.917569	1089.652468	0.020285	0.021631
RS	21	0.378461	0.917569	1129.643232	0.021030	0.022445
RS	22	0.415490	1.149326	936.241446	0.017429	0.018598
RS	23	0.455384	1.149326	973.434001	0.018122	0.019297
RS	24	0.498366	1.462387	796.658500	0.014831	0.015787
RS	25	0.544675	1.462387	830.989803	0.015470	0.016386
RS	26	0.594568	1.861360	681.970264	0.012696	0.013435
RS	27	0.648321	1.861360	713.481844	0.013282	0.013955
RS	28	0.706235	2.330879	596.736804	0.011109	0.011656
RS	29	0.768631	2.330879	625.740620	0.011649	0.012124
RS	30	0.835856	2.839459	538.992406	0.010034	0.010426
RS	31	0.908284	2.839459	565.995106	0.010537	0.010856
RS	32	0.986316	3.332820	506.467370	0.009429	0.009691
RS	33	1.070388	3.332820	532.066566	0.009905	0.010101
RS	34	1.160967	3.726423	499.712560	0.009303	0.009464
RS	35	1.258555	3.726423	524.525771	0.009765	0.009889
RS	36	1.363696	3.955867	518.045434	0.009644	0.009762
RS	37	1.476974	3.955867	542.484566	0.010099	0.010225
RS	38	1.599019	4.036108	555.740242	0.010346	0.010494
RS	39	1.730509	4.036108	579.697930	0.010792	0.010983
RS	40	1.872175	4.040948	602.467021	0.011216	0.011443
RS	41	2.024805	4.040948	625.207030	0.011639	0.011914
RS	42	2.189247	4.038277	647.342353	0.012051	0.012353
RS	43	2.366416	4.038277	667.714966	0.012430	0.012757
RS	44	2.557296	4.055796	683.518087	0.012725	0.013053
RS	45	2.762949	4.055796	700.263714	0.013036	0.013358
RS	46	2.984518	4.090825	708.684495	0.013193	0.013497
RS	47	3.223234	4.090825	720.563725	0.013414	0.013691
RS	48	3.480424	4.135417	721.756852	0.013437	0.013688
RS	49	3.757520	4.135417	727.594579	0.013545	0.013765
RS	50	4.056060	4.187256	721.017844	0.013423	0.013621
RS	51	4.377704	4.187256	719.827010	0.013401	0.013574
RS	52	4.724242	4.245804	704.980780	0.013124	0.013287
RS	53	5.097598	4.245804	696.117459	0.012959	0.013111
RS	54	5.499849	4.359523	665.795024	0.012395	0.012559
RS	55	5.933231	4.359523	650.044318	0.012101	0.012269
RS	56	6.400153	4.359523	629.834891	0.011725	0.011903
RS	57	6.903211	4.359523	605.248485	0.011268	0.011459
RS	58	7.445202	5.758149	443.481104	0.008256	0.008567
RS	59	8.029138	5.758149	432.740330	0.008056	0.008366
RS	60	8.658266	5.758149	419.019017	0.007801	0.008106
RS	61	9.336084	5.758149	402.376787	0.007491	0.007788
RS	62	10.066358	5.758149	382.950909	0.007129	0.007412
RS	63	10.853150	5.758149	2776.592002	0.051690	0.053093
PA	4+25*2+4+6 0.057179737 0.022325966 10.853150397 1.169633607 0.439840844 0.469819726 0.498024069 0.517271395 0.536800482 0.572898482 0.641140261 0.752526478 0.917568878 1.149325879 1.462386538 1.861359856 2.330879345 2.839459305 3.332819701 3.726423241 3.955867271 4.036108178 4.040947688 4.038276666 4.055796350 4.090824983 4.135417091 4.187256057 4.245803792 4.359522938 5.758149032
//
IT	5175
RD	11
LK	-303259.698093
QD	-560.471889 -> -492.558763
RI	0.0131265606
TR	0.055273	0.022825
MT	11.034385
MM	C_pi: 2.321610, n_recomb: 56769.914434
RS	0	0.000000	1.289853	332.047402	0.005849	0.000465
RS	1	0.007767	1.289853	355.639624	0.006265	0.002428
RS	2	0.016138	1.289853	380.725790	0.006706	0.004651
RS	3	0.025158	1.289853	407.371273	0.007176	0.006234
RS	4	0.034880	0.446935	1247.686649	0.021978	0.018977
RS	5	0.045356	0.446935	1312.418343	0.023118	0.020429
RS	6	0.056646	0.484023	1273.653846	0.022435	0.020375
RS	7	0.068814	0.484023	1337.400736	0.023558	0.021760
RS	8	0.081926	0.515600	1316.847244	0.023196	0.021955
RS	9	0.096056	0.515600	1379.534055	0.024300	0.023451
RS	10	0.111285	0.534099	1392.848819	0.024535	0.024051
RS	11	0.127695	0.534099	1454.170307	0.025615	0.025547
RS	12	0.145381	0.549964	1471.523440	0.025921	0.026077
RS	13	0.164440	0.549964	1530.100966	0.026953	0.027551
RS	14	0.184980	0.581362	1502.529644	0.026467	0.027211
RS	15	0.207115	0.581362	1556.861354	0.027424	0.028594
RS	16	0.230970	0.645168	1452.340721	0.025583	0.026772
RS	17	0.256677	0.645168	1502.155815	0.026460	0.027954
RS	18	0.284381	0.752878	1331.532902	0.023455	0.024807
RS	19	0.314237	0.752878	1377.543511	0.024265	0.025782
RS	20	0.346411	0.915347	1173.230447	0.020666	0.021952
RS	21	0.381085	0.915347	1216.078827	0.021421	0.022774
RS	22	0.418452	1.146535	1007.718931	0.017751	0.018862
RS	23	0.458722	1.146535	1047.586622	0.018453	0.019570
RS	24	0.502119	1.462760	854.955718	0.015060	0.015961
RS	25	0.548887	1.462760	891.759720	0.015708	0.016570
RS	26	0.599288	1.870758	728.375055	0.012830	0.013518
RS	27	0.653603	1.870758	762.119063	0.013425	0.014047
RS	28	0.712137	2.356607	633.763905	0.011164	0.011663
RS	29	0.775218	2.356607	664.755140	0.011710	0.012138
RS	30	0.843198	2.888760	569.241569	0.010027	0.010375
RS	31	0.916459	2.888760	598.021426	0.010534	0.010811
RS	32	0.995410	3.409925	532.374075	0.009378	0.009600
RS	33	1.080493	3.409925	559.604103	0.009857	0.010013
RS	34	1.172184	3.828083	523.783418	0.009226	0.009349
RS	35	1.270998	3.828083	550.168909	0.009691	0.009773
RS	36	1.377487	4.071054	542.794632	0.009561	0.009634
RS	37	1.492247	4.071054	568.836565	0.010020	0.010093
RS	38	1.615920	4.153072	583.275025	0.010274	0.010364
RS	39	1.749200	4.153072	608.915576	0.010726	0.010850
RS	40	1.892832	4.153699	634.020633	0.011168	0.011322
RS	41	2.047620	4.153699	658.506448	0.011600	0.011795
RS	42	2.214431	4.146888	683.073848	0.012032	0.012252
RS	43	2.394198	4.146888	705.184160	0.012422	0.012665
RS	44	2.587928	4.163069	722.832904	0.012733	0.012980
RS	45	2.796706	4.163069	741.220307	0.013057	0.013300
RS	46	3.021700	4.199404	750.780237	0.013225	0.013454
RS	47	3.264170	4.199404	764.121370	0.013460	0.013667
RS	48	3.525474	4.246861	765.879315	0.013491	0.013677
RS	49	3.807073	4.246861	772.916931	0.013615	0.013775
RS	50	4.110545	4.302384	766.405471	0.013500	0.013642
RS	51	4.437588	4.302384	766.070225	0.013494	0.013617
RS	52	4.790033	4.365230	750.774234	0.013225	0.013341
RS	53	5.169854	4.365230	742.347120	0.013076	0.013185
RS	54	5.579176	4.488549	710.048618	0.012507	0.012631
RS	55	6.020292	4.488549	694.364167	0.012231	0.012360
RS	56	6.495670	4.488549	673.907499	0.011871	0.012011
RS	57	7.007971	4.488549	648.739626	0.011428	0.011583
RS	58	7.560064	6.034131	468.220633	0.008248	0.008521
RS	59	8.155040	6.034131	458.436618	0.008075	0.008349
RS	60	8.796229	6.034131	445.506861	0.007848	0.008119
RS	61	9.487221	6.034131	429.457846	0.007565	0.007830
RS	62	10.231883	6.034131	410.395198	0.007229	0.007483
RS	63	11.034385	6.034131	3074.413001	0.054156	0.055447
PA	4+25*2+4+6 0.055273373 0.022824735 11.034385389 1.289853411 0.446934835 0.484022846 0.515599934 0.534099379 0.549963555 0.581361849 0.645168421 0.752878134 0.915347096 1.146534705 1.462760302 1.870758288 2.356607187 2.888759686 3.409925102 3.828083077 4.071054456 4.153071774 4.153698721 4.146888229 4.163068933 4.199404423 4.246861166 4.302384274 4.365230386 4.488548812 6.034130607
//
IT	4961
RD	12
LK	-303127.478896
QD	-512.754478 -> -452.500247
RI	0.0116881671
TR	0.053502	0.023283
MT	11.210544
MM	C_pi: 2.398859, n_recomb: 59752.101323
RS	0	0.000000	1.418614	318.507830	0.005330	0.000435
RS	1	0.007794	1.418614	341.410631	0.005714	0.002248
RS	2	0.016196	1.418614	365.800206	0.006122	0.004303
RS	3	0.025252	1.418614	391.747309	0.006556	0.005769
RS	4	0.035014	0.452871	1303.200585	0.021810	0.019043
RS	5	0.045537	0.452871	1371.444630	0.022952	0.020475
RS	6	0.056881	0.497480	1312.968387	0.021974	0.020120
RS	7	0.069108	0.497480	1379.827421	0.023093	0.021469
RS	8	0.082289	0.532835	1352.473984	0.022635	0.021540
RS	9	0.096496	0.532835	1418.302878	0.023736	0.022991
RS	10	0.111812	0.550914	1436.171273	0.024035	0.023627
RS	11	0.128320	0.550914	1500.959818	0.025120	0.025084
RS	12	0.146116	0.563309	1531.044639	0.025623	0.025795
RS	13	0.165298	0.563309	1593.386937	0.026667	0.027245
RS	14	0.185976	0.590144	1579.945007	0.026442	0.027160
RS	15	0.208265	0.590144	1638.006777	0.027413	0.028533
RS	16	0.232292	0.649653	1541.042412	0.025791	0.026932
RS	17	0.258191	0.649653	1594.268340	0.026681	0.028115
RS	18	0.286109	0.753796	1421.427748	0.023789	0.025089
RS	19	0.316202	0.753796	1470.509685	0.024610	0.026069
RS	20	0.348642	0.913704	1256.083660	0.021022	0.022256
RS	21	0.383609	0.913704	1301.764421	0.021786	0.023086
RS	22	0.421302	1.144126	1078.894260	0.018056	0.019118
RS	23	0.461933	1.144126	1121.413580	0.018768	0.019835
RS	24	0.505730	1.463006	913.040041	0.015280	0.016134
RS	25	0.552942	1.463006	952.298942	0.015937	0.016752
RS	26	0.603833	1.879190	774.480038	0.012962	0.013605
RS	27	0.658690	1.879190	810.441258	0.013563	0.014142
RS	28	0.717823	2.380322	670.357786	0.011219	0.011677
RS	29	0.781565	2.380322	703.319016	0.011771	0.012158
RS	30	0.850275	2.935043	598.928130	0.010024	0.010333
RS	31	0.924340	2.935043	629.462528	0.010535	0.010773
RS	32	1.004178	3.483355	557.599135	0.009332	0.009518
RS	33	1.090239	3.483355	586.431312	0.009814	0.009935
RS	34	1.183007	3.926032	547.043111	0.009155	0.009243
RS	35	1.283006	3.926032	574.966996	0.009623	0.009667
RS	36	1.390799	4.183069	566.578912	0.009482	0.009516
RS	37	1.506993	4.183069	594.187602	0.009944	0.009971
RS	38	1.632244	4.267542	609.693036	0.010204	0.010242
RS	39	1.767257	4.267542	636.983903	0.010660	0.010725
RS	40	1.912793	4.264391	664.356802	0.011119	0.011208
RS	41	2.069672	4.264391	690.565803	0.011557	0.011683
RS	42	2.238778	4.253446	717.577724	0.012009	0.012156
RS	43	2.421065	4.253446	741.416886	0.012408	0.012577
RS	44	2.617559	4.267946	760.988968	0.012736	0.012909
RS	45	2.829368	4.267946	781.023095	0.013071	0.013244
RS	46	3.057686	4.305061	791.831385	0.013252	0.013412
RS	47	3.303799	4.305061	806.651133	0.013500	0.013644
RS	48	3.569094	4.354787	809.092324	0.013541	0.013666
RS	49	3.855067	4.354787	817.355725	0.013679	0.013784
RS	50	4.163329	4.413402	811.024690	0.013573	0.013664
RS	51	4.495616	4.413402	811.577516	0.013582	0.013658
RS	52	4.853803	4.480021	795.929802	0.013321	0.013393
RS	53	5.239907	4.480021	787.976225	0.013187	0.013256
RS	54	5.656105	4.612393	753.757013	0.012615	0.012700
RS	55	6.104741	4.612393	738.180205	0.012354	0.012447
RS	56	6.588345	4.612393	717.522969	0.012008	0.012115
RS	57	7.109641	4.612393	691.824911	0.011578	0.011701
RS	58	7.671567	6.304844	492.196119	0.008237	0.008476
RS	59	8.277291	6.304844	483.402212	0.008090	0.008331
RS	60	8.930225	6.304844	471.312344	0.007888	0.008129
RS	61	9.634049	6.304844	455.920199	0.007630	0.007867
RS	62	10.392730	6.304844	437.299463	0.007319	0.007547
RS	63	11.210544	6.304844	3376.903644	0.056515	0.057708
PA	4+25*2+4+6 0.053501821 0.023282524 11.210543923 1.418614136 0.452870517 0.497480337 0.532835016 0.550913758 0.563308579 0.590144018 0.649652585 0.753795738 0.913704217 1.144125899 1.463005821 1.879189917 2.380322129 2.935042609 3.483354720 3.926032324 4.183068767 4.267542296 4.264390631 4.253445843 4.267946300 4.305060749 4.354786803 4.413402156 4.480021171 4.612393388 6.304844397
//
IT	4727
RD	13
LK	-303010.137344
QD	-470.316032 -> -416.735495
RI	0.0104524933
TR	0.051854	0.023703
MT	11.382010
MM	C_pi: 2.474462, n_recomb: 62662.212689
RS	0	0.000000	1.557772	304.844003	0.004865	0.000405
RS	1	0.007820	1.557772	327.003869	0.005219	0.002080
RS	2	0.016251	1.557772	350.634186	0.005596	0.003980
RS	3	0.025342	1.557772	375.809847	0.005997	0.005338
RS	4	0.035143	0.457908	1358.550500	0.021681	0.019119
RS	5	0.045711	0.457908	1430.268600	0.022825	0.020539
RS	6	0.057106	0.510309	1350.488214	0.021552	0.019882
RS	7	0.069391	0.510309	1420.340944	0.022667	0.021201
RS	8	0.082637	0.549758	1385.306064	0.022108	0.021144
RS	9	0.096919	0.549758	1454.116433	0.023206	0.022557
RS	10	0.112318	0.567688	1475.740855	0.023551	0.023214
RS	11	0.128921	0.567688	1543.837833	0.024637	0.024636
RS	12	0.146822	0.576774	1586.310817	0.025315	0.025506
RS	13	0.166123	0.576774	1652.311096	0.026369	0.026935
RS	14	0.186934	0.599148	1653.513146	0.026388	0.027087
RS	15	0.209372	0.599148	1715.260617	0.027373	0.028451
RS	16	0.233564	0.654455	1627.004370	0.025965	0.027067
RS	17	0.259648	0.654455	1683.623306	0.026868	0.028250
RS	18	0.287772	0.755111	1509.757887	0.024094	0.025349
RS	19	0.318095	0.755111	1561.889323	0.024926	0.026334
RS	20	0.350790	0.912461	1338.201598	0.021356	0.022546
RS	21	0.386041	0.912461	1386.685972	0.022130	0.023382
RS	22	0.424048	1.141951	1149.741251	0.018348	0.019367
RS	23	0.465028	1.141951	1194.885044	0.019069	0.020092
RS	24	0.509212	1.463042	970.890054	0.015494	0.016307
RS	25	0.556852	1.463042	1012.582674	0.016159	0.016932
RS	26	0.608217	1.886670	820.272785	0.013090	0.013694
RS	27	0.663598	1.886670	858.433275	0.013699	0.014239
RS	28	0.723310	2.402190	706.501596	0.011275	0.011696
RS	29	0.787692	2.402190	741.413109	0.011832	0.012183
RS	30	0.857108	2.978591	628.041054	0.010023	0.010298
RS	31	0.931952	2.978591	660.305597	0.010538	0.010742
RS	32	1.012649	3.553472	582.137716	0.009290	0.009445
RS	33	1.099657	3.553472	612.541948	0.009775	0.009864
RS	34	1.193468	4.020668	569.491651	0.009088	0.009146
RS	35	1.294615	4.020668	598.918703	0.009558	0.009569
RS	36	1.403672	4.292271	589.403728	0.009406	0.009405
RS	37	1.521257	4.292271	618.541450	0.009871	0.009858
RS	38	1.648036	4.379854	634.995756	0.010134	0.010128
RS	39	1.784730	4.379854	663.901823	0.010595	0.010608
RS	40	1.932113	4.373333	693.467270	0.011067	0.011099
RS	41	2.091021	4.373333	721.373303	0.011512	0.011575
RS	42	2.262356	4.358275	750.830651	0.011982	0.012063
RS	43	2.447088	4.358275	776.385717	0.012390	0.012492
RS	44	2.646266	4.370776	797.952859	0.012734	0.012840
RS	45	2.861020	4.370776	819.634467	0.013080	0.013188
RS	46	3.092567	4.408169	831.799404	0.013274	0.013372
RS	47	3.342221	4.408169	848.110421	0.013535	0.013620
RS	48	3.611397	4.459597	851.355689	0.013586	0.013656
RS	49	3.901623	4.459597	860.866867	0.013738	0.013792
RS	50	4.214543	4.520743	854.834214	0.013642	0.013685
RS	51	4.551934	4.520743	856.303850	0.013665	0.013697
RS	52	4.915708	4.590623	840.407749	0.013412	0.013442
RS	53	5.307928	4.590623	832.961126	0.013293	0.013324
RS	54	5.730820	4.731505	796.886415	0.012717	0.012766
RS	55	6.186781	4.731505	781.453993	0.012471	0.012530
RS	56	6.678397	4.731505	760.638202	0.012139	0.012213
RS	57	7.208457	4.731505	734.456680	0.011721	0.011813
RS	58	7.779967	6.570369	515.440295	0.008226	0.008433
RS	59	8.396168	6.570369	507.660783	0.008102	0.008313
RS	60	9.060556	6.570369	496.448635	0.007923	0.008135
RS	61	9.776897	6.570369	481.765247	0.007688	0.007899
RS	62	10.549254	6.570369	463.652367	0.007399	0.007603
RS	63	11.382010	6.570369	3683.027791	0.058776	0.059876
PA	4+25*2+4+6 0.051853545 0.023702691 11.382009514 1.557771736 0.457908094 0.510308593 0.549757971 0.567687958 0.576773821 0.599148338 0.654455391 0.755110517 0.912460763 1.141951290 1.463042098 1.886670289 2.402189540 2.978590614 3.553471877 4.020667743 4.292271461 4.379853752 4.373333390 4.358275441 4.370776355 4.408169437 4.459596765 4.520742964 4.590622890 4.731504707 6.570369367
//
IT	5392
RD	14
LK	-302905.765893
QD	-432.452427 -> -384.710202
RI	0.0093762776
TR	0.050319	0.024089
MT	11.548879
MM	C_pi: 2.548438, n_recomb: 65499.406096
RS	0	0.000000	1.709325	290.987690	0.004443	0.000378
RS	1	0.007845	1.709325	312.351942	0.004769	0.001922
RS	2	0.016304	1.709325	335.161923	0.005117	0.003678
RS	3	0.025428	1.709325	359.495552	0.005489	0.004936
RS	4	0.035267	0.462225	1413.481957	0.021580	0.019201
RS	5	0.045878	0.462225	1488.629663	0.022727	0.020615
RS	6	0.057322	0.522589	1386.230264	0.021164	0.019658
RS	7	0.069663	0.522589	1458.961592	0.022274	0.020953
RS	8	0.082972	0.566391	1415.547643	0.021612	0.020767
RS	9	0.097326	0.566391	1487.185035	0.022705	0.022148
RS	10	0.112805	0.584399	1511.881476	0.023082	0.022814
RS	11	0.129498	0.584399	1583.129829	0.024170	0.024204
RS	12	0.147502	0.590314	1637.607855	0.025002	0.025214
RS	13	0.166917	0.590314	1707.152852	0.026064	0.026622
RS	14	0.187855	0.608308	1723.387997	0.026312	0.026997
RS	15	0.210436	0.608308	1788.767745	0.027310	0.028352
RS	16	0.234789	0.659484	1710.260906	0.026111	0.027180
RS	17	0.261051	0.659484	1770.248377	0.027027	0.028364
RS	18	0.289374	0.756714	1596.480426	0.024374	0.025591
RS	19	0.319919	0.756714	1651.635095	0.025216	0.026580
RS	20	0.352859	0.911496	1419.532587	0.021672	0.022824
RS	21	0.388384	0.911496	1470.787702	0.022455	0.023666
RS	22	0.426695	1.139902	1220.215120	0.018629	0.019610
RS	23	0.468012	1.139902	1267.952066	0.019358	0.020342
RS	24	0.512570	1.462810	1028.470417	0.015702	0.016478
RS	25	0.560624	1.462810	1072.571752	0.016375	0.017111
RS	26	0.612446	1.893232	865.722166	0.013217	0.013786
RS	27	0.668335	1.893232	906.060759	0.013833	0.014338
RS	28	0.728607	2.422307	742.180658	0.011331	0.011720
RS	29	0.793607	2.422307	779.020331	0.011894	0.012211
RS	30	0.863707	3.019586	656.570944	0.010024	0.010269
RS	31	0.939305	3.019586	690.539327	0.010543	0.010717
RS	32	1.020834	3.620500	605.988315	0.009252	0.009379
RS	33	1.108758	3.620500	637.933017	0.009740	0.009800
RS	34	1.203579	4.112196	591.136524	0.009025	0.009055
RS	35	1.305839	4.112196	622.030202	0.009497	0.009479
RS	36	1.416121	4.398844	611.279530	0.009333	0.009301
RS	37	1.535053	4.398844	641.906858	0.009800	0.009752
RS	38	1.663316	4.490126	659.195408	0.010064	0.010019
RS	39	1.801640	4.490126	689.679027	0.010530	0.010496
RS	40	1.950815	4.480621	721.356221	0.011013	0.010995
RS	41	2.111692	4.480621	750.929499	0.011465	0.011472
RS	42	2.285189	4.461475	782.823835	0.011952	0.011974
RS	43	2.472296	4.461475	810.077392	0.012368	0.012409
RS	44	2.674081	4.471688	833.702127	0.012728	0.012774
RS	45	2.891695	4.471688	857.027160	0.013085	0.013133
RS	46	3.126379	4.508887	870.653220	0.013293	0.013333
RS	47	3.379474	4.508887	888.463289	0.013564	0.013596
RS	48	3.652422	4.561482	892.631507	0.013628	0.013647
RS	49	3.946783	4.561482	903.407725	0.013793	0.013799
RS	50	4.264234	4.624618	897.793118	0.013707	0.013705
RS	51	4.606588	4.624618	900.203629	0.013744	0.013734
RS	52	4.975799	4.697268	884.163860	0.013499	0.013491
RS	53	5.373972	4.697268	877.253033	0.013393	0.013388
RS	54	5.803379	4.846112	839.396519	0.012815	0.012830
RS	55	6.266472	4.846112	824.140147	0.012582	0.012610
RS	56	6.765893	4.846112	803.202812	0.012263	0.012306
RS	57	7.304490	4.846112	776.579744	0.011856	0.011918
RS	58	7.885339	6.830562	537.973334	0.008213	0.008392
RS	59	8.511752	6.830562	531.224548	0.008110	0.008294
RS	60	9.187304	6.830562	520.918748	0.007953	0.008139
RS	61	9.915850	6.830562	506.985715	0.007740	0.007926
RS	62	10.701548	6.830562	489.435481	0.007472	0.007653
RS	63	11.548879	6.830562	3991.704907	0.060943	0.061954
PA	4+25*2+4+6 0.050318808 0.024088677 11.548879281 1.709325181 0.462225099 0.522588814 0.566391335 0.584399499 0.590314235 0.608308044 0.659484377 0.756714245 0.911495504 1.139902243 1.462810483 1.893231773 2.422307135 3.019585521 3.620500037 4.112196011 4.398843887 4.490125860 4.480621396 4.461475124 4.471687703 4.508887337 4.561481702 4.624617667 4.697267786 4.846111855 6.830561965
//
IT	4812
RD	15
LK	-302812.746243
QD	-398.571816 -> -355.954476
RI	0.0084310760
TR	0.048888	0.024444
MT	11.711268
MM	C_pi: 2.620778, n_recomb: 68262.463308
RS	0	0.000000	1.875187	276.969852	0.004057	0.000351
RS	1	0.007868	1.875187	297.492188	0.004358	0.001775
RS	2	0.016356	1.875187	319.428034	0.004679	0.003396
RS	3	0.025511	1.875187	342.857323	0.005023	0.004561
RS	4	0.035386	0.465963	1467.762831	0.021502	0.019289
RS	5	0.046039	0.465963	1546.288795	0.022652	0.020701
RS	6	0.057529	0.534373	1420.238785	0.020806	0.019449
RS	7	0.069924	0.534373	1495.736475	0.021912	0.020722
RS	8	0.083294	0.582732	1443.411981	0.021145	0.020409
RS	9	0.097716	0.582732	1517.728035	0.022234	0.021761
RS	10	0.113273	0.601032	1544.850644	0.022631	0.022427
RS	11	0.130054	0.601032	1619.094633	0.023719	0.023789
RS	12	0.148155	0.603899	1685.155970	0.024686	0.024921
RS	13	0.167681	0.603899	1758.126389	0.025755	0.026311
RS	14	0.188742	0.617576	1789.677342	0.026218	0.026894
RS	15	0.211461	0.617576	1858.626986	0.027228	0.028240
RS	16	0.235968	0.664674	1790.808272	0.026234	0.027275
RS	17	0.262402	0.664674	1854.132763	0.027162	0.028459
RS	18	0.290917	0.758521	1681.541869	0.024633	0.025817
RS	19	0.321675	0.758521	1739.688342	0.025485	0.026810
RS	20	0.354854	0.910734	1499.979789	0.021974	0.023091
RS	21	0.390643	0.910734	1553.968247	0.022765	0.023939
RS	22	0.429248	1.137914	1290.238733	0.018901	0.019848
RS	23	0.470890	1.137914	1340.532895	0.019638	0.020587
RS	24	0.515809	1.462296	1085.715952	0.015905	0.016648
RS	25	0.564263	1.462296	1132.196692	0.016586	0.017288
RS	26	0.616529	1.898908	910.788605	0.013342	0.013880
RS	27	0.672907	1.898908	953.280633	0.013965	0.014438
RS	28	0.733721	2.440780	777.367582	0.011388	0.011747
RS	29	0.799320	2.440780	816.110528	0.011955	0.012244
RS	30	0.870081	3.058197	684.499523	0.010027	0.010245
RS	31	0.946409	3.058197	720.143251	0.010550	0.010696
RS	32	1.028743	3.684638	629.142389	0.009217	0.009318
RS	33	1.117555	3.684638	662.594246	0.009707	0.009741
RS	34	1.213355	4.200793	611.979271	0.008965	0.008971
RS	35	1.316693	4.200793	644.301544	0.009439	0.009394
RS	36	1.428162	4.502898	632.216580	0.009262	0.009203
RS	37	1.548402	4.502898	664.292396	0.009731	0.009652
RS	38	1.678102	4.598438	682.301105	0.009995	0.009915
RS	39	1.818007	4.598438	714.322106	0.010464	0.010391
RS	40	1.968921	4.586304	748.026837	0.010958	0.010895
RS	41	2.131708	4.586304	779.233987	0.011415	0.011373
RS	42	2.307304	4.563087	813.549893	0.011918	0.011888
RS	43	2.496717	4.563087	842.480028	0.012342	0.012329
RS	44	2.701033	4.570744	868.216199	0.012719	0.012709
RS	45	2.921425	4.570744	893.175605	0.013084	0.013079
RS	46	3.159158	4.607307	908.361566	0.013307	0.013295
RS	47	3.415596	4.607307	927.673316	0.013590	0.013571
RS	48	3.692212	4.660565	932.879759	0.013666	0.013637
RS	49	3.990592	4.660565	944.933187	0.013843	0.013804
RS	50	4.312450	4.725183	939.853731	0.013768	0.013724
RS	51	4.659632	4.725183	943.224344	0.013818	0.013769
RS	52	5.034131	4.800140	927.144645	0.013582	0.013537
RS	53	5.438097	4.800140	920.793927	0.013489	0.013449
RS	54	5.873848	4.956404	881.235907	0.012910	0.012892
RS	55	6.343885	4.956404	866.182551	0.012689	0.012685
RS	56	6.850905	4.956404	845.156140	0.012381	0.012395
RS	57	7.397819	4.956404	818.129178	0.011985	0.012019
RS	58	7.987765	7.085297	559.801904	0.008201	0.008352
RS	59	8.624130	7.085297	554.093541	0.008117	0.008274
RS	60	9.310566	7.085297	544.715027	0.007980	0.008141
RS	61	10.051012	7.085297	531.565302	0.007787	0.007949
RS	62	10.849718	7.085297	514.623089	0.007539	0.007698
RS	63	11.711268	7.085297	4301.824069	0.063019	0.063943
PA	4+25*2+4+6 0.048888497 0.024443537 11.711267774 1.875186987 0.465962745 0.534372997 0.582732310 0.601031524 0.603899204 0.617575730 0.664674335 0.758521279 0.910734024 1.137914489 1.462296409 1.898908349 2.440779787 3.058196554 3.684637976 4.200792999 4.502898265 4.598437746 4.586303625 4.563086524 4.570744292 4.607307042 4.660565478 4.725183131 4.800139622 4.956403747 7.085297484
//
IT	4538
RD	16
LK	-302729.694607
QD	-368.173770 -> -330.068557
RI	0.0075948109
TR	0.047555	0.024770
MT	11.869171
MM	C_pi: 2.691441, n_recomb: 70950.297110
RS	0	0.000000	2.057515	262.839296	0.003705	0.000326
RS	1	0.007891	2.057515	282.480369	0.003981	0.001636
RS	2	0.016405	2.057515	303.496099	0.004278	0.003131
RS	3	0.025590	2.057515	325.967509	0.004594	0.004209
RS	4	0.035500	0.469211	1521.263969	0.021441	0.019379
RS	5	0.046193	0.469211	1603.112043	0.022595	0.020793
RS	6	0.057729	0.545691	1452.584491	0.020473	0.019253
RS	7	0.070175	0.545691	1530.739212	0.021575	0.020507
RS	8	0.083604	0.598783	1469.065035	0.020706	0.020069
RS	9	0.098092	0.598783	1545.916411	0.021789	0.021396
RS	10	0.113723	0.617566	1574.876302	0.022197	0.022055
RS	11	0.130588	0.617566	1651.961867	0.023283	0.023390
RS	12	0.148784	0.617502	1729.150932	0.024371	0.024630
RS	13	0.168415	0.617502	1805.422308	0.025446	0.026001
RS	14	0.189596	0.626916	1852.465455	0.026109	0.026779
RS	15	0.212448	0.626916	1924.914161	0.027130	0.028118
RS	16	0.237103	0.669983	1868.611602	0.026337	0.027353
RS	17	0.263703	0.669983	1935.234767	0.027276	0.028539
RS	18	0.292403	0.760481	1764.848234	0.024874	0.026028
RS	19	0.323368	0.760481	1825.950216	0.025736	0.027025
RS	20	0.356776	0.910112	1579.457601	0.022261	0.023348
RS	21	0.392820	0.910112	1636.137474	0.023060	0.024201
RS	22	0.431708	1.135942	1359.728998	0.019165	0.020081
RS	23	0.473665	1.135942	1412.539894	0.019909	0.020825
RS	24	0.518933	1.461479	1142.569431	0.016104	0.016816
RS	25	0.567773	1.461479	1191.396081	0.016792	0.017464
RS	26	0.620466	1.903740	955.426296	0.013466	0.013976
RS	27	0.677318	1.903740	1000.043550	0.014095	0.014539
RS	28	0.738656	2.457703	812.031608	0.011445	0.011778
RS	29	0.804835	2.457703	852.650145	0.012018	0.012279
RS	30	0.876235	3.094535	711.814642	0.010033	0.010225
RS	31	0.953269	3.094535	749.103222	0.010558	0.010679
RS	32	1.036383	3.746007	651.597656	0.009184	0.009263
RS	33	1.126054	3.746007	686.521833	0.009676	0.009688
RS	34	1.222802	4.286553	632.026578	0.008908	0.008893
RS	35	1.327184	4.286553	665.738127	0.009383	0.009316
RS	36	1.439803	4.604484	652.227678	0.009193	0.009110
RS	37	1.561309	4.604484	685.709358	0.009665	0.009557
RS	38	1.692402	4.704775	704.330136	0.009927	0.009816
RS	39	1.833840	4.704775	737.846140	0.010399	0.010290
RS	40	1.986439	4.690342	773.491292	0.010902	0.010799
RS	41	2.151080	4.690342	806.295640	0.011364	0.011278
RS	42	2.328712	4.663084	843.008034	0.011882	0.011804
RS	43	2.520361	4.663084	873.588558	0.012313	0.012251
RS	44	2.727134	4.667941	901.481164	0.012706	0.012646
RS	45	2.950222	4.667941	928.061031	0.013080	0.013026
RS	46	3.190915	4.703458	944.897543	0.013318	0.013258
RS	47	3.450600	4.703458	965.708573	0.013611	0.013546
RS	48	3.730777	4.756901	972.064886	0.013701	0.013627
RS	49	4.033063	4.756901	985.402662	0.013889	0.013809
RS	50	4.359203	4.822522	980.971914	0.013826	0.013742
RS	51	4.711078	4.822522	985.317059	0.013887	0.013802
RS	52	5.090719	4.899341	969.300172	0.013662	0.013581
RS	53	5.500317	4.899341	963.529334	0.013580	0.013508
RS	54	5.942237	5.062492	922.354784	0.013000	0.012951
RS	55	6.419029	5.062492	907.526883	0.012791	0.012757
RS	56	6.933445	5.062492	886.439507	0.012494	0.012479
RS	57	7.488452	5.062492	859.042233	0.012108	0.012114
RS	58	8.087256	7.334380	580.930434	0.008188	0.008314
RS	59	8.733311	7.334380	576.266354	0.008122	0.008255
RS	60	9.430346	7.334380	567.829279	0.008003	0.008141
RS	61	10.182383	7.334380	555.488165	0.007829	0.007969
RS	62	10.993764	7.334380	539.190969	0.007600	0.007738
RS	63	11.869171	7.334380	4612.313913	0.065008	0.065845
PA	4+25*2+4+6 0.047554640 0.024770220 11.869171353 2.057514914 0.469210695 0.545691099 0.598782546 0.617566288 0.617502222 0.626916438 0.669982787 0.760480922 0.910111712 1.135942138 1.461478503 1.903739937 2.457703395 3.094534978 3.746007262 4.286553474 4.604484189 4.704775215 4.690341969 4.663084202 4.667941306 4.703458107 4.756901295 4.822522284 4.899341040 5.062491933 7.334380261
//
IT	4134
RD	17
LK	-302655.421736
QD	-340.832366 -> -306.710346
RI	0.0068521952
TR	0.046310	0.025071
MT	12.022673
MM	C_pi: 2.760392, n_recomb: 73561.879629
RS	0	0.000000	2.258477	248.687963	0.003381	0.000302
RS	1	0.007913	2.258477	267.418084	0.003635	0.001506
RS	2	0.016452	2.258477	287.478360	0.003908	0.002882
RS	3	0.025666	2.258477	308.950072	0.004200	0.003879
RS	4	0.035610	0.472036	1573.890366	0.021395	0.019471
RS	5	0.046341	0.472036	1659.000372	0.022552	0.020890
RS	6	0.057920	0.556568	1483.331868	0.020164	0.019069
RS	7	0.070416	0.556568	1564.036921	0.021262	0.020306
RS	8	0.083901	0.614540	1492.659283	0.020291	0.019747
RS	9	0.098453	0.614540	1571.907646	0.021369	0.021050
RS	10	0.114156	0.633989	1602.158963	0.021780	0.021696
RS	11	0.131102	0.633989	1681.934245	0.022864	0.023007
RS	12	0.149388	0.631101	1769.773015	0.024058	0.024342
RS	13	0.169122	0.631101	1849.216840	0.025138	0.025695
RS	14	0.190417	0.636305	1911.822768	0.025989	0.026655
RS	15	0.213397	0.636305	1987.692008	0.027021	0.027986
RS	16	0.238196	0.675376	1943.640337	0.026422	0.027417
RS	17	0.264956	0.675376	2013.517224	0.027372	0.028603
RS	18	0.293835	0.762555	1846.306613	0.025099	0.026225
RS	19	0.324998	0.762555	1910.323038	0.025969	0.027227
RS	20	0.358627	0.909595	1657.853027	0.022537	0.023595
RS	21	0.394917	0.909595	1717.178163	0.023343	0.024454
RS	22	0.434079	1.133967	1428.585272	0.019420	0.020309
RS	23	0.476340	1.133967	1483.868097	0.020172	0.021059
RS	24	0.521945	1.460371	1198.954392	0.016299	0.016984
RS	25	0.571158	1.460371	1250.089360	0.016994	0.017637
RS	26	0.624265	1.907773	999.588919	0.013588	0.014072
RS	27	0.681575	1.907773	1046.299840	0.014223	0.014641
RS	28	0.743420	2.473163	846.145608	0.011503	0.011811
RS	29	0.810158	2.473163	888.609507	0.012080	0.012316
RS	30	0.882177	3.128724	738.501109	0.010039	0.010209
RS	31	0.959895	3.128724	777.402125	0.010568	0.010667
RS	32	1.043762	3.804732	673.351316	0.009154	0.009212
RS	33	1.134266	3.804732	709.711599	0.009648	0.009639
RS	34	1.231931	4.369584	651.283584	0.008854	0.008819
RS	35	1.337324	4.369584	686.343938	0.009330	0.009242
RS	36	1.451057	4.703650	671.326889	0.009126	0.009023
RS	37	1.573789	4.703650	706.170565	0.009600	0.009468
RS	38	1.706232	4.809143	725.299498	0.009860	0.009722
RS	39	1.849156	4.809143	760.266241	0.010335	0.010195
RS	40	2.003389	4.792708	797.764627	0.010845	0.010707
RS	41	2.169826	4.792708	832.126610	0.011312	0.011186
RS	42	2.349433	4.761441	871.203488	0.011843	0.011723
RS	43	2.543252	4.761441	903.404318	0.012281	0.012175
RS	44	2.752407	4.763269	933.490022	0.012690	0.012585
RS	45	2.978113	4.763269	961.671856	0.013073	0.012973
RS	46	3.221678	4.797363	980.240721	0.013325	0.013221
RS	47	3.484516	4.797363	1002.543752	0.013629	0.013521
RS	48	3.768152	4.850548	1010.154339	0.013732	0.013618
RS	49	4.074231	4.850548	1024.778746	0.013931	0.013812
RS	50	4.404530	4.916725	1021.105345	0.013881	0.013760
RS	51	4.760965	4.916725	1026.434823	0.013953	0.013833
RS	52	5.145604	4.994992	1010.579743	0.013738	0.013624
RS	53	5.560678	4.994992	1005.404350	0.013667	0.013563
RS	54	6.008597	5.164512	962.701414	0.013087	0.013007
RS	55	6.491958	5.164512	948.117383	0.012889	0.012826
RS	56	7.013567	5.164512	926.993311	0.012602	0.012559
RS	57	7.576450	5.164512	899.255754	0.012224	0.012204
RS	58	8.183873	7.577702	601.358371	0.008175	0.008277
RS	59	8.839360	7.577702	597.737556	0.008126	0.008235
RS	60	9.546714	7.577702	590.250355	0.008024	0.008139
RS	61	10.310040	7.577702	578.736654	0.007867	0.007986
RS	62	11.133766	7.577702	563.114299	0.007655	0.007774
RS	63	12.022673	7.577702	4922.136756	0.066912	0.067664
PA	4+25*2+4+6 0.046309635 0.025071232 12.022672704 2.258477463 0.472036270 0.556567701 0.614539921 0.633988768 0.631100714 0.636305453 0.675376125 0.762554778 0.909594848 1.133967248 1.460371149 1.907773176 2.473163421 3.128724382 3.804731539 4.369584354 4.703650168 4.809143212 4.792707917 4.761441020 4.763268806 4.797363457 4.850547845 4.916724820 4.994991579 5.164511736 7.577702199
//
IT	4712
RD	18
LK	-302588.901294
QD	-316.183713 -> -285.586319
RI	0.0061903310
TR	0.045147	0.025349
MT	12.171773
MM	C_pi: 2.827590, n_recomb: 76096.624201
RS	0	0.000000	2.480550	234.601769	0.003083	0.000279
RS	1	0.007934	2.480550	252.400277	0.003317	0.001384
RS	2	0.016497	2.480550	271.479724	0.003568	0.002649
RS	3	0.025740	2.480550	291.920902	0.003836	0.003570
RS	4	0.035715	0.474496	1625.562005	0.021362	0.019564
RS	5	0.046483	0.474496	1713.870069	0.022522	0.020991
RS	6	0.058104	0.567013	1512.573471	0.019877	0.018896
RS	7	0.070648	0.567013	1595.725609	0.020970	0.020119
RS	8	0.084187	0.629995	1514.350399	0.019900	0.019440
RS	9	0.098800	0.629995	1595.862826	0.020972	0.020722
RS	10	0.114572	0.650275	1626.908801	0.021380	0.021351
RS	11	0.131595	0.650275	1709.225278	0.022461	0.022639
RS	12	0.149970	0.644679	1807.180656	0.023748	0.024058
RS	13	0.169802	0.644679	1889.665334	0.024832	0.025394
RS	14	0.191207	0.645723	1967.821878	0.025860	0.026524
RS	15	0.214310	0.645723	2047.026334	0.026900	0.027848
RS	16	0.239247	0.680833	2015.856707	0.026491	0.027467
RS	17	0.266162	0.680833	2088.936378	0.027451	0.028654
RS	18	0.295212	0.764715	1925.828683	0.025308	0.026410
RS	19	0.326568	0.764715	1992.714185	0.026187	0.027416
RS	20	0.360410	0.909157	1735.062211	0.022801	0.023834
RS	21	0.396938	0.909157	1796.982683	0.023614	0.024697
RS	22	0.436364	1.131971	1496.721009	0.019669	0.020531
RS	23	0.478918	1.131971	1554.427063	0.020427	0.021287
RS	24	0.524848	1.458978	1254.807731	0.016490	0.017150
RS	25	0.574422	1.458978	1308.209731	0.017191	0.017809
RS	26	0.627929	1.911055	1043.230855	0.013709	0.014169
RS	27	0.685681	1.911055	1092.000763	0.014350	0.014744
RS	28	0.748014	2.487240	879.684060	0.011560	0.011846
RS	29	0.815294	2.487240	923.960750	0.012142	0.012356
RS	30	0.887911	3.160875	764.545901	0.010047	0.010196
RS	31	0.966289	3.160875	805.025222	0.010579	0.010657
RS	32	1.050886	3.860915	694.403168	0.009125	0.009165
RS	33	1.142194	3.860915	732.162182	0.009621	0.009594
RS	34	1.240747	4.449952	669.760767	0.008801	0.008749
RS	35	1.347118	4.449952	706.128625	0.009279	0.009173
RS	36	1.461929	4.800417	689.532042	0.009061	0.008939
RS	37	1.585849	4.800417	725.692933	0.009536	0.009383
RS	38	1.719600	4.911513	745.231952	0.009793	0.009632
RS	39	1.863962	4.911513	781.603712	0.010271	0.010103
RS	40	2.019778	4.893350	820.867663	0.010787	0.010618
RS	41	2.187956	4.893350	856.745319	0.011259	0.011098
RS	42	2.369476	4.858102	898.149470	0.011803	0.011645
RS	43	2.565398	4.858102	931.937134	0.012247	0.012101
RS	44	2.776864	4.856701	964.242145	0.012671	0.012526
RS	45	3.005108	4.856701	994.003393	0.013062	0.012922
RS	46	3.251459	4.889017	1014.379661	0.013330	0.013185
RS	47	3.517355	4.889017	1038.162978	0.013643	0.013496
RS	48	3.804347	4.941529	1047.125355	0.013760	0.013608
RS	49	4.114108	4.941529	1063.034181	0.013970	0.013815
RS	50	4.448445	5.007845	1060.220880	0.013933	0.013776
RS	51	4.809307	5.007845	1066.540198	0.014016	0.013862
RS	52	5.198799	5.087167	1050.942887	0.013811	0.013665
RS	53	5.619193	5.087167	1046.374482	0.013751	0.013616
RS	54	6.072939	5.262549	1002.234300	0.013171	0.013062
RS	55	6.562684	5.262549	987.908607	0.012982	0.012892
RS	56	7.091285	5.262549	966.768300	0.012704	0.012635
RS	57	7.661823	5.262549	938.716912	0.012336	0.012290
RS	58	8.277627	7.815120	621.088624	0.008162	0.008242
RS	59	8.942287	7.815120	618.505753	0.008128	0.008216
RS	60	9.659679	7.815120	611.971778	0.008042	0.008136
RS	61	10.433987	7.815120	601.298474	0.007902	0.008000
RS	62	11.269727	7.815120	586.374309	0.007706	0.007806
RS	63	12.171773	7.815120	5230.346757	0.068733	0.069402
PA	4+25*2+4+6 0.045146795 0.025348992 12.171772851 2.480550368 0.474495543 0.567013006 0.629995198 0.650274780 0.644679380 0.645722819 0.680832846 0.764714647 0.909156782 1.131970918 1.458978431 1.911055364 2.487239500 3.160874655 3.860914842 4.449952209 4.800416775 4.911512979 4.893349774 4.858102393 4.856701149 4.889017454 4.941528923 5.007845267 5.087167146 5.262549080 7.815120110
//
IT	4723
RD	19
LK	-302529.241611
QD	-293.914402 -> -266.442596
RI	0.0055978358
TR	0.044060	0.025606
MT	12.316489
MM	C_pi: 2.893006, n_recomb: 78554.365663
RS	0	0.000000	2.726747	220.645961	0.002809	0.000257
RS	1	0.007954	2.726747	237.499586	0.003023	0.001269
RS	2	0.016540	2.726747	255.581032	0.003254	0.002431
RS	3	0.025810	2.726747	274.969944	0.003500	0.003280
RS	4	0.035816	0.476641	1676.198215	0.021338	0.019657
RS	5	0.046619	0.476641	1767.636929	0.022502	0.021093
RS	6	0.058281	0.577038	1540.396900	0.019609	0.018734
RS	7	0.070870	0.577038	1625.896479	0.020698	0.019944
RS	8	0.084461	0.645132	1534.305082	0.019532	0.019150
RS	9	0.099133	0.645132	1617.954971	0.020597	0.020412
RS	10	0.114971	0.666413	1649.299536	0.020996	0.021019
RS	11	0.132070	0.666413	1734.012365	0.022074	0.022286
RS	12	0.150528	0.658224	1841.539181	0.023443	0.023777
RS	13	0.170455	0.658224	1926.931549	0.024530	0.025097
RS	14	0.191967	0.655153	2020.548333	0.025722	0.026386
RS	15	0.215189	0.655153	2102.997208	0.026771	0.027703
RS	16	0.240259	0.686331	2085.258335	0.026545	0.027506
RS	17	0.267322	0.686331	2161.484633	0.027516	0.028694
RS	18	0.296539	0.766941	2003.337430	0.025503	0.026583
RS	19	0.328079	0.766941	2073.043081	0.026390	0.027592
RS	20	0.362127	0.908774	1811.002454	0.023054	0.024064
RS	21	0.398884	0.908774	1875.465198	0.023875	0.024931
RS	22	0.438564	1.129947	1564.052483	0.019910	0.020750
RS	23	0.481401	1.129947	1624.129829	0.020675	0.021510
RS	24	0.527645	1.457319	1310.066208	0.016677	0.017314
RS	25	0.577566	1.457319	1365.690796	0.017385	0.017979
RS	26	0.631459	1.913634	1086.314153	0.013829	0.014266
RS	27	0.689638	1.913634	1137.105769	0.014475	0.014847
RS	28	0.752445	2.500022	912.622963	0.011618	0.011883
RS	29	0.820247	2.500022	958.677881	0.012204	0.012397
RS	30	0.893441	3.191088	789.942474	0.010056	0.010186
RS	31	0.972458	3.191088	831.964682	0.010591	0.010650
RS	32	1.057760	3.914665	714.756464	0.009099	0.009121
RS	33	1.149846	3.914665	753.876024	0.009597	0.009552
RS	34	1.249257	4.527724	687.472970	0.008752	0.008684
RS	35	1.356574	4.527724	725.106592	0.009231	0.009108
RS	36	1.472428	4.894808	706.865578	0.008998	0.008859
RS	37	1.597496	4.894808	744.298440	0.009475	0.009302
RS	38	1.732512	5.011860	764.155988	0.009728	0.009545
RS	39	1.878267	5.011860	801.886134	0.010208	0.010015
RS	40	2.035615	4.992221	842.828693	0.010729	0.010532
RS	41	2.205479	4.992221	880.178282	0.011205	0.011013
RS	42	2.388853	4.953015	923.869059	0.011761	0.011569
RS	43	2.586812	4.953015	959.207346	0.012211	0.012029
RS	44	2.800517	4.948201	993.750272	0.012650	0.012467
RS	45	3.031219	4.948201	1025.064875	0.013049	0.012871
RS	46	3.280271	4.978412	1047.314563	0.013332	0.013150
RS	47	3.549132	4.978412	1072.562523	0.013654	0.013471
RS	48	3.839378	5.029867	1082.966524	0.013786	0.013598
RS	49	4.152710	5.029867	1100.153490	0.014005	0.013816
RS	50	4.490963	5.095924	1098.299016	0.013981	0.013792
RS	51	4.856121	5.095924	1105.609550	0.014074	0.013890
RS	52	5.250322	5.175930	1090.361962	0.013880	0.013705
RS	53	5.675878	5.175930	1086.408112	0.013830	0.013667
RS	54	6.135282	5.356691	1040.920835	0.013251	0.013115
RS	55	6.631226	5.356691	1026.864290	0.013072	0.012955
RS	56	7.166617	5.356691	1005.724634	0.012803	0.012708
RS	57	7.744592	5.356691	977.382473	0.012442	0.012371
RS	58	8.368537	8.046527	640.127040	0.008149	0.008208
RS	59	9.042111	8.046527	638.573107	0.008129	0.008196
RS	60	9.769259	8.046527	632.991307	0.008058	0.008133
RS	61	10.554244	8.046527	623.166278	0.007933	0.008013
RS	62	11.401665	8.046527	608.957911	0.007752	0.007835
RS	63	12.316489	8.046527	5536.093692	0.070475	0.071061
PA	4+25*2+4+6 0.044059965 0.025605649 12.316488630 2.726746960 0.476640800 0.577038027 0.645132161 0.666412953 0.658223736 0.655152553 0.686330976 0.766941166 0.908774418 1.129946796 1.457319198 1.913633780 2.500022297 3.191087684 3.914665485 4.527724182 4.894807829 5.011860305 4.992220592 4.953014714 4.948200603 4.978412149 5.029866783 5.095923943 5.175929595 5.356690941 8.046526578
//
IT	4241
RD	20
LK	-302475.667926
QD	-273.754175 -> -249.059463
RI	0.0050672203
TR	0.043043	0.025843
MT	12.456876
MM	C_pi: 2.956610, n_recomb: 80934.965356
RS	0	0.000000	3.000125	206.912592	0.002557	0.000236
RS	1	0.007973	3.000125	222.817273	0.002753	0.001162
RS	2	0.016582	3.000125	239.893678	0.002964	0.002227
RS	3	0.025877	3.000125	258.219735	0.003190	0.003009
RS	4	0.035913	0.478505	1725.763769	0.021323	0.019748
RS	5	0.046750	0.478505	1820.263489	0.022490	0.021196
RS	6	0.058450	0.586649	1566.888529	0.019360	0.018582
RS	7	0.071084	0.586649	1654.639460	0.020444	0.019781
RS	8	0.084725	0.659949	1552.637981	0.019184	0.018875
RS	9	0.099453	0.659949	1638.303736	0.020242	0.020119
RS	10	0.115355	0.682384	1669.507022	0.020628	0.020701
RS	11	0.132526	0.682384	1756.475651	0.021702	0.021947
RS	12	0.151065	0.671712	1873.023622	0.023142	0.023502
RS	13	0.171083	0.671712	1961.189864	0.024232	0.024806
RS	14	0.192697	0.664581	2070.081072	0.025577	0.026244
RS	15	0.216034	0.664581	2155.678532	0.026635	0.027553
RS	16	0.241232	0.691858	2151.824672	0.026587	0.027534
RS	17	0.268438	0.691858	2231.136454	0.027567	0.028722
RS	18	0.297814	0.769217	2078.763846	0.025684	0.026745
RS	19	0.329533	0.769217	2151.237125	0.026580	0.027758
RS	20	0.363780	0.908438	1885.573437	0.023297	0.024286
RS	21	0.400757	0.908438	1952.522443	0.024125	0.025157
RS	22	0.440683	1.127891	1630.495898	0.020146	0.020963
RS	23	0.483792	1.127891	1692.889486	0.020917	0.021728
RS	24	0.530339	1.455414	1364.664245	0.016861	0.017476
RS	25	0.580596	1.455414	1422.463902	0.017575	0.018147
RS	26	0.634861	1.915562	1128.794677	0.013947	0.014364
RS	27	0.693452	1.915562	1181.568107	0.014599	0.014949
RS	28	0.756715	2.511581	944.942894	0.011675	0.011922
RS	29	0.825022	2.511581	992.739639	0.012266	0.012440
RS	30	0.898774	3.219462	814.682125	0.010066	0.010179
RS	31	0.978408	3.219462	858.210515	0.010604	0.010645
RS	32	1.064390	3.966070	734.415692	0.009074	0.009081
RS	33	1.157228	3.966070	774.856890	0.009574	0.009513
RS	34	1.257468	4.602961	704.433463	0.008704	0.008622
RS	35	1.365701	4.602961	743.290702	0.009184	0.009046
RS	36	1.482563	4.986829	723.350152	0.008937	0.008783
RS	37	1.608742	4.986829	762.009387	0.009415	0.009226
RS	38	1.744982	5.110159	782.098374	0.009663	0.009462
RS	39	1.892084	5.110159	821.139483	0.010146	0.009931
RS	40	2.050915	5.089282	863.673317	0.010671	0.010449
RS	41	2.222410	5.089282	902.449497	0.011150	0.010931
RS	42	2.407578	5.046152	948.379939	0.011718	0.011496
RS	43	2.607509	5.046152	985.230136	0.012173	0.011958
RS	44	2.823382	5.037747	1022.023976	0.012628	0.012411
RS	45	3.056466	5.037747	1054.862646	0.013033	0.012821
RS	46	3.308134	5.065552	1079.043594	0.013332	0.013115
RS	47	3.579869	5.065552	1105.736900	0.013662	0.013445
RS	48	3.873268	5.115591	1117.665130	0.013809	0.013588
RS	49	4.190061	5.115591	1136.120145	0.014037	0.013817
RS	50	4.532112	5.181025	1135.315423	0.014028	0.013808
RS	51	4.901435	5.181025	1143.614937	0.014130	0.013916
RS	52	5.300205	5.261367	1128.804470	0.013947	0.013743
RS	53	5.730768	5.261367	1125.469428	0.013906	0.013716
RS	54	6.195662	5.447035	1078.727226	0.013328	0.013166
RS	55	6.697621	5.447035	1064.947395	0.013158	0.013016
RS	56	7.239602	5.447035	1043.822132	0.012897	0.012778
RS	57	7.824796	5.447035	1015.209292	0.012544	0.012449
RS	58	8.456649	8.271860	658.476557	0.008136	0.008175
RS	59	9.138879	8.271860	657.939414	0.008129	0.008177
RS	60	9.875504	8.271860	653.304954	0.008072	0.008128
RS	61	10.670861	8.271860	644.331669	0.007961	0.008023
RS	62	11.529633	8.271860	630.851711	0.007795	0.007860
RS	63	12.456876	8.271860	5838.565853	0.072139	0.072644
PA	4+25*2+4+6 0.043043411 0.025843103 12.456875852 3.000124812 0.478504951 0.586648542 0.659948822 0.682384414 0.671712421 0.664581442 0.691858207 0.769216589 0.908438148 1.127891272 1.455413771 1.915561875 2.511580933 3.219461503 3.966069512 4.602960565 4.986829148 5.110159255 5.089282132 5.046151566 5.037747223 5.065551786 5.115591374 5.181024808 5.261366967 5.447035445 8.271859515
//
IT	4774
RD	21
LK	-302427.502326
QD	-255.468515 -> -233.245655
RI	0.0045913776
TR	0.042092	0.026063
MT	12.592983
MM	C_pi: 3.018387, n_recomb: 83238.766479
RS	0	0.000000	3.304220	193.478048	0.002324	0.000217
RS	1	0.007992	3.304220	208.437708	0.002504	0.001063
RS	2	0.016622	3.304220	224.510853	0.002697	0.002036
RS	3	0.025942	3.304220	241.773207	0.002905	0.002755
RS	4	0.036006	0.480119	1774.227236	0.021315	0.019839
RS	5	0.046876	0.480119	1871.716456	0.022486	0.021299
RS	6	0.058613	0.595851	1592.133446	0.019127	0.018439
RS	7	0.071289	0.595851	1682.043423	0.020207	0.019629
RS	8	0.084978	0.674429	1569.495372	0.018855	0.018614
RS	9	0.099760	0.674429	1657.061734	0.019907	0.019841
RS	10	0.115724	0.698177	1687.687323	0.020275	0.020395
RS	11	0.132964	0.698177	1776.775796	0.021346	0.021623
RS	12	0.151582	0.685135	1901.784286	0.022847	0.023233
RS	13	0.171687	0.685135	1992.590775	0.023938	0.024521
RS	14	0.193399	0.673999	2116.510002	0.025427	0.026098
RS	15	0.216846	0.673999	2205.156365	0.026492	0.027399
RS	16	0.242167	0.697406	2215.550948	0.026617	0.027553
RS	17	0.269512	0.697406	2297.882951	0.027606	0.028741
RS	18	0.299042	0.771533	2152.040584	0.025854	0.026897
RS	19	0.330931	0.771533	2227.226269	0.026757	0.027913
RS	20	0.365370	0.908141	1958.692995	0.023531	0.024500
RS	21	0.402560	0.908141	2028.070067	0.024364	0.025375
RS	22	0.442722	1.125807	1695.975786	0.020375	0.021172
RS	23	0.486095	1.125807	1760.628201	0.021152	0.021941
RS	24	0.532933	1.453281	1418.549168	0.017042	0.017637
RS	25	0.583514	1.453281	1478.473967	0.017762	0.018312
RS	26	0.638138	1.916883	1170.641951	0.014064	0.014462
RS	27	0.697127	1.916883	1225.355302	0.014721	0.015052
RS	28	0.760830	2.521995	976.626260	0.011733	0.011962
RS	29	0.829624	2.521995	1026.126949	0.012328	0.012483
RS	30	0.903915	3.246087	838.762835	0.010077	0.010174
RS	31	0.984144	3.246087	883.759847	0.010617	0.010642
RS	32	1.070784	4.015221	753.388457	0.009051	0.009044
RS	33	1.164348	4.015221	795.111993	0.009552	0.009478
RS	34	1.265390	4.675738	720.657677	0.008658	0.008563
RS	35	1.374506	4.675738	760.696290	0.009139	0.008987
RS	36	1.492342	5.076514	739.009634	0.008878	0.008711
RS	37	1.619595	5.076514	778.849642	0.009357	0.009152
RS	38	1.757018	5.206409	799.088421	0.009600	0.009382
RS	39	1.905423	5.206409	839.392752	0.010084	0.009850
RS	40	2.065689	5.184498	883.434945	0.010613	0.010369
RS	41	2.238761	5.184498	923.591391	0.011096	0.010851
RS	42	2.425665	5.137467	971.713285	0.011674	0.011424
RS	43	2.627506	5.137467	1010.034813	0.012134	0.011890
RS	44	2.845477	5.125324	1049.083037	0.012603	0.012356
RS	45	3.080867	5.125324	1083.413892	0.013016	0.012772
RS	46	3.335068	5.150440	1109.576499	0.013330	0.013081
RS	47	3.609585	5.150440	1137.692774	0.013668	0.013420
RS	48	3.906039	5.198733	1151.220267	0.013830	0.013579
RS	49	4.226185	5.198733	1170.929948	0.014067	0.013817
RS	50	4.571916	5.263199	1171.260392	0.014071	0.013822
RS	51	4.945276	5.263199	1180.543294	0.014183	0.013941
RS	52	5.348473	5.343556	1166.251725	0.014011	0.013780
RS	53	5.783892	5.343556	1163.536596	0.013978	0.013762
RS	54	6.254108	5.533678	1115.631039	0.013403	0.013216
RS	55	6.761902	5.533678	1102.132514	0.013241	0.013074
RS	56	7.310276	5.533678	1081.032450	0.012987	0.012845
RS	57	7.902474	5.533678	1052.166201	0.012640	0.012523
RS	58	8.541999	8.491070	676.145924	0.008123	0.008144
RS	59	9.232631	8.491070	676.610707	0.008129	0.008159
RS	60	9.978456	8.491070	672.915422	0.008084	0.008122
RS	61	10.783884	8.491070	664.793402	0.007987	0.008032
RS	62	11.653678	8.491070	652.049942	0.007833	0.007883
RS	63	12.592983	8.491070	6137.065045	0.073728	0.074155
PA	4+25*2+4+6 0.042091916 0.026063080 12.592982750 3.304219857 0.480118790 0.595850732 0.674428567 0.698176710 0.685134806 0.673998991 0.697405868 0.771533241 0.908140988 1.125807218 1.453281124 1.916882668 2.521995394 3.246087299 4.015221003 4.675737820 5.076514229 5.206409451 5.184498441 5.137466574 5.125323684 5.150440126 5.198732614 5.263198750 5.343555755 5.533677810 8.491070091
//
IT	4700
RD	22
LK	-302384.151307
QD	-238.853403 -> -218.834263
RI	0.0041635285
TR	0.041201	0.026267
MT	12.724800
MM	C_pi: 3.078312, n_recomb: 85466.258173
RS	0	0.000000	3.643348	180.393584	0.002111	0.000199
RS	1	0.008009	3.643348	194.418135	0.002275	0.000970
RS	2	0.016660	3.643348	209.496480	0.002451	0.001859
RS	3	0.026004	3.643348	225.701734	0.002641	0.002519
RS	4	0.036096	0.481522	1821.512641	0.021313	0.019926
RS	5	0.046996	0.481522	1921.916662	0.022487	0.021402
RS	6	0.058769	0.604645	1616.226421	0.018911	0.018306
RS	7	0.071486	0.604645	1708.207310	0.019987	0.019487
RS	8	0.085220	0.688558	1585.007075	0.018545	0.018366
RS	9	0.100055	0.688558	1674.364829	0.019591	0.019579
RS	10	0.116078	0.713764	1704.020202	0.019938	0.020102
RS	11	0.133385	0.713764	1795.098263	0.021004	0.021312
RS	12	0.152077	0.698477	1927.975943	0.022558	0.022969
RS	13	0.172267	0.698477	2021.290030	0.023650	0.024242
RS	14	0.194073	0.683391	2159.943409	0.025272	0.025948
RS	15	0.217627	0.683391	2251.535872	0.026344	0.027243
RS	16	0.243066	0.702959	2276.464092	0.026636	0.027562
RS	17	0.270543	0.702959	2361.747154	0.027634	0.028750
RS	18	0.300221	0.773877	2223.126441	0.026012	0.027039
RS	19	0.332276	0.773877	2300.966592	0.026923	0.028058
RS	20	0.366898	0.907872	2030.293823	0.023756	0.024707
RS	21	0.404294	0.907872	2102.038640	0.024595	0.025585
RS	22	0.444684	1.123692	1760.425379	0.020598	0.021376
RS	23	0.488309	1.123692	1827.276967	0.021380	0.022150
RS	24	0.535429	1.450938	1471.667947	0.017219	0.017795
RS	25	0.586322	1.450938	1533.665656	0.017945	0.018476
RS	26	0.641292	1.917643	1211.819361	0.014179	0.014559
RS	27	0.700664	1.917643	1268.428727	0.014841	0.015154
RS	28	0.764791	2.531331	1007.657228	0.011790	0.012003
RS	29	0.834055	2.531331	1058.822578	0.012389	0.012528
RS	30	0.908866	3.271045	862.182039	0.010088	0.010171
RS	31	0.989669	3.271045	908.609282	0.010631	0.010642
RS	32	1.076944	4.062198	771.682179	0.009029	0.009009
RS	33	1.171209	4.062198	814.648393	0.009532	0.009444
RS	34	1.273024	4.746099	736.163083	0.008613	0.008507
RS	35	1.382993	4.746099	777.340846	0.009095	0.008932
RS	36	1.501771	5.163876	753.867678	0.008821	0.008642
RS	37	1.630061	5.163876	794.842928	0.009300	0.009082
RS	38	1.768627	5.300572	815.158122	0.009538	0.009305
RS	39	1.918291	5.300572	856.677794	0.010024	0.009772
RS	40	2.079941	5.277818	902.146716	0.010556	0.010292
RS	41	2.254539	5.277818	943.636307	0.011041	0.010774
RS	42	2.443121	5.226912	993.898097	0.011629	0.011355
RS	43	2.646807	5.226912	1033.648768	0.012094	0.011824
RS	44	2.866807	5.210886	1074.950589	0.012577	0.012302
RS	45	3.104427	5.210886	1110.739389	0.012996	0.012724
RS	46	3.361079	5.233057	1138.925701	0.013326	0.013048
RS	47	3.638287	5.233057	1168.439730	0.013671	0.013395
RS	48	3.937698	5.279293	1183.634263	0.013849	0.013569
RS	49	4.261089	5.279293	1204.582133	0.014094	0.013816
RS	50	4.610381	5.342470	1206.127157	0.014112	0.013836
RS	51	4.987649	5.342470	1216.384707	0.014232	0.013964
RS	52	5.395134	5.422536	1202.689611	0.014072	0.013816
RS	53	5.835255	5.422536	1200.592412	0.014048	0.013807
RS	54	6.310627	5.616677	1151.613529	0.013474	0.013264
RS	55	6.824073	5.616677	1138.398019	0.013320	0.013131
RS	56	7.378642	5.616677	1117.331112	0.013073	0.012909
RS	57	7.977629	5.616677	1088.225975	0.012733	0.012594
RS	58	8.624590	8.704093	693.142520	0.008110	0.008114
RS	59	9.323367	8.704093	694.592064	0.008127	0.008140
RS	60	10.078112	8.704093	691.824947	0.008095	0.008116
RS	61	10.893307	8.704093	684.550334	0.008010	0.008039
RS	62	11.773793	8.704093	672.547550	0.007869	0.007904
RS	63	12.724800	8.704093	6430.955025	0.075246	0.075595
PA	4+25*2+4+6 0.041200885 0.026267243 12.724800166 3.643348351 0.481522182 0.604645215 0.688558059 0.713763906 0.698477141 0.683390584 0.702958772 0.773877473 0.907871640 1.123692120 1.450937990 1.917643150 2.531331031 3.271044913 4.062197790 4.746098728 5.163875929 5.300572346 5.277817593 5.226911603 5.210885579 5.233057316 5.279293494 5.342469778 5.422536295 5.616676961 8.704093149
//
IT	4893
RD	23
LK	-302345.093997
QD	-223.730742 -> -205.679156
RI	0.0037788465
TR	0.040366	0.026457
MT	12.852500
MM	C_pi: 3.136400, n_recomb: 87618.218316
RS	0	0.000000	4.022197	167.718231	0.001914	0.000181
RS	1	0.008026	4.022197	180.824074	0.002064	0.000883
RS	2	0.016697	4.022197	194.923285	0.002225	0.001694
RS	3	0.026063	4.022197	210.086038	0.002398	0.002298
RS	4	0.036181	0.482739	1867.600159	0.021315	0.020012
RS	5	0.047112	0.482739	1970.843315	0.022494	0.021503
RS	6	0.058919	0.613034	1639.259636	0.018709	0.018181
RS	7	0.071675	0.613034	1733.227855	0.019782	0.019355
RS	8	0.085454	0.702324	1599.300698	0.018253	0.018132
RS	9	0.100339	0.702324	1690.347141	0.019292	0.019330
RS	10	0.116418	0.729139	1718.639381	0.019615	0.019821
RS	11	0.133789	0.729139	1811.582112	0.020676	0.021015
RS	12	0.152553	0.711725	1951.761954	0.022276	0.022711
RS	13	0.172824	0.711725	2047.453285	0.023368	0.023969
RS	14	0.194722	0.692749	2200.485908	0.025114	0.025797
RS	15	0.218377	0.692749	2294.919712	0.026192	0.027083
RS	16	0.243931	0.708511	2334.590131	0.026645	0.027563
RS	17	0.271535	0.708511	2422.752211	0.027651	0.028751
RS	18	0.301356	0.776246	2291.982291	0.026159	0.027171
RS	19	0.333570	0.776246	2372.417163	0.027077	0.028193
RS	20	0.368369	0.907633	2100.304795	0.023971	0.024906
RS	21	0.405962	0.907633	2174.355853	0.024816	0.025787
RS	22	0.446572	1.121553	1823.785840	0.020815	0.021576
RS	23	0.490441	1.121553	1892.775505	0.021603	0.022353
RS	24	0.537832	1.448417	1523.968275	0.017393	0.017952
RS	25	0.589026	1.448417	1587.985034	0.018124	0.018637
RS	26	0.644329	1.917902	1252.295560	0.014293	0.014656
RS	27	0.704071	1.917902	1310.755613	0.014960	0.015256
RS	28	0.768608	2.539679	1038.020385	0.011847	0.012045
RS	29	0.838325	2.539679	1090.810131	0.012450	0.012574
RS	30	0.913637	3.294440	884.939982	0.010100	0.010169
RS	31	0.994995	3.294440	932.758648	0.010646	0.010643
RS	32	1.082882	4.107101	789.308610	0.009008	0.008977
RS	33	1.177824	4.107101	833.477915	0.009513	0.009413
RS	34	1.280385	4.814133	750.968680	0.008571	0.008454
RS	35	1.391179	4.814133	793.243741	0.009053	0.008879
RS	36	1.510865	5.248976	767.950098	0.008765	0.008575
RS	37	1.640158	5.248976	810.015532	0.009245	0.009015
RS	38	1.779828	5.392681	830.339287	0.009477	0.009231
RS	39	1.930708	5.392681	873.026698	0.009964	0.009697
RS	40	2.093698	5.369258	919.842900	0.010498	0.010217
RS	41	2.269771	5.369258	962.618248	0.010987	0.010700
RS	42	2.459975	5.314502	1014.967072	0.011584	0.011287
RS	43	2.665446	5.314502	1056.103691	0.012053	0.011759
RS	44	2.887408	5.294460	1099.653000	0.012551	0.012249
RS	45	3.127186	5.294460	1136.863801	0.012975	0.012677
RS	46	3.386209	5.313453	1167.108398	0.013320	0.013016
RS	47	3.666022	5.313453	1197.992760	0.013673	0.013370
RS	48	3.968293	5.357351	1214.914125	0.013866	0.013559
RS	49	4.294826	5.357351	1237.081254	0.014119	0.013815
RS	50	4.647567	5.418945	1239.912346	0.014151	0.013850
RS	51	5.028620	5.418945	1251.133379	0.014279	0.013987
RS	52	5.440258	5.498433	1238.108394	0.014131	0.013850
RS	53	5.884934	5.498433	1236.624745	0.014114	0.013850
RS	54	6.365302	5.696179	1186.660944	0.013544	0.013310
RS	55	6.884225	5.696179	1173.727903	0.013396	0.013185
RS	56	7.444799	5.696179	1152.699834	0.013156	0.012970
RS	57	8.050365	5.696179	1123.368089	0.012821	0.012662
RS	58	8.704536	8.911000	709.477327	0.008097	0.008085
RS	59	9.411213	8.911000	711.892575	0.008125	0.008122
RS	60	10.174610	8.911000	710.040198	0.008104	0.008110
RS	61	10.999279	8.911000	703.606167	0.008030	0.008044
RS	62	11.890138	8.911000	692.344741	0.007902	0.007922
RS	63	12.852500	8.911000	6719.675664	0.076693	0.076968
PA	4+25*2+4+6 0.040365616 0.026456825 12.852500087 4.022196977 0.482739218 0.613033771 0.702324118 0.729138669 0.711725263 0.692748804 0.708510972 0.776245802 0.907633109 1.121553134 1.448416848 1.917901926 2.539678869 3.294439690 4.107101482 4.814132528 5.248976445 5.392681124 5.369257901 5.314501513 5.294459939 5.313452660 5.357350637 5.418945371 5.498433373 5.696179185 8.911000118
//
IT	4598
RD	24
LK	-302309.869725
QD	-209.943897 -> -193.651480
RI	0.0034330215
TR	0.039582	0.026633
MT	12.976076
MM	C_pi: 3.192636, n_recomb: 89695.522458
RS	0	0.000000	4.446064	155.502621	0.001734	0.000165
RS	1	0.008043	4.446064	167.711864	0.001870	0.000803
RS	2	0.016732	4.446064	180.853960	0.002016	0.001541
RS	3	0.026120	4.446064	194.995885	0.002174	0.002093
RS	4	0.036263	0.483787	1912.482699	0.021322	0.020093
RS	5	0.047223	0.483787	2018.488437	0.022504	0.021602
RS	6	0.059063	0.621029	1661.283299	0.018521	0.018064
RS	7	0.071856	0.621029	1757.158070	0.019590	0.019233
RS	8	0.085677	0.715714	1612.489666	0.017977	0.017910
RS	9	0.100611	0.715714	1705.127947	0.019010	0.019096
RS	10	0.116745	0.744286	1731.680260	0.019306	0.019552
RS	11	0.134177	0.744286	1826.368083	0.020362	0.020730
RS	12	0.153011	0.724871	1973.275310	0.022000	0.022459
RS	13	0.173359	0.724871	2071.215534	0.023092	0.023704
RS	14	0.195344	0.702067	2238.234848	0.024954	0.025643
RS	15	0.219097	0.702067	2335.403490	0.026037	0.026922
RS	16	0.244761	0.714056	2389.958021	0.026645	0.027557
RS	17	0.272489	0.714056	2480.924308	0.027659	0.028744
RS	18	0.302446	0.778629	2358.587596	0.026295	0.027295
RS	19	0.334813	0.778629	2441.555540	0.027220	0.028320
RS	20	0.369783	0.907415	2168.683101	0.024178	0.025098
RS	21	0.407566	0.907415	2244.977527	0.025029	0.025982
RS	22	0.448387	1.119395	1885.996571	0.021027	0.021771
RS	23	0.492492	1.119395	1957.061824	0.021819	0.022551
RS	24	0.540143	1.445725	1575.415578	0.017564	0.018106
RS	25	0.591627	1.445725	1641.395982	0.018300	0.018795
RS	26	0.647252	1.917682	1292.053448	0.014405	0.014753
RS	27	0.707350	1.917682	1352.317570	0.015077	0.015357
RS	28	0.772281	2.547081	1067.711170	0.011904	0.012087
RS	29	0.842435	2.547081	1122.084202	0.012510	0.012619
RS	30	0.918231	3.316332	907.040373	0.010112	0.010169
RS	31	1.000123	3.316332	956.211236	0.010661	0.010645
RS	32	1.088601	4.150005	806.277045	0.008989	0.008946
RS	33	1.184195	4.150005	851.609771	0.009494	0.009384
RS	34	1.287477	4.879886	765.092174	0.008530	0.008403
RS	35	1.399066	4.879886	808.422941	0.009013	0.008829
RS	36	1.519630	5.331800	781.285875	0.008710	0.008511
RS	37	1.649889	5.331800	824.396949	0.009191	0.008951
RS	38	1.790625	5.482712	844.663414	0.009417	0.009159
RS	39	1.942680	5.482712	888.471218	0.009905	0.009625
RS	40	2.106964	5.458775	936.558647	0.010442	0.010145
RS	41	2.284460	5.458775	980.572128	0.010932	0.010628
RS	42	2.476232	5.400191	1034.953648	0.011539	0.011222
RS	43	2.683427	5.400191	1077.432077	0.012012	0.011696
RS	44	2.907286	5.376020	1123.216451	0.012523	0.012198
RS	45	3.149149	5.376020	1161.811700	0.012953	0.012630
RS	46	3.410464	5.391616	1194.142702	0.013313	0.012984
RS	47	3.692795	5.391616	1226.367882	0.013673	0.013345
RS	48	3.997833	5.432905	1245.071035	0.013881	0.013550
RS	49	4.327404	5.432905	1268.436035	0.014142	0.013814
RS	50	4.683480	5.492645	1272.618740	0.014188	0.013863
RS	51	5.068195	5.492645	1284.789503	0.014324	0.014008
RS	52	5.483850	5.571290	1272.501941	0.014187	0.013884
RS	53	5.932935	5.571290	1271.625025	0.014177	0.013891
RS	54	6.418138	5.772242	1220.763258	0.013610	0.013355
RS	55	6.942363	5.772242	1208.109817	0.013469	0.013237
RS	56	7.508749	5.772242	1187.123946	0.013235	0.013028
RS	57	8.120688	5.772242	1157.575604	0.012906	0.012727
RS	58	8.781842	9.111752	725.160709	0.008085	0.008057
RS	59	9.496170	9.111752	728.520931	0.008122	0.008104
RS	60	10.267948	9.111752	727.567735	0.008112	0.008103
RS	61	11.101797	9.111752	721.964854	0.008049	0.008049
RS	62	12.002708	9.111752	711.442391	0.007932	0.007938
RS	63	12.976076	9.111752	7002.730296	0.078072	0.078275
PA	4+25*2+4+6 0.039582294 0.026633216 12.976076161 4.446064000 0.483787034 0.621029233 0.715713524 0.744286409 0.724871033 0.702066707 0.714055674 0.778628781 0.907414981 1.119394689 1.445725350 1.917681525 2.547080582 3.316331909 4.150004559 4.879886471 5.331800140 5.482712057 5.458774891 5.400191322 5.376019513 5.391615814 5.432905009 5.492644922 5.571290200 5.772242246 9.111752375
//
IT	4618
RD	25
LK	-302278.073319
QD	-197.355712 -> -182.638102
RI	0.0031220278
TR	0.038847	0.026798
MT	13.095562
MM	C_pi: 3.247023, n_recomb: 91699.472450
RS	0	0.000000	4.921055	143.786343	0.001568	0.000150
RS	1	0.008058	4.921055	155.125859	0.001692	0.000728
RS	2	0.016766	4.921055	167.338192	0.001825	0.001399
RS	3	0.026175	4.921055	180.486935	0.001968	0.001903
RS	4	0.036342	0.484695	1956.107098	0.021332	0.020172
RS	5	0.047329	0.484695	2064.796952	0.022517	0.021699
RS	6	0.059201	0.628629	1682.394207	0.018347	0.017955
RS	7	0.072030	0.628629	1780.099469	0.019412	0.019119
RS	8	0.085892	0.728724	1624.663965	0.017717	0.017701
RS	9	0.100871	0.728724	1718.802606	0.018744	0.018874
RS	10	0.117058	0.759186	1743.295726	0.019011	0.019294
RS	11	0.134549	0.759186	1839.615501	0.020061	0.020457
RS	12	0.153449	0.737900	1992.671328	0.021730	0.022214
RS	13	0.173873	0.737900	2092.735367	0.022822	0.023445
RS	14	0.195942	0.711338	2273.300429	0.024791	0.025488
RS	15	0.219789	0.711338	2373.096675	0.025879	0.026760
RS	16	0.245558	0.719588	2442.612157	0.026637	0.027544
RS	17	0.273404	0.719588	2536.305861	0.027659	0.028730
RS	18	0.303494	0.781023	2422.926890	0.026422	0.027411
RS	19	0.336008	0.781023	2508.365111	0.027354	0.028437
RS	20	0.371142	0.907217	2235.382981	0.024377	0.025284
RS	21	0.409107	0.907217	2313.857362	0.025233	0.026170
RS	22	0.450132	1.117218	1947.019426	0.021233	0.021962
RS	23	0.494463	1.117218	2020.097021	0.022030	0.022745
RS	24	0.542365	1.442887	1625.970696	0.017732	0.018258
RS	25	0.594128	1.442887	1693.858344	0.018472	0.018951
RS	26	0.650062	1.917029	1331.069720	0.014516	0.014849
RS	27	0.710503	1.917029	1393.090362	0.015192	0.015457
RS	28	0.775815	2.553608	1096.721038	0.011960	0.012130
RS	29	0.846390	2.553608	1152.635668	0.012570	0.012666
RS	30	0.922651	3.336798	928.489984	0.010125	0.010170
RS	31	1.005058	3.336798	978.973764	0.010676	0.010648
RS	32	1.094106	4.190976	822.603926	0.008971	0.008918
RS	33	1.190329	4.190976	869.060783	0.009477	0.009357
RS	34	1.294305	4.943414	778.556531	0.008490	0.008355
RS	35	1.406661	4.943414	822.902087	0.008974	0.008781
RS	36	1.528070	5.412386	793.902446	0.008658	0.008450
RS	37	1.659263	5.412386	838.015376	0.009139	0.008889
RS	38	1.801027	5.570673	858.164819	0.009358	0.009091
RS	39	1.954215	5.570673	903.046347	0.009848	0.009555
RS	40	2.119747	5.546357	952.332613	0.010385	0.010075
RS	41	2.298618	5.546357	997.536887	0.010878	0.010558
RS	42	2.491902	5.483959	1053.897936	0.011493	0.011159
RS	43	2.700762	5.483959	1097.673695	0.011970	0.011635
RS	44	2.926452	5.455544	1145.678440	0.012494	0.012148
RS	45	3.170328	5.455544	1185.619559	0.012929	0.012585
RS	46	3.433857	5.467549	1220.057723	0.013305	0.012953
RS	47	3.718621	5.467549	1253.592657	0.013671	0.013320
RS	48	4.026332	5.505985	1274.124649	0.013895	0.013540
RS	49	4.358838	5.505985	1298.664292	0.014162	0.013812
RS	50	4.718139	5.563613	1304.258867	0.014223	0.013875
RS	51	5.106392	5.563613	1317.363567	0.014366	0.014028
RS	52	5.525932	5.641167	1305.876381	0.014241	0.013916
RS	53	5.979279	5.641167	1305.597268	0.014238	0.013930
RS	54	6.469157	5.844940	1253.922642	0.013674	0.013399
RS	55	6.998510	5.844940	1241.543810	0.013539	0.013287
RS	56	7.570520	5.844940	1220.601288	0.013311	0.013085
RS	57	8.188623	5.844940	1190.844117	0.012986	0.012788
RS	58	8.856534	9.306349	740.209190	0.008072	0.008030
RS	59	9.578266	9.306349	744.492289	0.008119	0.008087
RS	60	10.358157	9.306349	744.420889	0.008118	0.008096
RS	61	11.200892	9.306349	739.637425	0.008066	0.008052
RS	62	12.111537	9.306349	729.848748	0.007959	0.007953
RS	63	13.095562	9.306349	7279.732166	0.079387	0.079520
PA	4+25*2+4+6 0.038847331 0.026797627 13.095562496 4.921054512 0.484695251 0.628628813 0.728724096 0.759185609 0.737900138 0.711337534 0.719587587 0.781022882 0.907217242 1.117217712 1.442886846 1.917028628 2.553607534 3.336797745 4.190976452 4.943413764 5.412386289 5.570672554 5.546357215 5.483959033 5.455543651 5.467548982 5.505984850 5.563613289 5.641166702 5.844940185 9.306348811
//
CC
CC	Brief Description of the file format:
CC	  CC  comments
CC	  MM  useful-messages
CC	  RD  round-of-iterations
CC	  LL  \log[P(sequence)]
CC	  QD  Q-before-opt Q-after-opt
CC	  TR  \theta_0 \rho_0
CC	  RS  k t_k \lambda_k \pi_k \sum_{l\not=k}A_{kl} A_{kk}
CC	  DC  begin end best-k t_k+\Delta_k max-prob
CC
MM	Version: 0.6.5-r67
MM	pattern:4+25*2+4+6, n:63, n_free_lambdas:28
MM	n_iterations:25, skip:1, max_t:5, theta/rho:5
MM	is_decoding:0
MM	n_seqs:34, sum_L:1239326, sum_n:133063
RD	0
LK	0.000000
QD	0.000000 -> 0.000000
RI	inf
TR	0.113580	0.022716
MT	5.000000
MM	C_pi: 1.000000, n_recomb: 27836.367573
RS	0	0.000000	1.000000	176.686021	0.006347	0.000000
RS	1	0.006440	1.000000	186.832538	0.006712	0.000000
RS	2	0.013294	1.000000	197.478149	0.007094	0.000000
RS	3	0.020590	1.000000	208.636343	0.007495	0.000000
RS	4	0.028356	1.000000	220.319356	0.007915	0.000000
RS	5	0.036622	1.000000	232.537886	0.008354	0.000000
RS	6	0.045421	1.000000	245.300755	0.008812	0.000000
RS	7	0.054785	1.000000	258.614552	0.009291	0.000000
RS	8	0.064753	1.000000	272.483226	0.009789	0.000000
RS	9	0.075363	1.000000	286.907643	0.010307	0.000000
RS	10	0.086656	1.000000	301.885098	0.010845	0.000000
RS	11	0.098677	1.000000	317.408789	0.011403	0.000000
RS	12	0.111471	1.000000	333.467245	0.011980	0.000000
RS	13	0.125090	1.000000	350.043717	0.012575	0.000000
RS	14	0.139585	1.000000	367.115527	0.013188	0.000000
RS	15	0.155014	1.000000	384.653382	0.013818	0.000000
RS	16	0.171437	1.000000	402.620658	0.014464	0.000000
RS	17	0.188917	1.000000	420.972669	0.015123	0.000000
RS	18	0.207523	1.000000	439.655911	0.015794	0.000000
RS	19	0.227327	1.000000	458.607319	0.016475	0.000000
RS	20	0.248406	1.000000	477.753534	0.017163	0.000000
RS	21	0.270843	1.000000	497.010205	0.017855	0.000000
RS	22	0.294725	1.000000	516.281359	0.018547	0.000000
RS	23	0.320144	1.000000	535.458847	0.019236	0.000000
RS	24	0.347201	1.000000	554.421914	0.019917	0.000000
RS	25	0.376000	1.000000	573.036926	0.020586	0.000000
RS	26	0.406654	1.000000	591.157290	0.021237	0.000000
RS	27	0.439282	1.000000	608.623616	0.021864	0.000000
RS	28	0.474011	1.000000	625.264173	0.022462	0.000000
RS	29	0.510976	1.000000	640.895674	0.023024	0.000000
RS	30	0.550322	1.000000	655.324473	0.023542	0.000000
RS	31	0.592202	1.000000	668.348193	0.024010	0.000000
RS	32	0.636779	1.000000	679.757858	0.024420	0.000000
RS	33	0.684227	1.000000	689.340560	0.024764	0.000000
RS	34	0.734730	1.000000	696.882704	0.025035	0.000000
RS	35	0.788485	1.000000	702.173841	0.025225	0.000000
RS	36	0.845702	1.000000	705.011101	0.025327	0.000000
RS	37	0.906604	1.000000	705.204194	0.025334	0.000000
RS	38	0.971428	1.000000	702.580931	0.025240	0.000000
RS	39	1.040426	1.000000	696.993182	0.025039	0.000000
RS	40	1.113868	1.000000	688.323129	0.024727	0.000000
RS	41	1.192040	1.000000	676.489659	0.024302	0.000000
RS	42	1.275245	1.000000	661.454660	0.023762	0.000000
RS	43	1.363809	1.000000	643.228971	0.023108	0.000000
RS	44	1.458076	1.000000	621.877664	0.022340	0.000000
RS	45	1.558414	1.000000	597.524322	0.021466	0.000000
RS	46	1.665214	1.000000	570.353947	0.020490	0.000000
RS	47	1.778891	1.000000	540.614124	0.019421	0.000000
RS	48	1.899889	1.000000	508.614101	0.018272	0.000000
RS	49	2.028679	1.000000	474.721467	0.017054	0.000000
RS	50	2.165763	1.000000	439.356240	0.015784	0.000000
RS	51	2.311675	1.000000	402.982228	0.014477	0.000000
RS	52	2.466983	1.000000	366.095746	0.013152	0.000000
RS	53	2.632293	1.000000	329.211907	0.011827	0.000000
RS	54	2.808249	1.000000	292.848916	0.010520	0.000000
RS	55	2.995536	1.000000	257.511018	0.009251	0.000000
RS	56	3.194884	1.000000	223.670919	0.008035	0.000000
RS	57	3.407070	1.000000	191.752672	0.006889	0.000000
RS	58	3.632920	1.000000	162.116106	0.005824	0.000000
RS	59	3.873315	1.000000	135.043887	0.004851	0.000000
RS	60	4.129191	1.000000	110.732206	0.003978	0.000000
RS	61	4.401545	1.000000	89.285908	0.003208	0.000000
RS	62	4.691438	1.000000	70.718536	0.002541	0.000000
RS	63	5.000000	1.000000	198.091880	0.007116	0.000000
PA	4+25*2+4+6 0.113580015 0.022716003 5.000000000 1.000000000 1.000000000 1.000000000 1.000000000 1.000000000 1.000000000 1.000000000 1.000000000 1.000000000 1.000000000 1.000000000 1.000000000 1.000000000 1.000000000 1.000000000 1.000000000 1.000000000 1.000000000 1.000000000 1.000000000 1.000000000 1.000000000 1.000000000 1.000000000 1.000000000 1.000000000 1.000000000 1.000000000
//
IT	4946
RD	1
LK	-339640.743049
QD	-4429.656667 -> -2069.180822
RI	0.0550354195
TR	0.089424	0.017657
MT	7.204752
MM	C_pi: 1.173343, n_recomb: 25413.282021
RS	0	0.000000	0.325051	539.572606	0.021232	0.002116
RS	1	0.007049	0.325051	564.820867	0.022225	0.011012
RS	2	0.014594	0.325051	590.318681	0.023229	0.018389
RS	3	0.022671	0.325051	615.926655	0.024236	0.022089
RS	4	0.031318	0.370962	563.081551	0.022157	0.022397
RS	5	0.040574	0.370962	587.452073	0.023116	0.022770
RS	6	0.050483	0.412472	550.988379	0.021681	0.023795
RS	7	0.061090	0.412472	574.388291	0.022602	0.024394
RS	8	0.072444	0.458260	538.736081	0.021199	0.024538
RS	9	0.084599	0.458260	561.153816	0.022081	0.024596
RS	10	0.097611	0.511303	523.679500	0.020607	0.024643
RS	11	0.111539	0.511303	545.074506	0.021448	0.024685
RS	12	0.126450	0.574185	505.070853	0.019874	0.024675
RS	13	0.142412	0.574185	525.412431	0.020675	0.024462
RS	14	0.159498	0.652396	480.992141	0.018927	0.023930
RS	15	0.177789	0.652396	500.251326	0.019685	0.023107
RS	16	0.197370	0.746492	454.690795	0.017892	0.022111
RS	17	0.218330	0.746492	472.887861	0.018608	0.021042
RS	18	0.240768	0.853107	430.335278	0.016933	0.019961
RS	19	0.264787	0.853107	447.534567	0.017610	0.018907
RS	20	0.290500	0.968804	409.789744	0.016125	0.017914
RS	21	0.318025	0.968804	426.068593	0.016766	0.016998
RS	22	0.347490	1.089549	393.798755	0.015496	0.016162
RS	23	0.379031	1.089549	409.229251	0.016103	0.015407
RS	24	0.412796	1.210686	382.545454	0.015053	0.014732
RS	25	0.448941	1.210686	397.179180	0.015629	0.014136
RS	26	0.487634	1.327917	375.722419	0.014784	0.013614
RS	27	0.529054	1.327917	389.574463	0.015330	0.013159
RS	28	0.573394	1.437920	372.703765	0.014666	0.012763
RS	29	0.620859	1.437920	385.739354	0.015179	0.012422
RS	30	0.671669	1.537776	372.874993	0.014672	0.012136
RS	31	0.726061	1.537776	384.998849	0.015150	0.011909
RS	32	0.784287	1.624680	375.701761	0.014784	0.011744
RS	33	0.846617	1.624680	386.745211	0.015218	0.011648
RS	34	0.913340	1.696621	380.533871	0.014974	0.011622
RS	35	0.984767	1.696621	390.240332	0.015356	0.011666
RS	36	1.061228	1.753150	386.418802	0.015205	0.011778
RS	37	1.143078	1.753150	394.435259	0.015521	0.011950
RS	38	1.230698	1.795643	392.020169	0.015426	0.012172
RS	39	1.324494	1.795643	397.905074	0.015657	0.012428
RS	40	1.424901	1.826760	395.712208	0.015571	0.012705
RS	41	1.532385	1.826760	398.966430	0.015699	0.012985
RS	42	1.647445	1.849413	395.807656	0.015575	0.013256
RS	43	1.770616	1.849413	395.926548	0.015580	0.013503
RS	44	1.902469	1.865972	390.790095	0.015377	0.013716
RS	45	2.043615	1.865972	387.329668	0.015241	0.013886
RS	46	2.194710	1.878151	379.451035	0.014931	0.014008
RS	47	2.356455	1.878151	372.104885	0.014642	0.014074
RS	48	2.529601	1.887440	360.955101	0.014203	0.014079
RS	49	2.714951	1.887440	349.643690	0.013758	0.014016
RS	50	2.913366	1.895580	334.944573	0.013180	0.013877
RS	51	3.125767	1.895580	319.910586	0.012588	0.013657
RS	52	3.353139	1.904478	301.778226	0.011875	0.013352
RS	53	3.596537	1.904478	283.652557	0.011162	0.012964
RS	54	3.857092	1.923258	261.786266	0.010301	0.012497
RS	55	4.136012	1.923258	241.794563	0.009514	0.011958
RS	56	4.434592	1.923258	221.019459	0.008697	0.011357
RS	57	4.754217	1.923258	199.793196	0.007862	0.010704
RS	58	5.096372	2.037351	169.345585	0.006664	0.010010
RS	59	5.462644	2.037351	151.006535	0.005942	0.009285
RS	60	5.854734	2.037351	132.930679	0.005231	0.008536
RS	61	6.274460	2.037351	115.416625	0.004542	0.007773
RS	62	6.723771	2.037351	98.742360	0.003885	0.007003
RS	63	7.204752	2.037351	377.879938	0.014869	0.030821
PA	4+25*2+4+6 0.089423948 0.017657363 7.204751670 0.325051308 0.370961607 0.412471771 0.458259583 0.511302948 0.574184895 0.652395725 0.746492386 0.853107452 0.968804359 1.089549065 1.210685730 1.327916503 1.437919617 1.537775993 1.624679685 1.696621418 1.753149509 1.795642853 1.826760292 1.849412858 1.865971565 1.878151417 1.887439728 1.895580411 1.904478073 1.923257530 2.037350714
//
IT	4145
RD	2
LK	-336042.420891
QD	-2009.536222 -> -1331.778132
RI	0.0573022112
TR	0.079906	0.016870
MT	8.361771
MM	C_pi: 1.358658, n_recomb: 28083.860657
RS	0	0.000000	0.314510	636.950384	0.022680	0.001561
RS	1	0.007299	0.314510	667.241500	0.023759	0.009185
RS	2	0.015130	0.314510	697.750709	0.024845	0.016360
RS	3	0.023533	0.314510	728.285804	0.025933	0.020993
RS	4	0.032550	0.338230	706.180732	0.025145	0.020556
RS	5	0.042224	0.338230	735.654531	0.026195	0.022280
RS	6	0.052605	0.367134	705.412190	0.025118	0.022112
RS	7	0.063743	0.367134	733.543347	0.026120	0.024388
RS	8	0.075694	0.398555	702.015061	0.024997	0.023864
RS	9	0.088517	0.398555	728.633647	0.025945	0.025765
RS	10	0.102277	0.438532	686.807697	0.024456	0.024876
RS	11	0.117041	0.438532	711.761140	0.025344	0.026696
RS	12	0.132882	0.491841	657.377343	0.023408	0.025393
RS	13	0.149879	0.491841	680.644972	0.024236	0.026946
RS	14	0.168117	0.567499	610.802597	0.021749	0.024919
RS	15	0.187686	0.567499	632.485421	0.022521	0.025865
RS	16	0.208684	0.670557	554.522643	0.019745	0.023196
RS	17	0.231214	0.670557	574.748676	0.020465	0.023591
RS	18	0.255388	0.800934	499.042965	0.017770	0.020855
RS	19	0.281327	0.800934	517.911309	0.018442	0.020958
RS	20	0.309159	0.957828	449.721989	0.016014	0.018472
RS	21	0.339023	0.957828	467.325748	0.016640	0.018444
RS	22	0.371066	1.138291	408.830076	0.014557	0.016354
RS	23	0.405448	1.138291	425.278577	0.015143	0.016303
RS	24	0.442339	1.335961	377.044425	0.013426	0.014632
RS	25	0.481923	1.335961	392.465634	0.013975	0.014609
RS	26	0.524396	1.542460	353.846485	0.012600	0.013317
RS	27	0.569969	1.542460	368.369989	0.013117	0.013332
RS	28	0.618868	1.749316	338.072755	0.012038	0.012339
RS	29	0.671337	1.749316	351.806486	0.012527	0.012376
RS	30	0.727635	1.946841	328.792037	0.011708	0.011618
RS	31	0.788042	1.946841	341.805604	0.012171	0.011686
RS	32	0.852857	2.123142	325.556628	0.011592	0.011157
RS	33	0.922404	2.123142	337.863218	0.012031	0.011301
RS	34	0.997027	2.267223	327.944685	0.011677	0.011017
RS	35	1.077096	2.267223	339.470886	0.012088	0.011276
RS	36	1.163009	2.373905	335.036024	0.011930	0.011224
RS	37	1.255193	2.373905	345.586215	0.012306	0.011591
RS	38	1.354105	2.446007	345.191998	0.012291	0.011716
RS	39	1.460236	2.446007	354.426996	0.012620	0.012139
RS	40	1.574114	2.491804	356.236359	0.012685	0.012350
RS	41	1.696303	2.491804	363.683113	0.012950	0.012754
RS	42	1.827410	2.520053	365.907409	0.013029	0.012965
RS	43	1.968087	2.520053	370.997593	0.013210	0.013291
RS	44	2.119031	2.536972	372.187630	0.013253	0.013447
RS	45	2.280993	2.536972	374.311556	0.013328	0.013665
RS	46	2.454775	2.546325	373.346073	0.013294	0.013737
RS	47	2.641241	2.546325	371.919535	0.013243	0.013837
RS	48	2.841318	2.551331	367.802142	0.013097	0.013803
RS	49	3.055997	2.551331	362.364135	0.012903	0.013767
RS	50	3.286345	2.555925	354.182205	0.012612	0.013594
RS	51	3.533505	2.555925	344.530626	0.012268	0.013400
RS	52	3.798705	2.563930	331.769157	0.011814	0.013062
RS	53	4.083262	2.563930	318.088856	0.011326	0.012709
RS	54	4.388587	2.589408	299.685569	0.010671	0.012165
RS	55	4.716197	2.589408	282.843924	0.010071	0.011682
RS	56	5.067719	2.589408	264.460692	0.009417	0.011133
RS	57	5.444897	2.589408	244.800222	0.008717	0.010523
RS	58	5.849605	2.835974	206.139858	0.007340	0.009354
RS	59	6.283851	2.835974	189.433750	0.006745	0.008771
RS	60	6.749792	2.835974	172.123158	0.006129	0.008137
RS	61	7.249741	2.835974	154.507314	0.005502	0.007460
RS	62	7.786179	2.835974	136.899413	0.004875	0.006750
RS	63	8.361771	2.835974	623.431243	0.022199	0.032383
PA	4+25*2+4+6 0.079905913 0.016869798 8.361770850 0.314509760 0.338230376 0.367134241 0.398555112 0.438531795 0.491841194 0.567498969 0.670557152 0.800933767 0.957828144 1.138291032 1.335960972 1.542459837 1.749316012 1.946840956 2.123141689 2.267222531 2.373904621 2.446007180 2.491804410 2.520052895 2.536971729 2.546324539 2.551331158 2.555925146 2.563930051 2.589408410 2.835974019
//
IT	4775
RD	3
LK	-334920.571230
QD	-1397.488376 -> -1089.713975
RI	0.0504118876
TR	0.074464	0.017129
MT	9.006992
MM	C_pi: 1.535289, n_recomb: 32168.201313
RS	0	0.000000	0.361701	645.066635	0.020053	0.001307
RS	1	0.007424	0.361701	678.407627	0.021089	0.007970
RS	2	0.015399	0.361701	712.349024	0.022145	0.014530
RS	3	0.023966	0.361701	746.724061	0.023213	0.018776
RS	4	0.033169	0.366682	770.864381	0.023964	0.019561
RS	5	0.043056	0.366682	805.332519	0.025035	0.021034
RS	6	0.053676	0.387692	794.769333	0.024707	0.021156
RS	7	0.065085	0.387692	828.197643	0.025746	0.023310
RS	8	0.077341	0.406193	822.497807	0.025569	0.023466
RS	9	0.090507	0.406193	854.457562	0.026562	0.025490
RS	10	0.104650	0.432466	832.603101	0.025883	0.025159
RS	11	0.119843	0.432466	862.536396	0.026813	0.027280
RS	12	0.136164	0.472726	816.646567	0.025387	0.026286
RS	13	0.153697	0.472726	844.308944	0.026247	0.028265
RS	14	0.172531	0.538057	766.718980	0.023835	0.026154
RS	15	0.192764	0.538057	792.286370	0.024629	0.027650
RS	16	0.214499	0.636125	692.797269	0.021537	0.024494
RS	17	0.237847	0.636125	716.587010	0.022276	0.025424
RS	18	0.262929	0.769423	613.298901	0.019065	0.021952
RS	19	0.289873	0.769423	635.488560	0.019755	0.022524
RS	20	0.318817	0.940367	539.304243	0.016765	0.019245
RS	21	0.349909	0.940367	559.970076	0.017408	0.019606
RS	22	0.383310	1.149255	476.186965	0.014803	0.016774
RS	23	0.419191	1.149255	495.401005	0.015400	0.017041
RS	24	0.457736	1.391119	426.096332	0.013246	0.014748
RS	25	0.499142	1.391119	443.980605	0.013802	0.014991
RS	26	0.543622	1.656634	388.654803	0.012082	0.013208
RS	27	0.591404	1.656634	405.377407	0.012602	0.013448
RS	28	0.642734	1.934765	362.106666	0.011257	0.012075
RS	29	0.697874	1.934765	377.845807	0.011746	0.012295
RS	30	0.757108	2.210424	345.059785	0.010727	0.011247
RS	31	0.820740	2.210424	359.977538	0.011190	0.011457
RS	32	0.889095	2.461504	337.069399	0.010478	0.010719
RS	33	0.962525	2.461504	351.291230	0.010920	0.010973
RS	34	1.041407	2.664827	337.860593	0.010503	0.010562
RS	35	1.126144	2.664827	351.433053	0.010925	0.010906
RS	36	1.217173	2.808217	346.378833	0.010768	0.010800
RS	37	1.314960	2.808217	359.206836	0.011167	0.011233
RS	38	1.420006	2.896469	360.435244	0.011205	0.011355
RS	39	1.532850	2.896469	372.232420	0.011571	0.011822
RS	40	1.654073	2.945563	377.044484	0.011721	0.012055
RS	41	1.784295	2.945563	387.329959	0.012041	0.012480
RS	42	1.924184	2.971440	393.210544	0.012224	0.012720
RS	43	2.074459	2.971440	401.350488	0.012477	0.013049
RS	44	2.235890	2.983942	406.446120	0.012635	0.013233
RS	45	2.409306	2.983942	411.710599	0.012799	0.013447
RS	46	2.595596	2.987965	414.687574	0.012891	0.013551
RS	47	2.795716	2.987965	416.314209	0.012942	0.013644
RS	48	3.010693	2.987671	415.890843	0.012929	0.013646
RS	49	3.241630	2.987671	413.187848	0.012845	0.013606
RS	50	3.489711	2.988590	408.007541	0.012684	0.013469
RS	51	3.756210	2.988590	400.517857	0.012451	0.013279
RS	52	4.042494	2.995769	389.653974	0.012113	0.012972
RS	53	4.350031	2.995769	377.323183	0.011730	0.012633
RS	54	4.680400	3.027186	359.031142	0.011161	0.012108
RS	55	5.035295	3.027186	342.591944	0.010650	0.011646
RS	56	5.416538	3.027186	324.041468	0.010073	0.011120
RS	57	5.826084	3.027186	303.611731	0.009438	0.010532
RS	58	6.266035	3.412673	251.946440	0.007832	0.009091
RS	59	6.738647	3.412673	235.400083	0.007318	0.008576
RS	60	7.246346	3.412673	217.671877	0.006767	0.008007
RS	61	7.791736	3.412673	199.049282	0.006188	0.007391
RS	62	8.377616	3.412673	179.854719	0.005591	0.006736
RS	63	9.006992	3.412673	914.519870	0.028429	0.034718
PA	4+25*2+4+6 0.074464370 0.017128699 9.006992009 0.361700802 0.366682247 0.387692268 0.406193437 0.432465982 0.472726211 0.538057189 0.636124923 0.769422725 0.940366517 1.149255177 1.391119357 1.656634044 1.934765103 2.210424301 2.461503628 2.664826918 2.808217310 2.896469097 2.945562730 2.971440123 2.983942377 2.987965086 2.987670840 2.988589850 2.995768741 3.027185505 3.412673414
//
IT	4532
RD	4
LK	-334366.152520
QD	-1157.980409 -> -956.367040
RI	0.0428907206
TR	0.070622	0.017720
MT	9.407446
MM	C_pi: 1.675612, n_recomb: 36259.535431
RS	0	0.000000	0.412330	643.811031	0.017756	0.001174
RS	1	0.007497	0.412330	679.194759	0.018731	0.007269
RS	2	0.015557	0.412330	715.514404	0.019733	0.013380
RS	3	0.024221	0.412330	752.635530	0.020757	0.017258
RS	4	0.033534	0.403265	807.941995	0.022282	0.018913
RS	5	0.043545	0.403265	846.513026	0.023346	0.020032
RS	6	0.054307	0.421956	846.543624	0.023347	0.020332
RS	7	0.065877	0.421956	884.589514	0.024396	0.022144
RS	8	0.078313	0.429862	905.682492	0.024978	0.022935
RS	9	0.091682	0.429862	942.794187	0.026001	0.024764
RS	10	0.106053	0.443891	948.658975	0.026163	0.025140
RS	11	0.121501	0.443891	983.765938	0.027131	0.027182
RS	12	0.138108	0.471855	958.262918	0.026428	0.026835
RS	13	0.155960	0.471855	990.628765	0.027321	0.028845
RS	14	0.175150	0.526425	917.305137	0.025298	0.027094
RS	15	0.195779	0.526425	946.981494	0.026117	0.028735
RS	16	0.217955	0.616655	834.787018	0.023023	0.025564
RS	17	0.241793	0.616655	862.292513	0.023781	0.026687
RS	18	0.267419	0.746405	736.508504	0.020312	0.022906
RS	19	0.294965	0.746405	762.184683	0.021020	0.023678
RS	20	0.324577	0.920387	640.395760	0.017661	0.019957
RS	21	0.356409	0.920387	664.343778	0.018322	0.020505
RS	22	0.390628	1.142047	556.083158	0.015336	0.017207
RS	23	0.427412	1.142047	578.327920	0.015950	0.017633
RS	24	0.466954	1.408778	488.084360	0.013461	0.014926
RS	25	0.509461	1.408778	508.708610	0.014030	0.015303
RS	26	0.555155	1.712012	436.623092	0.012042	0.013185
RS	27	0.604274	1.712012	455.800066	0.012570	0.013539
RS	28	0.657076	2.040242	399.452642	0.011016	0.011904
RS	29	0.713837	2.040242	417.402589	0.011512	0.012221
RS	30	0.774853	2.375002	374.730617	0.010335	0.010975
RS	31	0.840444	2.375002	391.683568	0.010802	0.011263
RS	32	0.910953	2.685117	362.022410	0.009984	0.010390
RS	33	0.986748	2.685117	378.195767	0.010430	0.010701
RS	34	1.068225	2.934881	361.192959	0.009961	0.010214
RS	35	1.155811	2.934881	376.737642	0.010390	0.010596
RS	36	1.249964	3.104399	371.002038	0.010232	0.010466
RS	37	1.351176	3.104399	385.910210	0.010643	0.010922
RS	38	1.459976	3.200648	388.605517	0.010717	0.011058
RS	39	1.576933	3.200648	402.629915	0.011104	0.011537
RS	40	1.702659	3.247942	410.077115	0.011309	0.011804
RS	41	1.837811	3.247942	422.717011	0.011658	0.012235
RS	42	1.983096	3.269421	431.592098	0.011903	0.012512
RS	43	2.139273	3.269421	442.145981	0.012194	0.012844
RS	44	2.307160	3.277833	450.199006	0.012416	0.013064
RS	45	2.487633	3.277833	457.833125	0.012627	0.013280
RS	46	2.681638	3.278288	463.601042	0.012786	0.013419
RS	47	2.890188	3.278288	467.413472	0.012891	0.013517
RS	48	3.114373	3.275105	469.436087	0.012947	0.013554
RS	49	3.355366	3.275105	468.563143	0.012922	0.013524
RS	50	3.614428	3.274797	465.139509	0.012828	0.013419
RS	51	3.892912	3.274797	458.942877	0.012657	0.013245
RS	52	4.192276	3.283193	448.831735	0.012378	0.012967
RS	53	4.514084	3.283193	437.097487	0.012055	0.012648
RS	54	4.860019	3.322379	417.817556	0.011523	0.012139
RS	55	5.231889	3.322379	401.239885	0.011066	0.011700
RS	56	5.631641	3.322379	382.073407	0.010537	0.011195
RS	57	6.061363	3.322379	360.527984	0.009943	0.010627
RS	58	6.523303	3.848022	293.784764	0.008102	0.008947
RS	59	7.019877	3.848022	277.454729	0.007652	0.008489
RS	60	7.553681	3.848022	259.497698	0.007157	0.007975
RS	61	8.127505	3.848022	240.179628	0.006624	0.007412
RS	62	8.744352	3.848022	219.815845	0.006062	0.006806
RS	63	9.407446	3.848022	1209.025125	0.033344	0.037310
PA	4+25*2+4+6 0.070622214 0.017719985 9.407445546 0.412329724 0.403264936 0.421956318 0.429862150 0.443890547 0.471854735 0.526425496 0.616654905 0.746405188 0.920386635 1.142046685 1.408778062 1.712012325 2.040242291 2.375002020 2.685116843 2.934881261 3.104399157 3.200648474 3.247942087 3.269421236 3.277833351 3.278288186 3.275104866 3.274796773 3.283193132 3.322378934 3.848022375
//
IT	4649
RD	5
LK	-333985.134877
QD	-1013.066450 -> -854.963287
RI	0.0376650500
TR	0.067544	0.018412
MT	9.689189
MM	C_pi: 1.786738, n_recomb: 40111.840446
RS	0	0.000000	0.453564	651.241389	0.016236	0.001096
RS	1	0.007547	0.453564	688.452465	0.017163	0.006856
RS	2	0.015664	0.453564	726.846026	0.018120	0.012702
RS	3	0.024393	0.453564	766.310646	0.019104	0.016355
RS	4	0.033782	0.436032	838.768207	0.020911	0.018454
RS	5	0.043878	0.436032	880.741474	0.021957	0.019330
RS	6	0.054737	0.458110	879.222155	0.021919	0.019566
RS	7	0.066416	0.458110	920.998663	0.022961	0.021093
RS	8	0.078975	0.457885	963.310494	0.024016	0.022307
RS	9	0.092483	0.457885	1004.913520	0.025053	0.023927
RS	10	0.107010	0.461278	1038.340015	0.025886	0.024890
RS	11	0.122634	0.461278	1078.306168	0.026882	0.026780
RS	12	0.139436	0.478197	1078.085358	0.026877	0.027082
RS	13	0.157507	0.478197	1115.064934	0.027799	0.029016
RS	14	0.176942	0.522940	1053.487011	0.026264	0.027743
RS	15	0.197843	0.522940	1087.191551	0.027104	0.029391
RS	16	0.220322	0.605362	969.224477	0.024163	0.026393
RS	17	0.244497	0.605362	1000.299133	0.024938	0.027578
RS	18	0.270497	0.729922	856.887653	0.021362	0.023695
RS	19	0.298459	0.729922	885.886056	0.022085	0.024553
RS	20	0.328532	0.902781	741.416877	0.018484	0.020577
RS	21	0.360874	0.902781	768.516479	0.019159	0.021221
RS	22	0.395657	1.129959	637.313755	0.015888	0.017611
RS	23	0.433065	1.129959	662.506014	0.016516	0.018124
RS	24	0.473297	1.411293	552.085209	0.013764	0.015120
RS	25	0.516565	1.411293	575.399298	0.014345	0.015571
RS	26	0.563098	1.739714	486.954939	0.012140	0.013206
RS	27	0.613144	1.739714	508.548194	0.012678	0.013623
RS	28	0.666966	2.104331	439.361952	0.010953	0.011793
RS	29	0.724851	2.104331	459.478439	0.011455	0.012164
RS	30	0.787104	2.484813	407.064769	0.010148	0.010773
RS	31	0.854056	2.484813	425.987542	0.010620	0.011107
RS	32	0.926060	2.842384	389.666370	0.009714	0.010136
RS	33	1.003499	2.842384	407.693566	0.010164	0.010479
RS	34	1.086783	3.129529	387.169072	0.009652	0.009940
RS	35	1.176352	3.129529	404.548715	0.010086	0.010339
RS	36	1.272681	3.318634	398.127726	0.009925	0.010196
RS	37	1.376280	3.318634	414.934435	0.010344	0.010657
RS	38	1.487698	3.418680	419.020947	0.010446	0.010809
RS	39	1.607525	3.418680	435.042152	0.010846	0.011290
RS	40	1.736395	3.462114	444.936830	0.011092	0.011588
RS	41	1.874992	3.462114	459.647752	0.011459	0.012022
RS	42	2.024049	3.478893	471.173893	0.011747	0.012333
RS	43	2.184355	3.478893	483.805344	0.012061	0.012672
RS	44	2.356760	3.484126	494.317705	0.012323	0.012923
RS	45	2.542177	3.484126	503.941668	0.012563	0.013151
RS	46	2.741588	3.482606	511.899223	0.012762	0.013320
RS	47	2.956048	3.482606	517.495565	0.012901	0.013432
RS	48	3.186695	3.478336	521.330599	0.012997	0.013498
RS	49	3.434749	3.478336	521.895483	0.013011	0.013486
RS	50	3.701524	3.478416	519.629168	0.012955	0.013408
RS	51	3.988433	3.478416	514.381622	0.012824	0.013257
RS	52	4.296995	3.489257	504.510102	0.012578	0.013000
RS	53	4.628846	3.489257	493.117953	0.012294	0.012707
RS	54	4.985742	3.537372	472.353527	0.011776	0.012203
RS	55	5.369574	3.537372	455.525378	0.011356	0.011789
RS	56	5.782374	3.537372	435.693182	0.010862	0.011307
RS	57	6.226329	3.537372	413.048712	0.010297	0.010759
RS	58	6.703790	4.202728	330.153257	0.008231	0.008850
RS	59	7.217287	4.202728	314.258105	0.007835	0.008443
RS	60	7.769538	4.202728	296.379557	0.007389	0.007980
RS	61	8.363469	4.202728	276.756164	0.006900	0.007464
RS	62	9.002225	4.202728	255.686071	0.006374	0.006904
RS	63	9.689189	4.202728	1495.489742	0.037283	0.039961
PA	4+25*2+4+6 0.067543812 0.018412459 9.689188660 0.453563641 0.436031827 0.458109538 0.457884691 0.461278280 0.478196975 0.522940345 0.605362441 0.729922112 0.902780743 1.129959403 1.411293123 1.739714383 2.104330636 2.484812704 2.842383890 3.129529415 3.318633803 3.418679709 3.462114171 3.478893010 3.484126315 3.482605936 3.478336396 3.478415967 3.489256885 3.537372125 4.202727855
//
IT	4190
RD	6
LK	-333680.786106
QD	-901.741894 -> -769.107120
RI	0.0343442434
TR	0.064893	0.019116
MT	9.912121
MM	C_pi: 1.879751, n_recomb: 43747.035250
RS	0	0.000000	0.484126	668.140862	0.015273	0.001047
RS	1	0.007586	0.484126	707.282358	0.016168	0.006601
RS	2	0.015747	0.484126	747.798228	0.017094	0.012303
RS	3	0.024527	0.484126	789.591407	0.018049	0.015842
RS	4	0.033973	0.462515	871.009591	0.019910	0.018121
RS	5	0.044136	0.462515	916.047226	0.020940	0.018860
RS	6	0.055069	0.492921	903.136397	0.020645	0.018853
RS	7	0.066833	0.492921	947.988149	0.021670	0.020182
RS	8	0.079488	0.486814	1005.495253	0.022984	0.021640
RS	9	0.093103	0.486814	1050.964539	0.024024	0.023097
RS	10	0.107751	0.480987	1109.147096	0.025354	0.024504
RS	11	0.123511	0.480987	1153.573397	0.026369	0.026250
RS	12	0.140465	0.487985	1179.861022	0.026970	0.027120
RS	13	0.158706	0.487985	1221.287735	0.027917	0.028961
RS	14	0.178331	0.523932	1175.724136	0.026876	0.028172
RS	15	0.199444	0.523932	1213.361888	0.027736	0.029785
RS	16	0.222159	0.599246	1094.557167	0.025020	0.027033
RS	17	0.246597	0.599246	1129.067282	0.025809	0.028231
RS	18	0.272888	0.718545	971.977129	0.022218	0.024349
RS	19	0.301174	0.718545	1004.133718	0.022953	0.025244
RS	20	0.331606	0.888870	839.632881	0.019193	0.021117
RS	21	0.364346	0.888870	869.730891	0.019881	0.021812
RS	22	0.399570	1.118285	717.142322	0.016393	0.017982
RS	23	0.437466	1.118285	745.161233	0.017033	0.018546
RS	24	0.478236	1.408918	615.407086	0.014067	0.015317
RS	25	0.522099	1.408918	641.319074	0.014660	0.015812
RS	26	0.569289	1.755466	536.989403	0.012275	0.013253
RS	27	0.620059	1.755466	560.922920	0.012822	0.013706
RS	28	0.674681	2.148234	479.183285	0.010954	0.011722
RS	29	0.733445	2.148234	501.393680	0.011461	0.012126
RS	30	0.796668	2.565947	439.428201	0.010045	0.010618
RS	31	0.864686	2.565947	460.241666	0.010521	0.010981
RS	32	0.937863	2.963466	417.385074	0.009541	0.009933
RS	33	1.016592	2.963466	437.173526	0.009993	0.010296
RS	34	1.101293	3.282398	413.182829	0.009445	0.009716
RS	35	1.192419	3.282398	432.287520	0.009882	0.010123
RS	36	1.290458	3.487552	425.169567	0.009719	0.009970
RS	37	1.395933	3.487552	443.746281	0.010143	0.010431
RS	38	1.509409	3.589526	449.164430	0.010267	0.010595
RS	39	1.631494	3.589526	467.035164	0.010676	0.011074
RS	40	1.762839	3.628443	479.267384	0.010955	0.011398
RS	41	1.904147	3.628443	495.883025	0.011335	0.011836
RS	42	2.056175	3.640629	509.882859	0.011655	0.012175
RS	43	2.219735	3.640629	524.407506	0.011987	0.012525
RS	44	2.395703	3.643265	537.126971	0.012278	0.012803
RS	45	2.585018	3.643265	548.543702	0.012539	0.013046
RS	46	2.788694	3.640599	558.389211	0.012764	0.013240
RS	47	3.007821	3.640599	565.571103	0.012928	0.013372
RS	48	3.243569	3.636086	570.910993	0.013050	0.013461
RS	49	3.497201	3.636086	572.730481	0.013092	0.013472
RS	50	3.770073	3.637201	571.345154	0.013060	0.013415
RS	51	4.063643	3.637201	566.897960	0.012959	0.013289
RS	52	4.379483	3.650889	557.039879	0.012733	0.013051
RS	53	4.719281	3.650889	545.896589	0.012478	0.012783
RS	54	5.084855	3.708304	523.402826	0.011964	0.012281
RS	55	5.478161	3.708304	506.316254	0.011574	0.011891
RS	56	5.901301	3.708304	485.848987	0.011106	0.011431
RS	57	6.356539	3.708304	462.176419	0.010565	0.010902
RS	58	6.846310	4.512946	362.373702	0.008283	0.008774
RS	59	7.373234	4.512946	347.085723	0.007934	0.008414
RS	60	7.940128	4.512946	329.518243	0.007532	0.007997
RS	61	8.550024	4.512946	309.879266	0.007083	0.007525
RS	62	9.206185	4.512946	288.443854	0.006593	0.007006
RS	63	9.912121	4.512946	1776.255545	0.040603	0.042588
PA	4+25*2+4+6 0.064893381 0.019115963 9.912120871 0.484125602 0.462515358 0.492920718 0.486813614 0.480987095 0.487985051 0.523931790 0.599245750 0.718544923 0.888870232 1.118284541 1.408918257 1.755466077 2.148234408 2.565946563 2.963465818 3.282398159 3.487552206 3.589526318 3.628442915 3.640629074 3.643264752 3.640598838 3.636085846 3.637201113 3.650888697 3.708304044 4.512945899
//
IT	5170
RD	7
LK	-333423.859907
QD	-808.513389 -> -694.456000
RI	0.0322326436
TR	0.062522	0.019793
MT	10.104861
MM	C_pi: 1.962258, n_recomb: 47217.586191
RS	0	0.000000	0.506436	691.566823	0.014646	0.001012
RS	1	0.007618	0.506436	732.778536	0.015519	0.006430
RS	2	0.015817	0.506436	775.527781	0.016425	0.012060
RS	3	0.024640	0.506436	819.726286	0.017361	0.015552
RS	4	0.034135	0.483115	906.584483	0.019200	0.017881
RS	5	0.044354	0.483115	954.563765	0.020216	0.018554
RS	6	0.055351	0.525666	923.099359	0.019550	0.018196
RS	7	0.067186	0.525666	970.595295	0.020556	0.019392
RS	8	0.079923	0.515538	1038.476728	0.021993	0.020975
RS	9	0.093630	0.515538	1087.324094	0.023028	0.022314
RS	10	0.108381	0.501641	1167.069793	0.024717	0.024048
RS	11	0.124256	0.501641	1215.595354	0.025745	0.025674
RS	12	0.141340	0.499585	1268.092384	0.026856	0.027023
RS	13	0.159726	0.499585	1313.804213	0.027824	0.028781
RS	14	0.179513	0.527576	1286.664566	0.027250	0.028447
RS	15	0.200807	0.527576	1328.171067	0.028129	0.030016
RS	16	0.223723	0.596505	1211.993179	0.025668	0.027536
RS	17	0.248385	0.596505	1249.859389	0.026470	0.028728
RS	18	0.274925	0.710904	1082.118770	0.022918	0.024902
RS	19	0.303488	0.710904	1117.322807	0.023663	0.025812
RS	20	0.334227	0.878319	934.940786	0.019801	0.021593
RS	21	0.367307	0.878319	967.923389	0.020499	0.022319
RS	22	0.402908	1.108449	795.255165	0.016842	0.018323
RS	23	0.441220	1.108449	826.005715	0.017494	0.018921
RS	24	0.482452	1.405531	677.622573	0.014351	0.015511
RS	25	0.526824	1.405531	706.058243	0.014953	0.016034
RS	26	0.574577	1.766145	586.206454	0.012415	0.013315
RS	27	0.625968	1.766145	612.418509	0.012970	0.013791
RS	28	0.681274	2.182078	518.332478	0.010978	0.011677
RS	29	0.740793	2.182078	542.578651	0.011491	0.012101
RS	30	0.804846	2.631706	471.193984	0.009979	0.010497
RS	31	0.873780	2.631706	493.836747	0.010459	0.010879
RS	32	0.947964	3.064464	444.528495	0.009414	0.009766
RS	33	1.027801	3.064464	466.009249	0.009869	0.010142
RS	34	1.113719	3.411921	438.572213	0.009288	0.009527
RS	35	1.206183	3.411921	459.323628	0.009728	0.009938
RS	36	1.305691	3.631420	451.470272	0.009561	0.009776
RS	37	1.412779	3.631420	471.730054	0.009991	0.010233
RS	38	1.528026	3.734756	478.408654	0.010132	0.010408
RS	39	1.652053	3.734756	498.035714	0.010548	0.010884
RS	40	1.785528	3.769143	512.528339	0.010855	0.011230
RS	41	1.929172	3.769143	530.951470	0.011245	0.011670
RS	42	2.083759	3.776932	547.335241	0.011592	0.012034
RS	43	2.250123	3.776932	563.653627	0.011937	0.012394
RS	44	2.429161	3.777241	578.466963	0.012251	0.012696
RS	45	2.621838	3.777241	591.577960	0.012529	0.012955
RS	46	2.829193	3.773724	603.183309	0.012775	0.013172
RS	47	3.052346	3.773724	611.859037	0.012958	0.013324
RS	48	3.292499	3.769211	618.581919	0.013101	0.013435
RS	49	3.550947	3.769211	621.579035	0.013164	0.013468
RS	50	3.829084	3.771430	620.981213	0.013151	0.013432
RS	51	4.128411	3.771430	617.280487	0.013073	0.013330
RS	52	4.450541	3.787898	607.365633	0.012863	0.013109
RS	53	4.797211	3.787898	596.449980	0.012632	0.012865
RS	54	5.170292	3.854515	572.116604	0.012117	0.012363
RS	55	5.571795	3.854515	554.799138	0.011750	0.011996
RS	56	6.003885	3.854515	533.747590	0.011304	0.011557
RS	57	6.468892	3.854515	509.121421	0.010782	0.011047
RS	58	6.969325	4.798395	391.768776	0.008297	0.008709
RS	59	7.507883	4.798395	377.211161	0.007989	0.008391
RS	60	8.087468	4.798395	360.119973	0.007627	0.008015
RS	61	8.711208	4.798395	340.670986	0.007215	0.007584
RS	62	9.382466	4.798395	319.112587	0.006758	0.007103
RS	63	10.104861	4.798395	2055.738092	0.043538	0.045151
PA	4+25*2+4+6 0.062522294 0.019793160 10.104861491 0.506435780 0.483114905 0.525665781 0.515538468 0.501640977 0.499585374 0.527576312 0.596504692 0.710904384 0.878319424 1.108449469 1.405531002 1.766145435 2.182077659 2.631705802 3.064463644 3.411921406 3.631419521 3.734756379 3.769143456 3.776932498 3.777241010 3.773723648 3.769210778 3.771430469 3.787898081 3.854515040 4.798395131
//
IT	3791
RD	8
LK	-333202.415726
QD	-728.211391 -> -629.082743
RI	0.0308312917
TR	0.060360	0.020430
MT	10.280983
MM	C_pi: 2.038608, n_recomb: 50562.354805
RS	0	0.000000	0.523395	718.475724	0.014210	0.000985
RS	1	0.007647	0.523395	761.839495	0.015067	0.006302
RS	2	0.015880	0.523395	806.889051	0.015958	0.011894
RS	3	0.024742	0.523395	853.541824	0.016881	0.015378
RS	4	0.034281	0.498952	945.405625	0.018698	0.017716
RS	5	0.044550	0.498952	996.300398	0.019704	0.018366
RS	6	0.055605	0.556411	941.134892	0.018613	0.017595
RS	7	0.067505	0.556411	990.988121	0.019599	0.018703
RS	8	0.080314	0.543736	1065.699102	0.021077	0.020333
RS	9	0.094104	0.543736	1117.554117	0.022102	0.021587
RS	10	0.108948	0.522660	1216.035927	0.024050	0.023561
RS	11	0.124927	0.522660	1268.355603	0.025085	0.025090
RS	12	0.142128	0.512194	1346.219509	0.026625	0.026842
RS	13	0.160645	0.512194	1396.071685	0.027611	0.028529
RS	14	0.180578	0.532855	1388.786778	0.027467	0.028614
RS	15	0.202035	0.532855	1434.120628	0.028363	0.030142
RS	16	0.225133	0.595983	1323.111474	0.026168	0.027937
RS	17	0.249997	0.595983	1364.293541	0.026982	0.029119
RS	18	0.276763	0.705891	1188.252543	0.023501	0.025379
RS	19	0.305576	0.705891	1226.435886	0.024256	0.026295
RS	20	0.336592	0.870375	1027.880155	0.020329	0.022022
RS	21	0.369980	0.870375	1063.669636	0.021037	0.022767
RS	22	0.405922	1.100463	871.960152	0.017245	0.018641
RS	23	0.444612	1.100463	905.374988	0.017906	0.019262
RS	24	0.486261	1.402341	738.885229	0.014613	0.015701
RS	25	0.531095	1.402341	769.791866	0.015225	0.016244
RS	26	0.579358	1.774513	634.652056	0.012552	0.013387
RS	27	0.631311	1.774513	663.098869	0.013114	0.013878
RS	28	0.687238	2.210437	556.770690	0.011012	0.011651
RS	29	0.747442	2.210437	583.010791	0.011531	0.012089
RS	30	0.812249	2.688517	502.269946	0.009934	0.010401
RS	31	0.882013	2.688517	526.697075	0.010417	0.010795
RS	32	0.957112	3.153518	470.966721	0.009315	0.009626
RS	33	1.037955	3.153518	494.088917	0.009772	0.010010
RS	34	1.124979	3.527632	463.187890	0.009161	0.009365
RS	35	1.218659	3.527632	485.528702	0.009603	0.009777
RS	36	1.319503	3.760818	476.872857	0.009431	0.009606
RS	37	1.428059	3.760818	498.753734	0.009864	0.010059
RS	38	1.544916	3.865593	506.610042	0.010020	0.010242
RS	39	1.670711	3.865593	527.930569	0.010441	0.010713
RS	40	1.806125	3.895743	544.615171	0.010771	0.011077
RS	41	1.951895	3.895743	564.785801	0.011170	0.011520
RS	42	2.108813	3.899342	583.505568	0.011540	0.011906
RS	43	2.277731	3.899342	601.563123	0.011897	0.012276
RS	44	2.459567	3.897398	618.432398	0.012231	0.012599
RS	45	2.655309	3.897398	633.190677	0.012523	0.012875
RS	46	2.866020	3.893034	646.522477	0.012787	0.013111
RS	47	3.092845	3.893034	656.655620	0.012987	0.013283
RS	48	3.337017	3.888429	664.745986	0.013147	0.013415
RS	49	3.599862	3.888429	668.898056	0.013229	0.013470
RS	50	3.882807	3.891539	669.094085	0.013233	0.013453
RS	51	4.187391	3.891539	666.133610	0.013174	0.013375
RS	52	4.515267	3.910482	656.179405	0.012978	0.013169
RS	53	4.868218	3.910482	645.504633	0.012767	0.012948
RS	54	5.248160	3.985972	619.296496	0.012248	0.012444
RS	55	5.657158	3.985972	601.789295	0.011902	0.012100
RS	56	6.097435	3.985972	580.209163	0.011475	0.011680
RS	57	6.571381	3.985972	554.699420	0.010971	0.011187
RS	58	7.081572	5.069246	419.219474	0.008291	0.008648
RS	59	7.630780	5.069246	405.481616	0.008019	0.008369
RS	60	8.221988	5.069246	388.987156	0.007693	0.008031
RS	61	8.858409	5.069246	369.878773	0.007315	0.007637
RS	62	9.543500	5.069246	348.375891	0.006890	0.007191
RS	63	10.280983	5.069246	2337.078099	0.046222	0.047632
PA	4+25*2+4+6 0.060359853 0.020429553 10.280982677 0.523394957 0.498951724 0.556411366 0.543736403 0.522659813 0.512193928 0.532855214 0.595982753 0.705890787 0.870375335 1.100463081 1.402340805 1.774513174 2.210437410 2.688517414 3.153518072 3.527631986 3.760818210 3.865593382 3.895742990 3.899341626 3.897397919 3.893034491 3.888429265 3.891539215 3.910481979 3.985971678 5.069245990
//
IT	4375
RD	9
LK	-333009.759743
QD	-658.286451 -> -571.628438
RI	0.0298320033
TR	0.058369	0.021021
MT	10.446971
MM	C_pi: 2.111137, n_recomb: 53804.755206
RS	0	0.000000	0.537294	746.536336	0.013875	0.000963
RS	1	0.007675	0.537294	792.062869	0.014721	0.006195
RS	2	0.015938	0.537294	839.415317	0.015601	0.011762
RS	3	0.024836	0.537294	888.515373	0.016514	0.015257
RS	4	0.034416	0.511099	986.908917	0.018342	0.017614
RS	5	0.044732	0.511099	1040.730305	0.019343	0.018262
RS	6	0.055840	0.585432	958.024016	0.017806	0.017049
RS	7	0.067800	0.585432	1010.030572	0.018772	0.018095
RS	8	0.080678	0.571361	1089.004080	0.020240	0.019723
RS	9	0.094544	0.571361	1143.577847	0.021254	0.020915
RS	10	0.109475	0.543787	1258.464455	0.023389	0.023066
RS	11	0.125551	0.543787	1314.318791	0.024428	0.024517
RS	12	0.142861	0.525380	1416.575407	0.026328	0.026609
RS	13	0.161499	0.525380	1470.436399	0.027329	0.028236
RS	14	0.181568	0.539165	1483.922078	0.027580	0.028704
RS	15	0.203178	0.539165	1533.052495	0.028493	0.030198
RS	16	0.226445	0.596938	1429.177797	0.026562	0.028265
RS	17	0.251498	0.596938	1473.656412	0.027389	0.029436
RS	18	0.278474	0.702703	1291.216965	0.023998	0.025798
RS	19	0.307521	0.702703	1332.336722	0.024762	0.026716
RS	20	0.338796	0.864338	1118.999501	0.020797	0.022415
RS	21	0.372472	0.864338	1157.540921	0.021514	0.023171
RS	22	0.408732	1.093963	947.617908	0.017612	0.018941
RS	23	0.447775	1.093963	983.647855	0.018282	0.019579
RS	24	0.489814	1.399575	799.432535	0.014858	0.015888
RS	25	0.535080	1.399575	832.771954	0.015478	0.016446
RS	26	0.583820	1.781626	682.470518	0.012684	0.013466
RS	27	0.636300	1.781626	713.120475	0.013254	0.013968
RS	28	0.692808	2.235367	594.575588	0.011051	0.011639
RS	29	0.753652	2.235367	622.778594	0.011575	0.012088
RS	30	0.819166	2.739516	532.685065	0.009900	0.010322
RS	31	0.889709	2.739516	558.862004	0.010387	0.010726
RS	32	0.965664	3.234749	496.700111	0.009232	0.009506
RS	33	1.047450	3.234749	521.423719	0.009691	0.009896
RS	34	1.135511	3.634444	487.013563	0.009051	0.009223
RS	35	1.230331	3.634444	510.898307	0.009495	0.009634
RS	36	1.332429	3.881209	501.355079	0.009318	0.009454
RS	37	1.442361	3.881209	524.808442	0.009754	0.009903
RS	38	1.560731	3.987824	533.747288	0.009920	0.010091
RS	39	1.688185	3.987824	556.713898	0.010347	0.010559
RS	40	1.825420	4.014145	575.523049	0.010697	0.010937
RS	41	1.973188	4.014145	597.399661	0.011103	0.011382
RS	42	2.132296	4.013736	618.427067	0.011494	0.011787
RS	43	2.303615	4.013736	638.191255	0.011861	0.012166
RS	44	2.488083	4.009521	657.114550	0.012213	0.012509
RS	45	2.686707	4.009521	673.498417	0.012517	0.012800
RS	46	2.900574	4.004155	688.575966	0.012798	0.013056
RS	47	3.130856	4.004155	700.157105	0.013013	0.013246
RS	48	3.378810	3.999200	709.656825	0.013189	0.013398
RS	49	3.645793	3.999200	714.967504	0.013288	0.013474
RS	50	3.933267	4.002845	716.019383	0.013308	0.013475
RS	51	4.242803	4.002845	713.815518	0.013267	0.013419
RS	52	4.576094	4.023857	703.886410	0.013082	0.013228
RS	53	4.934964	4.023857	693.481282	0.012889	0.013029
RS	54	5.321376	4.107770	665.408995	0.012367	0.012523
RS	55	5.737443	4.107770	647.756950	0.012039	0.012199
RS	56	6.185442	4.107770	625.702985	0.011629	0.011798
RS	57	6.667822	4.107770	599.373760	0.011140	0.011320
RS	58	7.187223	5.330555	445.252656	0.008275	0.008591
RS	59	7.746486	5.330555	432.400424	0.008036	0.008346
RS	60	8.348670	5.330555	416.592975	0.007743	0.008044
RS	61	8.997069	5.330555	397.939543	0.007396	0.007684
RS	62	9.695230	5.330555	376.629156	0.007000	0.007270
RS	63	10.446971	5.330555	2621.857294	0.048729	0.050021
PA	4+25*2+4+6 0.058368525 0.021020827 10.446971500 0.537293992 0.511099140 0.585431806 0.571361240 0.543786998 0.525379829 0.539164657 0.596937620 0.702702896 0.864337518 1.093962580 1.399575111 1.781625943 2.235367060 2.739516059 3.234748734 3.634444036 3.881208572 3.987823544 4.014144930 4.013736336 4.009521294 4.004154749 3.999199749 4.002845035 4.023857226 4.107769734 5.330555201
//
IT	4590
RD	10
LK	-332841.238603
QD	-597.030084 -> -520.969645
RI	0.0290535633
TR	0.056526	0.021567
MT	10.605901
MM	C_pi: 2.181056, n_recomb: 56957.742684
RS	0	0.000000	0.549679	774.150605	0.013592	0.000942
RS	1	0.007700	0.549679	821.791598	0.014428	0.006095
RS	2	0.015993	0.549679	871.393689	0.015299	0.011641
RS	3	0.024925	0.549679	922.882420	0.016203	0.015153
RS	4	0.034544	0.520388	1030.550353	0.018093	0.017563
RS	5	0.044904	0.520388	1087.321516	0.019090	0.018224
RS	6	0.056062	0.613007	974.039779	0.017101	0.016554
RS	7	0.068079	0.613007	1028.042398	0.018049	0.017554
RS	8	0.081021	0.598449	1109.397974	0.019478	0.019148
RS	9	0.094960	0.598449	1166.454995	0.020479	0.020294
RS	10	0.109972	0.564913	1295.820335	0.022751	0.022577
RS	11	0.126141	0.564913	1354.982099	0.023789	0.023961
RS	12	0.143554	0.538908	1480.661059	0.025996	0.026343
RS	13	0.162308	0.538908	1538.406495	0.027010	0.027920
RS	14	0.182506	0.546141	1573.295735	0.027622	0.028740
RS	15	0.204259	0.546141	1626.193974	0.028551	0.030204
RS	16	0.227687	0.598888	1531.074480	0.026881	0.028536
RS	17	0.252920	0.598888	1578.838936	0.027719	0.029698
RS	18	0.280095	0.700786	1391.610955	0.024432	0.026174
RS	19	0.309363	0.700786	1435.636869	0.025205	0.027092
RS	20	0.340885	0.859669	1208.696132	0.021221	0.022778
RS	21	0.374833	0.859669	1249.946617	0.021945	0.023544
RS	22	0.411396	1.088563	1022.498650	0.017952	0.019227
RS	23	0.450774	1.088563	1061.104221	0.018630	0.019879
RS	24	0.493185	1.397157	859.450078	0.015089	0.016072
RS	25	0.538861	1.397157	895.191862	0.015717	0.016642
RS	26	0.588054	1.787858	729.785284	0.012813	0.013550
RS	27	0.641035	1.787858	762.613343	0.013389	0.014061
RS	28	0.698095	2.257802	631.825907	0.011093	0.011638
RS	29	0.759550	2.257802	661.966684	0.011622	0.012094
RS	30	0.825736	2.786261	562.484938	0.009875	0.010258
RS	31	0.897019	2.786261	590.382724	0.010365	0.010669
RS	32	0.973791	3.310286	521.754516	0.009160	0.009402
RS	33	1.056474	3.310286	548.045248	0.009622	0.009796
RS	34	1.145524	3.734934	510.063568	0.008955	0.009096
RS	35	1.241431	3.734934	535.452871	0.009401	0.009507
RS	36	1.344723	3.995434	524.928732	0.009216	0.009317
RS	37	1.455969	3.995434	549.912536	0.009655	0.009761
RS	38	1.575781	4.104424	559.831790	0.009829	0.009953
RS	39	1.704818	4.104424	584.404254	0.010260	0.010417
RS	40	1.843791	4.127364	605.267734	0.010627	0.010808
RS	41	1.993466	4.127364	628.816987	0.011040	0.011254
RS	42	2.154666	4.123119	652.128524	0.011449	0.011676
RS	43	2.328278	4.123119	673.576456	0.011826	0.012064
RS	44	2.515259	4.116537	694.572750	0.012195	0.012425
RS	45	2.716637	4.116537	712.571510	0.012511	0.012729
RS	46	2.933522	4.109928	729.441467	0.012807	0.013004
RS	47	3.167107	4.109928	742.472850	0.013036	0.013212
RS	48	3.418679	4.104289	753.453730	0.013228	0.013382
RS	49	3.689622	4.104289	759.937848	0.013342	0.013478
RS	50	3.981428	4.108047	761.938288	0.013377	0.013498
RS	51	4.295703	4.108047	760.516419	0.013352	0.013462
RS	52	4.634178	4.130681	750.702619	0.013180	0.013286
RS	53	4.998716	4.130681	740.601081	0.013003	0.013107
RS	54	5.391324	4.222507	710.703342	0.012478	0.012599
RS	55	5.814163	4.222507	692.949928	0.012166	0.012294
RS	56	6.269562	4.222507	670.473023	0.011771	0.011910
RS	57	6.760026	4.222507	643.382025	0.011296	0.011447
RS	58	7.288258	5.584701	470.175039	0.008255	0.008536
RS	59	7.857163	5.584701	458.256764	0.008046	0.008323
RS	60	8.469876	5.584701	443.204840	0.007781	0.008052
RS	61	9.129767	5.584701	425.095106	0.007463	0.007723
RS	62	9.840472	5.584701	404.085348	0.007094	0.007340
RS	63	10.605901	5.584701	2910.532785	0.051100	0.052315
PA	4+25*2+4+6 0.056525788 0.021567339 10.605901410 0.549678784 0.520388431 0.613006800 0.598449483 0.564912512 0.538907724 0.546141153 0.598887988 0.700786268 0.859668703 1.088562542 1.397156564 1.787858209 2.257802251 2.786260808 3.310285517 3.734934242 3.995434052 4.104424225 4.127363559 4.123119470 4.116537355 4.109927800 4.104288888 4.108047143 4.130680781 4.222506686 5.584700613
//
IT	4457
RD	11
LK	-332693.257481
QD	-543.124405 -> -476.154599
RI	0.0283928806
TR	0.054817	0.022072
MT	10.759077
MM	C_pi: 2.248938, n_recomb: 60027.689412
RS	0	0.000000	0.561499	800.306071	0.013332	0.000922
RS	1	0.007724	0.561499	849.970849	0.014160	0.005998
RS	2	0.016046	0.561499	901.728270	0.015022	0.011519
RS	3	0.025009	0.561499	955.507919	0.015918	0.015047
RS	4	0.034666	0.527416	1075.911579	0.017924	0.017559
RS	5	0.045068	0.527416	1135.657288	0.018919	0.018237
RS	6	0.056273	0.639352	989.270958	0.016480	0.016105
RS	7	0.068345	0.639352	1045.139269	0.017411	0.017068
RS	8	0.081348	0.625058	1127.434619	0.018782	0.018609
RS	9	0.095356	0.625058	1186.773419	0.019770	0.019719
RS	10	0.110447	0.585988	1329.004204	0.022140	0.022098
RS	11	0.126702	0.585988	1391.267202	0.023177	0.023427
RS	12	0.144214	0.552640	1539.434280	0.025645	0.026057
RS	13	0.163078	0.552640	1600.941370	0.026670	0.027591
RS	14	0.183399	0.553554	1657.696230	0.027616	0.028734
RS	15	0.205290	0.553554	1714.329581	0.028559	0.030174
RS	16	0.228872	0.601519	1629.348566	0.027143	0.028764
RS	17	0.254275	0.601519	1680.388962	0.027994	0.029919
RS	18	0.281641	0.699760	1489.800332	0.024819	0.026514
RS	19	0.311121	0.699760	1536.706445	0.025600	0.027433
RS	20	0.342877	0.855971	1297.212396	0.021610	0.023120
RS	21	0.377087	0.855971	1341.133557	0.022342	0.023892
RS	22	0.413939	1.083938	1096.762097	0.018271	0.019501
RS	23	0.453638	1.083938	1137.907178	0.018956	0.020164
RS	24	0.496403	1.394929	919.047406	0.015310	0.016253
RS	25	0.542472	1.394929	957.163684	0.015945	0.016833
RS	26	0.592099	1.793309	776.670953	0.012939	0.013638
RS	27	0.645560	1.793309	811.654280	0.013521	0.014156
RS	28	0.703150	2.278178	668.567578	0.011138	0.011645
RS	29	0.765189	2.278178	700.623029	0.011672	0.012108
RS	30	0.832020	2.829544	591.698760	0.009857	0.010205
RS	31	0.904013	2.829544	621.290534	0.010350	0.010622
RS	32	0.981567	3.381252	546.147730	0.009098	0.009310
RS	33	1.065112	3.381252	573.973564	0.009562	0.009708
RS	34	1.155110	3.830436	532.354087	0.008868	0.008982
RS	35	1.252060	3.830436	559.211081	0.009316	0.009392
RS	36	1.356499	4.104955	547.608253	0.009123	0.009191
RS	37	1.469005	4.104955	574.082948	0.009564	0.009632
RS	38	1.590202	4.216887	584.877945	0.009743	0.009825
RS	39	1.720760	4.216887	611.018409	0.010179	0.010286
RS	40	1.861403	4.236891	633.861757	0.010559	0.010687
RS	41	2.012910	4.236891	659.052683	0.010979	0.011135
RS	42	2.176121	4.228950	684.626700	0.011405	0.011572
RS	43	2.351938	4.228950	707.738160	0.011790	0.011967
RS	44	2.541336	4.219879	730.832439	0.012175	0.012345
RS	45	2.745364	4.219879	750.438511	0.012502	0.012662
RS	46	2.965152	4.211744	769.160925	0.012813	0.012955
RS	47	3.201917	4.211744	783.648068	0.013055	0.013179
RS	48	3.456971	4.205043	796.198415	0.013264	0.013368
RS	49	3.731726	4.205043	803.873630	0.013392	0.013481
RS	50	4.027705	4.208474	806.929416	0.013443	0.013520
RS	51	4.346546	4.208474	806.316742	0.013432	0.013503
RS	52	4.690016	4.232264	796.723042	0.013273	0.013342
RS	53	5.060017	4.232264	786.958823	0.013110	0.013181
RS	54	5.458599	4.331454	755.294341	0.012582	0.012673
RS	55	5.887969	4.331454	737.478993	0.012286	0.012384
RS	56	6.350505	4.331454	714.624824	0.011905	0.012016
RS	57	6.848769	4.331454	686.823408	0.011442	0.011567
RS	58	7.385521	5.832611	494.160685	0.008232	0.008482
RS	59	7.963734	5.832611	483.210906	0.008050	0.008298
RS	60	8.586611	5.832611	468.966376	0.007813	0.008056
RS	61	9.257602	5.832611	451.469876	0.007521	0.007757
RS	62	9.980422	5.832611	430.847570	0.007177	0.007402
RS	63	10.759077	5.832611	3202.830243	0.053356	0.054512
PA	4+25*2+4+6 0.054816738 0.022071692 10.759076545 0.561499035 0.527416267 0.639352490 0.625058437 0.585987582 0.552640266 0.553553759 0.601519248 0.699759725 0.855970796 1.083937655 1.394928737 1.793309204 2.278178059 2.829543700 3.381251821 3.830436196 4.104954736 4.216887475 4.236891164 4.228950329 4.219879097 4.211743538 4.205043150 4.208474466 4.232264134 4.331454362 5.832610926
//
IT	4503
RD	12
LK	-332562.910769
QD	-495.502696 -> -436.379872
RI	0.0277922198
TR	0.053229	0.022537
MT	10.907199
MM	C_pi: 2.315059, n_recomb: 63017.160883
RS	0	0.000000	0.573309	824.404708	0.013082	0.000903
RS	1	0.007748	0.573309	875.974790	0.013901	0.005900
RS	2	0.016095	0.573309	929.765795	0.014754	0.011389
RS	3	0.025090	0.573309	985.711879	0.015642	0.014930
RS	4	0.034781	0.532591	1122.729185	0.017816	0.017596
RS	5	0.045224	0.532591	1185.473449	0.018812	0.018293
RS	6	0.056475	0.664625	1003.744893	0.015928	0.015697
RS	7	0.068598	0.664625	1061.365228	0.016842	0.016629
RS	8	0.081661	0.651237	1143.450431	0.018145	0.018104
RS	9	0.095735	0.651237	1204.892508	0.019120	0.019183
RS	10	0.110900	0.606986	1358.609331	0.021559	0.021635
RS	11	0.127239	0.606986	1423.781670	0.022594	0.022915
RS	12	0.144845	0.566497	1593.515986	0.025287	0.025759
RS	13	0.163814	0.566497	1658.660297	0.026321	0.027255
RS	14	0.184254	0.561260	1737.607661	0.027574	0.028698
RS	15	0.206276	0.561260	1797.936529	0.028531	0.030117
RS	16	0.230005	0.604624	1724.320386	0.027363	0.028957
RS	17	0.255573	0.604624	1778.623452	0.028224	0.030106
RS	18	0.283121	0.699365	1585.977880	0.025167	0.026826
RS	19	0.312804	0.699365	1635.737947	0.025957	0.027745
RS	20	0.344786	0.852971	1384.655782	0.021973	0.023442
RS	21	0.379246	0.852971	1431.209483	0.022711	0.024220
RS	22	0.416377	1.079853	1170.472456	0.018574	0.019766
RS	23	0.456383	1.079853	1214.120610	0.019267	0.020438
RS	24	0.499490	1.392763	978.265177	0.015524	0.016432
RS	25	0.545936	1.392763	1018.727488	0.016166	0.017021
RS	26	0.595980	1.798012	823.154114	0.013062	0.013728
RS	27	0.649902	1.798012	860.269429	0.013651	0.014254
RS	28	0.708001	2.296732	704.817382	0.011185	0.011659
RS	29	0.770602	2.296732	738.764232	0.011723	0.012127
RS	30	0.838052	2.869837	620.334564	0.009844	0.010161
RS	31	0.910729	2.869837	651.593522	0.010340	0.010582
RS	32	0.989036	3.448312	569.885640	0.009043	0.009228
RS	33	1.073410	3.448312	599.214912	0.009509	0.009629
RS	34	1.164321	3.921754	553.889011	0.008789	0.008878
RS	35	1.262275	3.921754	582.177289	0.009238	0.009287
RS	36	1.367819	4.210615	569.399733	0.009036	0.009076
RS	37	1.481540	4.210615	597.326121	0.009479	0.009513
RS	38	1.604071	4.326044	608.892671	0.009662	0.009706
RS	39	1.736095	4.326044	636.563240	0.010101	0.010164
RS	40	1.878348	4.343528	661.310057	0.010494	0.010574
RS	41	2.031623	4.343528	688.111197	0.010919	0.011022
RS	42	2.196772	4.331999	715.925128	0.011361	0.011472
RS	43	2.374717	4.331999	740.679134	0.011754	0.011874
RS	44	2.566447	4.320304	765.896579	0.012154	0.012268
RS	45	2.773033	4.320304	787.101541	0.012490	0.012597
RS	46	2.995624	4.310338	807.741960	0.012818	0.012908
RS	47	3.235460	4.310338	823.689409	0.013071	0.013146
RS	48	3.493878	4.302193	837.902794	0.013296	0.013354
RS	49	3.772317	4.302193	846.785578	0.013437	0.013484
RS	50	4.072328	4.304854	851.010442	0.013504	0.013541
RS	51	4.395583	4.304854	851.232440	0.013508	0.013541
RS	52	4.743882	4.329342	841.969807	0.013361	0.013396
RS	53	5.119166	4.329342	832.574066	0.013212	0.013252
RS	54	5.523526	4.435332	799.215642	0.012683	0.012742
RS	55	5.959214	4.435332	781.373120	0.012399	0.012470
RS	56	6.428657	4.435332	758.182181	0.012031	0.012116
RS	57	6.934471	4.435332	729.716093	0.011580	0.011680
RS	58	7.479473	6.074648	517.305895	0.008209	0.008431
RS	59	8.066699	6.074648	507.348211	0.008051	0.008273
RS	60	8.699422	6.074648	493.949904	0.007838	0.008057
RS	61	9.381165	6.074648	477.121259	0.007571	0.007785
RS	62	10.115727	6.074648	456.956781	0.007251	0.007455
RS	63	10.907199	6.074648	3498.044806	0.055509	0.056613
PA	4+25*2+4+6 0.053229184 0.022536964 10.907199361 0.573308670 0.532590960 0.664625052 0.651236785 0.606985765 0.566497171 0.561259662 0.604623574 0.699365326 0.852970830 1.079853413 1.392762913 1.798012344 2.296732404 2.869837321 3.448312486 3.921753606 4.210615405 4.326044061 4.343527773 4.331998568 4.320303733 4.310338288 4.302193259 4.304854489 4.329342350 4.435331508 6.074647779
//
IT	4227
RD	13
LK	-332447.793857
QD	-453.285289 -> -400.968696
RI	0.0272219803
TR	0.051753	0.022967
MT	11.050496
MM	C_pi: 2.379511, n_recomb: 65926.780289
RS	0	0.000000	0.585405	846.142301	0.012835	0.000884
RS	1	0.007770	0.585405	899.482771	0.013644	0.005800
RS	2	0.016143	0.585405	955.169051	0.014488	0.011250
RS	3	0.025167	0.585405	1013.140537	0.015368	0.014797
RS	4	0.034892	0.536186	1170.866491	0.017760	0.017669
RS	5	0.045373	0.536186	1236.632383	0.018758	0.018386
RS	6	0.056668	0.688927	1017.477134	0.015433	0.015326
RS	7	0.068841	0.688927	1076.746939	0.016332	0.016232
RS	8	0.081959	0.677021	1157.661001	0.017560	0.017632
RS	9	0.096097	0.677021	1221.043682	0.018521	0.018685
RS	10	0.111333	0.627900	1385.021445	0.021008	0.021187
RS	11	0.127753	0.627900	1452.920542	0.022038	0.022426
RS	12	0.145449	0.580426	1643.327826	0.024927	0.025455
RS	13	0.164519	0.580426	1711.981255	0.025968	0.026917
RS	14	0.185072	0.569164	1813.329916	0.027505	0.028638
RS	15	0.207221	0.569164	1877.306008	0.028476	0.030039
RS	16	0.231091	0.608060	1816.154174	0.027548	0.029121
RS	17	0.256816	0.608060	1873.700884	0.028421	0.030265
RS	18	0.284540	0.699426	1680.210451	0.025486	0.027114
RS	19	0.314417	0.699426	1732.795338	0.026284	0.028033
RS	20	0.346616	0.850475	1471.044075	0.022313	0.023748
RS	21	0.381317	0.850475	1520.189892	0.023059	0.024530
RS	22	0.418714	1.076142	1243.624214	0.018864	0.020022
RS	23	0.459017	1.076142	1289.736440	0.019563	0.020702
RS	24	0.502451	1.390558	1037.096202	0.015731	0.016608
RS	25	0.549260	1.390558	1079.873538	0.016380	0.017205
RS	26	0.599705	1.801980	869.225343	0.013185	0.013821
RS	27	0.654070	1.801980	908.447213	0.013780	0.014352
RS	28	0.712659	2.313611	740.568262	0.011233	0.011679
RS	29	0.775801	2.313611	776.381611	0.011776	0.012152
RS	30	0.843848	2.907420	648.389230	0.009835	0.010125
RS	31	0.917182	2.907420	681.287469	0.010334	0.010550
RS	32	0.996214	3.511876	592.964702	0.008994	0.009155
RS	33	1.081387	3.511876	623.764958	0.009461	0.009557
RS	34	1.173177	4.009331	574.671244	0.008717	0.008782
RS	35	1.272100	4.009331	604.353866	0.009167	0.009191
RS	36	1.378708	4.312859	590.309443	0.008954	0.008968
RS	37	1.493599	4.312859	619.647624	0.009399	0.009402
RS	38	1.617417	4.432312	631.882121	0.009585	0.009594
RS	39	1.750856	4.432312	661.043647	0.010027	0.010050
RS	40	1.894662	4.447650	687.616850	0.010430	0.010466
RS	41	2.049642	4.447650	715.994807	0.010860	0.010915
RS	42	2.216663	4.432635	746.020318	0.011316	0.011378
RS	43	2.396661	4.432635	772.393400	0.011716	0.011786
RS	44	2.590644	4.418153	799.760541	0.012131	0.012195
RS	45	2.799700	4.418153	822.553063	0.012477	0.012534
RS	46	3.024998	4.406059	845.175424	0.012820	0.012862
RS	47	3.267801	4.406059	862.584607	0.013084	0.013114
RS	48	3.529470	4.396081	878.557052	0.013326	0.013340
RS	49	3.811469	4.396081	888.660476	0.013480	0.013486
RS	50	4.115379	4.397537	894.169944	0.013563	0.013561
RS	51	4.442902	4.397537	895.248441	0.013579	0.013578
RS	52	4.795873	4.422277	886.430221	0.013446	0.013447
RS	53	5.176268	4.422277	877.430127	0.013309	0.013318
RS	54	5.586219	4.534492	842.460997	0.012779	0.012810
RS	55	6.028022	4.534492	824.620896	0.012508	0.012552
RS	56	6.504152	4.534492	801.128361	0.012152	0.012211
RS	57	7.017276	4.534492	772.037987	0.011711	0.011786
RS	58	7.570268	6.310789	539.665621	0.008186	0.008382
RS	59	8.166226	6.310789	530.714543	0.008050	0.008247
RS	60	8.808488	6.310789	518.190553	0.007860	0.008056
RS	61	9.500652	6.310789	502.072174	0.007616	0.007808
RS	62	10.246595	6.310789	482.422490	0.007318	0.007503
RS	63	11.050496	6.310789	3795.260175	0.057568	0.058621
PA	4+25*2+4+6 0.051753361 0.022966575 11.050496154 0.585404825 0.536186260 0.688927269 0.677021036 0.627899641 0.580425994 0.569163830 0.608060193 0.699426353 0.850475146 1.076141911 1.390558363 1.801980202 2.313611123 2.907420296 3.511875554 4.009331218 4.312859486 4.432312222 4.447649935 4.432635354 4.418153477 4.406059092 4.396080744 4.397536605 4.422277118 4.534492157 6.310789113
//
IT	4220
RD	14
LK	-332345.894172
QD	-415.740464 -> -369.350773
RI	0.0266659678
TR	0.050380	0.023364
MT	11.189142
MM	C_pi: 2.442325, n_recomb: 68756.302794
RS	0	0.000000	0.597953	865.380604	0.012586	0.000866
RS	1	0.007791	0.597953	920.347181	0.013386	0.005699
RS	2	0.016189	0.597953	977.780722	0.014221	0.011102
RS	3	0.025241	0.597953	1037.626574	0.015091	0.014649
RS	4	0.034998	0.538398	1220.266237	0.017748	0.017774
RS	5	0.045516	0.538398	1289.076457	0.018748	0.018512
RS	6	0.056853	0.712331	1030.484720	0.014987	0.014988
RS	7	0.069073	0.712331	1091.309826	0.015872	0.015869
RS	8	0.082245	0.702441	1170.220480	0.017020	0.017189
RS	9	0.096443	0.702441	1235.393184	0.017968	0.018218
RS	10	0.111748	0.648725	1408.532483	0.020486	0.020756
RS	11	0.128245	0.648725	1478.983145	0.021511	0.021957
RS	12	0.146027	0.594395	1689.174672	0.024568	0.025148
RS	13	0.165195	0.594395	1761.205237	0.025615	0.026579
RS	14	0.185856	0.577204	1885.059900	0.027417	0.028558
RS	15	0.208126	0.577204	1952.626155	0.028399	0.029943
RS	16	0.232132	0.611736	1904.924474	0.027705	0.029261
RS	17	0.258008	0.611736	1965.689518	0.028589	0.030401
RS	18	0.285900	0.699820	1772.502570	0.025779	0.027380
RS	19	0.315965	0.699820	1827.879357	0.026585	0.028300
RS	20	0.348372	0.848350	1556.344959	0.022636	0.024040
RS	21	0.383304	0.848350	1608.039318	0.023388	0.024826
RS	22	0.420957	1.072687	1316.176809	0.019143	0.020271
RS	23	0.461544	1.072687	1364.710752	0.019849	0.020957
RS	24	0.505294	1.388254	1095.505359	0.015933	0.016782
RS	25	0.552451	1.388254	1140.563463	0.016588	0.017386
RS	26	0.603283	1.805233	914.857925	0.013306	0.013915
RS	27	0.658074	1.805233	956.158183	0.013906	0.014452
RS	28	0.717135	2.328924	775.805152	0.011283	0.011702
RS	29	0.780797	2.328924	813.458049	0.011831	0.012180
RS	30	0.849418	2.942515	675.850817	0.009830	0.010094
RS	31	0.923386	2.942515	710.358870	0.010332	0.010523
RS	32	1.003117	3.572225	615.381137	0.008950	0.009089
RS	33	1.089059	3.572225	647.618860	0.009419	0.009493
RS	34	1.181697	4.093500	594.699174	0.008649	0.008694
RS	35	1.281552	4.093500	625.738266	0.009101	0.009102
RS	36	1.389187	4.411975	610.343927	0.008877	0.008867
RS	37	1.505207	4.411975	641.053004	0.009324	0.009299
RS	38	1.630266	4.535920	653.857462	0.009510	0.009488
RS	39	1.765069	4.535920	684.469287	0.009955	0.009942
RS	40	1.910374	4.549474	712.787280	0.010367	0.010363
RS	41	2.066999	4.549474	742.706317	0.010802	0.010814
RS	42	2.235827	4.531051	774.912839	0.011270	0.011287
RS	43	2.417808	4.531051	802.878436	0.011677	0.011701
RS	44	2.613966	4.513635	832.414574	0.012107	0.012124
RS	45	2.825408	4.513635	856.779751	0.012461	0.012473
RS	46	3.053322	4.499105	881.447490	0.012820	0.012817
RS	47	3.298993	4.499105	900.315839	0.013094	0.013082
RS	48	3.563803	4.486918	918.140536	0.013354	0.013327
RS	49	3.849245	4.486918	929.473487	0.013518	0.013486
RS	50	4.156925	4.486752	936.381065	0.013619	0.013580
RS	51	4.488576	4.486752	938.333660	0.013647	0.013612
RS	52	4.846065	4.511319	930.072550	0.013527	0.013496
RS	53	5.231406	4.511319	921.491052	0.013402	0.013382
RS	54	5.646768	4.629195	885.001372	0.012872	0.012874
RS	55	6.094490	4.629195	867.188559	0.012612	0.012630
RS	56	6.577094	4.629195	843.424891	0.012267	0.012301
RS	57	7.097297	4.629195	813.746031	0.011835	0.011887
RS	58	7.658028	6.540958	561.271542	0.008163	0.008334
RS	59	8.262444	6.540958	553.334161	0.008048	0.008221
RS	60	8.913950	6.540958	541.703792	0.007879	0.008053
RS	61	9.616214	6.540958	526.328053	0.007655	0.007827
RS	62	10.373190	6.540958	507.239050	0.007377	0.007544
RS	63	11.189142	6.540958	4093.476199	0.059536	0.060536
PA	4+25*2+4+6 0.050380263 0.023363659 11.189141638 0.597952572 0.538397836 0.712330866 0.702441220 0.648725116 0.594395340 0.577204281 0.611735690 0.699820231 0.848350126 1.072687423 1.388253532 1.805233327 2.328923757 2.942514766 3.572224528 4.093500042 4.411975057 4.535920314 4.549474013 4.531050904 4.513635136 4.499104870 4.486918110 4.486751690 4.511319340 4.629194984 6.540957860
//
IT	4619
RD	15
LK	-332255.508644
QD	-382.253824 -> -341.042854
RI	0.0261194891
TR	0.049102	0.023731
MT	11.323199
MM	C_pi: 2.503473, n_recomb: 71504.844939
RS	0	0.000000	0.611002	882.138369	0.012337	0.000847
RS	1	0.007811	0.611002	938.584637	0.013126	0.005596
RS	2	0.016232	0.611002	997.614839	0.013952	0.010945
RS	3	0.025311	0.611002	1059.180943	0.014813	0.014485
RS	4	0.035099	0.539387	1270.876170	0.017773	0.017910
RS	5	0.045652	0.539387	1342.751505	0.018778	0.018668
RS	6	0.057029	0.734877	1042.792836	0.014584	0.014678
RS	7	0.069295	0.734877	1105.085754	0.015455	0.015538
RS	8	0.082518	0.727505	1181.264030	0.016520	0.016772
RS	9	0.096775	0.727505	1248.086156	0.017455	0.017781
RS	10	0.112145	0.669451	1429.379139	0.019990	0.020341
RS	11	0.128716	0.669451	1502.212136	0.021009	0.021509
RS	12	0.146581	0.608379	1731.293854	0.024212	0.024840
RS	13	0.165842	0.608379	1806.565287	0.025265	0.026243
RS	14	0.186607	0.585332	1952.935087	0.027312	0.028462
RS	15	0.208994	0.585332	2024.025085	0.028306	0.029833
RS	16	0.233129	0.615580	1990.648979	0.027839	0.029380
RS	17	0.259150	0.615580	2054.599703	0.028734	0.030517
RS	18	0.287204	0.700460	1862.797291	0.026051	0.027629
RS	19	0.317448	0.700460	1920.928270	0.026864	0.028549
RS	20	0.350055	0.846499	1640.480616	0.022942	0.024320
RS	21	0.385209	0.846499	1694.675791	0.023700	0.025108
RS	22	0.423109	1.069405	1388.057046	0.019412	0.020512
RS	23	0.463970	1.069405	1438.966073	0.020124	0.021205
RS	24	0.508022	1.385810	1153.427957	0.016131	0.016953
RS	25	0.555515	1.385810	1200.728459	0.016792	0.017564
RS	26	0.606717	1.807788	960.008135	0.013426	0.014010
RS	27	0.661919	1.807788	1003.355150	0.014032	0.014552
RS	28	0.721433	2.342775	810.492725	0.011335	0.011729
RS	29	0.785596	2.342775	849.955389	0.011887	0.012211
RS	30	0.854770	2.975298	702.695741	0.009827	0.010069
RS	31	0.929348	2.975298	738.781976	0.010332	0.010501
RS	32	1.009751	3.629582	637.121034	0.008910	0.009028
RS	33	1.096434	3.629582	670.761075	0.009381	0.009435
RS	34	1.189888	4.174456	613.970743	0.008586	0.008612
RS	35	1.290642	4.174456	646.327181	0.009039	0.009020
RS	36	1.399266	4.508144	629.504182	0.008804	0.008772
RS	37	1.516375	4.508144	661.541846	0.009252	0.009202
RS	38	1.642630	4.637023	674.819629	0.009437	0.009388
RS	39	1.778748	4.637023	706.839131	0.009885	0.009840
RS	40	1.925498	4.649095	736.823543	0.010305	0.010266
RS	41	2.083711	4.649095	768.245214	0.010744	0.010717
RS	42	2.254282	4.627326	802.598261	0.011224	0.011200
RS	43	2.438176	4.627326	832.126305	0.011637	0.011618
RS	44	2.636435	4.606824	863.846806	0.012081	0.012055
RS	45	2.850179	4.606824	889.765579	0.012443	0.012413
RS	46	3.080619	4.589574	916.534727	0.012818	0.012774
RS	47	3.329059	4.589574	936.855203	0.013102	0.013050
RS	48	3.596905	4.574821	956.620483	0.013378	0.013313
RS	49	3.885672	4.574821	969.187270	0.013554	0.013486
RS	50	4.196995	4.572636	977.602479	0.013672	0.013599
RS	51	4.532636	4.572636	980.442325	0.013712	0.013643
RS	52	4.894494	4.596624	972.849516	0.013605	0.013544
RS	53	5.284616	4.596624	964.705326	0.013491	0.013442
RS	54	5.705212	4.719602	926.791399	0.012961	0.012936
RS	55	6.158660	4.719602	909.026310	0.012713	0.012704
RS	56	6.647527	4.719602	885.017685	0.012377	0.012387
RS	57	7.174580	4.719602	854.782115	0.011954	0.011983
RS	58	7.742802	6.765009	582.137849	0.008141	0.008289
RS	59	8.355408	6.765009	575.215090	0.008044	0.008195
RS	60	9.015864	6.765009	564.490338	0.007894	0.008047
RS	61	9.727909	6.765009	549.881255	0.007690	0.007842
RS	62	10.495573	6.765009	531.389570	0.007432	0.007580
RS	63	11.323199	6.765009	4391.640344	0.061417	0.062363
PA	4+25*2+4+6 0.049101947 0.023731212 11.323198861 0.611001934 0.539387009 0.734877204 0.727505199 0.669451263 0.608378632 0.585332446 0.615580274 0.700460268 0.846499020 1.069404634 1.385810198 1.807788188 2.342775241 2.975298206 3.629582086 4.174456460 4.508143673 4.637022695 4.649095283 4.627326057 4.606824077 4.589573874 4.574820670 4.572636163 4.596623776 4.719602326 6.765008806
//
IT	4509
RD	16
LK	-332175.187279
QD	-352.306832 -> -315.634259
RI	0.0255786927
TR	0.047911	0.024072
MT	11.452718
MM	C_pi: 2.562932, n_recomb: 74171.908254
RS	0	0.000000	0.624590	896.463327	0.012086	0.000829
RS	1	0.007830	0.624590	954.242384	0.012865	0.005492
RS	2	0.016274	0.624590	1014.717730	0.013681	0.010780
RS	3	0.025378	0.624590	1077.848565	0.014532	0.014308
RS	4	0.035196	0.539283	1322.685386	0.017833	0.018073
RS	5	0.045782	0.539283	1397.645468	0.018843	0.018851
RS	6	0.057198	0.756603	1054.425767	0.014216	0.014395
RS	7	0.069507	0.756603	1118.104677	0.015075	0.015234
RS	8	0.082780	0.752224	1190.903576	0.016056	0.016381
RS	9	0.097092	0.752224	1259.243250	0.016977	0.017370
RS	10	0.112525	0.690074	1447.761395	0.019519	0.019942
RS	11	0.129167	0.690074	1522.813394	0.020531	0.021079
RS	12	0.147111	0.622360	1769.889730	0.023862	0.024534
RS	13	0.166461	0.622360	1848.262792	0.024919	0.025910
RS	14	0.187326	0.593517	2017.068518	0.027195	0.028354
RS	15	0.209824	0.593517	2091.607922	0.028199	0.029712
RS	16	0.234084	0.619546	2073.332937	0.027953	0.029480
RS	17	0.260244	0.619546	2140.430353	0.028858	0.030615
RS	18	0.288453	0.701282	1951.044651	0.026304	0.027861
RS	19	0.318870	0.701282	2011.887921	0.027125	0.028781
RS	20	0.351669	0.844855	1723.371231	0.023235	0.024587
RS	21	0.387036	0.844855	1780.016028	0.023999	0.025378
RS	22	0.425173	1.066245	1459.180835	0.019673	0.020748
RS	23	0.466296	1.066245	1512.414708	0.020391	0.021445
RS	24	0.510639	1.383212	1210.801453	0.016324	0.017123
RS	25	0.558454	1.383212	1260.302446	0.016992	0.017739
RS	26	0.610013	1.809678	1004.634292	0.013545	0.014105
RS	27	0.665610	1.809678	1049.993439	0.014156	0.014653
RS	28	0.725560	2.355258	844.604768	0.011387	0.011759
RS	29	0.790204	2.355258	885.845113	0.011943	0.012244
RS	30	0.859910	3.005903	728.913571	0.009827	0.010048
RS	31	0.935074	3.005903	766.544780	0.010335	0.010483
RS	32	1.016124	3.684121	658.181019	0.008874	0.008973
RS	33	1.103521	3.684121	693.187100	0.009346	0.009381
RS	34	1.197761	4.252366	632.490419	0.008527	0.008535
RS	35	1.299380	4.252366	666.124239	0.008981	0.008943
RS	36	1.408956	4.601477	647.803533	0.008734	0.008683
RS	37	1.527113	4.601477	681.126620	0.009183	0.009111
RS	38	1.654522	4.735687	694.785537	0.009367	0.009293
RS	39	1.791907	4.735687	728.168747	0.009817	0.009743
RS	40	1.940050	4.746555	759.740725	0.010243	0.010172
RS	41	2.099793	4.746555	792.624430	0.010686	0.010624
RS	42	2.272044	4.721498	829.084864	0.011178	0.011116
RS	43	2.457784	4.721498	860.142284	0.011597	0.011539
RS	44	2.658067	4.697763	894.057092	0.012054	0.011989
RS	45	2.874033	4.697763	921.506702	0.012424	0.012355
RS	46	3.106911	4.677516	950.428831	0.012814	0.012731
RS	47	3.358023	4.677516	972.190163	0.013107	0.013018
RS	48	3.628798	4.659858	993.978346	0.013401	0.013300
RS	49	3.920776	4.659858	1007.778785	0.013587	0.013484
RS	50	4.235617	4.655282	1017.805826	0.013722	0.013616
RS	51	4.575111	4.655282	1021.541586	0.013773	0.013673
RS	52	4.941189	4.678309	1014.723853	0.013681	0.013589
RS	53	5.335932	4.678309	1007.031459	0.013577	0.013500
RS	54	5.761584	4.805845	967.793599	0.013048	0.012995
RS	55	6.220567	4.805845	950.092339	0.012809	0.012775
RS	56	6.715489	4.805845	925.860711	0.012483	0.012468
RS	57	7.249166	4.805845	895.096199	0.012068	0.012073
RS	58	7.824631	6.982817	602.277727	0.008120	0.008245
RS	59	8.445158	6.982817	596.365354	0.008040	0.008170
RS	60	9.114274	6.982817	586.552024	0.007908	0.008041
RS	61	9.835784	6.982817	572.726454	0.007722	0.007855
RS	62	10.613790	6.982817	554.860712	0.007481	0.007612
RS	63	11.452718	6.982817	4688.778571	0.063215	0.064103
PA	4+25*2+4+6 0.047911144 0.024071946 11.452717796 0.624589550 0.539283101 0.756603394 0.752224013 0.690074103 0.622360173 0.593517016 0.619546472 0.701281922 0.844854582 1.066245096 1.383211909 1.809677737 2.355257965 3.005903109 3.684120522 4.252366037 4.601476926 4.735686610 4.746555160 4.721498390 4.697763267 4.677515728 4.659857739 4.655282152 4.678309307 4.805845288 6.982817350
//
IT	4450
RD	17
LK	-332103.689269
QD	-325.458877 -> -292.773906
RI	0.0250404656
TR	0.046801	0.024388
MT	11.577725
MM	C_pi: 2.620677, n_recomb: 76757.397159
RS	0	0.000000	0.638759	908.403631	0.011835	0.000811
RS	1	0.007849	0.638759	967.368343	0.012603	0.005387
RS	2	0.016314	0.638759	1029.136680	0.013408	0.010609
RS	3	0.025443	0.638759	1093.675626	0.014248	0.014118
RS	4	0.035288	0.538197	1375.702803	0.017923	0.018262
RS	5	0.045907	0.538197	1453.766310	0.018940	0.019059
RS	6	0.057359	0.777534	1065.421337	0.013880	0.014133
RS	7	0.069710	0.777534	1130.409949	0.014727	0.014954
RS	8	0.083030	0.776611	1199.235766	0.015624	0.016012
RS	9	0.097395	0.776611	1268.968924	0.016532	0.016984
RS	10	0.112888	0.710585	1463.873090	0.019071	0.019558
RS	11	0.129598	0.710585	1540.987165	0.020076	0.020668
RS	12	0.147618	0.636327	1805.157494	0.023518	0.024230
RS	13	0.167053	0.636327	1886.491247	0.024577	0.025581
RS	14	0.188014	0.601734	2077.571254	0.027067	0.028235
RS	15	0.210619	0.601734	2155.478996	0.028082	0.029581
RS	16	0.234999	0.623596	2152.994031	0.028049	0.029565
RS	17	0.261292	0.623596	2223.193435	0.028964	0.030698
RS	18	0.289649	0.702242	2037.185637	0.026541	0.028078
RS	19	0.320232	0.702242	2100.695856	0.027368	0.028999
RS	20	0.353215	0.843368	1804.941197	0.023515	0.024845
RS	21	0.388787	0.843368	1863.981526	0.024284	0.025638
RS	22	0.427150	1.063169	1529.477462	0.019926	0.020977
RS	23	0.468525	1.063169	1584.982855	0.020649	0.021679
RS	24	0.513148	1.380448	1267.571520	0.016514	0.017289
RS	25	0.561272	1.380448	1319.228027	0.017187	0.017912
RS	26	0.613174	1.810932	1048.701790	0.013663	0.014201
RS	27	0.669149	1.810932	1096.035866	0.014279	0.014754
RS	28	0.729518	2.366444	878.124068	0.011440	0.011790
RS	29	0.794625	2.366444	921.108122	0.012000	0.012280
RS	30	0.864842	3.034452	754.496653	0.009830	0.010030
RS	31	0.940571	3.034452	793.638309	0.010340	0.010469
RS	32	1.022243	3.735984	678.562590	0.008840	0.008922
RS	33	1.110325	3.735984	714.897604	0.009314	0.009332
RS	34	1.205320	4.327351	650.269192	0.008472	0.008463
RS	35	1.307772	4.327351	685.139931	0.008926	0.008871
RS	36	1.418265	4.692054	665.260407	0.008667	0.008599
RS	37	1.537430	4.692054	699.825252	0.009117	0.009025
RS	38	1.665948	4.831949	713.777947	0.009299	0.009202
RS	39	1.804554	4.831949	748.479958	0.009751	0.009651
RS	40	1.954038	4.841875	781.559508	0.010182	0.010083
RS	41	2.115254	4.841875	815.862938	0.010629	0.010535
RS	42	2.289125	4.813580	854.388846	0.011131	0.011036
RS	43	2.476642	4.813580	886.940031	0.011555	0.011462
RS	44	2.678876	4.786458	923.056470	0.012026	0.011924
RS	45	2.896984	4.786458	952.010852	0.012403	0.012298
RS	46	3.132211	4.762957	983.130156	0.012808	0.012690
RS	47	3.385900	4.762957	1006.317234	0.013110	0.012987
RS	48	3.659500	4.742080	1030.203341	0.013422	0.013286
RS	49	3.954575	4.742080	1045.233145	0.013617	0.013482
RS	50	4.272809	4.734763	1056.970474	0.013770	0.013632
RS	51	4.616021	4.734763	1061.606667	0.013831	0.013701
RS	52	4.986171	4.756471	1055.666554	0.013753	0.013632
RS	53	5.385373	4.756471	1048.436464	0.013659	0.013554
RS	54	5.815907	4.888039	1007.976455	0.013132	0.013053
RS	55	6.280233	4.888039	990.351241	0.012902	0.012843
RS	56	6.781003	4.888039	965.914757	0.012584	0.012545
RS	57	7.321078	4.888039	934.645446	0.012177	0.012159
RS	58	7.903541	7.194266	621.705734	0.008100	0.008203
RS	59	8.531721	7.194266	616.795130	0.008036	0.008145
RS	60	9.209205	7.194266	607.893710	0.007920	0.008033
RS	61	9.939864	7.194266	594.862283	0.007750	0.007865
RS	62	10.727870	7.194266	577.644069	0.007526	0.007640
RS	63	11.577725	7.194266	4984.007800	0.064932	0.065760
PA	4+25*2+4+6 0.046801275 0.024388371 11.577724680 0.638758694 0.538197284 0.777534210 0.776610876 0.710584962 0.636326798 0.601734381 0.623596275 0.702241642 0.843367834 1.063169377 1.380447994 1.810932425 2.366444349 3.034452102 3.735984331 4.327350884 4.692053846 4.831948779 4.841875466 4.813580073 4.786457643 4.762956729 4.742079825 4.734762503 4.756471229 4.888039452 7.194265758
//
IT	4228
RD	18
LK	-332039.945438
QD	-301.332947 -> -272.159818
RI	0.0245051767
TR	0.045766	0.024683
MT	11.698341
MM	C_pi: 2.676695, n_recomb: 79261.160578
RS	0	0.000000	0.653521	918.058508	0.011583	0.000794
RS	1	0.007866	0.653521	978.064454	0.012340	0.005282
RS	2	0.016352	0.653521	1040.975982	0.013133	0.010432
RS	3	0.025504	0.653521	1106.768326	0.013964	0.013917
RS	4	0.035377	0.536213	1429.979917	0.018041	0.018474
RS	5	0.046026	0.536213	1511.165604	0.019066	0.019291
RS	6	0.057513	0.797679	1075.826774	0.013573	0.013892
RS	7	0.069904	0.797679	1142.054223	0.014409	0.014696
RS	8	0.083269	0.800659	1206.369216	0.015220	0.015664
RS	9	0.097685	0.800659	1277.379710	0.016116	0.016619
RS	10	0.113236	0.730979	1477.875456	0.018646	0.019190
RS	11	0.130010	0.730979	1556.900584	0.019643	0.020274
RS	12	0.148103	0.650261	1837.287959	0.023180	0.023929
RS	13	0.167620	0.650261	1921.440536	0.024242	0.025257
RS	14	0.188672	0.609962	2134.551997	0.026931	0.028108
RS	15	0.211380	0.609962	2215.740667	0.027955	0.029443
RS	16	0.235874	0.627707	2229.615382	0.028130	0.029636
RS	17	0.262295	0.627707	2302.866630	0.029054	0.030766
RS	18	0.290795	0.703306	2121.155317	0.026762	0.028281
RS	19	0.321536	0.703306	2187.283540	0.027596	0.029202
RS	20	0.354696	0.842008	1885.093971	0.023783	0.025092
RS	21	0.390464	0.842008	1946.472933	0.024558	0.025887
RS	22	0.429045	1.060159	1598.856875	0.020172	0.021200
RS	23	0.470662	1.060159	1656.577431	0.020900	0.021906
RS	24	0.515553	1.377527	1323.669065	0.016700	0.017453
RS	25	0.563974	1.377527	1377.433020	0.017378	0.018081
RS	26	0.616205	1.811613	1092.156912	0.013779	0.014297
RS	27	0.672544	1.811613	1141.425959	0.014401	0.014854
RS	28	0.733315	2.376442	911.017899	0.011494	0.011824
RS	29	0.798867	2.376442	955.709578	0.012058	0.012317
RS	30	0.869575	3.061099	779.427016	0.009834	0.010016
RS	31	0.945845	3.061099	820.043100	0.010346	0.010457
RS	32	1.028115	3.785329	698.263262	0.008810	0.008875
RS	33	1.116857	3.785329	735.889241	0.009284	0.009286
RS	34	1.212579	4.399575	667.310211	0.008419	0.008396
RS	35	1.315832	4.399575	703.376792	0.008874	0.008803
RS	36	1.427206	4.780008	681.884809	0.008603	0.008518
RS	37	1.547342	4.780008	717.647171	0.009054	0.008943
RS	38	1.676928	4.925876	731.815747	0.009233	0.009116
RS	39	1.816707	4.925876	767.790845	0.009687	0.009563
RS	40	1.967483	4.935077	802.302529	0.010122	0.009997
RS	41	2.130118	4.935077	837.981927	0.010572	0.010449
RS	42	2.305548	4.903583	878.529007	0.011084	0.010958
RS	43	2.494777	4.903583	912.536066	0.011513	0.011388
RS	44	2.698891	4.872948	950.852277	0.011996	0.011862
RS	45	2.919062	4.872948	981.282391	0.012380	0.012242
RS	46	3.156553	4.845954	1014.636568	0.012801	0.012649
RS	47	3.412725	4.845954	1039.230794	0.013111	0.012955
RS	48	3.689049	4.821559	1065.284179	0.013440	0.013272
RS	49	3.987110	4.821559	1081.535243	0.013645	0.013479
RS	50	4.308617	4.811177	1095.073822	0.013816	0.013647
RS	51	4.655414	4.811177	1100.611204	0.013886	0.013727
RS	52	5.029493	4.831236	1095.645653	0.013823	0.013674
RS	53	5.432997	4.831236	1088.884904	0.013738	0.013606
RS	54	5.868243	4.966327	1047.306702	0.013213	0.013108
RS	55	6.337727	4.966327	1029.766307	0.012992	0.012908
RS	56	6.844142	4.966327	1005.139761	0.012681	0.012619
RS	57	7.390394	4.966327	973.386610	0.012281	0.012241
RS	58	7.979616	7.399327	640.430871	0.008080	0.008163
RS	59	8.615188	7.399327	636.509870	0.008031	0.008120
RS	60	9.300756	7.399327	628.516472	0.007930	0.008024
RS	61	10.040254	7.399327	616.284638	0.007775	0.007873
RS	62	10.837924	7.399327	599.729608	0.007567	0.007665
RS	63	11.698341	7.399327	5276.480554	0.066571	0.067337
PA	4+25*2+4+6 0.045765994 0.024682580 11.698340701 0.653520961 0.536213002 0.797679302 0.800659257 0.730978661 0.650261254 0.609962366 0.627706895 0.703305811 0.842008168 1.060158550 1.377526686 1.811612879 2.376442049 3.061098940 3.785328885 4.399575470 4.780008377 4.925875792 4.935076545 4.903583135 4.872947993 4.845953808 4.821558739 4.811176979 4.831236199 4.966327489 7.399327350
//
IT	4584
RD	19
LK	-331983.032982
QD	-279.606200 -> -253.532385
RI	0.0239736945
TR	0.044800	0.024957
MT	11.814630
MM	C_pi: 2.730967, n_recomb: 81683.371424
RS	0	0.000000	0.668885	925.537207	0.011331	0.000776
RS	1	0.007883	0.668885	986.443499	0.012076	0.005176
RS	2	0.016388	0.668885	1050.351631	0.012859	0.010251
RS	3	0.025563	0.668885	1117.245475	0.013678	0.013706
RS	4	0.035461	0.533421	1485.533980	0.018186	0.018708
RS	5	0.046140	0.533421	1569.859013	0.019219	0.019545
RS	6	0.057660	0.817061	1085.668741	0.013291	0.013669
RS	7	0.070089	0.817061	1153.068256	0.014116	0.014458
RS	8	0.083497	0.824370	1212.391860	0.014843	0.015335
RS	9	0.097963	0.824370	1284.570464	0.015726	0.016274
RS	10	0.113568	0.751242	1489.934282	0.018240	0.018835
RS	11	0.130404	0.751242	1570.725917	0.019229	0.019896
RS	12	0.148567	0.664159	1866.435081	0.022850	0.023633
RS	13	0.168162	0.664159	1953.264314	0.023913	0.024939
RS	14	0.189302	0.618189	2188.102658	0.026788	0.027974
RS	15	0.212108	0.618189	2272.479695	0.027821	0.029298
RS	16	0.236712	0.631854	2303.219086	0.028197	0.029693
RS	17	0.263256	0.631854	2379.467036	0.029130	0.030822
RS	18	0.291892	0.704450	2202.896262	0.026969	0.028472
RS	19	0.322785	0.704450	2271.590576	0.027810	0.029394
RS	20	0.356114	0.840749	1963.750020	0.024041	0.025330
RS	21	0.392070	0.840749	2027.408404	0.024820	0.026126
RS	22	0.430861	1.057193	1667.247852	0.020411	0.021418
RS	23	0.472709	1.057193	1727.124668	0.021144	0.022127
RS	24	0.517857	1.374457	1379.032635	0.016883	0.017615
RS	25	0.566563	1.374457	1434.853346	0.017566	0.018247
RS	26	0.619110	1.811757	1134.962075	0.013895	0.014393
RS	27	0.675798	1.811757	1186.123886	0.014521	0.014954
RS	28	0.736956	2.385325	943.266429	0.011548	0.011859
RS	29	0.802934	2.385325	989.627987	0.012115	0.012356
RS	30	0.874114	3.085944	803.699260	0.009839	0.010004
RS	31	0.950905	3.085944	845.752713	0.010354	0.010448
RS	32	1.033749	3.832274	717.286134	0.008781	0.008832
RS	33	1.123125	3.832274	756.164529	0.009257	0.009244
RS	34	1.219546	4.469128	683.627221	0.008369	0.008332
RS	35	1.323568	4.469128	720.848367	0.008825	0.008739
RS	36	1.435790	4.865397	697.696639	0.008541	0.008442
RS	37	1.556858	4.865397	734.612093	0.008993	0.008866
RS	38	1.687471	5.017486	748.924069	0.009169	0.009033
RS	39	1.828380	5.017486	786.126055	0.009624	0.009479
RS	40	1.980398	5.026166	821.994031	0.010063	0.009914
RS	41	2.144399	5.026166	859.004497	0.010516	0.010367
RS	42	2.321328	4.991504	901.527320	0.011037	0.010882
RS	43	2.512206	4.991504	936.950450	0.011471	0.011316
RS	44	2.718130	4.957238	977.459636	0.011966	0.011801
RS	45	2.940288	4.957238	1009.333792	0.012357	0.012187
RS	46	3.179958	4.926516	1044.956311	0.012793	0.012610
RS	47	3.438523	4.926516	1070.935790	0.013111	0.012924
RS	48	3.717470	4.898335	1099.216353	0.013457	0.013259
RS	49	4.018407	4.898335	1116.676997	0.013671	0.013475
RS	50	4.343068	4.884592	1132.100168	0.013860	0.013662
RS	51	4.693322	4.884592	1138.535908	0.013938	0.013752
RS	52	5.071188	4.902692	1134.636703	0.013891	0.013714
RS	53	5.478841	4.902692	1128.348912	0.013814	0.013656
RS	54	5.918629	5.040824	1085.755445	0.013292	0.013162
RS	55	6.393088	5.040824	1068.305510	0.013079	0.012971
RS	56	6.904948	5.040824	1043.500644	0.012775	0.012690
RS	57	7.457159	5.040824	1011.281725	0.012381	0.012319
RS	58	8.052902	7.597966	658.462148	0.008061	0.008125
RS	59	8.695609	7.597966	655.515608	0.008025	0.008096
RS	60	9.388981	7.597966	648.422630	0.007938	0.008015
RS	61	10.137012	7.597966	636.991393	0.007798	0.007879
RS	62	10.944012	7.597966	621.110068	0.007604	0.007687
RS	63	11.814630	7.597966	5565.429972	0.068134	0.068836
PA	4+25*2+4+6 0.044799697 0.024956567 11.814629510 0.668885147 0.533420524 0.817060896 0.824370435 0.751242417 0.664158690 0.618188990 0.631853591 0.704449564 0.840749463 1.057192520 1.374456541 1.811756709 2.385325015 3.085944300 3.832273849 4.469127570 4.865397254 5.017485861 5.026166466 4.991503947 4.957238422 4.926516283 4.898334830 4.884592008 4.902692191 5.040823515 7.597966102
//
IT	4224
RD	20
LK	-331932.151131
QD	-259.999846 -> -236.666445
RI	0.0234462406
TR	0.043897	0.025212
MT	11.926672
MM	C_pi: 2.783475, n_recomb: 84024.265234
RS	0	0.000000	0.684866	930.944219	0.011079	0.000759
RS	1	0.007899	0.684866	992.613597	0.011813	0.005070
RS	2	0.016422	0.684866	1057.375108	0.012584	0.010065
RS	3	0.025619	0.684866	1125.221563	0.013392	0.013486
RS	4	0.035542	0.529911	1542.358112	0.018356	0.018963
RS	5	0.046248	0.529911	1629.836873	0.019397	0.019820
RS	6	0.057801	0.835694	1094.979848	0.013032	0.013462
RS	7	0.070266	0.835694	1163.488694	0.013847	0.014238
RS	8	0.083715	0.847731	1217.403852	0.014489	0.015023
RS	9	0.098227	0.847731	1290.648600	0.015360	0.015947
RS	10	0.113886	0.771369	1500.189988	0.017854	0.018493
RS	11	0.130781	0.771369	1582.609690	0.018835	0.019534
RS	12	0.149011	0.677997	1892.794927	0.022527	0.023342
RS	13	0.168681	0.677997	1982.159775	0.023590	0.024627
RS	14	0.189904	0.626400	2238.327895	0.026639	0.027834
RS	15	0.212804	0.626400	2325.796181	0.027680	0.029147
RS	16	0.237513	0.636020	2373.814293	0.028252	0.029740
RS	17	0.264174	0.636020	2452.999250	0.029194	0.030867
RS	18	0.292941	0.705650	2282.364059	0.027163	0.028652
RS	19	0.323980	0.705650	2353.569561	0.028011	0.029574
RS	20	0.357471	0.839568	2040.840179	0.024289	0.025560
RS	21	0.393608	0.839568	2106.716480	0.025073	0.026356
RS	22	0.432599	1.054258	1734.577138	0.020644	0.021630
RS	23	0.474670	1.054258	1796.548921	0.021381	0.022343
RS	24	0.520064	1.371240	1433.608274	0.017062	0.017774
RS	25	0.569044	1.371240	1491.432563	0.017750	0.018411
RS	26	0.621893	1.811396	1177.081186	0.014009	0.014488
RS	27	0.678917	1.811396	1230.091390	0.014640	0.015053
RS	28	0.740445	2.393157	974.850601	0.011602	0.011896
RS	29	0.806833	2.393157	1022.842698	0.012173	0.012396
RS	30	0.878465	3.109081	827.306875	0.009846	0.009995
RS	31	0.955756	3.109081	870.759611	0.010363	0.010441
RS	32	1.039152	3.876929	735.632954	0.008755	0.008792
RS	33	1.129136	3.876929	775.724625	0.009232	0.009205
RS	34	1.226228	4.536085	699.232701	0.008322	0.008272
RS	35	1.330989	4.536085	737.566948	0.008778	0.008679
RS	36	1.444026	4.948254	712.716518	0.008482	0.008369
RS	37	1.565991	4.948254	750.740554	0.008935	0.008792
RS	38	1.697591	5.106804	765.124680	0.009106	0.008954
RS	39	1.839586	5.106804	803.506916	0.009563	0.009398
RS	40	1.992798	5.115145	840.657703	0.010005	0.009834
RS	41	2.158112	5.115145	878.953337	0.010461	0.010288
RS	42	2.336484	5.077346	923.403046	0.010990	0.010809
RS	43	2.528947	5.077346	960.200711	0.011428	0.011246
RS	44	2.736612	5.039328	1002.893567	0.011936	0.011742
RS	45	2.960682	5.039328	1036.177616	0.012332	0.012134
RS	46	3.202451	5.004686	1074.089842	0.012783	0.012571
RS	47	3.463318	5.004686	1101.429822	0.013108	0.012893
RS	48	3.744791	4.972456	1131.993396	0.013472	0.013245
RS	49	4.048498	4.972456	1150.648697	0.013694	0.013471
RS	50	4.376196	4.955082	1168.031888	0.013901	0.013676
RS	51	4.729779	4.955082	1175.359951	0.013988	0.013775
RS	52	5.111293	4.970934	1172.613530	0.013956	0.013753
RS	53	5.522942	4.970934	1166.799343	0.013886	0.013704
RS	54	5.967109	5.111647	1123.292573	0.013369	0.013214
RS	55	6.446362	5.111647	1105.936081	0.013162	0.013031
RS	56	6.963471	5.111647	1080.962080	0.012865	0.012757
RS	57	7.521428	5.111647	1048.293075	0.012476	0.012393
RS	58	8.123459	7.790181	675.805845	0.008043	0.008089
RS	59	8.773046	7.790181	673.816164	0.008019	0.008072
RS	60	9.473945	7.790181	667.612900	0.007945	0.008005
RS	61	10.230209	7.790181	656.979512	0.007819	0.007883
RS	62	11.046211	7.790181	641.778035	0.007638	0.007706
RS	63	11.926672	7.790181	5850.138623	0.069624	0.070261
PA	4+25*2+4+6 0.043897221 0.025212118 11.926671628 0.684865782 0.529910937 0.835694144 0.847731015 0.771369382 0.677997018 0.626400108 0.636019847 0.705650098 0.839567608 1.054257599 1.371239878 1.811396025 2.393157231 3.109080583 3.876929304 4.536085039 4.948253812 5.106803556 5.115144974 5.077345880 5.039328312 5.004686466 4.972456189 4.955081554 4.970934497 5.111647120 7.790180803
//
IT	4968
RD	21
LK	-331886.602859
QD	-242.272505 -> -221.366357
RI	0.0229232651
TR	0.043054	0.025451
MT	12.034556
MM	C_pi: 2.834236, n_recomb: 86285.085386
RS	0	0.000000	0.701480	934.392202	0.010829	0.000742
RS	1	0.007914	0.701480	996.691921	0.011551	0.004964
RS	2	0.016455	0.701480	1062.167901	0.012310	0.009876
RS	3	0.025672	0.701480	1130.822123	0.013106	0.013259
RS	4	0.035619	0.525772	1600.446686	0.018548	0.019237
RS	5	0.046352	0.525772	1691.090870	0.019599	0.020114
RS	6	0.057935	0.853601	1103.791802	0.012792	0.013270
RS	7	0.070435	0.853601	1173.351161	0.013599	0.014033
RS	8	0.083924	0.870741	1221.489777	0.014156	0.014728
RS	9	0.098480	0.870741	1295.705472	0.015017	0.015638
RS	10	0.114189	0.791349	1508.795650	0.017486	0.018165
RS	11	0.131141	0.791349	1592.712178	0.018459	0.019186
RS	12	0.149435	0.691777	1916.516881	0.022211	0.023055
RS	13	0.169176	0.691777	2008.278274	0.023275	0.024321
RS	14	0.190480	0.634586	2285.353975	0.026486	0.027689
RS	15	0.213470	0.634586	2375.813764	0.027534	0.028993
RS	16	0.238280	0.640197	2441.430578	0.028295	0.029776
RS	17	0.265053	0.640197	2523.490020	0.029246	0.030902
RS	18	0.293945	0.706896	2359.532003	0.027346	0.028820
RS	19	0.325124	0.706896	2433.192468	0.028199	0.029743
RS	20	0.358770	0.838453	2116.308593	0.024527	0.025780
RS	21	0.395079	0.838453	2184.340642	0.025315	0.026578
RS	22	0.434262	1.051356	1800.783862	0.020870	0.021837
RS	23	0.476546	1.051356	1864.788404	0.021612	0.022552
RS	24	0.522177	1.367900	1487.349316	0.017238	0.017930
RS	25	0.571419	1.367900	1547.122766	0.017930	0.018571
RS	26	0.624558	1.810584	1218.487537	0.014122	0.014582
RS	27	0.681903	1.810584	1273.300637	0.014757	0.015152
RS	28	0.743787	2.400029	1005.759171	0.011656	0.011933
RS	29	0.810568	2.400029	1055.341725	0.012231	0.012436
RS	30	0.882635	3.130623	850.253168	0.009854	0.009988
RS	31	0.960406	3.130623	895.066880	0.010373	0.010436
RS	32	1.044331	3.919413	753.318280	0.008731	0.008754
RS	33	1.134899	3.919413	794.584347	0.009209	0.009169
RS	34	1.232635	4.600580	714.144734	0.008277	0.008215
RS	35	1.338106	4.600580	753.551068	0.008733	0.008622
RS	36	1.451925	5.028656	726.973593	0.008425	0.008300
RS	37	1.574752	5.028656	766.062381	0.008878	0.008721
RS	38	1.707300	5.193858	780.455357	0.009045	0.008878
RS	39	1.850339	5.193858	819.971767	0.009503	0.009321
RS	40	2.004698	5.202021	858.334810	0.009948	0.009757
RS	41	2.171274	5.202021	897.869772	0.010406	0.010211
RS	42	2.351034	5.161112	944.197120	0.010943	0.010739
RS	43	2.545020	5.161112	982.327140	0.011385	0.011178
RS	44	2.754360	5.119242	1027.188363	0.011905	0.011685
RS	45	2.980268	5.119242	1061.846809	0.012306	0.012082
RS	46	3.224055	5.080484	1102.068732	0.012772	0.012533
RS	47	3.487137	5.080484	1130.742365	0.013105	0.012863
RS	48	3.771040	5.043979	1163.634454	0.013486	0.013232
RS	49	4.077413	5.043979	1183.467042	0.013716	0.013466
RS	50	4.408034	5.022720	1202.879612	0.013941	0.013689
RS	51	4.764822	5.022720	1211.091238	0.014036	0.013797
RS	52	5.149848	5.036062	1209.577812	0.014018	0.013790
RS	53	5.565346	5.036062	1204.235154	0.013956	0.013749
RS	54	6.013729	5.178919	1159.915178	0.013443	0.013265
RS	55	6.497599	5.178919	1142.652422	0.013243	0.013088
RS	56	7.019765	5.178919	1117.515711	0.012951	0.012822
RS	57	7.583258	5.178919	1084.409532	0.012568	0.012463
RS	58	8.191348	7.975998	692.482487	0.008026	0.008054
RS	59	8.847566	7.975998	691.430002	0.008013	0.008049
RS	60	9.555720	7.975998	686.103023	0.007952	0.007994
RS	61	10.319920	7.975998	676.261326	0.007838	0.007886
RS	62	11.144603	7.975998	661.741763	0.007669	0.007722
RS	63	12.034556	7.975998	6130.083589	0.071045	0.071616
PA	4+25*2+4+6 0.043053814 0.025450828 12.034555539 0.701480493 0.525772019 0.853601090 0.870741383 0.791349234 0.691776624 0.634586030 0.640197045 0.706895748 0.838453070 1.051355962 1.367900461 1.810583893 2.400029214 3.130623156 3.919413450 4.600580053 5.028655929 5.193858262 5.202021134 5.161112383 5.119241652 5.080483953 5.043978969 5.022720485 5.036061582 5.178918784 7.975998159
//
IT	4555
RD	22
LK	-331845.780023
QD	-226.214342 -> -207.461477
RI	0.0224050504
TR	0.042265	0.025674
MT	12.138377
MM	C_pi: 2.883243, n_recomb: 88466.479051
RS	0	0.000000	0.718749	935.985409	0.010580	0.000725
RS	1	0.007929	0.718749	998.786993	0.011290	0.004858
RS	2	0.016487	0.718749	1064.842627	0.012037	0.009684
RS	3	0.025723	0.718749	1134.163616	0.012820	0.013025
RS	4	0.035692	0.521077	1659.800527	0.018762	0.019529
RS	5	0.046451	0.521077	1753.618825	0.019822	0.020426
RS	6	0.058063	0.870798	1112.130573	0.012571	0.013091
RS	7	0.070596	0.870798	1182.684888	0.013369	0.013842
RS	8	0.084123	0.893399	1224.720971	0.013844	0.014448
RS	9	0.098722	0.893399	1299.818285	0.014693	0.015345
RS	10	0.114479	0.811173	1515.877910	0.017135	0.017849
RS	11	0.131485	0.811173	1601.166314	0.018099	0.018852
RS	12	0.149840	0.705484	1937.764191	0.021904	0.022774
RS	13	0.169650	0.705484	2031.785324	0.022967	0.024021
RS	14	0.191031	0.642731	2329.312480	0.026330	0.027541
RS	15	0.214107	0.642731	2422.661215	0.027385	0.028835
RS	16	0.239012	0.644368	2506.117427	0.028328	0.029803
RS	17	0.265893	0.644368	2590.985041	0.029288	0.030927
RS	18	0.294905	0.708173	2434.365870	0.027517	0.028979
RS	19	0.326217	0.708173	2510.422883	0.028377	0.029902
RS	20	0.360012	0.837392	2190.097238	0.024756	0.025993
RS	21	0.396487	0.837392	2260.221343	0.025549	0.026791
RS	22	0.435854	1.048480	1865.805843	0.021091	0.022039
RS	23	0.478342	1.048480	1931.779318	0.021836	0.022756
RS	24	0.524199	1.364449	1540.204448	0.017410	0.018084
RS	25	0.573693	1.364449	1601.870830	0.018107	0.018729
RS	26	0.627110	1.809354	1259.148657	0.014233	0.014676
RS	27	0.684763	1.809354	1315.717524	0.014872	0.015250
RS	28	0.746988	2.405999	1035.977888	0.011710	0.011971
RS	29	0.814146	2.405999	1087.109667	0.012288	0.012477
RS	30	0.886630	3.150656	872.534891	0.009863	0.009982
RS	31	0.964860	3.150656	918.670597	0.010384	0.010433
RS	32	1.049294	3.959820	770.347973	0.008708	0.008719
RS	33	1.140422	3.959820	812.749327	0.009187	0.009135
RS	34	1.238777	4.662671	728.379740	0.008233	0.008161
RS	35	1.344929	4.662671	768.817323	0.008690	0.008568
RS	36	1.459499	5.106644	740.488938	0.008370	0.008234
RS	37	1.583153	5.106644	780.598884	0.008824	0.008654
RS	38	1.716611	5.278678	794.939752	0.008986	0.008805
RS	39	1.860652	5.278678	835.544266	0.009445	0.009247
RS	40	2.016113	5.286795	875.052806	0.009891	0.009683
RS	41	2.183902	5.286795	915.780837	0.010352	0.010137
RS	42	2.364994	5.242803	963.934944	0.010896	0.010671
RS	43	2.560445	5.242803	1003.354073	0.011342	0.011112
RS	44	2.771394	5.196985	1050.364461	0.011873	0.011629
RS	45	2.999069	5.196985	1086.360074	0.012280	0.012031
RS	46	3.244797	5.153942	1128.903344	0.012761	0.012497
RS	47	3.510009	5.153942	1158.881555	0.013100	0.012832
RS	48	3.796249	5.112949	1194.141968	0.013498	0.013219
RS	49	4.105186	5.112949	1215.131861	0.013736	0.013461
RS	50	4.438618	5.087578	1236.635603	0.013979	0.013702
RS	51	4.798489	5.087578	1245.719366	0.014081	0.013818
RS	52	5.186894	5.098166	1245.512518	0.014079	0.013827
RS	53	5.606096	5.098166	1240.636882	0.014024	0.013793
RS	54	6.058537	5.242755	1195.601651	0.013515	0.013314
RS	55	6.546852	5.242755	1178.430806	0.013321	0.013144
[truncated: 10,023,121 more chars]
