# Supplementary material for: Recent speciation associated with range expansion and a shift to self-fertilization in North American Arabidopsis
Source: Nat Commun. 2022 Dec 8;13:7564. doi: 10.1038/s41467-022-35368-1 (PMC9732334; doi:10.1038/s41467-022-35368-1)
Supplement: Supplementary file 5 — Source Data [file 41467_2022_35368_MOESM5_ESM.zip › Source Data/SuppFig18-1_lyrON1_03.psmc]

CC
CC	Brief Description of the file format:
CC	  CC  comments
CC	  MM  useful-messages
CC	  RD  round-of-iterations
CC	  LL  \log[P(sequence)]
CC	  QD  Q-before-opt Q-after-opt
CC	  TR  \theta_0 \rho_0
CC	  RS  k t_k \lambda_k \pi_k \sum_{l\not=k}A_{kl} A_{kk}
CC	  DC  begin end best-k t_k+\Delta_k max-prob
CC
MM	Version: 0.6.5-r67
MM	pattern:4+25*2+4+6, n:63, n_free_lambdas:28
MM	n_iterations:25, skip:1, max_t:5, theta/rho:5
MM	is_decoding:0
MM	n_seqs:25, sum_L:1190595, sum_n:53679
RD	0
LK	0.000000
QD	0.000000 -> 0.000000
RI	inf
TR	0.046134	0.009227
MT	5.000000
MM	C_pi: 1.000000, n_recomb: 10934.899034
RS	0	0.000000	1.000000	69.871640	0.006390	0.000000
RS	1	0.006440	1.000000	73.880835	0.006756	0.000000
RS	2	0.013294	1.000000	78.086797	0.007141	0.000000
RS	3	0.020590	1.000000	82.494781	0.007544	0.000000
RS	4	0.028356	1.000000	87.109536	0.007966	0.000000
RS	5	0.036622	1.000000	91.935192	0.008408	0.000000
RS	6	0.045421	1.000000	96.975131	0.008868	0.000000
RS	7	0.054785	1.000000	102.231836	0.009349	0.000000
RS	8	0.064753	1.000000	107.706738	0.009850	0.000000
RS	9	0.075363	1.000000	113.400033	0.010370	0.000000
RS	10	0.086656	1.000000	119.310495	0.010911	0.000000
RS	11	0.098677	1.000000	125.435261	0.011471	0.000000
RS	12	0.111471	1.000000	131.769610	0.012050	0.000000
RS	13	0.125090	1.000000	138.306720	0.012648	0.000000
RS	14	0.139585	1.000000	145.037406	0.013264	0.000000
RS	15	0.155014	1.000000	151.949859	0.013896	0.000000
RS	16	0.171437	1.000000	159.029353	0.014543	0.000000
RS	17	0.188917	1.000000	166.257964	0.015204	0.000000
RS	18	0.207523	1.000000	173.614269	0.015877	0.000000
RS	19	0.227327	1.000000	181.073057	0.016559	0.000000
RS	20	0.248406	1.000000	188.605040	0.017248	0.000000
RS	21	0.270843	1.000000	196.176582	0.017940	0.000000
RS	22	0.294725	1.000000	203.749454	0.018633	0.000000
RS	23	0.320144	1.000000	211.280621	0.019322	0.000000
RS	24	0.347201	1.000000	218.722079	0.020002	0.000000
RS	25	0.376000	1.000000	226.020754	0.020670	0.000000
RS	26	0.406654	1.000000	233.118484	0.021319	0.000000
RS	27	0.439282	1.000000	239.952089	0.021944	0.000000
RS	28	0.474011	1.000000	246.453567	0.022538	0.000000
RS	29	0.510976	1.000000	252.550417	0.023096	0.000000
RS	30	0.550322	1.000000	258.166130	0.023609	0.000000
RS	31	0.592202	1.000000	263.220846	0.024072	0.000000
RS	32	0.636779	1.000000	267.632214	0.024475	0.000000
RS	33	0.684227	1.000000	271.316468	0.024812	0.000000
RS	34	0.734730	1.000000	274.189722	0.025075	0.000000
RS	35	0.788485	1.000000	276.169507	0.025256	0.000000
RS	36	0.845702	1.000000	277.176533	0.025348	0.000000
RS	37	0.906604	1.000000	277.136680	0.025344	0.000000
RS	38	0.971428	1.000000	275.983190	0.025239	0.000000
RS	39	1.040426	1.000000	273.659017	0.025026	0.000000
RS	40	1.113868	1.000000	270.119300	0.024702	0.000000
RS	41	1.192040	1.000000	265.333873	0.024265	0.000000
RS	42	1.275245	1.000000	259.289727	0.023712	0.000000
RS	43	1.363809	1.000000	251.993328	0.023045	0.000000
RS	44	1.458076	1.000000	243.472655	0.022266	0.000000
RS	45	1.558414	1.000000	233.778829	0.021379	0.000000
RS	46	1.665214	1.000000	222.987188	0.020392	0.000000
RS	47	1.778891	1.000000	211.197663	0.019314	0.000000
RS	48	1.899889	1.000000	198.534317	0.018156	0.000000
RS	49	2.028679	1.000000	185.143937	0.016931	0.000000
RS	50	2.165763	1.000000	171.193589	0.015656	0.000000
RS	51	2.311675	1.000000	156.867120	0.014346	0.000000
RS	52	2.466983	1.000000	142.360609	0.013019	0.000000
RS	53	2.632293	1.000000	127.876889	0.011694	0.000000
RS	54	2.808249	1.000000	113.619311	0.010391	0.000000
RS	55	2.995536	1.000000	99.785002	0.009125	0.000000
RS	56	3.194884	1.000000	86.557963	0.007916	0.000000
RS	57	3.407070	1.000000	74.102392	0.006777	0.000000
RS	58	3.632920	1.000000	62.556658	0.005721	0.000000
RS	59	3.873315	1.000000	52.028353	0.004758	0.000000
RS	60	4.129191	1.000000	42.590811	0.003895	0.000000
RS	61	4.401545	1.000000	34.281392	0.003135	0.000000
RS	62	4.691438	1.000000	27.101715	0.002478	0.000000
RS	63	5.000000	1.000000	75.370508	0.006893	0.000000
PA	4+25*2+4+6 0.046133849 0.009226770 5.000000000 1.000000000 1.000000000 1.000000000 1.000000000 1.000000000 1.000000000 1.000000000 1.000000000 1.000000000 1.000000000 1.000000000 1.000000000 1.000000000 1.000000000 1.000000000 1.000000000 1.000000000 1.000000000 1.000000000 1.000000000 1.000000000 1.000000000 1.000000000 1.000000000 1.000000000 1.000000000 1.000000000 1.000000000
//
IT	8118
RD	1
LK	-168133.364828
QD	-8011.269415 -> -2888.956666
RI	0.1112174962
TR	0.027668	0.005755
MT	10.470862
MM	C_pi: 1.617340, n_recomb: 11030.344407
RS	0	0.000000	0.334173	249.401232	0.022610	0.000835
RS	1	0.007678	0.334173	262.226596	0.023773	0.005562
RS	2	0.015946	0.334173	275.207486	0.024950	0.011868
RS	3	0.024849	0.334173	288.262477	0.026134	0.018595
RS	4	0.034436	0.291887	344.179295	0.031203	0.024908
RS	5	0.044758	0.291887	357.258057	0.032389	0.029947
RS	6	0.055874	0.314287	343.934121	0.031181	0.033474
RS	7	0.067842	0.314287	355.999995	0.032275	0.035659
RS	8	0.080730	0.359918	321.690809	0.029164	0.036672
RS	9	0.094607	0.359918	332.814201	0.030173	0.036656
RS	10	0.109550	0.424208	292.225219	0.026493	0.035845
RS	11	0.125640	0.424208	302.528488	0.027427	0.034565
RS	12	0.142966	0.502949	264.267357	0.023958	0.033129
RS	13	0.161622	0.502949	273.824678	0.024825	0.031731
RS	14	0.181710	0.594145	240.256491	0.021781	0.030427
RS	15	0.203341	0.594145	249.125063	0.022585	0.029186
RS	16	0.226633	0.700094	219.288478	0.019880	0.027955
RS	17	0.251713	0.700094	227.522950	0.020627	0.026689
RS	18	0.278719	0.824036	200.611417	0.018187	0.025362
RS	19	0.307799	0.824036	208.262597	0.018881	0.023974
RS	20	0.339111	0.967552	184.174545	0.016697	0.022551
RS	21	0.372828	0.967552	191.289165	0.017342	0.021132
RS	22	0.409134	1.129518	170.208026	0.015431	0.019760
RS	23	0.448228	1.129518	176.829409	0.016031	0.018462
RS	24	0.490323	1.307217	158.729460	0.014390	0.017249
RS	25	0.535651	1.307217	164.896406	0.014949	0.016122
RS	26	0.584459	1.497446	149.509125	0.013554	0.015080
RS	27	0.637014	1.497446	155.253163	0.014075	0.014119
RS	28	0.693605	1.696545	142.239428	0.012895	0.013238
RS	29	0.754542	1.696545	147.582022	0.013380	0.012433
RS	30	0.820157	1.900845	136.582197	0.012382	0.011700
RS	31	0.890811	1.900845	141.532412	0.012831	0.011035
RS	32	0.966890	2.107404	132.174649	0.011983	0.010432
RS	33	1.048810	2.107404	136.727810	0.012396	0.009887
RS	34	1.137021	2.314371	128.650664	0.011663	0.009391
RS	35	1.232005	2.314371	132.788436	0.012038	0.008941
RS	36	1.334282	2.520679	125.675959	0.011394	0.008532
RS	37	1.444412	2.520679	129.367610	0.011728	0.008161
RS	38	1.562999	2.725334	122.974481	0.011149	0.007826
RS	39	1.690691	2.725334	126.178481	0.011439	0.007524
RS	40	1.828188	2.927172	120.316358	0.010908	0.007256
RS	41	1.976243	2.927172	122.982127	0.011149	0.007021
RS	42	2.135666	3.124826	117.501624	0.010653	0.006821
RS	43	2.307330	3.124826	119.571659	0.010840	0.006656
RS	44	2.492176	3.317264	114.332234	0.010365	0.006525
RS	45	2.691214	3.317264	115.745859	0.010493	0.006429
RS	46	2.905536	3.504175	110.605484	0.010027	0.006367
RS	47	3.136314	3.504175	111.304976	0.010091	0.006335
RS	48	3.384812	3.686461	106.116394	0.009620	0.006332
RS	49	3.652391	3.686461	106.056315	0.009615	0.006355
RS	50	3.940516	3.866611	100.675713	0.009127	0.006398
RS	51	4.250765	3.866611	99.835422	0.009051	0.006459
RS	52	4.584835	4.049721	94.124877	0.008533	0.006533
RS	53	4.944557	4.049721	92.524720	0.008388	0.006614
RS	54	5.331900	4.360299	84.187844	0.007632	0.006697
RS	55	5.748985	4.360299	82.186197	0.007451	0.006774
RS	56	6.198096	4.360299	79.630669	0.007219	0.006838
RS	57	6.681691	4.360299	76.532010	0.006938	0.006882
RS	58	7.202419	5.920586	54.600025	0.004950	0.006899
RS	59	7.763130	5.920586	53.376387	0.004839	0.006887
RS	60	8.366896	5.920586	51.794477	0.004696	0.006845
RS	61	9.017021	5.920586	49.859556	0.004520	0.006784
RS	62	9.717065	5.920586	47.585845	0.004314	0.006722
RS	63	10.470862	5.920586	356.647177	0.032333	0.049953
PA	4+25*2+4+6 0.027668005 0.005754931 10.470862389 0.334173203 0.291887283 0.314287186 0.359917641 0.424207687 0.502948761 0.594144821 0.700094223 0.824035645 0.967552185 1.129517555 1.307216644 1.497446060 1.696544647 1.900844574 2.107403755 2.314371109 2.520679474 2.725334167 2.927171707 3.124826431 3.317263603 3.504175186 3.686461449 3.866611481 4.049720764 4.360299110 5.920585692
//
IT	4923
RD	2
LK	-160002.108810
QD	-3536.662675 -> -1875.550562
RI	0.0901826739
TR	0.021841	0.006214
MT	12.741711
MM	C_pi: 2.725702, n_recomb: 19995.143872
RS	0	0.000000	0.517628	304.515937	0.015229	0.000370
RS	1	0.008012	0.517628	323.669050	0.016187	0.002719
RS	2	0.016665	0.517628	343.584252	0.017183	0.006514
RS	3	0.026012	0.517628	364.218061	0.018215	0.011156
RS	4	0.036107	0.325263	609.716385	0.030493	0.018659
RS	5	0.047011	0.325263	636.024723	0.031809	0.024784
RS	6	0.058789	0.313673	685.573054	0.034287	0.028657
RS	7	0.071511	0.313673	709.949949	0.035506	0.033996
RS	8	0.085251	0.339988	677.234889	0.033870	0.034030
RS	9	0.100093	0.339988	699.066331	0.034962	0.038020
RS	10	0.116124	0.390971	627.292843	0.031372	0.035351
RS	11	0.133438	0.390971	647.093099	0.032363	0.038140
RS	12	0.152140	0.460393	566.966706	0.028355	0.034297
RS	13	0.172341	0.460393	585.117817	0.029263	0.036263
RS	14	0.194159	0.545730	509.588494	0.025486	0.032292
RS	15	0.217726	0.545730	526.287074	0.026321	0.033868
RS	16	0.243181	0.650337	456.301908	0.022821	0.030074
RS	17	0.270675	0.650337	471.704896	0.023591	0.031373
RS	18	0.300372	0.781472	406.042685	0.020307	0.027691
RS	19	0.332448	0.781472	420.292808	0.021020	0.028606
RS	20	0.367094	0.947591	359.048620	0.017957	0.024990
RS	21	0.404515	0.947591	372.256923	0.018617	0.025430
RS	22	0.444935	1.155620	316.739891	0.015841	0.021991
RS	23	0.488592	1.155620	328.983511	0.016453	0.022048
RS	24	0.535748	1.409557	280.368241	0.014022	0.018997
RS	25	0.586681	1.409557	291.710964	0.014589	0.018866
RS	26	0.641695	1.711239	250.179106	0.012512	0.016301
RS	27	0.701116	1.711239	260.689451	0.013038	0.016089
RS	28	0.765298	2.060377	225.731387	0.011289	0.013983
RS	29	0.834622	2.060377	235.485881	0.011777	0.013742
RS	30	0.909500	2.453920	206.335357	0.010319	0.012036
RS	31	0.990376	2.453920	215.413709	0.010773	0.011803
RS	32	1.077732	2.886811	191.195058	0.009562	0.010436
RS	33	1.172087	2.886811	199.672637	0.009986	0.010228
RS	34	1.274001	3.353261	179.508424	0.008978	0.009129
RS	35	1.384080	3.353261	187.449458	0.009375	0.008950
RS	36	1.502977	3.846023	170.617288	0.008533	0.008059
RS	37	1.631401	3.846023	178.071047	0.008906	0.007911
RS	38	1.770113	4.353648	164.100165	0.008207	0.007191
RS	39	1.919938	4.353648	171.098949	0.008557	0.007084
RS	40	2.081766	4.859703	159.699395	0.007987	0.006516
RS	41	2.256559	4.859703	166.254899	0.008315	0.006465
RS	42	2.445356	5.345170	157.193443	0.007862	0.006040
RS	43	2.649279	5.345170	163.290273	0.008166	0.006060
RS	44	2.869539	5.794291	156.255022	0.007815	0.005765
RS	45	3.107445	5.794291	161.842988	0.008094	0.005860
RS	46	3.364411	6.199244	156.397887	0.007822	0.005673
RS	47	3.641964	6.199244	161.387118	0.008071	0.005833
RS	48	3.941754	6.561707	156.986143	0.007851	0.005725
RS	49	4.265561	6.561707	161.248973	0.008064	0.005932
RS	50	4.615310	6.893088	157.246836	0.007864	0.005872
RS	51	4.993079	6.893088	160.630600	0.008033	0.006104
RS	52	5.401114	7.217895	156.226849	0.007813	0.006056
RS	53	5.841839	7.217895	158.585616	0.007931	0.006280
RS	54	6.317872	7.813260	148.373249	0.007420	0.006036
RS	55	6.832043	7.813260	149.906375	0.007497	0.006223
RS	56	7.387408	7.813260	150.647032	0.007534	0.006359
RS	57	7.987265	7.813260	150.518826	0.007528	0.006430
RS	58	8.635181	12.313800	96.377189	0.004820	0.004814
RS	59	9.335004	12.313800	98.341565	0.004918	0.004922
RS	60	10.090894	12.313800	99.889298	0.004996	0.004979
RS	61	10.907343	12.313800	100.962674	0.005049	0.004986
RS	62	11.789202	12.313800	101.505841	0.005077	0.004946
RS	63	12.741711	12.313800	1310.478757	0.065540	0.053999
PA	4+25*2+4+6 0.021841045 0.006213616 12.741711496 0.517628005 0.325262739 0.313673344 0.339988195 0.390970987 0.460393075 0.545730486 0.650337389 0.781471807 0.947591236 1.155619530 1.409557370 1.711239011 2.060377346 2.453920342 2.886811290 3.353260812 3.846023267 4.353648142 4.859703379 5.345169835 5.794290596 6.199243669 6.561707032 6.893087807 7.217894542 7.813260168 12.313799687
//
IT	5280
RD	3
LK	-157269.393133
QD	-2303.345836 -> -1597.544483
RI	0.0641395565
TR	0.018368	0.007092
MT	13.881906
MM	C_pi: 3.758820, n_recomb: 31321.504726
RS	0	0.000000	0.936774	267.997568	0.008556	0.000203
RS	1	0.008157	0.936774	287.253050	0.009171	0.001500
RS	2	0.016980	0.936774	307.665259	0.009823	0.003661
RS	3	0.026523	0.936774	329.265470	0.010512	0.006342
RS	4	0.036844	0.422160	775.627326	0.024763	0.014773
RS	5	0.048007	0.422160	816.163957	0.026058	0.019623
RS	6	0.060081	0.363303	993.239106	0.031711	0.025408
RS	7	0.073140	0.363303	1034.875974	0.033040	0.030308
RS	8	0.087263	0.368748	1059.433689	0.033824	0.032285
RS	9	0.102539	0.368748	1097.576810	0.035042	0.036358
RS	10	0.119062	0.406834	1029.345337	0.032864	0.034981
RS	11	0.136931	0.406834	1063.648368	0.033959	0.038165
RS	12	0.156259	0.465594	959.899557	0.030647	0.034999
RS	13	0.177163	0.465594	990.895165	0.031636	0.037501
RS	14	0.199773	0.540046	881.686029	0.028150	0.033725
RS	15	0.224227	0.540046	909.805387	0.029047	0.035831
RS	16	0.250676	0.632624	801.441899	0.025588	0.031879
RS	17	0.279282	0.632624	827.068644	0.026406	0.033730
RS	18	0.310222	0.751446	718.783879	0.022949	0.029630
RS	19	0.343686	0.751446	742.310267	0.023700	0.031167
RS	20	0.379879	0.908033	634.844166	0.020269	0.026912
RS	21	0.419026	0.908033	656.607115	0.020963	0.028012
RS	22	0.461365	1.114615	553.798044	0.017681	0.023753
RS	23	0.507158	1.114615	574.005361	0.018326	0.024402
RS	24	0.556687	1.381710	480.489073	0.015341	0.020435
RS	25	0.610257	1.381710	499.236015	0.015939	0.020776
RS	26	0.668196	1.718094	417.629813	0.013334	0.017333
RS	27	0.730861	1.718094	434.976551	0.013887	0.017502
RS	28	0.798639	2.131013	365.635937	0.011674	0.014636
RS	29	0.871945	2.131013	381.660501	0.012185	0.014703
RS	30	0.951231	2.624463	323.762014	0.010337	0.012376
RS	31	1.036985	2.624463	338.573791	0.010810	0.012390
RS	32	1.129735	3.198570	290.705661	0.009281	0.010533
RS	33	1.230050	3.198570	304.436683	0.009720	0.010526
RS	34	1.338549	3.850237	264.976228	0.008460	0.009050
RS	35	1.455899	3.850237	277.764590	0.008868	0.009034
RS	36	1.582821	4.570585	245.339760	0.007833	0.007859
RS	37	1.720097	4.570585	257.317906	0.008215	0.007843
RS	38	1.868571	5.337871	231.087967	0.007378	0.006917
RS	39	2.029157	5.337871	242.378350	0.007738	0.006916
RS	40	2.202843	6.114283	221.875781	0.007084	0.006209
RS	41	2.390697	6.114283	232.584315	0.007426	0.006245
RS	42	2.593876	6.852031	217.422498	0.006942	0.005735
RS	43	2.813629	6.852031	227.623139	0.007267	0.005824
RS	44	3.051308	7.509204	217.224428	0.006935	0.005487
RS	45	3.308375	7.509204	226.935290	0.007245	0.005637
RS	46	3.586413	8.063706	220.455008	0.007038	0.005441
RS	47	3.887132	8.063706	229.614529	0.007331	0.005644
RS	48	4.212382	8.517480	225.978630	0.007215	0.005551
RS	49	4.564164	8.517480	234.431132	0.007485	0.005793
RS	50	4.944643	8.895330	232.314801	0.007417	0.005764
RS	51	5.356160	8.895330	239.814872	0.007657	0.006026
RS	52	5.801245	9.248540	237.441251	0.007581	0.006010
RS	53	6.282639	9.248540	243.695754	0.007780	0.006260
RS	54	6.803302	9.961516	231.721879	0.007398	0.006006
RS	55	7.366439	9.961516	236.788089	0.007560	0.006210
RS	56	7.975513	9.961516	240.846048	0.007689	0.006367
RS	57	8.634272	9.961516	243.748327	0.007782	0.006462
RS	58	9.346770	17.725454	140.217910	0.004477	0.004184
RS	59	10.117389	17.725454	145.347097	0.004640	0.004296
RS	60	10.950872	17.725454	150.141467	0.004794	0.004369
RS	61	11.852346	17.725454	154.512203	0.004933	0.004402
RS	62	12.827358	17.725454	158.364926	0.005056	0.004396
RS	63	13.881906	17.725454	2743.197085	0.087582	0.057706
PA	4+25*2+4+6 0.018368154 0.007092143 13.881905696 0.936773621 0.422159814 0.363303430 0.368747783 0.406834086 0.465593800 0.540045880 0.632624190 0.751445640 0.908033185 1.114615368 1.381709708 1.718094079 2.131012612 2.624463051 3.198569818 3.850236567 4.570584824 5.337870833 6.114282641 6.852031454 7.509204466 8.063706215 8.517479651 8.895330445 9.248540015 9.961516266 17.725453777
//
IT	4182
RD	4
LK	-156029.841069
QD	-1805.142535 -> -1382.405659
RI	0.0456075344
TR	0.015840	0.007928
MT	14.727284
MM	C_pi: 4.513535, n_recomb: 41852.799447
RS	0	0.000000	1.686464	200.854797	0.004799	0.000118
RS	1	0.008258	1.686464	216.343525	0.005169	0.000868
RS	2	0.017199	1.686464	232.929209	0.005565	0.002128
RS	3	0.026877	1.686464	250.672884	0.005989	0.003688
RS	4	0.037355	0.550268	820.675571	0.019609	0.011924
RS	5	0.048698	0.550268	869.625433	0.020778	0.015728
RS	6	0.060978	0.426705	1182.113915	0.028245	0.022651
RS	7	0.074273	0.426705	1238.962607	0.029603	0.026856
RS	8	0.088665	0.408342	1352.215794	0.032309	0.030405
RS	9	0.104245	0.408342	1406.969645	0.033617	0.034109
RS	10	0.121112	0.433875	1375.078964	0.032855	0.034101
RS	11	0.139372	0.433875	1424.933559	0.034046	0.037120
RS	12	0.159141	0.483111	1324.630182	0.031650	0.034977
RS	13	0.180541	0.483111	1369.518071	0.032722	0.037446
RS	14	0.203709	0.547696	1248.006985	0.029819	0.034396
RS	15	0.228791	0.547696	1288.309864	0.030782	0.036523
RS	16	0.255943	0.628473	1158.393303	0.027678	0.033039
RS	17	0.285338	0.628473	1194.607340	0.028543	0.034948
RS	18	0.317161	0.733174	1055.888626	0.025229	0.031070
RS	19	0.351611	0.733174	1088.675896	0.026012	0.032732
RS	20	0.388907	0.874158	941.803070	0.022503	0.028452
RS	21	0.429282	0.874158	971.880441	0.023221	0.029764
RS	22	0.472992	1.065922	823.208023	0.019669	0.025248
RS	23	0.520311	1.065922	851.110374	0.020336	0.026159
RS	24	0.571539	1.322649	710.017481	0.016965	0.021758
RS	25	0.626997	1.322649	735.992372	0.017585	0.022341
RS	26	0.687034	1.657984	609.435109	0.014561	0.018383
RS	27	0.752030	1.657984	633.550968	0.015138	0.018756
RS	28	0.822394	2.085501	524.303802	0.012527	0.015388
RS	29	0.898568	2.085501	546.596148	0.013060	0.015627
RS	30	0.981033	2.616799	454.687832	0.010864	0.012862
RS	31	1.070308	2.616799	475.235928	0.011355	0.013019
RS	32	1.166956	3.259858	399.134277	0.009537	0.010801
RS	33	1.271585	3.259858	418.076012	0.009989	0.010913
RS	34	1.384855	4.018607	355.521199	0.008495	0.009153
RS	35	1.507479	4.018607	373.034332	0.008913	0.009236
RS	36	1.640230	4.887831	321.991118	0.007693	0.007847
RS	37	1.783944	4.887831	338.272759	0.008082	0.007913
RS	38	1.939526	5.840826	297.488327	0.007108	0.006833
RS	39	2.107956	5.840826	312.746409	0.007473	0.006899
RS	40	2.290297	6.821637	281.512828	0.006726	0.006091
RS	41	2.487695	6.821637	295.955348	0.007071	0.006177
RS	42	2.701395	7.753271	273.644342	0.006538	0.005609
RS	43	2.932744	7.753271	287.452697	0.006868	0.005733
RS	44	3.183197	8.564184	273.136641	0.006526	0.005372
RS	45	3.454334	8.564184	286.422001	0.006844	0.005543
RS	46	3.747863	9.214341	278.789779	0.006661	0.005349
RS	47	4.065632	9.214341	291.545596	0.006966	0.005564
RS	48	4.409643	9.704414	288.954605	0.006904	0.005496
RS	49	4.782064	9.704414	301.020054	0.007192	0.005745
RS	50	5.185241	10.072924	301.404882	0.007202	0.005756
RS	51	5.621713	10.072924	312.454457	0.007466	0.006022
RS	52	6.094230	10.397704	312.915689	0.007477	0.006051
RS	53	6.605770	10.397704	322.508163	0.007706	0.006306
RS	54	7.159554	11.131670	309.802530	0.007402	0.006082
RS	55	7.759071	11.131670	317.864120	0.007595	0.006290
RS	56	8.408099	11.131670	324.691862	0.007758	0.006455
RS	57	9.110725	11.131670	330.076950	0.007887	0.006564
RS	58	9.871377	22.152626	170.827231	0.004082	0.003777
RS	59	10.694845	22.152626	178.495619	0.004265	0.003897
RS	60	11.586318	22.152626	185.961111	0.004443	0.003988
RS	61	12.551412	22.152626	193.123293	0.004614	0.004049
RS	62	13.596207	22.152626	199.871139	0.004776	0.004078
RS	63	14.727284	22.152626	4140.876359	0.098939	0.061828
PA	4+25*2+4+6 0.015840239 0.007927657 14.727283590 1.686464283 0.550268483 0.426705417 0.408341778 0.433875437 0.483111024 0.547695589 0.628473328 0.733174330 0.874158252 1.065922378 1.322649028 1.657983987 2.085501465 2.616799223 3.259858332 4.018606573 4.887830598 5.840826247 6.821636668 7.753271301 8.564183757 9.214340990 9.704414277 10.072924059 10.397703587 11.131669716 22.152626009
//
IT	4940
RD	5
LK	-155245.660886
QD	-1489.095036 -> -1176.962933
RI	0.0332481410
TR	0.013831	0.008647
MT	15.510097
MM	C_pi: 5.094648, n_recomb: 51321.615131
RS	0	0.000000	2.978068	140.546738	0.002739	0.000070
RS	1	0.008347	2.978068	151.839606	0.002959	0.000513
RS	2	0.017390	2.978068	164.000394	0.003196	0.001260
RS	3	0.027189	2.978068	177.088975	0.003451	0.002183
RS	4	0.037805	0.709288	797.717299	0.015543	0.009712
RS	5	0.049307	0.709288	849.868232	0.016560	0.012739
RS	6	0.061769	0.499759	1278.144080	0.024905	0.020223
RS	7	0.075272	0.499759	1346.483351	0.026236	0.023827
RS	8	0.089901	0.454045	1555.165797	0.030302	0.028461
RS	9	0.105752	0.454045	1624.926053	0.031662	0.031790
RS	10	0.122925	0.467020	1646.585768	0.032084	0.032884
RS	11	0.141533	0.467020	1711.655337	0.033352	0.035686
RS	12	0.161693	0.507889	1633.522881	0.031829	0.034474
RS	13	0.183536	0.507889	1692.514486	0.032979	0.036824
RS	14	0.207202	0.564338	1576.295440	0.030714	0.034532
RS	15	0.232843	0.564338	1629.123137	0.031743	0.036583
RS	16	0.260625	0.635413	1493.920196	0.029109	0.033700
RS	17	0.290725	0.635413	1540.910417	0.030025	0.035556
RS	18	0.323338	0.728107	1386.211737	0.027010	0.032110
RS	19	0.358673	0.728107	1428.124270	0.027827	0.033760
RS	20	0.396957	0.854794	1253.221998	0.024419	0.029706
RS	21	0.438437	0.854794	1291.154269	0.025158	0.031072
RS	22	0.483380	1.030756	1103.831610	0.021508	0.026566
RS	23	0.532073	1.030756	1138.802235	0.022190	0.027590
RS	24	0.584830	1.271949	953.168291	0.018572	0.023006
RS	25	0.641992	1.271949	985.761114	0.019208	0.023721
RS	26	0.703924	1.594965	814.155872	0.015864	0.019451
RS	27	0.771026	1.594965	844.551490	0.016456	0.019943
RS	28	0.843728	2.017865	693.518315	0.013513	0.016219
RS	29	0.922499	2.017865	721.723963	0.014063	0.016562
RS	30	1.007845	2.558498	593.224931	0.011559	0.013456
RS	31	1.100314	2.558498	619.252918	0.012066	0.013704
RS	32	1.200501	3.232484	512.300866	0.009982	0.011191
RS	33	1.309051	3.232484	536.244662	0.010449	0.011378
RS	34	1.426661	4.051937	448.276279	0.008735	0.009378
RS	35	1.554088	4.051937	470.310271	0.009164	0.009525
RS	36	1.692151	5.018023	398.769131	0.007770	0.007950
RS	37	1.841738	5.018023	419.125320	0.008167	0.008071
RS	38	2.003810	6.103502	362.379023	0.007061	0.006858
RS	39	2.179410	6.103502	381.333960	0.007430	0.006969
RS	40	2.369667	7.239252	338.392090	0.006594	0.006072
RS	41	2.575805	7.239252	356.249874	0.006942	0.006193
RS	42	2.799148	8.322546	326.155566	0.006355	0.005573
RS	43	3.041133	8.322546	343.206851	0.006687	0.005720
RS	44	3.303316	9.252920	324.598675	0.006325	0.005334
RS	45	3.587383	9.252920	341.054059	0.006645	0.005518
RS	46	3.895161	9.971101	332.110003	0.006471	0.005323
RS	47	4.228628	9.971101	348.025694	0.006781	0.005543
RS	48	4.589928	10.474964	346.520455	0.006752	0.005494
RS	49	4.981386	10.474964	361.735524	0.007048	0.005743
RS	50	5.405517	10.815509	364.844231	0.007109	0.005787
RS	51	5.865050	10.815509	378.950704	0.007384	0.006051
RS	52	6.362939	11.094936	382.576594	0.007454	0.006118
RS	53	6.902385	11.094936	394.974128	0.007696	0.006369
RS	54	7.486858	11.814416	382.056436	0.007444	0.006173
RS	55	8.120115	11.814416	392.553125	0.007649	0.006380
RS	56	8.806229	11.814416	401.552998	0.007824	0.006545
RS	57	9.549612	11.814416	408.789313	0.007965	0.006657
RS	58	10.355043	26.124938	191.013130	0.003722	0.003433
RS	59	11.227701	26.124938	200.630774	0.003909	0.003559
RS	60	12.173198	26.124938	210.184165	0.004095	0.003665
RS	61	13.197613	26.124938	219.571007	0.004278	0.003747
RS	62	14.307534	26.124938	228.675083	0.004456	0.003804
RS	63	15.510097	26.124938	5381.443945	0.104857	0.065998
PA	4+25*2+4+6 0.013831308 0.008647384 15.510097499 2.978067996 0.709288451 0.499758749 0.454044728 0.467019840 0.507889115 0.564337884 0.635413192 0.728107158 0.854794101 1.030756097 1.271949265 1.594964903 2.017865311 2.558497618 3.232484191 4.051936602 5.018023458 6.103501989 7.239251912 8.322545503 9.252919647 9.971101223 10.474963887 10.815509408 11.094935720 11.814415721 26.124938023
//
IT	5422
RD	6
LK	-154654.026608
QD	-1241.011508 -> -993.304264
RI	0.0250698398
TR	0.012164	0.009244
MT	16.308103
MM	C_pi: 5.601776, n_recomb: 60095.745693
RS	0	0.000000	5.169051	95.487078	0.001589	0.000042
RS	1	0.008433	5.169051	103.367390	0.001720	0.000308
RS	2	0.017576	5.169051	111.882386	0.001862	0.000756
RS	3	0.027491	5.169051	121.080440	0.002015	0.001309
RS	4	0.038242	0.903849	745.284174	0.012402	0.007959
RS	5	0.049899	0.903849	797.386785	0.013269	0.010401
RS	6	0.062539	0.582193	1317.471613	0.021923	0.018083
RS	7	0.076245	0.582193	1394.042285	0.023197	0.021201
RS	8	0.091107	0.504854	1693.947429	0.028187	0.026560
RS	9	0.107223	0.504854	1776.843156	0.029567	0.029564
RS	10	0.124697	0.504780	1858.854802	0.030932	0.031505
RS	11	0.143644	0.504780	1938.474120	0.032256	0.034116
RS	12	0.164190	0.537963	1893.142583	0.031502	0.033682
RS	13	0.186468	0.537963	1966.309303	0.032720	0.035920
RS	14	0.210624	0.587581	1866.872794	0.031065	0.034312
RS	15	0.236818	0.587581	1932.675358	0.032160	0.036286
RS	16	0.265220	0.650780	1804.004772	0.030019	0.033998
RS	17	0.296017	0.650780	1862.300483	0.030989	0.035791
RS	18	0.329412	0.733739	1703.370217	0.028344	0.032830
RS	19	0.365622	0.733739	1754.751931	0.029199	0.034441
RS	20	0.404886	0.848589	1562.358189	0.025998	0.030720
RS	21	0.447461	0.848589	1608.160239	0.026760	0.032088
RS	22	0.493625	1.010780	1390.110916	0.023132	0.027725
RS	23	0.543683	1.010780	1431.879679	0.023827	0.028799
RS	24	0.597962	1.237066	1206.257837	0.020072	0.024172
RS	25	0.656818	1.237066	1245.076478	0.020718	0.024963
RS	26	0.720637	1.545792	1029.900233	0.017138	0.020505
RS	27	0.789838	1.545792	1066.211856	0.017742	0.021074
RS	28	0.864874	1.958156	872.747469	0.014523	0.017085
RS	29	0.946237	1.958156	906.602432	0.015086	0.017497
RS	30	1.034461	2.496903	739.762898	0.012310	0.014113
RS	31	1.130125	2.496903	771.107885	0.012831	0.014420
RS	32	1.233856	3.184378	631.201156	0.010503	0.011653
RS	33	1.346334	3.184378	660.052197	0.010983	0.011892
RS	34	1.468297	4.040727	544.660181	0.009063	0.009677
RS	35	1.600544	4.040727	571.149804	0.009504	0.009870
RS	36	1.743944	5.074555	477.422822	0.007944	0.008126
RS	37	1.899435	5.074555	501.787293	0.008350	0.008286
RS	38	2.068038	6.260825	427.794251	0.007119	0.006948
RS	39	2.250859	6.260825	450.359405	0.007494	0.007093
RS	40	2.449096	7.521300	394.805139	0.006570	0.006112
RS	41	2.664050	7.521300	415.962229	0.006922	0.006258
RS	42	2.897130	8.731245	377.480387	0.006281	0.005587
RS	43	3.149864	8.731245	397.627577	0.006617	0.005752
RS	44	3.423911	9.763024	374.340087	0.006229	0.005342
RS	45	3.721066	9.763024	393.789295	0.006553	0.005534
RS	46	4.043279	10.537834	383.311718	0.006378	0.005336
RS	47	4.392663	10.537834	402.184205	0.006692	0.005559
RS	48	4.771509	11.049466	401.690751	0.006684	0.005523
RS	49	5.182302	11.049466	419.824605	0.006986	0.005771
RS	50	5.627734	11.359918	425.714434	0.007084	0.005842
RS	51	6.110728	11.359918	442.610990	0.007365	0.006100
RS	52	6.634450	11.593508	449.533311	0.007480	0.006199
RS	53	7.202336	11.593508	464.416902	0.007728	0.006444
RS	54	7.818109	12.290688	451.461987	0.007512	0.006271
RS	55	8.485807	12.290688	464.029039	0.007721	0.006472
RS	56	9.209809	12.290688	474.794694	0.007901	0.006634
RS	57	9.994863	12.290688	483.433875	0.008044	0.006745
RS	58	10.846117	30.032259	204.834022	0.003408	0.003136
RS	59	11.769154	30.032259	216.015233	0.003595	0.003267
RS	60	12.770026	30.032259	227.268768	0.003782	0.003382
RS	61	13.855297	30.032259	238.495528	0.003969	0.003479
RS	62	15.032083	30.032259	249.580238	0.004153	0.003558
RS	63	16.308103	30.032259	6510.388364	0.108334	0.069928
PA	4+25*2+4+6 0.012164064 0.009243899 16.308103328 5.169051470 0.903848711 0.582193186 0.504853998 0.504780457 0.537962714 0.587581430 0.650779563 0.733738556 0.848588835 1.010780440 1.237065992 1.545792285 1.958155693 2.496902928 3.184378463 4.040727443 5.074555280 6.260825303 7.521299926 8.731245335 9.763024328 10.537834274 11.049465522 11.359917636 11.593507686 12.290687509 30.032259393
//
IT	4859
RD	7
LK	-154181.683357
QD	-1038.054326 -> -837.521688
RI	0.0196108129
TR	0.010757	0.009726
MT	17.144111
MM	C_pi: 6.084838, n_recomb: 68435.427518
RS	0	0.000000	8.850213	63.944942	0.000934	0.000025
RS	1	0.008518	8.850213	69.325241	0.001013	0.000186
RS	2	0.017762	8.850213	75.152089	0.001098	0.000457
RS	3	0.027793	8.850213	81.461457	0.001190	0.000791
RS	4	0.038678	1.140733	681.921529	0.009964	0.006551
RS	5	0.050491	1.140733	732.106275	0.010698	0.008543
RS	6	0.063310	0.674669	1322.164295	0.019320	0.016192
RS	7	0.077221	0.674669	1404.376543	0.020521	0.018918
RS	8	0.092317	0.560596	1787.564307	0.026120	0.024750
RS	9	0.108699	0.560596	1881.790154	0.027497	0.027481
RS	10	0.126476	0.546529	2025.831109	0.029602	0.030071
RS	11	0.145768	0.546529	2119.186497	0.030966	0.032520
RS	12	0.166702	0.572234	2112.613538	0.030870	0.032730
RS	13	0.189420	0.572234	2199.891414	0.032146	0.034875
RS	14	0.214073	0.615802	2124.719244	0.031047	0.033863
RS	15	0.240827	0.615802	2203.928149	0.032204	0.035777
RS	16	0.269859	0.672362	2090.204386	0.030543	0.034038
RS	17	0.301364	0.672362	2160.482546	0.031570	0.035783
RS	18	0.335552	0.747283	2006.418632	0.029318	0.033306
RS	19	0.372653	0.747283	2067.917415	0.030217	0.034881
RS	20	0.412914	0.852378	1866.990965	0.027281	0.031533
RS	21	0.456605	0.852378	1921.055705	0.028071	0.032892
RS	22	0.504017	1.003024	1679.739934	0.024545	0.028744
RS	23	0.555468	1.003024	1728.380545	0.025256	0.029842
RS	24	0.611301	1.216280	1467.661463	0.021446	0.025255
RS	25	0.671891	1.216280	1512.561380	0.022102	0.026093
RS	26	0.737641	1.511547	1255.942829	0.018352	0.021527
RS	27	0.808993	1.511547	1297.962187	0.018966	0.022149
RS	28	0.886422	1.912261	1062.016340	0.015519	0.017958
RS	29	0.970446	1.912261	1101.356896	0.016093	0.018421
RS	30	1.061628	2.445047	894.822018	0.013075	0.014801
RS	31	1.160577	2.445047	931.400880	0.013610	0.015154
RS	32	1.267954	3.138048	756.644848	0.011056	0.012157
RS	33	1.384478	3.138048	790.387658	0.011549	0.012436
RS	34	1.510927	4.018934	645.646894	0.009434	0.010022
RS	35	1.648148	4.018934	676.613635	0.009887	0.010250
RS	36	1.797057	5.104052	559.031891	0.008169	0.008346
RS	37	1.958651	5.104052	587.433935	0.008584	0.008537
RS	38	2.134009	6.372183	494.902719	0.007232	0.007080
RS	39	2.324305	6.372183	521.095323	0.007614	0.007252
RS	40	2.530810	7.738978	452.006254	0.006605	0.006188
RS	41	2.754905	7.738978	476.458119	0.006962	0.006356
RS	42	2.998089	9.060769	428.965880	0.006268	0.005634
RS	43	3.261988	9.060769	452.180398	0.006607	0.005813
RS	44	3.548366	10.184508	423.807124	0.006193	0.005378
RS	45	3.859137	10.184508	446.198702	0.006520	0.005578
RS	46	4.196381	11.011802	433.942938	0.006341	0.005374
RS	47	4.562352	11.011802	455.699037	0.006659	0.005600
RS	48	4.959496	11.531329	456.107803	0.006665	0.005573
RS	49	5.390470	11.531329	477.063003	0.006971	0.005820
RS	50	5.858154	11.814732	485.738914	0.007098	0.005911
RS	51	6.365677	11.814732	505.293700	0.007384	0.006166
RS	52	6.916430	12.006554	515.582158	0.007534	0.006290
RS	53	7.514098	12.006554	532.767221	0.007785	0.006529
RS	54	8.162675	12.682045	519.832509	0.007596	0.006373
RS	55	8.866500	12.682045	534.233544	0.007806	0.006569
RS	56	9.630276	12.682045	546.488142	0.007985	0.006726
RS	57	10.459112	12.682045	556.210877	0.008128	0.006834
RS	58	11.358549	34.065882	214.682001	0.003137	0.002881
RS	59	12.334601	34.065882	227.171451	0.003320	0.003013
RS	60	13.393795	34.065882	239.866256	0.003505	0.003134
RS	61	14.543212	34.065882	252.673569	0.003692	0.003243
RS	62	15.790537	34.065882	265.482824	0.003879	0.003337
RS	63	17.144111	34.065882	7574.327287	0.110678	0.073489
PA	4+25*2+4+6 0.010757336 0.009725959 17.144111049 8.850212926 1.140732572 0.674669134 0.560596450 0.546528816 0.572234124 0.615802487 0.672362342 0.747283396 0.852378479 1.003023672 1.216279834 1.511547027 1.912261185 2.445047132 3.138048128 4.018933759 5.104051868 6.372183490 7.738977719 9.060769231 10.184507813 11.011802082 11.531328505 11.814731681 12.006553817 12.682044569 34.065881625
//
IT	5878
RD	8
LK	-153798.670399
QD	-872.072902 -> -708.678680
RI	0.0158932494
TR	0.009566	0.010109
MT	18.017294
MM	C_pi: 6.561678, n_recomb: 76437.690871
RS	0	0.000000	14.984085	42.467232	0.000556	0.000015
RS	1	0.008603	14.984085	46.095265	0.000603	0.000113
RS	2	0.017947	14.984085	50.030864	0.000655	0.000278
RS	3	0.028094	14.984085	54.299675	0.000710	0.000482
RS	4	0.039114	1.427936	616.039223	0.008059	0.005414
RS	5	0.051082	1.427936	663.257386	0.008677	0.007053
RS	6	0.064080	0.777945	1304.373375	0.017065	0.014525
RS	7	0.078197	0.777945	1390.140057	0.018187	0.016928
RS	8	0.093527	0.621253	1847.241925	0.024167	0.023058
RS	9	0.110177	0.621253	1951.044503	0.025525	0.025556
RS	10	0.128259	0.591890	2156.048490	0.028207	0.028645
RS	11	0.147896	0.591890	2262.147880	0.029595	0.030955
RS	12	0.169224	0.609988	2297.552874	0.030058	0.031698
RS	13	0.192385	0.609988	2398.644487	0.031380	0.033767
RS	14	0.217540	0.647885	2352.771385	0.030780	0.033271
RS	15	0.244859	0.647885	2445.628629	0.031995	0.035140
RS	16	0.274528	0.698573	2353.034939	0.030784	0.033897
RS	17	0.306749	0.698573	2435.893118	0.031868	0.035609
RS	18	0.341743	0.766596	2293.941831	0.030011	0.033593
RS	19	0.379747	0.766596	2366.265771	0.030957	0.035145
RS	20	0.421021	0.863448	2164.525999	0.028318	0.032179
RS	21	0.465845	0.863448	2227.414502	0.029140	0.033531
RS	22	0.514526	1.004340	1969.834950	0.025770	0.029636
RS	23	0.567396	1.004340	2025.616477	0.026500	0.030748
RS	24	0.624813	1.206383	1734.910840	0.022697	0.026255
RS	25	0.687170	1.206383	1785.897965	0.023364	0.027125
RS	26	0.754893	1.489610	1490.535269	0.019500	0.022507
RS	27	0.828441	1.489610	1538.137407	0.020123	0.023168
RS	28	0.908317	1.879089	1260.269210	0.016488	0.018823
RS	29	0.995065	1.879089	1304.965148	0.017072	0.019324
RS	30	1.089276	2.404567	1057.857781	0.013839	0.015501
RS	31	1.191592	2.404567	1099.598511	0.014386	0.015890
RS	32	1.302710	3.099210	888.411859	0.011623	0.012685
RS	33	1.423389	3.099210	927.038978	0.012128	0.012997
RS	34	1.554450	3.997616	751.215615	0.009828	0.010395
RS	35	1.696786	3.997616	786.694444	0.010292	0.010652
RS	36	1.851367	5.123829	643.704966	0.008421	0.008594
RS	37	2.019248	5.123829	676.194713	0.008846	0.008811
RS	38	2.201572	6.461473	563.901642	0.007377	0.007239
RS	39	2.399581	6.461473	593.766337	0.007768	0.007432
RS	40	2.614626	7.922205	510.266472	0.006676	0.006289
RS	41	2.848172	7.922205	538.041544	0.007039	0.006474
RS	42	3.101810	9.345940	480.948100	0.006292	0.005702
RS	43	3.377269	9.345940	507.239099	0.006636	0.005894
RS	44	3.676427	10.555766	473.396841	0.006193	0.005431
RS	45	4.001321	10.555766	498.721215	0.006525	0.005640
RS	46	4.354168	11.433783	484.456216	0.006338	0.005427
RS	47	4.737370	11.433783	509.068072	0.006660	0.005656
RS	48	5.153540	11.962703	510.271488	0.006676	0.005636
RS	49	5.605514	11.962703	533.998544	0.006986	0.005883
RS	50	6.096373	12.222605	545.457653	0.007136	0.005991
RS	51	6.629461	12.222605	567.588496	0.007426	0.006244
RS	52	7.208413	12.376633	581.305633	0.007605	0.006389
RS	53	7.837172	12.376633	600.657800	0.007858	0.006623
RS	54	8.520026	13.031540	587.814195	0.007690	0.006480
RS	55	9.261627	13.031540	603.859448	0.007900	0.006671
RS	56	10.067029	13.031540	617.373921	0.008077	0.006823
RS	57	10.941722	13.031540	627.909524	0.008215	0.006927
RS	58	11.891667	38.284541	221.823232	0.002902	0.002659
RS	59	12.923338	38.284541	235.429958	0.003080	0.002792
RS	60	14.043766	38.284541	249.370184	0.003262	0.002917
RS	61	15.260587	38.284541	263.559287	0.003448	0.003033
RS	62	16.582094	38.284541	277.893923	0.003636	0.003139
RS	63	18.017294	38.284541	8593.828500	0.112429	0.076642
PA	4+25*2+4+6 0.009566150 0.010108772 18.017293723 14.984085338 1.427935513 0.777944902 0.621253160 0.591890352 0.609987924 0.647885321 0.698572634 0.766595904 0.863448435 1.004339776 1.206383270 1.489610282 1.879089232 2.404566872 3.099209554 3.997615981 5.123828939 6.461472671 7.922205125 9.345940269 10.555766192 11.433782924 11.962703373 12.222604742 12.376633164 13.031540496 38.284540649
//
IT	4737
RD	9
LK	-153486.331208
QD	-736.682836 -> -602.987927
RI	0.0132950217
TR	0.008558	0.010409
MT	18.917921
MM	C_pi: 7.034728, n_recomb: 84104.178709
RS	0	0.000000	25.116155	28.057373	0.000334	0.000009
RS	1	0.008687	25.116155	30.485123	0.000362	0.000069
RS	2	0.018128	25.116155	33.122038	0.000394	0.000171
RS	3	0.028390	25.116155	35.985977	0.000428	0.000296
RS	4	0.039543	1.773740	551.849192	0.006561	0.004496
RS	5	0.051665	1.773740	595.565309	0.007081	0.005853
RS	6	0.064840	0.892507	1271.518969	0.015118	0.013066
RS	7	0.079160	0.892507	1359.139719	0.016160	0.015200
RS	8	0.094723	0.686670	1880.229440	0.022356	0.021502
RS	9	0.111639	0.686670	1991.896755	0.023684	0.023798
RS	10	0.130023	0.640507	2254.905744	0.026811	0.027270
RS	11	0.150005	0.640507	2372.568049	0.028210	0.029456
RS	12	0.171723	0.650658	2451.208977	0.029145	0.030641
RS	13	0.195327	0.650658	2565.535172	0.030504	0.032644
RS	14	0.220982	0.683007	2552.222300	0.030346	0.032592
RS	15	0.248865	0.683007	2658.685012	0.031612	0.034427
RS	16	0.279171	0.728256	2591.801160	0.030817	0.033627
RS	17	0.312109	0.728256	2687.616360	0.031956	0.035319
RS	18	0.347909	0.790122	2563.602888	0.030481	0.033733
RS	19	0.386818	0.790122	2647.352549	0.031477	0.035272
RS	20	0.429107	0.879788	2451.520301	0.029149	0.032684
RS	21	0.475070	0.879788	2523.801785	0.030008	0.034034
RS	22	0.525026	1.012267	2256.574231	0.026831	0.030411
RS	23	0.579322	1.012267	2319.837707	0.027583	0.031534
RS	24	0.638334	1.204587	2004.467130	0.023833	0.027173
RS	25	0.702472	1.204587	2061.615338	0.024513	0.028066
RS	26	0.772182	1.477141	1730.802718	0.020579	0.023438
RS	27	0.847947	1.477141	1783.888869	0.021210	0.024128
RS	28	0.930294	1.856207	1465.359301	0.017423	0.019666
RS	29	1.019795	1.856207	1515.266034	0.018017	0.020199
RS	30	1.117071	2.374077	1227.332124	0.014593	0.016199
RS	31	1.222796	2.374077	1274.127141	0.015149	0.016618
RS	32	1.337706	3.068274	1025.411715	0.012192	0.013222
RS	33	1.462598	3.068274	1068.876605	0.012709	0.013560
RS	34	1.598339	3.979766	860.581245	0.010232	0.010782
RS	35	1.745872	3.979766	900.573792	0.010708	0.011063
RS	36	1.906222	5.140091	730.865755	0.008690	0.008858
RS	37	2.080500	5.140091	767.468170	0.009125	0.009097
RS	38	2.269918	6.538302	634.364577	0.007543	0.007412
RS	39	2.475790	6.538302	667.928360	0.007942	0.007625
RS	40	2.699546	8.083650	569.267141	0.006769	0.006403
RS	41	2.942740	8.083650	600.382266	0.007139	0.006604
RS	42	3.207060	9.601654	533.186593	0.006340	0.005782
RS	43	3.494341	9.601654	562.556371	0.006689	0.005986
RS	44	3.806577	10.892884	522.926113	0.006218	0.005496
RS	45	4.145938	10.892884	551.170533	0.006553	0.005712
RS	46	4.514778	11.820143	534.706956	0.006358	0.005490
RS	47	4.915659	11.820143	562.146273	0.006684	0.005723
RS	48	5.351364	12.359498	564.060188	0.006707	0.005707
RS	49	5.824918	12.359498	590.511128	0.007021	0.005955
RS	50	6.339610	12.598412	604.761844	0.007191	0.006078
RS	51	6.899012	12.598412	629.389380	0.007483	0.006329
RS	52	7.507009	12.717261	646.609033	0.007688	0.006493
RS	53	8.167822	12.717261	667.997232	0.007942	0.006723
RS	54	8.886040	13.350756	655.392995	0.007793	0.006591
RS	55	9.666648	13.350756	672.892569	0.008001	0.006777
RS	56	10.515066	13.350756	687.438832	0.008174	0.006924
RS	57	11.437186	13.350756	698.519173	0.008305	0.007022
RS	58	12.439410	42.675536	226.974393	0.002699	0.002468
RS	59	13.528695	42.675536	241.539637	0.002872	0.002600
RS	60	14.712606	42.675536	256.559987	0.003051	0.002727
RS	61	15.999362	42.675536	271.960279	0.003234	0.002848
RS	62	17.397897	42.675536	287.646048	0.003420	0.002961
RS	63	18.917921	42.675536	9571.572740	0.113806	0.079393
PA	4+25*2+4+6 0.008557871 0.010409336 18.917921289 25.116154634 1.773739814 0.892506700 0.686670346 0.640506655 0.650658256 0.683007150 0.728255989 0.790122332 0.879788125 1.012266637 1.204587345 1.477141294 1.856207132 2.374076835 3.068273645 3.979766214 5.140091092 6.538302239 8.083650381 9.601653757 10.892884472 11.820142629 12.359497506 12.598412398 12.717260989 13.350755921 42.675536318
//
IT	5391
RD	10
LK	-153230.522775
QD	-626.107650 -> -516.201822
RI	0.0114294924
TR	0.007705	0.010644
MT	19.834233
MM	C_pi: 7.500261, n_recomb: 91398.200228
RS	0	0.000000	41.674609	18.490066	0.000202	0.000006
RS	1	0.008768	41.674609	20.107858	0.000220	0.000043
RS	2	0.018305	41.674609	21.866872	0.000239	0.000106
RS	3	0.028678	41.674609	23.779374	0.000260	0.000183
RS	4	0.039961	2.185858	491.701349	0.005380	0.003756
RS	5	0.052233	2.185858	531.725584	0.005818	0.004888
RS	6	0.065581	1.018314	1228.973970	0.013446	0.011800
RS	7	0.080099	1.018314	1317.093704	0.014410	0.013705
RS	8	0.095890	0.756471	1892.138192	0.020702	0.020091
RS	9	0.113066	0.756471	2010.038958	0.021992	0.022208
RS	10	0.131748	0.691946	2326.677393	0.025456	0.025972
RS	11	0.152068	0.691946	2454.577883	0.026856	0.028044
RS	12	0.174169	0.693723	2576.087311	0.028185	0.029595
RS	13	0.198209	0.693723	2702.805053	0.029572	0.031536
RS	14	0.224356	0.720502	2723.808517	0.029802	0.031869
RS	15	0.252796	0.720502	2843.528859	0.031111	0.033674
RS	16	0.283730	0.760546	2805.541014	0.030696	0.033269
RS	17	0.317375	0.760546	2914.409574	0.031887	0.034947
RS	18	0.353971	0.816731	2812.911246	0.030776	0.033758
RS	19	0.393776	0.816731	2908.487861	0.031822	0.035292
RS	20	0.437071	0.899949	2724.325440	0.029807	0.033069
RS	21	0.484162	0.899949	2806.477710	0.030706	0.034420
RS	22	0.535382	1.025004	2535.786623	0.027744	0.031079
RS	23	0.591093	1.025004	2606.863827	0.028522	0.032212
RS	24	0.651689	1.208776	2272.262078	0.024861	0.028007
RS	25	0.717597	1.208776	2335.661773	0.025555	0.028918
RS	26	0.789285	1.471836	1973.219371	0.021589	0.024313
RS	27	0.867259	1.471836	2031.688216	0.022229	0.025027
RS	28	0.952069	1.841364	1674.466875	0.018321	0.020477
RS	29	1.044316	1.841364	1729.406133	0.018922	0.021035
RS	30	1.144650	2.351755	1401.081364	0.015329	0.016883
RS	31	1.253783	2.351755	1452.769213	0.015895	0.017327
RS	32	1.372484	3.044318	1166.008361	0.012757	0.013756
RS	33	1.501593	3.044318	1214.205514	0.013285	0.014118
RS	34	1.642022	3.965870	972.500228	0.010640	0.011172
RS	35	1.794765	3.965870	1016.953740	0.011127	0.011475
RS	36	1.960900	5.155163	819.554763	0.008967	0.009128
RS	37	2.141602	5.155163	860.248451	0.009412	0.009387
RS	38	2.338148	6.606990	705.537760	0.007719	0.007593
RS	39	2.551927	6.606990	742.789191	0.008127	0.007823
RS	40	2.784451	8.229352	628.401121	0.006875	0.006525
RS	41	3.037363	8.229352	662.841311	0.007252	0.006739
RS	42	3.312450	9.835080	585.170884	0.006402	0.005869
RS	43	3.611658	9.835080	617.594937	0.006757	0.006083
RS	44	3.937100	11.203384	571.945811	0.006258	0.005566
RS	45	4.291077	11.203384	603.074461	0.006598	0.005790
RS	46	4.676092	12.178018	584.280774	0.006393	0.005557
RS	47	5.094865	12.178018	614.498937	0.006723	0.005795
RS	48	5.550356	12.727928	617.072785	0.006751	0.005782
RS	49	6.045786	12.727928	646.181380	0.007070	0.006033
RS	50	6.584655	12.947108	663.249770	0.007257	0.006169
RS	51	7.170773	12.947108	690.278058	0.007552	0.006419
RS	52	7.808282	13.031883	711.095468	0.007780	0.006600
RS	53	8.501689	13.031883	734.373156	0.008035	0.006827
RS	54	9.255894	13.640950	722.258880	0.007902	0.006705
RS	55	10.076229	13.640950	741.004102	0.008107	0.006886
RS	56	10.968492	13.640950	756.337001	0.008275	0.007027
RS	57	11.938990	13.640950	767.679445	0.008399	0.007120
RS	58	12.994582	47.192499	230.600488	0.002523	0.002302
RS	59	14.142729	47.192499	245.985499	0.002691	0.002432
RS	60	15.391547	47.192499	261.939236	0.002866	0.002560
RS	61	16.749863	47.192499	278.396661	0.003046	0.002684
RS	62	18.227277	47.192499	295.273185	0.003231	0.002802
RS	63	19.834233	47.192499	10502.109609	0.114905	0.081770
PA	4+25*2+4+6 0.007704682 0.010643765 19.834232843 41.674608861 2.185858308 1.018313999 0.756471205 0.691946271 0.693722846 0.720502242 0.760545568 0.816730609 0.899949419 1.025003764 1.208776386 1.471836438 1.841364305 2.351754545 3.044318119 3.965870302 5.155163433 6.606989967 8.229351762 9.835080192 11.203384493 12.178018432 12.727927637 12.947108414 13.031882749 13.640949888 47.192499391
//
IT	5235
RD	11
LK	-153019.972674
QD	-535.401602 -> -444.545928
RI	0.0100549088
TR	0.006982	0.010826
MT	20.755763
MM	C_pi: 7.953005, n_recomb: 98277.159641
RS	0	0.000000	68.367092	12.190959	0.000124	0.000004
RS	1	0.008846	68.367092	13.268261	0.000135	0.000027
RS	2	0.018475	68.367092	14.440655	0.000147	0.000066
RS	3	0.028955	68.367092	15.716513	0.000160	0.000114
RS	4	0.040363	2.670733	436.886417	0.004445	0.003160
RS	5	0.052780	2.670733	473.264331	0.004816	0.004111
RS	6	0.066295	1.154731	1180.964736	0.012017	0.010708
RS	7	0.081006	1.154731	1268.554878	0.012908	0.012418
RS	8	0.097018	0.830045	1887.881272	0.019210	0.018826
RS	9	0.114446	0.830045	2010.526381	0.020458	0.020785
RS	10	0.133416	0.745694	2375.412897	0.024171	0.024767
RS	11	0.154065	0.745694	2512.163099	0.025562	0.026732
RS	12	0.176540	0.738671	2674.810898	0.027217	0.028584
RS	13	0.201003	0.738671	2812.877303	0.028622	0.030466
RS	14	0.227630	0.759801	2868.616396	0.029189	0.031128
RS	15	0.256613	0.759801	3000.976028	0.030536	0.032905
RS	16	0.288159	0.794763	2993.782601	0.030463	0.032850
RS	17	0.322496	0.794763	3115.518900	0.031701	0.034517
RS	18	0.359871	0.845582	3039.904457	0.030932	0.033693
RS	19	0.400552	0.845582	3147.475244	0.032027	0.035225
RS	20	0.444832	0.922879	2979.773586	0.030320	0.033351
RS	21	0.493028	0.922879	3072.129449	0.031260	0.034706
RS	22	0.545488	1.041257	2803.574219	0.028527	0.031648
RS	23	0.602589	1.041257	2882.739425	0.029333	0.032791
RS	24	0.664742	1.217413	2534.276914	0.025787	0.028760
RS	25	0.732392	1.217413	2604.006661	0.026497	0.029686
RS	26	0.806027	1.471977	2214.124157	0.022529	0.025128
RS	27	0.886175	1.471977	2277.862717	0.023178	0.025861
RS	28	0.973414	1.832807	1884.530967	0.019176	0.021251
RS	29	1.068370	1.832807	1944.291462	0.019784	0.021829
RS	30	1.171725	2.336039	1576.685070	0.016043	0.017546
RS	31	1.284224	2.336039	1633.052200	0.016617	0.018010
RS	32	1.406675	3.026326	1308.324503	0.013313	0.014280
RS	33	1.539958	3.026326	1361.088958	0.013849	0.014661
RS	34	1.685031	3.955825	1085.528484	0.011046	0.011559
RS	35	1.842938	3.955825	1134.332791	0.011542	0.011880
RS	36	2.014813	5.170185	908.655964	0.009246	0.009398
RS	37	2.201893	5.170185	953.368541	0.009701	0.009674
RS	38	2.405522	6.670097	776.542666	0.007902	0.007775
RS	39	2.627165	6.670097	817.426487	0.008318	0.008020
RS	40	2.868414	8.363180	686.954365	0.006990	0.006648
RS	41	3.131005	8.363180	724.667100	0.007374	0.006876
RS	42	3.416825	10.050827	636.302771	0.006475	0.005958
RS	43	3.727929	10.050827	671.724239	0.006835	0.006182
RS	44	4.066553	11.492008	619.927403	0.006308	0.005639
RS	45	4.435133	11.492008	653.876018	0.006653	0.005870
RS	46	4.836318	12.511763	632.682870	0.006438	0.005627
RS	47	5.272993	12.511763	665.605780	0.006773	0.005870
RS	48	5.748297	13.071532	668.824303	0.006805	0.005860
RS	49	6.265646	13.071532	700.501406	0.007128	0.006113
RS	50	6.828762	13.271102	720.435772	0.007331	0.006261
RS	51	7.441691	13.271102	749.748501	0.007629	0.006511
RS	52	8.108841	13.321739	774.279192	0.007879	0.006709
RS	53	8.835008	13.321739	799.281800	0.008133	0.006933
RS	54	9.625413	13.901651	788.013734	0.008018	0.006822
RS	55	10.485739	13.901651	807.775034	0.008219	0.006998
RS	56	11.422170	13.901651	823.631116	0.008381	0.007134
RS	57	12.441440	13.901651	834.938368	0.008496	0.007219
RS	58	13.550876	51.777196	233.047238	0.002371	0.002158
RS	59	14.758454	51.777196	249.129865	0.002535	0.002286
RS	60	16.072857	51.777196	265.885938	0.002705	0.002414
RS	61	17.503534	51.777196	283.260752	0.002882	0.002539
RS	62	19.060770	51.777196	301.180061	0.003065	0.002662
RS	63	20.755763	51.777196	11377.938569	0.115774	0.083810
PA	4+25*2+4+6 0.006981827 0.010825850 20.755762682 68.367091885 2.670732947 1.154730993 0.830045233 0.745694342 0.738670976 0.759800952 0.794762832 0.845582437 0.922879086 1.041257474 1.217413006 1.471976803 1.832807015 2.336039190 3.026326444 3.955824916 5.170185331 6.670096797 8.363179890 10.050826609 11.492008329 12.511763121 13.071532499 13.271102216 13.321738787 13.901650720 51.777195759
//
IT	5092
RD	12
LK	-152845.660326
QD	-460.539241 -> -384.952873
RI	0.0090165736
TR	0.006368	0.010967
MT	21.674314
MM	C_pi: 8.388187, n_recomb: 104708.244867
RS	0	0.000000	110.875448	8.053883	0.000077	0.000002
RS	1	0.008921	110.875448	8.772053	0.000084	0.000017
RS	2	0.018637	110.875448	9.554235	0.000091	0.000042
RS	3	0.029220	110.875448	10.406128	0.000099	0.000072
RS	4	0.040748	3.232976	387.967438	0.003705	0.002681
RS	5	0.053303	3.232976	420.896122	0.004020	0.003486
RS	6	0.066979	1.300607	1130.764491	0.010799	0.009772
RS	7	0.081874	1.300607	1217.094008	0.011624	0.011317
RS	8	0.098099	0.906619	1871.795890	0.017876	0.017703
RS	9	0.115771	0.906619	1997.887975	0.019081	0.019520
RS	10	0.135019	0.801191	2405.081774	0.022969	0.023661
RS	11	0.155984	0.801191	2549.313053	0.024347	0.025528
RS	12	0.178819	0.785015	2750.313890	0.026266	0.027624
RS	13	0.203692	0.785015	2898.569245	0.027682	0.029447
RS	14	0.230783	0.800419	2988.310642	0.028539	0.030390
RS	15	0.260291	0.800419	3132.485937	0.029916	0.032139
RS	16	0.292431	0.830373	3156.840312	0.030149	0.032393
RS	17	0.327439	0.830373	3291.014275	0.031430	0.034051
RS	18	0.365569	0.876045	3243.528041	0.030977	0.033558
RS	19	0.407101	0.876045	3363.031892	0.032118	0.035092
RS	20	0.452338	0.947807	3215.580741	0.030710	0.033546
RS	21	0.501610	0.947807	3318.309783	0.031691	0.034908
RS	22	0.555277	1.060085	3056.799566	0.029193	0.032129
RS	23	0.613732	1.060085	3144.244634	0.030029	0.033282
RS	24	0.677402	1.229371	2787.037884	0.026617	0.029435
RS	25	0.746751	1.229371	2863.149753	0.027344	0.030373
RS	26	0.822287	1.476286	2450.179943	0.023400	0.025884
RS	27	0.904561	1.476286	2519.064157	0.024058	0.026630
RS	28	0.994174	1.829201	2092.651285	0.019986	0.021983
RS	29	1.091782	1.829201	2156.999088	0.020600	0.022576
RS	30	1.198096	2.325715	1751.777578	0.016730	0.018182
RS	31	1.313895	2.325715	1812.571270	0.017311	0.018663
RS	32	1.440024	3.013443	1450.503702	0.013853	0.014787
RS	33	1.577404	3.013443	1507.622008	0.014398	0.015186
RS	34	1.727039	3.949445	1198.231880	0.011444	0.011936
RS	35	1.890023	3.949445	1251.227350	0.011950	0.012273
RS	36	2.067546	5.185928	997.067335	0.009522	0.009662
RS	37	2.260905	5.185928	1045.680886	0.009987	0.009954
RS	38	2.471513	6.729544	846.520967	0.008085	0.007955
RS	39	2.700909	6.729544	890.941956	0.008509	0.008213
RS	40	2.950768	8.488112	744.243370	0.007108	0.006771
RS	41	3.222916	8.488112	785.141665	0.007498	0.007010
RS	42	3.519342	10.252645	686.011223	0.006552	0.006047
RS	43	3.842211	10.252645	724.343385	0.006918	0.006280
RS	44	4.193882	11.762791	666.367463	0.006364	0.005711
RS	45	4.576924	11.762791	703.045652	0.006714	0.005949
RS	46	4.994136	12.825148	679.446933	0.006489	0.005697
RS	47	5.448567	12.825148	714.977580	0.006828	0.005944
RS	48	5.943535	13.393485	718.860184	0.006865	0.005937
RS	49	6.482658	13.393485	752.996854	0.007191	0.006193
RS	50	7.069874	13.572784	775.863882	0.007410	0.006353
RS	51	7.709473	13.572784	807.328457	0.007710	0.006604
RS	52	8.406129	13.588377	835.707641	0.007981	0.006819
RS	53	9.164931	13.588377	862.257961	0.008235	0.007040
RS	54	9.991423	14.133330	852.287111	0.008140	0.006942
RS	55	10.891644	14.133330	872.820044	0.008336	0.007113
RS	56	11.872170	14.133330	888.924417	0.008490	0.007242
RS	57	12.940166	14.133330	899.892252	0.008594	0.007319
RS	58	14.103433	56.370808	234.596881	0.002240	0.002033
RS	59	15.370472	56.370808	251.271231	0.002400	0.002160
RS	60	16.750539	56.370808	268.714513	0.002566	0.002286
RS	61	18.253717	56.370808	286.882221	0.002740	0.002413
RS	62	19.890988	56.370808	305.710509	0.002920	0.002537
RS	63	21.674314	56.370808	12192.710386	0.116445	0.085551
PA	4+25*2+4+6 0.006367609 0.010966767 21.674314287 110.875447618 3.232976362 1.300606941 0.906619173 0.801191029 0.785015434 0.800419279 0.830372600 0.876045391 0.947806897 1.060085143 1.229371466 1.476286427 1.829201096 2.325715470 3.013442760 3.949445030 5.185928353 6.729544458 8.488112036 10.252644513 11.762790726 12.825147542 13.393485256 13.572784333 13.588376583 14.133329763 56.370808067
//
IT	5012
RD	13
LK	-152700.403744
QD	-398.332626 -> -335.018439
RI	0.0082156114
TR	0.005843	0.011075
MT	22.583991
MM	C_pi: 8.802202, n_recomb: 110672.655137
RS	0	0.000000	177.553551	5.344051	0.000048	0.000001
RS	1	0.008991	177.553551	5.824553	0.000053	0.000011
RS	2	0.018791	177.553551	6.348257	0.000057	0.000027
RS	3	0.029472	177.553551	6.919049	0.000063	0.000046
RS	4	0.041114	3.875051	344.980803	0.003117	0.002295
RS	5	0.053802	3.875051	374.742771	0.003386	0.002982
RS	6	0.067631	1.454297	1080.838624	0.009766	0.008974
RS	7	0.082703	1.454297	1165.434950	0.010530	0.010377
RS	8	0.099131	0.985284	1847.643355	0.016695	0.016714
RS	9	0.117036	0.985284	1976.103647	0.017855	0.018404
RS	10	0.136550	0.857845	2419.485220	0.021862	0.022656
RS	11	0.157820	0.857845	2569.915818	0.023221	0.024430
RS	12	0.181001	0.832297	2805.713668	0.025351	0.026721
RS	13	0.206267	0.832297	2962.959071	0.026772	0.028489
RS	14	0.233805	0.841935	3085.065197	0.027876	0.029669
RS	15	0.263819	0.841935	3240.098845	0.029276	0.031389
RS	16	0.296532	0.866942	3295.771850	0.029779	0.031914
RS	17	0.332186	0.866942	3441.762182	0.031099	0.033563
RS	18	0.371045	0.907632	3423.637098	0.030935	0.033370
RS	19	0.413399	0.907632	3554.811687	0.032120	0.034906
RS	20	0.459561	0.974154	3430.431796	0.030996	0.033668
RS	21	0.509874	0.974154	3543.542349	0.032018	0.035037
RS	22	0.564710	1.080788	3293.222298	0.029756	0.032530
RS	23	0.624477	1.080788	3389.045736	0.030622	0.033693
RS	24	0.689618	1.243820	3027.793010	0.027358	0.030036
RS	25	0.760616	1.243820	3110.304439	0.028104	0.030985
RS	26	0.837998	1.483814	2678.572497	0.024203	0.026579
RS	27	0.922337	1.483814	2752.469735	0.024870	0.027337
RS	28	1.014260	1.829538	2296.276086	0.020748	0.022670
RS	29	1.114448	1.829538	2364.966297	0.021369	0.023276
RS	30	1.223644	2.319842	1924.222640	0.017387	0.018789
RS	31	1.342659	2.319842	1989.166185	0.017973	0.019282
RS	32	1.472374	3.004991	1590.843248	0.014374	0.015275
RS	33	1.613753	3.004991	1652.067817	0.014928	0.015687
RS	34	1.767844	3.946563	1309.295098	0.011830	0.012300
RS	35	1.935790	3.946563	1366.284392	0.012345	0.012652
RS	36	2.118837	5.203031	1083.779038	0.009793	0.009918
RS	37	2.318342	5.203031	1136.139282	0.010266	0.010224
RS	38	2.535786	6.786939	914.699204	0.008265	0.008129
RS	39	2.772781	6.786939	962.529488	0.008697	0.008400
RS	40	3.031085	8.606751	799.660111	0.007225	0.006889
RS	41	3.312615	8.606751	843.628570	0.007623	0.007139
RS	42	3.619458	10.443916	733.797156	0.006630	0.006132
RS	43	3.953890	10.443916	774.928829	0.007002	0.006374
RS	44	4.318393	12.019467	710.834680	0.006423	0.005782
RS	45	4.715670	12.019467	750.131087	0.006778	0.006026
RS	46	5.148668	13.121909	724.174027	0.006543	0.005764
RS	47	5.620599	13.121909	762.197633	0.006887	0.006017
RS	48	6.134963	13.697164	766.794218	0.006928	0.006013
RS	49	6.695576	13.697164	803.267277	0.007258	0.006271
RS	50	7.306595	13.855016	829.148791	0.007492	0.006444
RS	51	7.972555	13.855016	862.622712	0.007794	0.006696
RS	52	8.698393	13.834116	895.001329	0.008087	0.006928
RS	53	9.489495	13.834116	922.917092	0.008339	0.007147
RS	54	10.351728	14.337814	914.770070	0.008266	0.007063
RS	55	11.291489	14.337814	935.823775	0.008456	0.007229
RS	56	12.315747	14.337814	951.899277	0.008601	0.007351
RS	57	13.432101	14.337814	962.226345	0.008694	0.007420
RS	58	14.648831	60.919736	235.483319	0.002128	0.001925
RS	59	15.974963	60.919736	252.659469	0.002283	0.002050
RS	60	17.420333	60.919736	270.690959	0.002446	0.002176
RS	61	18.995662	60.919736	289.543110	0.002616	0.002302
RS	62	20.712636	60.919736	309.162223	0.002793	0.002428
RS	63	22.583991	60.919736	12942.241748	0.116942	0.087033
PA	4+25*2+4+6 0.005843483 0.011075266 22.583990741 177.553551436 3.875051036 1.454297212 0.985283977 0.857844921 0.832297114 0.841935204 0.866941982 0.907631703 0.974154426 1.080787909 1.243820370 1.483814450 1.829537777 2.319842272 3.004990788 3.946562728 5.203030538 6.786938787 8.606750809 10.443915562 12.019466842 13.121908630 13.697163875 13.855015654 13.834115933 14.337813507 60.919736288
//
IT	4640
RD	14
LK	-152578.520928
QD	-346.289441 -> -292.882194
RI	0.0075861195
TR	0.005394	0.011158
MT	23.480646
MM	C_pi: 9.192743, n_recomb: 116166.413682
RS	0	0.000000	280.590434	3.567367	0.000031	0.000001
RS	1	0.009059	280.590434	3.890592	0.000033	0.000007
RS	2	0.018938	280.590434	4.243110	0.000037	0.000017
RS	3	0.029712	280.590434	4.627579	0.000040	0.000030
RS	4	0.041462	4.596762	307.644919	0.002648	0.001983
RS	5	0.054276	4.596762	334.561775	0.002880	0.002574
RS	6	0.068251	1.613798	1032.915337	0.008892	0.008295
RS	7	0.083492	1.613798	1115.516196	0.009603	0.009578
RS	8	0.100114	1.065081	1818.505958	0.015654	0.015846
RS	9	0.118241	1.065081	1948.475128	0.016773	0.017425
RS	10	0.138011	0.915087	2422.043134	0.020850	0.021749
RS	11	0.159571	0.915087	2577.520501	0.022188	0.023436
RS	12	0.183084	0.880091	2844.152749	0.024483	0.025881
RS	13	0.208727	0.880091	3009.214173	0.025904	0.027594
RS	14	0.236693	0.883987	3161.375645	0.027214	0.028972
RS	15	0.267193	0.883987	3326.244187	0.028633	0.030664
RS	16	0.300455	0.904117	3412.238676	0.029374	0.031425
RS	17	0.336730	0.904117	3569.291642	0.030726	0.033064
RS	18	0.376292	0.939958	3580.901937	0.030826	0.033142
RS	19	0.419437	0.939958	3723.323467	0.032052	0.034680
RS	20	0.466490	1.001481	3623.933910	0.031196	0.033728
RS	21	0.517806	1.001481	3747.290220	0.032258	0.035106
RS	22	0.573770	1.102840	3511.523449	0.030228	0.032861
RS	23	0.634803	1.102840	3615.731452	0.031125	0.034034
RS	24	0.701366	1.260129	3254.618378	0.028017	0.030570
RS	25	0.773958	1.260129	3343.509282	0.028782	0.031528
RS	26	0.853125	1.493835	2897.146314	0.024940	0.027217
RS	27	0.939464	1.493835	2975.918618	0.025618	0.027984
RS	28	1.033624	1.833036	2493.342512	0.021464	0.023313
RS	29	1.136314	1.833036	2566.130227	0.022090	0.023929
RS	30	1.248306	2.317672	2092.240961	0.018011	0.019363
RS	31	1.370442	2.317672	2161.048667	0.018603	0.019867
RS	32	1.503643	3.000403	1727.908635	0.014874	0.015740
RS	33	1.648909	3.000403	1792.972891	0.015435	0.016165
RS	34	1.807335	3.947018	1417.602026	0.012203	0.012648
RS	35	1.980111	3.947018	1478.363442	0.012726	0.013013
RS	36	2.168538	5.221956	1167.948203	0.010054	0.010164
RS	37	2.374034	5.221956	1223.875599	0.010536	0.010481
RS	38	2.598145	6.843593	980.439487	0.008440	0.008295
RS	39	2.842557	6.843593	1031.527693	0.008880	0.008577
RS	40	3.109110	8.721323	852.713316	0.007340	0.007002
RS	41	3.399808	8.721323	899.615922	0.007744	0.007261
RS	42	3.716839	10.627629	779.267505	0.006708	0.006214
RS	43	4.062588	10.627629	823.069992	0.007085	0.006463
RS	44	4.439657	12.265507	752.994752	0.006482	0.005848
RS	45	4.850883	12.265507	794.783498	0.006842	0.006099
RS	46	5.299360	13.405627	766.561975	0.006599	0.005829
RS	47	5.788462	13.405627	806.952345	0.006947	0.006086
RS	48	6.321870	13.986008	812.335874	0.006993	0.006086
RS	49	6.903596	13.986008	851.014445	0.007326	0.006348
RS	50	7.538019	14.120931	880.003338	0.007575	0.006533
RS	51	8.229910	14.120931	915.341294	0.007880	0.006786
RS	52	8.984477	14.061792	951.880796	0.008194	0.007036
RS	53	9.807397	14.061792	980.982669	0.008445	0.007253
RS	54	10.704861	14.517840	975.242618	0.008395	0.007187
RS	55	11.683621	14.517840	996.568622	0.008579	0.007347
RS	56	12.751044	14.517840	1012.345015	0.008715	0.007461
RS	57	13.915158	14.517840	1021.742297	0.008796	0.007521
RS	58	15.184725	65.377481	235.904229	0.002031	0.001833
RS	59	16.569295	65.377481	253.507763	0.002182	0.001955
RS	60	18.079287	65.377481	272.044483	0.002342	0.002079
RS	61	19.726062	65.377481	291.489004	0.002509	0.002206
RS	62	21.522011	65.377481	311.797314	0.002684	0.002332
RS	63	23.480646	65.377481	13624.928577	0.117288	0.088290
PA	4+25*2+4+6 0.005393980 0.011158163 23.480645877 280.590433717 4.596761627 1.613797505 1.065081496 0.915087296 0.880091000 0.883987161 0.904117125 0.939957842 1.001481031 1.102839641 1.260128834 1.493834601 1.833036067 2.317671933 3.000402670 3.947018140 5.221955593 6.843592835 8.721322696 10.627629497 12.265507039 13.405626656 13.986008090 14.120930753 14.061791694 14.517840183 65.377480689
//
IT	4831
RD	15
LK	-152475.532754
QD	-302.466855 -> -257.103784
RI	0.0070833271
TR	0.005006	0.011221
MT	24.361761
MM	C_pi: 9.558727, n_recomb: 121197.746870
RS	0	0.000000	437.245148	2.399835	0.000020	0.000001
RS	1	0.009122	437.245148	2.618832	0.000022	0.000005
RS	2	0.019076	437.245148	2.857822	0.000024	0.000011
RS	3	0.029938	437.245148	3.118631	0.000026	0.000020
RS	4	0.041791	5.395637	275.462599	0.002273	0.001730
RS	5	0.054726	5.395637	299.860694	0.002474	0.002244
RS	6	0.068840	1.776890	988.100639	0.008153	0.007718
RS	7	0.084242	1.776890	1068.604761	0.008817	0.008899
RS	8	0.101048	1.145035	1786.839363	0.014743	0.015089
RS	9	0.119388	1.145035	1917.663232	0.015823	0.016569
RS	10	0.139400	0.972367	2415.770990	0.019932	0.020933
RS	11	0.161239	0.972367	2575.294814	0.021249	0.022541
RS	12	0.185069	0.928020	2868.599372	0.023669	0.025103
RS	13	0.211073	0.928020	3040.372502	0.025086	0.026764
RS	14	0.239449	0.926270	3219.848146	0.026567	0.028306
RS	15	0.270414	0.926270	3393.517213	0.028000	0.029970
RS	16	0.304203	0.941612	3508.272461	0.028947	0.030935
RS	17	0.341075	0.941612	3675.556180	0.030327	0.032564
RS	18	0.381310	0.972731	3716.560240	0.030665	0.032885
RS	19	0.425216	0.972731	3869.686343	0.031929	0.034425
RS	20	0.473126	1.029456	3796.423844	0.031324	0.033739
RS	21	0.525407	1.029456	3929.770834	0.032424	0.035126
RS	22	0.582457	1.125842	3711.190338	0.030621	0.033131
RS	23	0.644711	1.125842	3823.704714	0.031549	0.034314
RS	24	0.712644	1.277821	3466.346297	0.028601	0.031041
RS	25	0.786773	1.277821	3561.559840	0.029386	0.032009
RS	26	0.867665	1.505786	3104.405853	0.025614	0.027801
RS	27	0.955936	1.505786	3187.912010	0.026303	0.028575
RS	28	1.052259	1.839078	2682.314699	0.022132	0.023913
RS	29	1.157369	1.839078	2758.962500	0.022764	0.024536
RS	30	1.272066	2.318600	2254.448750	0.018601	0.019904
RS	31	1.397227	2.318600	2326.837730	0.019199	0.020417
RS	32	1.533805	2.999207	1860.559314	0.015351	0.016182
RS	33	1.682841	2.999207	1929.190654	0.015918	0.016616
RS	34	1.845473	3.950651	1522.263155	0.012560	0.012980
RS	35	2.022940	3.950651	1586.562636	0.013091	0.013355
RS	36	2.216595	5.243071	1248.905788	0.010305	0.010397
RS	37	2.427916	5.243071	1308.205812	0.010794	0.010726
RS	38	2.658514	6.900589	1043.247655	0.008608	0.008452
RS	39	2.910147	6.900589	1097.427583	0.009055	0.008745
RS	40	3.184734	8.833747	903.031737	0.007451	0.007108
RS	41	3.484368	8.833747	952.719251	0.007861	0.007377
RS	42	3.811336	10.806457	822.134230	0.006783	0.006290
RS	43	4.168130	10.806457	868.467851	0.007166	0.006547
RS	44	4.557471	12.504132	792.608825	0.006540	0.005911
RS	45	4.982328	12.504132	836.755492	0.006904	0.006167
RS	46	5.445940	13.679773	806.398546	0.006654	0.005891
RS	47	5.951843	13.679773	849.023790	0.007005	0.006152
RS	48	6.503895	14.263474	855.284969	0.007057	0.006156
RS	49	7.106306	14.263474	896.036220	0.007393	0.006421
RS	50	7.763668	14.373857	928.230699	0.007659	0.006620
RS	51	8.480996	14.373857	965.290614	0.007965	0.006874
RS	52	9.263758	14.274599	1006.157699	0.008302	0.007142
RS	53	10.117924	14.274599	1036.275969	0.008550	0.007357
RS	54	11.050008	14.676812	1033.561889	0.008528	0.007311
RS	55	12.067117	14.676812	1054.921743	0.008704	0.007465
RS	56	13.177007	14.676812	1070.143538	0.008830	0.007572
RS	57	14.388142	14.676812	1078.342184	0.008897	0.007622
RS	58	15.709757	69.706176	236.023308	0.001947	0.001752
RS	59	17.151931	69.706176	253.994252	0.002096	0.001873
RS	60	18.725660	69.706176	272.968410	0.002252	0.001996
RS	61	20.442946	69.706176	292.929058	0.002417	0.002122
RS	62	22.316883	69.706176	313.841272	0.002589	0.002249
RS	63	24.361761	69.706176	14241.360652	0.117505	0.089355
PA	4+25*2+4+6 0.005006321 0.011220638 24.361761270 437.245148367 5.395637113 1.776890050 1.145034523 0.972366649 0.928019540 0.926270046 0.941612201 0.972730725 1.029455521 1.125842461 1.277821035 1.505785836 1.839077568 2.318600261 2.999206602 3.950650564 5.243070984 6.900589272 8.833746621 10.806456682 12.504131940 13.679773265 14.263473847 14.373856874 14.274599172 14.676811818 69.706176404
//
IT	5203
RD	16
LK	-152387.910954
QD	-265.346192 -> -226.559780
RI	0.0066758281
TR	0.004670	0.011267
MT	25.225811
MM	C_pi: 9.899931, n_recomb: 125783.239644
RS	0	0.000000	672.236462	1.627369	0.000013	0.000000
RS	1	0.009182	672.236462	1.776868	0.000014	0.000003
RS	2	0.019208	672.236462	1.940108	0.000015	0.000007
RS	3	0.030153	672.236462	2.118353	0.000017	0.000013
RS	4	0.042104	6.266643	247.863051	0.001971	0.001523
RS	5	0.055153	6.266643	270.054356	0.002147	0.001974
RS	6	0.069399	1.941183	947.055352	0.007529	0.007229
RS	7	0.084954	1.941183	1025.480553	0.008153	0.008322
RS	8	0.101936	1.224190	1754.503040	0.013949	0.014431
RS	9	0.120478	1.224190	1885.706459	0.014992	0.015823
RS	10	0.140723	1.029159	2403.214749	0.019106	0.020203
RS	11	0.162827	1.029159	2565.941331	0.020400	0.021739
RS	12	0.186960	0.975744	2881.736047	0.022910	0.024386
RS	13	0.213309	0.975744	3059.212340	0.024321	0.025997
RS	14	0.242078	0.968519	3263.033275	0.025942	0.027674
RS	15	0.273488	0.968519	3444.497064	0.027384	0.029309
RS	16	0.307783	0.979197	3586.032998	0.028510	0.030451
RS	17	0.345226	0.979197	3762.680728	0.029914	0.032069
RS	18	0.386108	1.005716	3832.208807	0.030467	0.032608
RS	19	0.430743	1.005716	3995.416431	0.031764	0.034151
RS	20	0.479477	1.057810	3948.792089	0.031394	0.033708
RS	21	0.532685	1.057810	4091.779405	0.032530	0.035105
RS	22	0.590780	1.149484	3892.328124	0.030945	0.033347
RS	23	0.654208	1.149484	4012.996031	0.031904	0.034542
RS	24	0.723461	1.296520	3662.438122	0.029117	0.031458
RS	25	0.799073	1.296520	3763.881216	0.029924	0.032435
RS	26	0.881628	1.519224	3299.405268	0.026231	0.028333
RS	27	0.971763	1.519224	3387.500788	0.026931	0.029114
RS	28	1.070174	1.847163	2862.108020	0.022754	0.024472
RS	29	1.177621	1.847163	2942.389597	0.023393	0.025100
RS	30	1.294935	2.322120	2409.816456	0.019158	0.020414
RS	31	1.423021	2.322120	2485.513924	0.019760	0.020933
RS	32	1.562867	3.000983	1987.923267	0.015804	0.016600
RS	33	1.715555	3.000983	2059.852102	0.016376	0.017043
RS	34	1.882263	3.957255	1622.600112	0.012900	0.013294
RS	35	2.064278	3.957255	1690.200093	0.013437	0.013679
RS	36	2.263006	5.266592	1326.144208	0.010543	0.010617
RS	37	2.479981	5.266592	1388.615216	0.011040	0.010956
RS	38	2.716880	6.958755	1102.754036	0.008767	0.008600
RS	39	2.975531	6.958755	1159.851323	0.009221	0.008902
RS	40	3.257933	8.945548	950.349386	0.007555	0.007207
RS	41	3.566264	8.945548	1002.665076	0.007971	0.007484
RS	42	3.902908	10.982646	862.196422	0.006855	0.006360
RS	43	4.270462	10.982646	910.915442	0.007242	0.006624
RS	44	4.671766	12.738122	829.517195	0.006595	0.005969
RS	45	5.109919	12.738122	875.883269	0.006963	0.006231
RS	46	5.588304	13.947426	843.545871	0.006706	0.005948
RS	47	6.110614	13.947426	888.272519	0.007062	0.006214
RS	48	6.680885	14.532724	895.512597	0.007119	0.006222
RS	49	7.303519	14.532724	938.205704	0.007459	0.006490
RS	50	7.983324	14.616927	973.704670	0.007741	0.006704
RS	51	8.725550	14.616927	1012.351750	0.008048	0.006959
RS	52	9.535928	14.475644	1057.713155	0.008409	0.007246
RS	53	10.420718	14.475644	1088.692157	0.008655	0.007459
RS	54	11.386750	14.818231	1089.639239	0.008663	0.007437
RS	55	12.441485	14.818231	1110.810035	0.008831	0.007585
RS	56	13.593068	14.818231	1125.242048	0.008946	0.007683
RS	57	14.850391	14.818231	1131.998810	0.009000	0.007722
RS	58	16.223165	73.875709	235.970979	0.001876	0.001684
RS	59	17.721989	73.875709	254.262103	0.002021	0.001802
RS	60	19.358437	73.875709	273.619479	0.002175	0.001925
RS	61	21.145148	73.875709	294.034368	0.002338	0.002050
RS	62	23.095918	73.875709	315.480263	0.002508	0.002177
RS	63	25.225811	73.875709	14793.668433	0.117612	0.090255
PA	4+25*2+4+6 0.004670106 0.011266674 25.225810718 672.236461683 6.266642920 1.941182745 1.224190285 1.029159270 0.975744088 0.968518557 0.979197181 1.005715943 1.057809762 1.149483976 1.296519923 1.519224198 1.847163069 2.322120474 3.000982828 3.957255227 5.266591528 6.958755099 8.945548389 10.982645970 12.738121729 13.947425995 14.532724162 14.616926743 14.475644065 14.818231232 73.875708785
//
IT	5162
RD	17
LK	-152312.876710
QD	-233.734779 -> -200.365614
RI	0.0063415129
TR	0.004377	0.011299
MT	26.072191
MM	C_pi: 10.216926, n_recomb: 129946.241152
RS	0	0.000000	1019.878048	1.112978	0.000009	0.000000
RS	1	0.009239	1019.878048	1.215863	0.000009	0.000002
RS	2	0.019332	1019.878048	1.328264	0.000010	0.000005
RS	3	0.030357	1019.878048	1.451063	0.000011	0.000009
RS	4	0.042401	7.203108	224.245989	0.001726	0.001353
RS	5	0.055558	7.203108	244.515826	0.001882	0.001752
RS	6	0.069930	2.104403	910.040653	0.007003	0.006814
RS	7	0.085630	2.104403	986.483659	0.007591	0.007834
RS	8	0.102781	1.301686	1722.829543	0.013258	0.013860
RS	9	0.121516	1.301686	1854.086080	0.014268	0.015176
RS	10	0.141983	1.085024	2386.396013	0.018364	0.019551
RS	11	0.164340	1.085024	2551.629335	0.019636	0.021021
RS	12	0.188763	1.022977	2885.920351	0.022209	0.023728
RS	13	0.215442	1.022977	3068.201298	0.023611	0.025292
RS	14	0.244586	1.010519	3293.316717	0.025344	0.027076
RS	15	0.276423	1.010519	3481.626610	0.026793	0.028685
RS	16	0.311201	1.016685	3647.740008	0.028071	0.029977
RS	17	0.349193	1.016685	3832.886623	0.029496	0.031585
RS	18	0.390695	1.038730	3929.680699	0.030241	0.032317
RS	19	0.436031	1.038730	4102.301593	0.031569	0.033863
RS	20	0.485556	1.086344	4082.294783	0.031415	0.033645
RS	21	0.539656	1.086344	4234.504120	0.032587	0.035052
RS	22	0.598755	1.173524	4055.546368	0.031209	0.033519
RS	23	0.663315	1.173524	4184.154714	0.032199	0.034725
RS	24	0.733838	1.315933	3842.900481	0.029573	0.031824
RS	25	0.810878	1.315933	3950.448411	0.030401	0.032811
RS	26	0.895036	1.533797	3481.721627	0.026794	0.028820
RS	27	0.986969	1.533797	3574.259740	0.027506	0.029607
RS	28	1.087396	1.856891	3032.080706	0.023333	0.024991
RS	29	1.197102	1.856891	3115.783685	0.023977	0.025623
RS	30	1.316943	2.327807	2557.676834	0.019683	0.020893
RS	31	1.447857	2.327807	2636.425662	0.020289	0.021417
RS	32	1.590866	3.005359	2109.410876	0.016233	0.016995
RS	33	1.747088	3.005359	2184.378028	0.016810	0.017444
RS	34	1.917744	3.966637	1718.143179	0.013222	0.013591
RS	35	2.104167	3.966637	1788.810395	0.013766	0.013983
RS	36	2.307814	5.292646	1399.320896	0.010768	0.010824
RS	37	2.530276	5.292646	1464.761310	0.011272	0.011171
RS	38	2.773292	7.018721	1158.720403	0.008917	0.008738
RS	39	3.038760	7.018721	1218.558826	0.009377	0.009048
RS	40	3.328756	9.057989	994.504747	0.007653	0.007298
RS	41	3.645545	9.057989	1049.289799	0.008075	0.007582
RS	42	3.991602	11.158078	899.345365	0.006921	0.006425
RS	43	4.369632	11.158078	950.302793	0.007313	0.006695
RS	44	4.782590	12.969906	863.640272	0.006646	0.006021
RS	45	5.233701	12.969906	912.087365	0.007019	0.006288
RS	46	5.726491	14.211344	877.941101	0.006756	0.006000
RS	47	6.264810	14.211344	924.637942	0.007116	0.006270
RS	48	6.852866	14.796695	932.960860	0.007180	0.006284
RS	49	7.495254	14.796695	977.470557	0.007522	0.006555
RS	50	8.196993	14.853089	1016.371435	0.007821	0.006783
RS	51	8.963566	14.853089	1056.481564	0.008130	0.007040
RS	52	9.800965	14.667942	1106.498024	0.008515	0.007348
RS	53	10.715733	14.667942	1138.199666	0.008759	0.007559
RS	54	11.715017	14.945601	1143.443826	0.008799	0.007563
RS	55	12.806627	14.945601	1164.222646	0.008959	0.007704
RS	56	13.999093	14.945601	1177.654229	0.009063	0.007794
RS	57	15.301733	14.945601	1182.755288	0.009102	0.007822
RS	58	16.724727	77.863796	235.852652	0.001815	0.001624
RS	59	18.279193	77.863796	254.427977	0.001958	0.001742
RS	60	19.977279	77.863796	274.126469	0.002110	0.001863
RS	61	21.832254	77.863796	294.946691	0.002270	0.001988
RS	62	23.858613	77.863796	316.869841	0.002438	0.002116
RS	63	26.072191	77.863796	15285.299837	0.117628	0.091014
PA	4+25*2+4+6 0.004376863 0.011299285 26.072191403 1019.878048275 7.203107941 2.104403370 1.301686363 1.085023797 1.022976543 1.010519290 1.016685061 1.038729521 1.086343840 1.173524374 1.315932851 1.533796682 1.856890580 2.327807430 3.005358765 3.966637223 5.292646333 7.018721483 9.057988811 11.158078012 12.969905941 14.211343777 14.796695393 14.853089397 14.667941508 14.945600844 77.863796429
//
IT	5532
RD	18
LK	-152248.230542
QD	-206.688649 -> -177.816544
RI	0.0060642214
TR	0.004120	0.011321
MT	26.900474
MM	C_pi: 10.510599, n_recomb: 133713.028264
RS	0	0.000000	1527.140391	0.768019	0.000006	0.000000
RS	1	0.009293	1527.140391	0.839434	0.000006	0.000001
RS	2	0.019450	1527.140391	0.917493	0.000007	0.000003
RS	3	0.030551	1527.140391	1.002816	0.000007	0.000006
RS	4	0.042683	8.196382	204.055949	0.001526	0.001212
RS	5	0.055943	8.196382	222.659552	0.001665	0.001569
RS	6	0.070435	2.264345	877.100363	0.006560	0.006463
RS	7	0.086274	2.264345	951.709427	0.007118	0.007421
RS	8	0.103585	1.376740	1692.742802	0.012660	0.013366
RS	9	0.122504	1.376740	1823.845043	0.013640	0.014616
RS	10	0.143182	1.139558	2366.927904	0.017702	0.018970
RS	11	0.165782	1.139558	2534.105206	0.018952	0.020381
RS	12	0.190481	1.069463	2883.148927	0.021562	0.023124
RS	13	0.217476	1.069463	3069.447026	0.022955	0.024646
RS	14	0.246980	1.052089	3312.834475	0.024776	0.026514
RS	15	0.279226	1.052089	3507.113110	0.026229	0.028097
RS	16	0.314468	1.053919	3695.494136	0.027638	0.029517
RS	17	0.352986	1.053919	3888.298925	0.029079	0.031115
RS	18	0.395082	1.071615	4010.857884	0.029996	0.032020
RS	19	0.441092	1.071615	4192.203779	0.031352	0.033568
RS	20	0.491376	1.114889	4198.384511	0.031398	0.033557
RS	21	0.546334	1.114889	4359.349715	0.032602	0.034973
RS	22	0.606399	1.197765	4201.748292	0.031424	0.033652
RS	23	0.672047	1.197765	4338.034786	0.032443	0.034870
RS	24	0.743795	1.335814	4008.100374	0.029975	0.032147
RS	25	0.822210	1.335814	4121.598982	0.030824	0.033143
RS	26	0.907913	1.549204	3651.292263	0.027307	0.029264
RS	27	1.001581	1.549204	3748.122100	0.028031	0.030057
RS	28	1.103953	1.867902	3191.926542	0.023871	0.025473
RS	29	1.215839	1.867902	3278.850598	0.024522	0.026109
RS	30	1.338123	2.335275	2697.626446	0.020175	0.021342
RS	31	1.471770	2.335275	2779.186062	0.020785	0.021870
RS	32	1.617838	3.011959	2224.644238	0.016637	0.017366
RS	33	1.777481	3.011959	2302.403692	0.017219	0.017820
RS	34	1.951959	3.978527	1808.587344	0.013526	0.013869
RS	35	2.142652	3.978527	1882.096468	0.014076	0.014269
RS	36	2.351066	5.321200	1468.216378	0.010980	0.011017
RS	37	2.578849	5.321200	1536.428390	0.011490	0.011372
RS	38	2.827800	7.080831	1211.003171	0.009057	0.008865
RS	39	3.099887	7.080831	1273.407994	0.009523	0.009183
RS	40	3.397260	9.171940	1035.407366	0.007744	0.007381
RS	41	3.722267	9.171940	1092.503707	0.008171	0.007672
RS	42	4.077479	11.334183	933.527103	0.006982	0.006482
RS	43	4.465701	11.334183	986.576998	0.007378	0.006758
RS	44	4.890001	13.201344	894.949148	0.006693	0.006068
RS	45	5.353733	13.201344	945.340990	0.007070	0.006340
RS	46	5.860560	14.473709	909.565780	0.006802	0.006047
RS	47	6.414487	14.473709	958.105455	0.007165	0.006322
RS	48	7.019892	15.057705	967.616334	0.007237	0.006342
RS	49	7.681559	15.057705	1013.824175	0.007582	0.006616
RS	50	8.404716	15.084772	1056.214770	0.007899	0.006860
RS	51	9.195078	15.084772	1097.675533	0.008209	0.007117
RS	52	10.058889	14.853993	1152.499279	0.008619	0.007447
RS	53	11.002976	14.853993	1184.804045	0.008861	0.007656
RS	54	12.034800	15.061925	1194.969499	0.008937	0.007688
RS	55	13.162513	15.061925	1215.175415	0.009088	0.007823
RS	56	14.395026	15.061925	1227.422250	0.009180	0.007904
RS	57	15.742080	15.061925	1230.684660	0.009204	0.007920
RS	58	17.214318	81.653835	235.746541	0.001763	0.001574
RS	59	18.823375	81.653835	254.579302	0.001904	0.001690
RS	60	20.581965	81.653835	274.586835	0.002054	0.001811
RS	61	22.503984	81.653835	295.774330	0.002212	0.001935
RS	62	24.604620	81.653835	318.129979	0.002379	0.002063
RS	63	26.900474	81.653835	15720.268152	0.117567	0.091653
PA	4+25*2+4+6 0.004119779 0.011320901 26.900473607 1527.140390524 8.196382142 2.264345249 1.376739870 1.139557683 1.069462994 1.052088881 1.053919119 1.071614790 1.114888602 1.197765380 1.335814107 1.549203749 1.867901843 2.335274855 3.011959470 3.978526815 5.321199819 7.080831159 9.171939726 11.334182765 13.201343539 14.473709403 15.057705493 15.084772298 14.853992994 15.061925063 81.653835336
//
IT	5196
RD	19
LK	-152192.225294
QD	-183.454771 -> -158.344615
RI	0.0058319263
TR	0.003893	0.011333
MT	27.710700
MM	C_pi: 10.782188, n_recomb: 137111.727166
RS	0	0.000000	2263.176081	0.533541	0.000004	0.000000
RS	1	0.009345	2263.176081	0.583428	0.000004	0.000001
RS	2	0.019562	2263.176081	0.637982	0.000005	0.000002
RS	3	0.030735	2263.176081	0.697641	0.000005	0.000004
RS	4	0.042951	9.236974	186.781432	0.001362	0.001095
RS	5	0.056309	9.236974	203.942491	0.001487	0.001417
RS	6	0.070916	2.419021	848.117569	0.006186	0.006166
RS	7	0.086887	2.419021	921.070782	0.006718	0.007071
RS	8	0.104351	1.448687	1664.839686	0.012142	0.012940
RS	9	0.123446	1.448687	1795.672611	0.013096	0.014133
RS	10	0.144326	1.192425	2346.046610	0.017110	0.018453
RS	11	0.167157	1.192425	2514.721124	0.018341	0.019811
RS	12	0.192122	1.114989	2875.095365	0.020969	0.022572
RS	13	0.219419	1.114989	3064.730764	0.022352	0.024054
RS	14	0.249268	1.093070	3323.495540	0.024239	0.025986
RS	15	0.281905	1.093070	3522.945653	0.025694	0.027544
RS	16	0.317592	1.090769	3731.260249	0.027213	0.029074
RS	17	0.356614	1.090769	3930.924196	0.028669	0.030661
RS	18	0.399282	1.104252	4077.571331	0.029739	0.031720
RS	19	0.445938	1.104252	4266.955293	0.031120	0.033269
RS	20	0.496953	1.143313	4298.601909	0.031351	0.033449
RS	21	0.552736	1.143313	4467.828494	0.032585	0.034875
RS	22	0.613731	1.222048	4332.050446	0.031595	0.033753
RS	23	0.680425	1.222048	4475.715884	0.032643	0.034983
RS	24	0.753352	1.355971	4158.667149	0.030330	0.032432
RS	25	0.833094	1.355971	4277.937950	0.031200	0.033438
RS	26	0.920287	1.565200	3808.354671	0.027776	0.029670
RS	27	1.015628	1.565200	3909.321039	0.028512	0.030468
RS	28	1.119878	1.879906	3341.603934	0.024371	0.025921
RS	29	1.233870	1.879906	3431.560290	0.025027	0.026560
RS	30	1.358513	2.344188	2829.502854	0.020636	0.021763
RS	31	1.494805	2.344188	2913.649557	0.021250	0.022293
RS	32	1.643831	3.020455	2333.429565	0.017018	0.017716
RS	33	1.806784	3.020455	2413.750617	0.017604	0.018174
RS	34	1.984964	3.992668	1893.768639	0.013812	0.014131
RS	35	2.179794	3.992668	1969.905323	0.014367	0.014537
RS	36	2.392829	5.352176	1532.718591	0.011179	0.011197
RS	37	2.625772	5.352176	1603.511361	0.011695	0.011559
RS	38	2.880482	7.145313	1259.541411	0.009186	0.008982
RS	39	3.158994	7.145313	1324.342349	0.009659	0.009307
RS	40	3.463531	9.288032	1073.036940	0.007826	0.007456
RS	41	3.796526	9.288032	1132.289917	0.008258	0.007753
RS	42	4.160638	11.512068	964.745403	0.007036	0.006533
RS	43	4.558774	11.512068	1019.745157	0.007437	0.006815
RS	44	4.994114	13.433996	923.459923	0.006735	0.006109
RS	45	5.470134	13.433996	975.664164	0.007116	0.006386
RS	46	5.990636	14.736381	938.443206	0.006844	0.006090
RS	47	6.559777	14.736381	988.703661	0.007211	0.006368
RS	48	7.182101	15.317796	999.502553	0.007290	0.006395
RS	49	7.862578	15.317796	1047.297974	0.007638	0.006672
RS	50	8.606643	15.314077	1093.258303	0.007973	0.006931
RS	51	9.420237	15.314077	1135.969649	0.008285	0.007191
RS	52	10.309857	15.036024	1195.738771	0.008721	0.007542
RS	53	11.282608	15.036024	1228.546202	0.008960	0.007750
RS	54	12.346258	15.169951	1244.233534	0.009075	0.007814
RS	55	13.509301	15.169951	1263.709079	0.009217	0.007942
RS	56	14.781024	15.169951	1274.614312	0.009296	0.008013
RS	57	16.171584	15.169951	1275.886657	0.009305	0.008018
RS	58	17.692085	85.235213	235.711386	0.001719	0.001531
RS	59	19.354670	85.235213	254.782447	0.001858	0.001646
RS	60	21.172615	85.235213	275.075325	0.002006	0.001766
RS	61	23.160438	85.235213	296.601189	0.002163	0.001890
RS	62	25.334014	85.235213	319.354525	0.002329	0.002018
RS	63	27.710700	85.235213	16102.971568	0.117444	0.092189
PA	4+25*2+4+6 0.003893305 0.011333386 27.710700245 2263.176081108 9.236973643 2.419021104 1.448686630 1.192425225 1.114988625 1.093069777 1.090769442 1.104252408 1.143312746 1.222047856 1.355970571 1.565199762 1.879905604 2.344187676 3.020454677 3.992667632 5.352175737 7.145312868 9.288032126 11.512068436 13.433996420 14.736380942 15.317796475 15.314077306 15.036024444 15.169950812 85.235212980
//
IT	5152
RD	20
LK	-152143.462080
QD	-163.427478 -> -141.487373
RI	0.0056357033
TR	0.003693	0.011338
MT	28.503193
MM	C_pi: 11.033105, n_recomb: 140170.660845
RS	0	0.000000	3313.567638	0.373974	0.000003	0.000000
RS	1	0.009393	3313.567638	0.409124	0.000003	0.000001
RS	2	0.019669	3313.567638	0.447581	0.000003	0.000002
RS	3	0.030910	3313.567638	0.489654	0.000003	0.000003
RS	4	0.043207	10.315494	171.962435	0.001227	0.000998
RS	5	0.056658	10.315494	187.873716	0.001340	0.001289
RS	6	0.071374	2.566784	822.857024	0.005870	0.005915
RS	7	0.087471	2.566784	894.345010	0.006380	0.006776
RS	8	0.105081	1.516950	1639.509217	0.011697	0.012574
RS	9	0.124345	1.516950	1770.029835	0.012628	0.013717
RS	10	0.145418	1.243334	2324.711055	0.016585	0.017994
RS	11	0.168471	1.243334	2494.535804	0.017796	0.019305
RS	12	0.193690	1.159385	2863.103791	0.020426	0.022067
RS	13	0.221277	1.159385	3055.495087	0.021798	0.023513
RS	14	0.251455	1.133338	3326.928781	0.023735	0.025492
RS	15	0.284468	1.133338	3530.834425	0.025190	0.027027
RS	16	0.320583	1.127138	3756.787639	0.026802	0.028648
RS	17	0.360089	1.127138	3962.563177	0.028270	0.030225
RS	18	0.403307	1.136546	4131.559791	0.029475	0.031421
RS	19	0.450584	1.136546	4328.311400	0.030879	0.032972
RS	20	0.502302	1.171509	4384.501946	0.031280	0.033325
RS	21	0.558878	1.171509	4561.482309	0.032542	0.034761
RS	22	0.620768	1.246245	4447.667062	0.031730	0.033827
RS	23	0.688472	1.246245	4598.386220	0.032806	0.035069
RS	24	0.762535	1.376242	4295.412627	0.030644	0.032684
RS	25	0.843556	1.376242	4420.256890	0.031535	0.033699
RS	26	0.932187	1.581585	3953.342848	0.028204	0.030042
RS	27	1.029143	1.581585	4058.286320	0.028952	0.030846
RS	28	1.135207	1.892650	3481.285282	0.024836	0.026339
RS	29	1.251234	1.892650	3574.094587	0.025498	0.026980
RS	30	1.378159	2.354259	2953.315850	0.021069	0.022158
RS	31	1.517007	2.354259	3039.841979	0.021687	0.022691
RS	32	1.668897	3.030547	2435.715978	0.017377	0.018044
RS	33	1.835055	3.030547	2518.383653	0.017967	0.018506
RS	34	2.016820	4.008784	1973.645284	0.014080	0.014375
RS	35	2.215660	4.008784	2052.207339	0.014641	0.014787
RS	36	2.433176	5.385429	1592.805713	0.011363	0.011364
RS	37	2.671125	5.385429	1665.997029	0.011885	0.011732
RS	38	2.931425	7.212267	1304.339798	0.009305	0.009088
RS	39	3.216176	7.212267	1371.372699	0.009784	0.009420
RS	40	3.527674	9.406733	1107.418646	0.007901	0.007523
RS	41	3.868432	9.406733	1168.678447	0.008338	0.007826
RS	42	4.241199	11.692603	993.041122	0.007085	0.006577
RS	43	4.648980	11.692603	1049.852651	0.007490	0.006864
RS	44	5.095066	13.669065	949.224737	0.006772	0.006144
RS	45	5.583054	13.669065	1003.113929	0.007156	0.006426
RS	46	6.116880	15.000865	964.626178	0.006882	0.006127
RS	47	6.700850	15.000865	1016.491237	0.007252	0.006409
RS	48	7.339674	15.578640	1028.670857	0.007339	0.006443
RS	49	8.038505	15.578640	1077.951321	0.007690	0.006723
RS	50	8.802979	15.542808	1127.546780	0.008044	0.006999
RS	51	9.639262	15.542808	1171.420760	0.008357	0.007259
RS	52	10.554099	15.215938	1236.258596	0.008820	0.007634
RS	53	11.554870	15.215938	1269.486714	0.009057	0.007840
RS	54	12.649647	15.272086	1291.263699	0.009212	0.007938
RS	55	13.847259	15.272086	1309.875213	0.009345	0.008059
RS	56	15.157366	15.272086	1319.309461	0.009412	0.008120
RS	57	16.590536	15.272086	1318.471390	0.009406	0.008113
RS	58	18.158327	88.602303	235.788786	0.001682	0.001494
RS	59	19.873386	88.602303	255.085117	0.001820	0.001609
RS	60	21.749545	88.602303	275.646409	0.001967	0.001728
RS	61	23.801937	88.602303	297.489201	0.002122	0.001852
RS	62	26.047117	88.602303	320.613603	0.002287	0.001981
RS	63	28.503193	88.602303	16437.866058	0.117270	0.092637
PA	4+25*2+4+6 0.003692915 0.011338191 28.503192615 3313.567637886 10.315493840 2.566784090 1.516950262 1.243334168 1.159384898 1.133338296 1.127138141 1.136546159 1.171509145 1.246244631 1.376242058 1.581584656 1.892649849 2.354259016 3.030546614 4.008783741 5.385429174 7.212266786 9.406732722 11.692603231 13.669064709 15.000864700 15.578640299 15.542807910 15.215938194 15.272085574 88.602303474
//
IT	5162
RD	21
LK	-152100.811779
QD	-146.114956 -> -126.864019
RI	0.0054688735
TR	0.003515	0.011337
MT	29.278119
MM	C_pi: 11.264787, n_recomb: 142918.090287
RS	0	0.000000	4805.598342	0.263894	0.000002	0.000000
RS	1	0.009440	4805.598342	0.288820	0.000002	0.000000
RS	2	0.019771	4805.598342	0.316103	0.000002	0.000001
RS	3	0.031077	4805.598342	0.345964	0.000002	0.000002
RS	4	0.043450	11.422716	159.205507	0.001114	0.000915
RS	5	0.056991	11.422716	174.031887	0.001218	0.001182
RS	6	0.071811	2.706146	801.083211	0.005605	0.005703
RS	7	0.088029	2.706146	871.302318	0.006097	0.006527
RS	8	0.105778	1.581114	1616.916201	0.011314	0.012261
RS	9	0.125203	1.581114	1747.131816	0.012225	0.013362
RS	10	0.146462	1.292072	2303.588028	0.016118	0.017586
RS	11	0.169727	1.292072	2474.296644	0.017313	0.018856
RS	12	0.195189	1.202503	2848.291498	0.019930	0.021606
RS	13	0.223054	1.202503	3042.946927	0.021292	0.023019
RS	14	0.253549	1.172793	3324.525004	0.023262	0.025030
RS	15	0.286923	1.172793	3532.249347	0.024715	0.026543
RS	16	0.323448	1.162938	3773.658444	0.026404	0.028240
RS	17	0.363420	1.162938	3984.855067	0.027882	0.029808
RS	18	0.407166	1.168413	4174.449615	0.029209	0.031125
RS	19	0.455041	1.168413	4377.925593	0.030632	0.032678
RS	20	0.507435	1.199387	4457.600672	0.031190	0.033191
RS	21	0.564775	1.199387	4641.826232	0.032479	0.034636
RS	22	0.627528	1.270249	4549.852040	0.031835	0.033879
RS	23	0.696205	1.270249	4707.283249	0.032937	0.035133
RS	24	0.771364	1.396488	4419.269740	0.030922	0.032906
RS	25	0.853618	1.396488	4549.472715	0.031833	0.033931
RS	26	0.943637	1.598183	4086.845147	0.028596	0.030383
RS	27	1.042154	1.598183	4195.602152	0.029357	0.031193
RS	28	1.149970	1.905915	3611.294679	0.025268	0.026728
RS	29	1.267964	1.905915	3706.785663	0.025936	0.027372
RS	30	1.397096	2.365223	3069.224378	0.021475	0.022528
RS	31	1.538417	2.365223	3157.936834	0.022096	0.023063
RS	32	1.693079	3.041937	2531.582806	0.017714	0.018352
RS	33	1.862341	3.041937	2616.397273	0.018307	0.018817
RS	34	2.047580	4.026607	2048.258858	0.014332	0.014604
RS	35	2.250306	4.026607	2129.056924	0.014897	0.015020
RS	36	2.472169	5.420759	1648.526738	0.011535	0.011518
RS	37	2.714974	5.420759	1723.944053	0.012062	0.011892
RS	38	2.980700	7.281664	1345.457862	0.009414	0.009184
RS	39	3.271509	7.281664	1414.565864	0.009898	0.009522
RS	40	3.589770	9.528253	1138.624977	0.007967	0.007581
RS	41	3.938075	9.528253	1201.747788	0.008409	0.007890
RS	42	4.319258	11.876319	1018.492394	0.007126	0.006615
RS	43	4.736423	11.876319	1076.983081	0.007536	0.006907
RS	44	5.192968	13.907425	972.321678	0.006803	0.006174
RS	45	5.692610	13.907425	1027.773859	0.007191	0.006459
RS	46	6.239416	15.268228	988.195482	0.006914	0.006159
RS	47	6.837839	15.268228	1041.555199	0.007288	0.006444
RS	48	7.492752	15.841452	1055.198784	0.007383	0.006486
RS	49	8.209487	15.841452	1105.869698	0.007738	0.006769
RS	50	8.993879	15.772268	1159.152479	0.008111	0.007061
RS	51	9.852316	15.772268	1204.112601	0.008425	0.007324
RS	52	10.791788	15.395157	1274.124517	0.008915	0.007722
RS	53	11.819942	15.395157	1307.708717	0.009150	0.007927
RS	54	12.945152	15.370191	1336.106227	0.009349	0.008061
RS	55	14.176578	15.370191	1353.743271	0.009472	0.008174
RS	56	15.524247	15.370191	1361.603564	0.009527	0.008226
RS	57	16.999133	15.370191	1358.564179	0.009506	0.008207
RS	58	18.613243	91.752892	236.007490	0.001651	0.001464
RS	59	20.379722	91.752892	255.520876	0.001788	0.001578
RS	60	22.312950	91.752892	276.339045	0.001934	0.001697
RS	61	24.428671	91.752892	298.483332	0.002088	0.001821
RS	62	26.744109	91.752892	321.958833	0.002253	0.001950
RS	63	29.278119	91.752892	16729.446452	0.117056	0.093008
PA	4+25*2+4+6 0.003514942 0.011336562 29.278118815 4805.598341777 11.422715685 2.706145958 1.581113981 1.292072062 1.202503482 1.172793120 1.162937904 1.168412668 1.199386891 1.270248998 1.396488478 1.598182927 1.905914585 2.365223432 3.041937074 4.026606913 5.420759343 7.281663916 9.528253338 11.876319074 13.907424970 15.268228401 15.841452301 15.772268200 15.395156910 15.370190870 91.752891534
//
IT	4949
RD	22
LK	-152063.355282
QD	-131.114794 -> -114.158492
RI	0.0053259486
TR	0.003356	0.011329
MT	30.036091
MM	C_pi: 11.478717, n_recomb: 145380.274790
RS	0	0.000000	6915.033217	0.187221	0.000001	0.000000
RS	1	0.009484	6915.033217	0.204988	0.000001	0.000000
RS	2	0.019867	6915.033217	0.224443	0.000002	0.000001
RS	3	0.031236	6915.033217	0.245745	0.000002	0.000001
RS	4	0.043682	12.549694	148.180791	0.001019	0.000845
RS	5	0.057309	12.549694	162.062924	0.001115	0.001091
RS	6	0.072228	2.836062	782.495597	0.005382	0.005525
RS	7	0.088562	2.836062	851.637504	0.005858	0.006318
RS	8	0.106445	1.640833	1597.144420	0.010986	0.011994
RS	9	0.126024	1.640833	1727.101012	0.011880	0.013059
RS	10	0.147460	1.338460	2283.182118	0.015705	0.017226
RS	11	0.170930	1.338460	2454.575757	0.016884	0.018459
RS	12	0.196625	1.244227	2831.542280	0.019477	0.021185
RS	13	0.224756	1.244227	3028.048826	0.020828	0.022568
RS	14	0.255556	1.211345	3317.473140	0.022819	0.024598
RS	15	0.289277	1.211345	3528.454393	0.024271	0.026092
RS	16	0.326196	1.198099	3783.249514	0.026023	0.027851
RS	17	0.366616	1.198099	3999.235030	0.027509	0.029409
RS	18	0.410870	1.199785	4207.707832	0.028943	0.030834
RS	19	0.459321	1.199785	4417.298248	0.030384	0.032389
RS	20	0.512367	1.226875	4519.305564	0.031086	0.033050
RS	21	0.570444	1.226875	4710.275132	0.032400	0.034504
RS	22	0.634028	1.293974	4639.832915	0.031915	0.033912
RS	23	0.703644	1.293974	4803.624734	0.033042	0.035179
RS	24	0.779861	1.416601	4531.180664	0.031168	0.033104
RS	25	0.863307	1.416601	4666.515225	0.032099	0.034139
RS	26	0.954667	1.614851	4209.516295	0.028955	0.030697
RS	27	1.054691	1.614851	4321.918542	0.029728	0.031512
RS	28	1.164202	1.919518	3732.036657	0.025671	0.027091
RS	29	1.284098	1.919518	3830.043716	0.026345	0.027737
RS	30	1.415366	2.376859	3177.463844	0.021856	0.022876
RS	31	1.559083	2.376859	3268.181631	0.022480	0.023412
RS	32	1.716430	3.054375	2621.171286	0.018030	0.018641
RS	33	1.888700	3.054375	2707.946235	0.018627	0.019108
RS	34	2.077308	4.045876	2117.714287	0.014567	0.014817
RS	35	2.283804	4.045876	2200.570778	0.015137	0.015237
RS	36	2.509883	5.457972	1699.968871	0.011693	0.011660
RS	37	2.757404	5.457972	1777.448922	0.012226	0.012039
RS	38	3.028400	7.353442	1382.983000	0.009513	0.009271
RS	39	3.325097	7.353442	1454.016427	0.010001	0.009614
RS	40	3.649932	9.652785	1166.741451	0.008025	0.007632
RS	41	4.005575	9.652785	1231.589312	0.008472	0.007946
RS	42	4.394947	12.063676	1041.187626	0.007162	0.006646
RS	43	4.821247	12.063676	1101.230148	0.007575	0.006942
RS	44	5.287978	14.149814	992.838523	0.006829	0.006198
RS	45	5.798972	14.149814	1049.736925	0.007221	0.006487
RS	46	6.358430	15.539451	1009.234522	0.006942	0.006185
RS	47	6.970946	15.539451	1063.984544	0.007319	0.006474
RS	48	7.641554	16.107361	1079.163763	0.007423	0.006524
RS	49	8.375761	16.107361	1131.137492	0.007781	0.006810
RS	50	9.179601	16.003665	1188.145495	0.008173	0.007119
RS	51	10.059677	16.003665	1234.125307	0.008489	0.007383
RS	52	11.023219	15.574996	1309.396508	0.009007	0.007806
RS	53	12.078143	15.574996	1343.287827	0.009240	0.008009
RS	54	13.233115	15.466002	1378.793346	0.009484	0.008182
RS	55	14.497626	15.466002	1395.367863	0.009598	0.008288
RS	56	15.882062	15.466002	1401.576545	0.009641	0.008330
RS	57	17.397798	15.466002	1396.272947	0.009604	0.008299
RS	58	19.057286	94.689094	236.383156	0.001626	0.001438
RS	59	20.874160	94.689094	256.108935	0.001762	0.001552
RS	60	22.863345	94.689094	277.176478	0.001907	0.001671
RS	61	25.041185	94.689094	299.611381	0.002061	0.001795
RS	62	27.425570	94.689094	323.423129	0.002225	0.001924
RS	63	30.036091	94.689094	16981.795060	0.116809	0.093314
PA	4+25*2+4+6 0.003356325 0.011329410 30.036090705 6915.033217036 12.549694342 2.836061873 1.640833085 1.338460063 1.244227386 1.211344851 1.198098560 1.199784531 1.226875281 1.293973737 1.416601249 1.614850987 1.919518121 2.376859217 3.054375186 4.045876392 5.457971696 7.353442308 9.652785217 12.063676089 14.149814083 15.539450967 16.107360925 16.003664523 15.574996308 15.466002077 94.689093922
//
IT	4851
RD	23
LK	-152030.336031
QD	-118.093792 -> -103.105178
RI	0.0052032868
TR	0.003215	0.011318
MT	30.776737
MM	C_pi: 11.676136, n_recomb: 147583.199190
RS	0	0.000000	9827.220106	0.134199	0.000001	0.000000
RS	1	0.009526	9827.220106	0.146991	0.000001	0.000000
RS	2	0.019960	9827.220106	0.161004	0.000001	0.000001
RS	3	0.031387	9827.220106	0.176353	0.000001	0.000001
RS	4	0.043904	13.688578	138.607720	0.000939	0.000784
RS	5	0.057612	13.688578	151.664878	0.001028	0.001013
RS	6	0.072627	2.955798	766.795335	0.005196	0.005376
RS	7	0.089071	2.955798	835.042426	0.005658	0.006144
RS	8	0.107083	1.695902	1580.154007	0.010707	0.011768
RS	9	0.126810	1.695902	1709.921556	0.011586	0.012803
RS	10	0.148416	1.382357	2263.855445	0.015340	0.016907
RS	11	0.172081	1.382357	2435.789514	0.016505	0.018108
RS	12	0.197999	1.284461	2813.556188	0.019064	0.020801
RS	13	0.226387	1.284461	3011.568372	0.020406	0.022157
RS	14	0.257480	1.248922	3306.753242	0.022406	0.024195
RS	15	0.291534	1.248922	3520.497518	0.023854	0.025670
RS	16	0.328832	1.232555	3786.767104	0.025659	0.027480
RS	17	0.369683	1.232555	4006.966616	0.027151	0.029030
RS	18	0.414426	1.230600	4232.652518	0.028680	0.030551
RS	19	0.463432	1.230600	4447.784626	0.030137	0.032107
RS	20	0.517105	1.253905	4570.940633	0.030972	0.032903
RS	21	0.575892	1.253905	4768.167274	0.032308	0.034366
RS	22	0.640278	1.317334	4718.813116	0.031974	0.033931
RS	23	0.710799	1.317334	4888.611204	0.033124	0.035209
RS	24	0.788037	1.436473	4632.124568	0.031387	0.033280
RS	25	0.872633	1.436473	4772.355494	0.032337	0.034325
RS	26	0.965288	1.631446	4322.090230	0.029286	0.030987
RS	27	1.066769	1.631446	4437.965904	0.030071	0.031808
RS	28	1.177918	1.933276	3844.017384	0.026046	0.027431
RS	29	1.299654	1.933276	3944.379725	0.026726	0.028079
RS	30	1.432988	2.388930	3278.377279	0.022214	0.023204
RS	31	1.579023	2.388930	3370.930015	0.022841	0.023740
RS	32	1.738970	3.067576	2704.717376	0.018327	0.018913
RS	33	1.914154	3.067576	2793.279078	0.018927	0.019382
RS	34	2.106026	4.066280	2182.185499	0.014786	0.015016
RS	35	2.316176	4.066280	2266.934533	0.015360	0.015440
RS	36	2.546345	5.496739	1747.282773	0.011839	0.011789
RS	37	2.798441	5.496739	1826.671927	0.012377	0.012174
RS	38	3.074552	7.427322	1417.051552	0.009602	0.009348
RS	39	3.376966	7.427322	1489.868519	0.010095	0.009696
RS	40	3.708188	9.780145	1191.897558	0.008076	0.007675
RS	41	4.070963	9.780145	1258.339102	0.008526	0.007993
RS	42	4.468296	12.254662	1061.248800	0.007191	0.006671
RS	43	4.903481	12.254662	1122.721723	0.007607	0.006971
RS	44	5.380122	14.396372	1010.893568	0.006850	0.006216
RS	45	5.902168	14.396372	1069.127049	0.007244	0.006509
RS	46	6.473946	15.814798	1027.857704	0.006965	0.006206
RS	47	7.100192	15.814798	1083.899435	0.007344	0.006499
RS	48	7.786095	16.376711	1100.675552	0.007458	0.006557
RS	49	8.537339	16.376711	1153.871085	0.007818	0.006846
RS	50	9.360148	16.237422	1214.627419	0.008230	0.007172
RS	51	10.261339	16.237422	1261.569477	0.008548	0.007438
RS	52	11.248380	15.755956	1342.168105	0.009094	0.007885
RS	53	12.329447	15.755956	1376.331259	0.009326	0.008087
RS	54	13.513499	15.560355	1419.389394	0.009618	0.008301
RS	55	14.810346	15.560355	1434.833579	0.009722	0.008399
RS	56	16.230734	15.560355	1439.335580	0.009753	0.008432
RS	57	17.786429	15.560355	1431.729502	0.009701	0.008389
RS	58	19.490324	97.413144	236.924951	0.001605	0.001417
RS	59	21.356534	97.413144	256.861120	0.001740	0.001530
RS	60	23.400523	97.413144	278.173595	0.001885	0.001649
RS	61	25.639226	97.413144	300.891736	0.002039	0.001774
RS	62	28.091192	97.413144	325.028853	0.002202	0.001904
RS	63	30.776737	97.413144	17199.043349	0.116538	0.093561
PA	4+25*2+4+6 0.003214632 0.011317774 30.776737473 9827.220106448 13.688578092 2.955797860 1.695902244 1.382357350 1.284460941 1.248921833 1.232554680 1.230600368 1.253905239 1.317333916 1.436473434 1.631446479 1.933275958 2.388929659 3.067576354 4.066280349 5.496739485 7.427322041 9.780144877 12.254661821 14.396372072 15.814797750 16.376711473 16.237421662 15.755956181 15.560354813 97.413143922
//
IT	5481
RD	24
LK	-152001.127968
QD	-106.775067 -> -93.480468
RI	0.0050967664
TR	0.003088	0.011302
MT	31.502061
MM	C_pi: 11.858737, n_recomb: 149549.131571
RS	0	0.000000	13935.195925	0.096221	0.000001	0.000000
RS	1	0.009567	13935.195925	0.105432	0.000001	0.000000
RS	2	0.020048	13935.195925	0.115525	0.000001	0.000000
RS	3	0.031533	13935.195925	0.126585	0.000001	0.000001
RS	4	0.044116	14.831775	130.259920	0.000871	0.000733
RS	5	0.057903	14.831775	142.594004	0.000953	0.000946
RS	6	0.073009	3.064835	753.721499	0.005040	0.005252
RS	7	0.089560	3.064835	821.247518	0.005491	0.005999
RS	8	0.107694	1.746186	1565.890210	0.010471	0.011579
RS	9	0.127563	1.746186	1695.558603	0.011338	0.012588
RS	10	0.149333	1.423685	2245.847299	0.015017	0.016626
RS	11	0.173186	1.423685	2418.222483	0.016170	0.017800
RS	12	0.199320	1.323140	2794.899777	0.018689	0.020451
RS	13	0.227955	1.323140	2994.133422	0.020021	0.021783
RS	14	0.259329	1.285473	3293.210642	0.022021	0.023820
RS	15	0.293704	1.285473	3509.289206	0.023466	0.025278
RS	16	0.331368	1.266270	3785.255907	0.025311	0.027129
RS	17	0.372636	1.266270	4009.151964	0.026808	0.028670
RS	18	0.417851	1.260827	4250.460940	0.028422	0.030276
RS	19	0.467391	1.260827	4470.602801	0.029894	0.031833
RS	20	0.521671	1.280444	4613.702466	0.030851	0.032754
RS	21	0.581143	1.280444	4816.718999	0.032208	0.034226
RS	22	0.646305	1.340290	4787.893597	0.032016	0.033938
RS	23	0.717701	1.340290	4963.346070	0.033189	0.035228
RS	24	0.795927	1.456052	4723.020531	0.031582	0.033437
RS	25	0.881636	1.456052	4867.907428	0.032551	0.034493
RS	26	0.975545	1.647900	4425.256172	0.029591	0.031256
RS	27	1.078438	1.647900	4544.430602	0.030388	0.032082
RS	28	1.191174	1.947096	3947.716523	0.026397	0.027749
RS	29	1.314694	1.947096	4050.277000	0.027083	0.028399
RS	30	1.450032	2.401321	3372.285503	0.022550	0.023512
RS	31	1.598317	2.401321	3466.511761	0.023180	0.024048
RS	32	1.760787	3.081414	2782.439809	0.018606	0.019168
RS	33	1.938801	3.081414	2872.625497	0.019209	0.019638
RS	34	2.133844	4.087698	2241.837045	0.014991	0.015201
RS	35	2.347546	4.087698	2328.323034	0.015569	0.015628
RS	36	2.581691	5.537004	1790.601962	0.011973	0.011908
RS	37	2.838237	5.537004	1871.755193	0.012516	0.012297
RS	38	3.119325	7.503393	1447.779045	0.009681	0.009416
RS	39	3.427304	7.503393	1522.244607	0.010179	0.009769
RS	40	3.764745	9.910631	1214.202163	0.008119	0.007711
RS	41	4.134469	9.910631	1282.111827	0.008573	0.008034
RS	42	4.539562	12.449858	1078.778030	0.007214	0.006690
RS	43	4.983408	12.449858	1141.565031	0.007633	0.006993
RS	44	5.469715	14.648005	1026.580348	0.006865	0.006229
RS	45	6.002545	14.648005	1086.042452	0.007262	0.006525
RS	46	6.586349	16.095424	1044.151212	0.006982	0.006222
RS	47	7.226002	16.095424	1101.390712	0.007365	0.006518
RS	48	7.926849	16.650810	1119.811724	0.007488	0.006584
RS	49	8.694742	16.650810	1174.153393	0.007851	0.006876
RS	50	9.536096	16.474934	1238.663724	0.008283	0.007220
RS	51	10.457939	16.474934	1286.518117	0.008603	0.007487
RS	52	11.467970	15.939535	1372.487787	0.009178	0.007960
RS	53	12.574627	15.939535	1406.899825	0.009408	0.008161
RS	54	13.787152	15.655120	1457.902882	0.009749	0.008417
RS	55	15.115675	15.655120	1472.169290	0.009844	0.008508
RS	56	16.571292	15.655120	1474.932209	0.009863	0.008531
RS	57	18.166161	15.655120	1465.010010	0.009796	0.008477
RS	58	19.913604	99.936093	237.630971	0.001589	0.001400
RS	59	21.828217	99.936093	257.777326	0.001724	0.001513
RS	60	23.925993	99.936093	279.332427	0.001868	0.001632
RS	61	26.224453	99.936093	302.328945	0.002022	0.001757
RS	62	28.742798	99.936093	326.783486	0.002185	0.001888
RS	63	31.502061	99.936093	17384.444879	0.116246	0.093758
PA	4+25*2+4+6 0.003087599 0.011301892 31.502060825 13935.195925060 14.831775454 3.064834512 1.746185700 1.423684911 1.323140196 1.285473226 1.266269689 1.260827403 1.280443936 1.340290423 1.456052100 1.647899789 1.947096451 2.401321120 3.081413821 4.087698031 5.537004050 7.503392564 9.910630628 12.449858095 14.648005437 16.095424080 16.650810188 16.474933843 15.939535078 15.655119929 99.936092707
//
IT	5315
RD	25
LK	-151975.200006
QD	-96.923283 -> -85.091642
RI	0.0050045837
TR	0.002974	0.011283
MT	32.211399
MM	C_pi: 12.027599, n_recomb: 151301.683619
RS	0	0.000000	19228.885848	0.070778	0.000000	0.000000
RS	1	0.009605	19228.885848	0.077580	0.000001	0.000000
RS	2	0.020133	19228.885848	0.085037	0.000001	0.000000
RS	3	0.031672	19228.885848	0.093211	0.000001	0.000001
RS	4	0.044319	15.975288	122.927635	0.000812	0.000687
RS	5	0.058181	15.975288	134.623603	0.000890	0.000888
RS	6	0.073375	3.163107	742.979416	0.004911	0.005149
RS	7	0.090028	3.163107	809.942898	0.005353	0.005879
RS	8	0.108280	1.791705	1554.188377	0.010272	0.011421
RS	9	0.128286	1.791705	1683.853778	0.011129	0.012410
RS	10	0.150213	1.462400	2229.297619	0.014734	0.016378
RS	11	0.174247	1.462400	2402.047780	0.015876	0.017529
RS	12	0.200589	1.360231	2775.974086	0.018347	0.020131
RS	13	0.229461	1.360231	2976.193224	0.019671	0.021443
RS	14	0.261106	1.320959	3277.522650	0.021662	0.023469
RS	15	0.295791	1.320959	3495.562438	0.023103	0.024912
RS	16	0.333807	1.299201	3779.621210	0.024981	0.026795
RS	17	0.375475	1.299201	4006.749317	0.026482	0.028329
RS	18	0.421145	1.290427	4262.177531	0.028170	0.030010
RS	19	0.471202	1.290427	4486.838026	0.029655	0.031568
RS	20	0.526067	1.306443	4648.711580	0.030725	0.032605
RS	21	0.586202	1.306443	4857.074641	0.032102	0.034085
RS	22	0.652113	1.362785	4848.149124	0.032043	0.033935
RS	23	0.724354	1.362785	5028.912476	0.033238	0.035237
RS	24	0.803535	1.475255	4804.833254	0.031757	0.033579
RS	25	0.890321	1.475255	4954.135445	0.032743	0.034645
RS	26	0.985443	1.664102	4519.794800	0.029873	0.031506
RS	27	1.089702	1.664102	4642.093249	0.030681	0.032338
RS	28	1.203975	1.960828	4043.742355	0.026726	0.028049
RS	29	1.329224	1.960828	4148.347928	0.027418	0.028701
RS	30	1.466503	2.413836	3459.638620	0.022866	0.023802
RS	31	1.616969	2.413836	3555.385769	0.023499	0.024339
RS	32	1.781886	3.095634	2854.678593	0.018867	0.019408
RS	33	1.962645	3.095634	2946.336410	0.019473	0.019879
RS	34	2.160765	4.109817	2296.935586	0.015181	0.015373
RS	35	2.377916	4.109817	2385.013745	0.015763	0.015803
RS	36	2.615924	5.578411	1830.143777	0.012096	0.012016
RS	37	2.876793	5.578411	1912.925644	0.012643	0.012409
RS	38	3.162719	7.581261	1475.355995	0.009751	0.009476
RS	39	3.476109	7.581261	1551.343417	0.010253	0.009833
RS	40	3.819600	10.043888	1233.821904	0.008155	0.007740
RS	41	4.196084	10.043888	1303.081224	0.008612	0.008066
RS	42	4.608731	12.648981	1093.927376	0.007230	0.006702
RS	43	5.061012	12.648981	1157.918472	0.007653	0.007009
RS	44	5.556736	14.904457	1040.045702	0.006874	0.006236
RS	45	6.100075	14.904457	1100.635877	0.007274	0.006536
RS	46	6.695603	16.381131	1058.256169	0.006994	0.006233
RS	47	7.348333	16.381131	1116.605094	0.007380	0.006532
RS	48	8.063758	16.929496	1136.708855	0.007513	0.006607
RS	49	8.847901	16.929496	1192.126738	0.007879	0.006902
RS	50	9.707362	16.716077	1260.384836	0.008330	0.007263
RS	51	10.649376	16.716077	1309.108649	0.008652	0.007532
RS	52	11.681872	16.125658	1400.477906	0.009256	0.008030
RS	53	12.813540	16.125658	1435.126132	0.009485	0.008230
RS	54	14.053908	15.750452	1494.424003	0.009877	0.008530
RS	55	15.413415	15.750452	1507.481918	0.009963	0.008614
RS	56	16.903505	15.750452	1508.491499	0.009970	0.008628
RS	57	18.536721	15.750452	1496.258735	0.009889	0.008561
RS	58	20.326810	102.263102	238.502132	0.001576	0.001386
RS	59	22.288840	102.263102	258.859961	0.001711	0.001499
RS	60	24.439326	102.263102	280.657160	0.001855	0.001619
RS	61	26.796370	102.263102	303.929280	0.002009	0.001745
RS	62	29.379813	102.263102	328.695740	0.002172	0.001876
RS	63	32.211399	102.263102	17541.779652	0.115939	0.093911
PA	4+25*2+4+6 0.002973574 0.011282665 32.211399164 19228.885848461 15.975288232 3.163107074 1.791705012 1.462399868 1.360231020 1.320959094 1.299201485 1.290426743 1.306443398 1.362785474 1.475255042 1.664102177 1.960828196 2.413836397 3.095633655 4.109817170 5.578411079 7.581261007 10.043887522 12.648980537 14.904457043 16.381130728 16.929495528 16.716077341 16.125657655 15.750451915 102.263101799
//
CC
CC	Brief Description of the file format:
CC	  CC  comments
CC	  MM  useful-messages
CC	  RD  round-of-iterations
CC	  LL  \log[P(sequence)]
CC	  QD  Q-before-opt Q-after-opt
CC	  TR  \theta_0 \rho_0
CC	  RS  k t_k \lambda_k \pi_k \sum_{l\not=k}A_{kl} A_{kk}
CC	  DC  begin end best-k t_k+\Delta_k max-prob
CC
MM	Version: 0.6.5-r67
MM	pattern:4+25*2+4+6, n:63, n_free_lambdas:28
MM	n_iterations:25, skip:1, max_t:5, theta/rho:5
MM	is_decoding:0
MM	n_seqs:23, sum_L:1274427, sum_n:59932
RD	0
LK	0.000000
QD	0.000000 -> 0.000000
RI	inf
TR	0.048168	0.009634
MT	5.000000
MM	C_pi: 1.000000, n_recomb: 12218.545132
RS	0	0.000000	1.000000	78.058105	0.006388	0.000000
RS	1	0.006440	1.000000	82.537145	0.006755	0.000000
RS	2	0.013294	1.000000	87.236029	0.007140	0.000000
RS	3	0.020590	1.000000	92.160626	0.007543	0.000000
RS	4	0.028356	1.000000	97.316246	0.007965	0.000000
RS	5	0.036622	1.000000	102.707508	0.008406	0.000000
RS	6	0.045421	1.000000	108.338191	0.008867	0.000000
RS	7	0.054785	1.000000	114.211075	0.009347	0.000000
RS	8	0.064753	1.000000	120.327762	0.009848	0.000000
RS	9	0.075363	1.000000	126.688477	0.010369	0.000000
RS	10	0.086656	1.000000	133.291854	0.010909	0.000000
RS	11	0.098677	1.000000	140.134702	0.011469	0.000000
RS	12	0.111471	1.000000	147.211753	0.012048	0.000000
RS	13	0.125090	1.000000	154.515390	0.012646	0.000000
RS	14	0.139585	1.000000	162.035364	0.013261	0.000000
RS	15	0.155014	1.000000	169.758484	0.013894	0.000000
RS	16	0.171437	1.000000	177.668311	0.014541	0.000000
RS	17	0.188917	1.000000	185.744828	0.015202	0.000000
RS	18	0.207523	1.000000	193.964112	0.015875	0.000000
RS	19	0.227327	1.000000	202.298006	0.016557	0.000000
RS	20	0.248406	1.000000	210.713800	0.017245	0.000000
RS	21	0.270843	1.000000	219.173928	0.017938	0.000000
RS	22	0.294725	1.000000	227.635689	0.018630	0.000000
RS	23	0.320144	1.000000	236.051016	0.019319	0.000000
RS	24	0.347201	1.000000	244.366288	0.020000	0.000000
RS	25	0.376000	1.000000	252.522223	0.020667	0.000000
RS	26	0.406654	1.000000	260.453848	0.021316	0.000000
RS	27	0.439282	1.000000	268.090587	0.021941	0.000000
RS	28	0.474011	1.000000	275.356473	0.022536	0.000000
RS	29	0.510976	1.000000	282.170512	0.023094	0.000000
RS	30	0.550322	1.000000	288.447228	0.023607	0.000000
RS	31	0.592202	1.000000	294.097397	0.024070	0.000000
RS	32	0.636779	1.000000	299.029013	0.024473	0.000000
RS	33	0.684227	1.000000	303.148478	0.024811	0.000000
RS	34	0.734730	1.000000	306.362060	0.025074	0.000000
RS	35	0.788485	1.000000	308.577600	0.025255	0.000000
RS	36	0.845702	1.000000	309.706489	0.025347	0.000000
RS	37	0.906604	1.000000	309.665883	0.025344	0.000000
RS	38	0.971428	1.000000	308.381157	0.025239	0.000000
RS	39	1.040426	1.000000	305.788531	0.025027	0.000000
RS	40	1.113868	1.000000	301.837830	0.024703	0.000000
RS	41	1.192040	1.000000	296.495287	0.024266	0.000000
RS	42	1.275245	1.000000	289.746300	0.023714	0.000000
RS	43	1.363809	1.000000	281.598020	0.023047	0.000000
RS	44	1.458076	1.000000	272.081628	0.022268	0.000000
RS	45	1.558414	1.000000	261.254159	0.021382	0.000000
RS	46	1.665214	1.000000	249.199705	0.020395	0.000000
RS	47	1.778891	1.000000	236.029836	0.019317	0.000000
RS	48	1.899889	1.000000	221.883092	0.018160	0.000000
RS	49	2.028679	1.000000	206.923409	0.016935	0.000000
RS	50	2.165763	1.000000	191.337396	0.015660	0.000000
RS	51	2.311675	1.000000	175.330426	0.014350	0.000000
RS	52	2.466983	1.000000	159.121556	0.013023	0.000000
RS	53	2.632293	1.000000	142.937416	0.011698	0.000000
RS	54	2.808249	1.000000	127.005233	0.010394	0.000000
RS	55	2.995536	1.000000	111.545309	0.009129	0.000000
RS	56	3.194884	1.000000	96.763301	0.007919	0.000000
RS	57	3.407070	1.000000	82.842763	0.006780	0.000000
RS	58	3.632920	1.000000	69.938409	0.005724	0.000000
RS	59	3.873315	1.000000	58.170578	0.004761	0.000000
RS	60	4.129191	1.000000	47.621339	0.003897	0.000000
RS	61	4.401545	1.000000	38.332568	0.003137	0.000000
RS	62	4.691438	1.000000	30.306198	0.002480	0.000000
RS	63	5.000000	1.000000	84.301203	0.006899	0.000000
PA	4+25*2+4+6 0.048168313 0.009633663 5.000000000 1.000000000 1.000000000 1.000000000 1.000000000 1.000000000 1.000000000 1.000000000 1.000000000 1.000000000 1.000000000 1.000000000 1.000000000 1.000000000 1.000000000 1.000000000 1.000000000 1.000000000 1.000000000 1.000000000 1.000000000 1.000000000 1.000000000 1.000000000 1.000000000 1.000000000 1.000000000 1.000000000 1.000000000
//
IT	7658
RD	1
LK	-185103.702740
QD	-8268.909114 -> -2926.373533
RI	0.1061665383
TR	0.029461	0.006039
MT	10.225983
MM	C_pi: 1.569036, n_recomb: 12018.650044
RS	0	0.000000	0.305927	294.971994	0.024543	0.001077
RS	1	0.007638	0.305927	309.387348	0.025742	0.006921
RS	2	0.015860	0.305927	323.866103	0.026947	0.014215
RS	3	0.024710	0.305927	338.301594	0.028148	0.021717
RS	4	0.034236	0.276178	389.849365	0.032437	0.028342
RS	5	0.044489	0.276178	403.777770	0.033596	0.033035
RS	6	0.055526	0.305565	377.649934	0.031422	0.035795
RS	7	0.067406	0.305565	390.434192	0.032486	0.037115
RS	8	0.080193	0.357756	344.828505	0.028691	0.037304
RS	9	0.093957	0.357756	356.653675	0.029675	0.036505
RS	10	0.108772	0.428816	307.947086	0.025622	0.034971
RS	11	0.124718	0.428816	318.934560	0.026537	0.033117
RS	12	0.141883	0.512184	276.698075	0.023022	0.031339
RS	13	0.160359	0.512184	286.904641	0.023872	0.029838
RS	14	0.180247	0.604559	252.112538	0.020977	0.028605
RS	15	0.201653	0.604559	261.595014	0.021766	0.027519
RS	16	0.224694	0.710312	231.076236	0.019226	0.026446
RS	17	0.249496	0.710312	239.892472	0.019960	0.025295
RS	18	0.276191	0.834188	212.109364	0.017648	0.024037
RS	19	0.304926	0.834188	220.312006	0.018331	0.022696
RS	20	0.335856	0.976578	195.500032	0.016266	0.021329
RS	21	0.369149	0.976578	203.138232	0.016902	0.019994
RS	22	0.404984	1.134693	181.669761	0.015116	0.018732
RS	23	0.443557	1.134693	188.789725	0.015708	0.017560
RS	24	0.485076	1.305647	170.480020	0.014185	0.016479
RS	25	0.529766	1.305647	177.121695	0.014737	0.015483
RS	26	0.577870	1.487234	161.505643	0.013438	0.014566
RS	27	0.629648	1.487234	167.699272	0.013953	0.013720
RS	28	0.685381	1.677204	154.333705	0.012841	0.012937
RS	29	0.745372	1.677204	160.097999	0.013321	0.012215
RS	30	0.809945	1.872967	148.619651	0.012366	0.011548
RS	31	0.879450	1.872967	153.960627	0.012810	0.010935
RS	32	0.954264	2.071892	144.054280	0.011986	0.010371
RS	33	1.034792	2.071892	148.964371	0.012394	0.009855
RS	34	1.121472	2.271801	140.333117	0.011676	0.009382
RS	35	1.214773	2.271801	144.790947	0.012047	0.008952
RS	36	1.315200	2.471096	137.159625	0.011412	0.008561
RS	37	1.423299	2.471096	141.130718	0.011743	0.008206
RS	38	1.539654	2.668486	134.262432	0.011171	0.007886
RS	39	1.664897	2.668486	137.700602	0.011457	0.007599
RS	40	1.799707	2.862534	131.408183	0.010934	0.007345
RS	41	1.944814	2.862534	134.257101	0.011171	0.007125
RS	42	2.101004	3.051464	128.394633	0.010683	0.006941
RS	43	2.269126	3.051464	130.589577	0.010866	0.006793
RS	44	2.450089	3.233786	125.014901	0.010402	0.006681
RS	45	2.644874	3.233786	126.486343	0.010524	0.006606
RS	46	2.854538	3.408886	121.043368	0.010071	0.006565
RS	47	3.080217	3.408886	121.723704	0.010128	0.006555
RS	48	3.323134	3.577438	116.243752	0.009672	0.006572
RS	49	3.584606	3.577438	116.077865	0.009658	0.006613
RS	50	3.866051	3.741630	110.394685	0.009185	0.006673
RS	51	4.168993	3.741630	109.354162	0.009099	0.006747
RS	52	4.495075	3.906361	103.300434	0.008595	0.006830
RS	53	4.846064	3.906361	101.403021	0.008437	0.006915
RS	54	5.223863	4.184492	92.587292	0.007704	0.006995
RS	55	5.630521	4.184492	90.213566	0.007506	0.007063
RS	56	6.068240	4.184492	87.234923	0.007258	0.007109
RS	57	6.539393	4.184492	83.667153	0.006961	0.007127
RS	58	7.046536	5.612986	60.272300	0.005015	0.007110
RS	59	7.592415	5.612986	58.747331	0.004888	0.007055
RS	60	8.179992	5.612986	56.828660	0.004728	0.006968
RS	61	8.812449	5.612986	54.526089	0.004537	0.006861
RS	62	9.493216	5.612986	51.859522	0.004315	0.006761
RS	63	10.225983	5.612986	378.406552	0.031485	0.049792
PA	4+25*2+4+6 0.029461344 0.006038936 10.225982666 0.305927277 0.276178360 0.305564880 0.357755661 0.428815842 0.512184143 0.604558945 0.710311890 0.834188461 0.976577759 1.134693146 1.305646896 1.487234116 1.677204132 1.872966766 2.071891785 2.271800995 2.471096039 2.668485641 2.862533569 3.051464081 3.233785748 3.408885956 3.577438354 3.741630316 3.906360745 4.184492111 5.612985551
//
IT	5328
RD	2
LK	-176706.480712
QD	-3498.585052 -> -1844.835066
RI	0.0895953854
TR	0.023593	0.006478
MT	12.346630
MM	C_pi: 2.548294, n_recomb: 20866.366551
RS	0	0.000000	0.439429	371.424378	0.017800	0.000506
RS	1	0.007958	0.439429	393.513706	0.018859	0.003629
RS	2	0.016549	0.439429	416.293480	0.019950	0.008402
RS	3	0.025824	0.439429	439.681257	0.021071	0.013990
RS	4	0.035837	0.291376	694.790349	0.033297	0.022152
RS	5	0.046647	0.291376	721.730828	0.034588	0.028798
RS	6	0.058317	0.293546	742.013145	0.035560	0.031654
RS	7	0.070916	0.293546	766.141353	0.036717	0.036666
RS	8	0.084518	0.330465	702.135741	0.033649	0.035131
RS	9	0.099202	0.330465	723.832249	0.034689	0.038534
RS	10	0.115054	0.391603	629.915209	0.030188	0.034670
RS	11	0.132168	0.391603	649.879289	0.031145	0.036866
RS	12	0.150644	0.469032	560.106981	0.026843	0.032485
RS	13	0.170590	0.469032	578.570757	0.027727	0.034006
RS	14	0.192124	0.557837	502.703660	0.024092	0.030129
RS	15	0.215371	0.557837	519.741224	0.024908	0.031548
RS	16	0.240468	0.662942	452.334723	0.021678	0.028136
RS	17	0.267563	0.662942	468.062055	0.022431	0.029433
RS	18	0.296813	0.794424	404.394286	0.019380	0.026093
RS	19	0.328392	0.794424	418.948398	0.020078	0.026967
RS	20	0.362483	0.960428	359.257626	0.017217	0.023600
RS	21	0.399287	0.960428	372.747052	0.017864	0.023972
RS	22	0.439021	1.164623	319.167744	0.015296	0.020806
RS	23	0.481916	1.164623	331.671470	0.015895	0.020873
RS	24	0.528225	1.408540	285.166923	0.013666	0.018129
RS	25	0.578219	1.408540	296.758161	0.014222	0.018069
RS	26	0.632191	1.694357	256.866172	0.012310	0.015770
RS	27	0.690459	1.694357	267.621444	0.012825	0.015641
RS	28	0.753364	2.024159	233.494214	0.011190	0.013723
RS	29	0.821274	2.024159	243.491024	0.011669	0.013548
RS	30	0.894589	2.397552	214.429062	0.010276	0.011954
RS	31	0.973738	2.397552	223.742979	0.010723	0.011761
RS	32	1.059186	2.810704	199.164686	0.009545	0.010448
RS	33	1.151434	2.810704	207.866225	0.009962	0.010260
RS	34	1.251023	3.256870	187.211786	0.008972	0.009184
RS	35	1.358538	3.256870	195.362207	0.009363	0.009016
RS	36	1.474608	3.726761	178.110911	0.008536	0.008142
RS	37	1.599915	3.726761	185.757937	0.008902	0.008005
RS	38	1.735194	4.207890	171.492495	0.008219	0.007300
RS	39	1.881239	4.207890	178.666358	0.008562	0.007205
RS	40	2.038906	4.683382	167.109654	0.008009	0.006650
RS	41	2.209119	4.683382	173.818190	0.008330	0.006614
RS	42	2.392879	5.133701	164.753071	0.007896	0.006206
RS	43	2.591262	5.133701	170.973990	0.008194	0.006247
RS	44	2.805432	5.543488	164.069002	0.007863	0.005974
RS	45	3.036646	5.543488	169.740880	0.008135	0.006094
RS	46	3.286260	5.906708	164.496410	0.007883	0.005930
RS	47	3.555739	5.906708	169.513752	0.008124	0.006111
RS	48	3.846662	6.226929	165.312578	0.007922	0.006022
RS	49	4.160737	6.226929	169.529257	0.008125	0.006242
RS	50	4.499806	6.516820	165.656438	0.007939	0.006193
RS	51	4.865858	6.516820	168.901745	0.008094	0.006424
RS	52	5.261041	6.801597	164.474251	0.007882	0.006373
RS	53	5.687672	6.801597	166.591026	0.007984	0.006580
RS	54	6.148254	7.335835	156.064816	0.007479	0.006321
RS	55	6.645490	7.335835	157.281030	0.007538	0.006474
RS	56	7.182295	7.335835	157.641074	0.007555	0.006569
RS	57	7.761819	7.335835	157.070575	0.007527	0.006596
RS	58	8.387462	11.324256	102.363089	0.004906	0.004964
RS	59	9.062893	11.324256	104.095935	0.004989	0.005043
RS	60	9.792076	11.324256	105.355301	0.005049	0.005077
RS	61	10.579286	11.324256	106.083162	0.005084	0.005070
RS	62	11.429142	11.324256	106.224825	0.005091	0.005024
RS	63	12.346630	11.324256	1304.986956	0.062540	0.054003
PA	4+25*2+4+6 0.023593286 0.006478171 12.346630461 0.439429107 0.291376024 0.293546283 0.330465164 0.391602968 0.469031910 0.557837449 0.662942228 0.794423984 0.960428373 1.164622634 1.408539606 1.694357410 2.024159486 2.397552360 2.810704286 3.256870039 3.726761352 4.207890487 4.683382455 5.133700923 5.543488205 5.906707920 6.226928825 6.516819576 6.801596884 7.335834774 11.324255801
//
IT	4535
RD	3
LK	-173992.121513
QD	-2279.608580 -> -1581.109195
RI	0.0645144020
TR	0.020089	0.007355
MT	13.396036
MM	C_pi: 3.447187, n_recomb: 31905.768353
RS	0	0.000000	0.736555	344.451234	0.010796	0.000301
RS	1	0.008097	0.736555	368.117940	0.011538	0.002170
RS	2	0.016849	0.736555	393.047622	0.012319	0.005125
RS	3	0.026310	0.736555	419.246890	0.013140	0.008608
RS	4	0.036537	0.358204	911.320280	0.028563	0.018531
RS	5	0.047592	0.358204	954.023313	0.029901	0.024068
RS	6	0.059543	0.327048	1089.173493	0.034137	0.029172
RS	7	0.072460	0.327048	1130.024213	0.035418	0.034009
RS	8	0.086424	0.349736	1094.341491	0.034299	0.034128
RS	9	0.101519	0.349736	1131.081000	0.035451	0.037707
RS	10	0.117835	0.402380	1015.744216	0.031836	0.034645
RS	11	0.135473	0.402380	1049.119647	0.032882	0.037291
RS	12	0.154539	0.472670	922.537077	0.028914	0.033226
RS	13	0.175148	0.472670	953.089824	0.029872	0.035255
RS	14	0.197426	0.553070	841.522891	0.026375	0.031373
RS	15	0.221508	0.553070	869.458216	0.027251	0.033207
RS	16	0.247540	0.647225	767.648220	0.024060	0.029608
RS	17	0.275680	0.647225	793.197129	0.024861	0.031379
RS	18	0.306098	0.766849	691.937747	0.021687	0.027707
RS	19	0.338978	0.766849	715.425561	0.022423	0.029195
RS	20	0.374522	0.924350	614.061092	0.019246	0.025294
RS	21	0.412943	0.924350	635.785921	0.019927	0.026306
RS	22	0.454474	1.128632	539.602776	0.016912	0.022406
RS	23	0.499369	1.128632	559.746677	0.017544	0.023005
RS	24	0.547899	1.386238	473.192039	0.014831	0.019440
RS	25	0.600358	1.386238	491.859771	0.015416	0.019800
RS	26	0.657064	1.705064	416.053398	0.013040	0.016716
RS	27	0.718362	1.705064	433.333405	0.013582	0.016934
RS	28	0.784623	2.094584	367.720116	0.011525	0.014322
RS	29	0.856249	2.094584	383.707284	0.012026	0.014435
RS	30	0.933675	2.562024	327.589439	0.010267	0.012256
RS	31	1.017369	2.562024	342.391395	0.010731	0.012302
RS	32	1.107840	3.109226	295.062192	0.009248	0.010516
RS	33	1.205637	3.109226	308.800479	0.009679	0.010526
RS	34	1.311351	3.731404	269.406751	0.008444	0.009084
RS	35	1.425625	3.731404	282.211199	0.008845	0.009078
RS	36	1.549152	4.415638	249.868527	0.007831	0.007926
RS	37	1.682680	4.415638	261.868269	0.008208	0.007921
RS	38	1.827020	5.137725	235.863752	0.007393	0.007016
RS	39	1.983047	5.137725	247.178748	0.007747	0.007027
RS	40	2.151707	5.859230	227.062294	0.007117	0.006339
RS	41	2.334023	5.859230	237.793739	0.007453	0.006388
RS	42	2.531101	6.532522	223.208527	0.006996	0.005900
RS	43	2.744135	6.532522	233.421470	0.007316	0.006008
RS	44	2.974419	7.118613	223.753045	0.007013	0.005698
RS	45	3.223348	7.118613	233.449263	0.007317	0.005868
RS	46	3.492433	7.601588	227.730445	0.007138	0.005699
RS	47	3.783305	7.601588	236.823030	0.007423	0.005920
RS	48	4.097728	7.989311	233.845115	0.007329	0.005849
RS	49	4.437609	7.989311	242.146543	0.007589	0.006102
RS	50	4.805010	8.310061	240.455834	0.007536	0.006084
RS	51	5.202158	8.310061	247.688846	0.007763	0.006344
RS	52	5.631462	8.616289	245.353670	0.007690	0.006324
RS	53	6.095527	8.616289	251.206143	0.007873	0.006556
RS	54	6.597166	9.265681	238.643565	0.007480	0.006276
RS	55	7.139421	9.265681	243.223252	0.007623	0.006448
RS	56	7.725582	9.265681	246.711838	0.007733	0.006565
RS	57	8.359203	9.265681	248.964024	0.007803	0.006620
RS	58	9.044127	16.035324	146.796105	0.004601	0.004348
RS	59	9.784507	16.035324	151.654960	0.004753	0.004439
RS	60	10.584835	16.035324	156.099990	0.004893	0.004496
RS	61	11.449964	16.035324	160.038175	0.005016	0.004517
RS	62	12.385140	16.035324	163.372317	0.005120	0.004504
RS	63	13.396036	16.035324	2656.514927	0.083261	0.057692
PA	4+25*2+4+6 0.020089144 0.007354617 13.396035648 0.736555106 0.358204253 0.327048447 0.349736017 0.402379579 0.472670278 0.553070240 0.647224966 0.766848826 0.924349659 1.128632461 1.386238338 1.705064133 2.094583934 2.562023735 3.109225819 3.731403697 4.415637999 5.137724747 5.859230460 6.532522015 7.118612910 7.601587718 7.989311458 8.310060771 8.616289192 9.265680605 16.035323830
//
IT	5077
RD	4
LK	-172763.318394
QD	-1804.873328 -> -1383.898120
RI	0.0459165706
TR	0.017508	0.008194
MT	14.170516
MM	C_pi: 4.103510, n_recomb: 42142.485329
RS	0	0.000000	1.225080	276.243056	0.006555	0.000189
RS	1	0.008193	1.225080	296.811604	0.007043	0.001361
RS	2	0.017056	1.225080	318.730750	0.007563	0.003230
RS	3	0.026646	1.225080	342.058550	0.008117	0.005426
RS	4	0.037022	0.441949	1008.707703	0.023936	0.015816
RS	5	0.048247	0.441949	1062.924700	0.025222	0.020364
RS	6	0.060393	0.369358	1333.407417	0.031640	0.027032
RS	7	0.073533	0.369358	1390.289339	0.032990	0.031338
RS	8	0.087750	0.377524	1414.590485	0.033567	0.032956
RS	9	0.103131	0.377524	1467.041405	0.034811	0.036260
RS	10	0.119773	0.423035	1356.507682	0.032189	0.034199
RS	11	0.137778	0.423035	1404.161704	0.033319	0.036731
RS	12	0.157258	0.487647	1260.468778	0.029910	0.033343
RS	13	0.178334	0.487647	1303.872784	0.030940	0.035370
RS	14	0.201137	0.560825	1172.309030	0.027818	0.031978
RS	15	0.225808	0.560825	1211.724262	0.028753	0.033803
RS	16	0.252500	0.644550	1089.313035	0.025848	0.030553
RS	17	0.281379	0.644550	1125.004467	0.026695	0.032331
RS	18	0.312624	0.750694	997.453014	0.023669	0.028866
RS	19	0.346428	0.750694	1029.913675	0.024439	0.030469
RS	20	0.383002	0.893483	893.796082	0.021209	0.026584
RS	21	0.422573	0.893483	923.619939	0.021917	0.027819
RS	22	0.465385	1.084607	786.859538	0.018671	0.023715
RS	23	0.511704	1.084607	814.477322	0.019327	0.024560
RS	24	0.561819	1.333797	686.249904	0.016284	0.020619
RS	25	0.616039	1.333797	711.880923	0.016892	0.021190
RS	26	0.674700	1.652983	596.538369	0.014155	0.017655
RS	27	0.738168	1.652983	620.296444	0.014719	0.018051
RS	28	0.806836	2.057514	518.775955	0.012310	0.014990
RS	29	0.881129	2.057514	540.747334	0.012831	0.015261
RS	30	0.961509	2.562249	453.107956	0.010752	0.012677
RS	31	1.048474	2.562249	473.389777	0.011233	0.012859
RS	32	1.142563	3.177040	399.255451	0.009474	0.010732
RS	33	1.244361	3.177040	417.977983	0.009918	0.010858
RS	34	1.354499	3.903523	356.416812	0.008457	0.009144
RS	35	1.473660	3.903523	373.746593	0.008869	0.009236
RS	36	1.602583	4.730513	323.580086	0.007678	0.007879
RS	37	1.742069	4.730513	339.709767	0.008061	0.007955
RS	38	1.892982	5.626847	299.912321	0.007117	0.006905
RS	39	2.056258	5.626847	315.047337	0.007476	0.006982
RS	40	2.232911	6.535054	284.933238	0.006761	0.006202
RS	41	2.424037	6.535054	299.275956	0.007102	0.006301
RS	42	2.630820	7.378863	278.260480	0.006603	0.005762
RS	43	2.854545	7.378863	291.980732	0.006928	0.005901
RS	44	3.096598	8.092489	279.094135	0.006623	0.005572
RS	45	3.358482	8.092489	292.280333	0.006936	0.005761
RS	46	3.641820	8.647145	286.037438	0.006787	0.005599
RS	47	3.948372	8.647145	298.645348	0.007087	0.005830
RS	48	4.280038	9.054118	297.200966	0.007052	0.005788
RS	49	4.638875	9.054118	309.020378	0.007333	0.006047
RS	50	5.027111	9.357607	310.109369	0.007359	0.006073
RS	51	5.447154	9.357607	320.764282	0.007611	0.006338
RS	52	5.901608	9.636535	321.238700	0.007623	0.006365
RS	53	6.393295	9.636535	330.258023	0.007837	0.006604
RS	54	6.925263	10.317142	316.424571	0.007508	0.006347
RS	55	7.500813	10.317142	323.810392	0.007684	0.006528
RS	56	8.123515	10.317142	329.859256	0.007827	0.006660
RS	57	8.797232	10.317142	334.365242	0.007934	0.006733
RS	58	9.526145	19.844390	178.488198	0.004235	0.003960
RS	59	10.314774	19.844390	185.885844	0.004411	0.004066
RS	60	11.168012	19.844390	192.984169	0.004579	0.004143
RS	61	12.091152	19.844390	199.674820	0.004738	0.004192
RS	62	13.089922	19.844390	205.839898	0.004884	0.004213
RS	63	14.170516	19.844390	3969.134232	0.094184	0.061727
PA	4+25*2+4+6 0.017507852 0.008193894 14.170515677 1.225080174 0.441948797 0.369358462 0.377523590 0.423034526 0.487646777 0.560824793 0.644549532 0.750693878 0.893483378 1.084606607 1.333797113 1.652982549 2.057514383 2.562248522 3.177039687 3.903523347 4.730513125 5.626847485 6.535053626 7.378863067 8.092488737 8.647145303 9.054117675 9.357607294 9.636534675 10.317142048 19.844390123
//
IT	5003
RD	5
LK	-171981.869262
QD	-1501.957824 -> -1190.590792
RI	0.0333035799
TR	0.015431	0.008918
MT	14.890220
MM	C_pi: 4.612005, n_recomb: 51359.976636
RS	0	0.000000	1.998101	208.043535	0.004051	0.000121
RS	1	0.008277	1.998101	224.302487	0.004367	0.000869
RS	2	0.017239	1.998101	241.746542	0.004707	0.002069
RS	3	0.026943	1.998101	260.447414	0.005071	0.003475
RS	4	0.037451	0.539332	1031.155389	0.020077	0.013594
RS	5	0.048827	0.539332	1092.306986	0.021268	0.017392
RS	6	0.061146	0.416058	1491.750935	0.029045	0.025050
RS	7	0.074484	0.416058	1562.298321	0.030419	0.028878
RS	8	0.088927	0.409012	1659.252980	0.032306	0.031628
RS	9	0.104564	0.409012	1726.608411	0.033618	0.034659
RS	10	0.121496	0.448407	1636.666135	0.031867	0.033444
RS	11	0.139830	0.448407	1698.429506	0.033069	0.035814
RS	12	0.159681	0.508901	1551.941561	0.030217	0.033057
RS	13	0.181175	0.508901	1608.269264	0.031314	0.035005
RS	14	0.204448	0.576759	1469.466562	0.028611	0.032139
RS	15	0.229647	0.576759	1520.522187	0.029605	0.033891
RS	16	0.256933	0.652329	1389.956638	0.027063	0.031096
RS	17	0.286476	0.652329	1435.888583	0.027957	0.032795
RS	18	0.318465	0.747240	1294.224640	0.025199	0.029694
RS	19	0.353102	0.747240	1335.545628	0.026004	0.031271
RS	20	0.390606	0.876506	1174.926043	0.022876	0.027606
RS	21	0.431214	0.876506	1212.501445	0.023608	0.028904
RS	22	0.475183	1.053195	1041.924255	0.020287	0.024833
RS	23	0.522791	1.053195	1076.541114	0.020961	0.025795
RS	24	0.574341	1.288852	909.777214	0.017714	0.021708
RS	25	0.630156	1.288852	941.897195	0.018339	0.022397
RS	26	0.690592	1.597953	787.438122	0.015332	0.018597
RS	27	0.756030	1.597953	817.276144	0.015913	0.019098
RS	28	0.826885	1.999961	678.614458	0.013213	0.015725
RS	29	0.903604	1.999961	706.267434	0.013751	0.016089
RS	30	0.986673	2.515889	585.075671	0.011392	0.013198
RS	31	1.076619	2.515889	610.610321	0.011889	0.013464
RS	32	1.174008	3.163351	507.445004	0.009880	0.011063
RS	33	1.279460	3.163351	530.962656	0.010338	0.011262
RS	34	1.393639	3.951795	445.189961	0.008668	0.009322
RS	35	1.517269	3.951795	466.856696	0.009090	0.009476
RS	36	1.651132	4.874899	397.191816	0.007733	0.007945
RS	37	1.796075	4.874899	417.236671	0.008124	0.008073
RS	38	1.953015	5.898677	362.404741	0.007056	0.006899
RS	39	2.122945	5.898677	381.103910	0.007420	0.007020
RS	40	2.306941	6.950880	340.143475	0.006623	0.006159
RS	41	2.506166	6.950880	357.796155	0.006966	0.006291
RS	42	2.721881	7.929384	329.811138	0.006422	0.005707
RS	43	2.955451	7.929384	346.694726	0.006750	0.005868
RS	44	3.208354	8.741871	330.288302	0.006431	0.005521
RS	45	3.482190	8.741871	346.584626	0.006748	0.005720
RS	46	3.778691	9.345151	339.724953	0.006615	0.005563
RS	47	4.099735	9.345151	355.439782	0.006921	0.005798
RS	48	4.447351	9.752443	355.636714	0.006924	0.005780
RS	49	4.823740	9.752443	370.540369	0.007215	0.006039
RS	50	5.231283	10.022757	374.688028	0.007295	0.006103
RS	51	5.672559	10.022757	388.300276	0.007560	0.006367
RS	52	6.150360	10.259101	391.942462	0.007631	0.006435
RS	53	6.667709	10.259101	403.619578	0.007859	0.006674
RS	54	7.227879	10.937326	388.958965	0.007573	0.006442
RS	55	7.834415	10.937326	398.611783	0.007761	0.006626
RS	56	8.491155	10.937326	406.645736	0.007918	0.006763
RS	57	9.202254	10.937326	412.798098	0.008037	0.006844
RS	58	9.972212	23.236864	200.149517	0.003897	0.003633
RS	59	10.805899	23.236864	209.542385	0.004080	0.003749
RS	60	11.708592	23.236864	218.762465	0.004259	0.003844
RS	61	12.686001	23.236864	227.696107	0.004433	0.003916
RS	62	13.744312	23.236864	236.216361	0.004599	0.003965
RS	63	14.890220	23.236864	5139.320059	0.100065	0.065777
PA	4+25*2+4+6 0.015431441 0.008917858 14.890220289 1.998100558 0.539331910 0.416058050 0.409011851 0.448406689 0.508900776 0.576758872 0.652329053 0.747240292 0.876506294 1.053195118 1.288851981 1.597953333 1.999961136 2.515889480 3.163350774 3.951795468 4.874899486 5.898676695 6.950879769 7.929384169 8.741870641 9.345150667 9.752443061 10.022757447 10.259100678 10.937326086 23.236864226
//
IT	5475
RD	6
LK	-171391.797999
QD	-1261.339910 -> -1014.397133
RI	0.0248515727
TR	0.013691	0.009517
MT	15.626938
MM	C_pi: 5.057707, n_recomb: 59904.150717
RS	0	0.000000	3.208193	152.228418	0.002541	0.000078
RS	1	0.008360	3.208193	164.513742	0.002746	0.000560
RS	2	0.017418	3.208193	177.750805	0.002967	0.001337
RS	3	0.027234	3.208193	192.006448	0.003205	0.002246
RS	4	0.037870	0.651356	1014.125233	0.016929	0.011725
RS	5	0.049395	0.651356	1078.894439	0.018010	0.014945
RS	6	0.061884	0.466491	1593.652088	0.026603	0.023213
RS	7	0.075417	0.466491	1675.587906	0.027971	0.026650
RS	8	0.090081	0.443094	1848.442016	0.030857	0.030247
RS	9	0.105971	0.443094	1929.683173	0.032213	0.033054
RS	10	0.123189	0.476938	1868.493001	0.031191	0.032525
RS	11	0.141847	0.476938	1944.035325	0.032452	0.034760
RS	12	0.162065	0.534456	1803.255918	0.030102	0.032536
RS	13	0.183972	0.534456	1872.540273	0.031259	0.034409
RS	14	0.207711	0.598522	1734.609684	0.028956	0.032014
RS	15	0.233434	0.598522	1797.566129	0.030007	0.033701
RS	16	0.261308	0.667922	1667.370282	0.027834	0.031349
RS	17	0.291512	0.667922	1723.894884	0.028778	0.032972
RS	18	0.324241	0.753986	1577.440658	0.026333	0.030268
RS	19	0.359706	0.753986	1627.878711	0.027175	0.031792
RS	20	0.398135	0.872136	1451.808887	0.024236	0.028423
RS	21	0.439777	0.872136	1497.167225	0.024993	0.029727
RS	22	0.484901	1.036155	1299.882437	0.021699	0.025800
RS	23	0.533796	1.036155	1341.321188	0.022391	0.026817
RS	24	0.586779	1.258610	1140.325605	0.019036	0.022709
RS	25	0.644191	1.258610	1178.656983	0.019676	0.023469
RS	26	0.706402	1.555615	986.788238	0.016473	0.019518
RS	27	0.773814	1.555615	1022.433718	0.017068	0.020085
RS	28	0.846861	1.949539	846.459367	0.014130	0.016487
RS	29	0.926015	1.949539	879.586058	0.014683	0.016913
RS	30	1.011786	2.466244	723.568200	0.012079	0.013774
RS	31	1.104726	2.466244	754.222939	0.012590	0.014097
RS	32	1.205437	3.130199	620.298734	0.010355	0.011463
RS	33	1.314566	3.130199	648.532375	0.010826	0.011712
RS	34	1.432818	3.958790	536.812533	0.008961	0.009571
RS	35	1.560955	3.958790	562.758839	0.009394	0.009769
RS	36	1.699804	4.952000	472.116210	0.007881	0.008080
RS	37	1.850260	4.952000	496.013491	0.008280	0.008245
RS	38	2.013294	6.075824	425.027214	0.007095	0.006956
RS	39	2.189957	6.075824	447.205917	0.007465	0.007108
RS	40	2.381388	7.246780	394.622736	0.006588	0.006172
RS	41	2.588822	7.246780	415.472296	0.006936	0.006329
RS	42	2.813597	8.339820	380.011084	0.006344	0.005702
RS	43	3.057162	8.339820	399.916431	0.006676	0.005878
RS	44	3.321088	9.237141	379.681363	0.006338	0.005513
RS	45	3.607077	9.237141	398.920762	0.006659	0.005720
RS	46	3.916973	9.880303	391.301384	0.006532	0.005565
RS	47	4.252776	9.880303	409.933436	0.006843	0.005802
RS	48	4.616650	10.283120	411.785510	0.006874	0.005804
RS	49	5.010943	10.283120	429.559435	0.007171	0.006062
RS	50	5.438197	10.518114	436.915399	0.007294	0.006158
RS	51	5.901168	10.518114	453.236236	0.007566	0.006420
RS	52	6.402841	10.710366	460.256630	0.007683	0.006522
RS	53	6.946452	10.710366	474.289423	0.007917	0.006758
RS	54	7.535507	11.376336	458.999577	0.007662	0.006546
RS	55	8.173804	11.376336	470.571540	0.007855	0.006729
RS	56	8.865461	11.376336	480.202584	0.008016	0.006867
RS	57	9.614937	11.376336	487.573138	0.008139	0.006951
RS	58	10.427066	26.549483	215.651470	0.003600	0.003349
RS	59	11.307086	26.549483	226.685264	0.003784	0.003473
RS	60	12.260672	26.549483	237.674650	0.003968	0.003581
RS	61	13.293974	26.549483	248.506023	0.004148	0.003670
RS	62	14.413655	26.549483	259.049732	0.004324	0.003741
RS	63	15.626938	26.549483	6208.379321	0.103639	0.069585
PA	4+25*2+4+6 0.013690653 0.009517374 15.626938113 3.208192892 0.651355656 0.466491265 0.443094092 0.476938426 0.534456081 0.598521759 0.667921604 0.753985990 0.872135992 1.036154883 1.258610096 1.555614830 1.949539447 2.466244153 3.130199089 3.958790223 4.951999603 6.075823873 7.246779514 8.339820106 9.237140711 9.880303353 10.283119804 10.518114371 10.710365660 11.376336371 26.549482625
//
IT	4226
RD	7
LK	-170921.068177
QD	-1062.708489 -> -862.926768
RI	0.0191541423
TR	0.012208	0.010001
MT	16.401448
MM	C_pi: 5.483006, n_recomb: 68017.371444
RS	0	0.000000	5.095410	109.598520	0.001611	0.000050
RS	1	0.008442	5.095410	118.651337	0.001744	0.000362
RS	2	0.017597	5.095410	128.433667	0.001888	0.000867
RS	3	0.027525	5.095410	139.001095	0.002044	0.001460
RS	4	0.038291	0.780342	975.959426	0.014349	0.010129
RS	5	0.049966	0.780342	1042.043225	0.015320	0.012891
RS	6	0.062627	0.520781	1657.690385	0.024372	0.021510
RS	7	0.076356	0.520781	1749.052022	0.025715	0.024630
RS	8	0.091245	0.479435	1997.309972	0.029365	0.028872
RS	9	0.107391	0.479435	2091.421844	0.030748	0.031501
RS	10	0.124899	0.507904	2063.389760	0.030336	0.031531
RS	11	0.143886	0.507904	2152.321433	0.031644	0.033663
RS	12	0.164475	0.563178	2022.440766	0.029734	0.031886
RS	13	0.186803	0.563178	2104.675396	0.030943	0.033699
RS	14	0.211016	0.624507	1972.784983	0.029004	0.031710
RS	15	0.237273	0.624507	2047.920533	0.030109	0.033351
RS	16	0.265747	0.689157	1923.817499	0.028284	0.031400
RS	17	0.296624	0.689157	1991.402167	0.029278	0.032968
RS	18	0.330108	0.768190	1846.995594	0.027155	0.030649
RS	19	0.366419	0.768190	1907.035618	0.028037	0.032127
RS	20	0.405796	0.877314	1722.883858	0.025330	0.029077
RS	21	0.448497	0.877314	1776.348988	0.026116	0.030372
RS	22	0.494802	1.030712	1558.838416	0.022918	0.026642
RS	23	0.545018	1.030712	1607.197498	0.023629	0.027688
RS	24	0.599472	1.241550	1376.429683	0.020236	0.023630
RS	25	0.658524	1.241550	1420.904624	0.020890	0.024436
RS	26	0.722560	1.527037	1193.815132	0.017552	0.020404
RS	27	0.792004	1.527037	1235.137630	0.018159	0.021019
RS	28	0.867309	1.911698	1022.159466	0.015028	0.017252
RS	29	0.948973	1.911698	1060.649562	0.015594	0.017724
RS	30	1.037530	2.425270	868.882866	0.012774	0.014378
RS	31	1.133564	2.425270	904.603492	0.013300	0.014743
RS	32	1.237705	3.098228	738.395865	0.010856	0.011901
RS	33	1.350638	3.098228	771.342653	0.011340	0.012188
RS	34	1.473106	3.955555	632.041071	0.009292	0.009864
RS	35	1.605912	3.955555	662.291069	0.009737	0.010095
RS	36	1.749931	5.004222	549.227421	0.008075	0.008258
RS	37	1.906108	5.004222	577.002928	0.008483	0.008453
RS	38	2.075469	6.212061	488.745892	0.007186	0.007054
RS	39	2.259129	6.212061	514.414962	0.007563	0.007231
RS	40	2.458294	7.486953	449.426449	0.006608	0.006222
RS	41	2.674273	7.486953	473.461975	0.006961	0.006397
RS	42	2.908486	8.683362	430.008283	0.006322	0.005727
RS	43	3.162472	8.683362	452.902549	0.006659	0.005917
RS	44	3.437900	9.658997	428.517755	0.006300	0.005533
RS	45	3.736581	9.658997	450.648127	0.006625	0.005746
RS	46	4.060477	10.339560	442.106464	0.006500	0.005591
RS	47	4.411717	10.339560	463.586459	0.006816	0.005831
RS	48	4.792610	10.738310	467.075921	0.006867	0.005847
RS	49	5.205659	10.738310	487.630958	0.007169	0.006105
RS	50	5.653580	10.940183	498.301341	0.007326	0.006228
RS	51	6.139315	10.940183	517.209814	0.007604	0.006487
RS	52	6.666057	11.090783	527.774010	0.007759	0.006620
RS	53	7.237269	11.090783	543.989064	0.007998	0.006853
RS	54	7.856704	11.742620	528.186634	0.007765	0.006656
RS	55	8.528433	11.742620	541.453599	0.007961	0.006837
RS	56	9.256872	11.742620	552.418733	0.008122	0.006974
RS	57	10.046809	11.742620	560.703953	0.008244	0.007058
RS	58	10.903434	29.945799	227.274036	0.003341	0.003102
RS	59	11.832378	29.945799	239.714774	0.003524	0.003231
RS	60	12.839746	29.945799	252.238960	0.003708	0.003348
RS	61	13.932160	29.945799	264.736321	0.003892	0.003451
RS	62	15.116798	29.945799	277.078466	0.004074	0.003539
RS	63	16.401448	29.945799	7217.668480	0.106115	0.073035
PA	4+25*2+4+6 0.012208486 0.010000759 16.401447518 5.095409815 0.780342060 0.520780506 0.479434682 0.507904200 0.563177509 0.624506623 0.689157233 0.768190243 0.877313534 1.030712129 1.241550174 1.527037208 1.911697697 2.425270071 3.098227699 3.955554708 5.004222057 6.212060799 7.486952931 8.683362386 9.658996823 10.339560465 10.738309784 10.940182679 11.090783349 11.742620257 29.945799305
//
IT	5060
RD	8
LK	-170539.585572
QD	-899.118240 -> -736.361955
RI	0.0152537163
TR	0.010942	0.010383
MT	17.213812
MM	C_pi: 5.903695, n_recomb: 75795.133110
RS	0	0.000000	8.033421	78.002231	0.001029	0.000033
RS	1	0.008525	8.033421	84.562262	0.001116	0.000234
RS	2	0.017777	8.033421	91.665709	0.001209	0.000564
RS	3	0.027817	8.033421	99.356116	0.001311	0.000951
RS	4	0.038714	0.929068	925.864968	0.012215	0.008762
RS	5	0.050539	0.929068	991.613770	0.013083	0.011150
RS	6	0.063373	0.579156	1694.103515	0.022351	0.019939
RS	7	0.077301	0.579156	1793.144949	0.023658	0.022798
RS	8	0.092416	0.517865	2114.561727	0.027898	0.027540
RS	9	0.108819	0.517865	2220.492795	0.029296	0.030024
RS	10	0.126621	0.540855	2228.114482	0.029397	0.030518
RS	11	0.145941	0.540855	2329.928303	0.030740	0.032569
RS	12	0.166907	0.594320	2214.370922	0.029215	0.031170
RS	13	0.189661	0.594320	2309.417639	0.030469	0.032938
RS	14	0.214355	0.653617	2187.062033	0.028855	0.031296
RS	15	0.241154	0.653617	2274.541671	0.030009	0.032906
RS	16	0.270238	0.714486	2160.558973	0.028505	0.031311
RS	17	0.301801	0.714486	2239.615143	0.029548	0.032843
RS	18	0.336054	0.787765	2102.432608	0.027738	0.030883
RS	19	0.373228	0.787765	2172.595784	0.028664	0.032330
RS	20	0.413571	0.889418	1986.465174	0.026208	0.029598
RS	21	0.457354	0.889418	2048.479702	0.027027	0.030884
RS	22	0.504868	1.033895	1816.625944	0.023968	0.027377
RS	23	0.556434	1.033895	1872.150073	0.024700	0.028440
RS	24	0.612395	1.234712	1616.102365	0.021322	0.024475
RS	25	0.673127	1.234712	1666.773326	0.021991	0.025315
RS	26	0.739037	1.509853	1407.027216	0.018564	0.021249
RS	27	0.810565	1.509853	1453.970638	0.019183	0.021901
RS	28	0.888192	1.885485	1204.760940	0.015895	0.018007
RS	29	0.972436	1.885485	1248.540810	0.016473	0.018514
RS	30	1.063861	2.394545	1020.488610	0.013464	0.014991
RS	31	1.163081	2.394545	1061.238560	0.014001	0.015390
RS	32	1.270760	3.072782	861.494566	0.011366	0.012360
RS	33	1.387618	3.072782	899.165339	0.011863	0.012678
RS	34	1.514438	3.952352	730.817418	0.009642	0.010182
RS	35	1.652070	3.952352	765.412363	0.010098	0.010441
RS	36	1.801435	5.047470	628.591107	0.008293	0.008462
RS	37	1.963534	5.047470	660.293194	0.008712	0.008682
RS	38	2.139451	6.329042	553.716902	0.007305	0.007178
RS	39	2.330366	6.329042	582.914864	0.007691	0.007375
RS	40	2.537556	7.698342	504.779410	0.006660	0.006294
RS	41	2.762409	7.698342	532.022136	0.007019	0.006486
RS	42	3.006432	8.991262	480.086726	0.006334	0.005773
RS	43	3.271257	8.991262	505.973298	0.006676	0.005974
RS	44	3.558659	10.041791	477.137527	0.006295	0.005570
RS	45	3.870561	10.041791	502.146849	0.006625	0.005790
RS	46	4.209054	10.759365	492.527793	0.006498	0.005633
RS	47	4.576404	10.759365	516.830014	0.006819	0.005875
RS	48	4.975070	11.155695	521.934116	0.006886	0.005904
RS	49	5.407723	11.155695	545.227797	0.007193	0.006163
RS	50	5.877260	11.327177	559.306361	0.007379	0.006308
RS	51	6.386825	11.327177	580.730894	0.007662	0.006566
RS	52	6.939831	11.438761	594.995837	0.007850	0.006724
RS	53	7.539981	11.438761	613.270785	0.008091	0.006955
RS	54	8.191294	12.075836	597.091209	0.007878	0.006771
RS	55	8.898132	12.075836	611.877232	0.008073	0.006949
RS	56	9.665228	12.075836	623.963211	0.008232	0.007084
RS	57	10.497720	12.075836	632.910525	0.008350	0.007166
RS	58	11.401182	33.479960	236.224736	0.003117	0.002887
RS	59	12.381665	33.479960	249.897526	0.003297	0.003019
RS	60	13.445735	33.479960	263.779383	0.003480	0.003142
RS	61	14.600517	33.479960	277.765581	0.003665	0.003255
RS	62	15.853745	33.479960	291.731713	0.003849	0.003356
RS	63	17.213812	33.479960	8185.887741	0.108000	0.076098
PA	4+25*2+4+6 0.010942062 0.010382764 17.213811694 8.033421065 0.929068123 0.579156341 0.517865319 0.540855276 0.594320015 0.653616886 0.714486280 0.787765403 0.889418496 1.033894965 1.234712375 1.509852913 1.885484633 2.394544693 3.072781821 3.952352016 5.047469528 6.329041687 7.698342275 8.991261953 10.041791463 10.759364511 11.155694837 11.327177285 11.438761204 12.075835652 33.479959644
//
IT	4615
RD	9
LK	-170228.521959
QD	-764.901858 -> -631.698353
RI	0.0125344297
TR	0.009860	0.010680
MT	18.056103
MM	C_pi: 6.322767, n_recomb: 83248.090687
RS	0	0.000000	12.591921	55.026308	0.000661	0.000021
RS	1	0.008607	12.591921	59.722650	0.000717	0.000152
RS	2	0.017955	12.591921	64.816102	0.000779	0.000367
RS	3	0.028107	12.591921	70.339576	0.000845	0.000621
RS	4	0.039133	1.100226	869.245765	0.010442	0.007594
RS	5	0.051108	1.100226	933.467196	0.011213	0.009670
RS	6	0.064114	0.641677	1709.276447	0.020532	0.018505
RS	7	0.078239	0.641677	1814.404276	0.021795	0.021143
RS	8	0.093580	0.558168	2205.530334	0.026493	0.026278
RS	9	0.110241	0.558168	2322.160109	0.027894	0.028638
RS	10	0.128336	0.575411	2366.605727	0.028428	0.029523
RS	11	0.147989	0.575411	2480.637776	0.029798	0.031507
RS	12	0.169333	0.627316	2381.688478	0.028610	0.030431
RS	13	0.192515	0.627316	2489.222351	0.029901	0.032162
RS	14	0.217691	0.685060	2378.797544	0.028575	0.030818
RS	15	0.245035	0.685060	2478.596355	0.029774	0.032405
RS	16	0.274731	0.742809	2377.633423	0.028561	0.031124
RS	17	0.306984	0.742809	2468.412565	0.029651	0.032634
RS	18	0.342013	0.811222	2342.464043	0.028138	0.031004
RS	19	0.380057	0.811222	2423.181040	0.029108	0.032431
RS	20	0.421375	0.906527	2240.219395	0.026910	0.030009
RS	21	0.466249	0.906527	2311.217864	0.027763	0.031289
RS	22	0.514986	1.043374	2070.429609	0.024871	0.028016
RS	23	0.567917	1.043374	2133.406375	0.025627	0.029093
RS	24	0.625404	1.235502	1856.606837	0.022302	0.025248
RS	25	0.687839	1.235502	1913.572742	0.022986	0.026113
RS	26	0.755648	1.501447	1624.126166	0.019509	0.022049
RS	27	0.829293	1.501447	1676.655181	0.020140	0.022730
RS	28	0.909276	1.868683	1392.496408	0.016727	0.018741
RS	29	0.996144	1.868683	1441.484757	0.017316	0.019278
RS	30	1.090488	2.372823	1177.097181	0.014140	0.015602
RS	31	1.192952	2.372823	1222.815776	0.014689	0.016029
RS	32	1.304236	3.054303	988.669251	0.011876	0.012827
RS	33	1.425097	3.054303	1031.047350	0.012385	0.013171
RS	34	1.556361	3.951990	832.476361	0.010000	0.010513
RS	35	1.698923	3.951990	871.434058	0.010468	0.010796
RS	36	1.853755	5.087401	709.724609	0.008525	0.008682
RS	37	2.021913	5.087401	745.384355	0.008954	0.008922
RS	38	2.204544	6.435375	619.586956	0.007443	0.007316
RS	39	2.402895	6.435375	652.340791	0.007836	0.007531
RS	40	2.618317	7.892134	560.421430	0.006732	0.006380
RS	41	2.852280	7.892134	590.885752	0.007098	0.006586
RS	42	3.106381	9.276561	530.052601	0.006367	0.005831
RS	43	3.382351	9.276561	558.931812	0.006714	0.006042
RS	44	3.682075	10.399609	525.391591	0.006311	0.005617
RS	45	4.007595	10.399609	553.267813	0.006646	0.005844
RS	46	4.361132	11.154092	542.443719	0.006516	0.005683
RS	47	4.745098	11.154092	569.544898	0.006842	0.005929
RS	48	5.162112	11.549387	576.249746	0.006922	0.005968
RS	49	5.615018	11.549387	602.244196	0.007234	0.006228
RS	50	6.106905	11.692491	619.824764	0.007446	0.006394
RS	51	6.641129	11.692491	643.700336	0.007732	0.006652
RS	52	7.221332	11.766769	661.827401	0.007950	0.006833
RS	53	7.851473	11.766769	682.047804	0.008193	0.007062
RS	54	8.535850	12.387412	665.696158	0.007997	0.006889
RS	55	9.279131	12.387412	681.830424	0.008190	0.007064
RS	56	10.086386	12.387412	694.830654	0.008347	0.007196
RS	57	10.963120	12.387412	704.196008	0.008459	0.007275
RS	58	11.915314	37.148170	243.185711	0.002921	0.002699
RS	59	12.949463	37.148170	257.944505	0.003099	0.002833
RS	60	14.072619	37.148170	273.033919	0.003280	0.002960
RS	61	15.292446	37.148170	288.356281	0.003464	0.003080
RS	62	16.617261	37.148170	303.793091	0.003649	0.003191
RS	63	18.056103	37.148170	9116.369991	0.109508	0.078780
PA	4+25*2+4+6 0.009860353 0.010680055 18.056102811 12.591921101 1.100225774 0.641677494 0.558167977 0.575411153 0.627316130 0.685059906 0.742808820 0.811222357 0.906527004 1.043374360 1.235502486 1.501447091 1.868682829 2.372822940 3.054302510 3.951990167 5.087401096 6.435375160 7.892134087 9.276560556 10.399609099 11.154092211 11.549387319 11.692491435 11.766768589 12.387412241 37.148170128
//
IT	5361
RD	10
LK	-169973.696455
QD	-654.753783 -> -545.211940
RI	0.0105998153
TR	0.008937	0.010909
MT	18.918437
MM	C_pi: 6.738020, n_recomb: 90352.390837
RS	0	0.000000	19.635453	38.548326	0.000427	0.000014
RS	1	0.008687	19.635453	41.879731	0.000464	0.000099
RS	2	0.018129	19.635453	45.497413	0.000504	0.000240
RS	3	0.028390	19.635453	49.425675	0.000547	0.000407
RS	4	0.039543	1.296205	809.789698	0.008963	0.006599
RS	5	0.051666	1.296205	871.649618	0.009647	0.008413
RS	6	0.064841	0.708160	1708.053691	0.018904	0.017208
RS	7	0.079160	0.708160	1817.826195	0.020119	0.019655
RS	8	0.094724	0.600022	2274.279202	0.025171	0.025103
RS	9	0.111639	0.600022	2400.437025	0.026567	0.027353
RS	10	0.130024	0.611182	2481.758385	0.027468	0.028569
RS	11	0.150006	0.611182	2607.198406	0.028856	0.030495
RS	12	0.171724	0.661680	2526.184755	0.027959	0.029695
RS	13	0.195329	0.661680	2645.690952	0.029282	0.031395
RS	14	0.220984	0.718211	2548.743591	0.028209	0.030305
RS	15	0.248868	0.718211	2660.626572	0.029447	0.031876
RS	16	0.279174	0.773318	2574.652670	0.028496	0.030869
RS	17	0.312112	0.773318	2677.203892	0.029631	0.032366
RS	18	0.347912	0.837494	2565.559420	0.028395	0.031036
RS	19	0.386822	0.837494	2657.105428	0.029408	0.032452
RS	20	0.429112	0.927262	2481.643744	0.027466	0.030325
RS	21	0.475076	0.927262	2561.978104	0.028355	0.031603
RS	22	0.525032	1.057456	2317.195845	0.025646	0.028568
RS	23	0.579328	1.057456	2387.891395	0.026429	0.029656
RS	24	0.638341	1.241950	2094.858759	0.023185	0.025951
RS	25	0.702480	1.241950	2158.220353	0.023887	0.026836
RS	26	0.772191	1.499697	1842.363395	0.020391	0.022800
RS	27	0.847958	1.499697	1900.435566	0.021034	0.023505
RS	28	0.930307	1.859227	1583.123254	0.017522	0.019448
RS	29	1.019809	1.859227	1637.211433	0.018120	0.020008
RS	30	1.117086	2.358441	1336.962802	0.014797	0.016201
RS	31	1.222814	2.358441	1387.547624	0.015357	0.016652
RS	32	1.337726	3.041947	1118.594420	0.012380	0.013292
RS	33	1.462620	3.041947	1165.617694	0.012901	0.013659
RS	34	1.598364	3.954906	936.009338	0.010360	0.010847
RS	35	1.745900	3.954906	979.305725	0.010839	0.011151
RS	36	1.906253	5.126058	791.853333	0.008764	0.008907
RS	37	2.080535	5.126058	831.466222	0.009202	0.009166
RS	38	2.269956	6.534784	685.748271	0.007590	0.007461
RS	39	2.475833	6.534784	722.055466	0.007992	0.007693
RS	40	2.699594	8.073429	615.863939	0.006816	0.006474
RS	41	2.942794	8.073429	649.539853	0.007189	0.006693
RS	42	3.207119	9.545193	579.496096	0.006414	0.005895
RS	43	3.494407	9.545193	611.347804	0.006766	0.006117
RS	44	3.806651	10.738606	572.916596	0.006341	0.005670
RS	45	4.146020	10.738606	603.630123	0.006681	0.005904
RS	46	4.514869	11.529610	591.510790	0.006547	0.005738
RS	47	4.915760	11.529610	621.372345	0.006877	0.005988
RS	48	5.351476	11.924536	629.681718	0.006969	0.006037
RS	49	5.825043	11.924536	658.325730	0.007286	0.006299
RS	50	6.339748	12.040337	679.506077	0.007521	0.006483
RS	51	6.899166	12.040337	705.756336	0.007811	0.006742
RS	52	7.507179	12.077941	727.917261	0.008056	0.006945
RS	53	8.168011	12.077941	749.959004	0.008300	0.007171
RS	54	8.886248	12.679024	733.729728	0.008121	0.007009
RS	55	9.666879	12.679024	751.028923	0.008312	0.007182
RS	56	10.515322	12.679024	764.726204	0.008464	0.007310
RS	57	11.437469	12.679024	774.257539	0.008569	0.007384
RS	58	12.439722	40.919599	248.599461	0.002751	0.002536
RS	59	13.529041	40.919599	264.315451	0.002925	0.002670
RS	60	14.712988	40.919599	280.477940	0.003104	0.002799
RS	61	15.999784	40.919599	296.997267	0.003287	0.002924
RS	62	17.398364	40.919599	313.762142	0.003473	0.003042
RS	63	18.918437	40.919599	10005.479120	0.110738	0.081110
PA	4+25*2+4+6 0.008936836 0.010908545 18.918436628 19.635452514 1.296204959 0.708160118 0.600022351 0.611181806 0.661679913 0.718210629 0.773317561 0.837494464 0.927261874 1.057455784 1.241949963 1.499697319 1.859226928 2.358441360 3.041946552 3.954906363 5.126058418 6.534784450 8.073429272 9.545193065 10.738605833 11.529610032 11.924536218 12.040337357 12.077941151 12.679023986 40.919598567
//
IT	4837
RD	11
LK	-169763.892774
QD	-564.038946 -> -473.461178
RI	0.0091967909
TR	0.008148	0.011082
MT	19.791671
MM	C_pi: 7.145648, n_recomb: 97076.607222
RS	0	0.000000	30.451883	26.872477	0.000277	0.000009
RS	1	0.008764	30.451883	29.220396	0.000301	0.000065
RS	2	0.018297	30.451883	31.772762	0.000327	0.000157
RS	3	0.028665	30.451883	34.547252	0.000356	0.000268
RS	4	0.039942	1.518848	750.232418	0.007728	0.005756
RS	5	0.052207	1.518848	809.194568	0.008336	0.007347
RS	6	0.065547	0.778174	1694.570631	0.017456	0.016048
RS	7	0.080056	0.778174	1807.722344	0.018622	0.018327
RS	8	0.095837	0.643013	2324.452192	0.023945	0.024024
RS	9	0.113001	0.643013	2458.964383	0.025330	0.026175
RS	10	0.131669	0.647755	2576.240273	0.026538	0.027672
RS	11	0.151974	0.647755	2712.173603	0.027938	0.029544
RS	12	0.174058	0.696968	2649.545328	0.027293	0.028980
RS	13	0.198077	0.696968	2780.349661	0.028641	0.030651
RS	14	0.224202	0.752561	2697.646722	0.027789	0.029780
RS	15	0.252617	0.752561	2821.185551	0.029061	0.031335
RS	16	0.283521	0.805387	2751.402500	0.028343	0.030568
RS	17	0.317135	0.805387	2865.570293	0.029519	0.032055
RS	18	0.353694	0.865795	2770.444529	0.028539	0.030998
RS	19	0.393458	0.865795	2872.915367	0.029594	0.032408
RS	20	0.436707	0.950629	2708.504415	0.027901	0.030559
RS	21	0.483746	0.950629	2798.405685	0.028827	0.031839
RS	22	0.534908	1.074909	2554.070619	0.026310	0.029040
RS	23	0.590554	1.074909	2632.691769	0.027120	0.030139
RS	24	0.651077	1.252610	2327.817178	0.023979	0.026586
RS	25	0.716904	1.252610	2397.651722	0.024699	0.027488
RS	26	0.788501	1.502998	2058.905370	0.021209	0.023501
RS	27	0.866373	1.502998	2122.459069	0.021864	0.024225
RS	28	0.951070	1.855482	1774.226923	0.018277	0.020121
RS	29	1.043190	1.855482	1833.274612	0.018885	0.020702
RS	30	1.143384	2.349935	1498.152315	0.015433	0.016782
RS	31	1.252360	2.349935	1553.456657	0.016002	0.017252
RS	32	1.370886	3.034726	1249.762994	0.012874	0.013749
RS	33	1.499801	3.034726	1301.320323	0.013405	0.014135
RS	34	1.640014	3.960903	1040.255962	0.010716	0.011179
RS	35	1.792516	3.960903	1087.820284	0.011206	0.011502
RS	36	1.958384	5.164307	874.077407	0.009004	0.009133
RS	37	2.138790	5.164307	917.597651	0.009452	0.009409
RS	38	2.335007	6.629225	751.495960	0.007741	0.007609
RS	39	2.548421	6.629225	791.318611	0.008151	0.007854
RS	40	2.780539	8.245111	670.534681	0.006907	0.006570
RS	41	3.033002	8.245111	707.381803	0.007287	0.006801
RS	42	3.307591	9.800550	627.931022	0.006468	0.005963
RS	43	3.606247	9.800550	662.708649	0.006827	0.006193
RS	44	3.931078	11.062185	619.275196	0.006379	0.005726
RS	45	4.284379	11.062185	652.772967	0.006724	0.005966
RS	46	4.668644	11.888893	639.312170	0.006586	0.005795
RS	47	5.086588	11.888893	671.874411	0.006921	0.006050
RS	48	5.541162	12.283465	681.808958	0.007023	0.006107
RS	49	6.035577	12.283465	713.032448	0.007345	0.006371
RS	50	6.573325	12.372206	737.915154	0.007601	0.006574
RS	51	7.158203	12.372206	766.447459	0.007895	0.006833
RS	52	7.794342	12.372898	792.823169	0.008167	0.007057
RS	53	8.486236	12.372898	816.548452	0.008411	0.007282
RS	54	9.238769	12.950066	800.827493	0.008249	0.007132
RS	55	10.057258	12.950066	819.092167	0.008438	0.007301
RS	56	10.947483	12.950066	833.255758	0.008583	0.007424
RS	57	11.915731	12.950066	842.690948	0.008681	0.007493
RS	58	12.968840	44.753472	252.786981	0.002604	0.002393
RS	59	14.114248	44.753472	269.344787	0.002775	0.002527
RS	60	15.360044	44.753472	286.458135	0.002951	0.002658
RS	61	16.715027	44.753472	304.045906	0.003132	0.002786
RS	62	18.188767	44.753472	322.004818	0.003317	0.002909
RS	63	19.791671	44.753472	10847.444912	0.111741	0.083122
PA	4+25*2+4+6 0.008147754 0.011082096 19.791670740 30.451883290 1.518847720 0.778174079 0.643013111 0.647755195 0.696968213 0.752561178 0.805386711 0.865795492 0.950628771 1.074909284 1.252609705 1.502998273 1.855482147 2.349934942 3.034725898 3.960903354 5.164306748 6.629225028 8.245111468 9.800550006 11.062184658 11.888893263 12.283464615 12.372206320 12.372897709 12.950066092 44.753471933
//
IT	5351
RD	12
LK	-169590.173438
QD	-488.925905 -> -413.574128
RI	0.0081597811
TR	0.007472	0.011212
MT	20.668434
MM	C_pi: 7.541977, n_recomb: 103395.596816
RS	0	0.000000	46.945676	18.676281	0.000181	0.000006
RS	1	0.008839	46.945676	20.324116	0.000197	0.000043
RS	2	0.018459	46.945676	22.117059	0.000214	0.000104
RS	3	0.028930	46.945676	24.067836	0.000233	0.000177
RS	4	0.040326	1.769494	692.504562	0.006698	0.005043
RS	5	0.052729	1.769494	748.272511	0.007237	0.006445
RS	6	0.066228	0.851123	1672.378289	0.016175	0.015017
RS	7	0.080921	0.851123	1787.839581	0.017291	0.017149
RS	8	0.096913	0.686667	2359.503358	0.022820	0.023046
RS	9	0.114318	0.686667	2501.247046	0.024191	0.025106
RS	10	0.133261	0.684721	2652.740660	0.025656	0.026839
RS	11	0.153879	0.684721	2798.203719	0.027063	0.028662
RS	12	0.176319	0.732777	2753.653790	0.026632	0.028298
RS	13	0.200742	0.732777	2894.972207	0.027999	0.029941
RS	14	0.227325	0.787687	2826.579091	0.027338	0.029255
RS	15	0.256257	0.787687	2961.191781	0.028639	0.030796
RS	16	0.287746	0.838536	2908.092671	0.028126	0.030236
RS	17	0.322018	0.838536	3033.542223	0.029339	0.031717
RS	18	0.359320	0.895540	2956.396955	0.028593	0.030904
RS	19	0.399919	0.895540	3069.714986	0.029689	0.032313
RS	20	0.444106	0.975901	2919.159293	0.028233	0.030724
RS	21	0.492199	0.975901	3018.726350	0.029196	0.032008
RS	22	0.544543	1.094845	2778.716621	0.026875	0.029440
RS	23	0.601514	1.094845	2865.393997	0.027713	0.030549
RS	24	0.663520	1.266427	2552.829805	0.024690	0.027156
RS	25	0.731007	1.266427	2629.179692	0.025428	0.028073
RS	26	0.804459	1.510165	2271.152721	0.021966	0.024150
RS	27	0.884403	1.510165	2340.105630	0.022633	0.024890
RS	28	0.971414	1.856207	1963.517839	0.018990	0.020759
RS	29	1.066115	1.856207	2027.358277	0.019608	0.021356
RS	30	1.169187	2.346166	1658.775664	0.016043	0.017339
RS	31	1.281369	2.346166	1718.615967	0.016622	0.017827
RS	32	1.403467	3.031813	1380.684870	0.013353	0.014191
RS	33	1.536357	3.031813	1436.622515	0.013894	0.014595
RS	34	1.680994	3.969728	1144.062790	0.011065	0.011503
RS	35	1.838414	3.969728	1195.782034	0.011565	0.011842
RS	36	2.009749	5.202675	955.510230	0.009241	0.009355
RS	37	2.196227	5.202675	1002.853673	0.009699	0.009646
RS	38	2.399189	6.720118	816.138279	0.007893	0.007754
RS	39	2.620090	6.720118	859.404944	0.008312	0.008013
RS	40	2.860516	8.409369	723.878399	0.007001	0.006665
RS	41	3.122194	8.409369	763.827311	0.007387	0.006907
RS	42	3.407001	10.045241	674.891925	0.006527	0.006029
RS	43	3.716981	10.045241	712.523601	0.006891	0.006268
RS	44	4.054361	11.372995	664.051504	0.006422	0.005781
RS	45	4.421561	11.372995	700.258082	0.006773	0.006028
RS	46	4.821218	12.234307	685.450450	0.006629	0.005853
RS	47	5.256200	12.234307	720.633780	0.006970	0.006112
RS	48	5.729629	12.627998	732.232159	0.007082	0.006176
RS	49	6.244905	12.627998	765.947771	0.007408	0.006444
RS	50	6.805726	12.689306	794.638265	0.007685	0.006663
RS	51	7.416117	12.689306	825.346013	0.007982	0.006923
RS	52	8.080459	12.652221	856.124286	0.008280	0.007169
RS	53	8.803523	12.652221	881.384993	0.008524	0.007392
RS	54	9.590497	13.200309	866.640706	0.008382	0.007256
RS	55	10.447032	13.200309	885.659151	0.008566	0.007421
RS	56	11.379275	13.200309	900.049268	0.008705	0.007539
RS	57	12.393917	13.200309	909.121266	0.008793	0.007601
RS	58	13.498244	48.607959	256.007643	0.002476	0.002269
RS	59	14.700180	48.607959	273.304847	0.002643	0.002402
RS	60	16.008355	48.607959	291.259149	0.002817	0.002533
RS	61	17.432158	48.607959	309.798163	0.002996	0.002663
RS	62	18.981810	48.607959	328.827012	0.003180	0.002790
RS	63	20.668434	48.607959	11637.131161	0.112550	0.084852
PA	4+25*2+4+6 0.007472024 0.011212089 20.668433887 46.945675685 1.769494472 0.851122519 0.686666918 0.684721205 0.732776555 0.787687484 0.838535746 0.895540244 0.975901334 1.094845433 1.266427133 1.510165128 1.856207210 2.346166018 3.031812946 3.969728332 5.202675480 6.720118171 8.409368762 10.045241067 11.372995274 12.234306624 12.627997560 12.689305934 12.652220557 13.200309370 48.607958792
//
IT	5158
RD	13
LK	-169445.437909
QD	-426.345952 -> -363.256165
RI	0.0073793060
TR	0.006891	0.011308
MT	21.542960
MM	C_pi: 7.923939, n_recomb: 109293.950468
RS	0	0.000000	71.902654	12.962500	0.000119	0.000004
RS	1	0.008910	71.902654	14.116399	0.000129	0.000028
RS	2	0.018614	71.902654	15.372911	0.000141	0.000069
RS	3	0.029183	71.902654	16.741141	0.000153	0.000118
RS	4	0.040694	2.048891	637.890814	0.005836	0.004441
RS	5	0.053230	2.048891	690.353511	0.006316	0.005682
RS	6	0.066883	0.926268	1644.478311	0.015046	0.014106
RS	7	0.081752	0.926268	1761.380708	0.016116	0.016108
RS	8	0.097947	0.730486	2382.612941	0.021800	0.022166
RS	9	0.115584	0.730486	2530.556689	0.023154	0.024145
RS	10	0.134793	0.721685	2713.914880	0.024831	0.026075
RS	11	0.155714	0.721685	2867.944663	0.026241	0.027851
RS	12	0.178498	0.768740	2840.543931	0.025990	0.027653
RS	13	0.203313	0.768740	2991.531747	0.027371	0.029270
RS	14	0.230339	0.823219	2936.959772	0.026872	0.028740
RS	15	0.259772	0.823219	3081.955698	0.028199	0.030267
RS	16	0.291829	0.872365	3045.435714	0.027865	0.029886
RS	17	0.326741	0.872365	3181.687824	0.029111	0.031362
RS	18	0.364765	0.926269	3123.298118	0.028577	0.030768
RS	19	0.406176	0.926269	3247.231328	0.029711	0.032177
RS	20	0.451278	1.002527	3112.621068	0.028479	0.030829
RS	21	0.500398	1.002527	3221.822993	0.029479	0.032119
RS	22	0.553894	1.116596	2989.419088	0.027352	0.029775
RS	23	0.612157	1.116596	3084.199933	0.028219	0.030895
RS	24	0.675612	1.282609	2767.760185	0.025324	0.027664
RS	25	0.744720	1.282609	2850.626496	0.026082	0.028594
RS	26	0.819987	1.520300	2476.882841	0.022663	0.024748
RS	27	0.901959	1.520300	2551.132231	0.023342	0.025502
RS	28	0.991236	1.860458	2148.946885	0.019662	0.021359
RS	29	1.088467	1.860458	2217.393648	0.020288	0.021969
RS	30	1.194361	2.346238	1817.106428	0.016626	0.017871
RS	31	1.309691	2.346238	1881.271502	0.017213	0.018373
RS	32	1.435298	3.032535	1509.976706	0.013816	0.014618
RS	33	1.572096	3.032535	1570.107136	0.014366	0.015036
RS	34	1.721082	3.981133	1246.358952	0.011404	0.011816
RS	35	1.883344	3.981133	1302.085009	0.011914	0.012170
RS	36	2.060064	5.241539	1035.333171	0.009473	0.009570
RS	37	2.252530	5.241539	1086.382814	0.009940	0.009875
RS	38	2.462145	6.808584	879.043440	0.008043	0.007895
RS	39	2.690437	6.808584	925.653492	0.008469	0.008166
RS	40	2.939070	8.567968	775.397963	0.007095	0.006757
RS	41	3.209857	8.567968	818.353901	0.007488	0.007009
RS	42	3.504772	10.281495	719.964673	0.006587	0.006094
RS	43	3.825964	10.281495	760.356450	0.006957	0.006341
RS	44	4.175775	11.673401	706.877785	0.006468	0.005835
RS	45	4.556754	11.673401	745.698388	0.006823	0.006087
RS	46	4.971680	12.568042	729.576181	0.006675	0.005908
RS	47	5.423576	12.568042	767.284184	0.007020	0.006172
RS	48	5.915737	12.959987	780.597952	0.007142	0.006244
RS	49	6.451751	12.959987	816.704474	0.007473	0.006515
RS	50	7.035525	12.993032	849.309879	0.007771	0.006751
RS	51	7.671314	12.993032	882.076599	0.008071	0.007013
RS	52	8.363752	12.916880	917.449024	0.008394	0.007280
RS	53	9.117889	12.916880	944.091839	0.008638	0.007501
RS	54	9.939220	13.430304	930.859599	0.008517	0.007380
RS	55	10.833734	13.430304	950.413757	0.008696	0.007541
RS	56	11.807951	13.430304	964.788063	0.008827	0.007654
RS	57	12.868972	13.430304	973.231926	0.008905	0.007708
RS	58	14.024532	52.443946	258.473542	0.002365	0.002161
RS	59	15.283054	52.443946	276.420334	0.002529	0.002292
RS	60	16.653714	52.443946	295.118085	0.002700	0.002424
RS	61	18.146502	52.443946	314.503064	0.002878	0.002555
RS	62	19.772300	52.443946	334.488894	0.003060	0.002685
RS	63	21.542960	52.443946	12370.820290	0.113189	0.086334
PA	4+25*2+4+6 0.006891437 0.011307679 21.542959664 71.902654380 2.048891489 0.926268308 0.730486321 0.721684654 0.768739754 0.823219118 0.872365232 0.926269097 1.002526805 1.116595621 1.282609292 1.520299855 1.860457501 2.346237618 3.032535063 3.981133139 5.241539217 6.808583701 8.567968307 10.281495485 11.673400634 12.568042136 12.959986857 12.993031532 12.916879855 13.430303526 52.443945673
//
IT	5037
RD	14
LK	-169324.064127
QD	-373.875482 -> -320.702353
RI	0.0067818772
TR	0.006391	0.011376
MT	22.410861
MM	C_pi: 8.289356, n_recomb: 114768.230063
RS	0	0.000000	109.399331	8.994553	0.000078	0.000003
RS	1	0.008978	109.399331	9.801783	0.000085	0.000019
RS	2	0.018762	109.399331	10.681428	0.000093	0.000046
RS	3	0.029425	109.399331	11.639978	0.000101	0.000079
RS	4	0.041045	2.357379	587.107974	0.005116	0.003931
RS	5	0.053708	2.357379	636.286415	0.005544	0.005035
RS	6	0.067509	1.002827	1613.268960	0.014057	0.013304
RS	7	0.082548	1.002827	1730.933853	0.015082	0.015192
RS	8	0.098937	0.773998	2396.589910	0.020882	0.021381
RS	9	0.116798	0.773998	2549.819090	0.022217	0.023285
RS	10	0.136263	0.758284	2762.322411	0.024069	0.025380
RS	11	0.157475	0.758284	2923.997523	0.025477	0.027111
RS	12	0.180592	0.804540	2912.340275	0.025376	0.027051
RS	13	0.205784	0.804540	3072.137737	0.026768	0.028642
RS	14	0.233237	0.858856	3030.435120	0.026405	0.028241
RS	15	0.263156	0.858856	3185.060778	0.027752	0.029754
RS	16	0.295761	0.906565	3164.532982	0.027573	0.029527
RS	17	0.331293	0.906565	3311.005620	0.028849	0.030998
RS	18	0.370015	0.957633	3271.578196	0.028506	0.030599
RS	19	0.412214	0.957633	3405.770945	0.029675	0.032010
RS	20	0.458202	1.030089	3288.564521	0.028654	0.030885
RS	21	0.508318	1.030089	3407.256529	0.029688	0.032182
RS	22	0.562934	1.139654	3185.157566	0.027753	0.030052
RS	23	0.622453	1.139654	3288.009924	0.028649	0.031183
RS	24	0.687317	1.300557	2971.097152	0.025888	0.028116
RS	25	0.758003	1.300557	3060.440633	0.026666	0.029058
RS	26	0.835036	1.532717	2674.387955	0.023303	0.025298
RS	27	0.918986	1.532717	2753.814854	0.023995	0.026063
RS	28	1.010472	1.867495	2328.866085	0.020292	0.021921
RS	29	1.110172	1.867495	2401.721868	0.020927	0.022543
RS	30	1.218824	2.349437	1971.713268	0.017180	0.018376
RS	31	1.337230	2.349437	2039.975780	0.017775	0.018889
RS	32	1.466267	3.036329	1636.481565	0.014259	0.015025
RS	33	1.606889	3.036329	1700.594922	0.014818	0.015456
RS	34	1.760137	3.994889	1346.245938	0.011730	0.012117
RS	35	1.927144	3.994889	1405.805698	0.012249	0.012483
RS	36	2.109144	5.281189	1112.863931	0.009697	0.009776
RS	37	2.307485	5.281189	1167.478351	0.010172	0.010093
RS	38	2.523634	6.895527	939.698114	0.008188	0.008030
RS	39	2.759188	6.895527	989.528870	0.008622	0.008312
RS	40	3.015891	8.722467	824.694273	0.007186	0.006845
RS	41	3.295642	8.722467	870.543197	0.007585	0.007106
RS	42	3.600509	10.511326	762.826169	0.006647	0.006155
RS	43	3.932747	10.511326	805.867540	0.007022	0.006409
RS	44	4.294814	11.965587	747.475045	0.006513	0.005885
RS	45	4.689389	11.965587	788.800801	0.006873	0.006144
RS	46	5.119389	12.892235	771.427406	0.006722	0.005960
RS	47	5.587995	12.892235	811.552028	0.007071	0.006229
RS	48	6.098673	13.281324	826.644504	0.007203	0.006309
RS	49	6.655202	13.281324	865.032174	0.007537	0.006583
RS	50	7.261696	13.284991	901.657935	0.007856	0.006837
RS	51	7.922642	13.284991	936.362959	0.008159	0.007100
RS	52	8.642930	13.168213	976.522658	0.008509	0.007388
RS	53	9.427886	13.168213	1004.395335	0.008752	0.007608
RS	54	10.283317	13.641292	993.258017	0.008654	0.007506
RS	55	11.215550	13.641292	1013.130445	0.008828	0.007662
RS	56	12.231480	13.641292	1027.251238	0.008951	0.007768
RS	57	13.338623	13.641292	1034.811439	0.009017	0.007814
RS	58	14.545167	56.226804	260.367918	0.002269	0.002066
RS	59	15.860037	56.226804	278.887167	0.002430	0.002197
RS	60	17.292958	56.226804	298.243675	0.002599	0.002329
RS	61	18.854529	56.226804	318.382112	0.002774	0.002461
RS	62	20.556301	56.226804	339.224452	0.002956	0.002592
RS	63	22.410861	56.226804	13046.862519	0.113680	0.087601
PA	4+25*2+4+6 0.006390583 0.011376143 22.410861264 109.399330878 2.357378742 1.002827205 0.773997613 0.758283837 0.804539829 0.858855602 0.906565128 0.957633202 1.030088796 1.139654285 1.300557182 1.532716912 1.867495146 2.349437309 3.036329434 3.994888599 5.281189074 6.895527266 8.722466545 10.511325653 11.965587440 12.892234568 13.281324269 13.284991113 13.168212600 13.641291943 56.226803777
//
IT	5449
RD	15
LK	-169221.604577
QD	-329.608696 -> -284.496945
RI	0.0063174113
TR	0.005957	0.011423
MT	23.269244
MM	C_pi: 8.636885, n_recomb: 119823.649819
RS	0	0.000000	165.252575	6.248720	0.000052	0.000002
RS	1	0.009043	165.252575	6.813766	0.000057	0.000013
RS	2	0.018904	165.252575	7.429904	0.000062	0.000031
RS	3	0.029656	165.252575	8.101754	0.000068	0.000053
RS	4	0.041381	2.694853	540.474083	0.004511	0.003499
RS	5	0.054166	2.694853	586.478468	0.004895	0.004486
RS	6	0.068107	1.080003	1580.589419	0.013191	0.012601
RS	7	0.083309	1.080003	1698.506753	0.014175	0.014388
RS	8	0.099885	0.816749	2403.865813	0.020062	0.020685
RS	9	0.117961	0.816749	2561.594006	0.021378	0.022521
RS	10	0.137671	0.794194	2800.313893	0.023370	0.024751
RS	11	0.159163	0.794194	2968.781100	0.024776	0.026441
RS	12	0.182599	0.839904	2971.115644	0.024796	0.026492
RS	13	0.208154	0.839904	3138.881602	0.026196	0.028058
RS	14	0.236020	0.894343	3108.771616	0.025945	0.027762
RS	15	0.266406	0.894343	3272.248072	0.027309	0.029262
RS	16	0.299540	0.940877	3266.776035	0.027263	0.029166
RS	17	0.335670	0.940877	3422.821004	0.028565	0.030632
RS	18	0.375068	0.989354	3402.085967	0.028392	0.030406
RS	19	0.418028	0.989354	3546.088445	0.029594	0.031819
RS	20	0.464873	1.058265	3447.180132	0.028769	0.030900
RS	21	0.515954	1.058265	3575.121217	0.029837	0.032205
RS	22	0.571654	1.163639	3365.458114	0.028087	0.030279
RS	23	0.632391	1.163639	3476.277633	0.029012	0.031420
RS	24	0.698621	1.319812	3161.865336	0.026388	0.028517
RS	25	0.770840	1.319812	3257.607530	0.027187	0.029470
RS	26	0.849589	1.546888	2862.419114	0.023889	0.025802
RS	27	0.935460	1.546888	2946.890300	0.024594	0.026577
RS	28	1.029096	1.876746	2501.988398	0.020881	0.022447
RS	29	1.131200	1.876746	2579.050612	0.021524	0.023078
RS	30	1.242536	2.355206	2121.435207	0.017705	0.018854
RS	31	1.363941	2.355206	2193.560018	0.018307	0.019377
RS	32	1.496324	3.042752	1759.242989	0.014682	0.015413
RS	33	1.640679	3.042752	1827.116061	0.015248	0.015854
RS	34	1.798087	4.010812	1442.980241	0.012043	0.012403
RS	35	1.969730	4.010812	1506.183767	0.012570	0.012781
RS	36	2.156894	5.321863	1187.545546	0.009911	0.009972
RS	37	2.360984	5.321863	1245.565873	0.010395	0.010300
RS	38	2.583529	6.981753	997.687170	0.008326	0.008157
RS	39	2.826199	6.981753	1050.599695	0.008768	0.008449
RS	40	3.090813	8.874251	871.453926	0.007273	0.006927
RS	41	3.379356	8.874251	920.067553	0.007679	0.007196
RS	42	3.693992	10.736579	803.229759	0.006703	0.006212
RS	43	4.037080	10.736579	848.798143	0.007084	0.006473
RS	44	4.411194	12.251685	785.632214	0.006557	0.005932
RS	45	4.819138	12.251685	829.344235	0.006921	0.006196
RS	46	5.263973	13.209097	810.805466	0.006767	0.006009
RS	47	5.749033	13.209097	853.230879	0.007121	0.006282
RS	48	6.277958	13.594141	870.170119	0.007262	0.006370
RS	49	6.854712	13.594141	910.724538	0.007601	0.006648
RS	50	7.483623	13.567136	951.472012	0.007941	0.006920
RS	51	8.169405	13.567136	987.994722	0.008245	0.007184
RS	52	8.917202	13.408055	1033.129588	0.008622	0.007495
RS	53	9.732621	13.408055	1062.085919	0.008864	0.007713
RS	54	10.621779	13.835202	1053.660091	0.008793	0.007631
RS	55	11.591342	13.835202	1073.639757	0.008960	0.007782
RS	56	12.648583	13.835202	1087.279973	0.009074	0.007881
RS	57	13.801429	13.835202	1093.716484	0.009128	0.007919
RS	58	15.058526	59.928050	261.840491	0.002185	0.001984
RS	59	16.429302	59.928050	280.866874	0.002344	0.002114
RS	60	17.924036	59.928050	300.809631	0.002510	0.002245
RS	61	19.553938	59.928050	321.621439	0.002684	0.002378
RS	62	21.331231	59.928050	343.232309	0.002864	0.002511
RS	63	23.269244	59.928050	13665.082681	0.114043	0.088680
PA	4+25*2+4+6 0.005956501 0.011423061 23.269243505 165.252574814 2.694853461 1.080003200 0.816748932 0.794194309 0.839904263 0.894343384 0.940876801 0.989354215 1.058265111 1.163638818 1.319812188 1.546888035 1.876746457 2.355205729 3.042752029 4.010812229 5.321862867 6.981752922 8.874251210 10.736578513 12.251685182 13.209096517 13.594141066 13.567135764 13.408055118 13.835201993 59.928049619
//
IT	4567
RD	16
LK	-169134.541255
QD	-292.045607 -> -253.525308
RI	0.0059511075
TR	0.005578	0.011453
MT	24.115974
MM	C_pi: 8.965868, n_recomb: 124473.390518
RS	0	0.000000	247.809992	4.349864	0.000035	0.000001
RS	1	0.009105	247.809992	4.745976	0.000038	0.000008
RS	2	0.019038	247.809992	5.178167	0.000042	0.000021
RS	3	0.029876	247.809992	5.649725	0.000045	0.000036
RS	4	0.041701	3.060898	498.018642	0.004001	0.003131
RS	5	0.054602	3.060898	541.013708	0.004346	0.004018
RS	6	0.068678	1.157020	1547.809637	0.012435	0.011983
RS	7	0.084035	1.157020	1665.612840	0.013381	0.013682
RS	8	0.100790	0.858352	2406.417137	0.019333	0.020069
RS	9	0.119072	0.858352	2567.983514	0.020631	0.021845
RS	10	0.139017	0.829150	2829.939033	0.022735	0.024186
RS	11	0.160778	0.829150	3004.427297	0.024137	0.025837
RS	12	0.184521	0.874605	3018.831327	0.024253	0.025975
RS	13	0.210426	0.874605	3193.767764	0.025658	0.027518
RS	14	0.238688	0.929473	3173.763346	0.025498	0.027306
RS	15	0.269525	0.929473	3345.316700	0.026876	0.028793
RS	16	0.303168	0.975101	3353.684937	0.026943	0.028807
RS	17	0.339875	0.975101	3518.620572	0.028268	0.030269
RS	18	0.379923	1.021213	3515.972289	0.028247	0.030195
RS	19	0.423618	1.021213	3669.270426	0.029478	0.031611
RS	20	0.471291	1.086803	3589.087642	0.028834	0.030881
RS	21	0.523305	1.086803	3725.961816	0.029934	0.032193
RS	22	0.580054	1.188246	3530.361159	0.028362	0.030462
RS	23	0.641970	1.188246	3648.981863	0.029315	0.031614
RS	24	0.709523	1.340015	3339.595191	0.026830	0.028871
RS	25	0.783227	1.340015	3441.622998	0.027649	0.029835
RS	26	0.863641	1.562390	3040.196903	0.024424	0.026262
RS	27	0.951376	1.562390	3129.567917	0.025142	0.027047
RS	28	1.047099	1.887739	2667.423268	0.021430	0.022937
RS	29	1.151537	1.887739	2748.488998	0.022081	0.023576
RS	30	1.265484	2.363069	2265.423320	0.018200	0.019304
RS	31	1.389805	2.363069	2341.174842	0.018809	0.019835
RS	32	1.525446	3.051414	1877.539867	0.015084	0.015781
RS	33	1.673435	3.051414	1948.944475	0.015658	0.016231
RS	34	1.834899	4.028706	1536.003042	0.012340	0.012675
RS	35	2.011062	4.028706	1602.651563	0.012875	0.013063
RS	36	2.203265	5.363714	1258.962222	0.010114	0.010157
RS	37	2.412967	5.363714	1320.219175	0.010606	0.010495
RS	38	2.641762	7.067872	1052.712532	0.008457	0.008276
RS	39	2.891387	7.067872	1108.557735	0.008906	0.008577
RS	40	3.163740	9.024437	915.462697	0.007355	0.007002
RS	41	3.460889	9.024437	966.703818	0.007766	0.007279
RS	42	3.785092	10.958851	841.011864	0.006757	0.006263
RS	43	4.138812	10.958851	888.977257	0.007142	0.006531
RS	44	4.524737	12.533600	821.214664	0.006598	0.005974
RS	45	4.945799	12.533600	867.188306	0.006967	0.006243
RS	46	5.405197	13.520606	847.589788	0.006809	0.006054
RS	47	5.906421	13.520606	892.196486	0.007168	0.006331
RS	48	6.453278	13.900363	911.054132	0.007319	0.006428
RS	49	7.049925	13.900363	953.660204	0.007662	0.006709
RS	50	7.700894	13.841321	998.622332	0.008023	0.006999
RS	51	8.411131	13.841321	1036.846059	0.008330	0.007264
RS	52	9.186032	13.638207	1087.137230	0.008734	0.007598
RS	53	10.031484	13.638207	1117.041090	0.008974	0.007816
RS	54	10.953911	14.014116	1111.956641	0.008933	0.007757
RS	55	11.960320	14.014116	1131.843873	0.009093	0.007902
RS	56	13.058359	14.014116	1144.791974	0.009197	0.007994
RS	57	14.256369	14.014116	1149.884954	0.009238	0.008022
RS	58	15.563453	63.524276	263.017279	0.002113	0.001913
RS	59	16.989541	63.524276	282.496468	0.002270	0.002041
RS	60	18.545468	63.524276	302.964473	0.002434	0.002173
RS	61	20.243055	63.524276	324.381511	0.002606	0.002306
RS	62	22.095200	63.524276	346.685194	0.002785	0.002440
RS	63	24.115974	63.524276	14226.812791	0.114296	0.089598
PA	4+25*2+4+6 0.005578499 0.011452844 24.115973980 247.809992272 3.060897775 1.157020335 0.858352205 0.829149959 0.874604974 0.929473137 0.975101237 1.021213169 1.086803397 1.188246025 1.340015116 1.562389724 1.887739439 2.363069322 3.051413885 4.028705619 5.363713988 7.067872445 9.024437131 10.958851049 12.533599569 13.520605786 13.900363038 13.841321484 13.638206852 14.014116386 63.524275682
//
IT	5397
RD	17
LK	-169060.086048
QD	-260.000105 -> -226.903030
RI	0.0056582202
TR	0.005248	0.011469
MT	24.949634
MM	C_pi: 9.276183, n_recomb: 128735.797937
RS	0	0.000000	369.194056	3.033814	0.000024	0.000001
RS	1	0.009163	369.194056	3.311904	0.000026	0.000006
RS	2	0.019166	369.194056	3.615494	0.000028	0.000014
RS	3	0.030085	369.194056	3.946925	0.000031	0.000024
RS	4	0.042005	3.454940	459.574309	0.003570	0.002817
RS	5	0.055018	3.454940	499.752844	0.003882	0.003617
RS	6	0.069222	1.233186	1515.862579	0.011775	0.011442
RS	7	0.084728	1.233186	1633.299820	0.012687	0.013063
RS	8	0.101655	0.898472	2405.846900	0.018688	0.019528
RS	9	0.120133	0.898472	2570.708211	0.019969	0.021250
RS	10	0.140305	0.862917	2853.010499	0.022162	0.023680
RS	11	0.162324	0.862917	3032.838084	0.023559	0.025296
RS	12	0.186361	0.908456	3057.267022	0.023748	0.025501
RS	13	0.212601	0.908456	3238.633613	0.025157	0.027021
RS	14	0.241246	0.964075	3227.130702	0.025068	0.026875
RS	15	0.272515	0.964075	3406.013384	0.026457	0.028349
RS	16	0.306649	1.009070	3426.857654	0.026619	0.028454
RS	17	0.343911	1.009070	3599.994420	0.027964	0.029911
RS	18	0.384587	1.053033	3614.563998	0.028077	0.029972
RS	19	0.428991	1.053033	3776.604437	0.029336	0.031391
RS	20	0.477463	1.115501	3715.197150	0.028859	0.030834
RS	21	0.530377	1.115501	3860.632612	0.029989	0.032155
RS	22	0.588140	1.213236	3680.266624	0.028588	0.030606
RS	23	0.651195	1.213236	3806.471869	0.029568	0.031770
RS	24	0.720029	1.360876	3504.220112	0.027220	0.029183
RS	25	0.795170	1.360876	3612.389729	0.028060	0.030157
RS	26	0.877196	1.578884	3207.308914	0.024914	0.026684
RS	27	0.966738	1.578884	3301.426033	0.025645	0.027477
RS	28	1.064485	1.900097	2824.589781	0.021941	0.023393
RS	29	1.171189	1.900097	2909.458935	0.022600	0.024039
RS	30	1.287671	2.372636	2403.084644	0.018667	0.019728
RS	31	1.414825	2.372636	2482.231672	0.019282	0.020266
RS	32	1.553632	3.061965	1990.859651	0.015465	0.016129
RS	33	1.705157	3.061965	2065.568422	0.016045	0.016587
RS	34	1.870567	4.048377	1624.908631	0.012622	0.012932
RS	35	2.051134	4.048377	1694.800427	0.013165	0.013329
RS	36	2.248246	5.406816	1326.821424	0.010307	0.010330
RS	37	2.463421	5.406816	1391.140654	0.010806	0.010678
RS	38	2.698312	7.154366	1104.569776	0.008580	0.008386
RS	39	2.954726	7.154366	1163.193014	0.009036	0.008696
RS	40	3.234636	9.173964	956.581665	0.007431	0.007071
RS	41	3.540196	9.173964	1010.308096	0.007848	0.007356
RS	42	3.873753	11.179496	876.076709	0.006805	0.006309
RS	43	4.237876	11.179496	926.305217	0.007195	0.006583
RS	44	4.635364	12.812964	854.151215	0.006635	0.006011
RS	45	5.069274	12.812964	902.259286	0.007009	0.006286
RS	46	5.542944	13.828559	881.716714	0.006849	0.006094
RS	47	6.060018	13.828559	928.384352	0.007212	0.006375
RS	48	6.624472	14.201827	949.229591	0.007373	0.006481
RS	49	7.240648	14.201827	993.774154	0.007719	0.006765
RS	50	7.913286	14.109335	1043.035586	0.008102	0.007074
RS	51	8.647558	14.109335	1082.850150	0.008411	0.007341
RS	52	9.449113	13.860473	1138.467205	0.008843	0.007699
RS	53	10.324117	13.860473	1169.195276	0.009082	0.007914
RS	54	11.279298	14.180162	1168.085083	0.009074	0.007882
RS	55	12.322005	14.180162	1187.694979	0.009226	0.008021
RS	56	13.460256	14.180162	1199.758212	0.009320	0.008105
RS	57	14.702808	14.180162	1203.310969	0.009347	0.008123
RS	58	16.059217	66.997233	264.000161	0.002051	0.001851
RS	59	17.539917	66.997233	283.887599	0.002205	0.001979
RS	60	19.156296	66.997233	304.830213	0.002368	0.002110
RS	61	20.920786	66.997233	326.795236	0.002538	0.002243
RS	62	22.846961	66.997233	349.727384	0.002717	0.002378
RS	63	24.949634	66.997233	14734.366201	0.114454	0.090377
PA	4+25*2+4+6 0.005247757 0.011468944 24.949633939 369.194056032 3.454939732 1.233185596 0.898471635 0.862916887 0.908455613 0.964075219 1.009069684 1.053032585 1.115500804 1.213236478 1.360876176 1.578884145 1.900096620 2.372635848 3.061965017 4.048377033 5.406815608 7.154365879 9.173964272 11.179496251 12.812964431 13.828559266 14.201827268 14.109334924 13.860473351 14.180161939 66.997233409
//
IT	5734
RD	18
LK	-168996.020561
QD	-232.528156 -> -203.921832
RI	0.0054213557
TR	0.004957	0.011474
MT	25.769456
MM	C_pi: 9.568149, n_recomb: 132632.433649
RS	0	0.000000	546.169703	2.122295	0.000016	0.000001
RS	1	0.009219	546.169703	2.318037	0.000017	0.000004
RS	2	0.019288	546.169703	2.531841	0.000019	0.000010
RS	3	0.030285	546.169703	2.765376	0.000021	0.000017
RS	4	0.042296	3.876299	424.868474	0.003203	0.002547
RS	5	0.055414	3.876299	462.433658	0.003487	0.003273
RS	6	0.069742	1.307901	1485.350160	0.011199	0.010967
RS	7	0.085391	1.307901	1602.258702	0.012080	0.012520
RS	8	0.102482	0.936833	2403.409198	0.018121	0.019054
RS	9	0.121148	0.936833	2571.127068	0.019385	0.020729
RS	10	0.141536	0.895319	2871.016531	0.021646	0.023228
RS	11	0.163803	0.895319	3055.588934	0.023038	0.024813
RS	12	0.188123	0.941307	3088.006707	0.023282	0.025065
RS	13	0.214686	0.941307	3275.128740	0.024693	0.026566
RS	14	0.243696	0.998019	3270.461480	0.024658	0.026467
RS	15	0.275382	0.998019	3455.966429	0.026057	0.027930
RS	16	0.309988	1.042659	3487.827865	0.026297	0.028110
RS	17	0.347785	1.042659	3668.487537	0.027659	0.029563
RS	18	0.389066	1.084680	3699.240800	0.027891	0.029742
RS	19	0.434153	1.084680	3869.452125	0.029174	0.031164
RS	20	0.483397	1.144203	3826.583501	0.028851	0.030765
RS	21	0.537180	1.144203	3980.170918	0.030009	0.032095
RS	22	0.595922	1.238422	3815.840978	0.028770	0.030719
RS	23	0.660079	1.238422	3949.375022	0.029777	0.031893
RS	24	0.730151	1.382164	3655.989963	0.027565	0.029458
RS	25	0.806683	1.382164	3770.132052	0.028425	0.030443
RS	26	0.890270	1.596095	3363.667470	0.025361	0.027069
RS	27	0.981563	1.596095	3462.369372	0.026105	0.027870
RS	28	1.081272	1.913505	2973.194269	0.022417	0.023818
RS	29	1.190174	1.913505	3061.671304	0.023084	0.024470
RS	30	1.309115	2.383576	2534.059419	0.019106	0.020127
RS	31	1.439021	2.383576	2616.378351	0.019727	0.020671
RS	32	1.580903	3.074100	2098.873325	0.015825	0.016457
RS	33	1.735866	3.074100	2176.663980	0.016411	0.016922
RS	34	1.905114	4.069624	1709.439416	0.012889	0.013174
RS	35	2.089966	4.069624	1782.374373	0.013438	0.013579
RS	36	2.291859	5.451200	1390.937394	0.010487	0.010492
RS	37	2.512365	5.451200	1458.143770	0.010994	0.010848
RS	38	2.753199	7.241580	1153.142647	0.008694	0.008488
RS	39	3.016235	7.241580	1214.387565	0.009156	0.008805
RS	40	3.303521	9.323574	994.743461	0.007500	0.007133
RS	41	3.617292	9.323574	1050.811396	0.007923	0.007424
RS	42	3.959989	11.399666	908.386266	0.006849	0.006349
RS	43	4.334280	11.399666	960.742967	0.007244	0.006628
RS	44	4.743076	13.091249	884.419812	0.006668	0.006044
RS	45	5.189559	13.091249	934.535018	0.007046	0.006323
RS	46	5.677204	14.134566	913.171854	0.006885	0.006130
RS	47	6.209805	14.134566	961.781442	0.007251	0.006415
RS	48	6.791506	14.500203	984.678763	0.007424	0.006530
RS	49	7.426834	14.500203	1031.052459	0.007774	0.006817
RS	50	8.120733	14.372868	1084.684999	0.008178	0.007144
RS	51	8.878603	14.372868	1125.988320	0.008490	0.007414
RS	52	9.706341	14.076581	1187.087907	0.008950	0.007796
RS	53	10.610388	14.076581	1218.531155	0.009187	0.008010
RS	54	11.597779	14.335470	1222.016012	0.009214	0.008006
RS	55	12.676197	14.335470	1241.180849	0.009358	0.008140
RS	56	13.854035	14.335470	1252.187435	0.009441	0.008215
RS	57	15.140458	14.335470	1254.028268	0.009455	0.008223
RS	58	16.545477	70.333646	264.869959	0.001997	0.001798
RS	59	18.080024	70.333646	285.129584	0.002150	0.001925
RS	60	19.756041	70.333646	306.505269	0.002311	0.002055
RS	61	21.586570	70.333646	328.970720	0.002480	0.002189
RS	62	23.585856	70.333646	352.477211	0.002658	0.002325
RS	63	25.769456	70.333646	15190.695476	0.114532	0.091035
PA	4+25*2+4+6 0.004956997 0.011474005 25.769456131 546.169702658 3.876298979 1.307901406 0.936833422 0.895319187 0.941306661 0.998018826 1.042658636 1.084679520 1.144203320 1.238422472 1.382164201 1.596094768 1.913505057 2.383575542 3.074100295 4.069624164 5.451200104 7.241580046 9.323573916 11.399666255 13.091248934 14.134565673 14.500203165 14.372868375 14.076580604 14.335469775 70.333646288
//
IT	4889
RD	19
LK	-168940.571980
QD	-208.873097 -> -184.009208
RI	0.0052273013
TR	0.004700	0.011470
MT	26.574752
MM	C_pi: 9.842239, n_recomb: 136186.221148
RS	0	0.000000	803.417562	1.487765	0.000011	0.000000
RS	1	0.009272	803.417562	1.625784	0.000012	0.000003
RS	2	0.019404	803.417562	1.776614	0.000013	0.000007
RS	3	0.030475	803.417562	1.941445	0.000014	0.000011
RS	4	0.042573	4.324237	393.578264	0.002890	0.002314
RS	5	0.055793	4.324237	428.731976	0.003148	0.002975
RS	6	0.070238	1.380620	1456.674537	0.010696	0.010549
RS	7	0.086023	1.380620	1572.961521	0.011550	0.012044
RS	8	0.103271	0.973231	2400.027714	0.017623	0.018640
RS	9	0.122119	0.973231	2570.251883	0.018873	0.020274
RS	10	0.142714	0.926215	2885.190758	0.021186	0.022827
RS	11	0.165219	0.926215	3073.994961	0.022572	0.024384
RS	12	0.189811	0.973035	3112.425101	0.022854	0.024667
RS	13	0.216682	0.973035	3304.694730	0.024266	0.026150
RS	14	0.246046	1.031186	3305.216994	0.024270	0.026085
RS	15	0.278132	1.031186	3496.685413	0.025676	0.027536
RS	16	0.313193	1.075749	3538.089639	0.025980	0.027777
RS	17	0.351504	1.075749	3725.617943	0.027357	0.029226
RS	18	0.393369	1.116033	3771.395381	0.027693	0.029509
RS	19	0.439115	1.116033	3949.202621	0.028999	0.030934
RS	20	0.489102	1.172775	3924.408533	0.028816	0.030679
RS	21	0.543725	1.172775	4085.713994	0.030001	0.032018
RS	22	0.603412	1.263643	3937.902845	0.028916	0.030804
RS	23	0.668633	1.263643	4078.479236	0.029948	0.031989
RS	24	0.739902	1.403688	3795.334739	0.027869	0.029700
RS	25	0.817779	1.403688	3915.258188	0.028749	0.030696
RS	26	0.902877	1.613791	3509.381701	0.025769	0.027422
RS	27	0.995866	1.613791	3612.500179	0.026526	0.028231
RS	28	1.097476	1.927681	3113.159395	0.022860	0.024215
RS	29	1.208508	1.927681	3205.052522	0.023534	0.024872
RS	30	1.329835	2.395578	2658.168842	0.019519	0.020503
RS	31	1.462412	2.395578	2743.444019	0.020145	0.021051
RS	32	1.607281	3.087527	2201.382920	0.016165	0.016767
RS	33	1.765583	3.087527	2282.040044	0.016757	0.017238
RS	34	1.938562	4.092228	1789.435183	0.013140	0.013401
RS	35	2.127581	4.092228	1865.217107	0.013696	0.013813
RS	36	2.334126	5.496782	1451.209310	0.010656	0.010643
RS	37	2.559822	5.496782	1521.129280	0.011169	0.011007
RS	38	2.806445	7.329688	1198.375586	0.008800	0.008580
RS	39	3.075935	7.329688	1262.086232	0.009267	0.008905
RS	40	3.370413	9.473781	1029.925550	0.007563	0.007188
RS	41	3.692196	9.473781	1088.191335	0.007990	0.007485
RS	42	4.043814	11.620163	937.944217	0.006887	0.006384
RS	43	4.428035	11.620163	992.294750	0.007286	0.006668
RS	44	4.847882	13.369522	912.035110	0.006697	0.006071
RS	45	5.306657	13.369522	964.031354	0.007079	0.006354
RS	46	5.807971	14.439889	941.970204	0.006917	0.006161
RS	47	6.355768	14.439889	992.405022	0.007287	0.006450
RS	48	6.954357	14.796782	1017.414773	0.007471	0.006575
RS	49	7.608448	14.796782	1065.512659	0.007824	0.006865
RS	50	8.323188	14.633247	1123.574044	0.008250	0.007211
RS	51	9.104200	14.633247	1166.272408	0.008564	0.007482
RS	52	9.957628	14.287936	1232.993332	0.009054	0.007889
RS	53	10.890187	14.287936	1265.057207	0.009289	0.008102
RS	54	11.909215	14.481829	1273.738576	0.009353	0.008129
RS	55	13.022729	14.481829	1292.308731	0.009489	0.008256
RS	56	14.239489	14.481829	1302.108558	0.009561	0.008323
RS	57	15.569069	14.481829	1302.091125	0.009561	0.008320
RS	58	17.021931	73.523588	265.687162	0.001951	0.001752
RS	59	18.609504	73.523588	286.289911	0.002102	0.001878
RS	60	20.344279	73.523588	308.064698	0.002262	0.002008
RS	61	22.239905	73.523588	330.991162	0.002430	0.002142
RS	62	24.311297	73.523588	355.026569	0.002607	0.002278
RS	63	26.574752	73.523588	15599.041791	0.114542	0.091588
PA	4+25*2+4+6 0.004700275 0.011470219 26.574751635 803.417561906 4.324236908 1.380619695 0.973231475 0.926214639 0.973034520 1.031186152 1.075748840 1.116033123 1.172775231 1.263642650 1.403688019 1.613791337 1.927680574 2.395577800 3.087527438 4.092227667 5.496782039 7.329688183 9.473780610 11.620163416 13.369522371 14.439889255 14.796782390 14.633247220 14.287935513 14.481828620 73.523588438
//
IT	4788
RD	20
LK	-168892.315899
QD	-188.423530 -> -166.697837
RI	0.0050667577
TR	0.004473	0.011459
MT	27.365575
MM	C_pi: 10.099316, n_recomb: 139421.493185
RS	0	0.000000	1174.617843	1.046071	0.000008	0.000000
RS	1	0.009323	1174.617843	1.143650	0.000008	0.000002
RS	2	0.019515	1174.617843	1.250335	0.000009	0.000005
RS	3	0.030657	1174.617843	1.366980	0.000010	0.000008
RS	4	0.042838	4.798234	365.355065	0.002621	0.002111
RS	5	0.056155	4.798234	398.289883	0.002857	0.002716
RS	6	0.070713	1.450952	1430.006037	0.010257	0.010182
RS	7	0.086628	1.450952	1545.627656	0.011086	0.011625
RS	8	0.104027	1.007512	2396.427742	0.017188	0.018279
RS	9	0.123048	1.007512	2568.884873	0.018425	0.019877
RS	10	0.143842	0.955514	2896.524438	0.020775	0.022472
RS	11	0.166576	0.955514	3089.122412	0.022157	0.024004
RS	12	0.191428	1.003564	3131.675974	0.022462	0.024305
RS	13	0.218597	1.003564	3328.551681	0.023874	0.025771
RS	14	0.248300	1.063503	3332.682823	0.023904	0.025726
RS	15	0.280771	1.063503	3529.509679	0.025315	0.027167
RS	16	0.316270	1.108266	3579.004607	0.025670	0.027455
RS	17	0.355078	1.108266	3772.782139	0.027060	0.028900
RS	18	0.397504	1.147016	3832.368187	0.027488	0.029274
RS	19	0.443886	1.147016	4017.207647	0.028813	0.030702
RS	20	0.494591	1.201122	4009.878718	0.028761	0.030580
RS	21	0.550024	1.201122	4178.458885	0.029970	0.031927
RS	22	0.610625	1.288781	4047.395708	0.029030	0.030865
RS	23	0.676876	1.288781	4194.709145	0.030087	0.032062
RS	24	0.749302	1.425302	3922.882119	0.028137	0.029914
RS	25	0.828482	1.425302	4048.380716	0.029037	0.030920
RS	26	0.915042	1.631792	3644.786870	0.026142	0.027745
RS	27	1.009673	1.631792	3752.149593	0.026912	0.028561
RS	28	1.113126	1.942418	3244.585339	0.023272	0.024584
RS	29	1.226224	1.942418	3339.709210	0.023954	0.025246
RS	30	1.349866	2.408412	2775.399716	0.019907	0.020856
RS	31	1.485035	2.408412	2863.426027	0.020538	0.021408
RS	32	1.632805	3.102011	2298.342144	0.016485	0.017059
RS	33	1.794352	3.102011	2381.660072	0.017082	0.017535
RS	34	1.970960	4.116001	1864.859157	0.013376	0.013614
RS	35	2.164032	4.116001	1943.299013	0.013938	0.014033
RS	36	2.375105	5.543516	1507.622897	0.010813	0.010783
RS	37	2.605855	5.543516	1580.087710	0.011333	0.011153
RS	38	2.858117	7.418882	1240.279670	0.008896	0.008665
RS	39	3.133898	7.418882	1306.303445	0.009369	0.008995
RS	40	3.435390	9.625056	1062.163220	0.007618	0.007236
RS	41	3.764988	9.625056	1122.486049	0.008051	0.007539
RS	42	4.125315	11.841806	964.797195	0.006920	0.006412
RS	43	4.519235	11.841806	1021.010009	0.007323	0.006702
RS	44	4.949879	13.648866	937.051319	0.006721	0.006093
RS	45	5.420672	13.648866	990.805689	0.007107	0.006381
RS	46	5.935356	14.745770	968.168018	0.006944	0.006187
RS	47	6.498022	14.745770	1020.315354	0.007318	0.006480
RS	48	7.113146	15.092910	1047.488114	0.007513	0.006614
RS	49	7.785617	15.092910	1097.211000	0.007870	0.006908
RS	50	8.520780	14.891866	1159.744257	0.008318	0.007273
RS	51	9.324483	14.891866	1203.753247	0.008634	0.007545
RS	52	10.203113	14.496007	1276.216578	0.009154	0.007978
RS	53	11.163656	14.496007	1308.821541	0.009388	0.008190
RS	54	12.213749	14.621119	1323.271534	0.009491	0.008250
RS	55	13.361741	14.621119	1341.116702	0.009619	0.008371
RS	56	14.616759	14.621119	1349.582147	0.009680	0.008429
RS	57	15.988780	14.621119	1347.585759	0.009666	0.008415
RS	58	17.488712	76.561787	266.501100	0.001911	0.001712
RS	59	19.128481	76.561787	287.424083	0.002062	0.001838
RS	60	20.921122	76.561787	309.570737	0.002220	0.001968
RS	61	22.880889	76.561787	332.926096	0.002388	0.002102
RS	62	25.023363	76.561787	357.452855	0.002564	0.002239
RS	63	27.365575	76.561787	15962.986552	0.114494	0.092052
PA	4+25*2+4+6 0.004472615 0.011459165 27.365575142 1174.617843255 4.798234391 1.450951804 1.007511614 0.955513936 1.003564340 1.063503160 1.108266211 1.147015565 1.201122235 1.288781110 1.425301708 1.631791848 1.942417943 2.408411546 3.102011412 4.116000674 5.543515715 7.418882310 9.625056479 11.841805985 13.648865848 14.745769630 15.092910022 14.891866060 14.496006803 14.621118936 76.561786606
//
IT	5062
RD	21
LK	-168850.099090
QD	-170.682224 -> -151.603589
RI	0.0049327783
TR	0.004270	0.011442
MT	28.141389
MM	C_pi: 10.340144, n_recomb: 142362.634118
RS	0	0.000000	1710.168772	0.736549	0.000005	0.000000
RS	1	0.009371	1710.168772	0.805613	0.000006	0.000001
RS	2	0.019621	1710.168772	0.881157	0.000006	0.000003
RS	3	0.030830	1710.168772	0.963790	0.000007	0.000005
RS	4	0.043091	5.298076	339.849940	0.002387	0.001933
RS	5	0.056500	5.298076	370.744183	0.002604	0.002490
RS	6	0.071166	1.518610	1405.382462	0.009872	0.009858
RS	7	0.087206	1.518610	1520.328378	0.010679	0.011256
RS	8	0.104750	1.039595	2393.068675	0.016810	0.017966
RS	9	0.123937	1.039595	2567.544367	0.018035	0.019534
RS	10	0.144923	0.983152	2905.821526	0.020411	0.022159
RS	11	0.167875	0.983152	3101.841070	0.021788	0.023669
RS	12	0.192978	1.032830	3146.759834	0.022104	0.023974
RS	13	0.220434	1.032830	3347.762384	0.023516	0.025426
RS	14	0.250462	1.094904	3353.994753	0.023560	0.025390
RS	15	0.283305	1.094904	3555.628495	0.024976	0.026821
RS	16	0.319225	1.140146	3611.801284	0.025370	0.027146
RS	17	0.358511	1.140146	3811.247299	0.026771	0.028588
RS	18	0.401479	1.177549	3883.441617	0.027279	0.029041
RS	19	0.448474	1.177549	4074.768359	0.028622	0.030472
RS	20	0.499873	1.229158	4084.174059	0.028689	0.030470
RS	21	0.556088	1.229158	4259.584679	0.029921	0.031826
RS	22	0.617571	1.313730	4145.303762	0.029118	0.030908
RS	23	0.684816	1.313730	4299.036883	0.030198	0.032116
RS	24	0.758363	1.446869	4039.352151	0.028374	0.030103
RS	25	0.838802	1.446869	4170.208078	0.029293	0.031119
RS	26	0.926779	1.649926	3770.338139	0.026484	0.028042
RS	27	1.023000	1.649926	3881.769386	0.027267	0.028866
RS	28	1.128238	1.957509	3367.718024	0.023656	0.024930
RS	29	1.243339	1.957509	3465.892644	0.024346	0.025596
RS	30	1.369226	2.421832	2885.869308	0.020271	0.021188
RS	31	1.506910	2.421832	2976.451418	0.020908	0.021743
RS	32	1.657497	3.117290	2389.805298	0.016787	0.017334
RS	33	1.822195	3.117290	2475.588326	0.017389	0.017814
RS	34	2.002328	4.140701	1935.749327	0.013597	0.013814
RS	35	2.199341	4.140701	2016.666107	0.014166	0.014238
RS	36	2.414817	5.591228	1560.224589	0.010960	0.010913
RS	37	2.650485	5.591228	1635.071419	0.011485	0.011289
RS	38	2.908238	7.509095	1278.920385	0.008984	0.008740
RS	39	3.190146	7.509095	1347.109275	0.009463	0.009077
RS	40	3.498472	9.777552	1091.529015	0.007667	0.007277
RS	41	3.835692	9.777552	1153.771959	0.008104	0.007586
RS	42	4.204513	12.064971	989.024115	0.006947	0.006436
RS	43	4.607897	12.064971	1046.971362	0.007354	0.006729
RS	44	5.049084	13.929842	959.550943	0.006740	0.006110
RS	45	5.531614	13.929842	1014.944380	0.007129	0.006402
RS	46	6.059364	15.052872	991.848672	0.006967	0.006208
RS	47	6.636570	15.052872	1045.600201	0.007345	0.006504
RS	48	7.267867	15.389331	1074.976502	0.007551	0.006649
RS	49	7.958324	15.389331	1126.230931	0.007911	0.006945
RS	50	8.713485	15.149504	1193.265616	0.008382	0.007330
RS	51	9.539414	15.149504	1238.509554	0.008700	0.007605
RS	52	10.442742	14.701642	1316.819062	0.009250	0.008064
RS	53	11.430723	14.701642	1349.899485	0.009482	0.008274
RS	54	12.511289	14.754537	1370.658057	0.009628	0.008370
RS	55	13.693117	14.754537	1387.666407	0.009747	0.008484
RS	56	14.985697	14.754537	1394.691085	0.009797	0.008534
RS	57	16.399407	14.754537	1390.618987	0.009768	0.008508
RS	58	17.945598	79.443904	267.348627	0.001878	0.001678
RS	59	19.636686	79.443904	288.573942	0.002027	0.001803
RS	60	21.486250	79.443904	311.070709	0.002185	0.001933
RS	61	23.509139	79.443904	334.828840	0.002352	0.002067
RS	62	25.721597	79.443904	359.815902	0.002527	0.002205
RS	63	28.141389	79.443904	16286.214772	0.114400	0.092437
PA	4+25*2+4+6 0.004270012 0.011442347 28.141389077 1710.168771512 5.298076023 1.518609896 1.039595435 0.983151665 1.032829734 1.094904022 1.140146241 1.177548608 1.229157987 1.313730153 1.446869303 1.649926223 1.957509029 2.421831983 3.117290336 4.140700776 5.591228260 7.509094616 9.777552311 12.064971428 13.929841589 15.052871795 15.389330707 15.149504364 14.701642329 14.754536563 79.443903512
//
IT	4623
RD	22
LK	-168812.984823
QD	-155.241990 -> -138.408300
RI	0.0048201079
TR	0.004089	0.011421
MT	28.902488
MM	C_pi: 10.565722, n_recomb: 145032.975585
RS	0	0.000000	2476.793199	0.520085	0.000004	0.000000
RS	1	0.009417	2476.793199	0.569094	0.000004	0.000001
RS	2	0.019722	2476.793199	0.622723	0.000004	0.000002
RS	3	0.030996	2476.793199	0.681410	0.000005	0.000004
RS	4	0.043333	5.823592	316.753261	0.002184	0.001777
RS	5	0.056831	5.823592	345.770869	0.002384	0.002290
RS	6	0.071600	1.583391	1382.771775	0.009534	0.009571
RS	7	0.087760	1.583391	1497.055611	0.010322	0.010931
RS	8	0.105442	1.069434	2390.313105	0.016481	0.017696
RS	9	0.124790	1.069434	2566.643703	0.017697	0.019238
RS	10	0.145959	1.009101	2913.705603	0.020090	0.021884
RS	11	0.169122	1.009101	3112.832202	0.021463	0.023376
RS	12	0.194466	1.060799	3158.490635	0.021778	0.023674
RS	13	0.222197	1.060799	3363.198285	0.023189	0.025113
RS	14	0.252540	1.125352	3370.122262	0.023237	0.025075
RS	15	0.285739	1.125352	3576.064045	0.024657	0.026499
RS	16	0.322066	1.171343	3637.591953	0.025081	0.026850
RS	17	0.361814	1.171343	3842.168026	0.026492	0.028289
RS	18	0.405304	1.207581	3925.787934	0.027068	0.028810
RS	19	0.452891	1.207581	4123.082475	0.028429	0.030244
RS	20	0.504958	1.256818	4148.438550	0.028603	0.030353
RS	21	0.561930	1.256818	4330.242474	0.029857	0.031717
RS	22	0.624266	1.338412	4232.611971	0.029184	0.030934
RS	23	0.692473	1.338412	4392.442271	0.030286	0.032153
RS	24	0.767103	1.468291	4145.507402	0.028583	0.030271
RS	25	0.848761	1.468291	4281.495429	0.029521	0.031297
RS	26	0.938109	1.668069	3886.559447	0.026798	0.028316
RS	27	1.035872	1.668069	4001.881621	0.027593	0.029146
RS	28	1.142841	1.972798	3482.884168	0.024014	0.025253
RS	29	1.259884	1.972798	3583.934852	0.024711	0.025923
RS	30	1.387950	2.435657	2989.768803	0.020614	0.021501
RS	31	1.528075	2.435657	3082.720985	0.021255	0.022060
RS	32	1.681397	3.133168	2475.891277	0.017071	0.017593
RS	33	1.849158	3.133168	2563.953854	0.017678	0.018078
RS	34	2.032717	4.166155	2002.192946	0.013805	0.014002
RS	35	2.233563	4.166155	2085.414312	0.014379	0.014431
RS	36	2.453324	5.639817	1609.096975	0.011095	0.011032
RS	37	2.693780	5.639817	1686.169762	0.011626	0.011414
RS	38	2.956880	7.600390	1314.378812	0.009063	0.008808
RS	39	3.244758	7.600390	1384.590118	0.009547	0.009150
RS	40	3.559746	9.931515	1118.112183	0.007709	0.007312
RS	41	3.904398	9.931515	1182.142928	0.008151	0.007625
RS	42	4.281507	12.290128	1010.717915	0.006969	0.006453
RS	43	4.694130	12.290128	1070.276081	0.007380	0.006751
RS	44	5.145611	14.213114	979.627983	0.006755	0.006122
RS	45	5.639609	14.213114	1036.545735	0.007147	0.006417
RS	46	6.180130	15.362047	1013.101130	0.006985	0.006225
RS	47	6.771553	15.362047	1068.353079	0.007366	0.006524
RS	48	7.418672	15.686954	1099.964819	0.007584	0.006679
RS	49	8.126733	15.686954	1152.662946	0.007948	0.006979
RS	50	8.901475	15.407132	1224.212760	0.008441	0.007383
RS	51	9.749178	15.407132	1270.624218	0.008761	0.007659
RS	52	10.676711	14.905891	1354.863920	0.009342	0.008145
RS	53	11.691594	14.905891	1388.367339	0.009573	0.008354
RS	54	12.802052	14.883490	1415.935791	0.009763	0.008488
RS	55	14.017086	14.883490	1432.013975	0.009874	0.008595
RS	56	15.346545	14.883490	1437.512497	0.009912	0.008636
RS	57	16.801203	14.883490	1431.291286	0.009869	0.008599
RS	58	18.392852	82.169959	268.254959	0.001850	0.001649
RS	59	20.134392	82.169959	289.768751	0.001998	0.001774
RS	60	22.039940	82.169959	312.598374	0.002155	0.001904
RS	61	24.124940	82.169959	336.738119	0.002322	0.002038
RS	62	26.406293	82.169959	362.159890	0.002497	0.002177
RS	63	28.902488	82.169959	16572.207820	0.114265	0.092754
PA	4+25*2+4+6 0.004089034 0.011420771 28.902488366 2476.793199274 5.823592166 1.583391347 1.069433614 1.009100863 1.060799440 1.125352495 1.171343317 1.207581220 1.256817532 1.338411706 1.468291351 1.668069375 1.972798335 2.435657193 3.133168487 4.166155257 5.639816698 7.600389565 9.931515452 12.290127634 14.213114310 15.362047000 15.686953614 15.407132017 14.905890615 14.883490449 82.169958713
//
IT	4490
RD	23
LK	-168780.202704
QD	-141.766008 -> -126.845770
RI	0.0047245392
TR	0.003927	0.011395
MT	29.648689
MM	C_pi: 10.776890, n_recomb: 147454.594058
RS	0	0.000000	3565.057643	0.368708	0.000003	0.000000
RS	1	0.009461	3565.057643	0.403615	0.000003	0.000001
RS	2	0.019818	3565.057643	0.441829	0.000003	0.000002
RS	3	0.031155	3565.057643	0.483663	0.000003	0.000003
RS	4	0.043564	6.375306	295.759668	0.002006	0.001639
RS	5	0.057147	6.375306	323.047558	0.002191	0.002114
RS	6	0.072016	1.645179	1362.075707	0.009237	0.009316
RS	7	0.088291	1.645179	1475.725377	0.010008	0.010643
RS	8	0.106106	1.097020	2388.382105	0.016197	0.017464
RS	9	0.125607	1.097020	2566.442525	0.017405	0.018985
RS	10	0.146953	1.033351	2920.666722	0.019807	0.021643
RS	11	0.170318	1.033351	3122.634625	0.021177	0.023119
RS	12	0.195894	1.087450	3167.550703	0.021482	0.023402
RS	13	0.223890	1.087450	3375.592923	0.022892	0.024830
RS	14	0.254535	1.154810	3381.919885	0.022935	0.024782
RS	15	0.288080	1.154810	3591.720362	0.024358	0.026198
RS	16	0.324798	1.201813	3657.362944	0.024803	0.026568
RS	17	0.364990	1.201813	3866.572305	0.026222	0.028003
RS	18	0.408985	1.237063	3960.471172	0.026859	0.028584
RS	19	0.457143	1.237063	4163.241726	0.028234	0.030021
RS	20	0.509857	1.284044	4203.718131	0.028509	0.030231
RS	21	0.567558	1.284044	4391.489542	0.029782	0.031603
RS	22	0.630719	1.362753	4310.263760	0.029231	0.030947
RS	23	0.699856	1.362753	4475.867759	0.030354	0.032177
RS	24	0.775535	1.489475	4242.114071	0.028769	0.030419
RS	25	0.858374	1.489475	4383.004008	0.029724	0.031456
RS	26	0.949050	1.686105	3994.006213	0.027086	0.028569
RS	27	1.048306	1.686105	4113.040401	0.027894	0.029406
RS	28	1.156953	1.988135	3590.466786	0.024350	0.025557
RS	29	1.275880	1.988135	3694.223198	0.025053	0.026230
RS	30	1.406058	2.449703	3087.349636	0.020938	0.021797
RS	31	1.548554	2.449703	3182.494557	0.021583	0.022358
RS	32	1.704532	3.149434	2556.772681	0.017339	0.017838
RS	33	1.875268	3.149434	2646.938615	0.017951	0.018325
RS	34	2.062158	4.192140	2064.324743	0.014000	0.014177
RS	35	2.266730	4.192140	2149.686702	0.014579	0.014610
RS	36	2.490659	5.689079	1654.359059	0.011219	0.011142
RS	37	2.735774	5.689079	1733.508556	0.011756	0.011529
RS	38	3.004081	7.692626	1346.769783	0.009133	0.008868
RS	39	3.297773	7.692626	1418.866412	0.009622	0.009215
RS	40	3.619253	10.086937	1142.023152	0.007745	0.007341
RS	41	3.971151	10.086937	1207.714235	0.008190	0.007658
RS	42	4.356342	12.517408	1029.987837	0.006985	0.006465
RS	43	4.777979	12.517408	1091.037892	0.007399	0.006767
RS	44	5.239509	14.498996	997.386902	0.006764	0.006130
RS	45	5.744707	14.498996	1055.718462	0.007160	0.006428
RS	46	6.297704	15.673663	1032.029770	0.006999	0.006237
RS	47	6.903023	15.673663	1088.682711	0.007383	0.006539
RS	48	7.565614	15.986234	1122.549590	0.007613	0.006705
RS	49	8.290896	15.986234	1176.608566	0.007979	0.007007
RS	50	9.084800	15.665234	1252.673848	0.008495	0.007431
RS	51	9.953820	15.665234	1300.192482	0.008818	0.007709
RS	52	10.905062	15.109312	1390.426841	0.009430	0.008222
RS	53	11.946306	15.109312	1424.312194	0.009659	0.008430
RS	54	13.086067	15.008839	1459.152913	0.009896	0.008603
RS	55	14.333667	15.008839	1474.224389	0.009998	0.008704
RS	56	15.699308	15.008839	1478.130312	0.010024	0.008735
RS	57	17.194160	15.008839	1469.707490	0.009967	0.008687
RS	58	18.830447	84.740420	269.236294	0.001826	0.001624
RS	59	20.621551	84.740420	291.027785	0.001974	0.001749
RS	60	22.582120	84.740420	314.176459	0.002131	0.001879
RS	61	24.728189	84.740420	338.680519	0.002297	0.002014
RS	62	27.077308	84.740420	364.515684	0.002472	0.002154
RS	63	29.648689	84.740420	16824.269000	0.114098	0.093011
PA	4+25*2+4+6 0.003926889 0.011395423 29.648689084 3565.057642781 6.375306290 1.645179244 1.097020146 1.033351211 1.087449525 1.154809963 1.201812792 1.237063184 1.284044208 1.362753461 1.489474662 1.686105013 1.988134625 2.449702728 3.149433786 4.192139692 5.689078822 7.692625948 10.086936903 12.517408191 14.498996110 15.673662620 15.986234246 15.665234201 15.109312488 15.008838573 84.740419584
//
IT	5204
RD	24
LK	-168751.117718
QD	-129.974366 -> -116.692334
RI	0.0046430674
TR	0.003781	0.011367
MT	30.380161
MM	C_pi: 10.974582, n_recomb: 149648.513852
RS	0	0.000000	5064.493465	0.264340	0.000002	0.000000
RS	1	0.009504	5064.493465	0.289478	0.000002	0.000000
RS	2	0.019911	5064.493465	0.317008	0.000002	0.000001
RS	3	0.031307	5064.493465	0.347159	0.000002	0.000002
RS	4	0.043786	6.953658	276.620741	0.001848	0.001516
RS	5	0.057451	6.953658	302.311669	0.002020	0.001956
RS	6	0.072414	1.703908	1343.184666	0.008976	0.009090
RS	7	0.088800	1.703908	1456.238006	0.009731	0.010387
RS	8	0.106743	1.122389	2387.404153	0.015953	0.017265
RS	9	0.126391	1.122389	2567.099649	0.017154	0.018769
RS	10	0.147907	1.055919	2927.079732	0.019560	0.021433
RS	11	0.171467	1.055919	3131.664992	0.020927	0.022897
RS	12	0.197267	1.112775	3174.506552	0.021213	0.023156
RS	13	0.225518	1.112775	3385.559260	0.022623	0.024574
RS	14	0.256454	1.183262	3390.100978	0.022654	0.024509
RS	15	0.290331	1.183262	3603.357081	0.024079	0.025918
RS	16	0.327427	1.231530	3671.972997	0.024537	0.026298
RS	17	0.368048	1.231530	3885.360421	0.025963	0.027731
RS	18	0.412530	1.265965	3988.440889	0.026652	0.028363
RS	19	0.461239	1.265965	4196.226199	0.028041	0.029802
RS	20	0.514578	1.310798	4250.987925	0.028406	0.030106
RS	21	0.572986	1.310798	4444.317223	0.029698	0.031485
RS	22	0.636944	1.386700	4379.174472	0.029263	0.030949
RS	23	0.706981	1.386700	4550.232701	0.030406	0.032189
RS	24	0.783674	1.510350	4329.936255	0.028934	0.030552
RS	25	0.867656	1.510350	4475.496742	0.029907	0.031598
RS	26	0.959620	1.703938	4093.277800	0.027353	0.028804
RS	27	1.060323	1.703938	4215.845044	0.028172	0.029647
RS	28	1.170597	2.003401	3690.887593	0.024664	0.025842
RS	29	1.291350	2.003401	3797.184237	0.025374	0.026519
RS	30	1.423580	2.463826	3178.904115	0.021242	0.022077
RS	31	1.568377	2.463826	3276.072902	0.021892	0.022639
RS	32	1.726935	3.165920	2632.660797	0.017592	0.018069
RS	33	1.900561	3.165920	2724.763373	0.018208	0.018559
RS	34	2.090689	4.218470	2122.314894	0.014182	0.014341
RS	35	2.298886	4.218470	2209.662102	0.014766	0.014778
RS	36	2.526869	5.738858	1696.153650	0.011334	0.011242
RS	37	2.776519	5.738858	1777.237931	0.011876	0.011634
RS	38	3.049895	7.785708	1376.224648	0.009196	0.008921
RS	39	3.349252	7.785708	1450.075660	0.009690	0.009273
RS	40	3.677059	10.243833	1163.385974	0.007774	0.007363
RS	41	4.036020	10.243833	1230.615323	0.008223	0.007685
RS	42	4.429096	12.746991	1046.951575	0.006996	0.006473
RS	43	4.859528	12.746991	1109.379397	0.007413	0.006778
RS	44	5.330867	14.787780	1012.943549	0.006769	0.006133
RS	45	5.847001	14.787780	1072.583053	0.007167	0.006434
RS	46	6.412187	15.988141	1048.744754	0.007008	0.006244
RS	47	7.031087	15.988141	1106.703745	0.007395	0.006550
RS	48	7.708805	16.287633	1142.836847	0.007637	0.006726
RS	49	8.450931	16.287633	1198.178708	0.008007	0.007031
RS	50	9.263587	15.924319	1278.745493	0.008545	0.007474
RS	51	10.153476	15.924319	1327.317503	0.008870	0.007754
RS	52	11.127937	15.312490	1423.591354	0.009513	0.008294
RS	53	12.195008	15.312490	1457.827988	0.009742	0.008502
RS	54	13.363490	15.131448	1500.361816	0.010026	0.008716
RS	55	14.643021	15.131448	1514.366153	0.010119	0.008810
RS	56	16.044156	15.131448	1516.630973	0.010135	0.008832
RS	57	17.578450	15.131448	1505.973569	0.010063	0.008773
RS	58	19.258559	87.158170	270.303369	0.001806	0.001604
RS	59	21.098341	87.158170	292.364294	0.001954	0.001728
RS	60	23.112971	87.158170	315.821067	0.002110	0.001859
RS	61	25.319065	87.158170	340.675355	0.002277	0.001994
RS	62	27.734820	87.158170	366.906201	0.002452	0.002135
RS	63	30.380161	87.158170	17045.549758	0.113904	0.093216
PA	4+25*2+4+6 0.003781193 0.011367029 30.380161266 5064.493465070 6.953658484 1.703907965 1.122388664 1.055918714 1.112774840 1.183261824 1.231529858 1.265964831 1.310798395 1.386700314 1.510349944 1.703937678 2.003401482 2.463826337 3.165920185 4.218470098 5.738858384 7.785708413 10.243833438 12.746990781 14.787779692 15.988140798 16.287633341 15.924319291 15.312489914 15.131448390 87.158169963
//
IT	4983
RD	25
LK	-168725.201631
QD	-119.633004 -> -107.759077
RI	0.0045728625
TR	0.003650	0.011336
MT	31.097129
MM	C_pi: 11.159691, n_recomb: 151634.237067
RS	0	0.000000	7229.100801	0.188289	0.000001	0.000000
RS	1	0.009544	7229.100801	0.206270	0.000001	0.000000
RS	2	0.019999	7229.100801	0.225971	0.000001	0.000001
RS	3	0.031452	7229.100801	0.247554	0.000002	0.000001
RS	4	0.043998	7.559398	259.115710	0.001709	0.001405
RS	5	0.057741	7.559398	283.329022	0.001869	0.001815
RS	6	0.072796	1.759627	1325.926640	0.008744	0.008888
RS	7	0.089288	1.759627	1438.423668	0.009486	0.010160
RS	8	0.107354	1.145589	2387.465942	0.015745	0.017097
RS	9	0.127144	1.145589	2568.726510	0.016940	0.018587
RS	10	0.148823	1.076826	2933.256556	0.019344	0.021253
RS	11	0.172571	1.076826	3140.271691	0.020710	0.022706
RS	12	0.198586	1.136784	3179.819106	0.020970	0.022933
RS	13	0.227083	1.136784	3393.599115	0.022380	0.024343
RS	14	0.258301	1.210699	3395.283346	0.022391	0.024254
RS	15	0.292497	1.210699	3611.634805	0.023818	0.025657
RS	16	0.329958	1.260478	3682.169731	0.024283	0.026041
RS	17	0.370994	1.260478	3899.319702	0.025715	0.027472
RS	18	0.415946	1.294261	4010.552605	0.026449	0.028148
RS	19	0.465188	1.294261	4222.922557	0.027849	0.029590
RS	20	0.519131	1.337045	4291.149641	0.028299	0.029978
RS	21	0.578221	1.337045	4489.645779	0.029608	0.031366
RS	22	0.642952	1.410211	4440.187779	0.029282	0.030942
RS	23	0.713860	1.410211	4616.387927	0.030444	0.032193
RS	24	0.791536	1.530859	4409.713116	0.029081	0.030670
RS	25	0.876625	1.530859	4559.713735	0.030070	0.031726
RS	26	0.969836	1.721493	4184.958136	0.027599	0.029022
RS	27	1.071942	1.721493	4310.880667	0.028429	0.029872
RS	28	1.183794	2.018497	3784.589664	0.024959	0.026111
RS	29	1.306321	2.018497	3893.265353	0.025675	0.026791
RS	30	1.440542	2.477900	3264.753455	0.021530	0.022341
RS	31	1.587574	2.477900	3363.784688	0.022184	0.022906
RS	32	1.748638	3.182476	2703.791598	0.017831	0.018288
RS	33	1.925074	3.182476	2797.672797	0.018450	0.018780
RS	34	2.118350	4.244989	2176.344735	0.014353	0.014494
RS	35	2.330073	4.244989	2265.530157	0.014941	0.014935
RS	36	2.562002	5.788991	1734.639606	0.011440	0.011334
RS	37	2.816067	5.788991	1817.523913	0.011986	0.011730
RS	38	3.094380	7.879522	1402.883875	0.009252	0.008966
RS	39	3.399256	7.879522	1478.364454	0.009750	0.009323
RS	40	3.733230	10.402171	1182.331183	0.007797	0.007380
RS	41	4.099078	10.402171	1250.982140	0.008250	0.007706
RS	42	4.499844	12.978964	1061.732112	0.007002	0.006475
RS	43	4.938859	12.978964	1125.428492	0.007422	0.006783
RS	44	5.419774	15.079678	1026.415538	0.006769	0.006131
RS	45	5.946589	15.079678	1087.261644	0.007170	0.006435
RS	46	6.523683	16.305774	1063.360020	0.007013	0.006247
RS	47	7.155857	16.305774	1122.534364	0.007403	0.006556
RS	48	7.848365	16.591488	1160.935516	0.007656	0.006742
RS	49	8.606968	16.591488	1217.486648	0.008029	0.007050
RS	50	9.437972	16.184770	1302.527123	0.008590	0.007513
RS	51	10.348289	16.184770	1352.104295	0.008917	0.007795
RS	52	11.345488	15.515853	1454.445020	0.009592	0.008363
RS	53	12.437860	15.515853	1489.011118	0.009820	0.008569
RS	54	13.634490	15.252019	1539.615423	0.010153	0.008826
RS	55	14.945328	15.252019	1552.506883	0.010238	0.008913
RS	56	16.381274	15.252019	1553.098313	0.010242	0.008926
RS	57	17.954269	15.252019	1540.190842	0.010157	0.008856
RS	58	19.677392	89.427386	271.461149	0.001790	0.001587
RS	59	21.564973	89.427386	293.785132	0.001937	0.001711
RS	60	23.632706	89.427386	317.541226	0.002094	0.001842
RS	61	25.897787	89.427386	342.734143	0.002260	0.001978
RS	62	28.379051	89.427386	369.345781	0.002436	0.002119
RS	63	31.097129	89.427386	17238.937099	0.113688	0.093376
PA	4+25*2+4+6 0.003649930 0.011336194 31.097128912 7229.100801461 7.559397773 1.759626673 1.145588501 1.076826101 1.136783592 1.210698729 1.260478108 1.294261350 1.337044964 1.410211016 1.530859003 1.721492570 2.018497074 2.477899793 3.182476279 4.244989016 5.788991081 7.879521812 10.402171499 12.978963728 15.079677909 16.305774379 16.591487913 16.184769727 15.515853079 15.252018605 89.427385811
//
CC
CC	Brief Description of the file format:
CC	  CC  comments
CC	  MM  useful-messages
CC	  RD  round-of-iterations
CC	  LL  \log[P(sequence)]
CC	  QD  Q-before-opt Q-after-opt
CC	  TR  \theta_0 \rho_0
CC	  RS  k t_k \lambda_k \pi_k \sum_{l\not=k}A_{kl} A_{kk}
CC	  DC  begin end best-k t_k+\Delta_k max-prob
CC
MM	Version: 0.6.5-r67
MM	pattern:4+25*2+4+6, n:63, n_free_lambdas:28
MM	n_iterations:25, skip:1, max_t:5, theta/rho:5
MM	is_decoding:0
MM	n_seqs:34, sum_L:1225682, sum_n:51995
RD	0
LK	0.000000
QD	0.000000 -> 0.000000
RI	inf
TR	0.043347	0.008669
MT	5.000000
MM	C_pi: 1.000000, n_recomb: 10580.150641
RS	0	0.000000	1.000000	67.623571	0.006392	0.000000
RS	1	0.006440	1.000000	71.503640	0.006758	0.000000
RS	2	0.013294	1.000000	75.574122	0.007143	0.000000
RS	3	0.020590	1.000000	79.840098	0.007546	0.000000
RS	4	0.028356	1.000000	84.306162	0.007968	0.000000
RS	5	0.036622	1.000000	88.976307	0.008410	0.000000
RS	6	0.045421	1.000000	93.853801	0.008871	0.000000
RS	7	0.054785	1.000000	98.941043	0.009352	0.000000
RS	8	0.064753	1.000000	104.239411	0.009852	0.000000
RS	9	0.075363	1.000000	109.749092	0.010373	0.000000
RS	10	0.086656	1.000000	115.468890	0.010914	0.000000
RS	11	0.098677	1.000000	121.396029	0.011474	0.000000
RS	12	0.111471	1.000000	127.525933	0.012053	0.000000
RS	13	0.125090	1.000000	133.851989	0.012651	0.000000
RS	14	0.139585	1.000000	140.365302	0.013267	0.000000
RS	15	0.155014	1.000000	147.054431	0.013899	0.000000
RS	16	0.171437	1.000000	153.905117	0.014547	0.000000
RS	17	0.188917	1.000000	160.900000	0.015208	0.000000
RS	18	0.207523	1.000000	168.018338	0.015881	0.000000
RS	19	0.227327	1.000000	175.235719	0.016563	0.000000
RS	20	0.248406	1.000000	182.523786	0.017252	0.000000
RS	21	0.270843	1.000000	189.849974	0.017944	0.000000
RS	22	0.294725	1.000000	197.177274	0.018637	0.000000
RS	23	0.320144	1.000000	204.464024	0.019325	0.000000
RS	24	0.347201	1.000000	211.663754	0.020006	0.000000
RS	25	0.376000	1.000000	218.725091	0.020673	0.000000
RS	26	0.406654	1.000000	225.591734	0.021322	0.000000
RS	27	0.439282	1.000000	232.202531	0.021947	0.000000
RS	28	0.474011	1.000000	238.491664	0.022541	0.000000
RS	29	0.510976	1.000000	244.388965	0.023099	0.000000
RS	30	0.550322	1.000000	249.820388	0.023612	0.000000
RS	31	0.592202	1.000000	254.708649	0.024074	0.000000
RS	32	0.636779	1.000000	258.974059	0.024477	0.000000
RS	33	0.684227	1.000000	262.535565	0.024814	0.000000
RS	34	0.734730	1.000000	265.312002	0.025076	0.000000
RS	35	0.788485	1.000000	267.223586	0.025257	0.000000
RS	36	0.845702	1.000000	268.193613	0.025349	0.000000
RS	37	0.906604	1.000000	268.150396	0.025345	0.000000
RS	38	0.971428	1.000000	267.029376	0.025239	0.000000
RS	39	1.040426	1.000000	264.775404	0.025026	0.000000
RS	40	1.113868	1.000000	261.345134	0.024701	0.000000
RS	41	1.192040	1.000000	256.709443	0.024263	0.000000
RS	42	1.275245	1.000000	250.855827	0.023710	0.000000
RS	43	1.363809	1.000000	243.790628	0.023042	0.000000
RS	44	1.458076	1.000000	235.541016	0.022263	0.000000
RS	45	1.558414	1.000000	226.156557	0.021376	0.000000
RS	46	1.665214	1.000000	215.710253	0.020388	0.000000
RS	47	1.778891	1.000000	204.298899	0.019310	0.000000
RS	48	1.899889	1.000000	192.042638	0.018151	0.000000
RS	49	2.028679	1.000000	179.083590	0.016926	0.000000
RS	50	2.165763	1.000000	165.583487	0.015650	0.000000
RS	51	2.311675	1.000000	151.720276	0.014340	0.000000
RS	52	2.466983	1.000000	137.683719	0.013013	0.000000
RS	53	2.632293	1.000000	123.670091	0.011689	0.000000
RS	54	2.808249	1.000000	109.876134	0.010385	0.000000
RS	55	2.995536	1.000000	96.492544	0.009120	0.000000
RS	56	3.194884	1.000000	83.697283	0.007911	0.000000
RS	57	3.407070	1.000000	71.649127	0.006772	0.000000
RS	58	3.632920	1.000000	60.481836	0.005717	0.000000
RS	59	3.873315	1.000000	50.299372	0.004754	0.000000
RS	60	4.129191	1.000000	41.172540	0.003891	0.000000
RS	61	4.401545	1.000000	33.137335	0.003132	0.000000
RS	62	4.691438	1.000000	26.195173	0.002476	0.000000
RS	63	5.000000	1.000000	72.826909	0.006883	0.000000
PA	4+25*2+4+6 0.043347348 0.008669470 5.000000000 1.000000000 1.000000000 1.000000000 1.000000000 1.000000000 1.000000000 1.000000000 1.000000000 1.000000000 1.000000000 1.000000000 1.000000000 1.000000000 1.000000000 1.000000000 1.000000000 1.000000000 1.000000000 1.000000000 1.000000000 1.000000000 1.000000000 1.000000000 1.000000000 1.000000000 1.000000000 1.000000000 1.000000000
//
IT	9341
RD	1
LK	-166314.046752
QD	-8439.133705 -> -3020.510695
RI	0.1136013858
TR	0.025262	0.005345
MT	10.866858
MM	C_pi: 1.689494, n_recomb: 11017.837454
RS	0	0.000000	0.349792	240.077621	0.021790	0.000730
RS	1	0.007741	0.349792	252.790779	0.022944	0.005018
RS	2	0.016082	0.349792	265.704479	0.024116	0.010878
RS	3	0.025068	0.349792	278.743589	0.025299	0.016923
RS	4	0.034750	0.309016	329.681894	0.029923	0.022384
RS	5	0.045182	0.309016	342.977257	0.031129	0.026786
RS	6	0.056420	0.331176	332.464807	0.030175	0.030255
RS	7	0.068529	0.331176	344.867596	0.031301	0.033069
RS	8	0.081576	0.373040	317.405657	0.028808	0.035128
RS	9	0.095632	0.373040	328.866865	0.029849	0.036133
RS	10	0.110777	0.435120	292.148945	0.026516	0.036010
RS	11	0.127094	0.435120	302.756877	0.027479	0.035035
RS	12	0.144674	0.513683	265.843207	0.024128	0.033646
RS	13	0.163615	0.513683	275.677362	0.025021	0.032209
RS	14	0.184022	0.603987	243.186762	0.022072	0.030897
RS	15	0.206009	0.603987	252.307933	0.022900	0.029719
RS	16	0.229698	0.707336	223.556175	0.020290	0.028604
RS	17	0.255221	0.707336	232.020399	0.021059	0.027480
RS	18	0.282720	0.827411	205.885052	0.018687	0.026304
RS	19	0.312347	0.827411	213.743811	0.019400	0.025063
RS	20	0.344268	0.966608	189.966703	0.017242	0.023771
RS	21	0.378660	0.966608	197.266982	0.017904	0.022451
RS	22	0.415715	1.125649	175.913416	0.015966	0.021133
RS	23	0.455638	1.125649	182.697971	0.016582	0.019839
RS	24	0.498652	1.303665	163.826562	0.014869	0.018584
RS	25	0.544995	1.303665	170.133513	0.015442	0.017377
RS	26	0.594926	1.497880	153.745438	0.013954	0.016228
RS	27	0.648723	1.497880	159.606851	0.014486	0.015146
RS	28	0.706684	1.703748	145.616558	0.013216	0.014141
RS	29	0.769131	1.703748	151.055858	0.013710	0.013218
RS	30	0.836414	1.916507	139.220952	0.012636	0.012379
RS	31	0.908904	1.916507	144.249860	0.013092	0.011619
RS	32	0.987007	2.132614	134.205486	0.012181	0.010934
RS	33	1.071155	2.132614	138.822064	0.012600	0.010317
RS	34	1.161818	2.349968	130.179005	0.011815	0.009759
RS	35	1.259499	2.349968	134.367562	0.012195	0.009256
RS	36	1.364742	2.567375	126.782489	0.011507	0.008801
RS	37	1.478133	2.567375	130.514833	0.011846	0.008389
RS	38	1.600301	2.783952	123.713239	0.011228	0.008019
RS	39	1.731926	2.783952	126.950527	0.011522	0.007688
RS	40	1.873742	2.998812	120.718511	0.010957	0.007392
RS	41	2.026535	2.998812	123.413417	0.011201	0.007132
RS	42	2.191157	3.211078	117.578046	0.010672	0.006905
RS	43	2.368522	3.211078	119.677551	0.010862	0.006711
RS	44	2.559618	3.420051	114.090178	0.010355	0.006550
RS	45	2.765508	3.420051	115.539491	0.010487	0.006421
RS	46	2.987336	3.625589	110.061514	0.009989	0.006323
RS	47	3.226336	3.625589	110.809961	0.010057	0.006255
RS	48	3.483838	3.828793	105.300832	0.009557	0.006215
RS	49	3.761274	3.828793	105.310798	0.009558	0.006202
RS	50	4.060187	4.032885	99.625205	0.009042	0.006210
RS	51	4.382240	4.032885	98.884824	0.008975	0.006237
RS	52	4.729224	4.244438	92.879010	0.008430	0.006277
RS	53	5.103070	4.244438	91.418423	0.008297	0.006327
RS	54	5.505855	4.611228	82.575738	0.007495	0.006381
RS	55	5.939822	4.611228	80.783189	0.007332	0.006433
RS	56	6.407384	4.611228	78.441567	0.007120	0.006479
RS	57	6.911140	4.611228	75.557475	0.006858	0.006512
RS	58	7.453895	6.489677	52.199524	0.004738	0.006527
RS	59	8.038665	6.489677	51.299566	0.004656	0.006522
RS	60	8.668705	6.489677	50.057600	0.004543	0.006498
RS	61	9.347517	6.489677	48.472607	0.004399	0.006462
RS	62	10.078879	6.489677	46.551652	0.004225	0.006431
RS	63	10.866858	6.489677	367.047839	0.033314	0.049278
PA	4+25*2+4+6 0.025262399 0.005344636 10.866857767 0.349792480 0.309015512 0.331175804 0.373039961 0.435119629 0.513683319 0.603986740 0.707336426 0.827410817 0.966607928 1.125649214 1.303664923 1.497880101 1.703747749 1.916506767 2.132614136 2.349967957 2.567375183 2.783951759 2.998811722 3.211077690 3.420050621 3.625589371 3.828792572 4.032884598 4.244437695 4.611228466 6.489677489
//
IT	5402
RD	2
LK	-157628.772695
QD	-3781.064272 -> -1952.165908
RI	0.0943093019
TR	0.019604	0.005861
MT	13.242418
MM	C_pi: 2.952873, n_recomb: 21031.573854
RS	0	0.000000	0.559078	299.079857	0.014221	0.000309
RS	1	0.008077	0.559078	318.423131	0.015140	0.002323
RS	2	0.016807	0.559078	338.606870	0.016100	0.005723
RS	3	0.026241	0.559078	359.598719	0.017098	0.009952
RS	4	0.036438	0.355150	596.950863	0.028384	0.016510
RS	5	0.047458	0.355150	624.697237	0.029703	0.021891
RS	6	0.059369	0.341398	677.807670	0.032228	0.025451
RS	7	0.072241	0.341398	704.409561	0.033493	0.030426
RS	8	0.086153	0.362012	689.046296	0.032762	0.031429
RS	9	0.101189	0.362012	713.248460	0.033913	0.035804
RS	10	0.117440	0.408601	653.634959	0.031079	0.034326
RS	11	0.135003	0.408601	675.580025	0.032122	0.037679
RS	12	0.153984	0.476226	599.066885	0.028484	0.034453
RS	13	0.174499	0.476226	619.124569	0.029438	0.036694
RS	14	0.196670	0.559687	544.498002	0.025890	0.032947
RS	15	0.220633	0.559687	562.888725	0.026764	0.034617
RS	16	0.246531	0.660304	493.324706	0.023456	0.030982
RS	17	0.274521	0.660304	510.218620	0.024260	0.032403
RS	18	0.304771	0.784771	444.150121	0.021118	0.028882
RS	19	0.337465	0.784771	459.714847	0.021858	0.029975
RS	20	0.372800	0.941470	396.838427	0.018869	0.026474
RS	21	0.410989	0.941470	411.221088	0.019553	0.027128
RS	22	0.452262	1.138971	352.473387	0.016759	0.023694
RS	23	0.496869	1.138971	365.786827	0.017392	0.023925
RS	24	0.545079	1.384952	312.418022	0.014855	0.020718
RS	25	0.597183	1.384952	324.746461	0.015441	0.020652
RS	26	0.653496	1.684272	277.775110	0.013208	0.017818
RS	27	0.714357	1.684272	289.190879	0.013750	0.017577
RS	28	0.780134	2.037173	249.072631	0.011843	0.015180
RS	29	0.851223	2.037173	259.651084	0.012346	0.014864
RS	30	0.928055	2.439561	226.128890	0.010752	0.012911
RS	31	1.011093	2.439561	235.951943	0.011219	0.012601
RS	32	1.100837	2.885607	208.189666	0.009899	0.011047
RS	33	1.197831	2.885607	217.338667	0.010334	0.010778
RS	34	1.302659	3.369388	194.313022	0.009239	0.009545
RS	35	1.415953	3.369388	202.859691	0.009645	0.009320
RS	36	1.538399	3.883931	183.686669	0.008734	0.008337
RS	37	1.670735	3.883931	191.687661	0.009114	0.008157
RS	38	1.813760	4.418917	175.742693	0.008356	0.007373
RS	39	1.968337	4.418917	183.236836	0.008712	0.007244
RS	40	2.135400	4.959964	170.093452	0.008088	0.006626
RS	41	2.315957	4.959964	177.098484	0.008421	0.006552
RS	42	2.511097	5.490156	166.422807	0.007913	0.006076
RS	43	2.721999	5.490156	172.930304	0.008222	0.006063
RS	44	2.949936	5.993223	164.394268	0.007817	0.005713
RS	45	3.196284	5.993223	170.363408	0.008100	0.005769
RS	46	3.462530	6.458463	163.556994	0.007777	0.005529
RS	47	3.750281	6.458463	168.909724	0.008031	0.005650
RS	48	4.061274	6.885342	163.284034	0.007764	0.005496
RS	49	4.397386	6.885342	167.906460	0.007984	0.005669
RS	50	4.760647	7.285946	162.764586	0.007739	0.005569
RS	51	5.153249	7.285946	166.520387	0.007918	0.005773
RS	52	5.577561	7.688026	161.001249	0.007655	0.005689
RS	53	6.036147	7.688026	163.764055	0.007787	0.005895
RS	54	6.531772	8.427864	151.667003	0.007211	0.005618
RS	55	7.067430	8.427864	153.678783	0.007307	0.005800
RS	56	7.646355	8.427864	154.908055	0.007365	0.005940
RS	57	8.272039	8.427864	155.270363	0.007383	0.006023
RS	58	8.948261	13.980872	94.850247	0.004510	0.004370
RS	59	9.679103	13.980872	97.297501	0.004626	0.004495
RS	60	10.468976	13.980872	99.387586	0.004726	0.004577
RS	61	11.322648	13.980872	101.060525	0.004805	0.004614
RS	62	12.245272	13.980872	102.256186	0.004862	0.004609
RS	63	13.242418	13.980872	1439.807614	0.068459	0.053764
PA	4+25*2+4+6 0.019604309 0.005861265 13.242418024 0.559077901 0.355150270 0.341397530 0.362011799 0.408601041 0.476225611 0.559686645 0.660303986 0.784771277 0.941469647 1.138971383 1.384952439 1.684271591 2.037173096 2.439560960 2.885607014 3.369387936 3.883930630 4.418916688 4.959963937 5.490155956 5.993223053 6.458463135 6.885342436 7.285946228 7.688026059 8.427863747 13.980871803
//
IT	4667
RD	3
LK	-154606.281882
QD	-2444.332467 -> -1650.682776
RI	0.0675092309
TR	0.016178	0.006755
MT	14.456995
MM	C_pi: 4.159811, n_recomb: 33961.912848
RS	0	0.000000	1.047952	261.891158	0.007711	0.000160
RS	1	0.008227	1.047952	281.137312	0.008278	0.001220
RS	2	0.017130	1.047952	301.595733	0.008880	0.003078
RS	3	0.026766	1.047952	323.308423	0.009520	0.005460
RS	4	0.037195	0.473538	761.423111	0.022420	0.012746
RS	5	0.048482	0.473538	803.900778	0.023671	0.017019
RS	6	0.060697	0.405675	986.419507	0.029045	0.022168
RS	7	0.073917	0.405675	1032.011946	0.030387	0.026584
RS	8	0.088224	0.401460	1087.795200	0.032030	0.029230
RS	9	0.103709	0.401460	1131.018398	0.033303	0.033377
RS	10	0.120468	0.432362	1090.061685	0.032097	0.033240
RS	11	0.138605	0.432362	1129.408287	0.033255	0.036821
RS	12	0.158234	0.487522	1036.917284	0.030532	0.034552
RS	13	0.179478	0.487522	1072.540502	0.031581	0.037364
RS	14	0.202470	0.559097	966.898366	0.028470	0.034090
RS	15	0.227354	0.559097	999.161007	0.029420	0.036340
RS	16	0.254284	0.646958	892.021133	0.026265	0.032724
RS	17	0.283430	0.646958	921.277074	0.027127	0.034680
RS	18	0.314974	0.757982	812.111826	0.023912	0.030859
RS	19	0.349112	0.757982	838.771974	0.024697	0.032541
RS	20	0.386060	0.902761	727.629907	0.021425	0.028498
RS	21	0.426046	0.902761	752.114936	0.022146	0.029799
RS	22	0.469323	1.094232	641.853352	0.018899	0.025613
RS	23	0.516159	1.094232	664.497756	0.019566	0.026469
RS	24	0.566849	1.346591	559.582550	0.016477	0.022355
RS	25	0.621708	1.346591	580.585953	0.017095	0.022824
RS	26	0.681081	1.672745	485.482043	0.014295	0.019060
RS	27	0.745339	1.672745	504.941064	0.014868	0.019266
RS	28	0.814882	2.081527	422.514546	0.012441	0.016034
RS	29	0.890147	2.081527	440.499461	0.012970	0.016085
RS	30	0.971604	2.576622	371.365380	0.010935	0.013435
RS	31	1.059761	2.576622	387.974544	0.011424	0.013411
RS	32	1.155172	3.158197	330.939381	0.009744	0.011300
RS	33	1.258431	3.158197	346.305630	0.010197	0.011252
RS	34	1.370185	3.824038	299.450131	0.008817	0.009589
RS	35	1.491133	3.824038	313.721837	0.009237	0.009539
RS	36	1.622031	4.566842	275.303264	0.008106	0.008232
RS	37	1.763698	4.566842	288.627367	0.008499	0.008191
RS	38	1.917019	5.368314	257.440750	0.007580	0.007170
RS	39	2.082953	5.368314	269.954169	0.007949	0.007151
RS	40	2.262538	6.196084	245.210547	0.007220	0.006368
RS	41	2.456898	6.196084	257.032210	0.007568	0.006384
RS	42	2.667246	7.007214	238.113433	0.007011	0.005803
RS	43	2.894900	7.007214	249.330745	0.007341	0.005865
RS	44	3.141282	7.757773	235.608477	0.006937	0.005456
RS	45	3.407933	7.757773	246.257673	0.007251	0.005572
RS	46	3.696520	8.416745	236.928026	0.006976	0.005309
RS	47	4.008849	8.416745	246.971472	0.007272	0.005479
RS	48	4.346872	8.978026	240.926712	0.007094	0.005328
RS	49	4.712704	8.978026	250.236038	0.007368	0.005543
RS	50	5.108631	9.464842	246.003268	0.007244	0.005462
RS	51	5.537130	9.464842	254.362554	0.007490	0.005702
RS	52	6.000881	9.932331	249.996471	0.007361	0.005642
RS	53	6.502783	9.932331	257.144449	0.007572	0.005881
RS	54	7.045975	10.847988	241.757068	0.007118	0.005583
RS	55	7.633854	10.847988	247.795649	0.007296	0.005790
RS	56	8.270096	10.847988	252.850489	0.007445	0.005959
RS	57	8.958680	10.847988	256.761194	0.007560	0.006074
RS	58	9.703911	20.561498	139.241817	0.004100	0.003757
RS	59	10.510451	20.561498	145.064587	0.004271	0.003882
RS	60	11.383342	20.561498	150.656863	0.004436	0.003975
RS	61	12.328044	20.561498	155.933510	0.004591	0.004034
RS	62	13.350464	20.561498	160.801790	0.004735	0.004057
RS	63	14.456995	20.561498	3106.473085	0.091469	0.057567
PA	4+25*2+4+6 0.016178206 0.006754600 14.456995042 1.047951691 0.473537644 0.405674591 0.401459767 0.432361700 0.487522489 0.559097376 0.646957808 0.757982467 0.902761304 1.094231572 1.346591310 1.672745165 2.081527212 2.576622476 3.158196619 3.824037574 4.566841716 5.368314391 6.196084443 7.007214068 7.757772814 8.416744650 8.978026207 9.464842128 9.932330713 10.847988331 20.561497686
//
IT	5318
RD	4
LK	-153210.088814
QD	-1893.434195 -> -1415.683768
RI	0.0481292382
TR	0.013694	0.007581
MT	15.395456
MM	C_pi: 5.061459, n_recomb: 46147.305776
RS	0	0.000000	1.974096	190.753820	0.004134	0.000087
RS	1	0.008334	1.974096	205.751432	0.004459	0.000667
RS	2	0.017363	1.974096	221.847489	0.004807	0.001696
RS	3	0.027144	1.974096	239.108510	0.005181	0.003022
RS	4	0.037740	0.636999	793.476781	0.017194	0.009934
RS	5	0.049220	0.636999	843.660075	0.018282	0.013253
RS	6	0.061656	0.489179	1162.552324	0.025192	0.019307
RS	7	0.075128	0.489179	1223.893834	0.026521	0.023051
RS	8	0.089724	0.454399	1382.084210	0.029949	0.027014
RS	9	0.105535	0.454399	1444.071412	0.031293	0.030675
RS	10	0.122665	0.468935	1458.585301	0.031607	0.031855
RS	11	0.141222	0.468935	1516.461069	0.032861	0.035153
RS	12	0.161325	0.512440	1440.659824	0.031219	0.034027
RS	13	0.183105	0.512440	1493.284542	0.032359	0.036774
RS	14	0.206699	0.573060	1382.628104	0.029961	0.034394
RS	15	0.232259	0.573060	1430.020373	0.030988	0.036681
RS	16	0.259950	0.648540	1305.802281	0.028296	0.033686
RS	17	0.289949	0.648540	1348.264248	0.029217	0.035703
RS	18	0.322447	0.744891	1211.406561	0.026251	0.032239
RS	19	0.357655	0.744891	1249.511122	0.027077	0.034031
RS	20	0.395796	0.873014	1099.610512	0.023828	0.030089
RS	21	0.437116	0.873014	1134.148415	0.024577	0.031578
RS	22	0.481880	1.047408	975.484540	0.021138	0.027238
RS	23	0.530374	1.047408	1007.232492	0.021826	0.028346
RS	24	0.582910	1.285386	848.302043	0.018382	0.023856
RS	25	0.639825	1.285386	877.784895	0.019021	0.024588
RS	26	0.701482	1.604706	728.503129	0.015786	0.020309
RS	27	0.768278	1.604706	755.936385	0.016381	0.020755
RS	28	0.840642	2.020732	623.785116	0.013517	0.016984
RS	29	0.919035	2.020732	649.214671	0.014068	0.017244
RS	30	1.003963	2.545007	537.197088	0.011641	0.014107
RS	31	1.095968	2.545007	560.667527	0.012150	0.014258
RS	32	1.195641	3.186158	467.941846	0.010140	0.011737
RS	33	1.303621	3.186158	489.568096	0.010609	0.011830
RS	34	1.420600	3.949992	413.526934	0.008961	0.009837
RS	35	1.547328	3.949992	433.484910	0.009394	0.009900
RS	36	1.684618	4.834397	371.530294	0.008051	0.008338
RS	37	1.833350	4.834397	390.029598	0.008452	0.008388
RS	38	1.994477	5.818942	340.314245	0.007375	0.007180
RS	39	2.169033	5.818942	357.580728	0.007749	0.007233
RS	40	2.358136	6.857361	318.860469	0.006910	0.006322
RS	41	2.563000	6.857361	335.120685	0.007262	0.006393
RS	42	2.784936	7.881208	306.374491	0.006639	0.005733
RS	43	3.025370	7.881208	321.830312	0.006974	0.005835
RS	44	3.285841	8.816344	302.001799	0.006544	0.005386
RS	45	3.568020	8.816344	316.793093	0.006865	0.005530
RS	46	3.873716	9.607710	304.587064	0.006600	0.005255
RS	47	4.204889	9.607710	318.746437	0.006907	0.005443
RS	48	4.563663	10.240784	312.429712	0.006770	0.005303
RS	49	4.952337	10.240784	325.841217	0.007061	0.005528
RS	50	5.373403	10.748763	323.081087	0.007001	0.005476
RS	51	5.829562	10.748763	335.465996	0.007269	0.005723
RS	52	6.323737	11.213009	333.065171	0.007217	0.005697
RS	53	6.859097	11.213009	344.030124	0.007455	0.005942
RS	54	7.439074	12.183966	326.461593	0.007074	0.005663
RS	55	8.067388	12.183966	335.985845	0.007281	0.005875
RS	56	8.748065	12.183966	344.311241	0.007461	0.006052
RS	57	9.485471	12.183966	351.210506	0.007611	0.006180
RS	58	10.284333	26.135881	169.324498	0.003669	0.003355
RS	59	11.149773	26.135881	177.799895	0.003853	0.003483
RS	60	12.087340	26.135881	186.212424	0.004035	0.003588
RS	61	13.103044	26.135881	194.471463	0.004214	0.003667
RS	62	14.203398	26.135881	202.474215	0.004388	0.003719
RS	63	15.395456	26.135881	4755.159663	0.103043	0.061808
PA	4+25*2+4+6 0.013693953 0.007581347 15.395456246 1.974095949 0.636999255 0.489178500 0.454399226 0.468934952 0.512440243 0.573059867 0.648540071 0.744891320 0.873014096 1.047407646 1.285385562 1.604705983 2.020732065 2.545006771 3.186157509 3.949991914 4.834397433 5.818942377 6.857360677 7.881207945 8.816343515 9.607709973 10.240783758 10.748762997 11.213008851 12.183965844 26.135881167
//
IT	5458
RD	5
LK	-152324.563124
QD	-1543.536517 -> -1192.792011
RI	0.0351051409
TR	0.011754	0.008280
MT	16.279809
MM	C_pi: 5.765136, n_recomb: 57144.856593
RS	0	0.000000	3.676581	127.821720	0.002237	0.000048
RS	1	0.008430	3.676581	138.270814	0.002420	0.000372
RS	2	0.017570	3.676581	149.544429	0.002617	0.000948
RS	3	0.027480	3.676581	161.702435	0.002830	0.001691
RS	4	0.038226	0.851318	750.987936	0.013142	0.007778
RS	5	0.049878	0.851318	802.802039	0.014049	0.010359
RS	6	0.062512	0.589273	1233.930817	0.021593	0.016778
RS	7	0.076212	0.589273	1306.002919	0.022854	0.019948
RS	8	0.091065	0.516691	1570.249809	0.027478	0.024789
RS	9	0.107171	0.516691	1648.320196	0.028845	0.028018
RS	10	0.124635	0.513500	1736.079076	0.030380	0.030230
RS	11	0.143571	0.513500	1811.619622	0.031702	0.033233
RS	12	0.164103	0.545989	1774.491637	0.031053	0.033094
RS	13	0.186366	0.545989	1844.224978	0.032273	0.035685
RS	14	0.210505	0.597164	1749.759593	0.030620	0.034167
RS	15	0.236679	0.597164	1812.772790	0.031722	0.036379
RS	16	0.265060	0.662267	1691.192484	0.029595	0.034098
RS	17	0.295833	0.662267	1747.328926	0.030577	0.036068
RS	18	0.329200	0.746112	1600.810148	0.028013	0.033155
RS	19	0.365380	0.746112	1650.500758	0.028883	0.034932
RS	20	0.404609	0.859269	1476.860621	0.025844	0.031343
RS	21	0.447146	0.859269	1521.141243	0.026619	0.032871
RS	22	0.493268	1.016591	1324.464121	0.023177	0.028654
RS	23	0.543278	1.016591	1364.658646	0.023881	0.029861
RS	24	0.597503	1.236631	1156.808635	0.020243	0.025265
RS	25	0.656300	1.236631	1194.007638	0.020894	0.026133
RS	26	0.720053	1.539666	991.133114	0.017344	0.021572
RS	27	0.789180	1.539666	1025.875529	0.017952	0.022157
RS	28	0.864134	1.945266	841.734615	0.014730	0.018017
RS	29	0.945406	1.945266	874.119287	0.015297	0.018403
RS	30	1.033529	2.471042	715.711325	0.012525	0.014891
RS	31	1.129081	2.471042	745.705152	0.013049	0.015152
RS	32	1.232687	3.133332	613.596964	0.010738	0.012295
RS	33	1.345027	3.133332	641.234917	0.011221	0.012480
RS	34	1.466837	3.946605	532.670645	0.009321	0.010208
RS	35	1.598915	3.946605	558.096205	0.009766	0.010346
RS	36	1.742126	4.916317	469.853989	0.008222	0.008564
RS	37	1.897409	4.916317	493.295251	0.008632	0.008676
RS	38	2.065783	6.024100	422.953870	0.007401	0.007303
RS	39	2.248349	6.024100	444.698850	0.007782	0.007406
RS	40	2.446305	7.214992	390.515400	0.006834	0.006380
RS	41	2.660947	7.214992	410.886395	0.007190	0.006490
RS	42	2.893683	8.399370	371.328595	0.006498	0.005757
RS	43	3.146038	8.399370	390.640695	0.006836	0.005888
RS	44	3.419666	9.474897	364.105978	0.006372	0.005401
RS	45	3.716358	9.474897	382.607475	0.006695	0.005562
RS	46	4.038061	10.362454	367.217226	0.006426	0.005274
RS	47	4.386882	10.362454	385.017656	0.006738	0.005470
RS	48	4.765107	11.037822	378.363659	0.006621	0.005338
RS	49	5.175215	11.037822	395.364125	0.006919	0.005565
RS	50	5.619894	11.542217	394.217651	0.006899	0.005534
RS	51	6.102056	11.542217	410.074937	0.007176	0.005779
RS	52	6.624863	11.980109	409.906780	0.007173	0.005780
RS	53	7.191741	11.980109	424.086608	0.007421	0.006020
RS	54	7.806404	12.959401	404.841460	0.007084	0.005758
RS	55	8.472880	12.959401	417.225130	0.007301	0.005966
RS	56	9.195538	12.959401	428.147188	0.007492	0.006140
RS	57	9.979112	12.959401	437.315985	0.007653	0.006270
RS	58	10.828738	31.260792	188.086724	0.003291	0.003014
RS	59	11.749985	31.260792	198.525383	0.003474	0.003142
RS	60	12.748888	31.260792	209.065184	0.003659	0.003255
RS	61	13.831995	31.260792	219.619239	0.003843	0.003349
RS	62	15.006403	31.260792	230.085870	0.004026	0.003422
RS	63	16.279809	31.260792	6220.577505	0.108856	0.066081
PA	4+25*2+4+6 0.011753772 0.008280064 16.279808612 3.676580760 0.851318478 0.589272515 0.516690851 0.513499886 0.545989207 0.597163937 0.662266662 0.746112470 0.859269179 1.016591271 1.236631333 1.539666155 1.945266035 2.471041881 3.133332203 3.946604905 4.916317471 6.024100029 7.214991732 8.399370144 9.474897031 10.362453822 11.037822297 11.542217406 11.980108600 12.959401342 31.260792443
//
IT	4728
RD	6
LK	-151660.959635
QD	-1271.298722 -> -995.715247
RI	0.0264832632
TR	0.010179	0.008850
MT	17.181025
MM	C_pi: 6.380716, n_recomb: 67314.091979
RS	0	0.000000	6.754803	82.540344	0.001226	0.000027
RS	1	0.008522	6.754803	89.460038	0.001329	0.000211
RS	2	0.017770	6.754803	96.949297	0.001440	0.000537
RS	3	0.027806	6.754803	105.053130	0.001561	0.000957
RS	4	0.038697	1.127646	678.833513	0.010085	0.006125
RS	5	0.050517	1.127646	728.715878	0.010826	0.008142
RS	6	0.063344	0.706772	1242.373903	0.018456	0.014587
RS	7	0.077263	0.706772	1320.932376	0.019623	0.017282
RS	8	0.092369	0.587611	1682.379578	0.024993	0.022667
RS	9	0.108763	0.587611	1773.552196	0.026347	0.025529
RS	10	0.126553	0.564623	1939.693002	0.028816	0.028512
RS	11	0.145859	0.564623	2031.466346	0.030179	0.031262
RS	12	0.166811	0.586153	2044.738836	0.030376	0.031928
RS	13	0.189548	0.586153	2131.281899	0.031662	0.034370
RS	14	0.214223	0.628913	2066.529954	0.030700	0.033601
RS	15	0.241000	0.628913	2145.552240	0.031874	0.035728
RS	16	0.270060	0.685307	2040.767077	0.030317	0.034123
RS	17	0.301595	0.685307	2111.270356	0.031364	0.036033
RS	18	0.335818	0.758829	1969.684703	0.029261	0.033704
RS	19	0.372958	0.758829	2031.581109	0.030181	0.035441
RS	20	0.413262	0.859531	1848.103285	0.027455	0.032302
RS	21	0.457002	0.859531	1902.379814	0.028261	0.033824
RS	22	0.504468	1.002184	1679.047861	0.024943	0.029868
RS	23	0.555980	1.002184	1727.499235	0.025663	0.031112
RS	24	0.611881	1.205730	1478.071820	0.021958	0.026566
RS	25	0.672546	1.205730	1522.508171	0.022618	0.027505
RS	26	0.738381	1.491688	1269.143735	0.018854	0.022806
RS	27	0.809826	1.491688	1310.661871	0.019471	0.023476
RS	28	0.887360	1.882271	1074.365683	0.015960	0.019078
RS	29	0.971500	1.882271	1113.274784	0.016539	0.019547
RS	30	1.062811	2.399555	906.441289	0.013466	0.015735
RS	31	1.161904	2.399555	942.672159	0.014004	0.016069
RS	32	1.269441	3.066254	768.437324	0.011416	0.012925
RS	33	1.386142	3.066254	801.916070	0.011913	0.013172
RS	34	1.512788	3.904803	658.092131	0.009776	0.010650
RS	35	1.650226	3.904803	688.880024	0.010234	0.010842
RS	36	1.799377	4.928712	571.992505	0.008497	0.008858
RS	37	1.961238	4.928712	600.291271	0.008918	0.009016
RS	38	2.136892	6.123973	507.486249	0.007539	0.007491
RS	39	2.327516	6.123973	533.614694	0.007927	0.007632
RS	40	2.534384	7.430868	462.645868	0.006873	0.006498
RS	41	2.758881	7.430868	487.004639	0.007235	0.006638
RS	42	3.002509	8.742842	435.742365	0.006473	0.005836
RS	43	3.266898	8.742842	458.752781	0.006815	0.005988
RS	44	3.553818	9.932468	424.934293	0.006313	0.005462
RS	45	3.865189	9.932468	446.951405	0.006640	0.005637
RS	46	4.203095	10.897744	428.023571	0.006359	0.005334
RS	47	4.569796	10.897744	449.233115	0.006674	0.005536
RS	48	4.967746	11.604263	442.056534	0.006567	0.005406
RS	49	5.399609	11.604263	462.373097	0.006869	0.005633
RS	50	5.868275	12.099434	462.787362	0.006875	0.005617
RS	51	6.376879	12.099434	481.793615	0.007157	0.005857
RS	52	6.928826	12.507726	483.878476	0.007188	0.005878
RS	53	7.527808	12.507726	500.884039	0.007441	0.006110
RS	54	8.177834	13.482405	480.038007	0.007131	0.005860
RS	55	8.883254	13.482405	494.844947	0.007351	0.006060
RS	56	9.648789	13.482405	507.874283	0.007545	0.006228
RS	57	10.479561	13.482405	518.768650	0.007707	0.006353
RS	58	11.381130	36.365782	199.921448	0.002970	0.002720
RS	59	12.359528	36.365782	211.862598	0.003147	0.002848
RS	60	13.421304	36.365782	224.058162	0.003329	0.002965
RS	61	14.573562	36.365782	236.429488	0.003512	0.003069
RS	62	15.824013	36.365782	248.881676	0.003697	0.003158
RS	63	17.181025	36.365782	7546.115809	0.112103	0.070072
PA	4+25*2+4+6 0.010179207 0.008850163 17.181025168 6.754803239 1.127646495 0.706772300 0.587611078 0.564623333 0.586152824 0.628912987 0.685306945 0.758829217 0.859531408 1.002184061 1.205730173 1.491688144 1.882270698 2.399555355 3.066253573 3.904802530 4.928711988 6.123973057 7.430868455 8.742842236 9.932468181 10.897744228 11.604263123 12.099434392 12.507726441 13.482405365 36.365781635
//
IT	4991
RD	7
LK	-151136.575878
QD	-1051.422542 -> -830.858504
RI	0.0207394905
TR	0.008881	0.009305
MT	18.116877
MM	C_pi: 6.963051, n_recomb: 76922.990509
RS	0	0.000000	12.242627	52.399784	0.000681	0.000016
RS	1	0.008613	12.242627	56.873441	0.000739	0.000121
RS	2	0.017967	12.242627	61.725360	0.000802	0.000307
RS	3	0.028127	12.242627	66.986863	0.000871	0.000547
RS	4	0.039162	1.479942	599.197756	0.007790	0.004854
RS	5	0.051148	1.479942	645.368097	0.008390	0.006441
RS	6	0.064166	0.843208	1214.724298	0.015791	0.012709
RS	7	0.078305	0.843208	1296.561160	0.016855	0.015012
RS	8	0.093662	0.667130	1742.013986	0.022646	0.020701
RS	9	0.110341	0.667130	1843.501837	0.023966	0.023251
RS	10	0.128457	0.621657	2086.685060	0.027127	0.026798
RS	11	0.148134	0.621657	2193.027857	0.028509	0.029333
RS	12	0.169505	0.631751	2262.216162	0.029409	0.030645
RS	13	0.192716	0.631751	2364.961285	0.030745	0.032961
RS	14	0.217927	0.666572	2338.151215	0.030396	0.032826
RS	15	0.245309	0.666572	2433.367111	0.031634	0.034882
RS	16	0.275050	0.715324	2355.059576	0.030616	0.033880
RS	17	0.307351	0.715324	2440.625142	0.031728	0.035741
RS	18	0.342435	0.780094	2315.013702	0.030095	0.033973
RS	19	0.380541	0.780094	2389.980135	0.031070	0.035674
RS	20	0.421928	0.870364	2208.358608	0.028709	0.033012
RS	21	0.466880	0.870364	2273.302309	0.029553	0.034520
RS	22	0.515704	1.000687	2033.990002	0.026442	0.030895
RS	23	0.568732	1.000687	2090.954487	0.027182	0.032153
RS	24	0.626328	1.190027	1807.859360	0.023502	0.027747
RS	25	0.688885	1.190027	1859.399663	0.024172	0.028729
RS	26	0.756829	1.460471	1559.829250	0.020278	0.023984
RS	27	0.830625	1.460471	1607.797392	0.020901	0.024711
RS	28	0.910776	1.835909	1320.365702	0.017165	0.020133
RS	29	0.997831	1.835909	1365.477155	0.017751	0.020660
RS	30	1.092384	2.341714	1109.075219	0.014418	0.016603
RS	31	1.195080	2.341714	1151.321616	0.014967	0.016990
RS	32	1.306621	3.005787	932.780857	0.012126	0.013592
RS	33	1.427769	3.005787	971.988155	0.012636	0.013887
RS	34	1.559351	3.857576	790.496701	0.010276	0.011135
RS	35	1.702266	3.857576	826.611072	0.010746	0.011369
RS	36	1.857489	4.918404	678.902452	0.008826	0.009195
RS	37	2.026082	4.918404	712.058726	0.009257	0.009389
RS	38	2.209194	6.179701	595.053318	0.007736	0.007718
RS	39	2.408078	6.179701	625.568910	0.008132	0.007890
RS	40	2.624091	7.579668	536.544953	0.006975	0.006652
RS	41	2.858708	7.579668	564.879351	0.007343	0.006817
RS	42	3.113532	8.998255	501.042721	0.006514	0.005947
RS	43	3.390303	8.998255	527.714407	0.006860	0.006117
RS	44	3.690912	10.285836	486.039827	0.006319	0.005551
RS	45	4.017411	10.285836	511.506974	0.006650	0.005738
RS	46	4.372031	11.318927	488.677832	0.006353	0.005418
RS	47	4.757192	11.318927	513.199348	0.006672	0.005626
RS	48	5.175527	12.052685	505.287030	0.006569	0.005495
RS	49	5.629891	12.052685	528.784597	0.006874	0.005723
RS	50	6.123389	12.539223	530.655663	0.006899	0.005717
RS	51	6.659389	12.539223	552.625006	0.007184	0.005953
RS	52	7.241554	12.920332	556.916558	0.007240	0.005989
RS	53	7.873859	12.920332	576.492900	0.007494	0.006213
RS	54	8.560622	13.887735	553.992632	0.007202	0.005968
RS	55	9.306534	13.887735	570.911781	0.007422	0.006161
RS	56	10.116688	13.887735	585.684689	0.007614	0.006321
RS	57	10.996619	13.887735	597.885520	0.007773	0.006440
RS	58	11.952336	41.655018	207.466459	0.002697	0.002469
RS	59	12.990365	41.655018	220.599274	0.002868	0.002594
RS	60	14.117797	41.655018	234.128823	0.003044	0.002714
RS	61	15.342330	41.655018	247.987113	0.003224	0.002824
RS	62	16.672329	41.655018	262.089216	0.003407	0.002924
RS	63	18.116877	41.655018	8782.247053	0.114169	0.073644
PA	4+25*2+4+6 0.008881467 0.009305189 18.116876678 12.242626719 1.479941926 0.843208225 0.667130081 0.621657195 0.631751481 0.666572458 0.715324286 0.780094434 0.870364325 1.000687346 1.190027495 1.460471301 1.835909342 2.341713900 3.005786815 3.857575904 4.918404041 6.179700969 7.579668163 8.998254801 10.285836185 11.318926844 12.052685308 12.539223013 12.920332214 13.887735400 41.655017526
//
IT	4654
RD	8
LK	-150716.178062
QD	-874.123881 -> -696.470808
RI	0.0168319307
TR	0.007807	0.009664
MT	19.082176
MM	C_pi: 7.530166, n_recomb: 86060.186539
RS	0	0.000000	21.879503	33.019658	0.000384	0.000009
RS	1	0.008702	21.879503	35.879622	0.000417	0.000070
RS	2	0.018161	21.879503	38.986040	0.000453	0.000178
RS	3	0.028443	21.879503	42.359920	0.000492	0.000317
RS	4	0.039619	1.923650	521.970421	0.006065	0.003877
RS	5	0.051769	1.923650	563.698465	0.006550	0.005134
RS	6	0.064975	0.999950	1166.418870	0.013554	0.011115
RS	7	0.079331	0.999950	1249.156679	0.014515	0.013093
RS	8	0.094936	0.755242	1764.080588	0.020498	0.018919
RS	9	0.111899	0.755242	1873.332971	0.021768	0.021199
RS	10	0.130338	0.684152	2188.601022	0.025431	0.025150
RS	11	0.150381	0.684152	2307.665142	0.026815	0.027498
RS	12	0.172168	0.681954	2434.454221	0.028288	0.029328
RS	13	0.195852	0.681954	2552.437638	0.029659	0.031535
RS	14	0.221596	0.708897	2568.342002	0.029844	0.031932
RS	15	0.249580	0.708897	2679.572288	0.031136	0.033929
RS	16	0.280000	0.750593	2634.294971	0.030610	0.033456
RS	17	0.313067	0.750593	2735.361310	0.031784	0.035281
RS	18	0.349011	0.807622	2634.044203	0.030607	0.034030
RS	19	0.388082	0.807622	2722.875731	0.031639	0.035707
RS	20	0.430554	0.888884	2552.825699	0.029663	0.033515
RS	21	0.476721	0.888884	2629.233991	0.030551	0.035013
RS	22	0.526906	1.008677	2383.746003	0.027699	0.031749
RS	23	0.581458	1.008677	2449.714527	0.028465	0.033016
RS	24	0.640756	1.185840	2141.062493	0.024879	0.028808
RS	25	0.705215	1.185840	2199.794160	0.025561	0.029816
RS	26	0.775283	1.442660	1859.198853	0.021603	0.025092
RS	27	0.851447	1.442660	1913.424897	0.022234	0.025859
RS	28	0.934240	1.804096	1576.972109	0.018324	0.021160
RS	29	1.024237	1.804096	1628.011119	0.018917	0.021730
RS	30	1.122065	2.297981	1321.850330	0.015360	0.017471
RS	31	1.228406	2.297981	1369.889068	0.015918	0.017899
RS	32	1.344000	2.956449	1105.564875	0.012846	0.014274
RS	33	1.469653	2.956449	1150.372499	0.013367	0.014606
RS	34	1.606240	3.815048	929.282911	0.010798	0.011641
RS	35	1.754712	3.815048	970.676539	0.011279	0.011909
RS	36	1.916105	4.902396	790.290397	0.009183	0.009555
RS	37	2.091541	4.902396	828.303960	0.009625	0.009779
RS	38	2.282243	6.215828	685.571348	0.007966	0.007969
RS	39	2.489539	6.215828	720.488920	0.008372	0.008166
RS	40	2.714874	7.693178	612.284027	0.007115	0.006828
RS	41	2.959817	7.693178	644.602776	0.007490	0.007014
RS	42	3.226074	9.203582	567.418965	0.006593	0.006077
RS	43	3.515500	9.203582	597.743592	0.006946	0.006264
RS	44	3.830111	10.577664	547.708037	0.006364	0.005658
RS	45	4.172099	10.577664	576.594602	0.006700	0.005856
RS	46	4.543846	11.671835	549.545801	0.006386	0.005517
RS	47	4.947941	11.671835	577.321821	0.006708	0.005731
RS	48	5.387200	12.430709	568.489967	0.006606	0.005597
RS	49	5.864681	12.430709	595.076196	0.006915	0.005826
RS	50	6.383712	12.909870	598.317095	0.006952	0.005828
RS	51	6.947907	12.909870	623.107612	0.007240	0.006061
RS	52	7.561198	13.266205	629.573635	0.007316	0.006108
RS	53	8.227855	13.266205	651.508908	0.007570	0.006326
RS	54	8.952522	14.224109	627.354455	0.007290	0.006083
RS	55	9.740249	14.224109	646.112261	0.007508	0.006269
RS	56	10.596521	14.224109	662.303338	0.007696	0.006422
RS	57	11.527304	14.224109	675.430661	0.007848	0.006534
RS	58	12.539081	47.173225	212.154805	0.002465	0.002254
RS	59	13.638901	47.173225	226.247441	0.002629	0.002377
RS	60	14.834423	47.173225	240.867713	0.002799	0.002497
RS	61	16.133977	47.173225	255.959567	0.002974	0.002610
RS	62	17.546615	47.173225	271.449872	0.003154	0.002717
RS	63	19.082176	47.173225	9950.186931	0.115619	0.076758
PA	4+25*2+4+6 0.007807272 0.009663641 19.082176189 21.879502595 1.923649566 0.999949956 0.755242129 0.684152485 0.681954160 0.708896900 0.750593322 0.807622295 0.888884269 1.008677233 1.185839648 1.442659996 1.804096223 2.297980510 2.956448616 3.815048155 4.902395761 6.215828015 7.693177845 9.203581530 10.577663985 11.671835065 12.430708889 12.909870110 13.266204831 14.224109454 47.173224535
//
IT	5306
RD	9
LK	-150377.189666
QD	-731.452810 -> -587.633728
RI	0.0140952105
TR	0.006917	0.009945
MT	20.063709
MM	C_pi: 8.082545, n_recomb: 94710.688527
RS	0	0.000000	38.515951	20.772556	0.000219	0.000005
RS	1	0.008788	38.515951	22.593670	0.000239	0.000041
RS	2	0.018348	38.515951	24.574025	0.000259	0.000105
RS	3	0.028748	38.515951	26.727466	0.000282	0.000186
RS	4	0.040063	2.474007	451.502049	0.004767	0.003125
RS	5	0.052371	2.474007	488.666330	0.005160	0.004130
RS	6	0.065761	1.177645	1107.007701	0.011688	0.009776
RS	7	0.080328	1.177645	1188.930320	0.012553	0.011482
RS	8	0.096175	0.851631	1758.821651	0.018570	0.017333
RS	9	0.113415	0.851631	1873.547628	0.019782	0.019378
RS	10	0.132169	0.751584	2253.664092	0.023795	0.023609
RS	11	0.152572	0.751584	2383.474633	0.025166	0.025788
RS	12	0.174768	0.736033	2566.778622	0.027101	0.028029
RS	13	0.198914	0.736033	2698.692303	0.028494	0.030138
RS	14	0.225182	0.754904	2759.508588	0.029136	0.030982
RS	15	0.253759	0.754904	2886.149869	0.030473	0.032928
RS	16	0.284847	0.789812	2878.054651	0.030388	0.032914
RS	17	0.318666	0.789812	2994.663478	0.031619	0.034712
RS	18	0.355458	0.839720	2923.727202	0.030870	0.033930
RS	19	0.395483	0.839720	3026.946329	0.031960	0.035591
RS	20	0.439026	0.912933	2876.415087	0.030371	0.033848
RS	21	0.486395	0.912933	2964.990319	0.031306	0.035340
RS	22	0.537926	1.023504	2722.167948	0.028742	0.032449
RS	23	0.593987	1.023504	2797.683210	0.029539	0.033722
RS	24	0.654973	1.190086	2471.579076	0.026096	0.029748
RS	25	0.721319	1.190086	2537.691974	0.026794	0.030775
RS	26	0.793496	1.434972	2161.984674	0.022827	0.026120
RS	27	0.872015	1.434972	2222.343002	0.023465	0.026915
RS	28	0.957435	1.783782	1840.057629	0.019428	0.022142
RS	29	1.050361	1.783782	1896.751798	0.020027	0.022744
RS	30	1.151453	2.266206	1541.701225	0.016278	0.018320
RS	31	1.261429	2.266206	1595.265271	0.016844	0.018781
RS	32	1.381070	2.917846	1284.558529	0.013563	0.014954
RS	33	1.511224	2.917846	1334.776376	0.014093	0.015317
RS	34	1.652816	3.779549	1072.823733	0.011327	0.012155
RS	35	1.806852	3.779549	1119.388805	0.011819	0.012450
RS	36	1.974423	4.886640	904.954232	0.009555	0.009926
RS	37	2.156721	4.886640	947.773820	0.010007	0.010175
RS	38	2.355039	6.242409	778.143391	0.008216	0.008231
RS	39	2.570784	6.242409	817.437870	0.008631	0.008450
RS	40	2.805490	7.785455	689.180917	0.007277	0.007016
RS	41	3.060820	7.785455	725.462698	0.007660	0.007219
RS	42	3.338589	9.376133	634.339667	0.006698	0.006218
RS	43	3.640768	9.376133	668.286812	0.007056	0.006419
RS	44	3.969502	10.827409	609.510462	0.006435	0.005775
RS	45	4.327124	10.827409	641.769849	0.006776	0.005982
RS	46	4.716174	11.976772	610.273293	0.006444	0.005625
RS	47	5.139414	11.976772	641.235006	0.006770	0.005845
RS	48	5.599847	12.758429	631.361002	0.006666	0.005707
RS	49	6.100742	12.758429	660.935447	0.006978	0.005937
RS	50	6.645655	13.230376	665.506778	0.007027	0.005945
RS	51	7.238455	13.230376	692.970359	0.007317	0.006177
RS	52	7.883349	13.562732	701.627545	0.007408	0.006233
RS	53	8.584915	13.562732	725.703960	0.007662	0.006447
RS	54	9.348135	14.506523	700.036818	0.007391	0.006204
RS	55	10.178425	14.506523	720.348868	0.007606	0.006383
RS	56	11.081679	14.506523	737.623095	0.007788	0.006529
RS	57	12.064311	14.506523	751.289451	0.007932	0.006633
RS	58	13.133295	52.877512	214.824710	0.002268	0.002071
RS	59	14.296220	52.877512	229.689876	0.002425	0.002191
RS	60	15.561342	52.877512	245.201369	0.002589	0.002309
RS	61	16.937640	52.877512	261.315563	0.002759	0.002424
RS	62	18.434887	52.877512	277.972005	0.002935	0.002536
RS	63	20.063709	52.877512	11050.931843	0.116681	0.079429
PA	4+25*2+4+6 0.006916991 0.009944550 20.063708748 38.515951218 2.474007370 1.177644920 0.851631067 0.751584046 0.736033075 0.754903915 0.789812113 0.839719777 0.912933479 1.023504003 1.190086054 1.434971699 1.783782041 2.266206411 2.917846286 3.779549131 4.886640038 6.242408609 7.785455356 9.376132885 10.827408892 11.976772353 12.758428748 13.230375805 13.562731570 14.506522683 52.877512184
//
IT	5228
RD	10
LK	-150102.369570
QD	-616.302808 -> -499.137942
RI	0.0121187391
TR	0.006178	0.010165
MT	21.048013
MM	C_pi: 8.614480, n_recomb: 102823.951354
RS	0	0.000000	66.657395	13.108430	0.000127	0.000003
RS	1	0.008870	66.657395	14.269863	0.000139	0.000025
RS	2	0.018527	66.657395	15.534075	0.000151	0.000063
RS	3	0.029041	66.657395	16.910137	0.000164	0.000111
RS	4	0.040487	3.144036	389.534274	0.003788	0.002548
RS	5	0.052948	3.144036	422.362939	0.004108	0.003360
RS	6	0.066515	1.375788	1043.026841	0.010144	0.008659
RS	7	0.081286	1.375788	1122.973824	0.010921	0.010141
RS	8	0.097366	0.955556	1734.196995	0.016866	0.015942
RS	9	0.114873	0.955556	1852.419333	0.018015	0.017780
RS	10	0.133932	0.823276	2288.772090	0.022259	0.022197
RS	11	0.154683	0.823276	2427.335679	0.023607	0.024221
RS	12	0.177274	0.793268	2663.971672	0.025908	0.026786
RS	13	0.201868	0.793268	2808.253284	0.027311	0.028803
RS	14	0.228645	0.803760	2914.057033	0.028340	0.030019
RS	15	0.257796	0.803760	3055.122434	0.029712	0.031918
RS	16	0.289533	0.831969	3086.317207	0.030016	0.032300
RS	17	0.324086	0.831969	3218.090582	0.031297	0.034074
RS	18	0.361703	0.875127	3181.645593	0.030943	0.033713
RS	19	0.402657	0.875127	3299.414883	0.032088	0.035364
RS	20	0.447244	0.940942	3174.624900	0.030874	0.034043
RS	21	0.495785	0.940942	3275.847766	0.031859	0.035533
RS	22	0.548633	1.043239	3043.404487	0.029598	0.033011
RS	23	0.606168	1.043239	3128.939904	0.030430	0.034291
RS	24	0.668806	1.200471	2793.198929	0.027165	0.030572
RS	25	0.737001	1.200471	2866.904494	0.027882	0.031614
RS	26	0.811245	1.434832	2462.460106	0.023948	0.027063
RS	27	0.892074	1.434832	2528.854056	0.024594	0.027878
RS	28	0.980073	1.772337	2104.837527	0.020470	0.023068
RS	29	1.075878	1.772337	2166.903903	0.021074	0.023695
RS	30	1.180181	2.244088	1764.861258	0.017164	0.019138
RS	31	1.293735	2.244088	1823.632626	0.017735	0.019624
RS	32	1.417362	2.888545	1466.877385	0.014266	0.015619
RS	33	1.551955	2.888545	1522.243357	0.014804	0.016006
RS	34	1.698487	3.751168	1218.923664	0.011854	0.012662
RS	35	1.858017	3.751168	1270.477181	0.012356	0.012981
RS	36	2.031697	4.873376	1021.217098	0.009932	0.010296
RS	37	2.220783	4.873376	1068.722736	0.010394	0.010568
RS	38	2.426641	6.264287	871.466290	0.008475	0.008495
RS	39	2.650759	6.264287	915.053467	0.008899	0.008734
RS	40	2.894757	7.863965	766.196216	0.007452	0.007206
RS	41	3.160398	7.863965	806.369893	0.007842	0.007427
RS	42	3.449602	9.525478	700.947007	0.006817	0.006363
RS	43	3.764459	9.525478	738.444332	0.007182	0.006577
RS	44	4.107245	11.045841	670.710641	0.006523	0.005895
RS	45	4.480436	11.045841	706.260679	0.006869	0.006112
RS	46	4.886730	12.244800	670.196997	0.006518	0.005736
RS	47	5.329063	12.244800	704.244959	0.006849	0.005961
RS	48	5.810632	13.046279	693.282759	0.006742	0.005819
RS	49	6.334918	13.046279	725.718349	0.007058	0.006052
RS	50	6.905708	13.509921	731.638296	0.007115	0.006066
RS	51	7.527129	13.509921	761.603377	0.007407	0.006297
RS	52	8.203671	13.817504	772.527285	0.007513	0.006362
RS	53	8.940223	13.817504	798.505550	0.007766	0.006572
RS	54	9.742110	14.740174	771.638434	0.007504	0.006331
RS	55	10.615125	14.740174	793.194211	0.007714	0.006503
RS	56	11.565578	14.740174	811.192986	0.007889	0.006641
RS	57	12.600339	14.740174	824.991219	0.008023	0.006736
RS	58	13.726885	58.686932	216.035671	0.002101	0.001915
RS	59	14.953358	58.686932	231.517433	0.002252	0.002031
RS	60	16.288622	58.686932	247.751544	0.002409	0.002148
RS	61	17.742326	58.686932	264.706714	0.002574	0.002263
RS	62	19.324977	58.686932	282.335351	0.002746	0.002376
RS	63	21.048013	58.686932	12077.173150	0.117455	0.081693
PA	4+25*2+4+6 0.006177576 0.010164763 21.048012514 66.657394812 3.144036090 1.375788269 0.955555826 0.823276455 0.793267519 0.803759973 0.831968527 0.875127397 0.940942007 1.043238580 1.200470888 1.434832112 1.772336723 2.244087916 2.888544717 3.751167621 4.873375764 6.264286710 7.863964609 9.525478446 11.045841326 12.244799601 13.046278677 13.509920575 13.817504247 14.740173522 58.686932095
//
IT	4786
RD	11
LK	-149878.074310
QD	-522.747450 -> -426.561421
RI	0.0106482631
TR	0.005561	0.010338
MT	22.024421
MM	C_pi: 9.119592, n_recomb: 110352.786386
RS	0	0.000000	113.240703	8.327345	0.000075	0.000002
RS	1	0.008948	113.240703	9.072185	0.000082	0.000015
RS	2	0.018697	113.240703	9.883617	0.000090	0.000038
RS	3	0.029318	113.240703	10.767588	0.000098	0.000068
RS	4	0.040890	3.942589	336.411195	0.003049	0.002104
RS	5	0.053497	3.942589	365.316550	0.003310	0.002767
RS	6	0.067233	1.592681	978.991985	0.008871	0.007735
RS	7	0.082197	1.592681	1056.261931	0.009572	0.009030
RS	8	0.098500	1.065861	1696.758112	0.015376	0.014735
RS	9	0.116263	1.065861	1816.860040	0.016464	0.016393
RS	10	0.135614	0.898413	2300.261366	0.020845	0.020922
RS	11	0.156698	0.898413	2445.687215	0.022162	0.022805
RS	12	0.179668	0.852951	2730.911259	0.024747	0.025620
RS	13	0.204693	0.852951	2885.872451	0.026151	0.027549
RS	14	0.231958	0.854743	3035.046827	0.027503	0.029072
RS	15	0.261662	0.854743	3189.269213	0.028901	0.030924
RS	16	0.294024	0.876261	3260.120619	0.029543	0.031647
RS	17	0.329283	0.876261	3406.318356	0.030868	0.033399
RS	18	0.367696	0.912899	3406.709785	0.030871	0.033411
RS	19	0.409546	0.912899	3538.832053	0.032068	0.035055
RS	20	0.455142	0.971766	3444.325117	0.031212	0.034124
RS	21	0.504817	0.971766	3558.405662	0.032246	0.035616
RS	22	0.558937	1.066488	3342.783176	0.030292	0.033452
RS	23	0.617901	1.066488	3438.675617	0.031161	0.034740
RS	24	0.682140	1.215331	3100.504339	0.028096	0.031285
RS	25	0.752128	1.215331	3181.986064	0.028835	0.032339
RS	26	0.828378	1.440336	2755.295731	0.024968	0.027918
RS	27	0.911452	1.440336	2827.640220	0.025624	0.028749
RS	28	1.001959	1.767739	2366.618638	0.021446	0.023933
RS	29	1.100564	1.767739	2433.770464	0.022054	0.024578
RS	30	1.207994	2.229730	1987.487202	0.018010	0.019916
RS	31	1.325036	2.229730	2051.112354	0.018587	0.020421
RS	32	1.452552	2.867150	1649.497132	0.014947	0.016260
RS	33	1.591478	2.867150	1709.691104	0.015493	0.016667
RS	34	1.742835	3.729481	1365.249950	0.012372	0.013156
RS	35	1.907736	3.729481	1421.542851	0.012882	0.013495
RS	36	2.087393	4.863690	1137.280922	0.010306	0.010659
RS	37	2.283126	4.863690	1189.288562	0.010777	0.010949
RS	38	2.496374	6.284455	964.142090	0.008737	0.008756
RS	39	2.728703	6.284455	1011.880235	0.009170	0.009012
RS	40	2.981822	7.933711	842.216786	0.007632	0.007396
RS	41	3.257591	7.933711	886.161324	0.008030	0.007630
RS	42	3.558036	9.658317	766.323501	0.006944	0.006507
RS	43	3.885365	9.658317	807.255853	0.007315	0.006732
RS	44	4.241985	11.240744	730.515848	0.006620	0.006015
RS	45	4.630516	11.240744	769.237597	0.006971	0.006241
RS	46	5.053813	12.483979	728.601505	0.006602	0.005847
RS	47	5.514989	12.483979	765.604762	0.006938	0.006079
RS	48	6.017431	13.301922	753.583795	0.006829	0.005933
RS	49	6.564833	13.301922	788.726773	0.007147	0.006169
RS	50	7.161218	13.755272	796.069598	0.007214	0.006188
RS	51	7.810968	13.755272	828.342591	0.007506	0.006418
RS	52	8.518860	14.036157	841.667035	0.007627	0.006494
RS	53	9.290096	14.036157	869.289712	0.007877	0.006699
RS	54	10.130343	14.929188	841.699569	0.007627	0.006462
RS	55	11.045778	14.929188	864.166192	0.007831	0.006628
RS	56	12.043128	14.929188	882.512583	0.007997	0.006758
RS	57	13.129724	14.929188	896.022762	0.008120	0.006843
RS	58	14.313550	64.511156	216.207373	0.001959	0.001781
RS	59	15.603308	64.511156	232.176752	0.002104	0.001895
RS	60	17.008477	64.511156	248.992009	0.002256	0.002009
RS	61	18.539383	64.511156	266.633693	0.002416	0.002124
RS	62	20.207278	64.511156	285.066748	0.002583	0.002238
RS	63	22.024421	64.511156	13020.854904	0.117993	0.083598
PA	4+25*2+4+6 0.005560968 0.010337949 22.024420969 113.240703007 3.942588862 1.592680625 1.065860531 0.898412554 0.852950805 0.854743100 0.876260797 0.912899114 0.971766056 1.066487633 1.215331148 1.440335666 1.767739292 2.229729790 2.867150100 3.729481469 4.863690138 6.284455236 7.933711457 9.658316764 11.240743895 12.483979198 13.301922415 13.755271811 14.036156827 14.929188312 64.511156455
//
IT	5972
RD	12
LK	-149693.551657
QD	-446.100925 -> -366.457716
RI	0.0095252826
TR	0.005044	0.010475
MT	22.985654
MM	C_pi: 9.593027, n_recomb: 117268.916454
RS	0	0.000000	188.488482	5.344439	0.000046	0.000001
RS	1	0.009022	188.488482	5.826600	0.000050	0.000009
RS	2	0.018858	188.488482	6.352260	0.000054	0.000024
RS	3	0.029581	188.488482	6.925343	0.000059	0.000042
RS	4	0.041271	4.872723	291.685077	0.002487	0.001762
RS	5	0.054016	4.872723	317.154368	0.002705	0.002310
RS	6	0.067911	1.825434	917.915150	0.007827	0.006973
RS	7	0.083060	1.825434	992.168642	0.008461	0.008114
RS	8	0.099575	1.181063	1651.805016	0.014086	0.013698
RS	9	0.117581	1.181063	1772.540763	0.015115	0.015197
RS	10	0.137210	0.976099	2293.871144	0.019561	0.019785
RS	11	0.158611	0.976099	2444.463516	0.020845	0.021537
RS	12	0.181942	0.914393	2772.592515	0.023643	0.024540
RS	13	0.207379	0.914393	2936.543262	0.025041	0.026386
RS	14	0.235110	0.907224	3126.192958	0.026658	0.028160
RS	15	0.265343	0.907224	3292.146024	0.028073	0.029966
RS	16	0.298303	0.922042	3401.620518	0.029007	0.030978
RS	17	0.334237	0.922042	3561.235327	0.030368	0.032709
RS	18	0.373413	0.952320	3599.262488	0.030692	0.033051
RS	19	0.416124	0.952320	3745.232470	0.031937	0.034688
RS	20	0.462688	1.004567	3683.992443	0.031415	0.034114
RS	21	0.513452	1.004567	3810.873614	0.032497	0.035610
RS	22	0.568797	1.092246	3617.170691	0.030845	0.033789
RS	23	0.629134	1.092246	3723.593337	0.031753	0.035085
RS	24	0.694915	1.233465	3389.357892	0.028902	0.031899
RS	25	0.766631	1.233465	3478.743067	0.029665	0.032963
RS	26	0.844817	1.450091	3036.082221	0.025890	0.028689
RS	27	0.930056	1.450091	3114.295327	0.026557	0.029531
RS	28	1.022986	1.768477	2621.306784	0.022353	0.024735
RS	29	1.124299	1.768477	2693.265616	0.022967	0.025392
RS	30	1.234753	2.221664	2206.098065	0.018812	0.020649
RS	31	1.355172	2.221664	2274.210631	0.019393	0.021168
RS	32	1.486455	2.852505	1829.620259	0.015602	0.016871
RS	33	1.629582	2.852505	1894.287708	0.016153	0.017294
RS	34	1.785621	3.714028	1509.618907	0.012873	0.013631
RS	35	1.955739	3.714028	1570.356074	0.013391	0.013985
RS	36	2.141203	4.858246	1251.464327	0.010672	0.011010
RS	37	2.343400	4.858246	1307.741394	0.011152	0.011316
RS	38	2.563839	6.305096	1054.871429	0.008995	0.009009
RS	39	2.804165	6.305096	1106.573234	0.009436	0.009280
RS	40	3.066174	7.998561	916.220405	0.007813	0.007579
RS	41	3.351820	7.998561	963.774399	0.008218	0.007827
RS	42	3.663236	9.780095	829.632416	0.007075	0.006647
RS	43	4.002748	9.780095	873.849864	0.007452	0.006884
RS	44	4.372890	11.418659	788.211428	0.006721	0.006132
RS	45	4.776425	11.418659	829.956582	0.007077	0.006366
RS	46	5.216367	12.701347	784.845978	0.006693	0.005956
RS	47	5.695999	12.701347	824.649435	0.007032	0.006194
RS	48	6.218903	13.532330	811.665515	0.006921	0.006044
RS	49	6.788982	13.532330	849.343452	0.007243	0.006284
RS	50	7.410492	13.972926	858.231702	0.007318	0.006310
RS	51	8.088074	13.972926	892.606319	0.007612	0.006540
RS	52	8.826786	14.224564	908.514732	0.007747	0.006626
RS	53	9.632143	14.224564	937.517399	0.007995	0.006828
RS	54	10.510158	15.078867	909.820216	0.007758	0.006597
RS	55	11.467386	15.078867	932.854189	0.007955	0.006756
RS	56	12.510973	15.078867	951.166010	0.008111	0.006878
RS	57	13.648711	15.078867	963.969801	0.008220	0.006953
RS	58	14.889092	70.265249	215.673096	0.001839	0.001668
RS	59	16.241379	70.265249	232.026028	0.001979	0.001778
RS	60	17.715666	70.265249	249.306638	0.002126	0.001890
RS	61	19.322961	70.265249	267.506561	0.002281	0.002004
RS	62	21.075263	70.265249	286.602617	0.002444	0.002118
RS	63	22.985654	70.265249	13876.570768	0.118331	0.085194
PA	4+25*2+4+6 0.005043761 0.010474630 22.985653728 188.488481722 4.872723299 1.825433990 1.181063216 0.976099473 0.914393383 0.907223865 0.922042418 0.952320264 1.004567386 1.092246248 1.233465333 1.450091052 1.768476850 2.221664219 2.852505042 3.714027561 4.858245553 6.305096242 7.998561158 9.780095074 11.418658520 12.701346609 13.532329645 13.972925668 14.224563683 15.078867137 70.265249123
//
IT	5318
RD	13
LK	-149540.425288
QD	-382.760545 -> -316.226609
RI	0.0086478649
TR	0.004607	0.010583
MT	23.927175
MM	C_pi: 10.031989, n_recomb: 123566.623673
RS	0	0.000000	307.267479	3.471664	0.000028	0.000001
RS	1	0.009091	307.267479	3.787347	0.000031	0.000006
RS	2	0.019008	307.267479	4.131742	0.000033	0.000015
RS	3	0.029828	307.267479	4.507462	0.000036	0.000026
RS	4	0.041630	5.930759	254.493102	0.002060	0.001496
RS	5	0.054506	5.930759	277.019399	0.002242	0.001956
RS	6	0.068552	2.070124	861.640542	0.006973	0.006347
RS	7	0.083875	2.070124	932.805866	0.007549	0.007361
RS	8	0.100591	1.299488	1603.415641	0.012976	0.012811
RS	9	0.118827	1.299488	1723.883900	0.013951	0.014172
RS	10	0.138720	1.055418	2274.606366	0.018408	0.018776
RS	11	0.160422	1.055418	2428.916596	0.019657	0.020409
RS	12	0.184097	0.976951	2793.844043	0.022610	0.023551
RS	13	0.209925	0.976951	2965.188335	0.023997	0.025316
RS	14	0.238100	0.960666	3191.555017	0.025829	0.027293
RS	15	0.268837	0.960666	3367.763271	0.027255	0.029054
RS	16	0.302368	0.968803	3513.770087	0.028436	0.030310
RS	17	0.338947	0.968803	3685.630345	0.029827	0.032020
RS	18	0.378851	0.992847	3760.872776	0.030436	0.032650
RS	19	0.422384	0.992847	3919.952604	0.031723	0.034282
RS	20	0.469874	1.038725	3893.601293	0.031510	0.034034
RS	21	0.521681	1.038725	4032.994512	0.032638	0.035534
RS	22	0.578198	1.119776	3865.020682	0.031279	0.034037
RS	23	0.639853	1.119776	3981.983295	0.032225	0.035342
RS	24	0.707113	1.253990	3657.073750	0.029596	0.032421
RS	25	0.780488	1.253990	3754.420244	0.030384	0.033495
RS	26	0.860533	1.463068	3301.585065	0.026719	0.029380
RS	27	0.947855	1.463068	3385.583092	0.027399	0.030231
RS	28	1.043115	1.773409	2865.680294	0.023191	0.025472
RS	29	1.147036	1.773409	2942.186747	0.023811	0.026140
RS	30	1.260404	2.218738	2417.850710	0.019567	0.021335
RS	31	1.384079	2.218738	2490.092568	0.020152	0.021866
RS	32	1.518996	2.843658	2004.900460	0.016225	0.017449
RS	33	1.666179	2.843658	2073.676882	0.016782	0.017884
RS	34	1.826743	3.704347	1650.182257	0.013355	0.014082
RS	35	2.001903	3.704347	1715.045152	0.013880	0.014451
RS	36	2.192987	4.857448	1362.345068	0.011025	0.011344
RS	37	2.401442	4.857448	1422.629581	0.011513	0.011664
RS	38	2.628848	6.327837	1142.566975	0.009247	0.009250
RS	39	2.876928	6.327837	1198.015298	0.009695	0.009534
RS	40	3.147561	8.061602	987.362359	0.007991	0.007755
RS	41	3.442797	8.061602	1038.337196	0.008403	0.008015
RS	42	3.764872	9.895312	890.196935	0.007204	0.006782
RS	43	4.116228	9.895312	937.526297	0.007587	0.007028
RS	44	4.499525	11.585199	843.228869	0.006824	0.006245
RS	45	4.917668	11.585199	887.830314	0.007185	0.006487
RS	46	5.373825	12.903176	838.427353	0.006785	0.006062
RS	47	5.871450	12.903176	880.862004	0.007129	0.006305
RS	48	6.414315	13.743936	867.065986	0.007017	0.006154
RS	49	7.006531	13.743936	907.098303	0.007341	0.006396
RS	50	7.652586	14.169175	917.692013	0.007427	0.006430
RS	51	8.357374	14.169175	953.960650	0.007720	0.006660
RS	52	9.126234	14.388787	972.674577	0.007872	0.006758
RS	53	9.964991	14.388787	1002.798559	0.008115	0.006956
RS	54	10.880000	15.195441	975.713479	0.007896	0.006735
RS	55	11.878192	15.195441	998.974220	0.008084	0.006888
RS	56	12.967129	15.195441	1016.878434	0.008229	0.007000
RS	57	14.155062	15.195441	1028.574207	0.008324	0.007064
RS	58	15.450990	75.875738	214.702540	0.001738	0.001571
RS	59	16.864731	75.875738	231.357975	0.001872	0.001679
RS	60	18.406995	75.875738	249.012339	0.002015	0.001789
RS	61	20.089467	75.875738	267.667462	0.002166	0.001901
RS	62	21.924892	75.875738	287.311172	0.002325	0.002015
RS	63	23.927175	75.875738	14642.680400	0.118500	0.086526
PA	4+25*2+4+6 0.004606898 0.010582760 23.927175194 307.267479490 5.930759227 2.070123645 1.299487760 1.055418446 0.976950885 0.960666108 0.968803332 0.992846569 1.038725471 1.119775551 1.253990426 1.463067631 1.773409169 2.218738233 2.843658089 3.704347350 4.857448067 6.327837440 8.061601519 9.895311819 11.585198501 12.903176335 13.743936033 14.169175410 14.388787154 15.195441269 75.875737878
//
IT	4539
RD	14
LK	-149412.223320
QD	-329.982508 -> -273.915893
RI	0.0079487957
TR	0.004235	0.010668
MT	24.846816
MM	C_pi: 10.435585, n_recomb: 129258.468893
RS	0	0.000000	490.157626	2.287245	0.000018	0.000000
RS	1	0.009156	490.157626	2.496745	0.000019	0.000004
RS	2	0.019150	490.157626	2.725443	0.000021	0.000010
RS	3	0.030060	490.157626	2.975097	0.000023	0.000017
RS	4	0.041968	7.106124	223.809471	0.001731	0.001289
RS	5	0.054967	7.106124	243.852392	0.001887	0.001680
RS	6	0.069156	2.322084	811.115859	0.006275	0.005833
RS	7	0.084644	2.322084	879.304111	0.006803	0.006742
RS	8	0.101550	1.419333	1554.601831	0.012027	0.012055
RS	9	0.120004	1.419333	1674.199184	0.012952	0.013298
RS	10	0.140148	1.135450	2246.655796	0.017381	0.017886
RS	11	0.162136	1.135450	2403.497838	0.018595	0.019412
RS	12	0.186137	1.040035	2799.063002	0.021655	0.022650
RS	13	0.212336	1.040035	2976.358348	0.023026	0.024340
RS	14	0.240934	1.014610	3235.213177	0.025029	0.026477
RS	15	0.272150	1.014610	3420.235793	0.026460	0.028194
RS	16	0.306224	1.016130	3599.969654	0.027851	0.029655
RS	17	0.343418	1.016130	3782.828802	0.029266	0.031343
RS	18	0.384018	1.034065	3893.912274	0.030125	0.032226
RS	19	0.428335	1.034065	4065.207896	0.031450	0.033852
RS	20	0.476710	1.073777	4074.257928	0.031520	0.033898
RS	21	0.529513	1.073777	4225.690733	0.032692	0.035404
RS	22	0.587152	1.148537	4086.058452	0.031612	0.034210
RS	23	0.650068	1.148537	4213.423573	0.032597	0.035525
RS	24	0.718745	1.276257	3902.243112	0.030189	0.032863
RS	25	0.793710	1.276257	4007.535584	0.031004	0.033947
RS	26	0.875538	1.478488	3549.711619	0.027462	0.029997
RS	27	0.964859	1.478488	3639.403338	0.028156	0.030856
RS	28	1.062358	1.781657	3097.430342	0.023963	0.026149
RS	29	1.168785	1.781657	3178.248104	0.024588	0.026823
RS	30	1.284955	2.220054	2620.570721	0.020274	0.021975
RS	31	1.411763	2.220054	2696.606381	0.020862	0.022513
RS	32	1.550181	2.839823	2173.497505	0.016815	0.017993
RS	33	1.701272	2.839823	2246.027098	0.017376	0.018437
RS	34	1.866198	3.700003	1785.472805	0.013813	0.014509
RS	35	2.046224	3.700003	1854.138236	0.014344	0.014888
RS	36	2.242734	4.861506	1468.797854	0.011363	0.011661
RS	37	2.457236	4.861506	1532.815107	0.011859	0.011993
RS	38	2.691378	6.353889	1226.373021	0.009488	0.009479
RS	39	2.946958	6.353889	1285.335052	0.009944	0.009775
RS	40	3.225940	8.125298	1054.986643	0.008162	0.007921
RS	41	3.530465	8.125298	1109.178499	0.008581	0.008192
RS	42	3.862872	10.007705	947.502068	0.007330	0.006909
RS	43	4.225715	10.007705	997.757343	0.007719	0.007165
RS	44	4.621781	11.745214	895.142341	0.006925	0.006352
RS	45	5.054110	11.745214	942.423573	0.007291	0.006601
RS	46	5.526023	13.095061	888.975263	0.006878	0.006163
RS	47	6.041145	13.095061	933.867132	0.007225	0.006411
RS	48	6.603432	13.942694	919.449003	0.007113	0.006259
RS	49	7.217203	13.942694	961.655914	0.007440	0.006505
RS	50	7.887170	14.350071	974.140059	0.007536	0.006547
RS	51	8.618481	14.350071	1012.103295	0.007830	0.006778
RS	52	9.416750	14.534929	1033.868625	0.007998	0.006889
RS	53	10.288110	14.534929	1064.871609	0.008238	0.007084
RS	54	11.239252	15.285644	1039.187050	0.008040	0.006876
RS	55	12.277480	15.285644	1062.348613	0.008219	0.007022
RS	56	13.410770	15.285644	1079.493578	0.008351	0.007125
RS	57	14.647825	15.285644	1089.708945	0.008430	0.007176
RS	58	15.998145	81.283659	213.507720	0.001652	0.001490
RS	59	17.472101	81.283659	230.404947	0.001783	0.001595
RS	60	19.081013	81.283659	248.363184	0.001921	0.001703
RS	61	20.837239	81.283659	267.393506	0.002069	0.001814
RS	62	22.754265	81.283659	287.493789	0.002224	0.001927
RS	63	24.846816	81.283659	15320.699670	0.118528	0.087637
PA	4+25*2+4+6 0.004235068 0.010668178 24.846815749 490.157625970 7.106123925 2.322083951 1.419333425 1.135449551 1.040035350 1.014609991 1.016130356 1.034064942 1.073777067 1.148537334 1.276256860 1.478488377 1.781657418 2.220054356 2.839823429 3.700002520 4.861506070 6.353889222 8.125297778 10.007705355 11.745214017 13.095061024 13.942694203 14.350070978 14.534928762 15.285643624 81.283658668
//
IT	4862
RD	15
LK	-149303.968470
QD	-285.676678 -> -238.048050
RI	0.0073827412
TR	0.003916	0.010735
MT	25.743748
MM	C_pi: 10.804383, n_recomb: 134371.204980
RS	0	0.000000	764.213710	1.531860	0.000011	0.000000
RS	1	0.009217	764.213710	1.673122	0.000012	0.000003
RS	2	0.019284	764.213710	1.827416	0.000014	0.000006
RS	3	0.030279	764.213710	1.995947	0.000015	0.000011
RS	4	0.042287	8.380932	198.631925	0.001478	0.001126
RS	5	0.055402	8.380932	216.601499	0.001612	0.001464
RS	6	0.069726	2.576246	766.661440	0.005706	0.005412
RS	7	0.085370	2.576246	832.097973	0.006193	0.006236
RS	8	0.102456	1.538826	1507.417483	0.011218	0.011413
RS	9	0.121117	1.538826	1625.779310	0.012099	0.012554
RS	10	0.141498	1.215344	2213.311745	0.016472	0.017103
RS	11	0.163758	1.215344	2371.747555	0.017651	0.018533
RS	12	0.188069	1.103126	2792.067642	0.020779	0.021832
RS	13	0.214621	1.103126	2974.053591	0.022133	0.023452
RS	14	0.243620	1.068678	3260.980708	0.024268	0.025715
RS	15	0.275293	1.068678	3453.467314	0.025701	0.027389
RS	16	0.309885	1.063699	3663.713390	0.027266	0.029019
RS	17	0.347665	1.063699	3856.320317	0.028699	0.030685
RS	18	0.388927	1.075653	4001.242097	0.029778	0.031788
RS	19	0.433993	1.075653	4183.772160	0.031136	0.033409
RS	20	0.483213	1.109377	4227.840468	0.031464	0.033721
RS	21	0.536969	1.109377	4390.708046	0.032676	0.035232
RS	22	0.595681	1.178122	4281.039275	0.031860	0.034322
RS	23	0.659803	1.178122	4418.546549	0.032883	0.035648
RS	24	0.729837	1.299772	4124.543825	0.030695	0.033236
RS	25	0.806325	1.299772	4237.697165	0.031537	0.034330
RS	26	0.889863	1.495763	3779.366168	0.028126	0.030547
RS	27	0.981102	1.495763	3874.649939	0.028835	0.031413
RS	28	1.080750	1.792532	3315.104917	0.024671	0.026769
RS	29	1.189583	1.792532	3400.021697	0.025303	0.027448
RS	30	1.308448	2.224875	2812.771739	0.020933	0.022570
RS	31	1.438268	2.224875	2892.296512	0.021525	0.023113
RS	32	1.580055	2.840321	2334.094214	0.017370	0.018502
RS	33	1.734910	2.840321	2410.043094	0.017936	0.018954
RS	34	1.904039	3.700549	1914.420604	0.014247	0.014910
RS	35	2.088757	3.700549	1986.575357	0.014784	0.015299
RS	36	2.290501	4.870473	1569.997517	0.011684	0.011959
RS	37	2.510840	4.870473	1637.473886	0.012186	0.012302
RS	38	2.751488	6.384072	1305.674827	0.009717	0.009693
RS	39	3.014318	6.384072	1367.914231	0.010180	0.010000
RS	40	3.301373	8.191467	1118.637458	0.008325	0.008077
RS	41	3.614887	8.191467	1175.837830	0.008751	0.008357
RS	42	3.957299	10.120230	1001.197316	0.007451	0.007028
RS	43	4.331271	10.120230	1054.188816	0.007845	0.007292
RS	44	4.739714	11.902660	943.672201	0.007023	0.006452
RS	45	5.185804	11.902660	993.455516	0.007393	0.006709
RS	46	5.673012	13.281688	936.254152	0.006968	0.006258
RS	47	6.205126	13.281688	983.431884	0.007319	0.006512
RS	48	6.786287	14.133742	968.605429	0.007208	0.006361
RS	49	7.421016	14.133742	1012.815274	0.007537	0.006610
RS	50	8.114249	14.520980	1027.388060	0.007646	0.006661
RS	51	8.871379	14.520980	1066.862151	0.007940	0.006893
RS	52	9.698296	14.668541	1091.938473	0.008126	0.007019
RS	53	10.601433	14.668541	1123.602588	0.008362	0.007210
RS	54	11.587814	15.355893	1100.144528	0.008187	0.007019
RS	55	12.665112	15.355893	1122.904912	0.008357	0.007157
RS	56	13.841709	15.355893	1138.969753	0.008476	0.007250
RS	57	15.126755	15.355893	1147.370723	0.008539	0.007289
RS	58	16.530247	86.443106	212.255164	0.001580	0.001421
RS	59	18.063104	86.443106	229.351072	0.001707	0.001523
RS	60	19.737248	86.443106	247.562314	0.001842	0.001630
RS	61	21.565703	86.443106	266.908276	0.001986	0.001740
RS	62	23.562691	86.443106	287.395899	0.002139	0.001853
RS	63	25.743748	86.443106	15914.780665	0.118439	0.088562
PA	4+25*2+4+6 0.003916171 0.010735235 25.743748036 764.213710258 8.380931828 2.576245688 1.538826276 1.215344321 1.103126255 1.068678446 1.063699447 1.075653331 1.109376571 1.178122212 1.299771877 1.495762948 1.792531792 2.224875241 2.840321073 3.700549453 4.870472661 6.384071796 8.191467468 10.120230194 11.902659605 13.281688023 14.133742472 14.520979774 14.668540611 15.355892720 86.443106026
//
IT	4954
RD	16
LK	-149211.837459
QD	-248.243265 -> -207.490398
RI	0.0069173499
TR	0.003641	0.010787
MT	26.617818
MM	C_pi: 11.139802, n_recomb: 138939.438918
RS	0	0.000000	1167.388669	1.041336	0.000007	0.000000
RS	1	0.009275	1167.388669	1.137970	0.000008	0.000002
RS	2	0.019410	1167.388669	1.243576	0.000009	0.000004
RS	3	0.030485	1167.388669	1.358988	0.000010	0.000008
RS	4	0.042588	9.733125	178.004895	0.001281	0.000998
RS	5	0.055813	9.733125	194.252913	0.001398	0.001294
RS	6	0.070264	2.827498	728.180257	0.005241	0.005069
RS	7	0.086056	2.827498	791.152612	0.005694	0.005821
RS	8	0.103313	1.656244	1463.205072	0.010531	0.010869
RS	9	0.122170	1.656244	1580.150704	0.011373	0.011922
RS	10	0.142776	1.294314	2177.096536	0.015669	0.016416
RS	11	0.165294	1.294314	2336.407770	0.016816	0.017760
RS	12	0.189900	1.165761	2776.042911	0.019980	0.021093
RS	13	0.216788	1.165761	2961.645216	0.021316	0.022647
RS	14	0.246170	1.122541	3272.293042	0.023552	0.025005
RS	15	0.278277	1.122541	3471.014569	0.024982	0.026638
RS	16	0.313362	1.111242	3708.355390	0.026690	0.028409
RS	17	0.351701	1.111242	3909.501631	0.028138	0.030053
RS	18	0.393596	1.117356	4085.850430	0.029407	0.031346
RS	19	0.439377	1.117356	4278.598913	0.030795	0.032961
RS	20	0.489404	1.145248	4356.663861	0.031357	0.033513
RS	21	0.544071	1.145248	4530.272600	0.032606	0.035030
RS	22	0.603808	1.208210	4451.361017	0.032038	0.034383
RS	23	0.669086	1.208210	4598.651774	0.033098	0.035720
RS	24	0.740419	1.324147	4324.422237	0.031125	0.033548
RS	25	0.818367	1.324147	4445.286577	0.031994	0.034652
RS	26	0.903545	1.514414	3990.234432	0.028719	0.031036
RS	27	0.996624	1.514414	4090.992812	0.029444	0.031910
RS	28	1.098335	1.805466	3517.934650	0.025320	0.027335
RS	29	1.209480	1.805466	3606.757709	0.025959	0.028019
RS	30	1.330934	2.232563	2993.537773	0.021546	0.023121
RS	31	1.463652	2.232563	3076.278143	0.022141	0.023668
RS	32	1.608680	2.844522	2485.814904	0.017891	0.018978
RS	33	1.767160	2.844522	2564.876437	0.018460	0.019435
RS	34	1.940338	3.705497	2036.293343	0.014656	0.015286
RS	35	2.129579	3.705497	2111.641917	0.015198	0.015682
RS	36	2.336371	4.884194	1665.377969	0.011986	0.012238
RS	37	2.562343	4.884194	1736.049050	0.012495	0.012589
RS	38	2.809275	6.418815	1380.053758	0.009933	0.009893
RS	39	3.079109	6.418815	1445.338167	0.010403	0.010209
RS	40	3.373970	8.261346	1178.010624	0.008479	0.008221
RS	41	3.696179	8.261346	1238.012822	0.008910	0.008510
RS	42	4.048273	10.235024	1051.059880	0.007565	0.007139
RS	43	4.433024	10.235024	1106.599847	0.007965	0.007410
RS	44	4.853460	12.060533	988.647584	0.007116	0.006546
RS	45	5.312891	12.060533	1040.758913	0.007491	0.006808
RS	46	5.814934	13.466757	980.122623	0.007054	0.006348
RS	47	6.363542	13.466757	1029.421696	0.007409	0.006607
RS	48	6.963033	14.321222	1014.413178	0.007301	0.006457
RS	49	7.618126	14.321222	1060.466245	0.007633	0.006709
RS	50	8.333979	14.686328	1077.328355	0.007754	0.006771
RS	51	9.116227	14.686328	1118.148965	0.008048	0.007004
RS	52	9.971029	14.794316	1146.797698	0.008254	0.007146
RS	53	10.905112	14.794316	1178.933670	0.008485	0.007334
RS	54	11.925832	15.411842	1158.537840	0.008338	0.007164
RS	55	13.041223	15.411842	1180.624774	0.008497	0.007294
RS	56	14.260066	15.411842	1195.325093	0.008603	0.007376
RS	57	15.591956	15.411842	1201.621444	0.008649	0.007402
RS	58	17.047379	91.319806	211.066817	0.001519	0.001362
RS	59	18.637791	91.319806	228.332581	0.001643	0.001463
RS	60	20.375713	91.319806	246.761575	0.001776	0.001568
RS	61	22.274827	91.319806	266.380600	0.001917	0.001677
RS	62	24.350083	91.319806	287.204702	0.002067	0.001789
RS	63	26.617818	91.319806	16430.487537	0.118256	0.089332
PA	4+25*2+4+6 0.003640703 0.010787244 26.617818125 1167.388669015 9.733125342 2.827498042 1.656244079 1.294313665 1.165760559 1.122540879 1.111242402 1.117356368 1.145248046 1.208209902 1.324146566 1.514414052 1.805465805 2.232562545 2.844522330 3.705497278 4.884193532 6.418814824 8.261345738 10.235023989 12.060532939 13.466756863 14.321221705 14.686328302 14.794315804 15.411842111 91.319806009
//
IT	5580
RD	17
LK	-149132.882932
QD	-216.445903 -> -181.359404
RI	0.0065301195
TR	0.003401	0.010827
MT	27.469527
MM	C_pi: 11.443935, n_recomb: 143002.591058
RS	0	0.000000	1751.877906	0.717133	0.000005	0.000000
RS	1	0.009329	1751.877906	0.784074	0.000005	0.000001
RS	2	0.019529	1751.877906	0.857268	0.000006	0.000003
RS	3	0.030681	1751.877906	0.937299	0.000007	0.000005
RS	4	0.042872	11.134956	161.138389	0.001127	0.000895
RS	5	0.056201	11.134956	175.964338	0.001230	0.001158
RS	6	0.070774	3.070920	695.355844	0.004863	0.004788
RS	7	0.086706	3.070920	756.179848	0.005288	0.005483
RS	8	0.104125	1.770023	1422.748263	0.009949	0.010410
RS	9	0.123168	1.770023	1538.231656	0.010757	0.011388
RS	10	0.143989	1.371656	2139.873669	0.014964	0.015813
RS	11	0.166751	1.371656	2299.528005	0.016080	0.017081
RS	12	0.191638	1.227536	2753.581546	0.019255	0.020424
RS	13	0.218846	1.227536	2941.903602	0.020572	0.021920
RS	14	0.248592	1.175926	3272.113771	0.022881	0.024346
RS	15	0.281114	1.175926	3475.975976	0.024307	0.025941
RS	16	0.316669	1.158542	3736.987456	0.026132	0.027825
RS	17	0.355542	1.158542	3945.538725	0.027591	0.029449
RS	18	0.398041	1.158976	4150.669024	0.029025	0.030906
RS	19	0.444506	1.158976	4352.625952	0.030437	0.032516
RS	20	0.495305	1.181183	4463.211742	0.031211	0.033283
RS	21	0.550843	1.181183	4646.818142	0.032495	0.034806
RS	22	0.611563	1.238555	4598.817759	0.032159	0.034403
RS	23	0.677948	1.238555	4755.461002	0.033254	0.035752
RS	24	0.750526	1.349077	4502.873836	0.031488	0.033808
RS	25	0.829874	1.349077	4631.243784	0.032386	0.034924
RS	26	0.916626	1.534062	4182.601120	0.029248	0.031473
RS	27	1.011471	1.534062	4288.698798	0.029990	0.032353
RS	28	1.115165	1.819998	3705.711465	0.025914	0.027853
RS	29	1.228533	1.819998	3798.263000	0.026561	0.028541
RS	30	1.352477	2.242587	3162.420647	0.022114	0.023632
RS	31	1.487984	2.242587	3248.132844	0.022714	0.024182
RS	32	1.636134	2.851874	2628.164658	0.018378	0.019422
RS	33	1.798104	2.851874	2710.061621	0.018951	0.019883
RS	34	1.975186	3.714376	2150.649645	0.015039	0.015637
RS	35	2.168789	3.714376	2228.918969	0.015587	0.016040
RS	36	2.380453	4.902429	1754.597412	0.012270	0.012497
RS	37	2.611865	4.902429	1828.213579	0.012784	0.012857
RS	38	2.864865	6.458317	1449.264226	0.010135	0.010078
RS	39	3.141470	6.458317	1517.370677	0.010611	0.010403
RS	40	3.443879	8.335783	1232.935758	0.008622	0.008354
RS	41	3.774502	8.335783	1295.539769	0.009060	0.008651
RS	42	4.135970	10.353702	1096.973973	0.007671	0.007240
RS	43	4.531161	10.353702	1154.880748	0.008076	0.007519
RS	44	4.963220	12.221216	1029.986444	0.007203	0.006632
RS	45	5.435588	12.221216	1084.258872	0.007582	0.006900
RS	46	5.952026	13.653255	1020.520019	0.007136	0.006431
RS	47	6.516644	13.653255	1071.785723	0.007495	0.006695
RS	48	7.133937	14.508562	1056.822598	0.007390	0.006548
RS	49	7.808820	14.508562	1104.573642	0.007724	0.006803
RS	50	8.546665	14.849831	1123.921258	0.007859	0.006877
RS	51	9.353348	14.849831	1165.945695	0.008153	0.007110
RS	52	10.235288	14.916274	1198.420031	0.008380	0.007270
RS	53	11.199509	14.916274	1230.869599	0.008607	0.007455
RS	54	12.253686	15.458464	1214.359851	0.008492	0.007309
RS	55	13.406211	15.458464	1235.534877	0.008640	0.007431
RS	56	14.666259	15.458464	1248.626484	0.008731	0.007502
RS	57	16.043863	15.458464	1252.574888	0.008759	0.007514
RS	58	17.549989	95.890598	210.031370	0.001469	0.001314
RS	59	19.196628	95.890598	227.449689	0.001591	0.001413
RS	60	20.996888	95.890598	246.073895	0.001721	0.001517
RS	61	22.965101	95.890598	265.937377	0.001860	0.001625
RS	62	25.116937	95.890598	287.062375	0.002007	0.001737
RS	63	27.469527	95.890598	16874.299357	0.118000	0.089973
PA	4+25*2+4+6 0.003401173 0.010826665 27.469526570 1751.877905856 11.134955814 3.070920294 1.770023038 1.371656416 1.227536388 1.175926488 1.158541760 1.158976341 1.181183401 1.238555261 1.349077485 1.534061735 1.819998020 2.242586525 2.851873877 3.714376045 4.902429328 6.458316598 8.335783065 10.353701642 12.221215529 13.653255037 14.508562077 14.849830542 14.916273646 15.458463780 95.890598199
//
IT	5581
RD	18
LK	-149064.818350
QD	-189.320607 -> -158.955929
RI	0.0062045943
TR	0.003192	0.010856
MT	28.299211
MM	C_pi: 11.719026, n_recomb: 146601.389851
RS	0	0.000000	2570.913356	0.502947	0.000003	0.000000
RS	1	0.009381	2570.913356	0.550155	0.000004	0.000001
RS	2	0.019642	2570.913356	0.601797	0.000004	0.000002
RS	3	0.030865	2570.913356	0.658290	0.000004	0.000004
RS	4	0.043141	12.559316	147.325228	0.001005	0.000813
RS	5	0.056569	12.559316	160.977624	0.001098	0.001050
RS	6	0.071257	3.302059	667.750572	0.004555	0.004561
RS	7	0.087322	3.302059	726.747058	0.004957	0.005209
RS	8	0.104895	1.878807	1386.420337	0.009457	0.010022
RS	9	0.124116	1.878807	1500.488465	0.010235	0.010938
RS	10	0.145140	1.446760	2102.965869	0.014345	0.015285
RS	11	0.168136	1.446760	2262.581781	0.015434	0.016486
RS	12	0.193289	1.288106	2726.729710	0.018600	0.019821
RS	13	0.220803	1.288106	2917.034264	0.019898	0.021263
RS	14	0.250897	1.228598	3262.953021	0.022257	0.023737
RS	15	0.283814	1.228598	3470.996924	0.023676	0.025295
RS	16	0.319819	1.205413	3752.353743	0.025596	0.027271
RS	17	0.359201	1.205413	3967.265817	0.027062	0.028875
RS	18	0.402279	1.200341	4198.467207	0.028639	0.030474
RS	19	0.449397	1.200341	4408.655380	0.030072	0.032078
RS	20	0.500935	1.216999	4550.007495	0.031037	0.033038
RS	21	0.557308	1.216999	4742.846383	0.032352	0.034567
RS	22	0.618969	1.268948	4725.407012	0.032233	0.034391
RS	23	0.686414	1.268948	4890.919868	0.033362	0.035752
RS	24	0.760187	1.374308	4661.225969	0.031795	0.034025
RS	25	0.840880	1.374308	4796.848528	0.032720	0.035153
RS	26	0.929143	1.554385	4357.141652	0.029721	0.031862
RS	27	1.025685	1.554385	4468.423422	0.030480	0.032750
RS	28	1.131284	1.835725	3878.631422	0.026457	0.028328
RS	29	1.246789	1.835725	3974.742119	0.027113	0.029018
RS	30	1.373130	2.254469	3319.328218	0.022642	0.024105
RS	31	1.511322	2.254469	3407.793121	0.023245	0.024657
RS	32	1.662478	2.861847	2760.940407	0.018833	0.019834
RS	33	1.827814	2.861847	2845.422913	0.019409	0.020299
RS	34	2.008660	3.726669	2257.283717	0.015397	0.015963
RS	35	2.206471	3.726669	2338.223454	0.015950	0.016371
RS	36	2.422838	4.924805	1837.488836	0.012534	0.012737
RS	37	2.659502	4.924805	1913.817026	0.013055	0.013104
RS	38	2.918367	6.502496	1513.193574	0.010322	0.010249
RS	39	3.201516	6.502496	1583.910738	0.010804	0.010581
RS	40	3.511227	8.415153	1283.347868	0.008754	0.008476
RS	41	3.849991	8.415153	1348.362506	0.009197	0.008780
RS	42	4.220535	10.477226	1138.906245	0.007769	0.007332
RS	43	4.625839	10.477226	1199.006054	0.008179	0.007617
RS	44	5.069163	12.386274	1067.674885	0.007283	0.006709
RS	45	5.554076	12.386274	1123.949957	0.007667	0.006984
RS	46	6.084477	13.843249	1057.443734	0.007213	0.006508
RS	47	6.664635	13.843249	1110.531933	0.007575	0.006775
RS	48	7.299217	14.698211	1095.834868	0.007475	0.006632
RS	49	7.993327	14.698211	1145.153297	0.007811	0.006891
RS	50	8.752552	15.014208	1167.170404	0.007962	0.006978
RS	51	9.582998	15.014208	1210.277350	0.008256	0.007212
RS	52	10.491347	15.037402	1246.816704	0.008505	0.007391
RS	53	11.484908	15.037402	1279.452202	0.008727	0.007572
RS	54	12.571673	15.499635	1267.621716	0.008647	0.007455
RS	55	13.760386	15.499635	1287.681529	0.008784	0.007568
RS	56	15.060611	15.499635	1298.961357	0.008860	0.007628
RS	57	16.482808	15.499635	1300.365643	0.008870	0.007625
RS	58	18.038419	100.140291	209.207770	0.001427	0.001273
RS	59	19.739960	100.140291	226.770091	0.001547	0.001371
RS	60	21.601121	100.140291	245.576727	0.001675	0.001474
RS	61	23.636875	100.140291	265.666898	0.001812	0.001581
RS	62	25.863600	100.140291	287.069189	0.001958	0.001693
RS	63	28.299211	100.140291	17252.918856	0.117686	0.090505
PA	4+25*2+4+6 0.003191728 0.010855514 28.299211186 2570.913355782 12.559315820 3.302058754 1.878806893 1.446760444 1.288105679 1.228597672 1.205412619 1.200340564 1.216998629 1.268948161 1.374307651 1.554384934 1.835725065 2.254469126 2.861847233 3.726668729 4.924804537 6.502495657 8.415153087 10.477226125 12.386274479 13.843249065 14.698211283 15.014207739 15.037401795 15.499635449 100.140291112
//
IT	4846
RD	19
LK	-149005.852948
QD	-166.106218 -> -139.717013
RI	0.0059283605
TR	0.003008	0.010875
MT	29.107994
MM	C_pi: 11.967671, n_recomb: 149776.522767
RS	0	0.000000	3719.519581	0.356518	0.000002	0.000000
RS	1	0.009430	3719.519581	0.390157	0.000003	0.000001
RS	2	0.019748	3719.519581	0.426971	0.000003	0.000001
RS	3	0.031040	3719.519581	0.467261	0.000003	0.000003
RS	4	0.043397	13.976631	136.018779	0.000908	0.000747
RS	5	0.056919	13.976631	148.705585	0.000993	0.000963
RS	6	0.071716	3.517086	644.895004	0.004306	0.004377
RS	7	0.087908	3.517086	702.377123	0.004690	0.004987
RS	8	0.105627	1.981439	1354.358533	0.009043	0.009698
RS	9	0.125017	1.981439	1467.123183	0.009795	0.010559
RS	10	0.146235	1.519103	2067.308797	0.013803	0.014822
RS	11	0.169454	1.519103	2226.626890	0.014866	0.015966
RS	12	0.194862	1.347179	2697.094025	0.018007	0.019277
RS	13	0.222667	1.347179	2888.784781	0.019287	0.020671
RS	14	0.253093	1.280365	3246.896899	0.021678	0.023173
RS	15	0.286389	1.280365	3458.293924	0.023090	0.024698
RS	16	0.322824	1.251702	3756.878894	0.025083	0.026746
RS	17	0.362694	1.251702	3977.207197	0.026554	0.028331
RS	18	0.406325	1.241317	4231.773344	0.028254	0.030052
RS	19	0.454069	1.241317	4449.268106	0.029706	0.031650
RS	20	0.506316	1.252558	4619.462399	0.030842	0.032785
RS	21	0.563489	1.252558	4820.771460	0.032186	0.034320
RS	22	0.626054	1.299231	4833.180272	0.032269	0.034353
RS	23	0.694518	1.299231	5007.048714	0.033430	0.035726
RS	24	0.769438	1.399642	4800.996098	0.032054	0.034205
RS	25	0.851423	1.399642	4943.581661	0.033006	0.035345
RS	26	0.941139	1.575132	4514.812433	0.030144	0.032211
RS	27	1.039314	1.575132	4631.104200	0.030920	0.033107
RS	28	1.146748	1.852330	4037.180757	0.026955	0.028763
RS	29	1.264311	1.852330	4136.686255	0.027619	0.029457
RS	30	1.392961	2.267824	3464.442774	0.023131	0.024543
RS	31	1.533742	2.267824	3555.461757	0.023738	0.025097
RS	32	1.687798	2.874006	2884.167981	0.019256	0.020218
RS	33	1.856380	2.874006	2971.011216	0.019836	0.020685
RS	34	2.040860	3.741947	2356.162951	0.015731	0.016266
RS	35	2.242735	3.741947	2439.545381	0.016288	0.016679
RS	36	2.463646	4.950985	1914.022391	0.012779	0.012959
RS	37	2.705389	4.950985	1992.847136	0.013305	0.013333
RS	38	2.969927	6.551253	1571.832239	0.010495	0.010405
RS	39	3.259410	6.551253	1644.961945	0.010983	0.010744
RS	40	3.576190	8.499752	1329.258057	0.008875	0.008586
RS	41	3.922841	8.499752	1396.502489	0.009324	0.008897
RS	42	4.302180	10.606401	1176.883471	0.007858	0.007414
RS	43	4.717290	10.606401	1239.011705	0.008272	0.007705
RS	44	5.171543	12.557036	1101.749429	0.007356	0.006779
RS	45	5.668630	12.557036	1159.878071	0.007744	0.007059
RS	46	6.212591	14.038532	1090.932969	0.007284	0.006577
RS	47	6.807845	14.038532	1145.710526	0.007649	0.006849
RS	48	7.459229	14.892309	1131.488198	0.007555	0.006711
RS	49	8.172037	14.892309	1182.257949	0.007893	0.006972
RS	50	8.952060	15.181882	1207.109482	0.008059	0.007073
RS	51	9.805636	15.181882	1251.198380	0.008354	0.007308
RS	52	10.739701	15.160403	1292.020277	0.008626	0.007507
RS	53	11.761845	15.160403	1324.743930	0.008845	0.007686
RS	54	12.880374	15.538884	1318.341453	0.008802	0.007599
RS	55	14.104376	15.538884	1337.118986	0.008927	0.007703
RS	56	15.443796	15.538884	1346.425661	0.008990	0.007752
RS	57	16.909520	15.538884	1345.136660	0.008981	0.007735
RS	58	18.513455	104.063857	208.633659	0.001393	0.001239
RS	59	20.268636	104.063857	226.338116	0.001511	0.001337
RS	60	22.189324	104.063857	245.321945	0.001638	0.001439
RS	61	24.291126	104.063857	265.629511	0.001774	0.001546
RS	62	26.591120	104.063857	287.294966	0.001918	0.001657
RS	63	29.107994	104.063857	17573.004885	0.117328	0.090946
PA	4+25*2+4+6 0.003007660 0.010875184 29.107994489 3719.519581377 13.976630997 3.517086398 1.981439471 1.519102882 1.347178579 1.280364928 1.251701822 1.241317461 1.252558295 1.299231287 1.399641704 1.575132282 1.852330301 2.267824033 2.874006132 3.741947496 4.950984892 6.551253089 8.499751949 10.606400910 12.557035572 14.038532326 14.892308928 15.181881982 15.160402698 15.538884304 104.063857416
//
IT	5278
RD	20
LK	-148954.565362
QD	-146.194578 -> -123.182668
RI	0.0056927512
TR	0.002845	0.010887
MT	29.895755
MM	C_pi: 12.192111, n_recomb: 152567.854495
RS	0	0.000000	5254.275984	0.258032	0.000002	0.000000
RS	1	0.009476	5254.275984	0.282497	0.000002	0.000000
RS	2	0.019850	5254.275984	0.309284	0.000002	0.000001
RS	3	0.031206	5254.275984	0.338612	0.000002	0.000002
RS	4	0.043639	15.361543	126.746760	0.000831	0.000694
RS	5	0.057251	15.361543	138.639164	0.000909	0.000892
RS	6	0.072151	3.713103	626.288942	0.004105	0.004231
RS	7	0.088464	3.713103	682.551145	0.004474	0.004811
RS	8	0.106323	2.076990	1326.518354	0.008695	0.009426
RS	9	0.125874	2.076990	1438.131569	0.009426	0.010243
RS	10	0.147277	1.588247	2033.512209	0.013329	0.014417
RS	11	0.170709	1.588247	2192.366421	0.014370	0.015510
RS	12	0.196361	1.404494	2665.917003	0.017474	0.018787
RS	13	0.224444	1.404494	2858.517010	0.018736	0.020137
RS	14	0.255188	1.331035	3225.702424	0.021143	0.022654
RS	15	0.288845	1.331035	3439.744012	0.022546	0.024147
RS	16	0.325691	1.297268	3752.629899	0.024596	0.026251
RS	17	0.366029	1.297268	3977.528061	0.026071	0.027818
RS	18	0.410189	1.281774	4252.865665	0.027875	0.029643
RS	19	0.458534	1.281774	4476.803965	0.029343	0.031236
RS	20	0.511460	1.287728	4673.837252	0.030634	0.032527
RS	21	0.569401	1.287728	4882.871689	0.032005	0.034068
RS	22	0.632833	1.329251	4924.160868	0.032275	0.034295
RS	23	0.702275	1.329251	5105.853640	0.033466	0.035680
RS	24	0.778298	1.424887	4923.804050	0.032273	0.034354
RS	25	0.861524	1.424887	5073.033552	0.033251	0.035506
RS	26	0.952637	1.596059	4656.747332	0.030522	0.032524
RS	27	1.052384	1.596059	4777.855836	0.031316	0.033428
RS	28	1.161582	1.869497	4182.069105	0.027411	0.029162
RS	29	1.281128	1.869497	4284.804562	0.028085	0.029860
RS	30	1.412002	2.282256	3598.162106	0.023584	0.024950
RS	31	1.555277	2.282256	3691.550872	0.024196	0.025505
RS	32	1.712129	2.887886	2998.054720	0.019651	0.020575
RS	33	1.883844	2.887886	3087.054465	0.020234	0.021044
RS	34	2.071830	3.759692	2447.411250	0.016041	0.016547
RS	35	2.277630	3.759692	2533.028465	0.016603	0.016964
RS	36	2.502932	4.980464	1984.286886	0.013006	0.013163
RS	37	2.749582	4.980464	2065.409059	0.013538	0.013542
RS	38	3.019605	6.604181	1625.263412	0.010653	0.010546
RS	39	3.315214	6.604181	1700.620235	0.011147	0.010892
RS	40	3.638836	8.589380	1370.751597	0.008985	0.008684
RS	41	3.993123	8.589380	1440.055266	0.009439	0.009002
RS	42	4.380982	10.741341	1210.991213	0.007937	0.007487
RS	43	4.805594	10.741341	1274.992331	0.008357	0.007784
RS	44	5.270442	12.733959	1132.294709	0.007422	0.006841
RS	45	5.779338	12.733959	1192.136846	0.007814	0.007126
RS	46	6.336456	14.239884	1121.068570	0.007348	0.006639
RS	47	6.946367	14.239884	1177.412511	0.007717	0.006915
RS	48	7.614071	15.091881	1163.857799	0.007628	0.006782
RS	49	8.345047	15.091881	1215.975870	0.007970	0.007047
RS	50	9.145289	15.354076	1243.806847	0.008152	0.007163
RS	51	10.021360	15.354076	1288.795679	0.008447	0.007398
RS	52	10.980447	15.286694	1334.095549	0.008744	0.007619
RS	53	12.030416	15.286694	1366.836564	0.008959	0.007795
RS	54	13.179879	15.578288	1366.559017	0.008957	0.007742
RS	55	14.438263	15.578288	1383.921680	0.009071	0.007838
RS	56	15.815890	15.578288	1391.133082	0.009118	0.007874
RS	57	17.324059	15.578288	1387.045357	0.009091	0.007844
RS	58	18.975141	107.659327	208.328866	0.001365	0.001212
RS	59	20.782676	107.659327	226.178247	0.001482	0.001308
RS	60	22.761492	107.659327	245.339365	0.001608	0.001410
RS	61	24.927817	107.659327	265.861107	0.001743	0.001517
RS	62	27.299421	107.659327	287.782483	0.001886	0.001629
RS	63	29.895755	107.659327	17841.103553	0.116939	0.091308
PA	4+25*2+4+6 0.002845334 0.010887137 29.895754906 5254.275983694 15.361543428 3.713103215 2.076989519 1.588247476 1.404494400 1.331035498 1.297268345 1.281774256 1.287727726 1.329250833 1.424886821 1.596058918 1.869497341 2.282256168 2.887885876 3.759692356 4.980463781 6.604181003 8.589379937 10.741340763 12.733958984 14.239883975 15.091881229 15.354075626 15.286694085 15.578288118 107.659326878
//
IT	5415
RD	21
LK	-148909.815861
QD	-129.093849 -> -108.971923
RI	0.0054904335
TR	0.002702	0.010892
MT	30.663954
MM	C_pi: 12.394935, n_recomb: 155012.608011
RS	0	0.000000	7318.966585	0.188881	0.000001	0.000000
RS	1	0.009520	7318.966585	0.206873	0.000001	0.000000
RS	2	0.019946	7318.966585	0.226580	0.000001	0.000001
RS	3	0.031365	7318.966585	0.248166	0.000002	0.000001
RS	4	0.043870	16.691182	119.137761	0.000769	0.000651
RS	5	0.057566	16.691182	130.377535	0.000841	0.000835
RS	6	0.072566	3.887913	611.492100	0.003945	0.004116
RS	7	0.088994	3.887913	666.809703	0.004302	0.004672
RS	8	0.106986	2.164748	1302.770460	0.008404	0.009202
RS	9	0.126691	2.164748	1413.410650	0.009118	0.009981
RS	10	0.148272	1.653834	2001.998771	0.012915	0.014064
RS	11	0.171907	1.653834	2160.298779	0.013936	0.015113
RS	12	0.197792	1.459839	2634.173279	0.016993	0.018345
RS	13	0.226141	1.459839	2827.309653	0.018239	0.019657
RS	14	0.257189	1.380480	3200.763395	0.020648	0.022175
RS	15	0.291193	1.380480	3416.850014	0.022042	0.023640
RS	16	0.328434	1.341998	3741.408507	0.024136	0.025786
RS	17	0.369220	1.341998	3970.128938	0.025612	0.027335
RS	18	0.413889	1.321616	4263.764279	0.027506	0.029249
RS	19	0.462810	1.321616	4493.352961	0.028987	0.030837
RS	20	0.516389	1.322416	4715.196900	0.030418	0.032269
RS	21	0.575068	1.322416	4931.243455	0.031812	0.033815
RS	22	0.639333	1.358894	5000.305247	0.032257	0.034222
RS	23	0.709716	1.358894	5189.287857	0.033477	0.035620
RS	24	0.786800	1.449908	5031.270247	0.032457	0.034478
RS	25	0.871222	1.449908	5186.804847	0.033461	0.035643
RS	26	0.963680	1.616992	4784.150786	0.030863	0.032806
RS	27	1.064941	1.616992	4909.866679	0.031674	0.033718
RS	28	1.175841	1.887006	4314.099251	0.027831	0.029530
RS	29	1.297299	1.887006	4419.898239	0.028513	0.030231
RS	30	1.430319	2.297484	3720.994795	0.024004	0.025328
RS	31	1.576003	2.297484	3816.580084	0.024621	0.025884
RS	32	1.735555	2.903148	3102.917501	0.020017	0.020907
RS	33	1.910297	2.903148	3193.886817	0.020604	0.021378
RS	34	2.101673	3.779536	2531.235048	0.016329	0.016806
RS	35	2.311269	3.779536	2618.896932	0.016895	0.017227
RS	36	2.540817	5.012905	2048.433228	0.013215	0.013350
RS	37	2.792219	5.012905	2131.669022	0.013752	0.013734
RS	38	3.067553	6.661076	1673.610067	0.010797	0.010674
RS	39	3.369098	6.661076	1751.020905	0.011296	0.011026
RS	40	3.699350	8.684065	1407.940974	0.009083	0.008771
RS	41	4.061041	8.684065	1479.143371	0.009542	0.009095
RS	42	4.457165	10.882377	1241.337515	0.008008	0.007550
RS	43	4.890999	10.882377	1307.064796	0.008432	0.007853
RS	44	5.366133	12.917777	1159.407894	0.007479	0.006895
RS	45	5.886500	12.917777	1220.831950	0.007876	0.007184
RS	46	6.456404	14.448376	1147.939485	0.007405	0.006693
RS	47	7.080562	14.448376	1205.736125	0.007778	0.006974
RS	48	7.764139	15.298266	1193.022506	0.007696	0.006847
RS	49	8.512791	15.298266	1246.397572	0.008041	0.007115
RS	50	9.332713	15.532320	1277.330141	0.008240	0.007246
RS	51	10.230691	15.532320	1323.153456	0.008536	0.007482
RS	52	11.214154	15.418032	1373.096985	0.008858	0.007725
RS	53	12.291242	15.418032	1405.809355	0.009069	0.007899
RS	54	13.470866	15.620251	1412.290636	0.009111	0.007883
RS	55	14.762788	15.620251	1428.139906	0.009213	0.007969
RS	56	16.177699	15.620251	1433.172277	0.009246	0.007994
RS	57	17.727307	15.620251	1426.222607	0.009201	0.007949
RS	58	19.424436	110.935839	208.298494	0.001344	0.001190
RS	59	21.283127	110.935839	226.298796	0.001460	0.001286
RS	60	23.318763	110.935839	245.641064	0.001585	0.001387
RS	61	25.548188	110.935839	266.378151	0.001718	0.001494
RS	62	27.989850	110.935839	288.553275	0.001861	0.001606
RS	63	30.663954	110.935839	18063.115490	0.116527	0.091604
PA	4+25*2+4+6 0.002701671 0.010892170 30.663953833 7318.966585053 16.691182027 3.887912721 2.164748346 1.653834238 1.459839323 1.380480010 1.341997662 1.321615782 1.322416486 1.358894084 1.449907841 1.616991879 1.887006228 2.297484253 2.903147736 3.779536427 5.012904508 6.661076134 8.684065150 10.882376586 12.917777391 14.448375871 15.298265917 15.532320449 15.418032040 15.620250622 110.935838585
//
IT	5545
RD	22
LK	-148870.667203
QD	-114.398128 -> -96.762544
RI	0.0053157770
TR	0.002574	0.010891
MT	31.413638
MM	C_pi: 12.578467, n_recomb: 157145.498151
RS	0	0.000000	10088.542704	0.139395	0.000001	0.000000
RS	1	0.009562	10088.542704	0.152731	0.000001	0.000000
RS	2	0.020038	10088.542704	0.167345	0.000001	0.000001
RS	3	0.031515	10088.542704	0.183358	0.000001	0.000001
RS	4	0.044090	17.948330	112.882378	0.000718	0.000615
RS	5	0.057868	17.948330	123.586114	0.000786	0.000789
RS	6	0.072963	4.040111	600.102361	0.003819	0.004029
RS	7	0.089501	4.040111	654.730075	0.004166	0.004565
RS	8	0.107620	2.244266	1282.894864	0.008164	0.009018
RS	9	0.127472	2.244266	1392.752451	0.008863	0.009767
RS	10	0.149222	1.715597	1972.997894	0.012555	0.013756
RS	11	0.173052	1.715597	2130.709321	0.013559	0.014768
RS	12	0.199161	1.513033	2602.596693	0.016562	0.017947
RS	13	0.227765	1.513033	2795.982924	0.017792	0.019225
RS	14	0.259105	1.428552	3173.280596	0.020193	0.021734
RS	15	0.293442	1.428552	3390.911740	0.021578	0.023173
RS	16	0.331062	1.385790	3724.718674	0.023702	0.025348
RS	17	0.372278	1.385790	3956.605611	0.025178	0.026882
RS	18	0.417436	1.360748	4266.249046	0.027148	0.028872
RS	19	0.466912	1.360748	4500.765982	0.028641	0.030454
RS	20	0.521118	1.356523	4745.463617	0.030198	0.032013
RS	21	0.580507	1.356523	4967.847134	0.031613	0.033565
RS	22	0.645575	1.388063	5063.409568	0.032221	0.034139
RS	23	0.716865	1.388063	5259.153495	0.033467	0.035548
RS	24	0.794971	1.474588	5124.941933	0.032613	0.034581
RS	25	0.880545	1.474588	5286.430147	0.033640	0.035758
RS	26	0.974302	1.637777	4898.240050	0.031170	0.033062
RS	27	1.077023	1.637777	5028.339984	0.031998	0.033982
RS	28	1.189567	1.904656	4434.141325	0.028217	0.029871
RS	29	1.312871	1.904656	4542.833510	0.028908	0.030575
RS	30	1.447965	2.313250	3833.528838	0.024395	0.025679
RS	31	1.595977	2.313250	3931.144562	0.025016	0.026236
RS	32	1.758141	2.919470	3199.153335	0.020358	0.021215
RS	33	1.935810	2.919470	3291.918727	0.020948	0.021687
RS	34	2.130468	3.801113	2607.910470	0.016596	0.017046
RS	35	2.343739	3.801113	2697.441800	0.017165	0.017470
RS	36	2.577401	5.047930	2106.670105	0.013406	0.013520
RS	37	2.833406	5.047930	2191.849095	0.013948	0.013909
RS	38	3.113889	6.721596	1717.049128	0.010926	0.010788
RS	39	3.421191	6.721596	1796.351930	0.011431	0.011145
RS	40	3.757876	8.783620	1440.977097	0.009170	0.008847
RS	41	4.126754	8.783620	1513.926872	0.009634	0.009176
RS	42	4.530903	11.029571	1268.054715	0.008069	0.007605
RS	43	4.973696	11.029571	1335.369406	0.008498	0.007912
RS	44	5.458826	13.108801	1183.210921	0.007529	0.006940
RS	45	5.990344	13.108801	1246.092867	0.007930	0.007234
RS	46	6.572683	14.664597	1171.653672	0.007456	0.006741
RS	47	7.210705	14.664597	1230.797274	0.007832	0.007025
RS	48	7.909731	15.512244	1219.078355	0.007758	0.006905
RS	49	8.675597	15.512244	1273.628818	0.008105	0.007176
RS	50	9.514691	15.717569	1307.759496	0.008322	0.007322
RS	51	10.434018	15.717569	1354.365714	0.008619	0.007560
RS	52	11.441248	15.555534	1409.088825	0.008967	0.007826
RS	53	12.544786	15.555534	1441.747873	0.009175	0.007997
RS	54	13.753840	15.666393	1455.556989	0.009262	0.008021
RS	55	15.078501	15.666393	1469.825736	0.009353	0.008098
RS	56	16.529822	15.666393	1472.630360	0.009371	0.008112
RS	57	18.119913	15.666393	1462.793667	0.009309	0.008052
RS	58	19.862044	113.906073	208.537055	0.001327	0.001172
RS	59	21.770752	113.906073	226.696166	0.001443	0.001268
RS	60	23.861965	113.906073	246.225759	0.001567	0.001370
RS	61	26.153133	113.906073	267.182150	0.001700	0.001477
RS	62	28.663375	113.906073	289.612179	0.001843	0.001589
RS	63	31.413638	113.906073	18244.457877	0.116099	0.091842
PA	4+25*2+4+6 0.002574203 0.010891043 31.413638281 10088.542704190 17.948330112 4.040110599 2.244266373 1.715597355 1.513032931 1.428552384 1.385790201 1.360748087 1.356522521 1.388063155 1.474587673 1.637776853 1.904655700 2.313249966 2.919470356 3.801112646 5.047930147 6.721596375 8.783620306 11.029571207 13.108801272 14.664596645 15.512243747 15.717569014 15.555534449 15.666392939 113.906073203
//
IT	5125
RD	23
LK	-148836.342329
QD	-101.769529 -> -86.280253
RI	0.0051647922
TR	0.002461	0.010884
MT	32.145611
MM	C_pi: 12.744909, n_recomb: 159000.276919
RS	0	0.000000	14021.278661	0.101822	0.000001	0.000000
RS	1	0.009602	14021.278661	0.111605	0.000001	0.000000
RS	2	0.020125	14021.278661	0.122328	0.000001	0.000000
RS	3	0.031659	14021.278661	0.134082	0.000001	0.000001
RS	4	0.044301	19.119328	107.739771	0.000678	0.000586
RS	5	0.058156	19.119328	118.004215	0.000742	0.000751
RS	6	0.073341	4.169408	591.713301	0.003721	0.003963
RS	7	0.089985	4.169408	645.881325	0.004062	0.004485
RS	8	0.108226	2.315316	1266.644967	0.007966	0.008869
RS	9	0.128220	2.315316	1375.914367	0.008654	0.009593
RS	10	0.150132	1.773361	1946.621269	0.012243	0.013488
RS	11	0.174149	1.773361	2103.751750	0.013231	0.014468
RS	12	0.200472	1.563943	2571.733660	0.016174	0.017589
RS	13	0.229322	1.563943	2765.155062	0.017391	0.018837
RS	14	0.260942	1.475154	3144.191411	0.019775	0.021328
RS	15	0.295599	1.475154	3362.952887	0.021151	0.022744
RS	16	0.333583	1.428563	3703.849577	0.023295	0.024939
RS	17	0.375214	1.428563	3938.334014	0.024769	0.026457
RS	18	0.420842	1.399099	4261.875146	0.026804	0.028511
RS	19	0.470851	1.399099	4500.670453	0.028306	0.030088
RS	20	0.525662	1.389975	4766.339134	0.029977	0.031763
RS	21	0.585736	1.389975	4994.430311	0.031411	0.033319
RS	22	0.651578	1.416675	5115.183880	0.032171	0.034049
RS	23	0.723741	1.416675	5317.176979	0.033441	0.035469
RS	24	0.802834	1.498821	5206.374608	0.032744	0.034667
RS	25	0.889521	1.498821	5373.460693	0.033795	0.035857
RS	26	0.984531	1.658282	5000.279576	0.031448	0.033295
RS	27	1.088663	1.658282	5134.531317	0.032293	0.034224
RS	28	1.202794	1.922264	4543.169527	0.028573	0.030186
RS	29	1.327884	1.922264	4654.581155	0.029274	0.030894
RS	30	1.464984	2.329315	3936.471710	0.024758	0.026006
RS	31	1.615248	2.329315	4035.957199	0.025383	0.026564
RS	32	1.779939	2.936555	3287.265268	0.020675	0.021502
RS	33	1.960444	2.936555	3381.664898	0.021268	0.021975
RS	34	2.158280	3.824071	2677.802436	0.016841	0.017267
RS	35	2.375112	3.824071	2769.041747	0.017415	0.017693
RS	36	2.612763	5.085141	2159.286470	0.013580	0.013675
RS	37	2.873232	5.085141	2246.251034	0.014127	0.014068
RS	38	3.158710	6.785378	1755.809412	0.011043	0.010889
RS	39	3.471600	6.785378	1836.853211	0.011553	0.011252
RS	40	3.814531	8.887768	1470.055497	0.009246	0.008912
RS	41	4.190390	8.887768	1544.610720	0.009715	0.009246
RS	42	4.602337	11.182817	1291.313736	0.008121	0.007650
RS	43	5.053838	11.182817	1360.085328	0.008554	0.007962
RS	44	5.548690	13.307113	1203.858538	0.007571	0.006977
RS	45	6.091056	13.307113	1268.081980	0.007975	0.007275
RS	46	6.685498	14.888808	1192.352724	0.007499	0.006780
RS	47	7.337016	14.888808	1252.745232	0.007879	0.007068
RS	48	8.051090	15.734267	1242.150593	0.007812	0.006956
RS	49	8.833727	15.734267	1297.803721	0.008162	0.007229
RS	50	9.691511	15.910378	1335.206569	0.008398	0.007392
RS	51	10.631655	15.910378	1382.556216	0.008695	0.007632
RS	52	11.662068	15.699871	1442.167226	0.009070	0.007921
RS	53	12.791418	15.699871	1474.766740	0.009275	0.008090
RS	54	14.029203	15.717789	1496.406348	0.009411	0.008156
RS	55	15.385836	15.717789	1509.056222	0.009491	0.008224
RS	56	16.872728	15.717789	1509.615999	0.009494	0.008226
RS	57	18.502386	15.717789	1496.901043	0.009414	0.008152
RS	58	20.288517	116.586182	209.034277	0.001315	0.001159
RS	59	22.246146	116.586182	227.361234	0.001430	0.001255
RS	60	24.391740	116.586182	247.085813	0.001554	0.001357
RS	61	26.743345	116.586182	268.267344	0.001687	0.001464
RS	62	29.320742	116.586182	290.955753	0.001830	0.001577
RS	63	32.145611	116.586182	18390.404490	0.115663	0.092029
PA	4+25*2+4+6 0.002460902 0.010884478 32.145611380 14021.278661030 19.119327767 4.169407885 2.315315611 1.773360611 1.563942853 1.475153739 1.428563460 1.399098677 1.389975163 1.416674991 1.498820628 1.658281551 1.922264201 2.329314692 2.936555397 3.824071053 5.085140589 6.785378003 8.887767980 11.182816964 13.307112996 14.888808160 15.734266523 15.910378205 15.699870742 15.717788729 116.586181996
//
IT	5216
RD	24
LK	-148806.184147
QD	-90.922700 -> -77.289116
RI	0.0050341393
TR	0.002360	0.010873
MT	32.861255
MM	C_pi: 12.896393, n_recomb: 160607.283624
RS	0	0.000000	18615.993442	0.077720	0.000000	0.000000
RS	1	0.009640	18615.993442	0.085216	0.000001	0.000000
RS	2	0.020209	18615.993442	0.093436	0.000001	0.000000
RS	3	0.031797	18615.993442	0.102450	0.000001	0.000001
RS	4	0.044502	20.195608	103.512391	0.000645	0.000562
RS	5	0.058432	20.195608	113.417776	0.000706	0.000720
RS	6	0.073704	4.275984	585.994882	0.003649	0.003918
RS	7	0.090449	4.275984	639.913011	0.003984	0.004429
RS	8	0.108808	2.377867	1253.757584	0.007806	0.008751
RS	9	0.128936	2.377867	1362.631477	0.008484	0.009455
RS	10	0.151005	1.827006	1922.911781	0.011973	0.013256
RS	11	0.175202	1.827006	2079.501306	0.012948	0.014210
RS	12	0.201731	1.612458	2542.005721	0.015827	0.017268
RS	13	0.230817	1.612458	2735.308337	0.017031	0.018489
RS	14	0.262707	1.520203	3114.251575	0.019390	0.020955
RS	15	0.297672	1.520203	3333.804880	0.020757	0.022350
RS	16	0.336007	1.470241	3679.900573	0.022912	0.024555
RS	17	0.378037	1.470241	3916.493620	0.024386	0.026059
RS	18	0.424119	1.436609	4251.978114	0.026474	0.028168
RS	19	0.474643	1.436609	4494.471465	0.027984	0.029740
RS	20	0.530037	1.422717	4779.328646	0.029758	0.031519
RS	21	0.590772	1.422717	5012.546093	0.031210	0.033079
RS	22	0.657361	1.444666	5157.167873	0.032110	0.033954
RS	23	0.730369	1.444666	5364.919385	0.033404	0.035386
RS	24	0.810415	1.522531	5276.984461	0.032856	0.034740
RS	25	0.898178	1.522531	5449.313922	0.033929	0.035942
RS	26	0.994400	1.678402	5091.475352	0.031701	0.033509
RS	27	1.099898	1.678402	5229.639839	0.032562	0.034446
RS	28	1.215566	1.939698	4642.114241	0.028904	0.030480
RS	29	1.342385	1.939698	4756.068352	0.029613	0.031191
RS	30	1.481428	2.345500	4030.515411	0.025095	0.026312
RS	31	1.633875	2.345500	4131.713730	0.025726	0.026871
RS	32	1.801017	2.954170	3367.763664	0.020969	0.021768
RS	33	1.984272	2.954170	3463.644715	0.021566	0.022242
RS	34	2.185192	3.848122	2741.296794	0.017068	0.017470
RS	35	2.405480	3.848122	2834.093706	0.017646	0.017899
RS	36	2.647004	5.124233	2206.573980	0.013739	0.013814
RS	37	2.911810	5.124233	2295.177494	0.014291	0.014211
RS	38	3.202143	6.852129	1790.129141	0.011146	0.010978
RS	39	3.520464	6.852129	1872.772636	0.011661	0.011345
RS	40	3.869470	8.996304	1495.376182	0.009311	0.008967
RS	41	4.252120	8.996304	1571.403214	0.009784	0.009305
RS	42	4.671656	11.342066	1311.287865	0.008165	0.007686
RS	43	5.131635	11.342066	1381.393064	0.008601	0.008002
RS	44	5.635956	13.512867	1221.503827	0.007606	0.007007
RS	45	6.188892	13.512867	1286.958878	0.008013	0.007308
RS	46	6.795129	15.121346	1210.174342	0.007535	0.006812
RS	47	7.459807	15.121346	1271.723992	0.007918	0.007104
RS	48	8.188559	15.964779	1262.364608	0.007860	0.006999
RS	49	8.987561	15.964779	1319.054629	0.008213	0.007276
RS	50	9.863586	16.111303	1359.779174	0.008466	0.007455
RS	51	10.824058	16.111303	1407.842235	0.008766	0.007696
RS	52	11.877117	15.851715	1472.418494	0.009168	0.008010
RS	53	13.031690	15.851715	1504.967388	0.009370	0.008177
RS	54	14.297561	15.775461	1534.871406	0.009557	0.008286
RS	55	15.685460	15.775461	1545.890077	0.009625	0.008345
RS	56	17.207150	15.775461	1544.216264	0.009615	0.008336
RS	57	18.875528	15.775461	1528.661849	0.009518	0.008249
RS	58	20.704734	118.997130	209.772483	0.001306	0.001149
RS	59	22.710273	118.997130	228.276612	0.001421	0.001245
RS	60	24.909143	118.997130	248.204380	0.001545	0.001347
RS	61	27.319979	118.997130	269.617724	0.001679	0.001455
RS	62	29.963216	118.997130	292.569172	0.001822	0.001569
RS	63	32.861255	118.997130	18505.503017	0.115222	0.092171
PA	4+25*2+4+6 0.002360022 0.010872965 32.861255408 18615.993441676 20.195607732 4.275983507 2.377867107 1.827005744 1.612458109 1.520203336 1.470241179 1.436609416 1.422717244 1.444665973 1.522531295 1.678402473 1.939697952 2.345499868 2.954170302 3.848122479 5.124232956 6.852129214 8.996303622 11.342065906 13.512866535 15.121346394 15.964778953 16.111303296 15.851714995 15.775461413 118.997129850
//
IT	6214
RD	25
LK	-148779.628642
QD	-81.612813 -> -69.583674
RI	0.0049206037
TR	0.002270	0.010857
MT	33.561963
MM	C_pi: 13.034897, n_recomb: 161994.681026
RS	0	0.000000	25262.304651	0.057951	0.000000	0.000000
RS	1	0.009676	25262.304651	0.063562	0.000000	0.000000
RS	2	0.020289	25262.304651	0.069717	0.000000	0.000000
RS	3	0.031929	25262.304651	0.076468	0.000000	0.000000
RS	4	0.044695	21.174891	100.030814	0.000617	0.000542
RS	5	0.058696	21.174891	109.642938	0.000677	0.000694
RS	6	0.074052	4.360644	582.648394	0.003597	0.003889
RS	7	0.090894	4.360644	636.506747	0.003929	0.004393
RS	8	0.109366	2.432059	1243.972287	0.007679	0.008660
RS	9	0.129625	2.432059	1352.638009	0.008350	0.009348
RS	10	0.151845	1.876501	1901.834528	0.011740	0.013056
RS	11	0.176215	1.876501	2057.945596	0.012704	0.013987
RS	12	0.202942	1.658517	2513.698288	0.015517	0.016979
RS	13	0.232256	1.658517	2706.777089	0.016709	0.018178
RS	14	0.264407	1.563642	3084.067423	0.019038	0.020613
RS	15	0.299668	1.563642	3304.140013	0.020397	0.021989
RS	16	0.338342	1.510777	3653.759803	0.022555	0.024197
RS	17	0.380758	1.510777	3892.044534	0.024026	0.025688
RS	18	0.427278	1.473232	4237.722833	0.026160	0.027842
RS	19	0.478300	1.473232	4483.400911	0.027676	0.029410
RS	20	0.534259	1.454709	4785.754485	0.029543	0.031283
RS	21	0.595632	1.454709	5023.566573	0.031011	0.032848
RS	22	0.662945	1.471991	5190.754684	0.032043	0.033857
RS	23	0.736771	1.471991	5403.800698	0.033358	0.035300
RS	24	0.817740	1.545660	5338.105474	0.032952	0.034802
RS	25	0.906545	1.545660	5515.330869	0.034046	0.036016
RS	26	1.003942	1.698060	5172.986796	0.031933	0.033706
RS	27	1.110765	1.698060	5314.822659	0.032809	0.034651
RS	28	1.227924	1.956846	4731.913950	0.029210	0.030755
RS	29	1.356419	1.956846	4848.231677	0.029928	0.031469
RS	30	1.497349	2.361656	4116.377874	0.025411	0.026599
RS	31	1.651915	2.361656	4219.135451	0.026045	0.027157
RS	32	1.821438	2.972116	3441.193197	0.021243	0.022016
RS	33	2.007365	2.972116	3538.410772	0.021843	0.022490
RS	34	2.211282	3.873019	2798.809207	0.017277	0.017657
RS	35	2.434932	3.873019	2893.023494	0.017859	0.018088
RS	36	2.680223	5.164916	2248.861729	0.013882	0.013940
RS	37	2.949250	5.164916	2338.967761	0.014439	0.014340
RS	38	3.244308	6.921560	1820.273799	0.011237	0.011055
RS	39	3.567918	6.921560	1904.384949	0.011756	0.011426
RS	40	3.922842	9.108994	1517.161498	0.009366	0.009012
RS	41	4.312110	9.108994	1594.534795	0.009843	0.009355
RS	42	4.739045	11.507184	1328.171270	0.008199	0.007713
RS	43	5.207292	11.507184	1399.493863	0.008639	0.008033
RS	44	5.720848	13.726090	1236.318025	0.007632	0.007028
RS	45	6.284099	13.726090	1302.901040	0.008043	0.007334
RS	46	6.901852	15.362384	1225.273352	0.007564	0.006837
RS	47	7.579382	15.362384	1287.894104	0.007950	0.007132
RS	48	8.322472	16.204073	1279.859607	0.007901	0.007036
RS	49	9.137467	16.204073	1337.526624	0.008257	0.007315
RS	50	10.031324	16.320727	1381.598776	0.008529	0.007511
RS	51	11.011675	16.320727	1430.352831	0.008830	0.007754
RS	52	12.086889	16.011521	1499.943919	0.009259	0.008092
RS	53	13.266146	16.011521	1532.463267	0.009460	0.008258
RS	54	14.559512	15.840123	1570.999464	0.009698	0.008412
RS	55	15.978030	15.840123	1580.397319	0.009756	0.008462
RS	56	17.533810	15.840123	1576.525552	0.009732	0.008442
RS	57	19.240134	15.840123	1558.195865	0.009619	0.008342
RS	58	21.111570	121.161797	210.731490	0.001301	0.001142
RS	59	23.164094	121.161797	229.421944	0.001416	0.001239
RS	60	25.415228	121.161797	249.561120	0.001541	0.001341
RS	61	27.884193	121.161797	271.213200	0.001674	0.001450
RS	62	30.592065	121.161797	294.432873	0.001818	0.001565
RS	63	33.561963	121.161797	18593.905225	0.114781	0.092274
PA	4+25*2+4+6 0.002270077 0.010856937 33.561962662 25262.304651162 21.174891301 4.360644189 2.432059158 1.876500987 1.658516708 1.563641611 1.510776794 1.473232424 1.454709441 1.471990707 1.545660369 1.698060048 1.956845970 2.361656305 2.972116255 3.873019009 5.164915977 6.921560398 9.108993784 11.507183898 13.726089526 15.362383519 16.204073416 16.320727376 16.011520750 15.840123329 121.161797161
//
CC
CC	Brief Description of the file format:
CC	  CC  comments
CC	  MM  useful-messages
CC	  RD  round-of-iterations
CC	  LL  \log[P(sequence)]
CC	  QD  Q-before-opt Q-after-opt
CC	  TR  \theta_0 \rho_0
CC	  RS  k t_k \lambda_k \pi_k \sum_{l\not=k}A_{kl} A_{kk}
CC	  DC  begin end best-k t_k+\Delta_k max-prob
CC
MM	Version: 0.6.5-r67
MM	pattern:4+25*2+4+6, n:63, n_free_lambdas:28
MM	n_iterations:25, skip:1, max_t:5, theta/rho:5
MM	is_decoding:0
MM	n_seqs:18, sum_L:1191209, sum_n:45737
RD	0
LK	0.000000
QD	0.000000 -> 0.000000
RI	inf
TR	0.039152	0.007830
MT	5.000000
MM	C_pi: 1.000000, n_recomb: 9291.260738
RS	0	0.000000	1.000000	59.410303	0.006394	0.000000
RS	1	0.006440	1.000000	62.818940	0.006761	0.000000
RS	2	0.013294	1.000000	66.394832	0.007146	0.000000
RS	3	0.020590	1.000000	70.142438	0.007549	0.000000
RS	4	0.028356	1.000000	74.065789	0.007972	0.000000
RS	5	0.036622	1.000000	78.168388	0.008413	0.000000
RS	6	0.045421	1.000000	82.453100	0.008874	0.000000
RS	7	0.054785	1.000000	86.922027	0.009355	0.000000
RS	8	0.064753	1.000000	91.576374	0.009856	0.000000
RS	9	0.075363	1.000000	96.416293	0.010377	0.000000
RS	10	0.086656	1.000000	101.440730	0.010918	0.000000
RS	11	0.098677	1.000000	106.647234	0.011478	0.000000
RS	12	0.111471	1.000000	112.031776	0.012058	0.000000
RS	13	0.125090	1.000000	117.588536	0.012656	0.000000
RS	14	0.139585	1.000000	123.309687	0.013272	0.000000
RS	15	0.155014	1.000000	129.185167	0.013904	0.000000
RS	16	0.171437	1.000000	135.202434	0.014552	0.000000
RS	17	0.188917	1.000000	141.346225	0.015213	0.000000
RS	18	0.207523	1.000000	147.598302	0.015886	0.000000
RS	19	0.227327	1.000000	153.937204	0.016568	0.000000
RS	20	0.248406	1.000000	160.338004	0.017257	0.000000
RS	21	0.270843	1.000000	166.772077	0.017949	0.000000
RS	22	0.294725	1.000000	173.206894	0.018642	0.000000
RS	23	0.320144	1.000000	179.605840	0.019331	0.000000
RS	24	0.347201	1.000000	185.928075	0.020011	0.000000
RS	25	0.376000	1.000000	192.128453	0.020678	0.000000
RS	26	0.406654	1.000000	198.157501	0.021327	0.000000
RS	27	0.439282	1.000000	203.961488	0.021952	0.000000
RS	28	0.474011	1.000000	209.482584	0.022546	0.000000
RS	29	0.510976	1.000000	214.659143	0.023103	0.000000
RS	30	0.550322	1.000000	219.426115	0.023616	0.000000
RS	31	0.592202	1.000000	223.715612	0.024078	0.000000
RS	32	0.636779	1.000000	227.457641	0.024481	0.000000
RS	33	0.684227	1.000000	230.581012	0.024817	0.000000
RS	34	0.734730	1.000000	233.014453	0.025079	0.000000
RS	35	0.788485	1.000000	234.687906	0.025259	0.000000
RS	36	0.845702	1.000000	235.534037	0.025350	0.000000
RS	37	0.906604	1.000000	235.489922	0.025345	0.000000
RS	38	0.971428	1.000000	234.498915	0.025239	0.000000
RS	39	1.040426	1.000000	232.512647	0.025025	0.000000
RS	40	1.113868	1.000000	229.493127	0.024700	0.000000
RS	41	1.192040	1.000000	225.414872	0.024261	0.000000
RS	42	1.275245	1.000000	220.267002	0.023707	0.000000
RS	43	1.363809	1.000000	214.055209	0.023038	0.000000
RS	44	1.458076	1.000000	206.803478	0.022258	0.000000
RS	45	1.558414	1.000000	198.555476	0.021370	0.000000
RS	46	1.665214	1.000000	189.375452	0.020382	0.000000
RS	47	1.778891	1.000000	179.348553	0.019303	0.000000
RS	48	1.899889	1.000000	168.580423	0.018144	0.000000
RS	49	2.028679	1.000000	157.195997	0.016919	0.000000
RS	50	2.165763	1.000000	145.337412	0.015642	0.000000
RS	51	2.311675	1.000000	133.161028	0.014332	0.000000
RS	52	2.466983	1.000000	120.833549	0.013005	0.000000
RS	53	2.632293	1.000000	108.527363	0.011681	0.000000
RS	54	2.808249	1.000000	96.415235	0.010377	0.000000
RS	55	2.995536	1.000000	84.664578	0.009112	0.000000
RS	56	3.194884	1.000000	73.431586	0.007903	0.000000
RS	57	3.407070	1.000000	62.855565	0.006765	0.000000
RS	58	3.632920	1.000000	53.053820	0.005710	0.000000
RS	59	3.873315	1.000000	44.117467	0.004748	0.000000
RS	60	4.129191	1.000000	36.108486	0.003886	0.000000
RS	61	4.401545	1.000000	29.058281	0.003127	0.000000
RS	62	4.691438	1.000000	22.967901	0.002472	0.000000
RS	63	5.000000	1.000000	63.824779	0.006869	0.000000
PA	4+25*2+4+6 0.039151979 0.007830396 5.000000000 1.000000000 1.000000000 1.000000000 1.000000000 1.000000000 1.000000000 1.000000000 1.000000000 1.000000000 1.000000000 1.000000000 1.000000000 1.000000000 1.000000000 1.000000000 1.000000000 1.000000000 1.000000000 1.000000000 1.000000000 1.000000000 1.000000000 1.000000000 1.000000000 1.000000000 1.000000000 1.000000000 1.000000000
//
IT	8523
RD	1
LK	-150772.495265
QD	-8042.291279 -> -2751.086429
RI	0.1049281063
TR	0.022296	0.004839
MT	11.111941
MM	C_pi: 1.787262, n_recomb: 10257.897644
RS	0	0.000000	0.362029	217.128906	0.021167	0.000719
RS	1	0.007779	0.362029	228.858585	0.022310	0.005119
RS	2	0.016163	0.362029	240.803876	0.023475	0.010960
RS	3	0.025200	0.362029	252.899435	0.024654	0.016849
RS	4	0.034939	0.316698	302.383926	0.029478	0.022469
RS	5	0.045436	0.316698	314.885906	0.030697	0.027415
RS	6	0.056750	0.339264	305.665357	0.029798	0.031128
RS	7	0.068944	0.339264	317.381378	0.030940	0.033322
RS	8	0.082086	0.388128	287.973924	0.028073	0.034167
RS	9	0.096251	0.388128	298.841652	0.029133	0.034102
RS	10	0.111517	0.453382	265.507521	0.025883	0.033549
RS	11	0.127972	0.453382	275.587015	0.026866	0.032764
RS	12	0.145706	0.529981	244.730509	0.023858	0.031869
RS	13	0.164820	0.529981	254.082848	0.024769	0.030931
RS	14	0.185420	0.616835	226.653748	0.022096	0.030000
RS	15	0.207623	0.616835	235.334130	0.022942	0.029105
RS	16	0.231554	0.715156	210.743630	0.020545	0.028244
RS	17	0.257346	0.715156	218.800871	0.021330	0.027394
RS	18	0.285144	0.828425	196.093650	0.019116	0.026522
RS	19	0.315105	0.828425	203.571531	0.019845	0.025590
RS	20	0.347396	0.960924	182.187413	0.017761	0.024569
RS	21	0.382200	0.960924	189.126919	0.018437	0.023448
RS	22	0.419711	1.115524	169.117545	0.016487	0.022241
RS	23	0.460139	1.115524	175.557448	0.017114	0.020977
RS	24	0.503713	1.291898	157.352151	0.015340	0.019696
RS	25	0.550677	1.291898	163.327995	0.015922	0.018438
RS	26	0.601294	1.486874	147.273944	0.014357	0.017230
RS	27	0.655848	1.486874	152.816252	0.014897	0.016090
RS	28	0.714647	1.696054	138.962949	0.013547	0.015031
RS	29	0.778019	1.696054	144.094812	0.014047	0.014056
RS	30	0.846321	1.914915	132.267206	0.012894	0.013164
RS	31	0.919936	1.914915	137.001783	0.013356	0.012353
RS	32	0.999278	2.139585	126.907962	0.012372	0.011619
RS	33	1.084793	2.139585	131.246690	0.012795	0.010954
RS	34	1.176959	2.367447	122.547837	0.011947	0.010351
RS	35	1.276295	2.367447	126.480054	0.012330	0.009805
RS	36	1.383359	2.597312	118.839425	0.011585	0.009308
RS	37	1.498751	2.597312	122.343600	0.011927	0.008856
RS	38	1.623120	2.829025	115.465155	0.011256	0.008443
RS	39	1.757163	2.829025	118.511322	0.011553	0.008067
RS	40	1.901634	3.063034	112.152291	0.010933	0.007724
RS	41	2.057343	3.063034	114.705242	0.011182	0.007412
RS	42	2.225166	3.299870	108.681382	0.010595	0.007129
RS	43	2.406043	3.299870	110.704078	0.010792	0.006874
RS	44	2.600991	3.539798	104.884362	0.010225	0.006648
RS	45	2.811104	3.539798	106.341318	0.010367	0.006450
RS	46	3.037562	3.782928	100.630871	0.009810	0.006282
RS	47	3.281637	3.782928	101.491946	0.009894	0.006144
RS	48	3.544698	4.030007	95.807129	0.009340	0.006036
RS	49	3.828224	4.030007	96.052955	0.009364	0.005956
RS	50	4.133805	4.283799	90.301425	0.008803	0.005903
RS	51	4.463157	4.283799	89.931769	0.008767	0.005874
RS	52	4.818130	4.550670	84.011381	0.008190	0.005865
RS	53	5.200717	4.550670	83.056369	0.008097	0.005873
RS	54	5.613066	5.013754	74.358880	0.007249	0.005892
RS	55	6.057492	5.013754	73.176936	0.007134	0.005918
RS	56	6.536491	5.013754	71.506361	0.006971	0.005947
RS	57	7.052751	5.013754	69.343462	0.006760	0.005974
RS	58	7.609172	7.262391	46.891210	0.004571	0.005998
RS	59	8.208877	7.262391	46.454698	0.004529	0.006015
RS	60	8.855235	7.262391	45.721611	0.004457	0.006028
RS	61	9.551873	7.262391	44.683354	0.004356	0.006046
RS	62	10.302703	7.262391	43.337498	0.004225	0.006089
RS	63	11.111941	7.262391	374.314255	0.036490	0.049010
PA	4+25*2+4+6 0.022296458 0.004839006 11.111941338 0.362029076 0.316698074 0.339263916 0.388128281 0.453382492 0.529980659 0.616834641 0.715155602 0.828425407 0.960924149 1.115524292 1.291897774 1.486873627 1.696053505 1.914915085 2.139585495 2.367446899 2.597311974 2.829025269 3.063034058 3.299869537 3.539797783 3.782928467 4.030007362 4.283799171 4.550669670 5.013753891 7.262391031
//
IT	5399
RD	2
LK	-142192.936889
QD	-3585.121815 -> -1736.639771
RI	0.0911892923
TR	0.017051	0.005505
MT	13.367306
MM	C_pi: 3.277795, n_recomb: 21303.631422
RS	0	0.000000	0.593850	285.786594	0.013415	0.000285
RS	1	0.008093	0.593850	304.573707	0.014297	0.002270
RS	2	0.016841	0.593850	324.224244	0.015219	0.005609
RS	3	0.026297	0.593850	344.715514	0.016181	0.009710
RS	4	0.036519	0.369480	584.973847	0.027459	0.016270
RS	5	0.047567	0.369480	612.969270	0.028773	0.021754
RS	6	0.059510	0.352333	671.305910	0.031511	0.025599
RS	7	0.072420	0.352333	698.525664	0.032789	0.030797
RS	8	0.086374	0.380173	672.596451	0.031572	0.031170
RS	9	0.101457	0.380173	697.666994	0.032749	0.034970
RS	10	0.117761	0.432983	635.070685	0.029810	0.032822
RS	11	0.135385	0.432983	658.043632	0.030889	0.035431
RS	12	0.154435	0.501221	588.896066	0.027643	0.032415
RS	13	0.175027	0.501221	609.962670	0.028632	0.034471
RS	14	0.197285	0.581803	544.195186	0.025545	0.031385
RS	15	0.221345	0.581803	563.509789	0.026451	0.033175
RS	16	0.247352	0.675996	502.136202	0.023570	0.030191
RS	17	0.275464	0.675996	519.838750	0.024401	0.031800
RS	18	0.305850	0.789454	460.809334	0.021631	0.028857
RS	19	0.338696	0.789454	477.051217	0.022393	0.030243
RS	20	0.374201	0.931699	418.545011	0.019647	0.027207
RS	21	0.412578	0.931699	433.491063	0.020348	0.028218
RS	22	0.454062	1.114197	375.603359	0.017631	0.025017
RS	23	0.498903	1.114197	389.406034	0.018279	0.025515
RS	24	0.547373	1.346855	334.196441	0.015687	0.022260
RS	25	0.599766	1.346855	346.969933	0.016287	0.022293
RS	26	0.656399	1.635028	296.953376	0.013939	0.019253
RS	27	0.717615	1.635028	308.779456	0.014494	0.019025
RS	28	0.783786	1.979501	265.373665	0.012457	0.016406
RS	29	0.855312	1.979501	276.325593	0.012971	0.016087
RS	30	0.932626	2.377676	239.662125	0.011250	0.013939
RS	31	1.016198	2.377676	249.817219	0.011727	0.013620
RS	32	1.106534	2.824599	219.263778	0.010292	0.011902
RS	33	1.204180	2.824599	228.701255	0.010735	0.011621
RS	34	1.309729	3.314596	203.297062	0.009543	0.010257
RS	35	1.423820	3.314596	212.090106	0.009956	0.010020
RS	36	1.547145	3.842579	190.837325	0.008958	0.008926
RS	37	1.680451	3.842579	199.046238	0.009343	0.008727
RS	38	1.824545	4.402999	181.124577	0.008502	0.007839
RS	39	1.980301	4.402999	188.793509	0.008862	0.007677
RS	40	2.148662	4.987818	173.621200	0.008150	0.006956
RS	41	2.330650	4.987818	180.776800	0.008486	0.006838
RS	42	2.527365	5.585102	167.969322	0.007885	0.006257
RS	43	2.740002	5.585102	174.618924	0.008197	0.006191
RS	44	2.969847	6.179264	163.907500	0.007694	0.005737
RS	45	3.218294	6.179264	170.035632	0.007982	0.005734
RS	46	3.486847	6.755680	161.126778	0.007563	0.005396
RS	47	3.777136	6.755680	166.690953	0.007825	0.005462
RS	48	4.090918	7.308358	159.140818	0.007470	0.005221
RS	49	4.430094	7.308358	164.071006	0.007702	0.005345
RS	50	4.796721	7.845733	157.255240	0.007382	0.005171
RS	51	5.193019	7.845733	161.462694	0.007579	0.005333
RS	52	5.621390	8.394299	154.600489	0.007257	0.005188
RS	53	6.084430	8.394299	158.000571	0.007417	0.005361
RS	54	6.584944	9.377058	144.379558	0.006777	0.005031
RS	55	7.125965	9.377058	147.198132	0.006910	0.005195
RS	56	7.710772	9.377058	149.362932	0.007011	0.005327
RS	57	8.342909	9.377058	150.785942	0.007078	0.005416
RS	58	9.026204	16.193474	89.110819	0.004183	0.003832
RS	59	9.764800	16.193474	92.048966	0.004321	0.003962
RS	60	10.563172	16.193474	94.735053	0.004447	0.004059
RS	61	11.426156	16.193474	97.112768	0.004559	0.004124
RS	62	12.358984	16.193474	99.123314	0.004653	0.004157
RS	63	13.367306	16.193474	1611.367159	0.075638	0.053675
PA	4+25*2+4+6 0.017051420 0.005505349 13.367305888 0.593849512 0.369480432 0.352332638 0.380172505 0.432982840 0.501220742 0.581802619 0.675996424 0.789453918 0.931698959 1.114196611 1.346854584 1.635028391 1.979501167 2.377675517 2.824599080 3.314596347 3.842578924 4.402998647 4.987817906 5.585101951 6.179264223 6.755679850 7.308358488 7.845733472 8.394298552 9.377058019 16.193473804
//
IT	4660
RD	3
LK	-139155.750852
QD	-2267.301673 -> -1485.309391
RI	0.0672255883
TR	0.013810	0.006452
MT	14.549204
MM	C_pi: 4.684748, n_recomb: 35468.180367
RS	0	0.000000	1.124843	254.945821	0.007188	0.000148
RS	1	0.008238	1.124843	273.858746	0.007721	0.001186
RS	2	0.017154	1.124843	293.990683	0.008289	0.002996
RS	3	0.026804	1.124843	315.388873	0.008892	0.005288
RS	4	0.037250	0.495065	763.310908	0.021521	0.012556
RS	5	0.048556	0.495065	806.809254	0.022747	0.016786
RS	6	0.060793	0.419878	1001.141052	0.028226	0.022154
RS	7	0.074039	0.419878	1048.651431	0.029566	0.026695
RS	8	0.088375	0.423425	1086.445603	0.030632	0.028847
RS	9	0.103893	0.423425	1131.986742	0.031916	0.032714
RS	10	0.120689	0.462888	1077.460225	0.030378	0.031887
RS	11	0.138868	0.462888	1119.571004	0.031566	0.034831
RS	12	0.158545	0.521091	1032.553617	0.029112	0.032523
RS	13	0.179843	0.521091	1071.138067	0.030200	0.034917
RS	14	0.202895	0.591283	978.593943	0.027591	0.032168
RS	15	0.227846	0.591283	1013.773836	0.028583	0.034311
RS	16	0.254853	0.673133	921.937543	0.025993	0.031446
RS	17	0.284084	0.673133	953.875428	0.026894	0.033446
RS	18	0.315723	0.772050	860.060364	0.024249	0.030430
RS	19	0.349968	0.772050	889.008023	0.025065	0.032285
RS	20	0.387035	0.898964	789.075099	0.022247	0.028962
RS	21	0.427155	0.898964	815.418452	0.022990	0.030554
RS	22	0.470579	1.069082	708.777651	0.019983	0.026826
RS	23	0.517581	1.069082	732.963555	0.020665	0.027989
RS	24	0.568455	1.298678	624.446053	0.017606	0.023985
RS	25	0.623519	1.298678	646.823744	0.018237	0.024658
RS	26	0.683119	1.601208	543.978706	0.015337	0.020732
RS	27	0.747629	1.601208	564.730319	0.015922	0.021031
RS	28	0.817453	1.985816	473.246974	0.013343	0.017530
RS	29	0.893029	1.985816	492.460216	0.013885	0.017621
RS	30	0.974831	2.457710	414.478007	0.011686	0.014698
RS	31	1.063370	2.457710	432.237213	0.012187	0.014692
RS	32	1.159204	3.018313	367.341463	0.010357	0.012341
RS	33	1.262931	3.018313	383.762467	0.010820	0.012303
RS	34	1.375204	3.666108	330.280131	0.009312	0.010445
RS	35	1.496725	3.666108	345.502873	0.009741	0.010404
RS	36	1.628256	4.397875	301.410556	0.008498	0.008938
RS	37	1.770622	4.397875	315.579118	0.008898	0.008901
RS	38	1.924716	5.206092	279.171994	0.007871	0.007737
RS	39	2.091503	5.206092	292.420665	0.008245	0.007710
RS	40	2.272029	6.073699	262.535078	0.007402	0.006787
RS	41	2.467426	6.073699	274.981843	0.007753	0.006779
RS	42	2.678920	6.970245	250.898361	0.007074	0.006060
RS	43	2.907835	6.970245	262.639092	0.007405	0.006084
RS	44	3.155607	7.853679	243.856461	0.006875	0.005543
RS	45	3.423790	7.853679	254.953971	0.007188	0.005613
RS	46	3.714064	8.682871	240.870543	0.006791	0.005228
RS	47	4.028250	8.682871	251.336713	0.007086	0.005352
RS	48	4.368317	9.437407	240.968067	0.006794	0.005092
RS	49	4.736398	9.437407	250.746352	0.007070	0.005265
RS	50	5.134799	10.130409	242.661131	0.006842	0.005089
RS	51	5.566019	10.130409	251.624780	0.007094	0.005292
RS	52	6.032761	10.812594	243.975835	0.006879	0.005149
RS	53	6.537951	10.812594	251.956626	0.007104	0.005359
RS	54	7.084756	12.069125	232.865336	0.006565	0.004990
RS	55	7.676605	12.069125	239.970557	0.006766	0.005181
RS	56	8.317207	12.069125	246.293644	0.006944	0.005345
RS	57	9.010580	12.069125	251.678183	0.007096	0.005470
RS	58	9.761069	24.198895	129.815243	0.003660	0.003264
RS	59	10.573381	24.198895	136.042163	0.003836	0.003390
RS	60	11.452607	24.198895	142.187852	0.004009	0.003492
RS	61	12.404261	24.198895	148.182395	0.004178	0.003567
RS	62	13.434307	24.198895	153.947242	0.004340	0.003614
RS	63	14.549204	24.198895	3514.586480	0.099091	0.057325
PA	4+25*2+4+6 0.013809649 0.006451769 14.549203684 1.124843320 0.495065252 0.419877990 0.423424553 0.462888492 0.521091258 0.591283345 0.673133398 0.772049547 0.898964354 1.069081560 1.298678319 1.601207509 1.985815857 2.457710187 3.018313204 3.666107757 4.397874703 5.206091902 6.073699185 6.970245329 7.853679257 8.682870865 9.437407456 10.130408581 10.812593931 12.069124904 24.198895437
//
IT	5453
RD	4
LK	-137788.111275
QD	-1737.484177 -> -1275.587278
RI	0.0490020720
TR	0.011484	0.007273
MT	15.538058
MM	C_pi: 5.723242, n_recomb: 48574.691286
RS	0	0.000000	2.129185	186.244770	0.003834	0.000081
RS	1	0.008350	2.129185	200.979578	0.004138	0.000644
RS	2	0.017397	2.129185	216.806741	0.004463	0.001640
RS	3	0.027199	2.129185	233.794542	0.004813	0.002913
RS	4	0.037820	0.667090	799.622451	0.016462	0.009798
RS	5	0.049328	0.667090	850.997857	0.017519	0.013058
RS	6	0.061797	0.508163	1183.404287	0.024363	0.019239
RS	7	0.075307	0.508163	1247.262605	0.025677	0.023001
RS	8	0.089944	0.482593	1379.894760	0.028408	0.026429
RS	9	0.105804	0.482593	1444.890993	0.029746	0.029865
RS	10	0.122989	0.508110	1434.256540	0.029527	0.030293
RS	11	0.141608	0.508110	1495.929850	0.030796	0.033093
RS	12	0.161782	0.556750	1422.074541	0.029276	0.031789
RS	13	0.183640	0.556750	1479.206756	0.030452	0.034135
RS	14	0.207324	0.617276	1386.152750	0.028537	0.032165
RS	15	0.232985	0.617276	1438.397719	0.029612	0.034291
RS	16	0.260789	0.687321	1338.974575	0.027565	0.032051
RS	17	0.290914	0.687321	1386.201378	0.028538	0.034053
RS	18	0.323555	0.771488	1277.229976	0.026294	0.031510
RS	19	0.358921	0.771488	1319.538992	0.027165	0.033395
RS	20	0.397240	0.880709	1193.392991	0.024568	0.030352
RS	21	0.438759	0.880709	1231.284705	0.025348	0.032042
RS	22	0.483744	1.031146	1084.951612	0.022336	0.028359
RS	23	0.532486	1.031146	1119.282582	0.023043	0.029723
RS	24	0.585298	1.241450	959.635371	0.019756	0.025522
RS	25	0.642519	1.241450	991.246689	0.020407	0.026476
RS	26	0.704518	1.529243	832.091458	0.017130	0.022154
RS	27	0.771694	1.529243	861.472837	0.017735	0.022738
RS	28	0.844479	1.909498	715.209175	0.014724	0.018730
RS	29	0.923342	1.909498	742.524398	0.015286	0.019061
RS	30	1.008789	2.394461	615.556964	0.012672	0.015623
RS	31	1.101371	2.394461	640.854997	0.013193	0.015809
RS	32	1.201684	2.993103	534.377634	0.011001	0.012999
RS	33	1.310373	2.993103	557.737259	0.011482	0.013112
RS	34	1.428137	3.710985	469.966289	0.009675	0.010878
RS	35	1.555734	3.710985	491.531486	0.010119	0.010957
RS	36	1.693985	4.550567	419.552349	0.008637	0.009197
RS	37	1.843780	4.550567	439.510918	0.009048	0.009260
RS	38	2.006082	5.506832	380.665004	0.007837	0.007876
RS	39	2.181937	5.506832	399.221258	0.008219	0.007934
RS	40	2.372475	6.558280	351.651094	0.007239	0.006854
RS	41	2.578923	6.558280	369.009757	0.007597	0.006915
RS	42	2.802609	7.659479	331.543752	0.006825	0.006089
RS	43	3.044972	7.659479	347.897031	0.007162	0.006168
RS	44	3.307573	8.743107	319.687652	0.006581	0.005562
RS	45	3.592100	8.743107	335.193869	0.006901	0.005671
RS	46	3.900385	9.740133	315.224995	0.006489	0.005252
RS	47	4.234411	9.740133	329.972858	0.006793	0.005401
RS	48	4.596327	10.612662	316.621311	0.006518	0.005132
RS	49	4.988463	10.612662	330.589472	0.006806	0.005319
RS	50	5.413342	11.375529	321.495418	0.006619	0.005150
RS	51	5.873698	11.375529	334.533940	0.006887	0.005361
RS	52	6.372492	12.100504	326.602722	0.006724	0.005232
RS	53	6.912935	12.100504	338.465616	0.006968	0.005447
RS	54	7.498505	13.470813	314.740209	0.006480	0.005076
RS	55	8.132968	13.470813	325.455666	0.006700	0.005271
RS	56	8.820408	13.470813	335.224137	0.006901	0.005442
RS	57	9.565249	13.470813	343.827483	0.007078	0.005579
RS	58	10.372282	31.118607	154.761666	0.003186	0.002876
RS	59	11.246701	31.118607	163.366400	0.003363	0.002999
RS	60	12.194134	31.118607	172.072458	0.003542	0.003107
RS	61	13.220675	31.118607	180.812769	0.003722	0.003195
RS	62	14.332931	31.118607	189.508609	0.003901	0.003262
RS	63	15.538058	31.118607	5324.504764	0.109615	0.061397
PA	4+25*2+4+6 0.011483927 0.007273211 15.538058103 2.129185337 0.667089964 0.508163302 0.482592684 0.508109662 0.556750002 0.617276076 0.687321136 0.771488498 0.880709456 1.031145934 1.241450203 1.529243143 1.909497924 2.394461258 2.993103408 3.710984604 4.550566569 5.506831767 6.558279797 7.659479341 8.743107163 9.740132508 10.612662034 11.375528877 12.100503779 13.470813025 31.118607212
//
IT	4917
RD	5
LK	-136934.346595
QD	-1404.709504 -> -1069.058354
RI	0.0363630026
TR	0.009706	0.007940
MT	16.505290
MM	C_pi: 6.536002, n_recomb: 60256.940185
RS	0	0.000000	3.968114	124.985203	0.002074	0.000045
RS	1	0.008453	3.968114	135.254446	0.002245	0.000357
RS	2	0.017621	3.968114	146.340413	0.002429	0.000912
RS	3	0.027563	3.968114	158.303310	0.002627	0.001627
RS	4	0.038346	0.889449	759.927458	0.012611	0.007705
RS	5	0.050041	0.889449	812.988137	0.013492	0.010260
RS	6	0.062724	0.613242	1255.672060	0.020839	0.016756
RS	7	0.076479	0.613242	1330.428191	0.022079	0.019908
RS	8	0.091397	0.552691	1558.747115	0.025868	0.024135
RS	9	0.107576	0.552691	1639.830431	0.027214	0.027131
RS	10	0.125123	0.563507	1688.226612	0.028017	0.028471
RS	11	0.144153	0.563507	1767.764242	0.029337	0.031035
RS	12	0.164792	0.603201	1726.358311	0.028650	0.030586
RS	13	0.187175	0.603201	1801.444613	0.029896	0.032807
RS	14	0.211450	0.655298	1727.692078	0.028672	0.031600
RS	15	0.237777	0.655298	1797.111868	0.029824	0.033643
RS	16	0.266330	0.715280	1709.890647	0.028377	0.032099
RS	17	0.297296	0.715280	1772.864432	0.029422	0.034037
RS	18	0.330880	0.786941	1668.264104	0.027686	0.032109
RS	19	0.367303	0.786941	1724.362309	0.028617	0.033943
RS	20	0.406804	0.880965	1590.238683	0.026391	0.031383
RS	21	0.449645	0.880965	1639.746094	0.027213	0.033052
RS	22	0.496107	1.013574	1468.763532	0.024375	0.029662
RS	23	0.546496	1.013574	1512.824940	0.025106	0.031067
RS	24	0.601146	1.204004	1312.049503	0.021774	0.026935
RS	25	0.660414	1.204004	1352.146776	0.022440	0.028001
RS	26	0.724693	1.471564	1141.139880	0.018938	0.023536
RS	27	0.794405	1.471564	1178.337012	0.019555	0.024270
RS	28	0.870010	1.834509	977.310274	0.016219	0.019967
RS	29	0.952006	1.834509	1012.035398	0.016795	0.020443
RS	30	1.040933	2.310014	833.487565	0.013832	0.016642
RS	31	1.137378	2.310014	865.806287	0.014369	0.016950
RS	32	1.241974	2.913284	714.141397	0.011852	0.013784
RS	33	1.355413	2.913284	744.060479	0.012348	0.013995
RS	34	1.478441	3.656763	618.378838	0.010262	0.011449
RS	35	1.611868	3.656763	645.985515	0.010721	0.011608
RS	36	1.756574	4.549482	542.959508	0.009011	0.009594
RS	37	1.913512	4.549482	568.431918	0.009433	0.009724
RS	38	2.083717	5.591012	484.614721	0.008042	0.008144
RS	39	2.268309	5.591012	508.189943	0.008434	0.008258
RS	40	2.468504	6.759092	441.033183	0.007319	0.007035
RS	41	2.685623	6.759092	462.979989	0.007683	0.007144
RS	42	2.921094	7.998101	410.792145	0.006817	0.006220
RS	43	3.176471	7.998101	431.387381	0.007159	0.006336
RS	44	3.453435	9.220237	392.870109	0.006520	0.005668
RS	45	3.753810	9.220237	412.362927	0.006843	0.005804
RS	46	4.079577	10.331706	385.983239	0.006406	0.005351
RS	47	4.432881	10.331706	404.537626	0.006714	0.005516
RS	48	4.816051	11.277431	387.956545	0.006438	0.005234
RS	49	5.231610	11.277431	405.584197	0.006731	0.005426
RS	50	5.682297	12.071745	395.444399	0.006563	0.005259
RS	51	6.171080	12.071745	411.966362	0.006837	0.005469
RS	52	6.701182	12.803211	403.829341	0.006702	0.005348
RS	53	7.276093	12.803211	418.913276	0.006952	0.005558
RS	54	7.899602	14.219786	390.818240	0.006486	0.005184
RS	55	8.575817	14.219786	404.457448	0.006712	0.005374
RS	56	9.309194	14.219786	416.915613	0.006919	0.005541
RS	57	10.104563	14.219786	427.912201	0.007101	0.005674
RS	58	10.967166	37.604310	168.698539	0.002800	0.002542
RS	59	11.902685	37.604310	178.936501	0.002970	0.002661
RS	60	12.917286	37.604310	189.436613	0.003144	0.002770
RS	61	14.017651	37.604310	200.140799	0.003321	0.002866
RS	62	15.211031	37.604310	210.978058	0.003501	0.002948
RS	63	16.505290	37.604310	6885.901210	0.114276	0.065439
PA	4+25*2+4+6 0.009705711 0.007940221 16.505289536 3.968113793 0.889449257 0.613242500 0.552691267 0.563507409 0.603200878 0.655298350 0.715280329 0.786941062 0.880965209 1.013573964 1.204003687 1.471564156 1.834509354 2.310013806 2.913283825 3.656762501 4.549481630 5.591011651 6.759091841 7.998100941 9.220236929 10.331706298 11.277431080 12.071745404 12.803211095 14.219786046 37.604309565
//
IT	4686
RD	6
LK	-136300.842379
QD	-1148.427801 -> -887.399189
RI	0.0278706308
TR	0.008294	0.008468
MT	17.501233
MM	C_pi: 7.253006, n_recomb: 70982.688469
RS	0	0.000000	7.270524	80.973540	0.001141	0.000025
RS	1	0.008553	7.270524	87.795103	0.001237	0.000201
RS	2	0.017838	7.270524	95.181664	0.001341	0.000515
RS	3	0.027918	7.270524	103.178295	0.001454	0.000922
RS	4	0.038859	1.169901	692.053887	0.009750	0.006116
RS	5	0.050736	1.169901	743.376610	0.010473	0.008148
RS	6	0.063629	0.734003	1267.065195	0.017850	0.014670
RS	7	0.077625	0.734003	1348.451231	0.018997	0.017361
RS	8	0.092818	0.631672	1661.707103	0.023410	0.022072
RS	9	0.109311	0.631672	1755.527780	0.024732	0.024700
RS	10	0.127214	0.626743	1864.671913	0.026269	0.026670
RS	11	0.146649	0.626743	1959.942703	0.027612	0.028998
RS	12	0.167746	0.657841	1958.973885	0.027598	0.029202
RS	13	0.190647	0.657841	2050.946094	0.028894	0.031283
RS	14	0.215507	0.702430	2007.315140	0.028279	0.030718
RS	15	0.242494	0.702430	2093.711104	0.029496	0.032667
RS	16	0.271789	0.753744	2031.319757	0.028617	0.031755
RS	17	0.303590	0.753744	2110.482664	0.029732	0.033624
RS	18	0.338111	0.814883	2024.367493	0.028519	0.032306
RS	19	0.375584	0.814883	2095.007991	0.029514	0.034082
RS	20	0.416263	0.896359	1967.802987	0.027722	0.032063
RS	21	0.460421	0.896359	2029.585675	0.028593	0.033690
RS	22	0.508356	1.014268	1848.056482	0.026035	0.030703
RS	23	0.560391	1.014268	1902.098945	0.026797	0.032101
RS	24	0.616878	1.187787	1671.427259	0.023547	0.028179
RS	25	0.678195	1.187787	1719.800982	0.024228	0.029288
RS	26	0.744758	1.436726	1463.906320	0.020623	0.024829
RS	27	0.817013	1.436726	1508.437595	0.021251	0.025642
RS	28	0.895449	1.781042	1255.370606	0.017686	0.021178
RS	29	0.980594	1.781042	1296.986344	0.018272	0.021744
RS	30	1.073022	2.241152	1066.486854	0.015025	0.017684
RS	31	1.173356	2.241152	1105.407697	0.015573	0.018075
RS	32	1.282271	2.837002	906.507909	0.012771	0.014623
RS	33	1.400503	2.837002	942.698419	0.013281	0.014904
RS	34	1.528847	3.586885	776.488874	0.010939	0.012090
RS	35	1.668170	3.586885	809.950370	0.011411	0.012307
RS	36	1.819409	4.506107	673.333413	0.009486	0.010066
RS	37	1.983584	4.506107	704.190621	0.009921	0.010244
RS	38	2.161802	5.599451	593.240993	0.008358	0.008484
RS	39	2.355264	5.599451	621.725981	0.008759	0.008640
RS	40	2.565273	6.845926	533.302428	0.007513	0.007281
RS	41	2.793245	6.845926	559.721245	0.007885	0.007426
RS	42	3.040716	8.183329	491.590874	0.006926	0.006406
RS	43	3.309355	8.183329	516.287970	0.007273	0.006551
RS	44	3.600972	9.507736	466.625206	0.006574	0.005821
RS	45	3.917532	9.507736	489.929811	0.006902	0.005977
RS	46	4.261169	10.704217	456.593208	0.006432	0.005490
RS	47	4.634198	10.704217	478.736039	0.006744	0.005666
RS	48	5.039134	11.701885	458.592383	0.006461	0.005368
RS	49	5.478707	11.701885	479.608181	0.006757	0.005564
RS	50	5.955877	12.513158	468.240019	0.006597	0.005394
RS	51	6.473862	12.513158	487.907092	0.006874	0.005602
RS	52	7.036153	13.239893	479.449557	0.006754	0.005483
RS	53	7.646539	13.239893	497.333926	0.007006	0.005686
RS	54	8.309133	14.678176	464.751809	0.006547	0.005304
RS	55	9.028402	14.678176	480.848264	0.006774	0.005486
RS	56	9.809194	14.678176	495.458314	0.006980	0.005645
RS	57	10.656769	14.678176	508.235151	0.007160	0.005771
RS	58	11.576842	44.148453	176.427314	0.002485	0.002260
RS	59	12.575612	44.148453	187.837950	0.002646	0.002375
RS	60	13.659811	44.148453	199.651082	0.002813	0.002483
RS	61	14.836747	44.148453	211.820027	0.002984	0.002583
RS	62	16.114351	44.148453	224.284840	0.003160	0.002673
RS	63	17.501233	44.148453	8273.902302	0.116562	0.069137
PA	4+25*2+4+6 0.008294277 0.008468035 17.501233253 7.270523987 1.169901079 0.734003332 0.631672162 0.626743298 0.657840819 0.702429541 0.753744069 0.814883137 0.896359348 1.014267513 1.187787271 1.436725628 1.781042137 2.241151855 2.837002163 3.586885388 4.506107408 5.599450881 6.845925533 8.183329178 9.507736230 10.704216878 11.701885078 12.513158199 13.239892883 14.678176480 44.148453298
//
IT	5286
RD	7
LK	-135805.313677
QD	-944.363375 -> -737.470078
RI	0.0221835511
TR	0.007155	0.008878
MT	18.535000
MM	C_pi: 7.933099, n_recomb: 81044.175914
RS	0	0.000000	13.109323	51.651492	0.000637	0.000014
RS	1	0.008652	13.109323	56.083902	0.000692	0.000115
RS	2	0.018052	13.109323	60.893258	0.000751	0.000295
RS	3	0.028266	13.109323	66.111000	0.000816	0.000529
RS	4	0.039363	1.517891	617.682288	0.007622	0.004900
RS	5	0.051421	1.517891	665.621736	0.008213	0.006536
RS	6	0.064521	0.869954	1246.267397	0.015378	0.012923
RS	7	0.078755	0.869954	1331.264771	0.016426	0.015259
RS	8	0.094221	0.718270	1716.346670	0.021178	0.020250
RS	9	0.111024	0.718270	1820.027249	0.022457	0.022585
RS	10	0.129282	0.696359	1985.655159	0.024501	0.024984
RS	11	0.149119	0.696359	2094.481161	0.025844	0.027102
RS	12	0.170672	0.718962	2135.462657	0.026349	0.027790
RS	13	0.194090	0.718962	2242.960683	0.027676	0.029736
RS	14	0.219534	0.756578	2234.311725	0.027569	0.029683
RS	15	0.247180	0.756578	2337.141003	0.028838	0.031544
RS	16	0.277217	0.800094	2306.842704	0.028464	0.031168
RS	17	0.309853	0.800094	2402.395631	0.029643	0.032976
RS	18	0.345313	0.852033	2344.205099	0.028925	0.032211
RS	19	0.383841	0.852033	2430.126582	0.029985	0.033942
RS	20	0.425702	0.922876	2321.094643	0.028640	0.032451
RS	21	0.471185	0.922876	2396.069692	0.029565	0.034044
RS	22	0.520602	1.028636	2215.909251	0.027342	0.031495
RS	23	0.574296	1.028636	2280.632275	0.028141	0.032880
RS	24	0.632635	1.188236	2030.778623	0.025058	0.029241
RS	25	0.696021	1.188236	2087.691479	0.025760	0.030366
RS	26	0.764891	1.421453	1794.666752	0.022144	0.026004
RS	27	0.839720	1.421453	1846.410912	0.022783	0.026861
RS	28	0.921022	1.749051	1545.461137	0.019069	0.022327
RS	29	1.009359	1.749051	1593.664715	0.019664	0.022951
RS	30	1.105339	2.193548	1312.285283	0.016192	0.018709
RS	31	1.209623	2.193548	1357.503933	0.016750	0.019159
RS	32	1.322929	2.778437	1110.453597	0.013702	0.015475
RS	33	1.446038	2.778437	1152.694388	0.014223	0.015808
RS	34	1.579798	3.526852	944.101051	0.011649	0.012762
RS	35	1.725131	3.526852	983.287489	0.012133	0.013023
RS	36	1.883038	4.459703	811.013563	0.010007	0.010576
RS	37	2.054607	4.459703	847.190798	0.010453	0.010792
RS	38	2.241019	5.586985	707.231350	0.008726	0.008864
RS	39	2.443560	5.586985	740.594235	0.009138	0.009052
RS	40	2.663624	6.890000	629.387284	0.007766	0.007564
RS	41	2.902728	6.890000	660.252601	0.008147	0.007736
RS	42	3.162518	8.302293	575.053672	0.007096	0.006625
RS	43	3.444785	8.302293	603.814909	0.007450	0.006792
RS	44	3.751473	9.707099	542.221989	0.006690	0.006002
RS	45	4.084695	9.707099	569.275669	0.007024	0.006174
RS	46	4.446747	10.971398	528.462632	0.006521	0.005652
RS	47	4.840123	10.971398	554.095308	0.006837	0.005837
RS	48	5.267534	12.009839	530.065718	0.006540	0.005523
RS	49	5.731923	12.009839	554.322350	0.006840	0.005721
RS	50	6.236490	12.832095	541.535707	0.006682	0.005547
RS	51	6.784711	12.832095	564.134757	0.006961	0.005751
RS	52	7.380363	13.550571	555.227127	0.006851	0.005632
RS	53	8.027550	13.550571	575.614173	0.007102	0.005828
RS	54	8.730730	14.999061	538.383626	0.006643	0.005435
RS	55	9.494748	14.999061	556.585219	0.006868	0.005609
RS	56	10.324868	14.999061	572.925299	0.007069	0.005759
RS	57	11.226808	14.999061	586.986214	0.007243	0.005876
RS	58	12.206782	50.961198	180.539164	0.002228	0.002024
RS	59	13.271542	50.961198	192.825706	0.002379	0.002134
RS	60	14.428423	50.961198	205.638251	0.002537	0.002241
RS	61	15.685395	50.961198	218.942431	0.002702	0.002342
RS	62	17.051117	50.961198	232.690840	0.002871	0.002438
RS	63	18.535000	50.961198	9550.927935	0.117848	0.072373
PA	4+25*2+4+6 0.007155044 0.008878136 18.534999651 13.109323119 1.517890742 0.869954382 0.718270036 0.696358763 0.718961627 0.756578010 0.800093813 0.852033209 0.922876113 1.028636471 1.188236128 1.421453389 1.749050671 2.193548195 2.778437262 3.526851743 4.459703452 5.586984528 6.889999718 8.302292971 9.707098600 10.971398399 12.009839407 12.832095304 13.550570620 14.999060716 50.961197957
//
IT	5224
RD	8
LK	-135411.695647
QD	-781.873505 -> -616.458472
RI	0.0183154939
TR	0.006229	0.009193
MT	19.597083
MM	C_pi: 8.591915, n_recomb: 90516.508867
RS	0	0.000000	23.278855	32.715436	0.000361	0.000008
RS	1	0.008747	23.278855	35.564744	0.000393	0.000066
RS	2	0.018260	23.278855	38.661024	0.000427	0.000171
RS	3	0.028605	23.278855	42.025467	0.000464	0.000307
RS	4	0.039854	1.942958	545.734968	0.006029	0.003965
RS	5	0.052088	1.942958	589.620220	0.006514	0.005297
RS	6	0.065392	1.020297	1208.350507	0.013350	0.011465
RS	7	0.079860	1.020297	1294.837465	0.014305	0.013521
RS	8	0.095593	0.811270	1739.017911	0.019212	0.018663
RS	9	0.112702	0.811270	1850.122658	0.020440	0.020762
RS	10	0.131308	0.771137	2065.461792	0.022819	0.023448
RS	11	0.151542	0.771137	2185.681896	0.024147	0.025386
RS	12	0.173545	0.785251	2266.541844	0.025040	0.026426
RS	13	0.197473	0.785251	2387.937877	0.026381	0.028250
RS	14	0.223495	0.816182	2415.435092	0.026685	0.028595
RS	15	0.251792	0.816182	2533.736638	0.027992	0.030375
RS	16	0.282565	0.852375	2539.163468	0.028052	0.030444
RS	17	0.316030	0.852375	2650.867666	0.029286	0.032200
RS	18	0.352422	0.895897	2626.604049	0.029018	0.031917
RS	19	0.391997	0.895897	2728.216189	0.030141	0.033614
RS	20	0.435034	0.957349	2645.631599	0.029228	0.032614
RS	21	0.481836	0.957349	2734.599048	0.030211	0.034184
RS	22	0.532732	1.052756	2565.661661	0.028345	0.032074
RS	23	0.588080	1.052756	2641.868238	0.029187	0.033448
RS	24	0.648269	1.200765	2382.690967	0.026323	0.030127
RS	25	0.713724	1.200765	2448.631036	0.027052	0.031259
RS	26	0.784904	1.420878	2126.568954	0.023494	0.027052
RS	27	0.862310	1.420878	2185.619770	0.024146	0.027936
RS	28	0.946488	1.734164	1842.022289	0.020350	0.023396
RS	29	1.038029	1.734164	1896.641078	0.020954	0.024060
RS	30	1.137577	2.164486	1566.772366	0.017309	0.019693
RS	31	1.245834	2.164486	1618.028487	0.017876	0.020185
RS	32	1.363560	2.738005	1323.096806	0.014617	0.016314
RS	33	1.491584	2.738005	1371.158592	0.015148	0.016688
RS	34	1.630807	3.481810	1119.251020	0.012365	0.013439
RS	35	1.782209	3.481810	1164.005121	0.012860	0.013736
RS	36	1.946854	4.421738	954.672067	0.010547	0.011100
RS	37	2.125901	4.421738	996.077424	0.011004	0.011348
RS	38	2.320611	5.572718	825.691623	0.009122	0.009262
RS	39	2.532353	5.572718	863.881850	0.009544	0.009476
RS	40	2.762616	6.918770	728.696494	0.008050	0.007867
RS	41	3.013022	6.918770	763.974500	0.008440	0.008061
RS	42	3.285332	8.390685	660.804014	0.007300	0.006862
RS	43	3.581462	8.390685	693.593074	0.007663	0.007047
RS	44	3.903496	9.861165	619.444750	0.006843	0.006198
RS	45	4.253700	9.861165	650.194464	0.007183	0.006384
RS	46	4.634538	11.181462	601.502575	0.006645	0.005826
RS	47	5.048689	11.181462	630.542769	0.006966	0.006020
RS	48	5.499068	12.253007	602.390142	0.006655	0.005688
RS	49	5.988844	12.253007	629.761251	0.006957	0.005889
RS	50	6.521462	13.082149	615.437180	0.006799	0.005709
RS	51	7.100671	13.082149	640.778457	0.007079	0.005911
RS	52	7.730546	13.789680	631.364015	0.006975	0.005791
RS	53	8.415519	13.789680	653.979106	0.007225	0.005981
RS	54	9.160410	15.238178	612.093854	0.006762	0.005575
RS	55	9.970460	15.238178	632.066026	0.006983	0.005742
RS	56	10.851368	15.238178	649.732990	0.007178	0.005883
RS	57	11.809333	15.238178	664.602400	0.007342	0.005990
RS	58	12.851096	58.058947	182.365137	0.002015	0.001828
RS	59	13.983987	58.058947	195.314426	0.002158	0.001933
RS	60	15.215976	58.058947	208.898081	0.002308	0.002037
RS	61	16.555734	58.058947	223.094176	0.002465	0.002138
RS	62	18.012685	58.058947	237.868332	0.002628	0.002236
RS	63	19.597083	58.058947	10739.143744	0.118643	0.075133
PA	4+25*2+4+6 0.006229357 0.009193310 19.597083328 23.278855281 1.942958009 1.020296659 0.811269674 0.771137027 0.785251461 0.816182259 0.852375028 0.895896636 0.957349110 1.052755929 1.200764963 1.420878274 1.734164176 2.164486050 2.738005120 3.481809863 4.421737582 5.572717704 6.918770035 8.390685001 9.861165056 11.181462301 12.253006712 13.082148526 13.789680150 15.238178087 58.058947112
//
IT	4970
RD	9
LK	-135096.413613
QD	-652.193695 -> -518.851052
RI	0.0156178962
TR	0.005474	0.009434
MT	20.673060
MM	C_pi: 9.226826, n_recomb: 99369.123191
RS	0	0.000000	40.706694	20.675805	0.000208	0.000005
RS	1	0.008839	40.706694	22.499278	0.000226	0.000039
RS	2	0.018460	40.706694	24.483173	0.000246	0.000100
RS	3	0.028931	40.706694	26.641531	0.000268	0.000181
RS	4	0.040328	2.453097	479.912450	0.004830	0.003244
RS	5	0.052731	2.453097	519.614553	0.005229	0.004341
RS	6	0.066232	1.183356	1161.999720	0.011694	0.010257
RS	7	0.080926	1.183356	1248.511961	0.012564	0.012088
RS	8	0.096918	0.909166	1740.188599	0.017512	0.017298
RS	9	0.114324	0.909166	1856.685426	0.018685	0.019204
RS	10	0.133269	0.849826	2113.911627	0.021273	0.022077
RS	11	0.153888	0.849826	2243.445757	0.022577	0.023860
RS	12	0.176330	0.855521	2360.027301	0.023750	0.025149
RS	13	0.200756	0.855521	2493.505075	0.025093	0.026861
RS	14	0.227341	0.879970	2555.816792	0.025720	0.027514
RS	15	0.256275	0.879970	2688.249109	0.027053	0.029219
RS	16	0.287768	0.909095	2730.392518	0.027477	0.029651
RS	17	0.322044	0.909095	2857.529239	0.028757	0.031359
RS	18	0.359349	0.944638	2870.505592	0.028887	0.031492
RS	19	0.399952	0.944638	2987.752998	0.030067	0.033163
RS	20	0.444145	0.997470	2937.400845	0.029560	0.032606
RS	21	0.492243	0.997470	3040.827621	0.030601	0.034164
RS	22	0.544593	1.083747	2891.001620	0.029094	0.032473
RS	23	0.601571	1.083747	2979.358503	0.029983	0.033843
RS	24	0.663585	1.221872	2719.682176	0.027369	0.030851
RS	25	0.731080	1.221872	2795.164548	0.028129	0.031989
RS	26	0.804542	1.430965	2452.160711	0.024677	0.027972
RS	27	0.884497	1.430965	2518.700890	0.025347	0.028874
RS	28	0.971520	1.732112	2138.496107	0.021521	0.024374
RS	29	1.066235	1.732112	2199.419523	0.022134	0.025065
RS	30	1.169322	2.150037	1824.622758	0.018362	0.020619
RS	31	1.281521	2.150037	1881.659786	0.018936	0.021144
RS	32	1.403637	2.712901	1540.321463	0.015501	0.017122
RS	33	1.536548	2.712901	1593.931941	0.016041	0.017528
RS	34	1.681208	3.451043	1298.813291	0.013071	0.014102
RS	35	1.838654	3.451043	1348.912126	0.013575	0.014428
RS	36	2.010017	4.394602	1101.927266	0.011089	0.011623
RS	37	2.196528	4.394602	1148.399133	0.011557	0.011896
RS	38	2.399525	5.563040	946.783431	0.009528	0.009663
RS	39	2.620465	5.563040	989.686324	0.009960	0.009900
RS	40	2.860935	6.943213	829.779326	0.008350	0.008175
RS	41	3.122661	6.943213	869.381043	0.008749	0.008389
RS	42	3.407521	8.464039	747.668730	0.007524	0.007105
RS	43	3.717561	8.464039	784.403342	0.007894	0.007306
RS	44	4.055007	9.989365	697.313275	0.007017	0.006400
RS	45	4.422280	9.989365	731.668198	0.007363	0.006598
RS	46	4.822018	11.356461	674.869608	0.006792	0.006006
RS	47	5.257090	11.356461	707.204064	0.007117	0.006207
RS	48	5.730619	12.454579	674.822805	0.006791	0.005859
RS	49	6.246004	12.454579	705.156534	0.007096	0.006063
RS	50	6.806946	13.286420	689.283245	0.006937	0.005877
RS	51	7.417472	13.286420	717.155213	0.007217	0.006078
RS	52	8.081963	13.979473	707.283403	0.007118	0.005956
RS	53	8.805191	13.979473	731.831510	0.007365	0.006141
RS	54	9.592348	15.416169	685.528019	0.006899	0.005722
RS	55	10.449083	15.416169	706.910187	0.007114	0.005882
RS	56	11.381547	15.416169	725.477032	0.007301	0.006015
RS	57	12.396435	15.416169	740.659245	0.007454	0.006112
RS	58	13.501032	65.359673	182.667456	0.001838	0.001663
RS	59	14.703268	65.359673	196.114903	0.001974	0.001764
RS	60	16.011772	65.359673	210.290811	0.002116	0.001865
RS	61	17.435939	65.359673	225.185290	0.002266	0.001965
RS	62	18.985993	65.359673	240.776802	0.002423	0.002064
RS	63	20.673060	65.359673	11838.074584	0.119132	0.077449
PA	4+25*2+4+6 0.005473784 0.009434392 20.673059968 40.706694113 2.453097146 1.183356173 0.909165844 0.849826279 0.855520570 0.879969849 0.909095113 0.944638083 0.997469950 1.083746978 1.221872160 1.430965305 1.732111776 2.150036547 2.712901378 3.451042823 4.394601846 5.563039894 6.943213264 8.464039158 9.989365017 11.356460563 12.454579479 13.286419860 13.979473416 15.416169196 65.359673144
//
IT	5920
RD	10
LK	-134841.712216
QD	-547.948081 -> -439.430897
RI	0.0136817608
TR	0.004854	0.009619
MT	21.750093
MM	C_pi: 9.830194, n_recomb: 107547.216979
RS	0	0.000000	70.045727	13.086600	0.000122	0.000003
RS	1	0.008927	70.045727	14.253538	0.000133	0.000023
RS	2	0.018650	70.045727	15.524410	0.000144	0.000060
RS	3	0.029242	70.045727	16.908449	0.000157	0.000108
RS	4	0.040779	3.053361	421.635780	0.003920	0.002687
RS	5	0.053345	3.053361	457.332310	0.004252	0.003600
RS	6	0.067034	1.356458	1112.779713	0.010347	0.009263
RS	7	0.081945	1.356458	1198.365619	0.011143	0.010911
RS	8	0.098186	1.010104	1727.423828	0.016062	0.016137
RS	9	0.115878	1.010104	1847.680020	0.017180	0.017885
RS	10	0.135148	0.931074	2138.694981	0.019886	0.020870
RS	11	0.156139	0.931074	2275.633960	0.021159	0.022519
RS	12	0.179004	0.928652	2422.499854	0.022525	0.023978
RS	13	0.203910	0.928652	2566.181259	0.023861	0.025588
RS	14	0.231039	0.946864	2660.282083	0.024736	0.026472
RS	15	0.260589	0.946864	2805.244156	0.026084	0.028106
RS	16	0.292778	0.969094	2883.107502	0.026808	0.028832
RS	17	0.327840	0.969094	3024.556073	0.028123	0.030497
RS	18	0.366031	0.996903	3075.928255	0.028601	0.030984
RS	19	0.407632	0.996903	3208.297726	0.029832	0.032633
RS	20	0.452947	1.041598	3193.762652	0.029696	0.032472
RS	21	0.502307	1.041598	3311.712634	0.030793	0.034022
RS	22	0.556073	1.119579	3187.003829	0.029634	0.032725
RS	23	0.614638	1.119579	3287.920516	0.030572	0.034095
RS	24	0.678431	1.249060	3035.354336	0.028223	0.031432
RS	25	0.747919	1.249060	3120.799458	0.029018	0.032576
RS	26	0.823610	1.448754	2764.580345	0.025706	0.028769
RS	27	0.906058	1.448754	2838.799810	0.026396	0.029684
RS	28	0.995865	1.739591	2428.438019	0.022580	0.025259
RS	29	1.093689	1.739591	2495.582210	0.023205	0.025969
RS	30	1.200246	2.146838	2080.315257	0.019343	0.021481
RS	31	1.316314	2.146838	2142.873755	0.019925	0.022029
RS	32	1.442744	2.700178	1757.652018	0.016343	0.017888
RS	33	1.580459	2.700178	1816.499007	0.016890	0.018319
RS	34	1.730468	3.432648	1479.251615	0.013754	0.014741
RS	35	1.893867	3.432648	1534.408850	0.014267	0.015090
RS	36	2.071853	4.378127	1250.007482	0.011623	0.012132
RS	37	2.265727	4.378127	1301.312528	0.012100	0.012426
RS	38	2.476907	5.560183	1068.320556	0.009934	0.010058
RS	39	2.706939	5.560183	1115.751372	0.010375	0.010315
RS	40	2.957505	6.968446	930.881336	0.008656	0.008480
RS	41	3.230438	6.968446	974.654065	0.009063	0.008711
RS	42	3.527735	8.530483	834.200398	0.007757	0.007347
RS	43	3.851570	8.530483	874.742305	0.008134	0.007563
RS	44	4.204313	10.102384	774.596483	0.007202	0.006602
RS	45	4.588545	10.102384	812.417457	0.007554	0.006812
RS	46	5.007075	11.508806	747.477338	0.006950	0.006187
RS	47	5.462966	11.508806	782.951470	0.007280	0.006395
RS	48	5.959553	12.627654	746.376307	0.006940	0.006030
RS	49	6.500469	12.627654	779.485759	0.007248	0.006238
RS	50	7.089670	13.457769	762.164354	0.007087	0.006046
RS	51	7.731467	13.457769	792.325757	0.007367	0.006247
RS	52	8.430556	14.132030	782.157593	0.007273	0.006125
RS	53	9.192049	14.132030	808.317343	0.007516	0.006304
RS	54	10.021519	15.543930	758.083658	0.007049	0.005876
RS	55	10.925032	15.543930	780.482539	0.007257	0.006029
RS	56	11.909199	15.543930	799.493794	0.007434	0.006152
RS	57	12.981219	15.543930	814.470887	0.007573	0.006238
RS	58	14.148935	72.744060	181.954414	0.001692	0.001526
RS	59	15.420888	72.744060	195.770724	0.001820	0.001622
RS	60	16.806385	72.744060	210.396289	0.001956	0.001720
RS	61	18.315560	72.744060	225.832502	0.002100	0.001819
RS	62	19.959454	72.744060	242.070034	0.002251	0.001918
RS	63	21.750093	72.744060	12840.151808	0.119391	0.079371
PA	4+25*2+4+6 0.004853575 0.009618566 21.750093180 70.045727426 3.053360842 1.356457574 1.010103684 0.931074441 0.928651772 0.946863691 0.969094293 0.996902917 1.041598018 1.119579092 1.249060487 1.448753500 1.739591446 2.146837869 2.700178055 3.432648468 4.378127213 5.560182975 6.968445562 8.530483306 10.102383846 11.508805889 12.627654110 13.457768675 14.132029945 15.543929616 72.744060192
//
IT	5287
RD	11
LK	-134633.912726
QD	-463.320653 -> -374.063433
RI	0.0122507314
TR	0.004341	0.009759
MT	22.818923
MM	C_pi: 10.395166, n_recomb: 115011.725025
RS	0	0.000000	118.569235	8.316944	0.000072	0.000002
RS	1	0.009009	118.569235	9.065935	0.000079	0.000014
RS	2	0.018830	118.569235	9.882349	0.000086	0.000036
RS	3	0.029536	118.569235	10.772247	0.000094	0.000065
RS	4	0.041206	3.744917	371.164627	0.003227	0.002255
RS	5	0.053928	3.744917	403.196182	0.003506	0.003023
RS	6	0.067796	1.536077	1064.388214	0.009255	0.008450
RS	7	0.082913	1.536077	1148.499084	0.009986	0.009948
RS	8	0.099392	1.112020	1706.460065	0.014837	0.015161
RS	9	0.117355	1.112020	1829.230719	0.015905	0.016777
RS	10	0.136938	1.013497	2146.200646	0.018661	0.019818
RS	11	0.158284	1.013497	2288.881327	0.019901	0.021350
RS	12	0.181553	1.003587	2459.990491	0.021389	0.022917
RS	13	0.206919	1.003587	2612.063603	0.022711	0.024435
RS	14	0.234570	1.015953	2733.798535	0.023770	0.025488
RS	15	0.264713	1.015953	2889.575375	0.025124	0.027056
RS	16	0.297571	1.031465	3000.741838	0.026091	0.028016
RS	17	0.333389	1.031465	3155.112367	0.027433	0.029640
RS	18	0.372434	1.051696	3244.326922	0.028209	0.030426
RS	19	0.414997	1.051696	3390.936628	0.029483	0.032055
RS	20	0.461394	1.088563	3413.947513	0.029683	0.032245
RS	21	0.511972	1.088563	3546.106898	0.030833	0.033791
RS	22	0.567106	1.158833	3450.736375	0.030003	0.032857
RS	23	0.627207	1.158833	3564.332410	0.030991	0.034232
RS	24	0.692723	1.280589	3325.128861	0.028911	0.031887
RS	25	0.764142	1.280589	3420.804450	0.029743	0.033040
RS	26	0.841995	1.472149	3058.406164	0.026592	0.029453
RS	27	0.926861	1.472149	3140.456083	0.027306	0.030379
RS	28	1.019374	1.754202	2706.393538	0.023531	0.026051
RS	29	1.120221	1.754202	2779.685749	0.024169	0.026777
RS	30	1.230154	2.152337	2328.932961	0.020250	0.022273
RS	31	1.349991	2.152337	2396.760517	0.020839	0.022840
RS	32	1.480625	2.697440	1970.944861	0.017137	0.018606
RS	33	1.623027	2.697440	2034.698435	0.017691	0.019057
RS	34	1.778260	3.424795	1657.220664	0.014409	0.015348
RS	35	1.947477	3.424795	1717.110030	0.014930	0.015717
RS	36	2.131939	4.371568	1396.256234	0.012140	0.012620
RS	37	2.333021	4.371568	1452.109596	0.012626	0.012933
RS	38	2.552218	5.565038	1188.194805	0.010331	0.010440
RS	39	2.791163	5.565038	1239.914718	0.010781	0.010713
RS	40	3.051636	6.997435	1030.310506	0.008958	0.008778
RS	41	3.335575	6.997435	1078.050323	0.009373	0.009023
RS	42	3.645095	8.595238	919.009920	0.007991	0.007584
RS	43	3.982500	8.595238	963.175054	0.008375	0.007812
RS	44	4.350303	10.207500	850.115972	0.007392	0.006801
RS	45	4.751243	10.207500	891.224384	0.007749	0.007020
RS	46	5.188304	11.647275	818.288108	0.007115	0.006365
RS	47	5.664741	11.647275	856.714570	0.007449	0.006580
RS	48	6.184102	12.781746	816.109272	0.007096	0.006200
RS	49	6.750253	12.781746	851.781705	0.007406	0.006411
RS	50	7.367410	13.605819	833.212930	0.007245	0.006216
RS	51	8.040169	13.605819	865.403451	0.007524	0.006416
RS	52	8.773538	14.256716	855.198807	0.007436	0.006295
RS	53	9.572978	14.256716	882.635119	0.007674	0.006470
RS	54	10.444442	15.630686	829.182057	0.007210	0.006036
RS	55	11.394419	15.630686	852.183492	0.007410	0.006181
RS	56	12.429981	15.630686	871.169100	0.007575	0.006295
RS	57	13.558840	15.630686	885.416980	0.007698	0.006369
RS	58	14.789400	80.088809	180.605817	0.001570	0.001411
RS	59	16.130826	80.088809	194.691630	0.001693	0.001504
RS	60	17.593103	80.088809	209.655544	0.001823	0.001599
RS	61	19.187121	80.088809	225.509286	0.001961	0.001696
RS	62	20.924749	80.088809	242.254824	0.002106	0.001794
RS	63	22.818923	80.088809	13739.081211	0.119458	0.080956
PA	4+25*2+4+6 0.004340684 0.009759135 22.818923362 118.569235490 3.744916602 1.536076861 1.112019949 1.013496971 1.003587254 1.015953092 1.031464877 1.051695566 1.088562886 1.158832523 1.280589086 1.472148794 1.754201876 2.152336887 2.697440090 3.424795033 4.371567805 5.565037509 6.997435451 8.595238283 10.207499793 11.647274722 12.781746087 13.605819070 14.256715685 15.630686177 80.088808990
//
IT	5065
RD	12
LK	-134462.538921
QD	-393.897423 -> -319.665558
RI	0.0111625680
TR	0.003913	0.009866
MT	23.873587
MM	C_pi: 10.917413, n_recomb: 121750.723996
RS	0	0.000000	197.309120	5.320713	0.000044	0.000001
RS	1	0.009087	197.309120	5.804206	0.000048	0.000009
RS	2	0.019000	197.309120	6.331633	0.000052	0.000022
RS	3	0.029814	197.309120	6.906987	0.000057	0.000040
RS	4	0.041610	4.525631	328.039604	0.002694	0.001917
RS	5	0.054478	4.525631	356.810534	0.002931	0.002572
RS	6	0.068516	1.718213	1019.147961	0.008371	0.007787
RS	7	0.083829	1.718213	1101.536503	0.009047	0.009163
RS	8	0.100534	1.212798	1681.616477	0.013812	0.014348
RS	9	0.118757	1.212798	1806.009787	0.014834	0.015853
RS	10	0.138636	1.095758	2141.694640	0.017591	0.018909
RS	11	0.160321	1.095758	2288.736078	0.018799	0.020340
RS	12	0.183977	1.079374	2477.920360	0.020352	0.021964
RS	13	0.209782	1.079374	2636.731032	0.021657	0.023398
RS	14	0.237932	1.086461	2781.386894	0.022845	0.024569
RS	15	0.268641	1.086461	2946.276288	0.024199	0.026074
RS	16	0.302139	1.095491	3087.389715	0.025358	0.027219
RS	17	0.338682	1.095491	3253.158566	0.026720	0.028804
RS	18	0.378546	1.108275	3378.396925	0.027748	0.029841
RS	19	0.422032	1.108275	3538.112925	0.029060	0.031452
RS	20	0.469470	1.137525	3598.892971	0.029560	0.031951
RS	21	0.521218	1.137525	3744.643159	0.030757	0.033495
RS	22	0.577669	1.200501	3681.261687	0.030236	0.032894
RS	23	0.639250	1.200501	3807.386410	0.031272	0.034275
RS	24	0.706427	1.315234	3586.407642	0.029457	0.032234
RS	25	0.779708	1.315234	3692.411830	0.030328	0.033397
RS	26	0.859648	1.499660	3329.976808	0.027351	0.030033
RS	27	0.946853	1.499660	3419.945222	0.028090	0.030970
RS	28	1.041982	1.774200	2968.304635	0.024380	0.026755
RS	29	1.145755	1.774200	3047.674146	0.025032	0.027493
RS	30	1.258959	2.164628	2566.583531	0.021081	0.022998
RS	31	1.382449	2.164628	2639.445549	0.021679	0.023578
RS	32	1.517161	2.702801	2176.797820	0.017879	0.019275
RS	33	1.664115	2.702801	2245.133371	0.018440	0.019740
RS	34	1.824422	3.425932	1829.898487	0.015030	0.015919
RS	35	1.999297	3.425932	1894.180991	0.015558	0.016304
RS	36	2.190063	4.374086	1538.408578	0.012636	0.013084
RS	37	2.398164	4.374086	1598.499734	0.013129	0.013412
RS	38	2.625176	5.577923	1304.606429	0.010715	0.010805
RS	39	2.872816	5.577923	1360.345205	0.011173	0.011093
RS	40	3.142960	7.032063	1126.629428	0.009254	0.009063
RS	41	3.437652	7.032063	1178.100636	0.009676	0.009322
RS	42	3.759124	8.661979	1000.926563	0.008221	0.007812
RS	43	4.109807	8.661979	1048.501981	0.008612	0.008051
RS	44	4.492358	10.310142	922.886718	0.007580	0.006993
RS	45	4.909672	10.310142	967.079832	0.007943	0.007221
RS	46	5.364908	11.778668	886.443766	0.007281	0.006538
RS	47	5.861511	11.778668	927.617117	0.007619	0.006759
RS	48	6.403242	12.924525	883.249202	0.007255	0.006367
RS	49	6.994200	12.924525	921.260893	0.007567	0.006581
RS	50	7.638860	13.738636	901.724845	0.007406	0.006384
RS	51	8.342101	13.738636	935.681029	0.007685	0.006583
RS	52	9.109246	14.361815	925.775395	0.007604	0.006465
RS	53	9.946103	14.361815	954.157071	0.007837	0.006635
RS	54	10.859006	15.685513	898.367760	0.007379	0.006200
RS	55	11.854866	15.685513	921.554060	0.007569	0.006338
RS	56	12.941220	15.685513	940.048331	0.007721	0.006441
RS	57	14.126294	15.685513	953.057158	0.007828	0.006501
RS	58	15.419057	87.281963	178.915362	0.001470	0.001315
RS	59	16.829294	87.281963	193.197531	0.001587	0.001405
RS	60	18.367682	87.281963	208.416336	0.001712	0.001498
RS	61	20.045866	87.281963	224.592813	0.001845	0.001593
RS	62	21.876548	87.281963	241.739190	0.001986	0.001690
RS	63	23.873587	87.281963	14532.668948	0.119364	0.082259
PA	4+25*2+4+6 0.003912815 0.009866092 23.873586901 197.309120248 4.525631371 1.718212927 1.212797605 1.095757710 1.079373895 1.086461036 1.095490743 1.108275394 1.137525460 1.200501054 1.315233930 1.499659906 1.774200169 2.164628025 2.702801137 3.425931650 4.374085912 5.577923471 7.032063489 8.661978729 10.310141735 11.778667785 12.924524664 13.738636495 14.361814803 15.685512593 87.281963147
//
IT	4959
RD	13
LK	-134319.637924
QD	-336.373047 -> -273.968856
RI	0.0103129220
TR	0.003553	0.009947
MT	24.910698
MM	C_pi: 11.395264, n_recomb: 127777.837275
RS	0	0.000000	322.914887	3.430436	0.000027	0.000001
RS	1	0.009160	322.914887	3.744748	0.000029	0.000005
RS	2	0.019160	322.914887	4.087866	0.000032	0.000014
RS	3	0.030076	322.914887	4.462430	0.000035	0.000025
RS	4	0.041991	5.389187	291.538955	0.002282	0.001651
RS	5	0.054998	5.389187	317.464574	0.002485	0.002216
RS	6	0.069197	1.898752	978.372425	0.007657	0.007248
RS	7	0.084696	1.898752	1059.003625	0.008288	0.008524
RS	8	0.101615	1.310444	1655.990859	0.012960	0.013676
RS	9	0.120084	1.310444	1781.413100	0.013941	0.015089
RS	10	0.140245	1.176629	2129.385102	0.016665	0.018127
RS	11	0.162253	1.176629	2279.688333	0.017841	0.019471
RS	12	0.186277	1.155164	2481.015245	0.019417	0.021111
RS	13	0.212501	1.155164	2645.117705	0.020701	0.022469
RS	14	0.241128	1.157743	2807.802794	0.021974	0.023716
RS	15	0.272377	1.157743	2980.204083	0.023323	0.025165
RS	16	0.306488	1.160614	3147.392464	0.024632	0.026452
RS	17	0.343724	1.160614	3323.013392	0.026006	0.027999
RS	18	0.384372	1.166085	3481.631228	0.027248	0.029247
RS	19	0.428743	1.166085	3653.178935	0.028590	0.030840
RS	20	0.477178	1.187879	3750.797096	0.029354	0.031609
RS	21	0.530050	1.187879	3909.301684	0.030595	0.033152
RS	22	0.587766	1.243872	3879.231375	0.030359	0.032854
RS	23	0.650769	1.243872	4017.510637	0.031441	0.034245
RS	24	0.719543	1.352121	3818.342761	0.029883	0.032491
RS	25	0.794617	1.352121	3934.612340	0.030793	0.033666
RS	26	0.876569	1.530220	3577.278873	0.027996	0.030522
RS	27	0.966027	1.530220	3675.181517	0.028762	0.031470
RS	28	1.063680	1.798308	3211.544553	0.025134	0.027379
RS	29	1.170279	1.798308	3296.915850	0.025802	0.028127
RS	30	1.286643	2.182275	2790.513691	0.021839	0.023656
RS	31	1.413666	2.182275	2868.199226	0.022447	0.024248
RS	32	1.552326	2.714792	2372.671580	0.018569	0.019893
RS	33	1.703687	2.714792	2445.286899	0.019137	0.020370
RS	34	1.868913	3.434761	1995.122484	0.015614	0.016454
RS	35	2.049276	3.434761	2063.468697	0.016149	0.016852
RS	36	2.246160	4.384873	1674.697987	0.013106	0.013521
RS	37	2.461080	4.384873	1738.713809	0.013607	0.013862
RS	38	2.695687	5.598872	1416.147469	0.011083	0.011151
RS	39	2.951786	5.598872	1475.624775	0.011548	0.011451
RS	40	3.231345	7.073552	1218.720086	0.009538	0.009334
RS	41	3.536512	7.073552	1273.674137	0.009968	0.009605
RS	42	3.869635	8.733351	1079.051381	0.008445	0.008030
RS	43	4.233273	8.733351	1129.812065	0.008842	0.008279
RS	44	4.630222	10.414446	992.161157	0.007765	0.007177
RS	45	5.063534	10.414446	1039.227380	0.008133	0.007413
RS	46	5.536539	11.908398	951.300079	0.007445	0.006705
RS	47	6.052873	11.908398	995.011208	0.007787	0.006931
RS	48	6.616507	13.062327	947.222764	0.007413	0.006529
RS	49	7.231772	13.062327	987.353370	0.007727	0.006746
RS	50	7.903399	13.863164	967.184024	0.007569	0.006549
RS	51	8.636549	13.863164	1002.654348	0.007847	0.006747
RS	52	9.436860	14.454732	993.437384	0.007775	0.006635
RS	53	10.310484	14.454732	1022.453458	0.008002	0.006800
RS	54	11.264136	15.717166	965.328960	0.007555	0.006368
RS	55	12.305146	15.717166	988.295737	0.007734	0.006497
RS	56	13.441519	15.717166	1005.855148	0.007872	0.006589
RS	57	14.681989	15.717166	1017.147827	0.007960	0.006636
RS	58	16.036092	94.229049	177.109828	0.001386	0.001236
RS	59	17.514238	94.229049	191.537810	0.001499	0.001323
RS	60	19.127789	94.229049	206.952397	0.001620	0.001413
RS	61	20.889149	94.229049	223.382918	0.001748	0.001506
RS	62	22.811859	94.229049	240.850792	0.001885	0.001602
RS	63	24.910698	94.229049	15223.011411	0.119137	0.083327
PA	4+25*2+4+6 0.003552508 0.009946812 24.910697831 322.914886564 5.389187436 1.898752310 1.310443579 1.176628904 1.155164435 1.157742635 1.160613587 1.166085444 1.187878875 1.243871664 1.352120839 1.530220144 1.798307915 2.182275123 2.714792096 3.434761320 4.384873291 5.598871750 7.073552004 8.733351234 10.414446309 11.908397852 13.062326965 13.863163753 14.454731817 15.717165563 94.229048708
//
IT	4854
RD	14
LK	-134199.211966
QD	-288.276429 -> -235.295033
RI	0.0096329535
TR	0.003246	0.010007
MT	25.928256
MM	C_pi: 11.828995, n_recomb: 133124.842023
RS	0	0.000000	520.139683	2.230267	0.000017	0.000000
RS	1	0.009230	520.139683	2.436185	0.000018	0.000003
RS	2	0.019311	520.139683	2.661122	0.000020	0.000009
RS	3	0.030323	520.139683	2.906836	0.000022	0.000016
RS	4	0.042351	6.327330	260.754570	0.001959	0.001439
RS	5	0.055490	6.327330	284.222716	0.002135	0.001933
RS	6	0.069841	2.073802	942.653177	0.007081	0.006812
RS	7	0.085517	2.073802	1021.630537	0.007674	0.008008
RS	8	0.102639	1.403197	1631.685811	0.012257	0.013126
RS	9	0.121342	1.403197	1757.779205	0.013204	0.014463
RS	10	0.141771	1.255039	2112.477812	0.015868	0.017459
RS	11	0.164085	1.255039	2265.198465	0.017016	0.018728
RS	12	0.188459	1.230225	2473.203367	0.018578	0.020350
RS	13	0.215083	1.230225	2641.373783	0.019841	0.021642
RS	14	0.244164	1.229252	2817.327681	0.021163	0.022930
RS	15	0.275929	1.229252	2995.792331	0.022504	0.024325
RS	16	0.310626	1.226379	3185.005764	0.023925	0.025720
RS	17	0.348525	1.226379	3368.987662	0.025307	0.027231
RS	18	0.389922	1.224700	3557.831630	0.026726	0.028654
RS	19	0.435140	1.224700	3739.884780	0.028093	0.030231
RS	20	0.484532	1.239166	3872.613719	0.029090	0.031235
RS	21	0.538482	1.239166	4042.898473	0.030369	0.032779
RS	22	0.597411	1.288411	4046.420066	0.030396	0.032755
RS	23	0.661779	1.288411	4196.308525	0.031522	0.034156
RS	24	0.732089	1.390602	4021.403374	0.030208	0.032672
RS	25	0.808887	1.390602	4147.733683	0.031157	0.033860
RS	26	0.892774	1.563025	3799.665032	0.028542	0.030932
RS	27	0.984403	1.563025	3905.442543	0.029337	0.031892
RS	28	1.084489	1.825552	3434.715114	0.025801	0.027929
RS	29	1.193813	1.825552	3526.000584	0.026486	0.028688
RS	30	1.313227	2.204155	2998.998787	0.022528	0.024253
RS	31	1.443662	2.204155	3081.319592	0.023146	0.024855
RS	32	1.586137	2.732215	2556.843780	0.019206	0.020462
RS	33	1.741760	2.732215	2633.466766	0.019782	0.020950
RS	34	1.911748	3.450163	2151.356995	0.016160	0.016952
RS	35	2.097424	3.450163	2223.460656	0.016702	0.017360
RS	36	2.300238	4.403099	1803.849176	0.013550	0.013931
RS	37	2.521771	4.403099	1871.489556	0.014058	0.014283
RS	38	2.763750	5.627628	1521.795989	0.011431	0.011476
RS	39	3.028063	5.627628	1584.736779	0.011904	0.011787
RS	40	3.316771	7.122509	1305.776933	0.009809	0.009590
RS	41	3.632126	7.122509	1363.966529	0.010246	0.009871
RS	42	3.976587	8.811104	1152.738780	0.008659	0.008236
RS	43	4.352840	8.811104	1206.460278	0.009063	0.008494
RS	44	4.763820	10.523346	1057.412100	0.007943	0.007352
RS	45	5.212732	10.523346	1107.142440	0.008317	0.007595
RS	46	5.703077	12.040494	1012.408696	0.007605	0.006864
RS	47	6.238678	12.040494	1058.455486	0.007951	0.007096
RS	48	6.823714	13.200048	1007.635893	0.007569	0.006685
RS	49	7.462746	13.200048	1049.678829	0.007885	0.006905
RS	50	8.160758	13.984948	1029.241027	0.007731	0.006710
RS	51	8.923194	13.984948	1065.996631	0.008007	0.006908
RS	52	9.756000	14.541626	1057.887137	0.007947	0.006803
RS	53	10.665671	14.541626	1087.258694	0.008167	0.006963
RS	54	11.659301	15.733373	1029.868404	0.007736	0.006539
RS	55	12.744639	15.733373	1052.237725	0.007904	0.006659
RS	56	13.930149	15.733373	1068.454516	0.008026	0.006739
RS	57	15.225078	15.733373	1077.600383	0.008095	0.006771
RS	58	16.639523	100.852849	175.358456	0.001317	0.001170
RS	59	18.184517	100.852849	189.900368	0.001426	0.001255
RS	60	19.872107	100.852849	205.471960	0.001543	0.001343
RS	61	21.715455	100.852849	222.109902	0.001668	0.001435
RS	62	23.728937	100.852849	239.843765	0.001802	0.001530
RS	63	25.928256	100.852849	15815.374198	0.118801	0.084203
PA	4+25*2+4+6 0.003246289 0.010006799 25.928256373 520.139682945 6.327330195 2.073802412 1.403197451 1.255039337 1.230225127 1.229252489 1.226379276 1.224700205 1.239166373 1.288411142 1.390602233 1.563025190 1.825551977 2.204154565 2.732214956 3.450163396 4.403098886 5.627627628 7.122509275 8.811104492 10.523345613 12.040493694 13.200047603 13.984948472 14.541626236 15.733373418 100.852849365
//
IT	5650
RD	15
LK	-134096.753678
QD	-247.751486 -> -202.384444
RI	0.0090772840
TR	0.002984	0.010050
MT	26.925284
MM	C_pi: 12.220362, n_recomb: 137835.324083
RS	0	0.000000	824.348995	1.464250	0.000011	0.000000
RS	1	0.009295	824.348995	1.600408	0.000012	0.000002
RS	2	0.019454	824.348995	1.749234	0.000013	0.000006
RS	3	0.030557	824.348995	1.911907	0.000014	0.000010
RS	4	0.042692	7.330204	234.797190	0.001703	0.001268
RS	5	0.055954	7.330204	256.153565	0.001858	0.001705
RS	6	0.070450	2.239867	912.141728	0.006618	0.006460
RS	7	0.086293	2.239867	989.654451	0.007180	0.007590
RS	8	0.103609	1.489618	1610.031411	0.011681	0.012680
RS	9	0.122534	1.489618	1736.615453	0.012599	0.013956
RS	10	0.143218	1.330109	2093.312634	0.015187	0.016889
RS	11	0.165824	1.330109	2247.821764	0.016308	0.018095
RS	12	0.190532	1.303950	2457.619117	0.017830	0.019671
RS	13	0.217537	1.303950	2628.845729	0.019072	0.020904
RS	14	0.247051	1.300562	2813.602768	0.020413	0.022205
RS	15	0.279309	1.300562	2996.854366	0.021742	0.023553
RS	16	0.314565	1.292450	3204.093043	0.023246	0.025025
RS	17	0.353098	1.292450	3395.047178	0.024631	0.026503
RS	18	0.395212	1.283795	3610.790222	0.026196	0.028070
RS	19	0.441241	1.283795	3802.036978	0.027584	0.029631
RS	20	0.491549	1.291039	3967.658306	0.028785	0.030842
RS	21	0.546532	1.291039	4148.678953	0.030099	0.032385
RS	22	0.606626	1.333725	4185.265655	0.030364	0.032611
RS	23	0.672306	1.333725	4346.099111	0.031531	0.034023
RS	24	0.744090	1.430188	4196.991292	0.030449	0.032790
RS	25	0.822546	1.430188	4333.062547	0.031437	0.033992
RS	26	0.908295	1.597468	3997.502977	0.029002	0.031272
RS	27	1.002014	1.597468	4111.025961	0.029826	0.032245
RS	28	1.104444	1.855180	3637.412049	0.026390	0.028413
RS	29	1.216395	1.855180	3734.506962	0.027094	0.029182
RS	30	1.338752	2.229377	3191.186045	0.023152	0.024794
RS	31	1.472481	2.229377	3277.972738	0.023782	0.025404
RS	32	1.618640	2.754083	2728.312956	0.019794	0.020986
RS	33	1.778384	2.754083	2808.703322	0.020377	0.021482
RS	34	1.952976	3.471159	2297.638953	0.016669	0.017414
RS	35	2.143797	3.471159	2373.223754	0.017218	0.017831
RS	36	2.352353	4.427952	1925.033125	0.013966	0.014313
RS	37	2.580295	4.427952	1996.020508	0.014481	0.014675
RS	38	2.829423	5.663760	1620.883067	0.011760	0.011780
RS	39	3.101707	5.663760	1687.027772	0.012239	0.012101
RS	40	3.399300	7.179154	1387.271230	0.010065	0.009830
RS	41	3.724553	7.179154	1448.460102	0.010509	0.010120
RS	42	4.080038	8.896307	1221.573516	0.008863	0.008429
RS	43	4.468564	8.896307	1278.040866	0.009272	0.008696
RS	44	4.893203	10.638869	1118.305708	0.008113	0.007517
RS	45	5.357312	10.638869	1170.501781	0.008492	0.007767
RS	46	5.864558	12.177911	1069.490386	0.007759	0.007015
RS	47	6.418953	12.177911	1117.684988	0.008109	0.007253
RS	48	7.024877	13.341434	1064.245774	0.007721	0.006835
RS	49	7.687120	13.341434	1108.015085	0.008039	0.007057
RS	50	8.410918	14.108369	1087.684992	0.007891	0.006866
RS	51	9.201991	14.108369	1125.526627	0.008166	0.007064
RS	52	10.066594	14.627504	1118.953031	0.008118	0.006968
RS	53	11.011559	14.627504	1148.440900	0.008332	0.007123
RS	54	12.044357	15.740744	1091.878919	0.007922	0.006713
RS	55	13.173151	15.740744	1113.309013	0.008077	0.006823
RS	56	14.406865	15.740744	1127.820836	0.008182	0.006890
RS	57	15.755250	15.740744	1134.444845	0.008230	0.006906
RS	58	17.228965	107.093689	173.783990	0.001261	0.001116
RS	59	18.839659	107.093689	188.422930	0.001367	0.001198
RS	60	20.600064	107.093689	204.129243	0.001481	0.001285
RS	61	22.524095	107.093689	220.946066	0.001603	0.001376
RS	62	24.626961	107.093689	238.910161	0.001733	0.001470
RS	63	26.925284	107.093689	16317.133647	0.118381	0.084922
PA	4+25*2+4+6 0.002983783 0.010050111 26.925284444 824.348994906 7.330204210 2.239867137 1.489617979 1.330108529 1.303950279 1.300562137 1.292450129 1.283794569 1.291039483 1.333724969 1.430187926 1.597467759 1.855180445 2.229377010 2.754083143 3.471159006 4.427952442 5.663760444 7.179154082 8.896306991 10.638869472 12.177910868 13.341433502 14.108369034 14.627503674 15.740744386 107.093689050
//
IT	5759
RD	16
LK	-134008.868500
QD	-213.392726 -> -174.275094
RI	0.0086139701
TR	0.002757	0.010080
MT	27.900642
MM	C_pi: 12.571593, n_recomb: 141956.948330
RS	0	0.000000	1289.103280	0.968953	0.000007	0.000000
RS	1	0.009356	1289.103280	1.059656	0.000007	0.000001
RS	2	0.019588	1289.103280	1.158853	0.000008	0.000004
RS	3	0.030777	1289.103280	1.267343	0.000009	0.000007
RS	4	0.043013	8.387083	212.860192	0.001499	0.001130
RS	5	0.056394	8.387083	232.404083	0.001637	0.001520
RS	6	0.071027	2.394217	886.623543	0.006246	0.006177
RS	7	0.087028	2.394217	962.900891	0.006783	0.007256
RS	8	0.104527	1.568562	1591.815551	0.011213	0.012323
RS	9	0.123664	1.568562	1718.837474	0.012108	0.013549
RS	10	0.144590	1.401093	2073.572401	0.014607	0.016406
RS	11	0.167475	1.401093	2229.415862	0.015705	0.017558
RS	12	0.192501	1.375825	2436.684648	0.017165	0.019068
RS	13	0.219868	1.375825	2610.143204	0.018387	0.020249
RS	14	0.249796	1.371279	2799.690046	0.019722	0.021539
RS	15	0.282524	1.371279	2986.624464	0.021039	0.022843
RS	16	0.318315	1.358497	3208.134829	0.022599	0.024369
RS	17	0.357453	1.358497	3404.798395	0.023985	0.025816
RS	18	0.400254	1.343077	3644.063804	0.025670	0.027501
RS	19	0.447060	1.343077	3843.246180	0.027073	0.029046
RS	20	0.498245	1.343205	4039.226763	0.028454	0.030438
RS	21	0.554218	1.343205	4229.915254	0.029797	0.031982
RS	22	0.615429	1.379471	4298.508587	0.030280	0.032432
RS	23	0.682367	1.379471	4469.542567	0.031485	0.033855
RS	24	0.755568	1.470470	4346.993094	0.030622	0.032857
RS	25	0.835618	1.470470	4492.391954	0.031646	0.034075
RS	26	0.923157	1.633037	4171.794503	0.029388	0.031554
RS	27	1.018887	1.633037	4292.866091	0.030241	0.032541
RS	28	1.123574	1.886560	3819.883234	0.026909	0.028839
RS	29	1.238056	1.886560	3922.657819	0.027633	0.029619
RS	30	1.363249	2.257167	3366.837126	0.023717	0.025282
RS	31	1.500155	2.257167	3457.929026	0.024359	0.025900
RS	32	1.649871	2.779508	2886.590792	0.020334	0.021466
RS	33	1.813594	2.779508	2970.533649	0.020926	0.021970
RS	34	1.992637	3.496801	2433.421131	0.017142	0.017841
RS	35	2.188431	3.496801	2512.238592	0.017697	0.018267
RS	36	2.402544	4.458549	2037.741428	0.014355	0.014668
RS	37	2.636690	4.458549	2111.821930	0.014876	0.015038
RS	38	2.892744	5.706604	1712.985425	0.012067	0.012063
RS	39	3.172755	5.706604	1782.092654	0.012554	0.012393
RS	40	3.478965	7.243238	1462.866539	0.010305	0.010054
RS	41	3.813825	7.243238	1526.832595	0.010756	0.010353
RS	42	4.180015	8.989285	1285.295160	0.009054	0.008610
RS	43	4.580468	8.989285	1344.305857	0.009470	0.008884
RS	44	5.018388	10.762083	1174.630222	0.008275	0.007671
RS	45	5.497281	10.762083	1229.106782	0.008658	0.007928
RS	46	6.020982	12.322438	1122.366987	0.007906	0.007158
RS	47	6.593681	12.322438	1172.537888	0.008260	0.007400
RS	48	7.219964	13.488885	1116.898049	0.007868	0.006978
RS	49	7.904844	13.488885	1162.230111	0.008187	0.007203
RS	50	8.653804	14.236385	1142.378625	0.008047	0.007017
RS	51	9.472839	14.236385	1181.138404	0.008320	0.007214
RS	52	10.368506	14.715904	1176.522059	0.008288	0.007130
RS	53	11.347974	14.715904	1205.929372	0.008495	0.007280
RS	54	12.419084	15.744268	1151.282815	0.008110	0.006887
RS	55	13.590411	15.744268	1171.473383	0.008252	0.006988
RS	56	14.871332	15.744268	1183.968442	0.008340	0.007042
RS	57	16.272099	15.744268	1187.755791	0.008367	0.007041
RS	58	17.803927	112.905009	172.466694	0.001215	0.001071
RS	59	19.479078	112.905009	187.196888	0.001319	0.001152
RS	60	21.310962	112.905009	203.028019	0.001430	0.001238
RS	61	23.314243	112.905009	220.008911	0.001550	0.001327
RS	62	25.504957	112.905009	238.182640	0.001678	0.001421
RS	63	27.900642	112.905009	16736.304104	0.117897	0.085513
PA	4+25*2+4+6 0.002757102 0.010079963 27.900642201 1289.103279985 8.387082664 2.394216655 1.568562187 1.401093090 1.375825406 1.371278566 1.358496508 1.343076695 1.343205210 1.379470582 1.470470338 1.633037215 1.886559759 2.257167258 2.779508303 3.496800604 4.458549444 5.706604213 7.243238023 8.989285114 10.762082698 12.322438314 13.488884781 14.236385466 14.715904029 15.744268345 112.905009190
//
IT	5495
RD	17
LK	-133932.992041
QD	-184.125936 -> -150.218833
RI	0.0082218172
TR	0.002560	0.010099
MT	28.854011
MM	C_pi: 12.885697, n_recomb: 145540.344270
RS	0	0.000000	1993.715280	0.645282	0.000004	0.000000
RS	1	0.009414	1993.715280	0.706063	0.000005	0.000001
RS	2	0.019715	1993.715280	0.772573	0.000005	0.000002
RS	3	0.030986	1993.715280	0.845352	0.000006	0.000004
RS	4	0.043317	9.488062	194.230008	0.001335	0.001016
RS	5	0.056810	9.488062	212.214661	0.001458	0.001368
RS	6	0.071573	2.534774	865.767677	0.005949	0.005951
RS	7	0.087725	2.534774	941.056155	0.006466	0.006989
RS	8	0.105399	1.639260	1577.423623	0.010838	0.012043
RS	9	0.124736	1.639260	1704.918881	0.011714	0.013230
RS	10	0.145894	1.467455	2054.391829	0.014116	0.015999
RS	11	0.169043	1.467455	2211.252660	0.015193	0.017105
RS	12	0.194372	1.445424	2412.295792	0.016575	0.018530
RS	13	0.222086	1.445424	2587.327005	0.017777	0.019666
RS	14	0.252409	1.441078	2778.114031	0.019088	0.020927
RS	15	0.285586	1.441078	2967.792240	0.020392	0.022192
RS	16	0.321887	1.424266	3200.110796	0.021988	0.023751
RS	17	0.361605	1.424266	3401.357571	0.023371	0.025169
RS	18	0.405063	1.402319	3660.886367	0.025154	0.026950
RS	19	0.452612	1.402319	3866.829265	0.026569	0.028481
RS	20	0.504637	1.395427	4090.529761	0.028106	0.030030
RS	21	0.561561	1.395427	4289.833774	0.029475	0.031574
RS	22	0.623843	1.425386	4388.983484	0.030156	0.032228
RS	23	0.691989	1.425386	4569.431911	0.031396	0.033663
RS	24	0.766550	1.511134	4473.611251	0.030738	0.032883
RS	25	0.848131	1.511134	4627.857467	0.031798	0.034116
RS	26	0.937393	1.669337	4323.998656	0.029710	0.031785
RS	27	1.035058	1.669337	4452.365683	0.030592	0.032786
RS	28	1.141918	1.919186	3982.906967	0.027366	0.029214
RS	29	1.258837	1.919186	4091.205510	0.028110	0.030005
RS	30	1.386765	2.286910	3526.209767	0.024228	0.025723
RS	31	1.526736	2.286910	3621.450227	0.024883	0.026350
RS	32	1.679884	2.807768	3031.629018	0.020830	0.021906
RS	33	1.847451	2.807768	3118.930900	0.021430	0.022418
RS	34	2.030793	3.526305	2558.513464	0.017579	0.018235
RS	35	2.231396	3.526305	2640.341820	0.018142	0.018668
RS	36	2.450884	4.494116	2141.757918	0.014716	0.014996
RS	37	2.691036	4.494116	2218.702374	0.015245	0.015375
RS	38	2.953797	5.755536	1797.907139	0.012353	0.012326
RS	39	3.241296	5.755536	1869.756117	0.012847	0.012664
RS	40	3.555861	7.314440	1532.407434	0.010529	0.010261
RS	41	3.900041	7.314440	1598.945643	0.010986	0.010567
RS	42	4.276623	9.090200	1343.783353	0.009233	0.008777
RS	43	4.688659	9.090200	1405.150144	0.009655	0.009059
RS	44	5.139486	10.893692	1226.296548	0.008426	0.007814
RS	45	5.632755	10.893692	1282.883899	0.008815	0.008077
RS	46	6.172463	12.475397	1170.964358	0.008046	0.007292
RS	47	6.762982	12.475397	1222.958249	0.008403	0.007538
RS	48	7.409095	13.644269	1165.528117	0.008008	0.007113
RS	49	8.116036	13.644269	1212.282991	0.008330	0.007340
RS	50	8.889532	14.371360	1193.264232	0.008199	0.007162
RS	51	9.735849	14.371360	1232.806703	0.008471	0.007358
RS	52	10.661841	14.809716	1230.549572	0.008455	0.007288
RS	53	11.675011	14.809716	1259.723170	0.008655	0.007433
RS	54	12.783565	15.748197	1208.041892	0.008300	0.007062
RS	55	13.996484	15.748197	1226.738518	0.008429	0.007152
RS	56	15.323593	15.748197	1236.959400	0.008499	0.007192
RS	57	16.775641	15.748197	1237.658374	0.008504	0.007174
RS	58	18.364393	118.256848	171.459478	0.001178	0.001035
RS	59	20.102717	118.256848	186.283631	0.001280	0.001115
RS	60	22.004694	118.256848	202.239207	0.001390	0.001200
RS	61	24.085733	118.256848	219.380025	0.001507	0.001289
RS	62	26.362691	118.256848	237.754684	0.001634	0.001382
RS	63	28.854011	118.256848	17081.423605	0.117366	0.085998
PA	4+25*2+4+6 0.002560123 0.010098649 28.854011352 1993.715279590 9.488062432 2.534773929 1.639259798 1.467454792 1.445423545 1.441078256 1.424265775 1.402318767 1.395426934 1.425386455 1.511134275 1.669336759 1.919185792 2.286909766 2.807767903 3.526305326 4.494116396 5.755536090 7.314439902 9.090200422 10.893691838 12.475397048 13.644269073 14.371359971 14.809715504 15.748196620 118.256847690
//
IT	5125
RD	18
LK	-133867.164501
QD	-159.120864 -> -129.622906
RI	0.0078856243
TR	0.002388	0.010108
MT	29.784758
MM	C_pi: 13.165660, n_recomb: 148634.880954
RS	0	0.000000	3046.365926	0.433207	0.000003	0.000000
RS	1	0.009469	3046.365926	0.474251	0.000003	0.000001
RS	2	0.019836	3046.365926	0.519187	0.000003	0.000002
RS	3	0.031183	3046.365926	0.568383	0.000004	0.000003
RS	4	0.043606	10.623369	178.321285	0.001200	0.000922
RS	5	0.057204	10.623369	194.959790	0.001312	0.001241
RS	6	0.072091	2.660144	849.171222	0.005713	0.005773
RS	7	0.088387	2.660144	923.717669	0.006215	0.006780
RS	8	0.106226	1.701211	1567.013738	0.010543	0.011830
RS	9	0.125754	1.701211	1695.077773	0.011404	0.012987
RS	10	0.147132	1.528769	2036.557526	0.013702	0.015657
RS	11	0.170534	1.528769	2194.225653	0.014763	0.016726
RS	12	0.196152	1.512376	2385.892427	0.016052	0.018052
RS	13	0.224196	1.512376	2561.975302	0.017237	0.019149
RS	14	0.254895	1.509661	2750.921456	0.018508	0.020365
RS	15	0.288502	1.509661	2942.553547	0.019797	0.021595
RS	16	0.325290	1.489507	3182.571952	0.021412	0.023170
RS	17	0.365563	1.489507	3387.410816	0.022790	0.024562
RS	18	0.409649	1.461293	3664.142774	0.024652	0.026421
RS	19	0.457910	1.461293	3875.766541	0.026076	0.027938
RS	20	0.510741	1.447479	4124.536684	0.027749	0.029624
RS	21	0.568575	1.447479	4331.442219	0.029141	0.031168
RS	22	0.631885	1.471228	4459.449285	0.030003	0.032007
RS	23	0.701190	1.471228	4648.509034	0.031275	0.033453
RS	24	0.777058	1.551888	4579.146559	0.030808	0.032875
RS	25	0.860111	1.551888	4741.710344	0.031902	0.034124
RS	26	0.951028	1.706007	4455.795437	0.029978	0.031974
RS	27	1.050554	1.706007	4591.154341	0.030889	0.032990
RS	28	1.159505	1.952612	4127.536231	0.027770	0.029544
RS	29	1.278773	1.952612	4241.173771	0.028534	0.030346
RS	30	1.409335	2.318050	3669.861620	0.024690	0.026122
RS	31	1.552260	2.318050	3769.089701	0.025358	0.026757
RS	32	1.708720	2.838199	3163.651728	0.021285	0.022309
RS	33	1.879995	2.838199	3254.132248	0.021893	0.022827
RS	34	2.067489	3.558919	2672.959424	0.017983	0.018599
RS	35	2.272738	3.558919	2757.597184	0.018553	0.019038
RS	36	2.497423	4.533858	2237.051060	0.015051	0.015300
RS	37	2.743384	4.533858	2316.650876	0.015586	0.015686
RS	38	3.012637	5.809821	1875.594739	0.012619	0.012568
RS	39	3.307385	5.809821	1949.982815	0.013119	0.012913
RS	40	3.630045	7.392194	1595.848418	0.010737	0.010451
RS	41	3.983259	7.392194	1664.769194	0.011200	0.010765
RS	42	4.369921	9.198789	1397.005175	0.009399	0.008930
RS	43	4.793197	9.198789	1460.554744	0.009826	0.009219
RS	44	5.256555	11.033861	1273.278208	0.008566	0.007946
RS	45	5.763790	11.033861	1331.820791	0.008960	0.008215
RS	46	6.319057	12.637345	1215.264144	0.008176	0.007415
RS	47	6.926905	12.637345	1268.944132	0.008537	0.007666
RS	48	7.592313	13.808600	1210.112506	0.008142	0.007240
RS	49	8.320731	13.808600	1258.171697	0.008465	0.007469
RS	50	9.118126	14.514697	1240.315291	0.008345	0.007300
RS	51	9.991030	14.514697	1280.534871	0.008615	0.007496
RS	52	10.946593	14.910783	1281.010089	0.008619	0.007442
RS	53	11.992642	14.910783	1309.838266	0.008812	0.007581
RS	54	13.137746	15.755524	1262.116193	0.008491	0.007237
RS	55	14.391285	15.755524	1279.111270	0.008606	0.007316
RS	56	15.763527	15.755524	1286.855295	0.008658	0.007342
RS	57	17.265713	15.755524	1284.276755	0.008640	0.007306
RS	58	18.910147	123.131452	170.788135	0.001149	0.001006
RS	59	20.710299	123.131452	185.714608	0.001249	0.001085
RS	60	22.680916	123.131452	201.800717	0.001358	0.001169
RS	61	24.838138	123.131452	219.104671	0.001474	0.001258
RS	62	27.199638	123.131452	237.679880	0.001599	0.001351
RS	63	29.784758	123.131452	17360.666105	0.116801	0.086396
PA	4+25*2+4+6 0.002388148 0.010108044 29.784757506 3046.365925654 10.623369108 2.660144436 1.701211041 1.528768545 1.512375508 1.509661085 1.489507039 1.461292797 1.447478509 1.471227966 1.551888079 1.706006970 1.952612163 2.318049615 2.838198581 3.558919184 4.533858156 5.809821036 7.392194226 9.198789452 11.033860687 12.637344608 13.808600008 14.514697386 14.910783427 15.755523844 123.131452444
//
IT	5904
RD	19
LK	-133809.868658
QD	-137.725057 -> -112.005801
RI	0.0075949844
TR	0.002237	0.010110
MT	30.692807
MM	C_pi: 13.414804, n_recomb: 151289.627424
RS	0	0.000000	4591.701351	0.293802	0.000002	0.000000
RS	1	0.009521	4591.701351	0.321792	0.000002	0.000000
RS	2	0.019949	4591.701351	0.352450	0.000002	0.000001
RS	3	0.031370	4591.701351	0.386031	0.000003	0.000002
RS	4	0.043879	11.785108	164.640617	0.001088	0.000842
RS	5	0.057578	11.785108	180.110408	0.001191	0.001135
RS	6	0.072582	2.769625	836.413242	0.005529	0.005635
RS	7	0.089014	2.769625	910.455315	0.006018	0.006618
RS	8	0.107011	1.754217	1560.585475	0.010315	0.011674
RS	9	0.126722	1.754217	1689.353120	0.011166	0.012809
RS	10	0.148309	1.584758	2020.593617	0.013356	0.015374
RS	11	0.171951	1.584758	2178.942184	0.014402	0.016413
RS	12	0.197845	1.576383	2358.589012	0.015590	0.017627
RS	13	0.226204	1.576383	2535.320304	0.016758	0.018691
RS	14	0.257264	1.576771	2719.785359	0.017977	0.019849
RS	15	0.291280	1.576771	2912.716643	0.019253	0.021048
RS	16	0.328536	1.554002	3157.693999	0.020872	0.022626
RS	17	0.369339	1.554002	3365.265828	0.022244	0.023994
RS	18	0.414027	1.519799	3656.394900	0.024168	0.025914
RS	19	0.462969	1.519799	3872.724977	0.025598	0.027418
RS	20	0.516572	1.499171	4143.971507	0.027391	0.029225
RS	21	0.575279	1.499171	4357.522906	0.028803	0.030769
RS	22	0.639575	1.516787	4512.572821	0.029827	0.031776
RS	23	0.709993	1.516787	4709.448208	0.031129	0.033232
RS	24	0.787117	1.592492	4665.934278	0.030841	0.032842
RS	25	0.871583	1.592492	4836.257495	0.031967	0.034107
RS	26	0.964092	1.742757	4569.012767	0.030200	0.032127
RS	27	1.065409	1.742757	4711.022215	0.031139	0.033159
RS	28	1.176373	1.986472	4255.062955	0.028125	0.029834
RS	29	1.297902	1.986472	4373.828393	0.028910	0.030648
RS	30	1.431002	2.350131	3798.610335	0.025108	0.026482
RS	31	1.576776	2.350131	3901.658529	0.025789	0.027126
RS	32	1.736429	2.870241	3283.141319	0.021701	0.022678
RS	33	1.911284	2.870241	3376.628853	0.022319	0.023203
RS	34	2.102788	3.593993	2777.027344	0.018356	0.018933
RS	35	2.312525	3.593993	2864.289667	0.018932	0.019379
RS	36	2.542232	4.577092	2323.763627	0.015360	0.015579
RS	37	2.793811	4.577092	2405.828807	0.015902	0.015972
RS	38	3.069344	5.868786	1946.141215	0.012864	0.012790
RS	39	3.371112	5.868786	2022.882858	0.013371	0.013142
RS	40	3.701612	7.475959	1653.256210	0.010928	0.010625
RS	41	4.063581	7.475959	1724.385068	0.011398	0.010946
RS	42	4.460014	9.314738	1445.018385	0.009551	0.009070
RS	43	4.894194	9.314738	1510.591162	0.009985	0.009365
RS	44	5.369713	11.182589	1315.626823	0.008696	0.008066
RS	45	5.890510	11.182589	1375.982822	0.009095	0.008341
RS	46	6.460893	12.808690	1255.305375	0.008297	0.007529
RS	47	7.085586	12.808690	1310.550166	0.008663	0.007784
RS	48	7.769758	13.982617	1250.682555	0.008267	0.007358
RS	49	8.519073	13.982617	1299.947542	0.008592	0.007590
RS	50	9.339734	14.667471	1283.552450	0.008484	0.007431
RS	51	10.238534	14.667471	1324.371320	0.008754	0.007626
RS	52	11.222912	15.020576	1327.915055	0.008777	0.007589
RS	53	12.301018	15.020576	1356.325359	0.008965	0.007724
RS	54	13.481775	15.768716	1313.484745	0.008682	0.007410
RS	55	14.774957	15.768716	1328.618136	0.008782	0.007478
RS	56	16.191269	15.768716	1333.737148	0.008816	0.007489
RS	57	17.742435	15.768716	1327.753115	0.008776	0.007436
RS	58	19.441294	127.525927	170.462272	0.001127	0.000983
RS	59	21.301909	127.525927	185.503281	0.001226	0.001062
RS	60	23.339681	127.525927	201.730507	0.001333	0.001146
RS	61	25.571479	127.525927	219.206009	0.001449	0.001234
RS	62	28.015777	127.525927	237.987375	0.001573	0.001327
RS	63	30.692807	127.525927	17582.089366	0.116215	0.086720
PA	4+25*2+4+6 0.002237470 0.010109514 30.692807212 4591.701350662 11.785107611 2.769624849 1.754216513 1.584758095 1.576382505 1.576770986 1.554002209 1.519798803 1.499171211 1.516787127 1.592491764 1.742757082 1.986471746 2.350130776 2.870240698 3.593993295 4.577092073 5.868785615 7.475959305 9.314737557 11.182588663 12.808689640 13.982617239 14.667471326 15.020576287 15.768716355 127.525927093
//
IT	5432
RD	20
LK	-133759.903335
QD	-119.416719 -> -96.967379
RI	0.0073418227
TR	0.002105	0.010104
MT	31.578619
MM	C_pi: 13.636496, n_recomb: 153550.955785
RS	0	0.000000	6871.124254	0.200100	0.000001	0.000000
RS	1	0.009571	6871.124254	0.219262	0.000001	0.000000
RS	2	0.020058	6871.124254	0.240260	0.000002	0.000001
RS	3	0.031548	6871.124254	0.263271	0.000002	0.000001
RS	4	0.044138	12.968045	152.773473	0.000995	0.000775
RS	5	0.057933	12.968045	167.220787	0.001089	0.001045
RS	6	0.073049	2.863067	827.092468	0.005386	0.005529
RS	7	0.089611	2.863067	900.854070	0.005867	0.006495
RS	8	0.107758	1.798300	1558.060293	0.010147	0.011568
RS	9	0.127642	1.798300	1687.692180	0.010991	0.012689
RS	10	0.149429	1.635225	2006.886653	0.013070	0.015142
RS	11	0.173301	1.635225	2165.855997	0.014105	0.016157
RS	12	0.199458	1.637189	2331.251104	0.015182	0.017249
RS	13	0.228119	1.637189	2508.326903	0.016335	0.018285
RS	14	0.259522	1.642167	2686.078503	0.017493	0.019376
RS	15	0.293931	1.642167	2879.774826	0.018755	0.020548
RS	16	0.331634	1.617539	3127.327105	0.020367	0.022117
RS	17	0.372944	1.617539	3336.897238	0.021732	0.023462
RS	18	0.418209	1.577655	3639.860307	0.023705	0.025432
RS	19	0.467805	1.577655	3860.028443	0.025138	0.026923
RS	20	0.522148	1.550319	4151.317613	0.027035	0.028835
RS	21	0.581693	1.550319	4370.628676	0.028464	0.030378
RS	22	0.646936	1.561878	4550.831088	0.029637	0.031538
RS	23	0.718424	1.561878	4754.749887	0.030965	0.033004
RS	24	0.796753	1.632737	4736.225579	0.030845	0.032789
RS	25	0.882579	1.632737	4913.736786	0.032001	0.034070
RS	26	0.976620	1.779334	4665.510045	0.030384	0.032251
RS	27	1.079660	1.779334	4813.799540	0.031350	0.033298
RS	28	1.192563	2.020451	4366.876771	0.028439	0.030091
RS	29	1.316271	2.020451	4490.534415	0.029245	0.030917
RS	30	1.451819	2.382759	3913.415244	0.025486	0.026809
RS	31	1.600340	2.382759	4020.105645	0.026181	0.027461
RS	32	1.763076	2.903421	3390.709937	0.022082	0.023016
RS	33	1.941386	2.903421	3487.036480	0.022709	0.023547
RS	34	2.136763	3.630973	2871.103121	0.018698	0.019239
RS	35	2.350838	3.630973	2960.816849	0.019282	0.019691
RS	36	2.585402	4.623205	2402.146103	0.015644	0.015835
RS	37	2.842415	4.623205	2486.501049	0.016193	0.016233
RS	38	3.124027	5.931818	2009.719005	0.013088	0.012992
RS	39	3.432591	5.931818	2088.642737	0.013602	0.013351
RS	40	3.770687	7.565187	1704.764944	0.011102	0.010782
RS	41	4.141142	7.565187	1777.940046	0.011579	0.011110
RS	42	4.547052	9.437699	1487.926712	0.009690	0.009196
RS	43	4.991810	9.437699	1555.374742	0.010129	0.009498
RS	44	5.479135	11.339795	1353.427863	0.008814	0.008175
RS	45	6.013101	11.339795	1415.467006	0.009218	0.008454
RS	46	6.598172	12.989638	1291.158657	0.008409	0.007632
RS	47	7.239239	12.989638	1347.859948	0.008778	0.007892
RS	48	7.941660	14.166838	1287.290349	0.008383	0.007466
RS	49	8.711309	14.166838	1337.679366	0.008712	0.007701
RS	50	9.554618	14.830515	1323.006867	0.008616	0.007553
RS	51	10.478639	14.830515	1364.371192	0.008885	0.007748
RS	52	11.491096	15.140224	1371.281277	0.008930	0.007730
RS	53	12.600453	15.140224	1399.236336	0.009113	0.007860
RS	54	13.815984	15.789774	1362.114967	0.008871	0.007580
RS	55	15.147850	15.789774	1375.272714	0.008956	0.007637
RS	56	16.607187	15.789774	1377.670999	0.008972	0.007634
RS	57	18.206193	15.789774	1368.211560	0.008910	0.007563
RS	58	19.958236	131.451208	170.474936	0.001110	0.000966
RS	59	21.877963	131.451208	185.644735	0.001209	0.001044
RS	60	23.981422	131.451208	202.026162	0.001316	0.001128
RS	61	26.286199	131.451208	219.684654	0.001431	0.001217
RS	62	28.811561	131.451208	238.681408	0.001554	0.001310
RS	63	31.578619	131.451208	17753.078534	0.115617	0.086982
PA	4+25*2+4+6 0.002105123 0.010104052 31.578619092 6871.124253836 12.968045475 2.863066830 1.798300033 1.635225241 1.637189477 1.642166902 1.617539027 1.577655314 1.550319483 1.561878077 1.632737044 1.779334046 2.020450549 2.382759030 2.903420575 3.630972583 4.623204516 5.931818016 7.565186630 9.437699171 11.339794760 12.989638204 14.166838371 14.830515345 15.140223660 15.789773622 131.451207749
//
IT	5822
RD	21
LK	-133716.292517
QD	-103.767936 -> -84.165594
RI	0.0071207001
TR	0.001989	0.010092
MT	32.443151
MM	C_pi: 13.834212, n_recomb: 155464.128352
RS	0	0.000000	10239.737911	0.136493	0.000001	0.000000
RS	1	0.009618	10239.737911	0.149628	0.000001	0.000000
RS	2	0.020160	10239.737911	0.164028	0.000001	0.000000
RS	3	0.031717	10239.737911	0.179814	0.000001	0.000001
RS	4	0.044385	14.168685	142.390131	0.000916	0.000717
RS	5	0.058271	14.168685	155.935853	0.001003	0.000967
RS	6	0.073493	2.940847	820.830571	0.005280	0.005452
RS	7	0.090179	2.940847	894.519164	0.005754	0.006406
RS	8	0.108469	1.833705	1559.306581	0.010030	0.011506
RS	9	0.128519	1.833705	1689.979118	0.010871	0.012618
RS	10	0.150497	1.680137	1995.637185	0.012837	0.014955
RS	11	0.174589	1.680137	2155.217070	0.013863	0.015952
RS	12	0.200998	1.694613	2304.540609	0.014824	0.016915
RS	13	0.229947	1.694613	2481.740615	0.015963	0.017928
RS	14	0.261680	1.705637	2650.938049	0.017052	0.018943
RS	15	0.296465	1.705637	2844.973307	0.018300	0.020090
RS	16	0.334595	1.679923	3093.058763	0.019896	0.021642
RS	17	0.376393	1.679923	3304.010047	0.021253	0.022967
RS	18	0.422211	1.634685	3616.526762	0.023263	0.024974
RS	19	0.472435	1.634685	3839.772774	0.024699	0.026454
RS	20	0.527489	1.600764	4148.812101	0.026687	0.028458
RS	21	0.587839	1.600764	4373.075438	0.028129	0.030001
RS	22	0.653992	1.606337	4576.555710	0.029438	0.031299
RS	23	0.726508	1.606337	4786.784446	0.030790	0.032775
RS	24	0.805998	1.672443	4792.220516	0.030825	0.032721
RS	25	0.893134	1.672443	4976.350646	0.032010	0.034017
RS	26	0.988650	1.815526	4747.170650	0.030535	0.032352
RS	27	1.093352	1.815526	4901.352316	0.031527	0.033414
RS	28	1.208123	2.054292	4464.451947	0.028717	0.030319
RS	29	1.333934	2.054292	4592.747556	0.029542	0.031156
RS	30	1.471844	2.415612	4015.358802	0.025828	0.027106
RS	31	1.623017	2.415612	4125.504272	0.026537	0.027766
RS	32	1.788730	2.937340	3487.115940	0.022430	0.023324
RS	33	1.970381	2.937340	3586.115265	0.023067	0.023862
RS	34	2.169502	3.669381	2955.711388	0.019012	0.019520
RS	35	2.387774	3.669381	3047.712566	0.019604	0.019978
RS	36	2.627038	4.671664	2472.566123	0.015904	0.016068
RS	37	2.889314	4.671664	2559.047651	0.016461	0.016473
RS	38	3.176814	5.998379	2066.596417	0.013293	0.013175
RS	39	3.491965	5.998379	2147.543469	0.013814	0.013541
RS	40	3.837426	7.659422	1750.576389	0.011260	0.010924
RS	41	4.216113	7.659422	1825.647737	0.011743	0.011258
RS	42	4.631219	9.567333	1525.899242	0.009815	0.009309
RS	43	5.086249	9.567333	1595.085420	0.010260	0.009616
[truncated: 10,138,159 more chars]
