# Supplementary material for: Recent speciation associated with range expansion and a shift to self-fertilization in North American Arabidopsis
Source: Nat Commun. 2022 Dec 8;13:7564. doi: 10.1038/s41467-022-35368-1 (PMC9732334; doi:10.1038/s41467-022-35368-1)
Supplement: Supplementary file 5 — Source Data [file 41467_2022_35368_MOESM5_ESM.zip › Source Data/SuppFig18-1_lyrON1_20.psmc]

CC
CC	Brief Description of the file format:
CC	  CC  comments
CC	  MM  useful-messages
CC	  RD  round-of-iterations
CC	  LL  \log[P(sequence)]
CC	  QD  Q-before-opt Q-after-opt
CC	  TR  \theta_0 \rho_0
CC	  RS  k t_k \lambda_k \pi_k \sum_{l\not=k}A_{kl} A_{kk}
CC	  DC  begin end best-k t_k+\Delta_k max-prob
CC
MM	Version: 0.6.5-r67
MM	pattern:4+25*2+4+6, n:63, n_free_lambdas:28
MM	n_iterations:25, skip:1, max_t:5, theta/rho:5
MM	is_decoding:0
MM	n_seqs:27, sum_L:1200576, sum_n:39308
RD	0
LK	0.000000
QD	0.000000 -> 0.000000
RI	inf
TR	0.033289	0.006658
MT	5.000000
MM	C_pi: 1.000000, n_recomb: 7966.657949
RS	0	0.000000	1.000000	50.970181	0.006398	0.000000
RS	1	0.006440	1.000000	53.894361	0.006765	0.000000
RS	2	0.013294	1.000000	56.961996	0.007150	0.000000
RS	3	0.020590	1.000000	60.176907	0.007554	0.000000
RS	4	0.028356	1.000000	63.542547	0.007976	0.000000
RS	5	0.036622	1.000000	67.061914	0.008418	0.000000
RS	6	0.045421	1.000000	70.737461	0.008879	0.000000
RS	7	0.054785	1.000000	74.570983	0.009360	0.000000
RS	8	0.064753	1.000000	78.563504	0.009862	0.000000
RS	9	0.075363	1.000000	82.715147	0.010383	0.000000
RS	10	0.086656	1.000000	87.024996	0.010924	0.000000
RS	11	0.098677	1.000000	91.490940	0.011484	0.000000
RS	12	0.111471	1.000000	96.109508	0.012064	0.000000
RS	13	0.125090	1.000000	100.875695	0.012662	0.000000
RS	14	0.139585	1.000000	105.782773	0.013278	0.000000
RS	15	0.155014	1.000000	110.822094	0.013911	0.000000
RS	16	0.171437	1.000000	115.982883	0.014559	0.000000
RS	17	0.188917	1.000000	121.252030	0.015220	0.000000
RS	18	0.207523	1.000000	126.613870	0.015893	0.000000
RS	19	0.227327	1.000000	132.049974	0.016575	0.000000
RS	20	0.248406	1.000000	137.538939	0.017264	0.000000
RS	21	0.270843	1.000000	143.056189	0.017957	0.000000
RS	22	0.294725	1.000000	148.573798	0.018649	0.000000
RS	23	0.320144	1.000000	154.060336	0.019338	0.000000
RS	24	0.347201	1.000000	159.480750	0.020019	0.000000
RS	25	0.376000	1.000000	164.796292	0.020686	0.000000
RS	26	0.406654	1.000000	169.964507	0.021334	0.000000
RS	27	0.439282	1.000000	174.939285	0.021959	0.000000
RS	28	0.474011	1.000000	179.671009	0.022553	0.000000
RS	29	0.510976	1.000000	184.106787	0.023110	0.000000
RS	30	0.550322	1.000000	188.190816	0.023622	0.000000
RS	31	0.592202	1.000000	191.864863	0.024083	0.000000
RS	32	0.636779	1.000000	195.068897	0.024486	0.000000
RS	33	0.684227	1.000000	197.741871	0.024821	0.000000
RS	34	0.734730	1.000000	199.822671	0.025082	0.000000
RS	35	0.788485	1.000000	201.251243	0.025262	0.000000
RS	36	0.845702	1.000000	201.969876	0.025352	0.000000
RS	37	0.906604	1.000000	201.924659	0.025346	0.000000
RS	38	0.971428	1.000000	201.067076	0.025239	0.000000
RS	39	1.040426	1.000000	199.355729	0.025024	0.000000
RS	40	1.113868	1.000000	196.758132	0.024698	0.000000
RS	41	1.192040	1.000000	193.252544	0.024258	0.000000
RS	42	1.275245	1.000000	188.829763	0.023703	0.000000
RS	43	1.363809	1.000000	183.494808	0.023033	0.000000
RS	44	1.458076	1.000000	177.268401	0.022251	0.000000
RS	45	1.558414	1.000000	170.188147	0.021363	0.000000
RS	46	1.665214	1.000000	162.309306	0.020374	0.000000
RS	47	1.778891	1.000000	153.705057	0.019294	0.000000
RS	48	1.899889	1.000000	144.466147	0.018134	0.000000
RS	49	2.028679	1.000000	134.699852	0.016908	0.000000
RS	50	2.165763	1.000000	124.528181	0.015631	0.000000
RS	51	2.311675	1.000000	114.085304	0.014320	0.000000
RS	52	2.466983	1.000000	103.514231	0.012993	0.000000
RS	53	2.632293	1.000000	92.962806	0.011669	0.000000
RS	54	2.808249	1.000000	82.579149	0.010366	0.000000
RS	55	2.995536	1.000000	72.506746	0.009101	0.000000
RS	56	3.194884	1.000000	62.879413	0.007893	0.000000
RS	57	3.407070	1.000000	53.816446	0.006755	0.000000
RS	58	3.632920	1.000000	45.418235	0.005701	0.000000
RS	59	3.873315	1.000000	37.762686	0.004740	0.000000
RS	60	4.129191	1.000000	30.902703	0.003879	0.000000
RS	61	4.401545	1.000000	24.864972	0.003121	0.000000
RS	62	4.691438	1.000000	19.650152	0.002467	0.000000
RS	63	5.000000	1.000000	54.569412	0.006850	0.000000
PA	4+25*2+4+6 0.033288930 0.006657786 5.000000000 1.000000000 1.000000000 1.000000000 1.000000000 1.000000000 1.000000000 1.000000000 1.000000000 1.000000000 1.000000000 1.000000000 1.000000000 1.000000000 1.000000000 1.000000000 1.000000000 1.000000000 1.000000000 1.000000000 1.000000000 1.000000000 1.000000000 1.000000000 1.000000000 1.000000000 1.000000000 1.000000000 1.000000000
//
IT	11687
RD	1
LK	-137574.054517
QD	-8381.243109 -> -2814.412686
RI	0.0980763355
TR	0.017447	0.004017
MT	12.345979
MM	C_pi: 2.109910, n_recomb: 10132.709028
RS	0	0.000000	0.473531	168.150504	0.016595	0.000454
RS	1	0.007958	0.473531	178.390512	0.017605	0.003062
RS	2	0.016549	0.473531	188.991436	0.018652	0.006905
RS	3	0.025824	0.473531	199.922330	0.019730	0.011375
RS	4	0.035837	0.387833	257.152673	0.025378	0.016242
RS	5	0.046647	0.387833	269.693946	0.026616	0.021161
RS	6	0.058317	0.391843	279.353828	0.027570	0.025598
RS	7	0.070915	0.391843	291.678477	0.028786	0.029218
RS	8	0.084517	0.423827	281.212208	0.027753	0.031992
RS	9	0.099200	0.423827	292.860317	0.028902	0.033927
RS	10	0.115052	0.478170	270.171669	0.026663	0.034957
RS	11	0.132166	0.478170	281.029414	0.027735	0.035092
RS	12	0.150642	0.553995	252.282964	0.024898	0.034499
RS	13	0.170587	0.553995	262.365061	0.025893	0.033419
RS	14	0.192120	0.648504	233.101506	0.023005	0.032079
RS	15	0.215367	0.648504	242.458268	0.023928	0.030650
RS	16	0.240464	0.758570	215.609311	0.021279	0.029248
RS	17	0.267558	0.758570	224.295969	0.022136	0.027933
RS	18	0.296807	0.882980	200.449412	0.019782	0.026724
RS	19	0.328385	0.882980	208.517368	0.020579	0.025609
RS	20	0.362475	1.022948	187.208350	0.018476	0.024563
RS	21	0.399279	1.022948	194.701920	0.019215	0.023560
RS	22	0.439011	1.180943	175.372083	0.017308	0.022577
RS	23	0.481905	1.180943	182.328978	0.017994	0.021601
RS	24	0.528212	1.359064	164.678003	0.016252	0.020626
RS	25	0.578205	1.359064	171.130879	0.016889	0.019653
RS	26	0.632175	1.558045	155.075879	0.015304	0.018689
RS	27	0.690441	1.558045	161.052769	0.015894	0.017740
RS	28	0.753344	1.777172	146.575981	0.014466	0.016811
RS	29	0.821252	1.777172	152.099491	0.015011	0.015908
RS	30	0.894564	2.014464	139.163796	0.013734	0.015036
RS	31	0.973711	2.014464	144.249717	0.014236	0.014198
RS	32	1.059156	2.266870	132.779339	0.013104	0.013400
RS	33	1.151400	2.266870	137.435092	0.013564	0.012646
RS	34	1.250985	2.530737	127.307852	0.012564	0.011937
RS	35	1.358495	2.530737	131.531126	0.012981	0.011275
RS	36	1.474561	2.802547	122.578032	0.012097	0.010661
RS	37	1.599863	2.802547	126.356138	0.012470	0.010094
RS	38	1.735136	3.079387	118.380669	0.011683	0.009574
RS	39	1.881175	3.079387	121.690906	0.012010	0.009097
RS	40	2.038835	3.359310	114.484914	0.011299	0.008664
RS	41	2.209041	3.359310	117.296217	0.011576	0.008270
RS	42	2.392792	3.641587	110.651274	0.010920	0.007914
RS	43	2.591166	3.641587	112.927380	0.011145	0.007591
RS	44	2.805326	3.926879	106.643599	0.010525	0.007299
RS	45	3.036529	3.926879	108.347896	0.010693	0.007035
RS	46	3.286131	4.216999	102.250739	0.010091	0.006798
RS	47	3.555596	4.216999	103.352285	0.010200	0.006584
RS	48	3.846505	4.515010	97.296695	0.009602	0.006395
RS	49	4.160564	4.515010	97.777337	0.009650	0.006228
RS	50	4.499615	4.826178	91.638723	0.009044	0.006083
RS	51	4.865648	4.826178	91.501928	0.009030	0.005960
RS	52	5.260809	5.160515	85.157114	0.008404	0.005855
RS	53	5.687417	5.160515	84.439824	0.008333	0.005766
RS	54	6.147974	5.763337	74.836033	0.007386	0.005689
RS	55	6.645181	5.763337	73.939120	0.007297	0.005620
RS	56	7.181956	5.763337	72.539755	0.007159	0.005557
RS	57	7.761447	5.763337	70.627327	0.006970	0.005497
RS	58	8.387053	9.245685	43.448139	0.004288	0.005441
RS	59	9.062444	9.245685	43.536687	0.004297	0.005393
RS	60	9.791583	9.245685	43.367459	0.004280	0.005357
RS	61	10.578745	9.245685	42.923199	0.004236	0.005345
RS	62	11.428549	9.245685	42.190871	0.004164	0.005377
RS	63	12.345979	9.245685	412.150339	0.040675	0.044495
PA	4+25*2+4+6 0.017446532 0.004017062 12.345979214 0.473531246 0.387832642 0.391843319 0.423827171 0.478170395 0.553995132 0.648503780 0.758570433 0.882980347 1.022948265 1.180943489 1.359063625 1.558045387 1.777172089 2.014464378 2.266869545 2.530736923 2.802546501 3.079386652 3.359310091 3.641587257 3.926878870 4.216999054 4.515009880 4.826177537 5.160514832 5.763337076 9.245685160
//
IT	4981
RD	2
LK	-128102.821442
QD	-4222.076608 -> -1849.388292
RI	0.0891826497
TR	0.012559	0.004839
MT	14.873913
MM	C_pi: 4.423581, n_recomb: 25428.765266
RS	0	0.000000	0.937791	221.037160	0.008692	0.000160
RS	1	0.008275	0.937791	237.144395	0.009326	0.001178
RS	2	0.017235	0.937791	254.232446	0.009998	0.002997
RS	3	0.026937	0.937791	272.328042	0.010709	0.005443
RS	4	0.037441	0.525282	517.867319	0.020365	0.010221
RS	5	0.048815	0.525282	548.237811	0.021560	0.014271
RS	6	0.061129	0.457573	663.789673	0.026104	0.018549
RS	7	0.074463	0.457573	697.264792	0.027420	0.023304
RS	8	0.088900	0.450897	741.224867	0.029149	0.026173
RS	9	0.104532	0.450897	774.141974	0.030444	0.030909
RS	10	0.121458	0.479118	759.534824	0.029869	0.031606
RS	11	0.139784	0.479118	790.318964	0.031080	0.035715
RS	12	0.159627	0.535895	734.539495	0.028886	0.034218
RS	13	0.181112	0.535895	762.853104	0.030000	0.037366
RS	14	0.204374	0.617735	687.049773	0.027019	0.034364
RS	15	0.229562	0.617735	713.032523	0.028040	0.036539
RS	16	0.256834	0.722286	632.837526	0.024887	0.032883
RS	17	0.286363	0.722286	656.703264	0.025825	0.034348
RS	18	0.318335	0.849078	579.727371	0.022798	0.030659
RS	19	0.352953	0.849078	601.667378	0.023661	0.031745
RS	20	0.390436	1.000824	529.809141	0.020835	0.028311
RS	21	0.431021	1.000824	549.994240	0.021629	0.029195
RS	22	0.474964	1.184151	482.637342	0.018980	0.026021
RS	23	0.522544	1.184151	501.227535	0.019711	0.026691
RS	24	0.574061	1.408640	437.699123	0.017213	0.023695
RS	25	0.629841	1.408640	454.843104	0.017887	0.024093
RS	26	0.690237	1.684684	395.360453	0.015548	0.021256
RS	27	0.755631	1.684684	411.190457	0.016170	0.021382
RS	28	0.826437	2.021609	356.536051	0.014021	0.018757
RS	29	0.903101	2.021609	371.167281	0.014596	0.018672
RS	30	0.986110	2.426258	322.094857	0.012667	0.016320
RS	31	1.075989	2.426258	335.630646	0.013199	0.016099
RS	32	1.173304	2.901453	292.561751	0.011505	0.014057
RS	33	1.278673	2.901453	305.099368	0.011998	0.013766
RS	34	1.392762	3.444594	268.066110	0.010542	0.012043
RS	35	1.516291	3.444594	279.698831	0.010999	0.011739
RS	36	1.650043	4.047402	248.382896	0.009768	0.010322
RS	37	1.794863	4.047402	259.197055	0.010193	0.010047
RS	38	1.951668	4.697181	233.025766	0.009164	0.008905
RS	39	2.121448	4.697181	243.094290	0.009560	0.008682
RS	40	2.305278	5.379594	221.338058	0.008704	0.007773
RS	41	2.504320	5.379594	230.713147	0.009073	0.007610
RS	42	2.719834	6.082278	212.562429	0.008359	0.006889
RS	43	2.953182	6.082278	221.269949	0.008702	0.006779
RS	44	3.205840	6.797401	205.914902	0.008098	0.006203
RS	45	3.479406	6.797401	213.952318	0.008414	0.006137
RS	46	3.775610	7.521286	200.675689	0.007892	0.005671
RS	47	4.096326	7.521286	208.013660	0.008180	0.005645
RS	48	4.443582	8.254825	196.184089	0.007715	0.005267
RS	49	4.819574	8.254825	202.771097	0.007974	0.005282
RS	50	5.226680	9.009031	191.721287	0.007540	0.004974
RS	51	5.667475	9.009031	197.494050	0.007767	0.005023
RS	52	6.144747	9.815684	186.388228	0.007330	0.004756
RS	53	6.661515	9.815684	191.294284	0.007523	0.004823
RS	54	7.221046	11.302445	170.434106	0.006702	0.004391
RS	55	7.826880	11.302445	174.784336	0.006873	0.004475
RS	56	8.482847	11.302445	178.441808	0.007017	0.004545
RS	57	9.193098	11.302445	181.291419	0.007129	0.004598
RS	58	9.962124	23.560358	89.579822	0.003523	0.002946
RS	59	10.794788	23.560358	93.680020	0.003684	0.003076
RS	60	11.696357	23.560358	97.686172	0.003842	0.003192
RS	61	12.672534	23.560358	101.546456	0.003993	0.003289
RS	62	13.729491	23.560358	105.203356	0.004137	0.003363
RS	63	14.873913	23.560358	2232.975588	0.087813	0.050588
PA	4+25*2+4+6 0.012559405 0.004839332 14.873913404 0.937791030 0.525282255 0.457573308 0.450897195 0.479117546 0.535894515 0.617735326 0.722286121 0.849078380 1.000824039 1.184151008 1.408640254 1.684683677 2.021609180 2.426257765 2.901452973 3.444593765 4.047401684 4.697180895 5.379594033 6.082277545 6.797400899 7.521286072 8.254824854 9.009031044 9.815684365 11.302444511 23.560358170
//
IT	5080
RD	3
LK	-124138.430885
QD	-2654.862050 -> -1583.481315
RI	0.0705572550
TR	0.009461	0.005858
MT	16.260952
MM	C_pi: 6.807790, n_recomb: 46944.954544
RS	0	0.000000	2.160513	179.192208	0.003817	0.000067
RS	1	0.008428	2.160513	193.510576	0.004122	0.000501
RS	2	0.017565	2.160513	208.901932	0.004450	0.001312
RS	3	0.027473	2.160513	225.434257	0.004802	0.002436
RS	4	0.038216	0.815352	641.515753	0.013665	0.006779
RS	5	0.049865	0.815352	685.326226	0.014599	0.009521
RS	6	0.062495	0.609877	974.814354	0.020765	0.014359
RS	7	0.076189	0.609877	1032.568241	0.021995	0.018009
RS	8	0.091037	0.545338	1218.882257	0.025964	0.022172
RS	9	0.107137	0.545338	1281.633506	0.027301	0.026209
RS	10	0.124594	0.540721	1355.411679	0.028872	0.028574
RS	11	0.143522	0.540721	1417.088503	0.030186	0.032523
RS	12	0.164045	0.574437	1392.008041	0.029652	0.032620
RS	13	0.186298	0.574437	1449.716630	0.030881	0.036113
RS	14	0.210426	0.637360	1359.181072	0.028953	0.034296
RS	15	0.236587	0.637360	1412.146310	0.030081	0.037157
RS	16	0.264953	0.725006	1288.905216	0.027456	0.034126
RS	17	0.295710	0.725006	1337.232424	0.028485	0.036359
RS	18	0.329059	0.836042	1202.595194	0.025617	0.032747
RS	19	0.365218	0.836042	1246.631490	0.026555	0.034496
RS	20	0.404425	0.972821	1110.318510	0.023651	0.030717
RS	21	0.446936	0.972821	1150.461222	0.024507	0.032150
RS	22	0.493029	1.142636	1014.857726	0.021618	0.028378
RS	23	0.543007	1.142636	1051.528404	0.022399	0.029569
RS	24	0.597197	1.357846	917.040417	0.019534	0.025834
RS	25	0.655954	1.357846	950.664308	0.020251	0.026766
RS	26	0.719663	1.634320	819.201427	0.017450	0.023104
RS	27	0.788741	1.634320	850.154141	0.018110	0.023753
RS	28	0.863640	1.989306	725.350144	0.015451	0.020264
RS	29	0.944852	1.989306	753.916656	0.016060	0.020656
RS	30	1.032908	2.439440	639.547136	0.013623	0.017469
RS	31	1.128385	2.439440	665.931098	0.014185	0.017660
RS	32	1.231908	2.998095	564.674732	0.012028	0.014873
RS	33	1.344156	2.998095	589.041317	0.012547	0.014928
RS	34	1.465863	3.671871	502.086445	0.010695	0.012582
RS	35	1.597828	3.671871	524.602687	0.011175	0.012559
RS	36	1.740914	4.457115	451.821367	0.009624	0.010648
RS	37	1.896059	4.457115	472.673010	0.010069	0.010596
RS	38	2.064278	5.338670	412.975203	0.008797	0.009080
RS	39	2.246675	5.338670	432.359128	0.009210	0.009032
RS	40	2.444443	6.292920	384.041640	0.008181	0.007852
RS	41	2.658878	6.292920	402.143736	0.008566	0.007828
RS	42	2.891386	7.294353	363.212860	0.007737	0.006914
RS	43	3.143487	7.294353	380.183792	0.008099	0.006919
RS	44	3.416835	8.321756	348.650501	0.007427	0.006208
RS	45	3.713220	8.321756	364.588686	0.007766	0.006239
RS	46	4.034583	9.359474	338.731651	0.007216	0.005679
RS	47	4.383028	9.359474	353.676410	0.007534	0.005734
RS	48	4.760840	10.398893	332.034295	0.007073	0.005290
RS	49	5.170492	10.398893	345.965618	0.007370	0.005370
RS	50	5.614667	11.449000	327.009904	0.006966	0.005010
RS	51	6.096276	11.449000	339.855710	0.007239	0.005115
RS	52	6.618473	12.556346	321.603391	0.006851	0.004803
RS	53	7.184679	12.556346	333.267244	0.007099	0.004921
RS	54	7.798602	14.614246	296.688945	0.006320	0.004389
RS	55	8.464264	14.614246	307.392419	0.006548	0.004514
RS	56	9.186025	14.614246	317.262899	0.006758	0.004629
RS	57	9.968614	14.614246	326.091264	0.006946	0.004726
RS	58	10.817155	38.648959	128.641940	0.002740	0.002345
RS	59	11.737209	38.648959	136.435924	0.002906	0.002459
RS	60	12.734801	38.648959	144.431825	0.003077	0.002564
RS	61	13.816465	38.648959	152.586481	0.003250	0.002656
RS	62	14.989289	38.648959	160.847116	0.003426	0.002731
RS	63	16.260952	38.648959	5337.709348	0.113701	0.054110
PA	4+25*2+4+6 0.009461368 0.005858253 16.260952468 2.160513481 0.815351549 0.609876792 0.545338368 0.540720697 0.574437282 0.637360035 0.725005605 0.836042307 0.972821132 1.142636452 1.357846232 1.634320347 1.989306385 2.439439824 2.998094653 3.671871200 4.457114952 5.338670302 6.292919789 7.294352508 8.321755856 9.359474226 10.398893166 11.448999863 12.556346473 14.614246493 38.648959045
//
IT	5367
RD	4
LK	-122273.192933
QD	-1974.138175 -> -1357.925045
RI	0.0546301117
TR	0.007359	0.006674
MT	17.539504
MM	C_pi: 8.609205, n_recomb: 67052.585579
RS	0	0.000000	5.097387	109.330033	0.001631	0.000028
RS	1	0.008557	5.097387	118.481535	0.001767	0.000214
RS	2	0.017847	5.097387	128.380161	0.001915	0.000567
RS	3	0.027931	5.097387	139.083541	0.002074	0.001064
RS	4	0.038878	1.292924	591.921976	0.008828	0.004423
RS	5	0.050762	1.292924	636.470894	0.009492	0.006236
RS	6	0.063663	0.832548	1058.775843	0.015790	0.010950
RS	7	0.077668	0.832548	1129.448477	0.016844	0.013691
RS	8	0.092872	0.679290	1471.178844	0.021941	0.018483
RS	9	0.109376	0.679290	1557.211224	0.023224	0.021730
RS	10	0.127293	0.631871	1766.252434	0.026341	0.025262
RS	11	0.146742	0.631871	1856.964512	0.027694	0.028649
RS	12	0.167856	0.639503	1924.174113	0.028696	0.030191
RS	13	0.190777	0.639503	2012.378753	0.030012	0.033412
RS	14	0.215660	0.682892	1967.246131	0.029339	0.033009
RS	15	0.242671	0.682892	2049.508328	0.030566	0.035864
RS	16	0.271994	0.753312	1932.985238	0.028828	0.033999
RS	17	0.303826	0.753312	2008.186206	0.029949	0.036408
RS	18	0.338383	0.847363	1852.864216	0.027633	0.033613
RS	19	0.375896	0.847363	1920.949633	0.028648	0.035603
RS	20	0.416619	0.966145	1745.369299	0.026030	0.032277
RS	21	0.460827	0.966145	1806.745473	0.026945	0.033932
RS	22	0.508818	1.116194	1618.093140	0.024132	0.030291
RS	23	0.560915	1.116194	1673.439143	0.024957	0.031684
RS	24	0.617471	1.309963	1474.511017	0.021990	0.027828
RS	25	0.678866	1.309963	1524.687308	0.022739	0.028976
RS	26	0.745515	1.564794	1320.216260	0.019689	0.025004
RS	27	0.817867	1.564794	1366.090902	0.020373	0.025894
RS	28	0.896411	1.901178	1164.242442	0.017363	0.021964
RS	29	0.981675	1.901178	1206.496503	0.017993	0.022605
RS	30	1.074236	2.340967	1016.364156	0.015158	0.018910
RS	31	1.174717	2.340967	1055.422009	0.015740	0.019337
RS	32	1.283797	2.904707	884.223598	0.013187	0.016040
RS	33	1.402211	2.904707	920.326533	0.013725	0.016307
RS	34	1.530758	3.607286	772.141693	0.011515	0.013500
RS	35	1.670305	3.607286	805.472232	0.012013	0.013659
RS	36	1.821793	4.452329	681.370279	0.010162	0.011362
RS	37	1.986244	4.452329	712.140086	0.010621	0.011458
RS	38	2.164767	5.428013	610.903030	0.009111	0.009638
RS	39	2.358567	5.428013	639.375511	0.009535	0.009708
RS	40	2.568951	6.508274	558.294660	0.008326	0.008297
RS	41	2.797337	6.508274	584.757117	0.008721	0.008364
RS	42	3.045267	7.659884	520.406352	0.007761	0.007281
RS	43	3.314413	7.659884	545.122886	0.008130	0.007356
RS	44	3.606591	8.850879	494.034587	0.007368	0.006524
RS	45	3.923770	8.850879	517.206121	0.007713	0.006612
RS	46	4.268091	10.053914	476.390749	0.007105	0.005967
RS	47	4.641876	10.053914	498.132839	0.007429	0.006067
RS	48	5.047646	11.249557	465.091017	0.006936	0.005563
RS	49	5.488139	11.249557	485.424505	0.007239	0.005678
RS	50	5.966325	12.441104	457.586375	0.006824	0.005273
RS	51	6.485431	12.441104	476.440089	0.007105	0.005402
RS	52	7.048958	13.681791	450.472783	0.006718	0.005053
RS	53	7.660706	13.681791	467.719054	0.006975	0.005188
RS	54	8.324803	16.003035	415.176035	0.006192	0.004585
RS	55	9.045728	16.003035	431.074576	0.006429	0.004721
RS	56	9.828343	16.003035	445.877305	0.006650	0.004846
RS	57	10.677928	16.003035	459.281487	0.006850	0.004952
RS	58	11.600214	53.047899	145.194677	0.002165	0.001940
RS	59	12.601421	53.047899	155.065218	0.002313	0.002040
RS	60	13.688303	53.047899	165.373371	0.002466	0.002136
RS	61	14.868192	53.047899	176.096576	0.002626	0.002224
RS	62	16.149046	53.047899	187.202806	0.002792	0.002303
RS	63	17.539504	53.047899	8245.741692	0.122974	0.057858
PA	4+25*2+4+6 0.007358999 0.006673646 17.539504159 5.097387320 1.292924364 0.832548277 0.679289975 0.631871297 0.639502586 0.682892264 0.753312308 0.847362544 0.966144547 1.116194262 1.309963122 1.564793901 1.901178057 2.340966648 2.904706556 3.607286319 4.452328736 5.428013360 6.508273882 7.659883688 8.850879187 10.053914062 11.249557171 12.441103629 13.681791364 16.003034996 53.047898678
//
IT	5157
RD	5
LK	-121142.391275
QD	-1570.098824 -> -1138.122601
RI	0.0425665015
TR	0.005883	0.007302
MT	18.794282
MM	C_pi: 9.965493, n_recomb: 84301.557036
RS	0	0.000000	12.021010	58.684707	0.000696	0.000012
RS	1	0.008676	12.021010	63.730085	0.000756	0.000093
RS	2	0.018104	12.021010	69.204912	0.000821	0.000247
RS	3	0.028350	12.021010	75.144962	0.000891	0.000466
RS	4	0.039485	2.051060	477.014364	0.005658	0.002894
RS	5	0.051587	2.051060	515.240895	0.006112	0.004089
RS	6	0.064738	1.139976	998.008497	0.011839	0.008340
RS	7	0.079030	1.139976	1070.556538	0.012699	0.010409
RS	8	0.094562	0.852955	1529.272474	0.018141	0.015347
RS	9	0.111441	0.852955	1628.092359	0.019313	0.017968
RS	10	0.129785	0.748612	1968.171585	0.023347	0.022165
RS	11	0.149721	0.748612	2080.480386	0.024679	0.025031
RS	12	0.171386	0.725539	2262.564276	0.026839	0.027594
RS	13	0.194930	0.725539	2377.228244	0.028199	0.030460
RS	14	0.220517	0.748555	2415.240752	0.028650	0.031219
RS	15	0.248324	0.748555	2525.284693	0.029955	0.033895
RS	16	0.278543	0.802669	2457.704324	0.029154	0.033139
RS	17	0.311384	0.802669	2559.656535	0.030363	0.035515
RS	18	0.347075	0.881509	2423.661347	0.028750	0.033657
RS	19	0.385861	0.881509	2516.150177	0.029847	0.035703
RS	20	0.428013	0.984462	2336.018307	0.027710	0.033084
RS	21	0.473821	0.984462	2418.834619	0.028693	0.034827
RS	22	0.523604	1.116890	2205.493750	0.026162	0.031644
RS	23	0.577706	1.116890	2279.215658	0.027036	0.033128
RS	24	0.636501	1.290515	2037.389306	0.024168	0.029488
RS	25	0.700397	1.290515	2103.216663	0.024949	0.030734
RS	26	0.769837	1.522562	1840.195934	0.021829	0.026759
RS	27	0.845301	1.522562	1899.632965	0.022534	0.027765
RS	28	0.927312	1.834340	1628.453978	0.019317	0.023655
RS	29	1.016438	1.834340	1682.850933	0.019962	0.024424
RS	30	1.113296	2.249805	1419.174981	0.016835	0.020429
RS	31	1.218558	2.249805	1469.426701	0.017431	0.020989
RS	32	1.332951	2.793208	1226.855793	0.014553	0.017336
RS	33	1.457269	2.793208	1273.412239	0.015105	0.017729
RS	34	1.592372	3.484682	1060.720855	0.012582	0.014568
RS	35	1.739196	3.484682	1103.793901	0.013093	0.014840
RS	36	1.898758	4.333613	924.601285	0.010968	0.012228
RS	37	2.072163	4.333613	964.372602	0.011440	0.012423
RS	38	2.260612	5.332490	818.118877	0.009705	0.010342
RS	39	2.465411	5.332490	854.842612	0.010140	0.010493
RS	40	2.687977	6.456064	738.143150	0.008756	0.008877
RS	41	2.929852	6.456064	772.140983	0.009159	0.009008
RS	42	3.192711	7.667554	680.195226	0.008069	0.007770
RS	43	3.478375	7.667554	711.794729	0.008443	0.007894
RS	44	3.788822	8.927934	639.584396	0.007587	0.006947
RS	45	4.126202	8.927934	669.053376	0.007936	0.007073
RS	46	4.492853	10.200728	612.218842	0.007262	0.006345
RS	47	4.891312	10.200728	639.721541	0.007588	0.006473
RS	48	5.324341	11.457206	594.619281	0.007053	0.005909
RS	49	5.794937	11.457206	620.192629	0.007357	0.006043
RS	50	6.306361	12.694499	583.105747	0.006917	0.005594
RS	51	6.862155	12.694499	606.656883	0.007196	0.005732
RS	52	7.466166	13.968048	572.783012	0.006794	0.005345
RS	53	8.122580	13.968048	594.140359	0.007048	0.005482
RS	54	8.835942	16.364966	526.019480	0.006240	0.004814
RS	55	9.611193	16.364966	545.649251	0.006473	0.004948
RS	56	10.453701	16.364966	563.725478	0.006687	0.005067
RS	57	11.369303	16.364966	579.843856	0.006878	0.005165
RS	58	12.364339	66.991285	148.644927	0.001763	0.001614
RS	59	13.445701	66.991285	159.468030	0.001892	0.001701
RS	60	14.620878	66.991285	170.884654	0.002027	0.001787
RS	61	15.898009	66.991285	182.891802	0.002169	0.001869
RS	62	17.285940	66.991285	195.478487	0.002319	0.001947
RS	63	18.794282	66.991285	10576.886845	0.125465	0.061471
PA	4+25*2+4+6 0.005883378 0.007302454 18.794282343 12.021010376 2.051059802 1.139976107 0.852955346 0.748611980 0.725538571 0.748554581 0.802668648 0.881508739 0.984461955 1.116890436 1.290514672 1.522561705 1.834339766 2.249805052 2.793208258 3.484681875 4.333612821 5.332490355 6.456064054 7.667553974 8.927933653 10.200727962 11.457205619 12.694499330 13.968047582 16.364965819 66.991285180
//
IT	4832
RD	6
LK	-120330.562763
QD	-1274.365657 -> -947.492462
RI	0.0339988093
TR	0.004802	0.007787
MT	20.051965
MM	C_pi: 11.078618, n_recomb: 99287.481039
RS	0	0.000000	27.931176	29.939084	0.000302	0.000005
RS	1	0.008787	27.931176	32.560260	0.000328	0.000041
RS	2	0.018346	27.931176	35.410009	0.000357	0.000110
RS	3	0.028745	27.931176	38.508098	0.000388	0.000208
RS	4	0.040057	3.215814	363.101552	0.003657	0.001926
RS	5	0.052364	3.215814	393.451595	0.003963	0.002722
RS	6	0.065752	1.547995	883.216153	0.008896	0.006426
RS	7	0.080316	1.547995	951.489181	0.009583	0.008003
RS	8	0.096161	1.067232	1481.808552	0.014924	0.012825
RS	9	0.113397	1.067232	1585.176363	0.015966	0.014958
RS	10	0.132148	0.888414	2030.175144	0.020447	0.019478
RS	11	0.152546	0.888414	2156.442766	0.021719	0.021914
RS	12	0.174737	0.828621	2448.313939	0.024659	0.025142
RS	13	0.198878	0.828621	2583.928271	0.026025	0.027677
RS	14	0.225140	0.829525	2716.887106	0.027364	0.029299
RS	15	0.253710	0.829525	2851.594036	0.028721	0.031765
RS	16	0.284790	0.867645	2855.032284	0.028755	0.031922
RS	17	0.318601	0.867645	2982.529063	0.030039	0.034197
RS	18	0.355383	0.932799	2892.413054	0.029132	0.033194
RS	19	0.395396	0.932799	3009.297605	0.030309	0.035219
RS	20	0.438926	1.022330	2851.825130	0.028723	0.033329
RS	21	0.486281	1.022330	2956.578032	0.029778	0.035095
RS	22	0.537797	1.140317	2744.135394	0.027638	0.032476
RS	23	0.593839	1.140317	2836.657839	0.028570	0.033998
RS	24	0.654806	1.297582	2574.354952	0.025928	0.030733
RS	25	0.721130	1.297582	2655.808162	0.026749	0.032023
RS	26	0.793281	1.510786	2352.170092	0.023691	0.028226
RS	27	0.871772	1.510786	2424.585319	0.024420	0.029286
RS	28	0.957161	1.801130	2096.718740	0.021118	0.025171
RS	29	1.050052	1.801130	2162.252127	0.021778	0.026008
RS	30	1.151106	2.193196	1832.520683	0.018457	0.021865
RS	31	1.261039	2.193196	1892.785644	0.019064	0.022499
RS	32	1.380631	2.712951	1582.184239	0.015935	0.018612
RS	33	1.510732	2.712951	1638.051107	0.016498	0.019082
RS	34	1.652265	3.383496	1361.465936	0.013712	0.015655
RS	35	1.806235	3.383496	1413.281132	0.014234	0.016001
RS	36	1.973733	4.218042	1178.181759	0.011866	0.013134
RS	37	2.155949	4.218042	1226.106714	0.012349	0.013395
RS	38	2.354176	5.212580	1033.504473	0.010409	0.011093
RS	39	2.569821	5.212580	1077.742404	0.010855	0.011301
RS	40	2.804415	6.343379	924.095357	0.009307	0.009506
RS	41	3.059622	6.343379	964.946737	0.009719	0.009684
RS	42	3.337254	7.572069	844.303388	0.008504	0.008307
RS	43	3.639281	7.572069	882.108264	0.008884	0.008467
RS	44	3.967846	8.854959	787.961861	0.007936	0.007416
RS	45	4.325283	8.854959	823.012446	0.008289	0.007568
RS	46	4.714126	10.148635	749.627875	0.007550	0.006763
RS	47	5.137137	10.148635	782.099791	0.007877	0.006910
RS	48	5.597317	11.416737	724.650505	0.007299	0.006290
RS	49	6.097933	11.416737	754.560178	0.007600	0.006434
RS	50	6.642537	12.650608	708.122422	0.007132	0.005943
RS	51	7.234995	12.650608	735.319155	0.007406	0.006084
RS	52	7.879511	13.905386	693.538979	0.006985	0.005661
RS	53	8.580660	13.905386	717.781122	0.007229	0.005794
RS	54	9.343418	16.275960	634.621324	0.006392	0.005066
RS	55	10.173198	16.275960	656.740173	0.006615	0.005192
RS	56	11.075890	16.275960	676.646019	0.006815	0.005300
RS	57	12.057901	16.275960	693.824801	0.006988	0.005383
RS	58	13.126200	80.960491	146.371564	0.001474	0.001361
RS	59	14.288368	80.960491	157.568179	0.001587	0.001438
RS	60	15.552655	80.960491	169.460870	0.001707	0.001515
RS	61	16.928032	80.960491	182.062990	0.001834	0.001592
RS	62	18.424263	80.960491	195.381684	0.001968	0.001666
RS	63	20.051965	80.960491	12470.491365	0.125600	0.064644
PA	4+25*2+4+6 0.004802040 0.007786802 20.051965142 27.931176311 3.215814002 1.547994919 1.067232185 0.888414103 0.828620546 0.829525353 0.867644501 0.932798626 1.022329776 1.140317073 1.297581527 1.510785758 1.801129864 2.193196035 2.712950630 3.383495511 4.218041657 5.212580315 6.343378961 7.572069317 8.854959365 10.148635423 11.416736807 12.650607512 13.905385748 16.275959967 80.960491323
//
IT	6131
RD	7
LK	-119710.896707
QD	-1044.945015 -> -790.212024
RI	0.0280001842
TR	0.003983	0.008160
MT	21.322242
MM	C_pi: 12.046888, n_recomb: 112488.525744
RS	0	0.000000	63.406227	15.036215	0.000134	0.000002
RS	1	0.008892	63.406227	16.371528	0.000146	0.000019
RS	2	0.018576	63.406227	17.825254	0.000158	0.000051
RS	3	0.029120	63.406227	19.407860	0.000173	0.000096
RS	4	0.040602	4.949386	270.389372	0.002404	0.001310
RS	5	0.053105	4.949386	293.673491	0.002611	0.001850
RS	6	0.066720	2.072198	760.077214	0.006757	0.005032
RS	7	0.081545	2.072198	821.557305	0.007303	0.006249
RS	8	0.097689	1.322763	1386.881607	0.012329	0.010832
RS	9	0.115269	1.322763	1489.505020	0.013241	0.012586
RS	10	0.134411	1.049389	2009.870775	0.017867	0.017213
RS	11	0.155256	1.049389	2143.855489	0.019058	0.019298
RS	12	0.177955	0.946017	2528.752616	0.022480	0.022934
RS	13	0.202672	0.946017	2679.789221	0.023823	0.025184
RS	14	0.229587	0.922414	2904.337132	0.025819	0.027422
RS	15	0.258895	0.922414	3059.777135	0.027201	0.029690
RS	16	0.290810	0.944154	3141.426192	0.027927	0.030561
RS	17	0.325563	0.944154	3292.282382	0.029268	0.032723
RS	18	0.363406	0.996400	3262.058877	0.028999	0.032441
RS	19	0.404614	0.996400	3402.606462	0.030248	0.034420
RS	20	0.449487	1.074159	3285.497799	0.029207	0.033196
RS	21	0.498350	1.074159	3412.415814	0.030336	0.034958
RS	22	0.551558	1.180160	3220.086898	0.028626	0.032906
RS	23	0.609497	1.180160	3332.045189	0.029621	0.034445
RS	24	0.672589	1.324351	3068.219688	0.027276	0.031609
RS	25	0.741291	1.324351	3165.838579	0.028144	0.032924
RS	26	0.816103	1.522766	2838.607128	0.025235	0.029394
RS	27	0.897567	1.522766	2924.126522	0.025995	0.030485
RS	28	0.986275	1.796220	2553.257201	0.022698	0.026471
RS	29	1.082872	1.796220	2629.578540	0.023376	0.027345
RS	30	1.188059	2.169315	2243.475891	0.019944	0.023158
RS	31	1.302599	2.169315	2313.070827	0.020563	0.023838
RS	32	1.427325	2.668730	1940.373450	0.017250	0.019805
RS	33	1.563142	2.668730	2004.733481	0.017822	0.020324
RS	34	1.711036	3.319186	1667.311556	0.014822	0.016701
RS	35	1.872082	3.319186	1727.067700	0.015353	0.017097
RS	36	2.047449	4.136284	1437.277380	0.012777	0.014025
RS	37	2.238410	4.136284	1492.635841	0.013269	0.014334
RS	38	2.446352	5.118457	1253.922803	0.011147	0.011846
RS	39	2.672786	5.118457	1305.036466	0.011602	0.012096
RS	40	2.919355	6.243239	1114.276506	0.009906	0.010146
RS	41	3.187851	6.243239	1161.394162	0.010325	0.010358
RS	42	3.480222	7.471329	1011.798770	0.008995	0.008859
RS	43	3.798592	7.471329	1055.234130	0.009381	0.009047
RS	44	4.145273	8.755533	938.963815	0.008347	0.007901
RS	45	4.522783	8.755533	978.995218	0.008703	0.008073
RS	46	4.933863	10.046866	889.000306	0.007903	0.007199
RS	47	5.381498	10.046866	925.776846	0.008230	0.007359
RS	48	5.868938	11.302458	856.065595	0.007610	0.006688
RS	49	6.399724	11.302458	889.542611	0.007908	0.006839
RS	50	6.977711	12.508161	833.971807	0.007414	0.006310
RS	51	7.607094	12.508161	863.897436	0.007680	0.006451
RS	52	8.292445	13.717145	814.522837	0.007241	0.005996
RS	53	9.038741	13.717145	840.549190	0.007472	0.006121
RS	54	9.851401	16.002185	743.378321	0.006608	0.005341
RS	55	10.736326	16.002185	766.833681	0.006817	0.005457
RS	56	11.699944	16.002185	787.220896	0.006998	0.005550
RS	57	12.749250	16.002185	803.912631	0.007147	0.005613
RS	58	13.891866	95.103958	141.828134	0.001261	0.001167
RS	59	15.136089	95.103958	153.106809	0.001361	0.001236
RS	60	16.490954	95.103958	165.150360	0.001468	0.001307
RS	61	17.966300	95.103958	177.985435	0.001582	0.001378
RS	62	19.572840	95.103958	191.634221	0.001704	0.001449
RS	63	21.322242	95.103958	14053.426127	0.124932	0.067285
PA	4+25*2+4+6 0.003983316 0.008159835 21.322242034 63.406226979 4.949385507 2.072197913 1.322762587 1.049388832 0.946016741 0.922414383 0.944153864 0.996399583 1.074158676 1.180160300 1.324351101 1.522765990 1.796219844 2.169315252 2.668730282 3.319186328 4.136283551 5.118457432 6.243239028 7.471328738 8.755533021 10.046866070 11.302457947 12.508161258 13.717144540 16.002185489 95.103957949
//
IT	4903
RD	8
LK	-119225.327145
QD	-863.684784 -> -660.695528
RI	0.0237204242
TR	0.003348	0.008448
MT	22.602257
MM	C_pi: 12.899709, n_recomb: 124079.191510
RS	0	0.000000	139.977438	7.559425	0.000061	0.000001
RS	1	0.008993	139.977438	8.239005	0.000066	0.000009
RS	2	0.018794	139.977438	8.979656	0.000072	0.000024
RS	3	0.029477	139.977438	9.786862	0.000079	0.000045
RS	4	0.041121	7.448769	200.285381	0.001614	0.000913
RS	5	0.053812	7.448769	217.920611	0.001756	0.001286
RS	6	0.067644	2.725926	646.680207	0.005212	0.004012
RS	7	0.082720	2.725926	700.820161	0.005648	0.004966
RS	8	0.099151	1.619171	1275.111019	0.010277	0.009262
RS	9	0.117061	1.619171	1373.918607	0.011073	0.010721
RS	10	0.136581	1.229775	1943.085189	0.015660	0.015326
RS	11	0.157856	1.229775	2080.081417	0.016764	0.017123
RS	12	0.181044	1.075692	2537.857977	0.020454	0.020992
RS	13	0.206318	1.075692	2699.309958	0.021755	0.022998
RS	14	0.233865	1.024890	3004.663696	0.024216	0.025665
RS	15	0.263889	1.024890	3176.578262	0.025601	0.027755
RS	16	0.296613	1.029425	3334.639127	0.026875	0.029172
RS	17	0.332280	1.029425	3505.866822	0.028255	0.031226
RS	18	0.371154	1.068970	3540.725948	0.028536	0.031534
RS	19	0.413524	1.068970	3703.298998	0.029846	0.033462
RS	20	0.459704	1.135901	3636.628439	0.029309	0.032818
RS	21	0.510037	1.135901	3785.212913	0.030506	0.034570
RS	22	0.564897	1.231546	3626.214398	0.029225	0.033043
RS	23	0.624690	1.231546	3757.855188	0.030286	0.034592
RS	24	0.689860	1.365032	3507.341616	0.028267	0.032190
RS	25	0.760891	1.365032	3621.643995	0.029188	0.033524
RS	26	0.838309	1.551821	3285.678219	0.026480	0.030299
RS	27	0.922690	1.551821	3384.677960	0.027278	0.031412
RS	28	1.014658	1.812298	2984.110542	0.024050	0.027558
RS	29	1.114898	1.812298	3071.235740	0.024752	0.028459
RS	30	1.224151	2.170875	2639.375333	0.021272	0.024295
RS	31	1.343230	2.170875	2717.957588	0.021905	0.025006
RS	32	1.473017	2.654475	2290.744079	0.018462	0.020892
RS	33	1.614476	2.654475	2363.027603	0.019045	0.021445
RS	34	1.768656	3.288684	1969.674607	0.015874	0.017680
RS	35	1.936701	3.288684	2036.719360	0.016415	0.018112
RS	36	2.119858	4.090557	1695.169131	0.013662	0.014877
RS	37	2.319486	4.090557	1757.317575	0.014163	0.015221
RS	38	2.537066	5.060081	1474.169061	0.011881	0.012577
RS	39	2.774213	5.060081	1531.555672	0.012343	0.012859
RS	40	3.032686	6.175554	1304.650329	0.010515	0.010775
RS	41	3.314403	6.175554	1357.465644	0.010940	0.011015
RS	42	3.621454	7.396756	1179.538218	0.009506	0.009407
RS	43	3.956118	7.396756	1228.045407	0.009897	0.009616
RS	44	4.320878	8.673520	1090.127858	0.008786	0.008388
RS	45	4.718440	8.673520	1134.560576	0.009144	0.008576
RS	46	5.151754	9.951924	1028.416640	0.008288	0.007640
RS	47	5.624035	9.951924	1068.862086	0.008614	0.007810
RS	48	6.138788	11.183245	987.397234	0.007958	0.007094
RS	49	6.699831	11.183245	1023.707872	0.008250	0.007248
RS	50	7.311328	12.347899	959.599036	0.007734	0.006688
RS	51	7.977816	12.347899	991.373191	0.007990	0.006824
RS	52	8.704240	13.495868	935.094837	0.007536	0.006343
RS	53	9.495991	13.495868	961.831968	0.007752	0.006458
RS	54	10.358942	15.657336	852.367667	0.006870	0.005637
RS	55	11.299496	15.657336	875.981218	0.007060	0.005740
RS	56	12.324633	15.657336	895.488632	0.007217	0.005815
RS	57	13.441959	15.657336	910.153364	0.007335	0.005856
RS	58	14.659764	109.255513	136.572190	0.001101	0.001018
RS	59	15.987084	109.255513	147.784933	0.001191	0.001081
RS	60	17.433768	109.255513	159.809197	0.001288	0.001146
RS	61	19.010550	109.255513	172.682325	0.001392	0.001213
RS	62	20.729129	109.255513	186.438778	0.001503	0.001280
RS	63	22.602257	109.255513	15379.524966	0.123949	0.069414
PA	4+25*2+4+6 0.003347543 0.008448354 22.602256541 139.977438381 7.448769113 2.725925511 1.619171126 1.229774555 1.075691936 1.024889525 1.029424992 1.068970415 1.135901164 1.231545606 1.365032319 1.551821338 1.812298143 2.170875143 2.654475180 3.288684314 4.090556966 5.060081471 6.175553766 7.396756245 8.673520038 9.951923599 11.183245060 12.347899010 13.495867780 15.657335535 109.255513391
//
IT	5883
RD	9
LK	-118836.145009
QD	-718.005808 -> -552.222076
RI	0.0205580810
TR	0.002842	0.008674
MT	23.884532
MM	C_pi: 13.639750, n_recomb: 134104.768846
RS	0	0.000000	299.732649	3.838998	0.000029	0.000001
RS	1	0.009088	299.732649	4.187923	0.000031	0.000004
RS	2	0.019002	299.732649	4.568566	0.000034	0.000012
RS	3	0.029817	299.732649	4.983810	0.000037	0.000022
RS	4	0.041614	10.937527	148.906012	0.001110	0.000652
RS	5	0.054484	10.937527	162.248249	0.001210	0.000916
RS	6	0.068523	3.518017	548.759266	0.004092	0.003259
RS	7	0.083839	3.518017	595.953261	0.004444	0.004020
RS	8	0.100546	1.954660	1161.966363	0.008665	0.008025
RS	9	0.118771	1.954660	1255.373612	0.009361	0.009251
RS	10	0.138653	1.427642	1851.549592	0.013807	0.013761
RS	11	0.160342	1.427642	1988.190232	0.014826	0.015321
RS	12	0.184001	1.215993	2498.993681	0.018635	0.019301
RS	13	0.209811	1.215993	2666.596174	0.019884	0.021098
RS	14	0.237966	1.135315	3038.818598	0.022660	0.024055
RS	15	0.268681	1.135315	3223.007694	0.024034	0.025986
RS	16	0.302186	1.121629	3450.564785	0.025730	0.027817
RS	17	0.338736	1.121629	3638.706095	0.027133	0.029769
RS	18	0.378608	1.148328	3738.039668	0.027874	0.030556
RS	19	0.422104	1.148328	3920.248385	0.029233	0.032434
RS	20	0.469552	1.204895	3908.427397	0.029145	0.032284
RS	21	0.521313	1.204895	4077.390512	0.030405	0.034024
RS	22	0.577777	1.291200	3959.970600	0.029529	0.032971
RS	23	0.639373	1.291200	4110.912013	0.030654	0.034529
RS	24	0.706567	1.415600	3884.679056	0.028967	0.032540
RS	25	0.779867	1.415600	4015.827343	0.029945	0.033892
RS	26	0.859829	1.593061	3683.472189	0.027467	0.030982
RS	27	0.947058	1.593061	3796.250178	0.028308	0.032117
RS	28	1.042213	1.843588	3378.176600	0.025191	0.028454
RS	29	1.146017	1.843588	3476.233922	0.025922	0.029378
RS	30	1.259254	2.191359	3009.322448	0.022440	0.025281
RS	31	1.382782	2.191359	3096.735331	0.023092	0.026016
RS	32	1.517536	2.663335	2623.495619	0.019563	0.021867
RS	33	1.664537	2.663335	2703.304221	0.020158	0.022447
RS	34	1.824896	3.285566	2260.217783	0.016854	0.018581
RS	35	1.999829	3.285566	2334.017555	0.017404	0.019041
RS	36	2.190660	4.075973	1944.981475	0.014503	0.015677
RS	37	2.398834	4.075973	2013.342831	0.015013	0.016048
RS	38	2.625926	5.035437	1688.639631	0.012592	0.013274
RS	39	2.873656	5.035437	1751.726912	0.013062	0.013582
RS	40	3.143900	6.142526	1490.637938	0.011115	0.011383
RS	41	3.438703	6.142526	1548.594588	0.011548	0.011644
RS	42	3.760298	7.355899	1343.739720	0.010020	0.009942
RS	43	4.111119	7.355899	1396.767404	0.010415	0.010169
RS	44	4.493822	8.622500	1238.296330	0.009234	0.008868
RS	45	4.911306	8.622500	1286.561402	0.009594	0.009068
RS	46	5.366729	9.883817	1165.206494	0.008689	0.008078
RS	47	5.863542	9.883817	1208.703137	0.009013	0.008255
RS	48	6.405504	11.085484	1116.383846	0.008325	0.007503
RS	49	6.996719	11.085484	1154.820461	0.008611	0.007657
RS	50	7.641664	12.202467	1083.109263	0.008077	0.007071
RS	51	8.345221	12.202467	1115.881859	0.008321	0.007202
RS	52	9.112716	13.280633	1053.731004	0.007858	0.006701
RS	53	9.949961	13.280633	1080.129390	0.008054	0.006803
RS	54	10.863294	15.292890	960.747300	0.007164	0.005952
RS	55	11.859630	15.292890	983.296004	0.007332	0.006039
RS	56	12.946513	15.292890	1000.539087	0.007461	0.006093
RS	57	14.132170	15.292890	1011.643856	0.007544	0.006108
RS	58	15.425579	123.075106	131.383978	0.000980	0.000903
RS	59	16.836532	123.075106	142.463276	0.001062	0.000961
RS	60	18.375712	123.075106	154.386104	0.001151	0.001022
RS	61	20.054771	123.075106	167.198356	0.001247	0.001085
RS	62	21.886422	123.075106	180.944409	0.001349	0.001149
RS	63	23.884532	123.075106	16466.979057	0.122792	0.071097
PA	4+25*2+4+6 0.002842129 0.008673756 23.884531776 299.732649055 10.937527499 3.518016591 1.954660376 1.427642491 1.215992622 1.135315444 1.121628672 1.148328452 1.204895252 1.291200476 1.415599944 1.593061127 1.843588051 2.191358769 2.663335447 3.285566014 4.075972857 5.035436775 6.142525635 7.355898919 8.622500111 9.883816944 11.085484080 12.202466965 13.280633300 15.292890241 123.075106187
//
IT	5476
RD	10
LK	-118516.283930
QD	-598.569350 -> -459.583234
RI	0.0181205215
TR	0.002431	0.008853
MT	25.157262
MM	C_pi: 14.261414, n_recomb: 142582.083688
RS	0	0.000000	621.715511	1.979779	0.000014	0.000000
RS	1	0.009177	621.715511	2.161532	0.000015	0.000002
RS	2	0.019197	621.715511	2.359976	0.000017	0.000006
RS	3	0.030137	621.715511	2.576646	0.000018	0.000011
RS	4	0.042080	15.653949	111.684934	0.000783	0.000477
RS	5	0.055119	15.653949	121.835980	0.000854	0.000669
RS	6	0.069355	4.451345	466.782404	0.003274	0.002697
RS	7	0.084898	4.451345	507.800215	0.003561	0.003314
RS	8	0.101867	2.325973	1054.848608	0.007398	0.007044
RS	9	0.120393	2.325973	1142.201749	0.008011	0.008087
RS	10	0.140620	1.640876	1748.383629	0.012262	0.012460
RS	11	0.162703	1.640876	1882.356667	0.013202	0.013825
RS	12	0.186812	1.365512	2428.231267	0.017030	0.017833
RS	13	0.213134	1.365512	2598.492861	0.018225	0.019449
RS	14	0.241872	1.252522	3022.850215	0.021201	0.022594
RS	15	0.273247	1.252522	3215.412952	0.022551	0.024383
RS	16	0.307502	1.219559	3502.893719	0.024568	0.026523
RS	17	0.344901	1.219559	3704.327480	0.025980	0.028381
RS	18	0.385731	1.233074	3863.858285	0.027099	0.029552
RS	19	0.430309	1.233074	4062.816668	0.028495	0.031382
RS	20	0.478978	1.279421	4106.268864	0.028799	0.031653
RS	21	0.532114	1.279421	4293.669821	0.030114	0.033379
RS	22	0.590126	1.356968	4222.238518	0.029613	0.032747
RS	23	0.653463	1.356968	4391.466133	0.030800	0.034316
RS	24	0.722611	1.473344	4197.155164	0.029437	0.032711
RS	25	0.798107	1.473344	4344.839189	0.030473	0.034084
RS	26	0.880530	1.643094	4025.971366	0.028236	0.031484
RS	27	0.970518	1.643094	4152.575840	0.029124	0.032642
RS	28	1.068765	1.885917	3727.746289	0.026145	0.029186
RS	29	1.176028	1.885917	3836.813510	0.026910	0.030132
RS	30	1.293136	2.225776	3345.118158	0.023461	0.026130
RS	31	1.420991	2.225776	3441.275218	0.024135	0.026888
RS	32	1.560580	2.689604	2930.819252	0.020555	0.022737
RS	33	1.712979	2.689604	3017.864607	0.021166	0.023340
RS	34	1.879365	3.303703	2532.002961	0.017758	0.019404
RS	35	2.061021	3.303703	2612.123636	0.018320	0.019888
RS	36	2.259349	4.086486	2180.804006	0.015295	0.016421
RS	37	2.475878	4.086486	2254.872784	0.015815	0.016816
RS	38	2.712279	5.039283	1892.385237	0.013272	0.013933
RS	39	2.970376	5.039283	1960.648112	0.013751	0.014262
RS	40	3.252159	6.140492	1668.108142	0.011699	0.011964
RS	41	3.559803	6.140492	1730.683051	0.012138	0.012244
RS	42	3.895681	7.347397	1500.927768	0.010527	0.010460
RS	43	4.262385	7.347397	1557.954223	0.010927	0.010702
RS	44	4.662742	8.603987	1380.509247	0.009682	0.009337
RS	45	5.099843	8.603987	1432.071447	0.010044	0.009547
RS	46	5.577058	9.847247	1296.823408	0.009095	0.008511
RS	47	6.098069	9.847247	1342.796492	0.009418	0.008694
RS	48	6.666897	11.017273	1240.817231	0.008702	0.007910
RS	49	7.287928	11.017273	1280.726724	0.008982	0.008064
RS	50	7.965954	12.083459	1202.600812	0.008434	0.007459
RS	51	8.706207	12.083459	1235.585883	0.008666	0.007582
RS	52	9.514396	13.086859	1168.845632	0.008198	0.007068
RS	53	10.396756	13.086859	1193.919410	0.008374	0.007155
RS	54	11.360095	14.932549	1067.495507	0.007487	0.006286
RS	55	12.411845	14.932549	1087.742801	0.007629	0.006354
RS	56	13.560118	14.932549	1101.353244	0.007724	0.006384
RS	57	14.813775	14.932549	1107.420197	0.007767	0.006368
RS	58	16.182485	136.119528	126.708530	0.000889	0.000815
RS	59	17.676809	136.119528	137.638082	0.000965	0.000870
RS	60	19.308274	136.119528	149.433911	0.001048	0.000927
RS	61	21.089467	136.119528	162.148733	0.001137	0.000987
RS	62	23.034129	136.119528	175.834893	0.001233	0.001048
RS	63	25.157262	136.119528	17323.424089	0.121498	0.072421
PA	4+25*2+4+6 0.002431289 0.008853171 25.157261825 621.715511290 15.653948728 4.451344840 2.325973259 1.640876111 1.365512345 1.252521636 1.219558825 1.233073549 1.279420982 1.356968118 1.473343730 1.643093826 1.885917175 2.225776386 2.689603657 3.303702685 4.086485656 5.039283311 6.140492187 7.347396579 8.603986926 9.847246645 11.017272592 12.083459350 13.086859030 14.932548919 136.119527678
//
IT	5903
RD	11
LK	-118246.497849
QD	-498.650421 -> -379.311181
RI	0.0161548336
TR	0.002091	0.009001
MT	26.400999
MM	C_pi: 14.755417, n_recomb: 149517.779788
RS	0	0.000000	1247.799021	1.040599	0.000007	0.000000
RS	1	0.009261	1247.799021	1.137008	0.000008	0.000001
RS	2	0.019379	1247.799021	1.242353	0.000008	0.000003
RS	3	0.030435	1247.799021	1.357463	0.000009	0.000006
RS	4	0.042514	21.838299	84.724656	0.000567	0.000358
RS	5	0.055712	21.838299	92.518090	0.000619	0.000500
RS	6	0.070132	5.522224	399.082454	0.002669	0.002273
RS	7	0.085888	5.522224	434.773305	0.002908	0.002782
RS	8	0.103103	2.728489	956.711716	0.006399	0.006261
RS	9	0.121912	2.728489	1037.890931	0.006942	0.007159
RS	10	0.142463	1.867220	1641.117340	0.010976	0.011374
RS	11	0.164917	1.867220	1770.867683	0.011844	0.012576
RS	12	0.189450	1.523023	2336.240154	0.015625	0.016556
RS	13	0.216256	1.523023	2506.341258	0.016763	0.018016
RS	14	0.245543	1.375624	2968.568073	0.019854	0.021269
RS	15	0.277544	1.375624	3165.980526	0.021175	0.022932
RS	16	0.312507	1.322369	3502.695895	0.023427	0.025298
RS	17	0.350709	1.322369	3713.818151	0.024839	0.027069
RS	18	0.392448	1.322236	3927.116996	0.026265	0.028548
RS	19	0.438053	1.322236	4139.642368	0.027687	0.030332
RS	20	0.487881	1.358282	4236.083616	0.028332	0.030958
RS	21	0.542324	1.358282	4439.481006	0.029692	0.032673
RS	22	0.601808	1.427329	4415.592087	0.029532	0.032412
RS	23	0.666802	1.427329	4601.526018	0.030776	0.033992
RS	24	0.737814	1.536314	4444.126586	0.029723	0.032741
RS	25	0.815402	1.536314	4607.539182	0.030816	0.034137
RS	26	0.900176	1.699434	4309.860940	0.028825	0.031836
RS	27	0.992801	1.699434	4450.000792	0.029762	0.033021
RS	28	1.094003	1.936138	4027.731121	0.026938	0.029777
RS	29	1.204578	1.936138	4147.722302	0.027741	0.030749
RS	30	1.325392	2.270228	3640.836909	0.024351	0.026859
RS	31	1.457395	2.270228	3745.622768	0.025051	0.027640
RS	32	1.601623	2.728584	3206.745836	0.021447	0.023510
RS	33	1.759207	2.728584	3300.782258	0.022076	0.024135
RS	34	1.931385	3.337656	2779.521935	0.018590	0.020155
RS	35	2.119508	3.337656	2865.592961	0.019166	0.020660
RS	36	2.325053	4.116116	2397.804105	0.016037	0.017112
RS	37	2.549633	4.116116	2477.133831	0.016567	0.017528
RS	38	2.795011	5.065417	2081.278270	0.013920	0.014554
RS	39	3.063113	5.065417	2154.240294	0.014408	0.014902
RS	40	3.356043	6.163448	1833.559274	0.012263	0.012518
RS	41	3.676102	6.163448	1900.271787	0.012709	0.012815
RS	42	4.025800	7.365880	1648.116255	0.011023	0.010960
RS	43	4.407883	7.365880	1708.662965	0.011428	0.011215
RS	44	4.825350	8.613633	1514.193567	0.010127	0.009794
RS	45	5.281478	8.613633	1568.568292	0.010491	0.010014
RS	46	5.779848	9.839189	1421.024989	0.009504	0.008939
RS	47	6.324370	9.839189	1468.963313	0.009825	0.009125
RS	48	6.919320	10.977156	1358.727214	0.009087	0.008316
RS	49	7.569367	10.977156	1399.536945	0.009360	0.008469
RS	50	8.279614	11.991248	1316.349122	0.008804	0.007850
RS	51	9.055635	11.991248	1348.858465	0.009021	0.007964
RS	52	9.903523	12.917230	1278.967399	0.008554	0.007443
RS	53	10.829931	12.917230	1301.838071	0.008707	0.007513
RS	54	11.842133	14.584725	1171.569691	0.007836	0.006639
RS	55	12.948074	14.584725	1188.311590	0.007948	0.006685
RS	56	14.156433	14.584725	1196.991149	0.008006	0.006686
RS	57	15.476697	14.584725	1196.658321	0.008003	0.006636
RS	58	16.919227	147.851741	122.828528	0.000821	0.000748
RS	59	18.495348	147.851741	133.627133	0.000894	0.000801
RS	60	20.217431	147.851741	145.309441	0.000972	0.000856
RS	61	22.098993	147.851741	157.933604	0.001056	0.000913
RS	62	24.154803	147.851741	171.558330	0.001147	0.000973
RS	63	26.400999	147.851741	17953.264505	0.120074	0.073467
PA	4+25*2+4+6 0.002091150 0.009000642 26.400998524 1247.799020868 21.838299459 5.522223745 2.728489416 1.867220403 1.523022577 1.375624182 1.322368847 1.322235886 1.358281777 1.427329289 1.536314423 1.699433679 1.936138108 2.270228192 2.728584052 3.337655734 4.116115888 5.065417442 6.163447824 7.365880231 8.613632888 9.839189110 10.977155973 11.991248264 12.917230497 14.584724783 147.851740785
//
IT	7251
RD	12
LK	-118013.764867
QD	-413.641152 -> -309.435617
RI	0.0144992227
TR	0.001807	0.009128
MT	27.587667
MM	C_pi: 15.111047, n_recomb: 154908.746816
RS	0	0.000000	2418.340144	0.559504	0.000004	0.000000
RS	1	0.009337	2418.340144	0.611769	0.000004	0.000001
RS	2	0.019545	2418.340144	0.668918	0.000004	0.000002
RS	3	0.030707	2418.340144	0.731409	0.000005	0.000003
RS	4	0.042911	29.695221	65.115507	0.000420	0.000275
RS	5	0.056254	29.695221	71.166285	0.000459	0.000382
RS	6	0.070844	6.718342	343.457737	0.002217	0.001948
RS	7	0.086795	6.718342	374.622250	0.002418	0.002376
RS	8	0.104236	3.155916	868.275576	0.005605	0.005632
RS	9	0.123305	3.155916	943.445975	0.006090	0.006413
RS	10	0.144154	2.104013	1533.973061	0.009902	0.010463
RS	11	0.166951	2.104013	1658.466659	0.010706	0.011529
RS	12	0.191875	1.687192	2230.134796	0.014396	0.015440
RS	13	0.219127	1.687192	2397.798337	0.015479	0.016765
RS	14	0.248924	1.503757	2884.638220	0.018622	0.020069
RS	15	0.281502	1.503757	3083.747805	0.019907	0.021616
RS	16	0.317122	1.429303	3458.717671	0.022327	0.024143
RS	17	0.356068	1.429303	3676.026384	0.023730	0.025833
RS	18	0.398650	1.414991	3935.438924	0.025405	0.027558
RS	19	0.445208	1.414991	4158.176281	0.026843	0.029297
RS	20	0.496114	1.440478	4303.510631	0.027781	0.030225
RS	21	0.551772	1.440478	4520.076633	0.029179	0.031925
RS	22	0.612626	1.501031	4543.170999	0.029328	0.031995
RS	23	0.679163	1.501031	4743.732275	0.030623	0.033584
RS	24	0.751912	1.602922	4626.116722	0.029863	0.032660
RS	25	0.831454	1.602922	4803.955767	0.031012	0.034079
RS	26	0.918422	1.760051	4533.343776	0.029265	0.032065
RS	27	1.013510	1.760051	4686.332886	0.030252	0.033277
RS	28	1.117477	1.991673	4274.610579	0.027594	0.030247
RS	29	1.231150	1.991673	4405.188993	0.028437	0.031246
RS	30	1.355437	2.321462	3892.005019	0.025125	0.027481
RS	31	1.491329	2.321462	4005.184832	0.025855	0.028287
RS	32	1.639908	2.776246	3446.530657	0.022249	0.024195
RS	33	1.802361	2.776246	3547.280432	0.022899	0.024844
RS	34	1.979981	3.382556	2998.235715	0.019355	0.020837
RS	35	2.174185	3.382556	3089.897511	0.019947	0.021365
RS	36	2.386521	4.159166	2591.897742	0.016732	0.017753
RS	37	2.618684	4.159166	2676.067630	0.017275	0.018189
RS	38	2.872522	5.107421	2251.756494	0.014536	0.015138
RS	39	3.150061	5.107421	2328.970458	0.015034	0.015504
RS	40	3.453514	6.204443	1983.915984	0.012807	0.013047
RS	41	3.785299	6.204443	2054.317639	0.013261	0.013359
RS	42	4.148063	7.404101	1782.643243	0.011508	0.011441
RS	43	4.544697	7.404101	1846.270844	0.011918	0.011709
RS	44	4.978364	8.644151	1637.020245	0.010568	0.010240
RS	45	5.452522	8.644151	1693.774440	0.010934	0.010468
RS	46	5.970951	9.852575	1535.748121	0.009914	0.009359
RS	47	6.537785	9.852575	1585.210222	0.010233	0.009550
RS	48	7.157543	10.958553	1468.268053	0.009478	0.008721
RS	49	7.835167	10.958553	1509.498980	0.009744	0.008872
RS	50	8.576059	11.920129	1422.698013	0.009184	0.008244
RS	51	9.386128	11.920129	1454.164683	0.009387	0.008350
RS	52	10.271830	12.767446	1382.642443	0.008926	0.007827
RS	53	11.240230	12.767446	1402.576628	0.009054	0.007879
RS	54	12.299047	14.249405	1271.814920	0.008210	0.007012
RS	55	13.456724	14.249405	1283.933148	0.008288	0.007033
RS	56	14.722492	14.249405	1286.514249	0.008305	0.007002
RS	57	16.106441	14.249405	1278.601948	0.008254	0.006912
RS	58	17.619608	157.669924	119.932518	0.000774	0.000700
RS	59	19.274056	157.669924	130.643467	0.000843	0.000750
RS	60	21.082978	157.669924	142.253043	0.000918	0.000804
RS	61	23.060795	157.669924	154.823701	0.000999	0.000859
RS	62	25.223277	157.669924	168.419157	0.001087	0.000918
RS	63	27.587667	157.669924	18359.422311	0.118518	0.074303
PA	4+25*2+4+6 0.001806718 0.009127558 27.587666979 2418.340143553 29.695220654 6.718341692 3.155915921 2.104012999 1.687192075 1.503756550 1.429302711 1.414990599 1.440478099 1.501031177 1.602922049 1.760050929 1.991673409 2.321462132 2.776245591 3.382555647 4.159166123 5.107420887 6.204443390 7.404101356 8.644150642 9.852574504 10.958553214 11.920129363 12.767445831 14.249404744 157.669923507
//
IT	7191
RD	13
LK	-117810.129928
QD	-340.646110 -> -249.203007
RI	0.0130590999
TR	0.001569	0.009241
MT	28.689614
MM	C_pi: 15.325011, n_recomb: 158785.563495
RS	0	0.000000	4539.130693	0.307237	0.000002	0.000000
RS	1	0.009405	4539.130693	0.336146	0.000002	0.000000
RS	2	0.019694	4539.130693	0.367776	0.000002	0.000001
RS	3	0.030950	4539.130693	0.402385	0.000003	0.000002
RS	4	0.043266	39.348657	50.777471	0.000320	0.000216
RS	5	0.056739	39.348657	55.536583	0.000350	0.000300
RS	6	0.071480	8.015508	297.938293	0.001876	0.001700
RS	7	0.087607	8.015508	325.297574	0.002049	0.002065
RS	8	0.105250	3.599460	789.596153	0.004973	0.005128
RS	9	0.124553	3.599460	859.097838	0.005410	0.005815
RS	10	0.145672	2.347655	1429.932198	0.009005	0.009700
RS	11	0.168776	2.347655	1548.548118	0.009752	0.010651
RS	12	0.194053	1.856255	2115.625923	0.013324	0.014468
RS	13	0.221708	1.856255	2279.076143	0.014353	0.015674
RS	14	0.251963	1.635816	2778.626615	0.017499	0.018983
RS	15	0.285063	1.635816	2976.702443	0.018747	0.020427
RS	16	0.321277	1.539479	3379.210123	0.021282	0.023062
RS	17	0.360896	1.539479	3599.430123	0.022668	0.024675
RS	18	0.404242	1.510485	3896.633759	0.024540	0.026594
RS	19	0.451664	1.510485	4126.217474	0.025986	0.028287
RS	20	0.503545	1.525074	4315.043469	0.027175	0.029469
RS	21	0.560306	1.525074	4541.723074	0.028603	0.031155
RS	22	0.622405	1.576977	4609.544890	0.029030	0.031515
RS	23	0.690344	1.576977	4822.278851	0.030370	0.033113
RS	24	0.764673	1.671840	4745.473796	0.029886	0.032488
RS	25	0.845992	1.671840	4936.009988	0.031086	0.033930
RS	26	0.934958	1.823307	4696.622111	0.029578	0.032188
RS	27	1.032291	1.823307	4861.390946	0.030616	0.033429
RS	28	1.138779	2.050477	4466.839249	0.028131	0.030612
RS	29	1.255281	2.050477	4607.388816	0.029016	0.031640
RS	30	1.382739	2.376921	4095.922249	0.025795	0.028007
RS	31	1.522184	2.376921	4217.096849	0.026558	0.028839
RS	32	1.674744	2.829418	3646.920867	0.022968	0.024800
RS	33	1.841651	2.829418	3754.031874	0.023642	0.025473
RS	34	2.024255	3.434534	3184.811078	0.020057	0.021456
RS	35	2.224032	3.434534	3281.683938	0.020667	0.022005
RS	36	2.442598	4.211037	2759.948635	0.017382	0.018344
RS	37	2.681718	4.211037	2848.544932	0.017940	0.018800
RS	38	2.943327	5.159987	2401.000996	0.015121	0.015685
RS	39	3.229539	5.159987	2482.039957	0.015631	0.016070
RS	40	3.542668	6.257572	2116.686884	0.013330	0.013548
RS	41	3.885245	6.257572	2190.359116	0.013794	0.013876
RS	42	4.260041	7.455691	1902.314714	0.011980	0.011904
RS	43	4.670084	7.455691	1968.625107	0.012398	0.012183
RS	44	5.118690	8.688912	1747.038802	0.011003	0.010673
RS	45	5.609486	8.688912	1805.796679	0.011373	0.010910
RS	46	6.146439	9.880776	1639.233512	0.010324	0.009772
RS	47	6.733890	9.880776	1689.857566	0.010642	0.009967
RS	48	7.376589	10.955136	1567.835067	0.009874	0.009123
RS	49	8.079730	10.955136	1609.117793	0.010134	0.009272
RS	50	8.848999	11.864463	1520.180078	0.009574	0.008641
RS	51	9.690615	11.864463	1550.184247	0.009763	0.008736
RS	52	10.611381	12.633169	1478.549963	0.009312	0.008219
RS	53	11.618741	12.633169	1495.000914	0.009415	0.008251
RS	54	12.720839	13.926408	1367.066107	0.008610	0.007404
RS	55	13.926584	13.926408	1373.596787	0.008651	0.007396
RS	56	15.245725	13.926408	1369.115696	0.008622	0.007329
RS	57	16.688925	13.926408	1352.701053	0.008519	0.007197
RS	58	18.267853	165.064357	118.136564	0.000744	0.000666
RS	59	19.995272	165.064357	128.819902	0.000811	0.000716
RS	60	21.885147	165.064357	140.416320	0.000884	0.000768
RS	61	23.952757	165.064357	152.991626	0.000964	0.000823
RS	62	26.214817	165.064357	166.613376	0.001049	0.000881
RS	63	28.689614	165.064357	18551.348679	0.116833	0.074981
PA	4+25*2+4+6 0.001569208 0.009241312 28.689613759 4539.130693380 39.348657365 8.015507547 3.599459643 2.347655496 1.856254650 1.635816171 1.539478662 1.510484746 1.525073609 1.576977349 1.671840408 1.823306620 2.050476700 2.376920798 2.829418027 3.434534275 4.211036903 5.159987344 6.257572297 7.455690644 8.688911896 9.880775866 10.955135773 11.864463495 12.633169067 13.926407673 165.064356939
//
IT	7956
RD	14
LK	-117631.694975
QD	-278.110467 -> -198.592999
RI	0.0117963568
TR	0.001373	0.009343
MT	29.697084
MM	C_pi: 15.414145, n_recomb: 161292.675853
RS	0	0.000000	8380.671428	0.169917	0.000001	0.000000
RS	1	0.009464	8380.671428	0.186006	0.000001	0.000000
RS	2	0.019824	8380.671428	0.203621	0.000001	0.000001
RS	3	0.031165	8380.671428	0.222904	0.000001	0.000001
RS	4	0.043579	50.768686	40.275563	0.000250	0.000174
RS	5	0.057168	50.768686	44.077946	0.000273	0.000241
RS	6	0.072042	9.372322	261.115959	0.001619	0.001511
RS	7	0.088325	9.372322	285.331947	0.001769	0.001828
RS	8	0.106149	4.045946	721.154397	0.004471	0.004729
RS	9	0.125659	4.045946	785.505056	0.004870	0.005340
RS	10	0.147017	2.592861	1332.307620	0.008260	0.009069
RS	11	0.170395	2.592861	1444.860538	0.008958	0.009923
RS	12	0.195986	2.027566	1999.011940	0.012394	0.013628
RS	13	0.223999	2.027566	2157.068421	0.013374	0.014730
RS	14	0.254663	1.770210	2659.210687	0.016487	0.018012
RS	15	0.288230	1.770210	2854.125802	0.017695	0.019360
RS	16	0.324973	1.651761	3274.231104	0.020300	0.022062
RS	17	0.365194	1.651761	3494.569748	0.021666	0.023601
RS	18	0.409222	1.607776	3821.092294	0.023690	0.025669
RS	19	0.457416	1.607776	4054.442204	0.025137	0.027315
RS	20	0.510172	1.611197	4280.433561	0.026538	0.028711
RS	21	0.567920	1.611197	4514.240263	0.027988	0.030378
RS	22	0.631134	1.654288	4623.064077	0.028663	0.030995
RS	23	0.700331	1.654288	4845.399325	0.030041	0.032597
RS	24	0.776077	1.742122	4808.619204	0.029813	0.032245
RS	25	0.858992	1.742122	5009.893154	0.031061	0.033707
RS	26	0.949754	1.888128	4803.988483	0.029784	0.032222
RS	27	1.049106	1.888128	4979.212740	0.030871	0.033492
RS	28	1.157861	2.111288	4606.729534	0.028561	0.030882
RS	29	1.276909	2.111288	4756.426650	0.029489	0.031939
RS	30	1.407225	2.435100	4253.327571	0.026370	0.028443
RS	31	1.549873	2.435100	4381.970304	0.027168	0.029303
RS	32	1.706023	2.886321	3807.575863	0.023607	0.025326
RS	33	1.876950	2.886321	3920.644681	0.024308	0.026023
RS	34	2.064055	3.491517	3338.305830	0.020697	0.022009
RS	35	2.268869	3.491517	3440.011760	0.021328	0.022580
RS	36	2.493066	4.269398	2900.751678	0.017984	0.018884
RS	37	2.738482	4.269398	2993.392629	0.018559	0.019360
RS	38	3.007125	5.220623	2527.750667	0.015672	0.016192
RS	39	3.301194	5.220623	2612.235717	0.016196	0.016594
RS	40	3.623094	6.320326	2230.655823	0.013830	0.014019
RS	41	3.975459	6.320326	2307.238732	0.014305	0.014362
RS	42	4.361174	7.518347	2005.988525	0.012437	0.012342
RS	43	4.783394	7.518347	2074.653581	0.012863	0.012634
RS	44	5.245574	8.746034	1843.189691	0.011428	0.011088
RS	45	5.751497	8.746034	1903.660737	0.011803	0.011334
RS	46	6.305301	9.922555	1730.497696	0.010729	0.010173
RS	47	6.911520	9.922555	1782.029122	0.011048	0.010372
RS	48	7.575113	10.966573	1656.510333	0.010270	0.009518
RS	49	8.301510	10.966573	1697.613886	0.010525	0.009665
RS	50	9.096657	11.825174	1607.938907	0.009969	0.009036
RS	51	9.967058	11.825174	1636.241256	0.010145	0.009121
RS	52	10.919837	12.517100	1565.911598	0.009709	0.008614
RS	53	11.962790	12.517100	1578.562969	0.009787	0.008625
RS	54	13.104452	13.623246	1456.525769	0.009030	0.007811
RS	55	14.354164	13.623246	1456.736609	0.009032	0.007771
RS	56	15.722153	13.623246	1444.506551	0.008956	0.007665
RS	57	17.219612	13.623246	1418.987967	0.008798	0.007489
RS	58	18.858797	169.891461	117.464777	0.000728	0.000646
RS	59	20.653118	169.891461	128.189619	0.000795	0.000695
RS	60	22.617261	169.891461	139.843016	0.000867	0.000748
RS	61	24.767296	169.891461	152.493357	0.000945	0.000803
RS	62	27.120817	169.891461	166.211059	0.001030	0.000861
RS	63	29.697084	169.891461	18557.886906	0.115057	0.075535
PA	4+25*2+4+6 0.001373152 0.009343389 29.697083850 8380.671428177 50.768685914 9.372322440 4.045945870 2.592861366 2.027566482 1.770209654 1.651760699 1.607775655 1.611197299 1.654288004 1.742122371 1.888128101 2.111288434 2.435100133 2.886320859 3.491517086 4.269397805 5.220623257 6.320325872 7.518346614 8.746034140 9.922554690 10.966572665 11.825174148 12.517100073 13.623245543 169.891460576
//
IT	9448
RD	15
LK	-117477.247494
QD	-225.330164 -> -157.537239
RI	0.0107122574
TR	0.001214	0.009429
MT	30.630465
MM	C_pi: 15.418799, n_recomb: 162720.696111
RS	0	0.000000	14568.026946	0.099110	0.000001	0.000000
RS	1	0.009518	14568.026946	0.108548	0.000001	0.000000
RS	2	0.019942	14568.026946	0.118886	0.000001	0.000000
RS	3	0.031358	14568.026946	0.130209	0.000001	0.000001
RS	4	0.043860	63.665600	32.628812	0.000201	0.000144
RS	5	0.057553	63.665600	35.728764	0.000220	0.000199
RS	6	0.072549	10.725061	232.090202	0.001426	0.001371
RS	7	0.088972	10.725061	253.793547	0.001560	0.001651
RS	8	0.106958	4.477370	663.837792	0.004080	0.004424
RS	9	0.126656	4.477370	723.748861	0.004448	0.004974
RS	10	0.148229	2.832219	1244.969120	0.007651	0.008562
RS	11	0.171855	2.832219	1351.759433	0.008307	0.009334
RS	12	0.197730	2.197344	1887.496772	0.011600	0.012921
RS	13	0.226068	2.197344	2039.695741	0.012535	0.013930
RS	14	0.257103	1.904725	2536.547582	0.015588	0.017160
RS	15	0.291091	1.904725	2726.990441	0.016759	0.018421
RS	16	0.328315	1.764683	3156.143545	0.019396	0.021156
RS	17	0.369082	1.764683	3374.588829	0.020739	0.022624
RS	18	0.413729	1.705831	3722.352453	0.022876	0.024803
RS	19	0.462625	1.705831	3957.028072	0.024318	0.026401
RS	20	0.516176	1.698080	4213.413153	0.025894	0.027973
RS	21	0.574823	1.698080	4451.801289	0.027359	0.029616
RS	22	0.639052	1.732370	4596.729266	0.028249	0.030456
RS	23	0.709394	1.732370	4826.327076	0.029660	0.032057
RS	24	0.786432	1.813282	4827.087908	0.029665	0.031951
RS	25	0.870802	1.813282	5037.202997	0.030956	0.033429
RS	26	0.963202	1.954110	4864.959977	0.029898	0.032184
RS	27	1.064397	1.954110	5049.280042	0.031030	0.033478
RS	28	1.175223	2.173763	4701.604087	0.028894	0.031068
RS	29	1.296598	2.173763	4859.567804	0.029864	0.032153
RS	30	1.429526	2.495730	4369.475672	0.026853	0.028795
RS	31	1.575105	2.495730	4505.032733	0.027686	0.029680
RS	32	1.734540	2.946785	3932.077459	0.024165	0.025775
RS	33	1.909150	2.946785	4050.720151	0.024894	0.026494
RS	34	2.100380	3.553539	3461.053727	0.021270	0.022494
RS	35	2.309810	3.553539	3567.274245	0.021923	0.023086
RS	36	2.539174	4.334642	3015.792997	0.018534	0.019366
RS	37	2.790369	4.334642	3112.181211	0.019126	0.019861
RS	38	3.065472	5.290320	2632.938368	0.016181	0.016651
RS	39	3.366760	5.290320	2720.587911	0.016719	0.017071
RS	40	3.696724	6.394577	2326.409035	0.014297	0.014450
RS	41	4.058093	6.394577	2405.647132	0.014784	0.014808
RS	42	4.453857	7.595099	2094.040502	0.012869	0.012749
RS	43	4.887290	7.595099	2164.843077	0.013304	0.013053
RS	44	5.361977	8.819988	1925.713076	0.011834	0.011478
RS	45	5.881844	8.819988	1987.727908	0.012216	0.011731
RS	46	6.451192	9.984047	1809.691811	0.011121	0.010554
RS	47	7.074730	9.984047	1862.013928	0.011443	0.010756
RS	48	7.757615	11.000835	1734.385059	0.010659	0.009897
RS	49	8.505498	11.000835	1775.242926	0.010910	0.010042
RS	50	9.324563	11.812183	1686.033671	0.010362	0.009420
RS	51	10.221586	11.812183	1712.598276	0.010525	0.009495
RS	52	11.203987	12.431379	1644.781095	0.010108	0.009004
RS	53	12.279893	12.431379	1653.570876	0.010162	0.008995
RS	54	13.458202	13.357090	1540.049783	0.009464	0.008224
RS	55	14.748663	13.357090	1533.495635	0.009424	0.008150
RS	56	16.161948	13.357090	1513.148087	0.009299	0.008004
RS	57	17.709749	13.357090	1478.267324	0.009085	0.007781
RS	58	19.404868	172.531504	117.830967	0.000724	0.000637
RS	59	21.261327	172.531504	128.667144	0.000791	0.000686
RS	60	23.294483	172.531504	140.449449	0.000863	0.000739
RS	61	25.521154	172.531504	153.248292	0.000942	0.000795
RS	62	27.959757	172.531504	167.136206	0.001027	0.000855
RS	63	30.630465	172.531504	18430.740059	0.113266	0.075981
PA	4+25*2+4+6 0.001213647 0.009429279 30.630465144 14568.026946407 63.665599901 10.725061253 4.477369770 2.832219247 2.197343531 1.904725285 1.764683283 1.705830787 1.698079637 1.732369945 1.813281811 1.954110334 2.173762739 2.495729674 2.946785380 3.553539050 4.334642128 5.290320497 6.394576784 7.595099354 8.819988448 9.984047477 11.000834837 11.812182624 12.431378775 13.357090200 172.531503631
//
IT	16475
RD	16
LK	-117346.354099
QD	-181.831910 -> -125.299404
RI	0.0098173446
TR	0.001085	0.009492
MT	31.530252
MM	C_pi: 15.387836, n_recomb: 163426.239354
RS	0	0.000000	23961.821659	0.060817	0.000000	0.000000
RS	1	0.009568	23961.821659	0.066639	0.000000	0.000000
RS	2	0.020052	23961.821659	0.073019	0.000000	0.000000
RS	3	0.031538	23961.821659	0.080010	0.000000	0.000000
RS	4	0.044124	77.510843	27.100361	0.000166	0.000123
RS	5	0.057914	77.510843	29.689853	0.000182	0.000169
RS	6	0.073023	11.995574	210.050780	0.001285	0.001270
RS	7	0.089579	11.995574	229.835003	0.001406	0.001524
RS	8	0.107718	4.873102	618.217456	0.003783	0.004203
RS	9	0.127592	4.873102	674.547301	0.004128	0.004705
RS	10	0.149369	3.057091	1171.052435	0.007166	0.008172
RS	11	0.173228	3.057091	1272.800958	0.007788	0.008874
RS	12	0.199371	2.361066	1787.356867	0.010937	0.012342
RS	13	0.228015	2.361066	1933.912822	0.011834	0.013271
RS	14	0.259400	2.036631	2420.101443	0.014809	0.016434
RS	15	0.293788	2.036631	2605.608719	0.015944	0.017616
RS	16	0.331466	1.876527	3036.968366	0.018583	0.020356
RS	17	0.372749	1.876527	3252.398139	0.019901	0.021757
RS	18	0.417982	1.803514	3614.283568	0.022116	0.024014
RS	19	0.467544	1.803514	3848.667440	0.023550	0.025564
RS	20	0.521847	1.784966	4128.841257	0.025264	0.027277
RS	21	0.581346	1.784966	4369.939225	0.026740	0.028894
RS	22	0.646538	1.810745	4545.481543	0.027814	0.029922
RS	23	0.717967	1.810745	4780.484236	0.029252	0.031518
RS	24	0.796231	1.885064	4814.989553	0.029463	0.031630
RS	25	0.881984	1.885064	5032.339570	0.030793	0.033119
RS	26	0.975941	2.021185	4892.092979	0.029935	0.032091
RS	27	1.078888	2.021185	5084.294205	0.031111	0.033406
RS	28	1.191685	2.238013	4761.998424	0.029139	0.031184
RS	29	1.315275	2.238013	4927.414525	0.030151	0.032293
RS	30	1.450690	2.559142	4452.747043	0.027246	0.029069
RS	31	1.599062	2.559142	4594.713045	0.028115	0.029979
RS	32	1.761630	3.011440	4026.828172	0.024640	0.026147
RS	33	1.939753	3.011440	4150.724484	0.025398	0.026888
RS	34	2.134919	3.621663	3557.822371	0.021770	0.022909
RS	35	2.348758	3.621663	3668.325959	0.022446	0.023520
RS	36	2.583058	4.408479	3108.592034	0.019021	0.019786
RS	37	2.839776	4.408479	3208.534450	0.019633	0.020298
RS	38	3.121057	5.371719	2719.176944	0.016639	0.017056
RS	39	3.429251	5.371719	2809.822689	0.017193	0.017491
RS	40	3.766934	6.484212	2405.924825	0.014722	0.014834
RS	41	4.136927	6.484212	2487.679441	0.015222	0.015206
RS	42	4.542320	7.691426	2167.999366	0.013266	0.013115
RS	43	4.986503	7.691426	2240.841704	0.013712	0.013430
RS	44	5.473185	8.918100	1995.823539	0.012212	0.011831
RS	45	6.006433	8.918100	2059.337111	0.012601	0.012094
RS	46	6.590703	10.074573	1877.807816	0.011490	0.010903
RS	47	7.230877	10.074573	1930.938684	0.011815	0.011110
RS	48	7.932304	11.069265	1802.287707	0.011028	0.010250
RS	49	8.700843	11.069265	1842.987408	0.011277	0.010394
RS	50	9.542918	11.838790	1755.171054	0.010740	0.009782
RS	51	10.465562	11.838790	1780.147772	0.010893	0.009849
RS	52	11.476487	12.391202	1715.781465	0.010499	0.009378
RS	53	12.584138	12.391202	1720.879073	0.010530	0.009348
RS	54	13.797770	13.146898	1617.938521	0.009900	0.008634
RS	55	15.127524	13.146898	1604.463415	0.009818	0.008524
RS	56	16.584510	13.146898	1575.932859	0.009643	0.008336
RS	57	18.180903	13.146898	1531.739459	0.009373	0.008066
RS	58	19.930040	173.702311	119.060160	0.000729	0.000636
RS	59	21.846536	173.702311	130.070629	0.000796	0.000687
RS	60	23.946404	173.702311	142.047479	0.000869	0.000741
RS	61	26.247191	173.702311	155.062793	0.000949	0.000798
RS	62	28.768119	173.702311	169.190731	0.001035	0.000859
RS	63	31.530252	173.702311	18229.091639	0.111543	0.076325
PA	4+25*2+4+6 0.001085164 0.009492211 31.530252000 23961.821659131 77.510843448 11.995573739 4.873102301 3.057090879 2.361065978 2.036630893 1.876526705 1.803513736 1.784966106 1.810744607 1.885064452 2.021184829 2.238013140 2.559141991 3.011439587 3.621663310 4.408479172 5.371719183 6.484211764 7.691425993 8.918100027 10.074573421 11.069265090 11.838790495 12.391202013 13.146897671 173.702310767
//
IT	13954
RD	17
LK	-117237.749689
QD	-146.878520 -> -100.502397
RI	0.0091046396
TR	0.000982	0.009526
MT	32.441834
MM	C_pi: 15.361235, n_recomb: 163706.329760
RS	0	0.000000	38851.132025	0.037763	0.000000	0.000000
RS	1	0.009618	38851.132025	0.041397	0.000000	0.000000
RS	2	0.020160	38851.132025	0.045381	0.000000	0.000000
RS	3	0.031716	38851.132025	0.049748	0.000000	0.000000
RS	4	0.044384	91.651241	23.116211	0.000141	0.000107
RS	5	0.058271	91.651241	25.337153	0.000155	0.000147
RS	6	0.073492	13.111148	194.024280	0.001185	0.001202
RS	7	0.090178	13.111148	212.418825	0.001298	0.001436
RS	8	0.108468	5.213619	584.085324	0.003568	0.004054
RS	9	0.128518	5.213619	637.748406	0.003896	0.004520
RS	10	0.150496	3.259047	1112.002589	0.006793	0.007885
RS	11	0.174587	3.259047	1209.688192	0.007389	0.008533
RS	12	0.200996	2.514107	1702.389445	0.010399	0.011885
RS	13	0.229944	2.514107	1844.000419	0.011264	0.012747
RS	14	0.261677	2.163179	2316.168395	0.014148	0.015830
RS	15	0.296461	2.163179	2496.933787	0.015253	0.016943
RS	16	0.334591	1.985515	2925.449273	0.017870	0.019667
RS	17	0.376388	1.985515	3137.492627	0.019165	0.021007
RS	18	0.422204	1.899647	3507.626574	0.021426	0.023313
RS	19	0.472428	1.899647	3740.851215	0.022851	0.024818
RS	20	0.527481	1.871114	4038.769413	0.024671	0.026639
RS	21	0.587829	1.871114	4281.368531	0.026153	0.028229
RS	22	0.653982	1.888968	4482.004192	0.027378	0.029414
RS	23	0.726496	1.888968	4721.072417	0.028839	0.031002
RS	24	0.805985	1.957260	4784.840553	0.029228	0.031302
RS	25	0.893118	1.957260	5008.169783	0.030592	0.032798
RS	26	0.988631	2.089326	4897.015025	0.029913	0.031964
RS	27	1.093331	2.089326	5096.083384	0.031129	0.033296
RS	28	1.208100	2.304223	4798.007511	0.029309	0.031245
RS	29	1.333907	2.304223	4970.162393	0.030360	0.032375
RS	30	1.471813	2.625717	4511.502988	0.027559	0.029277
RS	31	1.622983	2.625717	4659.425992	0.028462	0.030208
RS	32	1.788692	3.080949	4098.418454	0.025035	0.026449
RS	33	1.970337	3.080949	4227.294591	0.025822	0.027210
RS	34	2.169452	3.696954	3633.655329	0.022196	0.023255
RS	35	2.387718	3.696954	3748.266890	0.022896	0.023884
RS	36	2.626975	4.492579	3182.931205	0.019443	0.020141
RS	37	2.889243	4.492579	3286.303337	0.020074	0.020669
RS	38	3.176734	5.467316	2789.311061	0.017039	0.017402
RS	39	3.491875	5.467316	2882.860381	0.017610	0.017852
RS	40	3.837325	6.592876	2471.344359	0.015096	0.015165
RS	41	4.215999	6.592876	2555.555875	0.015611	0.015550
RS	42	4.631092	7.812359	2229.508694	0.013619	0.013433
RS	43	5.086106	7.812359	2304.373513	0.014076	0.013759
RS	44	5.584882	9.046992	2054.800277	0.012552	0.012142
RS	45	6.131627	9.046992	2119.850760	0.012949	0.012412
RS	46	6.730956	10.202469	1935.844053	0.011825	0.011213
RS	47	7.387925	10.202469	1989.892180	0.012155	0.011424
RS	48	8.108079	11.181814	1861.003558	0.011368	0.010567
RS	49	8.897494	11.181814	1901.737668	0.011617	0.010710
RS	50	9.762831	11.916338	1815.966111	0.011093	0.010113
RS	51	10.711393	11.916338	1839.636127	0.011237	0.010172
RS	52	11.751182	12.409041	1779.388412	0.010869	0.009725
RS	53	12.890974	12.409041	1781.136430	0.010880	0.009677
RS	54	14.140385	13.006974	1690.296172	0.010325	0.009028
RS	55	15.509959	13.006974	1669.995157	0.010201	0.008882
RS	56	17.011253	13.006974	1633.470164	0.009978	0.008652
RS	57	18.656933	13.006974	1580.261215	0.009653	0.008335
RS	58	20.460888	174.139569	120.936894	0.000739	0.000641
RS	59	22.438339	174.139569	132.172870	0.000807	0.000694
RS	60	24.605971	174.139569	144.398218	0.000882	0.000749
RS	61	26.982077	174.139569	157.686514	0.000963	0.000809
RS	62	29.586705	174.139569	172.113265	0.001051	0.000872
RS	63	32.441834	174.139569	17997.990840	0.109941	0.076572
PA	4+25*2+4+6 0.000981762 0.009526137 32.441834220 38851.132024720 91.651241259 13.111147734 5.213619338 3.259047061 2.514106596 2.163179343 1.985514962 1.899646972 1.871114056 1.888967723 1.957260131 2.089326204 2.304222900 2.625717113 3.080948792 3.696954167 4.492579216 5.467315790 6.592875890 7.812358666 9.046991678 10.202469075 11.181814255 11.916337561 12.409040771 13.006974385 174.139568635
//
IT	13880
RD	18
LK	-117148.904106
QD	-119.348127 -> -81.567570
RI	0.0085545257
TR	0.000898	0.009531
MT	33.389747
MM	C_pi: 15.360011, n_recomb: 163765.828384
RS	0	0.000000	64476.642436	0.022881	0.000000	0.000000
RS	1	0.009668	64476.642436	0.025094	0.000000	0.000000
RS	2	0.020270	64476.642436	0.027521	0.000000	0.000000
RS	3	0.031897	64476.642436	0.030183	0.000000	0.000000
RS	4	0.044648	105.470920	20.235592	0.000124	0.000096
RS	5	0.058632	105.470920	22.190335	0.000136	0.000131
RS	6	0.073967	14.017362	182.999303	0.001117	0.001158
RS	7	0.090786	14.017362	200.455334	0.001224	0.001379
RS	8	0.109230	5.485193	560.432943	0.003422	0.003965
RS	9	0.129457	5.485193	612.303301	0.003739	0.004406
RS	10	0.151640	3.431791	1067.448239	0.006518	0.007689
RS	11	0.175967	3.431791	1162.118090	0.007096	0.008294
RS	12	0.202646	2.652784	1633.514388	0.009975	0.011534
RS	13	0.231905	2.652784	1771.100773	0.010815	0.012342
RS	14	0.263992	2.282021	2227.408426	0.013601	0.015338
RS	15	0.299181	2.282021	2403.999384	0.014679	0.016394
RS	16	0.337771	2.090000	2826.194613	0.017258	0.019084
RS	17	0.380093	2.090000	3034.965742	0.018532	0.020372
RS	18	0.426506	1.993097	3408.671525	0.020814	0.022704
RS	19	0.477406	1.993097	3640.394553	0.022229	0.024167
RS	20	0.533227	1.955644	3951.030511	0.024126	0.026069
RS	21	0.594444	1.955644	4194.425913	0.025612	0.027633
RS	22	0.661580	1.966371	4415.084057	0.026960	0.028946
RS	23	0.735205	1.966371	4657.298798	0.028439	0.030524
RS	24	0.815949	2.029322	4745.840589	0.028979	0.030983
RS	25	0.904498	2.029322	4974.195055	0.030374	0.032485
RS	26	1.001608	2.158069	4888.679130	0.029852	0.031819
RS	27	1.108106	2.158069	5093.780543	0.031104	0.033166
RS	28	1.224900	2.371940	4817.852160	0.029419	0.031267
RS	29	1.352985	2.371940	4996.115737	0.030508	0.032416
RS	30	1.493452	2.695036	4552.775023	0.027801	0.029432
RS	31	1.647499	2.695036	4706.233074	0.028738	0.030382
RS	32	1.816439	3.154896	4152.613829	0.025357	0.026689
RS	33	2.001710	3.154896	4286.206848	0.026173	0.027468
RS	34	2.204893	3.779033	3693.099262	0.022551	0.023538
RS	35	2.427719	3.779033	3811.656319	0.023275	0.024183
RS	36	2.672087	4.586628	3242.344969	0.019799	0.020435
RS	37	2.940078	4.586628	3349.042208	0.020450	0.020978
RS	38	3.233978	5.576985	2846.051984	0.017379	0.017690
RS	39	3.556290	5.576985	2942.438916	0.017967	0.018153
RS	40	3.909762	6.720696	2524.778220	0.015417	0.015442
RS	41	4.297407	6.720696	2611.416726	0.015946	0.015839
RS	42	4.722526	7.958438	2280.214397	0.013924	0.013700
RS	43	5.188744	7.958438	2357.115728	0.014393	0.014037
RS	44	5.700034	9.207690	2103.942700	0.012847	0.012405
RS	45	6.260752	9.207690	2170.601122	0.013254	0.012683
RS	46	6.875678	10.369224	1984.838533	0.012120	0.011479
RS	47	7.550052	10.369224	2039.948897	0.012456	0.011695
RS	48	8.289622	11.340340	1911.359374	0.011671	0.010843
RS	49	9.100689	11.340340	1952.365751	0.011922	0.010987
RS	50	9.990166	12.046867	1869.063237	0.011413	0.010406
RS	51	10.965633	12.046867	1891.771439	0.011552	0.010458
RS	52	12.035404	12.486814	1836.089354	0.011212	0.010039
RS	53	13.208595	12.486814	1834.926699	0.011205	0.009974
RS	54	14.495204	12.938653	1757.255787	0.010730	0.009397
RS	55	15.906196	12.938653	1730.400762	0.010566	0.009216
RS	56	17.453596	12.938653	1686.243046	0.010297	0.008946
RS	57	19.150591	12.938653	1624.477031	0.009920	0.008583
RS	58	21.011643	174.341170	123.265326	0.000753	0.000651
RS	59	23.052613	174.341170	134.765180	0.000823	0.000705
RS	60	25.290893	174.341170	147.279763	0.000899	0.000762
RS	61	27.745559	174.341170	160.884069	0.000982	0.000824
RS	62	30.437530	174.341170	175.654791	0.001073	0.000889
RS	63	33.389747	174.341170	17765.867307	0.108483	0.076728
PA	4+25*2+4+6 0.000898210 0.009530613 33.389747389 64476.642436019 105.470920027 14.017361999 5.485193295 3.431791426 2.652784381 2.282020517 2.090000203 1.993097258 1.955644117 1.966371280 2.029322355 2.158068970 2.371940388 2.695036279 3.154896487 3.779033117 4.586628144 5.576985272 6.720696342 7.958437694 9.207690324 10.369223813 11.340340441 12.046867259 12.486813546 12.938653180 174.341170190
//
IT	11898
RD	19
LK	-117076.573213
QD	-97.915345 -> -67.079126
RI	0.0081335076
TR	0.000830	0.009507
MT	34.389297
MM	C_pi: 15.392156, n_recomb: 163709.521400
RS	0	0.000000	90999.063947	0.016293	0.000000	0.000000
RS	1	0.009719	90999.063947	0.017877	0.000000	0.000000
RS	2	0.020382	90999.063947	0.019615	0.000000	0.000000
RS	3	0.032082	90999.063947	0.021523	0.000000	0.000000
RS	4	0.044918	118.080055	18.198782	0.000111	0.000088
RS	5	0.059002	118.080055	19.966373	0.000122	0.000120
RS	6	0.074455	14.687648	176.018605	0.001075	0.001133
RS	7	0.091410	14.687648	192.908017	0.001178	0.001347
RS	8	0.110013	5.683119	545.735238	0.003334	0.003926
RS	9	0.130423	5.683119	596.583682	0.003644	0.004351
RS	10	0.152817	3.572150	1035.878647	0.006328	0.007566
RS	11	0.177388	3.572150	1128.523211	0.006893	0.008142
RS	12	0.204347	2.774902	1579.716593	0.009650	0.011274
RS	13	0.233925	2.774902	1714.233640	0.010471	0.012041
RS	14	0.266378	2.391475	2153.929001	0.013157	0.014944
RS	15	0.301986	2.391475	2327.069309	0.014215	0.015955
RS	16	0.341053	2.188831	2740.503063	0.016740	0.018597
RS	17	0.383918	2.188831	2946.366457	0.017998	0.019842
RS	18	0.430949	2.082919	3320.216212	0.020281	0.022180
RS	19	0.482550	2.082919	3550.413055	0.021687	0.023608
RS	20	0.539167	2.037853	3869.574268	0.023637	0.025567
RS	21	0.601285	2.037853	4113.388020	0.025126	0.027109
RS	22	0.669441	2.042348	4349.719439	0.026570	0.028523
RS	23	0.744221	2.042348	4594.453620	0.028065	0.030093
RS	24	0.826268	2.100711	4703.597015	0.028731	0.030685
RS	25	0.916290	2.100711	4936.241204	0.030152	0.032191
RS	26	1.015060	2.226899	4872.830813	0.029765	0.031670
RS	27	1.123430	2.226899	5083.261997	0.031050	0.033030
RS	28	1.242331	2.440629	4826.992854	0.029485	0.031263
RS	29	1.372789	2.440629	5010.789083	0.030608	0.032430
RS	30	1.515925	2.766480	4581.445746	0.027985	0.029545
RS	31	1.672972	2.766480	4740.019572	0.028954	0.030514
RS	32	1.845282	3.232575	4193.497285	0.025615	0.026879
RS	33	2.034338	3.232575	4331.524555	0.026459	0.027675
RS	34	2.241768	3.867076	3739.435216	0.022842	0.023766
RS	35	2.469358	3.867076	3861.751633	0.023589	0.024426
RS	36	2.719067	4.689683	3289.397951	0.020093	0.020674
RS	37	2.993044	4.689683	3399.296080	0.020764	0.021231
RS	38	3.293648	5.699694	2891.373827	0.017662	0.017925
RS	39	3.623467	5.699694	2990.517875	0.018267	0.018400
RS	40	3.985340	6.866590	2567.741346	0.015685	0.015668
RS	41	4.382382	6.866590	2656.765673	0.016229	0.016075
RS	42	4.818012	8.128558	2321.284413	0.014179	0.013919
RS	43	5.295979	8.128558	2400.226400	0.014661	0.014265
RS	44	5.820399	9.399135	2144.139047	0.013097	0.012622
RS	45	6.395786	9.399135	2212.467689	0.013515	0.012908
RS	46	7.027092	10.573760	2025.462410	0.012372	0.011701
RS	47	7.719754	10.573760	2081.773275	0.012716	0.011922
RS	48	8.479733	11.543681	1953.835814	0.011935	0.011077
RS	49	9.313573	11.543681	1995.351642	0.012188	0.011222
RS	50	10.228451	12.228901	1914.777378	0.011696	0.010659
RS	51	11.232244	12.228901	1936.881468	0.011831	0.010707
RS	52	12.333592	12.622500	1886.034166	0.011521	0.010316
RS	53	13.541977	12.622500	1882.440442	0.011499	0.010237
RS	54	14.867801	12.938508	1818.638862	0.011109	0.009736
RS	55	16.322479	12.938508	1785.624123	0.010907	0.009521
RS	56	17.918533	12.938508	1734.313574	0.010594	0.009213
RS	57	19.669702	12.938508	1664.556669	0.010168	0.008808
RS	58	21.591063	174.603692	125.880346	0.000769	0.000663
RS	59	23.699155	174.603692	137.670456	0.000841	0.000718
RS	60	26.012126	174.603692	150.502462	0.000919	0.000778
RS	61	28.549889	174.603692	164.452731	0.001005	0.000841
RS	62	31.334289	174.603692	179.599048	0.001097	0.000909
RS	63	34.389297	174.603692	17543.658723	0.107163	0.076805
PA	4+25*2+4+6 0.000830042 0.009507199 34.389297418 90999.063947294 118.080055442 14.687647628 5.683119354 3.572150031 2.774901651 2.391475024 2.188831012 2.082918890 2.037853082 2.042348160 2.100710716 2.226899255 2.440628930 2.766480406 3.232575481 3.867076225 4.689683106 5.699693989 6.866589697 8.128558317 9.399135043 10.573760099 11.543681206 12.228901359 12.622500301 12.938508193 174.603691754
//
IT	18963
RD	20
LK	-117017.473175
QD	-81.284560 -> -55.907774
RI	0.0078065568
TR	0.000774	0.009459
MT	35.449254
MM	C_pi: 15.458946, n_recomb: 163587.735863
RS	0	0.000000	123770.747781	0.012035	0.000000	0.000000
RS	1	0.009771	123770.747781	0.013212	0.000000	0.000000
RS	2	0.020498	123770.747781	0.014504	0.000000	0.000000
RS	3	0.032272	123770.747781	0.015922	0.000000	0.000000
RS	4	0.045197	130.074806	16.630800	0.000102	0.000082
RS	5	0.059385	130.074806	18.255065	0.000112	0.000111
RS	6	0.074959	15.136508	172.108600	0.001052	0.001123
RS	7	0.092055	15.136508	188.718415	0.001154	0.001333
RS	8	0.110822	5.809911	538.469704	0.003292	0.003924
RS	9	0.131422	5.809911	588.952027	0.003600	0.004342
RS	10	0.154035	3.680088	1015.359713	0.006207	0.007502
RS	11	0.178858	3.680088	1106.854083	0.006766	0.008059
RS	12	0.206106	2.879789	1539.124333	0.009409	0.011086
RS	13	0.236017	2.879789	1671.462474	0.010218	0.011824
RS	14	0.268851	2.490873	2094.349492	0.012803	0.014632
RS	15	0.304893	2.490873	2264.778339	0.013844	0.015608
RS	16	0.344457	2.281392	2667.909078	0.016309	0.018194
RS	17	0.387887	2.281392	2871.333887	0.017552	0.019405
RS	18	0.435561	2.168655	3242.723242	0.019823	0.021733
RS	19	0.487893	2.168655	3471.537237	0.021221	0.023133
RS	20	0.545338	2.117327	3795.958225	0.023204	0.025130
RS	21	0.608397	2.117327	4040.017556	0.024696	0.026653
RS	22	0.677618	2.116533	4288.380096	0.026215	0.028146
RS	23	0.753602	2.116533	4535.209136	0.027723	0.029710
RS	24	0.837012	2.171057	4661.313099	0.028494	0.030412
RS	25	0.928571	2.171057	4897.678075	0.029939	0.031923
RS	26	1.029077	2.295417	4853.088273	0.029667	0.031525
RS	27	1.139404	2.295417	5068.255753	0.030982	0.032898
RS	28	1.260512	2.509822	4829.111696	0.029520	0.031245
RS	29	1.393454	2.509822	5017.916539	0.030674	0.032428
RS	30	1.539386	2.839492	4600.945975	0.028125	0.029629
RS	31	1.699578	2.839492	4764.225407	0.029123	0.030615
RS	32	1.875422	3.313283	4224.089219	0.025822	0.027030
RS	33	2.068449	3.313283	4366.252998	0.026691	0.027842
RS	34	2.280338	3.960198	3775.194565	0.023077	0.023949
RS	35	2.512932	3.960198	3901.060331	0.023847	0.024624
RS	36	2.768253	4.800668	3326.131684	0.020332	0.020865
RS	37	3.048522	4.800668	3439.082413	0.021023	0.021435
RS	38	3.356179	5.834120	2926.920110	0.017892	0.018112
RS	39	3.693897	5.834120	3028.717958	0.018514	0.018599
RS	40	4.064616	7.029016	2601.538748	0.015903	0.015847
RS	41	4.471559	7.029016	2692.885975	0.016461	0.016265
RS	42	4.918266	8.321011	2353.744046	0.014388	0.014093
RS	43	5.408623	8.321011	2434.709193	0.014883	0.014448
RS	44	5.946895	9.619384	2176.207411	0.013303	0.012795
RS	45	6.537764	9.619384	2246.245726	0.013731	0.013089
RS	46	7.186369	10.813931	2058.347897	0.012583	0.011880
RS	47	7.898352	10.813931	2115.974341	0.012935	0.012108
RS	48	8.679907	11.789353	1988.909520	0.012158	0.011270
RS	49	9.537830	11.789353	2031.150420	0.012416	0.011418
RS	50	10.479585	12.459492	1953.431770	0.011941	0.010873
RS	51	11.513363	12.459492	1975.275755	0.012075	0.010918
RS	52	12.648157	12.812441	1929.392825	0.011794	0.010557
RS	53	13.893835	12.812441	1923.853868	0.011760	0.010465
RS	54	15.261235	13.001184	1874.318206	0.011458	0.010044
RS	55	16.762249	13.001184	1835.618197	0.011221	0.009798
RS	56	18.409934	13.001184	1777.709417	0.010867	0.009453
RS	57	20.218622	13.001184	1700.592293	0.010396	0.009009
RS	58	22.204045	175.077979	128.668075	0.000787	0.000676
RS	59	24.383472	175.077979	140.766156	0.000860	0.000733
RS	60	26.775860	175.077979	153.934638	0.000941	0.000795
RS	61	29.402019	175.077979	168.251234	0.001029	0.000861
RS	62	32.284792	175.077979	183.794748	0.001124	0.000931
RS	63	35.449254	175.077979	17334.244132	0.105963	0.076813
PA	4+25*2+4+6 0.000773709 0.009458567 35.449253871 123770.747780666 130.074806233 15.136507637 5.809911208 3.680087956 2.879788507 2.490873407 2.281392179 2.168655406 2.117326750 2.116532881 2.171057136 2.295416573 2.509822349 2.839492321 3.313282663 3.960197872 4.800667582 5.834120376 7.029015584 8.321010855 9.619384133 10.813931425 11.789352652 12.459491575 12.812441017 13.001183997 175.077978671
//
IT	34505
RD	21
LK	-116968.718987
QD	-68.340586 -> -47.205667
RI	0.0075580387
TR	0.000727	0.009394
MT	36.543778
MM	C_pi: 15.551014, n_recomb: 163448.504538
RS	0	0.000000	177343.986816	0.008438	0.000000	0.000000
RS	1	0.009824	177343.986816	0.009268	0.000000	0.000000
RS	2	0.020614	177343.986816	0.010179	0.000000	0.000000
RS	3	0.032463	177343.986816	0.011180	0.000000	0.000000
RS	4	0.045477	141.088543	15.433069	0.000094	0.000076
RS	5	0.059769	141.088543	16.948651	0.000104	0.000104
RS	6	0.075465	15.383965	170.617329	0.001044	0.001122
RS	7	0.092703	15.383965	187.175021	0.001145	0.001332
RS	8	0.111635	5.874765	537.067649	0.003286	0.003950
RS	9	0.132427	5.874765	587.705006	0.003596	0.004368
RS	10	0.155261	3.758115	1003.770843	0.006141	0.007482
RS	11	0.180338	3.758115	1094.829302	0.006698	0.008030
RS	12	0.207880	2.967890	1509.462930	0.009235	0.010956
RS	13	0.238127	2.967890	1640.372248	0.010036	0.011675
RS	14	0.271345	2.580029	2046.611796	0.012521	0.014385
RS	15	0.307827	2.580029	2214.980602	0.013552	0.015337
RS	16	0.347893	2.367210	2606.964381	0.015950	0.017859
RS	17	0.391896	2.367210	2808.403038	0.017182	0.019045
RS	18	0.440221	2.249676	3175.590839	0.019429	0.021352
RS	19	0.493294	2.249676	3403.215372	0.020821	0.022731
RS	20	0.551581	2.193333	3730.502086	0.022824	0.024750
RS	21	0.615594	2.193333	3974.731127	0.024318	0.026260
RS	22	0.685896	2.188091	4232.303612	0.025894	0.027815
RS	23	0.763105	2.188091	4480.920047	0.027415	0.029376
RS	24	0.847899	2.239393	4621.048802	0.028272	0.030168
RS	25	0.941023	2.239393	4860.675001	0.029738	0.031685
RS	26	1.043296	2.362447	4832.176709	0.029564	0.031391
RS	27	1.155617	2.362447	5051.566388	0.030906	0.032777
RS	28	1.278973	2.578091	4827.275709	0.029534	0.031220
RS	29	1.414447	2.578091	5020.605759	0.030717	0.032420
RS	30	1.563231	2.912292	4614.400782	0.028232	0.029693
RS	31	1.726631	2.912292	4781.982840	0.029257	0.030695
RS	32	1.906085	3.394748	4247.364825	0.025986	0.027151
RS	33	2.103169	3.394748	4393.353244	0.026879	0.027977
RS	34	2.319614	4.055482	3803.061474	0.023268	0.024096
RS	35	2.557324	4.055482	3932.243291	0.024058	0.024784
RS	36	2.818388	4.915800	3354.915957	0.020526	0.021017
RS	37	3.105099	4.915800	3470.745122	0.021234	0.021599
RS	38	3.419977	5.975458	2954.729497	0.018077	0.018258
RS	39	3.765790	5.975458	3059.052684	0.018716	0.018756
RS	40	4.145576	7.201997	2627.914118	0.016078	0.015986
RS	41	4.562674	7.201997	2721.496731	0.016650	0.016414
RS	42	5.020749	8.528399	2379.131395	0.014556	0.014227
RS	43	5.523826	8.528399	2462.075534	0.015063	0.014591
RS	44	6.076328	9.859544	2201.511418	0.013469	0.012930
RS	45	6.683108	9.859544	2273.268553	0.013908	0.013232
RS	46	7.349501	11.079284	2084.720386	0.012755	0.012022
RS	47	8.081361	11.079284	2143.741878	0.013116	0.012255
RS	48	8.885122	12.065356	2017.687992	0.012344	0.011426
RS	49	9.767847	12.065356	2060.827945	0.012608	0.011577
RS	50	10.737293	12.725152	1986.023419	0.012151	0.011050
RS	51	11.801981	12.725152	2007.905049	0.012285	0.011094
RS	52	12.971266	13.041608	1967.055550	0.012035	0.010762
RS	53	14.255426	13.041608	1960.011309	0.011992	0.010661
RS	54	15.665745	13.109054	1924.975345	0.011777	0.010321
RS	55	17.214618	13.109054	1881.059150	0.011509	0.010046
RS	56	18.915657	13.109054	1817.092586	0.011117	0.009668
RS	57	20.783811	13.109054	1733.220909	0.010604	0.009187
RS	58	22.835497	175.719154	131.554006	0.000805	0.000690
RS	59	25.088748	175.719154	143.970180	0.000881	0.000749
RS	60	27.563364	175.719154	157.485971	0.000964	0.000813
RS	61	30.281094	175.719154	172.180386	0.001053	0.000881
RS	62	33.265822	175.719154	188.133160	0.001151	0.000954
RS	63	36.543778	175.719154	17142.619470	0.104881	0.076766
PA	4+25*2+4+6 0.000726977 0.009393981 36.543778016 177343.986816264 141.088543386 15.383964743 5.874765493 3.758115258 2.967890328 2.580028958 2.367209741 2.249676140 2.193333094 2.188091133 2.239392599 2.362446882 2.578091122 2.912291857 3.394748040 4.055481929 4.915799998 5.975457833 7.201996605 8.528398606 9.859543985 11.079284108 12.065356417 12.725151518 13.041607938 13.109053611 175.719154249
//
IT	29750
RD	22
LK	-116928.052339
QD	-58.196275 -> -40.356080
RI	0.0073494645
TR	0.000687	0.009311
MT	37.701415
MM	C_pi: 15.671083, n_recomb: 163264.108349
RS	0	0.000000	281671.900737	0.005337	0.000000	0.000000
RS	1	0.009879	281671.900737	0.005864	0.000000	0.000000
RS	2	0.020733	281671.900737	0.006444	0.000000	0.000000
RS	3	0.032660	281671.900737	0.007081	0.000000	0.000000
RS	4	0.045764	151.561363	14.459415	0.000089	0.000072
RS	5	0.060164	151.561363	15.887326	0.000097	0.000098
RS	6	0.075986	15.476646	170.860733	0.001047	0.001129
RS	7	0.093370	15.476646	187.534005	0.001149	0.001341
RS	8	0.112472	5.888048	540.377168	0.003310	0.003999
RS	9	0.133462	5.888048	591.602185	0.003624	0.004422
RS	10	0.156524	3.809946	999.423920	0.006122	0.007499
RS	11	0.181865	3.809946	1090.649437	0.006680	0.008046
RS	12	0.209709	3.040585	1488.838176	0.009119	0.010872
RS	13	0.240304	3.040585	1618.973618	0.009916	0.011581
RS	14	0.273921	2.659498	2008.934707	0.012305	0.014193
RS	15	0.310859	2.659498	2175.843959	0.013327	0.015128
RS	16	0.351445	2.446678	2556.108733	0.015656	0.017583
RS	17	0.396042	2.446678	2756.010304	0.016881	0.018750
RS	18	0.445043	2.326363	3117.628803	0.019096	0.021029
RS	19	0.498885	2.326363	3344.299945	0.020484	0.022392
RS	20	0.558046	2.266273	3672.490983	0.022494	0.024423
RS	21	0.623052	2.266273	3916.892061	0.023991	0.025923
RS	22	0.694479	2.257478	4181.238285	0.025610	0.027525
RS	23	0.772961	2.257478	4431.429005	0.027143	0.029084
RS	24	0.859197	2.306192	4583.043484	0.028071	0.029952
RS	25	0.953952	2.306192	4825.562353	0.029557	0.031476
RS	26	1.058066	2.428489	4810.725257	0.029466	0.031270
RS	27	1.172466	2.428489	5033.892237	0.030833	0.032669
RS	28	1.298167	2.646028	4822.249409	0.029536	0.031195
RS	29	1.436286	2.646028	5019.661080	0.030746	0.032410
RS	30	1.588048	2.985534	4622.672009	0.028314	0.029743
RS	31	1.754802	2.985534	4794.164940	0.029364	0.030761
RS	32	1.938029	3.477773	4264.097438	0.026118	0.027248
RS	33	2.139357	3.477773	4413.590837	0.027033	0.028088
RS	34	2.360572	4.153943	3823.663931	0.023420	0.024213
RS	35	2.603640	4.153943	3955.910351	0.024230	0.024913
RS	36	2.870720	5.036412	3376.213755	0.020679	0.021136
RS	37	3.164184	5.036412	3494.724595	0.021405	0.021729
RS	38	3.486637	6.125468	2975.120240	0.018223	0.018371
RS	39	3.840944	6.125468	3081.815549	0.018876	0.018879
RS	40	4.230251	7.387788	2647.084461	0.016214	0.016091
RS	41	4.658016	7.387788	2742.787917	0.016800	0.016528
RS	42	5.128038	8.753648	2397.548251	0.014685	0.014327
RS	43	5.644491	8.753648	2482.398451	0.015205	0.014700
RS	44	6.211962	10.123341	2220.036971	0.013598	0.013031
RS	45	6.835491	10.123341	2293.491859	0.014048	0.013340
RS	46	7.520615	11.374327	2104.459477	0.012890	0.012129
RS	47	8.273419	11.374327	2164.924319	0.013260	0.012369
RS	48	9.100590	12.376835	2039.944926	0.012495	0.011548
RS	49	10.009472	12.376835	2084.127747	0.012765	0.011703
RS	50	11.008139	13.031395	2012.210897	0.012325	0.011195
RS	51	12.105460	13.031395	2034.403861	0.012461	0.011238
RS	52	13.311179	13.315657	1998.535053	0.012241	0.010936
RS	53	14.636006	13.315657	1990.420441	0.012191	0.010828
RS	54	16.091706	13.267282	1969.855755	0.012065	0.010570
RS	55	17.691208	13.267282	1921.259490	0.011768	0.010267
RS	56	19.448717	13.267282	1851.841585	0.011343	0.009859
RS	57	21.379843	13.267282	1761.882520	0.010792	0.009344
RS	58	23.501735	176.645645	134.467720	0.000824	0.000704
RS	59	25.833238	176.645645	147.207501	0.000902	0.000766
RS	60	28.395060	176.645645	161.076615	0.000987	0.000831
RS	61	31.209952	176.645645	176.155319	0.001079	0.000902
RS	62	34.302914	176.645645	192.524192	0.001179	0.000977
RS	63	37.701415	176.645645	16958.848062	0.103874	0.076675
PA	4+25*2+4+6 0.000687268 0.009310723 37.701414760 281671.900737177 151.561363107 15.476646045 5.888047888 3.809945534 3.040585457 2.659498271 2.446677939 2.326363002 2.266273391 2.257477913 2.306192032 2.428488792 2.646028334 2.985534438 3.477772509 4.153943034 5.036412376 6.125467781 7.387787868 8.753648215 10.123341130 11.374326592 12.376835221 13.031395408 13.315656967 13.267282235 176.645645310
//
IT	36414
RD	23
LK	-116893.602419
QD	-50.160515 -> -34.894023
RI	0.0071813805
TR	0.000654	0.009219
MT	38.885705
MM	C_pi: 15.808229, n_recomb: 163078.813493
RS	0	0.000000	401178.207499	0.003763	0.000000	0.000000
RS	1	0.009932	401178.207499	0.004137	0.000000	0.000000
RS	2	0.020851	401178.207499	0.004549	0.000000	0.000000
RS	3	0.032855	401178.207499	0.005001	0.000000	0.000000
RS	4	0.046050	162.314285	13.587398	0.000083	0.000068
RS	5	0.060556	162.314285	14.936591	0.000092	0.000092
RS	6	0.076503	15.475860	172.125466	0.001055	0.001139
RS	7	0.094034	15.475860	189.012723	0.001159	0.001355
RS	8	0.113306	5.864142	547.082165	0.003355	0.004060
RS	9	0.134493	5.864142	599.205249	0.003674	0.004493
RS	10	0.157783	3.840621	1000.560659	0.006135	0.007538
RS	11	0.183387	3.840621	1092.405217	0.006699	0.008090
RS	12	0.211534	3.099947	1475.222327	0.009046	0.010820
RS	13	0.242477	3.099947	1605.084874	0.009842	0.011527
RS	14	0.276493	2.730291	1979.176652	0.012136	0.014041
RS	15	0.313887	2.730291	2145.090496	0.013154	0.014967
RS	16	0.354996	2.520151	2513.494987	0.015413	0.017352
RS	17	0.400188	2.520151	2712.219740	0.016631	0.018507
RS	18	0.449868	2.398607	3067.603338	0.018811	0.020752
RS	19	0.504483	2.398607	3293.528197	0.020196	0.022105
RS	20	0.564522	2.335781	3621.357923	0.022206	0.024138
RS	21	0.630525	2.335781	3865.954773	0.023706	0.025633
RS	22	0.703083	2.324004	4135.563683	0.025359	0.027272
RS	23	0.782848	2.324004	4387.178858	0.026902	0.028832
RS	24	0.870536	2.370582	4548.383010	0.027891	0.029764
RS	25	0.966933	2.370582	4793.504742	0.029394	0.031296
RS	26	1.072904	2.492491	4790.364386	0.029375	0.031166
RS	27	1.189401	2.492491	5016.940256	0.030764	0.032579
RS	28	1.317469	2.712229	4816.270917	0.029533	0.031174
RS	29	1.458257	2.712229	5017.380113	0.030767	0.032405
RS	30	1.613028	3.057454	4628.213133	0.028380	0.029788
RS	31	1.783172	3.057454	4803.265216	0.029454	0.030820
RS	32	1.970215	3.560055	4276.821655	0.026225	0.027330
RS	33	2.175836	3.560055	4429.523100	0.027162	0.028185
RS	34	2.401880	4.252559	3839.466867	0.023544	0.024310
RS	35	2.650375	4.252559	3974.537827	0.024372	0.025022
RS	36	2.923551	5.158564	3392.314949	0.020802	0.021230
RS	37	3.223861	5.158564	3513.316281	0.021544	0.021833
RS	38	3.553998	6.279024	2990.199315	0.018336	0.018456
RS	39	3.916926	6.279024	3099.115149	0.019004	0.018973
RS	40	4.315901	7.579837	2660.983303	0.016317	0.016167
RS	41	4.754503	7.579837	2758.690821	0.016916	0.016613
RS	42	5.236669	8.988671	2410.757897	0.014783	0.014398
RS	43	5.766725	8.988671	2497.434537	0.015314	0.014779
RS	44	6.349428	10.400909	2233.443202	0.013695	0.013102
RS	45	6.990008	10.400909	2308.560680	0.014156	0.013419
RS	46	7.694212	11.687351	2119.147469	0.012995	0.012208
RS	47	8.468359	11.687351	2181.079562	0.013374	0.012454
RS	48	9.319398	12.710364	2057.193017	0.012615	0.011641
RS	49	10.254965	12.710364	2102.525028	0.012893	0.011801
RS	50	11.283456	13.363226	2033.447628	0.012469	0.011310
RS	51	12.414100	13.363226	2056.171999	0.012608	0.011355
RS	52	13.657043	13.618195	2025.213071	0.012419	0.011081
RS	53	15.023439	13.618195	2016.393139	0.012365	0.010968
RS	54	16.525551	13.457300	2010.222982	0.012327	0.010790
RS	55	18.176858	13.457300	1957.418592	0.012003	0.010464
RS	56	19.992178	13.457300	1883.080210	0.011547	0.010028
RS	57	21.987802	13.457300	1787.614037	0.010962	0.009484
RS	58	24.181638	177.724363	137.398448	0.000843	0.000719
RS	59	26.593374	177.724363	150.464535	0.000923	0.000782
RS	60	29.244651	177.724363	164.689816	0.001010	0.000850
RS	61	32.159262	177.724363	180.155732	0.001105	0.000923
RS	62	35.363363	177.724363	196.943607	0.001208	0.001001
RS	63	38.885705	177.724363	16789.758495	0.102955	0.076550
PA	4+25*2+4+6 0.000653548 0.009218708 38.885705288 401178.207499121 162.314285210 15.475860093 5.864142237 3.840621366 3.099946882 2.730290708 2.520150541 2.398607173 2.335780642 2.324004367 2.370582306 2.492491104 2.712228817 3.057453982 3.560055170 4.252558853 5.158563541 6.279024202 7.579837055 8.988671017 10.400909107 11.687351460 12.710364393 13.363226063 13.618194767 13.457299977 177.724362798
//
IT	45735
RD	24
LK	-116864.078642
QD	-43.736511 -> -30.502862
RI	0.0070299453
TR	0.000624	0.009115
MT	40.121526
MM	C_pi: 15.964591, n_recomb: 162861.640675
RS	0	0.000000	554476.716416	0.002734	0.000000	0.000000
RS	1	0.009987	554476.716416	0.003008	0.000000	0.000000
RS	2	0.020971	554476.716416	0.003308	0.000000	0.000000
RS	3	0.033052	554476.716416	0.003639	0.000000	0.000000
RS	4	0.046340	171.330482	12.952627	0.000080	0.000063
RS	5	0.060954	171.330482	14.245901	0.000087	0.000087
RS	6	0.077029	15.413486	174.071742	0.001069	0.001150
RS	7	0.094708	15.413486	191.241702	0.001174	0.001371
RS	8	0.114153	5.813308	556.376209	0.003416	0.004131
RS	9	0.135540	5.813308	609.643690	0.003743	0.004578
RS	10	0.159063	3.854954	1005.852226	0.006176	0.007596
RS	11	0.184936	3.854954	1098.672888	0.006746	0.008158
RS	12	0.213392	3.148300	1467.068129	0.009008	0.010795
RS	13	0.244689	3.148300	1597.067395	0.009806	0.011505
RS	14	0.279113	2.793573	1955.849117	0.012009	0.013922
RS	15	0.316974	2.793573	2121.169162	0.013024	0.014845
RS	16	0.358617	2.588344	2477.778360	0.015214	0.017158
RS	17	0.404418	2.588344	2675.657906	0.016429	0.018307
RS	18	0.454793	2.467040	3024.271055	0.018570	0.020515
RS	19	0.510199	2.467040	3249.656177	0.019953	0.021861
RS	20	0.571139	2.402432	3576.106584	0.021958	0.023892
RS	21	0.638164	2.402432	3820.950929	0.023461	0.025383
RS	22	0.711883	2.388265	4094.507691	0.025141	0.027052
RS	23	0.792964	2.388265	4347.444150	0.026694	0.028616
RS	24	0.882143	2.433122	4516.685954	0.027733	0.029602
RS	25	0.980228	2.433122	4764.176512	0.029253	0.031143
RS	26	1.088108	2.555037	4771.001444	0.029295	0.031078
RS	27	1.206762	2.555037	5000.667478	0.030705	0.032504
RS	28	1.337266	2.777366	4809.385759	0.029531	0.031159
RS	29	1.480803	2.777366	5013.844625	0.030786	0.032405
RS	30	1.638675	3.128814	4631.200905	0.028436	0.029829
RS	31	1.812313	3.128814	4809.480466	0.029531	0.030876
RS	32	2.003292	3.642481	4285.785935	0.026316	0.027402
RS	33	2.213344	3.642481	4441.404393	0.027271	0.028269
RS	34	2.444373	4.352447	3850.686432	0.023644	0.024389
RS	35	2.698475	4.352447	3988.339176	0.024489	0.025112
RS	36	2.977953	5.283634	3403.428498	0.020898	0.021304
RS	37	3.285343	5.283634	3526.720016	0.021655	0.021917
RS	38	3.623430	6.437957	3000.106677	0.018421	0.018518
RS	39	3.995282	6.437957	3111.079150	0.019103	0.019045
RS	40	4.404271	7.780615	2669.668934	0.016392	0.016219
RS	41	4.854104	7.780615	2769.249436	0.017004	0.016673
RS	42	5.348861	9.236484	2418.810659	0.014852	0.014445
RS	43	5.893028	9.236484	2507.215994	0.015395	0.014833
RS	44	6.491540	10.696100	2241.706942	0.013764	0.013149
RS	45	7.149825	10.696100	2318.431353	0.014236	0.013473
RS	46	7.873851	12.022956	2128.707258	0.013071	0.012262
RS	47	8.670185	12.022956	2192.107138	0.013460	0.012515
RS	48	9.546047	13.071195	2069.289220	0.012706	0.011708
RS	49	10.509379	13.071195	2115.851459	0.012992	0.011874
RS	50	11.568918	13.726338	2049.509999	0.012584	0.011399
RS	51	12.734271	13.726338	2072.961667	0.012728	0.011447
RS	52	14.016005	13.955058	2046.769466	0.012568	0.011201
RS	53	15.425744	13.955058	2037.593685	0.012511	0.011084
RS	54	16.976271	13.684668	2045.549424	0.012560	0.010986
RS	55	18.681646	13.684668	1989.044355	0.012213	0.010638
RS	56	20.557333	13.684668	1910.350777	0.011730	0.010178
RS	57	22.620342	13.684668	1809.989081	0.011114	0.009607
RS	58	24.889380	179.028269	140.309946	0.000862	0.000734
RS	59	27.385022	179.028269	153.702991	0.000944	0.000799
RS	60	30.129900	179.028269	168.285171	0.001033	0.000869
RS	61	33.148903	179.028269	184.139041	0.001131	0.000944
RS	62	36.469408	179.028269	201.346566	0.001236	0.001024
RS	63	40.121526	179.028269	16626.460365	0.102089	0.076400
PA	4+25*2+4+6 0.000624290 0.009115376 40.121525626 554476.716416358 171.330482413 15.413486086 5.813307626 3.854953519 3.148300220 2.793572522 2.588344393 2.467040297 2.402431884 2.388265440 2.433122229 2.555036864 2.777365766 3.128813642 3.642480940 4.352447454 5.283634267 6.437957406 7.780614536 9.236483938 10.696100305 12.022956016 13.071194848 13.726337604 13.955057505 13.684668228 179.028268888
//
IT	50036
RD	25
LK	-116838.382935
QD	-38.527418 -> -26.919352
RI	0.0069004812
TR	0.000599	0.009007
MT	41.383220
MM	C_pi: 16.133412, n_recomb: 162644.948741
RS	0	0.000000	633479.426992	0.002403	0.000000	0.000000
RS	1	0.010041	633479.426992	0.002645	0.000000	0.000000
RS	2	0.021090	633479.426992	0.002911	0.000000	0.000000
RS	3	0.033248	633479.426992	0.003203	0.000000	0.000000
RS	4	0.046627	180.229106	12.388606	0.000076	0.000060
RS	5	0.061350	180.229106	13.632294	0.000084	0.000082
RS	6	0.077550	15.326100	176.309997	0.001084	0.001160
RS	7	0.095378	15.326100	193.792311	0.001192	0.001386
RS	8	0.114995	5.749271	567.095471	0.003487	0.004205
RS	9	0.136582	5.749271	621.643704	0.003822	0.004668
RS	10	0.160337	3.857789	1014.028170	0.006235	0.007662
RS	11	0.186476	3.857789	1108.069306	0.006813	0.008239
RS	12	0.215241	3.188062	1462.907992	0.008994	0.010785
RS	13	0.246893	3.188062	1593.336509	0.009796	0.011504
RS	14	0.281724	2.850639	1937.430341	0.011912	0.013826
RS	15	0.320052	2.850639	2102.454009	0.012927	0.014751
RS	16	0.362228	2.652068	2447.443643	0.015048	0.016994
RS	17	0.408639	2.652068	2644.726837	0.016261	0.018140
RS	18	0.459711	2.532011	2986.475214	0.018362	0.020309
RS	19	0.515910	2.532011	3211.486926	0.019745	0.021653
RS	20	0.577752	2.466192	3536.165344	0.021742	0.023677
RS	21	0.645803	2.466192	3781.315317	0.023249	0.025169
RS	22	0.720687	2.450050	4057.967353	0.024950	0.026862
RS	23	0.803090	2.450050	4312.160380	0.026513	0.028432
RS	24	0.893767	2.493479	4488.291154	0.027596	0.029465
RS	25	0.993549	2.493479	4737.976293	0.029131	0.031017
RS	26	1.103350	2.615567	4753.580104	0.029227	0.031009
RS	27	1.224175	2.615567	4986.086807	0.030656	0.032449
RS	28	1.357132	2.840653	4802.985763	0.029530	0.031155
RS	29	1.503439	2.840653	5010.511111	0.030806	0.032416
RS	30	1.664436	3.198533	4633.337395	0.028487	0.029872
RS	31	1.841599	3.198533	4814.565240	0.029602	0.030933
RS	32	2.036550	3.723633	4292.780890	0.026394	0.027469
RS	33	2.251075	3.723633	4451.066281	0.027367	0.028348
RS	34	2.487141	4.451621	3859.196464	0.023728	0.024458
RS	35	2.746909	4.451621	3999.217172	0.024589	0.025191
RS	36	3.032760	5.409044	3411.305452	0.020974	0.021363
RS	37	3.347312	5.409044	3536.709928	0.021745	0.021985
RS	38	3.693448	6.598811	3006.516709	0.018485	0.018563
RS	39	4.074339	6.598811	3119.398948	0.019179	0.019098
RS	40	4.493474	7.985620	2674.722019	0.016445	0.016252
RS	41	4.954693	7.985620	2776.055878	0.017068	0.016714
RS	42	5.462222	9.491603	2423.147177	0.014898	0.014471
RS	43	6.020710	9.491603	2513.190165	0.015452	0.014867
RS	44	6.635276	11.002114	2246.222527	0.013811	0.013175
RS	45	7.311548	11.002114	2324.496658	0.014292	0.013506
RS	46	8.055722	12.373220	2134.458055	0.013123	0.012294
RS	47	8.874618	12.373220	2199.315460	0.013522	0.012553
RS	48	9.775736	13.450213	2077.520358	0.012773	0.011754
RS	49	10.767334	13.450213	2125.369628	0.013068	0.011925
RS	50	11.858496	14.110590	2061.651211	0.012676	0.011466
RS	51	13.059218	14.110590	2085.984901	0.012825	0.011518
RS	52	14.380502	14.315208	2064.415353	0.012693	0.011299
RS	53	15.834453	14.315208	2055.172516	0.012636	0.011180
RS	54	17.434391	13.937023	2076.978729	0.012770	0.011160
RS	55	19.194975	13.937023	2017.211937	0.012403	0.010792
RS	56	21.132334	13.937023	1934.649728	0.011895	0.010310
RS	57	23.264219	13.937023	1829.915888	0.011251	0.009715
RS	58	25.610161	180.459826	143.212112	0.000881	0.000749
RS	59	28.191654	180.459826	156.932350	0.000965	0.000815
RS	60	31.032347	180.459826	171.871619	0.001057	0.000888
RS	61	34.158267	180.459826	188.113509	0.001157	0.000965
RS	62	37.598054	180.459826	205.740518	0.001265	0.001048
RS	63	41.383220	180.459826	16474.233845	0.101290	0.076230
PA	4+25*2+4+6 0.000598810 0.009007119 41.383219800 633479.426992493 180.229105829 15.326099718 5.749270589 3.857789379 3.188061706 2.850638627 2.652068189 2.532011423 2.466192095 2.450049784 2.493478604 2.615567478 2.840653199 3.198532678 3.723632512 4.451620858 5.409043776 6.598811406 7.985619519 9.491602943 11.002114364 12.373219623 13.450213326 14.110589930 14.315208472 13.937022594 180.459825678
//
CC
CC	Brief Description of the file format:
CC	  CC  comments
CC	  MM  useful-messages
CC	  RD  round-of-iterations
CC	  LL  \log[P(sequence)]
CC	  QD  Q-before-opt Q-after-opt
CC	  TR  \theta_0 \rho_0
CC	  RS  k t_k \lambda_k \pi_k \sum_{l\not=k}A_{kl} A_{kk}
CC	  DC  begin end best-k t_k+\Delta_k max-prob
CC
MM	Version: 0.6.5-r67
MM	pattern:4+25*2+4+6, n:63, n_free_lambdas:28
MM	n_iterations:25, skip:1, max_t:5, theta/rho:5
MM	is_decoding:0
MM	n_seqs:30, sum_L:1257204, sum_n:44155
RD	0
LK	0.000000
QD	0.000000 -> 0.000000
RI	inf
TR	0.035753	0.007151
MT	5.000000
MM	C_pi: 1.000000, n_recomb: 8957.781952
RS	0	0.000000	1.000000	57.297304	0.006396	0.000000
RS	1	0.006440	1.000000	60.584572	0.006763	0.000000
RS	2	0.013294	1.000000	64.033121	0.007148	0.000000
RS	3	0.020590	1.000000	67.647249	0.007552	0.000000
RS	4	0.028356	1.000000	71.430840	0.007974	0.000000
RS	5	0.036622	1.000000	75.387267	0.008416	0.000000
RS	6	0.045421	1.000000	79.519290	0.008877	0.000000
RS	7	0.054785	1.000000	83.828930	0.009358	0.000000
RS	8	0.064753	1.000000	88.317344	0.009859	0.000000
RS	9	0.075363	1.000000	92.984675	0.010380	0.000000
RS	10	0.086656	1.000000	97.829895	0.010921	0.000000
RS	11	0.098677	1.000000	102.850638	0.011482	0.000000
RS	12	0.111471	1.000000	108.043008	0.012061	0.000000
RS	13	0.125090	1.000000	113.401385	0.012660	0.000000
RS	14	0.139585	1.000000	118.918210	0.013275	0.000000
RS	15	0.155014	1.000000	124.583771	0.013908	0.000000
RS	16	0.171437	1.000000	130.385961	0.014556	0.000000
RS	17	0.188917	1.000000	136.310050	0.015217	0.000000
RS	18	0.207523	1.000000	142.338438	0.015890	0.000000
RS	19	0.227327	1.000000	148.450415	0.016572	0.000000
RS	20	0.248406	1.000000	154.621930	0.017261	0.000000
RS	21	0.270843	1.000000	160.825364	0.017954	0.000000
RS	22	0.294725	1.000000	167.029335	0.018646	0.000000
RS	23	0.320144	1.000000	173.198516	0.019335	0.000000
RS	24	0.347201	1.000000	179.293512	0.020015	0.000000
RS	25	0.376000	1.000000	185.270773	0.020683	0.000000
RS	26	0.406654	1.000000	191.082578	0.021331	0.000000
RS	27	0.439282	1.000000	196.677099	0.021956	0.000000
RS	28	0.474011	1.000000	201.998560	0.022550	0.000000
RS	29	0.510976	1.000000	206.987507	0.023107	0.000000
RS	30	0.550322	1.000000	211.581206	0.023620	0.000000
RS	31	0.592202	1.000000	215.714192	0.024081	0.000000
RS	32	0.636779	1.000000	219.318971	0.024484	0.000000
RS	33	0.684227	1.000000	222.326905	0.024819	0.000000
RS	34	0.734730	1.000000	224.669279	0.025081	0.000000
RS	35	0.788485	1.000000	226.278560	0.025261	0.000000
RS	36	0.845702	1.000000	227.089845	0.025351	0.000000
RS	37	0.906604	1.000000	227.042496	0.025346	0.000000
RS	38	0.971428	1.000000	226.081937	0.025239	0.000000
RS	39	1.040426	1.000000	224.161584	0.025024	0.000000
RS	40	1.113868	1.000000	221.244866	0.024699	0.000000
RS	41	1.192040	1.000000	217.307286	0.024259	0.000000
RS	42	1.275245	1.000000	212.338438	0.023704	0.000000
RS	43	1.363809	1.000000	206.343899	0.023035	0.000000
RS	44	1.458076	1.000000	199.346896	0.022254	0.000000
RS	45	1.558414	1.000000	191.389635	0.021366	0.000000
RS	46	1.665214	1.000000	182.534170	0.020377	0.000000
RS	47	1.778891	1.000000	172.862703	0.019297	0.000000
RS	48	1.899889	1.000000	162.477194	0.018138	0.000000
RS	49	2.028679	1.000000	151.498193	0.016912	0.000000
RS	50	2.165763	1.000000	140.062822	0.015636	0.000000
RS	51	2.311675	1.000000	128.321897	0.014325	0.000000
RS	52	2.466983	1.000000	116.436185	0.012998	0.000000
RS	53	2.632293	1.000000	104.571908	0.011674	0.000000
RS	54	2.808249	1.000000	92.895622	0.010370	0.000000
RS	55	2.995536	1.000000	81.568689	0.009106	0.000000
RS	56	3.194884	1.000000	70.741627	0.007897	0.000000
RS	57	3.407070	1.000000	60.548644	0.006759	0.000000
RS	58	3.632920	1.000000	51.102711	0.005705	0.000000
RS	59	3.873315	1.000000	42.491528	0.004744	0.000000
RS	60	4.129191	1.000000	34.774697	0.003882	0.000000
RS	61	4.401545	1.000000	27.982335	0.003124	0.000000
RS	62	4.691438	1.000000	22.115299	0.002469	0.000000
RS	63	5.000000	1.000000	61.432195	0.006858	0.000000
PA	4+25*2+4+6 0.035753183 0.007150637 5.000000000 1.000000000 1.000000000 1.000000000 1.000000000 1.000000000 1.000000000 1.000000000 1.000000000 1.000000000 1.000000000 1.000000000 1.000000000 1.000000000 1.000000000 1.000000000 1.000000000 1.000000000 1.000000000 1.000000000 1.000000000 1.000000000 1.000000000 1.000000000 1.000000000 1.000000000 1.000000000 1.000000000 1.000000000
//
IT	10243
RD	1
LK	-150972.794910
QD	-9063.491310 -> -3168.467545
RI	0.0990839066
TR	0.019040	0.004285
MT	12.154112
MM	C_pi: 2.013392, n_recomb: 10798.719137
RS	0	0.000000	0.442997	190.795058	0.017668	0.000547
RS	1	0.007931	0.442997	202.133949	0.018718	0.003548
RS	2	0.016492	0.442997	213.831172	0.019802	0.007648
RS	3	0.025731	0.442997	225.845588	0.020914	0.012354
RS	4	0.035703	0.374311	281.197287	0.026040	0.017604
RS	5	0.046466	0.374311	294.569885	0.027278	0.022752
RS	6	0.058083	0.381542	302.108958	0.027976	0.026943
RS	7	0.070621	0.381542	315.129347	0.029182	0.030105
RS	8	0.084153	0.412631	303.558708	0.028111	0.032567
RS	9	0.098759	0.412631	315.809908	0.029245	0.034351
RS	10	0.114523	0.465780	290.896265	0.026938	0.035273
RS	11	0.131537	0.465780	302.282169	0.027992	0.035310
RS	12	0.149901	0.540970	270.436194	0.025043	0.034657
RS	13	0.169721	0.540970	280.990981	0.026021	0.033584
RS	14	0.191114	0.634863	248.808381	0.023041	0.032307
RS	15	0.214203	0.634863	258.593478	0.023947	0.030949
RS	16	0.239123	0.746038	228.744617	0.021183	0.029562
RS	17	0.266020	0.746038	237.820675	0.022023	0.028166
RS	18	0.295050	0.874848	210.873647	0.019528	0.026783
RS	19	0.326382	0.874848	219.297029	0.020308	0.025441
RS	20	0.360200	1.021181	195.381494	0.018093	0.024166
RS	21	0.396700	1.021181	203.203602	0.018817	0.022969
RS	22	0.436094	1.184974	182.112039	0.016864	0.021844
RS	23	0.478614	1.184974	189.378028	0.017537	0.020778
RS	24	0.524505	1.366765	170.708005	0.015808	0.019759
RS	25	0.574036	1.366765	177.455754	0.016433	0.018778
RS	26	0.627496	1.566635	160.886883	0.014899	0.017831
RS	27	0.685196	1.566635	167.146843	0.015478	0.016916
RS	28	0.747472	1.783672	152.454648	0.014118	0.016036
RS	29	0.814687	1.783672	158.249475	0.014654	0.015190
RS	30	0.887234	2.016207	145.235225	0.013449	0.014378
RS	31	0.965534	2.016207	150.579025	0.013944	0.013600
RS	32	1.050044	2.261977	139.052811	0.012877	0.012857
RS	33	1.141258	2.261977	143.950339	0.013330	0.012149
RS	34	1.239705	2.517989	133.743656	0.012385	0.011477
RS	35	1.345961	2.517989	138.189435	0.012797	0.010844
RS	36	1.460644	2.780745	129.142080	0.011959	0.010253
RS	37	1.584423	2.780745	133.119577	0.012327	0.009704
RS	38	1.718020	3.046870	125.059022	0.011581	0.009201
RS	39	1.862212	3.046870	128.540492	0.011903	0.008742
RS	40	2.017840	3.313888	121.270282	0.011230	0.008326
RS	41	2.185812	3.313888	124.218087	0.011503	0.007953
RS	42	2.367106	3.580499	117.531462	0.010884	0.007620
RS	43	2.562780	3.580499	119.901115	0.011103	0.007325
RS	44	2.773972	3.846333	113.604076	0.010520	0.007064
RS	45	3.001915	3.846333	115.348688	0.010682	0.006838
RS	46	3.247937	4.111859	109.268286	0.010119	0.006643
RS	47	3.513471	4.111859	110.344502	0.010218	0.006479
RS	48	3.800065	4.378919	104.321140	0.009661	0.006344
RS	49	4.109390	4.378919	104.697394	0.009695	0.006235
RS	50	4.443249	4.652572	98.561304	0.009127	0.006149
RS	51	4.803587	4.652572	98.230576	0.009097	0.006081
RS	52	5.192504	4.943922	91.791539	0.008500	0.006026
RS	53	5.612267	4.943922	90.789625	0.008407	0.005976
RS	54	6.065323	5.474371	80.918968	0.007493	0.005926
RS	55	6.554313	5.474371	79.681288	0.007379	0.005871
RS	56	7.082085	5.474371	77.893974	0.007213	0.005811
RS	57	7.651716	5.474371	75.551416	0.006996	0.005746
RS	58	8.266526	8.522506	47.679257	0.004415	0.005681
RS	59	8.930099	8.522506	47.530063	0.004401	0.005620
RS	60	9.646302	8.522506	47.083724	0.004360	0.005573
RS	61	10.419308	8.522506	46.325464	0.004290	0.005552
RS	62	11.253624	8.522506	45.246101	0.004190	0.005579
RS	63	12.154112	8.522506	413.619074	0.038303	0.045660
PA	4+25*2+4+6 0.019039707 0.004284571 12.154111862 0.442997217 0.374310732 0.381542444 0.412630558 0.465780497 0.540969849 0.634862661 0.746038198 0.874848366 1.021181345 1.184973717 1.366764545 1.566635132 1.783672452 2.016207457 2.261977196 2.517988682 2.780744553 3.046869755 3.313888073 3.580499172 3.846333265 4.111859322 4.378919125 4.652571678 4.943922281 5.474371195 8.522506297
//
IT	5723
RD	2
LK	-141053.387385
QD	-4523.982158 -> -2085.730901
RI	0.0884062154
TR	0.013833	0.005005
MT	14.839746
MM	C_pi: 4.077653, n_recomb: 25398.242165
RS	0	0.000000	0.813473	254.345481	0.010014	0.000205
RS	1	0.008271	0.813473	272.488768	0.010729	0.001534
RS	2	0.017227	0.813473	291.671275	0.011484	0.003724
RS	3	0.026923	0.813473	311.908925	0.012281	0.006476
RS	4	0.037421	0.490865	549.680348	0.021642	0.011386
RS	5	0.048788	0.490865	580.985971	0.022875	0.015490
RS	6	0.061094	0.438727	684.583726	0.026954	0.019588
RS	7	0.074419	0.438727	718.162003	0.028276	0.024301
RS	8	0.088846	0.433692	759.989347	0.029923	0.027089
RS	9	0.104466	0.433692	792.599898	0.031207	0.031880
RS	10	0.121378	0.460371	777.242237	0.030602	0.032553
RS	11	0.139689	0.460371	807.434664	0.031791	0.036771
RS	12	0.159514	0.516213	747.377491	0.029426	0.035096
RS	13	0.180979	0.516213	774.956523	0.030512	0.038229
RS	14	0.204220	0.597996	693.472729	0.027304	0.034961
RS	15	0.229383	0.597996	718.697879	0.028297	0.037070
RS	16	0.256627	0.704891	631.947177	0.024882	0.033143
RS	17	0.286125	0.704891	655.099604	0.025793	0.034571
RS	18	0.318062	0.838834	570.829075	0.022475	0.030580
RS	19	0.352641	0.838834	592.134751	0.023314	0.031571
RS	20	0.390081	1.002877	513.960021	0.020236	0.027811
RS	21	0.430617	1.002877	533.597203	0.021009	0.028495
RS	22	0.474506	1.201486	462.602301	0.018214	0.025081
RS	23	0.522025	1.201486	480.720776	0.018927	0.025539
RS	24	0.573475	1.441432	416.574417	0.016402	0.022477
RS	25	0.629180	1.441432	433.307110	0.017061	0.022739
RS	26	0.689492	1.730973	375.489223	0.014784	0.019994
RS	27	0.754794	1.730973	390.955730	0.015393	0.020069
RS	28	0.825496	2.078205	339.194646	0.013355	0.017620
RS	29	0.902047	2.078205	353.503869	0.013918	0.017541
RS	30	0.984930	2.489935	307.616719	0.012112	0.015384
RS	31	1.074667	2.489935	320.870071	0.012634	0.015191
RS	32	1.171828	2.970285	280.655360	0.011050	0.013317
RS	33	1.277025	2.970285	292.948984	0.011534	0.013048
RS	34	1.390922	3.517523	258.256402	0.010168	0.011446
RS	35	1.514241	3.517523	269.681977	0.010618	0.011149
RS	36	1.647760	4.121207	240.361542	0.009464	0.009817
RS	37	1.792323	4.121207	251.004149	0.009883	0.009543
RS	38	1.948843	4.763679	226.713440	0.008926	0.008473
RS	39	2.118309	4.763679	236.644529	0.009317	0.008260
RS	40	2.301792	5.425974	216.752585	0.008534	0.007425
RS	41	2.500451	5.425974	226.020001	0.008899	0.007283
RS	42	2.715543	6.092933	209.721817	0.008257	0.006635
RS	43	2.948425	6.092933	218.341895	0.008597	0.006556
RS	44	3.200570	6.754010	204.848756	0.008065	0.006052
RS	45	3.473570	6.754010	212.802910	0.008379	0.006025
RS	46	3.769151	7.403119	201.408670	0.007930	0.005634
RS	47	4.089180	7.403119	208.643631	0.008215	0.005655
RS	48	4.435680	8.041456	198.651533	0.007821	0.005351
RS	49	4.810840	8.041456	205.084181	0.008075	0.005412
RS	50	5.217031	8.684817	195.663025	0.007704	0.005166
RS	51	5.656819	8.684817	201.195813	0.007922	0.005248
RS	52	6.132983	9.371135	191.328595	0.007533	0.005021
RS	53	6.648533	9.371135	195.882450	0.007712	0.005104
RS	54	7.206725	10.663010	176.113939	0.006934	0.004693
RS	55	7.811086	10.663010	180.033936	0.007088	0.004785
RS	56	8.465437	10.663010	183.168500	0.007212	0.004861
RS	57	9.173910	10.663010	185.401046	0.007300	0.004914
RS	58	9.940984	21.218667	95.598247	0.003764	0.003239
RS	59	10.771505	21.218667	99.582055	0.003921	0.003373
RS	60	11.670721	21.218667	103.400431	0.004071	0.003487
RS	61	12.644313	21.218667	106.993763	0.004213	0.003578
RS	62	13.698434	21.218667	110.297225	0.004343	0.003643
RS	63	14.839746	21.218667	2101.040818	0.082724	0.051649
PA	4+25*2+4+6 0.013832693 0.005004916 14.839745528 0.813472945 0.490864912 0.438727136 0.433692277 0.460371438 0.516212663 0.597995692 0.704890877 0.838834299 1.002877132 1.201486431 1.441431926 1.730972733 2.078204577 2.489934759 2.970284724 3.517522916 4.121206612 4.763678941 5.425973577 6.092932781 6.754010064 7.403118799 8.041455573 8.684817142 9.371134866 10.663009800 21.218666965
//
IT	5372
RD	3
LK	-136962.308823
QD	-2885.956921 -> -1761.564425
RI	0.0693276019
TR	0.010561	0.005989
MT	16.278184
MM	C_pi: 6.243933, n_recomb: 46147.044838
RS	0	0.000000	1.740599	218.852569	0.004743	0.000091
RS	1	0.008429	1.740599	236.112168	0.005117	0.000705
RS	2	0.017569	1.740599	254.625153	0.005518	0.001769
RS	3	0.027480	1.740599	274.463730	0.005948	0.003151
RS	4	0.038226	0.738453	693.840112	0.015035	0.007849
RS	5	0.049877	0.738453	740.085308	0.016038	0.010708
RS	6	0.062511	0.577844	1004.847990	0.021775	0.015396
RS	7	0.076210	0.577844	1063.012128	0.023035	0.019011
RS	8	0.091063	0.521322	1242.009048	0.026914	0.023106
RS	9	0.107168	0.521322	1304.110282	0.028260	0.027188
RS	10	0.124632	0.515718	1380.181789	0.029908	0.029648
RS	11	0.143567	0.515718	1440.441694	0.031214	0.033793
RS	12	0.164098	0.547916	1412.221918	0.030603	0.033873
RS	13	0.186360	0.547916	1467.899317	0.031809	0.037537
RS	14	0.210498	0.610535	1367.735123	0.029639	0.035459
RS	15	0.236671	0.610535	1418.364313	0.030736	0.038356
RS	16	0.265051	0.700884	1280.578039	0.027750	0.034867
RS	17	0.295822	0.700884	1326.569518	0.028747	0.037066
RS	18	0.329188	0.820089	1174.316207	0.025447	0.032908
RS	19	0.365366	0.820089	1216.244851	0.026356	0.034591
RS	20	0.404593	0.971399	1063.611866	0.023048	0.030289
RS	21	0.447128	0.971399	1101.986127	0.023880	0.031601
RS	22	0.493247	1.160717	955.838735	0.020713	0.027440
RS	23	0.543254	1.160717	991.073570	0.021476	0.028470
RS	24	0.597477	1.398016	853.605031	0.018498	0.024560
RS	25	0.656270	1.398016	886.043882	0.019200	0.025347
RS	26	0.720019	1.697264	758.050805	0.016427	0.021719
RS	27	0.789142	1.697264	787.973364	0.017075	0.022273
RS	28	0.864091	2.074938	670.506116	0.014530	0.018956
RS	29	0.945358	2.074938	698.132655	0.015128	0.019297
RS	30	1.033476	2.548397	592.341199	0.012836	0.016333
RS	31	1.129021	2.548397	617.850635	0.013389	0.016500
RS	32	1.232620	3.133279	524.589082	0.011368	0.013921
RS	33	1.344952	3.133279	548.145341	0.011878	0.013961
RS	34	1.466753	3.837427	467.999759	0.010141	0.011783
RS	35	1.598821	3.837427	489.776546	0.010613	0.011745
RS	36	1.742022	4.652990	422.952508	0.009165	0.009971
RS	37	1.897293	4.652990	443.147216	0.009603	0.009907
RS	38	2.065653	5.554640	389.045516	0.008431	0.008516
RS	39	2.248205	5.554640	407.870243	0.008838	0.008469
RS	40	2.446144	6.507891	364.962572	0.007909	0.007407
RS	41	2.660769	6.507891	382.614092	0.008291	0.007396
RS	42	2.893485	7.479917	348.876119	0.007560	0.006594
RS	43	3.145819	7.479917	365.504096	0.007920	0.006620
RS	44	3.419422	8.444233	338.976202	0.007346	0.006011
RS	45	3.716088	8.444233	354.663702	0.007686	0.006068
RS	46	4.037762	9.381617	333.680390	0.007231	0.005603
RS	47	4.386550	9.381617	348.435017	0.007551	0.005689
RS	48	4.764740	10.285600	331.444344	0.007182	0.005332
RS	49	5.174808	10.285600	345.195692	0.007480	0.005444
RS	50	5.619443	11.175920	330.366957	0.007159	0.005160
RS	51	6.101558	11.175920	342.978029	0.007432	0.005292
RS	52	6.624313	12.112634	327.969799	0.007107	0.005035
RS	53	7.191132	12.112634	339.281093	0.007352	0.005172
RS	54	7.805732	13.907017	305.560048	0.006621	0.004675
RS	55	8.472138	13.907017	315.822570	0.006844	0.004812
RS	56	9.194718	13.907017	325.113498	0.007045	0.004933
RS	57	9.978207	13.907017	333.214532	0.007221	0.005031
RS	58	10.827740	34.428967	140.013478	0.003034	0.002611
RS	59	11.748884	34.428967	148.052373	0.003208	0.002730
RS	60	12.747674	34.428967	156.220623	0.003385	0.002837
RS	61	13.830657	34.428967	164.460061	0.003564	0.002927
RS	62	15.004928	34.428967	172.701673	0.003742	0.002997
RS	63	16.278184	34.428967	5043.886424	0.109300	0.055495
PA	4+25*2+4+6 0.010561296 0.005988590 16.278183691 1.740599257 0.738453202 0.577843975 0.521322373 0.515718255 0.547915719 0.610535012 0.700884349 0.820089291 0.971398541 1.160716769 1.398015889 1.697263719 2.074938356 2.548397087 3.133278969 3.837427411 4.652990422 5.554639924 6.507891405 7.479917304 8.444233166 9.381616870 10.285600076 11.175919548 12.112634375 13.907017003 34.428966764
//
IT	4401
RD	4
LK	-134995.958663
QD	-2164.371329 -> -1505.340795
RI	0.0534698873
TR	0.008295	0.006799
MT	17.570626
MM	C_pi: 7.942736, n_recomb: 66107.283321
RS	0	0.000000	3.791566	145.164401	0.002196	0.000042
RS	1	0.008560	3.791566	157.224968	0.002378	0.000328
RS	2	0.017853	3.791566	170.253680	0.002575	0.000836
RS	3	0.027942	3.791566	184.322228	0.002788	0.001505
RS	4	0.038894	1.128091	668.076042	0.010106	0.005367
RS	5	0.050783	1.128091	717.368050	0.010852	0.007334
RS	6	0.063691	0.776490	1114.913636	0.016865	0.012010
RS	7	0.077703	0.776490	1187.850929	0.017969	0.014742
RS	8	0.092915	0.644522	1518.942951	0.022977	0.019479
RS	9	0.109429	0.644522	1605.594661	0.024288	0.022736
RS	10	0.127356	0.598373	1821.806851	0.027558	0.026415
RS	11	0.146818	0.598373	1911.948850	0.028922	0.029960
RS	12	0.167946	0.604205	1981.798834	0.029979	0.031627
RS	13	0.190883	0.604205	2068.130180	0.031284	0.035072
RS	14	0.215783	0.646718	2012.481369	0.030443	0.034551
RS	15	0.242815	0.646718	2091.799244	0.031642	0.037551
RS	16	0.272161	0.719631	1951.519088	0.029520	0.035250
RS	17	0.304019	0.719631	2023.251375	0.030606	0.037693
RS	18	0.338603	0.822075	1834.908177	0.027757	0.034234
RS	19	0.376149	0.822075	1899.615173	0.028735	0.036182
RS	20	0.416908	0.956130	1690.333686	0.025570	0.032146
RS	21	0.461156	0.956130	1748.876709	0.026455	0.033704
RS	22	0.509193	1.127253	1534.748476	0.023216	0.029487
RS	23	0.561341	1.127253	1587.975998	0.024021	0.030746
RS	24	0.617953	1.345960	1376.455006	0.020822	0.026557
RS	25	0.679411	1.345960	1425.130252	0.021558	0.027567
RS	26	0.746130	1.628308	1220.370146	0.018460	0.023517
RS	27	0.818561	1.628308	1265.128391	0.019138	0.024294
RS	28	0.897192	1.994931	1071.391204	0.016207	0.020475
RS	29	0.982553	1.994931	1112.697285	0.016832	0.021035
RS	30	1.075222	2.469649	934.417506	0.014135	0.017544
RS	31	1.175824	2.469649	972.574627	0.014712	0.017919
RS	32	1.285037	3.076672	813.459533	0.012305	0.014841
RS	33	1.403599	3.076672	848.673776	0.012838	0.015072
RS	34	1.532310	3.833296	711.394117	0.010761	0.012465
RS	35	1.672039	3.833296	743.859299	0.011252	0.012598
RS	36	1.823729	4.738713	629.738210	0.009526	0.010481
RS	37	1.988405	4.738713	659.702552	0.009979	0.010561
RS	38	2.167176	5.768260	568.073270	0.008593	0.008910
RS	39	2.361251	5.768260	595.850839	0.009013	0.008975
RS	40	2.571940	6.880375	524.092941	0.007928	0.007722
RS	41	2.800663	6.880375	550.016931	0.008320	0.007795
RS	42	3.048966	8.029830	494.540210	0.007481	0.006857
RS	43	3.318524	8.029830	518.899201	0.007849	0.006945
RS	44	3.611157	9.175836	476.239563	0.007204	0.006243
RS	45	3.928839	9.175836	499.232508	0.007552	0.006347
RS	46	4.273716	10.285095	466.515856	0.007057	0.005819
RS	47	4.648116	10.285095	488.227914	0.007385	0.005940
RS	48	5.054564	11.340197	462.876104	0.007002	0.005541
RS	49	5.495806	11.340197	483.265012	0.007310	0.005679
RS	50	5.974818	12.358632	462.295062	0.006993	0.005367
RS	51	6.494835	12.358632	481.196436	0.007279	0.005520
RS	52	7.059367	13.413323	460.717811	0.006969	0.005243
RS	53	7.672223	13.413323	477.902229	0.007229	0.005399
RS	54	8.337542	15.458925	429.973223	0.006504	0.004848
RS	55	9.059813	15.458925	445.694798	0.006742	0.005001
RS	56	9.843912	15.458925	460.164241	0.006961	0.005137
RS	57	10.695132	15.458925	473.063667	0.007156	0.005250
RS	58	11.619217	47.037853	162.564853	0.002459	0.002196
RS	59	12.622407	47.037853	173.189049	0.002620	0.002305
RS	60	13.711471	47.037853	184.208066	0.002787	0.002407
RS	61	14.893762	47.037853	195.582484	0.002959	0.002500
RS	62	16.177259	47.037853	207.261011	0.003135	0.002579
RS	63	17.570626	47.037853	7951.742580	0.120285	0.059550
PA	4+25*2+4+6 0.008295492 0.006798990 17.570625922 3.791566284 1.128090551 0.776489690 0.644521535 0.598372530 0.604205079 0.646717871 0.719630727 0.822075430 0.956129652 1.127252692 1.345960404 1.628308172 1.994930891 2.469649182 3.076671878 3.833295659 4.738712838 5.768259546 6.880375240 8.029829713 9.175836497 10.285094590 11.340197392 12.358631962 13.413322659 15.458924627 47.037852754
//
IT	5313
RD	5
LK	-133783.798718
QD	-1731.199032 -> -1263.049471
RI	0.0415898648
TR	0.006665	0.007428
MT	18.858023
MM	C_pi: 9.279337, n_recomb: 83771.206595
RS	0	0.000000	8.229299	85.386009	0.001019	0.000020
RS	1	0.008681	8.229299	92.699785	0.001107	0.000155
RS	2	0.018117	8.229299	100.630704	0.001201	0.000399
RS	3	0.028371	8.229299	109.229153	0.001304	0.000722
RS	4	0.039515	1.717965	566.287601	0.006760	0.003684
RS	5	0.051627	1.717965	610.967743	0.007293	0.005041
RS	6	0.064791	1.044508	1080.594261	0.012899	0.009369
RS	7	0.079097	1.044508	1157.807121	0.013821	0.011454
RS	8	0.094645	0.803186	1607.373457	0.019188	0.016352
RS	9	0.111543	0.803186	1709.103960	0.020402	0.018959
RS	10	0.129908	0.704837	2063.349920	0.024631	0.023314
RS	11	0.149868	0.704837	2177.371130	0.025992	0.026290
RS	12	0.171560	0.680223	2373.327611	0.028331	0.029075
RS	13	0.195135	0.680223	2488.006177	0.029700	0.032160
RS	14	0.220757	0.701748	2521.895373	0.030105	0.032956
RS	15	0.248603	0.701748	2629.983129	0.031395	0.035836
RS	16	0.278867	0.757905	2534.764317	0.030258	0.034758
RS	17	0.311758	0.757905	2633.231492	0.031434	0.037242
RS	18	0.347505	0.845064	2450.206296	0.029249	0.034722
RS	19	0.386355	0.845064	2538.621149	0.030304	0.036778
RS	20	0.428578	0.963541	2304.882447	0.027514	0.033346
RS	21	0.474466	0.963541	2384.008541	0.028459	0.035026
RS	22	0.524338	1.117651	2124.883253	0.025365	0.031108
RS	23	0.578540	1.117651	2195.904272	0.026213	0.032482
RS	24	0.637447	1.317386	1925.109637	0.022981	0.028341
RS	25	0.701468	1.317386	1989.319210	0.023747	0.029461
RS	26	0.771047	1.579140	1715.508130	0.020478	0.025265
RS	27	0.846667	1.579140	1774.119765	0.021178	0.026156
RS	28	0.928851	1.925132	1506.087711	0.017979	0.022056
RS	29	1.018170	1.925132	1560.048420	0.018623	0.022736
RS	30	1.115244	2.382397	1307.153780	0.015604	0.018888
RS	31	1.220744	2.382397	1357.057719	0.016200	0.019382
RS	32	1.335404	2.980224	1127.639423	0.013461	0.015929
RS	33	1.460018	2.980224	1173.794897	0.014012	0.016276
RS	34	1.595451	3.742539	974.180306	0.011629	0.013322
RS	35	1.742640	3.742539	1016.773308	0.012138	0.013563
RS	36	1.902608	4.675157	850.457069	0.010152	0.011155
RS	37	2.076464	4.675157	889.715987	0.010621	0.011331
RS	38	2.265413	5.757103	756.460528	0.009030	0.009450
RS	39	2.470765	5.757103	792.729004	0.009463	0.009595
RS	40	2.693945	6.945293	688.904399	0.008224	0.008168
RS	41	2.936500	6.945293	722.597573	0.008626	0.008301
RS	42	3.200112	8.187711	642.945749	0.007675	0.007235
RS	43	3.486610	8.187711	674.455724	0.008051	0.007367
RS	44	3.797980	9.433201	613.872918	0.007328	0.006572
RS	45	4.136381	9.433201	643.491559	0.007682	0.006709
RS	46	4.504161	10.636401	597.782391	0.007136	0.006117
RS	47	4.903869	10.636401	625.654559	0.007469	0.006260
RS	48	5.338278	11.768909	591.131994	0.007057	0.005819
RS	49	5.810399	11.768909	617.225867	0.007368	0.005972
RS	50	6.323508	12.843277	589.667649	0.007039	0.005630
RS	51	6.881162	12.843277	613.773208	0.007327	0.005790
RS	52	7.487228	13.938944	587.615504	0.007015	0.005490
RS	53	8.145910	13.938944	609.421748	0.007275	0.005649
RS	54	8.861775	16.084188	547.531665	0.006536	0.005049
RS	55	9.639788	16.084188	567.435280	0.006774	0.005201
RS	56	10.485343	16.084188	585.635423	0.006991	0.005336
RS	57	11.404305	16.084188	601.707908	0.007183	0.005446
RS	58	12.403046	59.397883	170.712759	0.002038	0.001855
RS	59	13.488492	59.397883	182.759840	0.002182	0.001954
RS	60	14.668171	59.397883	195.397916	0.002333	0.002050
RS	61	15.950263	59.397883	208.608572	0.002490	0.002141
RS	62	17.343659	59.397883	222.362456	0.002654	0.002224
RS	63	18.858023	59.397883	10413.844138	0.124313	0.063510
PA	4+25*2+4+6 0.006665318 0.007428271 18.858022943 8.229299171 1.717965453 1.044508431 0.803185888 0.704837173 0.680222802 0.701747507 0.757904621 0.845064434 0.963540829 1.117650507 1.317386009 1.579140246 1.925132396 2.382396924 2.980223665 3.742538863 4.675157228 5.757103435 6.945292798 8.187711449 9.433200712 10.636400502 11.768909059 12.843276801 13.938943528 16.084188014 59.397882647
//
IT	4834
RD	6
LK	-132901.993854
QD	-1412.659072 -> -1053.436673
RI	0.0331837412
TR	0.005446	0.007912
MT	20.173367
MM	C_pi: 10.426499, n_recomb: 99597.957052
RS	0	0.000000	17.600548	47.798784	0.000480	0.000009
RS	1	0.008797	17.600548	51.978516	0.000522	0.000075
RS	2	0.018368	17.600548	56.521328	0.000567	0.000194
RS	3	0.028782	17.600548	61.458316	0.000617	0.000352
RS	4	0.040111	2.584422	454.157654	0.004560	0.002565
RS	5	0.052437	2.584422	491.681987	0.004937	0.003512
RS	6	0.065847	1.393764	984.241948	0.009882	0.007377
RS	7	0.080437	1.393764	1059.253947	0.010635	0.008989
RS	8	0.096310	0.998824	1585.338987	0.015917	0.013786
RS	9	0.113580	0.998824	1694.074950	0.017009	0.015896
RS	10	0.132369	0.833663	2161.113167	0.021698	0.020560
RS	11	0.152811	0.833663	2292.009153	0.023013	0.023065
RS	12	0.175052	0.773074	2612.515477	0.026231	0.026575
RS	13	0.199249	0.773074	2751.263302	0.027624	0.029305
RS	14	0.225574	0.771805	2893.756253	0.029054	0.031101
RS	15	0.254216	0.771805	3029.076053	0.030413	0.033794
RS	16	0.285377	0.811355	3009.134615	0.030213	0.033774
RS	17	0.319280	0.811355	3134.589926	0.031472	0.036211
RS	18	0.356165	0.884622	2989.478333	0.030015	0.034621
RS	19	0.396295	0.884622	3102.587676	0.031151	0.036707
RS	20	0.439955	0.989790	2874.047246	0.028856	0.033982
RS	21	0.487456	0.989790	2974.714995	0.029867	0.035721
RS	22	0.539136	1.129766	2695.012883	0.027059	0.032266
RS	23	0.595362	1.129766	2784.343170	0.027956	0.033705
RS	24	0.656535	1.313664	2472.798328	0.024828	0.029798
RS	25	0.723089	1.313664	2552.487131	0.025628	0.030980
RS	26	0.795498	1.557549	2222.248451	0.022312	0.026819
RS	27	0.874277	1.557549	2294.179246	0.023034	0.027774
RS	28	0.959987	1.884071	1959.005108	0.019669	0.023551
RS	29	1.053236	1.884071	2024.826060	0.020330	0.024300
RS	30	1.154689	2.321745	1699.971874	0.017068	0.020223
RS	31	1.265067	2.321745	1760.795869	0.017679	0.020791
RS	32	1.385155	2.902712	1460.610642	0.014665	0.017057
RS	33	1.515808	2.902712	1516.995097	0.015231	0.017478
RS	34	1.657954	3.655182	1252.904776	0.012580	0.014241
RS	35	1.812606	3.655182	1305.069914	0.013103	0.014555
RS	36	1.980862	4.590016	1083.877832	0.010883	0.011896
RS	37	2.163921	4.590016	1132.000175	0.011366	0.012139
RS	38	2.363083	5.690145	954.575345	0.009584	0.010054
RS	39	2.579767	5.690145	998.968523	0.010030	0.010254
RS	40	2.815512	6.913227	860.937099	0.008644	0.008670
RS	41	3.071997	6.913227	902.042098	0.009057	0.008848
RS	42	3.351045	8.203828	796.521045	0.007997	0.007662
RS	43	3.654641	8.203828	834.790273	0.008382	0.007828
RS	44	3.984946	9.503659	754.999761	0.007580	0.006946
RS	45	4.344309	9.503659	790.784889	0.007940	0.007107
RS	46	4.735285	10.757617	731.168058	0.007341	0.006453
RS	47	5.160656	10.757617	764.644367	0.007677	0.006613
RS	48	5.623449	11.927489	720.355127	0.007233	0.006129
RS	49	6.126954	11.927489	751.470421	0.007545	0.006291
RS	50	6.674754	13.019897	716.992833	0.007199	0.005920
RS	51	7.270746	13.019897	745.458541	0.007485	0.006082
RS	52	7.919168	14.116940	713.460462	0.007163	0.005757
RS	53	8.624633	14.116940	738.858109	0.007418	0.005913
RS	54	9.392160	16.278703	663.247677	0.006659	0.005266
RS	55	10.227208	16.278703	686.250592	0.006890	0.005412
RS	56	11.135717	16.278703	706.913564	0.007098	0.005539
RS	57	12.124150	16.278703	724.697010	0.007276	0.005638
RS	58	13.199537	72.028318	171.705593	0.001724	0.001582
RS	59	14.369529	72.028318	184.511454	0.001853	0.001672
RS	60	15.642448	72.028318	198.051804	0.001989	0.001762
RS	61	17.027349	72.028318	212.327660	0.002132	0.001849
RS	62	18.534082	72.028318	227.330744	0.002282	0.001932
RS	63	20.173367	72.028318	12518.974834	0.125695	0.067075
PA	4+25*2+4+6 0.005446419 0.007911502 20.173366879 17.600547647 2.584421647 1.393764344 0.998824266 0.833663465 0.773074107 0.771804739 0.811355250 0.884622027 0.989790245 1.129766303 1.313664051 1.557548932 1.884071389 2.321745063 2.902712202 3.655182033 4.590016234 5.690144898 6.913226963 8.203828008 9.503658960 10.757617262 11.927488805 13.019897333 14.116939642 16.278702850 72.028318477
//
IT	4891
RD	7
LK	-132219.610473
QD	-1163.903358 -> -880.475494
RI	0.0273249811
TR	0.004511	0.008281
MT	21.519199
MM	C_pi: 11.469058, n_recomb: 113992.686071
RS	0	0.000000	36.864172	26.294996	0.000231	0.000005
RS	1	0.008908	36.864172	28.631307	0.000251	0.000037
RS	2	0.018610	36.864172	31.174604	0.000273	0.000096
RS	3	0.029176	36.864172	33.943117	0.000298	0.000175
RS	4	0.040684	3.820856	356.039511	0.003123	0.001819
RS	5	0.053216	3.820856	386.451293	0.003390	0.002490
RS	6	0.066865	1.836012	870.830555	0.007639	0.005887
RS	7	0.081730	1.836012	940.480851	0.008250	0.007150
RS	8	0.097919	1.232984	1507.793885	0.013227	0.011717
RS	9	0.115550	1.232984	1617.893182	0.014193	0.013444
RS	10	0.134752	0.984055	2167.664044	0.019016	0.018190
RS	11	0.155664	0.984055	2309.156141	0.020257	0.020312
RS	12	0.178440	0.880874	2738.589959	0.024024	0.024260
RS	13	0.203244	0.880874	2896.431801	0.025409	0.026676
RS	14	0.230258	0.854166	3149.288872	0.027627	0.029199
RS	15	0.259678	0.854166	3309.083888	0.029029	0.031698
RS	16	0.291719	0.876479	3379.416763	0.029646	0.032540
RS	17	0.326615	0.876479	3531.121115	0.030977	0.034897
RS	18	0.364619	0.936489	3445.659133	0.030227	0.034140
RS	19	0.406009	0.936489	3584.000984	0.031441	0.036222
RS	20	0.451085	1.029928	3383.809104	0.029684	0.034196
RS	21	0.500178	1.029928	3507.061552	0.030766	0.035967
RS	22	0.553643	1.158135	3228.190054	0.028319	0.033031
RS	23	0.611872	1.158135	3336.795788	0.029272	0.034512
RS	24	0.675287	1.329229	3002.551179	0.026340	0.030933
RS	25	0.744352	1.329229	3098.270004	0.027180	0.032158
RS	26	0.819570	1.558727	2725.480086	0.023909	0.028141
RS	27	0.901488	1.558727	2810.772761	0.024657	0.029138
RS	28	0.990703	1.869230	2417.878473	0.021211	0.024900
RS	29	1.087866	1.869230	2495.202630	0.021889	0.025694
RS	30	1.193685	2.289895	2103.672634	0.018454	0.021481
RS	31	1.308930	2.289895	2174.864364	0.019079	0.022098
RS	32	1.434441	2.854478	1805.938202	0.015843	0.018157
RS	33	1.571134	2.854478	1871.987983	0.016422	0.018630
RS	34	1.720003	3.593943	1543.348675	0.013539	0.015163
RS	35	1.882134	3.593943	1604.608634	0.014076	0.015529
RS	36	2.058709	4.522749	1327.440468	0.011645	0.012654
RS	37	2.251013	4.522749	1384.048603	0.012142	0.012946
RS	38	2.460448	5.627118	1161.052222	0.010185	0.010679
RS	39	2.688540	5.627118	1213.259481	0.010643	0.010922
RS	40	2.936951	6.866031	1039.696365	0.009121	0.009194
RS	41	3.207492	6.866031	1087.925847	0.009544	0.009406
RS	42	3.502133	8.182266	955.428235	0.008381	0.008111
RS	43	3.823021	8.182266	1000.153320	0.008774	0.008304
RS	44	4.172496	9.512405	900.303471	0.007898	0.007341
RS	45	4.553102	9.512405	941.901969	0.008263	0.007521
RS	46	4.967614	10.793514	867.779937	0.007613	0.006809
RS	47	5.419052	10.793514	906.424938	0.007952	0.006982
RS	48	5.910705	11.978596	852.023673	0.007474	0.006458
RS	49	6.446156	11.978596	887.606174	0.007787	0.006625
RS	50	7.029307	13.068149	846.082041	0.007422	0.006227
RS	51	7.664406	13.068149	878.193720	0.007704	0.006388
RS	52	8.356082	14.144350	840.388671	0.007372	0.006041
RS	53	9.109375	14.144350	868.467149	0.007619	0.006190
RS	54	9.929773	16.271298	779.704167	0.006840	0.005502
RS	55	10.823254	16.271298	804.814597	0.007060	0.005639
RS	56	11.796329	16.271298	826.762537	0.007253	0.005753
RS	57	12.856089	16.271298	844.886322	0.007412	0.005836
RS	58	14.010255	85.129168	169.264012	0.001485	0.001366
RS	59	15.267238	85.129168	182.451741	0.001601	0.001449
RS	60	16.636197	85.129168	196.480613	0.001724	0.001532
RS	61	18.127106	85.129168	211.368768	0.001854	0.001615
RS	62	19.750830	85.129168	227.126928	0.001992	0.001696
RS	63	21.519199	85.129168	14371.271976	0.126072	0.070131
PA	4+25*2+4+6 0.004510719 0.008281192 21.519199423 36.864171943 3.820856388 1.836012197 1.232983715 0.984055471 0.880874187 0.854165830 0.876479102 0.936489094 1.029928357 1.158135011 1.329228933 1.558726849 1.869229900 2.289895067 2.854478353 3.593942563 4.522749027 5.627118291 6.866031209 8.182265670 9.512405137 10.793514424 11.978596410 13.068148792 14.144350235 16.271297625 85.129168008
//
IT	5125
RD	8
LK	-131678.764027
QD	-965.864343 -> -738.229240
RI	0.0231754637
TR	0.003779	0.008566
MT	22.881675
MM	C_pi: 12.426738, n_recomb: 127057.599693
RS	0	0.000000	75.308240	14.439036	0.000114	0.000002
RS	1	0.009014	75.308240	15.739236	0.000124	0.000019
RS	2	0.018841	75.308240	17.156384	0.000135	0.000049
RS	3	0.029553	75.308240	18.700976	0.000147	0.000090
RS	4	0.041231	5.533320	277.135902	0.002181	0.001318
RS	5	0.053961	5.533320	301.408560	0.002372	0.001802
RS	6	0.067839	2.380842	760.319468	0.005984	0.004770
RS	7	0.082968	2.380842	823.424520	0.006481	0.005776
RS	8	0.099461	1.506382	1405.526855	0.011062	0.010060
RS	9	0.117440	1.506382	1513.351013	0.011911	0.011490
RS	10	0.137040	1.155295	2117.697718	0.016667	0.016181
RS	11	0.158407	1.155295	2264.616834	0.017824	0.017991
RS	12	0.181700	1.002274	2781.976350	0.021895	0.022179
RS	13	0.207093	1.002274	2953.850430	0.023248	0.024321
RS	14	0.234774	0.946932	3308.867981	0.026042	0.027359
RS	15	0.264950	0.946932	3489.474330	0.027464	0.029673
RS	16	0.297847	0.950783	3654.377567	0.028762	0.031198
RS	17	0.333709	0.950783	3830.460217	0.030147	0.033465
RS	18	0.372803	0.997520	3817.375111	0.030044	0.033427
RS	19	0.415422	0.997520	3980.564867	0.031329	0.035489
RS	20	0.461882	1.080072	3825.514863	0.030109	0.034110
RS	21	0.512530	1.080072	3971.865223	0.031260	0.035901
RS	22	0.567743	1.198078	3711.421362	0.029211	0.033485
RS	23	0.627934	1.198078	3840.128804	0.030224	0.034999
RS	24	0.693549	1.358607	3499.587108	0.027543	0.031788
RS	25	0.765080	1.358607	3612.026104	0.028428	0.033048
RS	26	0.843058	1.576568	3210.602000	0.025269	0.029238
RS	27	0.928065	1.576568	3309.564900	0.026048	0.030269
RS	28	1.020735	1.874320	2869.616162	0.022585	0.026087
RS	29	1.121758	1.874320	2958.342393	0.023283	0.026914
RS	30	1.231887	2.281269	2507.332334	0.019734	0.022634
RS	31	1.351944	2.281269	2588.509331	0.020373	0.023287
RS	32	1.482822	2.832104	2154.969442	0.016961	0.019197
RS	33	1.625497	2.832104	2230.192271	0.017553	0.019708
RS	34	1.781033	3.559586	1838.873788	0.014473	0.016056
RS	35	1.950589	3.559586	1908.750264	0.015023	0.016461
RS	36	2.135429	4.480704	1576.112780	0.012405	0.013402
RS	37	2.336931	4.480704	1640.790345	0.012914	0.013730
RS	38	2.556596	5.584165	1372.075616	0.010799	0.011303
RS	39	2.796061	5.584165	1431.736301	0.011268	0.011579
RS	40	3.057112	6.830198	1222.261978	0.009620	0.009720
RS	41	3.341694	6.830198	1277.282499	0.010053	0.009961
RS	42	3.651928	8.160454	1117.411845	0.008795	0.008565
RS	43	3.990126	8.160454	1168.254288	0.009195	0.008780
RS	44	4.358810	9.507537	1048.032213	0.008248	0.007742
RS	45	4.760727	9.507537	1095.069077	0.008619	0.007939
RS	46	5.198872	10.801883	1006.267268	0.007920	0.007174
RS	47	5.676512	10.801883	1049.636198	0.008261	0.007357
RS	48	6.197207	11.988638	985.113217	0.007753	0.006796
RS	49	6.764837	11.988638	1024.608839	0.008064	0.006968
RS	50	7.383632	13.062017	976.209490	0.007683	0.006545
RS	51	8.058207	13.062017	1011.256415	0.007959	0.006703
RS	52	8.793587	14.102519	967.979159	0.007618	0.006337
RS	53	9.595254	14.102519	997.824716	0.007853	0.006477
RS	54	10.469184	16.156996	897.079069	0.007060	0.005755
RS	55	11.421889	16.156996	923.264437	0.007267	0.005880
RS	56	12.460472	16.156996	945.283467	0.007440	0.005979
RS	57	13.592672	16.156996	962.351373	0.007574	0.006044
RS	58	14.826928	98.582017	165.192918	0.001300	0.001196
RS	59	16.172440	98.582017	178.535614	0.001405	0.001272
RS	60	17.639237	98.582017	192.799011	0.001517	0.001350
RS	61	19.238251	98.582017	208.015968	0.001637	0.001428
RS	62	20.981399	98.582017	224.213800	0.001765	0.001507
RS	63	22.881675	98.582017	16009.182088	0.125999	0.072672
PA	4+25*2+4+6 0.003779036 0.008565591 22.881675438 75.308240171 5.533319536 2.380841938 1.506382299 1.155294990 1.002273962 0.946932024 0.950782593 0.997520135 1.080072459 1.198077557 1.358606757 1.576568036 1.874320107 2.281268865 2.832104240 3.559585583 4.480703665 5.584165320 6.830197511 8.160453729 9.507537016 10.801883038 11.988637824 13.062017115 14.102518838 16.156995582 98.582016543
//
IT	4999
RD	9
LK	-131242.417366
QD	-805.555069 -> -619.185907
RI	0.0201386580
TR	0.003197	0.008788
MT	24.242469
MM	C_pi: 13.291831, n_recomb: 138748.466632
RS	0	0.000000	149.485215	7.992136	0.000058	0.000001
RS	1	0.009114	149.485215	8.720315	0.000063	0.000010
RS	2	0.019058	149.485215	9.514820	0.000069	0.000026
RS	3	0.029908	149.485215	10.381691	0.000075	0.000047
RS	4	0.041747	7.830541	216.073530	0.001557	0.000976
RS	5	0.054666	7.830541	235.373211	0.001696	0.001333
RS	6	0.068761	3.033452	660.734781	0.004762	0.003932
RS	7	0.084141	3.033452	717.190350	0.005169	0.004746
RS	8	0.100923	1.818217	1295.540661	0.009337	0.008737
RS	9	0.119235	1.818217	1398.922379	0.010082	0.009934
RS	10	0.139215	1.346293	2033.847664	0.014659	0.014493
RS	11	0.161016	1.346293	2182.169229	0.015728	0.016046
RS	12	0.184804	1.136111	2765.282366	0.019930	0.020337
RS	13	0.210760	1.136111	2946.440741	0.021236	0.022242
RS	14	0.239081	1.048700	3389.964653	0.024432	0.025633
RS	15	0.269983	1.048700	3587.218758	0.025854	0.027775
RS	16	0.303702	1.032530	3843.589449	0.027702	0.029834
RS	17	0.340494	1.032530	4041.226995	0.029126	0.032008
RS	18	0.380638	1.065537	4106.199020	0.029595	0.032577
RS	19	0.424442	1.065537	4292.840674	0.030940	0.034610
RS	20	0.472237	1.137515	4194.073292	0.030228	0.033815
RS	21	0.524388	1.137515	4363.224394	0.031447	0.035617
RS	22	0.581293	1.246258	4134.920519	0.029802	0.033699
RS	23	0.643383	1.246258	4284.053735	0.030876	0.035242
RS	24	0.711132	1.397748	3951.443910	0.028479	0.032409
RS	25	0.785055	1.397748	4081.086840	0.029414	0.033700
RS	26	0.865715	1.606269	3664.296133	0.026410	0.030132
RS	27	0.953726	1.606269	3777.235917	0.027224	0.031193
RS	28	1.049758	1.893877	3301.445801	0.023794	0.027115
RS	29	1.154542	1.893877	3401.557860	0.024516	0.027970
RS	30	1.268876	2.290040	2899.622008	0.020898	0.023674
RS	31	1.393630	2.290040	2990.478188	0.021553	0.024355
RS	32	1.529753	2.830006	2498.197129	0.018005	0.020162
RS	33	1.678282	2.830006	2582.123322	0.018610	0.020703
RS	34	1.840347	3.547731	2131.767798	0.015364	0.016902
RS	35	2.017182	3.547731	2209.749793	0.015926	0.017338
RS	36	2.210133	4.461962	1823.723079	0.013144	0.014122
RS	37	2.420668	4.461962	1895.985186	0.013665	0.014480
RS	38	2.650392	5.563204	1582.678865	0.011407	0.011911
RS	39	2.901051	5.563204	1649.349098	0.011887	0.012214
RS	40	3.174554	6.812571	1404.580757	0.010123	0.010239
RS	41	3.472983	6.812571	1465.975663	0.010566	0.010502
RS	42	3.798610	8.150757	1279.103900	0.009219	0.009016
RS	43	4.153913	8.150757	1335.650202	0.009626	0.009249
RS	44	4.541596	9.506990	1195.333842	0.008615	0.008143
RS	45	4.964612	9.506990	1247.371099	0.008990	0.008354
RS	46	5.426179	10.805858	1144.171049	0.008246	0.007540
RS	47	5.929812	10.805858	1191.769279	0.008589	0.007731
RS	48	6.479344	11.985254	1117.481931	0.008054	0.007139
RS	49	7.078957	11.985254	1160.298620	0.008363	0.007313
RS	50	7.733217	13.033064	1105.512159	0.007968	0.006869
RS	51	8.447104	13.033064	1142.753009	0.008236	0.007024
RS	52	9.226051	14.026759	1094.659137	0.007890	0.006643
RS	53	10.075988	14.026759	1125.324918	0.008111	0.006772
RS	54	11.003385	15.978731	1014.427769	0.007311	0.006024
RS	55	12.015301	15.978731	1040.573778	0.007500	0.006137
RS	56	13.119438	15.978731	1061.381022	0.007650	0.006218
RS	57	14.324202	15.978731	1075.948231	0.007755	0.006260
RS	58	15.638763	112.073195	160.477742	0.001157	0.001061
RS	59	17.073128	112.073195	173.837687	0.001253	0.001132
RS	60	18.638215	112.073195	188.177432	0.001356	0.001205
RS	61	20.345937	112.073195	203.542233	0.001467	0.001279
RS	62	22.209294	112.073195	219.973563	0.001585	0.001355
RS	63	24.242469	112.073195	17433.905320	0.125651	0.074745
PA	4+25*2+4+6 0.003196960 0.008787982 24.242469086 149.485214945 7.830541381 3.033451872 1.818217468 1.346293223 1.136111090 1.048699746 1.032530368 1.065537206 1.137515068 1.246257693 1.397747603 1.606268816 1.893877045 2.290039746 2.830005637 3.547731342 4.461961708 5.563204250 6.812571211 8.150756839 9.506989591 10.805858121 11.985253580 13.033064141 14.026759438 15.978730658 112.073194612
//
IT	5312
RD	10
LK	-130883.296141
QD	-673.319266 -> -517.349148
RI	0.0178234581
TR	0.002725	0.008967
MT	25.582332
MM	C_pi: 14.049158, n_recomb: 148994.346673
RS	0	0.000000	287.641045	4.486245	0.000030	0.000001
RS	1	0.009206	287.641045	4.899315	0.000033	0.000005
RS	2	0.019260	287.641045	5.350424	0.000036	0.000014
RS	3	0.030240	287.641045	5.843074	0.000039	0.000026
RS	4	0.042230	10.809748	169.698162	0.001139	0.000741
RS	5	0.055325	10.809748	185.097978	0.001242	0.001010
RS	6	0.069625	3.792587	574.616177	0.003857	0.003300
RS	7	0.085241	3.792587	624.866580	0.004194	0.003969
RS	8	0.102295	2.165820	1187.245614	0.007968	0.007681
RS	9	0.120919	2.165820	1285.051251	0.008625	0.008694
RS	10	0.141258	1.555554	1931.122104	0.012961	0.013077
RS	11	0.163469	1.555554	2077.864455	0.013946	0.014418
RS	12	0.187725	1.281307	2705.668573	0.018160	0.018720
RS	13	0.214214	1.281307	2891.920990	0.019410	0.020417
RS	14	0.243142	1.158416	3407.706201	0.022871	0.024039
RS	15	0.274733	1.158416	3617.331582	0.024278	0.026021
RS	16	0.309233	1.120506	3957.244312	0.026560	0.028493
RS	17	0.346909	1.120506	4172.983963	0.028008	0.030574
RS	18	0.388053	1.139065	4316.271408	0.028969	0.031651
RS	19	0.432985	1.139065	4524.114606	0.030364	0.033651
RS	20	0.482054	1.200431	4487.947423	0.030122	0.033373
RS	21	0.535640	1.200431	4678.780710	0.031402	0.035180
RS	22	0.594160	1.300403	4492.648231	0.030153	0.033727
RS	23	0.658067	1.300403	4661.902085	0.031289	0.035296
RS	24	0.727858	1.443840	4349.040907	0.029189	0.032837
RS	25	0.804074	1.443840	4495.991583	0.030176	0.034159
RS	26	0.887307	1.644406	4075.930980	0.027356	0.030850
RS	27	0.978203	1.644406	4202.994697	0.028209	0.031940
RS	28	1.077467	1.923836	3702.518097	0.024850	0.027996
RS	29	1.185869	1.923836	3813.977821	0.025598	0.028878
RS	30	1.304252	2.311580	3270.442495	0.021950	0.024601
RS	31	1.433533	2.311580	3370.697922	0.022623	0.025308
RS	32	1.574717	2.843236	2826.815176	0.018973	0.021047
RS	33	1.728898	2.843236	2918.988690	0.019591	0.021614
RS	34	1.897274	3.553574	2414.668720	0.016206	0.017695
RS	35	2.081151	3.553574	2500.224887	0.016781	0.018156
RS	36	2.281957	4.462545	2064.236996	0.013854	0.014807
RS	37	2.501250	4.462545	2143.549530	0.014387	0.015190
RS	38	2.740732	5.561888	1787.919605	0.012000	0.012497
RS	39	3.002262	5.561888	1861.091599	0.012491	0.012823
RS	40	3.287869	6.813196	1582.557077	0.010622	0.010744
RS	41	3.599771	6.813196	1649.843731	0.011073	0.011027
RS	42	3.940387	8.156151	1437.048202	0.009645	0.009458
RS	43	4.312362	8.156151	1498.825218	0.010060	0.009708
RS	44	4.718583	9.516853	1339.240067	0.008989	0.008540
RS	45	5.162201	9.516853	1395.791400	0.009368	0.008762
RS	46	5.646662	10.814545	1278.895926	0.008584	0.007905
RS	47	6.175723	10.814545	1330.194530	0.008928	0.008104
RS	48	6.753493	11.980304	1246.827942	0.008368	0.007483
RS	49	7.384454	11.980304	1292.354198	0.008674	0.007659
RS	50	8.073504	12.995652	1231.944901	0.008268	0.007199
RS	51	8.825991	12.995652	1270.631246	0.008528	0.007349
RS	52	9.647756	13.934030	1218.649141	0.008179	0.006957
RS	53	10.545175	13.934030	1249.184447	0.008384	0.007074
RS	54	11.525214	15.759296	1130.539826	0.007588	0.006311
RS	55	12.595480	15.759296	1155.471142	0.007755	0.006407
RS	56	13.764279	15.759296	1173.744268	0.007878	0.006468
RS	57	15.040683	15.759296	1184.356620	0.007949	0.006484
RS	58	16.434597	125.176197	155.746825	0.001045	0.000955
RS	59	17.956842	125.176197	169.048733	0.001135	0.001021
RS	60	19.619230	125.176197	183.374386	0.001231	0.001090
RS	61	21.434665	125.176197	198.779319	0.001334	0.001161
RS	62	23.417237	125.176197	215.316847	0.001445	0.001234
RS	63	25.582332	125.176197	18636.229514	0.125080	0.076423
PA	4+25*2+4+6 0.002725399 0.008966901 25.582331960 287.641045247 10.809748408 3.792587250 2.165820365 1.555553783 1.281307157 1.158415692 1.120506214 1.139065123 1.200430767 1.300402684 1.443839938 1.644405935 1.923835521 2.311580065 2.843235663 3.553574440 4.462544678 5.561888490 6.813195733 8.156151418 9.516852887 10.814545463 11.980304378 12.995651953 13.934030350 15.759296186 125.176197366
//
IT	4424
RD	11
LK	-130581.078808
QD	-562.113304 -> -428.638353
RI	0.0159780270
TR	0.002337	0.009117
MT	26.878556
MM	C_pi: 14.682064, n_recomb: 157731.382486
RS	0	0.000000	535.754270	2.564025	0.000016	0.000000
RS	1	0.009292	535.754270	2.802342	0.000018	0.000003
RS	2	0.019447	535.754270	3.062818	0.000019	0.000008
RS	3	0.030546	535.754270	3.347514	0.000021	0.000014
RS	4	0.042676	14.540568	134.746191	0.000854	0.000577
RS	5	0.055933	14.540568	147.135408	0.000933	0.000784
RS	6	0.070422	4.649605	501.815899	0.003181	0.002821
RS	7	0.086257	4.649605	546.533822	0.003465	0.003380
RS	8	0.103564	2.544689	1085.426149	0.006881	0.006837
RS	9	0.122479	2.544689	1177.196958	0.007463	0.007703
RS	10	0.143151	1.781135	1819.284181	0.011534	0.011891
RS	11	0.165744	1.781135	1962.323706	0.012441	0.013054
RS	12	0.190436	1.436822	2615.875898	0.016584	0.017301
RS	13	0.217423	1.436822	2803.662982	0.017775	0.018818
RS	14	0.246918	1.275251	3374.732664	0.021395	0.022577
RS	15	0.279153	1.275251	3592.593502	0.022777	0.024411
RS	16	0.314383	1.213838	4005.170637	0.025392	0.027196
RS	17	0.352886	1.213838	4235.217032	0.026851	0.029186
RS	18	0.394968	1.217068	4453.139296	0.028232	0.030685
RS	19	0.440959	1.217068	4679.291006	0.029666	0.032647
RS	20	0.491224	1.267538	4708.136942	0.029849	0.032825
RS	21	0.546159	1.267538	4918.807900	0.031185	0.034634
RS	22	0.606199	1.358913	4781.578269	0.030315	0.033611
RS	23	0.671818	1.358913	4970.008909	0.031509	0.035202
RS	24	0.743534	1.494879	4686.323775	0.029711	0.033105
RS	25	0.821913	1.494879	4850.230427	0.030750	0.034458
RS	26	0.907575	1.688486	4437.599128	0.028134	0.031415
RS	27	1.001197	1.688486	4578.678969	0.029028	0.032535
RS	28	1.103518	1.961154	4064.204361	0.025767	0.028746
RS	29	1.215347	1.961154	4186.874985	0.026544	0.029654
RS	30	1.337567	2.342274	3611.401655	0.022896	0.025424
RS	31	1.471142	2.342274	3720.760830	0.023589	0.026155
RS	32	1.617130	2.867671	3133.269511	0.019865	0.021855
RS	33	1.776682	2.867671	3233.239218	0.020498	0.022445
RS	34	1.951060	3.572685	2681.112653	0.016998	0.018433
RS	35	2.141640	3.572685	2773.704200	0.017585	0.018917
RS	36	2.349929	4.478078	2292.263900	0.014533	0.015456
RS	37	2.577572	4.478078	2378.066898	0.015077	0.015861
RS	38	2.826367	5.576346	1983.339088	0.012574	0.013058
RS	39	3.098279	5.576346	2062.467822	0.013076	0.013405
RS	40	3.395457	6.829193	1752.472860	0.011110	0.011232
RS	41	3.720248	6.829193	1825.129638	0.011571	0.011533
RS	42	4.075218	8.175146	1588.097995	0.010068	0.009890
RS	43	4.463171	8.175146	1654.599568	0.010490	0.010154
RS	44	4.887172	9.537292	1477.036192	0.009364	0.008931
RS	45	5.350570	9.537292	1537.593793	0.009748	0.009164
RS	46	5.857026	10.829820	1408.060875	0.008927	0.008269
RS	47	6.410542	10.829820	1462.525038	0.009272	0.008473
RS	48	7.015489	11.977322	1371.035332	0.008692	0.007829
RS	49	7.676646	11.977322	1418.672143	0.008994	0.008005
RS	50	8.399237	12.955013	1353.618352	0.008582	0.007534
RS	51	9.188969	12.955013	1393.032617	0.008832	0.007678
RS	52	10.052082	13.831563	1338.293451	0.008485	0.007281
RS	53	10.995394	13.831563	1367.789713	0.008672	0.007384
RS	54	12.026356	15.510931	1244.226825	0.007888	0.006615
RS	55	13.153113	15.510931	1266.751179	0.008031	0.006693
RS	56	14.384567	15.510931	1281.181168	0.008123	0.006730
RS	57	15.730444	15.510931	1286.436526	0.008156	0.006717
RS	58	17.201378	137.372673	151.447978	0.000960	0.000873
RS	59	18.808989	137.372673	164.664368	0.001044	0.000935
RS	60	20.565975	137.372673	178.937761	0.001134	0.001001
RS	61	22.486217	137.372673	194.332092	0.001232	0.001069
RS	62	24.584885	137.372673	210.910408	0.001337	0.001139
RS	63	26.878556	137.372673	19606.545140	0.124303	0.077782
PA	4+25*2+4+6 0.002336557 0.009117190 26.878555884 535.754269854 14.540568062 4.649604634 2.544688561 1.781135013 1.436822254 1.275250874 1.213837563 1.217068047 1.267538112 1.358912843 1.494879457 1.688485680 1.961154491 2.342273794 2.867671210 3.572684744 4.478078400 5.576345832 6.829192750 8.175146056 9.537291990 10.829819837 11.977322372 12.955013274 13.831562519 15.510930546 137.372672701
//
IT	5755
RD	12
LK	-130321.162525
QD	-466.978512 -> -350.620022
RI	0.0144386759
TR	0.002012	0.009251
MT	28.100778
MM	C_pi: 15.172652, n_recomb: 164892.877987
RS	0	0.000000	965.229443	1.495548	0.000009	0.000000
RS	1	0.009369	965.229443	1.635719	0.000010	0.000002
RS	2	0.019615	965.229443	1.789033	0.000011	0.000005
RS	3	0.030821	965.229443	1.956724	0.000012	0.000008
RS	4	0.043078	19.045388	108.426045	0.000658	0.000460
RS	5	0.056482	19.045388	118.504502	0.000719	0.000624
RS	6	0.071143	5.587226	441.023867	0.002675	0.002456
RS	7	0.087176	5.587226	480.932547	0.002917	0.002932
RS	8	0.104712	2.948345	992.061365	0.006016	0.006161
RS	9	0.123891	2.948345	1077.741527	0.006536	0.006910
RS	10	0.144867	2.020599	1704.280553	0.010336	0.010894
RS	11	0.167808	2.020599	1842.133262	0.011172	0.011908
RS	12	0.192898	1.601537	2504.928374	0.015191	0.016056
RS	13	0.220339	1.601537	2691.269888	0.016321	0.017413
RS	14	0.250350	1.398449	3300.969684	0.020019	0.021238
RS	15	0.283174	1.398449	3523.177583	0.021366	0.022936
RS	16	0.319072	1.311787	3995.922243	0.024233	0.025954
RS	17	0.358333	1.311787	4236.316329	0.025691	0.027854
RS	18	0.401273	1.298711	4522.371091	0.027426	0.029703
RS	19	0.448236	1.298711	4763.456106	0.028888	0.031624
RS	20	0.499599	1.337814	4856.657757	0.029453	0.032202
RS	21	0.555773	1.337814	5084.688570	0.030836	0.034008
RS	22	0.617211	1.420510	5000.302622	0.030325	0.033379
RS	23	0.684404	1.420510	5206.340946	0.031574	0.034991
RS	24	0.757892	1.549262	4959.068401	0.030074	0.033241
RS	25	0.838266	1.549262	5139.075214	0.031166	0.034624
RS	26	0.926169	1.736498	4743.152981	0.028765	0.031848
RS	27	1.022308	1.736498	4897.807422	0.029703	0.032998
RS	28	1.127453	2.003325	4379.428984	0.026559	0.029378
RS	29	1.242450	2.003325	4512.996130	0.027369	0.030313
RS	30	1.368220	2.379051	3915.343749	0.023745	0.026151
RS	31	1.505773	2.379051	4033.437380	0.024461	0.026906
RS	32	1.656212	2.899656	3410.928407	0.020686	0.022589
RS	33	1.820747	2.899656	3518.215886	0.021336	0.023201
RS	34	2.000696	3.600847	2925.314204	0.017741	0.019118
RS	35	2.197503	3.600847	3024.383152	0.018342	0.019624
RS	36	2.412750	4.503903	2502.924418	0.015179	0.016067
RS	37	2.648161	4.503903	2594.632771	0.015735	0.016492
RS	38	2.905628	5.601718	2164.854703	0.013129	0.013595
RS	39	3.187216	5.601718	2249.365363	0.013641	0.013959
RS	40	3.495186	6.855781	1910.896376	0.011589	0.011704
RS	41	3.832008	6.855781	1988.373418	0.012059	0.012021
RS	42	4.200386	8.203293	1729.331713	0.010488	0.010312
RS	43	4.603276	8.203293	1800.031396	0.010916	0.010589
RS	44	5.043911	9.564386	1606.194252	0.009741	0.009316
RS	45	5.525829	9.564386	1670.243457	0.010129	0.009559
RS	46	6.052895	10.848438	1529.438360	0.009275	0.008630
RS	47	6.629341	10.848438	1586.544881	0.009622	0.008840
RS	48	7.259793	11.973917	1488.105090	0.009025	0.008177
RS	49	7.949310	11.973917	1537.288454	0.009323	0.008354
RS	50	8.703425	12.909815	1468.728621	0.008907	0.007874
RS	51	9.528191	12.909815	1508.214714	0.009147	0.008011
RS	52	10.430227	13.719523	1451.989508	0.008806	0.007614
RS	53	11.416772	13.719523	1479.622461	0.008973	0.007703
RS	54	12.495743	15.238143	1354.246479	0.008213	0.006938
RS	55	13.675800	15.238143	1373.204868	0.008328	0.006995
RS	56	14.966413	15.238143	1382.555204	0.008385	0.007005
RS	57	16.377939	15.238143	1381.170839	0.008376	0.006960
RS	58	17.921707	148.047801	147.921207	0.000897	0.000810
RS	59	19.610106	148.047801	161.062077	0.000977	0.000870
RS	60	21.456686	148.047801	175.286152	0.001063	0.000933
RS	61	23.476266	148.047801	190.664106	0.001156	0.000999
RS	62	25.685055	148.047801	207.266809	0.001257	0.001067
RS	63	28.100778	148.047801	20335.186496	0.123324	0.078892
PA	4+25*2+4+6 0.002011713 0.009251074 28.100778273 965.229443182 19.045388136 5.587226340 2.948344958 2.020598775 1.601537499 1.398448921 1.311787213 1.298711319 1.337813987 1.420509592 1.549261736 1.736497555 2.003325140 2.379051082 2.899656349 3.600846771 4.503902890 5.601718095 6.855780547 8.203293106 9.564386260 10.848437566 11.973917050 12.909814551 13.719523112 15.238143414 148.047801112
//
IT	6641
RD	13
LK	-130093.863765
QD	-384.661189 -> -282.254689
RI	0.0131014163
TR	0.001739	0.009378
MT	29.213497
MM	C_pi: 15.505576, n_recomb: 170418.468640
RS	0	0.000000	1682.829432	0.890816	0.000005	0.000000
RS	1	0.009436	1682.829432	0.974912	0.000006	0.000001
RS	2	0.019762	1682.829432	1.066951	0.000006	0.000003
RS	3	0.031063	1682.829432	1.167684	0.000007	0.000005
RS	4	0.043430	24.275973	88.562996	0.000520	0.000377
RS	5	0.056964	24.275973	96.869579	0.000568	0.000510
RS	6	0.071775	6.578265	390.639962	0.002292	0.002180
RS	7	0.087983	6.578265	426.432680	0.002502	0.002591
RS	8	0.105721	3.367709	907.795871	0.005327	0.005622
RS	9	0.125133	3.367709	987.570472	0.005795	0.006276
RS	10	0.146376	2.270617	1589.907841	0.009329	0.010057
RS	11	0.169624	2.270617	1721.572581	0.010102	0.010945
RS	12	0.195065	1.773938	2379.609719	0.013963	0.014962
RS	13	0.222907	1.773938	2562.051509	0.015034	0.016179
RS	14	0.253376	1.527065	3194.666632	0.018746	0.020015
RS	15	0.286720	1.527065	3417.650127	0.020054	0.021588
RS	16	0.323211	1.413539	3937.270251	0.023104	0.024772
RS	17	0.363145	1.413539	4184.030057	0.024552	0.026583
RS	18	0.406847	1.383145	4529.708650	0.026580	0.028720
RS	19	0.454672	1.383145	4782.013703	0.028060	0.030596
RS	20	0.507010	1.410284	4936.408391	0.028966	0.031525
RS	21	0.564287	1.410284	5178.786877	0.030389	0.033323
RS	22	0.626969	1.484032	5148.713810	0.030212	0.033055
RS	23	0.695565	1.484032	5370.200676	0.031512	0.034684
RS	24	0.770633	1.605571	5164.514770	0.030305	0.033263
RS	25	0.852785	1.605571	5359.239175	0.031448	0.034676
RS	26	0.942689	1.786691	4987.870847	0.029268	0.032164
RS	27	1.041076	1.786691	5155.265121	0.030251	0.033346
RS	28	1.148747	2.048184	4642.325406	0.027241	0.029903
RS	29	1.266578	2.048184	4786.227909	0.028085	0.030867
RS	30	1.395527	2.419253	4176.057463	0.024505	0.026789
RS	31	1.536643	2.419253	4302.383479	0.025246	0.027568
RS	32	1.691075	2.935948	3653.873814	0.021441	0.023254
RS	33	1.860079	2.935948	3767.932282	0.022110	0.023888
RS	34	2.045030	3.634198	3141.988991	0.018437	0.019752
RS	35	2.247433	3.634198	3246.934724	0.019053	0.020278
RS	36	2.468934	4.535560	2691.672393	0.015794	0.016642
RS	37	2.711336	4.535560	2788.665071	0.016364	0.017087
RS	38	2.976611	5.633013	2328.622081	0.013664	0.014105
RS	39	3.266917	5.633013	2417.906655	0.014188	0.014488
RS	40	3.584615	6.887581	2054.565253	0.012056	0.012159
RS	41	3.932292	6.887581	2136.285481	0.012536	0.012491
RS	42	4.312775	8.235011	1857.944456	0.010902	0.010722
RS	43	4.729160	8.235011	1932.299572	0.011339	0.011013
RS	44	5.184834	9.592538	1724.260241	0.010118	0.009696
RS	45	5.683506	9.592538	1791.286510	0.010511	0.009948
RS	46	6.229231	10.864991	1640.838477	0.009628	0.008990
RS	47	6.826451	10.864991	1700.086680	0.009976	0.009205
RS	48	7.480024	11.965076	1596.051876	0.009365	0.008527
RS	49	8.195267	11.965076	1646.269735	0.009660	0.008703
RS	50	8.978000	12.855815	1575.455576	0.009245	0.008220
RS	51	9.834591	12.855815	1614.445763	0.009473	0.008350
RS	52	10.772009	13.595046	1558.083258	0.009143	0.007957
RS	53	11.797880	13.595046	1583.155185	0.009290	0.008030
RS	54	12.920552	14.942333	1459.196681	0.008562	0.007281
RS	55	14.149158	14.942333	1473.525170	0.008647	0.007314
RS	56	15.493694	14.942333	1476.702531	0.008665	0.007294
RS	57	16.965099	14.942333	1467.592884	0.008612	0.007214
RS	58	18.575344	156.559977	145.422858	0.000853	0.000764
RS	59	20.337531	156.559977	158.527089	0.000930	0.000822
RS	60	22.265995	156.559977	172.736505	0.001014	0.000883
RS	61	24.376428	156.559977	188.127035	0.001104	0.000948
RS	62	26.685998	156.559977	204.775606	0.001202	0.001016
RS	63	29.213497	156.559977	20814.791287	0.122139	0.079811
PA	4+25*2+4+6 0.001739318 0.009377846 29.213497483 1682.829431781 24.275973118 6.578264712 3.367708722 2.270616984 1.773938113 1.527064889 1.413539369 1.383144969 1.410283546 1.484031725 1.605570954 1.786691076 2.048184144 2.419253223 2.935948165 3.634198120 4.535560004 5.633012789 6.887580628 8.235010598 9.592538041 10.864990968 11.965075721 12.855815178 13.595045617 14.942332688 156.559976800
//
IT	7445
RD	14
LK	-129893.816511
QD	-313.344822 -> -223.593727
RI	0.0119145306
TR	0.001513	0.009502
MT	30.191194
MM	C_pi: 15.680565, n_recomb: 174327.266510
RS	0	0.000000	2829.711321	0.544285	0.000003	0.000000
RS	1	0.009493	2829.711321	0.595980	0.000003	0.000001
RS	2	0.019887	2829.711321	0.652587	0.000004	0.000002
RS	3	0.031268	2829.711321	0.714573	0.000004	0.000003
RS	4	0.043729	30.071902	73.610804	0.000422	0.000318
RS	5	0.057373	30.071902	80.565781	0.000462	0.000428
RS	6	0.072312	7.581980	349.438598	0.002004	0.001973
RS	7	0.088670	7.581980	381.777895	0.002190	0.002336
RS	8	0.106580	3.790175	833.148949	0.004779	0.005199
RS	9	0.126190	3.790175	907.397073	0.005205	0.005775
RS	10	0.147662	2.526384	1479.584298	0.008487	0.009360
RS	11	0.171173	2.526384	1604.513672	0.009204	0.010140
RS	12	0.196915	1.951849	2246.423179	0.012886	0.014008
RS	13	0.225101	1.951849	2423.092532	0.013900	0.015101
RS	14	0.255962	1.659786	3064.540598	0.017579	0.018905
RS	15	0.289753	1.659786	3285.219590	0.018845	0.020361
RS	16	0.326752	1.518105	3838.391002	0.022018	0.023659
RS	17	0.367263	1.518105	4087.763261	0.023449	0.025383
RS	18	0.411620	1.469468	4483.238920	0.025717	0.027752
RS	19	0.460188	1.469468	4742.979342	0.027207	0.029580
RS	20	0.513366	1.484047	4953.249350	0.028414	0.030813
RS	21	0.571592	1.484047	5206.656466	0.029867	0.032599
RS	22	0.635346	1.548491	5230.067381	0.030001	0.032659
RS	23	0.705151	1.548491	5464.414855	0.031346	0.034300
RS	24	0.781583	1.662685	5303.305224	0.030422	0.033191
RS	25	0.865271	1.662685	5510.929144	0.031613	0.034629
RS	26	0.956904	1.837753	5170.201152	0.029658	0.032378
RS	27	1.057234	1.837753	5349.144403	0.030684	0.033589
RS	28	1.167089	2.094174	4849.791805	0.027820	0.030330
RS	29	1.287373	2.094174	5003.229404	0.028700	0.031322
RS	30	1.419075	2.461009	4389.642052	0.025180	0.027341
RS	31	1.563279	2.461009	4523.565484	0.025949	0.028145
RS	32	1.721173	2.974312	3858.026516	0.022131	0.023850
RS	33	1.894055	2.974312	3978.246718	0.022821	0.024506
RS	34	2.083349	3.670122	3327.288021	0.019086	0.020333
RS	35	2.290612	3.670122	3437.482398	0.019719	0.020879
RS	36	2.517551	4.570084	2855.079045	0.016378	0.017177
RS	37	2.766032	4.570084	2956.721202	0.016961	0.017641
RS	38	3.038102	5.667031	2471.657970	0.014178	0.014588
RS	39	3.335999	5.667031	2565.101269	0.014714	0.014988
RS	40	3.662175	6.921316	2180.898552	0.012510	0.012593
RS	41	4.019315	6.921316	2266.285032	0.013000	0.012941
RS	42	4.410357	8.267108	1971.693110	0.011310	0.011119
RS	43	4.838521	8.267108	2049.172277	0.011755	0.011422
RS	44	5.307330	9.618857	1829.254026	0.010493	0.010066
RS	45	5.820643	9.618857	1898.770717	0.010892	0.010328
RS	46	6.382684	10.877119	1740.480050	0.009984	0.009345
RS	47	6.998079	10.877119	1801.420848	0.010334	0.009566
RS	48	7.671892	11.949249	1693.242919	0.009713	0.008876
RS	49	8.409671	11.949249	1744.067850	0.010005	0.009052
RS	50	9.217486	12.792632	1672.289441	0.009593	0.008570
RS	51	10.101985	12.792632	1710.344475	0.009811	0.008693
RS	52	11.070450	13.459520	1655.191487	0.009495	0.008309
RS	53	12.130850	13.459520	1677.184710	0.009621	0.008365
RS	54	13.291913	14.630000	1557.799321	0.008936	0.007641
RS	55	14.563195	14.630000	1566.610884	0.008987	0.007649
RS	56	15.955158	14.630000	1562.750394	0.008964	0.007597
RS	57	17.479258	14.630000	1545.112160	0.008863	0.007477
RS	58	19.148040	162.470462	144.113205	0.000827	0.000733
RS	59	20.975238	162.470462	157.240347	0.000902	0.000790
RS	60	22.975891	162.470462	171.492691	0.000984	0.000851
RS	61	25.166463	162.470462	186.950100	0.001072	0.000915
RS	62	27.564984	162.470462	203.693954	0.001168	0.000982
RS	63	30.191194	162.470462	21053.215181	0.120768	0.080579
PA	4+25*2+4+6 0.001512711 0.009501732 30.191194156 2829.711321220 30.071901752 7.581979629 3.790175387 2.526383935 1.951849434 1.659786482 1.518105391 1.469467537 1.484047395 1.548490786 1.662685173 1.837753340 2.094174118 2.461008561 2.974311521 3.670121566 4.570083560 5.667031356 6.921316489 8.267108417 9.618856718 10.877119294 11.949248962 12.792631924 13.459519903 14.630000362 162.470462093
//
IT	11167
RD	15
LK	-129719.144245
QD	-252.315397 -> -175.097729
RI	0.0108701539
TR	0.001327	0.009620
MT	31.039805
MM	C_pi: 15.725264, n_recomb: 176808.775300
RS	0	0.000000	4571.377650	0.343077	0.000002	0.000000
RS	1	0.009541	4571.377650	0.375827	0.000002	0.000000
RS	2	0.019992	4571.377650	0.411705	0.000002	0.000001
RS	3	0.031441	4571.377650	0.451010	0.000003	0.000002
RS	4	0.043981	36.133500	62.494855	0.000353	0.000276
RS	5	0.057718	36.133500	68.434923	0.000387	0.000370
RS	6	0.072766	8.541315	316.783816	0.001792	0.001826
RS	7	0.089250	8.541315	346.335805	0.001959	0.002151
RS	8	0.107306	4.198275	769.281831	0.004351	0.004879
RS	9	0.127085	4.198275	838.613021	0.004743	0.005390
RS	10	0.148751	2.780943	1377.498734	0.007791	0.008792
RS	11	0.172484	2.780943	1495.672935	0.008459	0.009480
RS	12	0.198481	2.131941	2113.284141	0.011952	0.013188
RS	13	0.226959	2.131941	2283.070319	0.012913	0.014169
RS	14	0.258154	1.794752	2921.632342	0.016524	0.017913
RS	15	0.292326	1.794752	3137.724036	0.017746	0.019260
RS	16	0.329757	1.624259	3712.061907	0.020995	0.022627
RS	17	0.370760	1.624259	3960.929870	0.022402	0.024266
RS	18	0.415675	1.556751	4395.867676	0.024862	0.026819
RS	19	0.464875	1.556751	4659.632313	0.026354	0.028596
RS	20	0.518769	1.558338	4918.848432	0.027820	0.030091
RS	21	0.577806	1.558338	5180.075150	0.029298	0.031857
RS	22	0.642475	1.613224	5253.847306	0.029715	0.032213
RS	23	0.713314	1.613224	5498.383201	0.031098	0.033860
RS	24	0.790912	1.719990	5382.391732	0.030442	0.033041
RS	25	0.875913	1.719990	5600.917020	0.031678	0.034501
RS	26	0.969024	1.889104	5294.548908	0.029945	0.032501
RS	27	1.071019	1.889104	5483.668557	0.031015	0.033739
RS	28	1.182745	2.140726	5004.081427	0.028302	0.030666
RS	29	1.305131	2.140726	5166.130680	0.029219	0.031684
RS	30	1.439194	2.503765	4556.767225	0.025772	0.027810
RS	31	1.586047	2.503765	4697.605332	0.026569	0.028637
RS	32	1.746912	3.014282	4023.028381	0.022754	0.024375
RS	33	1.923124	3.014282	4148.814139	0.023465	0.025051
RS	34	2.116149	3.708341	3480.332998	0.019684	0.020856
RS	35	2.327591	3.708341	3595.194708	0.020334	0.021422
RS	36	2.559206	4.607577	2992.067930	0.016923	0.017668
RS	37	2.812919	4.607577	3097.785041	0.017521	0.018149
RS	38	3.090838	5.704491	2592.877636	0.014665	0.015036
RS	39	3.395274	5.704491	2689.928769	0.015214	0.015452
RS	40	3.728756	6.958633	2288.872145	0.012945	0.013001
RS	41	4.094055	6.958633	2377.415351	0.013446	0.013364
RS	42	4.494207	8.302495	2069.633219	0.011705	0.011496
RS	43	4.932538	8.302495	2149.778864	0.012159	0.011811
RS	44	5.412689	9.647766	1920.317988	0.010861	0.010422
RS	45	5.938651	9.647766	1991.924138	0.011266	0.010693
RS	46	6.514795	10.891003	1827.577194	0.010336	0.009689
RS	47	7.145908	10.891003	1889.866980	0.010689	0.009915
RS	48	7.837235	11.934506	1778.958093	0.010061	0.009218
RS	49	8.594522	11.934506	1830.098477	0.010351	0.009395
RS	50	9.424060	12.730502	1758.559291	0.009946	0.008918
RS	51	10.332745	12.730502	1795.419969	0.010155	0.009033
RS	52	11.328126	13.325748	1742.708492	0.009856	0.008663
RS	53	12.418476	13.325748	1761.342082	0.009962	0.008702
RS	54	13.612856	14.320124	1649.375901	0.009329	0.008015
RS	55	14.921190	14.320124	1652.046784	0.009344	0.007994
RS	56	16.354352	14.320124	1640.590496	0.009279	0.007907
RS	57	17.924251	14.320124	1613.968045	0.009128	0.007748
RS	58	19.643933	165.836454	144.013689	0.000815	0.000716
RS	59	21.527689	165.836454	157.234077	0.000889	0.000773
RS	60	23.591173	165.836454	171.599596	0.000971	0.000833
RS	61	25.851532	165.836454	187.192957	0.001059	0.000898
RS	62	28.327551	165.836454	204.098639	0.001154	0.000966
RS	63	31.039805	165.836454	21087.988118	0.119270	0.081218
PA	4+25*2+4+6 0.001327191 0.009619795 31.039804665 4571.377649542 36.133499597 8.541315246 4.198274675 2.780942940 2.131940796 1.794751889 1.624259017 1.556750700 1.558337619 1.613224381 1.719990336 1.889103957 2.140725923 2.503764752 3.014282051 3.708341353 4.607576994 5.704490637 6.958633444 8.302495345 9.647766236 10.891002565 11.934505786 12.730501876 13.325747940 14.320124254 165.836453842
//
IT	11057
RD	16
LK	-129569.829306
QD	-201.386446 -> -136.691030
RI	0.0099854735
TR	0.001178	0.009723
MT	31.800454
MM	C_pi: 15.690868, n_recomb: 178216.361085
RS	0	0.000000	7423.644069	0.213752	0.000001	0.000000
RS	1	0.009583	7423.644069	0.234247	0.000001	0.000000
RS	2	0.020084	7423.644069	0.256708	0.000001	0.000001
RS	3	0.031592	7423.644069	0.281324	0.000002	0.000001
RS	4	0.044202	42.023408	54.454192	0.000306	0.000247
RS	5	0.058021	42.023408	59.656125	0.000335	0.000330
RS	6	0.073164	9.389045	292.306997	0.001640	0.001729
RS	7	0.089758	9.389045	319.752820	0.001794	0.002027
RS	8	0.107942	4.570836	717.556730	0.004026	0.004652
RS	9	0.127869	4.570836	782.814967	0.004392	0.005112
RS	10	0.149705	3.025356	1287.997783	0.007227	0.008346
RS	11	0.173635	3.025356	1399.946392	0.007855	0.008954
RS	12	0.199857	2.309919	1988.428494	0.011157	0.012499
RS	13	0.228592	2.309919	2151.074428	0.012070	0.013382
RS	14	0.260080	1.929578	2778.185693	0.015589	0.017045
RS	15	0.294586	1.929578	2988.429114	0.016769	0.018293
RS	16	0.332399	1.730530	3573.561345	0.020052	0.021693
RS	17	0.373836	1.730530	3819.798519	0.021433	0.023250
RS	18	0.419243	1.644063	4284.283981	0.024040	0.025946
RS	19	0.469001	1.644063	4549.463688	0.025528	0.027669
RS	20	0.523528	1.632567	4849.819858	0.027213	0.029384
RS	21	0.583280	1.632567	5116.208178	0.028708	0.031126
RS	22	0.648758	1.677907	5235.369757	0.029376	0.031743
RS	23	0.720511	1.677907	5487.735767	0.030793	0.033390
RS	24	0.799140	1.777379	5414.984477	0.030384	0.032837
RS	25	0.885304	1.777379	5642.554311	0.031661	0.034311
RS	26	0.979725	1.940845	5371.602988	0.030141	0.032550
RS	27	1.083194	1.940845	5569.579697	0.031252	0.033810
RS	28	1.196578	2.188175	5113.333611	0.028692	0.030918
RS	29	1.320828	2.188175	5283.110482	0.029644	0.031959
RS	30	1.456984	2.548176	4683.275239	0.026279	0.028197
RS	31	1.606189	2.548176	4830.414110	0.027104	0.029045
RS	32	1.769691	3.056953	4152.922538	0.023303	0.024826
RS	33	1.948862	3.056953	4283.782832	0.024037	0.025521
RS	34	2.145202	3.750628	3603.847300	0.020222	0.021316
RS	35	2.360358	3.750628	3722.924694	0.020890	0.021899
RS	36	2.596131	4.650793	3104.487684	0.017420	0.018106
RS	37	2.854499	4.650793	3213.843399	0.018033	0.018604
RS	38	3.137626	5.749566	2693.550877	0.015114	0.015440
RS	39	3.447885	5.749566	2793.796677	0.015676	0.015872
RS	40	3.787875	7.005545	2379.404752	0.013351	0.013373
RS	41	4.160446	7.005545	2470.729673	0.013864	0.013749
RS	42	4.568721	8.349472	2152.456577	0.012078	0.011843
RS	43	5.016120	8.349472	2234.944821	0.012541	0.012170
RS	44	5.506393	9.690220	1997.995583	0.011211	0.010753
RS	45	6.043648	9.690220	2071.428281	0.011623	0.011032
RS	46	6.632388	10.920390	1902.586202	0.010676	0.010013
RS	47	7.277546	10.920390	1966.031177	0.011032	0.010245
RS	48	7.984530	11.937471	1853.589745	0.010401	0.009544
RS	49	8.759262	11.937471	1904.926430	0.010689	0.009722
RS	50	9.608237	12.688754	1834.632116	0.010294	0.009253
RS	51	10.538568	12.688754	1870.247722	0.010494	0.009362
RS	52	11.558052	13.215849	1820.995350	0.010218	0.009010
RS	53	12.675232	13.215849	1836.247606	0.010303	0.009032
RS	54	13.899470	14.040803	1734.038431	0.009730	0.008392
RS	55	15.241026	14.040803	1730.254699	0.009709	0.008341
RS	56	16.711142	14.040803	1710.980188	0.009601	0.008219
RS	57	18.322138	14.040803	1675.271432	0.009400	0.008019
RS	58	20.087513	167.243896	144.997987	0.000814	0.000709
RS	59	22.022064	167.243896	158.382048	0.000889	0.000767
RS	60	24.142000	167.243896	172.932547	0.000970	0.000828
RS	61	26.465088	167.243896	188.734269	0.001059	0.000894
RS	62	29.010795	167.243896	205.873795	0.001155	0.000963
RS	63	31.800454	167.243896	20982.837878	0.117738	0.081737
PA	4+25*2+4+6 0.001177651 0.009723489 31.800454175 7423.644068944 42.023408190 9.389045016 4.570835789 3.025356118 2.309918900 1.929578094 1.730529614 1.644063461 1.632567296 1.677907144 1.777379063 1.940845056 2.188174731 2.548176194 3.056953257 3.750628322 4.650793241 5.749566311 7.005545236 8.349472106 9.690220001 10.920389782 11.937470701 12.688754380 13.215848670 14.040803059 167.243895646
//
IT	8922
RD	17
LK	-129445.559208
QD	-160.203286 -> -107.306696
RI	0.0092735924
TR	0.001058	0.009803
MT	32.529573
MM	C_pi: 15.630379, n_recomb: 178933.169650
RS	0	0.000000	11012.912287	0.145216	0.000001	0.000000
RS	1	0.009622	11012.912287	0.159196	0.000001	0.000000
RS	2	0.020170	11012.912287	0.174524	0.000001	0.000000
RS	3	0.031733	11012.912287	0.191328	0.000001	0.000001
RS	4	0.044409	47.217108	48.915245	0.000273	0.000228
RS	5	0.058304	47.217108	53.609266	0.000300	0.000304
RS	6	0.073537	10.059605	275.588081	0.001540	0.001677
RS	7	0.090235	10.059605	301.606501	0.001686	0.001957
RS	8	0.108540	4.886632	678.679649	0.003793	0.004509
RS	9	0.128606	4.886632	740.864975	0.004140	0.004928
RS	10	0.150603	3.250236	1213.929931	0.006784	0.008010
RS	11	0.174716	3.250236	1320.593361	0.007380	0.008552
RS	12	0.201150	2.481016	1878.066577	0.010496	0.011936
RS	13	0.230128	2.481016	2034.034004	0.011368	0.012735
RS	14	0.261893	2.061631	2644.236915	0.014778	0.016302
RS	15	0.296715	2.061631	2848.322453	0.015918	0.017462
RS	16	0.334888	1.835364	3436.316363	0.019204	0.020869
RS	17	0.376734	1.835364	3678.820389	0.020560	0.022349
RS	18	0.422606	1.730460	4164.246556	0.023273	0.025152
RS	19	0.472893	1.730460	4429.170763	0.024753	0.026820
RS	20	0.528018	1.706206	4762.880683	0.026618	0.028719
RS	21	0.588447	1.706206	5032.521882	0.028125	0.030432
RS	22	0.654691	1.742317	5191.091871	0.029011	0.031275
RS	23	0.727309	1.742317	5449.456378	0.030455	0.032916
RS	24	0.806914	1.834903	5416.231777	0.030270	0.032601
RS	25	0.894180	1.834903	5651.317251	0.031583	0.034085
RS	26	0.989842	1.993282	5414.532287	0.030260	0.032542
RS	27	1.094709	1.993282	5620.236529	0.031410	0.033820
RS	28	1.209666	2.237112	5188.366498	0.028996	0.031101
RS	29	1.335685	2.237112	5365.109967	0.029984	0.032161
RS	30	1.473830	2.595200	4777.628684	0.026701	0.028510
RS	31	1.625267	2.595200	4930.565553	0.027555	0.029376
RS	32	1.791276	3.103782	4254.102886	0.023775	0.025204
RS	33	1.973259	3.103782	4389.671240	0.024532	0.025917
RS	34	2.172753	3.799177	3702.554469	0.020692	0.021711
RS	35	2.391442	3.799177	3825.535787	0.021380	0.022309
RS	36	2.631174	4.703015	3195.806538	0.017860	0.018485
RS	37	2.893974	4.703015	3308.511247	0.018490	0.018998
RS	38	3.182060	5.807038	2776.264104	0.015516	0.015794
RS	39	3.497867	5.807038	2879.436629	0.016092	0.016239
RS	40	3.844062	7.068813	2454.464051	0.013717	0.013702
RS	41	4.223568	7.068813	2548.336107	0.014242	0.014090
RS	42	4.639592	8.417167	2221.716389	0.012416	0.012152
RS	43	5.095646	8.417167	2306.359479	0.012890	0.012489
RS	44	5.595582	9.758014	2063.553081	0.011533	0.011049
RS	45	6.143624	9.758014	2138.684862	0.011952	0.011337
RS	46	6.744399	10.979857	1966.571933	0.010991	0.010307
RS	47	7.402982	10.979857	2031.119112	0.011351	0.010544
RS	48	8.124935	11.975370	1918.059375	0.010719	0.009844
RS	49	8.916357	11.975370	1969.628355	0.011008	0.010022
RS	50	9.783930	12.687012	1901.320099	0.010626	0.009566
RS	51	10.734984	12.687012	1935.822179	0.010819	0.009669
RS	52	11.777550	13.151608	1890.781041	0.010567	0.009339
RS	53	12.920434	13.151608	1902.855201	0.010634	0.009345
RS	54	14.173289	13.817807	1812.175327	0.010128	0.008761
RS	55	15.546696	13.817807	1801.915313	0.010070	0.008680
RS	56	17.052255	13.817807	1774.901429	0.009919	0.008521
RS	57	18.702683	13.817807	1730.304760	0.009670	0.008280
RS	58	20.511919	167.495511	146.841188	0.000821	0.000711
RS	59	22.495243	167.495511	160.450565	0.000897	0.000769
RS	60	24.669407	167.495511	175.249901	0.000979	0.000832
RS	61	27.052774	167.495511	191.325592	0.001069	0.000899
RS	62	29.665474	167.495511	208.765686	0.001167	0.000970
RS	63	32.529573	167.495511	20802.475073	0.116258	0.082137
PA	4+25*2+4+6 0.001058075 0.009803387 32.529573077 11012.912286948 47.217108446 10.059605145 4.886632149 3.250235623 2.481015641 2.061630867 1.835363680 1.730459515 1.706206353 1.742317266 1.834903450 1.993281788 2.237112419 2.595200428 3.103782328 3.799177286 4.703014959 5.807037588 7.068812717 8.417166806 9.758014280 10.979856550 11.975369565 12.687011845 13.151608043 13.817806811 167.495510882
//
IT	11880
RD	18
LK	-129344.430673
QD	-127.851434 -> -85.239941
RI	0.0087255403
TR	0.000962	0.009854
MT	33.271485
MM	C_pi: 15.579988, n_recomb: 179257.598709
RS	0	0.000000	15814.253760	0.101708	0.000001	0.000000
RS	1	0.009661	15814.253760	0.111540	0.000001	0.000000
RS	2	0.020256	15814.253760	0.122323	0.000001	0.000000
RS	3	0.031874	15814.253760	0.134149	0.000001	0.000001
RS	4	0.044615	51.323503	45.325489	0.000253	0.000217
RS	5	0.058587	51.323503	49.693945	0.000277	0.000288
RS	6	0.073909	10.508240	265.929011	0.001484	0.001662
RS	7	0.090711	10.508240	291.158203	0.001624	0.001931
RS	8	0.109136	5.129937	652.237981	0.003639	0.004439
RS	9	0.129341	5.129937	712.380170	0.003974	0.004828
RS	10	0.151499	3.447548	1155.976499	0.006449	0.007772
RS	11	0.175797	3.447548	1258.486232	0.007021	0.008260
RS	12	0.202443	2.640897	1785.010416	0.009958	0.011486
RS	13	0.231663	2.640897	1935.186812	0.010796	0.012214
RS	14	0.263706	2.188412	2525.522234	0.014089	0.015678
RS	15	0.298845	2.188412	2723.793451	0.015195	0.016762
RS	16	0.337378	1.937235	3309.052524	0.018460	0.020155
RS	17	0.379635	1.937235	3547.502720	0.019790	0.021567
RS	18	0.425974	1.814965	4046.911920	0.022576	0.024447
RS	19	0.476790	1.814965	4310.691276	0.024047	0.026064
RS	20	0.532516	1.778629	4670.726301	0.026056	0.028110
RS	21	0.593626	1.778629	4942.387326	0.027571	0.029795
RS	22	0.660639	1.806080	5134.237223	0.028642	0.030830
RS	23	0.734127	1.806080	5397.280363	0.030109	0.032462
RS	24	0.814715	1.892378	5398.970496	0.030119	0.032356
RS	25	0.903089	1.892378	5640.381898	0.031465	0.033846
RS	26	1.000001	2.046394	5435.015662	0.030320	0.032498
RS	27	1.106276	2.046394	5647.516844	0.031505	0.033790
RS	28	1.222818	2.287686	5239.187447	0.029227	0.031229
RS	29	1.350621	2.287686	5422.249716	0.030248	0.032306
RS	30	1.490770	2.645162	4848.001184	0.027045	0.028758
RS	31	1.644460	2.645162	5006.311933	0.027928	0.029640
RS	32	1.812998	3.155361	4332.946004	0.024172	0.025516
RS	33	1.997820	3.155361	4472.933873	0.024953	0.026243
RS	34	2.200497	3.854977	3781.298182	0.021094	0.022041
RS	35	2.422756	3.854977	3907.959555	0.021801	0.022652
RS	36	2.666489	4.765819	3269.676634	0.018240	0.018806
RS	37	2.933769	4.765819	3385.535626	0.018886	0.019331
RS	38	3.226872	5.879335	2843.786889	0.015864	0.016094
RS	39	3.548292	5.879335	2949.714220	0.016455	0.016551
RS	40	3.900766	7.152004	2516.191143	0.014037	0.013981
RS	41	4.287294	7.152004	2612.468899	0.014574	0.014380
RS	42	4.711166	8.510586	2279.098971	0.012714	0.012416
RS	43	5.175990	8.510586	2365.798697	0.013198	0.012762
RS	44	5.685721	9.857785	2118.350485	0.011817	0.011306
RS	45	6.244700	9.857785	2195.141418	0.012246	0.011602
RS	46	6.857684	11.077735	2020.650522	0.011272	0.010563
RS	47	7.529890	11.077735	2086.336422	0.011639	0.010806
RS	48	8.267040	12.058039	1973.304236	0.011008	0.010109
RS	49	9.075409	12.058039	2025.239329	0.011298	0.010288
RS	50	9.961877	12.736306	1959.415782	0.010931	0.009847
RS	51	10.933990	12.736306	1993.052396	0.011118	0.009945
RS	52	12.000022	13.144896	1952.734254	0.010893	0.009640
RS	53	13.169047	13.144896	1961.983412	0.010945	0.009632
RS	54	14.451016	13.664231	1884.095820	0.010511	0.009110
RS	55	15.856840	13.664231	1867.562260	0.010418	0.008999
RS	56	17.398486	13.664231	1833.111334	0.010226	0.008805
RS	57	19.089075	13.664231	1780.038635	0.009930	0.008524
RS	58	20.942999	167.257913	149.298560	0.000833	0.000718
RS	59	22.976036	167.257913	163.181513	0.000910	0.000778
RS	60	25.205492	167.257913	178.280302	0.000995	0.000843
RS	61	27.650344	167.257913	194.682687	0.001086	0.000912
RS	62	30.331401	167.257913	212.477825	0.001185	0.000985
RS	63	33.271485	167.257913	20593.657833	0.114883	0.082424
PA	4+25*2+4+6 0.000962460 0.009854296 33.271484812 15814.253759829 51.323503042 10.508240250 5.129936811 3.447547589 2.640897051 2.188411975 1.937234844 1.814965335 1.778629441 1.806079628 1.892378269 2.046394097 2.287686217 2.645162150 3.155360655 3.854977168 4.765818756 5.879335088 7.152004287 8.510585769 9.857784722 11.077734850 12.058039023 12.736305813 13.144895533 13.664230747 167.257913317
//
IT	15217
RD	19
LK	-129263.121388
QD	-102.943715 -> -68.736361
RI	0.0083145197
TR	0.000886	0.009875
MT	34.053816
MM	C_pi: 15.557658, n_recomb: 179368.913859
RS	0	0.000000	21451.509720	0.075337	0.000000	0.000000
RS	1	0.009702	21451.509720	0.082650	0.000000	0.000000
RS	2	0.020345	21451.509720	0.090673	0.000001	0.000000
RS	3	0.032020	21451.509720	0.099476	0.000001	0.000000
RS	4	0.044828	54.125956	43.246863	0.000241	0.000212
RS	5	0.058879	54.125956	47.433078	0.000264	0.000281
RS	6	0.074293	10.722893	262.433121	0.001463	0.001679
RS	7	0.091202	10.722893	287.443106	0.001603	0.001944
RS	8	0.109752	5.293490	637.039772	0.003552	0.004429
RS	9	0.130102	5.293490	696.105587	0.003881	0.004798
RS	10	0.152425	3.612299	1113.036962	0.006205	0.007613
RS	11	0.176915	3.612299	1212.525739	0.006760	0.008061
RS	12	0.203780	2.786451	1709.173878	0.009529	0.011131
RS	13	0.233252	2.786451	1854.598357	0.010340	0.011804
RS	14	0.265583	2.308015	2423.783814	0.013513	0.015159
RS	15	0.301051	2.308015	2616.917539	0.014590	0.016181
RS	16	0.339960	2.034894	3195.764820	0.017817	0.019544
RS	17	0.382643	2.034894	3430.314427	0.019124	0.020899
RS	18	0.429468	1.896740	3938.331545	0.021957	0.023830
RS	19	0.480835	1.896740	4200.600747	0.023419	0.025403
RS	20	0.537186	1.849249	4580.971379	0.025539	0.027567
RS	21	0.599004	1.849249	4853.906552	0.027061	0.029224
RS	22	0.666819	1.868759	5073.356403	0.028284	0.030420
RS	23	0.741214	1.868759	5340.148601	0.029772	0.032044
RS	24	0.822826	1.949464	5371.990694	0.029949	0.032116
RS	25	0.912355	1.949464	5618.805160	0.031325	0.033611
RS	26	1.010571	2.099907	5441.417706	0.030336	0.032434
RS	27	1.118315	2.099907	5659.937649	0.031555	0.033739
RS	28	1.236512	2.339634	5273.298673	0.029399	0.031317
RS	29	1.366177	2.339634	5462.102428	0.030452	0.032409
RS	30	1.508421	2.697823	4900.685798	0.027322	0.028954
RS	31	1.664465	2.697823	5063.976894	0.028232	0.029851
RS	32	1.835648	3.211472	4394.490631	0.024500	0.025771
RS	33	2.023438	3.211472	4538.630981	0.025303	0.026511
RS	34	2.229447	3.917846	3844.001108	0.021431	0.022313
RS	35	2.455443	3.917846	3974.144937	0.022156	0.022936
RS	36	2.703364	4.839172	3329.069085	0.018560	0.019070
RS	37	2.975338	4.839172	3447.921486	0.019223	0.019607
RS	38	3.273698	5.966666	2898.383679	0.016159	0.016342
RS	39	3.601004	5.966666	3006.931111	0.016764	0.016809
RS	40	3.960064	7.255742	2566.318864	0.014307	0.014212
RS	41	4.353958	7.255742	2664.898159	0.014857	0.014621
RS	42	4.786068	8.630874	2325.959000	0.012967	0.012635
RS	43	5.260099	8.630874	2414.652454	0.013462	0.012990
RS	44	5.780119	9.991325	2163.454069	0.012061	0.011520
RS	45	6.350590	9.991325	2241.897815	0.012499	0.011823
RS	46	6.976406	11.216447	2065.670618	0.011516	0.010780
RS	47	7.662938	11.216447	2132.565440	0.011889	0.011027
RS	48	8.416074	12.188428	2019.991767	0.011262	0.010336
RS	49	9.242277	12.188428	2072.465095	0.011554	0.010517
RS	50	10.148636	12.839861	2009.426751	0.011203	0.010091
RS	51	11.142927	12.839861	2042.497328	0.011387	0.010186
RS	52	12.233681	13.198889	2007.210744	0.011190	0.009907
RS	53	13.430256	13.198889	2014.066570	0.011229	0.009887
RS	54	14.742920	13.582607	1949.823793	0.010870	0.009434
RS	55	16.182934	13.582607	1927.373112	0.010745	0.009293
RS	56	17.762654	13.582607	1885.937143	0.010514	0.009066
RS	57	19.495633	13.582607	1824.938790	0.010174	0.008747
RS	58	21.396741	166.956679	152.155514	0.000848	0.000729
RS	59	23.482288	166.956679	166.346466	0.000927	0.000791
RS	60	25.770169	166.956679	181.781165	0.001013	0.000857
RS	61	28.280013	166.956679	198.548615	0.001107	0.000928
RS	62	31.033354	166.956679	216.738881	0.001208	0.001004
RS	63	34.053816	166.956679	20380.927260	0.113626	0.082607
PA	4+25*2+4+6 0.000885505 0.009875039 34.053815718 21451.509720278 54.125955993 10.722893207 5.293490312 3.612299281 2.786450995 2.308014970 2.034893801 1.896740495 1.849248931 1.868758838 1.949464034 2.099907279 2.339634447 2.697822540 3.211472013 3.917845781 4.839172276 5.966666463 7.255741757 8.630874302 9.991325226 11.216447408 12.188427604 12.839861267 13.198889434 13.582607220 166.956679483
//
IT	14036
RD	20
LK	-129197.817668
QD	-83.953414 -> -56.327069
RI	0.0080056763
TR	0.000823	0.009867
MT	34.890755
MM	C_pi: 15.569041, n_recomb: 179358.604270
RS	0	0.000000	28681.319574	0.056588	0.000000	0.000000
RS	1	0.009744	28681.319574	0.062105	0.000000	0.000000
RS	2	0.020437	28681.319574	0.068160	0.000000	0.000000
RS	3	0.032172	28681.319574	0.074806	0.000000	0.000000
RS	4	0.045051	55.615070	42.334798	0.000236	0.000211
RS	5	0.059185	55.615070	46.450855	0.000259	0.000279
RS	6	0.074695	10.718934	264.267816	0.001473	0.001722
RS	7	0.091717	10.718934	289.560589	0.001614	0.001988
RS	8	0.110398	5.378921	631.556546	0.003521	0.004468
RS	9	0.130899	5.378921	690.402975	0.003849	0.004825
RS	10	0.153397	3.743075	1083.078145	0.006039	0.007517
RS	11	0.178088	3.743075	1180.568682	0.006582	0.007936
RS	12	0.205185	2.916166	1648.782223	0.009193	0.010854
RS	13	0.234921	2.916166	1790.466812	0.009983	0.011484
RS	14	0.267556	2.419339	2338.257260	0.013037	0.014730
RS	15	0.303370	2.419339	2527.036209	0.014089	0.015702
RS	16	0.342673	2.127592	3097.139984	0.017268	0.019025
RS	17	0.385807	2.127592	3328.171579	0.018556	0.020333
RS	18	0.433143	1.975226	3840.829129	0.021414	0.023296
RS	19	0.485092	1.975226	4101.528026	0.022868	0.024832
RS	20	0.542102	1.917621	4497.377995	0.025075	0.027087
RS	21	0.604668	1.917621	4771.157305	0.026601	0.028723
RS	22	0.673330	1.929982	5013.239898	0.027951	0.030051
RS	23	0.748682	1.929982	5283.122835	0.029456	0.031667
RS	24	0.831376	2.005812	5340.645993	0.029776	0.031892
RS	25	0.922128	2.005812	5592.135468	0.031179	0.033391
RS	26	1.021723	2.153437	5439.225785	0.030326	0.032363
RS	27	1.131022	2.153437	5663.097705	0.031574	0.033678
RS	28	1.250971	2.392535	5295.803127	0.029526	0.031378
RS	29	1.382607	2.392535	5489.816835	0.030608	0.032484
RS	30	1.527070	2.752651	4940.184601	0.027544	0.029110
RS	31	1.685610	2.752651	5108.068750	0.028480	0.030020
RS	32	1.859597	3.271468	4442.454433	0.024769	0.025978
RS	33	2.050537	3.271468	4590.473342	0.025594	0.026730
RS	34	2.260083	3.987011	3893.598506	0.021708	0.022535
RS	35	2.490046	3.987011	4027.022084	0.022452	0.023169
RS	36	2.742416	4.922096	3376.309438	0.018824	0.019286
RS	37	3.019377	4.922096	3497.993173	0.019503	0.019832
RS	38	3.323324	6.067941	2941.843155	0.016402	0.016542
RS	39	3.656888	6.067941	3052.878602	0.017021	0.017019
RS	40	4.022954	7.378824	2606.248753	0.014531	0.014398
RS	41	4.424688	7.378824	2707.028592	0.015093	0.014816
RS	42	4.865567	8.776796	2363.397977	0.013177	0.012811
RS	43	5.349405	8.776796	2454.024174	0.013682	0.013175
RS	44	5.880387	10.157409	2199.733607	0.012264	0.011692
RS	45	6.463107	10.157409	2279.823744	0.012711	0.012002
RS	46	7.102607	11.394718	2102.324909	0.011721	0.010956
RS	47	7.804419	11.394718	2170.497031	0.012101	0.011209
RS	48	8.574614	12.365161	2058.654422	0.011478	0.010524
RS	49	9.419855	12.365161	2111.837314	0.011774	0.010707
RS	50	10.347456	12.996028	2051.734520	0.011439	0.010299
RS	51	11.365441	12.996028	2084.545011	0.011622	0.010391
RS	52	12.482617	13.311293	2054.454249	0.011454	0.010140
RS	53	13.708649	13.311293	2059.373101	0.011482	0.010109
RS	54	15.054144	13.569256	2009.277515	0.011203	0.009727
RS	55	16.530742	13.569256	1981.362183	0.011047	0.009560
RS	56	18.151217	13.569256	1933.484206	0.010780	0.009301
RS	57	19.929589	13.569256	1865.191375	0.010399	0.008948
RS	58	21.881244	166.814783	155.250137	0.000866	0.000741
RS	59	24.023064	166.814783	169.771965	0.000947	0.000805
RS	60	26.373580	166.814783	185.567003	0.001035	0.000874
RS	61	28.953128	166.814783	202.725440	0.001130	0.000947
RS	62	31.784022	166.814783	221.338126	0.001234	0.001026
RS	63	34.890755	166.814783	20173.816597	0.112478	0.082701
PA	4+25*2+4+6 0.000822909 0.009867208 34.890755053 28681.319574259 55.615070047 10.718934409 5.378920536 3.743075018 2.916165703 2.419339181 2.127592167 1.975225559 1.917621211 1.929981650 2.005811964 2.153436764 2.392534578 2.752650812 3.271467978 3.987010736 4.922096224 6.067940938 7.378823536 8.776796292 10.157408845 11.394717564 12.365160798 12.996028460 13.311292929 13.569256329 166.814782562
//
IT	24927
RD	21
LK	-129144.957113
QD	-69.485427 -> -46.898173
RI	0.0077698451
TR	0.000771	0.009835
MT	35.783281
MM	C_pi: 15.612590, n_recomb: 179275.401848
RS	0	0.000000	38709.536837	0.042099	0.000000	0.000000
RS	1	0.009788	38709.536837	0.046222	0.000000	0.000000
RS	2	0.020533	38709.536837	0.050749	0.000000	0.000000
RS	3	0.032331	38709.536837	0.055719	0.000000	0.000000
RS	4	0.045283	55.984763	42.294184	0.000236	0.000213
RS	5	0.059503	55.984763	46.424863	0.000259	0.000282
RS	6	0.075115	10.541560	270.452396	0.001509	0.001786
RS	7	0.092255	10.541560	296.443803	0.001654	0.002059
RS	8	0.111072	5.396821	633.995981	0.003536	0.004545
RS	9	0.131731	5.396821	693.334478	0.003867	0.004899
RS	10	0.154412	3.841373	1063.846889	0.005934	0.007468
RS	11	0.179314	3.841373	1160.207899	0.006472	0.007869
RS	12	0.206652	3.029784	1601.511381	0.008933	0.010636
RS	13	0.236667	3.029784	1740.357740	0.009708	0.011237
RS	14	0.269619	2.522004	2267.027770	0.012646	0.014372
RS	15	0.305796	2.522004	2452.210009	0.013678	0.015307
RS	16	0.345514	2.215000	3012.174845	0.016802	0.018583
RS	17	0.389120	2.215000	3240.147191	0.018074	0.019853
RS	18	0.436994	2.050127	3754.581693	0.020943	0.022834
RS	19	0.489553	2.050127	4013.804946	0.022389	0.024341
RS	20	0.547257	1.983441	4421.371702	0.024662	0.026668
RS	21	0.610609	1.983441	4695.757830	0.026193	0.028286
RS	22	0.680162	1.989408	4956.385270	0.027647	0.029725
RS	23	0.756522	1.989408	5228.886413	0.029167	0.031336
RS	24	0.840356	2.061028	5308.184161	0.029609	0.031689
RS	25	0.932395	2.061028	5563.765883	0.031035	0.033194
RS	26	1.033444	2.206522	5432.026010	0.030300	0.032292
RS	27	1.144382	2.206522	5660.673964	0.031575	0.033619
RS	28	1.266179	2.445777	5310.371978	0.029621	0.031424
RS	29	1.399897	2.445777	5509.103307	0.030730	0.032543
RS	30	1.546703	2.808870	4969.887307	0.027722	0.029237
RS	31	1.707878	2.808870	5141.982893	0.028682	0.030160
RS	32	1.884829	3.334301	4479.836530	0.024989	0.026148
RS	33	2.079098	3.334301	4631.449173	0.025834	0.026911
RS	34	2.292383	4.061101	3932.598271	0.021936	0.022715
RS	35	2.526543	4.061101	4069.085318	0.022697	0.023360
RS	36	2.783622	5.012871	3413.412192	0.019040	0.019459
RS	37	3.065864	5.012871	3537.754848	0.019734	0.020015
RS	38	3.375730	6.180975	2975.810690	0.016599	0.016701
RS	39	3.715926	6.180975	3089.193587	0.017232	0.017187
RS	40	4.089418	7.518555	2637.334685	0.014711	0.014544
RS	41	4.499468	7.518555	2740.205543	0.015285	0.014970
RS	42	4.949652	8.945198	2392.523528	0.013346	0.012949
RS	43	5.443899	8.945198	2485.011414	0.013861	0.013319
RS	44	5.986521	10.352313	2228.129273	0.012429	0.011827
RS	45	6.582254	10.352313	2309.845819	0.012884	0.012144
RS	46	7.236295	11.608394	2131.386542	0.011889	0.011096
RS	47	7.954353	11.608394	2200.887596	0.012277	0.011354
RS	48	8.742692	12.583491	2089.944206	0.011658	0.010676
RS	49	9.608192	12.583491	2143.988105	0.011959	0.010862
RS	50	10.558404	13.199355	2086.874642	0.011641	0.010472
RS	51	11.601621	13.199355	2119.711301	0.011824	0.010562
RS	52	12.746945	13.475865	2094.860009	0.011685	0.010340
RS	53	14.004371	13.475865	2098.288879	0.011704	0.010300
RS	54	15.384870	13.615884	2062.614803	0.011505	0.009991
RS	55	16.900488	13.615884	2029.730690	0.011322	0.009799
RS	56	18.564452	13.615884	1975.990386	0.011022	0.009511
RS	57	20.391280	13.615884	1901.060740	0.010604	0.009125
RS	58	22.396913	166.912681	158.473069	0.000884	0.000755
RS	59	24.598852	166.912681	173.339964	0.000967	0.000821
RS	60	27.016312	166.912681	189.510602	0.001057	0.000892
RS	61	29.670386	166.912681	207.076303	0.001155	0.000968
RS	62	32.584233	166.912681	226.128610	0.001261	0.001048
RS	63	35.783281	166.912681	19975.936955	0.111426	0.082719
PA	4+25*2+4+6 0.000771401 0.009834769 35.783280978 38709.536836638 55.984762795 10.541559636 5.396821399 3.841373368 3.029783632 2.522004249 2.215000243 2.050127404 1.983440594 1.989407801 2.061028290 2.206521756 2.445777449 2.808870155 3.334300921 4.061100880 5.012871161 6.180974911 7.518555376 8.945198020 10.352312705 11.608394463 12.583490745 13.199354777 13.475864632 13.615883922 166.912680708
//
IT	29150
RD	22
LK	-129101.604102
QD	-58.402639 -> -39.645829
RI	0.0075850841
TR	0.000729	0.009783
MT	36.723714
MM	C_pi: 15.683169, n_recomb: 179147.821313
RS	0	0.000000	47762.938821	0.034254	0.000000	0.000000
RS	1	0.009833	47762.938821	0.037624	0.000000	0.000000
RS	2	0.020633	47762.938821	0.041326	0.000000	0.000000
RS	3	0.032494	47762.938821	0.045392	0.000000	0.000000
RS	4	0.045522	55.456470	42.936008	0.000240	0.000218
RS	5	0.059831	55.456470	47.148530	0.000263	0.000288
RS	6	0.075547	10.232413	280.402405	0.001565	0.001866
RS	7	0.092808	10.232413	307.456546	0.001716	0.002151
RS	8	0.111767	5.359860	642.890546	0.003589	0.004649
RS	9	0.132589	5.359860	703.307914	0.003926	0.005007
RS	10	0.155459	3.911258	1053.040013	0.005878	0.007455
RS	11	0.180578	3.911258	1148.965237	0.006414	0.007846
RS	12	0.208167	3.128415	1564.798421	0.008735	0.010466
RS	13	0.238469	3.128415	1701.551239	0.009498	0.011047
RS	14	0.271750	2.616247	2207.772716	0.012324	0.014072
RS	15	0.308303	2.616247	2390.024946	0.013341	0.014981
RS	16	0.348451	2.297042	2939.242889	0.016407	0.018205
RS	17	0.392546	2.297042	3164.610249	0.017665	0.019447
RS	18	0.440978	2.121294	3678.814181	0.020535	0.022435
RS	19	0.494171	2.121294	3936.722958	0.021975	0.023919
RS	20	0.552595	2.046492	4353.138380	0.024299	0.026303
RS	21	0.616763	2.046492	4628.005573	0.025833	0.027907
RS	22	0.687242	2.046750	4903.897404	0.027373	0.029439
RS	23	0.764650	2.046750	5178.668630	0.028907	0.031047
RS	24	0.849669	2.114731	5276.476889	0.029453	0.031511
RS	25	0.943049	2.114731	5535.676756	0.030900	0.033021
RS	26	1.045610	2.258651	5422.227168	0.030267	0.032229
RS	27	1.158256	2.258651	5655.150056	0.031567	0.033567
RS	28	1.281978	2.498699	5319.621127	0.029694	0.031461
RS	29	1.417866	2.498699	5522.616347	0.030827	0.032593
RS	30	1.567115	2.865623	4992.345254	0.027867	0.029344
RS	31	1.731039	2.865623	5168.282514	0.028849	0.030279
RS	32	1.911083	3.398811	4509.006258	0.025169	0.026289
RS	33	2.108829	3.398811	4663.924412	0.026034	0.027064
RS	34	2.326019	4.138534	3963.113790	0.022122	0.022863
RS	35	2.564566	4.138534	4102.438834	0.022900	0.023518
RS	36	2.826568	5.109395	3442.193283	0.019214	0.019597
RS	37	3.114333	5.109395	3569.012956	0.019922	0.020162
RS	38	3.430392	6.303014	3001.844719	0.016756	0.016825
RS	39	3.777530	6.303014	3117.425150	0.017401	0.017319
RS	40	4.158801	7.671571	2660.873427	0.014853	0.014655
RS	41	4.577562	7.671571	2765.716348	0.015438	0.015089
RS	42	5.037499	9.131920	2414.469889	0.013478	0.013052
RS	43	5.542660	9.131920	2508.736217	0.014004	0.013430
RS	44	6.097494	10.571115	2249.630480	0.012557	0.011929
RS	45	6.706883	10.571115	2332.937234	0.013022	0.012252
RS	46	7.376192	11.851701	2153.743696	0.012022	0.011203
RS	47	8.111314	11.851701	2224.603199	0.012418	0.011466
RS	48	8.918718	12.836843	2114.649675	0.011804	0.010796
RS	49	9.805514	12.836843	2169.677595	0.012111	0.010986
RS	50	10.779507	13.442419	2115.542814	0.011809	0.010612
RS	51	11.849270	13.442419	2148.658096	0.011994	0.010702
RS	52	13.024222	13.684232	2129.019877	0.011884	0.010507
RS	53	14.314705	13.684232	2131.372141	0.011897	0.010461
RS	54	15.732079	13.712309	2110.204597	0.011779	0.010226
RS	55	17.288820	13.712309	2072.854228	0.011571	0.010011
RS	56	18.998634	13.712309	2013.830601	0.011241	0.009697
RS	57	20.876571	13.712309	1932.911760	0.010789	0.009282
RS	58	22.939162	167.247745	161.756332	0.000903	0.000770
RS	59	25.204564	167.247745	176.976376	0.000988	0.000837
RS	60	27.692719	167.247745	193.531330	0.001080	0.000910
RS	61	30.425531	167.247745	211.513600	0.001181	0.000988
RS	62	33.427055	167.247745	231.015323	0.001290	0.001072
RS	63	36.723714	167.247745	19788.687587	0.110460	0.082677
PA	4+25*2+4+6 0.000728572 0.009783008 36.723714153 47762.938821266 55.456469918 10.232412603 5.359859905 3.911258125 3.128415300 2.616247254 2.297041729 2.121294149 2.046491724 2.046750079 2.114731409 2.258650606 2.498698977 2.865622933 3.398811469 4.138534090 5.109394804 6.303014160 7.671571267 9.131920293 10.571114720 11.851700566 12.836842647 13.442418981 13.684232215 13.712308979 167.247745369
//
IT	50036
RD	23
LK	-129065.485791
QD	-49.828202 -> -34.062219
RI	0.0075344631
TR	0.000696	0.009767
MT	37.470463
MM	C_pi: 15.716346, n_recomb: 179224.777289
RS	0	0.000000	62868.370889	0.026127	0.000000	0.000000
RS	1	0.009868	62868.370889	0.028706	0.000000	0.000000
RS	2	0.020709	62868.370889	0.031541	0.000000	0.000000
RS	3	0.032621	62868.370889	0.034655	0.000000	0.000000
RS	4	0.045708	54.345993	44.042756	0.000246	0.000224
RS	5	0.060086	54.345993	48.378956	0.000270	0.000296
RS	6	0.075883	9.843448	293.181488	0.001636	0.001959
RS	7	0.093239	9.843448	321.545340	0.001794	0.002259
RS	8	0.112307	5.283074	656.348092	0.003662	0.004774
RS	9	0.133257	5.283074	718.198150	0.004007	0.005142
RS	10	0.156275	3.955344	1048.418013	0.005850	0.007467
RS	11	0.181564	3.955344	1144.320658	0.006385	0.007856
RS	12	0.209348	3.210836	1536.233281	0.008572	0.010330
RS	13	0.239874	3.210836	1671.334230	0.009325	0.010901
RS	14	0.273412	2.699387	2158.392253	0.012043	0.013818
RS	15	0.310260	2.699387	2338.098099	0.013046	0.014708
RS	16	0.350743	2.370477	2876.893838	0.016052	0.017879
RS	17	0.395222	2.370477	3099.870302	0.017296	0.019100
RS	18	0.444090	2.184885	3613.436817	0.020161	0.022089
RS	19	0.497780	2.184885	3870.025672	0.021593	0.023555
RS	20	0.556767	2.102365	4294.210302	0.023960	0.025985
RS	21	0.621576	2.102365	4569.332964	0.025495	0.027580
RS	22	0.692780	2.096927	4859.087279	0.027112	0.029190
RS	23	0.771010	2.096927	5135.729782	0.028655	0.030798
RS	24	0.856960	2.160992	5250.589419	0.029296	0.031357
RS	25	0.951392	2.160992	5512.906415	0.030760	0.032874
RS	26	1.055141	2.302801	5416.342451	0.030221	0.032176
RS	27	1.169129	2.302801	5653.011840	0.031541	0.033525
RS	28	1.294364	2.542801	5331.034066	0.029745	0.031495
RS	29	1.431958	2.542801	5537.799415	0.030899	0.032640
RS	30	1.583129	2.912300	5015.558267	0.027985	0.029437
RS	31	1.749217	2.912300	5194.914020	0.028985	0.030384
RS	32	1.931695	3.451514	4537.833692	0.025319	0.026409
RS	33	2.132180	3.451514	4695.716837	0.026200	0.027194
RS	34	2.352448	4.201803	3992.573537	0.022277	0.022985
RS	35	2.594451	4.201803	4134.470154	0.023069	0.023648
RS	36	2.860335	5.188713	3469.517428	0.019358	0.019707
RS	37	3.152456	5.188713	3598.606142	0.020079	0.020280
RS	38	3.473403	6.404138	3026.244073	0.016885	0.016919
RS	39	3.826021	6.404138	3143.858865	0.017541	0.017421
RS	40	4.213434	7.799290	2682.778569	0.014969	0.014737
RS	41	4.639077	7.799290	2789.466467	0.015564	0.015178
RS	42	5.106722	9.288623	2434.835565	0.013585	0.013127
RS	43	5.620513	9.288623	2530.787558	0.014121	0.013511
RS	44	6.185004	10.755020	2269.658103	0.012664	0.012002
RS	45	6.805198	10.755020	2354.499027	0.013137	0.012332
RS	46	7.486591	12.055346	2174.792054	0.012134	0.011281
RS	47	8.235224	12.055346	2246.997078	0.012537	0.011550
RS	48	9.057730	13.046429	2138.253390	0.011931	0.010887
RS	49	9.961400	13.046429	2194.306525	0.012243	0.011080
RS	50	10.954243	13.638586	2143.403092	0.011959	0.010723
RS	51	12.045058	13.638586	2176.903819	0.012146	0.010814
RS	52	13.243513	13.843766	2162.797340	0.012068	0.010647
RS	53	14.560229	13.843766	2164.246226	0.012076	0.010596
RS	54	16.006876	13.758105	2158.340215	0.012043	0.010434
RS	55	17.596277	13.758105	2116.625983	0.011810	0.010199
RS	56	19.342517	13.758105	2052.465422	0.011452	0.009861
RS	57	21.261073	13.758105	1965.749086	0.010968	0.009421
RS	58	23.368949	166.969418	165.148343	0.000921	0.000784
RS	59	25.684827	166.969418	180.718284	0.001008	0.000854
RS	60	28.229232	166.969418	197.652795	0.001103	0.000929
RS	61	31.024715	166.969418	216.045155	0.001205	0.001010
RS	62	34.096052	166.969418	235.987887	0.001317	0.001096
RS	63	37.470463	166.969418	19664.143385	0.109718	0.082588
PA	4+25*2+4+6 0.000695742 0.009766872 37.470463111 62868.370889478 54.345992948 9.843448093 5.283074040 3.955343780 3.210835685 2.699387237 2.370477113 2.184884866 2.102364607 2.096927444 2.160991965 2.302801494 2.542801333 2.912300369 3.451514349 4.201803486 5.188712591 6.404137595 7.799289830 9.288623487 10.755019630 12.055346287 13.046428549 13.638585873 13.843765617 13.758104903 166.969418088
//
IT	41237
RD	24
LK	-129035.204465
QD	-43.098184 -> -29.537624
RI	0.0073540505
TR	0.000665	0.009683
MT	38.504471
MM	C_pi: 15.819556, n_recomb: 178883.698408
RS	0	0.000000	82074.528962	0.020073	0.000000	0.000000
RS	1	0.009915	82074.528962	0.022065	0.000000	0.000000
RS	2	0.020814	82074.528962	0.024254	0.000000	0.000000
RS	3	0.032792	82074.528962	0.026660	0.000000	0.000000
RS	4	0.045959	52.601012	45.720338	0.000256	0.000233
RS	5	0.060431	52.601012	50.242783	0.000281	0.000308
RS	6	0.076338	9.381141	309.338967	0.001729	0.002078
RS	7	0.093822	9.381141	339.376213	0.001897	0.002396
RS	8	0.113040	5.159666	676.210629	0.003780	0.004941
RS	9	0.134164	5.159666	740.150879	0.004138	0.005319
RS	10	0.157382	3.971965	1051.171284	0.005876	0.007524
RS	11	0.182901	3.971965	1147.780841	0.006416	0.007913
RS	12	0.210952	3.277996	1516.353007	0.008477	0.010246
RS	13	0.241783	3.277996	1650.589360	0.009227	0.010808
RS	14	0.275672	2.774329	2118.667395	0.011844	0.013623
RS	15	0.312920	2.774329	2296.589032	0.012838	0.014497
RS	16	0.353862	2.439590	2823.999288	0.015787	0.017615
RS	17	0.398863	2.439590	3045.190234	0.017023	0.018816
RS	18	0.448327	2.246613	3555.616986	0.019877	0.021802
RS	19	0.502694	2.246613	3811.216990	0.021306	0.023250
RS	20	0.562453	2.158147	4239.545530	0.023700	0.025717
RS	21	0.628136	2.158147	4514.938981	0.025240	0.027299
RS	22	0.700332	2.148469	4814.377743	0.026913	0.028976
RS	23	0.779687	2.148469	5092.620712	0.028469	0.030579
RS	24	0.866909	2.210039	5220.215249	0.029182	0.031221
RS	25	0.962780	2.210039	5485.170194	0.030663	0.032740
RS	26	1.068157	2.351311	5401.588252	0.030196	0.032124
RS	27	1.183982	2.351311	5641.420339	0.031537	0.033479
RS	28	1.311291	2.593167	5330.029233	0.029796	0.031516
RS	29	1.451224	2.593167	5539.970844	0.030970	0.032667
RS	30	1.605031	2.967813	5023.910713	0.028085	0.029506
RS	31	1.774088	2.967813	5206.142237	0.029104	0.030459
RS	32	1.959907	3.516625	4550.643004	0.025439	0.026498
RS	33	2.164151	3.516625	4711.017948	0.026336	0.027287
RS	34	2.388646	4.282561	4005.873313	0.022394	0.023071
RS	35	2.635400	4.282561	4149.929738	0.023199	0.023739
RS	36	2.906621	5.292576	3481.181863	0.019461	0.019780
RS	37	3.204733	5.292576	3612.173531	0.020193	0.020358
RS	38	3.532404	6.539204	3035.717835	0.016970	0.016979
RS	39	3.892564	6.539204	3155.037207	0.017637	0.017485
RS	40	4.288434	7.972680	2690.477676	0.015040	0.014786
RS	41	4.723556	7.972680	2798.716425	0.015645	0.015231
RS	42	5.201821	9.504790	2441.530060	0.013649	0.013170
RS	43	5.727507	9.504790	2538.917374	0.014193	0.013559
RS	44	6.305316	11.013443	2276.320845	0.012725	0.012046
RS	45	6.940416	11.013443	2362.505802	0.013207	0.012380
RS	46	7.638487	12.348671	2182.526927	0.012201	0.011331
RS	47	8.405773	12.348671	2255.976132	0.012611	0.011605
RS	48	9.249137	13.359502	2148.362200	0.012010	0.010950
RS	49	10.176122	13.359502	2205.474650	0.012329	0.011148
RS	50	11.195020	13.949610	2157.424331	0.012060	0.010808
RS	51	12.314943	13.949610	2191.551044	0.012251	0.010901
RS	52	13.545909	14.127283	2182.351898	0.012200	0.010762
RS	53	14.898928	14.127283	2183.441589	0.012206	0.010707
RS	54	16.386101	13.937929	2191.881540	0.012253	0.010622
RS	55	18.020730	13.937929	2146.738221	0.012001	0.010367
RS	56	19.817436	13.937929	2078.500182	0.011619	0.010007
RS	57	21.792289	13.937929	1987.150485	0.011109	0.009542
RS	58	23.962952	167.786460	168.162205	0.000940	0.000798
RS	59	26.348841	167.786460	184.065655	0.001029	0.000869
RS	60	28.971296	167.786460	201.363187	0.001126	0.000946
RS	61	31.853772	167.786460	220.148902	0.001231	0.001029
RS	62	35.022051	167.786460	240.515593	0.001345	0.001117
RS	63	38.504471	167.786460	19459.783737	0.108785	0.082472
PA	4+25*2+4+6 0.000664642 0.009683271 38.504471092 82074.528962298 52.601012453 9.381141136 5.159666080 3.971964639 3.277995773 2.774329384 2.439589541 2.246613417 2.158146914 2.148468550 2.210039424 2.351310549 2.593166551 2.967812853 3.516625073 4.282560624 5.292575505 6.539203725 7.972680357 9.504789788 11.013442558 12.348671066 13.359502254 13.949610239 14.127283145 13.937928900 167.786459978
//
IT	50014
RD	25
LK	-129008.953541
QD	-37.759817 -> -25.939223
RI	0.0072076869
TR	0.000638	0.009594
MT	39.557066
MM	C_pi: 15.941753, n_recomb: 178629.378315
RS	0	0.000000	103863.560907	0.015917	0.000000	0.000000
RS	1	0.009962	103863.560907	0.017503	0.000000	0.000000
RS	2	0.020917	103863.560907	0.019248	0.000000	0.000000
RS	3	0.032963	103863.560907	0.021167	0.000000	0.000000
RS	4	0.046209	51.172304	47.237691	0.000264	0.000240
RS	5	0.060774	51.172304	51.931865	0.000291	0.000318
RS	6	0.076791	8.931061	326.849556	0.001830	0.002185
RS	7	0.094403	8.931061	358.699283	0.002008	0.002524
RS	8	0.113769	5.031838	697.915443	0.003907	0.005090
RS	9	0.135065	5.031838	764.122532	0.004278	0.005488
RS	10	0.158483	3.979985	1056.543488	0.005915	0.007562
RS	11	0.184233	3.979985	1154.083269	0.006461	0.007963
RS	12	0.212549	3.339399	1500.328791	0.008399	0.010154
RS	13	0.243686	3.339399	1633.980616	0.009147	0.010720
RS	14	0.277924	2.845628	2084.283746	0.011668	0.013432
RS	15	0.315573	2.845628	2260.740473	0.012656	0.014303
RS	16	0.356973	2.506133	2777.517263	0.015549	0.017367
RS	17	0.402498	2.506133	2997.219531	0.016779	0.018561
RS	18	0.452557	2.306382	3504.505384	0.019619	0.021537
RS	19	0.507604	2.306382	3759.330377	0.021045	0.022981
RS	20	0.568134	2.212247	4191.357844	0.023464	0.025476
RS	21	0.634695	2.212247	4467.132358	0.025008	0.027059
RS	22	0.707886	2.198545	4775.302768	0.026733	0.028792
RS	23	0.788369	2.198545	5055.151557	0.028300	0.030401
RS	24	0.876869	2.257775	5194.313306	0.029079	0.031113
RS	25	0.974186	2.257775	5461.830258	0.030576	0.032643
RS	26	1.081198	2.398631	5390.004832	0.030174	0.032097
RS	27	1.198871	2.398631	5632.875585	0.031534	0.033465
RS	28	1.328266	2.642537	5330.775329	0.029843	0.031556
RS	29	1.470552	2.642537	5543.756573	0.031035	0.032720
RS	30	1.627013	3.022577	5032.786618	0.028174	0.029585
RS	31	1.799060	3.022577	5217.770409	0.029210	0.030550
RS	32	1.988247	3.581430	4562.933290	0.025544	0.026590
RS	33	2.196281	3.581430	4725.703985	0.026455	0.027389
RS	34	2.425040	4.363722	4017.931634	0.022493	0.023155
RS	35	2.676588	4.363722	4164.078678	0.023311	0.023832
RS	36	2.953196	5.398008	3491.135945	0.019544	0.019847
RS	37	3.257359	5.398008	3623.982204	0.020288	0.020432
RS	38	3.591824	6.677555	3043.233577	0.017037	0.017028
RS	39	3.959609	6.677555	3164.223726	0.017714	0.017541
RS	40	4.364033	8.151817	2696.060673	0.015093	0.014821
RS	41	4.808746	8.151817	2805.829992	0.015708	0.015273
RS	42	5.297762	9.729722	2446.043391	0.013693	0.013198
RS	43	5.835494	9.729722	2544.861527	0.014247	0.013593
RS	44	6.426797	11.284156	2280.747856	0.012768	0.012072
RS	45	7.077005	11.284156	2368.295563	0.013258	0.012412
RS	46	7.791989	12.657920	2187.980243	0.012249	0.011362
RS	47	8.578200	12.657920	2262.728001	0.012667	0.011642
RS	48	9.442734	13.691817	2156.150189	0.012071	0.010993
RS	49	10.393395	13.691817	2214.431419	0.012397	0.011196
RS	50	11.438761	14.282444	2169.126492	0.012143	0.010870
RS	51	12.588269	14.282444	2204.069938	0.012339	0.010967
RS	52	13.852292	14.434071	2199.725277	0.012314	0.010852
RS	53	15.242239	14.434071	2200.750242	0.012320	0.010797
RS	54	16.770654	14.143585	2223.239975	0.012446	0.010783
RS	55	18.451333	14.143585	2175.080272	0.012176	0.010512
RS	56	20.299442	14.143585	2103.212809	0.011774	0.010134
RS	57	22.331663	14.143585	2007.702642	0.011239	0.009649
RS	58	24.566337	168.704778	171.346718	0.000959	0.000813
RS	59	27.023632	168.704778	187.600655	0.001050	0.000886
RS	60	29.725726	168.704778	205.279560	0.001149	0.000965
RS	61	32.697007	168.704778	224.478370	0.001257	0.001050
RS	62	35.964291	168.704778	245.290129	0.001373	0.001141
RS	63	39.557066	168.704778	19287.702764	0.107976	0.082321
PA	4+25*2+4+6 0.000638167 0.009594341 39.557066088 103863.560906697 51.172303700 8.931061284 5.031837667 3.979985172 3.339398640 2.845628252 2.506132754 2.306381912 2.212247437 2.198544626 2.257774975 2.398631308 2.642537012 3.022577201 3.581430166 4.363721722 5.398007980 6.677555390 8.151816960 9.729722443 11.284155622 12.657920440 13.691817287 14.282444303 14.434071207 14.143584850 168.704778238
//
CC
CC	Brief Description of the file format:
CC	  CC  comments
CC	  MM  useful-messages
CC	  RD  round-of-iterations
CC	  LL  \log[P(sequence)]
CC	  QD  Q-before-opt Q-after-opt
CC	  TR  \theta_0 \rho_0
CC	  RS  k t_k \lambda_k \pi_k \sum_{l\not=k}A_{kl} A_{kk}
CC	  DC  begin end best-k t_k+\Delta_k max-prob
CC
MM	Version: 0.6.5-r67
MM	pattern:4+25*2+4+6, n:63, n_free_lambdas:28
MM	n_iterations:25, skip:1, max_t:5, theta/rho:5
MM	is_decoding:0
MM	n_seqs:23, sum_L:1154771, sum_n:38714
RD	0
LK	0.000000
QD	0.000000 -> 0.000000
RI	inf
TR	0.034100	0.006820
MT	5.000000
MM	C_pi: 1.000000, n_recomb: 7848.800967
RS	0	0.000000	1.000000	50.212093	0.006397	0.000000
RS	1	0.006440	1.000000	53.092810	0.006764	0.000000
RS	2	0.013294	1.000000	56.114853	0.007149	0.000000
RS	3	0.020590	1.000000	59.281988	0.007553	0.000000
RS	4	0.028356	1.000000	62.597616	0.007975	0.000000
RS	5	0.036622	1.000000	66.064694	0.008417	0.000000
RS	6	0.045421	1.000000	69.685636	0.008879	0.000000
RS	7	0.054785	1.000000	73.462213	0.009360	0.000000
RS	8	0.064753	1.000000	77.395435	0.009861	0.000000
RS	9	0.075363	1.000000	81.485425	0.010382	0.000000
RS	10	0.086656	1.000000	85.731281	0.010923	0.000000
RS	11	0.098677	1.000000	90.130924	0.011483	0.000000
RS	12	0.111471	1.000000	94.680938	0.012063	0.000000
RS	13	0.125090	1.000000	99.376394	0.012661	0.000000
RS	14	0.139585	1.000000	104.210665	0.013277	0.000000
RS	15	0.155014	1.000000	109.175234	0.013910	0.000000
RS	16	0.171437	1.000000	114.259489	0.014558	0.000000
RS	17	0.188917	1.000000	119.450516	0.015219	0.000000
RS	18	0.207523	1.000000	124.732886	0.015892	0.000000
RS	19	0.227327	1.000000	130.088446	0.016574	0.000000
RS	20	0.248406	1.000000	135.496114	0.017263	0.000000
RS	21	0.270843	1.000000	140.931683	0.017956	0.000000
RS	22	0.294725	1.000000	146.367643	0.018648	0.000000
RS	23	0.320144	1.000000	151.773034	0.019337	0.000000
RS	24	0.347201	1.000000	157.113327	0.020017	0.000000
RS	25	0.376000	1.000000	162.350352	0.020685	0.000000
RS	26	0.406654	1.000000	167.442288	0.021333	0.000000
RS	27	0.439282	1.000000	172.343711	0.021958	0.000000
RS	28	0.474011	1.000000	177.005743	0.022552	0.000000
RS	29	0.510976	1.000000	181.376279	0.023109	0.000000
RS	30	0.550322	1.000000	185.400346	0.023621	0.000000
RS	31	0.592202	1.000000	189.020575	0.024083	0.000000
RS	32	0.636779	1.000000	192.177825	0.024485	0.000000
RS	33	0.684227	1.000000	194.811953	0.024821	0.000000
RS	34	0.734730	1.000000	196.862750	0.025082	0.000000
RS	35	0.788485	1.000000	198.271048	0.025261	0.000000
RS	36	0.845702	1.000000	198.979987	0.025352	0.000000
RS	37	0.906604	1.000000	198.936446	0.025346	0.000000
RS	38	0.971428	1.000000	198.092622	0.025239	0.000000
RS	39	1.040426	1.000000	196.407718	0.025024	0.000000
RS	40	1.113868	1.000000	193.849715	0.024698	0.000000
RS	41	1.192040	1.000000	190.397181	0.024258	0.000000
RS	42	1.275245	1.000000	186.041032	0.023703	0.000000
RS	43	1.363809	1.000000	180.786193	0.023034	0.000000
RS	44	1.458076	1.000000	174.653059	0.022252	0.000000
RS	45	1.558414	1.000000	167.678657	0.021364	0.000000
RS	46	1.665214	1.000000	159.917405	0.020375	0.000000
RS	47	1.778891	1.000000	151.441376	0.019295	0.000000
RS	48	1.899889	1.000000	142.339954	0.018135	0.000000
RS	49	2.028679	1.000000	132.718806	0.016909	0.000000
RS	50	2.165763	1.000000	122.698116	0.015633	0.000000
RS	51	2.311675	1.000000	112.410058	0.014322	0.000000
RS	52	2.466983	1.000000	101.995515	0.012995	0.000000
RS	53	2.632293	1.000000	91.600139	0.011671	0.000000
RS	54	2.808249	1.000000	81.369862	0.010367	0.000000
RS	55	2.995536	1.000000	71.446054	0.009103	0.000000
RS	56	3.194884	1.000000	61.960569	0.007894	0.000000
RS	57	3.407070	1.000000	53.030956	0.006757	0.000000
RS	58	3.632920	1.000000	44.756147	0.005702	0.000000
RS	59	3.873315	1.000000	37.212925	0.004741	0.000000
RS	60	4.129191	1.000000	30.453445	0.003880	0.000000
RS	61	4.401545	1.000000	24.504030	0.003122	0.000000
RS	62	4.691438	1.000000	19.365363	0.002467	0.000000
RS	63	5.000000	1.000000	53.783430	0.006852	0.000000
PA	4+25*2+4+6 0.034100118 0.006820024 5.000000000 1.000000000 1.000000000 1.000000000 1.000000000 1.000000000 1.000000000 1.000000000 1.000000000 1.000000000 1.000000000 1.000000000 1.000000000 1.000000000 1.000000000 1.000000000 1.000000000 1.000000000 1.000000000 1.000000000 1.000000000 1.000000000 1.000000000 1.000000000 1.000000000 1.000000000 1.000000000 1.000000000 1.000000000
//
IT	8249
RD	1
LK	-134956.797885
QD	-7906.805107 -> -2725.769658
RI	0.0955672580
TR	0.018111	0.004112
MT	12.169459
MM	C_pi: 2.047596, n_recomb: 9682.946321
RS	0	0.000000	0.459016	165.223489	0.017063	0.000526
RS	1	0.007933	0.459016	175.158857	0.018089	0.003427
RS	2	0.016496	0.459016	185.427453	0.019150	0.007454
RS	3	0.025738	0.459016	195.996597	0.020241	0.011957
RS	4	0.035714	0.384535	246.327172	0.025439	0.016720
RS	5	0.046480	0.384535	258.248775	0.026670	0.021379
RS	6	0.058101	0.392113	264.985921	0.027366	0.025465
RS	7	0.070644	0.392113	276.662467	0.028572	0.028800
RS	8	0.084182	0.425322	265.983616	0.027469	0.031435
RS	9	0.098794	0.425322	277.023032	0.028609	0.033329
RS	10	0.114565	0.479797	255.616503	0.026399	0.034355
RS	11	0.131588	0.479797	265.916430	0.027462	0.034519
RS	12	0.149961	0.554976	239.124069	0.024695	0.033996
RS	13	0.169791	0.554976	248.695354	0.025684	0.033010
RS	14	0.191195	0.648263	221.437013	0.022869	0.031763
RS	15	0.214296	0.648263	230.324855	0.023787	0.030413
RS	16	0.239231	0.756928	205.181949	0.021190	0.029074
RS	17	0.266143	0.756928	213.437129	0.022043	0.027810
RS	18	0.295191	0.880100	190.942842	0.019719	0.026637
RS	19	0.326543	0.880100	198.612894	0.020512	0.025546
RS	20	0.360383	1.018956	178.416449	0.018426	0.024518
RS	21	0.396907	1.018956	185.542717	0.019162	0.023533
RS	22	0.436329	1.175566	167.217156	0.017269	0.022572
RS	23	0.478878	1.175566	173.835097	0.017953	0.021618
RS	24	0.524803	1.351929	157.101774	0.016225	0.020663
RS	25	0.574371	1.351929	163.242048	0.016859	0.019704
RS	26	0.627872	1.548926	148.002437	0.015285	0.018745
RS	27	0.685617	1.548926	153.691343	0.015872	0.017791
RS	28	0.747943	1.765747	139.943269	0.014453	0.016851
RS	29	0.815214	1.765747	145.202024	0.014996	0.015931
RS	30	0.887822	1.999887	132.946709	0.013730	0.015042
RS	31	0.966190	1.999887	137.789859	0.014230	0.014188
RS	32	1.050776	2.247628	126.977162	0.013113	0.013378
RS	33	1.142072	2.247628	131.410708	0.013571	0.012615
RS	34	1.240610	2.504835	121.921685	0.012591	0.011903
RS	35	1.346967	2.504835	125.941515	0.013007	0.011243
RS	36	1.461761	2.767936	117.592792	0.012144	0.010635
RS	37	1.585662	2.767936	121.184134	0.012515	0.010076
RS	38	1.719393	3.034317	113.762311	0.011749	0.009564
RS	39	1.863733	3.034317	116.900396	0.012073	0.009098
RS	40	2.019524	3.302504	110.186252	0.011379	0.008675
RS	41	2.187675	3.302504	112.838332	0.011653	0.008290
RS	42	2.369166	3.572268	106.619920	0.011011	0.007942
RS	43	2.565055	3.572268	108.748770	0.011231	0.007626
RS	44	2.776486	3.844398	102.836987	0.010620	0.007341
RS	45	3.004689	3.844398	104.405613	0.010782	0.007083
RS	46	3.250998	4.120332	98.646329	0.010188	0.006852
RS	47	3.516846	4.120332	99.623412	0.010289	0.006646
RS	48	3.803786	4.402241	93.895131	0.009697	0.006466
RS	49	4.113490	4.402241	94.261307	0.009735	0.006311
RS	50	4.447764	4.694209	88.457035	0.009135	0.006180
RS	51	4.808558	4.694209	88.213222	0.009110	0.006071
RS	52	5.197974	5.004920	82.217778	0.008491	0.005981
RS	53	5.618285	5.004920	81.397205	0.008406	0.005907
RS	54	6.071941	5.558196	72.414269	0.007479	0.005843
RS	55	6.561588	5.558196	71.396139	0.007373	0.005785
RS	56	7.090080	5.558196	69.888940	0.007218	0.005731
RS	57	7.660499	5.558196	67.885700	0.007011	0.005679
RS	58	8.276173	8.660486	42.860666	0.004426	0.005629
RS	59	8.940690	8.660486	42.775240	0.004418	0.005585
RS	60	9.657926	8.660486	42.425539	0.004381	0.005551
RS	61	10.432064	8.660486	41.797435	0.004317	0.005538
RS	62	11.267617	8.660486	40.881638	0.004222	0.005561
RS	63	12.169459	8.660486	379.325458	0.039175	0.044442
PA	4+25*2+4+6 0.018110875 0.004112368 12.169458866 0.459015846 0.384534836 0.392113209 0.425322056 0.479796886 0.554976463 0.648262501 0.756928444 0.880099773 1.018956184 1.175566196 1.351929188 1.548926353 1.765746593 1.999887466 2.247628212 2.504835129 2.767935753 3.034316540 3.302503586 3.572267532 3.844398022 4.120332241 4.402240753 4.694208622 5.004919529 5.558196068 8.660486162
//
IT	5164
RD	2
LK	-126168.855657
QD	-3992.974914 -> -1797.626979
RI	0.0877018850
TR	0.013134	0.004834
MT	14.836053
MM	C_pi: 4.194058, n_recomb: 23176.905094
RS	0	0.000000	0.877744	215.188526	0.009285	0.000182
RS	1	0.008271	0.877744	230.716451	0.009955	0.001358
RS	2	0.017226	0.877744	247.164642	0.010664	0.003362
RS	3	0.026921	0.877744	264.553412	0.011415	0.005959
RS	4	0.037419	0.512666	482.130417	0.020802	0.010732
RS	5	0.048785	0.512666	510.109868	0.022009	0.014766
RS	6	0.061091	0.454345	606.823912	0.026182	0.018799
RS	7	0.074414	0.454345	637.278554	0.027496	0.023404
RS	8	0.088840	0.450971	672.485037	0.029015	0.026029
RS	9	0.104458	0.450971	702.347329	0.030304	0.030600
RS	10	0.121369	0.480262	687.594701	0.029667	0.031224
RS	11	0.139678	0.480262	715.529078	0.030873	0.035260
RS	12	0.159502	0.537009	665.293467	0.028705	0.033839
RS	13	0.180965	0.537009	690.999489	0.029814	0.036961
RS	14	0.204203	0.618404	623.000902	0.026880	0.034066
RS	15	0.229363	0.618404	646.595435	0.027898	0.036211
RS	16	0.256605	0.722706	574.185276	0.024774	0.032624
RS	17	0.286099	0.722706	595.859915	0.025709	0.034051
RS	18	0.318033	0.849773	525.913063	0.022691	0.030409
RS	19	0.352608	0.849773	545.842707	0.023551	0.031478
RS	20	0.390042	1.002355	480.341014	0.020725	0.028091
RS	21	0.430573	1.002355	498.681771	0.021516	0.028973
RS	22	0.474456	1.186744	437.362427	0.018871	0.025849
RS	23	0.521969	1.186744	454.258935	0.019600	0.026529
RS	24	0.573411	1.412317	396.564436	0.017110	0.023586
RS	25	0.629108	1.412317	412.150330	0.017783	0.024002
RS	26	0.689412	1.689857	358.135721	0.015452	0.021204
RS	27	0.754703	1.689857	372.530069	0.016073	0.021336
RS	28	0.825395	2.029136	322.855712	0.013930	0.018721
RS	29	0.901933	2.029136	336.162406	0.014504	0.018619
RS	30	0.984802	2.436383	291.639535	0.012583	0.016263
RS	31	1.074524	2.436383	303.952182	0.013114	0.016014
RS	32	1.171668	2.912441	265.097718	0.011438	0.013974
RS	33	1.276846	2.912441	276.505542	0.011930	0.013661
RS	34	1.390724	3.452184	243.361655	0.010500	0.011956
RS	35	1.514020	3.452184	253.950803	0.010957	0.011645
RS	36	1.647513	4.045719	226.123826	0.009756	0.010258
RS	37	1.792048	4.045719	235.972969	0.010181	0.009987
RS	38	1.948537	4.680235	212.818052	0.009182	0.008876
RS	39	2.117969	4.680235	221.991349	0.009578	0.008661
RS	40	2.301415	5.342414	202.763678	0.008749	0.007780
RS	41	2.500033	5.342414	211.304185	0.009117	0.007624
RS	42	2.715079	6.021286	195.236911	0.008424	0.006925
RS	43	2.947911	6.021286	203.162245	0.008766	0.006821
RS	44	3.200000	6.709222	189.547658	0.008178	0.006261
RS	45	3.472939	6.709222	196.848771	0.008493	0.006202
RS	46	3.768453	7.400924	185.096087	0.007986	0.005751
RS	47	4.088408	7.400924	191.738392	0.008273	0.005736
RS	48	4.434826	8.094796	181.321371	0.007823	0.005376
RS	49	4.809896	8.094796	187.248044	0.008079	0.005406
RS	50	5.215988	8.799962	177.561508	0.007661	0.005117
RS	51	5.655667	8.799962	182.703029	0.007883	0.005180
RS	52	6.131712	9.546200	172.961325	0.007463	0.004928
RS	53	6.647129	9.546200	177.257964	0.007648	0.005005
RS	54	7.205177	10.905478	158.917545	0.006857	0.004587
RS	55	7.809379	10.905478	162.661315	0.007018	0.004679
RS	56	8.463555	10.905478	165.721327	0.007150	0.004758
RS	57	9.171836	10.905478	167.991475	0.007248	0.004818
RS	58	9.938699	21.789072	86.380957	0.003727	0.003179
RS	59	10.768988	21.789072	90.070959	0.003886	0.003315
RS	60	11.667950	21.789072	93.626336	0.004040	0.003433
RS	61	12.641263	21.789072	96.994146	0.004185	0.003526
RS	62	13.695078	21.789072	100.116512	0.004320	0.003591
RS	63	14.836053	21.789072	1959.604723	0.084550	0.050486
PA	4+25*2+4+6 0.013133949 0.004833987 14.836052766 0.877743714 0.512666419 0.454345310 0.450970950 0.480261778 0.537008914 0.618403784 0.722705992 0.849773049 1.002354767 1.186743776 1.412317428 1.689857357 2.029136139 2.436382528 2.912440935 3.452184215 4.045718686 4.680235099 5.342414319 6.021285911 6.709222034 7.400924224 8.094796010 8.799961827 9.546200403 10.905477594 21.789071617
//
IT	4656
RD	3
LK	-122489.595018
QD	-2532.689220 -> -1528.079595
RI	0.0694649566
TR	0.010013	0.005798
MT	16.271374
MM	C_pi: 6.428954, n_recomb: 42255.086113
RS	0	0.000000	1.958918	178.104470	0.004215	0.000077
RS	1	0.008429	1.958918	192.257257	0.004550	0.000595
RS	2	0.017568	1.958918	207.456700	0.004910	0.001520
RS	3	0.027477	1.958918	223.766587	0.005296	0.002761
RS	4	0.038222	0.785137	599.259012	0.014182	0.007234
RS	5	0.049872	0.785137	639.821568	0.015142	0.010018
RS	6	0.062504	0.601940	887.526633	0.021004	0.014697
RS	7	0.076201	0.601940	939.823887	0.022242	0.018290
RS	8	0.091053	0.543964	1097.518826	0.025974	0.022229
RS	9	0.107156	0.543964	1153.935731	0.027309	0.026175
RS	10	0.124617	0.541336	1215.880675	0.028775	0.028407
RS	11	0.143549	0.541336	1271.262155	0.030085	0.032305
RS	12	0.164077	0.575246	1248.488763	0.029546	0.032413
RS	13	0.186335	0.575246	1300.320003	0.030773	0.035903
RS	14	0.210469	0.637929	1219.796730	0.028867	0.034149
RS	15	0.236638	0.637929	1267.375541	0.029993	0.037004
RS	16	0.265012	0.725865	1156.479150	0.027369	0.033992
RS	17	0.295778	0.725865	1199.899143	0.028397	0.036192
RS	18	0.329137	0.838108	1077.787637	0.025507	0.032561
RS	19	0.365307	0.838108	1117.371952	0.026443	0.034277
RS	20	0.404527	0.976962	993.566964	0.023514	0.030490
RS	21	0.447052	0.976962	1029.680541	0.024368	0.031916
RS	22	0.493161	1.149429	906.990238	0.021465	0.028165
RS	23	0.543157	1.149429	940.009140	0.022246	0.029368
RS	24	0.597366	1.367859	818.858897	0.019379	0.025670
RS	25	0.656145	1.367859	849.155717	0.020096	0.026621
RS	26	0.719878	1.648923	730.853546	0.017296	0.022988
RS	27	0.788983	1.648923	758.756789	0.017957	0.023648
RS	28	0.863913	2.011166	646.323394	0.015296	0.020164
RS	29	0.945158	2.011166	672.081464	0.015905	0.020545
RS	30	1.033251	2.471521	569.185332	0.013470	0.017350
RS	31	1.128770	2.471521	592.974108	0.014033	0.017513
RS	32	1.232339	3.041621	502.401278	0.011890	0.014728
RS	33	1.344637	3.041621	524.367509	0.012410	0.014753
RS	34	1.466401	3.724579	447.270599	0.010585	0.012431
RS	35	1.598429	3.724579	467.570866	0.011065	0.012389
RS	36	1.741584	4.513379	403.584521	0.009551	0.010519
RS	37	1.896805	4.513379	422.395678	0.009996	0.010459
RS	38	2.065110	5.391222	370.207797	0.008761	0.008988
RS	39	2.247600	5.391222	387.713547	0.009176	0.008941
RS	40	2.445472	6.334640	345.581203	0.008178	0.007799
RS	41	2.660022	6.334640	361.949531	0.008566	0.007778
RS	42	2.892656	7.319131	328.016962	0.007763	0.006895
RS	43	3.144897	7.319131	343.379271	0.008126	0.006904
RS	44	3.418400	8.322915	315.939367	0.007477	0.006217
RS	45	3.714955	8.322915	330.377284	0.007819	0.006253
RS	46	4.036505	9.327015	308.031978	0.007290	0.005716
RS	47	4.385158	9.327015	321.571371	0.007610	0.005780
RS	48	4.763199	10.318507	303.115271	0.007173	0.005360
RS	49	5.173102	10.318507	315.723655	0.007472	0.005454
RS	50	5.617556	11.304484	299.764411	0.007094	0.005120
RS	51	6.099471	11.304484	311.355512	0.007368	0.005239
RS	52	6.622005	12.330949	296.014019	0.007005	0.004951
RS	53	7.188582	12.330949	306.475081	0.007253	0.005081
RS	54	7.802914	14.219130	275.077393	0.006510	0.004572
RS	55	8.469026	14.219130	284.613870	0.006736	0.004707
RS	56	9.191283	14.219130	293.319725	0.006942	0.004829
RS	57	9.974416	14.219130	300.999430	0.007123	0.004932
RS	58	10.823557	35.487450	125.584826	0.002972	0.002553
RS	59	11.744270	35.487450	132.895033	0.003145	0.002673
RS	60	12.742587	35.487450	140.341404	0.003321	0.002781
RS	61	13.825048	35.487450	147.874198	0.003500	0.002872
RS	62	14.998747	35.487450	155.434008	0.003678	0.002942
RS	63	16.271374	35.487450	4683.570963	0.110840	0.054150
PA	4+25*2+4+6 0.010013116 0.005797786 16.271373975 1.958917519 0.785136816 0.601940288 0.543964441 0.541336480 0.575245684 0.637929419 0.725865404 0.838108055 0.976961709 1.149429416 1.367859254 1.648923388 2.011166475 2.471521052 3.041620618 3.724579175 4.513379128 5.391222199 6.334640447 7.319130695 8.322914523 9.327015430 10.318507286 11.304483586 12.330948879 14.219129658 35.487449635
//
IT	4760
RD	4
LK	-120735.038806
QD	-1894.240480 -> -1308.091379
RI	0.0539095075
TR	0.007863	0.006591
MT	17.554465
MM	C_pi: 8.155676, n_recomb: 60450.462996
RS	0	0.000000	4.458607	112.895184	0.001868	0.000033
RS	1	0.008559	4.458607	122.315987	0.002023	0.000264
RS	2	0.017850	4.458607	132.500562	0.002192	0.000684
RS	3	0.027936	4.458607	143.506852	0.002374	0.001257
RS	4	0.038886	1.223722	564.194348	0.009333	0.004832
RS	5	0.050772	1.223722	606.334184	0.010030	0.006712
RS	6	0.063676	0.814552	975.301260	0.016134	0.011368
RS	7	0.077685	0.814552	1040.007544	0.017204	0.014094
RS	8	0.092892	0.674214	1334.989868	0.022084	0.018712
RS	9	0.109401	0.674214	1412.796436	0.023371	0.021906
RS	10	0.127323	0.630373	1594.047780	0.026369	0.025304
RS	11	0.146779	0.630373	1675.792201	0.027722	0.028655
RS	12	0.167900	0.638452	1735.057644	0.028702	0.030174
RS	13	0.190828	0.638452	1814.481277	0.030016	0.033396
RS	14	0.215719	0.681582	1774.152226	0.029349	0.033022
RS	15	0.242740	0.681582	1848.188361	0.030574	0.035886
RS	16	0.272074	0.752430	1741.684741	0.028812	0.034008
RS	17	0.303919	0.752430	1809.340463	0.029931	0.036405
RS	18	0.338489	0.848104	1665.959912	0.027559	0.033549
RS	19	0.376017	0.848104	1727.234150	0.028573	0.035512
RS	20	0.416758	0.969619	1565.252519	0.025893	0.032122
RS	21	0.460985	0.969619	1620.556172	0.026808	0.033760
RS	22	0.508998	1.123231	1447.764163	0.023950	0.030087
RS	23	0.561120	1.123231	1497.723083	0.024776	0.031477
RS	24	0.617703	1.321492	1316.877568	0.021784	0.027618
RS	25	0.679128	1.321492	1362.251955	0.022535	0.028771
RS	26	0.745811	1.582807	1176.958235	0.019470	0.024801
RS	27	0.818201	1.582807	1218.505135	0.020157	0.025695
RS	28	0.896786	1.929520	1035.609295	0.017132	0.021755
RS	29	0.982097	1.929520	1073.915154	0.017765	0.022388
RS	30	1.074710	2.384721	901.979830	0.014921	0.018681
RS	31	1.175249	2.384721	937.395917	0.015507	0.019088
RS	32	1.284393	2.968234	783.562524	0.012962	0.015795
RS	33	1.402878	2.968234	816.283804	0.013503	0.016036
RS	34	1.531504	3.691996	684.388614	0.011321	0.013259
RS	35	1.671139	3.691996	714.579619	0.011821	0.013396
RS	36	1.822724	4.555904	605.146798	0.010011	0.011149
RS	37	1.987283	4.555904	633.016794	0.010472	0.011233
RS	38	2.165925	5.545435	544.338470	0.009005	0.009468
RS	39	2.359858	5.545435	570.146590	0.009432	0.009533
RS	40	2.570388	6.633380	499.382234	0.008261	0.008171
RS	41	2.798936	6.633380	523.402087	0.008658	0.008238
RS	42	3.047046	7.786237	467.343721	0.007731	0.007195
RS	43	3.316390	7.786237	489.819348	0.008103	0.007273
RS	44	3.608786	8.970015	445.476109	0.007369	0.006474
RS	45	3.926207	8.970015	466.588754	0.007719	0.006566
RS	46	4.270795	10.152145	431.514876	0.007138	0.005952
RS	47	4.644876	10.152145	451.363756	0.007467	0.006060
RS	48	5.050972	11.307133	423.485485	0.007005	0.005589
RS	49	5.491825	11.307133	442.075484	0.007313	0.005715
RS	50	5.970408	12.436370	419.041083	0.006932	0.005346
RS	51	6.489952	12.436370	436.280443	0.007217	0.005488
RS	52	7.053962	13.594633	414.906464	0.006864	0.005172
RS	53	7.666243	13.594633	430.640466	0.007124	0.005320
RS	54	8.330927	15.742643	385.886121	0.006384	0.004752
RS	55	9.052499	15.742643	400.329299	0.006622	0.004899
RS	56	9.835828	15.742643	413.701166	0.006844	0.005032
RS	57	10.686199	15.742643	425.718316	0.007042	0.005144
RS	58	11.609350	48.508185	144.579223	0.002392	0.002135
RS	59	12.611510	48.508185	154.117106	0.002549	0.002243
RS	60	13.699441	48.508185	164.026020	0.002713	0.002344
RS	61	14.880484	48.508185	174.273856	0.002883	0.002435
RS	62	16.162609	48.508185	184.818201	0.003057	0.002513
RS	63	17.554465	48.508185	7324.660162	0.121168	0.058063
PA	4+25*2+4+6 0.007862966 0.006591170 17.554465421 4.458606541 1.223722063 0.814551888 0.674213861 0.630372520 0.638452292 0.681581679 0.752429564 0.848104277 0.969618955 1.123230683 1.321492382 1.582806903 1.929520185 2.384721207 2.968233968 3.691996353 4.555904474 5.545435454 6.633380011 7.786236776 8.970014904 10.152145187 11.307132655 12.436370102 13.594632535 15.742642705 48.508185058
//
IT	5592
RD	5
LK	-119656.951317
QD	-1512.049091 -> -1096.159163
RI	0.0421154960
TR	0.006324	0.007210
MT	18.819258
MM	C_pi: 9.492840, n_recomb: 76417.928776
RS	0	0.000000	10.114822	63.366596	0.000829	0.000015
RS	1	0.008678	10.114822	68.806128	0.000900	0.000119
RS	2	0.018109	10.114822	74.707011	0.000978	0.000311
RS	3	0.028358	10.114822	81.107361	0.001061	0.000575
RS	4	0.039497	1.903185	466.742517	0.006108	0.003240
RS	5	0.051603	1.903185	503.913919	0.006594	0.004507
RS	6	0.064759	1.103927	934.864630	0.012234	0.008785
RS	7	0.079056	1.103927	1002.409301	0.013117	0.010860
RS	8	0.094595	0.841690	1404.721339	0.018382	0.015674
RS	9	0.111481	0.841690	1495.096143	0.019565	0.018259
RS	10	0.129834	0.743790	1794.689463	0.023485	0.022337
RS	11	0.149778	0.743790	1896.769778	0.024821	0.025178
RS	12	0.171454	0.721723	2059.963991	0.026957	0.027708
RS	13	0.195010	0.721723	2163.977533	0.028318	0.030579
RS	14	0.220611	0.744441	2198.670034	0.028772	0.031352
RS	15	0.248434	0.744441	2298.348997	0.030076	0.034048
RS	16	0.278670	0.798940	2234.460641	0.029240	0.033268
RS	17	0.311531	0.798940	2326.673271	0.030447	0.035653
RS	18	0.347243	0.879525	2197.411584	0.028755	0.033714
RS	19	0.386055	0.879525	2281.005942	0.029849	0.035755
RS	20	0.428234	0.985500	2110.625812	0.027620	0.033034
RS	21	0.474074	0.985500	2185.531078	0.028600	0.034769
RS	22	0.523892	1.121949	1986.110795	0.025990	0.031504
RS	23	0.578033	1.121949	2052.929053	0.026864	0.032982
RS	24	0.636872	1.300741	1829.465821	0.023940	0.029289
RS	25	0.700817	1.300741	1889.300842	0.024723	0.030532
RS	26	0.770311	1.540298	1647.725344	0.021562	0.026518
RS	27	0.845836	1.540298	1701.916852	0.022271	0.027519
RS	28	0.927915	1.864094	1453.375416	0.019019	0.023371
RS	29	1.017117	1.864094	1503.100035	0.019669	0.024131
RS	30	1.114060	2.297957	1262.273752	0.016518	0.020106
RS	31	1.219415	2.297957	1308.271333	0.017120	0.020651
RS	32	1.333913	2.866396	1088.363685	0.014242	0.016995
RS	33	1.458347	2.866396	1130.973213	0.014800	0.017368
RS	34	1.593579	3.587597	940.147076	0.012303	0.014238
RS	35	1.740546	3.587597	979.530704	0.012818	0.014492
RS	36	1.900267	4.467788	820.383775	0.010735	0.011934
RS	37	2.073849	4.467788	856.720925	0.011211	0.012116
RS	38	2.262494	5.496563	727.801057	0.009524	0.010097
RS	39	2.467510	5.496563	761.357785	0.009963	0.010240
RS	40	2.690316	6.646684	658.958554	0.008623	0.008682
RS	41	2.932458	6.646684	690.060149	0.009030	0.008811
RS	42	3.195612	7.879819	609.619825	0.007977	0.007622
RS	43	3.481603	7.879819	638.586333	0.008356	0.007747
RS	44	3.792411	9.153408	575.722773	0.007534	0.006842
RS	45	4.130192	9.153408	602.810470	0.007888	0.006971
RS	46	4.497285	10.423910	553.914007	0.007248	0.006282
RS	47	4.896234	10.423910	579.276298	0.007580	0.006418
RS	48	5.329803	11.655032	541.285475	0.007083	0.005895
RS	49	5.800997	11.655032	564.945915	0.007393	0.006039
RS	50	6.313081	12.841994	534.434974	0.006994	0.005632
RS	51	6.869604	12.841994	556.277656	0.007279	0.005784
RS	52	7.474421	14.043852	528.628011	0.006918	0.005437
RS	53	8.131723	14.043852	548.444345	0.007177	0.005587
RS	54	8.846066	16.289503	490.436883	0.006418	0.004963
RS	55	9.622399	16.289503	508.581712	0.006655	0.005107
RS	56	10.466101	16.289503	525.252254	0.006873	0.005236
RS	57	11.383019	16.289503	540.070527	0.007067	0.005341
RS	58	12.379507	61.190147	150.727547	0.001972	0.001795
RS	59	13.462469	61.190147	161.436520	0.002113	0.001891
RS	60	14.639410	61.190147	172.684796	0.002260	0.001983
RS	61	15.918485	61.190147	184.459062	0.002414	0.002071
RS	62	17.308557	61.190147	196.736700	0.002574	0.002151
RS	63	18.819258	61.190147	9520.967459	0.124591	0.061890
PA	4+25*2+4+6 0.006323764 0.007209685 18.819257945 10.114821847 1.903185191 1.103926593 0.841690495 0.743790169 0.721722721 0.744441412 0.798939759 0.879524728 0.985500111 1.121948729 1.300740721 1.540297618 1.864094227 2.297957390 2.866396387 3.587597186 4.467788219 5.496562740 6.646683766 7.879818925 9.153407831 10.423909598 11.655032277 12.841993507 14.043851688 16.289503187 61.190146596
//
IT	5756
RD	6
LK	-118873.980538
QD	-1230.373832 -> -912.560430
RI	0.0337157734
TR	0.005179	0.007687
MT	20.100086
MM	C_pi: 10.623203, n_recomb: 90595.877582
RS	0	0.000000	22.599620	33.852332	0.000374	0.000007
RS	1	0.008791	22.599620	36.814631	0.000406	0.000055
RS	2	0.018355	22.599620	40.034846	0.000442	0.000145
RS	3	0.028759	22.599620	43.535193	0.000481	0.000268
RS	4	0.040079	2.924042	365.214276	0.004031	0.002206
RS	5	0.052393	2.924042	395.596817	0.004367	0.003069
RS	6	0.065790	1.483992	841.966299	0.009294	0.006854
RS	7	0.080364	1.483992	906.693623	0.010008	0.008449
RS	8	0.096220	1.047769	1378.335813	0.015214	0.013186
RS	9	0.113470	1.047769	1474.058499	0.016271	0.015295
RS	10	0.132236	0.879823	1871.055067	0.020653	0.019708
RS	11	0.152652	0.879823	1986.992740	0.021932	0.022125
RS	12	0.174862	0.821890	2251.892547	0.024856	0.025324
RS	13	0.199025	0.821890	2376.053828	0.026227	0.027867
RS	14	0.225312	0.822462	2498.620001	0.027580	0.029508
RS	15	0.253911	0.822462	2621.694616	0.028938	0.032000
RS	16	0.285023	0.860814	2622.317292	0.028945	0.032141
RS	17	0.318870	0.860814	2738.514587	0.030228	0.034441
RS	18	0.355693	0.927649	2648.696154	0.029236	0.033358
RS	19	0.395753	0.927649	2755.001406	0.030410	0.035397
RS	20	0.439334	1.020261	2601.174404	0.028712	0.033390
RS	21	0.486747	1.020261	2696.389559	0.029763	0.035161
RS	22	0.538328	1.142430	2492.871730	0.027516	0.032427
RS	23	0.594443	1.142430	2577.083287	0.028446	0.033950
RS	24	0.655492	1.305156	2329.893185	0.025717	0.030589
RS	25	0.721907	1.305156	2404.260955	0.026538	0.031877
RS	26	0.794161	1.526345	2120.792647	0.023409	0.027997
RS	27	0.872766	1.526345	2187.194602	0.024142	0.029052
RS	28	0.958282	1.829528	1882.453345	0.020779	0.024860
RS	29	1.051315	1.829528	1942.817509	0.021445	0.025688
RS	30	1.152527	2.241559	1637.940427	0.018080	0.021487
RS	31	1.262637	2.241559	1693.630931	0.018694	0.022110
RS	32	1.382426	2.789399	1408.955635	0.015552	0.018201
RS	33	1.512746	2.789399	1460.633086	0.016123	0.018656
RS	34	1.654522	3.495178	1210.012581	0.013356	0.015251
RS	35	1.808762	3.495178	1257.906843	0.013885	0.015583
RS	36	1.976561	4.369802	1047.207499	0.011559	0.012768
RS	37	2.159111	4.369802	1091.456519	0.012048	0.013019
RS	38	2.357709	5.406713	920.271521	0.010158	0.010781
RS	39	2.573766	5.406713	961.101285	0.010609	0.010982
RS	40	2.808817	6.579857	825.273838	0.009109	0.009250
RS	41	3.064530	6.579857	863.010813	0.009526	0.009424
RS	42	3.342724	7.848426	756.766241	0.008353	0.008102
RS	43	3.645373	7.848426	791.764602	0.008740	0.008263
RS	44	3.974628	9.163869	709.342406	0.007830	0.007259
RS	45	4.332828	9.163869	741.900188	0.008189	0.007415
RS	46	4.722517	10.474231	678.477881	0.007489	0.006656
RS	47	5.146464	10.474231	708.773026	0.007823	0.006810
RS	48	5.607680	11.734394	660.235970	0.007288	0.006237
RS	49	6.109441	11.734394	688.280109	0.007597	0.006392
RS	50	6.655312	12.933848	650.047991	0.007175	0.005949
RS	51	7.249170	12.933848	675.669342	0.007458	0.006104
RS	52	7.895235	14.133225	641.593032	0.007082	0.005726
RS	53	8.598095	14.133225	664.504843	0.007335	0.005872
RS	54	9.362743	16.387099	593.387485	0.006550	0.005195
RS	55	10.194611	16.387099	614.211882	0.006780	0.005332
RS	56	11.099609	16.387099	632.985409	0.006987	0.005450
RS	57	12.084165	16.387099	649.227151	0.007166	0.005541
RS	58	13.155273	74.045182	150.693545	0.001663	0.001527
RS	59	14.320542	74.045182	161.985933	0.001788	0.001613
RS	60	15.588250	74.045182	173.937140	0.001920	0.001697
RS	61	16.967402	74.045182	186.550730	0.002059	0.001780
RS	62	18.467794	74.045182	199.822503	0.002206	0.001859
RS	63	20.100086	74.045182	11366.447406	0.125463	0.065313
PA	4+25*2+4+6 0.005178937 0.007686634 20.100086186 22.599620181 2.924041628 1.483992500 1.047768914 0.879822706 0.821890023 0.822462412 0.860814388 0.927649319 1.020260791 1.142429898 1.305156221 1.526344686 1.829527874 2.241559062 2.789398833 3.495178349 4.369801727 5.406713426 6.579857266 7.848425928 9.163868890 10.474231015 11.734394126 12.933848133 14.133224917 16.387099134 74.045182172
//
IT	5091
RD	7
LK	-118270.972096
QD	-1010.710647 -> -761.662606
RI	0.0278270345
TR	0.004305	0.008052
MT	21.402797
MM	C_pi: 11.635367, n_recomb: 103352.877491
RS	0	0.000000	49.385519	17.788843	0.000172	0.000003
RS	1	0.008899	49.385519	19.368944	0.000187	0.000026
RS	2	0.018590	49.385519	21.089115	0.000204	0.000069
RS	3	0.029143	49.385519	22.961720	0.000222	0.000128
RS	4	0.040635	4.413121	279.406616	0.002703	0.001532
RS	5	0.053151	4.413121	303.386942	0.002935	0.002130
RS	6	0.066779	1.968579	736.769564	0.007129	0.005423
RS	7	0.081621	1.968579	796.091056	0.007703	0.006665
RS	8	0.097783	1.293652	1305.017237	0.012627	0.011189
RS	9	0.115384	1.293652	1401.203009	0.013557	0.012925
RS	10	0.134551	1.037228	1870.334581	0.018097	0.017455
RS	11	0.155424	1.037228	1994.592213	0.019299	0.019522
RS	12	0.178154	0.936755	2347.873957	0.022717	0.023136
RS	13	0.202906	0.936755	2487.480137	0.024068	0.025395
RS	14	0.229862	0.912700	2697.130749	0.026096	0.027666
RS	15	0.259216	0.912700	2840.491254	0.027483	0.029964
RS	16	0.291183	0.934378	2914.664498	0.028201	0.030838
RS	17	0.325994	0.934378	3053.376909	0.029543	0.033037
RS	18	0.363903	0.988087	3018.005824	0.029201	0.032690
RS	19	0.405185	0.988087	3146.825072	0.030447	0.034699
RS	20	0.450142	1.068806	3027.253161	0.029290	0.033359
RS	21	0.499099	1.068806	3143.334571	0.030414	0.035141
RS	22	0.552412	1.178960	2953.826338	0.028580	0.032958
RS	23	0.610470	1.178960	3056.216421	0.029571	0.034506
RS	24	0.673695	1.328662	2802.248593	0.027113	0.031545
RS	25	0.742545	1.328662	2891.734141	0.027979	0.032862
RS	26	0.817523	1.535202	2580.823308	0.024971	0.029212
RS	27	0.899173	1.535202	2659.587007	0.025733	0.030300
RS	28	0.988089	1.821797	2309.603510	0.022347	0.026170
RS	29	1.084918	1.821797	2380.327745	0.023031	0.027038
RS	30	1.190363	2.215567	2018.517206	0.019530	0.022759
RS	31	1.305192	2.215567	2083.355829	0.020158	0.023430
RS	32	1.430239	2.744700	1737.647717	0.016813	0.019352
RS	33	1.566415	2.744700	1797.773260	0.017395	0.019861
RS	34	1.714708	3.433753	1488.661663	0.014404	0.016244
RS	35	1.876198	3.433753	1544.492936	0.014944	0.016630
RS	36	2.052059	4.296873	1282.135004	0.012405	0.013603
RS	37	2.243570	4.296873	1333.806662	0.012905	0.013903
RS	38	2.452124	5.330501	1119.636929	0.010833	0.011477
RS	39	2.679236	5.330501	1167.320717	0.011295	0.011722
RS	40	2.926559	6.509862	997.216627	0.009649	0.009835
RS	41	3.195892	6.509862	1041.206356	0.010074	0.010045
RS	42	3.489192	7.792649	908.417197	0.008789	0.008602
RS	43	3.808592	7.792649	949.065636	0.009183	0.008791
RS	44	4.156416	9.125844	846.538438	0.008191	0.007698
RS	45	4.535193	9.125844	884.152741	0.008555	0.007874
RS	46	4.947677	10.450767	805.865563	0.007797	0.007050
RS	47	5.396868	10.450767	840.616102	0.008133	0.007218
RS	48	5.886032	11.714894	781.382282	0.007560	0.006599
RS	49	6.418726	11.714894	813.233437	0.007869	0.006761
RS	50	6.998825	12.902358	767.277978	0.007424	0.006285
RS	51	7.630547	12.902358	795.963414	0.007701	0.006439
RS	52	8.318485	14.073548	755.544814	0.007310	0.006033
RS	53	9.067642	14.073548	780.666604	0.007553	0.006173
RS	54	9.883467	16.280607	696.964714	0.006744	0.005448
RS	55	10.771892	16.280607	719.522885	0.006962	0.005575
RS	56	11.739377	16.280607	739.280620	0.007153	0.005679
RS	57	12.792959	16.280607	755.648523	0.007311	0.005753
RS	58	13.940298	87.251107	147.821356	0.001430	0.001317
RS	59	15.189738	87.251107	159.373287	0.001542	0.001395
RS	60	16.550366	87.251107	171.670300	0.001661	0.001473
RS	61	18.032075	87.251107	184.730468	0.001787	0.001551
RS	62	19.645641	87.251107	198.565764	0.001921	0.001628
RS	63	21.402797	87.251107	12959.991429	0.125396	0.068215
PA	4+25*2+4+6 0.004304873 0.008052481 21.402797488 49.385519255 4.413121461 1.968578850 1.293652012 1.037228025 0.936755428 0.912700039 0.934377693 0.988086578 1.068805594 1.178959946 1.328661644 1.535201501 1.821796672 2.215566557 2.744699862 3.433752583 4.296872793 5.330501244 6.509862323 7.792648884 9.125843994 10.450766842 11.714894174 12.902357698 14.073548044 16.280607315 87.251107428
//
IT	5706
RD	8
LK	-117796.415346
QD	-836.763233 -> -638.297064
RI	0.0236325604
TR	0.003625	0.008334
MT	22.718530
MM	C_pi: 12.552337, n_recomb: 114792.563044
RS	0	0.000000	105.097296	9.343159	0.000081	0.000002
RS	1	0.009002	105.097296	10.183687	0.000089	0.000013
RS	2	0.018814	105.097296	11.099780	0.000097	0.000034
RS	3	0.029509	105.097296	12.098222	0.000105	0.000063
RS	4	0.041167	6.519553	212.374877	0.001850	0.001087
RS	5	0.053874	6.519553	231.033909	0.002013	0.001510
RS	6	0.067725	2.569006	636.576704	0.005545	0.004363
RS	7	0.082823	2.569006	689.676304	0.006008	0.005343
RS	8	0.099281	1.579451	1212.028797	0.010558	0.009600
RS	9	0.117219	1.579451	1305.647442	0.011374	0.011043
RS	10	0.136773	1.214686	1823.234712	0.015883	0.015555
RS	11	0.158086	1.214686	1951.433285	0.017000	0.017335
RS	12	0.181318	1.064586	2375.739992	0.020696	0.021185
RS	13	0.206641	1.064586	2526.307881	0.022008	0.023200
RS	14	0.234244	1.013010	2814.897844	0.024522	0.025914
RS	15	0.264332	1.013010	2974.924753	0.025916	0.028038
RS	16	0.297128	1.016994	3123.249518	0.027208	0.029483
RS	17	0.332876	1.016994	3282.151593	0.028592	0.031580
RS	18	0.371842	1.057608	3308.425096	0.028821	0.031849
RS	19	0.414316	1.057608	3458.706836	0.030130	0.033817
RS	20	0.460612	1.127224	3384.721704	0.029486	0.033072
RS	21	0.511077	1.127224	3521.601134	0.030678	0.034854
RS	22	0.566084	1.226845	3359.608541	0.029267	0.033195
RS	23	0.626043	1.226845	3480.668942	0.030321	0.034761
RS	24	0.691399	1.365724	3234.068666	0.028173	0.032216
RS	25	0.762638	1.365724	3339.277361	0.029090	0.033555
RS	26	0.840289	1.560560	3014.289712	0.026259	0.030183
RS	27	0.924931	1.560560	3105.789351	0.027056	0.031295
RS	28	1.017192	1.834167	2721.873393	0.023711	0.027293
RS	29	1.117758	1.834167	2802.958495	0.024418	0.028188
RS	30	1.227377	2.213598	2392.682789	0.020844	0.023901
RS	31	1.346863	2.213598	2466.352597	0.021485	0.024605
RS	32	1.477104	2.727650	2065.149359	0.017990	0.020418
RS	33	1.619070	2.727650	2133.237760	0.018583	0.020964
RS	34	1.773815	3.402359	1768.778098	0.015408	0.017186
RS	35	1.942489	3.402359	1832.025427	0.015959	0.017611
RS	36	2.126348	4.254079	1519.522581	0.013237	0.014409
RS	37	2.326756	4.254079	1578.129363	0.013748	0.014747
RS	38	2.545204	5.281394	1321.569304	0.011513	0.012160
RS	39	2.783317	5.281394	1375.666966	0.011984	0.012438
RS	40	3.042863	6.460485	1171.453846	0.010205	0.010415
RS	41	3.325773	6.460485	1221.287987	0.010639	0.010654
RS	42	3.634150	7.747829	1061.983478	0.009251	0.009104
RS	43	3.970286	7.747829	1107.879460	0.009651	0.009315
RS	44	4.336679	9.086689	985.285683	0.008583	0.008141
RS	45	4.736055	9.086689	1027.530981	0.008951	0.008334
RS	46	5.171380	10.412635	934.493306	0.008141	0.007451
RS	47	5.645892	10.412635	973.218985	0.008478	0.007630
RS	48	6.163118	11.666609	903.505372	0.007871	0.006970
RS	49	6.726903	11.666609	938.591009	0.008176	0.007136
RS	50	7.341438	12.827530	885.237685	0.007712	0.006631
RS	51	8.011292	12.827530	916.278569	0.007982	0.006783
RS	52	8.741443	13.954200	869.932332	0.007578	0.006354
RS	53	9.537320	13.954200	896.377776	0.007809	0.006484
RS	54	10.404840	16.075348	801.235620	0.006980	0.005720
RS	55	11.350450	16.075348	824.545092	0.007183	0.005835
RS	56	12.381182	16.075348	844.138012	0.007354	0.005923
RS	57	13.504696	16.075348	859.316654	0.007486	0.005977
RS	58	14.729345	100.676408	143.710292	0.001252	0.001153
RS	59	16.064234	100.676408	155.334995	0.001353	0.001224
RS	60	17.519284	100.676408	167.767353	0.001461	0.001297
RS	61	19.105313	100.676408	181.037636	0.001577	0.001370
RS	62	20.834111	100.676408	195.171628	0.001700	0.001444
RS	63	22.718530	100.676408	14340.143354	0.124922	0.070593
PA	4+25*2+4+6 0.003624746 0.008333630 22.718530186 105.097295945 6.519553471 2.569006326 1.579450661 1.214685520 1.064586252 1.013010123 1.016994397 1.057607589 1.127224302 1.226845468 1.365723992 1.560560138 1.834166531 2.213598364 2.727650451 3.402358824 4.254079287 5.281394033 6.460484700 7.747828608 9.086688823 10.412634524 11.666609349 12.827530062 13.954199987 16.075348346 100.676408150
//
IT	6933
RD	9
LK	-117416.521925
QD	-697.116560 -> -535.880180
RI	0.0205496473
TR	0.003086	0.008551
MT	24.036082
MM	C_pi: 13.371984, n_recomb: 124906.571616
RS	0	0.000000	217.042923	4.953108	0.000040	0.000001
RS	1	0.009099	217.042923	5.403766	0.000043	0.000006
RS	2	0.019026	217.042923	5.895426	0.000047	0.000017
RS	3	0.029855	217.042923	6.431817	0.000051	0.000032
RS	4	0.041671	9.402526	161.870718	0.001296	0.000791
RS	5	0.054561	9.402526	176.356286	0.001412	0.001096
RS	6	0.068624	3.291572	547.952533	0.004387	0.003574
RS	7	0.083967	3.291572	594.944481	0.004763	0.004361
RS	8	0.100706	1.903478	1114.289792	0.008921	0.008339
RS	9	0.118968	1.903478	1203.643398	0.009636	0.009552
RS	10	0.138892	1.410468	1749.541032	0.014007	0.013969
RS	11	0.160628	1.410468	1878.408027	0.015039	0.015510
RS	12	0.184342	1.203818	2355.830770	0.018861	0.019473
RS	13	0.210214	1.203818	2513.377363	0.020122	0.021276
RS	14	0.238440	1.121773	2869.059467	0.022970	0.024294
RS	15	0.269234	1.121773	3041.988976	0.024354	0.026259
RS	16	0.302830	1.106804	3259.765389	0.026098	0.028144
RS	17	0.339483	1.106804	3435.934619	0.027508	0.030144
RS	18	0.379471	1.133994	3525.383384	0.028224	0.030920
RS	19	0.423097	1.133994	3695.286083	0.029584	0.032845
RS	20	0.470692	1.192836	3673.043834	0.029406	0.032617
RS	21	0.522619	1.192836	3829.900714	0.030662	0.034394
RS	22	0.579270	1.282818	3704.750993	0.029660	0.033216
RS	23	0.641076	1.282818	3844.418369	0.030778	0.034797
RS	24	0.708505	1.412381	3616.339526	0.028952	0.032658
RS	25	0.782069	1.412381	3737.587418	0.029923	0.034019
RS	26	0.862327	1.597683	3410.231737	0.027302	0.030942
RS	27	0.949888	1.597683	3514.789304	0.028139	0.032076
RS	28	1.045415	1.861141	3107.880115	0.024882	0.028238
RS	29	1.149635	1.861141	3199.414322	0.025614	0.029157
RS	30	1.263337	2.229634	2749.774063	0.022015	0.024907
RS	31	1.387385	2.229634	2832.078915	0.022674	0.025637
RS	32	1.522719	2.732240	2382.168733	0.019072	0.021388
RS	33	1.670368	2.732240	2457.821564	0.019677	0.021963
RS	34	1.831451	3.395923	2042.620858	0.016353	0.018063
RS	35	2.007190	3.395923	2112.797254	0.016915	0.018518
RS	36	2.198920	4.238533	1753.069600	0.014035	0.015173
RS	37	2.408095	4.238533	1818.115459	0.014556	0.015541
RS	38	2.636302	5.260100	1520.967340	0.012177	0.012815
RS	39	2.885274	5.260100	1581.006184	0.012658	0.013121
RS	40	3.156899	6.437323	1343.826819	0.010759	0.010979
RS	41	3.453239	6.437323	1399.056035	0.011201	0.011240
RS	42	3.776542	7.725400	1214.029322	0.009719	0.009595
RS	43	4.129262	7.725400	1264.730840	0.010125	0.009826
RS	44	4.514076	9.064168	1122.700584	0.008988	0.008579
RS	45	4.933903	9.064168	1169.118752	0.009360	0.008786
RS	46	5.391929	10.383989	1061.902691	0.008502	0.007851
RS	47	5.891631	10.383989	1104.099757	0.008839	0.008038
RS	48	6.436800	11.619689	1024.495289	0.008202	0.007343
RS	49	7.031572	11.619689	1062.228048	0.008504	0.007512
RS	50	7.680462	12.745003	1002.127637	0.008023	0.006983
RS	51	8.388393	12.745003	1034.805387	0.008285	0.007130
RS	52	9.160738	13.816087	983.273100	0.007872	0.006683
RS	53	10.003357	13.816087	1010.142007	0.008087	0.006803
RS	54	10.922645	15.821933	905.340946	0.007248	0.006008
RS	55	11.925577	15.821933	928.357029	0.007432	0.006110
RS	56	13.019764	15.821933	946.587979	0.007578	0.006180
RS	57	14.213510	15.821933	959.235188	0.007680	0.006209
RS	58	15.515872	114.026401	139.214147	0.001115	0.001024
RS	59	16.936734	114.026401	150.805631	0.001207	0.001090
RS	60	18.486878	114.026401	163.250194	0.001307	0.001158
RS	61	20.178067	114.026401	176.588202	0.001414	0.001228
RS	62	22.023135	114.026401	190.857007	0.001528	0.001299
RS	63	24.036082	114.026401	15514.706286	0.124210	0.072502
PA	4+25*2+4+6 0.003085741 0.008551464 24.036082350 217.042923416 9.402526084 3.291571817 1.903477801 1.410468267 1.203817899 1.121773175 1.106804206 1.133994152 1.192835611 1.282818064 1.412381381 1.597683262 1.861140906 2.229633914 2.732239777 3.395922878 4.238532840 5.260099999 6.437323216 7.725399586 9.064167644 10.383989442 11.619689002 12.745002786 13.816087041 15.821932753 114.026400861
//
IT	5673
RD	10
LK	-117106.245536
QD	-583.114299 -> -449.180043
RI	0.0181949629
TR	0.002650	0.008723
MT	25.344321
MM	C_pi: 14.086514, n_recomb: 133677.727390
RS	0	0.000000	434.360055	2.664698	0.000020	0.000000
RS	1	0.009190	434.360055	2.909649	0.000022	0.000003
RS	2	0.019225	434.360055	3.177122	0.000024	0.000009
RS	3	0.030182	434.360055	3.469191	0.000026	0.000017
RS	4	0.042146	13.218763	124.415461	0.000931	0.000590
RS	5	0.055210	13.218763	135.717326	0.001015	0.000815
RS	6	0.069474	4.135585	472.551914	0.003535	0.002982
RS	7	0.085049	4.135585	513.988771	0.003845	0.003625
RS	8	0.102056	2.262162	1019.788031	0.007629	0.007339
RS	9	0.120626	2.262162	1104.083859	0.008259	0.008369
RS	10	0.140902	1.622394	1662.209620	0.012434	0.012648
RS	11	0.163041	1.622394	1789.432982	0.013386	0.013991
RS	12	0.187215	1.352978	2303.264052	0.017230	0.017982
RS	13	0.213611	1.352978	2464.444634	0.018436	0.019601
RS	14	0.242433	1.237726	2873.973748	0.021499	0.022817
RS	15	0.273904	1.237726	3056.197693	0.022862	0.024638
RS	16	0.308266	1.202501	3335.586286	0.024952	0.026857
RS	17	0.345787	1.202501	3525.819253	0.026376	0.028764
RS	18	0.386756	1.215753	3676.040743	0.027499	0.029956
RS	19	0.431491	1.215753	3863.162805	0.028899	0.031837
RS	20	0.480336	1.263843	3894.849915	0.029136	0.032054
RS	21	0.533671	1.263843	4070.209266	0.030448	0.033822
RS	22	0.591907	1.344701	3987.593711	0.029830	0.033079
RS	23	0.655495	1.344701	4145.220007	0.031009	0.034674
RS	24	0.724927	1.465950	3943.966884	0.029504	0.032919
RS	25	0.800740	1.465950	4081.163948	0.030530	0.034303
RS	26	0.883521	1.643274	3761.242045	0.028137	0.031522
RS	27	0.973909	1.643274	3878.982940	0.029017	0.032680
RS	28	1.072604	1.898748	3459.120303	0.025877	0.029027
RS	29	1.180370	1.898748	3561.160469	0.026640	0.029968
RS	30	1.298040	2.259056	3081.268049	0.023050	0.025786
RS	31	1.426523	2.259056	3172.064068	0.023729	0.026538
RS	32	1.566815	2.753402	2680.892300	0.020055	0.022262
RS	33	1.720000	2.753402	2763.776481	0.020675	0.022860
RS	34	1.887263	3.409363	2303.422403	0.017231	0.018870
RS	35	2.069898	3.409363	2380.083666	0.017805	0.019350
RS	36	2.269318	4.245795	1977.104608	0.014790	0.015889
RS	37	2.487065	4.245795	2048.107709	0.015321	0.016280
RS	38	2.724823	5.263659	1713.132594	0.012815	0.013437
RS	39	2.984433	5.263659	1778.634099	0.013305	0.013765
RS	40	3.267901	6.439742	1510.434161	0.011299	0.011519
RS	41	3.577420	6.439742	1570.594405	0.011749	0.011801
RS	42	3.915385	7.727776	1361.275869	0.010183	0.010072
RS	43	4.284411	7.727776	1416.326286	0.010595	0.010318
RS	44	4.687350	9.064237	1255.982595	0.009396	0.009007
RS	45	5.127321	9.064237	1306.106951	0.009771	0.009226
RS	46	5.607727	10.374453	1185.672496	0.008870	0.008245
RS	47	6.132283	10.374453	1230.838263	0.009208	0.008440
RS	48	6.705047	11.587389	1142.235664	0.008545	0.007714
RS	49	7.330450	11.587389	1182.040244	0.008842	0.007885
RS	50	8.013329	12.671507	1116.105146	0.008349	0.007338
RS	51	8.758967	12.671507	1149.722072	0.008601	0.007480
RS	52	9.573131	13.679516	1094.006231	0.008184	0.007020
RS	53	10.462119	13.679516	1120.419730	0.008381	0.007127
RS	54	11.432807	15.548015	1008.261567	0.007542	0.006314
RS	55	12.492704	15.548015	1029.903416	0.007704	0.006399
RS	56	13.650009	15.548015	1045.560760	0.007822	0.006447
RS	57	14.913674	15.548015	1054.349325	0.007887	0.006449
RS	58	16.293472	126.932519	134.849705	0.001009	0.000923
RS	59	17.800078	126.932519	146.356409	0.001095	0.000985
RS	60	19.445146	126.932519	158.749539	0.001188	0.001049
RS	61	21.241400	126.932519	172.077733	0.001287	0.001116
RS	62	23.202734	126.932519	186.387904	0.001394	0.001184
RS	63	25.344321	126.932519	16484.577615	0.123316	0.074018
PA	4+25*2+4+6 0.002650279 0.008722756 25.344320658 434.360054531 13.218762604 4.135584552 2.262162057 1.622394427 1.352978322 1.237726267 1.202500734 1.215752882 1.263842863 1.344700833 1.465949656 1.643273739 1.898748181 2.259055613 2.753401701 3.409363086 4.245794616 5.263659150 6.439742025 7.727775610 9.064236798 10.374452906 11.587389494 12.671507068 13.679515663 15.548015120 126.932518510
//
IT	6504
RD	11
LK	-116847.068385
QD	-488.360378 -> -374.577452
RI	0.0163226881
TR	0.002292	0.008861
MT	26.630310
MM	C_pi: 14.688209, n_recomb: 141106.888733
RS	0	0.000000	841.122640	1.461053	0.000010	0.000000
RS	1	0.009276	841.122640	1.596627	0.000011	0.000002
RS	2	0.019412	841.122640	1.744786	0.000012	0.000005
RS	3	0.030488	841.122640	1.906700	0.000014	0.000009
RS	4	0.042592	18.100910	96.789402	0.000686	0.000451
RS	5	0.055819	18.100910	105.693004	0.000749	0.000621
RS	6	0.070272	5.092584	409.746047	0.002904	0.002535
RS	7	0.086066	5.092584	446.335143	0.003163	0.003070
RS	8	0.103325	2.650189	932.396258	0.006608	0.006542
RS	9	0.122185	2.650189	1011.413015	0.007168	0.007427
RS	10	0.142794	1.847977	1569.425534	0.011122	0.011547
RS	11	0.165315	1.847977	1693.449497	0.012001	0.012725
RS	12	0.189926	1.510725	2228.958842	0.015796	0.016684
RS	13	0.216818	1.510725	2391.065981	0.016945	0.018143
RS	14	0.246206	1.359896	2841.223050	0.020135	0.021477
RS	15	0.278319	1.359896	3029.454465	0.021469	0.023168
RS	16	0.313411	1.303169	3361.044925	0.023819	0.025636
RS	17	0.351758	1.303169	3562.099372	0.025244	0.027456
RS	18	0.393662	1.301882	3768.136767	0.026704	0.028985
RS	19	0.439453	1.301882	3969.748478	0.028133	0.030821
RS	20	0.489491	1.339054	4054.627271	0.028734	0.031421
RS	21	0.544171	1.339054	4246.524607	0.030094	0.033180
RS	22	0.603923	1.411021	4209.269787	0.029830	0.032826
RS	23	0.669217	1.411021	4383.694826	0.031066	0.034434
RS	24	0.740568	1.524589	4215.057116	0.029871	0.033037
RS	25	0.818537	1.524589	4367.696205	0.030953	0.034444
RS	26	0.903739	1.695028	4063.109878	0.028795	0.031954
RS	27	0.996843	1.695028	4193.901289	0.029721	0.033137
RS	28	1.098584	1.944137	3769.972033	0.026717	0.029678
RS	29	1.209762	1.944137	3882.472710	0.027514	0.030643
RS	30	1.331252	2.298408	3381.056484	0.023961	0.026550
RS	31	1.464012	2.298408	3480.201331	0.024664	0.027323
RS	32	1.609086	2.787122	2955.414740	0.020945	0.023044
RS	33	1.767617	2.787122	3045.242085	0.021581	0.023664
RS	34	1.940853	3.438281	2545.882462	0.018042	0.019610
RS	35	2.130158	3.438281	2628.631749	0.018629	0.020111
RS	36	2.337022	4.271430	2187.070096	0.015499	0.016554
RS	37	2.563074	4.271430	2263.582624	0.016042	0.016967
RS	38	2.810095	5.288073	1894.225450	0.013424	0.014023
RS	39	3.080029	5.288073	1964.732087	0.013924	0.014370
RS	40	3.375001	6.464722	1668.049704	0.011821	0.012035
RS	41	3.697334	6.464722	1732.691427	0.012279	0.012333
RS	42	4.049566	7.753411	1500.992265	0.010637	0.010530
RS	43	4.434470	7.753411	1559.950021	0.011055	0.010791
RS	44	4.855077	9.087185	1382.792477	0.009800	0.009424
RS	45	5.314698	9.087185	1436.177790	0.010178	0.009653
RS	46	5.816953	10.386416	1303.767354	0.009240	0.008633
RS	47	6.365796	10.386416	1351.431446	0.009577	0.008833
RS	48	6.965549	11.574306	1254.938770	0.008894	0.008084
RS	49	7.620933	11.574306	1296.286021	0.009187	0.008254
RS	50	8.337109	12.613935	1225.604831	0.008686	0.007694
RS	51	9.119715	12.613935	1259.523063	0.008926	0.007830
RS	52	9.974915	13.553960	1200.800655	0.008510	0.007364
RS	53	10.909441	13.553960	1225.946287	0.008688	0.007456
RS	54	11.930651	15.268955	1109.090629	0.007860	0.006635
RS	55	13.046587	15.268955	1128.284020	0.007996	0.006701
RS	56	14.266034	15.268955	1140.190715	0.008080	0.006724
RS	57	15.598594	15.268955	1143.863298	0.008106	0.006696
RS	58	17.054759	138.980179	130.960594	0.000928	0.000845
RS	59	18.645995	138.980179	142.370558	0.001009	0.000903
RS	60	20.384830	138.980179	154.692294	0.001096	0.000965
RS	61	22.284956	138.980179	167.981184	0.001190	0.001029
RS	62	24.361333	138.980179	182.291980	0.001292	0.001095
RS	63	26.630310	138.980179	17252.157574	0.122263	0.075220
PA	4+25*2+4+6 0.002291854 0.008860596 26.630309706 841.122639597 18.100910294 5.092583521 2.650188577 1.847976779 1.510724516 1.359896399 1.303168898 1.301882035 1.339054294 1.411021294 1.524589334 1.695027625 1.944136924 2.298407944 2.787121534 3.438281234 4.271429502 5.288073028 6.464722237 7.753411394 9.087185332 10.386415807 11.574305589 12.613935044 13.553959596 15.268955149 138.980178865
//
IT	5718
RD	12
LK	-116625.785491
QD	-408.287997 -> -309.763817
RI	0.0147724592
TR	0.001992	0.008976
MT	27.875469
MM	C_pi: 15.169050, n_recomb: 147202.185664
RS	0	0.000000	1575.351434	0.818419	0.000006	0.000000
RS	1	0.009355	1575.351434	0.895014	0.000006	0.000001
RS	2	0.019585	1575.351434	0.978781	0.000007	0.000003
RS	3	0.030772	1575.351434	1.070392	0.000007	0.000005
RS	4	0.043005	24.136775	76.380387	0.000519	0.000353
RS	5	0.056383	24.136775	83.482397	0.000567	0.000485
RS	6	0.071012	6.146327	357.955743	0.002432	0.002195
RS	7	0.087010	6.146327	390.405975	0.002652	0.002647
RS	8	0.104504	3.060694	853.514348	0.005798	0.005904
RS	9	0.123635	3.060694	927.355337	0.006300	0.006673
RS	10	0.144555	2.084407	1476.038362	0.010027	0.010626
RS	11	0.167433	2.084407	1595.852861	0.010841	0.011665
RS	12	0.192451	1.675689	2140.531037	0.014541	0.015553
RS	13	0.219809	1.675689	2301.408983	0.015634	0.016871
RS	14	0.249726	1.487429	2779.709274	0.018884	0.020263
RS	15	0.282442	1.487429	2971.025187	0.020183	0.021836
RS	16	0.318219	1.408086	3344.807690	0.022723	0.024484
RS	17	0.357342	1.408086	3553.530714	0.024140	0.026222
RS	18	0.400126	1.391601	3808.945447	0.025876	0.028024
RS	19	0.446911	1.391601	4022.145564	0.027324	0.029816
RS	20	0.498074	1.417560	4157.410888	0.028243	0.030744
RS	21	0.554022	1.417560	4363.524989	0.029643	0.032492
RS	22	0.615204	1.480642	4372.298495	0.029703	0.032485
RS	23	0.682110	1.480642	4561.927689	0.030991	0.034105
RS	24	0.755275	1.586879	4429.600448	0.030092	0.033040
RS	25	0.835284	1.586879	4596.770889	0.031228	0.034472
RS	26	0.922777	1.751158	4313.687478	0.029305	0.032263
RS	27	1.018456	1.751158	4457.102263	0.030279	0.033472
RS	28	1.123085	1.995045	4036.849575	0.027424	0.030211
RS	29	1.237502	1.995045	4159.603142	0.028258	0.031201
RS	30	1.362622	2.344879	3644.826490	0.024761	0.027211
RS	31	1.499447	2.344879	3752.122988	0.025490	0.028006
RS	32	1.649071	2.829997	3201.314605	0.021748	0.023744
RS	33	1.812693	2.829997	3297.803194	0.022403	0.024384
RS	34	1.991621	3.478720	2765.876584	0.018790	0.020284
RS	35	2.187288	3.478720	2854.345342	0.019391	0.020806
RS	36	2.401258	4.311055	2379.329718	0.016164	0.017171
RS	37	2.635245	4.311055	2460.933441	0.016718	0.017604
RS	38	2.891121	5.328767	2061.129242	0.014002	0.014574
RS	39	3.170933	5.328767	2136.208963	0.014512	0.014939
RS	40	3.476922	6.507811	1814.019936	0.012323	0.012524
RS	41	3.811535	6.507811	1882.717491	0.012790	0.012839
RS	42	4.177450	7.798282	1630.910955	0.011079	0.010971
RS	43	4.577595	7.798282	1693.361674	0.011504	0.011244
RS	44	5.015174	9.129723	1501.165760	0.010198	0.009829
RS	45	5.493687	9.129723	1557.402488	0.010580	0.010067
RS	46	6.016963	10.417558	1414.461146	0.009609	0.009014
RS	47	6.589191	10.417558	1464.202341	0.009947	0.009219
RS	48	7.214950	11.579232	1361.077200	0.009246	0.008450
RS	49	7.899246	11.579232	1403.504854	0.009535	0.008620
RS	50	8.647558	12.572455	1329.273585	0.009030	0.008053
RS	51	9.465871	12.572455	1362.942135	0.009259	0.008181
RS	52	10.360737	13.441399	1302.487088	0.008848	0.007713
RS	53	11.339315	13.441399	1325.654949	0.009006	0.007790
RS	54	12.409437	14.991363	1206.967731	0.008199	0.006973
RS	55	13.579666	14.991363	1222.687863	0.008306	0.007017
RS	56	14.859367	14.991363	1229.749870	0.008354	0.007012
RS	57	16.258782	14.991363	1227.171969	0.008337	0.006950
RS	58	17.789108	149.707029	127.783150	0.000868	0.000785
RS	59	19.462594	149.707029	139.113385	0.000945	0.000842
RS	60	21.292629	149.707029	151.375906	0.001028	0.000901
RS	61	23.293861	149.707029	164.631573	0.001118	0.000963
RS	62	25.482303	149.707029	178.941490	0.001216	0.001027
RS	63	27.875469	149.707029	17821.062788	0.121065	0.076181
PA	4+25*2+4+6 0.001992499 0.008975567 27.875468989 1575.351433914 24.136774624 6.146327385 3.060694137 2.084407367 1.675688610 1.487429322 1.408086198 1.391601325 1.417559840 1.480642107 1.586878507 1.751158312 1.995045146 2.344879245 2.829997334 3.478719507 4.311054985 5.328766743 6.507810711 7.798282350 9.129723450 10.417557938 11.579232039 12.572454776 13.441399438 14.991362620 149.707029163
//
IT	7801
RD	13
LK	-116433.513209
QD	-339.785776 -> -253.454807
RI	0.0134424287
TR	0.001741	0.009076
MT	29.056309
MM	C_pi: 15.522487, n_recomb: 151979.078209
RS	0	0.000000	2865.911691	0.467004	0.000003	0.000000
RS	1	0.009427	2865.911691	0.511047	0.000003	0.000001
RS	2	0.019742	2865.911691	0.559247	0.000004	0.000002
RS	3	0.031029	2865.911691	0.611995	0.000004	0.000003
RS	4	0.043381	31.352363	61.205979	0.000403	0.000283
RS	5	0.056897	31.352363	66.949668	0.000441	0.000388
RS	6	0.071687	7.271323	315.480754	0.002076	0.001934
RS	7	0.087871	7.271323	344.442569	0.002266	0.002324
RS	8	0.105580	3.484993	783.342500	0.005154	0.005394
RS	9	0.124960	3.484993	852.286634	0.005608	0.006070
RS	10	0.146166	2.328338	1384.916551	0.009113	0.009855
RS	11	0.169371	2.328338	1499.899715	0.009869	0.010777
RS	12	0.194763	1.846326	2043.340673	0.013445	0.014565
RS	13	0.222549	1.846326	2201.292216	0.014484	0.015761
RS	14	0.252954	1.619396	2696.395913	0.017742	0.019162
RS	15	0.286226	1.619396	2888.238614	0.019004	0.020629
RS	16	0.322633	1.516509	3294.243823	0.021676	0.023403
RS	17	0.362473	1.516509	3507.648087	0.023080	0.025063
RS	18	0.406068	1.484180	3805.122376	0.025037	0.027084
RS	19	0.453773	1.484180	4026.949031	0.026497	0.028832
RS	20	0.505975	1.498532	4208.388116	0.027691	0.030041
RS	21	0.563098	1.498532	4426.149373	0.029123	0.031776
RS	22	0.625605	1.552590	4479.878894	0.029477	0.032079
RS	23	0.694005	1.552590	4682.759595	0.030812	0.033709
RS	24	0.768852	1.651618	4588.718428	0.030193	0.032952
RS	25	0.850755	1.651618	4769.135731	0.031380	0.034406
RS	26	0.940378	1.810161	4512.226994	0.029690	0.032466
RS	27	1.038450	1.810161	4667.528579	0.030712	0.033704
RS	28	1.145767	2.049574	4257.589486	0.028014	0.030641
RS	29	1.263200	2.049574	4390.184039	0.028887	0.031657
RS	30	1.391702	2.396093	3869.565273	0.025461	0.027779
RS	31	1.532318	2.396093	3984.712856	0.026219	0.028598
RS	32	1.686190	2.879086	3415.287540	0.022472	0.024366
RS	33	1.854566	2.879086	3518.120680	0.023149	0.025028
RS	34	2.038814	3.527121	2960.196276	0.019478	0.020899
RS	35	2.240431	3.527121	3054.015952	0.020095	0.021440
RS	36	2.461053	4.360528	2550.970689	0.016785	0.017742
RS	37	2.702472	4.360528	2637.260571	0.017353	0.018194
RS	38	2.966649	5.381108	2211.291389	0.014550	0.015090
RS	39	3.255728	5.381108	2290.529772	0.015071	0.015473
RS	40	3.572058	6.564021	1946.141708	0.012805	0.012989
RS	41	3.918207	6.564021	2018.490743	0.013281	0.013319
RS	42	4.296985	7.857274	1749.117539	0.011509	0.011393
RS	43	4.711470	7.857274	1814.674975	0.011940	0.011679
RS	44	5.165026	9.186792	1609.424494	0.010590	0.010221
RS	45	5.661337	9.186792	1668.142399	0.010976	0.010468
RS	46	6.204432	10.463079	1516.262379	0.009977	0.009387
RS	47	6.798723	10.463079	1567.715151	0.010315	0.009597
RS	48	7.449035	11.597918	1459.302343	0.009602	0.008814
RS	49	8.160650	11.597918	1502.426209	0.009886	0.008983
RS	50	8.939345	12.543661	1425.891545	0.009382	0.008412
RS	51	9.791444	12.543661	1458.864847	0.009599	0.008533
RS	52	10.723866	13.339739	1397.988708	0.009199	0.008069
RS	53	11.744184	13.339739	1418.600986	0.009334	0.008130
RS	54	12.860683	14.717063	1301.012744	0.008560	0.007327
RS	55	14.082430	14.717063	1312.329723	0.008635	0.007347
RS	56	15.419344	14.717063	1313.586133	0.008643	0.007310
RS	57	16.882284	14.717063	1303.799099	0.008579	0.007211
RS	58	18.483129	158.642194	125.480761	0.000826	0.000741
RS	59	20.234879	158.642194	136.769319	0.000900	0.000796
RS	60	22.151758	158.642194	149.008222	0.000980	0.000854
RS	61	24.249333	158.642194	162.262731	0.001068	0.000915
RS	62	26.544637	158.642194	176.599026	0.001162	0.000978
RS	63	29.056309	158.642194	18196.771798	0.119732	0.076958
PA	4+25*2+4+6 0.001740679 0.009075886 29.056308963 2865.911690876 31.352363090 7.271322715 3.484992792 2.328338158 1.846326188 1.619396481 1.516509034 1.484180316 1.498532330 1.552589603 1.651618382 1.810160638 2.049574330 2.396093029 2.879085525 3.527121129 4.360527796 5.381107854 6.564021459 7.857273735 9.186792058 10.463078671 11.597917864 12.543660726 13.339738998 14.717062728 158.642193820
//
IT	7298
RD	14
LK	-116264.854238
QD	-280.896189 -> -205.128283
RI	0.0122750976
TR	0.001529	0.009166
MT	30.152814
MM	C_pi: 15.749827, n_recomb: 155489.202651
RS	0	0.000000	5034.010799	0.273416	0.000002	0.000000
RS	1	0.009491	5034.010799	0.299378	0.000002	0.000000
RS	2	0.019882	5034.010799	0.327807	0.000002	0.000001
RS	3	0.031260	5034.010799	0.358937	0.000002	0.000002
RS	4	0.043717	39.653159	49.886410	0.000321	0.000233
RS	5	0.057357	39.653159	54.604878	0.000351	0.000318
RS	6	0.072291	8.430853	280.894490	0.001807	0.001736
RS	7	0.088643	8.430853	306.953267	0.001974	0.002078
RS	8	0.106547	3.911942	721.800201	0.004642	0.004989
RS	9	0.126149	3.911942	786.240932	0.005057	0.005590
RS	10	0.147612	2.575437	1298.216698	0.008349	0.009211
RS	11	0.171113	2.575437	1408.065342	0.009056	0.010035
RS	12	0.196843	2.020579	1941.929323	0.012489	0.013705
RS	13	0.225015	2.020579	2095.691740	0.013478	0.014793
RS	14	0.255862	1.754599	2597.613077	0.016706	0.018170
RS	15	0.289636	1.754599	2787.834751	0.017929	0.019538
RS	16	0.326615	1.627547	3216.548922	0.020687	0.022394
RS	17	0.367103	1.627547	3431.920112	0.022072	0.023980
RS	18	0.411435	1.578822	3763.743454	0.024206	0.026175
RS	19	0.459973	1.578822	3991.316834	0.025669	0.027879
RS	20	0.513119	1.581163	4213.702155	0.027100	0.029326
RS	21	0.571308	1.581163	4440.437011	0.028558	0.031045
RS	22	0.635020	1.625974	4536.658578	0.029177	0.031624
RS	23	0.704779	1.625974	4750.598047	0.030553	0.033263
RS	24	0.781158	1.717778	4695.284458	0.030197	0.032788
RS	25	0.864786	1.717778	4887.364810	0.031432	0.034265
RS	26	0.956351	1.870798	4659.838789	0.029969	0.032580
RS	27	1.056606	1.870798	4826.010567	0.031038	0.033846
RS	28	1.166376	2.106218	4431.806552	0.028502	0.030980
RS	29	1.286564	2.106218	4573.622483	0.029414	0.032023
RS	30	1.418158	2.450182	4053.875983	0.026072	0.028263
RS	31	1.562242	2.450182	4176.450786	0.026860	0.029107
RS	32	1.720000	2.932104	3595.374727	0.023123	0.024917
RS	33	1.892731	2.932104	3704.180499	0.023823	0.025601
RS	34	2.081855	3.580741	3126.712013	0.020109	0.021455
RS	35	2.288929	3.580741	3225.500073	0.020744	0.022016
RS	36	2.515655	4.416643	2699.929977	0.017364	0.018268
RS	37	2.763899	4.416643	2790.507624	0.017947	0.018738
RS	38	3.035703	5.441476	2342.831907	0.015067	0.015571
RS	39	3.333303	5.441476	2425.831131	0.015601	0.015971
RS	40	3.659148	6.629446	2062.737247	0.013266	0.013427
RS	41	4.015917	6.629446	2138.357379	0.013752	0.013771
RS	42	4.406546	7.926317	1854.125637	0.011924	0.011796
RS	43	4.834249	7.926317	1922.436374	0.012364	0.012094
RS	44	5.302544	9.254366	1706.235702	0.010973	0.010598
RS	45	5.815283	9.254366	1767.110218	0.011365	0.010855
RS	46	6.376685	10.519205	1607.959012	0.010341	0.009750
RS	47	6.991368	10.519205	1660.821958	0.010681	0.009965
RS	48	7.664389	11.627086	1548.497443	0.009959	0.009172
RS	49	8.401283	11.627086	1592.023241	0.010239	0.009340
RS	50	9.208115	12.525119	1514.424385	0.009740	0.008771
RS	51	10.091520	12.525119	1546.380632	0.009945	0.008884
RS	52	11.058767	13.247885	1486.367868	0.009559	0.008430
RS	53	12.117812	13.247885	1504.008479	0.009673	0.008472
RS	54	13.277368	14.448919	1390.369182	0.008942	0.007696
RS	55	14.546974	14.448919	1396.501312	0.008981	0.007688
RS	56	15.937074	14.448919	1391.179564	0.008947	0.007618
RS	57	17.459105	14.448919	1373.455027	0.008833	0.007479
RS	58	19.125587	165.435826	124.147894	0.000798	0.000711
RS	59	20.950230	165.435826	135.447037	0.000871	0.000765
RS	60	22.948044	165.435826	147.713875	0.000950	0.000822
RS	61	25.135465	165.435826	161.017159	0.001036	0.000882
RS	62	27.530487	165.435826	175.427021	0.001128	0.000946
RS	63	30.152814	165.435826	18391.420869	0.118281	0.077593
PA	4+25*2+4+6 0.001529261 0.009166385 30.152814168 5034.010798898 39.653159225 8.430852535 3.911942015 2.575437202 2.020578751 1.754598951 1.627547124 1.578822331 1.581162503 1.625974313 1.717777560 1.870797919 2.106218426 2.450182308 2.932104498 3.580741425 4.416642910 5.441476070 6.629445643 7.926316818 9.254366157 10.519204505 11.627086145 12.525118747 13.247884663 14.448918614 165.435825685
//
IT	8273
RD	15
LK	-116117.090000
QD	-230.520029 -> -164.641208
RI	0.0112487573
TR	0.001353	0.009247
MT	31.161502
MM	C_pi: 15.868376, n_recomb: 157868.324419
RS	0	0.000000	8562.100918	0.164011	0.000001	0.000000
RS	1	0.009548	8562.100918	0.179679	0.000001	0.000000
RS	2	0.020007	8562.100918	0.196844	0.000001	0.000001
RS	3	0.031465	8562.100918	0.215650	0.000001	0.000001
RS	4	0.044017	48.796471	41.448493	0.000263	0.000196
RS	5	0.057767	48.796471	45.395497	0.000288	0.000268
RS	6	0.072830	9.575165	253.191260	0.001604	0.001587
RS	7	0.089332	9.575165	276.887011	0.001754	0.001893
RS	8	0.107409	4.326873	669.133302	0.004239	0.004674
RS	9	0.127211	4.326873	729.583773	0.004621	0.005214
RS	10	0.148905	2.819883	1218.285980	0.007717	0.008683
RS	11	0.172670	2.819883	1323.024901	0.008381	0.009423
RS	12	0.198703	2.195641	1841.076789	0.011662	0.012964
RS	13	0.227223	2.195641	1989.873147	0.012605	0.013958
RS	14	0.258465	1.891392	2490.332737	0.015775	0.017284
RS	15	0.292690	1.891392	2677.317958	0.016959	0.018562
RS	16	0.330183	1.740083	3120.086026	0.019764	0.021465
RS	17	0.371256	1.740083	3335.168300	0.021126	0.022980
RS	18	0.416250	1.674647	3693.682412	0.023397	0.025309
RS	19	0.465540	1.674647	3924.429955	0.024859	0.026967
RS	20	0.519536	1.664687	4181.867641	0.026490	0.028616
RS	21	0.578688	1.664687	4415.030354	0.027967	0.030316
RS	22	0.643487	1.700066	4550.136343	0.028822	0.031140
RS	23	0.714473	1.700066	4772.909646	0.030233	0.032782
RS	24	0.792236	1.784624	4755.255677	0.030122	0.032567
RS	25	0.877425	1.784624	4957.278332	0.031401	0.034063
RS	26	0.970746	1.932281	4760.754185	0.030156	0.032620
RS	27	1.072978	1.932281	4936.609713	0.031270	0.033911
RS	28	1.184971	2.164088	4562.082122	0.028898	0.031237
RS	29	1.307656	2.164088	4712.357522	0.029850	0.032307
RS	30	1.442055	2.506126	4198.984560	0.026598	0.028669
RS	31	1.589286	2.506126	4328.477497	0.027418	0.029537
RS	32	1.750575	2.987869	3741.869919	0.023702	0.025398
RS	33	1.927262	2.987869	3856.246136	0.024427	0.026103
RS	34	2.120819	3.638256	3265.147269	0.020683	0.021952
RS	35	2.332857	3.638256	3368.529475	0.021338	0.022533
RS	36	2.565139	4.477983	2825.655577	0.017899	0.018745
RS	37	2.819599	4.477983	2920.151983	0.018497	0.019233
RS	38	3.098354	5.508513	2455.078738	0.015551	0.016014
RS	39	3.403724	5.508513	2541.481451	0.016099	0.016431
RS	40	3.738250	6.702932	2163.116719	0.013702	0.013834
RS	41	4.104715	6.702932	2241.675044	0.014200	0.014193
RS	42	4.506169	8.004682	1945.261956	0.012322	0.012174
RS	43	4.945953	8.004682	2016.027842	0.012770	0.012484
RS	44	5.427727	9.332349	1790.953259	0.011345	0.010957
RS	45	5.955498	9.332349	1853.726439	0.011742	0.011223
RS	46	6.533660	10.586674	1688.931759	0.010698	0.010100
RS	47	7.167023	10.586674	1742.987328	0.011041	0.010319
RS	48	7.860858	11.668529	1628.064230	0.010313	0.009520
RS	49	8.620938	11.668529	1671.807269	0.010590	0.009688
RS	50	9.453589	12.519887	1594.301820	0.010099	0.009125
RS	51	10.365738	12.519887	1625.064699	0.010294	0.009230
RS	52	11.364977	13.170601	1567.094733	0.009927	0.008790
RS	53	12.459621	13.170601	1581.537891	0.010018	0.008815
RS	54	13.658778	14.196060	1474.455753	0.009340	0.008076
RS	55	14.972427	14.196060	1474.824743	0.009342	0.008039
RS	56	16.411500	14.196060	1462.391324	0.009263	0.007932
RS	57	17.987971	14.196060	1436.273762	0.009098	0.007750
RS	58	19.714959	170.040980	123.798435	0.000784	0.000692
RS	59	21.606835	170.040980	135.167973	0.000856	0.000746
RS	60	23.679342	170.040980	147.523162	0.000934	0.000804
RS	61	25.949727	170.040980	160.935489	0.001019	0.000864
RS	62	28.436881	170.040980	175.478088	0.001112	0.000928
RS	63	31.161502	170.040980	18431.346833	0.116751	0.078115
PA	4+25*2+4+6 0.001353383 0.009247325 31.161501511 8562.100917840 48.796471029 9.575165352 4.326872541 2.819882758 2.195641454 1.891391693 1.740082648 1.674646777 1.664687371 1.700065724 1.784623506 1.932280890 2.164088031 2.506125835 2.987868817 3.638256224 4.477983359 5.508512687 6.702932479 8.004681792 9.332349061 10.586674015 11.668529240 12.519886887 13.170601462 14.196060195 170.040980311
//
IT	8966
RD	16
LK	-115989.132711
QD	-188.054674 -> -131.737027
RI	0.0103648883
TR	0.001209	0.009315
MT	32.101869
MM	C_pi: 15.911672, n_recomb: 159345.288280
RS	0	0.000000	14032.840926	0.101483	0.000001	0.000000
RS	1	0.009599	14032.840926	0.111230	0.000001	0.000000
RS	2	0.020120	14032.840926	0.121913	0.000001	0.000000
RS	3	0.031651	14032.840926	0.133623	0.000001	0.000001
RS	4	0.044288	58.375356	35.203120	0.000221	0.000170
RS	5	0.058139	58.375356	38.575375	0.000242	0.000231
RS	6	0.073319	10.643521	231.685222	0.001454	0.001481
RS	7	0.089956	10.643521	253.530249	0.001591	0.001758
RS	8	0.108191	4.712703	625.746859	0.003927	0.004440
RS	9	0.128175	4.712703	682.839515	0.004285	0.004931
RS	10	0.150079	3.054493	1147.594665	0.007202	0.008261
RS	11	0.174084	3.054493	1247.585213	0.007829	0.008930
RS	12	0.200394	2.367843	1745.847589	0.010956	0.012339
RS	13	0.229230	2.367843	1889.438930	0.011858	0.013249
RS	14	0.260834	2.027672	2382.083181	0.014949	0.016506
RS	15	0.295471	2.027672	2564.862506	0.016096	0.017703
RS	16	0.333433	1.852744	3014.360861	0.018917	0.020623
RS	17	0.375040	1.852744	3227.541499	0.020255	0.022070
RS	18	0.420640	1.770703	3605.585079	0.022627	0.024500
RS	19	0.470618	1.770703	3837.476880	0.024083	0.026113
RS	20	0.525393	1.748414	4123.836623	0.025880	0.027929
RS	21	0.585426	1.748414	4361.267092	0.027370	0.029607
RS	22	0.651221	1.774346	4530.777667	0.028434	0.030645
RS	23	0.723333	1.774346	4760.375418	0.029875	0.032286
RS	24	0.802367	1.851736	4778.024948	0.029985	0.032305
RS	25	0.888988	1.851736	4988.342057	0.031305	0.033816
RS	26	0.983923	1.994283	4822.765002	0.030266	0.032598
RS	27	1.087972	1.994283	5007.105339	0.031423	0.033912
RS	28	1.202008	2.222924	4654.455688	0.029210	0.031422
RS	29	1.326992	2.222924	4812.392747	0.030201	0.032517
RS	30	1.463972	2.563743	4309.269663	0.027044	0.029001
RS	31	1.614102	2.563743	4445.155325	0.027896	0.029892
RS	32	1.778643	3.046324	3857.771273	0.024210	0.025810
RS	33	1.958979	3.046324	3977.333943	0.024960	0.026535
RS	34	2.156626	3.699821	3377.485934	0.021196	0.022388
RS	35	2.373246	3.699821	3485.135131	0.021872	0.022988
RS	36	2.610659	4.545088	2929.422683	0.018384	0.019170
RS	37	2.870862	4.545088	3027.533683	0.019000	0.019676
RS	38	3.156043	5.583328	2548.861545	0.015996	0.016413
RS	39	3.468600	5.583328	2638.383377	0.016558	0.016845
RS	40	3.811159	6.786446	2247.817842	0.014107	0.014205
RS	41	4.186601	6.786446	2329.058667	0.014616	0.014578
RS	42	4.598083	8.095460	2022.876573	0.012695	0.012523
RS	43	5.049065	8.095460	2095.880934	0.013153	0.012844
RS	44	5.543337	9.425177	1863.807284	0.011697	0.011291
RS	45	6.085056	9.425177	1928.309865	0.012101	0.011565
RS	46	6.678776	10.671501	1759.318462	0.011041	0.010428
RS	47	7.329488	10.671501	1814.450941	0.011387	0.010653
RS	48	8.042665	11.729892	1698.081226	0.010657	0.009852
RS	49	8.824300	11.729892	1741.980141	0.010932	0.010020
RS	50	9.680967	12.537365	1665.555491	0.010452	0.009467
RS	51	10.619868	12.537365	1695.105233	0.010638	0.009564
RS	52	11.648897	13.119191	1640.182434	0.010293	0.009144
RS	53	12.776704	13.119191	1651.403684	0.010364	0.009151
RS	54	14.012773	13.974087	1553.103368	0.009747	0.008460
RS	55	15.367495	13.974087	1547.369826	0.009711	0.008391
RS	56	16.852261	13.974087	1527.554857	0.009586	0.008247
RS	57	18.479553	13.974087	1492.871710	0.009369	0.008021
RS	58	20.263054	172.785540	124.356549	0.000780	0.000684
RS	59	22.217757	172.785540	135.856816	0.000853	0.000738
RS	60	24.360097	172.785540	148.362233	0.000931	0.000796
RS	61	26.708086	172.785540	161.946454	0.001016	0.000857
RS	62	29.281465	172.785540	176.684874	0.001109	0.000922
RS	63	32.101869	172.785540	18357.232685	0.115204	0.078535
PA	4+25*2+4+6 0.001208674 0.009314836 32.101869483 14032.840926458 58.375356443 10.643520775 4.712703286 3.054493076 2.367842858 2.027672168 1.852744211 1.770702708 1.748413807 1.774345794 1.851736485 1.994282847 2.222924232 2.563742834 3.046324471 3.699820833 4.545088454 5.583328273 6.786446179 8.095459832 9.425177398 10.671500723 11.729891685 12.537365401 13.119190696 13.974086832 172.785540387
//
IT	9996
RD	17
LK	-115880.280238
QD	-152.999211 -> -105.723192
RI	0.0096294347
TR	0.001091	0.009364
MT	33.007882
MM	C_pi: 15.918667, n_recomb: 160187.952693
RS	0	0.000000	22534.999510	0.063824	0.000000	0.000000
RS	1	0.009648	22534.999510	0.069984	0.000000	0.000000
RS	2	0.020226	22534.999510	0.076740	0.000000	0.000000
RS	3	0.031825	22534.999510	0.084148	0.000001	0.000000
RS	4	0.044543	67.885013	30.627373	0.000191	0.000151
RS	5	0.058487	67.885013	33.577229	0.000210	0.000205
RS	6	0.073777	11.573180	215.791390	0.001347	0.001409
RS	7	0.090543	11.573180	236.270374	0.001475	0.001667
RS	8	0.108925	5.051329	591.947550	0.003695	0.004278
RS	9	0.129082	5.051329	646.410767	0.004035	0.004731
RS	10	0.151182	3.271365	1088.111064	0.006793	0.007936
RS	11	0.175415	3.271365	1183.999937	0.007391	0.008547
RS	12	0.201986	2.533062	1660.467315	0.010366	0.011824
RS	13	0.231120	2.533062	1799.101702	0.011231	0.012663
RS	14	0.263065	2.160982	2279.611722	0.014231	0.015836
RS	15	0.298092	2.160982	2457.855448	0.015344	0.016961
RS	16	0.336498	1.963987	2908.284932	0.018155	0.019876
RS	17	0.378610	1.963987	3118.644504	0.019469	0.021261
RS	18	0.424784	1.865966	3509.975531	0.021912	0.023762
RS	19	0.475413	1.865966	3741.634024	0.023358	0.025330
RS	20	0.530926	1.831655	4051.031977	0.025289	0.027283
RS	21	0.591795	1.831655	4291.108035	0.026788	0.028936
RS	22	0.658536	1.848376	4490.125332	0.028030	0.030158
RS	23	0.731716	1.848376	4724.921941	0.029496	0.031794
RS	24	0.811956	1.918882	4774.487199	0.029806	0.032023
RS	25	0.899937	1.918882	4991.681426	0.031161	0.033544
RS	26	0.996407	2.056714	4855.591957	0.030312	0.032531
RS	27	1.102183	2.056714	5047.331126	0.031509	0.033866
RS	28	1.218164	2.282792	4717.050551	0.029447	0.031548
RS	29	1.345335	2.282792	4881.901824	0.030476	0.032665
RS	30	1.484774	2.623278	4391.158573	0.027413	0.029267
RS	31	1.637666	2.623278	4532.947564	0.028298	0.030179
RS	32	1.805308	3.107954	3947.964573	0.024646	0.026156
RS	33	1.989123	3.107954	4072.377333	0.025422	0.026900
RS	34	2.190672	3.766283	3467.341114	0.021645	0.022762
RS	35	2.411666	3.766283	3578.995204	0.022342	0.023380
RS	36	2.653980	4.619354	3013.883290	0.018815	0.019541
RS	37	2.919672	4.619354	3115.381976	0.019448	0.020062
RS	38	3.210996	5.668125	2626.136570	0.016394	0.016764
RS	39	3.530426	5.668125	2718.576083	0.016971	0.017210
RS	40	3.880672	6.883289	2318.307003	0.014472	0.014534
RS	41	4.264710	6.883289	2402.059340	0.014995	0.014920
RS	42	4.685797	8.203330	2088.095729	0.013035	0.012834
RS	43	5.147509	8.203330	2163.207690	0.013504	0.013167
RS	44	5.653765	9.539184	1925.672570	0.012021	0.011593
RS	45	6.208862	9.539184	1991.824675	0.012434	0.011875
RS	46	6.817512	10.781727	1819.822633	0.011361	0.010728
RS	47	7.484882	10.781727	1876.013714	0.011711	0.010958
RS	48	8.216637	11.820969	1759.115968	0.010982	0.010159
RS	49	9.018988	11.820969	1803.222768	0.011257	0.010328
RS	50	9.898746	12.588991	1728.650623	0.010791	0.009789
RS	51	10.863380	12.588991	1757.107869	0.010969	0.009879
RS	52	11.921077	13.106653	1706.022687	0.010650	0.009482
RS	53	13.080816	13.106653	1714.178024	0.010701	0.009471
RS	54	14.352441	13.799159	1626.432372	0.010153	0.008838
RS	55	15.746746	13.799159	1614.493001	0.010079	0.008737
RS	56	17.275568	13.799159	1587.274782	0.009909	0.008554
RS	57	18.951884	13.799159	1544.106228	0.009639	0.008285
RS	58	20.789923	174.230166	125.676721	0.000785	0.000683
RS	59	22.805288	174.230166	137.362431	0.000858	0.000739
RS	60	25.015086	174.230166	150.074850	0.000937	0.000798
RS	61	27.438075	174.230166	163.889417	0.001023	0.000860
RS	62	30.094823	174.230166	178.883262	0.001117	0.000927
RS	63	33.007882	174.230166	18213.859128	0.113703	0.078860
PA	4+25*2+4+6 0.001090520 0.009363650 33.007881757 22534.999510393 67.885013465 11.573179775 5.051329003 3.271365118 2.533061740 2.160982191 1.963986501 1.865965752 1.831655449 1.848375577 1.918882453 2.056714496 2.282792029 2.623277992 3.107953961 3.766283112 4.619354194 5.668124749 6.883289222 8.203329709 9.539183667 10.781726741 11.820969342 12.588990852 13.106652674 13.799158538 174.230166274
//
IT	12824
RD	18
LK	-115789.278857
QD	-124.680370 -> -85.526939
RI	0.0090379078
TR	0.000994	0.009390
MT	33.914754
MM	C_pi: 15.921525, n_recomb: 160628.160332
RS	0	0.000000	35035.021743	0.041357	0.000000	0.000000
RS	1	0.009695	35035.021743	0.045369	0.000000	0.000000
RS	2	0.020329	35035.021743	0.049770	0.000000	0.000000
RS	3	0.031994	35035.021743	0.054598	0.000000	0.000000
RS	4	0.044791	76.735156	27.343611	0.000170	0.000138
RS	5	0.058828	76.735156	29.990780	0.000187	0.000187
RS	6	0.074225	12.309842	204.930351	0.001276	0.001366
RS	7	0.091116	12.309842	224.492995	0.001398	0.001611
RS	8	0.109644	5.328094	567.483519	0.003533	0.004178
RS	9	0.129968	5.328094	620.076109	0.003860	0.004604
RS	10	0.152262	3.463577	1040.599351	0.006478	0.007700
RS	11	0.176718	3.463577	1133.198616	0.007055	0.008264
RS	12	0.203544	2.687334	1587.424681	0.009883	0.011410
RS	13	0.232972	2.687334	1721.691646	0.010718	0.012189
RS	14	0.265252	2.288924	2187.427741	0.013618	0.015272
RS	15	0.300662	2.288924	2361.299936	0.014700	0.016334
RS	16	0.339504	2.072275	2808.380095	0.017484	0.019226
RS	17	0.382112	2.072275	3015.582015	0.018774	0.020554
RS	18	0.428851	1.959416	3415.078045	0.021261	0.023103
RS	19	0.480121	1.959416	3645.718253	0.022697	0.024628
RS	20	0.536362	1.913732	3972.872501	0.024733	0.026690
RS	21	0.598054	1.913732	4214.501272	0.026238	0.028318
RS	22	0.665728	1.921715	4438.182518	0.027630	0.029695
RS	23	0.739962	1.921715	4676.966711	0.029117	0.031325
RS	24	0.821393	1.985804	4754.560442	0.029600	0.031736
RS	25	0.910718	1.985804	4977.493411	0.030988	0.033265
RS	26	1.008703	2.119471	4868.429015	0.030309	0.032436
RS	27	1.116187	2.119471	5066.640066	0.031543	0.033787
RS	28	1.234091	2.343721	4757.882744	0.029620	0.031626
RS	29	1.363426	2.343721	4928.979956	0.030686	0.032763
RS	30	1.505299	2.684907	4451.263345	0.027712	0.029476
RS	31	1.660926	2.684907	4598.509841	0.028628	0.030407
RS	32	1.831640	3.173128	4017.664867	0.025012	0.026441
RS	33	2.018905	3.173128	4146.630196	0.025815	0.027203
RS	34	2.224324	3.838311	3538.698634	0.022030	0.023077
RS	35	2.449658	3.838311	3654.142483	0.022749	0.023710
RS	36	2.696836	4.701898	3082.042804	0.019187	0.019855
RS	37	2.967978	4.701898	3186.757652	0.019839	0.020390
RS	38	3.265406	5.764688	2689.165862	0.016742	0.017063
RS	39	3.591668	5.764688	2784.381607	0.017334	0.017523
RS	40	3.949560	6.996141	2376.310293	0.014794	0.014816
RS	41	4.342148	6.996141	2462.464224	0.015330	0.015214
RS	42	4.772796	8.332132	2142.247467	0.013337	0.013103
RS	43	5.245193	8.332132	2219.397453	0.013817	0.013446
RS	44	5.763388	9.679478	1977.599284	0.012312	0.011856
RS	45	6.331819	9.679478	2045.383357	0.012734	0.012147
RS	46	6.955357	10.923855	1871.273780	0.011650	0.010994
RS	47	7.639345	10.923855	1928.572288	0.012006	0.011229
RS	48	8.389642	11.949580	1811.825306	0.011280	0.010435
RS	49	9.212678	11.949580	1856.270293	0.011556	0.010604
RS	50	10.115504	12.683663	1784.108035	0.011107	0.010082
RS	51	11.105855	12.683663	1811.692606	0.011279	0.010166
RS	52	12.192216	13.142825	1765.013130	0.010988	0.009795
RS	53	13.383895	13.142825	1770.393023	0.011022	0.009770
RS	54	14.691103	13.682595	1694.535881	0.010549	0.009202
RS	55	16.125040	13.682595	1676.488949	0.010437	0.009068
RS	56	17.697990	13.682595	1642.050588	0.010223	0.008847
RS	57	19.423432	13.682595	1590.677074	0.009903	0.008535
RS	58	21.316148	174.946134	127.581237	0.000794	0.000688
RS	59	23.392355	174.946134	139.497459	0.000868	0.000745
RS	60	25.669841	174.946134	152.464092	0.000949	0.000805
RS	61	28.168121	174.946134	166.558127	0.001037	0.000870
RS	62	30.908598	174.946134	181.858088	0.001132	0.000938
RS	63	33.914754	174.946134	18037.223532	0.112292	0.079095
PA	4+25*2+4+6 0.000994204 0.009389620 33.914753615 35035.021743142 76.735155763 12.309841779 5.328093828 3.463577036 2.687333587 2.288924163 2.072275368 1.959415543 1.913732143 1.921714721 1.985803889 2.119471124 2.343721396 2.684906953 3.173127529 3.838310974 4.701898240 5.764688053 6.996140972 8.332132111 9.679478423 10.923854508 11.949580002 12.683663317 13.142825382 13.682594697 174.946134307
//
IT	13172
RD	19
LK	-115714.094452
QD	-102.197619 -> -69.962937
RI	0.0085738772
TR	0.000915	0.009392
MT	34.845822
MM	C_pi: 15.939402, n_recomb: 160831.086950
RS	0	0.000000	51378.292919	0.028372	0.000000	0.000000
RS	1	0.009742	51378.292919	0.031137	0.000000	0.000000
RS	2	0.020432	51378.292919	0.034172	0.000000	0.000000
RS	3	0.032164	51378.292919	0.037503	0.000000	0.000000
RS	4	0.045039	84.546485	25.009936	0.000156	0.000129
RS	5	0.059168	84.546485	27.443408	0.000171	0.000174
RS	6	0.074674	12.829532	198.335060	0.001233	0.001347
RS	7	0.091690	12.829532	217.371778	0.001352	0.001584
RS	8	0.110364	5.534076	551.645623	0.003430	0.004132
RS	9	0.130857	5.534076	603.099326	0.003750	0.004538
RS	10	0.153346	3.625993	1004.769582	0.006247	0.007538
RS	11	0.178026	3.625993	1094.941142	0.006808	0.008066
RS	12	0.205110	2.827538	1527.337042	0.009497	0.011086
RS	13	0.234832	2.827538	1657.992402	0.010309	0.011817
RS	14	0.267451	2.409474	2107.562453	0.013104	0.014804
RS	15	0.303246	2.409474	2277.523269	0.014161	0.015814
RS	16	0.342529	2.176235	2718.285275	0.016901	0.018669
RS	17	0.385638	2.176235	2922.387327	0.018171	0.019948
RS	18	0.432947	2.050096	3326.020095	0.020680	0.022525
RS	19	0.484865	2.050096	3555.292446	0.022106	0.024011
RS	20	0.541840	1.993950	3895.720990	0.024222	0.026157
RS	21	0.604366	1.993950	4138.227097	0.025730	0.027762
RS	22	0.672983	1.993841	4382.142043	0.027247	0.029268
RS	23	0.748284	1.993841	4624.051301	0.028751	0.030890
RS	24	0.830920	2.052086	4725.776028	0.029383	0.031458
RS	25	0.921607	2.052086	4953.558814	0.030800	0.032993
RS	26	1.021128	2.182212	4868.586437	0.030271	0.032326
RS	27	1.130344	2.182212	5072.490625	0.031539	0.033691
RS	28	1.250199	2.405416	4783.579441	0.029743	0.031671
RS	29	1.381731	2.405416	4960.325318	0.030842	0.032826
RS	30	1.526075	2.748360	4495.245056	0.027950	0.029638
RS	31	1.684481	2.748360	4647.531654	0.028897	0.030587
RS	32	1.858318	3.241613	4071.465579	0.025315	0.026673
RS	33	2.049090	3.241613	4204.701034	0.026144	0.027451
RS	34	2.258446	3.915725	3595.176890	0.022354	0.023337
RS	35	2.488197	3.915725	3714.211780	0.023094	0.023985
RS	36	2.740329	4.792677	3136.687325	0.019503	0.020116
RS	37	3.017023	4.792677	3244.468944	0.020173	0.020665
RS	38	3.320672	5.873178	2740.103521	0.017037	0.017312
RS	39	3.653901	5.873178	2837.979761	0.017646	0.017785
RS	40	4.019591	7.125525	2423.490816	0.015069	0.015051
RS	41	4.420906	7.125525	2511.963593	0.015619	0.015461
RS	42	4.861315	8.482870	2186.632893	0.013596	0.013329
RS	43	5.344628	8.482870	2265.778392	0.014088	0.013682
RS	44	5.875022	9.847697	2020.603228	0.012564	0.012078
RS	45	6.457086	9.847697	2090.029210	0.012995	0.012377
RS	46	7.095852	11.100097	1914.479790	0.011904	0.011221
RS	47	7.796845	11.100097	1972.964118	0.012267	0.011462
RS	48	8.566125	12.118435	1856.845645	0.011545	0.010675
RS	49	9.410346	12.118435	1901.795320	0.011825	0.010846
RS	50	10.336807	12.824410	1832.415314	0.011393	0.010342
RS	51	11.353521	12.824410	1859.398091	0.011561	0.010422
RS	52	12.469279	13.230747	1817.514179	0.011301	0.010080
RS	53	13.693730	13.230747	1820.487256	0.011319	0.010040
RS	54	15.037462	13.627315	1757.466849	0.010927	0.009544
RS	55	16.512096	13.627315	1733.558592	0.010779	0.009377
RS	56	18.130383	13.627315	1692.229332	0.010522	0.009120
RS	57	19.906317	13.627315	1633.068925	0.010154	0.008766
RS	58	21.855255	175.357138	129.900189	0.000808	0.000697
RS	59	23.994052	175.357138	142.081048	0.000883	0.000755
RS	60	26.341202	175.357138	155.337898	0.000966	0.000818
RS	61	28.917003	175.357138	169.749147	0.001055	0.000884
RS	62	31.743728	175.357138	185.394491	0.001153	0.000955
RS	63	34.845822	175.357138	17850.725650	0.110991	0.079246
PA	4+25*2+4+6 0.000915439 0.009391825 34.845821590 51378.292919278 84.546485484 12.829531705 5.534075659 3.625993111 2.827538130 2.409473617 2.176234516 2.050096179 1.993950103 1.993841266 2.052085824 2.182211564 2.405416479 2.748359848 3.241613207 3.915725028 4.792677030 5.873178038 7.125524754 8.482870395 9.847696788 11.100096980 12.118435358 12.824409569 13.230747300 13.627315345 175.357138248
//
IT	22310
RD	20
LK	-115652.234986
QD	-84.537232 -> -57.959011
RI	0.0082098821
TR	0.000850	0.009370
MT	35.822026
MM	C_pi: 15.982781, n_recomb: 160888.396073
RS	0	0.000000	72146.980005	0.020311	0.000000	0.000000
RS	1	0.009790	72146.980005	0.022300	0.000000	0.000000
RS	2	0.020538	72146.980005	0.024484	0.000000	0.000000
RS	3	0.032338	72146.980005	0.026883	0.000000	0.000000
RS	4	0.045293	90.916266	23.421085	0.000146	0.000122
RS	5	0.059517	90.916266	25.711498	0.000160	0.000164
RS	6	0.075133	13.129471	195.341941	0.001214	0.001347
RS	7	0.092278	13.129471	214.189654	0.001331	0.001581
RS	8	0.111101	5.668035	543.390150	0.003377	0.004129
RS	9	0.131767	5.668035	594.369068	0.003694	0.004525
RS	10	0.154456	3.756620	979.473041	0.006088	0.007439
RS	11	0.179366	3.756620	1068.036914	0.006638	0.007941
RS	12	0.206715	2.951960	1479.462627	0.009196	0.010837
RS	13	0.236742	2.951960	1607.296336	0.009990	0.011531
RS	14	0.269707	2.521397	2040.122124	0.012680	0.014420
RS	15	0.305900	2.521397	2206.765502	0.013716	0.015387
RS	16	0.345636	2.274999	2639.234649	0.016404	0.018196
RS	17	0.389262	2.274999	2840.519328	0.017655	0.019435
RS	18	0.437159	2.137378	3245.261344	0.020171	0.022022
RS	19	0.489745	2.137378	3473.099251	0.021587	0.023476
RS	20	0.547479	2.071863	3823.108630	0.023762	0.025685
RS	21	0.610865	2.071863	4066.111088	0.025273	0.027270
RS	22	0.680456	2.064427	4326.373319	0.026891	0.028882
RS	23	0.756859	2.064427	4570.807586	0.028410	0.030497
RS	24	0.840743	2.117472	4693.005870	0.029169	0.031199
RS	25	0.932838	2.117472	4924.947961	0.030611	0.032739
RS	26	1.033949	2.244722	4861.027168	0.030214	0.032213
RS	27	1.144958	2.244722	5069.968304	0.031512	0.033591
RS	28	1.266834	2.467674	4798.826364	0.029827	0.031694
RS	29	1.400642	2.467674	4980.680644	0.030957	0.032865
RS	30	1.547550	2.813437	4527.215072	0.028139	0.029764
RS	31	1.708838	2.813437	4684.139974	0.029114	0.030729
RS	32	1.885917	3.313225	4112.760986	0.025563	0.026860
RS	33	2.080331	3.313225	4249.982355	0.026416	0.027653
RS	34	2.293777	3.998370	3639.469775	0.022621	0.023550
RS	35	2.528118	3.998370	3761.892379	0.023382	0.024211
RS	36	2.785401	4.891560	3179.937004	0.019765	0.020328
RS	37	3.067871	4.891560	3290.632933	0.020453	0.020890
RS	38	3.377993	5.993638	2780.559870	0.017283	0.017515
RS	39	3.718476	5.993638	2880.980884	0.017907	0.017999
RS	40	4.092290	7.271729	2461.080393	0.015297	0.015242
RS	41	4.502699	7.271729	2551.790342	0.015861	0.015662
RS	42	4.953286	8.656166	2222.196801	0.013812	0.013512
RS	43	5.447984	8.656166	2303.296087	0.014316	0.013875
RS	44	5.991110	10.044820	2055.411667	0.012775	0.012261
RS	45	6.587407	10.044820	2126.489576	0.013217	0.012568
RS	46	7.242078	11.311834	1949.981135	0.012120	0.011410
RS	47	7.960840	11.311834	2009.730521	0.012491	0.011656
RS	48	8.749965	12.329175	1894.561689	0.011776	0.010878
RS	49	9.616344	12.329175	1940.187332	0.012059	0.011052
RS	50	10.567537	13.012983	1873.804014	0.011647	0.010567
RS	51	11.611848	13.012983	1900.472169	0.011812	0.010644
RS	52	12.758393	13.372039	1863.606592	0.011583	0.010332
RS	53	14.017181	13.372039	1864.582369	0.011589	0.010280
RS	54	15.399200	13.634211	1815.013517	0.011281	0.009859
RS	55	16.916513	13.634211	1785.602675	0.011098	0.009663
RS	56	18.582364	13.634211	1737.821535	0.010801	0.009370
RS	57	20.411297	13.634211	1671.393796	0.010389	0.008977
RS	58	22.419275	175.755374	132.491040	0.000823	0.000708
RS	59	24.623827	175.755374	144.960914	0.000901	0.000768
RS	60	27.044195	175.755374	158.533882	0.000985	0.000833
RS	61	29.701509	175.755374	173.289685	0.001077	0.000901
RS	62	32.618964	175.755374	189.309048	0.001177	0.000975
RS	63	35.822026	175.755374	17664.572635	0.109794	0.079322
PA	4+25*2+4+6 0.000850428 0.009369922 35.822025816 72146.980004538 90.916265809 13.129471390 5.668035377 3.756620117 2.951959666 2.521397016 2.274999294 2.137377927 2.071862548 2.064427353 2.117471871 2.244721879 2.467673769 2.813436672 3.313224944 3.998369873 4.891559679 5.993638074 7.271729279 8.656166071 10.044820170 11.311834376 12.329175103 13.012983369 13.372038537 13.634210546 175.755373707
//
IT	17942
RD	21
LK	-115601.174346
QD	-70.714743 -> -48.641717
RI	0.0079230943
TR	0.000796	0.009327
MT	36.846834
MM	C_pi: 16.053253, n_recomb: 160859.633320
RS	0	0.000000	110519.648592	0.013323	0.000000	0.000000
RS	1	0.009839	110519.648592	0.014634	0.000000	0.000000
RS	2	0.020645	110519.648592	0.016075	0.000000	0.000000
RS	3	0.032515	110519.648592	0.017658	0.000000	0.000000
RS	4	0.045553	96.235528	22.273508	0.000138	0.000117
RS	5	0.059873	96.235528	24.462815	0.000152	0.000158
RS	6	0.075603	13.237419	195.212804	0.001214	0.001360
RS	7	0.092880	13.237419	214.143792	0.001331	0.001596
RS	8	0.111856	5.736562	541.442675	0.003366	0.004160
RS	9	0.132700	5.736562	592.510909	0.003683	0.004552
RS	10	0.155595	3.856355	963.147122	0.005988	0.007387
RS	11	0.180742	3.856355	1050.824148	0.006533	0.007875
RS	12	0.208363	3.060207	1442.324127	0.008966	0.010648
RS	13	0.238702	3.060207	1568.069952	0.009748	0.011317
RS	14	0.272026	2.624143	1984.095259	0.012334	0.014104
RS	15	0.308628	2.624143	2148.030433	0.013353	0.015040
RS	16	0.348831	2.368066	2570.990924	0.015983	0.017795
RS	17	0.392990	2.368066	2769.833669	0.017219	0.019002
RS	18	0.441494	2.220855	3173.446800	0.019728	0.021588
RS	19	0.494769	2.220855	3399.936092	0.021136	0.023015
RS	20	0.553287	2.147094	3756.650582	0.023354	0.025271
RS	21	0.617561	2.147094	3999.954291	0.024866	0.026839
RS	22	0.688160	2.133114	4273.336493	0.026566	0.028538
RS	23	0.765704	2.133114	4519.880164	0.028098	0.030149
RS	24	0.850878	2.181586	4659.356000	0.028965	0.030964
RS	25	0.944431	2.181586	4894.920059	0.030430	0.032510
RS	26	1.047189	2.306569	4849.234264	0.030146	0.032104
RS	27	1.160057	2.306569	5062.660306	0.031473	0.033495
RS	28	1.284030	2.529981	4807.137875	0.029884	0.031704
RS	29	1.420200	2.529981	4993.615464	0.031043	0.032891
RS	30	1.569767	2.879497	4550.466880	0.028288	0.029865
RS	31	1.734049	2.879497	4711.647494	0.029290	0.030845
RS	32	1.914495	3.387118	4144.488840	0.025765	0.027013
RS	33	2.112694	3.387118	4285.410883	0.026641	0.027820
RS	34	2.330394	4.085148	3674.074922	0.022840	0.023723
RS	35	2.569511	4.085148	3799.673743	0.023621	0.024396
RS	36	2.832155	4.997221	3213.812249	0.019979	0.020500
RS	37	3.120640	4.997221	3327.262419	0.020684	0.021073
RS	38	3.437508	6.124403	2812.200118	0.017482	0.017676
RS	39	3.785551	6.124403	2915.042827	0.018122	0.018170
RS	40	4.167836	7.432765	2490.439113	0.015482	0.015393
RS	41	4.587734	7.432765	2583.297042	0.016059	0.015823
RS	42	5.048944	8.849668	2250.067497	0.013988	0.013657
RS	43	5.555530	8.849668	2333.069636	0.014504	0.014028
RS	44	6.111958	10.268189	2082.954911	0.012949	0.012406
RS	45	6.723131	10.268189	2155.683351	0.013401	0.012720
RS	46	7.394436	11.556062	1978.549693	0.012300	0.011562
RS	47	8.131787	11.556062	2039.629635	0.012680	0.011815
RS	48	8.941684	12.578350	1925.614936	0.011971	0.011046
RS	49	9.831264	12.578350	1972.072854	0.012260	0.011223
RS	50	10.808366	13.245394	1908.790112	0.011866	0.010757
RS	51	11.881602	13.245394	1935.418935	0.012032	0.010833
RS	52	13.060430	13.561966	1903.681551	0.011834	0.010551
RS	53	14.355239	13.561966	1903.069738	0.011831	0.010489
RS	54	15.777440	13.696964	1867.315862	0.011608	0.010147
RS	55	17.339566	13.696964	1832.817388	0.011394	0.009922
RS	56	19.055384	13.696964	1779.073717	0.011060	0.009596
RS	57	20.940016	13.696964	1705.938894	0.010605	0.009168
RS	58	23.010070	176.272094	135.252524	0.000841	0.000721
RS	59	25.283789	176.272094	148.027981	0.000920	0.000783
RS	60	27.781212	176.272094	161.934750	0.001007	0.000850
RS	61	30.524347	176.272094	177.053838	0.001101	0.000921
RS	62	33.537370	176.272094	193.466889	0.001203	0.000996
RS	63	36.846834	176.272094	17484.779881	0.108696	0.079334
PA	4+25*2+4+6 0.000796313 0.009326996 36.846833870 110519.648591707 96.235527744 13.237418562 5.736562080 3.856355451 3.060206881 2.624143260 2.368066002 2.220855494 2.147093765 2.133114053 2.181586257 2.306569278 2.529980957 2.879496663 3.387117776 4.085147943 4.997220906 6.124402519 7.432765430 8.849668130 10.268188660 11.556062211 12.578349543 13.245394416 13.561965746 13.696964327 176.272094348
//
IT	18880
RD	22
LK	-115558.679823
QD	-59.874275 -> -41.344607
RI	0.0076933440
TR	0.000751	0.009267
MT	37.918890
MM	C_pi: 16.148786, n_recomb: 160775.292207
RS	0	0.000000	165041.358436	0.008963	0.000000	0.000000
RS	1	0.009889	165041.358436	0.009849	0.000000	0.000000
RS	2	0.020755	165041.358436	0.010824	0.000000	0.000000
RS	3	0.032696	165041.358436	0.011895	0.000000	0.000000
RS	4	0.045817	100.290641	21.509928	0.000134	0.000114
RS	5	0.060237	100.290641	23.635035	0.000147	0.000153
RS	6	0.076082	13.190379	197.344156	0.001227	0.001384
RS	7	0.093494	13.190379	216.576718	0.001347	0.001624
RS	8	0.112627	5.749982	544.611077	0.003387	0.004216
RS	9	0.133653	5.749982	596.233917	0.003708	0.004612
RS	10	0.156758	3.928071	954.177961	0.005935	0.007374
RS	11	0.182147	3.928071	1041.572645	0.006478	0.007854
RS	12	0.210048	3.152997	1414.175755	0.008796	0.010508
RS	13	0.240707	3.152997	1538.469814	0.009569	0.011160
RS	14	0.274398	2.717793	1937.950069	0.012054	0.013846
RS	15	0.311420	2.717793	2099.738111	0.013060	0.014759
RS	16	0.352104	2.455324	2512.513576	0.015627	0.017455
RS	17	0.396810	2.455324	2709.303479	0.016851	0.018638
RS	18	0.445937	2.300327	3110.244526	0.019345	0.021213
RS	19	0.499922	2.300327	3335.542712	0.020747	0.022619
RS	20	0.559246	2.219405	3696.768062	0.022993	0.024910
RS	21	0.624436	2.219405	3940.287717	0.024508	0.026465
RS	22	0.696072	2.199607	4224.220467	0.026274	0.028236
RS	23	0.774792	2.199607	4472.581329	0.027819	0.029843
RS	24	0.861296	2.244084	4626.631956	0.028777	0.030755
RS	25	0.956354	2.244084	4865.391072	0.030262	0.032308
RS	26	1.060811	2.367329	4835.444941	0.030076	0.032006
RS	27	1.175599	2.367329	5052.883265	0.031428	0.033410
RS	28	1.301737	2.591813	4810.922121	0.029923	0.031710
RS	29	1.440348	2.591813	5001.581371	0.031109	0.032911
RS	30	1.592666	2.945863	4567.372767	0.028408	0.029947
RS	31	1.760045	2.945863	4732.440594	0.029435	0.030943
RS	32	1.943977	3.462399	4168.836555	0.025930	0.027140
RS	33	2.146096	3.462399	4313.170242	0.026827	0.027960
RS	34	2.368202	4.174923	3700.878151	0.023019	0.023863
RS	35	2.612271	4.174923	3829.431109	0.023819	0.024548
RS	36	2.880474	5.108173	3239.928200	0.020152	0.020636
RS	37	3.175200	5.108173	3355.959484	0.020874	0.021220
RS	38	3.499069	6.263620	2836.365731	0.017642	0.017802
RS	39	3.854964	6.263620	2941.493926	0.018296	0.018306
RS	40	4.246052	7.606334	2512.698208	0.015629	0.015508
RS	41	4.675812	7.606334	2607.600758	0.016219	0.015947
RS	42	5.148070	9.060677	2271.184170	0.014126	0.013767
RS	43	5.667027	9.060677	2356.022467	0.014654	0.014146
RS	44	6.237301	10.514624	2104.032346	0.013087	0.012517
RS	45	6.863968	10.514624	2178.391121	0.013549	0.012839
RS	46	7.552602	11.829084	2000.869498	0.012445	0.011681
RS	47	8.309332	11.829084	2063.322936	0.012834	0.011940
RS	48	9.140891	12.861738	1950.580174	0.012132	0.011181
RS	49	10.054680	12.861738	1998.000945	0.012427	0.011361
RS	50	11.058828	13.516797	1937.845898	0.012053	0.010916
RS	51	12.162273	13.516797	1964.684254	0.012220	0.010991
RS	52	13.374831	13.794981	1938.093554	0.012055	0.010740
RS	53	14.707295	13.794981	1936.284804	0.012043	0.010670
RS	54	16.171519	13.808543	1914.506426	0.011908	0.010407
RS	55	17.780533	13.808543	1875.364168	0.011665	0.010155
RS	56	19.548655	13.808543	1816.170915	0.011296	0.009799
RS	57	21.491619	13.808543	1736.904929	0.010803	0.009337
RS	58	23.626713	176.961655	138.108856	0.000859	0.000735
RS	59	25.972936	176.961655	151.200155	0.000940	0.000799
RS	60	28.551167	176.961655	165.451698	0.001029	0.000867
RS	61	31.384347	176.961655	180.945699	0.001125	0.000941
RS	62	34.497687	176.961655	197.764613	0.001230	0.001019
RS	63	37.918890	176.961655	17313.033547	0.107685	0.079291
PA	4+25*2+4+6 0.000750806 0.009266594 37.918890087 165041.358436075 100.290641171 13.190379267 5.749982323 3.928070511 3.152997427 2.717793014 2.455323954 2.300327130 2.219404730 2.199606928 2.244083861 2.367329142 2.591812914 2.945862912 3.462398765 4.174922643 5.108172854 6.263619636 7.606333797 9.060677012 10.514624464 11.829084011 12.861737752 13.516797161 13.794980874 13.808542899 176.961655347
//
IT	23799
RD	23
LK	-115522.916971
QD	-51.322355 -> -35.572191
RI	0.0075068281
TR	0.000712	0.009193
MT	39.028150
MM	C_pi: 16.264544, n_recomb: 160658.533125
RS	0	0.000000	231846.706124	0.006408	0.000000	0.000000
RS	1	0.009939	231846.706124	0.007045	0.000000	0.000000
RS	2	0.020865	231846.706124	0.007746	0.000000	0.000000
RS	3	0.032878	231846.706124	0.008516	0.000000	0.000000
RS	4	0.046084	103.461595	20.980698	0.000131	0.000111
RS	5	0.060603	103.461595	23.064125	0.000144	0.000150
RS	6	0.076565	13.033482	201.147167	0.001252	0.001415
RS	7	0.094113	13.033482	220.844973	0.001375	0.001662
RS	8	0.113405	5.720341	551.811514	0.003435	0.004291
RS	9	0.134615	5.720341	604.359795	0.003762	0.004695
RS	10	0.157933	3.975856	951.045782	0.005920	0.007387
RS	11	0.183568	3.975856	1038.643521	0.006465	0.007867
RS	12	0.211751	3.231778	1393.300783	0.008672	0.010404
RS	13	0.242735	3.231778	1516.666456	0.009440	0.011048
RS	14	0.276798	2.802758	1900.110830	0.011827	0.013634
RS	15	0.314247	2.802758	2060.238123	0.012824	0.014531
RS	16	0.355418	2.536845	2462.541333	0.015328	0.017166
RS	17	0.400680	2.536845	2657.640397	0.016542	0.018331
RS	18	0.450442	2.375711	3054.879096	0.019015	0.020889
RS	19	0.505148	2.375711	3279.165081	0.020411	0.022280
RS	20	0.565292	2.288620	3643.274979	0.022677	0.024595
RS	21	0.631414	2.288620	3886.985490	0.024194	0.026141
RS	22	0.704107	2.263660	4179.445277	0.026014	0.027971
RS	23	0.784025	2.263660	4429.413026	0.027570	0.029578
RS	24	0.871885	2.304608	4595.885110	0.028607	0.030573
RS	25	0.968478	2.304608	4837.496944	0.030110	0.032133
RS	26	1.074671	2.426543	4821.164901	0.030009	0.031921
RS	27	1.191418	2.426543	5042.212164	0.031385	0.033338
RS	28	1.319768	2.652535	4812.036426	0.029952	0.031715
RS	29	1.460875	2.652535	5006.479983	0.031162	0.032931
RS	30	1.616006	3.011683	4579.913279	0.028507	0.030019
RS	31	1.786554	3.011683	4748.520226	0.029557	0.031028
RS	32	1.974054	3.537982	4187.670491	0.026066	0.027246
RS	33	2.180188	3.537982	4335.132739	0.026984	0.028079
RS	34	2.406809	4.266233	3721.610134	0.023165	0.023978
RS	35	2.655953	4.266233	3852.892409	0.023982	0.024674
RS	36	2.929859	5.222487	3259.825447	0.020290	0.020744
RS	37	3.230988	5.222487	3378.258417	0.021028	0.021338
RS	38	3.562045	6.408811	2854.398506	0.017767	0.017897
RS	39	3.926005	6.408811	2961.668131	0.018435	0.018411
RS	40	4.326138	7.789314	2529.028168	0.015742	0.015594
RS	41	4.766039	7.789314	2625.862338	0.016344	0.016041
RS	42	5.249660	9.285338	2286.582453	0.014233	0.013846
RS	43	5.781347	9.285338	2373.177546	0.014772	0.014234
RS	44	6.365877	10.779504	2119.566331	0.013193	0.012598
RS	45	7.008502	10.779504	2195.518334	0.013666	0.012927
RS	46	7.714995	12.125519	2017.763925	0.012559	0.011770
RS	47	8.491704	12.125519	2081.611557	0.012957	0.012036
RS	48	9.345609	13.173204	1970.194836	0.012263	0.011286
RS	49	10.284380	13.173204	2018.680687	0.012565	0.011471
RS	50	11.316453	13.820250	1961.633177	0.012210	0.011045
RS	51	12.451101	13.820250	1988.895676	0.012380	0.011121
RS	52	13.698518	14.063321	1967.414949	0.012246	0.010900
RS	53	15.069912	14.063321	1964.764354	0.012229	0.010824
RS	54	16.577605	13.959662	1956.986533	0.012181	0.010640
RS	55	18.235144	13.959662	1913.639820	0.011911	0.010365
RS	56	20.057420	13.959662	1849.498931	0.011512	0.009981
RS	57	22.060807	13.959662	1764.658779	0.010984	0.009489
RS	58	24.263304	177.811603	141.013350	0.000878	0.000750
RS	59	26.684702	177.811603	154.426289	0.000961	0.000815
RS	60	29.346755	177.811603	169.028775	0.001052	0.000886
RS	61	32.273381	177.811603	184.904163	0.001151	0.000961
RS	62	35.490877	177.811603	202.135610	0.001258	0.001042
RS	63	39.028150	177.811603	17150.793074	0.106753	0.079206
PA	4+25*2+4+6 0.000712264 0.009193461 39.028149686 231846.706124187 103.461594704 13.033482052 5.720340667 3.975856230 3.231778311 2.802758389 2.536845455 2.375711404 2.288620375 2.263659937 2.304608205 2.426542511 2.652535048 3.011682795 3.537981563 4.266232752 5.222487035 6.408811135 7.789314162 9.285338081 10.779504104 12.125518718 13.173204445 13.820250467 14.063320508 13.959662069 177.811602511
//
IT	40374
RD	24
LK	-115492.446651
QD	-44.517337 -> -30.956976
RI	0.0073493577
TR	0.000679	0.009110
MT	40.172530
MM	C_pi: 16.397293, n_recomb: 160513.634990
RS	0	0.000000	312616.874151	0.004773	0.000000	0.000000
RS	1	0.009989	312616.874151	0.005250	0.000000	0.000000
RS	2	0.020976	312616.874151	0.005774	0.000000	0.000000
RS	3	0.033060	312616.874151	0.006351	0.000000	0.000000
RS	4	0.046352	106.244396	20.555063	0.000128	0.000108
RS	5	0.060971	106.244396	22.606628	0.000141	0.000147
RS	6	0.077050	12.804333	206.174445	0.001284	0.001450
RS	7	0.094736	12.804333	226.459785	0.001411	0.001705
RS	8	0.114188	5.659195	562.124447	0.003502	0.004379
RS	9	0.135583	5.659195	615.888899	0.003837	0.004796
RS	10	0.159116	4.004090	952.456630	0.005934	0.007422
RS	11	0.184999	4.004090	1040.640822	0.006483	0.007908
RS	12	0.213467	3.298246	1378.241728	0.008586	0.010330
RS	13	0.244780	3.298246	1501.105042	0.009352	0.010971
RS	14	0.279220	2.879881	1869.036716	0.011644	0.013458
RS	15	0.317100	2.879881	2027.909684	0.012634	0.014346
RS	16	0.358764	2.613029	2419.727989	0.015075	0.016919
RS	17	0.404590	2.613029	2613.455971	0.016282	0.018072
RS	18	0.454994	2.447184	3006.362160	0.018730	0.020609
RS	19	0.510432	2.447184	3229.814222	0.020122	0.021989
RS	20	0.571409	2.354772	3595.663417	0.022401	0.024321
RS	21	0.638476	2.354772	3839.575351	0.023921	0.025862
RS	22	0.712242	2.325198	4139.033325	0.025786	0.027741
RS	23	0.793377	2.325198	4390.455973	0.027353	0.029350
RS	24	0.882617	2.363029	4567.570551	0.028456	0.030416
RS	25	0.980771	2.363029	4811.755760	0.029977	0.031985
RS	26	1.088730	2.483992	4807.256481	0.029949	0.031851
RS	27	1.207472	2.483992	5031.562785	0.031347	0.033281
RS	28	1.338076	2.711852	4811.572503	0.029976	0.031725
RS	29	1.481725	2.711852	5009.439039	0.031209	0.032955
RS	30	1.639724	3.076558	4589.274524	0.028591	0.030084
RS	31	1.813506	3.076558	4761.091216	0.029662	0.031107
RS	32	2.004646	3.613278	4202.221044	0.026180	0.027339
RS	33	2.214880	3.613278	4352.533163	0.027116	0.028183
RS	34	2.446114	4.358291	3737.410780	0.023284	0.024073
RS	35	2.700446	4.358291	3871.194594	0.024118	0.024779
RS	36	2.980183	5.339135	3274.516977	0.020400	0.020829
RS	37	3.287863	5.339135	3395.165812	0.021152	0.021432
RS	38	3.626278	6.558637	2867.197006	0.017863	0.017968
RS	39	3.998496	6.558637	2976.455296	0.018543	0.018490
RS	40	4.407896	7.980080	2540.200885	0.015825	0.015653
RS	41	4.858191	7.980080	2638.843226	0.016440	0.016109
RS	42	5.353466	9.521685	2296.940502	0.014310	0.013901
RS	43	5.898214	9.521685	2385.199810	0.014860	0.014296
RS	44	6.497377	11.060510	2130.155523	0.013271	0.012653
RS	45	7.156391	11.060510	2207.646665	0.013754	0.012989
RS	46	7.881233	12.442643	2029.769358	0.012645	0.011834
RS	47	8.678480	12.442643	2095.009827	0.013052	0.012105
RS	48	9.555365	13.509651	1984.927411	0.012366	0.011365
RS	49	10.519842	13.509651	2034.553018	0.012675	0.011555
RS	50	11.580660	14.152238	1980.549885	0.012339	0.011147
RS	51	12.747444	14.152238	2008.418769	0.012512	0.011226
RS	52	14.030778	14.362969	1991.961451	0.012410	0.011034
RS	53	15.442305	14.362969	1988.791209	0.012390	0.010954
RS	54	16.994830	14.145291	1994.914438	0.012428	0.010849
RS	55	18.702436	14.145291	1947.799587	0.012135	0.010551
RS	56	20.580616	14.145291	1879.205642	0.011707	0.010143
RS	57	22.646408	14.145291	1789.335478	0.011148	0.009623
RS	58	24.918552	178.821036	143.927146	0.000897	0.000764
RS	59	27.417661	178.821036	157.664002	0.000982	0.000832
RS	60	30.166407	178.821036	172.619815	0.001075	0.000904
RS	61	33.189725	178.821036	188.879004	0.001177	0.000982
RS	62	36.515044	178.821036	206.525318	0.001287	0.001065
RS	63	40.172530	178.821036	16996.269043	0.105887	0.079086
PA	4+25*2+4+6 0.000679242 0.009110194 40.172529538 312616.874151310 106.244396414 12.804332817 5.659195149 4.004089968 3.298245717 2.879880780 2.613029374 2.447184039 2.354772207 2.325197719 2.363028591 2.483991977 2.711851652 3.076557632 3.613278423 4.358291107 5.339135293 6.558636797 7.980080028 9.521684721 11.060510342 12.442642808 13.509651151 14.152237819 14.362969236 14.145290650 178.821036269
//
IT	50032
RD	25
LK	-115466.144692
QD	-39.047228 -> -27.243532
RI	0.0072639132
TR	0.000652	0.009044
MT	41.213453
MM	C_pi: 16.511406, n_recomb: 160459.111913
RS	0	0.000000	459347.734512	0.003261	0.000000	0.000000
RS	1	0.010034	459347.734512	0.003589	0.000000	0.000000
RS	2	0.021074	459347.734512	0.003949	0.000000	0.000000
RS	3	0.033222	459347.734512	0.004346	0.000000	0.000000
RS	4	0.046589	109.212641	20.111876	0.000125	0.000106
RS	5	0.061297	109.212641	22.128234	0.000138	0.000143
RS	6	0.077481	12.546848	211.788950	0.001320	0.001487
RS	7	0.095289	12.546848	232.711562	0.001450	0.001752
RS	8	0.114883	5.576863	574.579120	0.003581	0.004475
RS	9	0.136443	5.576863	629.732858	0.003925	0.004908
RS	10	0.160167	4.016516	957.054043	0.005964	0.007470
RS	11	0.186271	4.016516	1046.047741	0.006519	0.007967
RS	12	0.214995	3.353115	1367.533586	0.008523	0.010276
RS	13	0.246600	3.353115	1490.149480	0.009287	0.010920
RS	14	0.281376	2.948463	1843.360611	0.011488	0.013311
RS	15	0.319642	2.948463	2001.224790	0.012472	0.014195
RS	16	0.361747	2.682401	2383.032643	0.014851	0.016706
RS	17	0.408077	2.682401	2575.576154	0.016051	0.017851
RS	18	0.459055	2.512767	2964.178151	0.018473	0.020365
RS	19	0.515149	2.512767	3186.878985	0.019861	0.021738
RS	20	0.576870	2.415460	3554.137680	0.022150	0.024082
RS	21	0.644784	2.415460	3798.207377	0.023671	0.025620
RS	22	0.719513	2.381409	4104.041884	0.025577	0.027542
RS	23	0.801739	2.381409	4356.749832	0.027152	0.029155
RS	24	0.892216	2.416048	4543.691305	0.028317	0.030284
RS	25	0.991771	2.416048	4790.178004	0.029853	0.031863
RS	26	1.101315	2.535786	4796.572302	0.029893	0.031797
RS	27	1.221850	2.535786	5023.804040	0.031309	0.033240
RS	28	1.354479	2.765048	4813.071865	0.029996	0.031741
RS	29	1.500415	2.765048	5014.012020	0.031248	0.032985
RS	30	1.660994	3.134640	4599.387154	0.028664	0.030148
RS	31	1.837685	3.134640	4774.087067	0.029753	0.031183
RS	32	2.032104	3.680873	4216.506985	0.026278	0.027421
RS	33	2.246030	3.680873	4369.387196	0.027231	0.028276
RS	34	2.481421	4.441502	3752.189491	0.023384	0.024154
RS	35	2.740430	4.441502	3888.242794	0.024232	0.024869
RS	36	3.025427	5.445579	3287.693839	0.020489	0.020895
RS	37	3.339020	5.445579	3410.370416	0.021254	0.021506
RS	38	3.684077	6.696768	2878.196206	0.017937	0.018018
RS	39	4.063755	6.696768	2989.290609	0.018630	0.018548
RS	40	4.481529	8.157608	2549.436668	0.015888	0.015691
RS	41	4.941221	8.157608	2649.764135	0.016514	0.016154
RS	42	5.447036	9.743278	2305.309542	0.014367	0.013933
RS	43	6.003603	9.743278	2395.137821	0.014927	0.014335
RS	44	6.616013	11.325332	2138.747823	0.013329	0.012686
RS	45	7.289870	11.325332	2217.713594	0.013821	0.013029
RS	46	8.031339	12.742289	2039.790697	0.012712	0.011875
RS	47	8.847203	12.742289	2106.398239	0.013127	0.012153
RS	48	9.744929	13.827495	1997.713884	0.012450	0.011421
RS	49	10.732728	13.827495	2048.505710	0.012767	0.011617
RS	50	11.819639	14.464806	1997.597548	0.012449	0.011227
RS	51	13.015606	14.464806	2026.170297	0.012627	0.011308
RS	52	14.331571	14.642797	2014.805759	0.012557	0.011145
RS	53	15.779575	14.642797	2011.300864	0.012535	0.011062
RS	54	17.372866	14.310867	2031.553346	0.012661	0.011035
RS	55	19.126021	14.310867	1980.883957	0.012345	0.010718
RS	56	21.055080	14.310867	1908.091644	0.011891	0.010287
RS	57	23.177692	14.310867	1813.483569	0.011302	0.009742
RS	58	25.513279	179.505572	146.882179	0.000915	0.000779
RS	59	28.083210	179.505572	160.940845	0.001003	0.000848
RS	60	30.910996	179.505572	176.247053	0.001098	0.000923
RS	61	34.022510	179.505572	192.886140	0.001202	0.001003
RS	62	37.446221	179.505572	210.942279	0.001315	0.001089
RS	63	41.213453	179.505572	16872.886328	0.105154	0.078940
PA	4+25*2+4+6 0.000652398 0.009043929 41.213453257 459347.734511799 109.212640578 12.546848227 5.576863470 4.016515685 3.353114986 2.948462841 2.682401086 2.512766618 2.415459619 2.381408654 2.416048089 2.535786029 2.765047679 3.134639769 3.680873018 4.441502041 5.445579292 6.696767877 8.157607767 9.743278265 11.325331560 12.742288820 13.827494677 14.464806175 14.642797402 14.310866915 179.505571914
//
CC
CC	Brief Description of the file format:
CC	  CC  comments
CC	  MM  useful-messages
CC	  RD  round-of-iterations
CC	  LL  \log[P(sequence)]
CC	  QD  Q-before-opt Q-after-opt
CC	  TR  \theta_0 \rho_0
CC	  RS  k t_k \lambda_k \pi_k \sum_{l\not=k}A_{kl} A_{kk}
CC	  DC  begin end best-k t_k+\Delta_k max-prob
CC
MM	Version: 0.6.5-r67
MM	pattern:4+25*2+4+6, n:63, n_free_lambdas:28
MM	n_iterations:25, skip:1, max_t:5, theta/rho:5
MM	is_decoding:0
MM	n_seqs:25, sum_L:1143719, sum_n:38105
RD	0
LK	0.000000
QD	0.000000 -> 0.000000
RI	inf
TR	0.033884	0.006777
MT	5.000000
MM	C_pi: 1.000000, n_recomb: 7724.671070
RS	0	0.000000	1.000000	49.419041	0.006398	0.000000
RS	1	0.006440	1.000000	52.254252	0.006765	0.000000
RS	2	0.013294	1.000000	55.228556	0.007150	0.000000
RS	3	0.020590	1.000000	58.345658	0.007553	0.000000
RS	4	0.028356	1.000000	61.608907	0.007976	0.000000
RS	5	0.036622	1.000000	65.021212	0.008417	0.000000
RS	6	0.045421	1.000000	68.584948	0.008879	0.000000
RS	7	0.054785	1.000000	72.301859	0.009360	0.000000
RS	8	0.064753	1.000000	76.172938	0.009861	0.000000
RS	9	0.075363	1.000000	80.198305	0.010382	0.000000
RS	10	0.086656	1.000000	84.377074	0.010923	0.000000
RS	11	0.098677	1.000000	88.707197	0.011484	0.000000
RS	12	0.111471	1.000000	93.185311	0.012063	0.000000
RS	13	0.125090	1.000000	97.806566	0.012662	0.000000
RS	14	0.139585	1.000000	102.564438	0.013278	0.000000
RS	15	0.155014	1.000000	107.450544	0.013910	0.000000
RS	16	0.171437	1.000000	112.454440	0.014558	0.000000
RS	17	0.188917	1.000000	117.563414	0.015219	0.000000
RS	18	0.207523	1.000000	122.762282	0.015892	0.000000
RS	19	0.227327	1.000000	128.033175	0.016575	0.000000
RS	20	0.248406	1.000000	133.355345	0.017264	0.000000
RS	21	0.270843	1.000000	138.704965	0.017956	0.000000
RS	22	0.294725	1.000000	144.054961	0.018649	0.000000
RS	23	0.320144	1.000000	149.374859	0.019337	0.000000
RS	24	0.347201	1.000000	154.630677	0.020018	0.000000
RS	25	0.376000	1.000000	159.784847	0.020685	0.000000
RS	26	0.406654	1.000000	164.796206	0.021334	0.000000
RS	27	0.439282	1.000000	169.620050	0.021958	0.000000
RS	28	0.474011	1.000000	174.208270	0.022552	0.000000
RS	29	0.510976	1.000000	178.509586	0.023109	0.000000
RS	30	0.550322	1.000000	182.469893	0.023622	0.000000
RS	31	0.592202	1.000000	186.032728	0.024083	0.000000
RS	32	0.636779	1.000000	189.139884	0.024485	0.000000
RS	33	0.684227	1.000000	191.732170	0.024821	0.000000
RS	34	0.734730	1.000000	193.750329	0.025082	0.000000
RS	35	0.788485	1.000000	195.136130	0.025261	0.000000
RS	36	0.845702	1.000000	195.833611	0.025352	0.000000
RS	37	0.906604	1.000000	195.790496	0.025346	0.000000
RS	38	0.971428	1.000000	194.959736	0.025239	0.000000
RS	39	1.040426	1.000000	193.301184	0.025024	0.000000
RS	40	1.113868	1.000000	190.783332	0.024698	0.000000
RS	41	1.192040	1.000000	187.385088	0.024258	0.000000
RS	42	1.275245	1.000000	183.097517	0.023703	0.000000
RS	43	1.363809	1.000000	177.925472	0.023033	0.000000
RS	44	1.458076	1.000000	171.889031	0.022252	0.000000
RS	45	1.558414	1.000000	165.024640	0.021363	0.000000
RS	46	1.665214	1.000000	157.385863	0.020374	0.000000
RS	47	1.778891	1.000000	149.043641	0.019294	0.000000
RS	48	1.899889	1.000000	140.085947	0.018135	0.000000
RS	49	2.028679	1.000000	130.616784	0.016909	0.000000
RS	50	2.165763	1.000000	120.754441	0.015632	0.000000
RS	51	2.311675	1.000000	110.629003	0.014322	0.000000
RS	52	2.466983	1.000000	100.379130	0.012995	0.000000
RS	53	2.632293	1.000000	90.148171	0.011670	0.000000
RS	54	2.808249	1.000000	80.079749	0.010367	0.000000
RS	55	2.995536	1.000000	70.312996	0.009102	0.000000
RS	56	3.194884	1.000000	60.977676	0.007894	0.000000
RS	57	3.407070	1.000000	52.189474	0.006756	0.000000
RS	58	3.632920	1.000000	44.045752	0.005702	0.000000
RS	59	3.873315	1.000000	36.622070	0.004741	0.000000
RS	60	4.129191	1.000000	29.969750	0.003880	0.000000
RS	61	4.401545	1.000000	24.114688	0.003122	0.000000
RS	62	4.691438	1.000000	19.057550	0.002467	0.000000
RS	63	5.000000	1.000000	52.927261	0.006852	0.000000
PA	4+25*2+4+6 0.033884397 0.006776879 5.000000000 1.000000000 1.000000000 1.000000000 1.000000000 1.000000000 1.000000000 1.000000000 1.000000000 1.000000000 1.000000000 1.000000000 1.000000000 1.000000000 1.000000000 1.000000000 1.000000000 1.000000000 1.000000000 1.000000000 1.000000000 1.000000000 1.000000000 1.000000000 1.000000000 1.000000000 1.000000000 1.000000000 1.000000000
//
IT	9410
RD	1
LK	-132929.354290
QD	-7839.781669 -> -2691.615864
RI	0.0961728563
TR	0.017969	0.004085
MT	12.187545
MM	C_pi: 2.052094, n_recomb: 9547.092683
RS	0	0.000000	0.459299	162.860365	0.017059	0.000526
RS	1	0.007936	0.459299	172.658536	0.018085	0.003411
RS	2	0.016502	0.459299	182.785733	0.019146	0.007423
RS	3	0.025747	0.459299	193.209761	0.020238	0.011913
RS	4	0.035726	0.384538	242.977060	0.025450	0.016667
RS	5	0.046498	0.384538	254.739369	0.026682	0.021331
RS	6	0.058124	0.391818	261.583476	0.027399	0.025437
RS	7	0.070672	0.391818	273.105319	0.028606	0.028796
RS	8	0.084217	0.424698	262.743031	0.027521	0.031456
RS	9	0.098836	0.424698	273.634886	0.028662	0.033382
RS	10	0.114616	0.478777	252.641247	0.026463	0.034447
RS	11	0.131647	0.478777	262.801265	0.027527	0.034645
RS	12	0.150031	0.553636	236.372229	0.024759	0.034144
RS	13	0.169873	0.553636	245.811355	0.025747	0.033168
RS	14	0.191290	0.646781	218.821182	0.022920	0.031918
RS	15	0.214407	0.646781	227.584423	0.023838	0.030555
RS	16	0.239358	0.755493	202.645384	0.021226	0.029198
RS	17	0.266289	0.755493	210.783072	0.022078	0.027913
RS	18	0.295358	0.878792	188.478336	0.019742	0.026719
RS	19	0.326733	0.878792	196.037638	0.020534	0.025610
RS	20	0.360598	1.017756	176.038931	0.018439	0.024566
RS	21	0.397151	1.017756	183.060947	0.019175	0.023569
RS	22	0.436605	1.174376	164.945232	0.017277	0.022598
RS	23	0.479189	1.174376	171.465182	0.017960	0.021638
RS	24	0.525154	1.350615	154.946317	0.016230	0.020679
RS	25	0.574765	1.350615	160.994565	0.016863	0.019719
RS	26	0.628314	1.547404	145.958958	0.015288	0.018759
RS	27	0.686113	1.547404	151.561462	0.015875	0.017805
RS	28	0.748499	1.764082	137.991102	0.014454	0.016865
RS	29	0.815835	1.764082	143.168791	0.014996	0.015945
RS	30	0.888515	1.998381	131.053376	0.013727	0.015053
RS	31	0.966963	1.998381	135.820720	0.014226	0.014196
RS	32	1.051637	2.246775	125.110114	0.013105	0.013380
RS	33	1.143030	2.246775	129.473382	0.013562	0.012610
RS	34	1.241677	2.505219	120.056600	0.012575	0.011889
RS	35	1.348151	2.505219	124.012360	0.012990	0.011219
RS	36	1.463076	2.770011	115.721352	0.012121	0.010600
RS	37	1.587121	2.770011	119.255811	0.012491	0.010031
RS	38	1.721010	3.038319	111.890001	0.011720	0.009510
RS	39	1.865524	3.038319	114.979501	0.012043	0.009036
RS	40	2.021507	3.308466	108.327149	0.011347	0.008606
RS	41	2.189869	3.308466	110.940021	0.011620	0.008218
RS	42	2.371592	3.580103	104.791942	0.010976	0.007867
RS	43	2.567736	3.580103	106.891903	0.011196	0.007551
RS	44	2.779446	3.854115	101.055629	0.010585	0.007267
RS	45	3.007958	3.854115	102.606587	0.010747	0.007012
RS	46	3.254604	4.132209	96.922432	0.010152	0.006784
RS	47	3.520823	4.132209	97.894094	0.010254	0.006582
RS	48	3.808170	4.416908	92.236578	0.009661	0.006405
RS	49	4.118320	4.416908	92.610803	0.009700	0.006253
RS	50	4.453084	4.712552	86.874167	0.009100	0.006124
RS	51	4.814414	4.712552	86.652989	0.009076	0.006017
RS	52	5.204420	5.027982	80.727159	0.008456	0.005930
RS	53	5.625376	5.027982	79.944212	0.008374	0.005857
RS	54	6.079739	5.590516	71.060513	0.007443	0.005795
RS	55	6.570160	5.590516	70.089592	0.007341	0.005739
RS	56	7.099500	5.590516	68.639472	0.007190	0.005687
RS	57	7.670849	5.590516	66.702695	0.006987	0.005638
RS	58	8.287539	8.735252	42.017578	0.004401	0.005592
RS	59	8.953170	8.735252	41.957544	0.004395	0.005552
RS	60	9.671625	8.735252	41.639766	0.004362	0.005523
RS	61	10.447096	8.735252	41.049986	0.004300	0.005515
RS	62	11.284108	8.735252	40.178593	0.004208	0.005544
RS	63	12.187545	8.735252	375.502910	0.039332	0.044616
PA	4+25*2+4+6 0.017969431 0.004084802 12.187545300 0.459298611 0.384538174 0.391818047 0.424698353 0.478777409 0.553635597 0.646780968 0.755493164 0.878792286 1.017756462 1.174375534 1.350614548 1.547404289 1.764081955 1.998381138 2.246775150 2.505218983 2.770011425 3.038319111 3.308466434 3.580103397 3.854114532 4.132208824 4.416907787 4.712552309 5.027982235 5.590515614 8.735252440
//
IT	5060
RD	2
LK	-124200.308357
QD	-3944.288513 -> -1767.166793
RI	0.0880899905
TR	0.013018	0.004814
MT	14.838016
MM	C_pi: 4.217733, n_recomb: 22989.531425
RS	0	0.000000	0.879246	213.088459	0.009269	0.000185
RS	1	0.008271	0.879246	228.469067	0.009938	0.001350
RS	2	0.017226	0.879246	244.761888	0.010647	0.003339
RS	3	0.026922	0.879246	261.987187	0.011396	0.005921
RS	4	0.037420	0.513231	477.755698	0.020781	0.010678
RS	5	0.048786	0.513231	505.494678	0.021988	0.014703
RS	6	0.061093	0.454350	601.999016	0.026186	0.018745
RS	7	0.074417	0.454350	632.212140	0.027500	0.023351
RS	8	0.088843	0.450471	667.873363	0.029051	0.026006
RS	9	0.104462	0.450471	697.503169	0.030340	0.030594
RS	10	0.121374	0.479184	683.586300	0.029735	0.031259
RS	11	0.139684	0.479184	711.294292	0.030940	0.035324
RS	12	0.159508	0.535381	661.806373	0.028787	0.033935
RS	13	0.180972	0.535381	687.290498	0.029896	0.037091
RS	14	0.204212	0.616367	619.737801	0.026957	0.034202
RS	15	0.229374	0.616367	643.118355	0.027974	0.036373
RS	16	0.256616	0.720484	570.893754	0.024833	0.032766
RS	17	0.286113	0.720484	592.366053	0.025767	0.034201
RS	18	0.318048	0.847549	522.526033	0.022729	0.030525
RS	19	0.352626	0.847549	542.266476	0.023588	0.031588
RS	20	0.390063	1.000165	476.937442	0.020746	0.028168
RS	21	0.430596	1.000165	495.101990	0.021536	0.029041
RS	22	0.474483	1.184421	434.085349	0.018882	0.025895
RS	23	0.521999	1.184421	450.817745	0.019610	0.026569
RS	24	0.573445	1.409519	393.537057	0.017118	0.023616
RS	25	0.629146	1.409519	408.969948	0.017789	0.024031
RS	26	0.689455	1.686200	355.406751	0.015460	0.021230
RS	27	0.754751	1.686200	369.658469	0.016079	0.021364
RS	28	0.825449	2.024484	320.379147	0.013936	0.018748
RS	29	0.901994	2.024484	333.552976	0.014509	0.018648
RS	30	0.984870	2.431199	289.302285	0.012584	0.016286
RS	31	1.074600	2.431199	301.490920	0.013114	0.016035
RS	32	1.171753	2.907989	262.774190	0.011430	0.013984
RS	33	1.276941	2.907989	274.065558	0.011921	0.013664
RS	34	1.390829	3.450329	240.964768	0.010481	0.011944
RS	35	1.514137	3.450329	251.443882	0.010937	0.011622
RS	36	1.647645	4.048181	223.634549	0.009728	0.010219
RS	37	1.792194	4.048181	233.379800	0.010152	0.009936
RS	38	1.948700	4.687817	210.274715	0.009147	0.008815
RS	39	2.118150	4.687817	219.350951	0.009541	0.008592
RS	40	2.301615	5.354758	200.228063	0.008710	0.007707
RS	41	2.500256	5.354758	208.679505	0.009077	0.007548
RS	42	2.715326	6.037356	192.760909	0.008385	0.006852
RS	43	2.948184	6.037356	200.606243	0.008726	0.006751
RS	44	3.200303	6.728550	187.143753	0.008140	0.006197
RS	45	3.473275	6.728550	194.374806	0.008455	0.006142
RS	46	3.768824	7.424621	182.734363	0.007949	0.005697
RS	47	4.088819	7.424621	189.317845	0.008235	0.005686
RS	48	4.435280	8.125536	178.953863	0.007784	0.005330
RS	49	4.810398	8.125536	184.835433	0.008040	0.005361
RS	50	5.216543	8.841098	175.156153	0.007619	0.005072
RS	51	5.656280	8.841098	180.269998	0.007841	0.005136
RS	52	6.132388	9.600789	170.526838	0.007418	0.004883
RS	53	6.647876	9.600789	174.816994	0.007604	0.004959
RS	54	7.206000	10.983877	156.555480	0.006810	0.004541
RS	55	7.810287	10.983877	160.307668	0.006973	0.004634
RS	56	8.464556	10.983877	163.394049	0.007107	0.004714
RS	57	9.172939	10.983877	165.709835	0.007208	0.004776
RS	58	9.939914	22.010383	84.994014	0.003697	0.003145
RS	59	10.770326	22.010383	88.659088	0.003856	0.003284
RS	60	11.669423	22.010383	92.197353	0.004010	0.003405
RS	61	12.642885	22.010383	95.557072	0.004157	0.003501
RS	62	13.696863	22.010383	98.681579	0.004292	0.003569
RS	63	14.838016	22.010383	1951.911432	0.084904	0.050567
PA	4+25*2+4+6 0.013017802 0.004814138 14.838016422 0.879245717 0.513231223 0.454349692 0.450470936 0.479183781 0.535381466 0.616366886 0.720484340 0.847548603 1.000165159 1.184421401 1.409519486 1.686200157 2.024484311 2.431198929 2.907989470 3.450328861 4.048181301 4.687817021 5.354758427 6.037355547 6.728549977 7.424621363 8.125535606 8.841098341 9.600788840 10.983876536 22.010383145
//
IT	6105
RD	3
LK	-120554.483091
QD	-2492.398438 -> -1500.092911
RI	0.0698088474
TR	0.009909	0.005777
MT	16.276390
MM	C_pi: 6.474225, n_recomb: 41991.427425
RS	0	0.000000	1.965604	176.392266	0.004201	0.000079
RS	1	0.008429	1.965604	190.412754	0.004535	0.000590
RS	2	0.017569	1.965604	205.470682	0.004893	0.001506
RS	3	0.027479	1.965604	221.629373	0.005278	0.002736
RS	4	0.038225	0.787206	594.015607	0.014146	0.007180
RS	5	0.049876	0.787206	634.251200	0.015104	0.009952
RS	6	0.062509	0.602658	881.101206	0.020983	0.014628
RS	7	0.076207	0.602658	933.048497	0.022220	0.018216
RS	8	0.091060	0.543853	1091.143696	0.025985	0.022177
RS	9	0.107165	0.543853	1147.227356	0.027321	0.026129
RS	10	0.124628	0.540456	1210.496110	0.028827	0.028405
RS	11	0.143562	0.540456	1265.557894	0.030138	0.032318
RS	12	0.164092	0.573673	1244.163862	0.029629	0.032469
RS	13	0.186353	0.573673	1295.671906	0.030856	0.035984
RS	14	0.210491	0.635814	1215.992502	0.028958	0.034251
RS	15	0.236663	0.635814	1263.241914	0.030083	0.037133
RS	16	0.265041	0.723439	1152.568965	0.027448	0.034116
RS	17	0.295811	0.723439	1195.662963	0.028474	0.036334
RS	18	0.329174	0.835591	1073.462265	0.025564	0.032678
RS	19	0.365350	0.835591	1112.734361	0.026499	0.034400
RS	20	0.404576	0.974435	988.900772	0.023550	0.030582
RS	21	0.447108	0.974435	1024.721256	0.024403	0.032004
RS	22	0.493224	1.146729	902.303073	0.021488	0.028228
RS	23	0.543229	1.146729	935.048347	0.022268	0.029426
RS	24	0.597448	1.364540	814.509481	0.019397	0.025716
RS	25	0.656237	1.364540	844.550151	0.020112	0.026665
RS	26	0.719982	1.644379	727.043790	0.017314	0.023029
RS	27	0.789100	1.644379	754.707339	0.017973	0.023691
RS	28	0.864044	2.004987	642.994742	0.015313	0.020204
RS	29	0.945306	2.004987	668.530475	0.015921	0.020587
RS	30	1.033417	2.464002	566.086579	0.013481	0.017384
RS	31	1.128955	2.464002	589.670679	0.014043	0.017548
RS	32	1.232546	3.034243	499.236840	0.011889	0.014747
RS	33	1.344869	3.034243	521.013502	0.012408	0.014769
RS	34	1.466660	3.719871	443.859059	0.010570	0.012427
RS	35	1.598718	3.719871	463.980491	0.011049	0.012378
RS	36	1.741906	4.514096	399.904981	0.009523	0.010490
RS	37	1.897165	4.514096	418.544800	0.009967	0.010422
RS	38	2.065510	5.398865	366.379354	0.008725	0.008939
RS	39	2.248045	5.398865	383.721016	0.009138	0.008885
RS	40	2.445967	6.348779	341.764309	0.008139	0.007740
RS	41	2.660572	6.348779	357.977685	0.008525	0.007715
RS	42	2.893267	7.337933	324.333822	0.007724	0.006835
RS	43	3.145576	7.337933	339.552401	0.008086	0.006844
RS	44	3.419152	8.345330	312.407030	0.007440	0.006163
RS	45	3.715789	8.345330	326.713360	0.007780	0.006202
RS	46	4.037431	9.354786	304.559516	0.007253	0.005670
RS	47	4.386184	9.354786	317.979934	0.007572	0.005737
RS	48	4.764334	10.356331	299.560994	0.007134	0.005319
RS	49	5.174359	10.356331	312.065133	0.007432	0.005414
RS	50	5.618946	11.358068	296.023331	0.007050	0.005079
RS	51	6.101008	11.358068	307.530076	0.007324	0.005198
RS	52	6.623705	12.404819	292.081124	0.006956	0.004908
RS	53	7.190460	12.404819	302.484659	0.007203	0.005038
RS	54	7.804989	14.326425	271.159997	0.006458	0.004529
RS	55	8.471318	14.326425	280.658359	0.006684	0.004664
RS	56	9.193813	14.326425	289.352242	0.006891	0.004788
RS	57	9.977208	14.326425	297.049225	0.007074	0.004893
RS	58	10.826638	35.888927	123.518571	0.002942	0.002527
RS	59	11.747668	35.888927	130.746351	0.003114	0.002649
RS	60	12.746334	35.888927	138.115610	0.003289	0.002759
RS	61	13.829179	35.888927	145.578328	0.003467	0.002851
RS	62	15.003300	35.888927	153.077004	0.003645	0.002923
RS	63	16.276390	35.888927	4667.186259	0.111146	0.054153
PA	4+25*2+4+6 0.009909445 0.005776971 16.276389573 1.965604407 0.787205861 0.602657792 0.543853107 0.540456251 0.573672763 0.635813806 0.723438902 0.835590627 0.974435069 1.146729089 1.364540456 1.644378670 2.004987151 2.464002085 3.034242809 3.719870996 4.514095706 5.398865072 6.348779275 7.337932802 8.345330298 9.354785645 10.356331348 11.358067664 12.404819432 14.326425440 35.888927188
//
IT	4590
RD	4
LK	-118823.224619
QD	-1859.689035 -> -1283.286837
RI	0.0541766117
TR	0.007775	0.006566
MT	17.565484
MM	C_pi: 8.211799, n_recomb: 60052.282139
RS	0	0.000000	4.486017	111.471887	0.001856	0.000034
RS	1	0.008560	4.486017	120.776548	0.002011	0.000261
RS	2	0.017852	4.486017	130.835922	0.002179	0.000675
RS	3	0.027940	4.486017	141.707314	0.002360	0.001241
RS	4	0.038891	1.229786	557.803111	0.009289	0.004779
RS	5	0.050780	1.229786	599.500341	0.009983	0.006646
RS	6	0.063686	0.816957	966.291006	0.016091	0.011286
RS	7	0.077697	0.816957	1030.460415	0.017159	0.014004
RS	8	0.092908	0.674983	1325.189763	0.022067	0.018634
RS	9	0.109420	0.674983	1402.472066	0.023354	0.021829
RS	10	0.127346	0.629997	1585.163736	0.026396	0.025266
RS	11	0.146806	0.629997	1666.424420	0.027750	0.028627
RS	12	0.167932	0.637180	1727.698317	0.028770	0.030193
RS	13	0.190866	0.637180	1806.650495	0.030085	0.033433
RS	14	0.215763	0.679625	1767.880711	0.029439	0.033092
RS	15	0.242791	0.679625	1841.433109	0.030664	0.035978
RS	16	0.272133	0.750041	1735.617772	0.028902	0.034110
RS	17	0.303987	0.750041	1802.778686	0.030020	0.036526
RS	18	0.338567	0.845518	1659.469241	0.027634	0.033657
RS	19	0.376107	0.845518	1720.253781	0.028646	0.035633
RS	20	0.416860	0.966934	1558.267081	0.025949	0.032220
RS	21	0.461102	0.966934	1613.100828	0.026862	0.033862
RS	22	0.509131	1.120275	1440.707451	0.023991	0.030168
RS	23	0.561271	1.120275	1490.221362	0.024815	0.031558
RS	24	0.617873	1.317762	1310.349208	0.021820	0.027687
RS	25	0.679321	1.317762	1355.300975	0.022569	0.028839
RS	26	0.746029	1.577567	1171.341976	0.019505	0.024865
RS	27	0.818446	1.577567	1212.487141	0.020191	0.025760
RS	28	0.897063	1.922145	1030.841329	0.017166	0.021817
RS	29	0.982408	1.922145	1068.771227	0.017797	0.022452
RS	30	1.075059	2.375247	897.628007	0.014947	0.018733
RS	31	1.175641	2.375247	932.700307	0.015531	0.019141
RS	32	1.284832	2.957954	779.105583	0.012974	0.015827
RS	33	1.403370	2.957954	811.515183	0.013513	0.016067
RS	34	1.532054	3.683486	679.512713	0.011315	0.013266
RS	35	1.671753	3.683486	709.416821	0.011813	0.013398
RS	36	1.823409	4.552255	599.826879	0.009988	0.011130
RS	37	1.988048	4.552255	627.426475	0.010448	0.011208
RS	38	2.166778	5.548532	538.789270	0.008972	0.009429
RS	39	2.360808	5.548532	564.339728	0.009397	0.009489
RS	40	2.571446	6.642854	493.878544	0.008224	0.008123
RS	41	2.800114	6.642854	517.654239	0.008620	0.008186
RS	42	3.048355	7.799839	462.085128	0.007695	0.007146
RS	43	3.317845	7.799839	484.332163	0.008065	0.007222
RS	44	3.610402	8.986302	440.478042	0.007335	0.006429
RS	45	3.928002	8.986302	461.378031	0.007683	0.006521
RS	46	4.272787	10.173138	426.612988	0.007104	0.005912
RS	47	4.647085	10.173138	446.264379	0.007431	0.006022
RS	48	5.053421	11.338772	418.428665	0.006968	0.005551
RS	49	5.494539	11.338772	436.837792	0.007274	0.005679
RS	50	5.973415	12.485863	413.638969	0.006888	0.005307
RS	51	6.493282	12.485863	430.720678	0.007172	0.005450
RS	52	7.057647	13.667334	409.137339	0.006813	0.005130
RS	53	7.670321	13.667334	424.747354	0.007073	0.005279
RS	54	8.335437	15.851886	380.102752	0.006330	0.004710
RS	55	9.057486	15.851886	394.447893	0.006568	0.004857
RS	56	9.841340	15.851886	407.755672	0.006790	0.004991
RS	57	10.692289	15.851886	419.747469	0.006990	0.005105
RS	58	11.616078	49.077466	141.917762	0.002363	0.002113
RS	59	12.618940	49.077466	151.315628	0.002520	0.002220
RS	60	13.707643	49.077466	161.085360	0.002682	0.002322
RS	61	14.889537	49.077466	171.196536	0.002851	0.002414
RS	62	16.172597	49.077466	181.608708	0.003024	0.002493
RS	63	17.565484	49.077466	7285.381859	0.121317	0.058002
PA	4+25*2+4+6 0.007775458 0.006566376 17.565483986 4.486017387 1.229785814 0.816956795 0.674983392 0.629997201 0.637179780 0.679624630 0.750041034 0.845518175 0.966933810 1.120274758 1.317761647 1.577567004 1.922145212 2.375246868 2.957953844 3.683485596 4.552254755 5.548531772 6.642854487 7.799839162 8.986302308 10.173138470 11.338772008 12.485863160 13.667333860 15.851886177 49.077466442
//
IT	4872
RD	5
LK	-117763.716238
QD	-1483.264986 -> -1075.381450
RI	0.0422926590
TR	0.006254	0.007181
MT	18.831514
MM	C_pi: 9.548996, n_recomb: 75831.249035
RS	0	0.000000	10.208757	62.305707	0.000822	0.000015
RS	1	0.008679	10.208757	67.655407	0.000892	0.000117
RS	2	0.018111	10.208757	73.458996	0.000969	0.000306
RS	3	0.028362	10.208757	79.753996	0.001052	0.000565
RS	4	0.039503	1.917578	459.757574	0.006063	0.003194
RS	5	0.051610	1.917578	496.401865	0.006546	0.004450
RS	6	0.064769	1.109303	923.456466	0.012178	0.008700
RS	7	0.079069	1.109303	990.249099	0.013059	0.010767
RS	8	0.094611	0.843843	1390.974355	0.018343	0.015582
RS	9	0.111501	0.843843	1480.551928	0.019524	0.018167
RS	10	0.129857	0.744143	1780.998825	0.023486	0.022277
RS	11	0.149807	0.744143	1882.331764	0.024823	0.025124
RS	12	0.171487	0.720853	2047.700288	0.027003	0.027702
RS	13	0.195050	0.720853	2151.008803	0.028366	0.030584
RS	14	0.220657	0.742704	2187.823623	0.028851	0.031398
RS	15	0.248487	0.742704	2286.800185	0.030156	0.034110
RS	16	0.278733	0.796644	2224.195493	0.029331	0.033351
RS	17	0.311603	0.796644	2315.691285	0.030537	0.035752
RS	18	0.347326	0.876927	2186.922457	0.028839	0.033812
RS	19	0.386150	0.876927	2269.797104	0.029932	0.035865
RS	20	0.428343	0.982706	2099.704499	0.027689	0.033131
RS	21	0.474198	0.982706	2173.907475	0.028668	0.034872
RS	22	0.524033	1.118777	1975.239412	0.026048	0.031593
RS	23	0.578193	1.118777	2041.383110	0.026920	0.033074
RS	24	0.637054	1.296649	1819.464841	0.023994	0.029373
RS	25	0.701023	1.296649	1878.649795	0.024774	0.030616
RS	26	0.770544	1.534470	1639.176941	0.021616	0.026601
RS	27	0.846099	1.534470	1692.739434	0.022322	0.027603
RS	28	0.928211	1.855750	1446.224648	0.019072	0.023452
RS	29	1.017450	1.855750	1495.351119	0.019719	0.024213
RS	30	1.114434	2.286904	1255.886419	0.016562	0.020176
RS	31	1.219835	2.286904	1301.334449	0.017161	0.020719
RS	32	1.334384	2.853642	1081.951744	0.014268	0.017041
RS	33	1.458875	2.853642	1124.068881	0.014823	0.017412
RS	34	1.594171	3.575497	933.222929	0.012307	0.014254
RS	35	1.741209	3.575497	972.163966	0.012820	0.014504
RS	36	1.901008	4.459349	812.901952	0.010720	0.011922
RS	37	2.074676	4.459349	848.832117	0.011194	0.012099
RS	38	2.263417	5.493712	720.065891	0.009496	0.010065
RS	39	2.468539	5.493712	753.241195	0.009933	0.010204
RS	40	2.691464	6.648968	651.360267	0.008590	0.008641
RS	41	2.933736	6.648968	682.102973	0.008995	0.008766
RS	42	3.197035	7.884713	602.425584	0.007944	0.007579
RS	43	3.483186	7.884713	631.055838	0.008322	0.007703
RS	44	3.794172	9.159099	568.937835	0.007503	0.006802
RS	45	4.132149	9.159099	595.710788	0.007856	0.006931
RS	46	4.499459	10.432460	547.287484	0.007217	0.006246
RS	47	4.898648	10.432460	572.354369	0.007548	0.006383
RS	48	5.332483	11.672963	534.448844	0.007048	0.005860
RS	49	5.803970	11.672963	557.834448	0.007356	0.006005
RS	50	6.316378	12.877291	527.107341	0.006951	0.005595
RS	51	6.873258	12.877291	548.704542	0.007236	0.005747
RS	52	7.478470	14.102154	520.772358	0.006868	0.005396
RS	53	8.136209	14.102154	540.387136	0.007126	0.005547
RS	54	8.851033	16.382738	482.577513	0.006364	0.004921
RS	55	9.627897	16.382738	500.556810	0.006601	0.005066
RS	56	10.472185	16.382738	517.104209	0.006819	0.005195
RS	57	11.389749	16.382738	531.848237	0.007014	0.005302
RS	58	12.386950	61.892347	147.625134	0.001947	0.001775
RS	59	13.470697	61.892347	158.144461	0.002085	0.001870
RS	60	14.648504	61.892347	169.198982	0.002231	0.001962
RS	61	15.928532	61.892347	180.776764	0.002384	0.002050
RS	62	17.319655	61.892347	192.856882	0.002543	0.002130
RS	63	18.831514	61.892347	9446.724199	0.124576	0.061766
PA	4+25*2+4+6 0.006253511 0.007181457 18.831514314 10.208757451 1.917577978 1.109302508 0.843842534 0.744143098 0.720853014 0.742704261 0.796643925 0.876927080 0.982706092 1.118776893 1.296648828 1.534469523 1.855750311 2.286903603 2.853641694 3.575497209 4.459349470 5.493711912 6.648967878 7.884712519 9.159099333 10.432459509 11.672963091 12.877290711 14.102154281 16.382738479 61.892347357
//
IT	5355
RD	6
LK	-116996.037996
QD	-1206.813213 -> -895.598081
RI	0.0338183801
TR	0.005124	0.007656
MT	20.109131
MM	C_pi: 10.672007, n_recomb: 89783.046635
RS	0	0.000000	22.878842	33.141340	0.000369	0.000007
RS	1	0.008792	22.878842	36.041851	0.000401	0.000054
RS	2	0.018356	22.878842	39.194952	0.000437	0.000142
RS	3	0.028762	22.878842	42.622408	0.000475	0.000263
RS	4	0.040083	2.953538	358.370740	0.003992	0.002169
RS	5	0.052398	2.953538	388.203485	0.004324	0.003022
RS	6	0.065797	1.493867	829.099775	0.009234	0.006775
RS	7	0.080373	1.493867	892.903394	0.009945	0.008361
RS	8	0.096231	1.051748	1361.331107	0.015162	0.013092
RS	9	0.113483	1.051748	1455.973767	0.016217	0.015198
RS	10	0.132252	0.881025	1852.685745	0.020635	0.019638
RS	11	0.152671	0.881025	1967.555845	0.021915	0.022058
RS	12	0.174886	0.821434	2234.177469	0.024884	0.025302
RS	13	0.199053	0.821434	2357.324924	0.026256	0.027854
RS	14	0.225345	0.820913	2482.122977	0.027646	0.029538
RS	15	0.253948	0.820913	2604.205966	0.029006	0.032042
RS	16	0.285067	0.858573	2606.474994	0.029031	0.032209
RS	17	0.318921	0.858573	2721.673808	0.030314	0.034523
RS	18	0.355751	0.925013	2632.722008	0.029323	0.033446
RS	19	0.395820	0.925013	2738.025175	0.030496	0.035495
RS	20	0.439411	1.017346	2584.827948	0.028790	0.033482
RS	21	0.486835	1.017346	2679.059321	0.029839	0.035260
RS	22	0.538428	1.139055	2476.717701	0.027586	0.032518
RS	23	0.594557	1.139055	2559.978317	0.028513	0.034044
RS	24	0.655621	1.300748	2315.012732	0.025785	0.030681
RS	25	0.722053	1.300748	2388.457101	0.026603	0.031970
RS	26	0.794326	1.520035	2108.012023	0.023479	0.028093
RS	27	0.872953	1.520035	2173.509577	0.024208	0.029147
RS	28	0.958493	1.820436	1871.772710	0.020848	0.024955
RS	29	1.051553	1.820436	1931.263845	0.021510	0.025782
RS	30	1.152794	2.229322	1628.540493	0.018139	0.021569
RS	31	1.262937	2.229322	1683.420635	0.018750	0.022190
RS	32	1.382763	2.774779	1399.762026	0.015590	0.018257
RS	33	1.513124	2.774779	1450.714586	0.016158	0.018710
RS	34	1.654946	3.480256	1200.335726	0.013369	0.015275
RS	35	1.809237	3.480256	1247.587539	0.013896	0.015603
RS	36	1.977092	4.357368	1036.953413	0.011550	0.012762
RS	37	2.159705	4.357368	1080.623207	0.012036	0.013008
RS	38	2.358373	5.398536	909.824154	0.010134	0.010754
RS	39	2.574507	5.398536	950.119902	0.010582	0.010951
RS	40	2.809643	6.575324	815.124967	0.009079	0.009212
RS	41	3.065452	6.575324	852.364045	0.009494	0.009384
RS	42	3.343751	7.844686	747.244338	0.008323	0.008063
RS	43	3.646517	7.844686	781.777337	0.008707	0.008223
RS	44	3.975902	9.158776	700.426269	0.007801	0.007224
RS	45	4.334246	9.158776	732.547711	0.008159	0.007379
RS	46	4.724094	10.469687	669.819145	0.007460	0.006623
RS	47	5.148216	10.469687	699.703400	0.007793	0.006778
RS	48	5.609627	11.737104	651.339692	0.007255	0.006204
RS	49	6.111604	11.737104	679.000083	0.007563	0.006360
RS	50	6.657713	12.952087	640.539204	0.007134	0.005913
RS	51	7.251834	12.952087	665.815924	0.007416	0.006068
RS	52	7.898190	14.172640	631.417879	0.007033	0.005686
RS	53	8.601371	14.172640	654.043713	0.007285	0.005832
RS	54	9.366375	16.457280	583.268129	0.006496	0.005153
RS	55	10.198636	16.457280	603.856435	0.006726	0.005290
RS	56	11.104067	16.457280	622.446348	0.006933	0.005409
RS	57	12.089101	16.457280	638.565381	0.007112	0.005502
RS	58	13.160737	74.843552	147.294918	0.001641	0.001508
RS	59	14.326589	74.843552	158.357913	0.001764	0.001593
RS	60	15.594940	74.843552	170.070892	0.001894	0.001677
RS	61	16.974801	74.843552	182.438371	0.002032	0.001760
RS	62	18.475977	74.843552	195.457407	0.002177	0.001839
RS	63	20.109131	74.843552	11249.782449	0.125300	0.065125
PA	4+25*2+4+6 0.005124247 0.007656296 20.109131422 22.878842200 2.953537715 1.493866692 1.051748333 0.881025166 0.821433766 0.820913108 0.858573278 0.925012820 1.017346196 1.139055055 1.300748093 1.520034702 1.820436093 2.229321864 2.774778987 3.480255561 4.357367584 5.398536388 6.575324086 7.844686498 9.158776145 10.469686811 11.737104073 12.952086567 14.172639769 16.457279614 74.843551801
//
IT	5341
RD	7
LK	-116405.597734
QD	-991.561155 -> -747.862334
RI	0.0278737167
TR	0.004263	0.008021
MT	21.405899
MM	C_pi: 11.672114, n_recomb: 102291.335312
RS	0	0.000000	50.140018	17.342281	0.000170	0.000003
RS	1	0.008899	50.140018	18.882810	0.000185	0.000026
RS	2	0.018590	50.140018	20.559914	0.000201	0.000067
RS	3	0.029144	50.140018	22.385652	0.000219	0.000125
RS	4	0.040637	4.467598	273.191871	0.002671	0.001503
RS	5	0.053152	4.467598	296.650111	0.002900	0.002092
RS	6	0.066782	1.984657	723.430993	0.007072	0.005353
RS	7	0.081624	1.984657	781.729725	0.007642	0.006586
RS	8	0.097787	1.299843	1285.874244	0.012571	0.011099
RS	9	0.115389	1.299843	1380.744366	0.013498	0.012831
RS	10	0.134556	1.039337	1848.194111	0.018068	0.017382
RS	11	0.155430	1.039337	1971.066550	0.019269	0.019451
RS	12	0.178161	0.936668	2325.166643	0.022731	0.023106
RS	13	0.202915	0.936668	2463.417083	0.024082	0.025372
RS	14	0.229873	0.911258	2674.945423	0.026150	0.027685
RS	15	0.259229	0.911258	2816.976337	0.027539	0.029993
RS	16	0.291197	0.932112	2892.770558	0.028280	0.030897
RS	17	0.326011	0.932112	3030.152021	0.029623	0.033105
RS	18	0.363922	0.985342	2995.785367	0.029287	0.032770
RS	19	0.405207	0.985342	3123.272181	0.030533	0.034787
RS	20	0.450167	1.065728	3004.507765	0.029372	0.033447
RS	21	0.499127	1.065728	3119.279746	0.030494	0.035234
RS	22	0.552445	1.175364	2931.284613	0.028656	0.033048
RS	23	0.610507	1.175364	3032.408089	0.029645	0.034599
RS	24	0.673737	1.323950	2781.309296	0.027190	0.031640
RS	25	0.742593	1.323950	2869.564127	0.028053	0.032957
RS	26	0.817578	1.528475	2562.618971	0.025052	0.029314
RS	27	0.899235	1.528475	2640.171654	0.025810	0.030400
RS	28	0.988159	1.812113	2294.268389	0.022429	0.026274
RS	29	1.084996	1.812113	2363.811699	0.023109	0.027140
RS	30	1.190452	2.202443	2005.107886	0.019602	0.022851
RS	31	1.305292	2.202443	2068.838801	0.020225	0.023519
RS	32	1.430351	2.728720	1724.813716	0.016862	0.019416
RS	33	1.566541	2.728720	1783.944854	0.017440	0.019921
RS	34	1.714849	3.416771	1475.495047	0.014424	0.016273
RS	35	1.876357	3.416771	1530.450626	0.014962	0.016655
RS	36	2.052237	4.281455	1268.476195	0.012401	0.013599
RS	37	2.243769	4.281455	1319.368535	0.012898	0.013895
RS	38	2.452346	5.318205	1105.936267	0.010812	0.011452
RS	39	2.679484	5.318205	1152.910610	0.011271	0.011692
RS	40	2.926836	6.499864	984.055087	0.009620	0.009799
RS	41	3.196201	6.499864	1027.388688	0.010044	0.010006
RS	42	3.489537	7.781791	896.170265	0.008761	0.008566
RS	43	3.808977	7.781791	936.207337	0.009152	0.008753
RS	44	4.156845	9.111610	835.148221	0.008164	0.007664
RS	45	4.535671	9.111610	872.189434	0.008527	0.007840
RS	46	4.948209	10.434810	794.873319	0.007771	0.007019
RS	47	5.397459	10.434810	829.084227	0.008105	0.007187
RS	48	5.886690	11.703882	770.157435	0.007529	0.006567
RS	49	6.419458	11.703882	801.505390	0.007836	0.006730
RS	50	6.999638	12.904587	755.346720	0.007384	0.006249
RS	51	7.631449	12.904587	783.581724	0.007660	0.006403
RS	52	8.319487	14.094503	742.835325	0.007262	0.005993
RS	53	9.068755	14.094503	767.584967	0.007504	0.006133
RS	54	9.884702	16.327118	684.421157	0.006691	0.005406
RS	55	10.773261	16.327118	706.674424	0.006908	0.005534
RS	56	11.740895	16.327118	726.192290	0.007099	0.005639
RS	57	12.794641	16.327118	742.395973	0.007258	0.005714
RS	58	13.942162	88.111050	144.244031	0.001410	0.001300
RS	59	15.191803	88.111050	155.536383	0.001521	0.001377
RS	60	16.552653	88.111050	167.560783	0.001638	0.001455
RS	61	18.034607	88.111050	180.335777	0.001763	0.001532
RS	62	19.648444	88.111050	193.874095	0.001895	0.001609
RS	63	21.405899	88.111050	12796.867133	0.125102	0.067965
PA	4+25*2+4+6 0.004263026 0.008021189 21.405898998 50.140017904 4.467598444 1.984657154 1.299843149 1.039336896 0.936667831 0.911257892 0.932112098 0.985341824 1.065727762 1.175363673 1.323949909 1.528475103 1.812112781 2.202442784 2.728719935 3.416770808 4.281454736 5.318205193 6.499863836 7.781791410 9.111609901 10.434810354 11.703882137 12.904586673 14.094503296 16.327118010 88.111050026
//
IT	4326
RD	8
LK	-115941.194626
QD	-821.214142 -> -627.014986
RI	0.0236384735
TR	0.003593	0.008302
MT	22.715024
MM	C_pi: 12.574617, n_recomb: 113475.187142
RS	0	0.000000	106.966142	9.075223	0.000080	0.000002
RS	1	0.009001	106.966142	9.891636	0.000087	0.000013
RS	2	0.018813	106.966142	10.781447	0.000095	0.000033
RS	3	0.029508	106.966142	11.751246	0.000104	0.000061
RS	4	0.041165	6.612877	206.991732	0.001824	0.001065
RS	5	0.053872	6.612877	225.183701	0.001984	0.001480
RS	6	0.067723	2.593253	623.479583	0.005494	0.004301
RS	7	0.082820	2.593253	675.523850	0.005953	0.005274
RS	8	0.099277	1.588198	1191.831989	0.010503	0.009516
RS	9	0.117214	1.588198	1283.971766	0.011315	0.010955
RS	10	0.136767	1.217731	1798.484045	0.015849	0.015484
RS	11	0.158079	1.217731	1925.027121	0.016964	0.017264
RS	12	0.181310	1.064803	2349.048492	0.020701	0.021152
RS	13	0.206632	1.064803	2497.933953	0.022013	0.023171
RS	14	0.234233	1.011594	2787.692872	0.024567	0.025928
RS	15	0.264318	1.011594	2946.042496	0.025962	0.028058
RS	16	0.297112	1.014623	3095.623787	0.027280	0.029535
RS	17	0.332858	1.014623	3252.839653	0.028666	0.031639
RS	18	0.371821	1.054693	3279.941778	0.028904	0.031923
RS	19	0.414292	1.054693	3428.532279	0.030214	0.033898
RS	20	0.460585	1.123941	3355.300787	0.029569	0.033155
RS	21	0.511046	1.123941	3490.515177	0.030760	0.034941
RS	22	0.566048	1.223009	3330.176486	0.029347	0.033283
RS	23	0.626002	1.223009	3449.627099	0.030400	0.034851
RS	24	0.691352	1.360727	3206.365101	0.028256	0.032312
RS	25	0.762585	1.360727	3310.014614	0.029170	0.033650
RS	26	0.840230	1.553477	2989.839661	0.026348	0.030289
RS	27	0.924864	1.553477	3079.806360	0.027141	0.031398
RS	28	1.017116	1.824013	2701.036159	0.023803	0.027402
RS	29	1.117672	1.824013	2780.618609	0.024504	0.028294
RS	30	1.227279	2.199827	2374.457313	0.020925	0.023998
RS	31	1.346753	2.199827	2446.706060	0.021562	0.024698
RS	32	1.476981	2.710728	2047.955176	0.018048	0.020487
RS	33	1.618932	2.710728	2114.761451	0.018636	0.021029
RS	34	1.773659	3.383982	1751.497217	0.015435	0.017219
RS	35	1.942315	3.383982	1813.617885	0.015983	0.017639
RS	36	2.126152	4.236632	1501.925176	0.013236	0.014408
RS	37	2.326537	4.236632	1559.537371	0.013743	0.014741
RS	38	2.544959	5.266265	1304.157080	0.011493	0.012136
RS	39	2.783043	5.266265	1357.357588	0.011962	0.012410
RS	40	3.042557	6.446641	1154.889082	0.010177	0.010381
RS	41	3.325431	6.446641	1203.898809	0.010609	0.010616
RS	42	3.633768	7.731824	1046.679311	0.009224	0.009069
RS	43	3.969859	7.731824	1091.809360	0.009622	0.009279
RS	44	4.336203	9.065668	971.135565	0.008558	0.008109
RS	45	4.735524	9.065668	1012.663689	0.008924	0.008301
RS	46	5.170789	10.387959	920.920486	0.008116	0.007421
RS	47	5.645233	10.387959	958.972051	0.008451	0.007600
RS	48	6.162385	11.644787	889.737484	0.007841	0.006939
RS	49	6.726087	11.644787	924.197269	0.008144	0.007105
RS	50	7.340531	12.816741	870.697845	0.007673	0.006596
RS	51	8.010283	12.816741	901.183130	0.007942	0.006747
RS	52	8.740322	13.959661	854.530654	0.007531	0.006313
RS	53	9.536075	13.959661	880.523381	0.007760	0.006444
RS	54	10.403456	16.101124	786.152788	0.006928	0.005678
RS	55	11.348914	16.101124	809.097106	0.007130	0.005794
RS	56	12.379477	16.101124	828.405540	0.007300	0.005883
RS	57	13.502805	16.101124	843.393394	0.007432	0.005938
RS	58	14.727248	101.568686	140.047267	0.001234	0.001138
RS	59	16.061908	101.568686	151.391017	0.001334	0.001208
RS	60	17.516706	101.568686	163.525867	0.001441	0.001280
RS	61	19.102456	101.568686	176.482097	0.001555	0.001353
RS	62	20.830946	101.568686	190.285745	0.001677	0.001426
RS	63	22.715024	101.568686	14129.647186	0.124518	0.070287
PA	4+25*2+4+6 0.003592900 0.008302025 22.715024413 106.966142182 6.612876607 2.593252592 1.588197750 1.217731075 1.064802921 1.011593932 1.014622707 1.054693208 1.123940637 1.223009250 1.360727417 1.553477015 1.824012928 2.199826719 2.710727563 3.383982287 4.236632358 5.266264523 6.446641342 7.731823834 9.065668471 10.387959113 11.644786560 12.816740928 13.959660868 16.101124099 101.568685550
//
IT	5217
RD	9
LK	-115569.392541
QD	-684.473827 -> -526.626692
RI	0.0205249245
TR	0.003061	0.008520
MT	24.026400
MM	C_pi: 13.378938, n_recomb: 123339.067591
RS	0	0.000000	221.426818	4.794577	0.000039	0.000001
RS	1	0.009098	221.426818	5.230781	0.000042	0.000006
RS	2	0.019024	221.426818	5.706670	0.000046	0.000017
RS	3	0.029853	221.426818	6.225852	0.000050	0.000031
RS	4	0.041667	9.554604	157.308457	0.001275	0.000773
RS	5	0.054556	9.554604	171.388561	0.001390	0.001073
RS	6	0.068618	3.326179	535.516209	0.004342	0.003520
RS	7	0.083959	3.326179	581.467584	0.004714	0.004300
RS	8	0.100696	1.915141	1093.851037	0.008869	0.008262
RS	9	0.118956	1.915141	1181.631498	0.009580	0.009471
RS	10	0.138876	1.414458	1723.279780	0.013972	0.013901
RS	11	0.160610	1.414458	1850.288287	0.015002	0.015442
RS	12	0.184320	1.204271	2326.307338	0.018861	0.019440
RS	13	0.210188	1.204271	2481.892324	0.020123	0.021246
RS	14	0.238410	1.120303	2837.859887	0.023009	0.024305
RS	15	0.269199	1.120303	3008.789410	0.024394	0.026275
RS	16	0.302789	1.104253	3227.209958	0.026165	0.028192
RS	17	0.339435	1.104253	3401.345467	0.027577	0.030197
RS	18	0.379416	1.130853	3491.188577	0.028306	0.030990
RS	19	0.423033	1.130853	3659.037351	0.029666	0.032921
RS	20	0.470620	1.189304	3637.268505	0.029490	0.032697
RS	21	0.522536	1.189304	3792.093658	0.030745	0.034477
RS	22	0.579175	1.278726	3668.492394	0.029743	0.033302
RS	23	0.640967	1.278726	3806.193590	0.030860	0.034885
RS	24	0.708381	1.407102	3581.717131	0.029040	0.032753
RS	25	0.781929	1.407102	3701.067190	0.030007	0.034114
RS	26	0.862168	1.590275	3379.187428	0.027398	0.031049
RS	27	0.949707	1.590275	3481.886022	0.028230	0.032181
RS	28	1.045211	1.850594	3081.073979	0.024981	0.028352
RS	29	1.149404	1.850594	3170.783633	0.025708	0.029266
RS	30	1.263077	2.215368	2726.229785	0.022104	0.025009
RS	31	1.387091	2.215368	2806.799753	0.022757	0.025734
RS	32	1.522389	2.714654	2360.137366	0.019135	0.021461
RS	33	1.669996	2.714654	2434.217592	0.019736	0.022031
RS	34	1.831033	3.376624	2020.799528	0.016384	0.018098
RS	35	2.006721	3.376624	2089.594378	0.016942	0.018548
RS	36	2.198393	4.219788	1731.163047	0.014036	0.015173
RS	37	2.407504	4.219788	1794.995641	0.014553	0.015536
RS	38	2.635640	5.243162	1499.528597	0.012158	0.012791
RS	39	2.884533	5.243162	1558.480324	0.012636	0.013092
RS	40	3.156069	6.420992	1323.591298	0.010731	0.010945
RS	41	3.452311	6.420992	1377.826605	0.011171	0.011203
RS	42	3.775505	7.705998	1195.436931	0.009692	0.009561
RS	43	4.128104	7.705998	1245.217490	0.010096	0.009789
RS	44	4.512783	9.038539	1105.591289	0.008964	0.008548
RS	45	4.932460	9.038539	1151.148480	0.009333	0.008754
RS	46	5.390321	10.353196	1045.579336	0.008477	0.007822
RS	47	5.889838	10.353196	1086.969309	0.008813	0.008009
RS	48	6.434801	11.590037	1008.040833	0.008173	0.007312
RS	49	7.029347	11.590037	1045.028832	0.008473	0.007481
RS	50	7.677985	12.724494	984.860269	0.007985	0.006948
RS	51	8.385636	12.724494	1016.884623	0.008245	0.007095
RS	52	9.157671	13.809597	965.086953	0.007825	0.006643
RS	53	9.999947	13.809597	991.434764	0.008038	0.006762
RS	54	10.918854	15.830980	887.656203	0.007197	0.005967
RS	55	11.921365	15.830980	910.261632	0.007380	0.006069
RS	56	13.015086	15.830980	928.181625	0.007525	0.006140
RS	57	14.208314	15.830980	940.633157	0.007626	0.006171
RS	58	15.510105	114.926778	135.531307	0.001099	0.001010
RS	59	16.930334	114.926778	146.827680	0.001190	0.001076
RS	60	18.479777	114.926778	158.957755	0.001289	0.001143
RS	61	20.170191	114.926778	171.961485	0.001394	0.001212
RS	62	22.014401	114.926778	185.876007	0.001507	0.001282
RS	63	24.026400	114.926778	15258.454578	0.123711	0.072147
PA	4+25*2+4+6 0.003061489 0.008519849 24.026399761 221.426818412 9.554603517 3.326179158 1.915141328 1.414457908 1.204271331 1.120302732 1.104253313 1.130853437 1.189304007 1.278725909 1.407101696 1.590274788 1.850594446 2.215368097 2.714654408 3.376624233 4.219788066 5.243161938 6.420991901 7.705997653 9.038539360 10.353196398 11.590037264 12.724493973 13.809597070 15.830979564 114.926778416
//
IT	5261
RD	10
LK	-115265.560097
QD	-572.821104 -> -441.605186
RI	0.0181475294
TR	0.002632	0.008691
MT	25.330101
MM	C_pi: 14.078771, n_recomb: 131876.565077
RS	0	0.000000	443.909905	2.572593	0.000020	0.000000
RS	1	0.009189	443.909905	2.809053	0.000021	0.000003
RS	2	0.019223	443.909905	3.067253	0.000023	0.000009
RS	3	0.030179	443.909905	3.349192	0.000025	0.000016
RS	4	0.042141	13.454481	120.602157	0.000915	0.000576
RS	5	0.055203	13.454481	131.558827	0.000998	0.000796
RS	6	0.069465	4.183221	460.941760	0.003495	0.002935
RS	7	0.085038	4.183221	501.378777	0.003802	0.003571
RS	8	0.102042	2.277160	999.642511	0.007580	0.007267
RS	9	0.120608	2.277160	1082.326020	0.008207	0.008294
RS	10	0.140880	1.627352	1635.329372	0.012400	0.012584
RS	11	0.163016	1.627352	1760.560574	0.013350	0.013927
RS	12	0.187185	1.353643	2271.959641	0.017228	0.017950
RS	13	0.213575	1.353643	2430.961952	0.018434	0.019571
RS	14	0.242391	1.236155	2839.882260	0.021534	0.022826
RS	15	0.273854	1.236155	3019.832962	0.022899	0.024651
RS	16	0.308209	1.199728	3299.135987	0.025017	0.026901
RS	17	0.345720	1.199728	3487.022744	0.026442	0.028814
RS	18	0.386679	1.212353	3637.048982	0.027579	0.030023
RS	19	0.431401	1.212353	3821.776796	0.028980	0.031908
RS	20	0.480233	1.260053	3853.452811	0.029220	0.032132
RS	21	0.533553	1.260053	4026.425688	0.030532	0.033904
RS	22	0.591772	1.340350	3945.073566	0.029915	0.033164
RS	23	0.655341	1.340350	4100.382233	0.031093	0.034760
RS	24	0.724751	1.460408	3902.754526	0.029594	0.033014
RS	25	0.800540	1.460408	4037.719181	0.030617	0.034397
RS	26	0.883294	1.635585	3723.713777	0.028236	0.031631
RS	27	0.973652	1.635585	3839.277501	0.029113	0.032786
RS	28	1.072313	1.887886	3426.290525	0.025981	0.029143
RS	29	1.180041	1.887886	3526.195955	0.026739	0.030079
RS	30	1.297667	2.244428	3052.255413	0.023145	0.025892
RS	31	1.426103	2.244428	3141.015066	0.023818	0.026638
RS	32	1.566342	2.735386	2653.837849	0.020124	0.022338
RS	33	1.719467	2.735386	2734.869351	0.020738	0.022930
RS	34	1.886664	3.389523	2276.882914	0.017265	0.018907
RS	35	2.069224	3.389523	2351.915923	0.017834	0.019381
RS	36	2.268561	4.226342	1950.732221	0.014792	0.015888
RS	37	2.486216	4.226342	2020.310537	0.015320	0.016275
RS	38	2.723871	5.245777	1687.529987	0.012796	0.013413
RS	39	2.983365	5.245777	1751.761452	0.013283	0.013736
RS	40	3.266706	6.422116	1486.407799	0.011271	0.011484
RS	41	3.576083	6.422116	1545.411791	0.011719	0.011762
RS	42	3.913889	7.706534	1339.292032	0.010156	0.010037
RS	43	4.282738	7.706534	1393.273719	0.010565	0.010281
RS	44	4.685482	9.035971	1235.826085	0.009371	0.008976
RS	45	5.125234	9.035971	1284.953205	0.009744	0.009193
RS	46	5.605397	10.339966	1166.525480	0.008846	0.008217
RS	47	6.129684	10.339966	1210.759565	0.009181	0.008410
RS	48	6.702149	11.552781	1123.038535	0.008516	0.007684
RS	49	7.327220	11.552781	1161.989706	0.008811	0.007854
RS	50	8.009730	12.644565	1096.073331	0.008311	0.007302
RS	51	8.754959	12.644565	1128.952548	0.008561	0.007444
RS	52	9.568669	13.664781	1073.017730	0.008137	0.006979
RS	53	10.457153	13.664781	1098.859810	0.008332	0.007086
RS	54	11.427282	15.544752	987.971316	0.007492	0.006272
RS	55	12.486560	15.544752	1009.177419	0.007652	0.006358
RS	56	13.643179	15.544752	1024.521112	0.007769	0.006407
RS	57	14.906082	15.544752	1033.136214	0.007834	0.006411
RS	58	16.285038	127.824600	131.190894	0.000995	0.000911
RS	59	17.790710	127.824600	142.393968	0.001080	0.000972
RS	60	19.434743	127.824600	154.461916	0.001171	0.001036
RS	61	21.229852	127.824600	167.442599	0.001270	0.001102
RS	62	23.189918	127.824600	181.382305	0.001375	0.001169
RS	63	25.330101	127.824600	16186.350112	0.122739	0.073622
PA	4+25*2+4+6 0.002631699 0.008691054 25.330101226 443.909904511 13.454480831 4.183221220 2.277159907 1.627352454 1.353642983 1.236155114 1.199728232 1.212353103 1.260052543 1.340350299 1.460407996 1.635584856 1.887886030 2.244427775 2.735386289 3.389522743 4.226341645 5.245777078 6.422115570 7.706534131 9.035970653 10.339965804 11.552781339 12.644565126 13.664781311 15.544751741 127.824600079
//
IT	6451
RD	11
LK	-115011.578684
QD	-479.986665 -> -368.429787
RI	0.0162578512
TR	0.002278	0.008829
MT	26.613483
MM	C_pi: 14.667185, n_recomb: 139095.202036
RS	0	0.000000	861.490181	1.406441	0.000010	0.000000
RS	1	0.009275	861.490181	1.536932	0.000011	0.000002
RS	2	0.019410	861.490181	1.679535	0.000012	0.000005
RS	3	0.030484	861.490181	1.835376	0.000013	0.000009
RS	4	0.042586	18.453866	93.599427	0.000673	0.000439
RS	5	0.055811	18.453866	102.210047	0.000735	0.000606
RS	6	0.070262	5.156429	398.974878	0.002868	0.002492
RS	7	0.086053	5.156429	434.615393	0.003125	0.003021
RS	8	0.103309	2.669053	912.832352	0.006563	0.006475
RS	9	0.122165	2.669053	990.234516	0.007119	0.007356
RS	10	0.142770	1.854035	1542.503281	0.011090	0.011486
RS	11	0.165286	1.854035	1664.456470	0.011966	0.012663
RS	12	0.189891	1.511588	2196.769326	0.015793	0.016653
RS	13	0.216777	1.511588	2356.546417	0.016942	0.018113
RS	14	0.246157	1.358198	2805.267075	0.020168	0.021484
RS	15	0.278262	1.358198	2991.011868	0.021503	0.023179
RS	16	0.313345	1.300155	3321.757845	0.023881	0.025678
RS	17	0.351681	1.300155	3520.204105	0.025308	0.027503
RS	18	0.393573	1.298203	3725.407724	0.026783	0.029050
RS	19	0.439351	1.298203	3924.325457	0.028213	0.030891
RS	20	0.489374	1.334999	4008.585574	0.028819	0.031498
RS	21	0.544036	1.334999	4197.771221	0.030179	0.033260
RS	22	0.603768	1.406412	4161.358160	0.029917	0.032910
RS	23	0.669041	1.406412	4333.134263	0.031152	0.034519
RS	24	0.740367	1.518796	4167.948137	0.029965	0.033132
RS	25	0.818308	1.518796	4318.035257	0.031044	0.034538
RS	26	0.903478	1.687087	4019.572744	0.028898	0.032064
RS	27	0.996547	1.687087	4147.884450	0.029820	0.033244
RS	28	1.098249	1.933003	3731.415773	0.026826	0.029797
RS	29	1.209382	1.933003	3841.489579	0.027618	0.030756
RS	30	1.330823	2.283497	3346.735309	0.024061	0.026659
RS	31	1.463527	2.283497	3443.561289	0.024757	0.027426
RS	32	1.608540	2.768819	2923.419777	0.021017	0.023124
RS	33	1.767001	2.768819	3011.131686	0.021648	0.023736
RS	34	1.940159	3.418150	2514.670807	0.018079	0.019648
RS	35	2.129378	3.418150	2595.560035	0.018660	0.020143
RS	36	2.336145	4.251678	2156.262914	0.015502	0.016554
RS	37	2.562090	4.251678	2231.152303	0.016040	0.016961
RS	38	2.808990	5.269860	1864.483065	0.013404	0.013998
RS	39	3.078789	5.269860	1933.548998	0.013901	0.014341
RS	40	3.373612	6.446669	1640.248871	0.011792	0.011999
RS	41	3.695778	6.446669	1703.583843	0.012248	0.012294
RS	42	4.047824	7.731504	1475.625868	0.010609	0.010495
RS	43	4.432522	7.731504	1533.378770	0.011024	0.010752
RS	44	4.852898	9.057807	1359.593704	0.009775	0.009393
RS	45	5.312264	9.057807	1411.857245	0.010150	0.009620
RS	46	5.814234	10.350162	1281.801918	0.009215	0.008605
RS	47	6.362760	10.350162	1328.422104	0.009550	0.008804
RS	48	6.962160	11.537070	1233.012424	0.008865	0.008053
RS	49	7.617152	11.537070	1273.411519	0.009155	0.008223
RS	50	8.332893	12.583300	1202.832815	0.008648	0.007659
RS	51	9.115017	12.583300	1235.945800	0.008886	0.007794
RS	52	9.969680	13.534125	1177.047622	0.008462	0.007322
RS	53	10.903610	13.534125	1201.592494	0.008639	0.007415
RS	54	11.924160	15.257280	1086.229349	0.007809	0.006593
RS	55	13.039361	15.257280	1104.985605	0.007944	0.006660
RS	56	14.257995	15.257280	1116.602753	0.008028	0.006684
RS	57	15.589653	15.257280	1120.153762	0.008053	0.006657
RS	58	17.044817	139.852902	127.348429	0.000916	0.000834
RS	59	18.634944	139.852902	138.450042	0.000995	0.000892
RS	60	20.372549	139.852902	150.440231	0.001082	0.000953
RS	61	22.271312	139.852902	163.373300	0.001175	0.001016
RS	62	24.346179	139.852902	177.303026	0.001275	0.001082
RS	63	26.613483	139.852902	16917.064735	0.121622	0.074791
PA	4+25*2+4+6 0.002277542 0.008828599 26.613483041 861.490181189 18.453866408 5.156428861 2.669052765 1.854035455 1.511587534 1.358198458 1.300154783 1.298202597 1.334998980 1.406411933 1.518796057 1.687086837 1.933002966 2.283497466 2.768818973 3.418150174 4.251677704 5.269860379 6.446669118 7.731504138 9.057807076 10.350162037 11.537070254 12.583300408 13.534124975 15.257279918 139.852902370
//
IT	5409
RD	12
LK	-114794.581041
QD	-401.504271 -> -304.850494
RI	0.0146945249
TR	0.001981	0.008943
MT	27.858293
MM	C_pi: 15.136766, n_recomb: 145007.449055
RS	0	0.000000	1617.780194	0.785271	0.000005	0.000000
RS	1	0.009354	1617.780194	0.858756	0.000006	0.000001
RS	2	0.019582	1617.780194	0.939120	0.000006	0.000003
RS	3	0.030768	1617.780194	1.027009	0.000007	0.000005
RS	4	0.042999	24.653529	73.680651	0.000508	0.000343
RS	5	0.056375	24.653529	80.531816	0.000555	0.000473
RS	6	0.071002	6.229910	347.969982	0.002400	0.002155
RS	7	0.086997	6.229910	379.525208	0.002617	0.002602
RS	8	0.104488	3.084079	834.660853	0.005756	0.005840
RS	9	0.123615	3.084079	906.907745	0.006254	0.006606
RS	10	0.144532	2.091746	1449.472463	0.009996	0.010567
RS	11	0.167404	2.091746	1567.181640	0.010808	0.011606
RS	12	0.192417	1.676801	2108.116019	0.014538	0.015522
RS	13	0.219768	1.676801	2266.569325	0.015631	0.016842
RS	14	0.249679	1.485614	2742.759079	0.018915	0.020269
RS	15	0.282386	1.485614	2931.436341	0.020216	0.021846
RS	16	0.318154	1.404820	3303.707254	0.022783	0.024524
RS	17	0.357267	1.404820	3509.619680	0.024203	0.026267
RS	18	0.400038	1.387642	3763.543272	0.025954	0.028088
RS	19	0.446810	1.387642	3973.802315	0.027404	0.029885
RS	20	0.497957	1.413238	4107.820059	0.028328	0.030820
RS	21	0.553888	1.413238	4310.940805	0.029729	0.032571
RS	22	0.615051	1.475789	4320.011526	0.029792	0.032570
RS	23	0.681935	1.475789	4506.694121	0.031079	0.034191
RS	24	0.755075	1.580857	4377.488530	0.030188	0.033137
RS	25	0.835056	1.580857	4541.813747	0.031321	0.034567
RS	26	0.922518	1.742994	4264.874728	0.029411	0.032374
RS	27	1.018162	1.742994	4405.530681	0.030381	0.033580
RS	28	1.122751	1.983680	3993.121451	0.027537	0.030332
RS	29	1.237124	1.983680	4113.179918	0.028365	0.031316
RS	30	1.362194	2.329750	3605.601099	0.024865	0.027323
RS	31	1.498964	2.329750	3710.320302	0.025587	0.028111
RS	32	1.648526	2.811511	3164.686829	0.021824	0.023826
RS	33	1.812078	2.811511	3258.819257	0.022473	0.024459
RS	34	1.990928	3.458471	2730.242189	0.018828	0.020324
RS	35	2.186507	3.458471	2816.638146	0.019424	0.020839
RS	36	2.400380	4.291296	2344.293095	0.016167	0.017171
RS	37	2.634259	4.291296	2424.092115	0.016717	0.017598
RS	38	2.890013	5.310673	2027.418441	0.013981	0.014547
RS	39	3.169690	5.310673	2100.902158	0.014488	0.014908
RS	40	3.475527	6.489982	1782.585041	0.012293	0.012487
RS	41	3.809972	6.489982	1849.839920	0.012757	0.012798
RS	42	4.175699	7.776608	1602.274248	0.011050	0.010934
RS	43	4.575635	7.776608	1663.398164	0.011471	0.011205
RS	44	5.012980	9.100426	1475.015504	0.010172	0.009797
RS	45	5.491233	9.100426	1530.020029	0.010551	0.010033
RS	46	6.014221	10.381049	1389.758141	0.009584	0.008985
RS	47	6.586127	10.381049	1438.357679	0.009919	0.009189
RS	48	7.211528	11.541261	1336.496795	0.009217	0.008419
RS	49	7.895426	11.541261	1377.897281	0.009502	0.008588
RS	50	8.643295	12.540398	1303.838492	0.008992	0.008016
RS	51	9.461117	12.540398	1336.652439	0.009218	0.008144
RS	52	10.355436	13.419108	1276.052752	0.008800	0.007671
RS	53	11.333406	13.419108	1298.612461	0.008955	0.007748
RS	54	12.402853	14.974625	1181.599832	0.008149	0.006931
RS	55	13.572333	14.974625	1196.906784	0.008254	0.006976
RS	56	14.851203	14.974625	1203.731231	0.008301	0.006972
RS	57	16.249695	14.974625	1201.113660	0.008283	0.006911
RS	58	17.778997	150.555475	124.223028	0.000857	0.000775
RS	59	19.451345	150.555475	135.242382	0.000933	0.000831
RS	60	21.280121	150.555475	147.169589	0.001015	0.000890
RS	61	23.279954	150.555475	160.064184	0.001104	0.000951
RS	62	25.466846	150.555475	173.986018	0.001200	0.001015
RS	63	27.858293	150.555475	17455.030406	0.120373	0.075724
PA	4+25*2+4+6 0.001981446 0.008942943 27.858293370 1617.780194016 24.653528935 6.229910256 3.084079478 2.091745555 1.676801104 1.485613757 1.404819887 1.387641623 1.413238128 1.475788552 1.580857228 1.742993985 1.983679552 2.329749910 2.811511411 3.458471073 4.291295572 5.310673394 6.489981938 7.776607762 9.100426326 10.381048640 11.541260872 12.540397584 13.419107772 14.974625100 150.555475371
//
IT	6243
RD	13
LK	-114605.932845
QD	-334.336535 -> -249.612476
RI	0.0133548700
TR	0.001732	0.009042
MT	29.041302
MM	C_pi: 15.481386, n_recomb: 149631.731944
RS	0	0.000000	2961.267393	0.445129	0.000003	0.000000
RS	1	0.009426	2961.267393	0.487105	0.000003	0.000001
RS	2	0.019740	2961.267393	0.533042	0.000004	0.000001
RS	3	0.031026	2961.267393	0.583314	0.000004	0.000003
RS	4	0.043376	32.083760	58.904267	0.000394	0.000275
RS	5	0.056890	32.083760	64.432083	0.000431	0.000377
RS	6	0.071678	7.378761	306.180373	0.002046	0.001897
RS	7	0.087860	7.378761	334.297020	0.002234	0.002282
RS	8	0.105567	3.513721	765.219637	0.005114	0.005332
RS	9	0.124943	3.513721	832.602053	0.005564	0.006005
RS	10	0.146145	2.337190	1358.966469	0.009082	0.009797
RS	11	0.169346	2.337190	1471.843395	0.009836	0.010719
RS	12	0.194734	1.847782	2011.197011	0.013441	0.014534
RS	13	0.222515	1.847782	2166.678636	0.014480	0.015732
RS	14	0.252914	1.617503	2659.171693	0.017771	0.019168
RS	15	0.286178	1.617503	2848.282327	0.019035	0.020638
RS	16	0.322578	1.513012	3252.220288	0.021735	0.023442
RS	17	0.362409	1.513012	3462.673213	0.023141	0.025107
RS	18	0.405994	1.479956	3758.064732	0.025115	0.027147
RS	19	0.453687	1.479956	3976.763194	0.026577	0.028900
RS	20	0.505876	1.493964	4156.334731	0.027777	0.030117
RS	21	0.562984	1.493964	4370.874822	0.029211	0.031855
RS	22	0.625475	1.547511	4424.330432	0.029568	0.032164
RS	23	0.693855	1.547511	4624.011754	0.030903	0.033796
RS	24	0.768681	1.645390	4532.662173	0.030292	0.033049
RS	25	0.850560	1.645390	4709.976890	0.031477	0.034503
RS	26	0.940157	1.801791	4459.082052	0.029800	0.032580
RS	27	1.038199	1.801791	4611.375717	0.030818	0.033814
RS	28	1.145482	2.038012	4209.446839	0.028132	0.030765
RS	29	1.262876	2.038012	4339.106809	0.028999	0.031775
RS	30	1.391337	2.380790	3826.049298	0.025570	0.027894
RS	31	1.531905	2.380790	3938.388494	0.026321	0.028706
RS	32	1.685723	2.860493	3374.521094	0.022552	0.024451
RS	33	1.854039	2.860493	3474.782295	0.023222	0.025105
RS	34	2.038220	3.506889	2920.548604	0.019518	0.020940
RS	35	2.239762	3.506889	3012.104446	0.020130	0.021475
RS	36	2.460300	4.340976	2512.055569	0.016788	0.017742
RS	37	2.701625	4.340976	2596.377931	0.017352	0.018188
RS	38	2.965697	5.363475	2173.907557	0.014528	0.015063
RS	39	3.254659	5.363475	2251.411527	0.015046	0.015441
RS	40	3.570858	6.546920	1911.317744	0.012773	0.012951
RS	41	3.916861	6.546920	1982.103986	0.013247	0.013276
RS	42	4.295477	7.836527	1717.412449	0.011478	0.011356
RS	43	4.709779	7.836527	1781.536325	0.011906	0.011638
RS	44	5.163133	9.158527	1580.486446	0.010563	0.010188
RS	45	5.659218	9.158527	1637.876749	0.010946	0.010433
RS	46	6.202063	10.427559	1488.960548	0.009951	0.009357
RS	47	6.796074	10.427559	1539.189180	0.010287	0.009565
RS	48	7.446075	11.560776	1432.193625	0.009571	0.008782
RS	49	8.157342	11.560776	1474.227477	0.009852	0.008950
RS	50	8.935652	12.512054	1397.916318	0.009342	0.008375
RS	51	9.787322	12.512054	1430.003643	0.009557	0.008494
RS	52	10.719268	13.317205	1368.993098	0.009149	0.008026
RS	53	11.739055	13.317205	1389.011103	0.009283	0.008086
RS	54	12.854965	14.698082	1273.227764	0.008509	0.007285
RS	55	14.076056	14.698082	1284.180912	0.008582	0.007305
RS	56	15.412244	14.698082	1285.278889	0.008590	0.007269
RS	57	16.874376	14.698082	1275.562393	0.008525	0.007171
RS	58	18.474323	159.468107	121.964413	0.000815	0.000732
RS	59	20.225076	159.468107	132.940403	0.000888	0.000787
RS	60	22.140850	159.468107	144.841360	0.000968	0.000844
RS	61	24.237198	159.468107	157.731029	0.001054	0.000904
RS	62	26.531140	159.468107	171.674115	0.001147	0.000967
RS	63	29.041302	159.468107	17806.207962	0.119000	0.076478
PA	4+25*2+4+6 0.001732166 0.009042229 29.041301648 2961.267392777 32.083760315 7.378761173 3.513721495 2.337190165 1.847782442 1.617503249 1.513011982 1.479956111 1.493964094 1.547510758 1.645389521 1.801791042 2.038011595 2.380789620 2.860492782 3.506889457 4.340976456 5.363474932 6.546919898 7.836527243 9.158526839 10.427559495 11.560775581 12.512053675 13.317204810 14.698082314 159.468106567
//
IT	8537
RD	14
LK	-114440.400926
QD	-276.574657 -> -202.200049
RI	0.0121812642
TR	0.001523	0.009131
MT	30.142781
MM	C_pi: 15.702747, n_recomb: 153022.364088
RS	0	0.000000	5200.417045	0.260572	0.000002	0.000000
RS	1	0.009490	5200.417045	0.285313	0.000002	0.000000
RS	2	0.019881	5200.417045	0.312404	0.000002	0.000001
RS	3	0.031258	5200.417045	0.342069	0.000002	0.000002
RS	4	0.043714	40.664439	47.892243	0.000313	0.000226
RS	5	0.057353	40.664439	52.422276	0.000343	0.000309
RS	6	0.072286	8.566692	272.163153	0.001779	0.001700
RS	7	0.088636	8.566692	297.419897	0.001944	0.002037
RS	8	0.106538	3.946902	704.380294	0.004603	0.004928
RS	9	0.126139	3.946902	767.297581	0.005014	0.005526
RS	10	0.147599	2.586103	1273.037081	0.008319	0.009154
RS	11	0.171097	2.586103	1380.803214	0.009024	0.009978
RS	12	0.196824	2.022519	1910.427089	0.012485	0.013674
RS	13	0.224993	2.022519	2061.715879	0.013473	0.014764
RS	14	0.255836	1.752694	2560.716589	0.016734	0.018174
RS	15	0.289605	1.752694	2748.167522	0.017959	0.019546
RS	16	0.326579	1.623872	3174.373729	0.020745	0.022432
RS	17	0.367062	1.623872	3386.713937	0.022132	0.024023
RS	18	0.411386	1.574362	3715.995750	0.024284	0.026237
RS	19	0.459917	1.574362	3940.318479	0.025750	0.027946
RS	20	0.513054	1.576375	4160.274996	0.027187	0.029402
RS	21	0.571234	1.576375	4383.622716	0.028647	0.031125
RS	22	0.634935	1.620700	4479.001042	0.029270	0.031711
RS	23	0.704681	1.620700	4689.543020	0.030646	0.033351
RS	24	0.781046	1.711375	4636.424477	0.030299	0.032888
RS	25	0.864659	1.711375	4825.190637	0.031533	0.034364
RS	26	0.956206	1.862255	4603.427069	0.030083	0.032697
RS	27	1.056441	1.862255	4766.380326	0.031148	0.033959
RS	28	1.166189	2.094497	4380.175707	0.028624	0.031107
RS	29	1.286352	2.094497	4518.852068	0.029531	0.032144
RS	30	1.417918	2.434764	4006.836965	0.026185	0.028382
RS	31	1.561971	2.434764	4126.404582	0.026966	0.029219
RS	32	1.719694	2.913483	3551.126614	0.023207	0.025005
RS	33	1.892385	2.913483	3657.173260	0.023900	0.025681
RS	34	2.081465	3.560642	3083.618741	0.020151	0.021498
RS	35	2.288489	3.560642	3179.976332	0.020781	0.022052
RS	36	2.515159	4.397464	2657.638150	0.017368	0.018268
RS	37	2.763341	4.397464	2746.105956	0.017946	0.018732
RS	38	3.035076	5.424570	2302.200169	0.015045	0.015543
RS	39	3.332598	5.424570	2383.344732	0.015575	0.015939
RS	40	3.658356	6.613461	2024.883257	0.013233	0.013387
RS	41	4.015029	6.613461	2098.837113	0.013716	0.013728
RS	42	4.405550	7.907071	1819.645515	0.011891	0.011757
RS	43	4.833132	7.907071	1886.431805	0.012328	0.012052
RS	44	5.301293	9.227905	1674.755199	0.010945	0.010564
RS	45	5.813882	9.227905	1734.222108	0.011333	0.010818
RS	46	6.375117	10.485699	1578.267630	0.010314	0.009719
RS	47	6.989614	10.485699	1629.839237	0.010651	0.009932
RS	48	7.662427	11.592078	1519.046932	0.009927	0.009139
RS	49	8.399091	11.592078	1561.435526	0.010204	0.009306
RS	50	9.205665	12.495546	1484.083954	0.009698	0.008732
RS	51	10.088784	12.495546	1515.139560	0.009901	0.008844
RS	52	11.055712	13.226986	1454.975798	0.009508	0.008385
RS	53	12.114403	13.226986	1472.055143	0.009620	0.008427
RS	54	13.273565	14.430065	1360.291899	0.008889	0.007653
RS	55	14.542733	14.430065	1366.133253	0.008928	0.007645
RS	56	15.932347	14.430065	1360.756553	0.008893	0.007576
RS	57	17.453836	14.430065	1343.237041	0.008778	0.007438
RS	58	19.119717	166.249639	120.657168	0.000788	0.000703
RS	59	20.943692	166.249639	131.641881	0.000860	0.000756
RS	60	22.940765	166.249639	143.568165	0.000938	0.000813
RS	61	25.127362	166.249639	156.503113	0.001023	0.000872
RS	62	27.521470	166.249639	170.515221	0.001114	0.000935
RS	63	30.142781	166.249639	17983.078386	0.117519	0.077095
PA	4+25*2+4+6 0.001522734 0.009131251 30.142781437 5200.417044908 40.664438819 8.566692122 3.946901628 2.586102798 2.022518602 1.752693909 1.623871758 1.574361929 1.576375140 1.620699963 1.711374509 1.862255458 2.094497086 2.434764180 2.913482741 3.560642396 4.397464053 5.424569869 6.613460597 7.907071429 9.227905185 10.485698746 11.592077544 12.495545912 13.226986016 14.430065003 166.249638830
//
IT	8859
RD	15
LK	-114295.346369
QD	-227.145118 -> -162.462420
RI	0.0111513299
TR	0.001348	0.009210
MT	31.158988
MM	C_pi: 15.818047, n_recomb: 155314.731636
RS	0	0.000000	8752.583795	0.157922	0.000001	0.000000
RS	1	0.009548	8752.583795	0.173007	0.000001	0.000000
RS	2	0.020007	8752.583795	0.189534	0.000001	0.000001
RS	3	0.031464	8752.583795	0.207642	0.000001	0.000001
RS	4	0.044016	50.169962	39.680416	0.000255	0.000190
RS	5	0.057766	50.169962	43.459336	0.000280	0.000259
RS	6	0.072829	9.744403	244.891138	0.001577	0.001552
RS	7	0.089330	9.744403	267.818076	0.001724	0.001853
RS	8	0.107406	4.369128	652.310354	0.004200	0.004613
RS	9	0.127209	4.369128	711.272903	0.004580	0.005151
RS	10	0.148902	2.832787	1193.895783	0.007687	0.008625
RS	11	0.172666	2.832787	1296.588031	0.008348	0.009366
RS	12	0.198699	2.198233	1810.457521	0.011657	0.012933
RS	13	0.227217	2.198233	1956.807835	0.012599	0.013929
RS	14	0.258458	1.889565	2454.207768	0.015802	0.017287
RS	15	0.292683	1.889565	2638.428754	0.016988	0.018570
RS	16	0.330174	1.736274	3078.420677	0.019821	0.021501
RS	17	0.371245	1.736274	3290.448411	0.021186	0.023021
RS	18	0.416238	1.669989	3646.063332	0.023475	0.025370
RS	19	0.465526	1.669989	3873.499002	0.024940	0.027034
RS	20	0.519520	1.659705	4128.062396	0.026579	0.028693
RS	21	0.578669	1.659705	4357.734487	0.028057	0.030397
RS	22	0.643466	1.694622	4491.463347	0.028918	0.031228
RS	23	0.714449	1.694622	4710.698862	0.030330	0.032872
RS	24	0.792209	1.778061	4694.751431	0.030227	0.032669
RS	25	0.877393	1.778061	4893.297937	0.031506	0.034165
RS	26	0.970711	1.923591	4702.163728	0.030275	0.032739
RS	27	1.072938	1.923591	4874.632451	0.031386	0.034028
RS	28	1.184925	2.152234	4507.952353	0.029025	0.031368
RS	29	1.307604	2.152234	4654.920141	0.029971	0.032432
RS	30	1.441996	2.490617	4149.299256	0.026715	0.028792
RS	31	1.589219	2.490617	4275.618921	0.027529	0.029653
RS	32	1.750499	2.969257	3694.895782	0.023790	0.025489
RS	33	1.927177	2.969257	3806.354515	0.024507	0.026186
RS	34	2.120723	3.618352	3219.269502	0.020727	0.021997
RS	35	2.332748	3.618352	3320.078931	0.021376	0.022571
RS	36	2.565017	4.459305	2780.551704	0.017903	0.018746
RS	37	2.819461	4.459305	2872.816696	0.018497	0.019228
RS	38	3.098199	5.492505	2411.699734	0.015528	0.015986
RS	39	3.403550	5.492505	2496.145130	0.016072	0.016397
RS	40	3.738054	6.688338	2122.654742	0.013667	0.013793
RS	41	4.104495	6.688338	2199.459204	0.014161	0.014148
RS	42	4.505922	7.987323	1908.363253	0.012287	0.012134
RS	43	4.945676	7.987323	1977.528594	0.012732	0.012441
RS	44	5.427416	9.308231	1757.229970	0.011314	0.010922
RS	45	5.955150	9.308231	1818.529668	0.011709	0.011185
RS	46	6.533271	10.555916	1657.107429	0.010669	0.010067
RS	47	7.166587	10.555916	1709.818178	0.011009	0.010285
RS	48	7.860370	11.636569	1596.505809	0.010279	0.009486
RS	49	8.620393	11.636569	1639.077740	0.010553	0.009652
RS	50	9.452979	12.493475	1561.813178	0.010056	0.009085
RS	51	10.365057	12.493475	1591.674099	0.010248	0.009188
RS	52	11.364216	13.152677	1533.508702	0.009874	0.008743
RS	53	12.458771	13.152677	1547.438045	0.009963	0.008768
RS	54	13.657830	14.179068	1442.237211	0.009286	0.008031
RS	55	14.971369	14.179068	1442.407988	0.009287	0.007994
RS	56	16.410320	14.179068	1430.042157	0.009207	0.007889
RS	57	17.986655	14.179068	1404.281958	0.009042	0.007708
RS	58	19.713492	170.857966	120.309301	0.000775	0.000685
RS	59	21.605201	170.857966	131.361625	0.000846	0.000738
RS	60	23.677522	170.857966	143.372848	0.000923	0.000795
RS	61	25.947699	170.857966	156.412697	0.001007	0.000854
RS	62	28.434623	170.857966	170.552562	0.001098	0.000918
RS	63	31.158988	170.857966	18011.659930	0.115969	0.077601
PA	4+25*2+4+6 0.001348396 0.009210378 31.158988113 8752.583794716 50.169961681 9.744403345 4.369128327 2.832786730 2.198232544 1.889564827 1.736274138 1.669989414 1.659705370 1.694621941 1.778061254 1.923591105 2.152233900 2.490616896 2.969257235 3.618351990 4.459304544 5.492504643 6.688338340 7.987323141 9.308230983 10.555915836 11.636568660 12.493475389 13.152677124 14.179068362 170.857965580
//
IT	13164
RD	16
LK	-114169.703857
QD	-185.455938 -> -130.138296
RI	0.0102658722
TR	0.001205	0.009276
MT	32.108674
MM	C_pi: 15.860182, n_recomb: 156732.823323
RS	0	0.000000	13313.741321	0.105268	0.000001	0.000000
RS	1	0.009600	13313.741321	0.115379	0.000001	0.000000
RS	2	0.020121	13313.741321	0.126461	0.000001	0.000000
RS	3	0.031652	13313.741321	0.138609	0.000001	0.000001
RS	4	0.044290	60.184456	33.604102	0.000214	0.000164
RS	5	0.058141	60.184456	36.823568	0.000235	0.000223
RS	6	0.073322	10.849960	223.684276	0.001427	0.001445
RS	7	0.089961	10.849960	244.783258	0.001562	0.001718
RS	8	0.108196	4.763104	609.384629	0.003888	0.004378
RS	9	0.128182	4.763104	665.017447	0.004243	0.004867
RS	10	0.150087	3.069954	1123.959030	0.007171	0.008202
RS	11	0.174094	3.069954	1221.943647	0.007796	0.008872
RS	12	0.200406	2.371276	1716.188547	0.010950	0.012306
RS	13	0.229244	2.371276	1857.378083	0.011851	0.013219
RS	14	0.260850	2.026020	2346.980167	0.014974	0.016508
RS	15	0.295491	2.026020	2527.031919	0.016123	0.017709
RS	16	0.333456	1.848856	2973.631246	0.018973	0.020658
RS	17	0.375067	1.848856	3183.774889	0.020313	0.022111
RS	18	0.420671	1.765890	3558.671051	0.022705	0.024561
RS	19	0.470654	1.765890	3787.238086	0.024164	0.026179
RS	20	0.525435	1.743270	4070.381066	0.025970	0.028007
RS	21	0.585474	1.743270	4304.269742	0.027462	0.029689
RS	22	0.651277	1.768752	4471.963555	0.028532	0.030735
RS	23	0.723397	1.768752	4697.934730	0.029974	0.032379
RS	24	0.802440	1.845038	4716.804435	0.030095	0.032411
RS	25	0.889071	1.845038	4923.529998	0.031414	0.033922
RS	26	0.984018	1.985454	4762.957354	0.030389	0.032721
RS	27	1.088080	1.985454	4943.782465	0.031543	0.034034
RS	28	1.202131	2.210943	4598.728004	0.029341	0.031557
RS	29	1.327131	2.210943	4753.224079	0.030327	0.032647
RS	30	1.464130	2.548141	4257.759130	0.027166	0.029128
RS	31	1.614280	2.548141	4390.335837	0.028012	0.030012
RS	32	1.778845	3.027711	3808.813676	0.024301	0.025905
RS	33	1.959207	3.027711	3925.326411	0.025045	0.026622
RS	34	2.156884	3.680101	3329.485559	0.021243	0.022436
RS	35	2.373536	3.680101	3434.441135	0.021913	0.023028
RS	36	2.610986	4.526895	2882.105410	0.018389	0.019172
RS	37	2.871231	4.526895	2977.880574	0.019000	0.019671
RS	38	3.156458	5.568249	2503.248978	0.015971	0.016384
RS	39	3.469066	5.568249	2590.725362	0.016530	0.016811
RS	40	3.811684	6.773313	2205.190514	0.014070	0.014163
RS	41	4.187191	6.773313	2284.602533	0.014576	0.014532
RS	42	4.598745	8.080125	1983.932396	0.012658	0.012481
RS	43	5.049807	8.080125	2055.271671	0.013113	0.012799
RS	44	5.544170	9.403640	1828.153837	0.011664	0.011254
RS	45	6.085989	9.403640	1891.127941	0.012066	0.011526
RS	46	6.679822	10.643818	1725.634865	0.011010	0.010394
RS	47	7.330660	10.643818	1779.379114	0.011353	0.010617
RS	48	8.043975	11.701444	1664.659326	0.010621	0.009816
RS	49	8.825767	11.701444	1707.362478	0.010893	0.009982
RS	50	9.682608	12.514737	1631.142387	0.010407	0.009424
RS	51	10.621702	12.514737	1659.797419	0.010590	0.009520
RS	52	11.650946	13.105012	1604.608363	0.010238	0.009095
RS	53	12.778993	13.105012	1615.371869	0.010307	0.009102
RS	54	14.015329	13.959935	1518.902393	0.009691	0.008413
RS	55	15.370349	13.959935	1513.076193	0.009654	0.008345
RS	56	16.855445	13.959935	1493.463057	0.009529	0.008201
RS	57	18.483105	13.959935	1459.299369	0.009311	0.007977
RS	58	20.267015	173.619827	120.843580	0.000771	0.000676
RS	59	22.222173	173.619827	132.022501	0.000842	0.000730
RS	60	24.365020	173.619827	144.179234	0.000920	0.000787
RS	61	26.713571	173.619827	157.385608	0.001004	0.000848
RS	62	29.287575	173.619827	171.715199	0.001096	0.000912
RS	63	32.108674	173.619827	17931.424316	0.114408	0.078009
PA	4+25*2+4+6 0.001204858 0.009275951 32.108674059 13313.741320746 60.184456254 10.849960411 4.763104199 3.069954301 2.371275779 2.026019902 1.848855532 1.765889887 1.743269970 1.768752237 1.845037883 1.985453765 2.210942550 2.548140691 3.027710516 3.680101067 4.526894685 5.568248637 6.773312670 8.080124767 9.403639539 10.643817541 11.701443932 12.514737183 13.105012316 13.959934979 173.619826579
//
IT	14588
RD	17
LK	-114062.773445
QD	-151.014321 -> -104.548245
RI	0.0095291318
TR	0.001088	0.009323
MT	33.025167
MM	C_pi: 15.867391, n_recomb: 157537.212949
RS	0	0.000000	23066.286399	0.061360	0.000000	0.000000
RS	1	0.009648	23066.286399	0.067283	0.000000	0.000000
RS	2	0.020228	23066.286399	0.073779	0.000000	0.000000
RS	3	0.031828	23066.286399	0.080902	0.000001	0.000000
RS	4	0.044547	70.156936	29.164236	0.000185	0.000146
RS	5	0.058494	70.156936	31.973649	0.000203	0.000197
RS	6	0.073786	11.818703	207.956527	0.001320	0.001373
RS	7	0.090554	11.818703	227.700909	0.001445	0.001626
RS	8	0.108939	5.110561	575.855274	0.003655	0.004214
RS	9	0.129099	5.110561	628.872897	0.003992	0.004665
RS	10	0.151203	3.289870	1065.034623	0.006761	0.007876
RS	11	0.175440	3.289870	1158.947921	0.007357	0.008488
RS	12	0.202016	2.537560	1631.693808	0.010358	0.011790
RS	13	0.231156	2.537560	1767.973028	0.011223	0.012631
RS	14	0.263107	2.159665	2245.540449	0.014254	0.015837
RS	15	0.298142	2.159665	2421.104563	0.015368	0.016965
RS	16	0.336556	1.960114	2868.643092	0.018209	0.019910
RS	17	0.378677	1.960114	3076.005632	0.019526	0.021300
RS	18	0.424862	1.861057	3464.073165	0.021989	0.023823
RS	19	0.475503	1.861057	3692.425978	0.023438	0.025396
RS	20	0.531030	1.826382	3998.397312	0.025381	0.027361
RS	21	0.591915	1.826382	4234.919246	0.026882	0.029020
RS	22	0.658674	1.842649	4431.784275	0.028132	0.030250
RS	23	0.731874	1.842649	4662.906473	0.029599	0.031890
RS	24	0.812137	1.912051	4713.274338	0.029918	0.032131
RS	25	0.900144	1.912051	4926.800087	0.031274	0.033654
RS	26	0.996643	2.047747	4795.316594	0.030439	0.032659
RS	27	1.102452	2.047747	4983.446125	0.031633	0.033991
RS	28	1.218470	2.270670	4660.469074	0.029583	0.031688
RS	29	1.345682	2.270670	4821.775376	0.030607	0.032800
RS	30	1.485168	2.607551	4338.530938	0.027540	0.029399
RS	31	1.638112	2.607551	4476.900590	0.028418	0.030304
RS	32	1.805813	3.089297	3897.667081	0.024741	0.026255
RS	33	1.989695	3.089297	4018.919179	0.025511	0.026991
RS	34	2.191318	3.746695	3417.806078	0.021695	0.022813
RS	35	2.412394	3.746695	3526.663386	0.022386	0.023423
RS	36	2.654802	4.601594	2964.881982	0.018820	0.019544
RS	37	2.920597	4.601594	3063.954488	0.019449	0.020059
RS	38	3.212038	5.653917	2578.767040	0.016369	0.016735
RS	39	3.531599	5.653917	2669.084116	0.016943	0.017177
RS	40	3.881992	6.871572	2273.930107	0.014434	0.014491
RS	41	4.266192	6.871572	2355.787994	0.014954	0.014873
RS	42	4.687463	8.189995	2047.462304	0.012997	0.012790
RS	43	5.149379	8.189995	2120.852804	0.013463	0.013120
RS	44	5.655862	9.520224	1888.395958	0.011987	0.011554
RS	45	6.211214	9.520224	1952.971853	0.012397	0.011834
RS	46	6.820149	10.757173	1784.546027	0.011328	0.010693
RS	47	7.487836	10.757173	1839.311826	0.011675	0.010920
RS	48	8.219945	11.796190	1724.066259	0.010944	0.010121
RS	49	9.022691	11.796190	1766.957892	0.011216	0.010288
RS	50	9.902889	12.570378	1692.532660	0.010744	0.009744
RS	51	10.868013	12.570378	1720.106037	0.010919	0.009833
RS	52	11.926257	13.096572	1668.658872	0.010592	0.009430
RS	53	13.086605	13.096572	1676.415304	0.010641	0.009420
RS	54	14.358908	13.788336	1590.399651	0.010095	0.008790
RS	55	15.753969	13.788336	1578.479986	0.010020	0.008689
RS	56	17.283632	13.788336	1551.602949	0.009849	0.008507
RS	57	18.960883	13.788336	1509.118849	0.009579	0.008239
RS	58	20.799964	175.091670	122.118201	0.000775	0.000676
RS	59	22.816487	175.091670	133.477102	0.000847	0.000730
RS	60	25.027573	175.091670	145.834793	0.000926	0.000789
RS	61	27.451996	175.091670	159.264842	0.001011	0.000851
RS	62	30.110337	175.091670	173.842518	0.001104	0.000917
RS	63	33.025167	175.091670	17785.565309	0.112898	0.078324
PA	4+25*2+4+6 0.001087569 0.009322841 33.025167107 23066.286399467 70.156935669 11.818703181 5.110561321 3.289870318 2.537560183 2.159665212 1.960113502 1.861056832 1.826382468 1.842649326 1.912050705 2.047746530 2.270670044 2.607551079 3.089296570 3.746695188 4.601593826 5.653916982 6.871571877 8.189995133 9.520223662 10.757173341 11.796190441 12.570378075 13.096571538 13.788335747 175.091669529
//
IT	14435
RD	18
LK	-113973.322014
QD	-123.162223 -> -84.648897
RI	0.0089365865
TR	0.000992	0.009347
MT	33.943348
MM	C_pi: 15.871160, n_recomb: 157951.943227
RS	0	0.000000	35895.483307	0.039721	0.000000	0.000000
RS	1	0.009696	35895.483307	0.043574	0.000000	0.000000
RS	2	0.020332	35895.483307	0.047801	0.000000	0.000000
RS	3	0.032000	35895.483307	0.052439	0.000000	0.000000
RS	4	0.044798	79.468164	25.982582	0.000164	0.000132
RS	5	0.058838	79.468164	28.498547	0.000180	0.000179
RS	6	0.074239	12.596467	197.086830	0.001248	0.001328
RS	7	0.091134	12.596467	215.910529	0.001367	0.001568
RS	8	0.109666	5.396208	551.476406	0.003491	0.004112
RS	9	0.129995	5.396208	602.623077	0.003815	0.004535
RS	10	0.152296	3.485290	1017.918515	0.006444	0.007637
RS	11	0.176758	3.485290	1108.562457	0.007018	0.008202
RS	12	0.203593	2.693148	1559.346248	0.009872	0.011374
RS	13	0.233030	2.693148	1691.295577	0.010708	0.012156
RS	14	0.265320	2.288098	2154.276001	0.013639	0.015271
RS	15	0.300742	2.288098	2325.515762	0.014723	0.016337
RS	16	0.339598	2.068503	2769.820555	0.017536	0.019259
RS	17	0.382222	2.068503	2974.073893	0.018829	0.020592
RS	18	0.428978	1.954468	3370.278643	0.021337	0.023164
RS	19	0.480268	1.954468	3597.648427	0.022777	0.024694
RS	20	0.536531	1.908368	3921.260400	0.024826	0.026769
RS	21	0.598250	1.908368	4159.345663	0.026333	0.028403
RS	22	0.665952	1.915888	4380.613815	0.027734	0.029790
RS	23	0.740219	1.915888	4615.702571	0.029222	0.031423
RS	24	0.821688	1.978850	4693.778227	0.029716	0.031847
RS	25	0.911055	1.978850	4912.993241	0.031104	0.033378
RS	26	1.009087	2.110362	4808.178583	0.030441	0.032568
RS	27	1.116625	2.110362	5002.710647	0.031672	0.033917
RS	28	1.234589	2.331446	4700.956071	0.029762	0.031771
RS	29	1.363992	2.331446	4868.426469	0.030822	0.032903
RS	30	1.505941	2.669031	4398.010995	0.027844	0.029613
RS	31	1.661654	2.669031	4541.747430	0.028754	0.030537
RS	32	1.832465	3.154381	3966.504652	0.025112	0.026544
RS	33	2.019838	3.154381	4092.215167	0.025908	0.027298
RS	34	2.225378	3.818787	3488.085714	0.022083	0.023131
RS	35	2.450848	3.818787	3600.642741	0.022796	0.023756
RS	36	2.698180	4.684497	3031.778957	0.019194	0.019860
RS	37	2.969492	4.684497	3133.987379	0.019841	0.020389
RS	38	3.267112	5.751260	2640.430442	0.016717	0.017034
RS	39	3.593589	5.751260	2733.454202	0.017306	0.017490
RS	40	3.951721	6.985749	2330.530178	0.014755	0.014772
RS	41	4.344578	6.985749	2414.729808	0.015288	0.015166
RS	42	4.775526	8.320708	2100.225781	0.013297	0.013059
RS	43	5.248260	8.320708	2175.602668	0.013774	0.013399
RS	44	5.766830	9.663026	1938.956457	0.012276	0.011816
RS	45	6.335681	9.663026	2005.120608	0.012694	0.012104
RS	46	6.959687	10.902410	1834.624786	0.011615	0.010957
RS	47	7.644198	10.902410	1890.464217	0.011969	0.011189
RS	48	8.395079	11.928452	1775.353776	0.011240	0.010395
RS	49	9.218767	11.928452	1818.565749	0.011513	0.010562
RS	50	10.122319	12.669166	1746.468090	0.011057	0.010035
RS	51	11.113480	12.669166	1773.179698	0.011226	0.010118
RS	52	12.200744	13.136959	1726.033260	0.010928	0.009741
RS	53	13.393431	13.136959	1731.070921	0.010959	0.009716
RS	54	14.701760	13.675312	1656.799810	0.010489	0.009151
RS	55	16.136947	13.675312	1638.886351	0.010376	0.009017
RS	56	17.711289	13.675312	1604.928159	0.010161	0.008798
RS	57	19.438280	13.675312	1554.401630	0.009841	0.008487
RS	58	21.332722	175.840347	123.960297	0.000785	0.000681
RS	59	23.410849	175.840347	135.543095	0.000858	0.000737
RS	60	25.690473	175.840347	148.147778	0.000938	0.000797
RS	61	28.191130	175.840347	161.849438	0.001025	0.000861
RS	62	30.934252	175.840347	176.724713	0.001119	0.000929
RS	63	33.943348	175.840347	17608.455010	0.111480	0.078551
PA	4+25*2+4+6 0.000991865 0.009346984 33.943348237 35895.483306541 79.468163721 12.596466969 5.396208382 3.485290060 2.693148417 2.288097794 2.068502749 1.954468325 1.908368426 1.915887901 1.978850015 2.110361704 2.331446127 2.669031110 3.154381247 3.818786598 4.684496875 5.751260023 6.985748596 8.320707764 9.663025746 10.902410302 11.928452038 12.669165574 13.136959074 13.675311805 175.840347151
//
IT	11509
RD	19
LK	-113899.356687
QD	-101.022981 -> -69.289161
RI	0.0084703108
TR	0.000913	0.009347
MT	34.888837
MM	C_pi: 15.890961, n_recomb: 158134.996458
RS	0	0.000000	54582.443735	0.026278	0.000000	0.000000
RS	1	0.009744	54582.443735	0.028840	0.000000	0.000000
RS	2	0.020437	54582.443735	0.031652	0.000000	0.000000
RS	3	0.032172	54582.443735	0.034738	0.000000	0.000000
RS	4	0.045051	87.833131	23.690494	0.000150	0.000123
RS	5	0.059184	87.833131	25.996252	0.000164	0.000166
RS	6	0.074694	13.154190	190.369998	0.001204	0.001307
RS	7	0.091716	13.154190	208.653270	0.001319	0.001539
RS	8	0.110397	5.611656	535.446875	0.003386	0.004062
RS	9	0.130897	5.611656	585.431404	0.003702	0.004466
RS	10	0.153395	3.651448	982.180541	0.006211	0.007473
RS	11	0.178085	3.651448	1070.395242	0.006769	0.008002
RS	12	0.205181	2.834905	1499.754295	0.009484	0.011048
RS	13	0.234917	2.834905	1628.119182	0.010296	0.011781
RS	14	0.267551	2.409331	2075.159446	0.013123	0.014801
RS	15	0.303364	2.409331	2242.529625	0.014181	0.015814
RS	16	0.342667	2.172711	2680.682899	0.016952	0.018700
RS	17	0.385800	2.172711	2881.885669	0.018224	0.019984
RS	18	0.433135	2.045228	3282.268877	0.020756	0.022584
RS	19	0.485082	2.045228	3508.314069	0.022186	0.024076
RS	20	0.542091	1.988597	3845.152544	0.024316	0.026237
RS	21	0.604655	1.988597	4084.140388	0.025827	0.027847
RS	22	0.673315	1.988004	4325.458639	0.027353	0.029364
RS	23	0.748665	1.988004	4563.670992	0.028859	0.030991
RS	24	0.831357	2.045099	4665.612508	0.029504	0.031573
RS	25	0.922106	2.045099	4889.649520	0.030921	0.033110
RS	26	1.021697	2.173050	4808.612464	0.030408	0.032462
RS	27	1.130993	2.173050	5008.789563	0.031674	0.033827
RS	28	1.250938	2.393068	4726.618342	0.029890	0.031821
RS	29	1.382570	2.393068	4899.674604	0.030984	0.032971
RS	30	1.527028	2.732417	4441.690526	0.028088	0.029780
RS	31	1.685562	2.732417	4590.393229	0.029028	0.030722
RS	32	1.859542	3.222871	4019.760257	0.025420	0.026781
RS	33	2.050476	3.222871	4149.661370	0.026241	0.027551
RS	34	2.260013	3.896380	3543.795295	0.022410	0.023394
RS	35	2.489967	3.896380	3659.865242	0.023144	0.024035
RS	36	2.742327	4.775761	3085.476645	0.019512	0.020123
RS	37	3.019276	4.775761	3190.680139	0.020177	0.020666
RS	38	3.323211	5.860735	2690.284100	0.017013	0.017284
RS	39	3.656760	5.860735	2785.905324	0.017617	0.017752
RS	40	4.022810	7.116746	2376.560332	0.015029	0.015008
RS	41	4.424527	7.116746	2463.023836	0.015575	0.015413
RS	42	4.865386	8.473716	2143.449225	0.013555	0.013284
RS	43	5.349201	8.473716	2220.773636	0.014044	0.013633
RS	44	5.880158	9.834202	1980.790147	0.012526	0.012038
RS	45	6.462850	9.834202	2048.555260	0.012954	0.012334
RS	46	7.102319	11.082319	1876.628502	0.011867	0.011183
RS	47	7.804095	11.082319	1933.621742	0.012228	0.011421
RS	48	8.574251	12.101657	1819.101187	0.011503	0.010633
RS	49	9.419450	12.101657	1862.800429	0.011780	0.010803
RS	50	10.347002	12.814863	1793.387071	0.011341	0.010293
RS	51	11.364933	12.814863	1819.506344	0.011506	0.010372
RS	52	12.482048	13.230140	1777.024791	0.011237	0.010023
RS	53	13.708013	13.230140	1779.710173	0.011254	0.009984
RS	54	15.053432	13.624728	1718.098320	0.010865	0.009491
RS	55	16.529946	13.624728	1694.438618	0.010715	0.009325
RS	56	18.150328	13.624728	1653.728283	0.010458	0.009069
RS	57	19.928596	13.624728	1595.575337	0.010090	0.008717
RS	58	21.880134	176.295742	126.206154	0.000798	0.000689
RS	59	24.021826	176.295742	138.046333	0.000873	0.000747
RS	60	26.372199	176.295742	150.933373	0.000954	0.000809
RS	61	28.951586	176.295742	164.943764	0.001043	0.000875
RS	62	31.782303	176.295742	180.155306	0.001139	0.000945
RS	63	34.888837	176.295742	17422.046958	0.110172	0.078697
PA	4+25*2+4+6 0.000913472 0.009346960 34.888837468 54582.443735104 87.833130626 13.154190381 5.611656071 3.651447572 2.834904729 2.409331457 2.172710572 2.045227787 1.988596671 1.988004158 2.045098943 2.173049722 2.393067662 2.732417278 3.222871257 3.896379783 4.775761438 5.860735153 7.116746039 8.473716156 9.834201996 11.082318876 12.101656591 12.814863256 13.230140470 13.624728393 176.295742318
//
IT	23095
RD	20
LK	-113838.443471
QD	-83.609113 -> -57.424446
RI	0.0081069969
TR	0.000849	0.009324
MT	35.875574
MM	C_pi: 15.935485, n_recomb: 158182.857268
RS	0	0.000000	78833.992602	0.018290	0.000000	0.000000
RS	1	0.009792	78833.992602	0.020082	0.000000	0.000000
RS	2	0.020543	78833.992602	0.022050	0.000000	0.000000
RS	3	0.032347	78833.992602	0.024210	0.000000	0.000000
RS	4	0.045307	94.828593	22.097287	0.000140	0.000116
RS	5	0.059536	94.828593	24.258971	0.000153	0.000157
RS	6	0.075158	13.494788	187.041770	0.001182	0.001305
RS	7	0.092310	13.494788	205.100897	0.001297	0.001533
RS	8	0.111141	5.755761	526.695435	0.003330	0.004055
RS	9	0.131816	5.755761	576.154046	0.003642	0.004448
RS	10	0.154516	3.786111	956.714607	0.006048	0.007370
RS	11	0.179439	3.786111	1043.297585	0.006596	0.007873
RS	12	0.206802	2.961087	1452.139735	0.009180	0.010796
RS	13	0.236845	2.961087	1577.691343	0.009974	0.011493
RS	14	0.269830	2.522066	2008.273525	0.012696	0.014414
RS	15	0.306044	2.522066	2172.353884	0.013733	0.015384
RS	16	0.345805	2.271809	2602.419111	0.016452	0.018224
RS	17	0.389459	2.271809	2800.843578	0.017706	0.019469
RS	18	0.437388	2.132645	3202.424308	0.020245	0.022080
RS	19	0.490010	2.132645	3427.073570	0.021665	0.023540
RS	20	0.547785	2.066541	3773.527033	0.023855	0.025765
RS	21	0.611218	2.066541	4013.039398	0.025370	0.027355
RS	22	0.680862	2.058549	4270.667427	0.026998	0.028980
RS	23	0.757325	2.058549	4511.414236	0.028520	0.030600
RS	24	0.841277	2.110392	4633.664971	0.029293	0.031317
RS	25	0.933448	2.110392	4861.848755	0.030736	0.032860
RS	26	1.034646	2.235416	4801.636615	0.030355	0.032353
RS	27	1.145753	2.235416	5006.819349	0.031652	0.033731
RS	28	1.267740	2.455117	4742.215439	0.029979	0.031849
RS	29	1.401672	2.455117	4920.333608	0.031105	0.033016
RS	30	1.548719	2.797254	4473.764177	0.028282	0.029912
RS	31	1.710165	2.797254	4627.047024	0.029251	0.030871
RS	32	1.887420	3.294235	4060.953239	0.025673	0.026973
RS	33	2.082032	3.294235	4194.774324	0.026519	0.027759
RS	34	2.295702	3.978849	3587.777562	0.022681	0.023611
RS	35	2.530294	3.978849	3707.168197	0.023436	0.024264
RS	36	2.787858	4.874691	3128.209342	0.019776	0.020338
RS	37	3.070643	4.874691	3236.264825	0.020459	0.020893
RS	38	3.381120	5.981594	2730.078423	0.017259	0.017488
RS	39	3.721998	5.981594	2828.188493	0.017879	0.017967
RS	40	4.096257	7.263815	2413.396609	0.015257	0.015199
RS	41	4.507163	7.263815	2502.047763	0.015817	0.015615
RS	42	4.958307	8.648351	2178.217194	0.013770	0.013467
RS	43	5.453627	8.648351	2257.451587	0.014271	0.013826
RS	44	5.997450	10.033164	2014.763658	0.012737	0.012219
RS	45	6.594526	10.033164	2084.142749	0.013176	0.012523
RS	46	7.250068	11.296443	1911.236840	0.012082	0.011370
RS	47	7.969803	11.296443	1969.464657	0.012451	0.011614
RS	48	8.760015	12.315297	1855.844427	0.011732	0.010835
RS	49	9.627607	12.315297	1900.201064	0.012013	0.011007
RS	50	10.580155	13.006848	1833.678865	0.011592	0.010516
RS	51	11.625979	13.006848	1859.488138	0.011755	0.010592
RS	52	12.774212	13.375027	1821.896664	0.011518	0.010273
RS	53	14.034883	13.375027	1822.629225	0.011522	0.010221
RS	54	15.419001	13.634476	1774.275804	0.011217	0.009805
RS	55	16.938655	13.634476	1745.216648	0.011033	0.009609
RS	56	18.607117	13.634476	1698.178556	0.010736	0.009317
RS	57	20.438959	13.634476	1632.901528	0.010323	0.008926
RS	58	22.450178	176.723136	128.720685	0.000814	0.000701
RS	59	24.658340	176.723136	140.842157	0.000890	0.000760
RS	60	27.082730	176.723136	154.036958	0.000974	0.000824
RS	61	29.744522	176.723136	168.382892	0.001064	0.000892
RS	62	32.666962	176.723136	183.958788	0.001163	0.000964
RS	63	35.875574	176.723136	17237.827092	0.108974	0.078768
PA	4+25*2+4+6 0.000848796 0.009323875 35.875573503 78833.992602122 94.828593152 13.494787557 5.755760754 3.786111059 2.961086697 2.522065521 2.271808571 2.132644820 2.066541379 2.058549255 2.110392429 2.235415588 2.455117452 2.797254228 3.294235124 3.978849500 4.874690758 5.981593574 7.263815221 8.648350646 10.033164268 11.296443272 12.315297093 13.006847708 13.375027450 13.634475995 176.723136036
//
IT	19294
RD	21
LK	-113788.136356
QD	-69.963660 -> -48.205339
RI	0.0078218341
TR	0.000795	0.009281
MT	36.908108
MM	C_pi: 16.006318, n_recomb: 158149.673155
RS	0	0.000000	116788.695199	0.012406	0.000000	0.000000
RS	1	0.009842	116788.695199	0.013627	0.000000	0.000000
RS	2	0.020652	116788.695199	0.014969	0.000000	0.000000
RS	3	0.032526	116788.695199	0.016443	0.000000	0.000000
RS	4	0.045568	100.760021	20.934856	0.000132	0.000112
RS	5	0.059894	100.760021	22.993342	0.000145	0.000150
RS	6	0.075630	13.636724	186.496660	0.001179	0.001315
RS	7	0.092915	13.636724	204.595769	0.001294	0.001545
RS	8	0.111901	5.832912	524.142614	0.003314	0.004081
RS	9	0.132755	5.832912	573.628958	0.003627	0.004470
RS	10	0.155662	3.889515	940.110916	0.005944	0.007315
RS	11	0.180823	3.889515	1025.773190	0.006486	0.007802
RS	12	0.208460	3.071156	1415.081264	0.008948	0.010606
RS	13	0.238818	3.071156	1538.538560	0.009728	0.011276
RS	14	0.272163	2.625735	1952.590169	0.012346	0.014097
RS	15	0.308789	2.625735	2113.974080	0.013367	0.015035
RS	16	0.349020	2.365243	2534.803335	0.016028	0.017822
RS	17	0.393211	2.365243	2730.813914	0.017267	0.019033
[truncated: 10,183,007 more chars]
