# Supplementary material for: Recent speciation associated with range expansion and a shift to self-fertilization in North American Arabidopsis
Source: Nat Commun. 2022 Dec 8;13:7564. doi: 10.1038/s41467-022-35368-1 (PMC9732334; doi:10.1038/s41467-022-35368-1)
Supplement: Supplementary file 5 — Source Data [file 41467_2022_35368_MOESM5_ESM.zip › Source Data/SuppFig18-2_lyrON2_03.psmc]

CC
CC	Brief Description of the file format:
CC	  CC  comments
CC	  MM  useful-messages
CC	  RD  round-of-iterations
CC	  LL  \log[P(sequence)]
CC	  QD  Q-before-opt Q-after-opt
CC	  TR  \theta_0 \rho_0
CC	  RS  k t_k \lambda_k \pi_k \sum_{l\not=k}A_{kl} A_{kk}
CC	  DC  begin end best-k t_k+\Delta_k max-prob
CC
MM	Version: 0.6.5-r67
MM	pattern:4+25*2+4+6, n:63, n_free_lambdas:28
MM	n_iterations:25, skip:1, max_t:5, theta/rho:5
MM	is_decoding:0
MM	n_seqs:25, sum_L:1193981, sum_n:39215
RD	0
LK	0.000000
QD	0.000000 -> 0.000000
RI	inf
TR	0.033395	0.006679
MT	5.000000
MM	C_pi: 1.000000, n_recomb: 7948.145731
RS	0	0.000000	1.000000	50.851204	0.006398	0.000000
RS	1	0.006440	1.000000	53.768561	0.006765	0.000000
RS	2	0.013294	1.000000	56.829040	0.007150	0.000000
RS	3	0.020590	1.000000	60.036452	0.007554	0.000000
RS	4	0.028356	1.000000	63.394241	0.007976	0.000000
RS	5	0.036622	1.000000	66.905401	0.008418	0.000000
RS	6	0.045421	1.000000	70.572377	0.008879	0.000000
RS	7	0.054785	1.000000	74.396959	0.009360	0.000000
RS	8	0.064753	1.000000	78.380171	0.009861	0.000000
RS	9	0.075363	1.000000	82.522137	0.010383	0.000000
RS	10	0.086656	1.000000	86.821940	0.010924	0.000000
RS	11	0.098677	1.000000	91.277475	0.011484	0.000000
RS	12	0.111471	1.000000	95.885280	0.012064	0.000000
RS	13	0.125090	1.000000	100.640363	0.012662	0.000000
RS	14	0.139585	1.000000	105.536010	0.013278	0.000000
RS	15	0.155014	1.000000	110.563594	0.013911	0.000000
RS	16	0.171437	1.000000	115.712367	0.014558	0.000000
RS	17	0.188917	1.000000	120.969247	0.015220	0.000000
RS	18	0.207523	1.000000	126.318608	0.015893	0.000000
RS	19	0.227327	1.000000	131.742064	0.016575	0.000000
RS	20	0.248406	1.000000	137.218261	0.017264	0.000000
RS	21	0.270843	1.000000	142.722683	0.017957	0.000000
RS	22	0.294725	1.000000	148.227468	0.018649	0.000000
RS	23	0.320144	1.000000	153.701259	0.019338	0.000000
RS	24	0.347201	1.000000	159.109086	0.020018	0.000000
RS	25	0.376000	1.000000	164.412293	0.020686	0.000000
RS	26	0.406654	1.000000	169.568521	0.021334	0.000000
RS	27	0.439282	1.000000	174.531772	0.021959	0.000000
RS	28	0.474011	1.000000	179.252541	0.022553	0.000000
RS	29	0.510976	1.000000	183.678062	0.023110	0.000000
RS	30	0.550322	1.000000	187.752662	0.023622	0.000000
RS	31	0.592202	1.000000	191.418243	0.024083	0.000000
RS	32	0.636779	1.000000	194.614914	0.024486	0.000000
RS	33	0.684227	1.000000	197.281768	0.024821	0.000000
RS	34	0.734730	1.000000	199.357837	0.025082	0.000000
RS	35	0.788485	1.000000	200.783204	0.025262	0.000000
RS	36	0.845702	1.000000	201.500292	0.025352	0.000000
RS	37	0.906604	1.000000	201.455313	0.025346	0.000000
RS	38	0.971428	1.000000	200.599866	0.025239	0.000000
RS	39	1.040426	1.000000	198.892645	0.025024	0.000000
RS	40	1.113868	1.000000	196.301239	0.024698	0.000000
RS	41	1.192040	1.000000	192.803956	0.024258	0.000000
RS	42	1.275245	1.000000	188.391611	0.023703	0.000000
RS	43	1.363809	1.000000	183.069212	0.023033	0.000000
RS	44	1.458076	1.000000	176.857427	0.022251	0.000000
RS	45	1.558414	1.000000	169.793773	0.021363	0.000000
RS	46	1.665214	1.000000	161.933377	0.020374	0.000000
RS	47	1.778891	1.000000	153.349246	0.019294	0.000000
RS	48	1.899889	1.000000	144.131912	0.018134	0.000000
RS	49	2.028679	1.000000	134.388400	0.016908	0.000000
RS	50	2.165763	1.000000	124.240432	0.015631	0.000000
RS	51	2.311675	1.000000	113.821864	0.014321	0.000000
RS	52	2.466983	1.000000	103.275375	0.012994	0.000000
RS	53	2.632293	1.000000	92.748462	0.011669	0.000000
RS	54	2.808249	1.000000	82.388903	0.010366	0.000000
RS	55	2.995536	1.000000	72.339850	0.009101	0.000000
RS	56	3.194884	1.000000	62.734812	0.007893	0.000000
RS	57	3.407070	1.000000	53.692808	0.006755	0.000000
RS	58	3.632920	1.000000	45.314001	0.005701	0.000000
RS	59	3.873315	1.000000	37.676118	0.004740	0.000000
RS	60	4.129191	1.000000	30.831945	0.003879	0.000000
RS	61	4.401545	1.000000	24.808110	0.003121	0.000000
RS	62	4.691438	1.000000	19.605276	0.002467	0.000000
RS	63	5.000000	1.000000	54.445439	0.006850	0.000000
PA	4+25*2+4+6 0.033395376 0.006679075 5.000000000 1.000000000 1.000000000 1.000000000 1.000000000 1.000000000 1.000000000 1.000000000 1.000000000 1.000000000 1.000000000 1.000000000 1.000000000 1.000000000 1.000000000 1.000000000 1.000000000 1.000000000 1.000000000 1.000000000 1.000000000 1.000000000 1.000000000 1.000000000 1.000000000 1.000000000 1.000000000 1.000000000 1.000000000
//
IT	8929
RD	1
LK	-134365.139310
QD	-8110.456859 -> -2740.762993
RI	0.1117442079
TR	0.018225	0.004119
MT	11.628489
MM	C_pi: 1.958778, n_recomb: 9594.806736
RS	0	0.000000	0.441296	168.621930	0.017574	0.000405
RS	1	0.007856	0.441296	178.538607	0.018608	0.003080
RS	2	0.016330	0.441296	188.764224	0.019674	0.007528
RS	3	0.025469	0.441296	199.263232	0.020768	0.013352
RS	4	0.035326	0.338715	272.596233	0.028411	0.019931
RS	5	0.045957	0.338715	284.584212	0.029660	0.026096
RS	6	0.057424	0.340597	294.731452	0.030718	0.031011
RS	7	0.069791	0.340597	306.124239	0.031905	0.034689
RS	8	0.083131	0.372096	290.696699	0.030297	0.037450
RS	9	0.097518	0.372096	301.197511	0.031392	0.039226
RS	10	0.113035	0.427594	271.503529	0.028297	0.039630
RS	11	0.129772	0.427594	281.173392	0.029305	0.038620
RS	12	0.147823	0.506382	245.962078	0.025635	0.036773
RS	13	0.167292	0.506382	254.907131	0.026567	0.034751
RS	14	0.188291	0.603148	221.889537	0.023126	0.032866
RS	15	0.210940	0.603148	230.175122	0.023990	0.031144
RS	16	0.235368	0.717061	200.916204	0.020940	0.029521
RS	17	0.261715	0.717061	208.595194	0.021740	0.027941
RS	18	0.290132	0.849561	182.849112	0.019057	0.026384
RS	19	0.320782	0.849561	189.970776	0.019799	0.024856
RS	20	0.353839	1.000765	167.584941	0.017466	0.023377
RS	21	0.389494	1.000765	174.195303	0.018155	0.021967
RS	22	0.427950	1.169838	154.908882	0.016145	0.020643
RS	23	0.469426	1.169838	161.050039	0.016785	0.019405
RS	24	0.514162	1.356070	144.430126	0.015053	0.018249
RS	25	0.562411	1.356070	150.138467	0.015648	0.017166
RS	26	0.614452	1.558516	135.768632	0.014150	0.016150
RS	27	0.670581	1.558516	141.073453	0.014703	0.015198
RS	28	0.731119	1.775423	128.627080	0.013406	0.014308
RS	29	0.796413	1.775423	133.549643	0.013919	0.013478
RS	30	0.866837	2.004483	122.746238	0.012793	0.012706
RS	31	0.942794	2.004483	127.298900	0.013267	0.011988
RS	32	1.024718	2.243320	117.876408	0.012285	0.011322
RS	33	1.113078	2.243320	122.062013	0.012722	0.010703
RS	34	1.208380	2.489780	113.776535	0.011858	0.010129
RS	35	1.311169	2.489780	117.588336	0.012255	0.009596
RS	36	1.422033	2.742125	110.216427	0.011487	0.009103
RS	37	1.541607	2.742125	113.638611	0.011844	0.008646
RS	38	1.670575	2.999161	106.977570	0.011150	0.008225
RS	39	1.809675	2.999161	109.986485	0.011463	0.007836
RS	40	1.959703	3.260375	103.852084	0.010824	0.007480
RS	41	2.121517	3.260375	106.418298	0.011091	0.007154
RS	42	2.296044	3.525838	100.649327	0.010490	0.006859
RS	43	2.484282	3.525838	102.740441	0.010708	0.006593
RS	44	2.687308	3.796342	97.194630	0.010130	0.006356
RS	45	2.906284	3.796342	98.779062	0.010295	0.006147
RS	46	3.142464	4.073792	93.327098	0.009727	0.005965
RS	47	3.397199	4.073792	94.379179	0.009836	0.005809
RS	48	3.671945	4.361957	88.898905	0.009265	0.005679
RS	49	3.968277	4.361957	89.405699	0.009318	0.005571
RS	50	4.287889	4.667429	83.784003	0.008732	0.005485
RS	51	4.632610	4.667429	83.753678	0.008729	0.005418
RS	52	5.004413	5.000431	77.902384	0.008119	0.005369
RS	53	5.405426	5.000431	77.372478	0.008064	0.005338
RS	54	5.837944	5.595710	68.562420	0.007146	0.005323
RS	55	6.304440	5.595710	67.881502	0.007075	0.005326
RS	56	6.807586	5.595710	66.757038	0.006958	0.005347
RS	57	7.350260	5.595710	65.176916	0.006793	0.005387
RS	58	7.935567	8.318672	43.250416	0.004508	0.005447
RS	59	8.566857	8.318672	43.169398	0.004499	0.005526
RS	60	9.247743	8.318672	42.827023	0.004464	0.005624
RS	61	9.982120	8.318672	42.209320	0.004399	0.005744
RS	62	10.774191	8.318672	41.306984	0.004305	0.005900
RS	63	11.628489	8.318672	388.653949	0.040507	0.049704
PA	4+25*2+4+6 0.018225368 0.004119098 11.628489494 0.441295624 0.338714600 0.340597153 0.372096062 0.427594185 0.506381989 0.603147507 0.717061043 0.849561214 1.000764847 1.169838428 1.356069565 1.558515549 1.775422573 2.004483223 2.243319988 2.489779949 2.742124677 2.999160767 3.260375023 3.525837898 3.796341896 4.073791862 4.361956596 4.667428970 5.000430584 5.595709801 8.318671525
//
IT	5108
RD	2
LK	-125459.780914
QD	-3903.745731 -> -1803.657075
RI	0.0894035103
TR	0.013289	0.004860
MT	14.119778
MM	C_pi: 3.986427, n_recomb: 22908.483797
RS	0	0.000000	0.887057	208.428165	0.009098	0.000135
RS	1	0.008186	0.887057	223.339990	0.009749	0.001144
RS	2	0.017043	0.887057	239.130964	0.010439	0.003100
RS	3	0.026625	0.887057	255.821170	0.011167	0.005940
RS	4	0.036991	0.442115	545.130454	0.023796	0.012447
RS	5	0.048206	0.442115	574.407886	0.025074	0.017928
RS	6	0.060338	0.375711	708.845113	0.030942	0.023730
RS	7	0.073464	0.375711	739.517774	0.032281	0.029701
RS	8	0.087665	0.373187	774.323282	0.033801	0.032554
RS	9	0.103028	0.373187	802.613998	0.035036	0.037778
RS	10	0.119649	0.406092	763.331618	0.033321	0.037329
RS	11	0.137630	0.406092	788.668560	0.034427	0.041571
RS	12	0.157084	0.468828	705.576538	0.030800	0.038354
RS	13	0.178130	0.468828	728.538495	0.031802	0.041119
RS	14	0.200899	0.556765	633.623344	0.027659	0.036435
RS	15	0.225532	0.556765	654.690681	0.028579	0.038035
RS	16	0.252181	0.669400	562.951185	0.024574	0.033180
RS	17	0.281013	0.669400	582.385025	0.025422	0.034277
RS	18	0.312204	0.809584	498.498787	0.021760	0.029799
RS	19	0.345949	0.809584	516.459463	0.022544	0.030593
RS	20	0.382456	0.981601	441.610343	0.019277	0.026559
RS	21	0.421952	0.981601	458.216508	0.020002	0.027044
RS	22	0.464682	1.190473	392.296291	0.017124	0.023455
RS	23	0.510909	1.190473	407.650523	0.017795	0.023683
RS	24	0.560921	1.442164	349.901095	0.015274	0.020551
RS	25	0.615027	1.442164	364.100594	0.015894	0.020600
RS	26	0.673563	1.743092	313.649061	0.013691	0.017905
RS	27	0.736890	1.743092	326.788230	0.014265	0.017826
RS	28	0.805402	2.098775	282.917536	0.012350	0.015529
RS	29	0.879522	2.098775	295.088632	0.012881	0.015366
RS	30	0.959710	2.512979	257.153546	0.011225	0.013431
RS	31	1.046463	2.512979	268.446510	0.011718	0.013222
RS	32	1.140317	2.987539	235.783920	0.010292	0.011604
RS	33	1.241856	2.987539	246.284548	0.010751	0.011376
RS	34	1.351706	3.521791	218.255127	0.009527	0.010031
RS	35	1.470549	3.521791	228.042443	0.009954	0.009803
RS	36	1.599122	4.111845	204.070097	0.008908	0.008690
RS	37	1.738219	4.111845	213.213625	0.009307	0.008478
RS	38	1.888705	4.749939	192.800538	0.008416	0.007561
RS	39	2.051509	4.749939	201.357522	0.008790	0.007380
RS	40	2.227641	5.424510	184.067944	0.008035	0.006635
RS	41	2.418193	5.424510	192.080185	0.008385	0.006499
RS	42	2.624344	6.121025	177.521221	0.007749	0.005903
RS	43	2.847371	6.121025	185.011476	0.008076	0.005822
RS	44	3.088656	6.824578	172.788881	0.007543	0.005357
RS	45	3.349694	6.824578	179.757034	0.007847	0.005337
RS	46	3.632102	7.524473	169.418904	0.007395	0.004983
RS	47	3.937629	7.524473	175.839321	0.007676	0.005023
RS	48	4.268168	8.219646	166.833962	0.007283	0.004757
RS	49	4.625766	8.219646	172.656888	0.007537	0.004850
RS	50	5.012639	8.922987	164.328563	0.007173	0.004646
RS	51	5.431183	8.922987	169.488891	0.007399	0.004783
RS	52	5.883990	9.665363	161.090935	0.007032	0.004614
RS	53	6.373867	9.665363	165.526978	0.007226	0.004783
RS	54	6.903848	11.004760	149.288341	0.006517	0.004445
RS	55	7.477215	11.004760	153.204527	0.006688	0.004631
RS	56	8.097520	11.004760	156.545320	0.006834	0.004799
RS	57	8.768607	11.004760	159.212678	0.006950	0.004935
RS	58	9.494632	20.422366	88.242220	0.003852	0.003442
RS	59	10.280092	20.422366	91.898445	0.004012	0.003595
RS	60	11.129854	20.422366	95.407892	0.004165	0.003717
RS	61	12.049181	20.422366	98.717380	0.004309	0.003803
RS	62	13.043769	20.422366	101.769059	0.004442	0.003856
RS	63	14.119778	20.422366	1973.877566	0.086164	0.053543
PA	4+25*2+4+6 0.013288725 0.004859612 14.119777946 0.887056701 0.442114879 0.375710548 0.373186719 0.406091651 0.468827926 0.556765460 0.669399942 0.809583689 0.981600897 1.190473396 1.442163718 1.743092246 2.098774958 2.512979075 2.987539067 3.521790765 4.111844818 4.749938769 5.424510136 6.121025453 6.824577655 7.524472779 8.219645575 8.922987466 9.665363032 11.004760039 20.422366220
//
IT	4963
RD	3
LK	-121985.966093
QD	-2471.099890 -> -1560.497827
RI	0.0673734219
TR	0.010184	0.005792
MT	15.605903
MM	C_pi: 6.044623, n_recomb: 41080.827418
RS	0	0.000000	2.113126	159.363868	0.003879	0.000054
RS	1	0.008357	2.113126	171.976703	0.004186	0.000462
RS	2	0.017413	2.113126	185.524280	0.004516	0.001274
RS	3	0.027226	2.113126	200.064876	0.004870	0.002480
RS	4	0.037858	0.679291	667.023723	0.016237	0.008077
RS	5	0.049379	0.679291	710.136300	0.017286	0.011726
RS	6	0.061863	0.484925	1053.313106	0.025640	0.018534
RS	7	0.075391	0.484925	1108.701229	0.026988	0.023462
RS	8	0.090049	0.433517	1299.717620	0.031638	0.028605
RS	9	0.105932	0.433517	1355.675829	0.033000	0.033489
RS	10	0.123142	0.440177	1388.668571	0.033803	0.035191
RS	11	0.141791	0.440177	1439.854304	0.035049	0.039509
RS	12	0.161998	0.484457	1354.537296	0.032972	0.037885
RS	13	0.183894	0.484457	1400.345668	0.034088	0.041388
RS	14	0.207620	0.557111	1258.282986	0.030629	0.037631
RS	15	0.233328	0.557111	1299.565658	0.031634	0.040206
RS	16	0.261185	0.656178	1139.616474	0.027741	0.035433
RS	17	0.291371	0.656178	1177.199007	0.028656	0.037307
RS	18	0.324079	0.783818	1018.372170	0.024789	0.032334
RS	19	0.359520	0.783818	1052.833306	0.025628	0.033775
RS	20	0.397924	0.944826	903.482941	0.021993	0.029010
RS	21	0.439537	0.944826	935.215591	0.022765	0.030120
RS	22	0.484627	1.146502	798.326414	0.019433	0.025704
RS	23	0.533486	1.146502	827.612610	0.020146	0.026517
RS	24	0.586429	1.398903	703.722854	0.017130	0.022509
RS	25	0.643795	1.398903	730.779105	0.017789	0.023073
RS	26	0.705957	1.714527	619.699414	0.015085	0.019506
RS	27	0.773313	1.714527	644.699977	0.015693	0.019871
RS	28	0.846298	2.107013	546.244180	0.013297	0.016759
RS	29	0.925383	2.107013	569.338659	0.013859	0.016970
RS	30	1.011077	2.589832	483.184056	0.011762	0.014310
RS	31	1.103933	2.589832	504.515041	0.012281	0.014411
RS	32	1.204549	3.175269	429.988261	0.010467	0.012177
RS	33	1.313574	3.175269	449.703001	0.010947	0.012205
RS	34	1.431711	3.872378	385.903186	0.009394	0.010355
RS	35	1.559720	3.872378	404.157288	0.009838	0.010337
RS	36	1.698428	4.683732	350.125790	0.008523	0.008825
RS	37	1.848728	4.683732	367.081512	0.008936	0.008787
RS	38	2.011589	5.601523	321.901667	0.007836	0.007568
RS	39	2.188061	5.601523	337.722747	0.008221	0.007530
RS	40	2.379280	6.604883	300.524657	0.007315	0.006564
RS	41	2.586481	6.604883	315.367694	0.007677	0.006544
RS	42	2.810998	7.659723	285.324008	0.006945	0.005794
RS	43	3.054279	7.659723	299.326677	0.007286	0.005807
RS	44	3.317891	8.723944	275.588215	0.006708	0.005240
RS	45	3.603534	8.723944	288.853957	0.007031	0.005296
RS	46	3.913049	9.759280	270.436047	0.006583	0.004879
RS	47	4.248432	9.759280	283.016609	0.006889	0.004983
RS	48	4.611843	10.746268	268.692839	0.006541	0.004684
RS	49	5.005625	10.746268	280.574134	0.006830	0.004834
RS	50	5.432317	11.696189	268.820947	0.006544	0.004618
RS	51	5.894669	11.696189	279.921558	0.006814	0.004808
RS	52	6.395661	12.660737	268.851374	0.006544	0.004637
RS	53	6.938522	12.660737	279.044461	0.006793	0.004852
RS	54	7.526752	14.421114	254.129885	0.006186	0.004469
RS	55	8.164142	14.421114	263.474221	0.006414	0.004686
RS	56	8.854801	14.421114	272.155259	0.006625	0.004887
RS	57	9.603179	14.421114	279.999536	0.006816	0.005057
RS	58	10.414102	32.757471	128.427467	0.003126	0.002838
RS	59	11.292797	32.757471	135.673885	0.003303	0.002975
RS	60	12.244926	32.757471	143.024554	0.003482	0.003088
RS	61	13.276627	32.757471	150.426101	0.003662	0.003175
RS	62	14.394551	32.757471	157.815533	0.003842	0.003234
RS	63	15.605903	32.757471	4577.180532	0.111419	0.056682
PA	4+25*2+4+6 0.010184056 0.005791737 15.605903104 2.113125538 0.679291371 0.484924930 0.433516513 0.440176866 0.484457073 0.557110593 0.656177618 0.783817862 0.944826062 1.146502301 1.398902630 1.714526971 2.107013329 2.589832076 3.175268854 3.872377510 4.683732155 5.601522716 6.604882830 7.659722791 8.723944174 9.759280145 10.746267522 11.696189355 12.660736672 14.421113864 32.757471201
//
IT	5368
RD	4
LK	-120403.196087
QD	-1859.710751 -> -1335.320276
RI	0.0512051759
TR	0.008053	0.006547
MT	16.970182
MM	C_pi: 7.606730, n_recomb: 58019.555650
RS	0	0.000000	5.185449	92.727421	0.001598	0.000022
RS	1	0.008501	5.185449	100.440977	0.001731	0.000187
RS	2	0.017724	5.185449	108.780652	0.001875	0.000518
RS	3	0.027731	5.185449	117.794521	0.002030	0.001012
RS	4	0.038589	1.078837	610.351667	0.010520	0.005128
RS	5	0.050370	1.078837	654.766153	0.011285	0.007467
RS	6	0.063153	0.648684	1162.117706	0.020030	0.014089
RS	7	0.077022	0.648684	1233.174390	0.021254	0.017902
RS	8	0.092070	0.523159	1614.629099	0.027829	0.024344
RS	9	0.108397	0.523159	1695.908915	0.029230	0.028596
RS	10	0.126112	0.496312	1870.610780	0.032241	0.032270
RS	11	0.145333	0.496312	1949.462976	0.033600	0.036262
RS	12	0.166188	0.520406	1932.976760	0.033316	0.036504
RS	13	0.188816	0.520406	2004.529479	0.034549	0.039951
RS	14	0.213367	0.577388	1871.077892	0.032249	0.037645
RS	15	0.240005	0.577388	1935.006146	0.033351	0.040419
RS	16	0.268908	0.662124	1743.920578	0.030057	0.036567
RS	17	0.300267	0.662124	1801.230571	0.031045	0.038712
RS	18	0.334293	0.775139	1588.927265	0.027386	0.034136
RS	19	0.371210	0.775139	1640.721541	0.028279	0.035810
RS	20	0.411266	0.920259	1427.287255	0.024600	0.031064
RS	21	0.454727	0.920259	1474.460182	0.025413	0.032391
RS	22	0.501883	1.104651	1269.484233	0.021880	0.027764
RS	23	0.553046	1.104651	1312.719915	0.022625	0.028809
RS	24	0.608560	1.339341	1120.297177	0.019309	0.024442
RS	25	0.668792	1.339341	1160.112462	0.019995	0.025245
RS	26	0.734144	1.639362	982.309450	0.016931	0.021225
RS	27	0.805052	1.639362	1019.080234	0.017564	0.021821
RS	28	0.881987	2.022936	857.604258	0.014781	0.018210
RS	29	0.965463	2.022936	891.590398	0.015367	0.018633
RS	30	1.056034	2.510398	747.721878	0.012887	0.015473
RS	31	1.154304	2.510398	779.110722	0.013428	0.015759
RS	32	1.260928	3.123074	653.243017	0.011259	0.013061
RS	33	1.376616	3.123074	682.198600	0.011758	0.013246
RS	34	1.502138	3.880473	573.944905	0.009892	0.010994
RS	35	1.638330	3.880473	600.643788	0.010352	0.011110
RS	36	1.786100	4.795034	509.125000	0.008775	0.009268
RS	37	1.946431	4.795034	533.774388	0.009200	0.009341
RS	38	2.120391	5.864718	457.845687	0.007891	0.007867
RS	39	2.309138	5.864718	480.685580	0.008285	0.007922
RS	40	2.513931	7.066186	419.026386	0.007222	0.006767
RS	41	2.736132	7.066186	440.317563	0.007589	0.006823
RS	42	2.977222	8.351307	391.533728	0.006748	0.005940
RS	43	3.238806	8.351307	411.534990	0.007093	0.006012
RS	44	3.522626	9.652895	374.146888	0.006449	0.005357
RS	45	3.830573	9.652895	393.083273	0.006775	0.005456
RS	46	4.164697	10.903016	365.408107	0.006298	0.004987
RS	47	4.527224	10.903016	383.432713	0.006609	0.005122
RS	48	4.920568	12.059000	363.421457	0.006264	0.004797
RS	49	5.347349	12.059000	380.579022	0.006559	0.004968
RS	50	5.810410	13.125280	365.681127	0.006303	0.004746
RS	51	6.312833	13.125280	381.889568	0.006582	0.004949
RS	52	6.857966	14.169531	368.833581	0.006357	0.004780
RS	53	7.449438	14.169531	383.905697	0.006617	0.005003
RS	54	8.091190	16.098635	351.495367	0.006058	0.004603
RS	55	8.787494	16.098635	365.407791	0.006298	0.004822
RS	56	9.542989	16.098635	378.490481	0.006523	0.005026
RS	57	10.362707	16.098635	390.495761	0.006730	0.005202
RS	58	11.252105	44.347451	148.414082	0.002558	0.002389
RS	59	12.217108	44.347451	157.918066	0.002722	0.002514
RS	60	13.264143	44.347451	167.750271	0.002891	0.002625
RS	61	14.400182	44.347451	177.871714	0.003066	0.002719
RS	62	15.632792	44.347451	188.232619	0.003244	0.002793
RS	63	16.970182	44.347451	7008.290779	0.120792	0.060412
PA	4+25*2+4+6 0.008052711 0.006547285 16.970182108 5.185449347 1.078837176 0.648684488 0.523158780 0.496312245 0.520406403 0.577387736 0.662123777 0.775138933 0.920259436 1.104650620 1.339341013 1.639361818 2.022935826 2.510397792 3.123073761 3.880473461 4.795033641 5.864717775 7.066186442 8.351306911 9.652894730 10.903015591 12.059000364 13.125279790 14.169531128 16.098634762 44.347451066
//
IT	4872
RD	5
LK	-119439.116666
QD	-1483.869972 -> -1110.568782
RI	0.0395725664
TR	0.006519	0.007132
MT	18.322471
MM	C_pi: 8.816376, n_recomb: 72789.507961
RS	0	0.000000	12.775764	47.666236	0.000655	0.000009
RS	1	0.008632	12.775764	51.745979	0.000711	0.000077
RS	2	0.018009	12.775764	56.171645	0.000772	0.000213
RS	3	0.028196	12.775764	60.971977	0.000838	0.000415
RS	4	0.039262	1.728400	487.698139	0.006700	0.003252
RS	5	0.051283	1.728400	525.990218	0.007226	0.004739
RS	6	0.064342	0.878076	1111.536859	0.015271	0.010625
RS	7	0.078528	0.878076	1187.370696	0.016312	0.013517
RS	8	0.093938	0.641158	1728.471568	0.023746	0.020406
RS	9	0.110679	0.641158	1827.344477	0.025105	0.024010
RS	10	0.128865	0.570305	2162.674594	0.029711	0.029034
RS	11	0.148620	0.570305	2266.164133	0.031133	0.032648
RS	12	0.170081	0.571343	2363.013722	0.032464	0.034507
RS	13	0.193395	0.571343	2460.260327	0.033800	0.037772
RS	14	0.218721	0.612618	2384.026914	0.032752	0.036911
RS	15	0.246233	0.612618	2471.578784	0.033955	0.039669
RS	16	0.276120	0.684237	2291.205753	0.031477	0.036916
RS	17	0.308587	0.684237	2369.109653	0.032547	0.039142
RS	18	0.343856	0.784469	2135.144795	0.029333	0.035273
RS	19	0.382170	0.784469	2204.591693	0.030287	0.037046
RS	20	0.423791	0.915680	1949.553388	0.026783	0.032660
RS	21	0.469005	0.915680	2011.889035	0.027640	0.034081
RS	22	0.518122	1.084053	1753.842335	0.024095	0.029555
RS	23	0.571478	1.084053	1810.272759	0.024870	0.030698
RS	24	0.629440	1.300203	1558.472640	0.021411	0.026248
RS	25	0.692406	1.300203	1610.002768	0.022119	0.027162
RS	26	0.760806	1.579706	1369.877718	0.018820	0.022924
RS	27	0.835111	1.579706	1417.283779	0.019471	0.023641
RS	28	0.915831	1.942792	1193.405015	0.016395	0.019722
RS	29	1.003517	1.942792	1237.216842	0.016997	0.020266
RS	30	1.098773	2.413743	1033.537015	0.014199	0.016749
RS	31	1.202252	2.413743	1074.074162	0.014756	0.017147
RS	32	1.314663	3.020015	893.206918	0.012271	0.014084
RS	33	1.436777	3.020015	930.663929	0.012786	0.014369
RS	34	1.569432	3.789292	773.766634	0.010630	0.011779
RS	35	1.713538	3.789292	808.304375	0.011105	0.011982
RS	36	1.870083	4.743131	675.325255	0.009278	0.009851
RS	37	2.040141	4.743131	707.138763	0.009715	0.010000
RS	38	2.224879	5.886944	597.128004	0.008203	0.008294
RS	39	2.425563	5.886944	626.478900	0.008607	0.008413
RS	40	2.643570	7.199097	537.817746	0.007389	0.007084
RS	41	2.880396	7.199097	565.030196	0.007763	0.007192
RS	42	3.137665	8.623248	495.730830	0.006810	0.006185
RS	43	3.417141	8.623248	521.159075	0.007160	0.006297
RS	44	3.720742	10.072823	469.001100	0.006443	0.005559
RS	45	4.050550	10.072823	492.977052	0.006773	0.005688
RS	46	4.408827	11.454126	455.448727	0.006257	0.005168
RS	47	4.798030	11.454126	478.217109	0.006570	0.005321
RS	48	5.220829	12.702353	452.338031	0.006214	0.004970
RS	49	5.680125	12.702353	473.992044	0.006512	0.005151
RS	50	6.179067	13.813753	456.079140	0.006266	0.004918
RS	51	6.721078	13.813753	476.520819	0.006547	0.005123
RS	52	7.309876	14.867821	461.778812	0.006344	0.004951
RS	53	7.949499	14.867821	480.742094	0.006605	0.005169
RS	54	8.644334	16.839676	441.558023	0.006066	0.004752
RS	55	9.399148	16.839676	459.012530	0.006306	0.004960
RS	56	10.219118	16.839676	475.343637	0.006530	0.005152
RS	57	11.109867	16.839676	490.223292	0.006735	0.005316
RS	58	12.077506	55.663037	155.593006	0.002138	0.002013
RS	59	13.128673	55.663037	166.347198	0.002285	0.002125
RS	60	14.270576	55.663037	177.597042	0.002440	0.002230
RS	61	15.511048	55.663037	189.320390	0.002601	0.002324
RS	62	16.858599	55.663037	201.484799	0.002768	0.002406
RS	63	18.322471	55.663037	8992.016869	0.123535	0.064139
PA	4+25*2+4+6 0.006518757 0.007132230 18.322470837 12.775763974 1.728400297 0.878075734 0.641157615 0.570304978 0.571343475 0.612617674 0.684236856 0.784468756 0.915679974 1.084053039 1.300202775 1.579706310 1.942792088 2.413743110 3.020015329 3.789291719 4.743131221 5.886944480 7.199096594 8.623248286 10.072822752 11.454125811 12.702353443 13.813753147 14.867821496 16.839675788 55.663037155
//
IT	5888
RD	6
LK	-118736.110993
QD	-1203.104332 -> -916.190570
RI	0.0314323856
TR	0.005367	0.007581
MT	19.694936
MM	C_pi: 9.854786, n_recomb: 85985.873949
RS	0	0.000000	31.240747	23.229046	0.000270	0.000004
RS	1	0.008756	31.240747	25.256468	0.000294	0.000032
RS	2	0.018279	31.240747	27.460221	0.000319	0.000089
RS	3	0.028635	31.240747	29.855530	0.000347	0.000173
RS	4	0.039898	2.762851	366.286233	0.004260	0.002081
RS	5	0.052148	2.762851	396.538294	0.004612	0.003031
RS	6	0.065470	1.189726	993.076116	0.011549	0.008038
RS	7	0.079959	1.189726	1066.450581	0.012403	0.010227
RS	8	0.095716	0.789351	1717.959038	0.019980	0.017055
RS	9	0.112853	0.789351	1826.651390	0.021244	0.020077
RS	10	0.131490	0.660703	2310.058683	0.026866	0.025906
RS	11	0.151759	0.660703	2433.365897	0.028300	0.029142
RS	12	0.173803	0.634504	2659.661667	0.030931	0.032247
RS	13	0.197778	0.634504	2780.978356	0.032342	0.035305
RS	14	0.223851	0.659280	2791.257702	0.032462	0.035710
RS	15	0.252207	0.659280	2902.756683	0.033759	0.038394
RS	16	0.283047	0.718611	2764.395352	0.032149	0.036707
RS	17	0.316586	0.718611	2863.920618	0.033307	0.038948
RS	18	0.353063	0.807923	2635.805680	0.030654	0.035863
RS	19	0.392733	0.807923	2723.858480	0.031678	0.037685
RS	20	0.435877	0.927881	2449.105116	0.028483	0.033802
RS	21	0.482798	0.927881	2527.123848	0.029390	0.035274
RS	22	0.533828	1.083432	2232.467695	0.025963	0.031013
RS	23	0.589326	1.083432	2302.087492	0.026773	0.032206
RS	24	0.649683	1.284309	2002.655039	0.023291	0.027834
RS	25	0.715325	1.284309	2065.434437	0.024021	0.028804
RS	26	0.786715	1.545793	1770.588570	0.020592	0.024498
RS	27	0.864356	1.545793	1827.863388	0.021258	0.025278
RS	28	0.948795	1.888810	1545.518609	0.017974	0.021179
RS	29	1.040628	1.888810	1598.279968	0.018588	0.021792
RS	30	1.140501	2.339782	1335.721114	0.015534	0.018021
RS	31	1.249120	2.339782	1384.580257	0.016102	0.018489
RS	32	1.367248	2.930104	1147.546520	0.013346	0.015139
RS	33	1.495721	2.930104	1192.816590	0.013872	0.015490
RS	34	1.635442	3.693376	984.976723	0.011455	0.012615
RS	35	1.787398	3.693376	1026.818480	0.011942	0.012878
RS	36	1.952658	4.658562	849.761749	0.009883	0.010493
RS	37	2.132389	4.658562	888.326343	0.010331	0.010696
RS	38	2.327857	5.838200	741.832145	0.008627	0.008780
RS	39	2.540440	5.838200	777.353922	0.009040	0.008947
RS	40	2.771637	7.214059	659.766693	0.007673	0.007455
RS	41	3.023078	7.214059	692.587804	0.008055	0.007602
RS	42	3.296535	8.725376	601.381582	0.006994	0.006477
RS	43	3.593935	8.725376	631.917327	0.007349	0.006621
RS	44	3.917377	10.271025	564.081090	0.006560	0.005802
RS	45	4.269138	10.271025	592.745477	0.006894	0.005953
RS	46	4.651700	11.736012	544.843762	0.006336	0.005383
RS	47	5.067759	11.736012	571.952493	0.006652	0.005550
RS	48	5.520248	13.036006	539.982756	0.006280	0.005172
RS	49	6.012357	13.036006	565.655079	0.006578	0.005359
RS	50	6.547556	14.159123	544.714031	0.006335	0.005115
RS	51	7.129616	14.159123	568.808062	0.006615	0.005318
RS	52	7.762641	15.193506	552.467606	0.006425	0.005140
RS	53	8.451094	15.193506	574.608154	0.006683	0.005348
RS	54	9.199829	17.150289	528.981085	0.006152	0.004913
RS	55	10.014122	17.150289	549.192744	0.006387	0.005108
RS	56	10.899715	17.150289	567.857505	0.006604	0.005285
RS	57	11.862850	17.150289	584.558773	0.006798	0.005433
RS	58	12.910318	67.271164	156.474462	0.001820	0.001713
RS	59	14.049502	67.271164	167.910947	0.001953	0.001814
RS	60	15.288432	67.271164	179.968387	0.002093	0.001911
RS	61	16.635844	67.271164	192.640761	0.002240	0.002003
RS	62	18.101235	67.271164	205.912928	0.002395	0.002088
RS	63	19.694936	67.271164	10657.184395	0.123941	0.067495
PA	4+25*2+4+6 0.005367200 0.007580696 19.694935867 31.240746766 2.762851195 1.189726063 0.789351205 0.660703051 0.634503956 0.659280158 0.718611311 0.807922933 0.927881170 1.083432222 1.284308839 1.545793295 1.888810098 2.339782266 2.930104022 3.693375562 4.658561690 5.838200000 7.214058868 8.725376207 10.271024917 11.736012335 13.036006061 14.159122994 15.193505631 17.150288879 67.271164104
//
IT	5099
RD	7
LK	-118191.684672
QD	-984.489226 -> -758.569343
RI	0.0257336475
TR	0.004481	0.007923
MT	21.089634
MM	C_pi: 10.805189, n_recomb: 98020.666400
RS	0	0.000000	75.406315	11.060861	0.000113	0.000002
RS	1	0.008874	75.406315	12.041320	0.000123	0.000014
RS	2	0.018535	75.406315	13.108589	0.000134	0.000038
RS	3	0.029053	75.406315	14.270335	0.000146	0.000073
RS	4	0.040505	4.383436	266.882363	0.002723	0.001348
RS	5	0.052972	4.383436	289.717562	0.002956	0.001960
RS	6	0.066547	1.605116	856.169494	0.008735	0.006124
RS	7	0.081325	1.605116	923.279318	0.009419	0.007785
RS	8	0.097415	0.970811	1638.947815	0.016720	0.014281
RS	9	0.114933	0.970811	1751.200704	0.017866	0.016811
RS	10	0.134005	0.767104	2357.412278	0.024050	0.023053
RS	11	0.154770	0.767104	2495.286278	0.025457	0.025941
RS	12	0.177377	0.708253	2849.771136	0.029073	0.029952
RS	13	0.201991	0.708253	2992.391752	0.030528	0.032805
RS	14	0.228788	0.714930	3103.418193	0.031661	0.034257
RS	15	0.257964	0.714930	3238.258375	0.033036	0.036854
RS	16	0.289728	0.762064	3162.735751	0.032266	0.036129
RS	17	0.324311	0.762064	3284.516554	0.033508	0.038361
RS	18	0.361962	0.841580	3083.545938	0.031458	0.036046
RS	19	0.402955	0.841580	3191.256731	0.032557	0.037898
RS	20	0.447585	0.952224	2915.549332	0.029744	0.034563
RS	21	0.496176	0.952224	3010.191688	0.030710	0.036074
RS	22	0.549078	1.097620	2694.228644	0.027486	0.032157
RS	23	0.606675	1.097620	2777.596170	0.028337	0.033387
RS	24	0.669382	1.286483	2442.387086	0.024917	0.029186
RS	25	0.737654	1.286483	2516.510486	0.025673	0.030190
RS	26	0.811985	1.533487	2175.517265	0.022194	0.025910
RS	27	0.892910	1.533487	2242.351043	0.022876	0.026727
RS	28	0.981017	1.859641	1906.979253	0.019455	0.022536
RS	29	1.076942	1.859641	1968.126450	0.020079	0.023191
RS	30	1.181380	2.292501	1649.318195	0.016826	0.019242
RS	31	1.295084	2.292501	1705.855965	0.017403	0.019754
RS	32	1.418878	2.866014	1413.080979	0.014416	0.016176
RS	33	1.553658	2.866014	1465.574795	0.014952	0.016572
RS	34	1.700397	3.618034	1205.812196	0.012302	0.013456
RS	35	1.860157	3.618034	1254.485843	0.012798	0.013763
RS	36	2.034093	4.583330	1031.734013	0.010526	0.011153
RS	37	2.223464	4.583330	1076.696064	0.010984	0.011397
RS	38	2.429639	5.780657	892.025236	0.009100	0.009290
RS	39	2.654109	5.780657	933.450429	0.009523	0.009492
RS	40	2.898498	7.195635	785.486525	0.008013	0.007850
RS	41	3.164573	7.195635	823.694736	0.008403	0.008028
RS	42	3.454258	8.765091	709.502009	0.007238	0.006793
RS	43	3.769649	8.765091	744.934737	0.007600	0.006961
RS	44	4.113026	10.376816	660.702385	0.006740	0.006067
RS	45	4.486873	10.376816	693.828047	0.007078	0.006235
RS	46	4.893894	11.898049	635.144301	0.006480	0.005618
RS	47	5.337033	11.898049	666.325063	0.006798	0.005795
RS	48	5.819493	13.227370	628.099652	0.006408	0.005392
RS	49	6.344766	13.227370	657.453542	0.006707	0.005582
RS	50	6.916649	14.345065	633.498190	0.006463	0.005327
RS	51	7.539278	14.345065	660.805270	0.006741	0.005526
RS	52	8.217157	15.345317	642.981174	0.006560	0.005343
RS	53	8.955189	15.345317	667.719738	0.006812	0.005541
RS	54	9.758710	17.253326	616.063711	0.006285	0.005090
RS	55	10.633533	17.253326	638.360826	0.006513	0.005272
RS	56	11.585984	17.253326	658.560079	0.006719	0.005433
RS	57	12.622952	17.253326	676.149333	0.006898	0.005564
RS	58	13.751936	79.388242	154.300917	0.001574	0.001478
RS	59	14.981102	79.388242	166.093852	0.001694	0.001569
RS	60	16.319339	79.388242	178.603180	0.001822	0.001659
RS	61	17.776326	79.388242	191.837525	0.001957	0.001747
RS	62	19.362601	79.388242	205.797843	0.002100	0.001831
RS	63	21.089634	79.388242	12111.981285	0.123566	0.070353
PA	4+25*2+4+6 0.004480688 0.007923023 21.089634451 75.406315097 4.383436468 1.605115729 0.970811287 0.767104132 0.708252509 0.714930279 0.762063756 0.841580097 0.952224450 1.097619661 1.286482575 1.533487180 1.859641491 2.292500780 2.866013865 3.618034048 4.583330372 5.780657392 7.195634595 8.765091057 10.376815663 11.898049344 13.227370332 14.345065323 15.345317380 17.253326267 79.388242072
//
IT	4054
RD	8
LK	-117761.386991
QD	-812.593081 -> -632.106544
RI	0.0216493519
TR	0.003787	0.008186
MT	22.492451
MM	C_pi: 11.686031, n_recomb: 108998.437561
RS	0	0.000000	179.095032	5.218369	0.000048	0.000001
RS	1	0.008984	179.095032	5.687131	0.000052	0.000006
RS	2	0.018776	179.095032	6.197993	0.000057	0.000016
RS	3	0.029447	179.095032	6.754736	0.000062	0.000032
RS	4	0.041078	6.881442	191.418780	0.001756	0.000885
RS	5	0.053753	6.881442	208.226846	0.001910	0.001284
RS	6	0.067566	2.149919	723.150367	0.006635	0.004708
RS	7	0.082621	2.149919	782.426302	0.007178	0.005976
RS	8	0.099029	1.189016	1524.589354	0.013987	0.012014
RS	9	0.116910	1.189016	1635.786328	0.015007	0.014136
RS	10	0.136399	0.889447	2335.908933	0.021431	0.020529
RS	11	0.157638	0.889447	2483.278180	0.022783	0.023102
RS	12	0.180785	0.791511	2954.813875	0.027109	0.027751
RS	13	0.206012	0.791511	3115.166561	0.028580	0.030407
RS	14	0.233505	0.777870	3330.769680	0.030558	0.032702
RS	15	0.263469	0.777870	3487.298620	0.031994	0.035205
RS	16	0.296125	0.812312	3487.155038	0.031993	0.035321
RS	17	0.331714	0.812312	3630.996734	0.033312	0.037535
RS	18	0.370501	0.882498	3472.974611	0.031863	0.035937
RS	19	0.412773	0.882498	3600.931637	0.033037	0.037812
RS	20	0.458843	0.985018	3339.853412	0.030641	0.035024
RS	21	0.509052	0.985018	3451.931392	0.031670	0.036571
RS	22	0.563772	1.122097	3128.479108	0.028702	0.033031
RS	23	0.623408	1.122097	3226.260198	0.029599	0.034294
RS	24	0.688402	1.301411	2866.794443	0.026301	0.030315
RS	25	0.759236	1.301411	2952.584977	0.027088	0.031348
RS	26	0.836433	1.536921	2574.516068	0.023620	0.027155
RS	27	0.920567	1.536921	2650.842586	0.024320	0.027998
RS	28	1.012259	1.849446	2268.968581	0.020817	0.023777
RS	29	1.112189	1.849446	2338.122865	0.021451	0.024459
RS	30	1.221098	2.267131	1967.112833	0.018047	0.020388
RS	31	1.339791	2.267131	2030.783999	0.018631	0.020930
RS	32	1.469148	2.825611	1684.198792	0.015452	0.017171
RS	33	1.610127	2.825611	1743.349428	0.015994	0.017599
RS	34	1.763773	3.565836	1432.072648	0.013138	0.014277
RS	35	1.931222	3.565836	1487.082363	0.013643	0.014617
RS	36	2.113716	4.527124	1218.173100	0.011176	0.011807
RS	37	2.312606	4.527124	1269.137845	0.011644	0.012082
RS	38	2.529365	5.733451	1045.498132	0.009592	0.009802
RS	39	2.765599	5.733451	1092.519367	0.010023	0.010033
RS	40	3.023057	7.174101	913.402148	0.008380	0.008252
RS	41	3.303646	7.174101	956.746073	0.008778	0.008455
RS	42	3.609445	8.784584	818.966532	0.007514	0.007116
RS	43	3.942718	8.784584	859.068427	0.007881	0.007304
RS	44	4.305933	10.443763	758.063468	0.006955	0.006339
RS	45	4.701781	10.443763	795.417942	0.007298	0.006522
RS	46	5.133195	12.003711	725.784162	0.006659	0.005860
RS	47	5.603368	12.003711	760.773373	0.006980	0.006047
RS	48	6.115784	13.347856	716.301838	0.006572	0.005619
RS	49	6.674237	13.347856	749.012442	0.006872	0.005813
RS	50	7.282864	14.448887	722.201560	0.006626	0.005548
RS	51	7.946173	14.448887	752.297237	0.006902	0.005744
RS	52	8.669077	15.404982	733.255660	0.006727	0.005557
RS	53	9.456929	15.404982	760.024601	0.006973	0.005746
RS	54	10.315566	17.237168	703.108440	0.006451	0.005281
RS	55	11.251346	17.237168	726.809417	0.006668	0.005451
RS	56	12.271201	17.237168	747.737295	0.006860	0.005597
RS	57	13.382684	17.237168	765.280640	0.007021	0.005710
RS	58	14.594028	91.922323	150.625304	0.001382	0.001292
RS	59	15.914204	91.922323	162.572454	0.001492	0.001376
RS	60	17.352991	91.922323	175.308698	0.001608	0.001460
RS	61	18.921044	91.922323	188.855559	0.001733	0.001543
RS	62	20.629979	91.922323	203.228419	0.001865	0.001626
RS	63	22.492451	91.922323	13396.563660	0.122906	0.072705
PA	4+25*2+4+6 0.003787346 0.008185512 22.492451056 179.095032271 6.881442109 2.149918689 1.189015977 0.889447093 0.791510895 0.777869668 0.812311805 0.882497909 0.985018190 1.122097370 1.301411316 1.536921007 1.849445683 2.267130965 2.825611055 3.565836001 4.527123625 5.733450734 7.174100723 8.784584344 10.443762797 12.003711342 13.347855563 14.448886792 15.404981972 17.237168386 91.922323369
//
IT	4830
RD	9
LK	-117416.320647
QD	-675.724511 -> -529.210501
RI	0.0186222446
TR	0.003237	0.008389
MT	23.886732
MM	C_pi: 12.490744, n_recomb: 118889.208867
RS	0	0.000000	417.451674	2.459423	0.000021	0.000000
RS	1	0.009088	417.451674	2.682983	0.000023	0.000003
RS	2	0.019002	417.451674	2.926869	0.000025	0.000007
RS	3	0.029817	417.451674	3.192931	0.000027	0.000014
RS	4	0.041615	10.663634	136.276837	0.001146	0.000590
RS	5	0.054485	10.663634	148.482715	0.001249	0.000853
RS	6	0.068525	2.852806	603.478433	0.005076	0.003658
RS	7	0.083841	2.852806	654.682619	0.005507	0.004635
RS	8	0.100548	1.447208	1395.009302	0.011734	0.010174
RS	9	0.118774	1.447208	1502.005980	0.012634	0.011959
RS	10	0.138656	1.027639	2267.856266	0.019075	0.018334
RS	11	0.160346	1.027639	2420.209292	0.020357	0.020626
RS	12	0.184006	0.883409	2992.373696	0.025169	0.025705
RS	13	0.209817	0.883409	3166.501647	0.026634	0.028174
RS	14	0.237973	0.846837	3483.220257	0.029298	0.031138
RS	15	0.268689	0.846837	3658.922875	0.030776	0.033545
RS	16	0.302195	0.867723	3740.052410	0.031458	0.034382
RS	17	0.338747	0.867723	3904.856787	0.032845	0.036571
RS	18	0.378621	0.928610	3800.647229	0.031968	0.035625
RS	19	0.422118	0.928610	3948.731991	0.033214	0.037516
RS	20	0.469569	1.023657	3714.724813	0.031245	0.035255
RS	21	0.521332	1.023657	3844.610249	0.032338	0.036835
RS	22	0.577799	1.153621	3525.751949	0.029656	0.033680
RS	23	0.639398	1.153621	3638.416043	0.030603	0.034976
RS	24	0.706595	1.325132	3265.535323	0.027467	0.031248
RS	25	0.779899	1.325132	3363.296383	0.028289	0.032307
RS	26	0.859865	1.551418	2957.344341	0.024875	0.028239
RS	27	0.947099	1.551418	3043.170024	0.025597	0.029104
RS	28	1.042260	1.852998	2622.057278	0.022055	0.024897
RS	29	1.146069	1.852998	2698.926423	0.022701	0.025598
RS	30	1.259313	2.258310	2280.928703	0.019185	0.021449
RS	31	1.382849	2.258310	2351.237214	0.019777	0.022011
RS	32	1.517611	2.804150	1954.133093	0.016437	0.018110
RS	33	1.664621	2.804150	2019.369919	0.016985	0.018560
RS	34	1.824992	3.533782	1658.342177	0.013949	0.015064
RS	35	1.999936	3.533782	1719.145803	0.014460	0.015428
RS	36	2.190780	4.490115	1404.828693	0.011816	0.012442
RS	37	2.398969	4.490115	1461.332016	0.012292	0.012742
RS	38	2.626077	5.701453	1198.932920	0.010084	0.010304
RS	39	2.873825	5.701453	1251.167478	0.010524	0.010558
RS	40	3.144089	7.160342	1040.898400	0.008755	0.008649
RS	41	3.438914	7.160342	1089.055729	0.009160	0.008872
RS	42	3.760534	8.801388	927.674640	0.007803	0.007437
RS	43	4.111383	8.801388	972.156146	0.008177	0.007642
RS	44	4.494117	10.495888	854.425956	0.007187	0.006611
RS	45	4.911634	10.495888	895.725516	0.007534	0.006807
RS	46	5.367096	12.082557	815.276558	0.006857	0.006104
RS	47	5.863950	12.082557	853.769487	0.007181	0.006299
RS	48	6.405959	13.431132	803.281114	0.006757	0.005850
RS	49	6.997226	13.431132	838.991218	0.007057	0.006046
RS	50	7.642228	14.506895	809.661055	0.006810	0.005774
RS	51	8.345848	14.506895	842.094547	0.007083	0.005967
RS	52	9.113414	15.410372	822.283320	0.006916	0.005779
RS	53	9.950737	15.410372	850.489075	0.007154	0.005959
RS	54	10.864156	17.142443	789.503738	0.006641	0.005486
RS	55	11.860588	17.142443	813.875641	0.006846	0.005644
RS	56	12.947576	17.142443	834.682138	0.007021	0.005774
RS	57	14.133351	17.142443	851.213332	0.007160	0.005869
RS	58	15.426890	104.617714	146.282999	0.001230	0.001145
RS	59	16.837987	104.617714	158.254907	0.001331	0.001222
RS	60	18.377326	104.617714	171.070705	0.001439	0.001301
RS	61	20.056561	104.617714	184.763008	0.001554	0.001380
RS	62	21.888407	104.617714	199.359765	0.001677	0.001460
RS	63	23.886732	104.617714	14516.598489	0.122102	0.074603
PA	4+25*2+4+6 0.003237130 0.008389493 23.886731793 417.451673737 10.663634488 2.852806057 1.447207646 1.027638577 0.883408576 0.846836522 0.867722793 0.928609817 1.023657038 1.153620563 1.325131650 1.551418464 1.852997914 2.258309578 2.804150363 3.533782360 4.490114859 5.701452907 7.160341953 8.801387780 10.495888187 12.082556902 13.431131998 14.506895178 15.410371855 17.142442750 104.617713797
//
IT	5109
RD	10
LK	-117134.955405
QD	-564.886035 -> -443.713315
RI	0.0162981718
TR	0.002793	0.008551
MT	25.258918
MM	C_pi: 13.208603, n_recomb: 127650.278223
RS	0	0.000000	953.024452	1.164443	0.000009	0.000000
RS	1	0.009184	953.024452	1.271431	0.000010	0.000001
RS	2	0.019212	953.024452	1.388252	0.000011	0.000003
RS	3	0.030161	953.024452	1.515811	0.000012	0.000006
RS	4	0.042116	16.280013	96.850420	0.000759	0.000400
RS	5	0.055169	16.280013	105.663130	0.000828	0.000576
RS	6	0.069420	3.744410	500.369850	0.003920	0.002876
RS	7	0.084980	3.744410	543.994575	0.004262	0.003636
RS	8	0.101970	1.748117	1262.738726	0.009892	0.008683
RS	9	0.120520	1.748117	1363.611425	0.010682	0.010192
RS	10	0.140773	1.181463	2170.024713	0.017000	0.016441
RS	11	0.162887	1.181463	2323.632984	0.018203	0.018485
RS	12	0.187032	0.983223	2977.755081	0.023327	0.023840
RS	13	0.213394	0.983223	3161.726660	0.024769	0.026131
RS	14	0.242177	0.920897	3571.247946	0.027977	0.029619
RS	15	0.273604	0.920897	3763.086153	0.029480	0.031928
RS	16	0.307918	0.927156	3926.164717	0.030757	0.033378
RS	17	0.345383	0.927156	4110.100913	0.032198	0.035535
RS	18	0.386289	0.978511	4066.211632	0.031854	0.035175
RS	19	0.430952	0.978511	4233.615130	0.033166	0.037077
RS	20	0.479717	1.066393	4036.005489	0.031618	0.035310
RS	21	0.532961	1.066393	4183.547284	0.032774	0.036920
RS	22	0.591095	1.190007	3879.390427	0.030391	0.034144
RS	23	0.654568	1.190007	4007.085243	0.031391	0.035475
RS	24	0.723871	1.354936	3630.582875	0.028442	0.032008
RS	25	0.799539	1.354936	3740.475672	0.029303	0.033095
RS	26	0.882157	1.573693	3315.511822	0.025973	0.029177
RS	27	0.972363	1.573693	3410.827069	0.026720	0.030062
RS	28	1.070853	1.866457	2958.018742	0.023173	0.025900
RS	29	1.178390	1.866457	3042.354394	0.023834	0.026616
RS	30	1.295803	2.261809	2583.319245	0.020237	0.022422
RS	31	1.424000	2.261809	2659.815883	0.020837	0.023000
RS	32	1.563971	2.797395	2216.502043	0.017364	0.018987
RS	33	1.716798	2.797395	2287.272323	0.017918	0.019453
RS	34	1.883661	3.518260	1879.372722	0.014723	0.015809
RS	35	2.065849	3.518260	1945.411048	0.015240	0.016191
RS	36	2.264770	4.470216	1587.491335	0.012436	0.013049
RS	37	2.481962	4.470216	1649.026703	0.012918	0.013368
RS	38	2.719101	5.685164	1348.984886	0.010568	0.010787
RS	39	2.978020	5.685164	1405.995526	0.011014	0.011061
RS	40	3.260719	7.158423	1165.305762	0.009129	0.009034
RS	41	3.569383	7.158423	1217.898060	0.009541	0.009275
RS	42	3.906395	8.823782	1033.453726	0.008096	0.007752
RS	43	4.274361	8.823782	1081.973900	0.008476	0.007971
RS	44	4.676122	10.545751	947.968879	0.007426	0.006879
RS	45	5.114783	10.545751	992.886415	0.007778	0.007086
RS	46	5.593732	12.150910	902.040838	0.007067	0.006346
RS	47	6.116670	12.150910	943.698911	0.007393	0.006548
RS	48	6.687637	13.496317	887.626557	0.006954	0.006081
RS	49	7.311045	13.496317	925.955211	0.007254	0.006279
RS	50	7.991709	14.540099	894.596544	0.007008	0.006002
RS	51	8.734888	14.540099	928.902488	0.007277	0.006193
RS	52	9.546324	15.383830	908.922284	0.007120	0.006007
RS	53	10.432286	15.383830	937.961300	0.007348	0.006177
RS	54	11.399619	16.994474	874.463826	0.006850	0.005704
RS	55	12.455797	16.994474	898.734657	0.007041	0.005849
RS	56	13.608978	16.994474	918.543066	0.007196	0.005963
RS	57	14.868073	16.994474	933.086651	0.007310	0.006037
RS	58	16.242808	117.156456	141.798183	0.001111	0.001028
RS	59	17.743806	117.156456	153.716714	0.001204	0.001100
RS	60	19.382662	117.156456	166.520108	0.001305	0.001175
RS	61	21.172038	117.156456	180.250332	0.001412	0.001250
RS	62	23.125759	117.156456	194.946052	0.001527	0.001327
RS	63	25.258918	117.156456	15469.903036	0.121190	0.076119
PA	4+25*2+4+6 0.002793327 0.008551190 25.258917668 953.024451932 16.280013355 3.744409975 1.748116689 1.181463011 0.983222718 0.920896841 0.927155634 0.978511118 1.066392720 1.190006760 1.354935789 1.573693058 1.866456578 2.261809328 2.797395217 3.518259783 4.470215907 5.685164028 7.158423107 8.823782058 10.545751303 12.150910295 13.496316620 14.540098826 15.383830020 16.994474220 117.156456475
//
IT	5655
RD	11
LK	-116901.133000
QD	-473.467494 -> -371.272415
RI	0.0144522302
TR	0.002429	0.008683
MT	26.597868
MM	C_pi: 13.831201, n_recomb: 135264.821546
RS	0	0.000000	2129.875150	0.555604	0.000004	0.000000
RS	1	0.009274	2129.875150	0.607151	0.000004	0.000001
RS	2	0.019407	2129.875150	0.663484	0.000005	0.000002
RS	3	0.030481	2129.875150	0.725046	0.000005	0.000003
RS	4	0.042581	24.452624	68.994544	0.000510	0.000275
RS	5	0.055804	24.452624	75.354744	0.000557	0.000396
RS	6	0.070252	4.856467	413.833374	0.003059	0.002290
RS	7	0.086041	4.856467	450.707519	0.003332	0.002886
RS	8	0.103294	2.093884	1135.238004	0.008393	0.007473
RS	9	0.122147	2.093884	1228.989833	0.009086	0.008754
RS	10	0.142748	1.350590	2054.853083	0.015191	0.014815
RS	11	0.165259	1.350590	2206.821275	0.016315	0.016639
RS	12	0.189858	1.090338	2924.085670	0.021617	0.022153
RS	13	0.216739	1.090338	3114.278241	0.023024	0.024278
RS	14	0.246112	0.999360	3605.382965	0.026654	0.028170
RS	15	0.278210	0.999360	3810.117440	0.028168	0.030381
RS	16	0.313283	0.989816	4051.968706	0.029956	0.032348
RS	17	0.351610	0.989816	4252.715232	0.031440	0.034468
RS	18	0.393491	1.031249	4272.026154	0.031583	0.034630
RS	19	0.439255	1.031249	4457.379704	0.032953	0.036539
RS	20	0.489264	1.112053	4302.610418	0.031809	0.035231
RS	21	0.543911	1.112053	4467.171706	0.033025	0.036869
RS	22	0.603625	1.229785	4185.799741	0.030945	0.034460
RS	23	0.668876	1.229785	4328.327972	0.031999	0.035823
RS	24	0.740179	1.388982	3956.704084	0.029252	0.032622
RS	25	0.818095	1.388982	4078.698872	0.030153	0.033738
RS	26	0.903236	1.601467	3642.927172	0.026932	0.029984
RS	27	0.996273	1.601467	3747.661416	0.027706	0.030890
RS	28	1.097937	1.887076	3270.583638	0.024179	0.026794
RS	29	1.209030	1.887076	3362.158825	0.024856	0.027526
RS	30	1.330425	2.274473	2868.359043	0.021206	0.023311
RS	31	1.463078	2.274473	2950.646623	0.021814	0.023901
RS	32	1.608032	2.801962	2466.068035	0.018231	0.019801
RS	33	1.766429	2.801962	2541.863462	0.018792	0.020280
RS	34	1.939516	3.516039	2090.756934	0.015457	0.016510
RS	35	2.128653	3.516039	2161.490923	0.015980	0.016906
RS	36	2.335331	4.464913	1762.581231	0.013031	0.013626
RS	37	2.561176	4.464913	1828.638376	0.013519	0.013960
RS	38	2.807964	5.683521	1492.793548	0.011036	0.011250
RS	39	3.077639	5.683521	1554.123880	0.011489	0.011540
RS	40	3.372323	7.169474	1284.341236	0.009495	0.009405
RS	41	3.694334	7.169474	1340.964689	0.009914	0.009661
RS	42	4.046208	8.855667	1134.451345	0.008387	0.008056
RS	43	4.430713	8.855667	1186.644642	0.008773	0.008288
RS	44	4.850876	10.600214	1037.145829	0.007668	0.007139
RS	45	5.310004	10.600214	1085.335049	0.008024	0.007357
RS	46	5.811709	12.218340	984.741066	0.007280	0.006583
RS	47	6.359941	12.218340	1029.215166	0.007609	0.006792
RS	48	6.959014	13.555215	968.142605	0.007157	0.006309
RS	49	7.613644	13.555215	1008.709372	0.007457	0.006511
RS	50	8.328981	14.561946	975.923898	0.007215	0.006232
RS	51	9.110656	14.561946	1011.649569	0.007479	0.006420
RS	52	9.964821	15.340249	992.206004	0.007335	0.006239
RS	53	10.898199	15.340249	1021.496491	0.007552	0.006401
RS	54	11.918135	16.811779	957.303478	0.007077	0.005935
RS	55	13.032656	16.811779	980.693185	0.007250	0.006066
RS	56	14.250535	16.811779	998.635767	0.007383	0.006162
RS	57	15.581355	16.811779	1010.247356	0.007469	0.006214
RS	58	17.035591	129.199953	137.528993	0.001017	0.000936
RS	59	18.624688	129.199953	149.355273	0.001104	0.001004
RS	60	20.361152	129.199953	162.097190	0.001198	0.001074
RS	61	22.258650	129.199953	175.804503	0.001300	0.001147
RS	62	24.332116	129.199953	190.524874	0.001409	0.001221
RS	63	26.597868	129.199953	16256.400293	0.120182	0.077327
PA	4+25*2+4+6 0.002429045 0.008682647 26.597868474 2129.875150209 24.452624277 4.856467341 2.093883612 1.350590112 1.090337937 0.999359732 0.989815672 1.031248904 1.112052580 1.229785400 1.388981818 1.601466690 1.887076002 2.274473248 2.801962497 3.516038592 4.464912573 5.683520885 7.169473996 8.855666548 10.600213621 12.218340208 13.555214730 14.561945526 15.340249329 16.811778630 129.199953021
//
IT	5620
RD	12
LK	-116703.022633
QD	-396.748494 -> -308.988173
RI	0.0129388646
TR	0.002125	0.008793
MT	27.891071
MM	C_pi: 14.352249, n_recomb: 141737.730944
RS	0	0.000000	4659.302219	0.267718	0.000002	0.000000
RS	1	0.009356	4659.302219	0.292777	0.000002	0.000000
RS	2	0.019587	4659.302219	0.320182	0.000002	0.000001
RS	3	0.030775	4659.302219	0.350155	0.000002	0.000001
RS	4	0.043010	36.102645	49.411379	0.000349	0.000193
RS	5	0.056390	36.102645	54.016546	0.000381	0.000276
RS	6	0.071021	6.220381	342.352258	0.002415	0.001846
RS	7	0.087021	6.220381	373.402656	0.002634	0.002320
RS	8	0.104519	2.485945	1016.478553	0.007172	0.006485
RS	9	0.123653	2.485945	1102.755190	0.007780	0.007580
RS	10	0.144577	1.534587	1931.076958	0.013624	0.013415
RS	11	0.167459	1.534587	2079.261034	0.014670	0.015047
RS	12	0.192482	1.204242	2841.894372	0.020050	0.020633
RS	13	0.219846	1.204242	3035.120285	0.021414	0.022604
RS	14	0.249770	1.081701	3595.209100	0.025365	0.026801
RS	15	0.282493	1.081701	3809.618025	0.026878	0.028917
RS	16	0.318278	1.055127	4124.435052	0.029099	0.031317
RS	17	0.357411	1.055127	4339.385017	0.030616	0.033398
RS	18	0.400205	1.086149	4421.921244	0.031198	0.034022
RS	19	0.447003	1.086149	4623.438421	0.032620	0.035933
RS	20	0.498180	1.159803	4515.506161	0.031858	0.035049
RS	21	0.554144	1.159803	4696.035930	0.033132	0.036712
RS	22	0.615344	1.271905	4443.651634	0.031351	0.034654
RS	23	0.682269	1.271905	4600.486501	0.032458	0.036050
RS	24	0.755456	1.425932	4240.930571	0.029921	0.033113
RS	25	0.835491	1.425932	4374.787103	0.030865	0.034259
RS	26	0.923013	1.633046	3935.609987	0.027767	0.030677
RS	27	1.018723	1.633046	4049.599270	0.028571	0.031605
RS	28	1.123388	1.912763	3555.317009	0.025084	0.027591
RS	29	1.237845	1.912763	3653.900346	0.025779	0.028337
RS	30	1.363010	2.293809	3131.633920	0.022095	0.024121
RS	31	1.499886	2.293809	3219.358626	0.022713	0.024722
RS	32	1.649567	2.815031	2698.794712	0.019041	0.020555
RS	33	1.813252	2.815031	2779.160211	0.019608	0.021045
RS	34	1.992251	3.524161	2289.028458	0.016150	0.017167
RS	35	2.187996	3.524161	2363.959702	0.016678	0.017574
RS	36	2.402055	4.471469	1927.240899	0.013597	0.014171
RS	37	2.636141	4.471469	1997.331419	0.014092	0.014519
RS	38	2.892127	5.694459	1628.069700	0.011486	0.011691
RS	39	3.172063	5.694459	1693.269952	0.011947	0.011994
RS	40	3.478188	7.192658	1396.176685	0.009850	0.009760
RS	41	3.812954	7.192658	1456.425962	0.010275	0.010030
RS	42	4.179040	8.897849	1229.194231	0.008672	0.008349
RS	43	4.579376	8.897849	1284.692067	0.009064	0.008593
RS	44	5.017166	10.661979	1120.732982	0.007907	0.007393
RS	45	5.495915	10.661979	1171.848305	0.008268	0.007620
RS	46	6.019454	12.289419	1062.320463	0.007495	0.006816
RS	47	6.591974	12.289419	1109.270264	0.007826	0.007031
RS	48	7.218058	13.613972	1043.887272	0.007365	0.006536
RS	49	7.902716	13.613972	1086.332543	0.007664	0.006739
RS	50	8.651429	14.579945	1052.785778	0.007428	0.006462
RS	51	9.470190	14.579945	1089.514379	0.007687	0.006647
RS	52	10.365552	15.288515	1071.369798	0.007559	0.006476
RS	53	11.344682	15.288515	1100.380118	0.007763	0.006628
RS	54	12.415416	16.606885	1037.462036	0.007320	0.006177
RS	55	13.586326	16.606885	1059.214190	0.007473	0.006293
RS	56	14.866783	16.606885	1074.467664	0.007581	0.006370
RS	57	16.267036	16.606885	1082.272746	0.007636	0.006398
RS	58	17.798293	140.389209	133.728854	0.000943	0.000863
RS	59	19.472811	140.389209	145.454339	0.001026	0.000928
RS	60	21.303992	140.389209	158.119146	0.001116	0.000996
RS	61	23.306493	140.389209	171.779463	0.001212	0.001066
RS	62	25.496344	140.389209	186.490416	0.001316	0.001138
RS	63	27.891071	140.389209	16879.132212	0.119087	0.078295
PA	4+25*2+4+6 0.002125125 0.008793108 27.891070724 4659.302218896 36.102644877 6.220381267 2.485944636 1.534586869 1.204241593 1.081700625 1.055126971 1.086149216 1.159803213 1.271904989 1.425931885 1.633046210 1.912763390 2.293808665 2.815031362 3.524160773 4.471468674 5.694458905 7.192657717 8.897849318 10.661979273 12.289419343 13.613972359 14.579945272 15.288515399 16.606885399 140.389208744
//
IT	6112
RD	13
LK	-116532.256151
QD	-331.433852 -> -255.011655
RI	0.0116611512
TR	0.001868	0.008890
MT	29.122358
MM	C_pi: 14.766368, n_recomb: 147080.619112
RS	0	0.000000	9835.780603	0.132337	0.000001	0.000000
RS	1	0.009430	9835.780603	0.144823	0.000001	0.000000
RS	2	0.019750	9835.780603	0.158488	0.000001	0.000000
RS	3	0.031043	9835.780603	0.173443	0.000001	0.000001
RS	4	0.043401	52.367233	35.646233	0.000242	0.000138
RS	5	0.056925	52.367233	38.999754	0.000265	0.000196
RS	6	0.071724	7.865452	283.829590	0.001930	0.001507
RS	7	0.087918	7.865452	309.950543	0.002107	0.001887
RS	8	0.105640	2.924864	908.147253	0.006174	0.005676
RS	9	0.125032	2.924864	987.003405	0.006711	0.006616
RS	10	0.146254	1.732865	1804.502566	0.012269	0.012209
RS	11	0.169477	1.732865	1947.371250	0.013240	0.013672
RS	12	0.194890	1.324418	2739.289188	0.018624	0.019265
RS	13	0.222700	1.324418	2932.816004	0.019940	0.021093
RS	14	0.253132	1.167468	3548.838682	0.024129	0.025516
RS	15	0.286434	1.167468	3769.834709	0.025631	0.027538
RS	16	0.322876	1.122621	4150.106321	0.028217	0.030300
RS	17	0.362756	1.122621	4376.505099	0.029756	0.032339
RS	18	0.406396	1.142661	4520.192253	0.030733	0.033373
RS	19	0.454151	1.142661	4735.777786	0.032199	0.035281
RS	20	0.506411	1.208969	4676.676896	0.031797	0.034788
RS	21	0.563598	1.208969	4871.772037	0.033123	0.036474
RS	22	0.626179	1.315518	4652.922909	0.031635	0.034749
RS	23	0.694661	1.315518	4823.225671	0.032793	0.036177
RS	24	0.769601	1.464709	4481.695825	0.030471	0.033500
RS	25	0.851609	1.464709	4626.948207	0.031459	0.034676
RS	26	0.941350	1.667066	4190.932291	0.028494	0.031271
RS	27	1.039555	1.667066	4313.887524	0.029330	0.032223
RS	28	1.147020	1.941804	3809.015515	0.025897	0.028301
RS	29	1.264620	1.941804	3914.337659	0.026614	0.029064
RS	30	1.393311	2.317706	3369.801487	0.022911	0.024860
RS	31	1.534137	2.317706	3462.627816	0.023542	0.025473
RS	32	1.688244	2.834112	2911.516302	0.019795	0.021254
RS	33	1.856884	2.834112	2996.038250	0.020370	0.021753
RS	34	2.041428	3.539839	2471.401670	0.016803	0.017782
RS	35	2.243375	3.539839	2550.072016	0.017338	0.018200
RS	36	2.464367	4.486958	2079.152467	0.014136	0.014685
RS	37	2.706199	4.486958	2152.816073	0.014637	0.015045
RS	38	2.970837	5.715219	1752.935028	0.011918	0.012110
RS	39	3.260432	5.715219	1821.571327	0.012385	0.012425
RS	40	3.577338	7.225700	1499.311070	0.010194	0.010100
RS	41	3.924128	7.225700	1562.789111	0.010625	0.010381
RS	42	4.303623	8.948896	1316.465447	0.008951	0.008631
RS	43	4.718907	8.948896	1374.905583	0.009348	0.008886
RS	44	5.173353	10.730624	1197.719320	0.008143	0.007638
RS	45	5.670656	10.730624	1251.424798	0.008508	0.007874
RS	46	6.214857	12.364796	1133.902875	0.007709	0.007043
RS	47	6.810379	12.364796	1183.005882	0.008043	0.007264
RS	48	7.462061	13.674312	1114.065920	0.007575	0.006760
RS	49	8.175201	13.674312	1158.061313	0.007874	0.006965
RS	50	8.955593	14.596827	1124.447897	0.007645	0.006692
RS	51	9.809579	14.596827	1161.812321	0.007899	0.006874
RS	52	10.744101	15.232571	1145.744600	0.007790	0.006716
RS	53	11.766753	15.232571	1174.013172	0.007982	0.006858
RS	54	12.885845	16.387218	1114.397021	0.007577	0.006432
RS	55	14.110474	16.387218	1133.807232	0.007709	0.006531
RS	56	15.450591	16.387218	1145.624689	0.007789	0.006586
RS	57	16.917088	16.387218	1148.853276	0.007811	0.006588
RS	58	18.521882	150.343225	130.577626	0.000888	0.000807
RS	59	20.278017	150.343225	142.216747	0.000967	0.000869
RS	60	22.199763	150.343225	154.814289	0.001053	0.000935
RS	61	24.302740	150.343225	168.431695	0.001145	0.001003
RS	62	26.604037	150.343225	183.130198	0.001245	0.001073
RS	63	29.122358	150.343225	17342.330328	0.117910	0.079079
PA	4+25*2+4+6 0.001868414 0.008889818 29.122358281 9835.780603285 52.367233260 7.865452015 2.924863723 1.732864611 1.324418145 1.167467800 1.122620519 1.142661395 1.208968641 1.315517797 1.464708539 1.667065930 1.941803911 2.317705695 2.834112321 3.539839379 4.486958301 5.715218618 7.225699702 8.948895808 10.730623818 12.364795724 13.674312227 14.596827097 15.232570924 16.387218441 150.343225263
//
IT	5834
RD	14
LK	-116383.215037
QD	-275.307460 -> -208.273507
RI	0.0105556165
TR	0.001650	0.008978
MT	30.271948
MM	C_pi: 15.069711, n_recomb: 151311.334320
RS	0	0.000000	20395.107018	0.065999	0.000000	0.000000
RS	1	0.009498	20395.107018	0.072270	0.000000	0.000000
RS	2	0.019897	20395.107018	0.079138	0.000001	0.000000
RS	3	0.031284	20395.107018	0.086659	0.000001	0.000000
RS	4	0.043753	74.600195	25.941090	0.000171	0.000100
RS	5	0.057406	74.600195	28.401231	0.000188	0.000142
RS	6	0.072356	9.815354	236.156767	0.001561	0.001246
RS	7	0.088725	9.815354	258.154357	0.001706	0.001555
RS	8	0.106650	3.409731	810.700199	0.005358	0.005009
RS	9	0.126276	3.409731	882.442156	0.005832	0.005822
RS	10	0.147767	1.944379	1679.109363	0.011097	0.011167
RS	11	0.171299	1.944379	1815.625306	0.011999	0.012482
RS	12	0.197065	1.450199	2622.634391	0.017333	0.018035
RS	13	0.225279	1.450199	2814.170951	0.018599	0.019731
RS	14	0.256173	1.256134	3473.287822	0.022955	0.024315
RS	15	0.290000	1.256134	3697.990218	0.024440	0.026246
RS	16	0.327041	1.191793	4135.164018	0.027329	0.029307
RS	17	0.367599	1.191793	4370.211090	0.028882	0.031302
RS	18	0.412009	1.200247	4571.330481	0.030211	0.032697
RS	19	0.460638	1.200247	4798.669103	0.031714	0.034600
RS	20	0.513884	1.258926	4788.697986	0.031648	0.034466
RS	21	0.572188	1.258926	4996.660369	0.033022	0.036171
RS	22	0.636029	1.359862	4814.446150	0.031818	0.034763
RS	23	0.705934	1.359862	4997.087956	0.033025	0.036222
RS	24	0.782478	1.504362	4678.400281	0.030919	0.033797
RS	25	0.866292	1.504362	4834.349598	0.031950	0.035005
RS	26	0.958065	1.702329	4407.255773	0.029127	0.031779
RS	27	1.058556	1.702329	4538.736117	0.029996	0.032755
RS	28	1.168590	1.972697	4029.389191	0.026630	0.028933
RS	29	1.289074	1.972697	4141.109770	0.027368	0.029713
RS	30	1.421002	2.344308	3580.300236	0.023662	0.025534
RS	31	1.565460	2.344308	3677.881974	0.024307	0.026158
RS	32	1.723637	2.856954	3101.718211	0.020499	0.021900
RS	33	1.896838	2.856954	3190.004088	0.021082	0.022409
RS	34	2.086488	3.560442	2635.607270	0.017418	0.018357
RS	35	2.294151	3.560442	2717.587877	0.017960	0.018784
RS	36	2.521536	4.508452	2216.384525	0.014648	0.015170
RS	37	2.770517	4.508452	2293.185284	0.015155	0.015540
RS	38	3.043145	5.742708	1865.809943	0.012331	0.012506
RS	39	3.341667	5.742708	1937.464411	0.012804	0.012833
RS	40	3.668540	7.265550	1592.470137	0.010524	0.010423
RS	41	4.026458	7.265550	1658.789978	0.010963	0.010715
RS	42	4.418370	9.006008	1395.227699	0.009221	0.008900
RS	43	4.847503	9.006008	1456.256644	0.009624	0.009166
RS	44	5.317394	10.803793	1267.232095	0.008375	0.007875
RS	45	5.831913	10.803793	1323.204048	0.008745	0.008119
RS	46	6.395298	12.442663	1198.720851	0.007922	0.007264
RS	47	7.012191	12.442663	1249.675570	0.008259	0.007491
RS	48	7.687674	13.735028	1177.973654	0.007785	0.006980
RS	49	8.427310	13.735028	1223.226647	0.008084	0.007188
RS	50	9.237194	14.612168	1190.239535	0.007866	0.006922
RS	51	10.123997	14.612168	1227.930555	0.008115	0.007101
RS	52	11.095024	15.173083	1214.698391	0.008028	0.006959
RS	53	12.158275	15.173083	1241.848812	0.008207	0.007092
RS	54	13.322509	16.156691	1187.536249	0.007848	0.006697
RS	55	14.597316	16.156691	1203.980337	0.007957	0.006778
RS	56	15.993198	16.156691	1211.722303	0.008008	0.006811
RS	57	17.521655	16.156691	1209.741740	0.007995	0.006785
RS	58	19.195277	158.686768	128.199028	0.000847	0.000765
RS	59	21.027852	158.686768	139.783041	0.000924	0.000825
RS	60	23.034476	158.686768	152.341902	0.001007	0.000889
RS	61	25.231680	158.686768	165.941296	0.001097	0.000956
RS	62	27.637565	158.686768	180.647349	0.001194	0.001026
RS	63	30.271948	158.686768	17651.576837	0.116657	0.079725
PA	4+25*2+4+6 0.001650355 0.008978388 30.271948444 20395.107017856 74.600194569 9.815353900 3.409731092 1.944378686 1.450199068 1.256133809 1.191793448 1.200247328 1.258925779 1.359862024 1.504362457 1.702328536 1.972697374 2.344308199 2.856953854 3.560442216 4.508451670 5.742707999 7.265550148 9.006007559 10.803793488 12.442663381 13.735027934 14.612167619 15.173083221 16.156690743 158.686768067
//
IT	7293
RD	15
LK	-116252.459047
QD	-226.976787 -> -168.259540
RI	0.0095840154
TR	0.001465	0.009061
MT	31.326265
MM	C_pi: 15.265191, n_recomb: 154472.651311
RS	0	0.000000	41033.721938	0.033651	0.000000	0.000000
RS	1	0.009557	41033.721938	0.036868	0.000000	0.000000
RS	2	0.020027	41033.721938	0.040394	0.000000	0.000000
RS	3	0.031498	41033.721938	0.044256	0.000000	0.000000
RS	4	0.044065	104.287906	19.077375	0.000124	0.000074
RS	5	0.057833	104.287906	20.899048	0.000135	0.000105
RS	6	0.072917	12.081431	197.507840	0.001279	0.001044
RS	7	0.089442	12.081431	216.090433	0.001399	0.001298
RS	8	0.107547	3.937048	724.170880	0.004688	0.004459
RS	9	0.127382	3.937048	789.276264	0.005109	0.005167
RS	10	0.149113	2.167366	1558.007835	0.010086	0.010270
RS	11	0.172920	2.167366	1687.563937	0.010925	0.011454
RS	12	0.199002	1.580606	2497.620839	0.016169	0.016933
RS	13	0.227578	1.580606	2685.341088	0.017384	0.018508
RS	14	0.258884	1.347039	3375.371397	0.021851	0.023201
RS	15	0.293182	1.347039	3601.204354	0.023313	0.025042
RS	16	0.330758	1.262099	4086.170595	0.026452	0.028350
RS	17	0.371925	1.262099	4327.150181	0.028012	0.030298
RS	18	0.417026	1.258378	4580.733771	0.029654	0.032012
RS	19	0.466437	1.258378	4817.413721	0.031186	0.033905
RS	20	0.520571	1.309116	4855.375290	0.031432	0.034099
RS	21	0.579878	1.309116	5074.305478	0.032849	0.035820
RS	22	0.644853	1.404311	4930.392064	0.031918	0.034711
RS	23	0.716037	1.404311	5124.012404	0.033171	0.036198
RS	24	0.794025	1.544155	4831.786054	0.031279	0.034019
RS	25	0.879466	1.544155	4997.526909	0.032352	0.035256
RS	26	0.973072	1.737941	4584.187948	0.029676	0.032209
RS	27	1.075624	1.737941	4723.604400	0.030579	0.033211
RS	28	1.187976	2.004352	4215.253859	0.027288	0.029494
RS	29	1.311066	2.004352	4332.952485	0.028050	0.030292
RS	30	1.445920	2.372287	3761.504568	0.024351	0.026146
RS	31	1.593661	2.372287	3863.473076	0.025011	0.026783
RS	32	1.755522	2.881979	3267.623544	0.021153	0.022496
RS	33	1.932852	2.881979	3359.294682	0.021747	0.023015
RS	34	2.127129	3.584146	2779.955644	0.017996	0.018891
RS	35	2.339972	3.584146	2864.845285	0.018546	0.019328
RS	36	2.573157	4.533948	2337.454159	0.015132	0.015623
RS	37	2.828627	4.533948	2416.983363	0.015647	0.016004
RS	38	3.108511	5.774884	1965.454695	0.012724	0.012879
RS	39	3.415144	5.774884	2039.731001	0.013204	0.013216
RS	40	3.751082	7.310322	1674.637173	0.010841	0.010728
RS	41	4.119124	7.310322	1743.428506	0.011286	0.011031
RS	42	4.522340	9.067658	1464.642633	0.009482	0.009157
RS	43	4.964090	9.067658	1527.922207	0.009891	0.009431
RS	44	5.448058	10.880536	1328.553852	0.008601	0.008101
RS	45	5.978278	10.880536	1386.487195	0.008976	0.008353
RS	46	6.559170	12.522772	1256.130205	0.008132	0.007477
RS	47	7.195578	12.522772	1308.662462	0.008472	0.007710
RS	48	7.892806	13.796685	1235.000059	0.007995	0.007195
RS	49	8.656667	13.796685	1281.261287	0.008294	0.007405
RS	50	9.493529	14.627472	1249.563158	0.008089	0.007149
RS	51	10.410369	14.627472	1287.339662	0.008334	0.007325
RS	52	11.414830	15.112846	1277.645448	0.008271	0.007204
RS	53	12.515286	15.112846	1303.403411	0.008438	0.007326
RS	54	13.720911	15.921719	1256.275302	0.008133	0.006972
RS	55	15.041756	15.921719	1269.243832	0.008217	0.007034
RS	56	16.488832	15.921719	1272.414176	0.008237	0.007042
RS	57	18.074203	15.921719	1264.764680	0.008188	0.006987
RS	58	19.811085	165.155973	126.663805	0.000820	0.000735
RS	59	21.713960	165.155973	138.235674	0.000895	0.000794
RS	60	23.798689	165.155973	150.797635	0.000976	0.000857
RS	61	26.082652	165.155973	164.418724	0.001064	0.000923
RS	62	28.584891	165.155973	179.168882	0.001160	0.000993
RS	63	31.326265	165.155973	17816.519710	0.115338	0.080261
PA	4+25*2+4+6 0.001465401 0.009061403 31.326265496 41033.721938154 104.287906229 12.081430588 3.937048149 2.167366161 1.580606045 1.347039380 1.262098908 1.258378127 1.309115578 1.404311116 1.544154873 1.737940806 2.004352310 2.372286669 2.881979337 3.584146217 4.533948266 5.774884138 7.310321679 9.067657951 10.880536333 12.522772424 13.796685357 14.627472006 15.112845672 15.921719225 165.155972684
//
IT	6599
RD	16
LK	-116138.161943
QD	-185.640112 -> -134.733772
RI	0.0087310065
TR	0.001310	0.009139
MT	32.282123
MM	C_pi: 15.366184, n_recomb: 156669.472584
RS	0	0.000000	88056.328617	0.015975	0.000000	0.000000
RS	1	0.009609	88056.328617	0.017511	0.000000	0.000000
RS	2	0.020141	88056.328617	0.019194	0.000000	0.000000
RS	3	0.031686	88056.328617	0.021040	0.000000	0.000000
RS	4	0.044339	142.943443	14.206635	0.000091	0.000056
RS	5	0.058209	142.943443	15.571197	0.000099	0.000079
RS	6	0.073411	14.657092	166.358971	0.001062	0.000887
RS	7	0.090074	14.657092	182.141762	0.001163	0.001098
RS	8	0.108338	4.499906	648.487570	0.004139	0.004008
RS	9	0.128357	4.499906	707.562061	0.004516	0.004629
RS	10	0.150300	2.399023	1444.078247	0.009217	0.009502
RS	11	0.174351	2.399023	1566.476917	0.009999	0.010573
RS	12	0.200714	1.714237	2369.981534	0.015127	0.015956
RS	13	0.229609	1.714237	2552.582951	0.016293	0.017419
RS	14	0.261281	1.439302	3262.611732	0.020825	0.022178
RS	15	0.295997	1.439302	3487.445374	0.022260	0.023934
RS	16	0.334048	1.332883	4011.087036	0.025602	0.027442
RS	17	0.375756	1.332883	4255.550930	0.027163	0.029340
RS	18	0.421471	1.316505	4555.735177	0.029079	0.031332
RS	19	0.471579	1.316505	4799.431184	0.030634	0.033211
RS	20	0.526502	1.359029	4882.808273	0.031166	0.033705
RS	21	0.586702	1.359029	5110.762040	0.032621	0.035437
RS	22	0.652687	1.448354	5005.394459	0.031949	0.034608
RS	23	0.725013	1.448354	5208.519270	0.033245	0.036120
RS	24	0.804288	1.583544	4945.023562	0.031563	0.034177
RS	25	0.891181	1.583544	5119.523931	0.032677	0.035442
RS	26	0.986423	1.773301	4723.611735	0.030150	0.032571
RS	27	1.090817	1.773301	4870.275427	0.031086	0.033597
RS	28	1.205243	2.036075	4367.473414	0.027877	0.029988
RS	29	1.330663	2.036075	4490.676483	0.028663	0.030805
RS	30	1.468135	2.400845	3913.545472	0.024980	0.026698
RS	31	1.618817	2.400845	4019.526457	0.025656	0.027347
RS	32	1.783978	2.908281	3408.938118	0.021759	0.023041
RS	33	1.965008	2.908281	3503.643557	0.022363	0.023569
RS	34	2.163435	3.609983	2903.950439	0.018536	0.019384
RS	35	2.380927	3.609983	2991.391643	0.019094	0.019830
RS	36	2.619319	4.562516	2441.826440	0.015586	0.016043
RS	37	2.880618	4.562516	2523.721311	0.016109	0.016433
RS	38	3.167025	5.811015	2051.382682	0.013094	0.013225
RS	39	3.480952	5.811015	2127.925946	0.013582	0.013573
RS	40	3.825045	7.359723	1745.398854	0.011141	0.011013
RS	41	4.202202	7.359723	1816.327706	0.011593	0.011326
RS	42	4.615599	9.134251	1524.365891	0.009730	0.009396
RS	43	5.068720	9.134251	1589.591717	0.010146	0.009680
RS	44	5.565381	10.962144	1381.391827	0.008817	0.008314
RS	45	6.109766	10.962144	1441.016903	0.009198	0.008574
RS	46	6.706461	12.607452	1305.863005	0.008335	0.007680
RS	47	7.360492	12.607452	1359.741170	0.008679	0.007918
RS	48	8.077369	13.862703	1284.881392	0.008201	0.007402
RS	49	8.863130	13.862703	1331.958621	0.008502	0.007614
RS	50	9.724395	14.647296	1302.147710	0.008311	0.007371
RS	51	10.668419	14.647296	1339.850480	0.008552	0.007545
RS	52	11.703153	15.057766	1334.309991	0.008517	0.007446
RS	53	12.837315	15.057766	1358.519315	0.008671	0.007559
RS	54	14.080459	15.691809	1320.249100	0.008427	0.007252
RS	55	15.443055	15.691809	1329.379353	0.008485	0.007294
RS	56	16.936584	15.691809	1327.654050	0.008474	0.007277
RS	57	18.573625	15.691809	1314.072045	0.008388	0.007192
RS	58	20.367969	169.698998	125.985012	0.000804	0.000715
RS	59	22.334731	169.698998	137.594369	0.000878	0.000774
RS	60	24.490478	169.698998	150.209022	0.000959	0.000837
RS	61	26.853371	169.698998	163.900609	0.001046	0.000903
RS	62	29.443314	169.698998	178.741954	0.001141	0.000973
RS	63	32.282123	169.698998	17857.018833	0.113979	0.080707
PA	4+25*2+4+6 0.001309852 0.009138856 32.282123476 88056.328616577 142.943442547 14.657091890 4.499906200 2.399023449 1.714237090 1.439302481 1.332882811 1.316505042 1.359028780 1.448353703 1.583544444 1.773300615 2.036075075 2.400844803 2.908280818 3.609983483 4.562516339 5.811015165 7.359722904 9.134250899 10.962144169 12.607451759 13.862703336 14.647295607 15.057765612 15.691808650 169.698997953
//
IT	7977
RD	17
LK	-116039.460545
QD	-150.827906 -> -107.417880
RI	0.0079947518
TR	0.001180	0.009207
MT	33.156094
MM	C_pi: 15.398093, n_recomb: 158073.217977
RS	0	0.000000	169238.799046	0.008422	0.000000	0.000000
RS	1	0.009655	169238.799046	0.009235	0.000000	0.000000
RS	2	0.020243	169238.799046	0.010127	0.000000	0.000000
RS	3	0.031853	169238.799046	0.011106	0.000000	0.000000
RS	4	0.044584	191.751162	10.748520	0.000068	0.000043
RS	5	0.058544	191.751162	11.786218	0.000075	0.000060
RS	6	0.073851	17.507202	141.492035	0.000895	0.000765
RS	7	0.090637	17.507202	155.010230	0.000981	0.000944
RS	8	0.109044	5.087247	583.543086	0.003692	0.003642
RS	9	0.129228	5.087247	637.292338	0.004032	0.004190
RS	10	0.151360	2.635316	1340.051716	0.008477	0.008853
RS	11	0.175630	2.635316	1455.491641	0.009208	0.009825
RS	12	0.202243	1.849187	2245.586569	0.014206	0.015101
RS	13	0.231426	1.849187	2422.350057	0.015324	0.016462
RS	14	0.263426	1.531827	3143.234900	0.019885	0.021254
RS	15	0.298516	1.531827	3365.527262	0.021291	0.022928
RS	16	0.336994	1.403418	3919.294663	0.024794	0.026596
RS	17	0.379187	1.403418	4165.258440	0.026350	0.028444
RS	18	0.425454	1.374113	4505.696553	0.028504	0.030677
RS	19	0.476188	1.374113	4754.378791	0.030077	0.032537
RS	20	0.531821	1.408277	4879.557167	0.030869	0.033301
RS	21	0.592825	1.408277	5114.736069	0.032357	0.035039
RS	22	0.659720	1.491691	5046.751846	0.031927	0.034470
RS	23	0.733073	1.491691	5257.948435	0.033263	0.036002
RS	24	0.813509	1.622300	5023.971281	0.031783	0.034282
RS	25	0.901711	1.622300	5206.186481	0.032935	0.035572
RS	26	0.998430	1.808231	4829.968484	0.030555	0.032873
RS	27	1.104487	1.808231	4983.167267	0.031524	0.033921
RS	28	1.220784	2.067743	4489.217975	0.028400	0.030421
RS	29	1.348309	2.067743	4617.447451	0.029211	0.031255
RS	30	1.488148	2.429925	4038.565321	0.025549	0.027192
RS	31	1.641489	2.429925	4148.210141	0.026242	0.027853
RS	32	1.809635	2.935925	3527.030569	0.022313	0.023533
RS	33	1.994017	2.935925	3624.471647	0.022929	0.024070
RS	34	2.196201	3.638245	3008.444183	0.019032	0.019832
RS	35	2.417906	3.638245	3098.146221	0.019599	0.020286
RS	36	2.661018	4.594852	2530.038034	0.016005	0.016426
RS	37	2.927603	4.594852	2614.005179	0.016537	0.016824
RS	38	3.219928	5.852490	2123.946448	0.013436	0.013541
RS	39	3.540478	5.852490	2202.466956	0.013933	0.013897
RS	40	3.891978	7.416171	1805.011512	0.011419	0.011272
RS	41	4.277416	7.416171	1877.802904	0.011879	0.011594
RS	42	4.700069	9.209613	1574.596448	0.009961	0.009615
RS	43	5.163531	9.209613	1641.518703	0.010385	0.009908
RS	44	5.671742	11.054134	1425.906658	0.009021	0.008510
RS	45	6.229022	11.054134	1487.007573	0.009407	0.008777
RS	46	6.840109	12.704019	1348.046829	0.008528	0.007869
RS	47	7.510199	12.704019	1403.097446	0.008876	0.008112
RS	48	8.244988	13.942083	1327.715480	0.008399	0.007596
RS	49	9.050723	13.942083	1375.486328	0.008702	0.007811
RS	50	9.934255	14.682184	1348.057903	0.008528	0.007583
RS	51	10.903094	14.682184	1385.619706	0.008766	0.007755
RS	52	11.965478	15.019855	1384.733408	0.008760	0.007682
RS	53	13.130438	15.019855	1407.364677	0.008903	0.007785
RS	54	14.407879	15.482444	1379.344196	0.008726	0.007534
RS	55	15.808661	15.482444	1384.442316	0.008758	0.007555
RS	56	17.344693	15.482444	1377.684928	0.008715	0.007512
RS	57	19.029034	15.482444	1358.109614	0.008592	0.007396
RS	58	20.876003	172.549635	126.108047	0.000798	0.000705
RS	59	22.901303	172.549635	137.805926	0.000872	0.000764
RS	60	25.122152	172.549635	150.525146	0.000952	0.000827
RS	61	27.557431	172.549635	164.339360	0.001040	0.000894
RS	62	30.227844	172.549635	179.323522	0.001134	0.000964
RS	63	33.156094	172.549635	17802.510282	0.112622	0.081070
PA	4+25*2+4+6 0.001180405 0.009207424 33.156094387 169238.799045881 191.751162325 17.507202152 5.087247305 2.635315994 1.849187408 1.531827069 1.403418153 1.374112716 1.408276718 1.491690664 1.622300338 1.808231132 2.067742631 2.429925032 2.935924644 3.638245006 4.594852489 5.852490115 7.416171432 9.209612807 11.054134303 12.704019222 13.942082548 14.682184305 15.019854672 15.482444438 172.549635359
//
IT	7131
RD	18
LK	-115955.687140
QD	-122.131593 -> -85.767576
RI	0.0073775425
TR	0.001074	0.009263
MT	33.975943
MM	C_pi: 15.390902, n_recomb: 158893.240105
RS	0	0.000000	324202.236491	0.004437	0.000000	0.000000
RS	1	0.009698	324202.236491	0.004867	0.000000	0.000000
RS	2	0.020336	324202.236491	0.005340	0.000000	0.000000
RS	3	0.032006	324202.236491	0.005858	0.000000	0.000000
RS	4	0.044807	251.639581	8.278933	0.000052	0.000034
RS	5	0.058850	251.639581	9.081888	0.000057	0.000047
RS	6	0.074255	20.566607	121.851485	0.000767	0.000671
RS	7	0.091154	20.566607	133.564146	0.000841	0.000824
RS	8	0.109691	5.684238	528.986521	0.003329	0.003347
RS	9	0.130027	5.684238	578.170699	0.003639	0.003836
RS	10	0.152334	2.871256	1247.955791	0.007854	0.008313
RS	11	0.176805	2.871256	1356.962386	0.008540	0.009199
RS	12	0.203648	1.983178	2129.511958	0.013402	0.014365
RS	13	0.233095	1.983178	2300.272318	0.014477	0.015633
RS	14	0.265398	1.623350	3024.970861	0.019038	0.020436
RS	15	0.300833	1.623350	3243.810510	0.020415	0.022031
RS	16	0.339705	1.472920	3820.203986	0.024043	0.025827
RS	17	0.382346	1.472920	4066.252968	0.025591	0.027624
RS	18	0.429123	1.430676	4440.675022	0.027948	0.030063
RS	19	0.480436	1.430676	4692.750587	0.029534	0.031900
RS	20	0.536725	1.456520	4855.383428	0.030558	0.032906
RS	21	0.598472	1.456520	5096.279752	0.032074	0.034644
RS	22	0.666208	1.534119	5063.347982	0.031866	0.034313
RS	23	0.740513	1.534119	5281.352231	0.033238	0.035860
RS	24	0.822024	1.660331	5076.310355	0.031948	0.034349
RS	25	0.911439	1.660331	5265.280688	0.033137	0.035660
RS	26	1.009525	1.842746	4909.586206	0.030899	0.033123
RS	27	1.117124	1.842746	5068.650513	0.031900	0.034192
RS	28	1.235157	2.099475	4585.491272	0.028859	0.030797
RS	29	1.364637	2.099475	4718.302861	0.029695	0.031646
RS	30	1.506673	2.459784	4140.367160	0.026058	0.027628
RS	31	1.662484	2.459784	4253.372776	0.026769	0.028300
RS	32	1.833405	2.965357	3624.722204	0.022812	0.023972
RS	33	2.020901	2.965357	3724.662657	0.023441	0.024517
RS	34	2.226580	3.669691	3095.497232	0.019482	0.020232
RS	35	2.452205	3.669691	3187.243821	0.020059	0.020693
RS	36	2.699710	4.632244	2603.593612	0.016386	0.016767
RS	37	2.971218	4.632244	2689.417823	0.016926	0.017173
RS	38	3.269056	5.901416	2184.272196	0.013747	0.013821
RS	39	3.595778	5.901416	2264.555369	0.014252	0.014186
RS	40	3.954184	7.482993	1854.343202	0.011670	0.011501
RS	41	4.347347	7.482993	1928.791533	0.012139	0.011832
RS	42	4.778638	9.298672	1616.032258	0.010171	0.009809
RS	43	5.251754	9.298672	1684.465147	0.010601	0.010109
RS	44	5.770752	11.163329	1462.679333	0.009205	0.008683
RS	45	6.340081	11.163329	1525.101469	0.009598	0.008958
RS	46	6.964622	12.821206	1383.184161	0.008705	0.008037
RS	47	7.649729	12.821206	1439.296417	0.009058	0.008286
RS	48	8.401276	14.045301	1363.942057	0.008584	0.007774
RS	49	9.225705	14.045301	1412.354351	0.008889	0.007991
RS	50	10.130086	14.744019	1387.682918	0.008733	0.007780
RS	51	11.122170	14.744019	1425.123449	0.008969	0.007950
RS	52	12.210465	15.012148	1429.262622	0.008995	0.007906
RS	53	13.404298	15.012148	1450.402348	0.009128	0.008000
RS	54	14.713907	15.309086	1433.716102	0.009023	0.007811
RS	55	16.150518	15.309086	1434.752566	0.009030	0.007810
RS	56	17.726447	15.309086	1423.001011	0.008956	0.007741
RS	57	19.455205	15.309086	1397.551032	0.008796	0.007596
RS	58	21.351613	174.131359	126.922974	0.000799	0.000701
RS	59	23.431929	174.131359	138.756893	0.000873	0.000761
RS	60	25.713989	174.131359	151.629594	0.000954	0.000825
RS	61	28.217357	174.131359	165.616325	0.001042	0.000893
RS	62	30.963493	174.131359	180.793613	0.001138	0.000965
RS	63	33.975943	174.131359	17686.828028	0.111313	0.081353
PA	4+25*2+4+6 0.001073666 0.009262919 33.975942722 324202.236491147 251.639581372 20.566607124 5.684237809 2.871255812 1.983178087 1.623350207 1.472920126 1.430675928 1.456519794 1.534119324 1.660330738 1.842746487 2.099475299 2.459784178 2.965357361 3.669690905 4.632243760 5.901416400 7.482993472 9.298672135 11.163328795 12.821205608 14.045300995 14.744018985 15.012148334 15.309086112 174.131359411
//
IT	13662
RD	19
LK	-115885.802107
QD	-99.010438 -> -68.971023
RI	0.0068743037
TR	0.000986	0.009300
MT	34.779253
MM	C_pi: 15.372912, n_recomb: 159318.081256
RS	0	0.000000	593542.825430	0.002440	0.000000	0.000000
RS	1	0.009738	593542.825430	0.002677	0.000000	0.000000
RS	2	0.020425	593542.825430	0.002938	0.000000	0.000000
RS	3	0.032152	593542.825430	0.003224	0.000000	0.000000
RS	4	0.045022	322.344759	6.515821	0.000041	0.000027
RS	5	0.059144	322.344759	7.150514	0.000045	0.000038
RS	6	0.074642	23.748592	106.474378	0.000668	0.000598
RS	7	0.091649	23.748592	116.765130	0.000733	0.000732
RS	8	0.110313	6.273632	484.117036	0.003039	0.003112
RS	9	0.130794	6.273632	529.498982	0.003324	0.003553
RS	10	0.153269	3.101510	1168.726552	0.007336	0.007869
RS	11	0.177933	3.101510	1272.042857	0.007984	0.008683
RS	12	0.204999	2.113924	2025.149713	0.012711	0.013742
RS	13	0.234701	2.113924	2190.179543	0.013747	0.014928
RS	14	0.267295	1.712674	2913.680403	0.018288	0.019723
RS	15	0.303063	1.712674	3128.712948	0.019638	0.021247
RS	16	0.342315	1.540705	3721.510596	0.023359	0.025140
RS	17	0.385389	1.540705	3966.783455	0.024899	0.026888
RS	18	0.432657	1.485808	4369.336234	0.027425	0.029502
RS	19	0.484529	1.485808	4623.678405	0.029022	0.031316
RS	20	0.541452	1.503567	4819.142539	0.030249	0.032533
RS	21	0.603919	1.503567	5064.594339	0.031789	0.034269
RS	22	0.672468	1.575606	5063.595969	0.031783	0.034151
RS	23	0.747693	1.575606	5287.372291	0.033188	0.035710
RS	24	0.830244	1.697742	5109.591405	0.032072	0.034390
RS	25	0.920834	1.697742	5304.492852	0.033295	0.035719
RS	26	1.020246	1.877085	4968.930048	0.031189	0.033332
RS	27	1.129339	1.877085	5133.266059	0.032220	0.034419
RS	28	1.249056	2.131653	4661.594578	0.029260	0.031123
RS	29	1.380431	2.131653	4798.592130	0.030120	0.031985
RS	30	1.524599	2.490975	4223.133530	0.026508	0.028011
RS	31	1.682808	2.490975	4339.241384	0.027236	0.028692
RS	32	1.856423	2.997384	3705.199160	0.023257	0.024358
RS	33	2.046945	2.997384	3807.455718	0.023898	0.024910
RS	34	2.256021	3.705503	3167.495318	0.019882	0.020583
RS	35	2.485457	3.705503	3261.131975	0.020469	0.021051
RS	36	2.737236	4.676470	2664.266346	0.016723	0.017064
RS	37	3.013535	4.676470	2751.798204	0.017272	0.017477
RS	38	3.316740	5.960492	2233.689756	0.014020	0.014063
RS	39	3.649472	5.960492	2315.585403	0.014534	0.014436
RS	40	4.014607	7.564214	1894.412230	0.011891	0.011697
RS	41	4.415300	7.564214	1970.371832	0.012368	0.012036
RS	42	4.855013	9.407215	1649.472676	0.010353	0.009973
RS	43	5.337547	9.407215	1719.285465	0.010792	0.010281
RS	44	5.867071	11.297545	1492.359015	0.009367	0.008831
RS	45	6.448162	11.297545	1555.999375	0.009767	0.009112
RS	46	7.085841	12.968882	1411.814828	0.008862	0.008183
RS	47	7.785620	12.968882	1468.929075	0.009220	0.008437
RS	48	8.553545	14.183981	1394.016671	0.008750	0.007929
RS	49	9.396252	14.183981	1443.073790	0.009058	0.008150
RS	50	10.321025	14.845656	1421.408195	0.008922	0.007956
RS	51	11.335856	14.845656	1458.814813	0.009157	0.008126
RS	52	12.449513	15.048337	1468.213259	0.009216	0.008112
RS	53	13.671622	15.048337	1488.039650	0.009340	0.008199
RS	54	15.012743	15.186872	1483.455856	0.009311	0.008076
RS	55	16.484466	15.186872	1480.546431	0.009293	0.008054
RS	56	18.099511	15.186872	1463.987787	0.009189	0.007960
RS	57	19.871833	15.186872	1432.929458	0.008994	0.007786
RS	58	21.816749	174.935517	128.290387	0.000805	0.000703
RS	59	23.951066	174.935517	140.301343	0.000881	0.000764
RS	60	26.293230	174.935517	153.370206	0.000963	0.000830
RS	61	28.863481	174.935517	167.573547	0.001052	0.000899
RS	62	31.684030	174.935517	182.989092	0.001149	0.000972
RS	63	34.779253	174.935517	17537.923424	0.110081	0.081559
PA	4+25*2+4+6 0.000985901 0.009300328 34.779252708 593542.825429566 322.344758709 23.748591844 6.273631505 3.101509696 2.113924071 1.712674151 1.540705098 1.485807876 1.503567374 1.575605758 1.697741683 1.877085252 2.131652907 2.490974667 2.997383939 3.705503013 4.676469977 5.960492416 7.564214373 9.407215290 11.297545185 12.968881803 14.183980756 14.845656231 15.048337373 15.186872323 174.935516882
//
IT	12879
RD	20
LK	-115828.211506
QD	-80.746912 -> -56.104198
RI	0.0064752870
TR	0.000914	0.009318
MT	35.592638
MM	C_pi: 15.362968, n_recomb: 159497.364751
RS	0	0.000000	900170.240644	0.001617	0.000000	0.000000
RS	1	0.009778	900170.240644	0.001775	0.000000	0.000000
RS	2	0.020513	900170.240644	0.001949	0.000000	0.000000
RS	3	0.032297	900170.240644	0.002139	0.000000	0.000000
RS	4	0.045234	403.473857	5.240268	0.000033	0.000022
RS	5	0.059436	403.473857	5.752872	0.000036	0.000031
RS	6	0.075026	26.959402	94.491726	0.000592	0.000542
RS	7	0.092141	26.959402	103.671176	0.000650	0.000660
RS	8	0.110929	6.839696	447.798330	0.002808	0.002926
RS	9	0.131555	6.839696	490.083055	0.003073	0.003329
RS	10	0.154197	3.321366	1102.076430	0.006910	0.007509
RS	11	0.179054	3.321366	1200.528962	0.007527	0.008262
RS	12	0.206341	2.239462	1933.899978	0.012125	0.013219
RS	13	0.236297	2.239462	2093.736654	0.013127	0.014335
RS	14	0.269181	1.798797	2812.724503	0.017635	0.019110
RS	15	0.305282	1.798797	3023.989315	0.018959	0.020570
RS	16	0.344912	1.606197	3628.300833	0.022748	0.024538
RS	17	0.388417	1.606197	3872.369623	0.024279	0.026241
RS	18	0.436177	1.539155	4297.963932	0.026947	0.029002
RS	19	0.488607	1.539155	4553.842676	0.028551	0.030792
RS	20	0.546164	1.549217	4777.660110	0.029954	0.032193
RS	21	0.609348	1.549217	5026.821410	0.031517	0.033925
RS	22	0.678712	1.616050	5054.343743	0.031689	0.033997
RS	23	0.754858	1.616050	5283.080143	0.033123	0.035565
RS	24	0.838450	1.734506	5130.283799	0.032165	0.034417
RS	25	0.930215	1.734506	5330.432444	0.033420	0.035761
RS	26	1.030955	1.911276	5013.810106	0.031435	0.033511
RS	27	1.141544	1.911276	5182.901776	0.032495	0.034613
RS	28	1.262948	2.164361	4722.489100	0.029609	0.031407
RS	29	1.396224	2.164361	4863.318781	0.030492	0.032282
RS	30	1.542531	2.523637	4290.942172	0.026903	0.028346
RS	31	1.703145	2.523637	4409.923226	0.027649	0.029036
RS	32	1.879465	3.032215	3771.709672	0.023647	0.024696
RS	33	2.073026	3.032215	3876.129939	0.024302	0.025254
RS	34	2.285515	3.746045	3226.942611	0.020232	0.020887
RS	35	2.518781	3.746045	3322.352987	0.020830	0.021360
RS	36	2.774858	4.728127	2713.988664	0.017016	0.017318
RS	37	3.055975	4.728127	2803.121385	0.017575	0.017737
RS	38	3.364580	6.030772	2273.676368	0.014255	0.014266
RS	39	3.703363	6.030772	2357.078261	0.014778	0.014646
RS	40	4.075273	7.661575	1926.373516	0.012078	0.011859
RS	41	4.483550	7.661575	2003.740619	0.012563	0.012205
RS	42	4.931750	9.537925	1675.845684	0.010507	0.010107
RS	43	5.423778	9.537925	1746.946084	0.010953	0.010422
RS	44	5.963918	11.460603	1515.711493	0.009503	0.008952
RS	45	6.556876	11.460603	1580.502243	0.009909	0.009239
RS	46	7.207816	13.151985	1434.589774	0.008994	0.008302
RS	47	7.922407	13.151985	1492.679543	0.009359	0.008562
RS	48	8.706875	14.363900	1418.506670	0.008894	0.008060
RS	49	9.568051	14.363900	1468.245853	0.009205	0.008285
RS	50	10.513437	14.993373	1449.724498	0.009089	0.008110
RS	51	11.551268	14.993373	1487.224554	0.009324	0.008280
RS	52	12.690582	15.134807	1501.999913	0.009417	0.008296
RS	53	13.941304	15.134807	1520.746868	0.009535	0.008377
RS	54	15.314326	15.122173	1528.761449	0.009585	0.008324
RS	55	16.821610	15.122173	1522.126453	0.009543	0.008282
RS	56	18.476282	15.122173	1501.050991	0.009411	0.008164
RS	57	20.292756	15.122173	1464.747803	0.009184	0.007962
RS	58	22.286852	175.352356	130.075307	0.000816	0.000710
RS	59	24.475941	175.352356	142.296510	0.000892	0.000772
RS	60	26.879089	175.352356	155.596419	0.000976	0.000839
RS	61	29.517227	175.352356	170.052769	0.001066	0.000910
RS	62	32.413335	175.352356	185.744242	0.001165	0.000985
RS	63	35.592638	175.352356	17376.590987	0.108946	0.081690
PA	4+25*2+4+6 0.000913709 0.009317569 35.592637681 900170.240643515 403.473857045 26.959402023 6.839695592 3.321365950 2.239462102 1.798797062 1.606197399 1.539155371 1.549217357 1.616049573 1.734506319 1.911276250 2.164361421 2.523636942 3.032215282 3.746045028 4.728127065 6.030771817 7.661575384 9.537924949 11.460602952 13.151985184 14.363900337 14.993372900 15.134807018 15.122172572 175.352355835
//
IT	12781
RD	21
LK	-115780.994404
QD	-66.523950 -> -46.294688
RI	0.0061682008
TR	0.000854	0.009317
MT	36.423819
MM	C_pi: 15.368783, n_recomb: 159537.273922
RS	0	0.000000	922548.816763	0.001585	0.000000	0.000000
RS	1	0.009819	922548.816763	0.001740	0.000000	0.000000
RS	2	0.020601	922548.816763	0.001911	0.000000	0.000000
RS	3	0.032443	922548.816763	0.002099	0.000000	0.000000
RS	4	0.045446	495.378930	4.292864	0.000027	0.000019
RS	5	0.059727	495.378930	4.714548	0.000030	0.000026
RS	6	0.075410	30.104336	85.177821	0.000534	0.000497
RS	7	0.092633	30.104336	93.492811	0.000586	0.000604
RS	8	0.111547	7.369435	418.736362	0.002625	0.002780
RS	9	0.132318	7.369435	458.539140	0.002874	0.003153
RS	10	0.155128	3.527104	1046.894497	0.006562	0.007219
RS	11	0.180178	3.527104	1141.290481	0.007154	0.007921
RS	12	0.207687	2.358187	1855.652894	0.011631	0.012785
RS	13	0.237898	2.358187	2010.945746	0.012605	0.013840
RS	14	0.271075	1.880849	2723.407064	0.017071	0.018588
RS	15	0.307509	1.880849	2931.171028	0.018373	0.019992
RS	16	0.347521	1.668830	3543.326123	0.022210	0.024016
RS	17	0.391461	1.668830	3786.049227	0.023731	0.025678
RS	18	0.439715	1.590328	4230.385560	0.026517	0.028562
RS	19	0.492708	1.590328	4487.352646	0.028127	0.030331
RS	20	0.550903	1.593142	4735.535211	0.029683	0.031891
RS	21	0.614812	1.593142	4987.798413	0.031264	0.033619
RS	22	0.684997	1.655152	5040.525283	0.031595	0.033858
RS	23	0.762072	1.655152	5273.584649	0.033056	0.035435
RS	24	0.846716	1.770328	5143.288779	0.032239	0.034439
RS	25	0.939670	1.770328	5348.111051	0.033523	0.035797
RS	26	1.041750	1.944997	5048.816403	0.031647	0.033668
RS	27	1.153854	1.944997	5222.205314	0.032733	0.034784
RS	28	1.276965	2.197207	4772.294727	0.029913	0.031657
RS	29	1.412163	2.197207	4916.625058	0.030818	0.032543
RS	30	1.560636	2.557271	4347.326802	0.027250	0.028641
RS	31	1.723687	2.557271	4468.958311	0.028012	0.029339
RS	32	1.902747	3.069219	3827.156666	0.023989	0.024989
RS	33	2.099388	3.069219	3933.593588	0.024656	0.025553
RS	34	2.315336	3.790485	3276.188807	0.020536	0.021148
RS	35	2.552488	3.790485	3373.266488	0.021144	0.021626
RS	36	2.812925	4.786205	2754.603581	0.017266	0.017532
RS	37	3.098932	4.786205	2845.246849	0.017834	0.017957
RS	38	3.413022	6.111009	2305.703865	0.014452	0.014433
RS	39	3.757951	6.111009	2390.525232	0.014984	0.014818
RS	40	4.136747	7.773689	1951.398641	0.012232	0.011988
RS	41	4.552735	7.773689	2030.089620	0.012725	0.012340
RS	42	5.009567	9.689326	1696.109743	0.010631	0.010212
RS	43	5.511254	9.689326	1768.424140	0.011085	0.010533
RS	44	6.062199	11.651010	1533.542788	0.009612	0.009044
RS	45	6.667240	11.651010	1599.432263	0.010025	0.009337
RS	46	7.331686	13.368980	1452.210482	0.009103	0.008396
RS	47	8.061372	13.368980	1511.262685	0.009473	0.008661
RS	48	8.862703	14.583343	1438.040270	0.009014	0.008166
RS	49	9.742713	14.583343	1488.509988	0.009330	0.008394
RS	50	10.709127	15.185098	1473.198258	0.009234	0.008239
RS	51	11.770430	15.185098	1510.930793	0.009471	0.008409
RS	52	12.935937	15.268955	1531.121952	0.009597	0.008457
RS	53	14.215880	15.268955	1549.042099	0.009710	0.008533
RS	54	15.621496	15.111236	1569.958732	0.009841	0.008552
RS	55	17.165123	15.111236	1559.874445	0.009777	0.008492
RS	56	18.860313	15.111236	1534.624001	0.009619	0.008351
RS	57	20.721946	15.111236	1493.483306	0.009361	0.008124
RS	58	22.766364	175.614007	132.158385	0.000828	0.000719
RS	59	25.011516	175.614007	144.614659	0.000906	0.000782
RS	60	27.477110	175.614007	158.171821	0.000991	0.000851
RS	61	30.184789	175.614007	172.908668	0.001084	0.000924
RS	62	33.158325	175.614007	188.904678	0.001184	0.001001
RS	63	36.423819	175.614007	17216.470277	0.107915	0.081755
PA	4+25*2+4+6 0.000854251 0.009316541 36.423819130 922548.816763093 495.378929608 30.104336391 7.369435161 3.527104074 2.358186904 1.880849007 1.668829579 1.590327843 1.593142187 1.655151844 1.770327647 1.944996848 2.197207250 2.557270812 3.069218604 3.790484781 4.786204751 6.111008771 7.773689042 9.689325690 11.651010321 13.368979562 14.583343183 15.185098288 15.268954512 15.111236471 175.614006569
//
IT	15104
RD	22
LK	-115742.204930
QD	-55.532735 -> -38.807434
RI	0.0059311947
TR	0.000805	0.009297
MT	37.289315
MM	C_pi: 15.395536, n_recomb: 159485.074920
RS	0	0.000000	1071352.314941	0.001370	0.000000	0.000000
RS	1	0.009859	1071352.314941	0.001505	0.000000	0.000000
RS	2	0.020691	1071352.314941	0.001653	0.000000	0.000000
RS	3	0.032590	1071352.314941	0.001816	0.000000	0.000000
RS	4	0.045663	594.633052	3.595449	0.000023	0.000016
RS	5	0.060024	594.633052	3.950115	0.000025	0.000022
RS	6	0.075802	33.125729	77.883359	0.000488	0.000463
RS	7	0.093135	33.125729	85.522461	0.000536	0.000561
RS	8	0.112177	7.853514	395.690888	0.002481	0.002665
RS	9	0.133096	7.853514	433.534601	0.002718	0.003015
RS	10	0.156078	3.716121	1001.783258	0.006281	0.006986
RS	11	0.181326	3.716121	1092.870055	0.006852	0.007649
RS	12	0.209063	2.469101	1789.437261	0.011220	0.012426
RS	13	0.239535	2.469101	1940.862719	0.012170	0.013431
RS	14	0.273011	1.958362	2645.634950	0.016589	0.018146
RS	15	0.309788	1.958362	2850.286175	0.017872	0.019503
RS	16	0.350190	1.728387	3467.456509	0.021742	0.023568
RS	17	0.394576	1.728387	3708.871515	0.023255	0.025194
RS	18	0.443339	1.639199	4168.437961	0.026137	0.028181
RS	19	0.496909	1.639199	4426.241310	0.027753	0.029931
RS	20	0.555760	1.635282	4695.254539	0.029440	0.031629
RS	21	0.620415	1.635282	4950.186663	0.031039	0.033354
RS	22	0.691443	1.692902	5024.964969	0.031507	0.033739
RS	23	0.769475	1.692902	5261.843034	0.032993	0.035323
RS	24	0.855200	1.805211	5151.554232	0.032301	0.034461
RS	25	0.949377	1.805211	5360.561723	0.033612	0.035832
RS	26	1.052839	1.978253	5076.799518	0.031832	0.033811
RS	27	1.166503	1.978253	5254.069516	0.032944	0.034939
RS	28	1.291372	2.230182	4813.603684	0.030182	0.031882
RS	29	1.428553	2.230182	4961.114654	0.031107	0.032778
RS	30	1.579260	2.591851	4394.503585	0.027554	0.028902
RS	31	1.744825	2.591851	4518.558804	0.028332	0.029607
RS	32	1.926714	3.108324	3873.380046	0.024287	0.025245
RS	33	2.126536	3.108324	3981.677864	0.024966	0.025814
RS	34	2.346059	3.838736	3316.687266	0.020796	0.021370
RS	35	2.587226	3.838736	3415.320252	0.021415	0.021853
RS	36	2.852170	4.850614	2787.249344	0.017477	0.017709
RS	37	3.143237	4.850614	2879.311336	0.018054	0.018138
RS	38	3.463001	6.201219	2330.643417	0.014614	0.014565
RS	39	3.814292	6.201219	2416.799247	0.015154	0.014956
RS	40	4.200218	7.900758	1970.169752	0.012353	0.012086
RS	41	4.624194	7.900758	2050.103587	0.012855	0.012444
RS	42	5.089972	9.861964	1710.801572	0.010727	0.010288
RS	43	5.601672	9.861964	1784.258236	0.011188	0.010615
RS	44	6.163824	11.869723	1546.285554	0.009695	0.009111
RS	45	6.781400	11.869723	1613.222059	0.010115	0.009410
RS	46	7.459865	13.621219	1465.026193	0.009186	0.008465
RS	47	8.205223	13.621219	1525.025255	0.009562	0.008734
RS	48	9.024069	14.843950	1452.887821	0.009110	0.008247
RS	49	9.923649	14.843950	1504.132116	0.009431	0.008479
RS	50	10.911921	15.422423	1492.025659	0.009355	0.008343
RS	51	11.997632	15.422423	1530.125705	0.009594	0.008515
RS	52	13.190387	15.452023	1555.688684	0.009754	0.008594
RS	53	14.500741	15.452023	1573.037853	0.009863	0.008666
RS	54	15.940288	15.154428	1606.961064	0.010076	0.008759
RS	55	17.521765	15.154428	1593.747377	0.009993	0.008681
RS	56	19.259167	15.154428	1564.704782	0.009811	0.008520
RS	57	21.167867	15.154428	1519.169634	0.009525	0.008269
RS	58	23.264753	175.905513	134.436653	0.000843	0.000729
RS	59	25.568380	175.905513	147.145647	0.000923	0.000795
RS	60	28.099131	175.905513	160.978808	0.001009	0.000865
RS	61	30.879399	175.905513	176.015932	0.001104	0.000940
RS	62	33.933785	175.905513	192.337178	0.001206	0.001020
RS	63	37.289315	175.905513	17060.639179	0.106973	0.081760
PA	4+25*2+4+6 0.000804831 0.009297091 37.289314958 1071352.314941395 594.633052010 33.125728893 7.853514329 3.716120950 2.469101364 1.958361926 1.728386542 1.639199201 1.635281998 1.692901882 1.805210788 1.978253235 2.230181829 2.591850606 3.108323791 3.838736306 4.850614421 6.201219386 7.900757591 9.861964069 11.869723157 13.621218686 14.843950264 15.422423375 15.452023070 15.154427733 175.905513483
//
IT	16664
RD	23
LK	-115710.058420
QD	-47.053818 -> -33.157473
RI	0.0058527756
TR	0.000768	0.009320
MT	37.886585
MM	C_pi: 15.372899, n_recomb: 159637.537612
RS	0	0.000000	1335943.427603	0.001103	0.000000	0.000000
RS	1	0.009887	1335943.427603	0.001212	0.000000	0.000000
RS	2	0.020752	1335943.427603	0.001331	0.000000	0.000000
RS	3	0.032690	1335943.427603	0.001463	0.000000	0.000000
RS	4	0.045810	705.385426	3.045195	0.000019	0.000014
RS	5	0.060226	705.385426	3.346439	0.000021	0.000019
RS	6	0.076067	35.947147	72.146475	0.000452	0.000435
RS	7	0.093475	35.947147	79.246096	0.000496	0.000526
RS	8	0.112604	8.282615	377.394368	0.002364	0.002576
RS	9	0.133625	8.282615	413.647012	0.002591	0.002908
RS	10	0.156723	3.884143	964.880978	0.006044	0.006801
RS	11	0.182106	3.884143	1053.163792	0.006597	0.007431
RS	12	0.209997	2.568532	1733.655665	0.010860	0.012128
RS	13	0.240647	2.568532	1881.639381	0.011787	0.013092
RS	14	0.274327	2.027765	2578.778542	0.016154	0.017771
RS	15	0.311337	2.027765	2780.493418	0.017418	0.019088
RS	16	0.352006	1.781073	3401.659131	0.021309	0.023182
RS	17	0.396696	1.781073	3641.652540	0.022812	0.024780
RS	18	0.445805	1.681588	4114.908896	0.025777	0.027852
RS	19	0.499769	1.681588	4373.195970	0.027395	0.029588
RS	20	0.559068	1.670875	4661.500805	0.029201	0.031404
RS	21	0.624230	1.670875	4918.600835	0.030811	0.033128
RS	22	0.695835	1.723765	5014.088448	0.031409	0.033641
RS	23	0.774520	1.723765	5254.222787	0.032913	0.035233
RS	24	0.860984	1.832616	5162.943643	0.032342	0.034490
RS	25	0.955997	1.832616	5375.580704	0.033674	0.035872
RS	26	1.060404	2.003203	5106.598476	0.031989	0.033945
RS	27	1.175134	2.003203	5287.247243	0.033120	0.035085
RS	28	1.301207	2.253702	4855.708722	0.030417	0.032087
RS	29	1.439745	2.253702	5005.977578	0.031358	0.032992
RS	30	1.591981	2.615389	4441.713130	0.027824	0.029136
RS	31	1.759267	2.615389	4567.858067	0.028614	0.029847
RS	32	1.943094	3.134176	3919.104634	0.024550	0.025470
RS	33	2.145096	3.134176	4029.013464	0.025239	0.026043
RS	34	2.367070	3.870658	3356.355654	0.021025	0.021560
RS	35	2.610990	3.870658	3456.363813	0.021651	0.022047
RS	36	2.879027	4.894400	2818.948743	0.017658	0.017853
RS	37	3.173565	4.894400	2912.298685	0.018243	0.018287
RS	38	3.497224	6.265045	2354.651856	0.014750	0.014668
RS	39	3.852883	6.265045	2442.043994	0.015297	0.015064
RS	40	4.243707	7.993985	1988.130640	0.012454	0.012157
RS	41	4.673171	7.993985	2069.230862	0.012962	0.012519
RS	42	5.145097	9.991772	1724.850315	0.010805	0.010339
RS	43	5.663682	9.991772	1799.390726	0.011272	0.010671
RS	44	6.233540	12.035637	1558.580513	0.009763	0.009154
RS	45	6.859740	12.035637	1626.524763	0.010189	0.009458
RS	46	7.547853	13.810890	1477.601614	0.009256	0.008511
RS	47	8.304000	13.810890	1538.532579	0.009638	0.008785
RS	48	9.134908	15.033630	1467.747540	0.009194	0.008306
RS	49	10.047968	15.033630	1519.783308	0.009520	0.008542
RS	50	11.051303	15.582971	1511.194964	0.009466	0.008425
RS	51	12.153837	15.582971	1549.718303	0.009708	0.008599
RS	52	13.365380	15.555117	1581.067967	0.009904	0.008709
RS	53	14.696709	15.555117	1597.935067	0.010010	0.008778
RS	54	16.159667	15.114766	1645.840813	0.010310	0.008945
RS	55	17.767268	15.114766	1629.481463	0.010207	0.008851
RS	56	19.533814	15.114766	1596.656870	0.010002	0.008671
RS	57	21.475019	15.114766	1546.768806	0.009689	0.008399
RS	58	23.608152	175.258801	136.869985	0.000857	0.000741
RS	59	25.952188	175.258801	149.830130	0.000939	0.000808
RS	60	28.527981	175.258801	163.936103	0.001027	0.000880
RS	61	31.358444	175.258801	179.268463	0.001123	0.000957
RS	62	34.468755	175.258801	195.907813	0.001227	0.001039
RS	63	37.886585	175.258801	16969.007715	0.106297	0.081716
PA	4+25*2+4+6 0.000768123 0.009320320 37.886585320 1335943.427603365 705.385425736 35.947146959 8.282614866 3.884142519 2.568532445 2.027764926 1.781073271 1.681588423 1.670875070 1.723765335 1.832615810 2.003202581 2.253701922 2.615389380 3.134175701 3.870657560 4.894400071 6.265044514 7.993985047 9.991772109 12.035636785 13.810889502 15.033630449 15.582970969 15.555116587 15.114765862 175.258801420
//
IT	24005
RD	24
LK	-115683.683977
QD	-40.516077 -> -29.234632
RI	0.0059051195
TR	0.000743	0.009410
MT	38.094526
MM	C_pi: 15.259722, n_recomb: 159957.684654
RS	0	0.000000	1356069.036385	0.001089	0.000000	0.000000
RS	1	0.009897	1356069.036385	0.001197	0.000000	0.000000
RS	2	0.020773	1356069.036385	0.001316	0.000000	0.000000
RS	3	0.032725	1356069.036385	0.001446	0.000000	0.000000
RS	4	0.045860	817.023246	2.637456	0.000016	0.000012
RS	5	0.060295	817.023246	2.898627	0.000018	0.000017
RS	6	0.076159	38.333658	67.883094	0.000424	0.000417
RS	7	0.093593	38.333658	74.572011	0.000466	0.000503
RS	8	0.112752	8.617258	364.060202	0.002276	0.002527
RS	9	0.133807	8.617258	399.106539	0.002495	0.002843
RS	10	0.156946	4.016166	936.963368	0.005858	0.006688
RS	11	0.182375	4.016166	1022.999758	0.006395	0.007289
RS	12	0.210320	2.648367	1689.372931	0.010561	0.011923
RS	13	0.241031	2.648367	1834.385349	0.011468	0.012847
RS	14	0.274781	2.083393	2524.198751	0.015780	0.017492
RS	15	0.311872	2.083393	2723.165125	0.017024	0.018768
RS	16	0.352633	1.822430	3347.216357	0.020926	0.022884
RS	17	0.397428	1.822430	3585.608737	0.022416	0.024447
RS	18	0.446657	1.713533	4070.932837	0.025450	0.027592
RS	19	0.500757	1.713533	4329.196701	0.027065	0.029305
RS	20	0.560211	1.696164	4634.993585	0.028976	0.031226
RS	21	0.625549	1.696164	4893.517001	0.030593	0.032938
RS	22	0.697354	1.743935	5008.212458	0.031310	0.033565
RS	23	0.776265	1.743935	5250.726681	0.032826	0.035154
RS	24	0.862985	1.848571	5177.178317	0.032366	0.034518
RS	25	0.958287	1.848571	5392.531611	0.033712	0.035902
RS	26	1.063022	2.015511	5137.462019	0.032118	0.034059
RS	27	1.178121	2.015511	5320.615514	0.033263	0.035202
RS	28	1.304611	2.262878	4897.442776	0.030617	0.032258
RS	29	1.443619	2.262878	5049.689556	0.031569	0.033164
RS	30	1.596385	2.622135	4487.549696	0.028055	0.029327
RS	31	1.764269	2.622135	4615.126137	0.028852	0.030037
RS	32	1.948767	3.139762	3962.800624	0.024774	0.025647
RS	33	2.151525	3.139762	4073.789792	0.025468	0.026220
RS	34	2.374349	3.877332	3393.715413	0.021216	0.021703
RS	35	2.619225	3.877332	3494.679217	0.021848	0.022190
RS	36	2.888335	4.905933	2848.324034	0.017807	0.017954
RS	37	3.184077	4.905933	2942.628792	0.018396	0.018390
RS	38	3.509088	6.286975	2376.523031	0.014857	0.014731
RS	39	3.866264	6.286975	2464.879833	0.015410	0.015130
RS	40	4.258789	8.032735	2004.225626	0.012530	0.012193
RS	41	4.690159	8.032735	2086.264908	0.013043	0.012560
RS	42	5.164221	10.051709	1737.342289	0.010861	0.010360
RS	43	5.685198	10.051709	1812.773441	0.011333	0.010696
RS	44	6.257734	12.114628	1569.616932	0.009813	0.009171
RS	45	6.886932	12.114628	1638.406127	0.010243	0.009479
RS	46	7.578399	13.897005	1489.200366	0.009310	0.008533
RS	47	8.338297	13.897005	1550.930611	0.009696	0.008811
RS	48	9.173399	15.105961	1481.920985	0.009264	0.008343
RS	49	10.091148	15.105961	1534.649037	0.009594	0.008582
RS	50	11.099722	15.616987	1530.024505	0.009565	0.008486
RS	51	12.208111	15.616987	1568.909245	0.009808	0.008662
RS	52	13.426192	15.527138	1606.600666	0.010044	0.008804
RS	53	14.764821	15.527138	1622.952538	0.010146	0.008871
RS	54	16.235929	14.941311	1686.154812	0.010541	0.009115
RS	55	17.852625	14.941311	1666.481231	0.010418	0.009006
RS	56	19.629320	14.941311	1629.747304	0.010189	0.008808
RS	57	21.581846	14.941311	1575.430427	0.009849	0.008515
RS	58	23.727606	173.358746	139.154921	0.000870	0.000751
RS	59	26.085722	173.358746	152.330025	0.000952	0.000820
RS	60	28.677211	173.358746	166.667616	0.001042	0.000894
RS	61	31.525168	173.358746	182.248593	0.001139	0.000972
RS	62	34.654975	173.358746	199.153599	0.001245	0.001056
RS	63	38.094526	173.358746	16928.909871	0.105834	0.081642
PA	4+25*2+4+6 0.000743311 0.009409628 38.094526408 1356069.036385240 817.023246346 38.333657969 8.617258412 4.016166243 2.648367046 2.083393161 1.822430116 1.713533381 1.696164345 1.743934681 1.848570951 2.015511068 2.262878348 2.622135180 3.139762110 3.877332438 4.905933284 6.286975435 8.032735149 10.051709463 12.114628198 13.897005385 15.105960662 15.616987051 15.527137764 14.941310909 173.358745527
//
IT	16140
RD	25
LK	-115662.296042
QD	-35.484227 -> -26.269160
RI	0.0059562767
TR	0.000725	0.009523
MT	38.135288
MM	C_pi: 15.097495, n_recomb: 160155.003982
RS	0	0.000000	1366539.820528	0.001082	0.000000	0.000000
RS	1	0.009898	1366539.820528	0.001189	0.000000	0.000000
RS	2	0.020777	1366539.820528	0.001307	0.000000	0.000000
RS	3	0.032732	1366539.820528	0.001437	0.000000	0.000000
RS	4	0.045870	917.632591	2.351585	0.000015	0.000011
RS	5	0.060309	917.632591	2.584498	0.000016	0.000015
RS	6	0.076177	39.979544	65.183053	0.000407	0.000410
RS	7	0.093616	39.979544	71.608605	0.000447	0.000492
RS	8	0.112781	8.818470	356.303610	0.002225	0.002523
RS	9	0.133843	8.818470	390.632903	0.002439	0.002825
RS	10	0.156989	4.101866	918.980444	0.005738	0.006659
RS	11	0.182427	4.101866	1003.521017	0.006266	0.007228
RS	12	0.210383	2.704607	1657.718058	0.010351	0.011819
RS	13	0.241106	2.704607	1800.494079	0.011242	0.012700
RS	14	0.274870	2.123929	2482.668759	0.015502	0.017317
RS	15	0.311977	2.123929	2679.346731	0.016730	0.018548
RS	16	0.352756	1.852455	3304.321457	0.020632	0.022678
RS	17	0.397571	1.852455	3541.166225	0.022111	0.024202
RS	18	0.446823	1.736051	4035.439717	0.025197	0.027405
RS	19	0.500950	1.736051	4293.312303	0.026807	0.029088
RS	20	0.560435	1.712991	4613.151385	0.028804	0.031095
RS	21	0.625808	1.712991	4872.387657	0.030423	0.032786
RS	22	0.697651	1.756130	5002.898084	0.031238	0.033511
RS	23	0.776606	1.756130	5246.857453	0.032761	0.035085
RS	24	0.863376	1.856684	5188.223105	0.032395	0.034541
RS	25	0.958735	1.856684	5405.260479	0.033750	0.035916
RS	26	1.063534	2.019842	5161.996042	0.032231	0.034149
RS	27	1.178705	2.019842	5346.635797	0.033384	0.035284
RS	28	1.305277	2.263682	4930.529694	0.030786	0.032388
RS	29	1.444377	2.263682	5083.831537	0.031743	0.033286
RS	30	1.597247	2.619812	4523.344789	0.028244	0.029468
RS	31	1.765247	2.619812	4651.568893	0.029044	0.030170
RS	32	1.949878	3.135170	3996.004771	0.024951	0.025771
RS	33	2.152783	3.135170	4107.431977	0.025647	0.026336
RS	34	2.375774	3.872168	3420.902607	0.021360	0.021793
RS	35	2.620836	3.872168	3522.296735	0.021993	0.022275
RS	36	2.890157	4.903297	2868.319885	0.017910	0.018008
RS	37	3.186135	4.903297	2963.139143	0.018502	0.018441
RS	38	3.511411	6.291560	2390.032128	0.014923	0.014754
RS	39	3.868884	6.291560	2478.971223	0.015479	0.015152
RS	40	4.261741	8.049995	2012.972099	0.012569	0.012195
RS	41	4.693485	8.049995	2095.610278	0.013085	0.012562
RS	42	5.167965	10.085148	1743.329895	0.010885	0.010352
RS	43	5.689411	10.085148	1819.347789	0.011360	0.010690
RS	44	6.262472	12.161749	1574.735571	0.009833	0.009163
RS	45	6.892257	12.161749	1644.102192	0.010266	0.009473
RS	46	7.584381	13.946153	1495.220539	0.009336	0.008532
RS	47	8.345015	13.946153	1557.525178	0.009725	0.008813
RS	48	9.180939	15.137485	1490.637774	0.009307	0.008359
RS	49	10.099606	15.137485	1543.891253	0.009640	0.008601
RS	50	11.109207	15.608218	1543.403725	0.009637	0.008528
RS	51	12.218743	15.608218	1582.567785	0.009881	0.008705
RS	52	13.438105	15.456739	1626.702476	0.010157	0.008881
RS	53	14.778166	15.456739	1642.574790	0.010256	0.008946
RS	54	16.250871	14.729287	1721.540538	0.010749	0.009273
RS	55	17.869351	14.729287	1698.643537	0.010606	0.009148
RS	56	19.648035	14.729287	1658.177194	0.010354	0.008932
RS	57	21.602781	14.729287	1599.698525	0.009988	0.008618
RS	58	23.751016	171.024576	141.037570	0.000881	0.000759
RS	59	26.111893	171.024576	154.379747	0.000964	0.000829
RS	60	28.706459	171.024576	168.896040	0.001055	0.000904
RS	61	31.557847	171.024576	184.667300	0.001153	0.000984
RS	62	34.691478	171.024576	201.773841	0.001260	0.001069
RS	63	38.135288	171.024576	16874.146900	0.105361	0.081555
PA	4+25*2+4+6 0.000725254 0.009523313 38.135288412 1366539.820527665 917.632590544 39.979543805 8.818470372 4.101865775 2.704607144 2.123928588 1.852455126 1.736050780 1.712991106 1.756130321 1.856683866 2.019842133 2.263681547 2.619812064 3.135169586 3.872167889 4.903297443 6.291560293 8.049995468 10.085148027 12.161748780 13.946153284 15.137484956 15.608218491 15.456739477 14.729287202 171.024575554
//
CC
CC	Brief Description of the file format:
CC	  CC  comments
CC	  MM  useful-messages
CC	  RD  round-of-iterations
CC	  LL  \log[P(sequence)]
CC	  QD  Q-before-opt Q-after-opt
CC	  TR  \theta_0 \rho_0
CC	  RS  k t_k \lambda_k \pi_k \sum_{l\not=k}A_{kl} A_{kk}
CC	  DC  begin end best-k t_k+\Delta_k max-prob
CC
MM	Version: 0.6.5-r67
MM	pattern:4+25*2+4+6, n:63, n_free_lambdas:28
MM	n_iterations:25, skip:1, max_t:5, theta/rho:5
MM	is_decoding:0
MM	n_seqs:35, sum_L:1213154, sum_n:42857
RD	0
LK	0.000000
QD	0.000000 -> 0.000000
RI	inf
TR	0.035966	0.007193
MT	5.000000
MM	C_pi: 1.000000, n_recomb: 8695.190367
RS	0	0.000000	1.000000	55.616495	0.006396	0.000000
RS	1	0.006440	1.000000	58.807340	0.006763	0.000000
RS	2	0.013294	1.000000	62.154736	0.007148	0.000000
RS	3	0.020590	1.000000	65.662855	0.007552	0.000000
RS	4	0.028356	1.000000	69.335468	0.007974	0.000000
RS	5	0.036622	1.000000	73.175850	0.008416	0.000000
RS	6	0.045421	1.000000	77.186679	0.008877	0.000000
RS	7	0.054785	1.000000	81.369917	0.009358	0.000000
RS	8	0.064753	1.000000	85.726688	0.009859	0.000000
RS	9	0.075363	1.000000	90.257130	0.010380	0.000000
RS	10	0.086656	1.000000	94.960249	0.010921	0.000000
RS	11	0.098677	1.000000	99.833744	0.011481	0.000000
RS	12	0.111471	1.000000	104.873837	0.012061	0.000000
RS	13	0.125090	1.000000	110.075072	0.012659	0.000000
RS	14	0.139585	1.000000	115.430114	0.013275	0.000000
RS	15	0.155014	1.000000	120.929533	0.013908	0.000000
RS	16	0.171437	1.000000	126.561582	0.014555	0.000000
RS	17	0.188917	1.000000	132.311961	0.015217	0.000000
RS	18	0.207523	1.000000	138.163587	0.015890	0.000000
RS	19	0.227327	1.000000	144.096360	0.016572	0.000000
RS	20	0.248406	1.000000	150.086933	0.017261	0.000000
RS	21	0.270843	1.000000	156.108501	0.017953	0.000000
RS	22	0.294725	1.000000	162.130599	0.018646	0.000000
RS	23	0.320144	1.000000	168.118940	0.019335	0.000000
RS	24	0.347201	1.000000	174.035286	0.020015	0.000000
RS	25	0.376000	1.000000	179.837362	0.020682	0.000000
RS	26	0.406654	1.000000	185.478849	0.021331	0.000000
RS	27	0.439282	1.000000	190.909441	0.021956	0.000000
RS	28	0.474011	1.000000	196.074996	0.022550	0.000000
RS	29	0.510976	1.000000	200.917805	0.023107	0.000000
RS	30	0.550322	1.000000	205.376976	0.023620	0.000000
RS	31	0.592202	1.000000	209.388961	0.024081	0.000000
RS	32	0.636779	1.000000	212.888247	0.024483	0.000000
RS	33	0.684227	1.000000	215.808208	0.024819	0.000000
RS	34	0.734730	1.000000	218.082144	0.025081	0.000000
RS	35	0.788485	1.000000	219.644499	0.025260	0.000000
RS	36	0.845702	1.000000	220.432274	0.025351	0.000000
RS	37	0.906604	1.000000	220.386607	0.025346	0.000000
RS	38	0.971428	1.000000	219.454517	0.025239	0.000000
RS	39	1.040426	1.000000	217.590784	0.025024	0.000000
RS	40	1.113868	1.000000	214.759907	0.024699	0.000000
RS	41	1.192040	1.000000	210.938101	0.024259	0.000000
RS	42	1.275245	1.000000	206.115261	0.023705	0.000000
RS	43	1.363809	1.000000	200.296795	0.023035	0.000000
RS	44	1.458076	1.000000	193.505242	0.022254	0.000000
RS	45	1.558414	1.000000	185.781565	0.021366	0.000000
RS	46	1.665214	1.000000	177.185991	0.020377	0.000000
RS	47	1.778891	1.000000	167.798308	0.019298	0.000000
RS	48	1.899889	1.000000	157.717479	0.018138	0.000000
RS	49	2.028679	1.000000	147.060513	0.016913	0.000000
RS	50	2.165763	1.000000	135.960509	0.015636	0.000000
RS	51	2.311675	1.000000	124.563857	0.014326	0.000000
RS	52	2.466983	1.000000	113.026609	0.012999	0.000000
RS	53	2.632293	1.000000	101.510113	0.011674	0.000000
RS	54	2.808249	1.000000	90.176041	0.010371	0.000000
RS	55	2.995536	1.000000	79.181029	0.009106	0.000000
RS	56	3.194884	1.000000	68.671189	0.007898	0.000000
RS	57	3.407070	1.000000	58.776797	0.006760	0.000000
RS	58	3.632920	1.000000	49.607521	0.005705	0.000000
RS	59	3.873315	1.000000	41.248500	0.004744	0.000000
RS	60	4.129191	1.000000	33.757597	0.003882	0.000000
RS	61	4.401545	1.000000	27.164058	0.003124	0.000000
RS	62	4.691438	1.000000	21.468721	0.002469	0.000000
RS	63	5.000000	1.000000	59.637540	0.006859	0.000000
PA	4+25*2+4+6 0.035966017 0.007193203 5.000000000 1.000000000 1.000000000 1.000000000 1.000000000 1.000000000 1.000000000 1.000000000 1.000000000 1.000000000 1.000000000 1.000000000 1.000000000 1.000000000 1.000000000 1.000000000 1.000000000 1.000000000 1.000000000 1.000000000 1.000000000 1.000000000 1.000000000 1.000000000 1.000000000 1.000000000 1.000000000 1.000000000 1.000000000
//
IT	9346
RD	1
LK	-144171.461976
QD	-7932.596943 -> -2852.365350
RI	0.1097113973
TR	0.020282	0.004539
MT	11.080952
MM	C_pi: 1.814169, n_recomb: 9948.728187
RS	0	0.000000	0.392288	194.424822	0.019543	0.000555
RS	1	0.007774	0.392288	205.274458	0.020633	0.003955
RS	2	0.016153	0.392288	216.383320	0.021750	0.009202
RS	3	0.025183	0.392288	227.700689	0.022887	0.015609
RS	4	0.034916	0.311314	300.332595	0.030188	0.022516
RS	5	0.045404	0.311314	312.558215	0.031417	0.028810
RS	6	0.056709	0.320488	315.287707	0.031691	0.033631
RS	7	0.068892	0.320488	326.654091	0.032834	0.036908
RS	8	0.082022	0.358740	302.123690	0.030368	0.038876
RS	9	0.096173	0.358740	312.551750	0.031416	0.039462
RS	10	0.111425	0.419994	276.219476	0.027764	0.038576
RS	11	0.127861	0.419994	285.847131	0.028732	0.036744
RS	12	0.145576	0.499376	248.895120	0.025018	0.034766
RS	13	0.164668	0.499376	257.813976	0.025914	0.033029
RS	14	0.185245	0.593140	224.927554	0.022609	0.031509
RS	15	0.207421	0.593140	233.193593	0.023440	0.030068
RS	16	0.231321	0.703596	203.885174	0.020494	0.028612
RS	17	0.257079	0.703596	211.550577	0.021264	0.027107
RS	18	0.284840	0.832843	185.500608	0.018646	0.025565
RS	19	0.314758	0.832843	192.613743	0.019361	0.024020
RS	20	0.347003	0.980891	169.852959	0.017073	0.022516
RS	21	0.381755	0.980891	176.458771	0.017737	0.021089
RS	22	0.419208	1.146732	156.825595	0.015763	0.019761
RS	23	0.459574	1.146732	162.965570	0.016381	0.018533
RS	24	0.503077	1.329312	146.079950	0.014683	0.017399
RS	25	0.549963	1.329312	151.790466	0.015257	0.016351
RS	26	0.600493	1.527139	137.264723	0.013797	0.015380
RS	27	0.654952	1.527139	142.575380	0.014331	0.014480
RS	28	0.713645	1.738100	130.068692	0.013074	0.013646
RS	29	0.776901	1.738100	135.000954	0.013570	0.012873
RS	30	0.845075	1.959948	124.191662	0.012483	0.012155
RS	31	0.918548	1.959948	128.757819	0.012942	0.011489
RS	32	0.997734	2.190716	119.342164	0.011996	0.010869
RS	33	1.083076	2.190716	123.544916	0.012418	0.010293
RS	34	1.175053	2.428790	115.252194	0.011585	0.009755
RS	35	1.274180	2.428790	119.084892	0.011970	0.009253
RS	36	1.381014	2.672784	111.686337	0.011226	0.008786
RS	37	1.496154	2.672784	115.133686	0.011573	0.008351
RS	38	1.620245	2.921230	108.447239	0.010901	0.007948
RS	39	1.753984	2.921230	111.486153	0.011206	0.007578
RS	40	1.898119	3.172592	105.362907	0.010591	0.007240
RS	41	2.053461	3.172592	107.963588	0.010852	0.006936
RS	42	2.220879	3.425468	102.272879	0.010280	0.006666
RS	43	2.401313	3.425468	104.400452	0.010494	0.006430
RS	44	2.595775	3.679065	99.015110	0.009953	0.006228
RS	45	2.805354	3.679065	100.632460	0.010115	0.006059
RS	46	3.031228	3.933691	95.422756	0.009591	0.005922
RS	47	3.274661	3.933691	96.495085	0.009699	0.005816
RS	48	3.537020	4.191135	91.332417	0.009180	0.005739
RS	49	3.819776	4.191135	91.833655	0.009231	0.005690
RS	50	4.124514	4.454620	86.606688	0.008705	0.005667
RS	51	4.452944	4.454620	86.526906	0.008697	0.005669
RS	52	4.806908	4.729011	81.151676	0.008157	0.005696
RS	53	5.188389	4.729011	80.504850	0.008092	0.005745
RS	54	5.599529	5.185543	72.659201	0.007303	0.005817
RS	55	6.042632	5.185543	71.733445	0.007210	0.005908
RS	56	6.520183	5.185543	70.338509	0.007070	0.006017
RS	57	7.034862	5.185543	68.466029	0.006882	0.006139
RS	58	7.589553	7.124695	48.870846	0.004912	0.006265
RS	59	8.187368	7.124695	48.342511	0.004859	0.006385
RS	60	8.831660	7.124695	47.502275	0.004775	0.006491
RS	61	9.526041	7.124695	46.342621	0.004658	0.006578
RS	62	10.274406	7.124695	44.862700	0.004509	0.006656
RS	63	11.080952	7.124695	380.540209	0.038250	0.050213
PA	4+25*2+4+6 0.020282467 0.004538980 11.080951691 0.392287731 0.311313629 0.320487976 0.358739853 0.419994354 0.499376297 0.593139648 0.703596115 0.832842827 0.980891228 1.146732330 1.329312325 1.527139425 1.738100052 1.959947586 2.190716028 2.428790331 2.672783852 2.921230316 3.172592163 3.425468445 3.679065228 3.933691263 4.191135406 4.454620361 4.729011059 5.185543180 7.124694765
//
IT	4915
RD	2
LK	-135767.502287
QD	-3925.567017 -> -1952.548128
RI	0.0862593246
TR	0.015030	0.005189
MT	13.688882
MM	C_pi: 3.493013, n_recomb: 21790.435245
RS	0	0.000000	0.723547	241.396832	0.011078	0.000198
RS	1	0.008134	0.723547	258.001169	0.011840	0.001614
RS	2	0.016929	0.723547	275.485907	0.012643	0.004227
RS	3	0.026439	0.723547	293.853702	0.013485	0.007823
RS	4	0.036723	0.382516	588.210866	0.026994	0.015290
RS	5	0.047844	0.382516	617.120654	0.028321	0.021291
RS	6	0.059869	0.338871	727.462459	0.033384	0.026784
RS	7	0.072872	0.338871	755.872629	0.034688	0.032853
RS	8	0.086933	0.349929	758.644006	0.034815	0.034608
RS	9	0.102138	0.349929	784.124189	0.035985	0.039593
RS	10	0.118579	0.393504	720.077416	0.033046	0.037781
RS	11	0.136357	0.393504	742.929866	0.034094	0.041293
RS	12	0.155581	0.461673	653.360915	0.029984	0.037224
RS	13	0.176370	0.461673	674.208093	0.030941	0.039293
RS	14	0.198848	0.549990	584.229961	0.026811	0.034598
RS	15	0.223156	0.549990	603.398861	0.027691	0.036023
RS	16	0.249440	0.660550	519.177882	0.023826	0.031548
RS	17	0.277862	0.660550	536.869988	0.024638	0.032693
RS	18	0.308596	0.798570	459.526412	0.021088	0.028515
RS	19	0.341830	0.798570	475.890055	0.021839	0.029290
RS	20	0.377766	0.969885	406.090079	0.018636	0.025397
RS	21	0.416626	0.969885	421.235846	0.019331	0.025786
RS	22	0.458647	1.180020	359.409524	0.016494	0.022278
RS	23	0.504085	1.180020	373.426293	0.017137	0.022407
RS	24	0.553219	1.434360	319.420358	0.014659	0.019374
RS	25	0.606349	1.434360	332.390609	0.015254	0.019365
RS	26	0.663801	1.737895	285.657502	0.013109	0.016807
RS	27	0.725926	1.737895	297.664373	0.013660	0.016719
RS	28	0.793104	2.094752	257.470757	0.011816	0.014579
RS	29	0.865745	2.094752	268.598999	0.012326	0.014438
RS	30	0.944295	2.508297	234.104626	0.010743	0.012652
RS	31	1.029234	2.508297	244.438074	0.011218	0.012476
RS	32	1.121082	2.981174	214.802226	0.009858	0.010984
RS	33	1.220401	2.981174	224.420222	0.010299	0.010788
RS	34	1.327797	3.514431	198.920105	0.009129	0.009539
RS	35	1.443929	3.514431	207.894905	0.009541	0.009336
RS	36	1.569506	4.105435	185.995451	0.008536	0.008290
RS	37	1.705298	4.105435	194.390924	0.008921	0.008094
RS	38	1.852134	4.744736	175.759623	0.008066	0.007228
RS	39	2.010913	4.744736	183.630171	0.008427	0.007060
RS	40	2.182607	5.414858	168.044585	0.007712	0.006363
RS	41	2.368266	5.414858	175.432064	0.008051	0.006248
RS	42	2.569025	6.093004	162.655802	0.007465	0.005708
RS	43	2.786114	6.093004	169.583658	0.007782	0.005663
RS	44	3.020860	6.757264	159.277299	0.007310	0.005265
RS	45	3.274699	6.757264	165.743326	0.007606	0.005294
RS	46	3.549184	7.392673	157.450967	0.007226	0.005014
RS	47	3.845996	7.392673	163.421685	0.007500	0.005112
RS	48	4.166948	7.994412	156.604147	0.007187	0.004926
RS	49	4.514006	7.994412	162.013508	0.007435	0.005088
RS	50	4.889292	8.569121	156.070265	0.007162	0.004972
RS	51	5.295102	8.569121	160.824961	0.007381	0.005187
RS	52	5.733920	9.139079	155.046425	0.007115	0.005113
RS	53	6.208430	9.139079	159.042053	0.007299	0.005358
RS	54	6.721534	10.111011	147.252214	0.006758	0.005125
RS	55	7.276372	10.111011	150.615241	0.006912	0.005366
RS	56	7.876339	10.111011	153.359666	0.007038	0.005572
RS	57	8.525105	10.111011	155.392005	0.007131	0.005725
RS	58	9.226639	16.822852	95.538971	0.004384	0.004294
RS	59	9.985233	16.822852	98.772021	0.004533	0.004438
RS	60	10.805528	16.822852	101.741754	0.004669	0.004533
RS	61	11.692543	16.822852	104.387139	0.004791	0.004578
RS	62	12.651705	16.822852	106.644215	0.004894	0.004577
RS	63	13.688882	16.822852	1749.958745	0.080309	0.054347
PA	4+25*2+4+6 0.015029561 0.005188810 13.688881553 0.723546687 0.382516153 0.338870763 0.349928869 0.393504184 0.461673143 0.549989533 0.660549689 0.798569678 0.969884714 1.180019606 1.434360320 1.737894878 2.094751892 2.508296874 2.981173832 3.514430720 4.105434904 4.744735892 5.414857716 6.093004432 6.757263530 7.392672737 7.994412043 8.569121017 9.139079416 10.111011396 16.822852457
//
IT	4796
RD	3
LK	-132488.587720
QD	-2574.284366 -> -1702.667936
RI	0.0629402634
TR	0.011789	0.006095
MT	15.234915
MM	C_pi: 5.171283, n_recomb: 37646.050770
RS	0	0.000000	1.586750	193.736648	0.005146	0.000085
RS	1	0.008316	1.586750	208.711268	0.005544	0.000709
RS	2	0.017324	1.586750	224.741782	0.005970	0.001906
RS	3	0.027081	1.586750	241.885167	0.006425	0.003600
RS	4	0.037649	0.554208	739.994583	0.019657	0.010682
RS	5	0.049096	0.554208	784.504905	0.020839	0.014975
RS	6	0.061495	0.419779	1091.847513	0.029003	0.022017
RS	7	0.074926	0.419779	1143.943675	0.030387	0.027196
RS	8	0.089473	0.394969	1268.804109	0.033704	0.031324
RS	9	0.105230	0.394969	1318.464529	0.035023	0.036175
RS	10	0.122297	0.418601	1289.961657	0.034266	0.036353
RS	11	0.140784	0.418601	1334.518237	0.035449	0.040335
RS	12	0.160808	0.472456	1222.150394	0.032464	0.037585
RS	13	0.182497	0.472456	1262.083613	0.033525	0.040562
RS	14	0.205990	0.548638	1122.055344	0.029805	0.036381
RS	15	0.231436	0.548638	1158.160080	0.030764	0.038583
RS	16	0.258999	0.647641	1012.802601	0.026903	0.033904
RS	17	0.288854	0.647641	1045.714921	0.027778	0.035653
RS	18	0.321192	0.774400	903.333704	0.023995	0.030921
RS	19	0.356219	0.774400	933.545876	0.024798	0.032316
RS	20	0.394159	0.936369	798.402652	0.021208	0.027709
RS	21	0.435255	0.936369	826.275963	0.021949	0.028742
RS	22	0.479767	1.142459	701.440479	0.018633	0.024406
RS	23	0.527982	1.142459	727.219804	0.019317	0.025119
RS	24	0.580206	1.402938	614.529611	0.016324	0.021194
RS	25	0.636773	1.402938	638.380997	0.016957	0.021669
RS	26	0.698045	1.729303	538.517577	0.014305	0.018234
RS	27	0.764412	1.729303	560.568607	0.014891	0.018542
RS	28	0.836298	2.133838	473.339901	0.012573	0.015604
RS	29	0.914162	2.133838	493.709147	0.013115	0.015791
RS	30	0.998501	2.629710	418.216656	0.011109	0.013315
RS	31	1.089855	2.629710	437.028396	0.011609	0.013414
RS	32	1.188805	3.230719	372.020897	0.009882	0.011346
RS	33	1.295985	3.230719	389.407574	0.010344	0.011381
RS	34	1.412078	3.949146	333.680426	0.008864	0.009664
RS	35	1.537825	3.949146	349.780902	0.009291	0.009656
RS	36	1.674029	4.790248	302.440569	0.008034	0.008245
RS	37	1.821561	4.790248	317.399946	0.008431	0.008213
RS	38	1.981361	5.743189	277.927785	0.007383	0.007074
RS	39	2.154451	5.743189	291.898591	0.007754	0.007043
RS	40	2.341936	6.774387	259.934546	0.006905	0.006151
RS	41	2.545011	6.774387	273.072318	0.007254	0.006147
RS	42	2.764975	7.830161	248.147896	0.006592	0.005478
RS	43	3.003232	7.830161	260.596138	0.006922	0.005521
RS	44	3.261303	8.851187	241.972759	0.006428	0.005044
RS	45	3.540835	8.851187	253.838878	0.006743	0.005144
RS	46	3.843613	9.790658	240.519815	0.006389	0.004825
RS	47	4.171572	9.790658	251.849727	0.006690	0.004982
RS	48	4.526803	10.626621	242.657168	0.006446	0.004786
RS	49	4.911577	10.626621	253.415954	0.006732	0.004999
RS	50	5.328349	11.368197	246.977528	0.006561	0.004893
RS	51	5.779780	11.368197	257.041956	0.006828	0.005152
RS	52	6.268754	12.065238	251.561032	0.006682	0.005095
RS	53	6.798391	12.065238	260.735618	0.006926	0.005374
RS	54	7.372074	13.303056	244.783432	0.006502	0.005118
RS	55	7.993466	13.303056	253.039510	0.006722	0.005374
RS	56	8.666533	13.303056	260.559137	0.006921	0.005596
RS	57	9.395574	13.303056	267.174688	0.007097	0.005765
RS	58	10.185244	26.392377	139.652077	0.003710	0.003580
RS	59	11.040584	26.392377	146.630449	0.003895	0.003712
RS	60	11.967055	26.392377	153.558459	0.004079	0.003809
RS	61	12.970574	26.392377	160.362158	0.004260	0.003869
RS	62	14.057547	26.392377	166.957687	0.004435	0.003894
RS	63	15.234915	26.392377	3947.864754	0.104868	0.058070
PA	4+25*2+4+6 0.011788757 0.006095319 15.234914626 1.586749844 0.554207676 0.419778898 0.394969143 0.418600782 0.472456183 0.548638131 0.647641398 0.774399560 0.936369001 1.142458653 1.402938000 1.729302991 2.133837608 2.629710216 3.230718520 3.949146189 4.790247964 5.743189455 6.774386820 7.830160568 8.851186755 9.790657983 10.626620636 11.368197017 12.065238024 13.303055831 26.392377335
//
IT	4996
RD	4
LK	-130963.609343
QD	-1980.978318 -> -1466.086734
RI	0.0462227779
TR	0.009518	0.006863
MT	16.590299
MM	C_pi: 6.455874, n_recomb: 52584.938907
RS	0	0.000000	3.562619	122.049102	0.002321	0.000037
RS	1	0.008462	3.562619	132.053460	0.002511	0.000316
RS	2	0.017640	3.562619	142.848312	0.002717	0.000855
RS	3	0.027594	3.562619	154.490924	0.002938	0.001625
RS	4	0.038391	0.824580	717.786055	0.013650	0.007335
RS	5	0.050102	0.824580	767.118270	0.014588	0.010319
RS	6	0.062803	0.535962	1254.121023	0.023849	0.017767
RS	7	0.076580	0.535962	1324.356277	0.025185	0.021964
RS	8	0.091522	0.460765	1619.110200	0.030790	0.027784
RS	9	0.107728	0.460765	1693.016182	0.032196	0.032111
RS	10	0.125306	0.460552	1765.625216	0.033577	0.034273
RS	11	0.144371	0.460552	1834.306670	0.034883	0.038082
RS	12	0.165049	0.499216	1754.952266	0.033374	0.036983
RS	13	0.187477	0.499216	1816.547540	0.034545	0.040059
RS	14	0.211803	0.563024	1665.572353	0.031674	0.037023
RS	15	0.238188	0.563024	1720.582847	0.032720	0.039427
RS	16	0.266805	0.650017	1538.820400	0.029264	0.035366
RS	17	0.297844	0.650017	1588.200483	0.030203	0.037277
RS	18	0.331509	0.763721	1395.047208	0.026529	0.032750
RS	19	0.368023	0.763721	1439.752024	0.027380	0.034300
RS	20	0.407626	0.911080	1245.942478	0.023694	0.029632
RS	21	0.450581	0.911080	1286.787397	0.024471	0.030871
RS	22	0.497171	1.101546	1099.854598	0.020916	0.026291
RS	23	0.547703	1.101546	1137.448858	0.021631	0.027248
RS	24	0.602511	1.347237	962.625975	0.018306	0.022939
RS	25	0.661957	1.347237	997.377102	0.018967	0.023657
RS	26	0.726433	1.663125	837.959660	0.015935	0.019746
RS	27	0.796364	1.663125	870.122041	0.016547	0.020270
RS	28	0.872214	2.066948	727.805246	0.013841	0.016826
RS	29	0.954482	2.066948	757.543881	0.014406	0.017198
RS	30	1.043711	2.579611	632.512735	0.012028	0.014235
RS	31	1.140491	2.579611	659.960240	0.012550	0.014494
RS	32	1.245460	3.225267	551.362383	0.010485	0.011989
RS	33	1.359311	3.225267	576.653716	0.010966	0.012162
RS	34	1.482796	4.028724	483.327830	0.009191	0.010075
RS	35	1.616731	4.028724	506.617719	0.009634	0.010186
RS	36	1.761999	5.007386	427.632005	0.008132	0.008478
RS	37	1.919560	5.007386	449.107261	0.008541	0.008549
RS	38	2.090453	6.156198	383.915653	0.007301	0.007186
RS	39	2.275807	6.156198	403.805548	0.007679	0.007242
RS	40	2.476845	7.433364	351.901901	0.006692	0.006193
RS	41	2.694895	7.433364	370.474597	0.007045	0.006258
RS	42	2.931396	8.759213	331.015940	0.006295	0.005486
RS	43	3.187910	8.759213	348.551043	0.006628	0.005579
RS	44	3.466130	10.036164	320.213565	0.006089	0.005042
RS	45	3.767892	10.036164	336.954863	0.006408	0.005177
RS	46	4.095189	11.180509	318.038116	0.006048	0.004830
RS	47	4.450182	11.180509	334.140982	0.006354	0.005011
RS	48	4.835214	12.148473	322.694987	0.006137	0.004812
RS	49	5.252827	12.148473	338.181016	0.006431	0.005039
RS	50	5.705778	12.950316	331.913262	0.006312	0.004949
RS	51	6.197057	12.950316	346.641764	0.006592	0.005213
RS	52	6.729907	13.664307	342.406660	0.006511	0.005179
RS	53	7.307847	13.664307	356.085602	0.006772	0.005458
RS	54	7.934692	14.991667	337.059557	0.006410	0.005209
RS	55	8.614580	14.991667	349.531609	0.006647	0.005463
RS	56	9.351999	14.991667	361.088977	0.006867	0.005685
RS	57	10.151817	14.991667	371.492291	0.007065	0.005861
RS	58	11.019316	35.198655	164.981254	0.003137	0.003061
RS	59	11.960221	35.198655	174.589027	0.003320	0.003192
RS	60	12.980745	35.198655	184.369617	0.003506	0.003298
RS	61	14.087625	35.198655	194.255801	0.003694	0.003379
RS	62	15.288167	35.198655	204.167367	0.003883	0.003435
RS	63	16.590299	35.198655	6049.469973	0.115042	0.062269
PA	4+25*2+4+6 0.009517893 0.006862878 16.590298775 3.562619423 0.824580110 0.535961953 0.460765159 0.460551641 0.499216396 0.563023599 0.650016529 0.763721228 0.911079940 1.101546126 1.347236635 1.663125045 2.066947615 2.579610783 3.225266596 4.028724097 5.007385564 6.156198092 7.433363810 8.759212537 10.036163759 11.180508521 12.148473480 12.950316347 13.664306991 14.991666605 35.198654768
//
IT	4708
RD	5
LK	-130012.414705
QD	-1597.883247 -> -1223.856850
RI	0.0346721790
TR	0.007827	0.007469
MT	17.931793
MM	C_pi: 7.479206, n_recomb: 65930.324449
RS	0	0.000000	8.014813	68.746614	0.001043	0.000017
RS	1	0.008595	8.014813	74.574482	0.001131	0.000142
RS	2	0.017929	8.014813	80.888853	0.001227	0.000385
RS	3	0.028065	8.014813	87.728989	0.001331	0.000733
RS	4	0.039072	1.234132	615.323964	0.009333	0.005007
RS	5	0.051026	1.234132	661.526570	0.010034	0.007062
RS	6	0.064006	0.690731	1263.927944	0.019171	0.014187
RS	7	0.078103	0.690731	1343.735009	0.020381	0.017549
RS	8	0.093411	0.544660	1802.606867	0.027341	0.024297
RS	9	0.110035	0.544660	1896.344842	0.028763	0.028084
RS	10	0.128087	0.515042	2101.766260	0.031879	0.031789
RS	11	0.147692	0.515042	2193.770516	0.033274	0.035333
RS	12	0.168981	0.537332	2189.377850	0.033207	0.035751
RS	13	0.192100	0.537332	2273.458526	0.034483	0.038758
RS	14	0.217206	0.589326	2148.988097	0.032595	0.036922
RS	15	0.244471	0.589326	2224.036022	0.033733	0.039359
RS	16	0.274078	0.665839	2035.119726	0.030868	0.036125
RS	17	0.306230	0.665839	2101.789983	0.031879	0.038086
RS	18	0.341146	0.768566	1879.493668	0.028507	0.034046
RS	19	0.379063	0.768566	1938.993760	0.029410	0.035643
RS	20	0.420239	0.903231	1701.952411	0.025814	0.031201
RS	21	0.464954	0.903231	1755.565354	0.026628	0.032506
RS	22	0.513512	1.078672	1516.770647	0.023006	0.027956
RS	23	0.566244	1.078672	1565.609647	0.023746	0.029012
RS	24	0.623508	1.307230	1334.320217	0.020238	0.024575
RS	25	0.685694	1.307230	1379.223878	0.020919	0.025414
RS	26	0.753225	1.605328	1161.980406	0.017624	0.021251
RS	27	0.826561	1.605328	1203.502637	0.018254	0.021899
RS	28	0.906199	1.993769	1004.797158	0.015240	0.018124
RS	29	0.992683	1.993769	1043.259522	0.015824	0.018611
RS	30	1.086600	2.498599	865.439196	0.013127	0.015285
RS	31	1.188589	2.498599	901.020497	0.013666	0.015644
RS	32	1.299344	3.151753	744.653957	0.011295	0.012786
RS	33	1.419619	3.151753	777.474580	0.011792	0.013047
RS	34	1.550231	3.988702	642.255485	0.009741	0.010644
RS	35	1.692070	3.988702	672.439357	0.010199	0.010833
RS	36	1.846100	5.038965	557.970934	0.008463	0.008860
RS	37	2.013368	5.038965	585.692977	0.008884	0.009001
RS	38	2.195014	6.306354	491.724962	0.007458	0.007433
RS	39	2.392272	6.306354	517.246945	0.007845	0.007549
RS	40	2.606485	7.747159	443.202270	0.006722	0.006353
RS	41	2.839110	7.747159	466.877816	0.007081	0.006465
RS	42	3.091728	9.262858	411.450994	0.006241	0.005595
RS	43	3.366060	9.262858	433.684854	0.006578	0.005724
RS	44	3.663971	10.722632	394.809329	0.005988	0.005128
RS	45	3.987487	10.722632	415.980652	0.006309	0.005285
RS	46	4.338809	12.007484	391.112754	0.005932	0.004910
RS	47	4.720329	12.007484	411.488072	0.006241	0.005103
RS	48	5.134640	13.051381	397.806724	0.006034	0.004900
RS	49	5.584561	13.051381	417.461476	0.006332	0.005130
RS	50	6.073153	13.865010	411.654525	0.006244	0.005051
RS	51	6.603741	13.865010	430.416966	0.006528	0.005311
RS	52	7.179932	14.552546	427.829810	0.006489	0.005294
RS	53	7.805648	14.552546	445.286114	0.006754	0.005562
RS	54	8.485145	15.893561	423.701120	0.006426	0.005317
RS	55	9.223045	15.893561	439.595064	0.006668	0.005559
RS	56	10.024368	15.893561	454.296633	0.006891	0.005771
RS	57	10.894565	15.893561	467.490213	0.007091	0.005941
RS	58	11.839557	43.778030	177.430114	0.002691	0.002626
RS	59	12.865771	43.778030	188.745687	0.002863	0.002752
RS	60	13.980189	43.778030	200.423934	0.003040	0.002862
RS	61	15.190392	43.778030	212.410988	0.003222	0.002956
RS	62	16.504613	43.778030	224.639028	0.003407	0.003032
RS	63	17.931793	43.778030	7837.430003	0.118874	0.066469
PA	4+25*2+4+6 0.007826980 0.007469271 17.931792622 8.014813272 1.234132183 0.690730643 0.544659645 0.515041690 0.537332150 0.589326198 0.665838960 0.768566154 0.903230754 1.078672185 1.307229755 1.605328303 1.993768977 2.498599408 3.151752918 3.988701999 5.038965384 6.306353525 7.747158756 9.262857902 10.722631633 12.007483643 13.051380836 13.865010494 14.552546368 15.893560520 43.778030210
//
IT	4870
RD	6
LK	-129305.595384
QD	-1302.159712 -> -1009.863252
RI	0.0268751521
TR	0.006516	0.007935
MT	19.316570
MM	C_pi: 8.392989, n_recomb: 78191.592362
RS	0	0.000000	17.941810	36.780701	0.000470	0.000008
RS	1	0.008723	17.941810	39.970128	0.000511	0.000064
RS	2	0.018206	17.941810	43.434340	0.000555	0.000175
RS	3	0.028517	17.941810	47.196685	0.000604	0.000333
RS	4	0.039727	1.845236	497.160844	0.006358	0.003424
RS	5	0.051915	1.845236	536.840786	0.006866	0.004837
RS	6	0.065166	0.891788	1193.758512	0.015267	0.011296
RS	7	0.079573	0.891788	1276.266457	0.016322	0.013983
RS	8	0.095237	0.647147	1870.797541	0.023926	0.021110
RS	9	0.112267	0.647147	1979.031987	0.025310	0.024404
RS	10	0.130782	0.580745	2323.222282	0.029712	0.029204
RS	11	0.150912	0.580745	2436.354875	0.031159	0.032474
RS	12	0.172799	0.584644	2530.329497	0.032361	0.034158
RS	13	0.196594	0.584644	2636.929195	0.033724	0.037056
RS	14	0.222465	0.624875	2565.551441	0.032811	0.036328
RS	15	0.250593	0.624875	2661.684122	0.034041	0.038753
RS	16	0.281174	0.692121	2489.331188	0.031836	0.036365
RS	17	0.314423	0.692121	2574.526071	0.032926	0.038347
RS	18	0.350571	0.785953	2342.414555	0.029957	0.034890
RS	19	0.389873	0.785953	2417.678018	0.030920	0.036510
RS	20	0.432603	0.910646	2152.547630	0.027529	0.032423
RS	21	0.479061	0.910646	2219.436197	0.028385	0.033758
RS	22	0.529571	1.074025	1940.140666	0.024813	0.029378
RS	23	0.584486	1.074025	2000.259219	0.025582	0.030479
RS	24	0.644192	1.287976	1720.261663	0.022001	0.026057
RS	25	0.709105	1.287976	1774.992334	0.022701	0.026957
RS	26	0.779681	1.569351	1504.194458	0.019237	0.022680
RS	27	0.856413	1.569351	1554.565296	0.019881	0.023399
RS	28	0.939838	1.940609	1300.637893	0.016634	0.019410
RS	29	1.030540	1.940609	1347.294134	0.017231	0.019969
RS	30	1.129153	2.431155	1115.481354	0.014266	0.016370
RS	31	1.236368	2.431155	1158.757944	0.014819	0.016796
RS	32	1.352936	3.078605	951.959451	0.012175	0.013645
RS	33	1.479671	3.078605	992.002086	0.012687	0.013969
RS	34	1.617461	3.926964	811.639834	0.010380	0.011287
RS	35	1.767269	3.926964	848.526362	0.010852	0.011532
RS	36	1.930145	5.016574	695.417675	0.008894	0.009319
RS	37	2.107229	5.016574	729.267065	0.009327	0.009510
RS	38	2.299759	6.360914	603.880344	0.007723	0.007752
RS	39	2.509082	6.360914	634.939293	0.008120	0.007911
RS	40	2.736664	7.918005	536.785422	0.006865	0.006575
RS	41	2.984098	7.918005	565.457913	0.007232	0.006723
RS	42	3.253114	9.576151	492.729946	0.006302	0.005759
RS	43	3.545596	9.576151	519.526364	0.006644	0.005913
RS	44	3.863590	11.176600	469.290414	0.006002	0.005259
RS	45	4.209322	11.176600	494.716119	0.006327	0.005433
RS	46	4.585211	12.568136	463.461358	0.005927	0.005029
RS	47	4.993887	12.568136	487.887470	0.006240	0.005230
RS	48	5.438212	13.663314	471.826437	0.006034	0.005019
RS	49	5.921293	13.663314	495.370623	0.006335	0.005250
RS	50	6.446512	14.472501	490.083277	0.006268	0.005178
RS	51	7.017544	14.472501	512.519760	0.006555	0.005431
RS	52	7.638385	15.122393	511.719573	0.006544	0.005426
RS	53	8.313381	15.122393	532.479175	0.006810	0.005682
RS	54	9.047254	16.450189	508.482041	0.006503	0.005438
RS	55	9.845141	16.450189	527.229862	0.006743	0.005666
RS	56	10.712625	16.450189	544.406822	0.006962	0.005865
RS	57	11.655777	16.450189	559.613868	0.007157	0.006023
RS	58	12.681197	52.680945	182.933635	0.002340	0.002272
RS	59	13.796062	52.680945	195.399577	0.002499	0.002391
RS	60	15.008172	52.680945	208.388421	0.002665	0.002502
RS	61	16.326012	52.680945	221.861807	0.002837	0.002602
RS	62	17.758802	52.680945	235.767547	0.003015	0.002691
RS	63	19.316570	52.680945	9408.194810	0.120322	0.070324
PA	4+25*2+4+6 0.006516234 0.007935125 19.316570492 17.941810157 1.845236383 0.891787529 0.647146928 0.580745145 0.584643674 0.624875420 0.692121342 0.785953474 0.910645581 1.074024510 1.287976161 1.569350734 1.940609460 2.431155219 3.078605088 3.926964334 5.016574008 6.360914414 7.918005026 9.576151251 11.176600166 12.568135803 13.663313674 14.472501202 15.122393049 16.450188909 52.680945326
//
IT	5507
RD	7
LK	-128749.581444
QD	-1067.764611 -> -834.553708
RI	0.0215915187
TR	0.005480	0.008286
MT	20.754376
MM	C_pi: 9.268705, n_recomb: 89724.995281
RS	0	0.000000	39.864343	19.172248	0.000214	0.000003
RS	1	0.008846	39.864343	20.864197	0.000233	0.000030
RS	2	0.018475	39.864343	22.705072	0.000253	0.000080
RS	3	0.028955	39.864343	24.707910	0.000275	0.000153
RS	4	0.040362	2.748928	389.088747	0.004336	0.002350
RS	5	0.052779	2.748928	421.537587	0.004698	0.003323
RS	6	0.066294	1.149804	1087.353276	0.012119	0.008995
RS	7	0.081004	1.149804	1167.910166	0.013017	0.011144
RS	8	0.097016	0.769881	1864.313214	0.020778	0.018290
RS	9	0.114444	0.769881	1981.982490	0.022090	0.021154
RS	10	0.133414	0.657313	2457.166736	0.027386	0.026688
RS	11	0.154062	0.657313	2588.472863	0.028849	0.029694
RS	12	0.176536	0.639930	2791.373226	0.031110	0.032395
RS	13	0.200999	0.639930	2919.747761	0.032541	0.035176
RS	14	0.227625	0.667780	2919.106982	0.032534	0.035422
RS	15	0.256607	0.667780	3036.974480	0.033848	0.037823
RS	16	0.288153	0.726292	2899.424107	0.032315	0.036236
RS	17	0.322489	0.726292	3004.390914	0.033484	0.038236
RS	18	0.359862	0.812586	2778.650807	0.030969	0.035377
RS	19	0.400542	0.812586	2870.965555	0.031997	0.037024
RS	20	0.444820	0.929367	2591.237145	0.028880	0.033345
RS	21	0.493015	0.929367	2672.399390	0.029784	0.034706
RS	22	0.545473	1.083313	2363.394236	0.026340	0.030569
RS	23	0.602572	1.083313	2435.353096	0.027142	0.031700
RS	24	0.664722	1.285589	2114.702524	0.023569	0.027376
RS	25	0.732370	1.285589	2179.387528	0.024290	0.028314
RS	26	0.806002	1.552983	1860.225576	0.020733	0.024006
RS	27	0.886147	1.552983	1919.256347	0.021390	0.024770
RS	28	0.973382	1.908842	1612.479123	0.017971	0.020645
RS	29	1.068334	1.908842	1666.993132	0.018579	0.021253
RS	30	1.171685	2.384808	1381.158144	0.015393	0.017444
RS	31	1.284179	2.384808	1431.796740	0.015958	0.017919
RS	32	1.406624	3.022716	1172.850930	0.013072	0.014521
RS	33	1.539901	3.022716	1219.873764	0.013596	0.014891
RS	34	1.684967	3.873403	991.786034	0.011054	0.011961
RS	35	1.842866	3.873403	1035.245621	0.011538	0.012250
RS	36	2.014733	4.986620	840.758711	0.009370	0.009815
RS	37	2.201803	4.986620	880.691720	0.009815	0.010046
RS	38	2.405422	6.385349	721.481057	0.008041	0.008108
RS	39	2.627053	6.385349	758.075668	0.008449	0.008301
RS	40	2.868289	8.031288	633.961637	0.007066	0.006832
RS	41	3.130865	8.031288	667.634969	0.007441	0.007008
RS	42	3.416669	9.803579	576.313995	0.006423	0.005952
RS	43	3.727755	9.803579	607.659060	0.006772	0.006128
RS	44	4.066360	11.519879	545.236157	0.006077	0.005417
RS	45	4.434918	11.519879	574.872218	0.006407	0.005604
RS	46	4.836079	12.999694	536.760352	0.005982	0.005170
RS	47	5.272727	12.999694	565.153639	0.006299	0.005378
RS	48	5.748000	14.135143	546.509855	0.006091	0.005157
RS	49	6.265317	14.135143	573.805458	0.006395	0.005388
RS	50	6.828396	14.935236	569.029138	0.006342	0.005321
RS	51	7.441285	14.935236	594.920570	0.006630	0.005568
RS	52	8.108391	15.545892	595.993760	0.006642	0.005572
RS	53	8.834508	15.545892	619.718610	0.006907	0.005816
RS	54	9.624859	16.847613	593.450711	0.006614	0.005571
RS	55	10.485125	16.847613	614.606574	0.006850	0.005786
RS	56	11.421489	16.847613	633.714253	0.007063	0.005973
RS	57	12.440686	16.847613	650.283896	0.007248	0.006119
RS	58	13.550040	62.166191	184.625815	0.002058	0.001986
RS	59	14.757529	62.166191	197.895017	0.002206	0.002100
RS	60	16.071833	62.166191	211.824121	0.002361	0.002208
RS	61	17.502400	62.166191	226.390819	0.002523	0.002311
RS	62	19.059517	62.166191	241.559737	0.002692	0.002406
RS	63	20.754376	62.166191	10848.020099	0.120903	0.073695
PA	4+25*2+4+6 0.005480414 0.008285967 20.754376305 39.864343089 2.748928415 1.149804167 0.769880541 0.657312657 0.639929895 0.667780422 0.726291902 0.812585509 0.929367013 1.083312586 1.285588634 1.552983375 1.908842034 2.384807799 3.022715647 3.873402700 4.986620271 6.385349232 8.031288099 9.803578633 11.519878655 12.999694425 14.135142696 14.935235722 15.545892120 16.847613179 62.166191167
//
IT	5630
RD	8
LK	-128304.842540
QD	-882.096144 -> -694.246179
RI	0.0179154763
TR	0.004655	0.008548
MT	22.230403
MM	C_pi: 10.122236, n_recomb: 100612.164798
RS	0	0.000000	87.793702	9.846790	0.000098	0.000002
RS	1	0.008964	87.793702	10.728767	0.000107	0.000014
RS	2	0.018732	87.793702	11.689673	0.000116	0.000037
RS	3	0.029376	87.793702	12.736557	0.000127	0.000071
RS	4	0.040973	4.074192	298.592167	0.002968	0.001622
RS	5	0.053610	4.074192	324.324351	0.003224	0.002294
RS	6	0.067380	1.477732	967.829703	0.009619	0.007179
RS	7	0.082385	1.477732	1043.530437	0.010372	0.008901
RS	8	0.098734	0.914909	1808.891881	0.017979	0.015843
RS	9	0.116549	0.914909	1931.509734	0.019198	0.018336
RS	10	0.135961	0.744702	2522.580827	0.025072	0.024328
RS	11	0.157113	0.744702	2668.606146	0.026524	0.027090
RS	12	0.180162	0.702374	2982.278012	0.029641	0.030589
RS	13	0.205276	0.702374	3130.835898	0.031118	0.033250
RS	14	0.232642	0.716673	3211.835041	0.031923	0.034335
RS	15	0.262461	0.716673	3351.360409	0.033310	0.036705
RS	16	0.294953	0.766427	3262.453646	0.032426	0.035853
RS	17	0.330357	0.766427	3387.996939	0.033674	0.037869
RS	18	0.368936	0.845886	3182.275435	0.031629	0.035591
RS	19	0.410972	0.845886	3292.772764	0.032727	0.037270
RS	20	0.456777	0.956072	3010.631045	0.029923	0.034017
RS	21	0.506688	0.956072	3107.128255	0.030882	0.035408
RS	22	0.561073	1.102457	2778.730941	0.027618	0.031553
RS	23	0.620334	1.102457	2863.280876	0.028459	0.032712
RS	24	0.684906	1.295378	2510.245117	0.024950	0.028537
RS	25	0.755267	1.295378	2585.230206	0.025695	0.029503
RS	26	0.831936	1.551324	2223.661856	0.022101	0.025223
RS	27	0.915477	1.551324	2291.333123	0.022774	0.026018
RS	28	1.006507	1.894084	1935.196491	0.019234	0.021813
RS	29	1.105697	1.894084	1997.317249	0.019852	0.022455
RS	30	1.213779	2.356837	1658.646392	0.016486	0.018485
RS	31	1.331549	2.356837	1716.322911	0.017059	0.018996
RS	32	1.459877	2.984617	1404.625447	0.013961	0.015389
RS	33	1.599708	2.984617	1458.351469	0.014495	0.015793
RS	34	1.752075	3.833802	1180.853978	0.011737	0.012642
RS	35	1.918099	3.833802	1230.709216	0.012232	0.012964
RS	36	2.099007	4.962260	992.779913	0.009867	0.010324
RS	37	2.296132	4.962260	1038.712170	0.010324	0.010587
RS	38	2.510927	6.401916	843.748795	0.008386	0.008479
RS	39	2.744977	6.401916	885.851540	0.008805	0.008702
RS	40	3.000009	8.119128	734.249688	0.007298	0.007104
RS	41	3.277901	8.119128	772.915808	0.007682	0.007304
RS	42	3.580705	9.986573	661.925793	0.006579	0.006160
RS	43	3.910653	9.986573	697.805276	0.006936	0.006354
RS	44	4.270179	11.801782	622.504932	0.006187	0.005587
RS	45	4.661933	11.801782	656.315659	0.006523	0.005787
RS	46	5.088805	13.357492	610.958989	0.006072	0.005322
RS	47	5.553943	13.357492	643.250205	0.006393	0.005537
RS	48	6.060777	14.526237	621.868615	0.006181	0.005306
RS	49	6.613045	14.526237	652.795580	0.006488	0.005538
RS	50	7.214820	15.314728	648.553316	0.006446	0.005474
RS	51	7.870539	15.314728	677.699353	0.006736	0.005716
RS	52	8.585039	15.885053	680.782040	0.006766	0.005729
RS	53	9.363588	15.885053	707.149878	0.007028	0.005963
RS	54	10.211929	17.147988	678.961641	0.006748	0.005717
RS	55	11.136317	17.147988	702.082714	0.006978	0.005921
RS	56	12.143570	17.147988	722.580028	0.007182	0.006095
RS	57	13.241115	17.147988	739.867092	0.007354	0.006228
RS	58	14.437047	72.237277	184.051339	0.001829	0.001756
RS	59	15.740186	72.237277	197.881627	0.001967	0.001863
RS	60	17.160141	72.237277	212.488730	0.002112	0.001968
RS	61	18.707385	72.237277	227.866088	0.002265	0.002070
RS	62	20.393328	72.237277	243.995226	0.002425	0.002168
RS	63	22.230403	72.237277	12187.583012	0.121134	0.076556
PA	4+25*2+4+6 0.004654813 0.008547736 22.230403299 87.793701856 4.074192074 1.477732290 0.914908988 0.744702419 0.702374226 0.716673245 0.766426578 0.845886314 0.956072080 1.102457470 1.295377893 1.551323869 1.894083940 2.356836952 2.984616624 3.833801552 4.962259650 6.401915835 8.119128015 9.986572516 11.801782119 13.357491743 14.526237184 15.314728436 15.885052659 17.147988286 72.237277203
//
IT	5136
RD	9
LK	-127945.781987
QD	-734.276190 -> -581.460194
RI	0.0152628448
TR	0.003992	0.008744
MT	23.722070
MM	C_pi: 10.944671, n_recomb: 110791.993367
RS	0	0.000000	191.261735	5.017444	0.000045	0.000001
RS	1	0.009076	191.261735	5.472790	0.000049	0.000006
RS	2	0.018976	191.261735	5.969457	0.000054	0.000017
RS	3	0.029775	191.261735	6.511191	0.000059	0.000033
RS	4	0.041553	5.997346	226.258098	0.002042	0.001128
RS	5	0.054401	5.997346	246.256047	0.002223	0.001594
RS	6	0.068414	1.890133	847.908280	0.007653	0.005755
RS	7	0.083700	1.890133	917.144412	0.008278	0.007140
RS	8	0.100373	1.084174	1722.026809	0.015543	0.013749
RS	9	0.118559	1.084174	1845.828025	0.016660	0.015922
RS	10	0.138396	0.842838	2533.805509	0.022870	0.022170
RS	11	0.160033	0.842838	2690.872977	0.024288	0.024705
RS	12	0.183634	0.771282	3110.847726	0.028078	0.028820
RS	13	0.209377	0.771282	3277.254587	0.029580	0.031360
RS	14	0.237456	0.770489	3445.161680	0.031096	0.033157
RS	15	0.268084	0.770489	3605.439765	0.032542	0.035490
RS	16	0.301492	0.811083	3575.085065	0.032268	0.035300
RS	17	0.337932	0.811083	3721.328440	0.033588	0.037328
RS	18	0.377680	0.883972	3546.840629	0.032014	0.035601
RS	19	0.421035	0.883972	3676.196584	0.033181	0.037311
RS	20	0.468325	0.988338	3402.538401	0.030711	0.034483
RS	21	0.519907	0.988338	3515.196015	0.031728	0.035908
RS	22	0.576171	1.128403	3177.280311	0.028678	0.032353
RS	23	0.637541	1.128403	3275.103778	0.029561	0.033541
RS	24	0.704481	1.313637	2898.121431	0.026158	0.029548
RS	25	0.777497	1.313637	2983.777525	0.026931	0.030539
RS	26	0.857140	1.560119	2586.453636	0.023345	0.026326
RS	27	0.944012	1.560119	2662.788271	0.024034	0.027146
RS	28	1.038768	1.891815	2261.869656	0.020415	0.022904
RS	29	1.142125	1.891815	2331.351993	0.021043	0.023571
RS	30	1.254862	2.342991	1942.302470	0.017531	0.019479
RS	31	1.377831	2.342991	2006.645702	0.018112	0.020015
RS	32	1.511961	2.961144	1642.862246	0.014828	0.016231
RS	33	1.658266	2.961144	1702.927114	0.015370	0.016662
RS	34	1.817849	3.807206	1375.460142	0.012415	0.013312
RS	35	1.991916	3.807206	1431.429897	0.012920	0.013662
RS	36	2.181781	4.946047	1148.912233	0.010370	0.010833
RS	37	2.388879	4.946047	1200.658445	0.010837	0.011122
RS	38	2.614774	6.417826	968.718384	0.008744	0.008854
RS	39	2.861171	6.417826	1016.213088	0.009172	0.009101
RS	40	3.129932	8.193956	836.111789	0.007547	0.007381
RS	41	3.423085	8.193956	879.688138	0.007940	0.007602
RS	42	3.742846	10.142479	748.316206	0.006754	0.006372
RS	43	4.091629	10.142479	788.653740	0.007118	0.006582
RS	44	4.472068	12.043361	700.038806	0.006318	0.005762
RS	45	4.887036	12.043361	737.936119	0.006661	0.005973
RS	46	5.339667	13.664806	685.112466	0.006184	0.005480
RS	47	5.833380	13.664806	721.187073	0.006509	0.005701
RS	48	6.371903	14.860542	697.020216	0.006291	0.005460
RS	49	6.959303	14.860542	731.418061	0.006602	0.005694
RS	50	7.600017	15.634149	727.812526	0.006569	0.005632
RS	51	8.298882	15.634149	759.974973	0.006859	0.005871
RS	52	9.061178	16.161343	765.289028	0.006907	0.005892
RS	53	9.892661	16.161343	793.938825	0.007166	0.006119
RS	54	10.799611	17.369907	764.475274	0.006900	0.005873
RS	55	11.788877	17.369907	789.065683	0.007122	0.006067
RS	56	12.867930	17.369907	810.360463	0.007314	0.006229
RS	57	14.044920	17.369907	827.673371	0.007471	0.006348
RS	58	15.328735	82.744546	182.065360	0.001643	0.001568
RS	59	16.729072	82.744546	196.274450	0.001772	0.001669
RS	60	18.256505	82.744546	211.358868	0.001908	0.001770
RS	61	19.922570	82.744546	227.326914	0.002052	0.001871
RS	62	21.739850	82.744546	244.176348	0.002204	0.001969
RS	63	23.722070	82.744546	13424.882421	0.121172	0.078939
PA	4+25*2+4+6 0.003992366 0.008743552 23.722069729 191.261734646 5.997346249 1.890133110 1.084173642 0.842838171 0.771281622 0.770488531 0.811082949 0.883972438 0.988338200 1.128402507 1.313637259 1.560118506 1.891815178 2.342991398 2.961144180 3.807206367 4.946046517 6.417826358 8.193956404 10.142479376 12.043360652 13.664806434 14.860541539 15.634149193 16.161343162 17.369906583 82.744546254
//
IT	5285
RD	10
LK	-127652.828499
QD	-615.193264 -> -489.322227
RI	0.0132736281
TR	0.003456	0.008892
MT	25.208160
MM	C_pi: 11.720426, n_recomb: 120170.469745
RS	0	0.000000	411.175994	2.550365	0.000021	0.000000
RS	1	0.009181	411.175994	2.784568	0.000023	0.000003
RS	2	0.019205	411.175994	3.040283	0.000025	0.000008
RS	3	0.030149	411.175994	3.319487	0.000028	0.000016
RS	4	0.042098	8.752324	170.143948	0.001416	0.000792
RS	5	0.055144	8.752324	185.486702	0.001544	0.001118
RS	6	0.069388	2.402442	734.853208	0.006115	0.004644
RS	7	0.084939	2.402442	796.964185	0.006632	0.005761
RS	8	0.101918	1.279271	1616.709180	0.013453	0.011976
RS	9	0.120457	1.279271	1738.740290	0.014469	0.013872
RS	10	0.140697	0.951493	2503.260224	0.020831	0.020230
RS	11	0.162795	0.951493	2667.779873	0.022200	0.022554
RS	12	0.186922	0.845999	3185.074795	0.026505	0.027135
RS	13	0.213264	0.845999	3366.507053	0.028014	0.029554
RS	14	0.242025	0.828351	3621.855745	0.030139	0.031950
RS	15	0.273426	0.828351	3801.258388	0.031632	0.034238
RS	16	0.307710	0.859172	3835.599443	0.031918	0.034638
RS	17	0.345142	0.859172	4001.959109	0.033302	0.036672
RS	18	0.386011	0.925480	3867.388017	0.032183	0.035458
RS	19	0.430631	0.925480	4015.713043	0.033417	0.037198
RS	20	0.479348	1.024445	3759.929722	0.031288	0.034781
RS	21	0.532538	1.024445	3889.190374	0.032364	0.036241
RS	22	0.590612	1.158997	3550.884223	0.029549	0.032993
RS	23	0.654016	1.158997	3662.452533	0.030477	0.034211
RS	24	0.723243	1.337734	3269.831077	0.027210	0.030420
RS	25	0.798824	1.337734	3366.444088	0.028014	0.031435
RS	26	0.881345	1.576251	2940.436659	0.024469	0.027318
RS	27	0.971442	1.576251	3025.434525	0.025176	0.028158
RS	28	1.069811	1.898552	2585.160178	0.021512	0.023912
RS	29	1.177211	1.898552	2661.739433	0.022150	0.024598
RS	30	1.294472	2.339684	2225.894168	0.018523	0.020416
RS	31	1.422498	2.339684	2296.483702	0.019110	0.020971
RS	32	1.562278	2.949101	1882.486905	0.015665	0.017038
RS	33	1.714892	2.949101	1948.443591	0.016214	0.017489
RS	34	1.881517	3.791496	1571.606042	0.013078	0.013962
RS	35	2.063440	3.791496	1633.306420	0.013592	0.014334
RS	36	2.262065	4.937841	1306.045230	0.010868	0.011329
RS	37	2.478925	4.937841	1363.313809	0.011345	0.011641
RS	38	2.715696	6.435759	1093.971043	0.009103	0.009222
RS	39	2.974204	6.435759	1146.642468	0.009542	0.009490
RS	40	3.256447	8.261779	937.629351	0.007802	0.007654
RS	41	3.564601	8.261779	985.945688	0.008205	0.007893
RS	42	3.901048	10.280469	833.911133	0.006939	0.006583
RS	43	4.268383	10.280469	878.554096	0.007311	0.006807
RS	44	4.669443	12.256209	776.482840	0.006462	0.005936
RS	45	5.107325	12.256209	818.312158	0.006810	0.006158
RS	46	5.585409	13.934427	757.998280	0.006308	0.005637
RS	47	6.107385	13.934427	797.683267	0.006638	0.005865
RS	48	6.677284	15.150879	770.810226	0.006414	0.005615
RS	49	7.299505	15.150879	808.466602	0.006728	0.005851
RS	50	7.978852	15.905408	805.687097	0.006705	0.005794
RS	51	8.720570	15.905408	840.581200	0.006995	0.006030
RS	52	9.530385	16.385158	848.439777	0.007060	0.006061
RS	53	10.414549	16.385158	878.966461	0.007314	0.006281
RS	54	11.379888	17.521814	849.166656	0.007066	0.006041
RS	55	12.433854	17.521814	874.671038	0.007279	0.006224
RS	56	13.584585	17.521814	896.116899	0.007457	0.006373
RS	57	14.840964	17.521814	912.718600	0.007595	0.006477
RS	58	16.212691	93.466631	179.232634	0.001491	0.001415
RS	59	17.710356	93.466631	193.682027	0.001612	0.001511
RS	60	19.345522	93.466631	209.088543	0.001740	0.001608
RS	61	21.130811	93.466631	225.474088	0.001876	0.001706
RS	62	23.080008	93.466631	242.851491	0.002021	0.001803
RS	63	25.208160	93.466631	14547.315498	0.121056	0.080899
PA	4+25*2+4+6 0.003456218 0.008891994 25.208160426 411.175993846 8.752323705 2.402442379 1.279271205 0.951492915 0.845998941 0.828351075 0.859172002 0.925479882 1.024445040 1.158997109 1.337733897 1.576251209 1.898551970 2.339684411 2.949101373 3.791495745 4.937841439 6.435759470 8.261779238 10.280469003 12.256208895 13.934427342 15.150878610 15.905408487 16.385158074 17.521813919 93.466630674
//
IT	4943
RD	11
LK	-127410.677427
QD	-517.816130 -> -412.628886
RI	0.0117280865
TR	0.003017	0.009007
MT	26.671738
MM	C_pi: 12.435548, n_recomb: 128676.133286
RS	0	0.000000	870.726636	1.298474	0.000010	0.000000
RS	1	0.009278	870.726636	1.418998	0.000011	0.000001
RS	2	0.019418	870.726636	1.550714	0.000012	0.000004
RS	3	0.030498	870.726636	1.694663	0.000013	0.000008
RS	4	0.042606	12.641751	127.493176	0.000991	0.000562
RS	5	0.055838	12.641751	139.178745	0.001082	0.000793
RS	6	0.070297	3.030541	632.475932	0.004915	0.003778
RS	7	0.086098	3.030541	687.450692	0.005342	0.004684
RS	8	0.103365	1.501369	1502.726505	0.011678	0.010483
RS	9	0.122234	1.501369	1620.847773	0.012596	0.012140
RS	10	0.142854	1.070315	2441.999146	0.018978	0.018503
RS	11	0.165387	1.070315	2610.720651	0.020289	0.020633
RS	12	0.190011	0.925922	3213.526800	0.024974	0.025559
RS	13	0.216920	0.925922	3406.965406	0.026477	0.027856
RS	14	0.246325	0.889555	3746.528242	0.029116	0.030752
RS	15	0.278458	0.889555	3942.919124	0.030642	0.032988
RS	16	0.313574	0.909878	4044.716777	0.031433	0.033910
RS	17	0.351947	0.909878	4230.011970	0.032873	0.035943
RS	18	0.393880	0.969434	4141.490911	0.032185	0.035202
RS	19	0.439705	0.969434	4308.354726	0.033482	0.036967
RS	20	0.489781	1.063204	4078.083445	0.031693	0.034945
RS	21	0.544504	1.063204	4223.978202	0.032826	0.036438
RS	22	0.604304	1.192771	3893.360147	0.030257	0.033496
RS	23	0.669652	1.192771	4018.882362	0.031233	0.034745
RS	24	0.741064	1.365852	3618.476359	0.028121	0.031166
RS	25	0.819102	1.365852	3726.200583	0.028958	0.032205
RS	26	0.904380	1.597546	3278.619457	0.025480	0.028204
RS	27	0.997571	1.597546	3372.235054	0.026207	0.029062
RS	28	1.099409	1.911813	2898.497968	0.022526	0.024837
RS	29	1.210696	1.911813	2981.897249	0.023174	0.025538
RS	30	1.332308	2.344270	2503.653959	0.019457	0.021292
RS	31	1.465204	2.344270	2580.048578	0.020051	0.021863
RS	32	1.610431	2.945965	2118.705436	0.016465	0.017803
RS	33	1.769133	2.945965	2190.060431	0.017020	0.018271
RS	34	1.942559	3.784781	1765.450357	0.013720	0.014585
RS	35	2.132077	3.784781	1832.428912	0.014241	0.014974
RS	36	2.339179	4.937022	1461.181999	0.011356	0.011809
RS	37	2.565498	4.937022	1523.602565	0.011841	0.012139
RS	38	2.812815	6.457088	1217.178466	0.009459	0.009580
RS	39	3.083079	6.457088	1274.733093	0.009907	0.009866
RS	40	3.378419	8.326447	1036.971064	0.008059	0.007921
RS	41	3.701163	8.326447	1089.785417	0.008469	0.008176
RS	42	4.053852	10.406882	917.225545	0.007128	0.006789
RS	43	4.439266	10.406882	965.958197	0.007507	0.007027
RS	44	4.860439	12.448646	850.576745	0.006610	0.006107
RS	45	5.320692	12.448646	896.128987	0.006964	0.006339
RS	46	5.823648	14.175860	828.487182	0.006439	0.005793
RS	47	6.373271	14.175860	871.563142	0.006773	0.006027
RS	48	6.973891	15.407031	842.179436	0.006545	0.005770
RS	49	7.630238	15.407031	882.843640	0.006861	0.006008
RS	50	8.347485	16.137867	881.156523	0.006848	0.005956
RS	51	9.131281	16.137867	918.467288	0.007138	0.006192
RS	52	9.987802	16.565201	929.257271	0.007222	0.006234
RS	53	10.923794	16.565201	961.231930	0.007470	0.006447
RS	54	11.946632	17.612148	932.281428	0.007245	0.006218
RS	55	13.064373	17.612148	958.104881	0.007446	0.006390
RS	56	14.285824	17.612148	979.024741	0.007608	0.006526
RS	57	15.620606	17.612148	994.160030	0.007726	0.006614
RS	58	17.079235	104.158330	175.982087	0.001368	0.001290
RS	59	18.673203	104.158330	190.571247	0.001481	0.001381
RS	60	20.415066	104.158330	206.184756	0.001602	0.001474
RS	61	22.318548	104.158330	222.856689	0.001732	0.001569
RS	62	24.398643	104.158330	240.613490	0.001870	0.001666
RS	63	26.671738	104.158330	15543.877525	0.120798	0.082501
PA	4+25*2+4+6 0.003017387 0.009007051 26.671738466 870.726635972 12.641750568 3.030541017 1.501369408 1.070315252 0.925922094 0.889555345 0.909877963 0.969433680 1.063204065 1.192770832 1.365851701 1.597545687 1.911812806 2.344270284 2.945965455 3.784781107 4.937022057 6.457087695 8.326447006 10.406882155 12.448645773 14.175860176 15.407030549 16.137866969 16.565201072 17.612147696 104.158330155
//
IT	5101
RD	12
LK	-127207.548993
QD	-436.950627 -> -347.707235
RI	0.0104887064
TR	0.002654	0.009099
MT	28.099824
MM	C_pi: 13.079955, n_recomb: 136271.935381
RS	0	0.000000	1818.596832	0.662599	0.000005	0.000000
RS	1	0.009369	1818.596832	0.724704	0.000005	0.000001
RS	2	0.019615	1818.596832	0.792633	0.000006	0.000002
RS	3	0.030821	1818.596832	0.866933	0.000006	0.000004
RS	4	0.043077	18.047455	95.512729	0.000701	0.000404
RS	5	0.056482	18.047455	104.386443	0.000766	0.000569
RS	6	0.071142	3.790024	542.308590	0.003980	0.003101
RS	7	0.087176	3.790024	590.539769	0.004334	0.003840
RS	8	0.104712	1.751239	1387.054806	0.010179	0.009229
RS	9	0.123890	1.751239	1499.848935	0.011006	0.010680
RS	10	0.144866	1.198856	2359.445627	0.017314	0.016975
RS	11	0.167806	1.198856	2529.599653	0.018563	0.018926
RS	12	0.192896	1.010492	3204.754127	0.023517	0.024099
RS	13	0.220336	1.010492	3407.225702	0.025003	0.026277
RS	14	0.250348	0.953532	3825.032787	0.028069	0.029586
RS	15	0.283170	0.953532	4035.991265	0.029617	0.031766
RS	16	0.319068	0.962585	4205.193657	0.030859	0.033146
RS	17	0.358329	0.962585	4407.805009	0.032346	0.035171
RS	18	0.401268	1.015135	4369.075162	0.032061	0.034863
RS	19	0.448231	1.015135	4553.594636	0.033415	0.036649
RS	20	0.499592	1.103775	4354.707648	0.031956	0.034999
RS	21	0.555766	1.103775	4516.886935	0.033146	0.036525
RS	22	0.617202	1.228696	4200.795279	0.030827	0.033881
RS	23	0.684394	1.228696	4340.214130	0.031850	0.035161
RS	24	0.757881	1.396728	3939.131555	0.028906	0.031800
RS	25	0.838253	1.396728	4057.974274	0.029779	0.032863
RS	26	0.926155	1.622474	3595.641913	0.026386	0.028993
RS	27	1.022291	1.622474	3697.776768	0.027135	0.029868
RS	28	1.127435	1.929808	3196.614263	0.023458	0.025683
RS	29	1.242429	1.929808	3286.554408	0.024118	0.026397
RS	30	1.368196	2.354800	2770.775638	0.020333	0.022109
RS	31	1.505746	2.354800	2852.541594	0.020933	0.022691
RS	32	1.656182	2.949819	2347.419466	0.017226	0.018526
RS	33	1.820713	2.949819	2423.670963	0.017786	0.019005
RS	34	2.000657	3.785517	1953.671381	0.014337	0.015178
RS	35	2.197460	3.785517	2025.446112	0.014863	0.015582
RS	36	2.412701	4.942926	1611.718925	0.011827	0.012269
RS	37	2.648107	4.942926	1678.876861	0.012320	0.012615
RS	38	2.905567	6.482600	1336.333313	0.009806	0.009924
RS	39	3.187148	6.482600	1398.428076	0.010262	0.010226
RS	40	3.495108	8.390676	1132.578738	0.008311	0.008178
RS	41	3.831921	8.390676	1189.601251	0.008730	0.008448
RS	42	4.200289	10.526535	997.013509	0.007316	0.006989
RS	43	4.603167	10.526535	1049.577507	0.007702	0.007238
RS	44	5.043790	12.627320	921.277790	0.006761	0.006274
RS	45	5.525693	12.627320	970.308100	0.007120	0.006515
RS	46	6.052743	14.396986	895.658753	0.006573	0.005946
RS	47	6.629172	14.396986	941.878267	0.006912	0.006186
RS	48	7.259603	15.637467	910.273156	0.006680	0.005923
RS	49	7.949098	15.637467	953.675508	0.006998	0.006164
RS	50	8.703188	16.340110	953.403121	0.006996	0.006119
RS	51	9.527927	16.340110	992.807191	0.007285	0.006353
RS	52	10.429933	16.710035	1006.969406	0.007389	0.006410
RS	53	11.416444	16.710035	1039.964986	0.007632	0.006616
RS	54	12.495378	17.650628	1013.225711	0.007435	0.006404
RS	55	13.675393	17.650628	1038.760944	0.007623	0.006565
RS	56	14.965960	17.650628	1058.477339	0.007767	0.006686
RS	57	16.377435	17.650628	1071.406207	0.007862	0.006756
RS	58	17.921146	114.572918	172.650527	0.001267	0.001188
RS	59	19.609482	114.572918	187.312517	0.001375	0.001275
RS	60	21.455991	114.572918	203.053976	0.001490	0.001365
RS	61	23.475494	114.572918	219.919664	0.001614	0.001457
RS	62	25.684196	114.572918	237.948084	0.001746	0.001552
RS	63	28.099824	114.572918	16408.597859	0.120411	0.083810
PA	4+25*2+4+6 0.002653508 0.009098878 28.099824191 1818.596831804 18.047454616 3.790023980 1.751239360 1.198856309 1.010492347 0.953531668 0.962584583 1.015134751 1.103774756 1.228695828 1.396728003 1.622474202 1.929808252 2.354800152 2.949818673 3.785517435 4.942926279 6.482600117 8.390675509 10.526535257 12.627320160 14.396986215 15.637467243 16.340110497 16.710035365 17.650627911 114.572917781
//
IT	6346
RD	13
LK	-127034.575337
QD	-368.828095 -> -292.026790
RI	0.0094675055
TR	0.002348	0.009175
MT	29.480153
MM	C_pi: 13.646638, n_recomb: 142948.956328
RS	0	0.000000	3736.093403	0.340335	0.000002	0.000000
RS	1	0.009452	3736.093403	0.372519	0.000003	0.000000
RS	2	0.019797	3736.093403	0.407747	0.000003	0.000001
RS	3	0.031119	3736.093403	0.446308	0.000003	0.000002
RS	4	0.043512	25.444025	71.713083	0.000502	0.000294
RS	5	0.057076	25.444025	78.452440	0.000549	0.000414
RS	6	0.071923	4.695987	464.344880	0.003248	0.002569
RS	7	0.088172	4.695987	506.434188	0.003543	0.003176
RS	8	0.105958	2.029113	1274.379773	0.008915	0.008174
RS	9	0.125424	2.029113	1381.015974	0.009661	0.009449
RS	10	0.146730	1.336582	2263.135418	0.015832	0.015626
RS	11	0.170050	1.336582	2432.467356	0.017016	0.017414
RS	12	0.195574	1.099202	3166.505138	0.022151	0.022756
RS	13	0.223511	1.099202	3375.231593	0.023611	0.024818
RS	14	0.254088	1.019807	3863.559894	0.027028	0.028465
RS	15	0.287555	1.019807	4086.557626	0.028588	0.030586
RS	16	0.324185	1.016815	4320.913171	0.030227	0.032367
RS	17	0.364278	1.016815	4538.930820	0.031752	0.034379
RS	18	0.408160	1.062055	4551.704228	0.031841	0.034464
RS	19	0.456189	1.062055	4752.643515	0.033247	0.036266
RS	20	0.508758	1.145541	4589.330505	0.032105	0.034967
RS	21	0.566295	1.145541	4767.118073	0.033348	0.036522
RS	22	0.629271	1.266015	4471.157089	0.031278	0.034167
RS	23	0.698199	1.266015	4624.166668	0.032348	0.035478
RS	24	0.773642	1.429423	4228.660328	0.029582	0.032335
RS	25	0.856215	1.429423	4358.479051	0.030490	0.033424
RS	26	0.946593	1.649884	3887.729478	0.027197	0.029692
RS	27	1.045513	1.649884	3998.226171	0.027970	0.030585
RS	28	1.153783	1.951167	3475.553670	0.024313	0.026454
RS	29	1.272286	1.951167	3571.757049	0.024986	0.027180
RS	30	1.401989	2.369715	3023.520568	0.021151	0.022867
RS	31	1.543952	2.369715	3110.248261	0.021758	0.023458
RS	32	1.699332	2.959042	2565.356437	0.017946	0.019205
RS	33	1.869398	2.959042	2646.021187	0.018510	0.019694
RS	34	2.055538	3.792259	2133.577382	0.014925	0.015741
RS	35	2.259272	3.792259	2209.667303	0.015458	0.016156
RS	36	2.482262	4.954627	1755.547266	0.012281	0.012707
RS	37	2.726327	4.954627	1827.012692	0.012781	0.013066
RS	38	2.993461	6.512343	1449.821148	0.010142	0.010254
RS	39	3.285844	6.512343	1516.088685	0.010606	0.010569
RS	40	3.605861	8.455876	1223.219698	0.008557	0.008425
RS	41	3.956125	8.455876	1284.134147	0.008983	0.008707
RS	42	4.339495	10.642429	1072.307240	0.007501	0.007180
RS	43	4.759100	10.642429	1128.420345	0.007894	0.007441
RS	44	5.218364	12.796706	987.791135	0.006910	0.006434
RS	45	5.721036	12.796706	1040.035875	0.007276	0.006684
RS	46	6.271219	14.603392	958.821240	0.006707	0.006094
RS	47	6.873403	14.603392	1007.925229	0.007051	0.006341
RS	48	7.532503	15.848420	974.457392	0.006817	0.006074
RS	49	8.253899	15.848420	1020.326148	0.007138	0.006318
RS	50	9.043478	16.518727	1021.826463	0.007148	0.006282
RS	51	9.907686	16.518727	1063.010982	0.007436	0.006515
RS	52	10.853575	16.826682	1081.013233	0.007562	0.006588
RS	53	11.888867	16.826682	1114.627011	0.007797	0.006788
RS	54	13.022010	17.646087	1091.573902	0.007636	0.006599
RS	55	14.262253	17.646087	1116.226690	0.007809	0.006749
RS	56	15.619720	17.646087	1134.089616	0.007934	0.006853
RS	57	17.105490	17.646087	1144.117126	0.008004	0.006904
RS	58	18.731689	124.460597	169.506193	0.001186	0.001105
RS	59	20.511590	124.460597	184.203240	0.001289	0.001189
RS	60	22.459721	124.460597	200.025251	0.001399	0.001276
RS	61	24.591982	124.460597	217.026245	0.001518	0.001366
RS	62	26.925777	124.460597	235.255226	0.001646	0.001459
RS	63	29.480153	124.460597	17140.421686	0.119906	0.084884
PA	4+25*2+4+6 0.002347868 0.009175107 29.480153127 3736.093402933 25.444025346 4.695987311 2.029112595 1.336582166 1.099201555 1.019807091 1.016814513 1.062054586 1.145541207 1.266014539 1.429422523 1.649884060 1.951167113 2.369715051 2.959041638 3.792259391 4.954626578 6.512343111 8.455875575 10.642429180 12.796706363 14.603391562 15.848419804 16.518727412 16.826682400 17.646087223 124.460596501
//
IT	6066
RD	14
LK	-126885.248459
QD	-310.745251 -> -243.872821
RI	0.0086055060
TR	0.002088	0.009242
MT	30.799628
MM	C_pi: 14.130538, n_recomb: 148713.193265
RS	0	0.000000	7517.280340	0.176932	0.000001	0.000000
RS	1	0.009527	7517.280340	0.193798	0.000001	0.000000
RS	2	0.019963	7517.280340	0.212272	0.000001	0.000001
RS	3	0.031392	7517.280340	0.232509	0.000002	0.000001
RS	4	0.043910	35.390386	54.085385	0.000364	0.000217
RS	5	0.057621	35.390386	59.218246	0.000398	0.000305
RS	6	0.072639	5.761504	397.784361	0.002675	0.002148
RS	7	0.089087	5.761504	434.416655	0.002921	0.002652
RS	8	0.107102	2.334722	1167.494982	0.007851	0.007285
RS	9	0.126834	2.334722	1267.577642	0.008524	0.008409
RS	10	0.148445	1.482842	2158.788275	0.014516	0.014437
RS	11	0.172116	1.482842	2325.524238	0.015638	0.016077
RS	12	0.198042	1.191551	3105.374081	0.020882	0.021523
RS	13	0.226437	1.191551	3317.843993	0.022310	0.023475
RS	14	0.257539	1.087950	3868.000649	0.026010	0.027395
RS	15	0.291603	1.087950	4100.518947	0.027573	0.029455
RS	16	0.328913	1.072159	4396.139346	0.029561	0.031584
RS	17	0.369777	1.072159	4627.475594	0.031117	0.033579
RS	18	0.414535	1.109760	4691.785291	0.031549	0.034022
RS	19	0.463558	1.109760	4907.640240	0.033001	0.035836
RS	20	0.517250	1.187996	4782.652465	0.032160	0.034865
RS	21	0.576059	1.187996	4975.094305	0.033454	0.036447
RS	22	0.640470	1.304110	4703.701418	0.031629	0.034371
RS	23	0.711018	1.304110	4869.764813	0.032746	0.035711
RS	24	0.788288	1.463173	4485.204792	0.030160	0.032785
RS	25	0.872919	1.463173	4625.703600	0.031105	0.033899
RS	26	0.965614	1.678831	4152.297470	0.027922	0.030311
RS	27	1.067140	1.678831	4270.927202	0.028719	0.031222
RS	28	1.178339	1.974740	3732.403352	0.025098	0.027157
RS	29	1.300132	1.974740	3834.584219	0.025785	0.027894
RS	30	1.433529	2.387677	3258.991739	0.021915	0.023571
RS	31	1.579636	2.387677	3350.296153	0.022529	0.024170
RS	32	1.739663	2.972175	2769.898338	0.018626	0.019842
RS	33	1.914936	2.972175	2854.521842	0.019195	0.020339
RS	34	2.106908	3.803558	2302.983795	0.015486	0.016273
RS	35	2.317171	3.803558	2382.924407	0.016024	0.016697
RS	36	2.547466	4.970937	1890.940236	0.012715	0.013124
RS	37	2.799703	4.970937	1966.284627	0.013222	0.013494
RS	38	3.075971	6.545721	1556.322103	0.010465	0.010567
RS	39	3.378561	6.545721	1626.385952	0.010936	0.010895
RS	40	3.709980	8.522373	1307.891875	0.008795	0.008660
RS	41	4.072975	8.522373	1372.368728	0.009228	0.008954
RS	42	4.470554	10.755971	1142.332896	0.007681	0.007364
RS	43	4.906012	10.755971	1201.700251	0.008081	0.007635
RS	44	5.382959	12.959277	1049.489708	0.007057	0.006589
RS	45	5.905346	12.959277	1104.676551	0.007428	0.006847
RS	46	6.477504	14.798409	1017.433677	0.006842	0.006238
RS	47	7.104174	14.798409	1069.161036	0.007189	0.006491
RS	48	7.790549	16.043831	1034.235876	0.006955	0.006222
RS	49	8.542319	16.043831	1082.307304	0.007278	0.006469
RS	50	9.365714	16.678147	1085.953136	0.007302	0.006444
RS	51	10.267557	16.678147	1128.627669	0.007589	0.006677
RS	52	11.255324	16.920147	1150.946318	0.007739	0.006769
RS	53	12.337199	16.920147	1184.815487	0.007967	0.006963
RS	54	13.522150	17.605758	1166.972308	0.007847	0.006803
RS	55	14.819996	17.605758	1190.182706	0.008003	0.006940
RS	56	16.241495	17.605758	1205.593015	0.008107	0.007028
RS	57	17.798426	17.605758	1212.094370	0.008151	0.007057
RS	58	19.503694	133.568321	166.757415	0.001121	0.001039
RS	59	21.371431	133.568321	181.475951	0.001220	0.001120
RS	60	23.417115	133.568321	197.357592	0.001327	0.001205
RS	61	25.657702	133.568321	214.464278	0.001442	0.001293
RS	62	28.111760	133.568321	232.854010	0.001566	0.001385
RS	63	30.799628	133.568321	17741.134845	0.119298	0.085772
PA	4+25*2+4+6 0.002088271 0.009241540 30.799628222 7517.280340438 35.390386441 5.761503666 2.334721778 1.482841744 1.191550855 1.087949837 1.072159493 1.109759765 1.187996424 1.304109790 1.463172716 1.678831250 1.974740379 2.387676884 2.972174697 3.803557588 4.970937033 6.545720720 8.522372567 10.755970645 12.959277435 14.798408785 16.043830751 16.678146783 16.920147164 17.605758487 133.568321269
//
IT	4881
RD	15
LK	-126754.936826
QD	-260.795071 -> -202.120416
RI	0.0078624119
TR	0.001866	0.009303
MT	32.043963
MM	C_pi: 14.528198, n_recomb: 153578.398693
RS	0	0.000000	14993.005357	0.092077	0.000001	0.000000
RS	1	0.009596	14993.005357	0.100917	0.000001	0.000000
RS	2	0.020113	14993.005357	0.110607	0.000001	0.000000
RS	3	0.031639	14993.005357	0.121227	0.000001	0.000000
RS	4	0.044272	48.545889	41.029560	0.000267	0.000163
RS	5	0.058116	48.545889	44.956407	0.000293	0.000228
RS	6	0.073289	6.997317	341.394102	0.002223	0.001815
RS	7	0.089918	6.997317	373.254311	0.002430	0.002235
RS	8	0.108143	2.667103	1067.921749	0.006954	0.006534
RS	9	0.128117	2.667103	1161.364846	0.007562	0.007530
RS	10	0.150007	1.636797	2050.655914	0.013353	0.013388
RS	11	0.173998	1.636797	2213.443983	0.014412	0.014894
RS	12	0.200291	1.286977	3026.895325	0.019709	0.020396
RS	13	0.229108	1.286977	3240.892557	0.021103	0.022243
RS	14	0.260689	1.157543	3843.652499	0.025027	0.026380
RS	15	0.295301	1.157543	4083.256071	0.026587	0.028379
RS	16	0.333235	1.128233	4435.143548	0.028879	0.030810
RS	17	0.374809	1.128233	4677.617058	0.030458	0.032784
RS	18	0.420372	1.157845	4792.190797	0.031204	0.033550
RS	19	0.470308	1.157845	5021.257952	0.032695	0.035373
RS	20	0.525035	1.230686	4936.077488	0.032140	0.034707
RS	21	0.585015	1.230686	5141.985725	0.033481	0.036313
RS	22	0.650749	1.342445	4898.512079	0.031896	0.034504
RS	23	0.722792	1.342445	5076.879961	0.033057	0.035873
RS	24	0.801749	1.497319	4707.799161	0.030654	0.033160
RS	25	0.888282	1.497319	4858.526595	0.031635	0.034299
RS	26	0.983118	1.708499	4387.626205	0.028569	0.030859
RS	27	1.087056	1.708499	4514.075353	0.029393	0.031789
RS	28	1.200967	1.999535	3965.005758	0.025817	0.027797
RS	29	1.325810	1.999535	4072.856414	0.026520	0.028546
RS	30	1.462633	2.407502	3474.929381	0.022626	0.024222
RS	31	1.612585	2.407502	3570.442031	0.023248	0.024829
RS	32	1.776927	2.987870	2958.937453	0.019267	0.020439
RS	33	1.957039	2.987870	3047.093674	0.019841	0.020943
RS	34	2.154435	3.817980	2460.094713	0.016018	0.016775
RS	35	2.370774	3.817980	2543.443536	0.016561	0.017207
RS	36	2.607873	4.990504	2016.463450	0.013130	0.013518
RS	37	2.867724	4.990504	2095.267658	0.013643	0.013898
RS	38	3.152510	6.581671	1654.740642	0.010775	0.010864
RS	39	3.464626	6.581671	1728.223319	0.011253	0.011203
RS	40	3.806692	8.589651	1385.766724	0.009023	0.008884
RS	41	4.181583	8.589651	1453.470312	0.009464	0.009188
RS	42	4.592450	10.867354	1206.452236	0.007856	0.007539
RS	43	5.042743	10.867354	1268.772465	0.008261	0.007819
RS	44	5.536248	13.115964	1105.857045	0.007201	0.006737
RS	45	6.077110	13.115964	1163.710275	0.007577	0.007003
RS	46	6.669873	14.983605	1071.048680	0.006974	0.006378
RS	47	7.319519	14.983605	1125.141231	0.007326	0.006636
RS	48	8.031506	16.225801	1089.192375	0.007092	0.006366
RS	49	8.811816	16.225801	1139.216103	0.007418	0.006618
RS	50	9.667006	16.820963	1145.379869	0.007458	0.006605
RS	51	10.604261	16.820963	1189.283449	0.007744	0.006837
RS	52	11.631456	16.993771	1216.379230	0.007920	0.006951
RS	53	12.757222	16.993771	1250.191971	0.008140	0.007139
RS	54	13.991018	17.535366	1239.077844	0.008068	0.007016
RS	55	15.343211	17.535366	1260.339188	0.008206	0.007138
RS	56	16.825162	17.535366	1272.769486	0.008287	0.007208
RS	57	18.449322	17.535366	1275.212154	0.008303	0.007216
RS	58	20.229340	141.647305	164.564128	0.001072	0.000987
RS	59	22.180170	141.647305	179.310154	0.001168	0.001066
RS	60	24.318205	141.647305	195.252019	0.001271	0.001149
RS	61	26.661409	141.647305	212.458338	0.001383	0.001236
RS	62	29.229469	141.647305	230.994688	0.001504	0.001326
RS	63	32.043963	141.647305	18214.226631	0.118599	0.086514
PA	4+25*2+4+6 0.001866048 0.009302520 32.043963444 14993.005356804 48.545889194 6.997317070 2.667103421 1.636797218 1.286977389 1.157542648 1.128232898 1.157844811 1.230686420 1.342445476 1.497318613 1.708498860 1.999535252 2.407502160 2.987870490 3.817980406 4.990504086 6.581671196 8.589650542 10.867353804 13.115963951 14.983604821 16.225800660 16.820963444 16.993771094 17.535365742 141.647305396
//
IT	5720
RD	16
LK	-126640.489171
QD	-217.670309 -> -166.070993
RI	0.0072119344
TR	0.001675	0.009361
MT	33.199128
MM	C_pi: 14.838307, n_recomb: 157566.024445
RS	0	0.000000	30362.617434	0.046864	0.000000	0.000000
RS	1	0.009658	30362.617434	0.051392	0.000000	0.000000
RS	2	0.020248	30362.617434	0.056359	0.000000	0.000000
RS	3	0.031861	30362.617434	0.061805	0.000000	0.000000
RS	4	0.044595	65.622155	31.356788	0.000199	0.000123
RS	5	0.058560	65.622155	34.379777	0.000218	0.000172
RS	6	0.073873	8.408511	293.914799	0.001865	0.001548
RS	7	0.090665	8.408511	321.652314	0.002041	0.001902
RS	8	0.109078	3.024181	976.452633	0.006197	0.005900
RS	9	0.129270	3.024181	1063.391622	0.006749	0.006785
RS	10	0.151412	1.797296	1941.985437	0.012325	0.012465
RS	11	0.175692	1.797296	2099.841901	0.013327	0.013850
RS	12	0.202318	1.384799	2935.782022	0.018632	0.019368
RS	13	0.231514	1.384799	3149.397982	0.019988	0.021115
RS	14	0.263530	1.228084	3795.507337	0.024088	0.025424
RS	15	0.298639	1.228084	4039.904390	0.025639	0.027361
RS	16	0.337137	1.184608	4442.262677	0.028193	0.030052
RS	17	0.379354	1.184608	4693.670337	0.029789	0.032002
RS	18	0.425648	1.205900	4856.129048	0.030820	0.033059
RS	19	0.476413	1.205900	5096.568277	0.032346	0.034887
RS	20	0.532080	1.273172	5051.570512	0.032060	0.034505
RS	21	0.593124	1.273172	5269.566333	0.033444	0.036133
RS	22	0.660063	1.380519	5056.368944	0.032090	0.034578
RS	23	0.733467	1.380519	5246.099631	0.033295	0.035975
RS	24	0.813959	1.531267	4896.188683	0.031074	0.033469
RS	25	0.902225	1.531267	5056.538821	0.032092	0.034634
RS	26	0.999016	1.738169	4592.674407	0.029148	0.031343
RS	27	1.105154	1.738169	4726.533321	0.029997	0.032291
RS	28	1.221543	2.024680	4171.823444	0.026477	0.028379
RS	29	1.349172	2.024680	4284.998504	0.027195	0.029140
RS	30	1.489127	2.428154	3669.580119	0.023289	0.024825
RS	31	1.642598	2.428154	3768.936779	0.023920	0.025438
RS	32	1.810890	3.004930	3130.763064	0.019870	0.020997
RS	33	1.995436	3.004930	3222.048324	0.020449	0.021506
RS	34	2.197804	3.834218	2603.407312	0.016523	0.017246
RS	35	2.419716	3.834218	2689.743383	0.017071	0.017686
RS	36	2.663059	5.012007	2130.898259	0.013524	0.013889
RS	37	2.929904	5.012007	2212.755014	0.014043	0.014279
RS	38	3.222519	6.619032	1744.134664	0.011069	0.011145
RS	39	3.543393	6.619032	1820.661110	0.011555	0.011493
RS	40	3.895257	8.656872	1456.132082	0.009241	0.009094
RS	41	4.281101	8.656872	1526.723849	0.009689	0.009409
RS	42	4.704209	10.976237	1264.113236	0.008023	0.007704
RS	43	5.168179	10.976237	1329.081150	0.008435	0.007993
RS	44	5.676957	13.266971	1156.442310	0.007339	0.006878
RS	45	6.234871	13.266971	1216.685005	0.007722	0.007152
RS	46	6.846665	15.159696	1119.269525	0.007103	0.006511
RS	47	7.517544	15.159696	1175.473905	0.007460	0.006776
RS	48	8.253214	16.395552	1138.947510	0.007228	0.006507
RS	49	9.059931	16.395552	1190.688686	0.007557	0.006762
RS	50	9.944558	16.948960	1199.725034	0.007614	0.006764
RS	51	10.914618	16.948960	1244.629863	0.007899	0.006995
RS	52	11.978363	17.050121	1276.930898	0.008104	0.007134
RS	53	13.144839	17.050121	1310.433943	0.008317	0.007315
RS	54	14.423969	17.440044	1307.506330	0.008298	0.007235
RS	55	15.826631	17.440044	1326.383277	0.008418	0.007343
RS	56	17.364757	17.440044	1335.397487	0.008475	0.007394
RS	57	19.051428	17.440044	1333.361442	0.008462	0.007379
RS	58	20.900990	148.478312	163.038876	0.001035	0.000947
RS	59	22.929176	148.478312	177.833255	0.001129	0.001025
RS	60	25.153234	148.478312	193.852369	0.001230	0.001107
RS	61	27.592083	148.478312	211.170362	0.001340	0.001193
RS	62	30.266465	148.478312	229.859034	0.001459	0.001282
RS	63	33.199128	148.478312	18564.640626	0.117821	0.087139
PA	4+25*2+4+6 0.001675218 0.009361019 33.199128010 30362.617433668 65.622155352 8.408510567 3.024180683 1.797296304 1.384798991 1.228084156 1.184608175 1.205899893 1.273172246 1.380519002 1.531266798 1.738169350 2.024679706 2.428154437 3.004930179 3.834217935 5.012006674 6.619032104 8.656871871 10.976237108 13.266971102 15.159695858 16.395551859 16.948960334 17.050121175 17.440044483 148.478312202
//
IT	6600
RD	17
LK	-126539.895850
QD	-180.508450 -> -135.304404
RI	0.0066386131
TR	0.001512	0.009418
MT	34.256484
MM	C_pi: 15.064275, n_recomb: 160718.254249
RS	0	0.000000	57711.916449	0.025255	0.000000	0.000000
RS	1	0.009712	57711.916449	0.027709	0.000000	0.000000
RS	2	0.020367	57711.916449	0.030402	0.000000	0.000000
RS	3	0.032057	57711.916449	0.033357	0.000000	0.000000
RS	4	0.044883	87.356339	24.176965	0.000150	0.000095
RS	5	0.058954	87.356339	26.522393	0.000165	0.000132
RS	6	0.074391	9.992885	254.154079	0.001581	0.001335
RS	7	0.091328	9.992885	278.365673	0.001732	0.001636
RS	8	0.109910	3.402385	893.537464	0.005560	0.005365
RS	9	0.130296	3.402385	974.276258	0.006062	0.006156
RS	10	0.152663	1.962756	1835.528347	0.011421	0.011655
RS	11	0.177201	1.962756	1987.810993	0.012368	0.012933
RS	12	0.204123	1.484143	2836.488223	0.017649	0.018437
RS	13	0.233659	1.484143	3048.155106	0.018966	0.020090
RS	14	0.266064	1.299000	3728.618173	0.023200	0.024530
RS	15	0.301617	1.299000	3975.736004	0.024737	0.026405
RS	16	0.340622	1.240833	4422.288807	0.027516	0.029320
RS	17	0.383415	1.240833	4680.498630	0.029122	0.031243
RS	18	0.430364	1.253518	4887.589836	0.030411	0.032562
RS	19	0.481873	1.253518	5137.511748	0.031966	0.034390
RS	20	0.538384	1.315051	5132.065048	0.031932	0.034272
RS	21	0.600384	1.315051	5360.647477	0.033354	0.035918
RS	22	0.668405	1.417912	5179.057215	0.032224	0.034603
RS	23	0.743033	1.417912	5379.062996	0.033469	0.036026
RS	24	0.824908	1.564547	5051.140078	0.031429	0.033722
RS	25	0.914735	1.564547	5220.376850	0.032482	0.034911
RS	26	1.013286	1.767305	4767.342905	0.029663	0.031768
RS	27	1.121408	1.767305	4908.114545	0.030539	0.032734
RS	28	1.240031	2.049543	4352.147638	0.027079	0.028906
RS	29	1.370175	2.049543	4470.264499	0.027814	0.029678
RS	30	1.512959	2.448903	3841.890563	0.023905	0.025379
RS	31	1.669609	2.448903	3944.730387	0.024544	0.026000
RS	32	1.841473	3.022530	3284.227477	0.020435	0.021515
RS	33	2.030029	3.022530	3378.262480	0.021020	0.022030
RS	34	2.236897	3.851414	2731.850111	0.016998	0.017686
RS	35	2.463857	3.851414	2820.779832	0.017551	0.018132
RS	36	2.712858	5.034656	2233.352367	0.013896	0.014236
RS	37	2.986043	5.034656	2317.874328	0.014422	0.014634
RS	38	3.285759	6.657243	1823.811561	0.011348	0.011406
RS	39	3.614584	6.657243	1903.017664	0.011841	0.011765
RS	40	3.975344	8.723941	1518.459732	0.009448	0.009291
RS	41	4.371141	8.723941	1591.606238	0.009903	0.009615
RS	42	4.805378	11.083148	1314.909946	0.008181	0.007858
RS	43	5.281788	11.083148	1382.223646	0.008600	0.008156
RS	44	5.804467	13.413561	1200.912701	0.007472	0.007010
RS	45	6.377908	13.413561	1263.272929	0.007860	0.007291
RS	46	7.007042	15.328689	1161.796991	0.007229	0.006638
RS	47	7.697278	15.328689	1219.870170	0.007590	0.006908
RS	48	8.454549	16.555758	1183.208701	0.007362	0.006642
RS	49	9.285366	16.555758	1236.453283	0.007693	0.006900
RS	50	10.196872	17.065523	1248.682417	0.007769	0.006919
RS	51	11.196904	17.065523	1294.399920	0.008054	0.007150
RS	52	12.294058	17.093508	1332.280311	0.008290	0.007315
RS	53	13.497769	17.093508	1365.288016	0.008495	0.007491
RS	54	14.818383	17.326811	1371.889331	0.008536	0.007460
RS	55	16.267255	17.326811	1388.038093	0.008636	0.007552
RS	56	17.856842	17.326811	1393.311746	0.008669	0.007584
RS	57	19.600810	17.326811	1386.508667	0.008627	0.007545
RS	58	21.514151	153.924184	162.249838	0.001010	0.000918
RS	59	23.613316	153.924184	177.124266	0.001102	0.000995
RS	60	25.916352	153.924184	193.249784	0.001202	0.001076
RS	61	28.443058	153.924184	210.705007	0.001311	0.001162
RS	62	31.215158	153.924184	229.566699	0.001428	0.001252
RS	63	34.256484	153.924184	18800.854371	0.116980	0.087668
PA	4+25*2+4+6 0.001511602 0.009418152 34.256483966 57711.916448940 87.356338606 9.992884710 3.402384605 1.962755562 1.484143359 1.298999851 1.240832597 1.253518274 1.315050780 1.417912260 1.564547167 1.767304576 2.049543472 2.448902827 3.022530385 3.851414445 5.034655861 6.657243434 8.723941253 11.083148220 13.413561456 15.328688554 16.555757509 17.065523472 17.093507621 17.326810914 153.924184440
//
IT	6749
RD	18
LK	-126451.947443
QD	-148.749398 -> -109.521558
RI	0.0061351054
TR	0.001372	0.009473
MT	35.216788
MM	C_pi: 15.215792, n_recomb: 163110.441549
RS	0	0.000000	111474.279290	0.013321	0.000000	0.000000
RS	1	0.009760	111474.279290	0.014622	0.000000	0.000000
RS	2	0.020473	111474.279290	0.016050	0.000000	0.000000
RS	3	0.032231	111474.279290	0.017618	0.000000	0.000000
RS	4	0.045136	114.423615	18.838656	0.000115	0.000075
RS	5	0.059302	114.423615	20.676081	0.000127	0.000103
RS	6	0.074850	11.736507	221.094272	0.001355	0.001165
RS	7	0.091915	11.736507	242.323844	0.001486	0.001423
RS	8	0.110646	3.796426	819.450331	0.005024	0.004915
RS	9	0.131205	3.796426	894.426328	0.005484	0.005627
RS	10	0.153771	2.131051	1733.826947	0.010630	0.010951
RS	11	0.178539	2.131051	1880.225265	0.011527	0.012131
RS	12	0.205724	1.583936	2733.451176	0.016758	0.017601
RS	13	0.235563	1.583936	2941.984850	0.018037	0.019166
RS	14	0.268314	1.369603	3648.493753	0.022368	0.023705
RS	15	0.304261	1.369603	3896.571795	0.023889	0.025518
RS	16	0.343717	1.296415	4380.848288	0.026858	0.028623
RS	17	0.387024	1.296415	4643.913039	0.028471	0.030515
RS	18	0.434558	1.300312	4891.668981	0.029990	0.032068
RS	19	0.486731	1.300312	5149.246537	0.031569	0.033893
RS	20	0.543996	1.355989	5181.765165	0.031768	0.034017
RS	21	0.606850	1.355989	5419.406756	0.033225	0.035677
RS	22	0.675838	1.454301	5269.800285	0.032308	0.034590
RS	23	0.751560	1.454301	5478.918552	0.033590	0.036035
RS	24	0.834673	1.596844	5174.811008	0.031726	0.033926
RS	25	0.925897	1.596844	5352.115409	0.032813	0.035137
RS	26	1.026024	1.795571	4912.859578	0.030120	0.032140
RS	27	1.135925	1.795571	5059.985454	0.031022	0.033124
RS	28	1.256551	2.073775	4506.439347	0.027628	0.029382
RS	29	1.388950	2.073775	4629.091384	0.028380	0.030165
RS	30	1.534272	2.469373	3991.807089	0.024473	0.025888
RS	31	1.693777	2.469373	4097.780150	0.025123	0.026514
RS	32	1.868850	3.040315	3418.982067	0.020961	0.021993
RS	33	2.061010	3.040315	3515.420252	0.021552	0.022513
RS	34	2.271925	3.869291	2844.989297	0.017442	0.018093
RS	35	2.503425	3.869291	2936.156775	0.018001	0.018545
RS	36	2.757520	5.058418	2323.411053	0.014244	0.014557
RS	37	3.036414	5.058418	2410.243336	0.014777	0.014962
RS	38	3.342529	6.696746	1893.433224	0.011608	0.011647
RS	39	3.678520	6.696746	1974.978831	0.012108	0.012014
RS	40	4.047304	8.792026	1572.499276	0.009641	0.009471
RS	41	4.452081	8.792026	1647.884441	0.010103	0.009804
RS	42	4.896365	11.190262	1358.654298	0.008330	0.007999
RS	43	5.384011	11.190262	1428.026166	0.008755	0.008305
RS	44	5.919251	13.559018	1239.119837	0.007597	0.007131
RS	45	6.506730	13.559018	1303.340352	0.007991	0.007419
RS	46	7.151548	15.494958	1198.496256	0.007348	0.006756
RS	47	7.859300	15.494958	1258.213991	0.007714	0.007032
RS	48	8.636128	16.711784	1221.832189	0.007491	0.006770
RS	49	9.488776	16.711784	1276.394306	0.007825	0.007032
RS	50	10.424641	17.176901	1292.085820	0.007922	0.007068
RS	51	11.451848	17.176901	1338.473381	0.008206	0.007300
RS	52	12.579309	17.131124	1382.238665	0.008474	0.007494
RS	53	13.816811	17.131124	1414.640440	0.008673	0.007664
RS	54	15.175094	17.205565	1431.946310	0.008779	0.007687
RS	55	16.665945	17.205565	1445.132117	0.008860	0.007764
RS	56	18.302303	17.205565	1446.467781	0.008868	0.007776
RS	57	20.098370	17.205565	1434.753107	0.008796	0.007713
RS	58	22.069734	157.977530	162.213489	0.000995	0.000899
RS	59	24.233502	157.977530	177.206197	0.001086	0.000975
RS	60	26.608455	157.977530	193.474867	0.001186	0.001057
RS	61	29.215203	157.977530	211.101646	0.001294	0.001142
RS	62	32.076371	157.977530	230.167113	0.001411	0.001233
RS	63	35.216788	157.977530	18936.582737	0.116097	0.088112
PA	4+25*2+4+6 0.001372088 0.009473157 35.216788434 111474.279289584 114.423614848 11.736507175 3.796425639 2.131050823 1.583936450 1.369602840 1.296414555 1.300312300 1.355989350 1.454301352 1.596843735 1.795570973 2.073774610 2.469373096 3.040315470 3.869290912 5.058418098 6.696745930 8.792026326 11.190261699 13.559018012 15.494957503 16.711784411 17.176901102 17.131123653 17.205565077 157.977530276
//
IT	7383
RD	19
LK	-126375.863021
QD	-121.988351 -> -88.391043
RI	0.0057004226
TR	0.001254	0.009524
MT	36.090343
MM	C_pi: 15.308220, n_recomb: 164855.662859
RS	0	0.000000	197594.702368	0.007623	0.000000	0.000000
RS	1	0.009803	197594.702368	0.008371	0.000000	0.000000
RS	2	0.020566	197594.702368	0.009192	0.000000	0.000000
RS	3	0.032385	197594.702368	0.010093	0.000000	0.000000
RS	4	0.045362	147.362692	14.860603	0.000090	0.000059
RS	5	0.059611	147.362692	16.316832	0.000099	0.000082
RS	6	0.075257	13.614836	193.802984	0.001176	0.001029
RS	7	0.092437	13.614836	212.537434	0.001289	0.001253
RS	8	0.111301	4.199116	754.348179	0.004576	0.004541
RS	9	0.132013	4.199116	824.104314	0.004999	0.005184
RS	10	0.154757	2.299586	1639.153182	0.009943	0.010345
RS	11	0.179730	2.299586	1779.668966	0.010795	0.011438
RS	12	0.207150	1.682884	2631.089590	0.015960	0.016859
RS	13	0.237259	1.682884	2835.722899	0.017201	0.018342
RS	14	0.270319	1.439137	3560.912497	0.021600	0.022952
RS	15	0.306620	1.439137	3808.581685	0.023103	0.024706
RS	16	0.346479	1.350844	4324.287971	0.026231	0.027970
RS	17	0.390246	1.350844	4590.555952	0.027846	0.029831
RS	18	0.438303	1.345903	4874.607841	0.029569	0.031590
RS	19	0.491070	1.345903	5138.195063	0.031168	0.033408
RS	20	0.549010	1.395699	5206.289764	0.031581	0.033754
RS	21	0.612630	1.395699	5451.544235	0.033069	0.035424
RS	22	0.682486	1.489465	5333.300749	0.032351	0.034549
RS	23	0.759190	1.489465	5550.381978	0.033668	0.036012
RS	24	0.843413	1.627978	5270.911215	0.031973	0.034088
RS	25	0.935892	1.627978	5455.444381	0.033092	0.035320
RS	26	1.037436	1.822826	5031.940632	0.030523	0.032465
RS	27	1.148935	1.822826	5184.841691	0.031451	0.033465
RS	28	1.271363	2.097258	4636.551988	0.028125	0.029809
RS	29	1.405792	2.097258	4763.331577	0.028894	0.030602
RS	30	1.553398	2.489495	4120.488273	0.024995	0.026350
RS	31	1.715474	2.489495	4229.269576	0.025654	0.026981
RS	32	1.893438	3.058305	3535.697672	0.021447	0.022431
RS	33	2.088846	3.058305	3634.236439	0.022045	0.022954
RS	34	2.303410	3.888064	2943.191623	0.017853	0.018466
RS	35	2.539006	3.888064	3036.291698	0.018418	0.018922
RS	36	2.797697	5.083869	2401.293198	0.014566	0.014849
RS	37	3.081746	5.083869	2490.127869	0.015105	0.015261
RS	38	3.393640	6.738744	1953.156107	0.011848	0.011865
RS	39	3.736107	6.738744	2036.740152	0.012355	0.012240
RS	40	4.112145	8.863322	1618.381282	0.009817	0.009633
RS	41	4.525044	8.863322	1695.720987	0.010286	0.009974
RS	42	4.978418	11.301041	1395.471239	0.008465	0.008124
RS	43	5.476235	11.301041	1466.641247	0.008897	0.008438
RS	44	6.022850	13.708279	1271.178455	0.007711	0.007239
RS	45	6.623048	13.708279	1337.028355	0.008110	0.007534
RS	46	7.282081	15.664858	1229.468497	0.007458	0.006862
RS	47	8.005716	15.664858	1290.635172	0.007829	0.007143
RS	48	8.800286	16.871123	1254.903137	0.007612	0.006887
RS	49	9.672745	16.871123	1310.632756	0.007950	0.007153
RS	50	10.630727	17.291508	1329.994973	0.008068	0.007208
RS	51	11.682616	17.291508	1376.960920	0.008353	0.007441
RS	52	12.837617	17.172270	1426.836906	0.008655	0.007665
RS	53	14.105839	17.172270	1458.599714	0.008848	0.007830
RS	54	15.498379	17.087924	1487.588373	0.009024	0.007914
RS	55	17.027424	17.087924	1497.693575	0.009085	0.007975
RS	56	18.706355	17.087924	1495.024498	0.009069	0.007967
RS	57	20.549865	17.087924	1478.395391	0.008968	0.007881
RS	58	22.574086	160.771193	162.894286	0.000988	0.000887
RS	59	24.796734	160.771193	178.045761	0.001080	0.000964
RS	60	27.237258	160.771193	194.497432	0.001180	0.001046
RS	61	29.917017	160.771193	212.334176	0.001288	0.001133
RS	62	32.859462	160.771193	231.639395	0.001405	0.001224
RS	63	36.090343	160.771193	18991.284245	0.115199	0.088480
PA	4+25*2+4+6 0.001254050 0.009524052 36.090343300 197594.702367859 147.362691954 13.614836217 4.199116285 2.299586485 1.682884140 1.439137310 1.350843947 1.345902706 1.395698628 1.489465051 1.627977837 1.822826227 2.097257886 2.489495498 3.058305236 3.888064469 5.083869359 6.738744448 8.863321683 11.301040996 13.708279244 15.664857705 16.871122555 17.291507858 17.172269679 17.087924296 160.771192796
//
IT	9733
RD	20
LK	-126310.930431
QD	-99.842982 -> -71.457404
RI	0.0053336446
TR	0.001155	0.009568
MT	36.898695
MM	C_pi: 15.360567, n_recomb: 166085.097959
RS	0	0.000000	357444.108574	0.004260	0.000000	0.000000
RS	1	0.009841	357444.108574	0.004679	0.000000	0.000000
RS	2	0.020651	357444.108574	0.005140	0.000000	0.000000
RS	3	0.032524	357444.108574	0.005646	0.000000	0.000000
RS	4	0.045566	186.448349	11.889764	0.000072	0.000048
RS	5	0.059891	186.448349	13.059734	0.000079	0.000066
RS	6	0.075626	15.588511	171.485860	0.001033	0.000920
RS	7	0.092910	15.588511	188.159275	0.001133	0.001117
RS	8	0.111894	4.602053	698.130856	0.004203	0.004232
RS	9	0.132747	4.602053	763.277573	0.004596	0.004817
RS	10	0.155652	2.465393	1553.342969	0.009353	0.009828
RS	11	0.180811	2.465393	1688.252556	0.010165	0.010845
RS	12	0.208445	1.779635	2533.278298	0.015253	0.016210
RS	13	0.238800	1.779635	2733.649757	0.016459	0.017618
RS	14	0.272141	1.506832	3471.401281	0.020901	0.022278
RS	15	0.308764	1.506832	3717.721706	0.022384	0.023974
RS	16	0.348991	1.403643	4259.019499	0.025644	0.027370
RS	17	0.393177	1.403643	4527.206513	0.027258	0.029199
RS	18	0.441711	1.389989	4843.000095	0.029160	0.031139
RS	19	0.495021	1.389989	5111.220193	0.030775	0.032947
RS	20	0.553578	1.434000	5211.895084	0.031381	0.033492
RS	21	0.617897	1.434000	5463.485766	0.032896	0.035168
RS	22	0.688546	1.523322	5375.122973	0.032364	0.034489
RS	23	0.766148	1.523322	5599.106916	0.033712	0.035968
RS	24	0.851386	1.657940	5344.157223	0.032177	0.034218
RS	25	0.945013	1.657940	5535.117118	0.033327	0.035467
RS	26	1.047853	1.849133	5128.359313	0.030878	0.032748
RS	27	1.160815	1.849133	5286.471322	0.031830	0.033762
RS	28	1.284893	2.120141	4745.330895	0.028572	0.030190
RS	29	1.421182	2.120141	4875.848328	0.029358	0.030992
RS	30	1.570882	2.509530	4229.976781	0.025469	0.026767
RS	31	1.735316	2.509530	4341.274754	0.026139	0.027403
RS	32	1.915931	3.076922	3635.802625	0.021891	0.022827
RS	33	2.114321	3.076922	3736.187307	0.022496	0.023353
RS	34	2.332234	3.908450	3027.437564	0.018228	0.018802
RS	35	2.571593	3.908450	3122.219985	0.018799	0.019262
RS	36	2.834507	5.112230	2467.689250	0.014858	0.015111
RS	37	3.123294	5.112230	2558.271469	0.015403	0.015528
RS	38	3.440502	6.785305	2003.488645	0.012063	0.012058
RS	39	3.788926	6.785305	2088.856708	0.012577	0.012440
RS	40	4.171639	8.941130	1656.509395	0.009974	0.009773
RS	41	4.592015	8.941130	1735.559211	0.010450	0.010122
RS	42	5.053761	11.420490	1425.688624	0.008584	0.008232
RS	43	5.560948	11.420490	1498.431336	0.009022	0.008553
RS	44	6.118047	13.868206	1297.370679	0.007811	0.007332
RS	45	6.729971	13.868206	1364.651138	0.008217	0.007633
RS	46	7.402115	15.847000	1254.960808	0.007556	0.006954
RS	47	8.140406	15.847000	1317.413388	0.007932	0.007241
RS	48	8.951352	17.043823	1282.632775	0.007723	0.006992
RS	49	9.842104	17.043823	1339.417246	0.008065	0.007262
RS	50	10.820516	17.420313	1362.590007	0.008204	0.007337
RS	51	11.895215	17.420313	1410.091803	0.008490	0.007571
RS	52	13.075676	17.228622	1466.217633	0.008828	0.007827
RS	53	14.372307	17.228622	1497.380233	0.009016	0.007988
RS	54	15.796541	16.987409	1538.805815	0.009265	0.008136
RS	55	17.360935	16.987409	1545.827784	0.009307	0.008181
RS	56	19.079283	16.987409	1539.211045	0.009268	0.008154
RS	57	20.966734	16.987409	1517.793961	0.009139	0.008045
RS	58	23.039932	162.556413	164.208552	0.000989	0.000883
RS	59	25.317156	162.556413	179.557572	0.001081	0.000961
RS	60	27.818483	162.556413	196.231014	0.001182	0.001044
RS	61	30.565968	162.556413	214.315840	0.001290	0.001132
RS	62	33.583836	162.556413	233.897466	0.001408	0.001224
RS	63	36.898695	162.556413	18986.118953	0.114316	0.088772
PA	4+25*2+4+6 0.001154823 0.009567581 36.898694629 357444.108573690 186.448348723 15.588510854 4.602052810 2.465393213 1.779634840 1.506831735 1.403643173 1.389988816 1.433999692 1.523321557 1.657939541 1.849132519 2.120141042 2.509529765 3.076921703 3.908450299 5.112229815 6.785304930 8.941130048 11.420489514 13.868205747 15.846999830 17.043822824 17.420312834 17.228622084 16.987408628 162.556413307
//
IT	8096
RD	21
LK	-126256.239651
QD	-81.865243 -> -58.140707
RI	0.0050306253
TR	0.001072	0.009600
MT	37.671593
MM	C_pi: 15.392101, n_recomb: 166923.286139
RS	0	0.000000	569097.724858	0.002698	0.000000	0.000000
RS	1	0.009877	569097.724858	0.002964	0.000000	0.000000
RS	2	0.020730	569097.724858	0.003257	0.000000	0.000000
RS	3	0.032655	569097.724858	0.003579	0.000000	0.000000
RS	4	0.045757	231.684112	9.661020	0.000058	0.000040
RS	5	0.060154	231.684112	10.615330	0.000064	0.000055
RS	6	0.075972	17.611931	153.368314	0.000919	0.000833
RS	7	0.093353	17.611931	168.357035	0.001009	0.001008
RS	8	0.112451	4.996227	650.426214	0.003897	0.003978
RS	9	0.133435	4.996227	711.602136	0.004263	0.004515
RS	10	0.156492	2.625654	1477.418742	0.008851	0.009394
RS	11	0.181826	2.625654	1607.198014	0.009628	0.010344
RS	12	0.209663	1.872910	2442.940278	0.014635	0.015650
RS	13	0.240248	1.872910	2639.036987	0.015810	0.016989
RS	14	0.273855	1.572038	3384.443025	0.020275	0.021681
RS	15	0.310781	1.572038	3628.876310	0.021740	0.023324
RS	16	0.351355	1.454459	4190.580034	0.025105	0.026830
RS	17	0.395936	1.454459	4459.778167	0.026718	0.028625
RS	18	0.444920	1.432402	4802.823319	0.028773	0.030723
RS	19	0.498743	1.432402	5074.603612	0.030401	0.032518
RS	20	0.557882	1.470851	5204.520759	0.031179	0.033241
RS	21	0.622862	1.470851	5461.388354	0.032718	0.034921
RS	22	0.694260	1.555928	5400.812698	0.032355	0.034420
RS	23	0.772710	1.555928	5630.775870	0.033733	0.035912
RS	24	0.858909	1.686892	5399.392935	0.032347	0.034323
RS	25	0.953622	1.686892	5596.054236	0.033525	0.035587
RS	26	1.057689	1.874746	5206.168040	0.031189	0.032995
RS	27	1.172036	1.874746	5368.968210	0.032164	0.034021
RS	28	1.297677	2.142785	4836.001562	0.028971	0.030530
RS	29	1.435728	2.142785	4969.897315	0.029774	0.031340
RS	30	1.587414	2.529970	4322.732976	0.025897	0.027141
RS	31	1.754082	2.529970	4436.290667	0.026577	0.027781
RS	32	1.937213	3.096869	3721.099244	0.022292	0.023182
RS	33	2.138431	3.096869	3823.119769	0.022903	0.023710
RS	34	2.359524	3.931486	3099.031951	0.018566	0.019101
RS	35	2.602455	3.931486	3195.297074	0.019142	0.019564
RS	36	2.869381	5.145114	2523.543057	0.015118	0.015340
RS	37	3.162671	5.145114	2615.668425	0.015670	0.015762
RS	38	3.484930	6.838972	2045.134261	0.012252	0.012223
RS	39	3.839019	6.838972	2132.077602	0.012773	0.012611
RS	40	4.228082	9.029433	1687.420104	0.010109	0.009891
RS	41	4.655573	9.029433	1767.975358	0.010592	0.010246
RS	42	5.125288	11.554403	1449.743361	0.008685	0.008321
RS	43	5.641397	11.554403	1523.868038	0.009129	0.008649
RS	44	6.208484	14.046656	1318.062222	0.007896	0.007408
RS	45	6.831582	14.046656	1386.605831	0.008307	0.007715
RS	46	7.516225	16.051172	1275.285985	0.007640	0.007031
RS	47	8.268491	16.051172	1338.891825	0.008021	0.007323
RS	48	9.095059	17.241132	1305.289130	0.007820	0.007082
RS	49	10.003269	17.241132	1363.048471	0.008166	0.007356
RS	50	11.001184	17.575490	1390.089411	0.008328	0.007451
RS	51	12.097664	17.575490	1438.125344	0.008615	0.007687
RS	52	13.302446	17.312858	1500.544216	0.008989	0.007976
RS	53	14.626225	17.312858	1531.204378	0.009173	0.008133
RS	54	16.080757	16.917840	1585.586688	0.009499	0.008349
RS	55	17.678954	16.917840	1589.625893	0.009523	0.008379
RS	56	19.435008	16.917840	1579.226223	0.009461	0.008333
RS	57	21.364511	16.917840	1553.256170	0.009305	0.008202
RS	58	23.484592	163.639298	166.045638	0.000995	0.000885
RS	59	25.814078	163.639298	181.626745	0.001088	0.000964
RS	60	28.373650	163.639298	198.556937	0.001190	0.001048
RS	61	31.186035	163.639298	216.924770	0.001300	0.001137
RS	62	34.276204	163.639298	236.817040	0.001419	0.001232
RS	63	37.671593	163.639298	18939.750316	0.113464	0.088993
PA	4+25*2+4+6 0.001071652 0.009599726 37.671593235 569097.724857830 231.684112072 17.611931492 4.996226985 2.625654493 1.872909544 1.572037541 1.454459137 1.432401860 1.470850711 1.555927955 1.686892186 1.874746482 2.142785327 2.529969822 3.096868709 3.931486493 5.145114404 6.838971928 9.029432762 11.554403019 14.046655855 16.051171961 17.241132223 17.575490447 17.312858148 16.917839823 163.639298121
//
IT	11836
RD	22
LK	-126210.612451
QD	-67.523648 -> -47.805846
RI	0.0047881944
TR	0.001002	0.009619
MT	38.426839
MM	C_pi: 15.416277, n_recomb: 167486.767601
RS	0	0.000000	1106581.065305	0.001397	0.000000	0.000000
RS	1	0.009912	1106581.065305	0.001535	0.000000	0.000000
RS	2	0.020806	1106581.065305	0.001687	0.000000	0.000000
RS	3	0.032780	1106581.065305	0.001855	0.000000	0.000000
RS	4	0.045940	282.870562	7.975383	0.000048	0.000033
RS	5	0.060406	282.870562	8.766047	0.000052	0.000046
RS	6	0.076304	19.638326	138.726795	0.000828	0.000763
RS	7	0.093779	19.638326	152.348055	0.000910	0.000921
RS	8	0.112986	5.373876	610.484308	0.003645	0.003771
RS	9	0.134096	5.373876	668.304003	0.003990	0.004269
RS	10	0.157299	2.777994	1411.546654	0.008428	0.009031
RS	11	0.182802	2.777994	1536.776638	0.009176	0.009924
RS	12	0.210832	1.961685	2361.670571	0.014101	0.015170
RS	13	0.241641	1.961685	2553.717389	0.015247	0.016449
RS	14	0.275504	1.634221	3303.082373	0.019721	0.021160
RS	15	0.312722	1.634221	3545.402955	0.021168	0.022754
RS	16	0.353630	1.502981	4123.153287	0.024618	0.026348
RS	17	0.398592	1.502981	4392.775962	0.026228	0.028113
RS	18	0.448011	1.472954	4758.965320	0.028414	0.030346
RS	19	0.502328	1.472954	5033.515048	0.030053	0.032129
RS	20	0.562029	1.506144	5189.330460	0.030984	0.033009
RS	21	0.627648	1.506144	5450.634191	0.032544	0.034691
RS	22	0.699770	1.587247	5415.406379	0.032333	0.034351
RS	23	0.779040	1.587247	5650.576579	0.033737	0.035853
RS	24	0.866168	1.714831	5441.337598	0.032488	0.034411
RS	25	0.961932	1.714831	5643.067693	0.033693	0.035688
RS	26	1.067187	1.899691	5269.552714	0.031463	0.033214
RS	27	1.182875	1.899691	5436.570454	0.032460	0.034251
RS	28	1.310029	2.165223	4912.128027	0.029328	0.030835
RS	29	1.449787	2.165223	5049.073994	0.030146	0.031651
RS	30	1.603397	2.550863	4401.652051	0.026281	0.027476
RS	31	1.772232	2.550863	4517.240785	0.026971	0.028120
RS	32	1.957802	3.118225	3793.856829	0.022652	0.023498
RS	33	2.161765	3.118225	3897.337295	0.023270	0.024028
RS	34	2.385944	3.957328	3159.715863	0.018865	0.019364
RS	35	2.632343	3.957328	3257.304563	0.019448	0.019830
RS	36	2.903164	5.182847	2570.186962	0.015346	0.015538
RS	37	3.200828	5.182847	2663.693813	0.015904	0.015964
RS	38	3.527996	6.900429	2079.120878	0.012414	0.012362
RS	39	3.887591	6.900429	2167.471724	0.012941	0.012755
RS	40	4.282829	9.129514	1711.931871	0.010221	0.009986
RS	41	4.717241	9.129514	1793.824958	0.010710	0.010347
RS	42	5.194711	11.704957	1468.309130	0.008767	0.008390
RS	43	5.719506	11.704957	1543.657956	0.009217	0.008723
RS	44	6.296317	14.246858	1333.831844	0.007964	0.007466
RS	45	6.930300	14.246858	1403.500625	0.008380	0.007778
RS	46	7.627121	16.281540	1290.965398	0.007708	0.007091
RS	47	8.393009	16.281540	1355.618855	0.008094	0.007388
RS	48	9.234809	17.467844	1323.357063	0.007901	0.007155
RS	49	10.160046	17.467844	1382.037456	0.008252	0.007433
RS	50	11.176989	17.762100	1412.947860	0.008436	0.007549
RS	51	12.294728	17.762100	1461.544726	0.008726	0.007787
RS	52	13.523255	17.429994	1530.238322	0.009136	0.008109
RS	53	14.873549	17.429994	1560.531055	0.009317	0.008263
RS	54	16.357680	16.884398	1628.201030	0.009721	0.008549
RS	55	17.988913	16.884398	1629.429183	0.009729	0.008565
RS	56	19.781829	16.884398	1615.481864	0.009645	0.008501
RS	57	21.752453	16.884398	1585.260555	0.009465	0.008349
RS	58	23.918399	164.269102	168.295821	0.001005	0.000890
RS	59	26.299027	164.269102	184.137874	0.001099	0.000971
RS	60	28.915615	164.269102	201.354293	0.001202	0.001056
RS	61	31.791552	164.269102	220.034867	0.001314	0.001147
RS	62	34.952541	164.269102	240.267296	0.001435	0.001244
RS	63	38.426839	164.269102	18869.531585	0.112663	0.089144
PA	4+25*2+4+6 0.001002129 0.009619425 38.426838666 1106581.065305037 282.870561714 19.638326241 5.373876370 2.777994016 1.961684559 1.634220819 1.502980594 1.472954438 1.506144186 1.587247175 1.714831273 1.899690782 2.165223170 2.550862878 3.118224774 3.957328004 5.182847415 6.900428535 9.129513562 11.704957494 14.246858102 16.281539717 17.467844489 17.762100217 17.429994219 16.884397848 164.269101845
//
IT	12160
RD	23
LK	-126172.711186
QD	-56.238037 -> -39.843338
RI	0.0045931574
TR	0.000944	0.009623
MT	39.197512
MM	C_pi: 15.446065, n_recomb: 167841.667475
RS	0	0.000000	1077202.201060	0.001443	0.000000	0.000000
RS	1	0.009946	1077202.201060	0.001586	0.000000	0.000000
RS	2	0.020882	1077202.201060	0.001744	0.000000	0.000000
RS	3	0.032905	1077202.201060	0.001918	0.000000	0.000000
RS	4	0.046124	339.138165	6.696899	0.000040	0.000028
RS	5	0.060658	339.138165	7.363198	0.000044	0.000039
RS	6	0.076637	21.621782	126.934715	0.000756	0.000707
RS	7	0.094206	21.621782	139.453332	0.000831	0.000851
RS	8	0.113522	5.728585	577.426869	0.003440	0.003603
RS	9	0.134760	5.728585	632.461174	0.003768	0.004069
RS	10	0.158109	2.920635	1355.322716	0.008075	0.008731
RS	11	0.183782	2.920635	1476.632402	0.008798	0.009576
RS	12	0.212007	2.045345	2289.995112	0.013644	0.014763
RS	13	0.243040	2.045345	2478.373551	0.014766	0.015990
RS	14	0.277160	1.693146	3228.973835	0.019238	0.020709
RS	15	0.314673	1.693146	3469.190735	0.020669	0.022260
RS	16	0.355918	1.549174	4059.307733	0.024185	0.025926
RS	17	0.401264	1.549174	4329.025753	0.025792	0.027663
RS	18	0.451121	1.511744	4714.594526	0.028090	0.030011
RS	19	0.505937	1.511744	4991.360247	0.029739	0.031781
RS	20	0.566205	1.540077	5169.777768	0.030802	0.032800
RS	21	0.632467	1.540077	5434.869533	0.032381	0.034483
RS	22	0.705320	1.617545	5422.426641	0.032307	0.034286
RS	23	0.785420	1.617545	5662.170120	0.033735	0.035797
RS	24	0.873486	1.742104	5473.292389	0.032610	0.034488
RS	25	0.970311	1.742104	5679.546370	0.033839	0.035777
RS	26	1.076767	1.924389	5321.455238	0.031705	0.033410
RS	27	1.193811	1.924389	5492.268500	0.032723	0.034458
RS	28	1.322496	2.187977	4976.164649	0.029648	0.031108
RS	29	1.463981	2.187977	5115.859526	0.030480	0.031931
RS	30	1.619539	2.572843	4468.709987	0.026625	0.027778
RS	31	1.790568	2.572843	4586.119706	0.027324	0.028423
RS	32	1.978609	3.141792	3855.601823	0.022972	0.023779
RS	33	2.185352	3.141792	3960.385961	0.023596	0.024310
RS	34	2.412659	3.987052	3210.637297	0.019129	0.019594
RS	35	2.662574	3.987052	3309.413598	0.019717	0.020061
RS	36	2.937346	5.227003	2608.461028	0.015541	0.015706
RS	37	3.239448	5.227003	2703.213022	0.016106	0.016135
RS	38	3.571598	6.972072	2106.067285	0.012548	0.012474
RS	39	3.936784	6.972072	2195.682313	0.013082	0.012872
RS	40	4.338292	9.245022	1730.510880	0.010310	0.010058
RS	41	4.779736	9.245022	1813.595929	0.010805	0.010425
RS	42	5.265086	11.877468	1481.748160	0.008828	0.008439
RS	43	5.798711	11.877468	1558.181833	0.009284	0.008777
RS	44	6.385411	14.476007	1344.966689	0.008013	0.007506
RS	45	7.030466	14.476007	1415.638132	0.008434	0.007823
RS	46	7.739679	16.547045	1302.224398	0.007759	0.007134
RS	47	8.519433	16.547045	1367.832781	0.008150	0.007435
RS	48	9.376743	17.734125	1337.004349	0.007966	0.007212
RS	49	10.319323	17.734125	1396.563661	0.008321	0.007493
RS	50	11.355654	17.990888	1431.266307	0.008527	0.007630
RS	51	12.495061	17.990888	1480.464596	0.008821	0.007870
RS	52	13.747797	17.590884	1555.312692	0.009267	0.008225
RS	53	15.125132	17.590884	1585.396636	0.009446	0.008377
RS	54	16.639461	16.897938	1666.459340	0.009929	0.008735
RS	55	18.304409	16.897938	1665.111930	0.009921	0.008737
RS	56	20.134956	16.897938	1647.916216	0.009818	0.008657
RS	57	22.147574	16.897938	1613.806610	0.009615	0.008486
RS	58	24.360372	164.702519	170.843778	0.001018	0.000899
RS	59	26.793261	164.702519	186.969613	0.001114	0.000981
RS	60	29.468130	164.702519	204.495822	0.001218	0.001068
RS	61	32.409048	164.702519	223.513161	0.001332	0.001161
RS	62	35.642478	164.702519	244.109884	0.001454	0.001260
RS	63	39.197512	164.702519	18782.491837	0.111906	0.089232
PA	4+25*2+4+6 0.000943633 0.009622730 39.197511666 1077202.201060201 339.138165485 21.621782189 5.728584800 2.920635392 2.045345347 1.693145814 1.549173741 1.511743993 1.540077015 1.617544786 1.742104273 1.924388709 2.187977014 2.572843470 3.141792280 3.987051808 5.227002840 6.972072051 9.245022161 11.877467523 14.476007334 16.547044666 17.734125476 17.990888199 17.590883762 16.897937799 164.702519169
//
IT	16662
RD	24
LK	-126141.145119
QD	-47.435790 -> -33.718064
RI	0.0044462258
TR	0.000895	0.009615
MT	39.969602
MM	C_pi: 15.481850, n_recomb: 168077.029817
RS	0	0.000000	1212540.767241	0.001288	0.000000	0.000000
RS	1	0.009980	1212540.767241	0.001416	0.000000	0.000000
RS	2	0.020956	1212540.767241	0.001558	0.000000	0.000000
RS	3	0.033028	1212540.767241	0.001713	0.000000	0.000000
RS	4	0.046305	399.869778	5.713651	0.000034	0.000024
RS	5	0.060906	399.869778	6.284107	0.000037	0.000033
RS	6	0.076965	23.543168	117.347915	0.000698	0.000661
RS	7	0.094626	23.543168	128.969361	0.000767	0.000794
RS	8	0.114050	6.057200	550.163534	0.003273	0.003466
RS	9	0.135413	6.057200	602.899682	0.003587	0.003906
RS	10	0.158908	3.052803	1307.690281	0.007780	0.008481
RS	11	0.184747	3.052803	1425.663025	0.008482	0.009286
RS	12	0.213166	2.123533	2227.503330	0.013253	0.014417
RS	13	0.244420	2.123533	2412.632196	0.014354	0.015600
RS	14	0.278794	1.748601	3162.592379	0.018816	0.020319
RS	15	0.316599	1.748601	3400.825286	0.020234	0.021832
RS	16	0.358176	1.592852	4000.486038	0.023802	0.025556
RS	17	0.403903	1.592852	4270.126276	0.025406	0.027268
RS	18	0.454194	1.548558	4672.039501	0.027797	0.029714
RS	19	0.509503	1.548558	4950.636603	0.029455	0.031475
RS	20	0.570333	1.572388	5148.871708	0.030634	0.032614
RS	21	0.637233	1.572388	5417.257817	0.032231	0.034298
RS	22	0.710811	1.646503	5425.286246	0.032279	0.034229
RS	23	0.791731	1.646503	5669.092806	0.033729	0.035750
RS	24	0.880728	1.768304	5498.875794	0.032716	0.034560
RS	25	0.978607	1.768304	5709.195119	0.033968	0.035861
RS	26	1.086254	1.948318	5365.457587	0.031923	0.033590
RS	27	1.204644	1.948318	5539.697134	0.032959	0.034647
RS	28	1.334851	2.210341	5031.521757	0.029936	0.031359
RS	29	1.478052	2.210341	5173.691567	0.030782	0.032187
RS	30	1.635544	2.594972	4526.956203	0.026934	0.028050
RS	31	1.808755	2.594972	4645.993247	0.027642	0.028698
RS	32	1.999253	3.166282	3908.969662	0.023257	0.024031
RS	33	2.208763	3.166282	4014.916475	0.023887	0.024563
RS	34	2.439182	4.018902	3253.972699	0.019360	0.019795
RS	35	2.692598	4.018902	3353.821518	0.019954	0.020264
RS	36	2.971304	5.275152	2640.139464	0.015708	0.015847
RS	37	3.277827	5.275152	2736.026265	0.016278	0.016280
RS	38	3.614941	7.050588	2127.411000	0.012657	0.012563
RS	39	3.985700	7.050588	2218.175538	0.013197	0.012965
RS	40	4.393461	9.371547	1744.341458	0.010378	0.010110
RS	41	4.841918	9.371547	1828.501118	0.010879	0.010481
RS	42	5.335131	12.066280	1491.071270	0.008871	0.008470
RS	43	5.877568	12.066280	1568.477045	0.009332	0.008813
RS	44	6.474142	14.727140	1352.375622	0.008046	0.007530
RS	45	7.130255	14.727140	1423.950703	0.008472	0.007851
RS	46	7.851849	16.839520	1309.921654	0.007794	0.007161
RS	47	8.645460	16.839520	1376.411615	0.008189	0.007466
RS	48	9.518274	18.030764	1347.081889	0.008015	0.007252
RS	49	10.478198	18.030764	1407.491673	0.008374	0.007537
RS	50	11.533924	18.251853	1445.909403	0.008603	0.007695
RS	51	12.695013	18.251853	1495.755837	0.008899	0.007937
RS	52	13.971982	17.784862	1576.650024	0.009381	0.008323
RS	53	15.376394	17.784862	1606.681762	0.009559	0.008475
RS	54	16.920970	16.946690	1701.197635	0.010122	0.008904
RS	55	18.619698	16.946690	1697.513514	0.010100	0.008894
RS	56	20.487962	16.946690	1677.364096	0.009980	0.008799
RS	57	22.542683	16.946690	1639.715292	0.009756	0.008611
RS	58	24.802469	164.999789	173.622602	0.001033	0.000910
RS	59	27.287786	164.999789	190.049793	0.001131	0.000994
RS	60	30.021143	164.999789	207.903924	0.001237	0.001083
RS	61	33.027295	164.999789	227.276521	0.001352	0.001178
RS	62	36.333467	164.999789	248.256124	0.001477	0.001279
RS	63	39.969602	164.999789	18692.600495	0.111214	0.089263
PA	4+25*2+4+6 0.000894710 0.009614952 39.969601820 1212540.767241311 399.869778088 23.543167970 6.057200288 3.052803365 2.123532930 1.748600797 1.592851808 1.548557553 1.572388015 1.646503449 1.768303722 1.948317716 2.210341380 2.594972369 3.166282102 4.018901709 5.275151587 7.050587783 9.371546791 12.066279799 14.727139574 16.839520296 18.030763672 18.251852983 17.784862253 16.946690094 164.999788810
//
IT	11906
RD	25
LK	-126114.689979
QD	-40.600183 -> -29.065583
RI	0.0044060839
TR	0.000858	0.009644
MT	40.500628
MM	C_pi: 15.470738, n_recomb: 168440.771556
RS	0	0.000000	1242829.829218	0.001262	0.000000	0.000000
RS	1	0.010003	1242829.829218	0.001388	0.000000	0.000000
RS	2	0.021007	1242829.829218	0.001527	0.000000	0.000000
RS	3	0.033112	1242829.829218	0.001680	0.000000	0.000000
RS	4	0.046427	466.916497	4.918423	0.000029	0.000021
RS	5	0.061074	466.916497	5.410645	0.000032	0.000029
RS	6	0.077187	25.361789	109.544311	0.000650	0.000624
RS	7	0.094911	25.361789	120.424645	0.000715	0.000748
RS	8	0.114409	6.352940	527.799318	0.003133	0.003356
RS	9	0.135856	6.352940	578.604431	0.003435	0.003774
RS	10	0.159449	3.171097	1267.714485	0.007526	0.008276
RS	11	0.185403	3.171097	1382.775972	0.008209	0.009048
RS	12	0.213952	2.193571	2173.781486	0.012905	0.014125
RS	13	0.245357	2.193571	2355.928749	0.013987	0.015271
RS	14	0.279904	1.797954	3104.633437	0.018432	0.019985
RS	15	0.317907	1.797954	3340.889543	0.019834	0.021466
RS	16	0.359711	1.631220	3948.748688	0.023443	0.025235
RS	17	0.405696	1.631220	4218.063538	0.025042	0.026927
RS	18	0.456282	1.580282	4634.808252	0.027516	0.029456
RS	19	0.511928	1.580282	4914.804106	0.029178	0.031208
RS	20	0.573140	1.599521	5131.482497	0.030465	0.032453
RS	21	0.640476	1.599521	5402.631271	0.032074	0.034139
RS	22	0.714547	1.669971	5430.095024	0.032237	0.034183
RS	23	0.796028	1.669971	5677.410578	0.033706	0.035712
RS	24	0.885659	1.788532	5525.113356	0.032802	0.034630
RS	25	0.984257	1.788532	5738.978044	0.034071	0.035941
RS	26	1.092717	1.965604	5409.148808	0.032113	0.033758
RS	27	1.212027	1.965604	5586.363151	0.033165	0.034824
RS	28	1.343271	2.225133	5085.907831	0.030194	0.031588
RS	29	1.487644	2.225133	5230.183966	0.031051	0.032422
RS	30	1.646459	2.608201	4583.836984	0.027213	0.028298
RS	31	1.821161	2.608201	4704.214992	0.027928	0.028948
RS	32	2.013338	3.179966	3960.733392	0.023514	0.024255
RS	33	2.224740	3.179966	4067.631147	0.024149	0.024787
RS	34	2.457288	4.037097	3295.658756	0.019566	0.019969
RS	35	2.713098	4.037097	3396.424820	0.020164	0.020439
RS	36	2.994498	5.305458	2670.251187	0.015853	0.015963
RS	37	3.304046	5.305458	2767.153700	0.016428	0.016399
RS	38	3.644559	7.105242	2147.385417	0.012749	0.012630
RS	39	4.019135	7.105242	2239.199482	0.013294	0.013036
RS	40	4.431180	9.466117	1757.044856	0.010431	0.010143
RS	41	4.884442	9.466117	1842.190542	0.010937	0.010518
RS	42	5.383045	12.213242	1499.499943	0.008902	0.008484
RS	43	5.931525	12.213242	1577.800064	0.009367	0.008831
RS	44	6.534870	14.925585	1359.100177	0.008069	0.007537
RS	45	7.198568	14.925585	1431.514886	0.008499	0.007862
RS	46	7.928658	17.069110	1317.120201	0.007819	0.007172
RS	47	8.731780	17.069110	1384.446659	0.008219	0.007481
RS	48	9.615240	18.256592	1356.852678	0.008055	0.007276
RS	49	10.587074	18.256592	1418.095131	0.008419	0.007565
RS	50	11.656122	18.437276	1460.504224	0.008671	0.007742
RS	51	12.832109	18.437276	1511.018758	0.008971	0.007988
RS	52	14.125733	17.901670	1598.327481	0.009489	0.008406
RS	53	15.548760	17.901670	1628.367785	0.009667	0.008558
RS	54	17.114135	16.917126	1737.225065	0.010314	0.009057
RS	55	18.836098	16.917126	1731.205694	0.010278	0.009037
RS	56	20.730312	16.917126	1708.128929	0.010141	0.008928
RS	57	22.814008	16.917126	1666.996253	0.009897	0.008723
RS	58	25.106140	164.491794	176.596330	0.001048	0.000923
RS	59	27.627558	164.491794	193.325009	0.001148	0.001008
RS	60	30.401199	164.491794	211.505449	0.001256	0.001099
RS	61	33.452292	164.491794	231.229682	0.001373	0.001196
RS	62	36.808591	164.491794	252.586257	0.001500	0.001300
RS	63	40.500628	164.491794	18651.429219	0.110730	0.089244
PA	4+25*2+4+6 0.000857737 0.009644235 40.500628202 1242829.829218280 466.916496570 25.361789378 6.352939636 3.171096563 2.193571276 1.797954334 1.631219513 1.580282406 1.599520801 1.669970704 1.788531709 1.965603834 2.225132573 2.608200572 3.179966183 4.037097084 5.305457614 7.105241848 9.466116809 12.213242419 14.925585159 17.069109751 18.256591862 18.437276019 17.901670308 16.917126445 164.491794272
//
CC
CC	Brief Description of the file format:
CC	  CC  comments
CC	  MM  useful-messages
CC	  RD  round-of-iterations
CC	  LL  \log[P(sequence)]
CC	  QD  Q-before-opt Q-after-opt
CC	  TR  \theta_0 \rho_0
CC	  RS  k t_k \lambda_k \pi_k \sum_{l\not=k}A_{kl} A_{kk}
CC	  DC  begin end best-k t_k+\Delta_k max-prob
CC
MM	Version: 0.6.5-r67
MM	pattern:4+25*2+4+6, n:63, n_free_lambdas:28
MM	n_iterations:25, skip:1, max_t:5, theta/rho:5
MM	is_decoding:0
MM	n_seqs:30, sum_L:1230131, sum_n:39854
RD	0
LK	0.000000
QD	0.000000 -> 0.000000
RI	inf
TR	0.032935	0.006587
MT	5.000000
MM	C_pi: 1.000000, n_recomb: 8076.179501
RS	0	0.000000	1.000000	51.672712	0.006398	0.000000
RS	1	0.006440	1.000000	54.637184	0.006765	0.000000
RS	2	0.013294	1.000000	57.747085	0.007150	0.000000
RS	3	0.020590	1.000000	61.006290	0.007554	0.000000
RS	4	0.028356	1.000000	64.418298	0.007976	0.000000
RS	5	0.036622	1.000000	67.986150	0.008418	0.000000
RS	6	0.045421	1.000000	71.712329	0.008879	0.000000
RS	7	0.054785	1.000000	75.598656	0.009361	0.000000
RS	8	0.064753	1.000000	79.646170	0.009862	0.000000
RS	9	0.075363	1.000000	83.854993	0.010383	0.000000
RS	10	0.086656	1.000000	88.224198	0.010924	0.000000
RS	11	0.098677	1.000000	92.751641	0.011485	0.000000
RS	12	0.111471	1.000000	97.433805	0.012064	0.000000
RS	13	0.125090	1.000000	102.265615	0.012663	0.000000
RS	14	0.139585	1.000000	107.240249	0.013279	0.000000
RS	15	0.155014	1.000000	112.348938	0.013911	0.000000
RS	16	0.171437	1.000000	117.580759	0.014559	0.000000
RS	17	0.188917	1.000000	122.922419	0.015220	0.000000
RS	18	0.207523	1.000000	128.358038	0.015893	0.000000
RS	19	0.227327	1.000000	133.868930	0.016576	0.000000
RS	20	0.248406	1.000000	139.433397	0.017265	0.000000
RS	21	0.270843	1.000000	145.026523	0.017957	0.000000
RS	22	0.294725	1.000000	150.619996	0.018650	0.000000
RS	23	0.320144	1.000000	156.181951	0.019339	0.000000
RS	24	0.347201	1.000000	161.676851	0.020019	0.000000
RS	25	0.376000	1.000000	167.065414	0.020686	0.000000
RS	26	0.406654	1.000000	172.304599	0.021335	0.000000
RS	27	0.439282	1.000000	177.347660	0.021959	0.000000
RS	28	0.474011	1.000000	182.144294	0.022553	0.000000
RS	29	0.510976	1.000000	186.640882	0.023110	0.000000
RS	30	0.550322	1.000000	190.780851	0.023623	0.000000
RS	31	0.592202	1.000000	194.505168	0.024084	0.000000
RS	32	0.636779	1.000000	197.752972	0.024486	0.000000
RS	33	0.684227	1.000000	200.462378	0.024821	0.000000
RS	34	0.734730	1.000000	202.571434	0.025083	0.000000
RS	35	0.788485	1.000000	204.019259	0.025262	0.000000
RS	36	0.845702	1.000000	204.747350	0.025352	0.000000
RS	37	0.906604	1.000000	204.701058	0.025346	0.000000
RS	38	0.971428	1.000000	203.831204	0.025239	0.000000
RS	39	1.040426	1.000000	202.095824	0.025024	0.000000
RS	40	1.113868	1.000000	199.461993	0.024698	0.000000
RS	41	1.192040	1.000000	195.907676	0.024257	0.000000
RS	42	1.275245	1.000000	191.423552	0.023702	0.000000
RS	43	1.363809	1.000000	186.014719	0.023033	0.000000
RS	44	1.458076	1.000000	179.702192	0.022251	0.000000
RS	45	1.558414	1.000000	172.524104	0.021362	0.000000
RS	46	1.665214	1.000000	164.536486	0.020373	0.000000
RS	47	1.778891	1.000000	155.813531	0.019293	0.000000
RS	48	1.899889	1.000000	146.447246	0.018133	0.000000
RS	49	2.028679	1.000000	136.546390	0.016907	0.000000
RS	50	2.165763	1.000000	126.234657	0.015630	0.000000
RS	51	2.311675	1.000000	115.648069	0.014320	0.000000
RS	52	2.466983	1.000000	104.931606	0.012993	0.000000
RS	53	2.632293	1.000000	94.235146	0.011668	0.000000
RS	54	2.808249	1.000000	83.708845	0.010365	0.000000
RS	55	2.995536	1.000000	73.498157	0.009101	0.000000
RS	56	3.194884	1.000000	63.738732	0.007892	0.000000
RS	57	3.407070	1.000000	54.551496	0.006755	0.000000
RS	58	3.632920	1.000000	46.038208	0.005700	0.000000
RS	59	3.873315	1.000000	38.277831	0.004740	0.000000
RS	60	4.129191	1.000000	31.323982	0.003879	0.000000
RS	61	4.401545	1.000000	25.203699	0.003121	0.000000
RS	62	4.691438	1.000000	19.917635	0.002466	0.000000
RS	63	5.000000	1.000000	55.310027	0.006849	0.000000
PA	4+25*2+4+6 0.032934615 0.006586923 5.000000000 1.000000000 1.000000000 1.000000000 1.000000000 1.000000000 1.000000000 1.000000000 1.000000000 1.000000000 1.000000000 1.000000000 1.000000000 1.000000000 1.000000000 1.000000000 1.000000000 1.000000000 1.000000000 1.000000000 1.000000000 1.000000000 1.000000000 1.000000000 1.000000000 1.000000000 1.000000000 1.000000000 1.000000000
//
IT	9171
RD	1
LK	-137294.382766
QD	-8300.104851 -> -2771.148182
RI	0.1159306912
TR	0.017926	0.004094
MT	11.625396
MM	C_pi: 1.991202, n_recomb: 9987.903737
RS	0	0.000000	0.485564	159.640839	0.015983	0.000256
RS	1	0.007856	0.485564	169.314075	0.016952	0.002239
RS	2	0.016329	0.485564	179.336698	0.017955	0.006111
RS	3	0.025467	0.485564	189.682526	0.018991	0.011722
RS	4	0.035323	0.349855	276.847476	0.027718	0.018443
RS	5	0.045954	0.349855	289.322122	0.028967	0.024998
RS	6	0.057420	0.344207	306.471766	0.030684	0.030405
RS	7	0.069786	0.344207	318.443934	0.031883	0.034633
RS	8	0.083124	0.372458	305.372279	0.030574	0.038020
RS	9	0.097510	0.372458	316.415346	0.031680	0.040376
RS	10	0.113026	0.427440	285.605019	0.028595	0.040997
RS	11	0.129761	0.427440	295.772692	0.029613	0.039691
RS	12	0.147810	0.508104	257.777809	0.025809	0.037295
RS	13	0.167278	0.508104	267.188713	0.026751	0.034824
RS	14	0.188274	0.605814	232.379599	0.023266	0.032708
RS	15	0.210921	0.605814	241.098305	0.024139	0.030920
RS	16	0.235346	0.718821	210.892152	0.021115	0.029324
RS	17	0.261690	0.718821	218.972941	0.021924	0.027815
RS	18	0.290103	0.849232	192.499762	0.019273	0.026343
RS	19	0.320749	0.849232	199.994488	0.020024	0.024893
RS	20	0.353801	0.997955	176.845491	0.017706	0.023476
RS	21	0.389451	0.997955	183.802104	0.018402	0.022110
RS	22	0.427901	1.164581	163.707144	0.016391	0.020810
RS	23	0.469372	1.164581	170.168951	0.017038	0.019585
RS	24	0.514100	1.348301	152.768846	0.015295	0.018436
RS	25	0.562342	1.348301	158.773123	0.015897	0.017360
RS	26	0.614374	1.548136	143.678416	0.014385	0.016352
RS	27	0.670493	1.548136	149.255060	0.014944	0.015408
RS	28	0.731021	1.762620	136.126679	0.013629	0.014526
RS	29	0.796304	1.762620	141.297287	0.014147	0.013703
RS	30	0.866716	1.989997	129.832855	0.012999	0.012936
RS	31	0.942659	1.989997	134.610072	0.013477	0.012220
RS	32	1.024567	2.228455	124.536461	0.012469	0.011551
RS	33	1.112910	2.228455	128.923700	0.012908	0.010927
RS	34	1.208194	2.476198	120.000625	0.012015	0.010344
RS	35	1.310962	2.476198	123.992172	0.012414	0.009799
RS	36	1.421804	2.731622	116.005699	0.011615	0.009290
RS	37	1.541353	2.731622	119.587263	0.011973	0.008815
RS	38	1.670293	2.993429	112.346356	0.011248	0.008374
RS	39	1.809363	2.993429	115.496146	0.011564	0.007966
RS	40	1.959358	3.260767	108.828559	0.010896	0.007590
RS	41	2.121135	3.260767	111.519033	0.011165	0.007245
RS	42	2.295622	3.533358	105.268617	0.010540	0.006931
RS	43	2.483816	3.533358	107.469064	0.010760	0.006648
RS	44	2.686794	3.811630	101.494799	0.010162	0.006395
RS	45	2.905718	3.811630	103.174885	0.010330	0.006172
RS	46	3.141840	4.097187	97.344244	0.009746	0.005977
RS	47	3.396510	4.097187	98.478975	0.009860	0.005810
RS	48	3.671187	4.393640	92.661945	0.009277	0.005668
RS	49	3.967442	4.393640	93.238554	0.009335	0.005552
RS	50	4.286970	4.707628	87.310448	0.008742	0.005457
RS	51	4.631600	4.707628	87.337040	0.008744	0.005384
RS	52	5.003302	5.049939	81.192253	0.008129	0.005329
RS	53	5.404205	5.049939	80.706899	0.008080	0.005292
RS	54	5.836601	5.663748	71.424559	0.007151	0.005271
RS	55	6.302966	5.663748	70.789775	0.007088	0.005268
RS	56	6.805966	5.663748	69.696350	0.006978	0.005282
RS	57	7.348482	5.663748	68.130213	0.006821	0.005315
RS	58	7.933616	8.478640	44.957662	0.004501	0.005367
RS	59	8.564716	8.478640	44.940696	0.004500	0.005440
RS	60	9.245394	8.478640	44.656369	0.004471	0.005534
RS	61	9.979545	8.478640	44.089074	0.004414	0.005654
RS	62	10.771369	8.478640	43.227782	0.004328	0.005815
RS	63	11.625396	8.478640	415.182952	0.041569	0.049606
PA	4+25*2+4+6 0.017926054 0.004094250 11.625396013 0.485563755 0.349855423 0.344206810 0.372457504 0.427439690 0.508103848 0.605813742 0.718820572 0.849231720 0.997955322 1.164581299 1.348300934 1.548135757 1.762619972 1.989996910 2.228454590 2.476198196 2.731621981 2.993429184 3.260766983 3.533357620 3.811629772 4.097187042 4.393639803 4.707628489 5.049939394 5.663747787 8.478640497
//
IT	4656
RD	2
LK	-128083.833787
QD	-4013.801721 -> -1816.832650
RI	0.0888197163
TR	0.013033	0.004886
MT	14.044634
MM	C_pi: 4.085192, n_recomb: 24312.252367
RS	0	0.000000	1.044825	187.666866	0.007719	0.000087
RS	1	0.008177	1.044825	201.370200	0.008283	0.000797
RS	2	0.017023	1.044825	215.930632	0.008882	0.002317
RS	3	0.026593	1.044825	231.377526	0.009517	0.004707
RS	4	0.036945	0.469852	547.309181	0.022512	0.010988
RS	5	0.048143	0.469852	577.575844	0.023757	0.016362
RS	6	0.060257	0.383488	742.948572	0.030559	0.022679
RS	7	0.073362	0.383488	775.649192	0.031904	0.028895
RS	8	0.087539	0.373945	827.626167	0.034042	0.032396
RS	9	0.102874	0.373945	857.933788	0.035288	0.037961
RS	10	0.119464	0.404888	820.015579	0.033728	0.037836
RS	11	0.137411	0.404888	847.124973	0.034844	0.042342
RS	12	0.156825	0.469046	755.240316	0.031064	0.038991
RS	13	0.177826	0.469046	779.848695	0.032076	0.041743
RS	14	0.200545	0.558482	676.545164	0.027827	0.036803
RS	15	0.225121	0.558482	699.154606	0.028757	0.038229
RS	16	0.251708	0.670939	601.744426	0.024751	0.033265
RS	17	0.280468	0.670939	622.598744	0.025608	0.034256
RS	18	0.311580	0.808796	534.699445	0.021993	0.029818
RS	19	0.345237	0.808796	553.958667	0.022785	0.030610
RS	20	0.381646	0.976631	475.579472	0.019561	0.026666
RS	21	0.421031	0.976631	493.375346	0.020293	0.027200
RS	22	0.463638	1.180068	423.860478	0.017434	0.023677
RS	23	0.509729	1.180068	440.310191	0.018111	0.023950
RS	24	0.559588	1.425216	378.946020	0.015587	0.020839
RS	25	0.613525	1.425216	394.157527	0.016212	0.020914
RS	26	0.671873	1.718296	340.236544	0.013994	0.018215
RS	27	0.734992	1.718296	354.311838	0.014573	0.018156
RS	28	0.803272	2.064911	307.179356	0.012635	0.015845
RS	29	0.877136	2.064911	320.216279	0.013171	0.015701
RS	30	0.957040	2.469852	279.184340	0.011483	0.013743
RS	31	1.043478	2.469852	291.276764	0.011981	0.013547
RS	32	1.136984	2.936735	255.650436	0.010515	0.011897
RS	33	1.238136	2.936735	266.887037	0.010977	0.011673
RS	34	1.347561	3.466927	236.045242	0.009709	0.010287
RS	35	1.465933	3.466927	246.507936	0.010139	0.010054
RS	36	1.593985	4.058201	219.929353	0.009046	0.008895
RS	37	1.732508	4.058201	229.691562	0.009448	0.008672
RS	38	1.882359	4.703725	206.934413	0.008512	0.007712
RS	39	2.044464	4.703725	216.058696	0.008887	0.007516
RS	40	2.219824	5.391902	196.726394	0.008092	0.006732
RS	41	2.409524	5.391902	205.261134	0.008443	0.006581
RS	42	2.614737	6.107208	188.976415	0.007773	0.005953
RS	43	2.836731	6.107208	196.951632	0.008101	0.005857
RS	44	3.076878	6.832868	183.316875	0.007540	0.005368
RS	45	3.336663	6.832868	190.739562	0.007845	0.005335
RS	46	3.617691	7.556158	179.274231	0.007374	0.004963
RS	47	3.921700	7.556158	186.124739	0.007656	0.004995
RS	48	4.250569	8.274981	176.216429	0.007248	0.004716
RS	49	4.606331	8.274981	182.449205	0.007504	0.004803
RS	50	4.991184	9.002601	173.362705	0.007131	0.004590
RS	51	5.407509	9.002601	178.915130	0.007359	0.004722
RS	52	5.857877	9.771784	169.815732	0.006985	0.004546
RS	53	6.345074	9.771784	174.627755	0.007183	0.004708
RS	54	6.872111	11.163648	157.102373	0.006462	0.004363
RS	55	7.442246	11.163648	161.383295	0.006638	0.004543
RS	56	8.059003	11.163648	165.081124	0.006790	0.004706
RS	57	8.726193	11.163648	168.092755	0.006914	0.004838
RS	58	9.447943	20.971519	92.144271	0.003790	0.003351
RS	59	10.228713	20.971519	96.077110	0.003952	0.003501
RS	60	11.073329	20.971519	99.876404	0.004108	0.003621
RS	61	11.987012	20.971519	103.487998	0.004257	0.003709
RS	62	12.975410	20.971519	106.852610	0.004395	0.003763
RS	63	14.044634	20.971519	2146.739076	0.088299	0.053492
PA	4+25*2+4+6 0.013033197 0.004886236 14.044633544 1.044825050 0.469852307 0.383487529 0.373944740 0.404888326 0.469045923 0.558482232 0.670939006 0.808796318 0.976630986 1.180067941 1.425216023 1.718295805 2.064911342 2.469852208 2.936735129 3.466926848 4.058200500 4.703725241 5.391902367 6.107207760 6.832868070 7.556157930 8.274981044 9.002600505 9.771784142 11.163647692 20.971518648
//
IT	5137
RD	3
LK	-124456.515678
QD	-2513.833399 -> -1570.491632
RI	0.0666546306
TR	0.009956	0.005849
MT	15.492767
MM	C_pi: 6.179875, n_recomb: 43678.382582
RS	0	0.000000	2.654605	134.656982	0.003083	0.000034
RS	1	0.008345	2.654605	145.420645	0.003329	0.000306
RS	2	0.017386	2.654605	157.002116	0.003595	0.000889
RS	3	0.027182	2.654605	169.456162	0.003880	0.001815
RS	4	0.037795	0.745137	647.781303	0.014831	0.006822
RS	5	0.049294	0.745137	690.670809	0.015813	0.010233
RS	6	0.061752	0.501662	1087.566108	0.024899	0.017279
RS	7	0.075250	0.501662	1145.806224	0.026233	0.022313
RS	8	0.089874	0.435948	1382.613564	0.031654	0.028131
RS	9	0.105719	0.435948	1442.417495	0.033024	0.033294
RS	10	0.122886	0.438532	1491.418249	0.034145	0.035422
RS	11	0.141486	0.438532	1546.142947	0.035398	0.039945
RS	12	0.161637	0.483860	1450.735374	0.033214	0.038252
RS	13	0.183471	0.483860	1499.744869	0.034336	0.041801
RS	14	0.207126	0.558338	1343.043551	0.030748	0.037865
RS	15	0.232755	0.558338	1387.304675	0.031762	0.040374
RS	16	0.260523	0.657912	1216.216421	0.027845	0.035520
RS	17	0.290608	0.657912	1256.543001	0.028768	0.037306
RS	18	0.323204	0.783791	1090.047823	0.024956	0.032370
RS	19	0.358519	0.783791	1126.995446	0.025802	0.033765
RS	20	0.396782	0.940508	971.491477	0.022242	0.029104
RS	21	0.438238	0.940508	1005.464126	0.023020	0.030225
RS	22	0.483153	1.135626	862.339364	0.019743	0.025912
RS	23	0.531817	1.135626	893.654947	0.020460	0.026764
RS	24	0.584541	1.379210	763.078631	0.017470	0.022819
RS	25	0.641665	1.379210	791.991140	0.018132	0.023421
RS	26	0.703556	1.683326	674.016429	0.015431	0.019876
RS	27	0.770611	1.683326	700.729220	0.016043	0.020272
RS	28	0.843262	2.061213	595.426411	0.013632	0.017152
RS	29	0.921976	2.061213	620.108822	0.014197	0.017390
RS	30	1.007259	2.526952	527.209545	0.012070	0.014698
RS	31	1.099658	2.526952	550.015358	0.012592	0.014822
RS	32	1.199768	3.094727	468.889363	0.010735	0.012537
RS	33	1.308231	3.094727	489.969718	0.011218	0.012579
RS	34	1.425746	3.776557	419.842862	0.009612	0.010666
RS	35	1.553068	3.776557	439.353142	0.010059	0.010654
RS	36	1.691014	4.578270	379.466056	0.008688	0.009075
RS	37	1.840471	4.578270	397.568637	0.009102	0.009035
RS	38	2.002401	5.494926	347.180626	0.007949	0.007754
RS	39	2.177843	5.494926	364.043114	0.008335	0.007710
RS	40	2.367926	6.507411	322.386672	0.007381	0.006690
RS	41	2.573871	6.507411	338.174580	0.007742	0.006662
RS	42	2.797002	7.581620	304.449804	0.006970	0.005868
RS	43	3.038753	7.581620	319.314194	0.007311	0.005871
RS	44	3.300677	8.672937	292.655311	0.006700	0.005270
RS	45	3.584459	8.672937	306.715921	0.007022	0.005316
RS	46	3.891922	9.739092	286.066839	0.006549	0.004874
RS	47	4.225042	9.739092	299.391925	0.006854	0.004970
RS	48	4.585960	10.757844	283.381512	0.006488	0.004654
RS	49	4.976997	10.757844	295.970800	0.006776	0.004798
RS	50	5.400665	11.740270	282.887557	0.006477	0.004569
RS	51	5.859688	11.740270	294.669491	0.006746	0.004754
RS	52	6.357016	12.740341	282.425485	0.006466	0.004571
RS	53	6.895844	12.740341	293.279844	0.006715	0.004782
RS	54	7.479638	14.569351	266.198699	0.006095	0.004387
RS	55	8.112148	14.569351	276.182494	0.006323	0.004600
RS	56	8.797440	14.569351	285.505701	0.006537	0.004797
RS	57	9.539918	14.569351	293.988597	0.006731	0.004965
RS	58	10.344356	33.731267	132.415321	0.003032	0.002753
RS	59	11.215922	33.731267	140.015161	0.003206	0.002887
RS	60	12.160220	33.731267	147.749712	0.003383	0.002998
RS	61	13.183318	33.731267	155.567396	0.003562	0.003084
RS	62	14.291792	33.731267	163.406832	0.003741	0.003143
RS	63	15.492767	33.731267	4942.159984	0.113149	0.056534
PA	4+25*2+4+6 0.009956320 0.005849450 15.492766717 2.654605271 0.745137014 0.501661883 0.435948379 0.438531972 0.483859721 0.558338494 0.657911512 0.783791398 0.940508097 1.135625876 1.379210265 1.683326063 2.061213085 2.526952359 3.094727415 3.776557018 4.578270449 5.494925545 6.507411123 7.581620237 8.672936524 9.739091555 10.757843897 11.740270185 12.740341372 14.569351485 33.731266575
//
IT	5611
RD	4
LK	-122821.403938
QD	-1880.193028 -> -1343.586321
RI	0.0508915126
TR	0.007864	0.006622
MT	16.828934
MM	C_pi: 7.733012, n_recomb: 61417.724787
RS	0	0.000000	6.935954	73.226674	0.001192	0.000013
RS	1	0.008486	6.935954	79.342008	0.001292	0.000118
RS	2	0.017693	6.935954	85.958957	0.001400	0.000340
RS	3	0.027681	6.935954	93.117062	0.001516	0.000689
RS	4	0.038516	1.225312	568.668651	0.009259	0.004143
RS	5	0.050271	1.225312	610.814174	0.009945	0.006223
RS	6	0.063024	0.682676	1171.333178	0.019072	0.012774
RS	7	0.076858	0.682676	1244.236473	0.020259	0.016577
RS	8	0.091867	0.529589	1694.860002	0.027596	0.023582
RS	9	0.108150	0.529589	1780.808101	0.028995	0.028053
RS	10	0.125814	0.495141	1993.373696	0.032456	0.032244
RS	11	0.144977	0.495141	2077.187301	0.033821	0.036443
RS	12	0.165767	0.519567	2057.914855	0.033507	0.036714
RS	13	0.188321	0.519567	2133.978591	0.034745	0.040233
RS	14	0.212789	0.578543	1984.802092	0.032316	0.037778
RS	15	0.239333	0.578543	2052.897357	0.033425	0.040525
RS	16	0.268130	0.664338	1848.021234	0.030089	0.036596
RS	17	0.299371	0.664338	1909.177907	0.031085	0.038680
RS	18	0.333263	0.776282	1687.610073	0.027478	0.034144
RS	19	0.370031	0.776282	1742.875786	0.028377	0.035767
RS	20	0.409919	0.917648	1522.787394	0.024794	0.031137
RS	21	0.453193	0.917648	1573.030602	0.025612	0.032449
RS	22	0.500139	1.095560	1361.477962	0.022168	0.027950
RS	23	0.551068	1.095560	1407.417128	0.022915	0.029011
RS	24	0.606320	1.320825	1207.416066	0.019659	0.024745
RS	25	0.666261	1.320825	1249.634682	0.020346	0.025579
RS	26	0.731289	1.607767	1063.285028	0.017312	0.021617
RS	27	0.801835	1.607767	1102.228575	0.017946	0.022246
RS	28	0.878368	1.973742	931.566275	0.015168	0.018653
RS	29	0.961395	1.973742	967.551776	0.015754	0.019106
RS	30	1.051469	2.439055	814.019021	0.013254	0.015925
RS	31	1.149186	2.439055	847.272008	0.013795	0.016236
RS	32	1.255197	3.026310	711.485766	0.011584	0.013486
RS	33	1.370203	3.026310	742.186328	0.012084	0.013690
RS	34	1.494970	3.757742	624.136067	0.010162	0.011364
RS	35	1.630325	3.757742	652.458732	0.010623	0.011492
RS	36	1.777166	4.649544	551.736658	0.008983	0.009569
RS	37	1.936469	4.649544	577.878628	0.009409	0.009648
RS	38	2.109290	5.703982	493.727017	0.008039	0.008097
RS	39	2.296778	5.703982	517.920818	0.008433	0.008153
RS	40	2.500177	6.901576	449.241868	0.007315	0.006931
RS	41	2.720837	6.901576	471.749656	0.007681	0.006983
RS	42	2.960223	8.196189	417.217330	0.006793	0.006046
RS	43	3.219924	8.196189	438.309454	0.007137	0.006111
RS	44	3.501664	9.518977	396.419978	0.006454	0.005414
RS	45	3.807314	9.518977	416.341249	0.006779	0.005505
RS	46	4.138902	10.797181	385.295476	0.006273	0.005005
RS	47	4.498630	10.797181	404.222319	0.006582	0.005132
RS	48	4.888885	11.983711	381.740872	0.006215	0.004785
RS	49	5.312259	11.983711	399.739212	0.006509	0.004949
RS	50	5.771562	13.081621	382.968269	0.006235	0.004710
RS	51	6.269843	13.081621	399.971935	0.006512	0.004908
RS	52	6.810410	14.160218	385.320652	0.006274	0.004725
RS	53	7.396851	14.160218	401.153856	0.006532	0.004943
RS	54	8.033060	16.154562	365.891448	0.005957	0.004528
RS	55	8.723259	16.154562	380.535862	0.006196	0.004743
RS	56	9.472031	16.154562	394.349314	0.006421	0.004943
RS	57	10.284346	16.154562	407.076645	0.006628	0.005117
RS	58	11.165598	45.653615	150.907008	0.002457	0.002306
RS	59	12.121635	45.653615	160.687691	0.002616	0.002428
RS	60	13.158805	45.653615	170.829719	0.002781	0.002536
RS	61	14.283993	45.653615	181.297697	0.002952	0.002627
RS	62	15.504668	45.653615	192.045630	0.003127	0.002701
RS	63	16.828934	45.653615	7474.990944	0.121707	0.060138
PA	4+25*2+4+6 0.007863918 0.006621753 16.828933924 6.935953606 1.225311922 0.682675618 0.529589104 0.495140945 0.519567457 0.578542653 0.664337997 0.776282197 0.917648051 1.095559924 1.320824970 1.607767298 1.973742210 2.439055252 3.026310415 3.757742231 4.649543955 5.703982220 6.901575886 8.196189478 9.518976612 10.797180858 11.983710620 13.081620596 14.160218456 16.154561969 45.653614924
//
IT	5084
RD	5
LK	-121835.776064
QD	-1498.120692 -> -1118.396752
RI	0.0395023918
TR	0.006370	0.007219
MT	18.147257
MM	C_pi: 8.908508, n_recomb: 76645.881354
RS	0	0.000000	18.155291	35.231208	0.000460	0.000005
RS	1	0.008616	18.155291	38.248876	0.000499	0.000046
RS	2	0.017973	18.155291	41.523362	0.000542	0.000131
RS	3	0.028137	18.155291	45.076226	0.000588	0.000265
RS	4	0.039177	2.034798	435.440103	0.005681	0.002522
RS	5	0.051168	2.034798	470.078791	0.006133	0.003782
RS	6	0.064192	0.941765	1091.476817	0.014241	0.009380
RS	7	0.078338	0.941765	1167.148001	0.015228	0.012190
RS	8	0.093703	0.654427	1786.697170	0.023311	0.019469
RS	9	0.110392	0.654427	1889.819411	0.024657	0.023224
RS	10	0.128518	0.570406	2283.058297	0.029787	0.028791
RS	11	0.148206	0.570406	2392.264847	0.031212	0.032605
RS	12	0.169590	0.570542	2498.368248	0.032596	0.034589
RS	13	0.192817	0.570542	2601.058427	0.033936	0.037951
RS	14	0.218045	0.613792	2512.203211	0.032777	0.036983
RS	15	0.245446	0.613792	2604.802192	0.033985	0.039739
RS	16	0.275208	0.686918	2410.356080	0.031448	0.036901
RS	17	0.307535	0.686918	2492.957875	0.032526	0.039083
RS	18	0.342646	0.786750	2249.585553	0.029350	0.035239
RS	19	0.380782	0.786750	2323.302974	0.030312	0.036964
RS	20	0.422204	0.914928	2062.520172	0.026910	0.032691
RS	21	0.467195	0.914928	2128.606843	0.027772	0.034083
RS	22	0.516062	1.077402	1865.404813	0.024338	0.029701
RS	23	0.569139	1.077402	1925.053524	0.025116	0.030842
RS	24	0.626789	1.284396	1666.837813	0.021747	0.026522
RS	25	0.689406	1.284396	1721.116788	0.022455	0.027453
RS	26	0.757418	1.550567	1472.884120	0.019217	0.023310
RS	27	0.831289	1.550567	1522.672792	0.019866	0.024052
RS	28	0.911525	1.894930	1289.119700	0.016819	0.020182
RS	29	0.998674	1.894930	1335.058433	0.017419	0.020754
RS	30	1.093331	2.341140	1120.260215	0.014616	0.017237
RS	31	1.196143	2.341140	1162.761630	0.015171	0.017660
RS	32	1.307812	2.917150	969.698525	0.012652	0.014556
RS	33	1.429103	2.917150	1009.012089	0.013165	0.014861
RS	34	1.560844	3.652623	839.526222	0.010953	0.012198
RS	35	1.703935	3.652623	875.825063	0.011427	0.012415
RS	36	1.859354	4.572594	730.701174	0.009533	0.010198
RS	37	2.028163	4.572594	764.163601	0.009970	0.010356
RS	38	2.211516	5.687375	643.144892	0.008391	0.008565
RS	39	2.410666	5.687375	674.008042	0.008794	0.008688
RS	40	2.626974	6.980795	575.892955	0.007514	0.007282
RS	41	2.861918	6.980795	604.465281	0.007886	0.007390
RS	42	3.117104	8.400620	527.427281	0.006881	0.006319
RS	43	3.394275	8.400620	554.063077	0.007229	0.006428
RS	44	3.695326	9.860192	495.880066	0.006470	0.005640
RS	45	4.022315	9.860192	520.926321	0.006797	0.005762
RS	46	4.377475	11.261112	478.940605	0.006249	0.005206
RS	47	4.763234	11.261112	502.665715	0.006558	0.005352
RS	48	5.182229	12.533230	473.583419	0.006179	0.004975
RS	49	5.637322	12.533230	496.104002	0.006473	0.005150
RS	50	6.131624	13.670195	475.828955	0.006208	0.004897
RS	51	6.668513	13.670195	497.065028	0.006485	0.005097
RS	52	7.251658	14.752001	480.365537	0.006267	0.004909
RS	53	7.885045	14.752001	500.064755	0.006524	0.005121
RS	54	8.573000	16.774811	457.509059	0.005969	0.004686
RS	55	9.320228	16.774811	475.664318	0.006206	0.004891
RS	56	10.131832	16.774811	492.676857	0.006428	0.005079
RS	57	11.013362	16.774811	508.209404	0.006631	0.005241
RS	58	11.970839	57.191210	156.448794	0.002041	0.001935
RS	59	13.010809	57.191210	167.359949	0.002184	0.002043
RS	60	14.140378	57.191210	178.794575	0.002333	0.002144
RS	61	15.367266	57.191210	190.734742	0.002489	0.002235
RS	62	16.699856	57.191210	203.152676	0.002651	0.002315
RS	63	18.147257	57.191210	9484.983862	0.123751	0.063722
PA	4+25*2+4+6 0.006370210 0.007219008 18.147257336 18.155290633 2.034798193 0.941764953 0.654427214 0.570406358 0.570542324 0.613792299 0.686918150 0.786750142 0.914928124 1.077402217 1.284396272 1.550566516 1.894930005 2.341139574 2.917150349 3.652622667 4.572593704 5.687374690 6.980795101 8.400620145 9.860191530 11.261111926 12.533229928 13.670194716 14.752001114 16.774811361 57.191210019
//
IT	4538
RD	6
LK	-121120.518309
QD	-1215.260340 -> -924.123558
RI	0.0314438366
TR	0.005254	0.007679
MT	19.478366
MM	C_pi: 9.900884, n_recomb: 90099.342070
RS	0	0.000000	47.070400	16.110186	0.000179	0.000002
RS	1	0.008737	47.070400	17.514955	0.000194	0.000018
RS	2	0.018237	47.070400	19.041953	0.000211	0.000052
RS	3	0.028568	47.070400	20.701765	0.000230	0.000104
RS	4	0.039801	3.371876	313.647921	0.003481	0.001553
RS	5	0.052015	3.371876	339.781071	0.003771	0.002323
RS	6	0.065297	1.301325	950.215713	0.010546	0.006922
RS	7	0.079739	1.301325	1021.397574	0.011336	0.008993
RS	8	0.095443	0.812911	1748.904377	0.019411	0.016040
RS	9	0.112518	0.812911	1860.601583	0.020651	0.019156
RS	10	0.131086	0.662777	2416.410550	0.026819	0.025506
RS	11	0.151276	0.662777	2545.531839	0.028253	0.028922
RS	12	0.173230	0.633808	2794.077407	0.031011	0.032226
RS	13	0.197102	0.633808	2921.392195	0.032424	0.035395
RS	14	0.223060	0.660342	2924.343609	0.032457	0.035737
RS	15	0.251286	0.660342	3041.489623	0.033757	0.038440
RS	16	0.281978	0.721535	2889.958686	0.032075	0.036665
RS	17	0.315352	0.721535	2994.807653	0.033239	0.038873
RS	18	0.351641	0.811066	2757.540804	0.030606	0.035792
RS	19	0.391101	0.811066	2850.515334	0.031637	0.037568
RS	20	0.434008	0.928739	2571.204545	0.028537	0.033785
RS	21	0.480665	0.928739	2653.584429	0.029452	0.035221
RS	22	0.531398	1.079141	2355.835339	0.026147	0.031107
RS	23	0.586563	1.079141	2429.158451	0.026961	0.032285
RS	24	0.646548	1.271499	2125.599130	0.023592	0.028063
RS	25	0.711774	1.271499	2191.435402	0.024322	0.029036
RS	26	0.782699	1.520045	1890.380264	0.020981	0.024855
RS	27	0.859820	1.520045	1950.166369	0.021645	0.025651
RS	28	0.943680	1.844245	1659.224678	0.018416	0.021634
RS	29	1.034866	1.844245	1714.104902	0.019025	0.022267
RS	30	1.134020	2.269435	1440.406956	0.015987	0.018525
RS	31	1.241836	2.269435	1491.155191	0.016550	0.019014
RS	32	1.359073	2.826802	1240.806045	0.013772	0.015639
RS	33	1.486552	2.826802	1287.856985	0.014294	0.016008
RS	34	1.625169	3.551066	1065.479907	0.011826	0.013069
RS	35	1.775898	3.551066	1109.046264	0.012309	0.013347
RS	36	1.939795	4.474045	917.459333	0.010183	0.010877
RS	37	2.118012	4.474045	957.682825	0.010629	0.011090
RS	38	2.311800	5.613208	797.731979	0.008854	0.009085
RS	39	2.522520	5.613208	834.807724	0.009265	0.009257
RS	40	2.751650	6.956802	705.524868	0.007831	0.007683
RS	41	3.000799	6.956802	739.757225	0.008210	0.007831
RS	42	3.271716	8.449899	638.937353	0.007091	0.006637
RS	43	3.566303	8.449899	670.722717	0.007444	0.006777
RS	44	3.886629	9.993034	595.414269	0.006608	0.005904
RS	45	4.234941	9.993034	625.169757	0.006939	0.006050
RS	46	4.613685	11.467175	571.784594	0.006346	0.005440
RS	47	5.025521	11.467175	599.843730	0.006658	0.005601
RS	48	5.473338	12.782263	563.992949	0.006260	0.005194
RS	49	5.960281	12.782263	590.495437	0.006554	0.005374
RS	50	6.489769	13.922772	566.760961	0.006290	0.005109
RS	51	7.065518	13.922772	591.580571	0.006566	0.005306
RS	52	7.691571	14.976086	572.983965	0.006359	0.005111
RS	53	8.372321	14.976086	595.758260	0.006612	0.005314
RS	54	9.112549	16.964896	546.386456	0.006064	0.004860
RS	55	9.917451	16.964896	567.189060	0.006295	0.005050
RS	56	10.792677	16.964896	586.396251	0.006508	0.005223
RS	57	11.744372	16.964896	603.580304	0.006699	0.005368
RS	58	12.779216	68.926206	156.008567	0.001732	0.001641
RS	59	13.904475	68.926206	167.488635	0.001859	0.001738
RS	60	15.128048	68.926206	179.609466	0.001993	0.001831
RS	61	16.458525	68.926206	192.369171	0.002135	0.001919
RS	62	17.905246	68.926206	205.757344	0.002284	0.002001
RS	63	19.478366	68.926206	11138.718645	0.123627	0.066931
PA	4+25*2+4+6 0.005253506 0.007678908 19.478366457 47.070399681 3.371876138 1.301325139 0.812910695 0.662777476 0.633807808 0.660342304 0.721535399 0.811065975 0.928738742 1.079140732 1.271499345 1.520045416 1.844244979 2.269434672 2.826801748 3.551066390 4.474044772 5.613208238 6.956801813 8.449898609 9.993033523 11.467174801 12.782262755 13.922771880 14.976085848 16.964896113 68.926206392
//
IT	5440
RD	7
LK	-120567.652532
QD	-995.681430 -> -766.518165
RI	0.0257392903
TR	0.004395	0.008032
MT	20.826688
MM	C_pi: 10.798743, n_recomb: 102265.512139
RS	0	0.000000	120.249314	7.215107	0.000071	0.000001
RS	1	0.008852	120.249314	7.853478	0.000077	0.000007
RS	2	0.018488	120.249314	8.548300	0.000084	0.000021
RS	3	0.028976	120.249314	9.304560	0.000091	0.000042
RS	4	0.040393	5.545513	219.374873	0.002145	0.000969
RS	5	0.052821	5.545513	238.248241	0.002330	0.001444
RS	6	0.066349	1.791027	798.760238	0.007811	0.005150
RS	7	0.081074	1.791027	862.087464	0.008430	0.006682
RS	8	0.097102	1.009050	1644.039757	0.016076	0.013251
RS	9	0.114550	1.009050	1757.679961	0.017187	0.015830
RS	10	0.133542	0.771905	2444.914208	0.023908	0.022547
RS	11	0.154215	0.771905	2588.177471	0.025308	0.025590
RS	12	0.176718	0.707661	2976.934464	0.029110	0.029851
RS	13	0.201214	0.707661	3125.764183	0.030565	0.032819
RS	14	0.227877	0.715676	3235.685805	0.031640	0.034251
RS	15	0.256901	0.715676	3376.518064	0.033017	0.036880
RS	16	0.288494	0.764947	3289.285860	0.032164	0.036069
RS	17	0.322884	0.764947	3416.793610	0.033411	0.038280
RS	18	0.360317	0.845250	3206.810181	0.031358	0.035946
RS	19	0.401065	0.845250	3319.928273	0.032464	0.037757
RS	20	0.445419	0.954338	3040.502025	0.029731	0.034500
RS	21	0.493700	0.954338	3140.033983	0.030705	0.035972
RS	22	0.546254	1.095373	2822.941855	0.027604	0.032195
RS	23	0.603461	1.095373	2910.490934	0.028460	0.033402
RS	24	0.665731	1.276494	2573.811021	0.025168	0.029360
RS	25	0.733514	1.276494	2651.328649	0.025926	0.030358
RS	26	0.807297	1.511240	2306.845834	0.022557	0.026225
RS	27	0.887611	1.511240	2376.338254	0.023237	0.027049
RS	28	0.975035	1.819003	2034.559812	0.019895	0.022969
RS	29	1.070197	1.819003	2097.792703	0.020513	0.023637
RS	30	1.173783	2.225926	1769.015974	0.017298	0.019745
RS	31	1.286539	2.225926	1827.291656	0.017868	0.020273
RS	32	1.409275	2.765160	1521.175141	0.014875	0.016692
RS	33	1.542877	2.765160	1575.263169	0.015404	0.017103
RS	34	1.688305	3.474896	1299.888482	0.012711	0.013937
RS	35	1.846606	3.474896	1350.129178	0.013202	0.014256
RS	36	2.018920	4.392020	1111.086026	0.010865	0.011567
RS	37	2.206487	4.392020	1157.605731	0.011320	0.011820
RS	38	2.410658	5.539961	957.431147	0.009362	0.009624
RS	39	2.632902	5.539961	1000.359853	0.009782	0.009832
RS	40	2.874820	6.911342	838.703730	0.008201	0.008104
RS	41	3.138151	6.911342	878.301704	0.008588	0.008284
RS	42	3.424793	8.450209	752.765723	0.007361	0.006974
RS	43	3.736809	8.450209	789.432227	0.007719	0.007140
RS	44	4.076444	10.047527	696.379367	0.006810	0.006188
RS	45	4.446144	10.047527	730.568482	0.007144	0.006352
RS	46	4.848570	11.567436	665.449231	0.006507	0.005691
RS	47	5.286619	11.567436	697.529827	0.006821	0.005864
RS	48	5.763444	12.902689	654.812722	0.006403	0.005429
RS	49	6.282477	12.902689	684.915598	0.006697	0.005613
RS	50	6.847456	14.029154	657.803525	0.006432	0.005336
RS	51	7.462446	14.029154	685.717634	0.006705	0.005529
RS	52	8.131876	15.039035	665.413703	0.006507	0.005329
RS	53	8.860564	15.039035	690.625298	0.006753	0.005521
RS	54	9.653755	16.958845	635.011398	0.006209	0.005050
RS	55	10.517160	16.958845	657.726041	0.006432	0.005227
RS	56	11.456994	16.958845	678.256094	0.006632	0.005384
RS	57	12.480022	16.958845	696.076727	0.006807	0.005511
RS	58	13.593609	81.083417	152.865532	0.001495	0.001413
RS	59	14.805771	81.083417	164.607731	0.001610	0.001500
RS	60	16.125233	81.083417	177.077724	0.001732	0.001587
RS	61	17.561495	81.083417	190.287799	0.001861	0.001671
RS	62	19.124895	81.083417	204.243236	0.001997	0.001752
RS	63	20.826688	81.083417	12563.125564	0.122848	0.069648
PA	4+25*2+4+6 0.004394603 0.008032354 20.826688134 120.249314388 5.545512619 1.791027255 1.009050239 0.771905027 0.707661465 0.715676049 0.764946696 0.845250488 0.954337657 1.095373496 1.276494029 1.511239649 1.819002551 2.225925718 2.765160167 3.474895864 4.392020163 5.539960778 6.911342060 8.450208859 10.047526631 11.567435592 12.902688908 14.029153533 15.039035123 16.958845172 81.083417421
//
IT	5333
RD	8
LK	-120130.672645
QD	-823.043380 -> -639.723494
RI	0.0216113545
TR	0.003722	0.008306
MT	22.180712
MM	C_pi: 11.623228, n_recomb: 113284.939832
RS	0	0.000000	302.073534	3.205652	0.000028	0.000000
RS	1	0.008960	302.073534	3.492919	0.000031	0.000003
RS	2	0.018724	302.073534	3.805931	0.000034	0.000009
RS	3	0.029362	302.073534	4.146997	0.000037	0.000017
RS	4	0.040953	9.025179	151.136347	0.001334	0.000613
RS	5	0.053583	9.025179	164.447187	0.001452	0.000910
RS	6	0.067345	2.448053	658.105438	0.005809	0.003867
RS	7	0.082340	2.448053	712.546567	0.006290	0.005009
RS	8	0.098678	1.247611	1507.681281	0.013309	0.011003
RS	9	0.116480	1.247611	1618.593590	0.014288	0.013141
RS	10	0.135878	0.897909	2403.299073	0.021215	0.019951
RS	11	0.157013	0.897909	2555.273995	0.022556	0.022656
RS	12	0.180043	0.791032	3071.402335	0.027112	0.027588
RS	13	0.205136	0.791032	3237.890944	0.028582	0.030358
RS	14	0.232477	0.778094	3458.831817	0.030532	0.032672
RS	15	0.262269	0.778094	3621.480343	0.031968	0.035218
RS	16	0.294729	0.814878	3611.385350	0.031879	0.035251
RS	17	0.330099	0.814878	3761.149464	0.033201	0.037453
RS	18	0.368637	0.886382	3593.989259	0.031725	0.035817
RS	19	0.410629	0.886382	3727.655937	0.032905	0.037655
RS	20	0.456384	0.988041	3463.129584	0.030570	0.034921
RS	21	0.506238	0.988041	3580.506844	0.031606	0.036429
RS	22	0.560559	1.121546	3257.397448	0.028754	0.033014
RS	23	0.619748	1.121546	3359.801555	0.029658	0.034251
RS	24	0.684240	1.293929	3001.400766	0.026494	0.030432
RS	25	0.754511	1.293929	3090.950785	0.027285	0.031452
RS	26	0.831079	1.517980	2712.416395	0.023943	0.027421
RS	27	0.914508	1.517980	2791.601990	0.024642	0.028264
RS	28	1.005412	1.812792	2406.197439	0.021240	0.024178
RS	29	1.104461	1.812792	2477.439899	0.021869	0.024867
RS	30	1.212386	2.204868	2098.542250	0.018524	0.020879
RS	31	1.329981	2.204868	2163.793096	0.019100	0.021432
RS	32	1.458113	2.728595	1804.780796	0.015931	0.017693
RS	33	1.597726	2.728595	1865.289290	0.016465	0.018132
RS	34	1.749849	3.424585	1538.155863	0.013578	0.014776
RS	35	1.915603	3.424585	1594.499949	0.014075	0.015126
RS	36	2.096209	4.333565	1308.180324	0.011548	0.012245
RS	37	2.292999	4.333565	1360.521117	0.012010	0.012529
RS	38	2.507421	5.483767	1119.780500	0.009885	0.010161
RS	39	2.741057	5.483767	1168.182532	0.010312	0.010397
RS	40	2.995627	6.871742	973.666423	0.008595	0.008528
RS	41	3.273008	6.871742	1018.319108	0.008989	0.008733
RS	42	3.575243	8.441203	867.654209	0.007659	0.007317
RS	43	3.904560	8.441203	908.926145	0.008023	0.007504
RS	44	4.263384	10.075525	797.876942	0.007043	0.006477
RS	45	4.654361	10.075525	836.227376	0.007382	0.006657
RS	46	5.080371	11.624579	759.300765	0.006703	0.005950
RS	47	5.544554	11.624579	795.103355	0.007019	0.006131
RS	48	6.050329	12.966084	745.609340	0.006582	0.005672
RS	49	6.601423	12.966084	778.951678	0.006876	0.005859
RS	50	7.201898	14.067727	748.698506	0.006609	0.005571
RS	51	7.856178	14.067727	779.242053	0.006879	0.005762
RS	52	8.569084	15.024571	757.583213	0.006687	0.005557
RS	53	9.345869	15.024571	784.614921	0.006926	0.005740
RS	54	10.192257	16.848945	723.707014	0.006388	0.005255
RS	55	11.114485	16.848945	747.592883	0.006599	0.005420
RS	56	12.119349	16.848945	768.573498	0.006784	0.005561
RS	57	13.214252	16.848945	786.024063	0.006938	0.005670
RS	58	14.407263	93.573066	148.517473	0.001311	0.001234
RS	59	15.707173	93.573066	160.340110	0.001415	0.001314
RS	60	17.123560	93.573066	172.955454	0.001527	0.001394
RS	61	18.666861	93.573066	186.388039	0.001645	0.001474
RS	62	20.348448	93.573066	200.656919	0.001771	0.001553
RS	63	22.180712	93.573066	13806.321492	0.121873	0.071876
PA	4+25*2+4+6 0.003722020 0.008305515 22.180712051 302.073534094 9.025179313 2.448053467 1.247611015 0.897909481 0.791031914 0.778094380 0.814878374 0.886382225 0.988041036 1.121545645 1.293929053 1.517979563 1.812792197 2.204867992 2.728594662 3.424584775 4.333564664 5.483767405 6.871742314 8.441203209 10.075525434 11.624579105 12.966084077 14.067726728 15.024570871 16.848945143 93.573065539
//
IT	4898
RD	9
LK	-119779.687030
QD	-685.355206 -> -536.151450
RI	0.0185291762
TR	0.003187	0.008519
MT	23.526497
MM	C_pi: 12.370320, n_recomb: 123150.826235
RS	0	0.000000	744.630429	1.423701	0.000012	0.000000
RS	1	0.009062	744.630429	1.552759	0.000013	0.000001
RS	2	0.018945	744.630429	1.693519	0.000014	0.000004
RS	3	0.029724	744.630429	1.847044	0.000015	0.000007
RS	4	0.041479	14.506174	103.363115	0.000839	0.000394
RS	5	0.054300	14.506174	112.632095	0.000915	0.000582
RS	6	0.068282	3.316678	535.802052	0.004351	0.002935
RS	7	0.083532	3.316678	581.593626	0.004723	0.003793
RS	8	0.100163	1.533522	1360.450599	0.011047	0.009198
RS	9	0.118302	1.533522	1465.621123	0.011901	0.010977
RS	10	0.138084	1.040972	2315.725140	0.018804	0.017708
RS	11	0.159659	1.040972	2471.691532	0.020070	0.020112
RS	12	0.183189	0.883133	3096.800269	0.025146	0.025495
RS	13	0.208851	0.883133	3276.778265	0.026608	0.028073
RS	14	0.236839	0.846389	3605.147588	0.029274	0.031090
RS	15	0.267363	0.846389	3786.932002	0.030750	0.033547
RS	16	0.300653	0.869760	3860.055284	0.031344	0.034308
RS	17	0.336959	0.869760	4030.809313	0.032731	0.036493
RS	18	0.376556	0.932466	3917.121634	0.031808	0.035492
RS	19	0.419741	0.932466	4071.046430	0.033057	0.037352
RS	20	0.466839	1.027318	3833.286842	0.031127	0.035119
RS	21	0.518206	1.027318	3968.744457	0.032227	0.036662
RS	22	0.574227	1.154472	3651.064015	0.029647	0.033613
RS	23	0.635325	1.154472	3768.724526	0.030603	0.034882
RS	24	0.701959	1.319865	3399.026995	0.027601	0.031307
RS	25	0.774632	1.319865	3500.918259	0.028428	0.032352
RS	26	0.853890	1.535527	3097.477111	0.025152	0.028453
RS	27	0.940330	1.535527	3186.416767	0.025874	0.029314
RS	28	1.034604	1.820193	2764.960336	0.022452	0.025260
RS	29	1.137420	1.820193	2843.984417	0.023094	0.025964
RS	30	1.249554	2.200490	2420.781321	0.019657	0.021921
RS	31	1.371849	2.200490	2492.550675	0.020240	0.022490
RS	32	1.505226	2.711626	2084.672749	0.016928	0.018631
RS	33	1.650690	2.711626	2151.031492	0.017467	0.019089
RS	34	1.809335	3.395970	1774.628838	0.014410	0.015575
RS	35	1.982357	3.395970	1836.502262	0.014913	0.015946
RS	36	2.171058	4.297204	1504.263788	0.012215	0.012899
RS	37	2.376858	4.297204	1561.913709	0.012683	0.013205
RS	38	2.601309	5.447455	1281.265580	0.010404	0.010683
RS	39	2.846098	5.447455	1334.708860	0.010838	0.010942
RS	40	3.113070	6.846584	1107.647113	0.008994	0.008945
RS	41	3.404235	6.846584	1156.988857	0.009395	0.009170
RS	42	3.721785	8.438152	981.388783	0.007969	0.007656
RS	43	4.068111	8.438152	1026.940882	0.008339	0.007860
RS	44	4.445820	10.099053	898.087165	0.007293	0.006765
RS	45	4.857757	10.099053	940.285553	0.007635	0.006958
RS	46	5.307023	11.666642	851.791431	0.006917	0.006208
RS	47	5.797002	11.666642	890.984907	0.007235	0.006398
RS	48	6.331381	13.005122	835.029406	0.006781	0.005916
RS	49	6.914186	13.005122	871.227512	0.007074	0.006107
RS	50	7.549803	14.074312	838.251880	0.006807	0.005811
RS	51	8.243020	14.074312	870.943392	0.007072	0.005998
RS	52	8.999055	14.970649	848.466893	0.006890	0.005793
RS	53	9.823601	14.970649	876.685324	0.007119	0.005966
RS	54	10.722866	16.677134	811.861249	0.006592	0.005475
RS	55	11.703622	16.677134	836.130503	0.006789	0.005627
RS	56	12.773253	16.677134	856.651457	0.006956	0.005752
RS	57	13.939812	16.677134	872.701581	0.007086	0.005840
RS	58	15.212084	106.143151	143.741863	0.001167	0.001093
RS	59	16.599648	106.143151	155.534785	0.001263	0.001167
RS	60	18.112951	106.143151	168.168527	0.001366	0.001242
RS	61	19.763388	106.143151	181.677999	0.001475	0.001318
RS	62	21.563386	106.143151	196.094073	0.001592	0.001394
RS	63	23.526497	106.143151	14878.535011	0.120816	0.073667
PA	4+25*2+4+6 0.003186798 0.008519361 23.526496902 744.630428930 14.506173788 3.316678250 1.533522343 1.040972071 0.883133492 0.846388826 0.869760068 0.932465688 1.027318474 1.154471881 1.319864989 1.535526899 1.820193246 2.200490116 2.711626428 3.395969846 4.297204207 5.447454787 6.846583796 8.438151696 10.099052507 11.666642397 13.005122485 14.074312322 14.970648965 16.677133710 106.143151365
//
IT	5657
RD	10
LK	-119492.699423
QD	-573.554154 -> -449.732897
RI	0.0161501429
TR	0.002754	0.008690
MT	24.852176
MM	C_pi: 13.031311, n_recomb: 131836.757845
RS	0	0.000000	1796.026359	0.636119	0.000005	0.000000
RS	1	0.009156	1796.026359	0.694390	0.000005	0.000001
RS	2	0.019151	1796.026359	0.758002	0.000006	0.000002
RS	3	0.030061	1796.026359	0.827444	0.000006	0.000003
RS	4	0.041970	22.988433	70.548914	0.000535	0.000257
RS	5	0.054970	22.988433	76.967698	0.000584	0.000378
RS	6	0.069159	4.448075	433.344375	0.003287	0.002253
RS	7	0.084648	4.448075	471.337044	0.003575	0.002905
RS	8	0.101556	1.871578	1214.544158	0.009212	0.007747
RS	9	0.120011	1.871578	1312.262799	0.009954	0.009235
RS	10	0.140156	1.201234	2199.792005	0.016686	0.015782
RS	11	0.162146	1.201234	2355.924269	0.017870	0.017920
RS	12	0.186149	0.983352	3069.427600	0.023282	0.023590
RS	13	0.212350	0.983352	3258.813053	0.024719	0.025987
RS	14	0.240950	0.919694	3685.953813	0.027958	0.029557
RS	15	0.272169	0.919694	3883.718439	0.029459	0.031921
RS	16	0.306246	0.928512	4040.906307	0.030651	0.033304
RS	17	0.343444	0.928512	4230.696402	0.032090	0.035464
RS	18	0.384048	0.982163	4176.883544	0.031682	0.035034
RS	19	0.428369	0.982163	4350.113698	0.032996	0.036910
RS	20	0.476749	1.070493	4147.978823	0.031463	0.035148
RS	21	0.529559	1.070493	4301.230224	0.032625	0.036724
RS	22	0.587204	1.192033	3998.464631	0.030329	0.034034
RS	23	0.650127	1.192033	4131.440532	0.031338	0.035336
RS	24	0.718812	1.351637	3759.697273	0.028518	0.032015
RS	25	0.793786	1.351637	3874.069637	0.029385	0.033085
RS	26	0.875625	1.560605	3454.297577	0.026201	0.029340
RS	27	0.964957	1.560605	3553.020685	0.026950	0.030218
RS	28	1.062469	1.837291	3103.098608	0.023537	0.026223
RS	29	1.168910	1.837291	3189.725064	0.024195	0.026940
RS	30	1.285097	2.208361	2728.495220	0.020696	0.022871
RS	31	1.411923	2.208361	2806.397737	0.021287	0.023452
RS	32	1.550361	2.709600	2354.491690	0.017859	0.019502
RS	33	1.701475	2.709600	2426.183238	0.018403	0.019973
RS	34	1.866426	3.384719	2003.973603	0.015200	0.016328
RS	35	2.046480	3.384719	2070.820631	0.015707	0.016715
RS	36	2.243021	4.279748	1695.003008	0.012857	0.013522
RS	37	2.457559	4.279748	1757.437417	0.013330	0.013846
RS	38	2.691740	5.429989	1438.423809	0.010911	0.011186
RS	39	2.947363	5.429989	1496.444402	0.011351	0.011463
RS	40	3.226393	6.838051	1237.875920	0.009389	0.009349
RS	41	3.530972	6.838051	1291.501783	0.009796	0.009591
RS	42	3.863440	8.447233	1091.720263	0.008281	0.007987
RS	43	4.226350	8.447233	1141.188840	0.008656	0.008205
RS	44	4.622489	10.128538	995.130992	0.007548	0.007047
RS	45	5.054901	10.128538	1040.831404	0.007895	0.007252
RS	46	5.526906	11.707926	941.296595	0.007140	0.006463
RS	47	6.042130	11.707926	983.525978	0.007460	0.006661
RS	48	6.604530	13.037097	921.627038	0.006991	0.006160
RS	49	7.218426	13.037097	960.283488	0.007284	0.006353
RS	50	7.888532	14.068326	925.155322	0.007017	0.006053
RS	51	8.619997	14.068326	959.509220	0.007278	0.006237
RS	52	9.418438	14.898275	936.901894	0.007107	0.006034
RS	53	10.289987	14.898275	965.674244	0.007325	0.006198
RS	54	11.241340	16.468037	898.673676	0.006817	0.005709
RS	55	12.279802	16.468037	922.504550	0.006997	0.005847
RS	56	13.413350	16.468037	941.636158	0.007142	0.005954
RS	57	14.650691	16.468037	955.256051	0.007246	0.006020
RS	58	16.001329	118.478697	139.009856	0.001054	0.000982
RS	59	17.475636	118.478697	150.711726	0.001143	0.001051
RS	60	19.084938	118.478697	163.289964	0.001239	0.001122
RS	61	20.841594	118.478697	176.788143	0.001341	0.001194
RS	62	22.759097	118.478697	191.247105	0.001451	0.001268
RS	63	24.852176	118.478697	15780.573754	0.119698	0.075093
PA	4+25*2+4+6 0.002753506 0.008689927 24.852175567 1796.026358835 22.988433192 4.448074621 1.871577722 1.201234163 0.983351982 0.919693620 0.928512105 0.982163351 1.070493094 1.192033262 1.351637004 1.560605354 1.837291147 2.208360731 2.709599644 3.384718779 4.279748208 5.429988869 6.838051488 8.447233016 10.128538448 11.707926078 13.037096520 14.068325971 14.898274657 16.468036537 118.478696910
//
IT	5733
RD	11
LK	-119253.378715
QD	-481.048831 -> -376.231545
RI	0.0142532028
TR	0.002396	0.008829
MT	26.147002
MM	C_pi: 13.599033, n_recomb: 139336.702161
RS	0	0.000000	4247.697846	0.286066	0.000002	0.000000
RS	1	0.009244	4247.697846	0.312523	0.000002	0.000000
RS	2	0.019343	4247.697846	0.341428	0.000002	0.000001
RS	3	0.030375	4247.697846	0.373008	0.000003	0.000001
RS	4	0.042427	35.890976	48.220110	0.000346	0.000170
RS	5	0.055593	35.890976	52.660626	0.000378	0.000249
RS	6	0.069976	5.900193	349.435352	0.002508	0.001750
RS	7	0.085689	5.900193	380.703116	0.002732	0.002249
RS	8	0.102855	2.266378	1076.776154	0.007728	0.006578
RS	9	0.121607	2.266378	1166.277470	0.008370	0.007827
RS	10	0.142092	1.378810	2068.163354	0.014843	0.014131
RS	11	0.164472	1.378810	2221.538814	0.015944	0.016034
RS	12	0.188920	1.091219	3002.849110	0.021551	0.021869
RS	13	0.215628	1.091219	3197.910740	0.022951	0.024095
RS	14	0.244805	0.997397	3712.162809	0.026642	0.028096
RS	15	0.276679	0.997397	3922.582622	0.028152	0.030365
RS	16	0.311500	0.990405	4160.815913	0.029862	0.032276
RS	17	0.349539	0.990405	4367.234410	0.031343	0.034406
RS	18	0.391095	1.034581	4376.224617	0.031408	0.034487
RS	19	0.436493	1.034581	4567.279341	0.032779	0.036374
RS	20	0.486087	1.116450	4406.908841	0.031628	0.035049
RS	21	0.540265	1.116450	4577.194615	0.032850	0.036656
RS	22	0.599452	1.232816	4296.900114	0.030838	0.034313
RS	23	0.664110	1.232816	4444.896840	0.031900	0.035649
RS	24	0.734746	1.387446	4079.069478	0.029275	0.032581
RS	25	0.811911	1.387446	4205.849693	0.030185	0.033680
RS	26	0.896209	1.590947	3777.561205	0.027111	0.030097
RS	27	0.988300	1.590947	3886.013812	0.027889	0.030996
RS	28	1.088903	1.861307	3414.904041	0.024508	0.027077
RS	29	1.198807	1.861307	3508.965130	0.025183	0.027807
RS	30	1.318870	2.225199	3016.107292	0.021646	0.023735
RS	31	1.450033	2.225199	3099.816308	0.022247	0.024326
RS	32	1.593319	2.718864	2609.163896	0.018726	0.020307
RS	33	1.749852	2.718864	2685.734804	0.019275	0.020789
RS	34	1.920855	3.387100	2221.827935	0.015946	0.017033
RS	35	2.107665	3.387100	2293.137726	0.016458	0.017433
RS	36	2.311744	4.277873	1876.795058	0.013469	0.014111
RS	37	2.534689	4.277873	1943.509209	0.013948	0.014450
RS	38	2.778243	5.429127	1588.346803	0.011399	0.011665
RS	39	3.044311	5.429127	1650.481170	0.011845	0.011957
RS	40	3.334975	6.845721	1362.019796	0.009775	0.009736
RS	41	3.652509	6.845721	1419.514729	0.010188	0.009993
RS	42	3.999395	8.470458	1196.756385	0.008589	0.008306
RS	43	4.378349	8.470458	1249.765184	0.008969	0.008538
RS	44	4.792333	10.168741	1087.430686	0.007804	0.007322
RS	45	5.244586	10.168741	1136.278123	0.008155	0.007537
RS	46	5.738646	11.755787	1026.455137	0.007367	0.006713
RS	47	6.278378	11.755787	1071.364244	0.007689	0.006918
RS	48	6.868003	13.071543	1004.186409	0.007207	0.006401
RS	49	7.512134	13.071543	1044.913759	0.007499	0.006597
RS	50	8.215809	14.060967	1008.305179	0.007236	0.006295
RS	51	8.984533	14.060967	1043.858698	0.007492	0.006476
RS	52	9.824319	14.820148	1021.902473	0.007334	0.006280
RS	53	10.741735	14.820148	1050.628528	0.007540	0.006434
RS	54	11.743959	16.238129	983.439037	0.007058	0.005955
RS	55	12.838829	16.238129	1006.007793	0.007220	0.006078
RS	56	14.034911	16.238129	1022.837614	0.007341	0.006165
RS	57	15.341560	16.238129	1033.039373	0.007414	0.006208
RS	58	16.768997	130.239249	134.637091	0.000966	0.000895
RS	59	18.328388	130.239249	146.223073	0.001049	0.000960
RS	60	20.031931	130.239249	158.712007	0.001139	0.001027
RS	61	21.892952	130.239249	172.154630	0.001236	0.001096
RS	62	23.926008	130.239249	186.600088	0.001339	0.001167
RS	63	26.147002	130.239249	16514.340572	0.118521	0.076228
PA	4+25*2+4+6 0.002396475 0.008829301 26.147002128 4247.697845724 35.890975669 5.900192548 2.266377927 1.378810330 1.091219330 0.997396616 0.990404883 1.034580530 1.116450009 1.232815807 1.387445699 1.590947142 1.861307367 2.225199183 2.718863878 3.387100177 4.277872766 5.429126658 6.845720506 8.470458202 10.168740566 11.755787201 13.071542546 14.060966966 14.820147857 16.238128942 130.239249272
//
IT	4949
RD	12
LK	-119049.877446
QD	-403.165538 -> -312.845749
RI	0.0126939155
TR	0.002098	0.008947
MT	27.397781
MM	C_pi: 14.067589, n_recomb: 145659.833804
RS	0	0.000000	9737.624592	0.131230	0.000001	0.000000
RS	1	0.009325	9737.624592	0.143473	0.000001	0.000000
RS	2	0.019519	9737.624592	0.156859	0.000001	0.000000
RS	3	0.030664	9737.624592	0.171495	0.000001	0.000001
RS	4	0.042849	55.161236	33.094967	0.000227	0.000114
RS	5	0.056169	55.161236	36.174145	0.000248	0.000167
RS	6	0.070732	7.737199	281.639153	0.001934	0.001375
RS	7	0.086652	7.737199	307.262188	0.002109	0.001762
RS	8	0.104057	2.722206	950.431434	0.006525	0.005629
RS	9	0.123085	2.722206	1031.576413	0.007082	0.006685
RS	10	0.143888	1.573754	1929.532059	0.013247	0.012712
RS	11	0.166630	1.573754	2078.018281	0.014266	0.014410
RS	12	0.191493	1.206357	2907.779028	0.019963	0.020319
RS	13	0.218674	1.206357	3105.243987	0.021318	0.022384
RS	14	0.248390	1.079042	3693.441015	0.025357	0.026715
RS	15	0.280877	1.079042	3913.220149	0.026865	0.028890
RS	16	0.316394	1.054912	4226.808079	0.029018	0.031247
RS	17	0.355222	1.054912	4447.179980	0.030531	0.033342
RS	18	0.397671	1.089079	4519.177038	0.031026	0.033879
RS	19	0.444078	1.089079	4726.178972	0.032447	0.035773
RS	20	0.494813	1.164386	4611.441309	0.031659	0.034853
RS	21	0.550278	1.164386	4797.599114	0.032937	0.036489
RS	22	0.610916	1.275795	4545.589958	0.031207	0.034476
RS	23	0.677208	1.275795	4707.977668	0.032322	0.035847
RS	24	0.749682	1.425976	4354.774121	0.029897	0.033029
RS	25	0.828913	1.425976	4493.658216	0.030850	0.034158
RS	26	0.915534	1.624867	4063.849773	0.027900	0.030745
RS	27	1.010231	1.624867	4181.858877	0.028710	0.031666
RS	28	1.113759	1.890128	3696.387634	0.025377	0.027835
RS	29	1.226940	1.890128	3797.691161	0.026072	0.028580
RS	30	1.350676	2.248431	3279.507024	0.022515	0.024520
RS	31	1.485949	2.248431	3368.731374	0.023127	0.025122
RS	32	1.633837	2.736417	2844.812036	0.019531	0.021051
RS	33	1.795516	2.736417	2925.866822	0.020087	0.021543
RS	34	1.972270	3.399812	2424.777609	0.016647	0.017693
RS	35	2.165507	3.399812	2500.092354	0.017164	0.018103
RS	36	2.376763	4.288241	2046.776566	0.014052	0.014668
RS	37	2.607718	4.288241	2117.302024	0.014536	0.015018
RS	38	2.860209	5.441899	1728.706393	0.011868	0.012121
RS	39	3.136245	5.441899	1794.510761	0.012320	0.012426
RS	40	3.438021	6.867471	1478.208422	0.010148	0.010107
RS	41	3.767937	6.867471	1539.166497	0.010567	0.010377
RS	42	4.128618	8.507028	1294.980029	0.008890	0.008614
RS	43	4.522931	8.507028	1351.158209	0.009276	0.008857
RS	44	4.954014	10.220449	1173.724016	0.008058	0.007589
RS	45	5.425295	10.220449	1225.371283	0.008413	0.007812
RS	46	5.940522	11.812638	1106.175879	0.007594	0.006958
RS	47	6.503794	11.812638	1153.423956	0.007919	0.007169
RS	48	7.119589	13.112325	1081.727662	0.007426	0.006640
RS	49	7.792807	13.112325	1124.166381	0.007718	0.006837
RS	50	8.528802	14.057333	1086.805072	0.007461	0.006538
RS	51	9.333428	14.057333	1123.139638	0.007711	0.006716
RS	52	10.213084	14.742653	1102.661817	0.007570	0.006531
RS	53	11.174766	14.742653	1130.801237	0.007763	0.006674
RS	54	12.226125	15.997362	1065.545735	0.007315	0.006213
RS	55	13.375521	15.997362	1086.058918	0.007456	0.006320
RS	56	14.632097	15.997362	1099.728024	0.007550	0.006386
RS	57	16.005848	15.997362	1105.605311	0.007590	0.006403
RS	58	17.507699	141.058252	130.842365	0.000898	0.000827
RS	59	19.149596	141.058252	142.315179	0.000977	0.000889
RS	60	20.944597	141.058252	154.711531	0.001062	0.000953
RS	61	22.906981	141.058252	168.088043	0.001154	0.001020
RS	62	25.052354	141.058252	182.500701	0.001253	0.001089
RS	63	27.397781	141.058252	17083.657158	0.117285	0.077138
PA	4+25*2+4+6 0.002097610 0.008946924 27.397781180 9737.624591721 55.161235692 7.737199140 2.722205677 1.573754358 1.206356739 1.079042142 1.054912074 1.089079289 1.164386269 1.275794870 1.425975621 1.624866681 1.890127804 2.248431040 2.736417234 3.399811784 4.288241317 5.441898549 6.867471312 8.507027573 10.220448525 11.812637756 13.112325047 14.057332969 14.742653359 15.997362121 141.058252174
//
IT	5859
RD	13
LK	-118873.908778
QD	-336.669683 -> -257.825390
RI	0.0113748468
TR	0.001845	0.009050
MT	28.587253
MM	C_pi: 14.431755, n_recomb: 150819.001713
RS	0	0.000000	22597.224812	0.058883	0.000000	0.000000
RS	1	0.009398	22597.224812	0.064420	0.000000	0.000000
RS	2	0.019680	22597.224812	0.070478	0.000000	0.000000
RS	3	0.030928	22597.224812	0.077105	0.000001	0.000000
RS	4	0.043233	83.433709	22.845464	0.000151	0.000078
RS	5	0.056695	83.433709	24.989942	0.000166	0.000114
RS	6	0.071422	10.028065	227.270848	0.001507	0.001093
RS	7	0.087533	10.028065	248.231732	0.001646	0.001396
RS	8	0.105158	3.242634	836.664683	0.005547	0.004855
RS	9	0.124439	3.242634	909.700367	0.006032	0.005752
RS	10	0.145533	1.785913	1789.674583	0.011866	0.011490
RS	11	0.168609	1.785913	1931.780306	0.012809	0.013008
RS	12	0.193854	1.328367	2792.434880	0.018515	0.018922
RS	13	0.221471	1.328367	2989.501245	0.019822	0.020839
RS	14	0.251684	1.164219	3637.946447	0.024121	0.025417
RS	15	0.284737	1.164219	3863.925931	0.025620	0.027499
RS	16	0.320896	1.121586	4245.397114	0.028149	0.030232
RS	17	0.360454	1.121586	4476.905047	0.029684	0.032289
RS	18	0.403729	1.145133	4610.018365	0.030567	0.033231
RS	19	0.451071	1.145133	4830.792323	0.032030	0.035127
RS	20	0.502863	1.213650	4763.669102	0.031585	0.034582
RS	21	0.559523	1.213650	4964.192543	0.032915	0.036243
RS	22	0.621507	1.320137	4744.795126	0.031460	0.034545
RS	23	0.689317	1.320137	4920.628115	0.032626	0.035950
RS	24	0.763500	1.466155	4585.630739	0.030405	0.033377
RS	25	0.844655	1.466155	4736.071573	0.031402	0.034538
RS	26	0.933438	1.660997	4310.927860	0.028583	0.031297
RS	27	1.030564	1.660997	4438.169920	0.029427	0.032242
RS	28	1.136819	1.922013	3944.691291	0.026155	0.028507
RS	29	1.253060	1.922013	4052.982146	0.026873	0.029269
RS	30	1.380226	2.275895	3515.586000	0.023310	0.025233
RS	31	1.519344	2.275895	3610.036549	0.023936	0.025846
RS	32	1.671536	2.759648	3058.403797	0.020279	0.021739
RS	33	1.838032	2.759648	3143.582713	0.020843	0.022239
RS	34	2.020176	3.419834	2610.080122	0.017306	0.018309
RS	35	2.219438	3.419834	2688.985034	0.017829	0.018728
RS	36	2.437428	4.307540	2202.608388	0.014604	0.015192
RS	37	2.675905	4.307540	2276.511839	0.015094	0.015553
RS	38	2.936796	5.464915	1857.578492	0.012317	0.012553
RS	39	3.222206	5.464915	1926.632586	0.012774	0.012870
RS	40	3.534439	6.900121	1584.886743	0.010509	0.010461
RS	41	3.876018	6.900121	1648.916855	0.010933	0.010742
RS	42	4.249700	8.554295	1385.121556	0.009184	0.008910
RS	43	4.658502	8.554295	1444.109955	0.009575	0.009163
RS	44	5.105724	10.281752	1252.949961	0.008308	0.007847
RS	45	5.594979	10.281752	1307.064046	0.008666	0.008079
RS	46	6.130215	11.877425	1179.532388	0.007821	0.007197
RS	47	6.715755	11.877425	1228.801036	0.008148	0.007413
RS	48	7.356327	13.159229	1153.408443	0.007648	0.006876
RS	49	8.057101	13.159229	1197.235521	0.007938	0.007075
RS	50	8.823738	14.058100	1159.866052	0.007690	0.006781
RS	51	9.662425	14.058100	1196.619846	0.007934	0.006955
RS	52	10.579936	14.667568	1178.450123	0.007814	0.006784
RS	53	11.583679	14.667568	1205.542201	0.007993	0.006917
RS	54	12.681756	15.750813	1144.378078	0.007588	0.006483
RS	55	13.883036	15.750813	1162.103119	0.007705	0.006572
RS	56	15.197216	15.750813	1171.840375	0.007770	0.006615
RS	57	16.634909	15.750813	1172.605441	0.007775	0.006603
RS	58	18.207721	150.547440	127.778978	0.000847	0.000775
RS	59	19.928352	150.547440	139.161897	0.000923	0.000834
RS	60	21.810695	150.547440	151.485273	0.001004	0.000897
RS	61	23.869948	150.547440	164.810516	0.001093	0.000962
RS	62	26.122737	150.547440	179.199174	0.001188	0.001029
RS	63	28.587253	150.547440	17493.020041	0.115987	0.077877
PA	4+25*2+4+6 0.001844663 0.009050231 28.587252857 22597.224812229 83.433709287 10.028064981 3.242633688 1.785913263 1.328366536 1.164219192 1.121585909 1.145132557 1.213650202 1.320137011 1.466155029 1.660996812 1.922013400 2.275894862 2.759648346 3.419834283 4.307540071 5.464915307 6.900121365 8.554294538 10.281752151 11.877425125 13.159228536 14.058100469 14.667567585 15.750813115 150.547439890
//
IT	5783
RD	14
LK	-118720.015406
QD	-279.419940 -> -210.205274
RI	0.0102333469
TR	0.001630	0.009145
MT	29.696527
MM	C_pi: 14.688845, n_recomb: 154835.838269
RS	0	0.000000	47545.834547	0.028882	0.000000	0.000000
RS	1	0.009464	47545.834547	0.031617	0.000000	0.000000
RS	2	0.019824	47545.834547	0.034611	0.000000	0.000000
RS	3	0.031165	47545.834547	0.037889	0.000000	0.000000
RS	4	0.043579	124.107131	15.889069	0.000103	0.000054
RS	5	0.057167	124.107131	17.391994	0.000112	0.000079
RS	6	0.072042	12.841265	183.882474	0.001188	0.000879
RS	7	0.088325	12.841265	201.034190	0.001298	0.001119
RS	8	0.106148	3.829768	735.542248	0.004750	0.004221
RS	9	0.125659	3.829768	800.946587	0.005173	0.004988
RS	10	0.147016	2.014679	1652.563135	0.010673	0.010435
RS	11	0.170394	2.014679	1787.316910	0.011543	0.011796
RS	12	0.195985	1.456672	2663.427080	0.017202	0.017665
RS	13	0.223998	1.456672	2857.760096	0.018457	0.019446
RS	14	0.254662	1.252437	3552.891685	0.022946	0.024203
RS	15	0.288228	1.252437	3782.130367	0.024427	0.026194
RS	16	0.324971	1.189945	4222.884045	0.027273	0.029241
RS	17	0.365192	1.189945	4462.674946	0.028822	0.031256
RS	18	0.409219	1.202227	4653.340469	0.030053	0.032559
RS	19	0.457413	1.202227	4885.505444	0.031553	0.034453
RS	20	0.510168	1.263639	4866.371735	0.031429	0.034253
RS	21	0.567916	1.263639	5079.472030	0.032806	0.035936
RS	22	0.631130	1.365110	4895.633876	0.031618	0.034537
RS	23	0.700326	1.365110	5083.680079	0.032833	0.035975
RS	24	0.776071	1.507072	4771.391959	0.030816	0.033641
RS	25	0.858985	1.507072	4932.600792	0.031857	0.034835
RS	26	0.949746	1.698179	4517.535083	0.029176	0.031765
RS	27	1.049097	1.698179	4653.516059	0.030055	0.032736
RS	28	1.157851	1.955513	4157.847096	0.026853	0.029104
RS	29	1.276898	1.955513	4272.777832	0.027596	0.029884
RS	30	1.407211	2.305786	3722.016284	0.024038	0.025881
RS	31	1.549858	2.305786	3821.376496	0.024680	0.026507
RS	32	1.706005	2.786349	3247.561871	0.020974	0.022373
RS	33	1.876931	2.786349	3336.517901	0.021549	0.022883
RS	34	2.064034	3.444546	2775.520970	0.017926	0.018883
RS	35	2.268844	3.444546	2857.629952	0.018456	0.019312
RS	36	2.493038	4.332775	2342.361486	0.015128	0.015685
RS	37	2.738451	4.332775	2419.237915	0.015625	0.016056
RS	38	3.007090	5.494921	1973.354249	0.012745	0.012962
RS	39	3.301154	5.494921	2045.259318	0.013209	0.013290
RS	40	3.623050	6.940351	1680.733811	0.010855	0.010798
RS	41	3.975410	6.940351	1747.460357	0.011286	0.011090
RS	42	4.361119	8.609038	1466.099166	0.009469	0.009192
RS	43	4.783332	8.609038	1527.552009	0.009866	0.009456
RS	44	5.245505	10.349768	1324.189776	0.008552	0.008095
RS	45	5.751419	10.349768	1380.454133	0.008916	0.008336
RS	46	6.305214	11.947699	1245.712805	0.008045	0.007430
RS	47	6.911422	11.947699	1296.708932	0.008375	0.007652
RS	48	7.575004	13.210378	1218.472324	0.007869	0.007107
RS	49	8.301388	13.210378	1263.405971	0.008160	0.007308
RS	50	9.096520	14.062094	1226.762067	0.007923	0.007022
RS	51	9.966906	14.062094	1263.638628	0.008161	0.007193
RS	52	10.919667	14.594775	1248.570358	0.008064	0.007040
RS	53	11.962600	14.594775	1274.250522	0.008230	0.007162
RS	54	13.104240	15.501586	1219.275965	0.007875	0.006764
RS	55	14.353928	15.501586	1233.573888	0.007967	0.006833
RS	56	15.721890	15.501586	1238.731504	0.008000	0.006851
RS	57	17.219319	15.501586	1233.752155	0.007968	0.006810
RS	58	18.858470	158.344660	125.548751	0.000811	0.000736
RS	59	20.652755	158.344660	136.879888	0.000884	0.000794
RS	60	22.616856	158.344660	149.166494	0.000963	0.000855
RS	61	24.766846	158.344660	162.473822	0.001049	0.000919
RS	62	27.120317	158.344660	176.867848	0.001142	0.000986
RS	63	29.696527	158.344660	17748.580374	0.114628	0.078485
PA	4+25*2+4+6 0.001629739 0.009144556 29.696526905 47545.834546952 124.107131337 12.841265303 3.829767609 2.014679239 1.456672407 1.252437239 1.189945279 1.202226819 1.263639476 1.365110322 1.507071562 1.698179218 1.955512848 2.305786471 2.786348673 3.444545973 4.332775456 5.494920651 6.940351059 8.609037852 10.349767606 11.947699044 13.210377642 14.062094034 14.594775353 15.501586017 158.344659559
//
IT	7020
RD	15
LK	-118584.964280
QD	-230.103336 -> -169.555636
RI	0.0092333084
TR	0.001448	0.009233
MT	30.711777
MM	C_pi: 14.843456, n_recomb: 157770.295120
RS	0	0.000000	99198.327104	0.014174	0.000000	0.000000
RS	1	0.009523	99198.327104	0.015525	0.000000	0.000000
RS	2	0.019952	99198.327104	0.017004	0.000000	0.000000
RS	3	0.031374	99198.327104	0.018624	0.000000	0.000000
RS	4	0.043884	181.447853	11.151699	0.000071	0.000038
RS	5	0.057586	181.447853	12.213465	0.000077	0.000055
RS	6	0.072592	16.236457	149.415845	0.000947	0.000716
RS	7	0.089027	16.236457	163.483552	0.001036	0.000908
RS	8	0.107027	4.482855	646.779810	0.004100	0.003701
RS	9	0.126741	4.482855	705.180857	0.004470	0.004361
RS	10	0.148333	2.258568	1521.433064	0.009643	0.009529
RS	11	0.171981	2.258568	1648.324345	0.010448	0.010751
RS	12	0.197880	1.590323	2526.901968	0.016016	0.016541
RS	13	0.226246	1.590323	2716.673196	0.017219	0.018194
RS	14	0.257312	1.343018	3445.648122	0.021840	0.023077
RS	15	0.291338	1.343018	3675.541770	0.023297	0.024979
RS	16	0.328603	1.259425	4166.345828	0.026408	0.028286
RS	17	0.369417	1.259425	4411.679184	0.027963	0.030257
RS	18	0.414117	1.259811	4655.075012	0.029505	0.031878
RS	19	0.463074	1.259811	4896.183203	0.031034	0.033765
RS	20	0.516693	1.313781	4923.919462	0.031209	0.033883
RS	21	0.575417	1.313781	5147.634580	0.032627	0.035584
RS	22	0.639734	1.410078	5000.912180	0.031697	0.034468
RS	23	0.710176	1.410078	5199.727492	0.032958	0.035935
RS	24	0.787325	1.547978	4913.488893	0.031143	0.033833
RS	25	0.871820	1.547978	5084.477183	0.032227	0.035058
RS	26	0.964362	1.735524	4683.941199	0.029688	0.032160
RS	27	1.065716	1.735524	4828.014333	0.030602	0.033158
RS	28	1.176722	1.989534	4335.291773	0.027479	0.029631
RS	29	1.298298	1.989534	4456.423311	0.028246	0.030430
RS	30	1.431451	2.336766	3897.700300	0.024705	0.026467
RS	31	1.577284	2.336766	4001.619711	0.025364	0.027107
RS	32	1.737004	2.814912	3410.918270	0.021620	0.022955
RS	33	1.911933	2.814912	3503.312136	0.022205	0.023475
RS	34	2.103520	3.472054	2919.704575	0.018506	0.019416
RS	35	2.313351	3.472054	3004.659638	0.019045	0.019854
RS	36	2.543162	4.361806	2464.755897	0.015622	0.016145
RS	37	2.794858	4.361806	2544.232757	0.016126	0.016526
RS	38	3.070522	5.529622	2074.933572	0.013152	0.013346
RS	39	3.372435	5.529622	2149.319794	0.013623	0.013684
RS	40	3.703099	6.985865	1764.836561	0.011186	0.011116
RS	41	4.065250	6.985865	1833.908207	0.011624	0.011418
RS	42	4.461887	8.669185	1537.150164	0.009743	0.009460
RS	43	4.896293	8.669185	1600.744158	0.010146	0.009733
RS	44	5.372067	10.422789	1386.794612	0.008790	0.008332
RS	45	5.893145	10.422789	1444.917900	0.009158	0.008581
RS	46	6.463844	12.022328	1304.129985	0.008266	0.007654
RS	47	7.088888	12.022328	1356.594380	0.008599	0.007881
RS	48	7.773451	13.265289	1276.362583	0.008090	0.007332
RS	49	8.523202	13.265289	1322.171295	0.008380	0.007536
RS	50	9.344349	14.069669	1286.941355	0.008157	0.007260
RS	51	10.243689	14.069669	1323.721155	0.008390	0.007428
RS	52	11.228669	14.525752	1312.479611	0.008319	0.007297
RS	53	12.307444	14.525752	1336.497007	0.008471	0.007408
RS	54	13.488946	15.254514	1289.654172	0.008174	0.007054
RS	55	14.782957	15.254514	1300.016269	0.008240	0.007102
RS	56	16.200190	15.254514	1300.106557	0.008241	0.007094
RS	57	17.752379	15.254514	1288.940948	0.008170	0.007021
RS	58	19.452376	164.218730	124.202418	0.000787	0.000709
RS	59	21.314256	164.218730	135.529703	0.000859	0.000766
RS	60	23.353433	164.218730	147.826899	0.000937	0.000827
RS	61	25.586792	164.218730	161.162283	0.001021	0.000890
RS	62	28.032822	164.218730	175.605259	0.001113	0.000957
RS	63	30.711777	164.218730	17862.918334	0.113221	0.078991
PA	4+25*2+4+6 0.001447867 0.009232560 30.711776791 99198.327104106 181.447852803 16.236456882 4.482855450 2.258568409 1.590323440 1.343018109 1.259424791 1.259811359 1.313781298 1.410077992 1.547977738 1.735523800 1.989533578 2.336765964 2.814911660 3.472054354 4.361805995 5.529622019 6.985865061 8.669185398 10.422788759 12.022327583 13.265289334 14.069669379 14.525751836 15.254513671 164.218730038
//
IT	8338
RD	16
LK	-118467.140267
QD	-187.986425 -> -135.667280
RI	0.0083607818
TR	0.001295	0.009313
MT	31.634297
MM	C_pi: 14.912199, n_recomb: 159751.401808
RS	0	0.000000	224534.677768	0.006369	0.000000	0.000000
RS	1	0.009574	224534.677768	0.006980	0.000000	0.000000
RS	2	0.020064	224534.677768	0.007648	0.000000	0.000000
RS	3	0.031559	224534.677768	0.008381	0.000000	0.000000
RS	4	0.044154	260.399808	7.918649	0.000050	0.000028
RS	5	0.057955	260.399808	8.676869	0.000054	0.000040
RS	6	0.073078	20.249233	122.220384	0.000765	0.000592
RS	7	0.089648	20.249233	133.817574	0.000838	0.000747
RS	8	0.107804	5.196656	570.055617	0.003568	0.003276
RS	9	0.127699	5.196656	622.191375	0.003895	0.003847
RS	10	0.149499	2.514829	1399.330727	0.008759	0.008754
RS	11	0.173385	2.514829	1518.292911	0.009504	0.009856
RS	12	0.199559	1.727858	2389.224151	0.014956	0.015546
RS	13	0.228238	1.727858	2573.190057	0.016107	0.017082
RS	14	0.259663	1.435028	3324.585369	0.020811	0.022047
RS	15	0.294096	1.435028	3553.035196	0.022241	0.023861
RS	16	0.331826	1.329344	4084.618497	0.025569	0.027383
RS	17	0.373168	1.329344	4333.075435	0.027124	0.029306
RS	18	0.418469	1.317333	4623.421591	0.028941	0.031207
RS	19	0.468106	1.317333	4871.163967	0.030492	0.033081
RS	20	0.522495	1.363579	4943.303386	0.030944	0.033489
RS	21	0.582092	1.363579	5175.674853	0.032398	0.035203
RS	22	0.647394	1.454566	5066.168806	0.031713	0.034352
RS	23	0.718948	1.454566	5274.234206	0.033015	0.035845
RS	24	0.797353	1.588400	5015.984317	0.031399	0.033965
RS	25	0.883264	1.588400	5195.661724	0.032523	0.035219
RS	26	0.977400	1.772516	4812.911866	0.030128	0.032489
RS	27	1.080548	1.772516	4964.340125	0.031075	0.033512
RS	28	1.193572	2.023509	4478.673109	0.028035	0.030093
RS	29	1.317416	2.023509	4605.512849	0.028829	0.030911
RS	30	1.453117	2.368196	4043.444337	0.025311	0.026994
RS	31	1.601810	2.368196	4151.562290	0.025988	0.027647
RS	32	1.764738	2.844634	3548.708001	0.022214	0.023486
RS	33	1.943265	2.844634	3644.225837	0.022812	0.024016
RS	34	2.138883	3.501634	3042.534426	0.019045	0.019906
RS	35	2.353230	3.501634	3130.023455	0.019593	0.020352
RS	36	2.588098	4.393999	2569.536600	0.016085	0.016570
RS	37	2.845452	4.393999	2651.293693	0.016596	0.016959
RS	38	3.127444	5.568635	2162.028373	0.013534	0.013701
RS	39	3.436434	5.568635	2238.575856	0.014013	0.014049
RS	40	3.775005	7.036781	1836.924326	0.011499	0.011410
RS	41	4.145991	7.036781	1908.034934	0.011944	0.011722
RS	42	4.552495	8.735605	1598.041778	0.010003	0.009710
RS	43	4.997917	8.735605	1663.495737	0.010413	0.009992
RS	44	5.485982	10.502715	1440.554214	0.009017	0.008555
RS	45	6.020774	10.502715	1500.288249	0.009391	0.008811
RS	46	6.606766	12.104342	1354.585743	0.008479	0.007866
RS	47	7.248860	12.104342	1408.309124	0.008816	0.008099
RS	48	7.952426	13.328183	1326.873814	0.008306	0.007548
RS	49	8.723351	13.328183	1373.390902	0.008597	0.007754
RS	50	9.568083	14.086233	1340.181455	0.008389	0.007492
RS	51	10.493688	14.086233	1376.735871	0.008618	0.007657
RS	52	11.507909	14.467241	1369.942022	0.008575	0.007550
RS	53	12.619230	14.467241	1392.175639	0.008715	0.007651
RS	54	13.836946	15.019829	1355.157985	0.008483	0.007349
RS	55	15.171244	15.019829	1361.240095	0.008521	0.007375
RS	56	16.633286	15.019829	1355.965433	0.008488	0.007339
RS	57	18.235301	15.019829	1338.385200	0.008378	0.007235
RS	58	19.990690	168.193904	123.727799	0.000775	0.000692
RS	59	21.914136	168.193904	135.103826	0.000846	0.000749
RS	60	24.021730	168.193904	147.464657	0.000923	0.000809
RS	61	26.331102	168.193904	160.880921	0.001007	0.000873
RS	62	28.861568	168.193904	175.424594	0.001098	0.000940
RS	63	31.634297	168.193904	17859.271640	0.111794	0.079410
PA	4+25*2+4+6 0.001295441 0.009313410 31.634297116 224534.677768024 260.399807786 20.249233392 5.196656220 2.514828822 1.727858153 1.435028194 1.329344450 1.317333168 1.363579444 1.454566023 1.588399763 1.772516039 2.023509256 2.368195946 2.844634375 3.501634419 4.393998501 5.568635065 7.036781231 8.735604547 10.502715243 12.104341632 13.328182616 14.086232917 14.467240918 15.019828860 168.193903656
//
IT	9072
RD	17
LK	-118365.774966
QD	-152.626774 -> -108.208672
RI	0.0076134588
TR	0.001169	0.009383
MT	32.486280
MM	C_pi: 14.923032, n_recomb: 160973.134685
RS	0	0.000000	433684.330961	0.003337	0.000000	0.000000
RS	1	0.009620	433684.330961	0.003658	0.000000	0.000000
RS	2	0.020165	433684.330961	0.004010	0.000000	0.000000
RS	3	0.031725	433684.330961	0.004397	0.000000	0.000000
RS	4	0.044397	366.263003	5.706865	0.000035	0.000020
RS	5	0.058288	366.263003	6.256039	0.000039	0.000029
RS	6	0.073515	24.881335	100.922052	0.000627	0.000496
RS	7	0.090207	24.881335	110.561973	0.000687	0.000623
RS	8	0.108505	5.960240	504.956419	0.003137	0.002931
RS	9	0.128562	5.960240	551.638231	0.003427	0.003430
RS	10	0.150550	2.779313	1288.943746	0.008007	0.008100
RS	11	0.174653	2.779313	1400.321207	0.008699	0.009098
RS	12	0.201074	1.867298	2256.666904	0.014019	0.014677
RS	13	0.230037	1.867298	2434.217267	0.015122	0.016107
RS	14	0.261786	1.527353	3198.560703	0.019870	0.021120
RS	15	0.296590	1.527353	3424.111776	0.021271	0.022851
RS	16	0.334741	1.398968	3987.859138	0.024773	0.026547
RS	17	0.376563	1.398968	4237.542115	0.026325	0.028419
RS	18	0.422408	1.374285	4568.566299	0.028381	0.030564
RS	19	0.472663	1.374285	4820.987392	0.029949	0.032421
RS	20	0.527753	1.412684	4933.910054	0.030651	0.033090
RS	21	0.588142	1.412684	5173.181359	0.032137	0.034811
RS	22	0.654341	1.498344	5099.553669	0.031680	0.034206
RS	23	0.726908	1.498344	5315.440696	0.033021	0.035719
RS	24	0.806456	1.628197	5085.634829	0.031593	0.034050
RS	25	0.893656	1.628197	5272.934619	0.032757	0.035329
RS	26	0.989245	1.809107	4909.762069	0.030501	0.032761
RS	27	1.094029	1.809107	5067.806923	0.031482	0.033807
RS	28	1.208894	2.057474	4591.997449	0.028526	0.030495
RS	29	1.334808	2.057474	4724.056768	0.029347	0.031331
RS	30	1.472835	2.400222	4162.119922	0.025856	0.027463
RS	31	1.624141	2.400222	4274.102758	0.026552	0.028128
RS	32	1.790001	2.875823	3662.915034	0.022755	0.023962
RS	33	1.971818	2.875823	3761.294726	0.023366	0.024502
RS	34	2.171125	3.533863	3145.347201	0.019540	0.020348
RS	35	2.389605	3.533863	3235.126551	0.020097	0.020803
RS	36	2.629103	4.430377	2657.609451	0.016510	0.016955
RS	37	2.891640	4.430377	2741.400718	0.017030	0.017352
RS	38	3.179433	5.613737	2235.260753	0.013886	0.014024
RS	39	3.494911	5.613737	2313.721746	0.014373	0.014379
RS	40	3.840739	7.095992	1897.449097	0.011787	0.011678
RS	41	4.219834	7.095992	1970.359243	0.012240	0.011998
RS	42	4.635398	8.812724	1649.116298	0.010245	0.009937
RS	43	5.090939	8.812724	1716.211086	0.010661	0.010228
RS	44	5.590303	10.595798	1485.741264	0.009230	0.008758
RS	45	6.137705	10.595798	1546.898479	0.009610	0.009022
RS	46	6.737767	12.201920	1397.299734	0.008680	0.008061
RS	47	7.395554	12.201920	1452.137265	0.009021	0.008299
RS	48	8.116619	13.409027	1370.180394	0.008512	0.007750
RS	49	8.907051	13.409027	1417.315094	0.008805	0.007958
RS	50	9.773521	14.123303	1386.613901	0.008614	0.007712
RS	51	10.723345	14.123303	1422.912794	0.008839	0.007875
RS	52	11.764541	14.432219	1421.049277	0.008828	0.007795
RS	53	12.905899	14.432219	1441.513411	0.008955	0.007885
RS	54	14.157055	14.813742	1415.691194	0.008795	0.007644
RS	55	15.528570	14.813742	1417.333738	0.008805	0.007646
RS	56	17.032025	14.813742	1406.598621	0.008738	0.007583
RS	57	18.680110	14.813742	1382.590602	0.008589	0.007446
RS	58	20.486740	170.583285	124.048332	0.000771	0.000684
RS	59	22.467166	170.583285	135.525408	0.000842	0.000741
RS	60	24.638107	170.583285	148.003418	0.000919	0.000802
RS	61	27.017890	170.583285	161.554826	0.001004	0.000867
RS	62	29.626607	170.583285	176.253516	0.001095	0.000935
RS	63	32.486280	170.583285	17769.726871	0.110389	0.079749
PA	4+25*2+4+6 0.001168986 0.009382807 32.486279584 433684.330961498 366.263003406 24.881334651 5.960240459 2.779312798 1.867298435 1.527353454 1.398967543 1.374285168 1.412684496 1.498343588 1.628197011 1.809106503 2.057474031 2.400222148 2.875823388 3.533863150 4.430376788 5.613737209 7.095992275 8.812723889 10.595798012 12.201919681 13.409026929 14.123303153 14.432218866 14.813741950 170.583284993
//
IT	9982
RD	18
LK	-118280.124823
QD	-123.590102 -> -86.538458
RI	0.0069828122
TR	0.001064	0.009431
MT	33.322280
MM	C_pi: 14.912073, n_recomb: 161632.957249
RS	0	0.000000	1091049.390913	0.001338	0.000000	0.000000
RS	1	0.009664	1091049.390913	0.001467	0.000000	0.000000
RS	2	0.020262	1091049.390913	0.001609	0.000000	0.000000
RS	3	0.031884	1091049.390913	0.001764	0.000000	0.000000
RS	4	0.044629	504.494234	4.184792	0.000026	0.000015
RS	5	0.058606	504.494234	4.589394	0.000028	0.000022
RS	6	0.073934	30.085640	84.376465	0.000522	0.000422
RS	7	0.090743	30.085640	92.484104	0.000572	0.000529
RS	8	0.109176	6.758473	450.711872	0.002788	0.002652
RS	9	0.129391	6.758473	492.770511	0.003049	0.003092
RS	10	0.151559	3.047093	1191.997728	0.007375	0.007555
RS	11	0.175870	3.047093	1296.461125	0.008021	0.008462
RS	12	0.202530	2.006596	2134.249504	0.013204	0.013932
RS	13	0.231767	2.006596	2305.362365	0.014263	0.015265
RS	14	0.263829	1.618969	3075.471096	0.019028	0.020303
RS	15	0.298989	1.618969	3297.350703	0.020400	0.021954
RS	16	0.337547	1.467803	3885.617943	0.024040	0.025790
RS	17	0.379832	1.467803	4135.252705	0.025584	0.027613
RS	18	0.426203	1.430496	4500.615670	0.027845	0.029967
RS	19	0.477055	1.430496	4756.252558	0.029426	0.031803
RS	20	0.532822	1.461170	4905.513935	0.030350	0.032705
RS	21	0.593977	1.461170	5150.276621	0.031864	0.034427
RS	22	0.661043	1.541694	5109.962778	0.031615	0.034046
RS	23	0.734591	1.541694	5332.465615	0.032991	0.035575
RS	24	0.815245	1.667869	5130.108266	0.031739	0.034100
RS	25	0.903695	1.667869	5324.094424	0.032939	0.035400
RS	26	1.000692	1.846021	4980.812794	0.030816	0.032986
RS	27	1.107062	1.846021	5144.811367	0.031830	0.034052
RS	28	1.223713	2.092412	4680.260867	0.028956	0.030842
RS	29	1.351636	2.092412	4817.104508	0.029803	0.031694
RS	30	1.491923	2.434170	4257.489746	0.026340	0.027874
RS	31	1.645766	2.434170	4373.059023	0.027055	0.028551
RS	32	1.814477	2.910271	3756.272797	0.023240	0.024385
RS	33	1.999492	2.910271	3857.318982	0.023865	0.024932
RS	34	2.202386	3.571228	3230.062511	0.019984	0.020741
RS	35	2.424889	3.571228	3321.966032	0.020553	0.021203
RS	36	2.668894	4.474460	2730.304870	0.016892	0.017296
RS	37	2.936480	4.474460	2815.965524	0.017422	0.017701
RS	38	3.229925	5.669964	2295.554130	0.014202	0.014308
RS	39	3.551729	5.669964	2375.759422	0.014698	0.014672
RS	40	3.904632	7.170661	1947.059693	0.012046	0.011913
RS	41	4.291639	7.170661	2021.602495	0.012507	0.012242
RS	42	4.716047	8.910446	1690.839567	0.010461	0.010136
RS	43	5.181470	8.910446	1759.422677	0.010885	0.010435
RS	44	5.691871	10.715119	1522.692356	0.009421	0.008937
RS	45	6.251597	10.715119	1585.148584	0.009807	0.009208
RS	46	6.865415	12.331396	1432.506620	0.008863	0.008235
RS	47	7.538552	12.331396	1488.378414	0.009208	0.008479
RS	48	8.276741	13.527015	1406.429314	0.008701	0.007932
RS	49	9.086269	13.527015	1454.164657	0.008997	0.008143
RS	50	9.974030	14.202306	1426.298055	0.008824	0.007914
RS	51	10.947584	14.202306	1462.405298	0.009048	0.008075
RS	52	12.015222	14.443764	1465.776713	0.009069	0.008025
RS	53	13.186036	14.443764	1484.615695	0.009185	0.008106
RS	54	14.469998	14.662383	1470.952675	0.009101	0.007931
RS	55	15.878042	14.662383	1468.193463	0.009084	0.007911
RS	56	17.422159	14.662383	1452.110554	0.008984	0.007820
RS	57	19.115500	14.662383	1421.874272	0.008797	0.007651
RS	58	20.972485	171.942596	125.038958	0.000774	0.000682
RS	59	23.008929	171.942596	136.665916	0.000846	0.000741
RS	60	25.242174	171.942596	149.311844	0.000924	0.000802
RS	61	27.691241	171.942596	163.050713	0.001009	0.000868
RS	62	30.376985	171.942596	177.957856	0.001101	0.000938
RS	63	33.322280	171.942596	17623.541939	0.109034	0.080009
PA	4+25*2+4+6 0.001064279 0.009430897 33.322279805 1091049.390913140 504.494234221 30.085639926 6.758472891 3.047092834 2.006595747 1.618968992 1.467802747 1.430495714 1.461170181 1.541694431 1.667868723 1.846021096 2.092411641 2.434169896 2.910270944 3.571227842 4.474460279 5.669963532 7.170660592 8.910445796 10.715119044 12.331396404 13.527014776 14.202305757 14.443763977 14.662382722 171.942595737
//
IT	9370
RD	19
LK	-118208.902588
QD	-100.277087 -> -69.756071
RI	0.0064887670
TR	0.000979	0.009466
MT	34.120813
MM	C_pi: 14.891796, n_recomb: 161984.702114
RS	0	0.000000	1090722.672098	0.001346	0.000000	0.000000
RS	1	0.009705	1090722.672098	0.001477	0.000000	0.000000
RS	2	0.020352	1090722.672098	0.001621	0.000000	0.000000
RS	3	0.032032	1090722.672098	0.001778	0.000000	0.000000
RS	4	0.044846	679.325262	3.132037	0.000019	0.000012
RS	5	0.058904	679.325262	3.436170	0.000021	0.000017
RS	6	0.074326	35.801250	71.516570	0.000442	0.000365
RS	7	0.091244	35.801250	78.425042	0.000484	0.000455
RS	8	0.109804	7.575259	406.000093	0.002506	0.002426
RS	9	0.130166	7.575259	444.194163	0.002742	0.002819
RS	10	0.152504	3.312961	1108.621386	0.006844	0.007100
RS	11	0.177010	3.312961	1206.965098	0.007451	0.007932
RS	12	0.203894	2.143329	2024.691943	0.012499	0.013295
RS	13	0.233387	2.143329	2189.696235	0.013518	0.014544
RS	14	0.265743	1.708373	2960.740892	0.018278	0.019590
RS	15	0.301238	1.708373	3178.657707	0.019623	0.021170
RS	16	0.340179	1.534708	3785.485590	0.023369	0.025117
RS	17	0.382899	1.534708	4034.294415	0.024905	0.026893
RS	18	0.429765	1.484968	4428.528227	0.027339	0.029425
RS	19	0.481179	1.484968	4686.351593	0.028931	0.031240
RS	20	0.537583	1.508070	4867.713396	0.030050	0.032346
RS	21	0.599461	1.508070	5116.895461	0.031589	0.034068
RS	22	0.667344	1.583636	5106.960927	0.031527	0.033886
RS	23	0.741816	1.583636	5335.108987	0.032936	0.035429
RS	24	0.823515	1.706341	5158.557444	0.031846	0.034130
RS	25	0.913143	1.706341	5358.441662	0.033080	0.035450
RS	26	1.011470	1.882033	5034.486110	0.031080	0.033174
RS	27	1.119339	1.882033	5203.858972	0.032126	0.034260
RS	28	1.237677	2.126887	4750.905549	0.029329	0.031143
RS	29	1.367500	2.126887	4892.146266	0.030201	0.032011
RS	30	1.509922	2.468276	4335.973701	0.026768	0.028236
RS	31	1.666167	2.468276	4454.886304	0.027502	0.028924
RS	32	1.837575	2.945778	3834.144793	0.023670	0.024757
RS	33	2.025619	2.945778	3937.702378	0.024309	0.025313
RS	34	2.231912	3.610939	3301.074769	0.020379	0.021086
RS	35	2.458227	3.610939	3394.987669	0.020959	0.021555
RS	36	2.706505	4.522682	2791.192064	0.017231	0.017593
RS	37	2.978880	4.522682	2878.617973	0.017771	0.018006
RS	38	3.277688	5.732771	2345.812923	0.014482	0.014554
RS	39	3.605496	5.732771	2427.658379	0.014987	0.014925
RS	40	3.965119	7.255080	1988.153507	0.012274	0.012114
RS	41	4.359643	7.255080	2064.227029	0.012743	0.012451
RS	42	4.792455	9.021738	1725.247610	0.010651	0.010306
RS	43	5.267273	9.021738	1795.228594	0.011083	0.010612
RS	44	5.788173	10.852249	1553.199949	0.009589	0.009089
RS	45	6.359626	10.852249	1616.889412	0.009982	0.009367
RS	46	6.986539	12.482911	1461.857468	0.009025	0.008384
RS	47	7.674295	12.482911	1518.738743	0.009376	0.008633
RS	48	8.428799	13.670960	1437.200476	0.008872	0.008091
RS	49	9.256527	13.670960	1485.572848	0.009171	0.008306
RS	50	10.164588	14.310813	1460.796277	0.009018	0.008095
RS	51	11.160777	14.310813	1496.830063	0.009241	0.008255
RS	52	12.253647	14.488354	1505.685865	0.009295	0.008236
RS	53	13.452581	14.488354	1523.104648	0.009403	0.008309
RS	54	14.767873	14.550479	1522.388085	0.009398	0.008204
RS	55	16.210815	14.550479	1515.352682	0.009355	0.008161
RS	56	17.793797	14.550479	1494.115875	0.009224	0.008044
RS	57	19.530408	14.550479	1457.921168	0.009000	0.007844
RS	58	21.435560	172.534871	126.576605	0.000781	0.000686
RS	59	23.525608	172.534871	138.393648	0.000854	0.000746
RS	60	25.818498	172.534871	151.249415	0.000934	0.000809
RS	61	28.333915	172.534871	165.219150	0.001020	0.000876
RS	62	31.093455	172.534871	180.379316	0.001114	0.000947
RS	63	34.120813	172.534871	17462.504575	0.107803	0.080192
PA	4+25*2+4+6 0.000979025 0.009465738 34.120812527 1090722.672097649 679.325261562 35.801249733 7.575259092 3.312960747 2.143328829 1.708372526 1.534708214 1.484967594 1.508069682 1.583635846 1.706340652 1.882033283 2.126887037 2.468275693 2.945777978 3.610939334 4.522682055 5.732770657 7.255079854 9.021737567 10.852249342 12.482911057 13.670960292 14.310813125 14.488354230 14.550479166 172.534871270
//
IT	12319
RD	20
LK	-118150.405465
QD	-81.897782 -> -56.896503
RI	0.0061000622
TR	0.000909	0.009482
MT	34.923155
MM	C_pi: 14.880245, n_recomb: 162123.172763
RS	0	0.000000	1087420.055517	0.001357	0.000000	0.000000
RS	1	0.009745	1087420.055517	0.001490	0.000000	0.000000
RS	2	0.020441	1087420.055517	0.001635	0.000000	0.000000
RS	3	0.032178	1087420.055517	0.001794	0.000000	0.000000
RS	4	0.045060	896.988525	2.387295	0.000015	0.000009
RS	5	0.059196	896.988525	2.620088	0.000016	0.000013
RS	6	0.074711	41.906963	61.538194	0.000380	0.000320
RS	7	0.091737	41.906963	67.512321	0.000416	0.000398
RS	8	0.110423	8.387164	369.703338	0.002280	0.002245
RS	9	0.130929	8.387164	404.734887	0.002496	0.002600
RS	10	0.153435	3.570600	1038.474145	0.006405	0.006731
RS	11	0.178133	3.570600	1131.580029	0.006980	0.007499
RS	12	0.205238	2.274814	1929.477068	0.011901	0.012766
RS	13	0.234985	2.274814	2088.984204	0.012885	0.013941
RS	14	0.267631	1.794200	2857.711796	0.017627	0.018984
RS	15	0.303459	1.794200	3071.771891	0.018947	0.020499
RS	16	0.342777	1.598892	3692.303752	0.022775	0.024535
RS	17	0.385928	1.598892	3939.924114	0.024302	0.026266
RS	18	0.433284	1.537237	4357.994286	0.026881	0.028948
RS	19	0.485255	1.537237	4617.333764	0.028480	0.030741
RS	20	0.542291	1.553163	4826.371950	0.029770	0.032024
RS	21	0.604885	1.553163	5079.168877	0.031329	0.033743
RS	22	0.673580	1.624113	5096.214736	0.031434	0.033738
RS	23	0.748969	1.624113	5329.208879	0.032871	0.035290
RS	24	0.831705	1.743723	5176.054186	0.031927	0.034149
RS	25	0.922503	1.743723	5381.136291	0.033192	0.035484
RS	26	1.022151	1.917414	5075.069428	0.031304	0.033334
RS	27	1.131510	1.917414	5249.264970	0.032378	0.034436
RS	28	1.251526	2.161321	4807.401658	0.029653	0.031404
RS	29	1.383239	2.161321	4952.644263	0.030549	0.032285
RS	30	1.527788	2.503163	4400.187724	0.027141	0.028550
RS	31	1.686423	2.503163	4522.181672	0.027893	0.029246
RS	32	1.860518	2.983225	3898.406488	0.024046	0.025079
RS	33	2.051580	2.983225	4004.305116	0.024699	0.025641
RS	34	2.261262	3.654239	3359.667723	0.020723	0.021382
RS	35	2.491378	3.654239	3455.468928	0.021314	0.021856
RS	36	2.743919	4.576871	2841.082783	0.017524	0.017845
RS	37	3.021073	4.576871	2930.172552	0.018074	0.018264
RS	38	3.325236	5.804839	2386.531158	0.014720	0.014759
RS	39	3.659041	5.804839	2469.919877	0.015235	0.015137
RS	40	4.025377	7.353161	2021.005297	0.012466	0.012279
RS	41	4.427414	7.353161	2098.516023	0.012944	0.012623
RS	42	4.868632	9.152163	1752.458309	0.010809	0.010443
RS	43	5.352849	9.152163	1823.754642	0.011249	0.010756
RS	44	5.884254	11.014645	1577.271854	0.009729	0.009212
RS	45	6.467448	11.014645	1642.135942	0.010129	0.009496
RS	46	7.107476	12.665820	1485.265288	0.009161	0.008505
RS	47	7.809878	12.665820	1543.139126	0.009518	0.008760
RS	48	8.580733	13.851813	1462.310599	0.009020	0.008224
RS	49	9.426711	13.851813	1511.368631	0.009322	0.008442
RS	50	10.355133	14.460867	1489.815929	0.009189	0.008251
RS	51	11.374035	14.460867	1525.918745	0.009412	0.008411
RS	52	12.492233	14.578580	1540.366017	0.009501	0.008424
RS	53	13.719405	14.578580	1556.619254	0.009601	0.008490
RS	54	15.066171	14.491285	1569.326314	0.009680	0.008459
RS	55	16.544185	14.491285	1558.256460	0.009612	0.008394
RS	56	18.166238	14.491285	1532.179967	0.009451	0.008251
RS	57	19.946369	14.491285	1490.416319	0.009193	0.008022
RS	58	21.899981	172.793315	128.480533	0.000792	0.000693
RS	59	24.043982	172.793315	140.516492	0.000867	0.000754
RS	60	26.396926	172.793315	153.612345	0.000948	0.000819
RS	61	28.979175	172.793315	167.844466	0.001035	0.000888
RS	62	31.813076	172.793315	183.290228	0.001131	0.000961
RS	63	34.923155	172.793315	17294.787281	0.106677	0.080304
PA	4+25*2+4+6 0.000909117 0.009481756 34.923154822 1087420.055516774 896.988525441 41.906962553 8.387163617 3.570600209 2.274814489 1.794199702 1.598891892 1.537237213 1.553163415 1.624113046 1.743723036 1.917413528 2.161321195 2.503163012 2.983225064 3.654238840 4.576871052 5.804838895 7.353160767 9.152162563 11.014645467 12.665819770 13.851812781 14.460867025 14.578580359 14.491284967 172.793315451
//
IT	12623
RD	21
LK	-118102.527245
QD	-67.585702 -> -47.065466
RI	0.0057947857
TR	0.000851	0.009477
MT	35.757184
MM	C_pi: 14.888499, n_recomb: 162123.723148
RS	0	0.000000	1064690.112454	0.001392	0.000000	0.000000
RS	1	0.009786	1064690.112454	0.001528	0.000000	0.000000
RS	2	0.020531	1064690.112454	0.001678	0.000000	0.000000
RS	3	0.032326	1064690.112454	0.001842	0.000000	0.000000
RS	4	0.045276	1158.027913	1.859726	0.000011	0.000007
RS	5	0.059494	1158.027913	2.041845	0.000013	0.000010
RS	6	0.075103	48.286508	53.754963	0.000332	0.000285
RS	7	0.092239	48.286508	58.998735	0.000364	0.000353
RS	8	0.111053	9.177894	340.362472	0.002099	0.002100
RS	9	0.131707	9.177894	372.829164	0.002300	0.002424
RS	10	0.154383	3.815708	980.218591	0.006046	0.006429
RS	11	0.179278	3.815708	1068.940307	0.006593	0.007145
RS	12	0.206610	2.399527	1848.169071	0.011400	0.012326
RS	13	0.236616	2.399527	2002.899494	0.012354	0.013439
RS	14	0.269559	1.875748	2767.358824	0.017069	0.018472
RS	15	0.305726	1.875748	2977.900080	0.018368	0.019930
RS	16	0.345432	1.660035	3608.338152	0.022257	0.024036
RS	17	0.389024	1.660035	3854.694792	0.023776	0.025726
RS	18	0.436882	1.587190	4292.261554	0.026475	0.028536
RS	19	0.489424	1.587190	4552.730443	0.028082	0.030308
RS	20	0.547108	1.596450	4785.389582	0.029517	0.031744
RS	21	0.610437	1.596450	5041.239272	0.031095	0.033460
RS	22	0.679963	1.663227	5081.837847	0.031345	0.033609
RS	23	0.756294	1.663227	5319.061748	0.032809	0.035169
RS	24	0.840095	1.780192	5186.657617	0.031992	0.034166
RS	25	0.932097	1.780192	5396.358764	0.033285	0.035514
RS	26	1.033103	1.952395	5106.363896	0.031497	0.033475
RS	27	1.143994	1.952395	5284.898418	0.032598	0.034590
RS	28	1.265737	2.196021	4853.083608	0.029934	0.031633
RS	29	1.399395	2.196021	5001.964232	0.030853	0.032525
RS	30	1.546133	2.539204	4452.954057	0.027466	0.028824
RS	31	1.707231	2.539204	4577.778229	0.028236	0.029529
RS	32	1.884095	3.023073	3951.347136	0.024372	0.025357
RS	33	2.078268	3.023073	4059.421084	0.025039	0.025925
RS	34	2.291444	3.701745	3407.622272	0.021019	0.021634
RS	35	2.525482	3.701745	3505.197783	0.021621	0.022113
RS	36	2.782424	4.637873	2881.352258	0.017773	0.018055
RS	37	3.064511	4.637873	2972.015122	0.018332	0.018479
RS	38	3.374205	5.887435	2418.744495	0.014919	0.014925
RS	39	3.714207	5.887435	2503.593090	0.015442	0.015309
RS	40	4.087484	7.466793	2046.404333	0.012622	0.012409
RS	41	4.497291	7.466793	2125.272584	0.013109	0.012759
RS	42	4.947203	9.304469	1773.080233	0.010937	0.010548
RS	43	5.441146	9.304469	1845.621883	0.011384	0.010867
RS	44	5.983429	11.206101	1595.380044	0.009841	0.009306
RS	45	6.578782	11.206101	1661.370560	0.010248	0.009595
RS	46	7.232399	12.884954	1503.095171	0.009271	0.008600
RS	47	7.949982	12.884954	1561.953182	0.009634	0.008859
RS	48	8.737792	14.075168	1482.034970	0.009141	0.008331
RS	49	9.602700	14.075168	1531.835489	0.009449	0.008552
RS	50	10.552252	14.658400	1513.543207	0.009336	0.008381
RS	51	11.594731	14.658400	1549.869740	0.009560	0.008541
RS	52	12.739233	14.720285	1569.902486	0.009683	0.008586
RS	53	13.995741	14.720285	1585.270626	0.009778	0.008647
RS	54	15.375216	14.490109	1611.613287	0.009941	0.008692
RS	55	16.889694	14.490109	1596.830590	0.009849	0.008608
RS	56	18.552386	14.490109	1566.306237	0.009661	0.008440
RS	57	20.377796	14.490109	1519.434476	0.009372	0.008185
RS	58	22.381850	173.001866	130.636149	0.000806	0.000703
RS	59	24.582030	173.001866	142.912818	0.000882	0.000765
RS	60	26.997530	173.001866	156.271835	0.000964	0.000831
RS	61	29.649422	173.001866	170.790622	0.001053	0.000902
RS	62	32.560841	173.001866	186.547320	0.001151	0.000978
RS	63	35.757184	173.001866	17127.500143	0.105645	0.080351
PA	4+25*2+4+6 0.000851258 0.009476533 35.757184459 1064690.112454307 1158.027912660 48.286507942 9.177893943 3.815707680 2.399527008 1.875747526 1.660034591 1.587190137 1.596449985 1.663226590 1.780192226 1.952395102 2.196020923 2.539203649 3.023073198 3.701744858 4.637873026 5.887434907 7.466792527 9.304469345 11.206101005 12.884953674 14.075167807 14.658400080 14.720284560 14.490108543 173.001865656
//
IT	12692
RD	22
LK	-118063.179975
QD	-56.510626 -> -40.289768
RI	0.0058374131
TR	0.000817	0.009619
MT	35.820919
MM	C_pi: 14.731059, n_recomb: 162775.045234
RS	0	0.000000	1497969.938860	0.000993	0.000000	0.000000
RS	1	0.009790	1497969.938860	0.001091	0.000000	0.000000
RS	2	0.020537	1497969.938860	0.001198	0.000000	0.000000
RS	3	0.032338	1497969.938860	0.001315	0.000000	0.000000
RS	4	0.045293	1467.859928	1.473296	0.000009	0.000006
RS	5	0.059516	1467.859928	1.617625	0.000010	0.000008
RS	6	0.075132	54.803025	47.564497	0.000292	0.000257
RS	7	0.092277	54.803025	52.208234	0.000321	0.000318
RS	8	0.111100	9.922181	316.236424	0.001943	0.001982
RS	9	0.131766	9.922181	346.473008	0.002129	0.002282
RS	10	0.154455	4.035497	931.437843	0.005722	0.006182
RS	11	0.179365	4.035497	1016.149518	0.006243	0.006855
RS	12	0.206713	2.507424	1779.006730	0.010929	0.011959
RS	13	0.236739	2.507424	1929.077800	0.011851	0.013021
RS	14	0.269705	1.943378	2690.033717	0.016526	0.018039
RS	15	0.305897	1.943378	2896.778340	0.017796	0.019449
RS	16	0.345633	1.707939	3537.250664	0.021731	0.023610
RS	17	0.389258	1.707939	3781.713502	0.023233	0.025266
RS	18	0.437155	1.623487	4238.963156	0.026042	0.028182
RS	19	0.489740	1.623487	4499.705145	0.027644	0.029937
RS	20	0.547473	1.624981	4756.466006	0.029221	0.031505
RS	21	0.610857	1.624981	5014.412018	0.030806	0.033218
RS	22	0.680447	1.685912	5079.375262	0.031205	0.033502
RS	23	0.756850	1.685912	5319.868295	0.032682	0.035069
RS	24	0.840732	1.797984	5209.188064	0.032002	0.034187
RS	25	0.932825	1.797984	5422.605095	0.033313	0.035548
RS	26	1.033934	1.965752	5149.597569	0.031636	0.033605
RS	27	1.144941	1.965752	5331.661358	0.032755	0.034733
RS	28	1.266816	2.205195	4910.537490	0.030168	0.031838
RS	29	1.400621	2.205195	5062.359737	0.031100	0.032741
RS	30	1.547525	2.544438	4517.006803	0.027750	0.029066
RS	31	1.708811	2.544438	4644.089214	0.028531	0.029778
RS	32	1.885886	3.024784	4014.785508	0.024665	0.025598
RS	33	2.080295	3.024784	4124.589098	0.025339	0.026172
RS	34	2.293737	3.700804	3465.073289	0.021287	0.021848
RS	35	2.528073	3.700804	3564.095706	0.021896	0.022332
RS	36	2.785350	4.635943	2930.069577	0.018001	0.018229
RS	37	3.067813	4.635943	3022.078352	0.018566	0.018657
RS	38	3.377929	5.887104	2458.483271	0.015104	0.015057
RS	39	3.718403	5.887104	2544.641181	0.015633	0.015447
RS	40	4.092208	7.471036	2078.630707	0.012770	0.012507
RS	41	4.502607	7.471036	2158.760781	0.013262	0.012863
RS	42	4.953182	9.314678	1800.113018	0.011059	0.010625
RS	43	5.447867	9.314678	1873.842267	0.011512	0.010950
RS	44	5.990979	11.218740	1619.799762	0.009951	0.009373
RS	45	6.587259	11.218740	1686.884214	0.010363	0.009668
RS	46	7.241913	12.888996	1527.465262	0.009384	0.008669
RS	47	7.960655	12.888996	1587.288160	0.009751	0.008933
RS	48	8.749758	14.052674	1508.879080	0.009270	0.008413
RS	49	9.616111	14.052674	1559.397934	0.009580	0.008638
RS	50	10.567276	14.588344	1545.326595	0.009494	0.008486
RS	51	11.611556	14.588344	1581.811706	0.009718	0.008648
RS	52	12.758066	14.581737	1608.749658	0.009883	0.008724
RS	53	14.016815	14.581737	1623.050875	0.009971	0.008781
RS	54	15.398790	14.195101	1665.834415	0.010234	0.008903
RS	55	16.916055	14.195101	1646.688736	0.010116	0.008800
RS	56	18.581853	14.195101	1611.046918	0.009897	0.008611
RS	57	20.410725	14.195101	1558.400886	0.009574	0.008330
RS	58	22.418636	170.457543	133.011813	0.000817	0.000714
RS	59	24.623113	170.457543	145.504726	0.000894	0.000777
RS	60	27.043399	170.457543	159.096621	0.000977	0.000846
RS	61	29.700620	170.457543	173.865385	0.001068	0.000919
RS	62	32.617971	170.457543	189.889387	0.001167	0.000996
RS	63	35.820919	170.457543	17125.029340	0.105207	0.080343
PA	4+25*2+4+6 0.000816761 0.009619019 35.820918683 1497969.938859699 1467.859927546 54.803024600 9.922181088 4.035497300 2.507424384 1.943377992 1.707939186 1.623487290 1.624980749 1.685911689 1.797984370 1.965752492 2.205195086 2.544438485 3.024783914 3.700803602 4.635943483 5.887104342 7.471035686 9.314678230 11.218740352 12.888996442 14.052674003 14.588344367 14.581736502 14.195101262 170.457542848
//
IT	13191
RD	23
LK	-118032.308022
QD	-48.001296 -> -34.754276
RI	0.0057869227
TR	0.000788	0.009748
MT	35.893751
MM	C_pi: 14.554878, n_recomb: 162970.376124
RS	0	0.000000	1492204.386886	0.000999	0.000000	0.000000
RS	1	0.009793	1492204.386886	0.001097	0.000000	0.000000
RS	2	0.020545	1492204.386886	0.001204	0.000000	0.000000
RS	3	0.032350	1492204.386886	0.001322	0.000000	0.000000
RS	4	0.045312	1799.438191	1.203749	0.000007	0.000005
RS	5	0.059542	1799.438191	1.321718	0.000008	0.000007
RS	6	0.075166	60.390810	43.236561	0.000265	0.000241
RS	7	0.092320	60.390810	47.460777	0.000291	0.000296
RS	8	0.111154	10.495134	299.529120	0.001838	0.001927
RS	9	0.131833	10.495134	328.217998	0.002014	0.002205
RS	10	0.154537	4.199548	897.046861	0.005504	0.006071
RS	11	0.179464	4.199548	978.907255	0.006007	0.006698
RS	12	0.206832	2.588363	1728.304401	0.010605	0.011774
RS	13	0.236880	2.588363	1874.881395	0.011504	0.012771
RS	14	0.269871	1.994486	2630.921362	0.016144	0.017790
RS	15	0.306093	1.994486	2834.594829	0.017393	0.019134
RS	16	0.345862	1.744100	3480.580621	0.021357	0.023343
RS	17	0.389526	1.744100	3723.238061	0.022846	0.024942
RS	18	0.437466	1.650631	4194.064914	0.025735	0.027948
RS	19	0.490100	1.650631	4454.549820	0.027333	0.029658
RS	20	0.547889	1.645953	4729.019588	0.029018	0.031338
RS	21	0.611337	1.645953	4988.053013	0.030607	0.033018
RS	22	0.680999	1.702152	5071.490684	0.031119	0.033419
RS	23	0.757483	1.702152	5313.947353	0.032607	0.034964
RS	24	0.841458	1.810202	5220.110747	0.032031	0.034192
RS	25	0.933656	1.810202	5435.822458	0.033355	0.035537
RS	26	1.034882	1.974295	5176.216779	0.031762	0.033686
RS	27	1.146023	1.974295	5360.426605	0.032892	0.034802
RS	28	1.268047	2.210298	4947.878565	0.030361	0.031972
RS	29	1.402021	2.210298	5101.404430	0.031303	0.032865
RS	30	1.549115	2.546403	4559.132031	0.027975	0.029224
RS	31	1.710615	2.546403	4687.428136	0.028762	0.029927
RS	32	1.887930	3.024198	4056.060464	0.024888	0.025752
RS	33	2.082610	3.024198	4166.736980	0.025567	0.026318
RS	34	2.296355	3.698852	3501.398646	0.021485	0.021978
RS	35	2.531032	3.698852	3601.158907	0.022097	0.022457
RS	36	2.788692	4.634772	2959.509110	0.018160	0.018327
RS	37	3.071584	4.634772	3052.254968	0.018729	0.018753
RS	38	3.382180	5.890049	2481.071532	0.015224	0.015125
RS	39	3.723194	5.890049	2567.996410	0.015757	0.015514
RS	40	4.097603	7.481980	2095.727485	0.012860	0.012553
RS	41	4.508678	7.481980	2176.626719	0.013356	0.012910
RS	42	4.960010	9.335940	1813.662998	0.011129	0.010658
RS	43	5.455542	9.335940	1888.133742	0.011586	0.010985
RS	44	5.999602	11.247515	1631.870358	0.010013	0.009403
RS	45	6.596942	11.247515	1699.655277	0.010429	0.009701
RS	46	7.252779	12.914508	1540.090829	0.009450	0.008706
RS	47	7.972844	12.914508	1600.553239	0.009821	0.008974
RS	48	8.763426	14.056822	1524.115252	0.009352	0.008467
RS	49	9.631429	14.056822	1575.125819	0.009665	0.008694
RS	50	10.584438	14.549813	1565.319050	0.009605	0.008568
RS	51	11.630775	14.549813	1601.886734	0.009829	0.008729
RS	52	12.779581	14.479634	1635.566605	0.010036	0.008844
RS	53	14.040891	14.479634	1648.941507	0.010118	0.008895
RS	54	15.425722	13.946233	1708.216039	0.010482	0.009107
RS	55	16.946171	13.946233	1685.033144	0.010340	0.008982
RS	56	18.615519	13.946233	1644.743025	0.010092	0.008769
RS	57	20.448348	13.946233	1586.936629	0.009738	0.008463
RS	58	22.460667	168.065549	134.778428	0.000827	0.000720
RS	59	24.670055	168.065549	147.429552	0.000905	0.000785
RS	60	27.095811	168.065549	161.190947	0.000989	0.000854
RS	61	29.759123	168.065549	176.140531	0.001081	0.000928
RS	62	32.683255	168.065549	192.356451	0.001180	0.001007
RS	63	35.893751	168.065549	17041.094296	0.104566	0.080319
PA	4+25*2+4+6 0.000788368 0.009747965 35.893750980 1492204.386885808 1799.438190545 60.390809770 10.495133687 4.199547762 2.588363216 1.994485962 1.744100263 1.650631218 1.645952872 1.702152486 1.810201547 1.974295444 2.210298108 2.546402790 3.024198328 3.698851865 4.634772147 5.890049084 7.481979586 9.335940096 11.247515378 12.914508291 14.056821821 14.549812747 14.479633502 13.946232874 168.065549458
//
IT	12932
RD	24
LK	-118007.068664
QD	-41.400053 -> -30.476924
RI	0.0057260159
TR	0.000766	0.009873
MT	35.938803
MM	C_pi: 14.375773, n_recomb: 163029.702156
RS	0	0.000000	1493001.310005	0.000999	0.000000	0.000000
RS	1	0.009795	1493001.310005	0.001097	0.000000	0.000000
RS	2	0.020550	1493001.310005	0.001204	0.000000	0.000000
RS	3	0.032358	1493001.310005	0.001322	0.000000	0.000000
RS	4	0.045323	2142.059489	1.011861	0.000006	0.000004
RS	5	0.059558	2142.059489	1.111050	0.000007	0.000006
RS	6	0.075187	65.089458	40.143433	0.000246	0.000230
RS	7	0.092347	65.089458	44.067320	0.000270	0.000281
RS	8	0.111188	10.920166	288.104401	0.001767	0.001894
RS	9	0.131874	10.920166	315.730881	0.001937	0.002156
RS	10	0.154587	4.318567	873.245322	0.005356	0.006005
RS	11	0.179525	4.318567	953.115262	0.005846	0.006597
RS	12	0.206905	2.648424	1691.620194	0.010376	0.011648
RS	13	0.236967	2.648424	1835.622662	0.011259	0.012597
RS	14	0.269974	2.033098	2586.403272	0.015865	0.017608
RS	15	0.306214	2.033098	2787.674064	0.017099	0.018903
RS	16	0.346004	1.771499	3436.621114	0.021080	0.023142
RS	17	0.389691	1.771499	3677.738266	0.022559	0.024697
RS	18	0.437658	1.670981	4158.363684	0.025507	0.027768
RS	19	0.490323	1.670981	4418.447306	0.027102	0.029445
RS	20	0.548146	1.661338	4706.397987	0.028868	0.031210
RS	21	0.611634	1.661338	4966.045309	0.030461	0.032866
RS	22	0.681341	1.713598	5064.008052	0.031062	0.033358
RS	23	0.757875	1.713598	5307.743324	0.032557	0.034888
RS	24	0.841906	1.818217	5227.338657	0.032064	0.034201
RS	25	0.934169	1.818217	5444.567442	0.033396	0.035535
RS	26	1.035468	1.979120	5195.732485	0.031870	0.033755
RS	27	1.146691	1.979120	5381.321419	0.033008	0.034862
RS	28	1.268808	2.212139	4975.569823	0.030519	0.032082
RS	29	1.402886	2.212139	5130.118340	0.031467	0.032966
RS	30	1.550098	2.545563	4590.103429	0.028155	0.029349
RS	31	1.711729	2.545563	4719.053744	0.028946	0.030043
RS	32	1.889193	3.021353	4085.652695	0.025061	0.025868
RS	33	2.084040	3.021353	4196.763450	0.025742	0.026427
RS	34	2.297973	3.695327	3526.360872	0.021630	0.022069
RS	35	2.532861	3.695327	3626.513547	0.022244	0.022543
RS	36	2.790757	4.632964	2978.463914	0.018269	0.018388
RS	37	3.073915	4.632964	3071.661239	0.018841	0.018811
RS	38	3.384809	5.893664	2494.303894	0.015300	0.015159
RS	39	3.726155	5.893664	2581.745150	0.015836	0.015547
RS	40	4.100938	7.495384	2104.584300	0.012909	0.012568
RS	41	4.512431	7.495384	2186.025876	0.013409	0.012926
RS	42	4.964232	9.361896	1819.914921	0.011163	0.010664
RS	43	5.460287	9.361896	1894.923453	0.011623	0.010993
RS	44	6.004933	11.283571	1637.308878	0.010043	0.009409
RS	45	6.602928	11.283571	1705.620406	0.010462	0.009709
RS	46	7.259498	12.949979	1546.465230	0.009486	0.008721
RS	47	7.980381	12.949979	1607.436413	0.009860	0.008991
RS	48	8.771877	14.073627	1533.227402	0.009405	0.008499
RS	49	9.640902	14.073627	1584.665395	0.009720	0.008728
RS	50	10.595050	14.526700	1579.162004	0.009686	0.008627
RS	51	11.642660	14.526700	1615.850848	0.009911	0.008789
RS	52	12.792886	14.396209	1656.213749	0.010159	0.008941
RS	53	14.055780	14.396209	1668.847032	0.010236	0.008988
RS	54	15.442377	13.723583	1744.708730	0.010702	0.009289
RS	55	16.964796	13.723583	1717.780839	0.010537	0.009145
RS	56	18.636340	13.723583	1673.222704	0.010263	0.008911
RS	57	20.471617	13.723583	1610.722017	0.009880	0.008580
RS	58	22.486663	165.710508	136.355583	0.000836	0.000727
RS	59	24.699089	165.710508	149.144724	0.000915	0.000792
RS	60	27.128229	165.710508	163.053374	0.001000	0.000863
RS	61	29.795309	165.710508	178.159302	0.001093	0.000938
RS	62	32.723637	165.710508	194.540249	0.001193	0.001019
RS	63	35.938803	165.710508	16943.279244	0.103928	0.080272
PA	4+25*2+4+6 0.000765763 0.009873261 35.938803187 1493001.310005160 2142.059488545 65.089458084 10.920166428 4.318567376 2.648423516 2.033098271 1.771498617 1.670981034 1.661338120 1.713597557 1.818217064 1.979120444 2.212139362 2.545563461 3.021353344 3.695327011 4.632963788 5.893663745 7.495384274 9.361895868 11.283571055 12.949979047 14.073627454 14.526700029 14.396209034 13.723583140 165.710508299
//
IT	16747
RD	25
LK	-117986.175235
QD	-36.297248 -> -27.123272
RI	0.0056711639
TR	0.000748	0.009993
MT	35.973745
MM	C_pi: 14.202829, n_recomb: 163017.551907
RS	0	0.000000	1493233.751396	0.000999	0.000000	0.000000
RS	1	0.009797	1493233.751396	0.001097	0.000000	0.000000
RS	2	0.020554	1493233.751396	0.001204	0.000000	0.000000
RS	3	0.032364	1493233.751396	0.001322	0.000000	0.000000
RS	4	0.045332	2459.394551	0.881450	0.000005	0.000004
RS	5	0.059570	2459.394551	0.967871	0.000006	0.000005
RS	6	0.075203	68.831963	37.968723	0.000233	0.000223
RS	7	0.092368	68.831963	41.681350	0.000256	0.000271
RS	8	0.111214	11.208521	280.773776	0.001722	0.001881
RS	9	0.131907	11.208521	307.718010	0.001888	0.002131
RS	10	0.154626	4.397663	857.925996	0.005263	0.005980
RS	11	0.179572	4.397663	936.510835	0.005745	0.006546
RS	12	0.206962	2.690601	1666.326373	0.010222	0.011579
RS	13	0.237035	2.690601	1808.536709	0.011094	0.012491
RS	14	0.270054	2.061275	2554.023155	0.015667	0.017490
RS	15	0.306308	2.061275	2753.506350	0.016891	0.018745
RS	16	0.346114	1.791746	3403.612602	0.020879	0.023002
RS	17	0.389819	1.791746	3643.504963	0.022350	0.024523
RS	18	0.437807	1.685926	4131.038169	0.025341	0.027641
RS	19	0.490495	1.685926	4390.715421	0.026934	0.029290
RS	20	0.548346	1.672370	4688.882993	0.028763	0.031120
RS	21	0.611864	1.672370	4948.871964	0.030358	0.032756
RS	22	0.681605	1.721423	5058.117781	0.031028	0.033320
RS	23	0.758179	1.721423	5302.677573	0.032528	0.034835
RS	24	0.842254	1.823156	5232.901669	0.032100	0.034216
RS	25	0.934567	1.823156	5451.104428	0.033439	0.035540
RS	26	1.035923	1.981354	5210.730859	0.031964	0.033816
RS	27	1.147209	1.981354	5397.151466	0.033108	0.034914
RS	28	1.269397	2.211848	4996.585922	0.030651	0.032171
RS	29	1.403557	2.211848	5151.668128	0.031602	0.033045
RS	30	1.550859	2.543089	4613.027717	0.028298	0.029443
RS	31	1.712594	2.543089	4742.234857	0.029090	0.030130
RS	32	1.890173	3.017448	4106.658567	0.025192	0.025950
RS	33	2.085149	3.017448	4217.897712	0.025874	0.026501
RS	34	2.299228	3.691534	3542.835739	0.021733	0.022125
RS	35	2.534279	3.691534	3643.147387	0.022348	0.022594
RS	36	2.792359	4.631987	2989.512188	0.018339	0.018415
RS	37	3.075722	4.631987	3082.972188	0.018912	0.018836
RS	38	3.386846	5.899663	2500.442011	0.015338	0.015162
RS	39	3.728451	5.899663	2588.234626	0.015877	0.015550
RS	40	4.103524	7.513250	2107.190622	0.012926	0.012556
RS	41	4.515341	7.513250	2189.023723	0.013428	0.012915
RS	42	4.967505	9.394971	1820.620461	0.011168	0.010646
RS	43	5.463966	9.394971	1896.030823	0.011631	0.010976
RS	44	6.009066	11.329688	1637.711276	0.010046	0.009393
RS	45	6.607569	11.329688	1706.434852	0.010468	0.009695
RS	46	7.264708	12.998593	1548.072727	0.009496	0.008715
RS	47	7.986225	12.998593	1609.472276	0.009873	0.008987
RS	48	8.778430	14.106384	1537.654471	0.009432	0.008511
RS	49	9.648247	14.106384	1589.494744	0.009750	0.008742
RS	50	10.603279	14.522261	1588.268738	0.009743	0.008666
RS	51	11.651876	14.522261	1625.142731	0.009969	0.008829
RS	52	12.803203	14.334407	1672.081680	0.010257	0.009018
RS	53	14.067325	14.334407	1684.167913	0.010331	0.009061
RS	54	15.455293	13.529344	1776.558655	0.010898	0.009453
RS	55	16.979240	13.529344	1746.196595	0.010712	0.009291
RS	56	18.652487	13.529344	1697.752226	0.010415	0.009036
RS	57	20.489662	13.529344	1631.005291	0.010005	0.008683
RS	58	22.506824	163.458289	137.838143	0.000846	0.000733
RS	59	24.721607	163.458289	150.755348	0.000925	0.000800
RS	60	27.153371	163.458289	164.800288	0.001011	0.000871
RS	61	29.823374	163.458289	180.050500	0.001104	0.000948
RS	62	32.754957	163.458289	196.583228	0.001206	0.001029
RS	63	35.973745	163.458289	16843.292440	0.103322	0.080205
PA	4+25*2+4+6 0.000747726 0.009992687 35.973745442 1493233.751396036 2459.394551304 68.831962568 11.208520981 4.397663299 2.690601371 2.061275412 1.791746362 1.685926346 1.672369532 1.721422786 1.823155567 1.981353753 2.211847965 2.543088939 3.017447984 3.691533937 4.631986507 5.899662720 7.513250195 9.394971500 11.329688031 12.998592752 14.106383847 14.522260771 14.334407471 13.529344219 163.458288804
//
CC
CC	Brief Description of the file format:
CC	  CC  comments
CC	  MM  useful-messages
CC	  RD  round-of-iterations
CC	  LL  \log[P(sequence)]
CC	  QD  Q-before-opt Q-after-opt
CC	  TR  \theta_0 \rho_0
CC	  RS  k t_k \lambda_k \pi_k \sum_{l\not=k}A_{kl} A_{kk}
CC	  DC  begin end best-k t_k+\Delta_k max-prob
CC
MM	Version: 0.6.5-r67
MM	pattern:4+25*2+4+6, n:63, n_free_lambdas:28
MM	n_iterations:25, skip:1, max_t:5, theta/rho:5
MM	is_decoding:0
MM	n_seqs:43, sum_L:1274103, sum_n:40387
RD	0
LK	0.000000
QD	0.000000 -> 0.000000
RI	inf
TR	0.032212	0.006442
MT	5.000000
MM	C_pi: 1.000000, n_recomb: 8181.836548
RS	0	0.000000	1.000000	52.352484	0.006399	0.000000
RS	1	0.006440	1.000000	55.355927	0.006766	0.000000
RS	2	0.013294	1.000000	58.506709	0.007151	0.000000
RS	3	0.020590	1.000000	61.808752	0.007554	0.000000
RS	4	0.028356	1.000000	65.265603	0.007977	0.000000
RS	5	0.036622	1.000000	68.880341	0.008419	0.000000
RS	6	0.045421	1.000000	72.655482	0.008880	0.000000
RS	7	0.054785	1.000000	76.592868	0.009361	0.000000
RS	8	0.064753	1.000000	80.693551	0.009863	0.000000
RS	9	0.075363	1.000000	84.957656	0.010384	0.000000
RS	10	0.086656	1.000000	89.384238	0.010925	0.000000
RS	11	0.098677	1.000000	93.971127	0.011485	0.000000
RS	12	0.111471	1.000000	98.714758	0.012065	0.000000
RS	13	0.125090	1.000000	103.609986	0.012663	0.000000
RS	14	0.139585	1.000000	108.649898	0.013279	0.000000
RS	15	0.155014	1.000000	113.825609	0.013912	0.000000
RS	16	0.171437	1.000000	119.126049	0.014560	0.000000
RS	17	0.188917	1.000000	124.537749	0.015221	0.000000
RS	18	0.207523	1.000000	130.044617	0.015894	0.000000
RS	19	0.227327	1.000000	135.627721	0.016577	0.000000
RS	20	0.248406	1.000000	141.265073	0.017266	0.000000
RS	21	0.270843	1.000000	146.931427	0.017958	0.000000
RS	22	0.294725	1.000000	152.598098	0.018651	0.000000
RS	23	0.320144	1.000000	158.232799	0.019340	0.000000
RS	24	0.347201	1.000000	163.799524	0.020020	0.000000
RS	25	0.376000	1.000000	169.258472	0.020687	0.000000
RS	26	0.406654	1.000000	174.566033	0.021336	0.000000
RS	27	0.439282	1.000000	179.674846	0.021960	0.000000
RS	28	0.474011	1.000000	184.533946	0.022554	0.000000
RS	29	0.510976	1.000000	189.089007	0.023111	0.000000
RS	30	0.550322	1.000000	193.282714	0.023623	0.000000
RS	31	0.592202	1.000000	197.055257	0.024084	0.000000
RS	32	0.636779	1.000000	200.344979	0.024487	0.000000
RS	33	0.684227	1.000000	203.089183	0.024822	0.000000
RS	34	0.734730	1.000000	205.225106	0.025083	0.000000
RS	35	0.788485	1.000000	206.691073	0.025262	0.000000
RS	36	0.845702	1.000000	207.427819	0.025352	0.000000
RS	37	0.906604	1.000000	207.379984	0.025346	0.000000
RS	38	0.971428	1.000000	206.497755	0.025239	0.000000
RS	39	1.040426	1.000000	204.738626	0.025024	0.000000
RS	40	1.113868	1.000000	202.069253	0.024697	0.000000
RS	41	1.192040	1.000000	198.467328	0.024257	0.000000
RS	42	1.275245	1.000000	193.923424	0.023702	0.000000
RS	43	1.363809	1.000000	188.442721	0.023032	0.000000
RS	44	1.458076	1.000000	182.046532	0.022250	0.000000
RS	45	1.558414	1.000000	174.773507	0.021361	0.000000
RS	46	1.665214	1.000000	166.680431	0.020372	0.000000
RS	47	1.778891	1.000000	157.842493	0.019292	0.000000
RS	48	1.899889	1.000000	148.352921	0.018132	0.000000
RS	49	2.028679	1.000000	138.321918	0.016906	0.000000
RS	50	2.165763	1.000000	127.874812	0.015629	0.000000
RS	51	2.311675	1.000000	117.149419	0.014318	0.000000
RS	52	2.466983	1.000000	106.292624	0.012991	0.000000
RS	53	2.632293	1.000000	95.456270	0.011667	0.000000
RS	54	2.808249	1.000000	84.792475	0.010364	0.000000
RS	55	2.995536	1.000000	74.448588	0.009099	0.000000
RS	56	3.194884	1.000000	64.562023	0.007891	0.000000
RS	57	3.407070	1.000000	55.255264	0.006753	0.000000
RS	58	3.632920	1.000000	46.631380	0.005699	0.000000
RS	59	3.873315	1.000000	38.770339	0.004739	0.000000
RS	60	4.129191	1.000000	31.726430	0.003878	0.000000
RS	61	4.401545	1.000000	25.527010	0.003120	0.000000
RS	62	4.691438	1.000000	20.172715	0.002466	0.000000
RS	63	5.000000	1.000000	56.013825	0.006846	0.000000
PA	4+25*2+4+6 0.032211648 0.006442330 5.000000000 1.000000000 1.000000000 1.000000000 1.000000000 1.000000000 1.000000000 1.000000000 1.000000000 1.000000000 1.000000000 1.000000000 1.000000000 1.000000000 1.000000000 1.000000000 1.000000000 1.000000000 1.000000000 1.000000000 1.000000000 1.000000000 1.000000000 1.000000000 1.000000000 1.000000000 1.000000000 1.000000000 1.000000000
//
IT	7528
RD	1
LK	-140454.008098
QD	-8740.765561 -> -2977.233014
RI	0.1061331872
TR	0.017171	0.003937
MT	11.990130
MM	C_pi: 2.021812, n_recomb: 10100.621624
RS	0	0.000000	0.424138	185.846608	0.018400	0.000528
RS	1	0.007908	0.424138	196.697754	0.019474	0.003749
RS	2	0.016442	0.424138	207.863958	0.020579	0.008368
RS	3	0.025650	0.424138	219.301421	0.021712	0.013469
RS	4	0.035587	0.347975	280.732688	0.027794	0.018784
RS	5	0.046309	0.347975	293.392020	0.029047	0.024075
RS	6	0.057880	0.351054	303.212289	0.030019	0.028923
RS	7	0.070365	0.351054	315.325713	0.031218	0.032914
RS	8	0.083838	0.381588	301.298788	0.029830	0.035794
RS	9	0.098376	0.381588	312.513245	0.030940	0.037470
RS	10	0.114064	0.436647	283.172797	0.028035	0.037965
RS	11	0.130993	0.436647	293.509576	0.029059	0.037421
RS	12	0.149261	0.514027	258.476450	0.025590	0.036128
RS	13	0.168973	0.514027	268.030579	0.026536	0.034472
RS	14	0.190243	0.609774	234.374172	0.023204	0.032782
RS	15	0.213196	0.609774	243.217449	0.024079	0.031206
RS	16	0.237965	0.722717	213.017697	0.021090	0.029742
RS	17	0.264692	0.722717	221.208679	0.021901	0.028333
RS	18	0.293532	0.854704	194.293388	0.019236	0.026936
RS	19	0.324654	0.854704	201.885589	0.019987	0.025538
RS	20	0.358236	1.006920	178.097951	0.017632	0.024148
RS	21	0.394474	1.006920	185.140516	0.018330	0.022785
RS	22	0.433578	1.179199	164.358013	0.016272	0.021471
RS	23	0.475775	1.179199	170.895769	0.016919	0.020217
RS	24	0.521308	1.370897	152.840009	0.015132	0.019026
RS	25	0.570442	1.370897	158.912446	0.015733	0.017897
RS	26	0.623462	1.580929	143.249129	0.014182	0.016827
RS	27	0.680675	1.580929	148.889055	0.014741	0.015818
RS	28	0.742413	1.807266	135.323986	0.013398	0.014871
RS	29	0.809032	1.807266	140.556303	0.013916	0.013985
RS	30	0.880920	2.047203	128.813501	0.012753	0.013162
RS	31	0.958494	2.047203	133.653944	0.013232	0.012400
RS	32	1.042201	2.297979	123.454967	0.012223	0.011695
RS	33	1.132529	2.297979	127.909169	0.012663	0.011045
RS	34	1.230000	2.557161	118.983450	0.011780	0.010445
RS	35	1.335179	2.557161	123.046665	0.012182	0.009892
RS	36	1.448676	2.822824	115.143272	0.011400	0.009382
RS	37	1.571148	2.822824	118.800835	0.011762	0.008911
RS	38	1.703306	3.093689	111.691658	0.011058	0.008478
RS	39	1.845915	3.093689	114.920244	0.011378	0.008078
RS	40	1.999802	3.369102	108.403861	0.010732	0.007711
RS	41	2.165859	3.369102	111.173513	0.011007	0.007375
RS	42	2.345048	3.648926	105.076831	0.010403	0.007068
RS	43	2.538407	3.648926	107.353710	0.010628	0.006791
RS	44	2.747057	3.933647	101.526620	0.010052	0.006541
RS	45	2.972209	3.933647	103.276658	0.010225	0.006319
RS	46	3.215165	4.224792	97.583155	0.009661	0.006124
RS	47	3.477335	4.224792	98.777070	0.009779	0.005955
RS	48	3.760238	4.525673	93.088327	0.009216	0.005810
RS	49	4.065513	4.525673	93.708457	0.009277	0.005688
RS	50	4.394931	4.842461	87.901473	0.008703	0.005587
RS	51	4.750399	4.842461	87.950572	0.008707	0.005505
RS	52	5.133978	5.185162	81.922133	0.008111	0.005441
RS	53	5.547892	5.185162	81.432745	0.008062	0.005395
RS	54	5.994539	5.794214	72.316420	0.007160	0.005366
RS	55	6.476507	5.794214	71.644183	0.007093	0.005354
RS	56	6.996591	5.794214	70.500376	0.006980	0.005360
RS	57	7.557803	5.794214	68.871039	0.006818	0.005383
RS	58	8.163398	8.731828	45.130278	0.004468	0.005424
RS	59	8.816884	8.731828	45.115084	0.004467	0.005483
RS	60	9.522050	8.731828	44.828116	0.004438	0.005559
RS	61	10.282981	8.731828	44.253402	0.004381	0.005655
RS	62	11.104088	8.731828	43.379685	0.004295	0.005783
RS	63	11.990130	8.731828	413.356178	0.040924	0.048194
PA	4+25*2+4+6 0.017170701 0.003936657 11.990129948 0.424138069 0.347974777 0.351053715 0.381587982 0.436646938 0.514026642 0.609773636 0.722717285 0.854703903 1.006919861 1.179199219 1.370897293 1.580928802 1.807266235 2.047203064 2.297979355 2.557161331 2.822823524 3.093688965 3.369101524 3.648925781 3.933647156 4.224792480 4.525672913 4.842460632 5.185161591 5.794214249 8.731827676
//
IT	5294
RD	2
LK	-130823.600184
QD	-4304.456583 -> -1995.486756
RI	0.0924745948
TR	0.012370	0.004685
MT	14.600113
MM	C_pi: 4.212066, n_recomb: 24897.998108
RS	0	0.000000	0.823162	245.674037	0.009867	0.000170
RS	1	0.008244	0.823162	263.173241	0.010570	0.001394
RS	2	0.017167	0.823162	281.677178	0.011313	0.003608
RS	3	0.026825	0.823162	301.202349	0.012097	0.006577
RS	4	0.037280	0.456246	577.326925	0.023188	0.012296
RS	5	0.048597	0.456246	609.005724	0.024460	0.017075
RS	6	0.060846	0.395143	738.536029	0.029662	0.022075
RS	7	0.074106	0.395143	771.999951	0.031007	0.027518
RS	8	0.088458	0.390895	813.234512	0.032663	0.030498
RS	9	0.103994	0.390895	844.631272	0.033924	0.035696
RS	10	0.120810	0.422472	810.309301	0.032545	0.035647
RS	11	0.139013	0.422472	838.676751	0.033685	0.039857
RS	12	0.158716	0.483234	758.478465	0.030463	0.037141
RS	13	0.180043	0.483234	784.181110	0.031496	0.040051
RS	14	0.203129	0.568977	688.633752	0.027658	0.035904
RS	15	0.228117	0.568977	712.136183	0.028602	0.037785
RS	16	0.255165	0.678992	617.348603	0.024795	0.033319
RS	17	0.284444	0.678992	638.955303	0.025663	0.034664
RS	18	0.316135	0.816787	550.046157	0.022092	0.030387
RS	19	0.350439	0.816787	569.968809	0.022892	0.031388
RS	20	0.387571	0.987645	488.746514	0.019630	0.027408
RS	21	0.427765	0.987645	507.143408	0.020369	0.028068
RS	22	0.471271	1.197431	434.326942	0.017444	0.024426
RS	23	0.518364	1.197431	451.324857	0.018127	0.024776
RS	24	0.569339	1.452774	386.811655	0.015536	0.021517
RS	25	0.624516	1.452774	402.522054	0.016167	0.021630
RS	26	0.684241	1.760697	345.829060	0.013890	0.018773
RS	27	0.748891	1.760697	360.356414	0.014473	0.018714
RS	28	0.818869	2.127116	310.980211	0.012490	0.016254
RS	29	0.894616	2.127116	324.426152	0.013030	0.016083
RS	30	0.976608	2.555826	281.805117	0.011318	0.014005
RS	31	1.065358	2.555826	294.269949	0.011819	0.013779
RS	32	1.161425	3.048484	257.705131	0.010350	0.012049
RS	33	1.265410	3.048484	269.285953	0.010816	0.011805
RS	34	1.377968	3.604300	238.032161	0.009560	0.010377
RS	35	1.499805	3.604300	248.819288	0.009994	0.010139
RS	36	1.631685	4.219203	222.187603	0.008924	0.008967
RS	37	1.774437	4.219203	232.261015	0.009329	0.008750
RS	38	1.928957	4.885396	209.643713	0.008420	0.007792
RS	39	2.096214	4.885396	219.069632	0.008799	0.007608
RS	40	2.277260	5.591307	199.940503	0.008030	0.006830
RS	41	2.473230	5.591307	208.767940	0.008385	0.006691
RS	42	2.685354	6.322398	192.661065	0.007738	0.006068
RS	43	2.914966	6.322398	200.918073	0.008070	0.005980
RS	44	3.163505	7.063761	187.378539	0.007526	0.005489
RS	45	3.432533	7.063761	195.068300	0.007835	0.005457
RS	46	3.723738	7.804509	183.595221	0.007374	0.005077
RS	47	4.038948	7.804509	190.693358	0.007659	0.005099
RS	48	4.380144	8.542892	180.698394	0.007258	0.004806
RS	49	4.749465	8.542892	187.154232	0.007517	0.004878
RS	50	5.149232	9.290340	177.957867	0.007147	0.004650
RS	51	5.581954	9.290340	183.702838	0.007378	0.004764
RS	52	6.050347	10.076024	174.531855	0.007010	0.004579
RS	53	6.557352	10.076024	179.497961	0.007209	0.004727
RS	54	7.106152	11.483068	161.882031	0.006502	0.004385
RS	55	7.700193	11.483068	166.277560	0.006678	0.004557
RS	56	8.343203	11.483068	170.055843	0.006830	0.004714
RS	57	9.039221	11.483068	173.108188	0.006953	0.004844
RS	58	9.792614	21.920875	93.394932	0.003751	0.003333
RS	59	10.608114	21.920875	97.442730	0.003914	0.003486
RS	60	11.490840	21.920875	101.357785	0.004071	0.003608
RS	61	12.446334	21.920875	105.084191	0.004221	0.003697
RS	62	13.480593	21.920875	108.560620	0.004360	0.003751
RS	63	14.600113	21.920875	2177.525602	0.087458	0.052564
PA	4+25*2+4+6 0.012369558 0.004685209 14.600112577 0.823161582 0.456245662 0.395142665 0.390894633 0.422472297 0.483233849 0.568977299 0.678991837 0.816786655 0.987645489 1.197430850 1.452773544 1.760696854 2.127116247 2.555825624 3.048484243 3.604299699 4.219202856 4.885396412 5.591306535 6.322397534 7.063761153 7.804509483 8.542892467 9.290339839 10.076024158 11.483067505 21.920875129
//
IT	5680
RD	3
LK	-126994.171923
QD	-2752.889788 -> -1738.661346
RI	0.0711601764
TR	0.009347	0.005609
MT	16.173761
MM	C_pi: 6.473378, n_recomb: 45435.410405
RS	0	0.000000	1.892082	198.111567	0.004360	0.000068
RS	1	0.008418	1.892082	213.801098	0.004706	0.000576
RS	2	0.017545	1.892082	230.643609	0.005076	0.001538
RS	3	0.027441	1.892082	248.708209	0.005474	0.002888
RS	4	0.038169	0.696690	724.193873	0.015939	0.008165
RS	5	0.049801	0.696690	771.644860	0.016983	0.011493
RS	6	0.062412	0.514860	1107.124422	0.024367	0.017429
RS	7	0.076084	0.514860	1167.617371	0.025698	0.021797
RS	8	0.090908	0.460825	1370.117165	0.030155	0.026601
RS	9	0.106979	0.460825	1432.521907	0.031529	0.031230
RS	10	0.124404	0.464767	1480.791390	0.032591	0.033208
RS	11	0.143295	0.464767	1538.971069	0.033872	0.037468
RS	12	0.163776	0.506058	1466.550369	0.032278	0.036416
RS	13	0.185982	0.506058	1519.061334	0.033433	0.039943
RS	14	0.210057	0.575532	1382.473208	0.030427	0.036797
RS	15	0.236159	0.575532	1429.795435	0.031469	0.039528
RS	16	0.264458	0.670645	1268.739236	0.027924	0.035312
RS	17	0.295140	0.670645	1311.643752	0.028868	0.037418
RS	18	0.328404	0.794285	1145.090049	0.025203	0.032811
RS	19	0.364469	0.794285	1184.255927	0.026065	0.034474
RS	20	0.403570	0.952334	1021.930806	0.022492	0.029851
RS	21	0.445962	0.952334	1057.884872	0.023283	0.031146
RS	22	0.491924	1.152792	905.239432	0.019924	0.026707
RS	23	0.541754	1.152792	938.366573	0.020653	0.027664
RS	24	0.595779	1.406238	798.006120	0.017564	0.023531
RS	25	0.654353	1.406238	828.586703	0.018237	0.024195
RS	26	0.717857	1.725835	701.623226	0.015442	0.020450
RS	27	0.786708	1.725835	729.867642	0.016064	0.020871
RS	28	0.861354	2.125915	616.919630	0.013578	0.017568
RS	29	0.942285	2.125915	642.998076	0.014152	0.017803
RS	30	1.030029	2.620350	544.198746	0.011977	0.014965
RS	31	1.125159	2.620350	568.269747	0.012507	0.015072
RS	32	1.228298	3.221516	483.054858	0.010632	0.012691
RS	33	1.340119	3.221516	505.283775	0.011121	0.012717
RS	34	1.461354	3.938441	432.616571	0.009522	0.010755
RS	35	1.592795	3.938441	453.180802	0.009974	0.010736
RS	36	1.735301	4.773582	391.872032	0.008625	0.009142
RS	37	1.889804	4.773582	410.957964	0.009045	0.009104
RS	38	2.057314	5.719495	359.815210	0.007919	0.007826
RS	39	2.238925	5.719495	377.610483	0.008311	0.007791
RS	40	2.435825	6.756338	335.506989	0.007384	0.006781
RS	41	2.649301	6.756338	352.189838	0.007751	0.006763
RS	42	2.880748	7.851965	318.070391	0.007000	0.005977
RS	43	3.131679	7.851965	333.796482	0.007347	0.005988
RS	44	3.403735	8.966539	306.627571	0.006749	0.005388
RS	45	3.698693	8.966539	321.514314	0.007076	0.005437
RS	46	4.018482	10.063160	300.170198	0.006607	0.004987
RS	47	4.365193	10.063160	314.279522	0.006917	0.005078
RS	48	4.741090	11.121347	297.438479	0.006546	0.004746
RS	49	5.148633	11.121347	310.763066	0.006840	0.004878
RS	50	5.590483	12.148447	296.845593	0.006533	0.004631
RS	51	6.069531	12.148447	309.306977	0.006808	0.004801
RS	52	6.588906	13.190285	296.382511	0.006523	0.004605
RS	53	7.152005	13.190285	307.851259	0.006776	0.004802
RS	54	7.762508	15.065580	279.818168	0.006159	0.004406
RS	55	8.424405	15.065580	290.349835	0.006390	0.004612
RS	56	9.142023	15.065580	300.166144	0.006606	0.004805
RS	57	9.920053	15.065580	309.072885	0.006802	0.004972
RS	58	10.763581	35.678879	136.147931	0.002997	0.002715
RS	59	11.678121	35.678879	144.091698	0.003171	0.002852
RS	60	12.669650	35.678879	152.188530	0.003350	0.002967
RS	61	13.744650	35.678879	160.385426	0.003530	0.003058
RS	62	14.910147	35.678879	168.618988	0.003711	0.003122
RS	63	16.173761	35.678879	5133.688488	0.112989	0.055883
PA	4+25*2+4+6 0.009346531 0.005608832 16.173761148 1.892081694 0.696689931 0.514860142 0.460824846 0.464767230 0.506057562 0.575532137 0.670644760 0.794285171 0.952333953 1.152791671 1.406238283 1.725834729 2.125915330 2.620350364 3.221515704 3.938440640 4.773582425 5.719494676 6.756337584 7.851964668 8.966538841 10.063159503 11.121347309 12.148447270 13.190284517 15.065579650 35.678879204
//
IT	5379
RD	4
LK	-125223.848256
QD	-2081.722506 -> -1489.091608
RI	0.0542512142
TR	0.007278	0.006350
MT	17.643998
MM	C_pi: 8.233492, n_recomb: 64913.326834
RS	0	0.000000	4.510015	120.057454	0.001850	0.000028
RS	1	0.008567	4.510015	130.088933	0.002004	0.000238
RS	2	0.017869	4.510015	140.935020	0.002171	0.000642
RS	3	0.027967	4.510015	152.657665	0.002352	0.001220
RS	4	0.038930	1.099522	675.353514	0.010404	0.005250
RS	5	0.050833	1.099522	725.011889	0.011169	0.007455
RS	6	0.063755	0.693697	1227.887013	0.018916	0.013317
RS	7	0.077785	0.693697	1305.327831	0.020109	0.016698
RS	8	0.093016	0.563520	1700.465340	0.026196	0.022534
RS	9	0.109553	0.563520	1790.619696	0.027585	0.026445
RS	10	0.127506	0.531757	1990.915900	0.030670	0.030114
RS	11	0.146997	0.531757	2080.577038	0.032052	0.033965
RS	12	0.168158	0.551290	2091.986161	0.032227	0.034697
RS	13	0.191132	0.551290	2174.818013	0.033503	0.038123
RS	14	0.216074	0.603891	2060.711498	0.031746	0.036472
RS	15	0.243154	0.603891	2135.272560	0.032894	0.039337
RS	16	0.272553	0.683409	1953.242184	0.030090	0.036156
RS	17	0.304471	0.683409	2020.021928	0.031119	0.038490
RS	18	0.339123	0.791028	1804.058359	0.027792	0.034431
RS	19	0.376744	0.791028	1864.109147	0.028717	0.036325
RS	20	0.417588	0.931745	1635.197312	0.025190	0.031852
RS	21	0.461932	0.931745	1689.608175	0.026029	0.033376
RS	22	0.510075	1.113434	1461.387017	0.022513	0.028804
RS	23	0.562342	1.113434	1511.076479	0.023278	0.030001
RS	24	0.619087	1.347507	1291.804598	0.019900	0.025542
RS	25	0.680694	1.347507	1337.473179	0.020604	0.026452
RS	26	0.747579	1.649429	1132.217588	0.017442	0.022259
RS	27	0.820194	1.649429	1174.359139	0.018091	0.022924
RS	28	0.899030	2.037925	986.848733	0.015203	0.019113
RS	29	0.984620	2.037925	1025.786461	0.015802	0.019576
RS	30	1.077543	2.533646	858.568845	0.013226	0.016222
RS	31	1.178428	2.533646	894.520924	0.013780	0.016528
RS	32	1.287955	3.157870	748.559446	0.011532	0.013664
RS	33	1.406866	3.157870	781.710894	0.012042	0.013859
RS	34	1.535964	3.929810	656.634460	0.010116	0.011474
RS	35	1.676123	3.929810	687.186344	0.010586	0.011596
RS	36	1.828290	4.861536	581.829822	0.008963	0.009655
RS	37	1.993493	4.861536	610.020763	0.009397	0.009734
RS	38	2.172850	5.951629	522.777178	0.008053	0.008185
RS	39	2.367573	5.951629	548.882442	0.008456	0.008246
RS	40	2.578978	7.179015	477.959610	0.007363	0.007034
RS	41	2.808496	7.179015	502.274643	0.007738	0.007094
RS	42	3.057677	8.500175	445.841791	0.006868	0.006164
RS	43	3.328206	8.500175	468.655742	0.007220	0.006236
RS	44	3.621912	9.853615	424.883808	0.006545	0.005538
RS	45	3.940781	9.853615	446.446412	0.006878	0.005634
RS	46	4.286969	11.175459	413.386140	0.006368	0.005123
RS	47	4.662816	11.175459	433.869823	0.006684	0.005248
RS	48	5.070863	12.422127	409.290413	0.006305	0.004882
RS	49	5.513869	12.422127	428.754867	0.006605	0.005039
RS	50	5.994828	13.591256	409.989363	0.006316	0.004778
RS	51	6.516994	13.591256	428.362821	0.006599	0.004964
RS	52	7.083894	14.739616	412.056594	0.006348	0.004763
RS	53	7.699364	14.739616	429.154599	0.006611	0.004970
RS	54	8.367562	16.817166	391.532159	0.006032	0.004548
RS	55	9.093008	16.817166	407.332528	0.006275	0.004756
RS	56	9.880605	16.817166	422.223219	0.006504	0.004951
RS	57	10.735678	16.817166	435.923243	0.006715	0.005123
RS	58	11.664008	48.952504	156.990212	0.002418	0.002259
RS	59	12.671872	48.952504	167.355998	0.002578	0.002382
RS	60	13.766083	48.952504	178.125298	0.002744	0.002493
RS	61	14.954038	48.952504	189.263150	0.002916	0.002589
RS	62	16.243770	48.952504	200.723375	0.003092	0.002667
RS	63	17.643998	48.952504	7952.364085	0.122507	0.059766
PA	4+25*2+4+6 0.007278375 0.006349681 17.643997553 4.510015090 1.099521933 0.693696659 0.563520031 0.531757119 0.551290086 0.603891163 0.683409432 0.791028062 0.931744686 1.113433588 1.347506776 1.649429490 2.037925338 2.533646418 3.157870418 3.929810315 4.861535623 5.951628784 7.179015016 8.500174687 9.853614574 11.175458707 12.422127147 13.591256119 14.739615500 16.817165782 48.952503972
//
IT	5221
RD	5
LK	-124131.621406
QD	-1658.310847 -> -1234.205629
RI	0.0418949367
TR	0.005804	0.006919
MT	19.107682
MM	C_pi: 9.626172, n_recomb: 82119.471987
RS	0	0.000000	10.855473	63.697717	0.000776	0.000012
RS	1	0.008704	10.855473	69.186246	0.000843	0.000099
RS	2	0.018166	10.855473	75.142430	0.000915	0.000269
RS	3	0.028451	10.855473	81.605157	0.000994	0.000513
RS	4	0.039631	1.752686	547.263949	0.006664	0.003355
RS	5	0.051785	1.752686	590.634918	0.007192	0.004790
RS	6	0.064996	0.945065	1177.320305	0.014337	0.010058
RS	7	0.079357	0.945065	1259.727838	0.015340	0.012638
RS	8	0.094969	0.699172	1813.728897	0.022086	0.018802
RS	9	0.111939	0.699172	1922.412967	0.023410	0.022060
RS	10	0.130386	0.619803	2289.303475	0.027878	0.026827
RS	11	0.150439	0.619803	2406.142479	0.029301	0.030234
RS	12	0.172237	0.613905	2545.303160	0.030995	0.032419
RS	13	0.195933	0.613905	2657.875605	0.032366	0.035611
RS	14	0.221691	0.649126	2618.888628	0.031891	0.035381
RS	15	0.249691	0.649126	2721.848967	0.033145	0.038186
RS	16	0.280128	0.714022	2567.611726	0.031267	0.036178
RS	17	0.313215	0.714022	2659.705834	0.032388	0.038557
RS	18	0.349181	0.807377	2433.964112	0.029639	0.035333
RS	19	0.388278	0.807377	2515.839499	0.030636	0.037314
RS	20	0.430778	0.932769	2249.604490	0.027394	0.033335
RS	21	0.476977	0.932769	2322.661170	0.028284	0.034958
RS	22	0.527197	1.097151	2038.515851	0.024824	0.030589
RS	23	0.581788	1.097151	2104.279409	0.025625	0.031894
RS	24	0.641131	1.311480	1817.655407	0.022134	0.027410
RS	25	0.705640	1.311480	1877.476310	0.022863	0.028440
RS	26	0.775763	1.591543	1599.013155	0.019472	0.024053
RS	27	0.851989	1.591543	1653.935573	0.020141	0.024846
RS	28	0.934851	1.957757	1392.022853	0.016951	0.020728
RS	29	1.024925	1.957757	1442.742069	0.017569	0.021321
RS	30	1.122838	2.434357	1203.917333	0.014661	0.017602
RS	31	1.229274	2.434357	1250.834391	0.015232	0.018030
RS	32	1.344975	3.048350	1039.095806	0.012653	0.014788
RS	33	1.470746	3.048350	1082.441993	0.013181	0.015092
RS	34	1.607464	3.826601	899.359597	0.010952	0.012355
RS	35	1.756082	3.826601	939.321271	0.011438	0.012570
RS	36	1.917636	4.789816	784.636621	0.009555	0.010325
RS	37	2.093252	4.789816	821.439733	0.010003	0.010484
RS	38	2.284153	5.943961	693.615619	0.008446	0.008690
RS	39	2.491670	5.943961	727.559991	0.008860	0.008817
RS	40	2.717250	7.270675	624.303833	0.007602	0.007417
RS	41	2.962464	7.270675	655.754142	0.007985	0.007531
RS	42	3.229022	8.720839	574.428646	0.006995	0.006463
RS	43	3.518781	8.720839	603.776283	0.007352	0.006578
RS	44	3.833760	10.217274	541.637932	0.006596	0.005785
RS	45	4.176156	10.217274	569.246079	0.006932	0.005911
RS	46	4.548354	11.673487	523.378393	0.006373	0.005339
RS	47	4.952948	11.673487	549.517165	0.006692	0.005484
RS	48	5.392758	13.024364	516.647413	0.006291	0.005082
RS	49	5.870849	13.024364	541.430695	0.006593	0.005251
RS	50	6.390553	14.256599	517.673693	0.006304	0.004971
RS	51	6.955493	14.256599	541.019201	0.006588	0.005161
RS	52	7.569605	15.433771	521.427850	0.006350	0.004948
RS	53	8.237169	15.433771	543.076014	0.006613	0.005150
RS	54	8.962839	17.574330	496.412320	0.006045	0.004703
RS	55	9.751670	17.574330	516.355039	0.006288	0.004900
RS	56	10.609163	17.574330	535.038691	0.006515	0.005084
RS	57	11.541291	17.574330	552.086377	0.006723	0.005243
RS	58	12.554552	62.183372	163.894190	0.001996	0.001880
RS	59	13.656008	62.183372	175.562239	0.002138	0.001988
RS	60	14.853334	62.183372	187.817693	0.002287	0.002091
RS	61	16.154877	62.183372	200.645580	0.002443	0.002185
RS	62	17.569706	62.183372	214.020660	0.002606	0.002269
RS	63	19.107682	62.183372	10296.989309	0.125390	0.063624
PA	4+25*2+4+6 0.005803646 0.006918536 19.107681710 10.855472742 1.752685980 0.945064540 0.699172070 0.619802692 0.613904951 0.649125798 0.714022293 0.807377053 0.932768776 1.097151134 1.311479727 1.591542604 1.957756960 2.434356907 3.048349797 3.826600775 4.789816363 5.943961332 7.270675185 8.720838955 10.217274461 11.673487275 13.024364139 14.256599367 15.433770675 17.574330454 62.183372330
//
IT	5084
RD	6
LK	-123332.301994
QD	-1339.049297 -> -1013.351950
RI	0.0332644980
TR	0.004710	0.007352
MT	20.587969
MM	C_pi: 10.832173, n_recomb: 97585.293719
RS	0	0.000000	26.032218	31.835910	0.000326	0.000005
RS	1	0.008832	26.032218	34.636625	0.000355	0.000042
RS	2	0.018444	26.032218	37.682661	0.000386	0.000114
RS	3	0.028906	26.032218	40.995312	0.000420	0.000218
RS	4	0.040291	2.789461	415.376809	0.004257	0.002161
RS	5	0.052682	2.789461	449.993313	0.004611	0.003093
RS	6	0.066167	1.287719	1052.355844	0.010784	0.007612
RS	7	0.080843	1.287719	1131.818191	0.011598	0.009575
RS	8	0.096816	0.870419	1793.194704	0.018376	0.015643
RS	9	0.114199	0.870419	1911.431961	0.019587	0.018346
RS	10	0.133117	0.727674	2427.066506	0.024871	0.023731
RS	11	0.153707	0.727674	2564.750531	0.026282	0.026724
RS	12	0.176114	0.691125	2843.651981	0.029140	0.029972
RS	13	0.200501	0.691125	2983.165831	0.030570	0.032909
RS	14	0.227042	0.707567	3048.371247	0.031238	0.033868
RS	15	0.255927	0.707567	3179.558025	0.032582	0.036556
RS	16	0.287364	0.758297	3087.883619	0.031643	0.035643
RS	17	0.321576	0.758297	3206.434169	0.032858	0.038000
RS	18	0.358811	0.839034	3004.347809	0.030787	0.035659
RS	19	0.399334	0.839034	3109.433426	0.031864	0.037667
RS	20	0.443436	0.951649	2834.294097	0.029044	0.034314
RS	21	0.491434	0.951649	2926.976516	0.029994	0.035985
RS	22	0.543670	1.101910	2608.947349	0.026735	0.031989
RS	23	0.600520	1.101910	2691.102858	0.027577	0.033351
RS	24	0.662392	1.299891	2352.774147	0.024110	0.029019
RS	25	0.729728	1.299891	2426.431197	0.024865	0.030112
RS	26	0.803011	1.560931	2084.600251	0.021362	0.025696
RS	27	0.882767	1.560931	2151.548443	0.022048	0.026560
RS	28	0.969567	1.905829	1820.130960	0.018652	0.022278
RS	29	1.064033	1.905829	1881.688265	0.019282	0.022946
RS	30	1.166843	2.360521	1572.291135	0.016112	0.018974
RS	31	1.278733	2.360521	1629.252871	0.016696	0.019479
RS	32	1.400506	2.955429	1350.156700	0.013836	0.015943
RS	33	1.533033	2.955429	1402.920773	0.014376	0.016319
RS	34	1.677266	3.722686	1158.855261	0.011875	0.013288
RS	35	1.834238	3.722686	1207.622051	0.012375	0.013569
RS	36	2.005074	4.689738	1000.220111	0.010250	0.011059
RS	37	2.190998	4.689738	1045.171615	0.010710	0.011276
RS	38	2.393344	5.869351	873.601231	0.008952	0.009260
RS	39	2.613561	5.869351	915.007206	0.009376	0.009436
RS	40	2.853228	7.247301	776.787503	0.007960	0.007861
RS	41	3.114064	7.247301	815.028577	0.008352	0.008015
RS	42	3.397936	8.772279	706.810758	0.007243	0.006818
RS	43	3.706881	8.772279	742.338477	0.007607	0.006964
RS	44	4.043113	10.356204	660.425428	0.006768	0.006079
RS	45	4.409041	10.356204	693.684864	0.007108	0.006228
RS	46	4.807289	11.894538	634.102157	0.006498	0.005594
RS	47	5.240710	11.894538	665.434892	0.006819	0.005754
RS	48	5.712413	13.303514	623.766257	0.006392	0.005315
RS	49	6.225777	13.303514	653.313312	0.006695	0.005490
RS	50	6.784483	14.559250	624.346898	0.006398	0.005190
RS	51	7.392534	14.559250	651.983421	0.006681	0.005378
RS	52	8.054290	15.729103	629.054034	0.006446	0.005152
RS	53	8.774494	15.729103	654.411623	0.006706	0.005344
RS	54	9.558307	17.863479	598.982698	0.006138	0.004871
RS	55	10.411349	17.863479	622.147018	0.006375	0.005055
RS	56	11.339732	17.863479	643.541369	0.006595	0.005222
RS	57	12.350113	17.863479	662.682207	0.006791	0.005364
RS	58	13.449732	75.917759	163.901984	0.001680	0.001581
RS	59	14.646473	75.917759	176.232724	0.001806	0.001677
RS	60	15.948911	75.917759	189.284681	0.001940	0.001770
RS	61	17.366384	75.917759	203.061472	0.002081	0.001860
RS	62	18.909050	75.917759	217.558076	0.002229	0.001944
RS	63	20.587969	75.917759	12288.835778	0.125929	0.067083
PA	4+25*2+4+6 0.004710203 0.007352291 20.587968705 26.032217570 2.789461242 1.287718662 0.870419472 0.727673940 0.691124944 0.707567028 0.758297319 0.839033795 0.951648747 1.101909819 1.299890513 1.560931346 1.905829284 2.360521260 2.955429108 3.722685622 4.689737698 5.869351176 7.247301156 8.772278611 10.356203732 11.894538265 13.303513728 14.559249725 15.729103210 17.863479305 75.917759300
//
IT	4913
RD	7
LK	-122714.230984
QD	-1090.014546 -> -834.311302
RI	0.0272652521
TR	0.003879	0.007683
MT	22.079737
MM	C_pi: 11.930691, n_recomb: 111676.920909
RS	0	0.000000	61.718386	15.488477	0.000139	0.000002
RS	1	0.008953	61.718386	16.873140	0.000151	0.000018
RS	2	0.018707	61.718386	18.381400	0.000165	0.000049
RS	3	0.029334	61.718386	20.024256	0.000179	0.000094
RS	4	0.040913	4.404926	305.230127	0.002733	0.001409
RS	5	0.053528	4.404926	331.579263	0.002969	0.002017
RS	6	0.067272	1.744995	906.678634	0.008119	0.005802
RS	7	0.082248	1.744995	979.091492	0.008767	0.007300
RS	8	0.098563	1.080957	1700.108870	0.015223	0.013048
RS	9	0.116340	1.080957	1820.892407	0.016305	0.015294
RS	10	0.135708	0.855094	2455.307260	0.021986	0.020960
RS	11	0.156810	0.855094	2607.263159	0.023346	0.023587
RS	12	0.179801	0.781255	3019.170836	0.027035	0.027572
RS	13	0.204850	0.781255	3181.442912	0.028488	0.030266
RS	14	0.232142	0.776618	3362.012538	0.030105	0.032167
RS	15	0.261877	0.776618	3519.823068	0.031518	0.034726
RS	16	0.294274	0.812837	3511.828043	0.031446	0.034764
RS	17	0.329572	0.812837	3657.083778	0.032747	0.037077
RS	18	0.368030	0.881804	3503.311827	0.031370	0.035570
RS	19	0.409930	0.881804	3632.759495	0.032529	0.037584
RS	20	0.455582	0.983417	3372.568820	0.030199	0.034882
RS	21	0.505321	0.983417	3486.138168	0.031216	0.036583
RS	22	0.559512	1.122133	3154.810895	0.028249	0.033034
RS	23	0.618555	1.122133	3254.232479	0.029140	0.034434
RS	24	0.682884	1.307014	2880.457611	0.025793	0.030353
RS	25	0.752973	1.307014	2968.239838	0.026579	0.031487
RS	26	0.829335	1.552682	2574.745208	0.023055	0.027148
RS	27	0.912535	1.552682	2653.461403	0.023760	0.028054
RS	28	1.003182	1.879740	2259.925659	0.020236	0.023707
RS	29	1.101945	1.879740	2331.699801	0.020879	0.024421
RS	30	1.209550	2.314835	1955.390504	0.017509	0.020282
RS	31	1.326788	2.314835	2021.634833	0.018103	0.020835
RS	32	1.454522	2.890374	1676.010354	0.015008	0.017073
RS	33	1.593691	2.890374	1737.464300	0.015558	0.017498
RS	34	1.745320	3.642010	1431.445225	0.012818	0.014223
RS	35	1.910523	3.642010	1488.412014	0.013328	0.014551
RS	36	2.090516	4.602239	1226.444640	0.010982	0.011809
RS	37	2.286624	4.602239	1279.074799	0.011453	0.012070
RS	38	2.500287	5.789509	1061.713490	0.009507	0.009853
RS	39	2.733079	5.789509	1110.215238	0.009941	0.010068
RS	40	2.986712	7.193847	935.190102	0.008374	0.008331
RS	41	3.263052	7.193847	979.914753	0.008775	0.008518
RS	42	3.564130	8.763524	843.341109	0.007552	0.007198
RS	43	3.892164	8.763524	884.757859	0.007922	0.007369
RS	44	4.249564	10.402667	782.023684	0.007003	0.006396
RS	45	4.638961	10.402667	820.623895	0.007348	0.006563
RS	46	5.063219	11.992251	746.658000	0.006686	0.005871
RS	47	5.525459	11.992251	782.822900	0.007010	0.006042
RS	48	6.029081	13.432498	732.000488	0.006555	0.005567
RS	49	6.577790	13.432498	765.864493	0.006858	0.005746
RS	50	7.175622	14.689513	731.575560	0.006551	0.005425
RS	51	7.826976	14.689513	762.931378	0.006832	0.005610
RS	52	8.536643	15.832062	736.707983	0.006597	0.005371
RS	53	9.309843	15.832062	765.035820	0.006850	0.005553
RS	54	10.152264	17.916602	701.345097	0.006280	0.005057
RS	55	11.070103	17.916602	726.887700	0.006509	0.005227
RS	56	12.070112	17.916602	749.988524	0.006716	0.005378
RS	57	13.159647	17.916602	770.048876	0.006895	0.005501
RS	58	14.346724	90.308793	160.574794	0.001438	0.001349
RS	59	15.640075	90.308793	173.198199	0.001551	0.001434
RS	60	17.049213	90.308793	186.640658	0.001671	0.001520
RS	61	18.584505	90.308793	200.922182	0.001799	0.001604
RS	62	20.257245	90.308793	216.056015	0.001935	0.001686
RS	63	22.079737	90.308793	14033.374576	0.125660	0.070011
PA	4+25*2+4+6 0.003879363 0.007683449 22.079737243 61.718385964 4.404926403 1.744994513 1.080956896 0.855093701 0.781255342 0.776617799 0.812836531 0.881803814 0.983417081 1.122132628 1.307013669 1.552682157 1.879740308 2.314834921 2.890373512 3.642010203 4.602238612 5.789509156 7.193847112 8.763523700 10.402667470 11.992251309 13.432498344 14.689513283 15.832062492 17.916601629 90.308792810
//
IT	4597
RD	8
LK	-122227.167977
QD	-894.063093 -> -690.251081
RI	0.0229926654
TR	0.003237	0.007940
MT	23.563764
MM	C_pi: 12.933185, n_recomb: 124441.924447
RS	0	0.000000	143.997717	7.450929	0.000060	0.000001
RS	1	0.009065	143.997717	8.126098	0.000065	0.000008
RS	2	0.018951	143.997717	8.862425	0.000071	0.000022
RS	3	0.029733	143.997717	9.665446	0.000078	0.000042
RS	4	0.041493	6.873246	220.646887	0.001773	0.000932
RS	5	0.054319	6.873246	240.191509	0.001930	0.001334
RS	6	0.068307	2.343382	765.121727	0.006148	0.004469
RS	7	0.083564	2.343382	828.870041	0.006661	0.005618
RS	8	0.100203	1.334529	1571.169562	0.012626	0.010947
RS	9	0.118351	1.334529	1689.533493	0.013577	0.012819
RS	10	0.138143	1.002006	2410.181485	0.019368	0.018547
RS	11	0.159730	1.002006	2570.358873	0.020655	0.020854
RS	12	0.183274	0.883108	3098.602233	0.024900	0.025326
RS	13	0.208952	0.883108	3278.677681	0.026347	0.027793
RS	14	0.236957	0.854435	3573.746114	0.028718	0.030423
RS	15	0.267501	0.854435	3755.245876	0.030177	0.032852
RS	16	0.300813	0.875184	3841.358814	0.030869	0.033690
RS	17	0.337145	0.875184	4012.302647	0.032242	0.035951
RS	18	0.376771	0.932557	3923.555215	0.031529	0.035197
RS	19	0.419988	0.932557	4077.650766	0.032768	0.037208
RS	20	0.467123	1.024167	3851.302342	0.030949	0.035136
RS	21	0.518531	1.024167	3986.624371	0.032036	0.036859
RS	22	0.574598	1.153062	3660.170237	0.029413	0.033780
RS	23	0.635748	1.153062	3777.713895	0.030357	0.035213
RS	24	0.702441	1.327246	3384.289741	0.027196	0.031433
RS	25	0.775179	1.327246	3486.683773	0.028019	0.032600
RS	26	0.854510	1.560545	3054.122193	0.024543	0.028403
RS	27	0.941033	1.560545	3144.602329	0.025270	0.029341
RS	28	1.035399	1.873121	2698.086291	0.021681	0.024997
RS	29	1.138318	1.873121	2779.652550	0.022337	0.025742
RS	30	1.250567	2.291818	2342.263016	0.018822	0.021499
RS	31	1.372991	2.291818	2417.119422	0.019424	0.022085
RS	32	1.506512	2.850163	2008.037358	0.016136	0.018151
RS	33	1.652136	2.850163	2077.446902	0.016694	0.018610
RS	34	1.810960	3.586173	1710.540616	0.013746	0.015131
RS	35	1.984181	3.586173	1775.033257	0.014264	0.015494
RS	36	2.173104	4.536034	1458.366462	0.011719	0.012550
RS	37	2.379152	4.536034	1518.110536	0.012199	0.012844
RS	38	2.603878	5.722768	1254.264707	0.010079	0.010447
RS	39	2.848974	5.722768	1309.401283	0.010522	0.010692
RS	40	3.116287	7.140197	1096.755167	0.008813	0.008807
RS	41	3.407831	7.140197	1147.574292	0.009222	0.009020
RS	42	3.725803	8.736901	981.941231	0.007891	0.007585
RS	43	4.072597	8.736901	1028.891697	0.008268	0.007778
RS	44	4.450827	10.411160	904.839804	0.007271	0.006722
RS	45	4.863342	10.411160	948.423179	0.007621	0.006905
RS	46	5.313249	12.031937	859.805679	0.006909	0.006158
RS	47	5.803940	12.031937	900.408230	0.007236	0.006338
RS	48	6.339109	13.485533	840.373520	0.006753	0.005829
RS	49	6.922789	13.485533	878.085199	0.007056	0.006011
RS	50	7.559378	14.728535	838.601625	0.006739	0.005671
RS	51	8.253671	14.728535	873.087193	0.007016	0.005853
RS	52	9.010899	15.829247	843.850975	0.006781	0.005602
RS	53	9.836767	15.829247	874.388744	0.007026	0.005775
RS	54	10.737497	17.828590	803.457851	0.006456	0.005259
RS	55	11.719875	17.828590	830.487026	0.006674	0.005416
RS	56	12.791301	17.828590	854.245487	0.006865	0.005551
RS	57	13.959847	17.828590	874.015812	0.007023	0.005655
RS	58	15.234318	105.155917	155.660929	0.001251	0.001168
RS	59	16.624315	105.155917	168.349745	0.001353	0.001245
RS	60	18.140310	105.155917	181.928175	0.001462	0.001324
RS	61	19.793724	105.155917	196.430214	0.001578	0.001403
RS	62	21.597013	105.155917	211.884956	0.001703	0.001482
RS	63	23.563764	105.155917	15563.288616	0.125065	0.072403
PA	4+25*2+4+6 0.003236872 0.007939641 23.563764173 143.997716924 6.873245558 2.343381904 1.334528839 1.002005847 0.883107710 0.854435409 0.875184365 0.932557049 1.024167023 1.153062077 1.327246295 1.560544956 1.873120911 2.291818498 2.850163433 3.586173133 4.536034381 5.722767607 7.140197320 8.736900733 10.411159638 12.031936665 13.485532691 14.728535385 15.829246597 17.828589606 105.155917326
//
IT	5103
RD	9
LK	-121837.241497
QD	-737.802595 -> -572.240565
RI	0.0198354407
TR	0.002731	0.008143
MT	25.019713
MM	C_pi: 13.826862, n_recomb: 135807.678760
RS	0	0.000000	329.342854	3.579057	0.000026	0.000000
RS	1	0.009168	329.342854	3.907225	0.000029	0.000004
RS	2	0.019177	329.342854	4.265487	0.000031	0.000010
RS	3	0.030103	329.342854	4.656603	0.000034	0.000019
RS	4	0.042031	10.562983	158.406439	0.001166	0.000628
RS	5	0.055052	10.562983	172.715959	0.001272	0.000897
RS	6	0.069267	3.110944	638.224647	0.004699	0.003486
RS	7	0.084786	3.110944	693.157768	0.005104	0.004375
RS	8	0.101727	1.634236	1428.559101	0.010519	0.009258
RS	9	0.120221	1.634236	1541.303518	0.011349	0.010825
RS	10	0.140411	1.168211	2317.598996	0.017065	0.016477
RS	11	0.162452	1.168211	2480.882252	0.018268	0.018505
RS	12	0.186514	0.995730	3104.058206	0.022856	0.023278
RS	13	0.212782	0.995730	3296.812459	0.024276	0.025535
RS	14	0.241457	0.939667	3697.661790	0.027227	0.028717
RS	15	0.272762	0.939667	3898.994245	0.028710	0.031019
RS	16	0.306937	0.943618	4081.412114	0.030053	0.032520
RS	17	0.344245	0.943618	4275.847881	0.031485	0.034723
RS	18	0.384974	0.989125	4261.937726	0.031382	0.034634
RS	19	0.429437	0.989125	4439.914096	0.032693	0.036638
RS	20	0.477975	1.071193	4261.339987	0.031378	0.035154
RS	21	0.530964	1.071193	4418.549332	0.032535	0.036896
RS	22	0.588811	1.191339	4112.212662	0.030280	0.034284
RS	23	0.651962	1.191339	4248.355075	0.031282	0.035746
RS	24	0.720902	1.356492	3849.842775	0.028348	0.032292
RS	25	0.796163	1.356492	3967.233834	0.029212	0.033488
RS	26	0.878323	1.579661	3508.310813	0.025833	0.029474
RS	27	0.968016	1.579661	3610.607050	0.026586	0.030438
RS	28	1.065932	1.880485	3121.300125	0.022983	0.026146
RS	29	1.172825	1.880485	3212.331825	0.023654	0.026914
RS	30	1.289518	2.285734	2721.347697	0.020038	0.022616
RS	31	1.416909	2.285734	2804.207306	0.020648	0.023225
RS	32	1.555980	2.829559	2336.631114	0.017205	0.019161
RS	33	1.707801	2.829559	2413.258515	0.017770	0.019645
RS	34	1.873540	3.551556	1988.413342	0.014641	0.015998
RS	35	2.054475	3.551556	2059.696642	0.015166	0.016387
RS	36	2.251998	4.490612	1689.879626	0.012443	0.013267
RS	37	2.467630	4.490612	1756.077486	0.012931	0.013587
RS	38	2.703031	5.673328	1446.458079	0.010651	0.011028
RS	39	2.960014	5.673328	1507.661443	0.011101	0.011298
RS	40	3.240557	7.096699	1257.689548	0.009261	0.009278
RS	41	3.546820	7.096699	1314.110428	0.009676	0.009511
RS	42	3.881161	8.709780	1119.558403	0.008244	0.007971
RS	43	4.246155	8.709780	1171.594863	0.008627	0.008181
RS	44	4.644612	10.406086	1026.357053	0.007557	0.007050
RS	45	5.079600	10.406086	1074.487455	0.007912	0.007245
RS	46	5.554467	12.044283	971.409143	0.007153	0.006447
RS	47	6.072870	12.044283	1015.990021	0.007481	0.006635
RS	48	6.638801	13.498279	947.026512	0.006973	0.006096
RS	49	7.256616	13.498279	988.063725	0.007275	0.006280
RS	50	7.931072	14.715585	943.787562	0.006949	0.005924
RS	51	8.667364	14.715585	980.768699	0.007222	0.006102
RS	52	9.471158	15.762594	949.063091	0.006988	0.005844
RS	53	10.348645	15.762594	981.006823	0.007224	0.006006
RS	54	11.306579	17.646087	904.421722	0.006660	0.005479
RS	55	12.352338	17.646087	931.967502	0.006862	0.005622
RS	56	13.493972	17.646087	955.266881	0.007034	0.005740
RS	57	14.740271	17.646087	973.486753	0.007168	0.005823
RS	58	16.100832	120.064718	150.140482	0.001106	0.001027
RS	59	17.586129	120.064718	162.756131	0.001198	0.001098
RS	60	19.207598	120.064718	176.311075	0.001298	0.001170
RS	61	20.977725	120.064718	190.850907	0.001405	0.001244
RS	62	22.910137	120.064718	206.418060	0.001520	0.001320
RS	63	25.019713	120.064718	16877.535628	0.124275	0.074314
PA	4+25*2+4+6 0.002730914 0.008142948 25.019712732 329.342854153 10.562983397 3.110944202 1.634235801 1.168211136 0.995729680 0.939667414 0.943618238 0.989125408 1.071193246 1.191338544 1.356491696 1.579660804 1.880485128 2.285733653 2.829559346 3.551556331 4.490612436 5.673328061 7.096698727 8.709779559 10.406085993 12.044283280 13.498279357 14.715584765 15.762594222 17.646087219 120.064718426
//
IT	5839
RD	10
LK	-121518.755146
QD	-610.837683 -> -473.213361
RI	0.0174047693
TR	0.002324	0.008310
MT	26.430110
MM	C_pi: 14.595811, n_recomb: 145702.617729
RS	0	0.000000	735.532458	1.729974	0.000012	0.000000
RS	1	0.009263	735.532458	1.890268	0.000013	0.000002
RS	2	0.019383	735.532458	2.065420	0.000014	0.000005
RS	3	0.030442	735.532458	2.256807	0.000015	0.000009
RS	4	0.042524	15.951057	113.662813	0.000780	0.000431
RS	5	0.055726	15.951057	124.090715	0.000852	0.000614
RS	6	0.070150	4.075328	529.455644	0.003634	0.002758
RS	7	0.085911	4.075328	576.201111	0.003955	0.003453
RS	8	0.103131	1.982297	1285.567875	0.008823	0.007903
RS	9	0.121947	1.982297	1390.880265	0.009546	0.009221
RS	10	0.142505	1.353312	2196.434411	0.015075	0.014714
RS	11	0.164967	1.353312	2358.800739	0.016189	0.016500
RS	12	0.189511	1.118319	3054.224432	0.020962	0.021437
RS	13	0.216327	1.118319	3254.836336	0.022339	0.023501
RS	14	0.245628	1.031338	3747.972397	0.025723	0.027091
RS	15	0.277642	1.031338	3964.847716	0.027212	0.029268
RS	16	0.312622	1.016957	4239.760748	0.029099	0.031312
RS	17	0.350842	1.016957	4454.638193	0.030573	0.033456
RS	18	0.392603	1.050064	4519.612763	0.031019	0.033947
RS	19	0.438231	1.050064	4719.765388	0.032393	0.035938
RS	20	0.488086	1.122696	4598.284841	0.031559	0.034995
RS	21	0.542559	1.122696	4776.733236	0.032784	0.036753
RS	22	0.602078	1.234720	4502.561825	0.030902	0.034591
RS	23	0.667109	1.234720	4657.260631	0.031964	0.036081
RS	24	0.738164	1.391966	4266.429738	0.029282	0.032960
RS	25	0.815801	1.391966	4398.948784	0.030191	0.034185
RS	26	0.900629	1.606635	3925.768190	0.026944	0.030379
RS	27	0.993315	1.606635	4039.875828	0.027727	0.031367
RS	28	1.094586	1.897823	3518.304580	0.024147	0.027160
RS	29	1.205237	1.897823	3618.521358	0.024835	0.027949
RS	30	1.326138	2.292102	3082.412028	0.021156	0.023632
RS	31	1.458237	2.292102	3172.732459	0.021775	0.024260
RS	32	1.602572	2.823948	2653.002209	0.018208	0.020100
RS	33	1.760277	2.823948	2736.146199	0.018779	0.020603
RS	34	1.932589	3.534029	2257.804784	0.015496	0.016817
RS	35	2.120863	3.534029	2335.135793	0.016027	0.017226
RS	36	2.326575	4.463229	1915.133679	0.013144	0.013953
RS	37	2.551342	4.463229	1987.081783	0.013638	0.014293
RS	38	2.796929	5.640914	1633.631576	0.011212	0.011590
RS	39	3.065264	5.640914	1700.270734	0.011669	0.011880
RS	40	3.358453	7.066636	1414.265947	0.009707	0.009736
RS	41	3.678801	7.066636	1475.727772	0.010128	0.009988
RS	42	4.028821	8.689753	1253.175420	0.008601	0.008351
RS	43	4.411262	8.689753	1309.786463	0.008989	0.008576
RS	44	4.829128	10.399607	1144.074012	0.007852	0.007374
RS	45	5.285700	10.399607	1196.261305	0.008210	0.007581
RS	46	5.784563	12.045715	1079.332245	0.007408	0.006736
RS	47	6.329634	12.045715	1127.390409	0.007738	0.006931
RS	48	6.925194	13.490683	1050.087153	0.007207	0.006365
RS	49	7.575919	13.490683	1093.899186	0.007508	0.006551
RS	50	8.286919	14.673336	1045.469036	0.007175	0.006183
RS	51	9.063776	14.673336	1084.294859	0.007442	0.006357
RS	52	9.912592	15.657067	1050.884754	0.007213	0.006094
RS	53	10.840031	15.657067	1083.419752	0.007436	0.006247
RS	54	11.853377	17.399056	1003.231568	0.006885	0.005715
RS	55	12.960586	17.399056	1030.272789	0.007071	0.005844
RS	56	14.170353	17.399056	1051.963338	0.007220	0.005943
RS	57	15.492177	17.399056	1067.364785	0.007326	0.006004
RS	58	16.936439	134.549889	144.642166	0.000993	0.000916
RS	59	18.514478	134.549889	157.109987	0.001078	0.000982
RS	60	20.238687	134.549889	170.551383	0.001171	0.001050
RS	61	22.122605	134.549889	185.021367	0.001270	0.001120
RS	62	24.181024	134.549889	200.573331	0.001377	0.001192
RS	63	26.430110	134.549889	17969.084435	0.123327	0.075828
PA	4+25*2+4+6 0.002324071 0.008310078 26.430110228 735.532458030 15.951056788 4.075327826 1.982297343 1.353311832 1.118319240 1.031337604 1.016957303 1.050063757 1.122696438 1.234719552 1.391966202 1.606635117 1.897823432 2.292102072 2.823947860 3.534028885 4.463228538 5.640913712 7.066635541 8.689753086 10.399607471 12.045714763 13.490682700 14.673335783 15.657066906 17.399055696 134.549888993
//
IT	6483
RD	11
LK	-121252.440917
QD	-505.517627 -> -388.351664
RI	0.0154529172
TR	0.001990	0.008454
MT	27.774974
MM	C_pi: 15.224905, n_recomb: 154077.053752
RS	0	0.000000	1603.889574	0.843775	0.000005	0.000000
RS	1	0.009349	1603.889574	0.922689	0.000006	0.000001
RS	2	0.019571	1603.889574	1.008985	0.000007	0.000002
RS	3	0.030749	1603.889574	1.103357	0.000007	0.000004
RS	4	0.042972	23.634163	81.858212	0.000531	0.000302
RS	5	0.056338	23.634163	89.463065	0.000581	0.000429
RS	6	0.070953	5.262629	438.559621	0.002846	0.002213
RS	7	0.086935	5.262629	478.070321	0.003103	0.002763
RS	8	0.104411	2.379959	1149.497328	0.007461	0.006812
RS	9	0.123520	2.379959	1246.544389	0.008090	0.007927
RS	10	0.144416	1.556759	2059.765212	0.013368	0.013213
RS	11	0.167265	1.556759	2218.211640	0.014397	0.014789
RS	12	0.192250	1.250206	2963.991747	0.019237	0.019791
RS	13	0.219572	1.250206	3168.178641	0.020562	0.021678
RS	14	0.249447	1.128732	3737.678048	0.024258	0.025562
RS	15	0.282115	1.128732	3965.732667	0.025739	0.027618
RS	16	0.317837	1.094379	4325.235175	0.028072	0.030103
RS	17	0.356899	1.094379	4556.971018	0.029576	0.032184
RS	18	0.399612	1.114375	4700.408060	0.030507	0.033178
RS	19	0.446318	1.114375	4920.293369	0.031934	0.035153
RS	20	0.497391	1.177433	4861.249901	0.031551	0.034701
RS	21	0.553238	1.177433	5059.572199	0.032838	0.036474
RS	22	0.614306	1.281637	4826.574251	0.031326	0.034739
RS	23	0.681083	1.281637	4999.236097	0.032446	0.036257
RS	24	0.754103	1.431689	4626.876637	0.030030	0.033468
RS	25	0.833949	1.431689	4774.321458	0.030987	0.034723
RS	26	0.921260	1.638998	4297.981623	0.027895	0.031137
RS	27	1.016732	1.638998	4423.760262	0.028711	0.032151
RS	28	1.121130	1.922118	3880.296504	0.025184	0.028053
RS	29	1.235288	1.922118	3989.415332	0.025892	0.028861
RS	30	1.360118	2.307366	3417.139725	0.022178	0.024553
RS	31	1.496617	2.307366	3514.434903	0.022810	0.025197
RS	32	1.645877	2.829382	2949.779686	0.019145	0.020970
RS	33	1.809091	2.829382	3038.798026	0.019723	0.021488
RS	34	1.987563	3.529572	2512.489121	0.016307	0.017587
RS	35	2.182719	3.529572	2595.158305	0.016843	0.018012
RS	36	2.396120	4.450295	2129.044086	0.013818	0.014606
RS	37	2.629470	4.450295	2206.042352	0.014318	0.014963
RS	38	2.884635	5.623064	1811.701673	0.011758	0.012131
RS	39	3.163655	5.623064	1883.127734	0.012222	0.012437
RS	40	3.468758	7.049396	1563.218958	0.010146	0.010181
RS	41	3.802384	7.049396	1629.133152	0.010573	0.010449
RS	42	4.167200	8.678706	1380.149933	0.008958	0.008723
RS	43	4.566120	8.678706	1440.796152	0.009351	0.008961
RS	44	5.002333	10.396414	1255.807072	0.008151	0.007694
RS	45	5.479326	10.396414	1311.539675	0.008512	0.007911
RS	46	6.000911	12.043647	1181.720334	0.007670	0.007023
RS	47	6.571256	12.043647	1232.744514	0.008001	0.007225
RS	48	7.194920	13.472594	1147.933952	0.007450	0.006636
RS	49	7.876888	13.472594	1193.974384	0.007749	0.006824
RS	50	8.622609	14.613737	1142.206609	0.007413	0.006446
RS	51	9.438044	14.613737	1182.246437	0.007673	0.006617
RS	52	10.329711	15.526743	1148.050636	0.007451	0.006354
RS	53	11.304735	15.526743	1180.394820	0.007661	0.006496
RS	54	12.370909	17.106633	1098.982728	0.007133	0.005968
RS	55	13.536755	17.106633	1124.489648	0.007298	0.006082
RS	56	14.811591	17.106633	1143.438654	0.007421	0.006160
RS	57	16.205604	17.106633	1154.803646	0.007495	0.006196
RS	58	17.729938	148.045485	139.603394	0.000906	0.000831
RS	59	19.396774	148.045485	151.897426	0.000986	0.000892
RS	60	21.219435	148.045485	165.188628	0.001072	0.000957
RS	61	23.212487	148.045485	179.539529	0.001165	0.001023
RS	62	25.391861	148.045485	195.012342	0.001266	0.001092
RS	63	27.774974	148.045485	18832.843934	0.122230	0.077029
PA	4+25*2+4+6 0.001989960 0.008454070 27.774973878 1603.889574064 23.634162730 5.262629436 2.379958769 1.556758678 1.250206155 1.128731700 1.094379387 1.114374749 1.177433024 1.281636672 1.431689454 1.638998385 1.922117794 2.307366343 2.829382253 3.529571646 4.450295265 5.623064218 7.049396491 8.678706256 10.396413927 12.043646979 13.472593501 14.613737111 15.526742656 17.106632535 148.045485339
//
IT	5841
RD	12
LK	-121024.504205
QD	-416.456049 -> -314.680210
RI	0.0138180252
TR	0.001711	0.008586
MT	29.026386
MM	C_pi: 15.698066, n_recomb: 160877.225709
RS	0	0.000000	3399.848021	0.417823	0.000003	0.000000
RS	1	0.009425	3399.848021	0.457219	0.000003	0.000000
RS	2	0.019738	3399.848021	0.500333	0.000003	0.000001
RS	3	0.031023	3399.848021	0.547514	0.000003	0.000002
RS	4	0.043371	34.321079	59.339975	0.000369	0.000216
RS	5	0.056884	34.321079	64.909812	0.000403	0.000305
RS	6	0.071670	6.695287	363.603782	0.002260	0.001802
RS	7	0.087849	6.695287	396.895975	0.002467	0.002243
RS	8	0.105554	2.827263	1023.689922	0.006363	0.005928
RS	9	0.124927	2.827263	1112.259039	0.006914	0.006877
RS	10	0.146125	1.777780	1915.983053	0.011910	0.011933
RS	11	0.169322	1.777780	2068.327887	0.012857	0.013327
RS	12	0.194705	1.390758	2844.313069	0.017680	0.018320
RS	13	0.222481	1.390758	3048.361470	0.018948	0.020045
RS	14	0.252874	1.231256	3677.377072	0.022858	0.024130
RS	15	0.286131	1.231256	3912.349927	0.024319	0.026071
RS	16	0.322523	1.175231	4345.885825	0.027014	0.028909
RS	17	0.362345	1.175231	4590.568094	0.028535	0.030927
RS	18	0.405920	1.181271	4808.715150	0.029891	0.032355
RS	19	0.453602	1.181271	5045.300595	0.031361	0.034312
RS	20	0.505778	1.234422	5050.785767	0.031395	0.034305
RS	21	0.562871	1.234422	5266.963090	0.032739	0.036089
RS	22	0.625345	1.330847	5081.480005	0.031586	0.034758
RS	23	0.693707	1.330847	5270.944344	0.032764	0.036303
RS	24	0.768512	1.474081	4925.965745	0.030619	0.033840
RS	25	0.850367	1.474081	5087.734497	0.031625	0.035125
RS	26	0.939937	1.674743	4618.276628	0.028707	0.031768
RS	27	1.037949	1.674743	4755.366645	0.029559	0.032808
RS	28	1.145198	1.950856	4200.039487	0.026107	0.028836
RS	29	1.262555	1.950856	4317.702565	0.026838	0.029664
RS	30	1.390973	2.328467	3718.446705	0.023114	0.025387
RS	31	1.531494	2.328467	3822.241614	0.023759	0.026046
RS	32	1.685259	2.842255	3220.541828	0.020019	0.021774
RS	33	1.853515	2.842255	3314.833100	0.020605	0.022306
RS	34	2.037630	3.534149	2746.943403	0.017075	0.018311
RS	35	2.239096	3.534149	2834.276688	0.017618	0.018750
RS	36	2.459551	4.447604	2327.032179	0.014465	0.015228
RS	37	2.700783	4.447604	2408.397243	0.014970	0.015600
RS	38	2.964750	5.615760	1976.959273	0.012289	0.012651
RS	39	3.253596	5.615760	2052.522659	0.012758	0.012972
RS	40	3.569665	7.041618	1701.558297	0.010577	0.010613
RS	41	3.915523	7.041618	1771.325991	0.011010	0.010894
RS	42	4.293977	8.674338	1498.053272	0.009312	0.009086
RS	43	4.708099	8.674338	1562.183752	0.009710	0.009336
RS	44	5.161251	10.395551	1359.540463	0.008451	0.008009
RS	45	5.657113	10.395551	1418.301205	0.008816	0.008236
RS	46	6.199707	12.038590	1276.846905	0.007937	0.007310
RS	47	6.793441	12.038590	1330.332157	0.008269	0.007518
RS	48	7.443132	13.445946	1239.043315	0.007702	0.006908
RS	49	8.154055	13.445946	1286.789389	0.007999	0.007098
RS	50	8.931981	14.540193	1232.626754	0.007662	0.006715
RS	51	9.783225	14.540193	1273.295371	0.007915	0.006882
RS	52	10.714697	15.376773	1239.331719	0.007704	0.006623
RS	53	11.733957	15.376773	1270.770291	0.007899	0.006753
RS	54	12.849281	16.778785	1190.707498	0.007401	0.006239
RS	55	14.069722	16.778785	1213.684379	0.007544	0.006335
RS	56	15.405186	16.778785	1228.826774	0.007638	0.006391
RS	57	16.866515	16.778785	1235.045336	0.007677	0.006399
RS	58	18.465571	159.882539	135.343055	0.000841	0.000766
RS	59	20.215334	159.882539	147.474596	0.000917	0.000824
RS	60	22.130008	159.882539	160.620031	0.000998	0.000885
RS	61	24.225136	159.882539	174.847768	0.001087	0.000949
RS	62	26.517726	159.882539	190.226954	0.001182	0.001016
RS	63	29.026386	159.882539	19463.193434	0.120982	0.077993
PA	4+25*2+4+6 0.001711005 0.008585511 29.026386142 3399.848020509 34.321078816 6.695287120 2.827263261 1.777780118 1.390758011 1.231256383 1.175231306 1.181270647 1.234422097 1.330847464 1.474081321 1.674742685 1.950855817 2.328466708 2.842254537 3.534149490 4.447604485 5.615760395 7.041618179 8.674338249 10.395551340 12.038590392 13.445945782 14.540192904 15.376772745 16.778785294 159.882538843
//
IT	6548
RD	13
LK	-120825.822523
QD	-340.108462 -> -250.738415
RI	0.0123943760
TR	0.001477	0.008713
MT	30.148181
MM	C_pi: 16.000040, n_recomb: 166042.363401
RS	0	0.000000	7005.557562	0.210285	0.000001	0.000000
RS	1	0.009490	7005.557562	0.230251	0.000001	0.000000
RS	2	0.019882	7005.557562	0.252115	0.000002	0.000001
RS	3	0.031259	7005.557562	0.276056	0.000002	0.000001
RS	4	0.043716	48.826886	43.363065	0.000261	0.000157
RS	5	0.057355	48.826886	47.467472	0.000286	0.000222
RS	6	0.072289	8.387721	302.222836	0.001820	0.001489
RS	7	0.088640	8.387721	330.254752	0.001989	0.001847
RS	8	0.106543	3.322303	909.329531	0.005476	0.005209
RS	9	0.126144	3.322303	989.583550	0.005960	0.006023
RS	10	0.147606	2.015036	1770.493308	0.010663	0.010838
RS	11	0.171105	2.015036	1915.192815	0.011534	0.012074
RS	12	0.196834	1.539133	2703.348789	0.016281	0.017005
RS	13	0.225005	1.539133	2904.083539	0.017490	0.018582
RS	14	0.255850	1.338228	3575.733847	0.021535	0.022797
RS	15	0.289621	1.338228	3813.559184	0.022967	0.024626
RS	16	0.326598	1.258824	4308.893918	0.025951	0.027745
RS	17	0.367084	1.258824	4562.420288	0.027477	0.029698
RS	18	0.411412	1.249974	4848.971681	0.029203	0.031498
RS	19	0.459948	1.249974	5098.750544	0.030708	0.033433
RS	20	0.513089	1.292734	5168.153169	0.031126	0.033828
RS	21	0.571274	1.292734	5399.567985	0.032519	0.035621
RS	22	0.634981	1.381207	5265.582190	0.031712	0.034669
RS	23	0.704734	1.381207	5470.112094	0.032944	0.036240
RS	24	0.781106	1.517712	5159.659627	0.031074	0.034094
RS	25	0.864727	1.517712	5334.693737	0.032129	0.035410
RS	26	0.956284	1.712074	4881.072861	0.029397	0.032286
RS	27	1.056530	1.712074	5028.816077	0.030286	0.033354
RS	28	1.166289	1.981795	4471.211194	0.026928	0.029520
RS	29	1.286466	1.981795	4596.908116	0.027685	0.030370
RS	30	1.418048	2.352622	3979.978133	0.023970	0.026140
RS	31	1.562117	2.352622	4089.746942	0.024631	0.026816
RS	32	1.719859	2.859206	3459.376529	0.020834	0.022516
RS	33	1.892571	2.859206	3558.340770	0.021430	0.023062
RS	34	2.081675	3.543809	2955.997353	0.017803	0.018990
RS	35	2.288726	3.543809	3047.335418	0.018353	0.019442
RS	36	2.515426	4.450688	2504.752997	0.015085	0.015818
RS	37	2.763641	4.450688	2589.810058	0.015597	0.016203
RS	38	3.035413	5.614197	2125.836013	0.012803	0.013149
RS	39	3.332978	5.614197	2204.885227	0.013279	0.013483
RS	40	3.658782	7.038368	1826.382784	0.010999	0.011031
RS	41	4.015507	7.038368	1899.396564	0.011439	0.011325
RS	42	4.406086	8.671857	1604.504330	0.009663	0.009441
RS	43	4.833733	8.671857	1671.559759	0.010067	0.009702
RS	44	5.301966	10.392601	1453.273688	0.008752	0.008321
RS	45	5.814636	10.392601	1514.544092	0.009121	0.008556
RS	46	6.375961	12.026650	1362.978063	0.008209	0.007596
RS	47	6.990558	12.026650	1418.432082	0.008543	0.007809
RS	48	7.663483	13.407581	1321.855669	0.007961	0.007183
RS	49	8.400271	13.407581	1370.818730	0.008256	0.007374
RS	50	9.206983	14.450552	1315.291854	0.007921	0.006990
RS	51	10.090257	14.450552	1356.067567	0.008167	0.007152
RS	52	11.057356	15.206570	1323.400138	0.007970	0.006901
RS	53	12.116238	15.206570	1353.316422	0.008150	0.007020
RS	54	13.275612	16.419636	1277.242143	0.007692	0.006528
RS	55	14.545015	16.419636	1296.776024	0.007810	0.006605
RS	56	15.934891	16.419636	1307.171583	0.007873	0.006636
RS	57	17.456672	16.419636	1307.306170	0.007873	0.006614
RS	58	19.122876	169.331631	132.095892	0.000796	0.000718
RS	59	20.947211	169.331631	144.104262	0.000868	0.000774
RS	60	22.944682	169.331631	157.139301	0.000946	0.000833
RS	61	25.131723	169.331631	171.273869	0.001032	0.000895
RS	62	27.526323	169.331631	186.582343	0.001124	0.000960
RS	63	30.148181	169.331631	19854.375752	0.119574	0.078783
PA	4+25*2+4+6 0.001476688 0.008712770 30.148180882 7005.557562353 48.826886168 8.387720736 3.322303151 2.015035527 1.539133243 1.338227606 1.258824012 1.249974272 1.292734087 1.381206585 1.517711791 1.712073883 1.981795385 2.352622382 2.859205859 3.543809136 4.450688104 5.614196558 7.038367920 8.671856501 10.392601314 12.026650262 13.407580810 14.450552213 15.206570001 16.419635703 169.331630570
//
IT	9228
RD	14
LK	-120651.332375
QD	-274.456635 -> -196.274442
RI	0.0111252937
TR	0.001281	0.008840
MT	31.112824
MM	C_pi: 16.129819, n_recomb: 169575.934593
RS	0	0.000000	13707.444378	0.110226	0.000001	0.000000
RS	1	0.009545	13707.444378	0.120753	0.000001	0.000000
RS	2	0.020001	13707.444378	0.132285	0.000001	0.000000
RS	3	0.031455	13707.444378	0.144919	0.000001	0.000001
RS	4	0.044003	67.919615	32.037624	0.000189	0.000117
RS	5	0.057748	67.919615	35.090410	0.000207	0.000165
RS	6	0.072805	10.337629	252.342849	0.001488	0.001251
RS	7	0.089299	10.337629	275.988349	0.001628	0.001544
RS	8	0.107368	3.859415	807.098190	0.004760	0.004625
RS	9	0.127161	3.859415	879.478514	0.005186	0.005328
RS	10	0.148843	2.265938	1627.946534	0.009600	0.009906
RS	11	0.172595	2.265938	1764.051278	0.010403	0.011004
RS	12	0.198615	1.693933	2548.960990	0.015031	0.015838
RS	13	0.227117	1.693933	2743.833071	0.016181	0.017280
RS	14	0.258341	1.448666	3442.035811	0.020298	0.021565
RS	15	0.292544	1.448666	3679.047626	0.021696	0.023286
RS	16	0.330013	1.344324	4223.049005	0.024904	0.026623
RS	17	0.371058	1.344324	4481.380237	0.026427	0.028510
RS	18	0.416020	1.319673	4828.028566	0.028471	0.030629
RS	19	0.465274	1.319673	5087.254901	0.030000	0.032536
RS	20	0.519230	1.351500	5217.519901	0.030768	0.033294
RS	21	0.578335	1.351500	5461.130368	0.032205	0.035090
RS	22	0.643082	1.431736	5380.226680	0.031728	0.034492
RS	23	0.714010	1.431736	5597.610515	0.033009	0.036085
RS	24	0.791707	1.561438	5326.829499	0.031413	0.034247
RS	25	0.876820	1.561438	5513.653219	0.032514	0.035593
RS	26	0.970058	1.749626	5083.382654	0.029977	0.032703
RS	27	1.072195	1.749626	5240.821968	0.030905	0.033798
RS	28	1.184081	2.013277	4689.694029	0.027655	0.030112
RS	29	1.306647	2.013277	4822.744620	0.028440	0.030984
RS	30	1.440911	2.377832	4197.138603	0.024751	0.026816
RS	31	1.587991	2.377832	4312.290254	0.025430	0.027508
RS	32	1.749110	2.877850	3661.751737	0.021594	0.023198
RS	33	1.925608	2.877850	3764.786851	0.022201	0.023757
RS	34	2.118952	3.555783	3135.527388	0.018490	0.019623
RS	35	2.330752	3.555783	3230.234347	0.019049	0.020087
RS	36	2.562767	4.456476	2658.645625	0.015678	0.016375
RS	37	2.816928	4.456476	2746.745888	0.016198	0.016772
RS	38	3.095349	5.615145	2255.359620	0.013300	0.013624
RS	39	3.400346	5.615145	2337.262905	0.013783	0.013971
RS	40	3.734454	7.036509	1935.239009	0.011412	0.011432
RS	41	4.100453	7.036509	2010.905852	0.011858	0.011738
RS	42	4.501386	8.668459	1697.473709	0.010010	0.009785
RS	43	4.940589	8.668459	1766.908972	0.010420	0.010057
RS	44	5.421714	10.385356	1535.290900	0.009054	0.008625
RS	45	5.948762	10.385356	1598.573370	0.009427	0.008869
RS	46	6.526116	12.006464	1438.611480	0.008484	0.007878
RS	47	7.158580	12.006464	1495.577435	0.008820	0.008097
RS	48	7.851412	13.357213	1395.006267	0.008226	0.007458
RS	49	8.610374	13.357213	1444.757368	0.008520	0.007650
RS	50	9.441780	14.345949	1388.925847	0.008191	0.007267
RS	51	10.352544	14.345949	1429.382607	0.008429	0.007425
RS	52	11.350240	15.019252	1399.059796	0.008250	0.007187
RS	53	12.443166	15.019252	1426.979531	0.008415	0.007293
RS	54	13.640412	16.037858	1357.437810	0.008005	0.006834
RS	55	14.951936	16.037858	1372.768470	0.008095	0.006890
RS	56	16.388644	16.037858	1377.676465	0.008124	0.006895
RS	57	17.962486	16.037858	1371.038492	0.008085	0.006841
RS	58	19.686552	175.853171	130.007867	0.000767	0.000685
RS	59	21.575180	175.853171	141.952232	0.000837	0.000740
RS	60	23.644077	175.853171	154.934372	0.000914	0.000798
RS	61	25.910451	175.853171	169.030348	0.000997	0.000859
RS	62	28.393151	175.853171	184.318259	0.001087	0.000923
RS	63	31.112824	175.853171	20012.589328	0.118016	0.079438
PA	4+25*2+4+6 0.001281373 0.008839706 31.112823995 13707.444378386 67.919614654 10.337628972 3.859414652 2.265937670 1.693933266 1.448666135 1.344323900 1.319672944 1.351500219 1.431736180 1.561438371 1.749625649 2.013277259 2.377831871 2.877850020 3.555783411 4.456475754 5.615144571 7.036508610 8.668458513 10.385356258 12.006463929 13.357212525 14.345949202 15.019251616 16.037857908 175.853171119
//
IT	11147
RD	15
LK	-120499.291404
QD	-218.658631 -> -151.595214
RI	0.0100002063
TR	0.001121	0.008963
MT	31.926611
MM	C_pi: 16.117196, n_recomb: 171661.267390
RS	0	0.000000	23570.571621	0.065138	0.000000	0.000000
RS	1	0.009590	23570.571621	0.071387	0.000000	0.000000
RS	2	0.020099	23570.571621	0.078237	0.000000	0.000000
RS	3	0.031616	23570.571621	0.085744	0.000000	0.000000
RS	4	0.044238	92.244398	24.010334	0.000140	0.000089
RS	5	0.058070	92.244398	26.310444	0.000153	0.000125
RS	6	0.073229	12.513612	212.403898	0.001237	0.001069
RS	7	0.089841	12.513612	232.467470	0.001354	0.001315
RS	8	0.108046	4.427062	718.029344	0.004183	0.004158
RS	9	0.127998	4.427062	783.252692	0.004563	0.004769
RS	10	0.149862	2.525917	1493.763504	0.008702	0.009124
RS	11	0.173823	2.525917	1621.002559	0.009443	0.010102
RS	12	0.200082	1.852891	2390.831647	0.013928	0.014816
RS	13	0.228859	1.852891	2578.161266	0.015019	0.016134
RS	14	0.260396	1.561207	3288.775694	0.019159	0.020445
RS	15	0.294957	1.561207	3522.096556	0.020518	0.022063
RS	16	0.332833	1.430757	4101.849107	0.023895	0.025565
RS	17	0.374341	1.430757	4361.479187	0.025407	0.027383
RS	18	0.419829	1.389597	4758.661558	0.027721	0.029770
RS	19	0.469679	1.389597	5023.819278	0.029266	0.031644
RS	20	0.524310	1.410076	5209.657494	0.030348	0.032725
RS	21	0.584180	1.410076	5462.403262	0.031821	0.034519
RS	22	0.649791	1.481855	5433.594088	0.031653	0.034249
RS	23	0.721694	1.481855	5661.459056	0.032980	0.035859
RS	24	0.800493	1.604705	5432.975022	0.031649	0.034315
RS	25	0.886848	1.604705	5629.915856	0.032797	0.035686
RS	26	0.981485	1.786849	5228.288820	0.030457	0.033028
RS	27	1.085197	1.786849	5394.314618	0.031424	0.034150
RS	28	1.198854	2.044749	4856.670035	0.028292	0.030616
RS	29	1.323411	2.044749	4996.324151	0.029106	0.031510
RS	30	1.459913	2.403546	4369.816712	0.025456	0.027414
RS	31	1.609505	2.403546	4489.771732	0.026155	0.028123
RS	32	1.773443	2.897698	3826.807972	0.022293	0.023814
RS	33	1.953102	2.897698	3933.380630	0.022914	0.024386
RS	34	2.149990	3.569779	3284.344748	0.019133	0.020204
RS	35	2.365759	3.569779	3381.880712	0.019701	0.020680
RS	36	2.602219	4.465087	2787.481343	0.016238	0.016892
RS	37	2.861356	4.465087	2878.076068	0.016766	0.017300
RS	38	3.145343	5.619492	2364.404300	0.013774	0.014069
RS	39	3.456564	5.619492	2448.622855	0.014264	0.014427
RS	40	3.797630	7.038112	2027.168159	0.011809	0.011811
RS	41	4.171404	7.038112	2104.978948	0.012262	0.012128
RS	42	4.581022	8.667907	1776.159683	0.010347	0.010112
RS	43	5.029921	8.667907	1847.508554	0.010763	0.010394
RS	44	5.521869	10.379666	1604.922423	0.009349	0.008918
RS	45	6.060993	10.379666	1669.799981	0.009727	0.009170
RS	46	6.651818	11.986249	1503.170749	0.008757	0.008152
RS	47	7.299302	11.986249	1561.282911	0.009095	0.008376
RS	48	8.008878	13.305529	1457.981097	0.008493	0.007727
RS	49	8.786500	13.305529	1508.203940	0.008786	0.007921
RS	50	9.638695	14.239613	1453.058230	0.008465	0.007544
RS	51	10.572614	14.239613	1492.918120	0.008697	0.007697
RS	52	11.596093	14.830898	1465.883268	0.008539	0.007476
RS	53	12.717722	14.830898	1491.530719	0.008689	0.007570
RS	54	13.946912	15.656172	1430.771703	0.008335	0.007153
RS	55	15.293978	15.656172	1441.372362	0.008397	0.007186
RS	56	16.770225	15.656172	1440.325851	0.008391	0.007163
RS	57	18.388041	15.656172	1426.538976	0.008310	0.007075
RS	58	20.161002	179.464556	129.101724	0.000752	0.000665
RS	59	22.103985	179.464556	141.052150	0.000822	0.000720
RS	60	24.233296	179.464556	154.051700	0.000897	0.000777
RS	61	26.566803	179.464556	168.178643	0.000980	0.000838
RS	62	29.124088	179.464556	183.513547	0.001069	0.000903
RS	63	31.926611	179.464556	19974.389433	0.116359	0.079982
PA	4+25*2+4+6 0.001121475 0.008963277 31.926611276 23570.571621323 92.244397514 12.513612395 4.427062206 2.525917073 1.852890556 1.561206798 1.430757278 1.389596775 1.410076450 1.481854579 1.604704651 1.786849011 2.044749356 2.403546480 2.897698130 3.569779160 4.465087105 5.619491508 7.038112429 8.667906698 10.379666268 11.986248501 13.305528731 14.239613371 14.830897926 15.656171937 179.464555697
//
IT	12048
RD	16
LK	-120369.792457
QD	-172.463183 -> -116.586273
RI	0.0090375338
TR	0.000993	0.009075
MT	32.636390
MM	C_pi: 16.019744, n_recomb: 172670.313881
RS	0	0.000000	44824.044127	0.034576	0.000000	0.000000
RS	1	0.009628	44824.044127	0.037907	0.000000	0.000000
RS	2	0.020183	44824.044127	0.041558	0.000000	0.000000
RS	3	0.031754	44824.044127	0.045562	0.000000	0.000000
RS	4	0.044439	121.889915	18.368317	0.000106	0.000070
RS	5	0.058345	121.889915	20.135725	0.000117	0.000098
RS	6	0.073591	14.844587	181.153993	0.001049	0.000933
RS	7	0.090304	14.844587	198.376875	0.001149	0.001141
RS	8	0.108626	5.006535	643.193904	0.003725	0.003791
RS	9	0.128713	5.006535	702.228227	0.004067	0.004328
RS	10	0.150733	2.788118	1373.525431	0.007955	0.008484
RS	11	0.174873	2.788118	1492.336126	0.008643	0.009358
RS	12	0.201338	2.012740	2239.632684	0.012971	0.013944
RS	13	0.230350	2.012740	2418.783823	0.014008	0.015150
RS	14	0.262156	1.674047	3130.781755	0.018132	0.019453
RS	15	0.297024	1.674047	3358.661191	0.019451	0.020973
RS	16	0.335249	1.517034	3962.655504	0.022949	0.024596
RS	17	0.377155	1.517034	4221.069073	0.024446	0.026342
RS	18	0.423095	1.459077	4658.959634	0.026982	0.028952
RS	19	0.473458	1.459077	4927.265378	0.028536	0.030788
RS	20	0.528670	1.468073	5161.862785	0.029894	0.032152
RS	21	0.589197	1.468073	5421.141306	0.031396	0.033935
RS	22	0.655553	1.531409	5441.004884	0.031511	0.033964
RS	23	0.728297	1.531409	5677.216736	0.032879	0.035585
RS	24	0.808044	1.647565	5490.865396	0.031800	0.034316
RS	25	0.895470	1.647565	5696.358241	0.032990	0.035708
RS	26	0.991313	1.824000	5325.879327	0.030844	0.033274
RS	27	1.096383	1.824000	5499.442526	0.031849	0.034417
RS	28	1.211570	2.076715	4979.687288	0.028839	0.031038
RS	29	1.337847	2.076715	5125.269617	0.029682	0.031951
RS	30	1.476281	2.430596	4503.422906	0.026081	0.027933
RS	31	1.628044	2.430596	4627.717296	0.026801	0.028657
RS	32	1.794419	2.920047	3958.313788	0.022924	0.024361
RS	33	1.976812	2.920047	4068.044154	0.023560	0.024945
RS	34	2.176765	3.587821	3405.031223	0.019720	0.020726
RS	35	2.395970	3.587821	3505.031218	0.020299	0.021212
RS	36	2.636279	4.479646	2893.059254	0.016755	0.017359
RS	37	2.899726	4.479646	2985.777168	0.017292	0.017779
RS	38	3.188537	5.632003	2454.268470	0.014214	0.014474
RS	39	3.505154	5.632003	2540.431881	0.014713	0.014842
RS	40	3.852255	7.050265	2103.158746	0.012180	0.012158
RS	41	4.232774	7.050265	2182.759842	0.012641	0.012485
RS	42	4.649930	8.680295	1841.365922	0.010664	0.010414
RS	43	5.107249	8.680295	1914.306853	0.011086	0.010705
RS	44	5.608598	10.389207	1662.858266	0.009630	0.009189
RS	45	6.158216	10.389207	1729.053699	0.010014	0.009449
RS	46	6.760751	11.983519	1557.276629	0.009019	0.008409
RS	47	7.421298	11.983519	1616.312480	0.009361	0.008638
RS	48	8.145442	13.273750	1511.362719	0.008753	0.007983
RS	49	8.939305	13.273750	1561.898409	0.009046	0.008179
RS	50	9.809601	14.156136	1508.253817	0.008735	0.007811
RS	51	10.763689	14.156136	1547.424243	0.008962	0.007960
RS	52	11.809634	14.669256	1524.436523	0.008829	0.007759
RS	53	12.956283	14.669256	1547.764827	0.008964	0.007842
RS	54	14.213330	15.308558	1497.595233	0.008673	0.007475
RS	55	15.591404	15.308558	1503.218685	0.008706	0.007485
RS	56	17.102158	15.308558	1496.053868	0.008664	0.007433
RS	57	18.758365	15.308558	1475.062002	0.008543	0.007311
RS	58	20.574031	180.823279	129.262485	0.000749	0.000657
RS	59	22.564508	180.823279	141.289943	0.000818	0.000711
RS	60	24.746626	180.823279	154.379657	0.000894	0.000769
RS	61	27.138836	180.823279	168.611435	0.000976	0.000831
RS	62	29.761366	180.823279	184.067435	0.001066	0.000896
RS	63	32.636390	180.823279	19805.427456	0.114701	0.080419
PA	4+25*2+4+6 0.000992966 0.009074664 32.636390251 44824.044126582 121.889914754 14.844587102 5.006534680 2.788118103 2.012739929 1.674047087 1.517033551 1.459077376 1.468073240 1.531409377 1.647564931 1.823999804 2.076715262 2.430595593 2.920046924 3.587821026 4.479646023 5.632003147 7.050265046 8.680294872 10.389207494 11.983518641 13.273750364 14.156135699 14.669255861 15.308558443 180.823278615
//
IT	9840
RD	17
LK	-120262.696316
QD	-135.493094 -> -90.180957
RI	0.0082515773
TR	0.000891	0.009163
MT	33.311630
MM	C_pi: 15.898832, n_recomb: 173011.191710
RS	0	0.000000	80057.186138	0.019466	0.000000	0.000000
RS	1	0.009663	80057.186138	0.021348	0.000000	0.000000
RS	2	0.020261	80057.186138	0.023412	0.000000	0.000000
RS	3	0.031882	80057.186138	0.025676	0.000000	0.000000
RS	4	0.044626	156.450684	14.408665	0.000083	0.000057
RS	5	0.058602	156.450684	15.800618	0.000091	0.000079
RS	6	0.073929	17.227120	157.289441	0.000909	0.000833
RS	7	0.090736	17.227120	172.326590	0.000996	0.001013
RS	8	0.109168	5.573444	582.803328	0.003369	0.003511
RS	9	0.129381	5.573444	636.758787	0.003680	0.003989
RS	10	0.151547	3.044144	1270.997534	0.007346	0.007973
RS	11	0.175855	3.044144	1382.362617	0.007990	0.008760
RS	12	0.202512	2.169708	2103.671414	0.012159	0.013219
RS	13	0.231745	2.169708	2274.925878	0.013149	0.014324
RS	14	0.263803	1.785167	2980.826657	0.017229	0.018598
RS	15	0.298959	1.785167	3202.633715	0.018511	0.020026
RS	16	0.337512	1.602038	3821.547874	0.022088	0.023733
RS	17	0.379791	1.602038	4077.337530	0.023567	0.025410
RS	18	0.426155	1.527526	4546.863655	0.026281	0.028201
RS	19	0.477000	1.527526	4816.475941	0.027839	0.029995
RS	20	0.532758	1.525275	5092.382917	0.029434	0.031602
RS	21	0.593904	1.525275	5356.294515	0.030959	0.033371
RS	22	0.660959	1.580475	5419.770230	0.031326	0.033665
RS	23	0.734493	1.580475	5662.662580	0.032730	0.035290
RS	24	0.815134	1.690377	5515.903054	0.031882	0.034273
RS	25	0.903568	1.690377	5728.670097	0.033112	0.035680
RS	26	1.000547	1.861731	5389.155449	0.031149	0.033454
RS	27	1.106898	1.861731	5569.387553	0.032191	0.034617
RS	28	1.223525	2.110157	5069.255298	0.029300	0.031385
RS	29	1.351424	2.110157	5220.229920	0.030173	0.032314
RS	30	1.491681	2.460382	4606.134809	0.026623	0.028377
RS	31	1.645492	2.460382	4734.445844	0.027365	0.029113
RS	32	1.814167	2.946891	4062.447694	0.023481	0.024836
RS	33	1.999141	2.946891	4175.115669	0.024132	0.025429
RS	34	2.201990	3.612755	3502.190487	0.020243	0.021182
RS	35	2.424442	3.612755	3604.464076	0.020834	0.021678
RS	36	2.668390	4.504286	2978.787830	0.017217	0.017771
RS	37	2.935911	4.504286	3073.436398	0.017764	0.018198
RS	38	3.229285	5.658667	2527.514676	0.014609	0.014830
RS	39	3.551008	5.658667	2615.424936	0.015117	0.015208
RS	40	3.903822	7.081537	2165.182449	0.012515	0.012464
RS	41	4.290728	7.081537	2246.381276	0.012984	0.012800
RS	42	4.715024	8.717519	1894.663878	0.010951	0.010680
RS	43	5.180321	8.717519	1969.024996	0.011381	0.010980
RS	44	5.690582	10.429758	1710.403634	0.009886	0.009430
RS	45	6.250151	10.429758	1777.781756	0.010276	0.009697
RS	46	6.863794	12.018102	1602.058716	0.009260	0.008639
RS	47	7.536736	12.018102	1661.936525	0.009606	0.008874
RS	48	8.274708	13.285476	1556.162300	0.008995	0.008216
RS	49	9.083992	13.285476	1607.000427	0.009288	0.008414
RS	50	9.971482	14.122267	1555.442633	0.008990	0.008057
RS	51	10.944734	14.122267	1593.999254	0.009213	0.008204
RS	52	12.012035	14.563564	1575.597988	0.009107	0.008027
RS	53	13.182474	14.563564	1596.763046	0.009229	0.008099
RS	54	14.466018	15.028475	1558.492869	0.009008	0.007791
RS	55	15.873597	15.028475	1559.156542	0.009012	0.007776
RS	56	17.417196	15.028475	1545.982150	0.008936	0.007695
RS	57	19.109960	15.028475	1518.000969	0.008774	0.007540
RS	58	20.966303	180.882913	130.279088	0.000753	0.000656
RS	59	23.002033	180.882913	142.446955	0.000823	0.000712
RS	60	25.234484	180.882913	155.692939	0.000900	0.000771
RS	61	27.682667	180.882913	170.098025	0.000983	0.000834
RS	62	30.367428	180.882913	185.745463	0.001074	0.000901
RS	63	33.311630	180.882913	19572.103650	0.113126	0.080751
PA	4+25*2+4+6 0.000890625 0.009163043 33.311630164 80057.186138003 156.450684170 17.227120178 5.573443650 3.044144051 2.169708349 1.785166880 1.602038058 1.527525548 1.525274944 1.580474820 1.690377303 1.861730902 2.110156916 2.460382428 2.946890751 3.612754960 4.504286296 5.658666615 7.081536773 8.717518717 10.429758135 12.018101615 13.285475610 14.122266713 14.563563734 15.028474832 180.882912776
//
IT	12622
RD	18
LK	-120176.296956
QD	-106.827823 -> -70.683339
RI	0.0076429524
TR	0.000809	0.009225
MT	33.992521
MM	C_pi: 15.792180, n_recomb: 173015.216632
RS	0	0.000000	148189.459885	0.010555	0.000000	0.000000
RS	1	0.009699	148189.459885	0.011579	0.000000	0.000000
RS	2	0.020338	148189.459885	0.012703	0.000000	0.000000
RS	3	0.032009	148189.459885	0.013935	0.000000	0.000000
RS	4	0.044812	194.814151	11.628587	0.000067	0.000047
RS	5	0.058856	194.814151	12.756295	0.000074	0.000065
RS	6	0.074263	19.536553	139.484314	0.000806	0.000759
RS	7	0.091164	19.536553	152.886053	0.000884	0.000919
RS	8	0.109704	6.104059	535.682561	0.003096	0.003303
RS	9	0.130043	6.104059	585.644361	0.003385	0.003734
RS	10	0.152354	3.285759	1187.009867	0.006861	0.007577
RS	11	0.176828	3.285759	1292.156227	0.007468	0.008291
RS	12	0.203677	2.320007	1986.961689	0.011484	0.012629
RS	13	0.233129	2.320007	2151.157071	0.012433	0.013648
RS	14	0.265438	1.892505	2846.459949	0.016452	0.017877
RS	15	0.300880	1.892505	3062.343455	0.017700	0.019223
RS	16	0.339759	1.684500	3689.327525	0.021324	0.022984
RS	17	0.382410	1.684500	3941.945774	0.022784	0.024597
RS	18	0.429196	1.594126	4435.477831	0.025636	0.027532
RS	19	0.480521	1.594126	4705.351594	0.027196	0.029285
RS	20	0.536823	1.581146	5015.509028	0.028989	0.031096
RS	21	0.598586	1.581146	5282.795560	0.030534	0.032848
RS	22	0.666339	1.628709	5384.251546	0.031120	0.033373
RS	23	0.740662	1.628709	5632.613409	0.032556	0.034999
RS	24	0.822194	1.732935	5521.637970	0.031914	0.034205
RS	25	0.911634	1.732935	5740.688541	0.033180	0.035625
RS	26	1.009748	1.899944	5430.204492	0.031386	0.033588
RS	27	1.117378	1.899944	5616.403649	0.032462	0.034765
RS	28	1.235446	2.145066	5135.662163	0.029683	0.031669
RS	29	1.364965	2.145066	5291.594545	0.030585	0.032613
RS	30	1.507045	2.493000	4686.349680	0.027086	0.028751
RS	31	1.662906	2.493000	4818.436618	0.027850	0.029498
RS	32	1.833882	2.978460	4145.849738	0.023962	0.025241
RS	33	2.021441	2.978460	4261.323640	0.024630	0.025843
RS	34	2.227190	3.645039	3580.961305	0.020697	0.021574
RS	35	2.452894	3.645039	3685.420059	0.021301	0.022076
RS	36	2.700488	4.539838	3048.620692	0.017621	0.018122
RS	37	2.972096	4.539838	3145.118230	0.018178	0.018557
RS	38	3.270045	5.700948	2587.191090	0.014954	0.015134
RS	39	3.596891	5.700948	2676.762649	0.015471	0.015519
RS	40	3.955436	7.134369	2215.629894	0.012806	0.012724
RS	41	4.348755	7.134369	2298.342124	0.013284	0.013067
RS	42	4.780220	8.783380	1937.977774	0.011201	0.010906
RS	43	5.253531	8.783380	2013.688894	0.011639	0.011213
RS	44	5.772747	10.506784	1749.159589	0.010110	0.009635
RS	45	6.342319	10.506784	1817.681016	0.010506	0.009909
RS	46	6.967131	12.097165	1638.904097	0.009473	0.008837
RS	47	7.652542	12.097165	1699.634906	0.009824	0.009076
RS	48	8.404427	13.349342	1593.623582	0.009211	0.008419
RS	49	9.229234	13.349342	1644.848543	0.009507	0.008619
RS	50	10.134036	14.147625	1595.771955	0.009223	0.008276
RS	51	11.126590	14.147625	1633.894964	0.009444	0.008421
RS	52	12.215408	14.523900	1620.441580	0.009366	0.008270
RS	53	13.409825	14.523900	1639.724728	0.009477	0.008332
RS	54	14.720084	14.826350	1614.270035	0.009330	0.008089
RS	55	16.157420	14.826350	1610.172440	0.009307	0.008051
RS	56	17.734156	14.826350	1591.274664	0.009197	0.007942
RS	57	19.463812	14.826350	1556.686115	0.008997	0.007755
RS	58	21.361221	180.375785	131.925684	0.000763	0.000661
RS	59	23.442651	180.375785	144.284578	0.000834	0.000718
RS	60	25.725950	180.375785	157.740265	0.000912	0.000779
RS	61	28.230696	180.375785	172.374765	0.000996	0.000843
RS	62	30.978366	180.375785	188.272176	0.001088	0.000912
RS	63	33.992521	180.375785	19325.175737	0.111696	0.080980
PA	4+25*2+4+6 0.000809407 0.009225156 33.992521285 148189.459885156 194.814151002 19.536553432 6.104059416 3.285759282 2.320006664 1.892505347 1.684500370 1.594125788 1.581146091 1.628709345 1.732935230 1.899943777 2.145065810 2.492999784 2.978460385 3.645039141 4.539837939 5.700948388 7.134369245 8.783379641 10.506783926 12.097164906 13.349341997 14.147625355 14.523899649 14.826350404 180.375785159
//
IT	15905
RD	19
LK	-120107.528145
QD	-85.088257 -> -56.365334
RI	0.0071775090
TR	0.000744	0.009256
MT	34.726752
MM	C_pi: 15.723037, n_recomb: 172842.915391
RS	0	0.000000	297959.704762	0.005265	0.000000	0.000000
RS	1	0.009736	297959.704762	0.005777	0.000000	0.000000
RS	2	0.020419	297959.704762	0.006340	0.000000	0.000000
RS	3	0.032143	297959.704762	0.006958	0.000000	0.000000
RS	4	0.045008	234.562751	9.699218	0.000056	0.000040
RS	5	0.059125	234.562751	10.643559	0.000062	0.000056
RS	6	0.074617	21.667122	126.398069	0.000731	0.000706
RS	7	0.091617	21.667122	138.601122	0.000802	0.000851
RS	8	0.110273	6.577444	500.075168	0.002893	0.003154
RS	9	0.130744	6.577444	547.027030	0.003165	0.003550
RS	10	0.153208	3.506123	1120.382337	0.006482	0.007277
RS	11	0.177860	3.506123	1220.573695	0.007062	0.007932
RS	12	0.204912	2.460598	1889.999698	0.010935	0.012158
RS	13	0.234597	2.460598	2048.227132	0.011850	0.013105
RS	14	0.267172	1.994513	2730.450473	0.015797	0.017280
RS	15	0.302919	1.994513	2941.006556	0.017015	0.018555
RS	16	0.342145	1.763594	3571.063198	0.020661	0.022347
RS	17	0.385191	1.763594	3820.514218	0.022104	0.023902
RS	18	0.432428	1.658442	4331.803388	0.025062	0.026949
RS	19	0.484263	1.658442	4601.445345	0.026622	0.028665
RS	20	0.541145	1.635497	4939.487733	0.028578	0.030646
RS	21	0.603565	1.635497	5209.358520	0.030139	0.032380
RS	22	0.672062	1.676102	5343.150435	0.030913	0.033103
RS	23	0.747227	1.676102	5596.110181	0.032377	0.034729
RS	24	0.829711	1.775369	5516.518883	0.031916	0.034130
RS	25	0.920224	1.775369	5741.070934	0.033216	0.035559
RS	26	1.019550	1.938890	5456.692070	0.031570	0.033689
RS	27	1.128546	1.938890	5648.260879	0.032679	0.034880
RS	28	1.248153	2.181815	5185.451652	0.030001	0.031905
RS	29	1.379404	2.181815	5345.947896	0.030930	0.032860
RS	30	1.523434	2.528954	4749.380239	0.027478	0.029066
RS	31	1.681487	2.528954	4885.016545	0.028263	0.029823
RS	32	1.854926	3.015444	4212.645411	0.024373	0.025583
RS	33	2.045252	3.015444	4330.806785	0.025056	0.026192
RS	34	2.254106	3.685629	3644.450687	0.021085	0.021903
RS	35	2.483294	3.685629	3751.028622	0.021702	0.022412
RS	36	2.734795	4.587714	3104.826998	0.017963	0.018416
RS	37	3.010782	4.587714	3203.124329	0.018532	0.018858
RS	38	3.313637	5.760962	2634.944069	0.015245	0.015385
RS	39	3.645978	5.760962	2726.128967	0.015772	0.015777
RS	40	4.010674	7.211938	2255.687381	0.013051	0.012936
RS	41	4.410875	7.211938	2339.866972	0.013538	0.013287
RS	42	4.850039	8.882459	1972.172985	0.011410	0.011089
RS	43	5.331959	8.882459	2049.200025	0.011856	0.011403
RS	44	5.860797	10.626576	1779.754361	0.010297	0.009802
RS	45	6.441120	10.626576	1849.413247	0.010700	0.010081
RS	46	7.077942	12.228753	1668.262180	0.009652	0.008998
RS	47	7.776763	12.228753	1729.889520	0.010008	0.009243
RS	48	8.543619	13.474878	1624.047894	0.009396	0.008588
RS	49	9.385133	13.474878	1675.779472	0.009695	0.008791
RS	50	10.308574	14.242671	1629.408448	0.009427	0.008464
RS	51	11.321919	14.242671	1667.323854	0.009646	0.008607
RS	52	12.433919	14.561014	1659.000610	0.009598	0.008483
RS	53	13.654181	14.561014	1676.752406	0.009701	0.008537
RS	54	14.993242	14.712697	1664.646294	0.009631	0.008363
RS	55	16.462671	14.712697	1656.124821	0.009582	0.008303
RS	56	18.075158	14.712697	1631.927118	0.009442	0.008167
RS	57	19.844632	14.712697	1591.242493	0.009206	0.007950
RS	58	21.786376	179.859371	133.983753	0.000775	0.000670
RS	59	23.917161	179.859371	146.570613	0.000848	0.000728
RS	60	26.255393	179.859371	160.275465	0.000927	0.000791
RS	61	28.821267	179.859371	175.181342	0.001014	0.000857
RS	62	31.636947	179.859371	191.373103	0.001107	0.000928
RS	63	34.726752	179.859371	19082.694654	0.110405	0.081115
PA	4+25*2+4+6 0.000744271 0.009255825 34.726751912 297959.704762410 234.562751299 21.667122408 6.577444104 3.506122647 2.460597507 1.994512746 1.763593657 1.658441859 1.635496593 1.676101585 1.775369234 1.938889801 2.181814660 2.528953677 3.015444160 3.685628759 4.587713847 5.760961676 7.211938405 8.882458782 10.626576128 12.228753139 13.474878462 14.242671348 14.561013592 14.712697026 179.859371107
//
IT	26470
RD	20
LK	-120052.850211
QD	-68.793046 -> -45.805901
RI	0.0068313904
TR	0.000692	0.009259
MT	35.516422
MM	C_pi: 15.693972, n_recomb: 172607.749277
RS	0	0.000000	447741.802033	0.003513	0.000000	0.000000
RS	1	0.009775	447741.802033	0.003857	0.000000	0.000000
RS	2	0.020505	447741.802033	0.004234	0.000000	0.000000
RS	3	0.032284	447741.802033	0.004648	0.000000	0.000000
RS	4	0.045214	276.372041	8.266335	0.000048	0.000035
RS	5	0.059409	276.372041	9.074484	0.000053	0.000049
RS	6	0.074990	23.560660	116.813743	0.000677	0.000668
RS	7	0.092095	23.560660	128.145004	0.000742	0.000803
RS	8	0.110872	6.983425	473.749501	0.002745	0.003050
RS	9	0.131484	6.983425	518.501620	0.003004	0.003419
RS	10	0.154111	3.701836	1068.541893	0.006191	0.007053
RS	11	0.178950	3.701836	1164.903573	0.006749	0.007663
RS	12	0.206217	2.589705	1810.960186	0.010492	0.011783
RS	13	0.236148	2.589705	1964.309509	0.011380	0.012672
RS	14	0.269006	2.090255	2632.284311	0.015250	0.016786
RS	15	0.305075	2.090255	2838.257470	0.016443	0.018002
RS	16	0.344670	1.838715	3468.002506	0.020092	0.021807
RS	17	0.388136	1.838715	3714.559338	0.021520	0.023314
RS	18	0.435850	1.719980	4238.948300	0.024558	0.026447
RS	19	0.488228	1.719980	4508.191239	0.026118	0.028131
RS	20	0.545725	1.687906	4868.851340	0.028208	0.030253
RS	21	0.608843	1.687906	5140.826399	0.029783	0.031972
RS	22	0.678131	1.722257	5301.910686	0.030717	0.032863
RS	23	0.754191	1.722257	5558.845385	0.032205	0.034488
RS	24	0.837686	1.817214	5506.531195	0.031902	0.034059
RS	25	0.929342	1.817214	5735.969192	0.033231	0.035496
RS	26	1.029957	1.978004	5474.592020	0.031717	0.033772
RS	27	1.140408	1.978004	5671.021609	0.032855	0.034974
RS	28	1.261654	2.219692	5224.179934	0.030266	0.032104
RS	29	1.394752	2.219692	5388.878546	0.031220	0.033071
RS	30	1.540860	2.567311	4800.137199	0.027810	0.029334
RS	31	1.701250	2.567311	4939.098732	0.028615	0.030100
RS	32	1.877317	3.056590	4267.010740	0.024721	0.025873
RS	33	2.070595	3.056590	4387.734703	0.025420	0.026489
RS	34	2.282764	3.732854	3696.095974	0.021413	0.022179
RS	35	2.515673	3.732854	3804.724735	0.022043	0.022694
RS	36	2.771348	4.645745	3150.163136	0.018250	0.018658
RS	37	3.052015	4.645745	3250.217305	0.018830	0.019106
RS	38	3.360116	5.835966	2672.963718	0.015486	0.015588
RS	39	3.698333	5.835966	2765.727116	0.016023	0.015986
RS	40	4.069610	7.310773	2287.138413	0.013250	0.013105
RS	41	4.477178	7.310773	2372.754827	0.013747	0.013462
RS	42	4.924585	9.010556	1998.712692	0.011580	0.011232
RS	43	5.415725	9.010556	2077.036770	0.012033	0.011552
RS	44	5.954872	10.784242	1803.410029	0.010448	0.009931
RS	45	6.546719	10.784242	1874.213453	0.010858	0.010216
RS	46	7.196418	12.407266	1691.181968	0.009798	0.009125
RS	47	7.909624	12.407266	1753.758960	0.010160	0.009374
RS	48	8.692543	13.655627	1648.366446	0.009550	0.008724
RS	49	9.551991	13.655627	1700.730594	0.009853	0.008929
RS	50	10.495447	14.399884	1657.193928	0.009601	0.008618
RS	51	11.531123	14.399884	1695.132393	0.009821	0.008761
RS	52	12.668034	14.666277	1692.008886	0.009803	0.008666
RS	53	13.916076	14.666277	1708.590725	0.009899	0.008714
RS	54	15.286109	14.676439	1710.130590	0.009908	0.008610
RS	55	16.790060	14.676439	1697.577092	0.009835	0.008529
RS	56	18.441019	14.676439	1668.548781	0.009667	0.008369
RS	57	20.253353	14.676439	1622.312710	0.009399	0.008125
RS	58	22.242839	179.525976	136.321249	0.000790	0.000681
RS	59	24.426792	179.525976	149.163042	0.000864	0.000740
RS	60	26.824220	179.525976	163.146089	0.000945	0.000805
RS	61	29.455990	179.525976	178.354454	0.001033	0.000873
RS	62	32.345009	179.525976	194.873735	0.001129	0.000946
RS	63	35.516422	179.525976	18858.086526	0.109254	0.081169
PA	4+25*2+4+6 0.000691640 0.009259434 35.516421916 447741.802033443 276.372041253 23.560660140 6.983425215 3.701835626 2.589704541 2.090254544 1.838714926 1.719979767 1.687906482 1.722257273 1.817213737 1.978003860 2.219691682 2.567310915 3.056590235 3.732853935 4.645745478 5.835965842 7.310772543 9.010556304 10.784241654 12.407266437 13.655626807 14.399883728 14.666277333 14.676438855 179.525975712
//
IT	28553
RD	21
LK	-120008.980159
QD	-56.598019 -> -37.942146
RI	0.0065745793
TR	0.000649	0.009241
MT	36.358347
MM	C_pi: 15.700645, n_recomb: 172348.821430
RS	0	0.000000	631734.332409	0.002497	0.000000	0.000000
RS	1	0.009815	631734.332409	0.002742	0.000000	0.000000
RS	2	0.020594	631734.332409	0.003011	0.000000	0.000000
RS	3	0.032431	631734.332409	0.003307	0.000000	0.000000
RS	4	0.045430	319.953755	7.170784	0.000042	0.000032
RS	5	0.059705	319.953755	7.874805	0.000046	0.000043
RS	6	0.075380	25.126833	110.084523	0.000639	0.000641
RS	7	0.092595	25.126833	120.813036	0.000701	0.000768
RS	8	0.111499	7.313630	455.032229	0.002640	0.002980
RS	9	0.132258	7.313630	498.260054	0.002891	0.003331
RS	10	0.155055	3.870161	1029.178119	0.005971	0.006890
RS	11	0.180090	3.870161	1122.689366	0.006514	0.007465
RS	12	0.207582	2.706448	1747.215951	0.010138	0.011488
[truncated: 10,192,538 more chars]
