# Supplementary material for: Recent speciation associated with range expansion and a shift to self-fertilization in North American Arabidopsis
Source: Nat Commun. 2022 Dec 8;13:7564. doi: 10.1038/s41467-022-35368-1 (PMC9732334; doi:10.1038/s41467-022-35368-1)
Supplement: Supplementary file 5 — Source Data [file 41467_2022_35368_MOESM5_ESM.zip › Source Data/SuppFig18-2_lyrON2_30.psmc]

CC
CC	Brief Description of the file format:
CC	  CC  comments
CC	  MM  useful-messages
CC	  RD  round-of-iterations
CC	  LL  \log[P(sequence)]
CC	  QD  Q-before-opt Q-after-opt
CC	  TR  \theta_0 \rho_0
CC	  RS  k t_k \lambda_k \pi_k \sum_{l\not=k}A_{kl} A_{kk}
CC	  DC  begin end best-k t_k+\Delta_k max-prob
CC
MM	Version: 0.6.5-r67
MM	pattern:4+25*2+4+6, n:63, n_free_lambdas:28
MM	n_iterations:25, skip:1, max_t:5, theta/rho:5
MM	is_decoding:0
MM	n_seqs:21, sum_L:1186202, sum_n:41558
RD	0
LK	0.000000
QD	0.000000 -> 0.000000
RI	inf
TR	0.035663	0.007133
MT	5.000000
MM	C_pi: 1.000000, n_recomb: 8430.622853
RS	0	0.000000	1.000000	53.925882	0.006396	0.000000
RS	1	0.006440	1.000000	57.019721	0.006763	0.000000
RS	2	0.013294	1.000000	60.265351	0.007148	0.000000
RS	3	0.020590	1.000000	63.666815	0.007552	0.000000
RS	4	0.028356	1.000000	67.227770	0.007974	0.000000
RS	5	0.036622	1.000000	70.951392	0.008416	0.000000
RS	6	0.045421	1.000000	74.840275	0.008877	0.000000
RS	7	0.054785	1.000000	78.896324	0.009358	0.000000
RS	8	0.064753	1.000000	83.120626	0.009859	0.000000
RS	9	0.075363	1.000000	87.513316	0.010380	0.000000
RS	10	0.086656	1.000000	92.073427	0.010921	0.000000
RS	11	0.098677	1.000000	96.798730	0.011482	0.000000
RS	12	0.111471	1.000000	101.685560	0.012061	0.000000
RS	13	0.125090	1.000000	106.728626	0.012660	0.000000
RS	14	0.139585	1.000000	111.920816	0.013276	0.000000
RS	15	0.155014	1.000000	117.252986	0.013908	0.000000
RS	16	0.171437	1.000000	122.713744	0.014556	0.000000
RS	17	0.188917	1.000000	128.289225	0.015217	0.000000
RS	18	0.207523	1.000000	133.962864	0.015890	0.000000
RS	19	0.227327	1.000000	139.715170	0.016572	0.000000
RS	20	0.248406	1.000000	145.523507	0.017261	0.000000
RS	21	0.270843	1.000000	151.361881	0.017954	0.000000
RS	22	0.294725	1.000000	157.200755	0.018646	0.000000
RS	23	0.320144	1.000000	163.006882	0.019335	0.000000
RS	24	0.347201	1.000000	168.743184	0.020016	0.000000
RS	25	0.376000	1.000000	174.368673	0.020683	0.000000
RS	26	0.406654	1.000000	179.838436	0.021332	0.000000
RS	27	0.439282	1.000000	185.103695	0.021956	0.000000
RS	28	0.474011	1.000000	190.111955	0.022550	0.000000
RS	29	0.510976	1.000000	194.807260	0.023107	0.000000
RS	30	0.550322	1.000000	199.130569	0.023620	0.000000
RS	31	0.592202	1.000000	203.020268	0.024081	0.000000
RS	32	0.636779	1.000000	206.412834	0.024484	0.000000
RS	33	0.684227	1.000000	209.243670	0.024819	0.000000
RS	34	0.734730	1.000000	211.448104	0.025081	0.000000
RS	35	0.788485	1.000000	212.962577	0.025261	0.000000
RS	36	0.845702	1.000000	213.726007	0.025351	0.000000
RS	37	0.906604	1.000000	213.681324	0.025346	0.000000
RS	38	0.971428	1.000000	212.777166	0.025239	0.000000
RS	39	1.040426	1.000000	210.969689	0.025024	0.000000
RS	40	1.113868	1.000000	208.224478	0.024699	0.000000
RS	41	1.192040	1.000000	204.518480	0.024259	0.000000
RS	42	1.275245	1.000000	199.841902	0.023704	0.000000
RS	43	1.363809	1.000000	194.199995	0.023035	0.000000
RS	44	1.458076	1.000000	187.614622	0.022254	0.000000
RS	45	1.558414	1.000000	180.125507	0.021366	0.000000
RS	46	1.665214	1.000000	171.791057	0.020377	0.000000
RS	47	1.778891	1.000000	162.688638	0.019297	0.000000
RS	48	1.899889	1.000000	152.914212	0.018138	0.000000
RS	49	2.028679	1.000000	142.581237	0.016912	0.000000
RS	50	2.165763	1.000000	131.818770	0.015636	0.000000
RS	51	2.311675	1.000000	120.768751	0.014325	0.000000
RS	52	2.466983	1.000000	109.582488	0.012998	0.000000
RS	53	2.632293	1.000000	98.416420	0.011674	0.000000
RS	54	2.808249	1.000000	87.427303	0.010370	0.000000
RS	55	2.995536	1.000000	76.767001	0.009106	0.000000
RS	56	3.194884	1.000000	66.577173	0.007897	0.000000
RS	57	3.407070	1.000000	56.984126	0.006759	0.000000
RS	58	3.632920	1.000000	48.094180	0.005705	0.000000
RS	59	3.873315	1.000000	39.989870	0.004743	0.000000
RS	60	4.129191	1.000000	32.727286	0.003882	0.000000
RS	61	4.401545	1.000000	26.334770	0.003124	0.000000
RS	62	4.691438	1.000000	20.813123	0.002469	0.000000
RS	63	5.000000	1.000000	57.814409	0.006858	0.000000
PA	4+25*2+4+6 0.035662935 0.007132587 5.000000000 1.000000000 1.000000000 1.000000000 1.000000000 1.000000000 1.000000000 1.000000000 1.000000000 1.000000000 1.000000000 1.000000000 1.000000000 1.000000000 1.000000000 1.000000000 1.000000000 1.000000000 1.000000000 1.000000000 1.000000000 1.000000000 1.000000000 1.000000000 1.000000000 1.000000000 1.000000000 1.000000000 1.000000000
//
IT	7582
RD	1
LK	-135948.658983
QD	-8952.291140 -> -2786.820591
RI	0.1231849669
TR	0.019851	0.004322
MT	11.495194
MM	C_pi: 1.913177, n_recomb: 9767.343807
RS	0	0.000000	0.394410	191.364800	0.019592	0.000531
RS	1	0.007837	0.394410	202.148240	0.020696	0.003718
RS	2	0.016287	0.394410	213.194470	0.021827	0.008769
RS	3	0.025400	0.394410	224.452772	0.022980	0.015162
RS	4	0.035228	0.308371	300.547036	0.030771	0.022319
RS	5	0.045825	0.308371	312.739766	0.032019	0.029362
RS	6	0.057253	0.310031	322.815989	0.033051	0.035496
RS	7	0.069576	0.310031	334.040403	0.034200	0.040225
RS	8	0.082865	0.343908	311.303251	0.031872	0.043213
RS	9	0.097195	0.343908	321.486787	0.032914	0.044224
RS	10	0.112649	0.406694	280.838440	0.028753	0.043294
RS	11	0.129313	0.406694	290.236037	0.029715	0.040917
RS	12	0.147284	0.492630	247.821094	0.025372	0.037889
RS	13	0.166663	0.492630	256.551559	0.026266	0.034913
RS	14	0.187560	0.593060	220.757129	0.022602	0.032336
RS	15	0.210095	0.593060	228.853934	0.023431	0.030195
RS	16	0.234396	0.706488	199.243683	0.020399	0.028385
RS	17	0.260601	0.706488	206.747466	0.021167	0.026776
RS	18	0.288860	0.837088	181.122195	0.018544	0.025267
RS	19	0.319334	0.837088	188.079701	0.019256	0.023800
RS	20	0.352196	0.988450	165.440857	0.016938	0.022354
RS	21	0.387633	0.988450	171.896653	0.017599	0.020939
RS	22	0.425847	1.160772	152.114378	0.015574	0.019575
RS	23	0.467055	1.160772	158.109652	0.016188	0.018281
RS	24	0.511493	1.351882	141.111392	0.014447	0.017069
RS	25	0.559414	1.351882	146.683413	0.015018	0.015944
RS	26	0.611089	1.558900	132.206253	0.013536	0.014904
RS	27	0.666815	1.558900	137.386305	0.014066	0.013946
RS	28	0.726907	1.778687	125.084184	0.012806	0.013064
RS	29	0.791709	1.778687	129.895278	0.013299	0.012255
RS	30	0.861589	2.007898	119.427011	0.012227	0.011513
RS	31	0.936945	2.007898	123.882129	0.012683	0.010834
RS	32	1.018207	2.243408	114.925175	0.011766	0.010213
RS	33	1.105837	2.243408	119.026187	0.012186	0.009644
RS	34	1.200334	2.482857	111.274790	0.011393	0.009122
RS	35	1.302236	2.482857	115.012279	0.011775	0.008643
RS	36	1.412124	2.724773	108.189017	0.011077	0.008203
RS	37	1.530624	2.724773	111.543116	0.011420	0.007798
RS	38	1.658410	2.968415	105.408098	0.010792	0.007426
RS	39	1.796210	2.968415	108.350169	0.011093	0.007086
RS	40	1.944809	3.213985	102.688896	0.010513	0.006777
RS	41	2.105053	3.213985	105.184301	0.010769	0.006497
RS	42	2.277855	3.462933	99.798698	0.010218	0.006244
RS	43	2.464199	3.462933	101.811035	0.010424	0.006016
RS	44	2.665145	3.718292	96.516483	0.009882	0.005812
RS	45	2.881840	3.718292	98.013564	0.010035	0.005628
RS	46	3.115516	3.984806	92.648330	0.009486	0.005464
RS	47	3.367504	3.984806	93.609466	0.009584	0.005317
RS	48	3.639239	4.269163	88.044411	0.009014	0.005186
RS	49	3.932270	4.269163	88.468282	0.009058	0.005071
RS	50	4.248264	4.580841	82.609846	0.008458	0.004972
RS	51	4.589021	4.580841	82.522279	0.008449	0.004887
RS	52	4.956483	4.934036	76.309190	0.007813	0.004819
RS	53	5.352741	4.934036	75.770203	0.007758	0.004766
RS	54	5.780052	5.607592	66.136131	0.006771	0.004728
RS	55	6.240850	5.607592	65.551384	0.006711	0.004706
RS	56	6.737759	5.607592	64.544026	0.006608	0.004699
RS	57	7.273609	5.607592	63.101068	0.006460	0.004709
RS	58	7.851452	8.895711	39.378922	0.004032	0.004737
RS	59	8.474578	8.895711	39.539153	0.004048	0.004788
RS	60	9.146536	8.895711	39.478586	0.004042	0.004873
RS	61	9.871153	8.895711	39.181060	0.004011	0.005007
RS	62	10.652556	8.895711	38.633662	0.003955	0.005218
RS	63	11.495194	8.895711	396.493740	0.040594	0.053475
PA	4+25*2+4+6 0.019851394 0.004321698 11.495194137 0.394410491 0.308371484 0.310030937 0.343907535 0.406694472 0.492630005 0.593059838 0.706487656 0.837088108 0.988449574 1.160772204 1.351881981 1.558900356 1.778687239 2.007897854 2.243408203 2.482856989 2.724772930 2.968414843 3.213985443 3.462932587 3.718292236 3.984806001 4.269163132 4.580841184 4.934036136 5.607592463 8.895711005
//
IT	5668
RD	2
LK	-126237.465657
QD	-3568.937273 -> -1626.171593
RI	0.0950558550
TR	0.015002	0.005250
MT	13.274136
MM	C_pi: 3.741763, n_recomb: 23077.539250
RS	0	0.000000	0.746900	245.932599	0.010657	0.000195
RS	1	0.008081	0.746900	262.837601	0.011389	0.001481
RS	2	0.016816	0.746900	280.649743	0.012161	0.003838
RS	3	0.026256	0.746900	299.375123	0.012973	0.007149
RS	4	0.036459	0.386430	612.375758	0.026536	0.014462
RS	5	0.047486	0.386430	642.524349	0.027842	0.020710
RS	6	0.059405	0.327989	790.041609	0.034234	0.027517
RS	7	0.072287	0.327989	819.735872	0.035521	0.034760
RS	8	0.086210	0.329435	844.111058	0.036577	0.037842
RS	9	0.101258	0.329435	870.030781	0.037700	0.043951
RS	10	0.117522	0.370456	796.725602	0.034524	0.041780
RS	11	0.135100	0.370456	819.683987	0.035519	0.045638
RS	12	0.154099	0.441545	707.844489	0.030672	0.040199
RS	13	0.174633	0.441545	728.963530	0.031588	0.042124
RS	14	0.196827	0.533049	622.292678	0.026965	0.036241
RS	15	0.220814	0.533049	641.869229	0.027814	0.037323
RS	16	0.246740	0.642465	549.672914	0.023819	0.032209
RS	17	0.274761	0.642465	567.788591	0.024604	0.033106
RS	18	0.305046	0.775912	485.965361	0.021058	0.028700
RS	19	0.337779	0.775912	502.734034	0.021785	0.029417
RS	20	0.373157	0.943149	428.203560	0.018555	0.025439
RS	21	0.411394	0.943149	443.743858	0.019228	0.025845
RS	22	0.452720	1.152716	376.576390	0.016318	0.022232
RS	23	0.497387	1.152716	390.978025	0.016942	0.022333
RS	24	0.545663	1.410408	332.049427	0.014388	0.019165
RS	25	0.597841	1.410408	345.384767	0.014966	0.019072
RS	26	0.654235	1.720056	294.807855	0.012775	0.016397
RS	27	0.715186	1.720056	307.152385	0.013310	0.016205
RS	28	0.781063	2.083708	264.329602	0.011454	0.013998
RS	29	0.852264	2.083708	275.768271	0.011950	0.013766
RS	30	0.929218	2.500723	239.833802	0.010393	0.011969
RS	31	1.012392	2.500723	250.457586	0.010853	0.011733
RS	32	1.102287	2.967391	220.476243	0.009554	0.010284
RS	33	1.199446	2.967391	230.375210	0.009983	0.010065
RS	34	1.304457	3.478019	205.389843	0.008900	0.008897
RS	35	1.417954	3.478019	214.645437	0.009301	0.008702
RS	36	1.540624	4.025673	193.774728	0.008397	0.007755
RS	37	1.673206	4.025673	202.453879	0.008773	0.007585
RS	38	1.816503	4.601977	184.969279	0.008015	0.006813
RS	39	1.971380	4.601977	193.120991	0.008368	0.006674
RS	40	2.138773	5.197924	178.415681	0.007731	0.006048
RS	41	2.319693	5.197924	186.068656	0.008063	0.005947
RS	42	2.515234	5.806261	173.585251	0.007522	0.005443
RS	43	2.726576	5.806261	180.746215	0.007832	0.005384
RS	44	2.954998	6.423717	169.945176	0.007364	0.004977
RS	45	3.201880	6.423717	176.599016	0.007652	0.004957
RS	46	3.468712	7.051909	166.966896	0.007235	0.004625
RS	47	3.757107	7.051909	173.079517	0.007500	0.004644
RS	48	4.068809	7.698066	164.128836	0.007112	0.004371
RS	49	4.405700	7.698066	169.653091	0.007351	0.004429
RS	50	4.769815	8.378649	160.870086	0.006971	0.004203
RS	51	5.163356	8.378649	165.756179	0.007183	0.004300
RS	52	5.588699	9.126914	156.532782	0.006783	0.004103
RS	53	6.048416	9.126914	160.746188	0.006965	0.004233
RS	54	6.545283	10.540499	142.903126	0.006192	0.003863
RS	55	7.082303	10.540499	146.691254	0.006356	0.004021
RS	56	7.662721	10.540499	149.953688	0.006498	0.004174
RS	57	8.290044	10.540499	152.599893	0.006612	0.004315
RS	58	8.968062	19.976875	82.878383	0.003591	0.002853
RS	59	9.700872	19.976875	86.390885	0.003744	0.003032
RS	60	10.492902	19.976875	89.788846	0.003891	0.003197
RS	61	11.348939	19.976875	93.025413	0.004031	0.003343
RS	62	12.274153	19.976875	96.049288	0.004162	0.003462
RS	63	13.274136	19.976875	1968.518853	0.085300	0.056505
PA	4+25*2+4+6 0.015001783 0.005250490 13.274135604 0.746899991 0.386429987 0.327989179 0.329434538 0.370456199 0.441544781 0.533048908 0.642465463 0.775912160 0.943149390 1.152715745 1.410408201 1.720055889 2.083708294 2.500723257 2.967391117 3.478019194 4.025672601 4.601977063 5.197924360 5.806260663 6.423717155 7.051909481 7.698066434 8.378649021 9.126914121 10.540498998 19.976874994
//
IT	5270
RD	3
LK	-123059.733471
QD	-2207.962695 -> -1383.620619
RI	0.0689173377
TR	0.011745	0.006346
MT	14.307990
MM	C_pi: 5.501117, n_recomb: 40699.256174
RS	0	0.000000	1.637543	200.026942	0.004915	0.000087
RS	1	0.008209	1.637543	215.326463	0.005291	0.000670
RS	2	0.017092	1.637543	231.697442	0.005693	0.001760
RS	3	0.026704	1.637543	249.198143	0.006123	0.003298
RS	4	0.037105	0.562421	774.883344	0.019039	0.010060
RS	5	0.048360	0.562421	821.238939	0.020178	0.014337
RS	6	0.060539	0.404996	1201.166523	0.029513	0.022471
RS	7	0.073718	0.404996	1256.541326	0.030874	0.028352
RS	8	0.087979	0.367021	1443.625977	0.035471	0.034168
RS	9	0.103410	0.367021	1495.328535	0.036741	0.039914
RS	10	0.120108	0.386575	1467.081939	0.036047	0.040304
RS	11	0.138177	0.386575	1512.231243	0.037156	0.044641
RS	12	0.157729	0.442533	1360.907875	0.033438	0.040680
RS	13	0.178886	0.442533	1401.245575	0.034429	0.043491
RS	14	0.201779	0.520897	1225.845214	0.030120	0.038088
RS	15	0.226553	0.520897	1262.523333	0.031021	0.039978
RS	16	0.253359	0.616970	1098.087626	0.026981	0.034678
RS	17	0.282367	0.616970	1131.597748	0.027804	0.036181
RS	18	0.313756	0.736313	977.529123	0.024018	0.031217
RS	19	0.347721	0.736313	1008.306643	0.024775	0.032475
RS	20	0.384474	0.890382	860.691547	0.021148	0.027732
RS	21	0.424245	0.890382	889.158802	0.021847	0.028696
RS	22	0.467281	1.091608	749.972995	0.018427	0.024205
RS	23	0.513849	1.091608	776.414942	0.019077	0.024855
RS	24	0.564240	1.351448	649.983596	0.015970	0.020776
RS	25	0.618768	1.351448	674.538940	0.016574	0.021168
RS	26	0.677772	1.680778	563.516232	0.013846	0.017621
RS	27	0.741619	1.680778	586.261142	0.014405	0.017833
RS	28	0.810708	2.089707	491.107636	0.012067	0.014853
RS	29	0.885469	2.089707	512.125305	0.012583	0.014948
RS	30	0.966366	2.585605	432.030381	0.010615	0.012506
RS	31	1.053905	2.585605	451.439403	0.011092	0.012534
RS	32	1.148629	3.171144	384.915196	0.009458	0.010570
RS	33	1.251130	3.171144	402.869518	0.009899	0.010566
RS	34	1.362044	3.844018	348.046764	0.008552	0.009004
RS	35	1.482064	3.844018	364.719630	0.008961	0.008989
RS	36	1.611936	4.597127	319.689693	0.007855	0.007750
RS	37	1.752470	4.597127	335.254193	0.008237	0.007733
RS	38	1.904540	5.417768	298.358995	0.007331	0.006750
RS	39	2.069094	5.417768	312.973624	0.007690	0.006738
RS	40	2.247155	6.287670	282.853735	0.006950	0.005959
RS	41	2.439834	6.287670	296.652351	0.007289	0.005960
RS	42	2.648330	7.186085	272.135564	0.006686	0.005345
RS	43	2.873942	7.186085	285.218630	0.007008	0.005367
RS	44	3.118074	8.094611	265.227810	0.006517	0.004884
RS	45	3.382247	8.094611	277.654957	0.006822	0.004932
RS	46	3.668106	9.001055	261.182939	0.006417	0.004552
RS	47	3.977431	9.001055	272.968596	0.006707	0.004629
RS	48	4.312149	9.903096	259.032659	0.006365	0.004329
RS	49	4.674344	9.903096	270.145739	0.006638	0.004438
RS	50	5.066272	10.815994	257.638380	0.006330	0.004198
RS	51	5.490374	10.815994	268.008526	0.006585	0.004340
RS	52	5.949290	11.786927	255.482744	0.006277	0.004134
RS	53	6.445878	11.786927	265.020983	0.006512	0.004303
RS	54	6.983232	13.610482	238.036710	0.005849	0.003891
RS	55	7.564698	13.610482	246.837872	0.006065	0.004074
RS	56	8.193896	13.610482	255.070407	0.006267	0.004254
RS	57	8.874745	13.610482	262.581322	0.006452	0.004425
RS	58	9.611485	30.431121	122.356499	0.003006	0.002454
RS	59	10.408705	30.431121	129.167998	0.003174	0.002606
RS	60	11.271369	30.431121	136.081317	0.003344	0.002750
RS	61	12.204849	30.431121	143.048954	0.003515	0.002879
RS	62	13.214959	30.431121	150.014867	0.003686	0.002988
RS	63	14.307990	30.431121	4488.378128	0.110282	0.059629
PA	4+25*2+4+6 0.011745084 0.006345882 14.307989703 1.637543413 0.562420978 0.404996458 0.367020970 0.386574999 0.442532869 0.520897125 0.616969980 0.736312799 0.890381825 1.091608100 1.351448399 1.680777975 2.089706594 2.585604555 3.171144280 3.844018111 4.597126949 5.417767594 6.287670027 7.186084807 8.094611032 9.001054528 9.903096109 10.815993959 11.786926801 13.610482057 30.431121208
//
IT	5332
RD	4
LK	-121614.587476
QD	-1669.699129 -> -1174.926158
RI	0.0512453382
TR	0.009399	0.007253
MT	15.299304
MM	C_pi: 6.831779, n_recomb: 57352.806162
RS	0	0.000000	3.671402	126.738691	0.002210	0.000039
RS	1	0.008323	3.671402	136.968143	0.002388	0.000302
RS	2	0.017340	3.671402	147.994540	0.002580	0.000798
RS	3	0.027106	3.671402	159.875011	0.002788	0.001497
RS	4	0.037686	0.841251	749.628058	0.013070	0.006872
RS	5	0.049146	0.841251	800.617286	0.013960	0.009761
RS	6	0.061560	0.517735	1380.860702	0.024077	0.017943
RS	7	0.075007	0.517735	1455.951096	0.025386	0.022538
RS	8	0.089574	0.426034	1855.299305	0.032349	0.030003
RS	9	0.105353	0.426034	1933.802451	0.033718	0.034994
RS	10	0.122445	0.421213	2031.676705	0.035424	0.037746
RS	11	0.140960	0.421213	2102.465101	0.036658	0.041914
RS	12	0.161016	0.462087	1980.211201	0.034527	0.039950
RS	13	0.182741	0.462087	2042.715348	0.035617	0.042955
RS	14	0.206275	0.527848	1843.456784	0.032142	0.038817
RS	15	0.231767	0.527848	1899.140549	0.033113	0.040966
RS	16	0.259382	0.610870	1689.995624	0.029467	0.036316
RS	17	0.289294	0.610870	1739.854750	0.030336	0.038005
RS	18	0.321697	0.715245	1529.678394	0.026671	0.033258
RS	19	0.356796	0.715245	1574.664967	0.027456	0.034671
RS	20	0.394817	0.852057	1361.165571	0.023733	0.029841
RS	21	0.436003	0.852057	1402.303339	0.024450	0.030992
RS	22	0.480616	1.034512	1190.821515	0.020763	0.026194
RS	23	0.528943	1.034512	1228.916984	0.021427	0.027072
RS	24	0.581293	1.276189	1029.207646	0.017945	0.022539
RS	25	0.637999	1.276189	1064.690770	0.018564	0.023169
RS	26	0.699426	1.591675	884.233577	0.015417	0.019098
RS	27	0.765965	1.591675	917.259948	0.015993	0.019531
RS	28	0.838043	1.996575	759.568590	0.013244	0.016025
RS	29	0.916120	1.996575	790.190029	0.013778	0.016311
RS	30	1.000695	2.505317	655.945213	0.011437	0.013388
RS	31	1.092311	2.505317	684.228682	0.011930	0.013572
RS	32	1.191551	3.128106	572.262975	0.009978	0.011200
RS	33	1.299052	3.128106	598.343920	0.010433	0.011321
RS	34	1.415501	3.869034	506.259322	0.008827	0.009431
RS	35	1.541642	3.869034	530.341785	0.009247	0.009519
RS	36	1.678282	4.724949	455.229442	0.007937	0.008029
RS	37	1.826295	4.724949	477.557759	0.008327	0.008100
RS	38	1.986628	5.683423	416.666193	0.007265	0.006933
RS	39	2.160307	5.683423	437.494093	0.007628	0.006997
RS	40	2.348441	6.721587	388.475498	0.006773	0.006087
RS	41	2.552234	6.721587	408.041554	0.007115	0.006150
RS	42	2.772990	7.808436	368.899927	0.006432	0.005443
RS	43	3.012120	7.808436	387.407494	0.006755	0.005514
RS	44	3.271154	8.910781	356.381465	0.006214	0.004968
RS	45	3.551748	8.910781	373.981332	0.006521	0.005053
RS	46	3.855697	10.000185	349.473117	0.006093	0.004634
RS	47	4.184945	10.000185	366.249736	0.006386	0.004740
RS	48	4.541598	11.060909	346.706722	0.006045	0.004420
RS	49	4.927936	11.060909	362.668802	0.006323	0.004549
RS	50	5.346431	12.102943	346.302562	0.006038	0.004302
RS	51	5.799758	12.102943	361.381875	0.006301	0.004456
RS	52	6.290818	13.182743	345.770818	0.006029	0.004247
RS	53	6.822751	13.182743	359.843221	0.006274	0.004420
RS	54	7.398958	15.210867	324.490421	0.005658	0.003994
RS	55	8.023126	15.210867	337.567879	0.005886	0.004173
RS	56	8.699245	15.210867	349.990595	0.006102	0.004349
RS	57	9.431640	15.210867	361.547574	0.006304	0.004514
RS	58	10.224996	40.228791	143.138635	0.002496	0.002118
RS	59	11.084386	40.228791	152.114844	0.002652	0.002247
RS	60	12.015306	40.228791	161.395045	0.002814	0.002372
RS	61	13.023710	40.228791	170.944038	0.002981	0.002489
RS	62	14.116047	40.228791	180.717063	0.003151	0.002594
RS	63	15.299304	40.228791	6905.033886	0.120396	0.063562
PA	4+25*2+4+6 0.009398938 0.007252543 15.299303921 3.671402173 0.841251073 0.517734607 0.426034434 0.421212705 0.462087310 0.527847878 0.610869569 0.715245316 0.852056998 1.034511557 1.276189392 1.591675148 1.996574913 2.505316996 3.128106337 3.869034495 4.724949382 5.683423053 6.721586755 7.808436199 8.910781163 10.000185006 11.060908794 12.102942707 13.182743161 15.210867390 40.228791264
//
IT	5040
RD	5
LK	-120701.970803
QD	-1330.401139 -> -974.087490
RI	0.0392158944
TR	0.007663	0.007973
MT	16.297218
MM	C_pi: 7.883223, n_recomb: 72282.603858
RS	0	0.000000	8.272577	71.390590	0.000988	0.000018
RS	1	0.008431	8.272577	77.330350	0.001070	0.000136
RS	2	0.017574	8.272577	83.757049	0.001159	0.000361
RS	3	0.027487	8.272577	90.709334	0.001255	0.000678
RS	4	0.038236	1.268925	637.905088	0.008825	0.004660
RS	5	0.049891	1.268925	685.133545	0.009479	0.006609
RS	6	0.062529	0.670544	1384.737021	0.019157	0.014174
RS	7	0.076232	0.670544	1469.937508	0.020336	0.017750
RS	8	0.091091	0.503793	2064.946639	0.028568	0.025949
RS	9	0.107203	0.503793	2165.816413	0.029963	0.030210
RS	10	0.124673	0.469448	2427.665087	0.033586	0.034692
RS	11	0.143616	0.469448	2524.176941	0.034921	0.038548
RS	12	0.164156	0.494490	2485.777871	0.034390	0.038412
RS	13	0.186428	0.494490	2572.044583	0.035583	0.041410
RS	14	0.210578	0.548461	2396.150500	0.033150	0.038675
RS	15	0.236764	0.548461	2472.374101	0.034204	0.040923
RS	16	0.265158	0.620129	2254.018978	0.031183	0.037200
RS	17	0.295946	0.620129	2321.160808	0.032112	0.038967
RS	18	0.329330	0.711818	2081.110020	0.028791	0.034764
RS	19	0.365529	0.711818	2140.459407	0.029612	0.036230
RS	20	0.404779	0.833567	1879.717917	0.026005	0.031641
RS	21	0.447339	0.833567	1932.964140	0.026742	0.032859
RS	22	0.493488	0.998106	1660.763471	0.022976	0.028058
RS	23	0.543527	0.998106	1709.503259	0.023650	0.029035
RS	24	0.597786	1.219304	1441.763158	0.019946	0.024310
RS	25	0.656619	1.219304	1487.042818	0.020573	0.025061
RS	26	0.720412	1.513155	1237.434699	0.017119	0.020674
RS	27	0.789585	1.513155	1279.729215	0.017705	0.021231
RS	28	0.864589	1.898176	1056.516663	0.014616	0.017349
RS	29	0.945917	1.898176	1095.951520	0.015162	0.017752
RS	30	1.034103	2.393462	902.903571	0.012491	0.014449
RS	31	1.129724	2.393462	939.488156	0.012997	0.014735
RS	32	1.233407	3.015238	777.008091	0.010750	0.012016
RS	33	1.345832	3.015238	810.795124	0.011217	0.012221
RS	34	1.467735	3.773904	676.742591	0.009362	0.010039
RS	35	1.599918	3.773904	707.891660	0.009793	0.010195
RS	36	1.743245	4.671480	598.739608	0.008283	0.008474
RS	37	1.898656	4.671480	627.505443	0.008681	0.008601
RS	38	2.067171	5.698323	539.486350	0.007464	0.007258
RS	39	2.249894	5.698323	566.176970	0.007833	0.007370
RS	40	2.448023	6.830483	495.875958	0.006860	0.006330
RS	41	2.662857	6.830483	520.809938	0.007205	0.006434
RS	42	2.895804	8.030709	465.273933	0.006437	0.005635
RS	43	3.148393	8.030709	488.743718	0.006762	0.005739
RS	44	3.422278	9.254499	445.398031	0.006162	0.005128
RS	45	3.719255	9.254499	467.638580	0.006470	0.005239
RS	46	4.041272	10.459134	434.197736	0.006007	0.004778
RS	47	4.390439	10.459134	455.360482	0.006300	0.004901
RS	48	4.769047	11.615887	429.623484	0.005944	0.004556
RS	49	5.179576	11.615887	449.755506	0.006222	0.004697
RS	50	5.624718	12.728579	429.173582	0.005937	0.004435
RS	51	6.107392	12.728579	448.207775	0.006201	0.004592
RS	52	6.630762	13.859859	429.294401	0.005939	0.004373
RS	53	7.198260	13.859859	447.072906	0.006185	0.004542
RS	54	7.813606	15.992991	403.398940	0.005581	0.004096
RS	55	8.480834	15.992991	419.929611	0.005810	0.004266
RS	56	9.204319	15.992991	435.633925	0.006027	0.004430
RS	57	9.988804	15.992991	450.239547	0.006229	0.004582
RS	58	10.839431	49.980135	151.218221	0.002092	0.001814
RS	59	11.761779	49.980135	161.434711	0.002233	0.001924
RS	60	12.761894	49.980135	172.112762	0.002381	0.002033
RS	61	13.846332	49.980135	183.232662	0.002535	0.002138
RS	62	15.022203	49.980135	194.765626	0.002695	0.002237
RS	63	16.297218	49.980135	8969.485564	0.124089	0.067407
PA	4+25*2+4+6 0.007662757 0.007972770 16.297217512 8.272577328 1.268925237 0.670543874 0.503793237 0.469447604 0.494489716 0.548460895 0.620128946 0.711818390 0.833567239 0.998105629 1.219303585 1.513155163 1.898176228 2.393461565 3.015237913 3.773904102 4.671480440 5.698323003 6.830483311 8.030709175 9.254499087 10.459133765 11.615886720 12.728578951 13.859859284 15.992990747 49.980134791
//
IT	5075
RD	6
LK	-120033.105330
QD	-1074.066769 -> -803.151507
RI	0.0310609408
TR	0.006348	0.008542
MT	17.300578
MM	C_pi: 8.787285, n_recomb: 85820.352915
RS	0	0.000000	18.566515	38.010403	0.000443	0.000008
RS	1	0.008534	18.566515	41.235888	0.000480	0.000062
RS	2	0.017796	18.566515	44.733397	0.000521	0.000164
RS	3	0.027848	18.566515	48.525571	0.000565	0.000309
RS	4	0.038758	1.913188	509.399131	0.005936	0.003169
RS	5	0.050599	1.913188	549.342353	0.006401	0.004489
RS	6	0.063451	0.871096	1294.767609	0.015087	0.011188
RS	7	0.077399	0.871096	1382.080355	0.016104	0.013978
RS	8	0.092538	0.600185	2129.107523	0.024809	0.022329
RS	9	0.108968	0.600185	2245.948625	0.026170	0.025955
RS	10	0.126801	0.529167	2674.890121	0.031168	0.031595
RS	11	0.146155	0.529167	2794.794654	0.032566	0.035107
RS	12	0.167162	0.536666	2870.796735	0.033451	0.036467
RS	13	0.189960	0.536666	2981.122576	0.034737	0.039374
RS	14	0.214705	0.579043	2863.537144	0.033367	0.037946
RS	15	0.241560	0.579043	2961.584903	0.034509	0.040223
RS	16	0.270708	0.640622	2764.382572	0.032211	0.037477
RS	17	0.302343	0.640622	2850.166868	0.033211	0.039286
RS	18	0.336678	0.721772	2605.252193	0.030357	0.035754
RS	19	0.373942	0.721772	2679.882071	0.031227	0.037244
RS	20	0.414387	0.831304	2391.982975	0.027872	0.033063
RS	21	0.458283	0.831304	2457.566575	0.028636	0.034305
RS	22	0.505925	0.981041	2139.613847	0.024931	0.029681
RS	23	0.557633	0.981041	2198.576140	0.025618	0.030699
RS	24	0.613753	1.184366	1872.470803	0.021818	0.025954
RS	25	0.674663	1.184366	1926.715689	0.022451	0.026766
RS	26	0.740770	1.457499	1612.740686	0.018792	0.022211
RS	27	0.812518	1.457499	1663.350404	0.019382	0.022840
RS	28	0.890390	1.820260	1375.550505	0.016028	0.018696
RS	29	0.974906	1.820260	1422.936456	0.016580	0.019173
RS	30	1.066635	2.294489	1169.492710	0.013627	0.015570
RS	31	1.166192	2.294489	1213.700928	0.014142	0.015925
RS	32	1.274245	2.900647	997.836396	0.011627	0.012913
RS	33	1.391518	2.900647	1038.835237	0.012105	0.013179
RS	34	1.518800	3.654235	859.622630	0.010017	0.010736
RS	35	1.656943	3.654235	897.477778	0.010458	0.010943
RS	36	1.806874	4.562247	751.331504	0.008755	0.009006
RS	37	1.969601	4.562247	786.250169	0.009162	0.009175
RS	38	2.146214	5.618650	668.636644	0.007791	0.007663
RS	39	2.337898	5.618650	700.933532	0.008167	0.007810
RS	40	2.545941	6.800310	607.417605	0.007078	0.006643
RS	41	2.771737	6.800310	637.457621	0.007428	0.006777
RS	42	3.016801	8.066571	564.071760	0.006573	0.005884
RS	43	3.282779	8.066571	592.213772	0.006901	0.006013
RS	44	3.571454	9.364805	535.481352	0.006240	0.005337
RS	45	3.884764	9.364805	562.028679	0.006549	0.005466
RS	46	4.224811	10.640841	518.887528	0.006046	0.004961
RS	47	4.593876	10.640841	544.045976	0.006339	0.005097
RS	48	4.994436	11.854791	511.566067	0.005961	0.004723
RS	49	5.429179	11.854791	535.409096	0.006239	0.004870
RS	50	5.901021	13.004521	510.205553	0.005945	0.004590
RS	51	6.413128	13.004521	532.655327	0.006207	0.004748
RS	52	6.968937	14.156678	510.097679	0.005944	0.004515
RS	53	7.572177	14.156678	530.954728	0.006187	0.004678
RS	54	8.226896	16.340418	478.688736	0.005578	0.004206
RS	55	8.937486	16.340418	498.029288	0.005803	0.004367
RS	56	9.708716	16.340418	516.280210	0.006016	0.004519
RS	57	10.545760	16.340418	533.101906	0.006212	0.004657
RS	58	11.454234	60.054033	152.435746	0.001776	0.001558
RS	59	12.440235	60.054033	163.315611	0.001903	0.001655
RS	60	13.510377	60.054033	174.775365	0.002037	0.001751
RS	61	14.671842	60.054033	186.810501	0.002177	0.001847
RS	62	15.932423	60.054033	199.408609	0.002324	0.001939
RS	63	17.300578	60.054033	10749.831898	0.125260	0.070769
PA	4+25*2+4+6 0.006347905 0.008542373 17.300577756 18.566515174 1.913187580 0.871096460 0.600185416 0.529166548 0.536666136 0.579042762 0.640622175 0.721772264 0.831304011 0.981041021 1.184365540 1.457499332 1.820259796 2.294488774 2.900647048 3.654234844 4.562246556 5.618650082 6.800310202 8.066570949 9.364804765 10.640841185 11.854791353 13.004520854 14.156678017 16.340418436 60.054033473
//
IT	5161
RD	7
LK	-119521.539315
QD	-874.668149 -> -664.721659
RI	0.0254481810
TR	0.005337	0.008997
MT	18.294136
MM	C_pi: 9.594247, n_recomb: 98151.331573
RS	0	0.000000	41.264925	19.674681	0.000200	0.000004
RS	1	0.008629	41.264925	21.368687	0.000218	0.000029
RS	2	0.018003	41.264925	23.208193	0.000236	0.000076
RS	3	0.028186	41.264925	25.205631	0.000257	0.000142
RS	4	0.039248	2.867424	393.177498	0.004006	0.002174
RS	5	0.051264	2.867424	425.267312	0.004333	0.003074
RS	6	0.064317	1.128514	1163.875363	0.011858	0.008870
RS	7	0.078497	1.128514	1247.931892	0.012714	0.011059
RS	8	0.093900	0.715680	2098.568270	0.021381	0.019223
RS	9	0.110633	0.715680	2224.920391	0.022668	0.022311
RS	10	0.128809	0.599079	2804.593377	0.028574	0.028676
RS	11	0.148554	0.599079	2943.944462	0.029994	0.031857
RS	12	0.170002	0.586540	3145.659817	0.032049	0.034385
RS	13	0.193302	0.586540	3278.804215	0.033406	0.037164
RS	14	0.218612	0.616895	3241.566842	0.033026	0.036870
RS	15	0.246106	0.616895	3361.813170	0.034251	0.039139
RS	16	0.275973	0.669007	3208.622078	0.032691	0.037317
RS	17	0.308417	0.669007	3314.127679	0.033765	0.039152
RS	18	0.343661	0.741069	3085.323257	0.031434	0.036317
RS	19	0.381946	0.741069	3176.360920	0.032362	0.037826
RS	20	0.423535	0.840602	2879.838014	0.029341	0.034126
RS	21	0.468713	0.840602	2958.479019	0.030142	0.035380
RS	22	0.517789	0.978391	2610.213709	0.026594	0.031033
RS	23	0.571101	0.978391	2679.514267	0.027300	0.032069
RS	24	0.629013	1.167030	2306.652661	0.023501	0.027417
RS	25	0.691922	1.167030	2369.440052	0.024141	0.028259
RS	26	0.760260	1.422404	1998.616552	0.020363	0.023642
RS	27	0.834495	1.422404	2056.802206	0.020955	0.024312
RS	28	0.915136	1.764736	1708.218757	0.017404	0.019997
RS	29	1.002736	1.764736	1762.739936	0.017959	0.020520
RS	30	1.097895	2.217368	1449.856184	0.014772	0.016686
RS	31	1.201266	2.217368	1500.959099	0.015292	0.017088
RS	32	1.313557	2.803534	1230.888566	0.012541	0.013829
RS	33	1.435538	2.803534	1278.520394	0.013026	0.014139
RS	34	1.568046	3.542570	1052.479272	0.010723	0.011467
RS	35	1.711988	3.542570	1096.603115	0.011173	0.011712
RS	36	1.868351	4.445673	911.598966	0.009288	0.009578
RS	37	2.038207	4.445673	952.334654	0.009703	0.009780
RS	38	2.222721	5.510363	803.430247	0.008186	0.008109
RS	39	2.423158	5.510363	841.055779	0.008569	0.008284
RS	40	2.640890	6.715118	722.940831	0.007366	0.006994
RS	41	2.877412	6.715118	757.831798	0.007721	0.007151
RS	42	3.134344	8.017552	665.542914	0.006781	0.006167
RS	43	3.413448	8.017552	698.097987	0.007112	0.006315
RS	44	3.716637	9.359192	627.217687	0.006390	0.005574
RS	45	4.045989	9.359192	657.788266	0.006702	0.005718
RS	46	4.403762	10.676879	604.414133	0.006158	0.005168
RS	47	4.792409	10.676879	633.242914	0.006452	0.005314
RS	48	5.214593	11.921370	593.655677	0.006048	0.004911
RS	49	5.673209	11.921370	620.825178	0.006325	0.005063
RS	50	6.171401	13.085110	590.740632	0.006019	0.004763
RS	51	6.712584	13.085110	616.144698	0.006277	0.004920
RS	52	7.300468	14.236954	589.730244	0.006008	0.004671
RS	53	7.939082	14.236954	613.114549	0.006247	0.004828
RS	54	8.632805	16.430463	552.168401	0.005626	0.004328
RS	55	9.386392	16.430463	573.746018	0.005846	0.004481
RS	56	10.205008	16.430463	593.878136	0.006051	0.004623
RS	57	11.094266	16.430463	612.152304	0.006237	0.004749
RS	58	12.060262	70.468433	150.064041	0.001529	0.001350
RS	59	13.109617	70.468433	161.249075	0.001643	0.001435
RS	60	14.249525	70.468433	173.100924	0.001764	0.001523
RS	61	15.487799	70.468433	185.628741	0.001891	0.001610
RS	62	16.832930	70.468433	198.835211	0.002026	0.001698
RS	63	18.294136	70.468433	12306.966031	0.125388	0.073556
PA	4+25*2+4+6 0.005337090 0.008996562 18.294136000 41.264924836 2.867424042 1.128513806 0.715680395 0.599079093 0.586540481 0.616895111 0.669006981 0.741068722 0.840602288 0.978390952 1.167029707 1.422404430 1.764735914 2.217368029 2.803534282 3.542570079 4.445672963 5.510362938 6.715117927 8.017551908 9.359191648 10.676878904 11.921370091 13.085109554 14.236954132 16.430463433 70.468432862
//
IT	5082
RD	8
LK	-119123.473653
QD	-718.218040 -> -552.965112
RI	0.0214562611
TR	0.004550	0.009365
MT	19.260283
MM	C_pi: 10.311535, n_recomb: 109275.149980
RS	0	0.000000	90.374428	10.055078	0.000092	0.000002
RS	1	0.008718	90.374428	10.931013	0.000100	0.000013
RS	2	0.018195	90.374428	11.883194	0.000109	0.000036
RS	3	0.028499	90.374428	12.918246	0.000118	0.000067
RS	4	0.039701	4.254545	297.900759	0.002726	0.001509
RS	5	0.051880	4.254545	322.923980	0.002955	0.002129
RS	6	0.065121	1.452267	1021.900680	0.009352	0.007090
RS	7	0.079515	1.452267	1099.632143	0.010063	0.008818
RS	8	0.095165	0.850657	2009.994816	0.018394	0.016617
RS	9	0.112179	0.850657	2140.265473	0.019586	0.019254
RS	10	0.130676	0.678141	2845.034057	0.026036	0.026035
RS	11	0.150785	0.678141	2999.116075	0.027446	0.028910
RS	12	0.172648	0.642550	3324.495875	0.030423	0.032327
RS	13	0.196417	0.642550	3477.888220	0.031827	0.034962
RS	14	0.222257	0.660045	3532.096044	0.032323	0.035620
RS	15	0.250351	0.660045	3673.733597	0.033619	0.037857
RS	16	0.280893	0.702843	3579.993137	0.032761	0.036866
RS	17	0.314098	0.702843	3705.509717	0.033910	0.038716
RS	18	0.350198	0.766692	3509.076200	0.032112	0.036550
RS	19	0.389445	0.766692	3617.297393	0.033103	0.038077
RS	20	0.432113	0.857769	3328.084885	0.030456	0.034877
RS	21	0.478501	0.857769	3420.519673	0.031302	0.036144
RS	22	0.528933	0.985789	3056.568256	0.027971	0.032124
RS	23	0.583761	0.985789	3136.553093	0.028703	0.033172
RS	24	0.643369	1.162457	2729.231615	0.024976	0.028680
RS	25	0.708174	1.162457	2800.408925	0.025627	0.029538
RS	26	0.778628	1.403076	2381.983877	0.021798	0.024935
RS	27	0.855224	1.403076	2447.193954	0.022395	0.025628
RS	28	0.938497	1.727794	2043.872033	0.018704	0.021212
RS	29	1.029030	1.727794	2104.776325	0.019261	0.021764
RS	30	1.127455	2.160670	1735.717732	0.015884	0.017756
RS	31	1.234461	2.160670	1792.946627	0.016408	0.018191
RS	32	1.350795	2.726696	1469.898684	0.013451	0.014728
RS	33	1.477270	2.726696	1523.486417	0.013942	0.015070
RS	34	1.614772	3.447956	1250.623858	0.011445	0.012197
RS	35	1.764260	3.447956	1300.462062	0.011901	0.012472
RS	36	1.926780	4.338982	1076.032946	0.009847	0.010160
RS	37	2.103469	4.338982	1122.138572	0.010269	0.010388
RS	38	2.295560	5.400382	941.227255	0.008613	0.008570
RS	39	2.504397	5.400382	983.809117	0.009003	0.008767
RS	40	2.731440	6.612436	840.442214	0.007691	0.007361
RS	41	2.978276	6.612436	879.853853	0.008052	0.007537
RS	42	3.246631	7.931827	768.165781	0.007030	0.006467
RS	43	3.538379	7.931827	804.818251	0.007365	0.006630
RS	44	3.855562	9.295804	719.453646	0.006584	0.005827
RS	45	4.200395	9.295804	753.723760	0.006897	0.005983
RS	46	4.575290	10.633940	689.923421	0.006314	0.005389
RS	47	4.982867	10.633940	722.070357	0.006608	0.005544
RS	48	5.425975	11.889187	675.289520	0.006180	0.005112
RS	49	5.907712	11.889187	705.384094	0.006455	0.005267
RS	50	6.431445	13.049049	670.403738	0.006135	0.004948
RS	51	7.000836	13.049049	698.290020	0.006390	0.005104
RS	52	7.619864	14.183157	668.044133	0.006113	0.004840
RS	53	8.292858	14.183157	693.395522	0.006345	0.004992
RS	54	9.024520	16.350254	624.090641	0.005711	0.004464
RS	55	9.819967	16.350254	647.319641	0.005924	0.004609
RS	56	10.684758	16.350254	668.656115	0.006119	0.004742
RS	57	11.624939	16.350254	687.611190	0.006292	0.004856
RS	58	12.647082	81.027284	145.871859	0.001335	0.001182
RS	59	13.758332	81.027284	157.134499	0.001438	0.001259
RS	60	14.966458	81.027284	169.125900	0.001548	0.001339
RS	61	16.279903	81.027284	181.866866	0.001664	0.001420
RS	62	17.707851	81.027284	195.373201	0.001788	0.001502
RS	63	19.260283	81.027284	13660.660156	0.125012	0.075800
PA	4+25*2+4+6 0.004549718 0.009365238 19.260283369 90.374428070 4.254544825 1.452266978 0.850656739 0.678141375 0.642550198 0.660044929 0.702843297 0.766692222 0.857768852 0.985789468 1.162457224 1.403075511 1.727794010 2.160670115 2.726696006 3.447955515 4.338982425 5.400381754 6.612435622 7.931827284 9.295804121 10.633940291 11.889186998 13.049048557 14.183157010 16.350254189 81.027284043
//
IT	4934
RD	9
LK	-118808.733886
QD	-593.786368 -> -461.355566
RI	0.0185026372
TR	0.003927	0.009671
MT	20.186620
MM	C_pi: 10.934678, n_recomb: 119144.187774
RS	0	0.000000	194.266632	5.125057	0.000043	0.000001
RS	1	0.008798	194.266632	5.575963	0.000047	0.000006
RS	2	0.018371	194.266632	6.066538	0.000051	0.000017
RS	3	0.028786	194.266632	6.600271	0.000055	0.000032
RS	4	0.040117	6.228993	223.741729	0.001878	0.001064
RS	5	0.052445	6.228993	242.940020	0.002039	0.001497
RS	6	0.065857	1.851339	884.921054	0.007427	0.005728
RS	7	0.080450	1.851339	954.960211	0.008015	0.007104
RS	8	0.096327	1.005120	1889.384852	0.015858	0.014456
RS	9	0.113600	1.005120	2019.248222	0.016948	0.016717
RS	10	0.132393	0.765367	2820.636392	0.023674	0.023700
RS	11	0.152840	0.765367	2984.722932	0.025051	0.026296
RS	12	0.175086	0.703462	3423.164728	0.028731	0.030376
RS	13	0.199289	0.703462	3593.416534	0.030160	0.032863
RS	14	0.225622	0.707050	3741.580533	0.031404	0.034306
RS	15	0.254271	0.707050	3902.779731	0.032757	0.036495
RS	16	0.285441	0.740420	3877.222016	0.032542	0.036232
RS	17	0.319354	0.740420	4022.144855	0.033759	0.038086
RS	18	0.356250	0.796553	3869.557737	0.032478	0.036538
RS	19	0.396392	0.796553	3995.128005	0.033532	0.038083
RS	20	0.440067	0.880222	3725.985738	0.031273	0.035373
RS	21	0.487584	0.880222	3832.667937	0.032168	0.036654
RS	22	0.539282	1.000075	3465.969065	0.029091	0.032983
RS	23	0.595528	1.000075	3556.970396	0.029854	0.034040
RS	24	0.656723	1.166908	3127.133793	0.026247	0.029751
RS	25	0.723302	1.166908	3206.680893	0.026914	0.030619
RS	26	0.795740	1.395351	2750.636070	0.023087	0.026081
RS	27	0.874550	1.395351	2822.472171	0.023690	0.026787
RS	28	0.960295	1.705238	2371.921027	0.019908	0.022324
RS	29	1.053583	1.705238	2438.550163	0.020467	0.022893
RS	30	1.155080	2.120893	2018.347489	0.016940	0.018760
RS	31	1.265506	2.120893	2080.947073	0.017466	0.019215
RS	32	1.385648	2.668369	1707.911314	0.014335	0.015587
RS	33	1.516361	2.668369	1766.728055	0.014828	0.015952
RS	34	1.658575	3.371676	1448.606312	0.012158	0.012905
RS	35	1.813300	3.371676	1503.520430	0.012619	0.013203
RS	36	1.981640	4.247888	1240.379683	0.010411	0.010732
RS	37	2.164790	4.247888	1291.313595	0.010838	0.010981
RS	38	2.364054	5.300157	1078.679784	0.009054	0.009028
RS	39	2.580851	5.300157	1125.754978	0.009449	0.009244
RS	40	2.816722	6.510346	957.261019	0.008034	0.007731
RS	41	3.073346	6.510346	1000.783034	0.008400	0.007923
RS	42	3.352549	7.834611	869.787875	0.007300	0.006772
RS	43	3.656316	7.834611	910.154869	0.007639	0.006948
RS	44	3.986811	9.206758	810.426756	0.006802	0.006085
RS	45	4.346384	9.206758	848.018283	0.007118	0.006252
RS	46	4.737593	10.550356	773.954054	0.006496	0.005618
RS	47	5.163222	10.550356	809.024180	0.006790	0.005779
RS	48	5.626299	11.801694	755.251691	0.006339	0.005320
RS	49	6.130120	11.801694	787.836960	0.006612	0.005479
RS	50	6.678269	12.943677	748.200257	0.006280	0.005142
RS	51	7.274646	12.943677	778.070928	0.006530	0.005297
RS	52	7.923495	14.045679	744.264187	0.006247	0.005018
RS	53	8.629431	14.045679	771.000350	0.006471	0.005165
RS	54	9.397478	16.154646	694.097788	0.005826	0.004613
RS	55	10.233101	16.154646	718.362115	0.006029	0.004751
RS	56	11.142246	16.154646	740.201176	0.006213	0.004874
RS	57	12.131380	16.154646	759.049082	0.006371	0.004975
RS	58	13.207541	91.456217	140.890129	0.001183	0.001047
RS	59	14.378387	91.456217	152.089215	0.001277	0.001118
RS	60	15.652249	91.456217	164.059645	0.001377	0.001191
RS	61	17.038190	91.456217	176.831814	0.001484	0.001267
RS	62	18.546071	91.456217	190.432493	0.001598	0.001344
RS	63	20.186620	91.456217	14814.046529	0.124337	0.077582
PA	4+25*2+4+6 0.003926854 0.009671316 20.186620240 194.266632318 6.228993378 1.851339300 1.005120263 0.765366605 0.703461503 0.707049815 0.740420066 0.796553031 0.880221840 1.000074624 1.166907721 1.395350792 1.705237922 2.120892764 2.668369484 3.371676056 4.247887985 5.300157470 6.510346006 7.834610818 9.206757924 10.550355567 11.801694140 12.943676728 14.045679293 16.154646192 91.456216563
//
IT	5931
RD	10
LK	-118555.255137
QD	-493.121609 -> -384.890861
RI	0.0162314809
TR	0.003425	0.009931
MT	21.067379
MM	C_pi: 11.460688, n_recomb: 127740.519650
RS	0	0.000000	408.732936	2.623419	0.000021	0.000000
RS	1	0.008872	408.732936	2.856229	0.000022	0.000003
RS	2	0.018531	408.732936	3.109707	0.000024	0.000008
RS	3	0.029046	408.732936	3.385687	0.000027	0.000016
RS	4	0.040495	8.977677	167.708889	0.001313	0.000763
RS	5	0.052960	8.977677	182.334894	0.001427	0.001069
RS	6	0.066530	2.333574	760.774045	0.005956	0.004684
RS	7	0.081304	2.333574	822.873137	0.006442	0.005789
RS	8	0.097389	1.178653	1754.688817	0.013736	0.012672
RS	9	0.114901	1.178653	1881.121370	0.014726	0.014620
RS	10	0.133966	0.859815	2751.739003	0.021542	0.021659
RS	11	0.154723	0.859815	2921.606709	0.022871	0.024005
RS	12	0.177322	0.768301	3457.853940	0.027069	0.028572
RS	13	0.201925	0.768301	3641.299189	0.028505	0.030911
RS	14	0.228712	0.756878	3879.759915	0.030372	0.032993
RS	15	0.257874	0.756878	4058.028103	0.031768	0.035124
RS	16	0.289624	0.780569	4103.881098	0.032127	0.035490
RS	17	0.324191	0.780569	4266.866139	0.033403	0.037339
RS	18	0.361824	0.829258	4165.187218	0.032607	0.036351
RS	19	0.402796	0.829258	4307.652023	0.033722	0.037912
RS	20	0.447403	0.906242	4068.029243	0.031846	0.035666
RS	21	0.495967	0.906242	4189.019432	0.032793	0.036963
RS	22	0.548840	1.019106	3830.302458	0.029985	0.033642
RS	23	0.606404	1.019106	3932.504029	0.030785	0.034710
RS	24	0.669075	1.177762	3490.967832	0.027329	0.030646
RS	25	0.737305	1.177762	3578.900376	0.028017	0.031521
RS	26	0.811589	1.396149	3095.076121	0.024229	0.027085
RS	27	0.892463	1.396149	3173.262129	0.024841	0.027798
RS	28	0.980513	1.693688	2683.603565	0.021008	0.023328
RS	29	1.076373	1.693688	2755.421739	0.021570	0.023907
RS	30	1.180739	2.094712	2290.188633	0.017928	0.019687
RS	31	1.294363	2.094712	2357.479399	0.018455	0.020156
RS	32	1.418068	2.625899	1938.695816	0.015177	0.016395
RS	33	1.552748	2.625899	2002.036557	0.015673	0.016776
RS	34	1.699376	3.312588	1641.425373	0.012850	0.013582
RS	35	1.859013	3.312588	1700.759103	0.013314	0.013896
RS	36	2.032812	4.173767	1400.667572	0.010965	0.011285
RS	37	2.222031	4.173767	1455.848979	0.011397	0.011550
RS	38	2.428036	5.214590	1212.635289	0.009493	0.009476
RS	39	2.652318	5.214590	1263.694753	0.009893	0.009706
RS	40	2.896498	6.418183	1070.869815	0.008383	0.008096
RS	41	3.162341	6.418183	1118.047666	0.008752	0.008301
RS	42	3.451769	7.740229	968.357516	0.007581	0.007075
RS	43	3.766875	7.740229	1012.018373	0.007922	0.007262
RS	44	4.109935	9.111571	898.443406	0.007033	0.006345
RS	45	4.483432	9.111571	938.948968	0.007350	0.006520
RS	46	4.890064	10.450580	855.088272	0.006694	0.005848
RS	47	5.332772	10.450580	892.666642	0.006988	0.006015
RS	48	5.814756	11.687674	832.349037	0.006516	0.005532
RS	49	6.339501	11.687674	866.979751	0.006787	0.005693
RS	50	6.910799	12.801461	823.135062	0.006444	0.005341
RS	51	7.532782	12.801461	854.489232	0.006689	0.005494
RS	52	8.209947	13.860239	817.596815	0.006400	0.005205
RS	53	8.947187	13.860239	845.137057	0.006616	0.005346
RS	54	9.749835	15.885229	761.758362	0.005963	0.004775
RS	55	10.623691	15.885229	786.429780	0.006156	0.004905
RS	56	11.575074	15.885229	808.067163	0.006326	0.005017
RS	57	12.610862	15.885229	826.030328	0.006466	0.005105
RS	58	13.738542	101.480004	135.763138	0.001063	0.000940
RS	59	14.966268	101.480004	146.819408	0.001149	0.001005
RS	60	16.302915	101.480004	158.675307	0.001242	0.001074
RS	61	17.758147	101.480004	171.368940	0.001342	0.001145
RS	62	19.342484	101.480004	184.936002	0.001448	0.001218
RS	63	21.067379	101.480004	15770.675679	0.123459	0.078989
PA	4+25*2+4+6 0.003425060 0.009931086 21.067379405 408.732936307 8.977676841 2.333574260 1.178653178 0.859814831 0.768300724 0.756877916 0.780569144 0.829258336 0.906242115 1.019105780 1.177761625 1.396149218 1.693687541 2.094711699 2.625898788 3.312588380 4.173767003 5.214590266 6.418183325 7.740228719 9.111571250 10.450579680 11.687674233 12.801460904 13.860238863 15.885229025 101.480003929
//
IT	5690
RD	11
LK	-118347.072609
QD	-410.282592 -> -320.119285
RI	0.0144236336
TR	0.003013	0.010156
MT	21.899727
MM	C_pi: 11.890122, n_recomb: 135086.944078
RS	0	0.000000	840.164206	1.355371	0.000010	0.000000
RS	1	0.008938	840.164206	1.476574	0.000011	0.000002
RS	2	0.018676	840.164206	1.608621	0.000012	0.000004
RS	3	0.029284	840.164206	1.752482	0.000013	0.000008
RS	4	0.040840	12.718265	126.060738	0.000933	0.000557
RS	5	0.053429	12.718265	137.195853	0.001016	0.000778
RS	6	0.067143	2.905342	652.280022	0.004829	0.003878
RS	7	0.082083	2.905342	706.832874	0.005232	0.004776
RS	8	0.098358	1.370529	1617.414542	0.011973	0.011199
RS	9	0.116088	1.370529	1738.499256	0.012869	0.012885
RS	10	0.135403	0.960624	2654.136124	0.019648	0.019884
RS	11	0.156445	0.960624	2826.289072	0.020922	0.022007
RS	12	0.179367	0.836308	3443.329378	0.025490	0.026920
RS	13	0.204338	0.836308	3636.413236	0.026919	0.029119
RS	14	0.231541	0.808792	3957.597482	0.029297	0.031717
RS	15	0.261176	0.808792	4150.128408	0.030722	0.033785
RS	16	0.293459	0.822496	4266.498521	0.031583	0.034689
RS	17	0.328628	0.822496	4445.697227	0.032910	0.036527
RS	18	0.366941	0.863878	4398.326071	0.032559	0.036040
RS	19	0.408678	0.863878	4556.718640	0.033732	0.037613
RS	20	0.454146	0.934675	4353.052488	0.032224	0.035800
RS	21	0.503679	0.934675	4488.019989	0.033223	0.037115
RS	22	0.557638	1.041422	4145.703944	0.030689	0.034134
RS	23	0.616421	1.041422	4259.082073	0.031528	0.035216
RS	24	0.680458	1.193178	3815.146124	0.028242	0.031386
RS	25	0.750219	1.193178	3911.447035	0.028955	0.032270
RS	26	0.826215	1.403217	3408.951654	0.025235	0.027957
RS	27	0.909005	1.403217	3493.293888	0.025860	0.028676
RS	28	0.999194	1.690516	2972.609185	0.022005	0.024228
RS	29	1.097445	1.690516	3049.204594	0.022572	0.024814
RS	30	1.204478	2.079294	2545.513149	0.018844	0.020537
RS	31	1.321078	2.079294	2616.926506	0.019372	0.021015
RS	32	1.448101	2.596579	2157.366630	0.015970	0.017148
RS	33	1.586477	2.596579	2224.600771	0.016468	0.017540
RS	34	1.737222	3.268652	1825.068187	0.013510	0.014220
RS	35	1.901442	3.268652	1888.203882	0.013978	0.014547
RS	36	2.080340	4.115923	1553.671394	0.011501	0.011812
RS	37	2.275228	4.115923	1612.533206	0.011937	0.012091
RS	38	2.487537	5.145077	1340.523384	0.009923	0.009907
RS	39	2.718823	5.145077	1395.058445	0.010327	0.010150
RS	40	2.970783	6.340179	1179.211683	0.008729	0.008451
RS	41	3.245263	6.340179	1229.586766	0.009102	0.008666
RS	42	3.544278	7.656336	1062.210278	0.007863	0.007372
RS	43	3.870021	7.656336	1108.741582	0.008208	0.007568
RS	44	4.224879	9.021653	982.136825	0.007270	0.006602
RS	45	4.611457	9.021653	1025.151161	0.007589	0.006784
RS	46	5.032588	10.349801	932.187680	0.006901	0.006079
RS	47	5.491363	10.349801	971.868572	0.007194	0.006250
RS	48	5.991144	11.565856	905.628745	0.006704	0.005746
RS	49	6.535599	11.565856	941.877250	0.006972	0.005909
RS	50	7.128719	12.644375	894.420463	0.006621	0.005545
RS	51	7.774855	12.644375	926.783184	0.006861	0.005696
RS	52	8.478746	13.651947	887.425986	0.006569	0.005398
RS	53	9.245553	13.651947	915.221364	0.006775	0.005533
RS	54	10.080902	15.573308	826.741355	0.006120	0.004948
RS	55	10.990917	15.573308	851.205571	0.006301	0.005070
RS	56	11.982274	15.573308	871.963997	0.006455	0.005170
RS	57	13.062244	15.573308	888.308109	0.006576	0.005244
RS	58	14.238745	110.841297	130.902528	0.000969	0.000855
RS	59	15.520408	110.841297	141.781594	0.001050	0.000916
RS	60	16.916632	110.841297	153.478617	0.001136	0.000980
RS	61	18.437657	110.841297	166.037808	0.001229	0.001047
RS	62	20.094637	110.841297	179.502000	0.001329	0.001117
RS	63	21.899727	110.841297	16538.983941	0.122432	0.080103
PA	4+25*2+4+6 0.003013121 0.010156160 21.899726697 840.164205987 12.718264935 2.905341970 1.370528869 0.960624401 0.836307812 0.808792296 0.822496478 0.863878350 0.934675399 1.041422433 1.193177980 1.403216670 1.690515842 2.079293661 2.596579003 3.268651588 4.115922626 5.145077381 6.340179128 7.656336184 9.021652599 10.349801435 11.565855641 12.644375106 13.651947195 15.573308006 110.841297328
//
IT	5237
RD	12
LK	-118172.886540
QD	-341.078231 -> -264.722564
RI	0.0129401171
TR	0.002669	0.010355
MT	22.680713
MM	C_pi: 12.225782, n_recomb: 141231.196514
RS	0	0.000000	1685.589574	0.709115	0.000005	0.000000
RS	1	0.008999	1685.589574	0.772960	0.000005	0.000001
RS	2	0.018807	1685.589574	0.842557	0.000006	0.000002
RS	3	0.029499	1685.589574	0.918424	0.000007	0.000004
RS	4	0.041152	17.697657	95.317148	0.000675	0.000414
RS	5	0.053854	17.697657	103.823785	0.000735	0.000575
RS	6	0.067699	3.571128	559.466757	0.003961	0.003252
RS	7	0.082790	3.571128	607.174710	0.004299	0.003988
RS	8	0.099239	1.579687	1484.381334	0.010510	0.009977
RS	9	0.117168	1.579687	1599.038050	0.011322	0.011445
RS	10	0.136710	1.066975	2539.370170	0.017980	0.018338
RS	11	0.158011	1.066975	2711.057408	0.019196	0.020264
RS	12	0.181229	0.906880	3391.875091	0.024016	0.025417
RS	13	0.206536	0.906880	3591.359967	0.025429	0.027482
RS	14	0.234121	0.862260	3985.525880	0.028220	0.030495
RS	15	0.264188	0.862260	4189.448193	0.029664	0.032498
RS	16	0.296960	0.865650	4372.621236	0.030961	0.033861
RS	17	0.332682	0.865650	4565.888123	0.032329	0.035684
RS	18	0.371618	0.899768	4573.454297	0.032383	0.035641
RS	19	0.414058	0.899768	4746.425818	0.033607	0.037226
RS	20	0.460317	0.964716	4582.639843	0.032448	0.035811
RS	21	0.510739	0.964716	4730.909861	0.033498	0.037145
RS	22	0.565698	1.065984	4411.323703	0.031235	0.034490
RS	23	0.625603	1.065984	4535.628704	0.032115	0.035589
RS	24	0.690899	1.211811	4097.017215	0.029009	0.031994
RS	25	0.762070	1.211811	4201.586217	0.029750	0.032889
RS	26	0.839646	1.414848	3688.529727	0.026117	0.028712
RS	27	0.924203	1.414848	3778.868312	0.026757	0.029438
RS	28	1.016369	1.693643	3234.806035	0.022904	0.025033
RS	29	1.116829	1.693643	3315.864822	0.023478	0.025623
RS	30	1.226329	2.072240	2780.315496	0.019686	0.021313
RS	31	1.345682	2.072240	2855.394135	0.020218	0.021797
RS	32	1.475776	2.577871	2360.350673	0.016713	0.017846
RS	33	1.617577	2.577871	2430.941937	0.017212	0.018247
RS	34	1.772138	3.237484	1996.524116	0.014137	0.014820
RS	35	1.940608	3.237484	2062.912162	0.014607	0.015157
RS	36	2.124238	4.072568	1696.935501	0.012015	0.012313
RS	37	2.324393	4.072568	1758.955983	0.012454	0.012602
RS	38	2.542559	5.090977	1460.367353	0.010340	0.010320
RS	39	2.780358	5.090977	1517.899896	0.010748	0.010573
RS	40	3.039555	6.277384	1280.701996	0.009068	0.008793
RS	41	3.322078	6.277384	1333.838917	0.009444	0.009018
RS	42	3.630023	7.586175	1150.065903	0.008143	0.007661
RS	43	3.965681	7.586175	1199.065881	0.008490	0.007865
RS	44	4.331543	8.942794	1060.457599	0.007509	0.006854
RS	45	4.730328	8.942794	1105.599742	0.007828	0.007042
RS	46	5.165000	10.256497	1004.381679	0.007112	0.006308
RS	47	5.638786	10.256497	1045.789492	0.007405	0.006483
RS	48	6.155208	11.447415	974.361270	0.006899	0.005961
RS	49	6.718102	11.447415	1011.838271	0.007164	0.006124
RS	50	7.331649	12.486178	961.457607	0.006808	0.005751
RS	51	8.000408	12.486178	994.401634	0.007041	0.005899
RS	52	8.729347	13.437308	953.286748	0.006750	0.005597
RS	53	9.523882	13.437308	980.843787	0.006945	0.005724
RS	54	10.389915	15.241027	888.791621	0.006293	0.005131
RS	55	11.333882	15.241027	912.470980	0.006461	0.005244
RS	56	12.362793	15.241027	931.725346	0.006597	0.005332
RS	57	13.484295	15.241027	945.786701	0.006697	0.005391
RS	58	14.706718	119.299449	126.566303	0.000896	0.000788
RS	59	16.039144	119.299449	137.265491	0.000972	0.000846
RS	60	17.491473	119.299449	148.794492	0.001054	0.000907
RS	61	19.074494	119.299449	161.202300	0.001141	0.000971
RS	62	20.799968	119.299449	174.537395	0.001236	0.001038
RS	63	22.680713	119.299449	17130.722642	0.121296	0.080995
PA	4+25*2+4+6 0.002669189 0.010355016 22.680713344 1685.589573986 17.697656642 3.571127570 1.579687001 1.066975266 0.906880376 0.862259735 0.865649901 0.899767690 0.964716328 1.065983597 1.211810860 1.414848406 1.693642707 2.072240240 2.577871246 3.237483974 4.072568243 5.090977023 6.277383556 7.586174618 8.942794142 10.256497112 11.447414862 12.486178126 13.437307530 15.241027255 119.299449049
//
IT	4824
RD	13
LK	-118024.892764
QD	-282.592595 -> -217.174591
RI	0.0116910517
TR	0.002378	0.010534
MT	23.405622
MM	C_pi: 12.471416, n_recomb: 146230.521092
RS	0	0.000000	3295.855352	0.376915	0.000003	0.000000
RS	1	0.009053	3295.855352	0.411056	0.000003	0.000000
RS	2	0.018926	3295.855352	0.448292	0.000003	0.000001
RS	3	0.029692	3295.855352	0.488903	0.000003	0.000002
RS	4	0.041433	24.180395	72.656994	0.000497	0.000313
RS	5	0.054237	24.180395	79.196375	0.000542	0.000433
RS	6	0.068200	4.332961	481.023897	0.003289	0.002760
RS	7	0.083427	4.332961	522.691482	0.003574	0.003371
RS	8	0.100033	1.804711	1359.221650	0.009295	0.008958
RS	9	0.118142	1.804711	1466.953838	0.010032	0.010244
RS	10	0.137890	1.178058	2415.462508	0.016518	0.016991
RS	11	0.159426	1.178058	2584.590608	0.017675	0.018742
RS	12	0.182912	0.979491	3313.214630	0.022657	0.024052
RS	13	0.208524	0.979491	3516.256867	0.024046	0.025993
RS	14	0.236455	0.916849	3972.709032	0.027167	0.029336
RS	15	0.266914	0.916849	4185.234351	0.028621	0.031274
RS	16	0.300131	0.909600	4429.697890	0.030293	0.033028
RS	17	0.336355	0.909600	4634.740106	0.031695	0.034831
RS	18	0.375858	0.936435	4695.849918	0.032113	0.035183
RS	19	0.418938	0.936435	4881.781026	0.033384	0.036777
RS	20	0.465917	0.995751	4759.825667	0.032550	0.035727
RS	21	0.517150	0.995751	4920.434140	0.033648	0.037080
RS	22	0.573020	1.091992	4628.122672	0.031649	0.034735
RS	23	0.633949	1.091992	4762.879241	0.032571	0.035853
RS	24	0.700393	1.232620	4335.843433	0.029651	0.032489
RS	25	0.772853	1.232620	4448.461108	0.030421	0.033398
RS	26	0.851873	1.429696	3931.907524	0.026888	0.029364
RS	27	0.938046	1.429696	4028.068024	0.027546	0.030099
RS	28	1.032020	1.701370	3467.667013	0.023714	0.025750
RS	29	1.134502	1.701370	3552.932894	0.024297	0.026347
RS	30	1.246261	2.071502	2991.908514	0.020460	0.022020
RS	31	1.368139	2.071502	3070.283512	0.020996	0.022510
RS	32	1.501049	2.567440	2545.120243	0.017405	0.018492
RS	33	1.645992	2.567440	2618.620349	0.017907	0.018900
RS	34	1.804057	3.216629	2153.584907	0.014727	0.015381
RS	35	1.976432	3.216629	2222.748736	0.015200	0.015726
RS	36	2.164411	4.041397	1828.613655	0.012505	0.012785
RS	37	2.369408	4.041397	1893.327181	0.012948	0.013083
RS	38	2.592964	5.050471	1570.664354	0.010741	0.010713
RS	39	2.836758	5.050471	1630.759364	0.011152	0.010975
RS	40	3.102623	6.228880	1374.122881	0.009397	0.009121
RS	41	3.392557	6.228880	1429.621898	0.009776	0.009354
RS	42	3.708739	7.530121	1230.931672	0.008418	0.007941
RS	43	4.053544	7.530121	1282.031822	0.008767	0.008152
RS	44	4.429565	8.876980	1132.585315	0.007745	0.007100
RS	45	4.839626	8.876980	1179.509452	0.008066	0.007294
RS	46	5.286811	10.174473	1070.979361	0.007324	0.006532
RS	47	5.774480	10.174473	1113.779210	0.007617	0.006711
RS	48	6.306297	11.338031	1037.962090	0.007098	0.006174
RS	49	6.886259	11.338031	1076.327800	0.007360	0.006338
RS	50	7.518726	12.334518	1023.755624	0.007001	0.005959
RS	51	8.208449	12.334518	1056.914306	0.007228	0.006104
RS	52	8.960614	13.226117	1014.792157	0.006940	0.005800
RS	53	9.780872	13.226117	1041.688582	0.007124	0.005920
RS	54	10.675388	14.902958	947.664034	0.006481	0.005324
RS	55	11.650885	14.902958	970.035672	0.006634	0.005427
RS	56	12.714693	14.902958	987.233076	0.006751	0.005502
RS	57	13.874808	14.902958	998.439953	0.006828	0.005543
RS	58	15.139949	126.629931	122.909381	0.000841	0.000736
RS	59	16.519622	126.629931	133.447643	0.000913	0.000791
RS	60	18.024198	126.629931	144.823729	0.000990	0.000850
RS	61	19.664983	126.629931	157.090358	0.001074	0.000912
RS	62	21.454308	126.629931	170.300422	0.001165	0.000977
RS	63	23.405622	126.629931	17558.795783	0.120076	0.081718
PA	4+25*2+4+6 0.002378474 0.010533998 23.405621627 3295.855352499 24.180394536 4.332960793 1.804710926 1.178057810 0.979491277 0.916849165 0.909600430 0.936435232 0.995750617 1.091992004 1.232619617 1.429696153 1.701369947 2.071501743 2.567439737 3.216629033 4.041397488 5.050470640 6.228879540 7.530120757 8.876979607 10.174473091 11.338030923 12.334518078 13.226116975 14.902958243 126.629931426
//
IT	6534
RD	14
LK	-117897.879434
QD	-232.841427 -> -176.508615
RI	0.0106185314
TR	0.002131	0.010698
MT	24.069012
MM	C_pi: 12.632138, n_recomb: 150149.633308
RS	0	0.000000	6262.035118	0.204420	0.000001	0.000000
RS	1	0.009101	6262.035118	0.223035	0.000001	0.000000
RS	2	0.019031	6262.035118	0.243347	0.000002	0.000001
RS	3	0.029864	6262.035118	0.265510	0.000002	0.000001
RS	4	0.041683	32.433976	55.920134	0.000372	0.000241
RS	5	0.054578	32.433976	60.988576	0.000406	0.000332
RS	6	0.068646	5.189363	415.204415	0.002765	0.002371
RS	7	0.083995	5.189363	451.633106	0.003008	0.002883
RS	8	0.100741	2.043624	1243.736273	0.008283	0.008107
RS	9	0.119011	2.043624	1344.445439	0.008954	0.009240
RS	10	0.138943	1.292937	2288.113752	0.015239	0.015816
RS	11	0.160690	1.292937	2453.148150	0.016338	0.017413
RS	12	0.184416	1.053597	3215.133620	0.021413	0.022816
RS	13	0.210301	1.053597	3419.305351	0.022773	0.024641
RS	14	0.238542	0.972144	3927.188865	0.026155	0.028245
RS	15	0.269354	0.972144	4145.705233	0.027610	0.030117
RS	16	0.302969	0.953962	4444.853619	0.029603	0.032203
RS	17	0.339644	0.953962	4659.343034	0.031031	0.033985
RS	18	0.379657	0.973459	4771.148520	0.031776	0.034687
RS	19	0.423312	0.973459	4968.244633	0.033089	0.036287
RS	20	0.470940	1.027272	4888.490248	0.032557	0.035572
RS	21	0.522902	1.027272	5060.242357	0.033701	0.036944
RS	22	0.579593	1.118806	4798.227479	0.031956	0.034889
RS	23	0.641444	1.118806	4942.750795	0.032919	0.036027
RS	24	0.708925	1.254765	4532.233460	0.030185	0.032889
RS	25	0.782547	1.254765	4652.541549	0.030986	0.033813
RS	26	0.862869	1.446671	4138.515429	0.027563	0.029927
RS	27	0.950501	1.446671	4240.270867	0.028240	0.030672
RS	28	1.046110	1.712310	3669.869775	0.024441	0.026390
RS	29	1.150419	1.712310	3759.104759	0.025036	0.026993
RS	30	1.264222	2.075360	3178.623891	0.021170	0.022663
RS	31	1.388383	2.075360	3259.984744	0.021712	0.023158
RS	32	1.523844	2.563255	2709.959099	0.018048	0.019088
RS	33	1.671633	2.563255	2785.990343	0.018555	0.019502
RS	34	1.832873	3.203825	2294.671141	0.015283	0.015904
RS	35	2.008787	3.203825	2366.199997	0.015759	0.016257
RS	36	2.200712	4.020068	1947.343647	0.012969	0.013229
RS	37	2.410104	4.020068	2014.339802	0.013416	0.013535
RS	38	2.638554	5.021382	1670.273508	0.011124	0.011085
RS	39	2.887795	5.021382	1732.541535	0.011539	0.011355
RS	40	3.159720	6.192931	1458.533613	0.009714	0.009434
RS	41	3.456393	6.192931	1516.034380	0.010097	0.009675
RS	42	3.780067	7.487177	1304.028480	0.008685	0.008210
RS	43	4.133200	7.487177	1356.897651	0.009037	0.008427
RS	44	4.518472	8.824214	1197.864733	0.007978	0.007339
RS	45	4.938808	8.824214	1246.264324	0.008300	0.007537
RS	46	5.397399	10.104928	1131.419031	0.007535	0.006752
RS	47	5.897728	10.104928	1175.321113	0.007828	0.006933
RS	48	6.443593	11.240264	1095.939265	0.007299	0.006385
RS	49	7.039138	11.240264	1134.908722	0.007559	0.006549
RS	50	7.688885	12.193435	1080.886434	0.007199	0.006166
RS	51	8.397767	12.193435	1113.961124	0.007419	0.006308
RS	52	9.171165	13.024138	1071.587911	0.007137	0.006006
RS	53	10.014952	13.024138	1097.483612	0.007309	0.006118
RS	54	10.935534	14.568863	1003.088542	0.006681	0.005525
RS	55	11.939899	14.568863	1023.700777	0.006818	0.005617
RS	56	13.035674	14.568863	1038.378116	0.006916	0.005677
RS	57	14.231177	14.568863	1046.268863	0.006968	0.005701
RS	58	15.535485	132.647187	120.013439	0.000799	0.000696
RS	59	16.958501	132.647187	130.423647	0.000869	0.000750
RS	60	18.511029	132.647187	141.677747	0.000944	0.000807
RS	61	20.204855	132.647187	153.831334	0.001025	0.000867
RS	62	22.052839	132.647187	166.940698	0.001112	0.000931
RS	63	24.069012	132.647187	17836.956297	0.118795	0.082312
PA	4+25*2+4+6 0.002131267 0.010697533 24.069011858 6262.035117853 32.433976322 5.189363329 2.043623738 1.292937295 1.053596600 0.972144344 0.953961544 0.973459028 1.027272363 1.118806093 1.254765195 1.446671286 1.712309807 2.075360216 2.563255248 3.203825185 4.020068473 5.021381966 6.192930565 7.487176686 8.824214190 10.104928306 11.240263713 12.193434975 13.024138471 14.568863395 132.647187230
//
IT	7002
RD	15
LK	-117788.520027
QD	-190.514183 -> -142.121772
RI	0.0096882666
TR	0.001921	0.010848
MT	24.668616
MM	C_pi: 12.716772, n_recomb: 153075.630924
RS	0	0.000000	11487.036525	0.113988	0.000001	0.000000
RS	1	0.009144	11487.036525	0.124417	0.000001	0.000000
RS	2	0.019123	11487.036525	0.135801	0.000001	0.000000
RS	3	0.030016	11487.036525	0.148228	0.000001	0.000001
RS	4	0.041904	42.697202	43.521006	0.000284	0.000189
RS	5	0.054879	42.697202	47.488812	0.000310	0.000259
RS	6	0.069040	6.134145	360.288931	0.002354	0.002062
RS	7	0.084497	6.134145	392.232067	0.002562	0.002497
RS	8	0.101367	2.293577	1138.897002	0.007440	0.007395
RS	9	0.119779	2.293577	1232.771641	0.008053	0.008400
RS	10	0.139875	1.410433	2161.797725	0.014122	0.014794
RS	11	0.161808	1.410433	2321.699098	0.015167	0.016255
RS	12	0.185747	1.128553	3104.453360	0.020281	0.021701
RS	13	0.211874	1.128553	3307.771252	0.021609	0.023420
RS	14	0.240391	1.027701	3856.569311	0.025194	0.027226
RS	15	0.271515	1.027701	4078.732776	0.026645	0.029035
RS	16	0.305485	0.998353	4425.405639	0.028910	0.031401
RS	17	0.342561	0.998353	4647.094636	0.030358	0.033159
RS	18	0.383028	1.010461	4805.688951	0.031394	0.034169
RS	19	0.427194	1.010461	5012.088408	0.032743	0.035773
RS	20	0.475399	1.058861	4973.600849	0.032491	0.035362
RS	21	0.528011	1.058861	5155.150946	0.033677	0.036752
RS	22	0.585434	1.145919	4925.091295	0.032174	0.034970
RS	23	0.648108	1.145919	5078.530036	0.033177	0.036129
RS	24	0.716512	1.277614	4688.180183	0.030627	0.033207
RS	25	0.791171	1.277614	4815.692096	0.031460	0.034149
RS	26	0.872656	1.464962	4309.141867	0.028150	0.030410
RS	27	0.961593	1.464962	4416.200710	0.028850	0.031166
RS	28	1.058661	1.725428	3841.333112	0.025094	0.026958
RS	29	1.164605	1.725428	3934.296560	0.025702	0.027568
RS	30	1.280236	2.082539	3339.841192	0.021818	0.023246
RS	31	1.406439	2.082539	3423.917575	0.022367	0.023746
RS	32	1.544183	2.563792	2854.012166	0.018644	0.019636
RS	33	1.694521	2.563792	2932.256058	0.019156	0.020055
RS	34	1.858606	3.197351	2418.885977	0.015802	0.016389
RS	35	2.037693	3.197351	2492.430755	0.016282	0.016748
RS	36	2.233156	4.006780	2052.292469	0.013407	0.013644
RS	37	2.446492	4.006780	2121.217088	0.013857	0.013957
RS	38	2.679334	5.001987	1758.475130	0.011488	0.011434
RS	39	2.933466	5.001987	1822.575990	0.011906	0.011711
RS	40	3.210836	6.168137	1533.322409	0.010017	0.009729
RS	41	3.513567	6.168137	1592.508902	0.010403	0.009977
RS	42	3.843978	7.456508	1368.839318	0.008942	0.008465
RS	43	4.204601	7.456508	1423.188873	0.009297	0.008688
RS	44	4.598199	8.784464	1255.852088	0.008204	0.007567
RS	45	5.027785	8.784464	1305.464935	0.008528	0.007769
RS	46	5.496651	10.048831	1185.309100	0.007743	0.006965
RS	47	6.008389	10.048831	1230.073776	0.008036	0.007148
RS	48	6.566918	11.156212	1147.941476	0.007499	0.006591
RS	49	7.176518	11.156212	1187.290145	0.007756	0.006754
RS	50	7.841856	12.066301	1132.534794	0.007399	0.006371
RS	51	8.568031	12.066301	1165.302011	0.007613	0.006509
RS	52	9.360605	12.836274	1123.403923	0.007339	0.006212
RS	53	10.225649	12.836274	1148.051339	0.007500	0.006315
RS	54	11.169789	14.247239	1054.821546	0.006891	0.005733
RS	55	12.200258	14.247239	1073.311779	0.007012	0.005813
RS	56	13.324950	14.247239	1085.113562	0.007089	0.005858
RS	57	14.552479	14.247239	1089.353320	0.007116	0.005862
RS	58	15.892249	137.256493	117.904838	0.000770	0.000668
RS	59	17.354523	137.256493	128.228083	0.000838	0.000720
RS	60	18.950502	137.256493	139.400708	0.000911	0.000776
RS	61	20.692412	137.256493	151.480506	0.000990	0.000835
RS	62	22.593595	137.256493	164.526341	0.001075	0.000898
RS	63	24.668616	137.256493	17982.262051	0.117473	0.082805
PA	4+25*2+4+6 0.001921162 0.010847699 24.668616205 11487.036524987 42.697201621 6.134145020 2.293576764 1.410432548 1.128553284 1.027700777 0.998352794 1.010461251 1.058861270 1.145919036 1.277613788 1.464962384 1.725428399 2.082538839 2.563791818 3.197350780 4.006780397 5.001987475 6.168137014 7.456508085 8.784463924 10.048831227 11.156211715 12.066301319 12.836274078 14.247239274 137.256493115
//
IT	8080
RD	16
LK	-117694.762394
QD	-154.754400 -> -113.573817
RI	0.0088823809
TR	0.001744	0.010984
MT	25.209898
MM	C_pi: 12.739719, n_recomb: 155131.537893
RS	0	0.000000	19299.276537	0.068976	0.000000	0.000000
RS	1	0.009181	19299.276537	0.075312	0.000000	0.000000
RS	2	0.019205	19299.276537	0.082231	0.000001	0.000000
RS	3	0.030149	19299.276537	0.089787	0.000001	0.000000
RS	4	0.042099	55.158241	34.297965	0.000221	0.000151
RS	5	0.055145	55.158241	37.440437	0.000241	0.000206
RS	6	0.069389	7.154005	314.816162	0.002029	0.001816
RS	7	0.084941	7.154005	342.969774	0.002211	0.002189
RS	8	0.101920	2.550644	1045.327012	0.006738	0.006802
RS	9	0.120459	2.550644	1132.777486	0.007302	0.007700
RS	10	0.140699	1.529042	2040.394893	0.013153	0.013910
RS	11	0.162798	1.529042	2194.586004	0.014147	0.015251
RS	12	0.186926	1.203581	2987.644585	0.019259	0.020704
RS	13	0.213269	1.203581	3188.613382	0.020554	0.022325
RS	14	0.242030	1.083017	3768.606794	0.024293	0.026286
RS	15	0.273432	1.083017	3992.444980	0.025736	0.028033
RS	16	0.307718	1.042392	4379.342497	0.028230	0.030634
RS	17	0.345151	1.042392	4606.194624	0.029692	0.032366
RS	18	0.386020	1.047119	4806.890997	0.030986	0.033647
RS	19	0.430642	1.047119	5020.793805	0.032365	0.035251
RS	20	0.479361	1.090200	5021.536321	0.032370	0.035117
RS	21	0.532553	1.090200	5211.494280	0.033594	0.036522
RS	22	0.590628	1.172982	5013.774495	0.032320	0.034994
RS	23	0.654035	1.172982	5175.183726	0.033360	0.036172
RS	24	0.723264	1.300754	4807.346083	0.030989	0.033457
RS	25	0.798849	1.300754	4941.485508	0.031854	0.034417
RS	26	0.881373	1.484067	4446.164031	0.028661	0.030822
RS	27	0.971474	1.484067	4558.183323	0.029383	0.031591
RS	28	1.069847	1.740103	3983.402534	0.025678	0.027459
RS	29	1.177252	1.740103	4079.850399	0.026299	0.028077
RS	30	1.294518	2.092278	3476.176451	0.022408	0.023771
RS	31	1.422550	2.092278	3562.733241	0.022966	0.024276
RS	32	1.562336	2.568174	2977.435822	0.019193	0.020134
RS	33	1.714957	2.568174	3057.630843	0.019710	0.020558
RS	34	1.881590	3.196265	2526.147438	0.016284	0.016834
RS	35	2.063522	3.196265	2601.422539	0.016769	0.017199
RS	36	2.262157	4.000646	2143.273568	0.013816	0.014026
RS	37	2.479029	4.000646	2213.833998	0.014271	0.014346
RS	38	2.715813	4.991636	1835.052969	0.011829	0.011758
RS	39	2.974335	4.991636	1900.703041	0.012252	0.012042
RS	40	3.256593	6.154287	1598.283777	0.010303	0.010005
RS	41	3.564765	6.154287	1658.892072	0.010693	0.010258
RS	42	3.901231	7.438595	1425.176045	0.009187	0.008704
RS	43	4.268588	7.438595	1480.767386	0.009545	0.008932
RS	44	4.669672	8.759134	1306.373870	0.008421	0.007782
RS	45	5.107581	8.759134	1356.989007	0.008747	0.007989
RS	46	5.585694	10.008680	1232.486310	0.007945	0.007167
RS	47	6.107703	10.008680	1277.930319	0.008238	0.007353
RS	48	6.677639	11.089561	1193.813228	0.007695	0.006789
RS	49	7.299900	11.089561	1233.382809	0.007951	0.006952
RS	50	7.979293	11.958081	1178.554064	0.007597	0.006571
RS	51	8.721061	11.958081	1210.871683	0.007805	0.006705
RS	52	9.530931	12.668963	1170.111743	0.007543	0.006416
RS	53	10.415156	12.668963	1193.363922	0.007693	0.006511
RS	54	11.380563	13.947906	1102.704220	0.007108	0.005944
RS	55	12.434605	13.947906	1118.815340	0.007212	0.006011
RS	56	13.585420	13.947906	1127.508162	0.007268	0.006040
RS	57	14.841892	13.947906	1127.900175	0.007271	0.006025
RS	58	16.213722	140.506175	116.560226	0.000751	0.000648
RS	59	17.711502	140.506175	126.841162	0.000818	0.000699
RS	60	19.346793	140.506175	137.977358	0.000889	0.000755
RS	61	21.132223	140.506175	150.028278	0.000967	0.000813
RS	62	23.081575	140.506175	163.054706	0.001051	0.000876
RS	63	25.209898	140.506175	18016.863718	0.116139	0.083213
PA	4+25*2+4+6 0.001743545 0.010983764 25.209898402 19299.276537148 55.158241241 7.154005071 2.550644352 1.529041530 1.203581301 1.083016670 1.042391861 1.047118533 1.090200181 1.172981966 1.300754162 1.484066638 1.740102939 2.092278496 2.568173910 3.196265254 4.000646474 4.991635996 6.154286918 7.438595273 8.759134499 10.008679544 11.089560576 11.958080713 12.668963199 13.947905888 140.506174852
//
IT	8150
RD	17
LK	-117615.246608
QD	-124.948755 -> -90.396955
RI	0.0081935639
TR	0.001595	0.011103
MT	25.705501
MM	C_pi: 12.719898, n_recomb: 156479.508549
RS	0	0.000000	34525.384898	0.039010	0.000000	0.000000
RS	1	0.009215	34525.384898	0.042607	0.000000	0.000000
RS	2	0.019279	34525.384898	0.046536	0.000000	0.000000
RS	3	0.030270	34525.384898	0.050827	0.000000	0.000000
RS	4	0.042274	69.872444	27.428413	0.000175	0.000123
RS	5	0.055384	69.872444	29.952263	0.000191	0.000167
RS	6	0.069702	8.228788	277.497985	0.001773	0.001621
RS	7	0.085340	8.228788	302.494218	0.001933	0.001945
RS	8	0.102418	2.809910	963.370492	0.006157	0.006312
RS	9	0.121070	2.809910	1044.975165	0.006678	0.007119
RS	10	0.141441	1.646929	1927.306071	0.012317	0.013154
RS	11	0.163689	1.646929	2075.636973	0.013265	0.014389
RS	12	0.187988	1.277748	2870.870410	0.018347	0.019824
RS	13	0.214525	1.277748	3068.511431	0.019610	0.021354
RS	14	0.243507	1.137529	3671.144613	0.023461	0.025432
RS	15	0.275161	1.137529	3895.143134	0.024892	0.027119
RS	16	0.309731	1.085699	4315.181560	0.027577	0.029915
RS	17	0.347486	1.085699	4545.491838	0.029048	0.031619
RS	18	0.388721	1.083140	4783.219487	0.030568	0.033136
RS	19	0.433755	1.083140	5003.016330	0.031972	0.034737
RS	20	0.482939	1.121048	5040.063528	0.032209	0.034851
RS	21	0.536655	1.121048	5237.110278	0.033468	0.036268
RS	22	0.595321	1.199773	5070.927972	0.032406	0.034974
RS	23	0.659393	1.199773	5239.358245	0.033483	0.036170
RS	24	0.729369	1.323951	4895.097627	0.031283	0.033651
RS	25	0.805792	1.323951	5035.255910	0.032178	0.034626
RS	26	0.889259	1.503718	4553.642720	0.029101	0.031172
RS	27	0.980416	1.503718	4670.257918	0.029846	0.031953
RS	28	1.079973	1.756023	4098.976880	0.026195	0.027899
RS	29	1.188704	1.756023	4198.673717	0.026832	0.028525
RS	30	1.307455	2.104219	3589.612717	0.022940	0.024239
RS	31	1.437148	2.104219	3678.453763	0.023508	0.024750
RS	32	1.578791	2.576019	3081.544776	0.019693	0.020584
RS	33	1.733487	2.576019	3163.488791	0.020217	0.021013
RS	34	1.902438	3.200246	2617.309691	0.016726	0.017238
RS	35	2.086957	3.200246	2694.097825	0.017217	0.017608
RS	36	2.288478	4.001493	2220.870579	0.014193	0.014374
RS	37	2.508570	4.001493	2292.842259	0.014653	0.014700
RS	38	2.748942	4.990504	1900.412997	0.012145	0.012053
RS	39	3.011464	4.990504	1967.393106	0.012573	0.012343
RS	40	3.298176	6.152117	1653.718662	0.010568	0.010256
RS	41	3.611308	6.152117	1715.545042	0.010963	0.010516
RS	42	3.953295	7.434968	1473.272611	0.009415	0.008923
RS	43	4.326794	7.434968	1529.924646	0.009777	0.009157
RS	44	4.734711	8.750752	1349.618399	0.008625	0.007980
RS	45	5.180215	8.750752	1401.082357	0.008954	0.008191
RS	46	5.666772	9.988103	1273.108345	0.008136	0.007355
RS	47	6.198164	9.988103	1319.109442	0.008430	0.007543
RS	48	6.778521	11.045121	1233.685663	0.007884	0.006975
RS	49	7.412357	11.045121	1273.387024	0.008138	0.007138
RS	50	8.104599	11.874781	1219.056569	0.007791	0.006762
RS	51	8.860630	11.874781	1250.865253	0.007994	0.006893
RS	52	9.686326	12.529485	1211.817589	0.007744	0.006613
RS	53	10.588108	12.529485	1233.628927	0.007884	0.006700
RS	54	11.572986	13.680983	1146.760354	0.007329	0.006154
RS	55	12.648618	13.680983	1160.348626	0.007415	0.006208
RS	56	13.823367	13.680983	1165.824917	0.007450	0.006221
RS	57	15.106365	13.680983	1162.308995	0.007428	0.006187
RS	58	16.507588	142.588867	115.914033	0.000741	0.000635
RS	59	18.037929	142.588867	126.196976	0.000806	0.000687
RS	60	19.709287	142.588867	137.342105	0.000878	0.000742
RS	61	21.534656	142.588867	149.410175	0.000955	0.000801
RS	62	23.528228	142.588867	162.463401	0.001038	0.000863
RS	63	25.705501	142.588867	17968.307776	0.114829	0.083544
PA	4+25*2+4+6 0.001594551 0.011103218 25.705500863 34525.384897592 69.872443899 8.228788282 2.809910052 1.646928868 1.277748129 1.137528948 1.085699309 1.083139895 1.121048219 1.199773321 1.323951124 1.503717596 1.756022855 2.104218683 2.576018702 3.200246198 4.001493474 4.990504212 6.152116787 7.434968467 8.750751901 9.988102866 11.045120942 11.874780784 12.529484823 13.680982803 142.588867123
//
IT	8704
RD	18
LK	-117548.793357
QD	-100.544764 -> -71.990513
RI	0.0076191180
TR	0.001471	0.011204
MT	26.170887
MM	C_pi: 12.676636, n_recomb: 157298.657433
RS	0	0.000000	62556.450912	0.021707	0.000000	0.000000
RS	1	0.009246	62556.450912	0.023716	0.000000	0.000000
RS	2	0.019346	62556.450912	0.025910	0.000000	0.000000
RS	3	0.030381	62556.450912	0.028307	0.000000	0.000000
RS	4	0.042435	86.756090	22.298421	0.000142	0.000102
RS	5	0.055604	86.756090	24.358078	0.000155	0.000137
RS	6	0.069991	9.331615	247.186891	0.001571	0.001466
RS	7	0.085708	9.331615	269.590454	0.001714	0.001752
RS	8	0.102878	3.065517	893.054677	0.005677	0.005911
RS	9	0.121635	3.065517	969.504903	0.006163	0.006642
RS	10	0.142127	1.762045	1825.092660	0.011603	0.012515
RS	11	0.164514	1.762045	1967.768852	0.012510	0.013658
RS	12	0.188970	1.350044	2759.320194	0.017542	0.019058
RS	13	0.215687	1.350044	2953.138079	0.018774	0.020506
RS	14	0.244874	1.190625	3571.328036	0.022704	0.024667
RS	15	0.276761	1.190625	3794.452466	0.024123	0.026297
RS	16	0.311595	1.127869	4241.146789	0.026962	0.029255
RS	17	0.349650	1.127869	4473.604442	0.028440	0.030929
RS	18	0.391223	1.118236	4743.236354	0.030154	0.032650
RS	19	0.436640	1.118236	4967.591977	0.031581	0.034245
RS	20	0.486256	1.151182	5037.451016	0.032025	0.034581
RS	21	0.540459	1.151182	5240.422514	0.033315	0.036007
RS	22	0.599674	1.226108	5104.017284	0.032448	0.034925
RS	23	0.664364	1.226108	5278.583428	0.033558	0.036136
RS	24	0.735035	1.347034	4957.793976	0.031518	0.033798
RS	25	0.812240	1.347034	5103.376735	0.032444	0.034789
RS	26	0.896583	1.523734	4636.740027	0.029477	0.031467
RS	27	0.988724	1.523734	4757.587980	0.030246	0.032260
RS	28	1.089384	1.772985	4192.056614	0.026650	0.028283
RS	29	1.199351	1.772985	4294.780692	0.027303	0.028916
RS	30	1.319485	2.118144	3683.129337	0.023415	0.024653
RS	31	1.450726	2.118144	3774.093934	0.023993	0.025169
RS	32	1.594102	2.587117	3168.518350	0.020143	0.020985
RS	33	1.750734	2.587117	3252.062509	0.020674	0.021418
RS	34	1.921847	3.209131	2693.977764	0.017127	0.017599
RS	35	2.108781	3.209131	2772.123908	0.017623	0.017973
RS	36	2.312998	4.009338	2286.263100	0.014535	0.014686
RS	37	2.536097	4.009338	2359.486140	0.015000	0.015016
RS	38	2.779822	4.998900	1955.460396	0.012432	0.012317
RS	39	3.046082	4.998900	2023.613677	0.012865	0.012612
RS	40	3.336960	6.162443	1700.334852	0.010810	0.010480
RS	41	3.654731	6.162443	1763.234455	0.011209	0.010745
RS	42	4.001882	7.447123	1513.706172	0.009623	0.009119
RS	43	4.381130	7.447123	1571.293728	0.009989	0.009357
RS	44	4.795442	8.761646	1386.070724	0.008812	0.008158
RS	45	5.248060	8.761646	1438.284913	0.009144	0.008373
RS	46	5.742525	9.990387	1307.588258	0.008313	0.007525
RS	47	6.282708	9.990387	1354.081016	0.008608	0.007716
RS	48	6.872834	11.027115	1267.919859	0.008061	0.007146
RS	49	7.517522	11.027115	1307.726537	0.008314	0.007309
RS	50	8.221815	11.821508	1254.364006	0.007974	0.006940
RS	51	8.991225	11.821508	1285.677973	0.008173	0.007067
RS	52	9.831773	12.423791	1248.818035	0.007939	0.006800
RS	53	10.750035	12.423791	1269.232412	0.008069	0.006880
RS	54	11.753197	13.454304	1187.170663	0.007547	0.006359
RS	55	12.849108	13.454304	1198.198750	0.007617	0.006400
RS	56	14.046344	13.454304	1200.464868	0.007632	0.006397
RS	57	15.354273	13.454304	1193.099811	0.007585	0.006344
RS	58	16.783129	143.782554	115.868258	0.000737	0.000629
RS	59	18.344093	143.782554	126.193814	0.000802	0.000681
RS	60	20.049379	143.782554	137.389885	0.000873	0.000736
RS	61	21.912330	143.782554	149.518255	0.000951	0.000796
RS	62	23.947525	143.782554	162.642221	0.001034	0.000859
RS	63	26.170887	143.782554	17865.465671	0.113577	0.083805
PA	4+25*2+4+6 0.001470521 0.011203574 26.170887471 62556.450912051 86.756090255 9.331615153 3.065516626 1.762044935 1.350043813 1.190624565 1.127869483 1.118235707 1.151181890 1.226107781 1.347034073 1.523733983 1.772985313 2.118143573 2.587117381 3.209130548 4.009337512 4.998900240 6.162442911 7.447123423 8.761645735 9.990386580 11.027115329 11.821508105 12.423791013 13.454303978 143.782554381
//
IT	10731
RD	19
LK	-117494.073525
QD	-80.936011 -> -57.631603
RI	0.0071481512
TR	0.001367	0.011280
MT	26.630222
MM	C_pi: 12.628547, n_recomb: 157742.159507
RS	0	0.000000	104343.458060	0.013091	0.000000	0.000000
RS	1	0.009276	104343.458060	0.014306	0.000000	0.000000
RS	2	0.019412	104343.458060	0.015634	0.000000	0.000000
RS	3	0.030488	104343.458060	0.017085	0.000000	0.000000
RS	4	0.042592	105.564147	18.453907	0.000117	0.000086
RS	5	0.055819	105.564147	20.164577	0.000128	0.000116
RS	6	0.070272	10.432546	222.801280	0.001412	0.001344
RS	7	0.086066	10.432546	243.105073	0.001541	0.001599
RS	8	0.103325	3.311469	833.942705	0.005287	0.005586
RS	9	0.122185	3.311469	905.983543	0.005743	0.006256
RS	10	0.142794	1.872342	1735.285898	0.011001	0.011983
RS	11	0.165315	1.872342	1872.780898	0.011872	0.013046
RS	12	0.189925	1.419526	2656.752495	0.016842	0.018402
RS	13	0.216818	1.419526	2846.661123	0.018046	0.019775
RS	14	0.246205	1.241797	3474.729192	0.022028	0.023995
RS	15	0.278319	1.241797	3696.387186	0.023433	0.025572
RS	16	0.313411	1.168605	4164.060556	0.026398	0.028660
RS	17	0.351758	1.168605	4397.751403	0.027879	0.030305
RS	18	0.393662	1.152252	4694.303410	0.029759	0.032200
RS	19	0.439452	1.152252	4922.186828	0.031204	0.033787
RS	20	0.489491	1.180543	5021.026284	0.031831	0.034317
RS	21	0.544171	1.180543	5228.957848	0.033149	0.035749
RS	22	0.603922	1.251986	5119.895233	0.032457	0.034858
RS	23	0.669216	1.251986	5299.819582	0.033598	0.036082
RS	24	0.740567	1.370058	5001.435322	0.031706	0.033910
RS	25	0.818536	1.370058	5151.894534	0.032660	0.034914
RS	26	0.903737	1.544217	4700.436013	0.029798	0.031716
RS	27	0.996842	1.544217	4825.172409	0.030589	0.032519
RS	28	1.098582	1.791136	4266.594674	0.027048	0.028615
RS	29	1.209760	1.791136	4372.141211	0.027717	0.029256
RS	30	1.331250	2.134260	3759.750063	0.023835	0.025017
RS	31	1.464009	2.134260	3852.705634	0.024424	0.025537
RS	32	1.609083	2.601775	3240.617557	0.020544	0.021337
RS	33	1.767614	2.601775	3325.653687	0.021083	0.021774
RS	34	1.940849	3.223420	2757.809316	0.017483	0.017916
RS	35	2.130154	3.223420	2837.207760	0.017986	0.018294
RS	36	2.337017	4.024989	2340.680768	0.014839	0.014959
RS	37	2.563069	4.024989	2415.047156	0.015310	0.015294
RS	38	2.810089	5.018121	2001.120439	0.012686	0.012547
RS	39	3.080022	5.018121	2070.340664	0.013125	0.012847
RS	40	3.374994	6.187246	1738.846747	0.011023	0.010676
RS	41	3.697326	6.187246	1802.722438	0.011428	0.010945
RS	42	4.049557	7.477968	1547.033216	0.009807	0.009289
RS	43	4.434460	7.477968	1605.476193	0.010178	0.009532
RS	44	4.855066	8.795801	1416.174194	0.008978	0.008313
RS	45	5.314686	8.795801	1469.083706	0.009313	0.008532
RS	46	5.816939	10.020662	1336.281573	0.008471	0.007674
RS	47	6.365781	10.020662	1383.245221	0.008769	0.007868
RS	48	6.965531	11.041742	1296.802523	0.008221	0.007298
RS	49	7.620913	11.041742	1336.737101	0.008474	0.007462
RS	50	8.337087	11.805406	1284.702248	0.008144	0.007101
RS	51	9.119691	11.805406	1315.594067	0.008340	0.007226
RS	52	9.974888	12.359873	1281.285056	0.008123	0.006973
RS	53	10.909411	12.359873	1300.419887	0.008244	0.007046
RS	54	11.930617	13.277502	1223.961969	0.007759	0.006555
RS	55	13.046549	13.277502	1232.489191	0.007813	0.006584
RS	56	14.265992	13.277502	1231.652710	0.007808	0.006565
RS	57	15.598547	13.277502	1220.600272	0.007738	0.006493
RS	58	17.054708	144.414591	116.308244	0.000737	0.000627
RS	59	18.645938	144.414591	126.711677	0.000803	0.000680
RS	60	20.384767	144.414591	137.995531	0.000875	0.000736
RS	61	22.284885	144.414591	150.222467	0.000952	0.000796
RS	62	24.361254	144.414591	163.456649	0.001036	0.000860
RS	63	26.630222	144.414591	17730.640288	0.112403	0.083999
PA	4+25*2+4+6 0.001367417 0.011280205 26.630222205 104343.458060292 105.564146508 10.432546348 3.311469413 1.872342046 1.419525635 1.241796705 1.168604698 1.152251843 1.180542723 1.251986456 1.370057726 1.544216801 1.791136171 2.134259791 2.601775417 3.223420053 4.024989427 5.018121489 6.187245901 7.477967975 8.795801456 10.020661641 11.041742155 11.805406202 12.359872664 13.277502089 144.414591282
//
IT	13177
RD	20
LK	-117449.518902
QD	-65.443666 -> -46.563092
RI	0.0067722184
TR	0.001282	0.011333
MT	27.095662
MM	C_pi: 12.587166, n_recomb: 157943.846027
RS	0	0.000000	158398.009671	0.008662	0.000000	0.000000
RS	1	0.009306	158398.009671	0.009468	0.000000	0.000000
RS	2	0.019477	158398.009671	0.010350	0.000000	0.000000
RS	3	0.030596	158398.009671	0.011314	0.000000	0.000000
RS	4	0.042748	125.987875	15.547932	0.000098	0.000074
RS	5	0.056032	125.987875	16.994241	0.000108	0.000099
RS	6	0.070552	11.501056	203.351974	0.001287	0.001248
RS	7	0.086423	11.501056	221.975431	0.001405	0.001479
RS	8	0.103771	3.542682	785.070322	0.004971	0.005326
RS	9	0.122734	3.542682	853.429342	0.005403	0.005945
RS	10	0.143461	1.976199	1658.086156	0.010498	0.011544
RS	11	0.166116	1.976199	1791.010571	0.011340	0.012540
RS	12	0.190880	1.485419	2565.141252	0.016241	0.017844
RS	13	0.217949	1.485419	2751.329662	0.017420	0.019153
RS	14	0.247536	1.290606	3384.966856	0.021431	0.023412
RS	15	0.279877	1.290606	3604.902028	0.022824	0.024939
RS	16	0.315227	1.207637	4088.778835	0.025888	0.028133
RS	17	0.353867	1.207637	4323.117246	0.027371	0.029750
RS	18	0.396102	1.185002	4642.126671	0.029391	0.031793
RS	19	0.442268	1.185002	4872.782563	0.030851	0.033371
RS	20	0.492730	1.208986	4996.872059	0.031637	0.034070
RS	21	0.547888	1.208986	5208.997295	0.032980	0.035507
RS	22	0.608178	1.277291	5124.525638	0.032445	0.034785
RS	23	0.674080	1.277291	5309.151498	0.033614	0.036021
RS	24	0.746113	1.392896	5031.565210	0.031857	0.033997
RS	25	0.824850	1.392896	5186.412703	0.032837	0.035013
RS	26	0.910914	1.565020	4749.587690	0.030071	0.031927
RS	27	1.004987	1.565020	4877.892959	0.030884	0.032741
RS	28	1.107813	1.810286	4326.663476	0.027394	0.028904
RS	29	1.220209	1.810286	4434.840644	0.028079	0.029551
RS	30	1.343064	2.152315	3822.773537	0.024203	0.025334
RS	31	1.477351	2.152315	3917.603580	0.024804	0.025859
RS	32	1.624135	2.619679	3300.433692	0.020896	0.021646
RS	33	1.784578	2.619679	3386.878974	0.021444	0.022086
RS	34	1.959951	3.242734	2810.831439	0.017796	0.018192
RS	35	2.151644	3.242734	2891.409144	0.018307	0.018574
RS	36	2.361176	4.048034	2385.710360	0.015105	0.015194
RS	37	2.590206	4.048034	2461.148499	0.015582	0.015533
RS	38	2.840549	5.047795	2038.643265	0.012907	0.012744
RS	39	3.114187	5.047795	2108.861220	0.013352	0.013048
RS	40	3.413290	6.226276	1770.260480	0.011208	0.010841
RS	41	3.740227	6.226276	1835.050645	0.011618	0.011115
RS	42	4.097587	7.527462	1574.083636	0.009966	0.009432
RS	43	4.488203	7.527462	1633.335274	0.010341	0.009679
RS	44	4.915168	8.853454	1440.629709	0.009121	0.008444
RS	45	5.381865	8.853454	1494.211137	0.009460	0.008666
RS	46	5.891991	10.079422	1359.796061	0.008609	0.007802
RS	47	6.449588	10.079422	1407.240593	0.008910	0.007997
RS	48	7.059074	11.089757	1320.861124	0.008363	0.007430
RS	49	7.725277	11.089757	1360.978535	0.008617	0.007594
RS	50	8.453474	11.827317	1310.538600	0.008297	0.007243
RS	51	9.249436	11.827317	1341.117934	0.008491	0.007366
RS	52	10.119468	12.338552	1309.629332	0.008292	0.007130
RS	53	11.070462	12.338552	1327.648581	0.008406	0.007196
RS	54	12.109952	13.151361	1257.402586	0.007961	0.006739
RS	55	13.246175	13.151361	1263.555971	0.008000	0.006755
RS	56	14.488132	13.151361	1259.792152	0.007976	0.006721
RS	57	15.845661	13.151361	1245.279219	0.007884	0.006632
RS	58	17.329518	144.730153	117.129519	0.000742	0.000629
RS	59	18.951458	144.730153	127.640042	0.000808	0.000682
RS	60	20.724332	144.730153	139.042428	0.000880	0.000739
RS	61	22.662184	144.730153	151.400135	0.000959	0.000800
RS	62	24.780367	144.730153	164.778059	0.001043	0.000866
RS	63	27.095662	144.730153	17582.990522	0.111324	0.084131
PA	4+25*2+4+6 0.001281826 0.011332791 27.095661766 158398.009670737 125.987874870 11.501055540 3.542682085 1.976199054 1.485419476 1.290606229 1.207637487 1.185002036 1.208985858 1.277291226 1.392896328 1.565019970 1.810286466 2.152314706 2.619679470 3.242734386 4.048034037 5.047794635 6.226276273 7.527462241 8.853454448 10.079421848 11.089756695 11.827316675 12.338551661 13.151360716 144.730152512
//
IT	9276
RD	21
LK	-117413.456993
QD	-53.359337 -> -38.083458
RI	0.0064771051
TR	0.001211	0.011362
MT	27.576139
MM	C_pi: 12.559002, n_recomb: 157993.377246
RS	0	0.000000	276875.061002	0.004973	0.000000	0.000000
RS	1	0.009336	276875.061002	0.005437	0.000000	0.000000
RS	2	0.019544	276875.061002	0.005945	0.000000	0.000000
RS	3	0.030705	276875.061002	0.006501	0.000000	0.000000
RS	4	0.042907	147.662106	13.327901	0.000084	0.000064
RS	5	0.056249	147.662106	14.571985	0.000092	0.000086
RS	6	0.070837	12.514101	187.884601	0.001189	0.001172
RS	7	0.086786	12.514101	205.171287	0.001299	0.001384
RS	8	0.104225	3.755210	745.222274	0.004717	0.005120
RS	9	0.123292	3.755210	810.570294	0.005130	0.005697
RS	10	0.144138	2.072364	1592.883613	0.010082	0.011185
RS	11	0.166931	2.072364	1721.897379	0.010899	0.012125
RS	12	0.191852	1.547149	2485.057453	0.015729	0.017374
RS	13	0.219100	1.547149	2667.876688	0.016886	0.018628
RS	14	0.248891	1.336725	3303.905179	0.020912	0.022909
RS	15	0.281464	1.336725	3522.090111	0.022293	0.024395
RS	16	0.317078	1.244758	4018.273295	0.025433	0.027672
RS	17	0.356017	1.244758	4252.917185	0.026918	0.029264
RS	18	0.398591	1.216332	4590.512959	0.029055	0.031431
RS	19	0.445140	1.216332	4823.402796	0.030529	0.033000
RS	20	0.496035	1.236396	4969.221179	0.031452	0.033846
RS	21	0.551681	1.236396	5184.937485	0.032817	0.035286
RS	22	0.612523	1.301906	5122.289990	0.032421	0.034713
RS	23	0.679045	1.301906	5311.063528	0.033616	0.035958
RS	24	0.751777	1.415426	5052.355145	0.031978	0.034067
RS	25	0.831300	1.415426	5211.153912	0.032983	0.035095
RS	26	0.918247	1.585976	4787.990307	0.030305	0.032109
RS	27	1.013311	1.585976	4919.560376	0.031138	0.032932
RS	28	1.117251	1.830212	4375.516201	0.027694	0.029155
RS	29	1.230895	1.830212	4486.132342	0.028394	0.029808
RS	30	1.355149	2.172008	3874.869457	0.024526	0.025611
RS	31	1.491003	2.172008	3971.457011	0.025137	0.026139
RS	32	1.639540	2.640423	3350.109535	0.021204	0.021913
RS	33	1.801946	2.640423	3437.886160	0.021760	0.022356
RS	34	1.979513	3.266552	2854.733108	0.018069	0.018429
RS	35	2.173659	3.266552	2936.428486	0.018586	0.018815
RS	36	2.385930	4.077848	2422.674005	0.015334	0.015394
RS	37	2.618019	4.077848	2499.128169	0.015818	0.015736
RS	38	2.871776	5.087205	2069.078544	0.013096	0.012908
RS	39	3.149224	5.087205	2140.242419	0.013546	0.013216
RS	40	3.452574	6.278770	1795.422303	0.011364	0.010977
RS	41	3.784246	6.278770	1861.082375	0.011779	0.011255
RS	42	4.146883	7.594847	1595.551066	0.010099	0.009548
RS	43	4.543377	7.594847	1655.580344	0.010479	0.009800
RS	44	4.976887	8.933919	1460.011138	0.009241	0.008550
RS	45	5.450870	8.933919	1514.255400	0.009584	0.008776
RS	46	5.969105	10.166057	1378.613111	0.008726	0.007906
RS	47	6.535723	10.166057	1426.561944	0.009029	0.008104
RS	48	7.155240	11.170494	1340.509865	0.008485	0.007540
RS	49	7.832597	11.170494	1380.878684	0.008740	0.007705
RS	50	8.573192	11.886485	1332.218720	0.008432	0.007365
RS	51	9.382930	11.886485	1362.612000	0.008624	0.007487
RS	52	10.268266	12.358823	1334.133889	0.008444	0.007267
RS	53	11.236258	12.358823	1351.225603	0.008552	0.007329
RS	54	12.294622	13.074322	1287.643961	0.008150	0.006908
RS	55	13.451796	13.074322	1291.595572	0.008175	0.006913
RS	56	14.717006	13.074322	1285.123488	0.008134	0.006865
RS	57	16.100336	13.074322	1267.417500	0.008022	0.006759
RS	58	17.612816	144.910664	118.234241	0.000748	0.000633
RS	59	19.266502	144.910664	128.874705	0.000816	0.000687
RS	60	21.074578	144.910664	140.419817	0.000889	0.000745
RS	61	23.051458	144.910664	152.933795	0.000968	0.000807
RS	62	25.212901	144.910664	166.482197	0.001054	0.000874
RS	63	27.576139	144.910664	17433.580312	0.110344	0.084207
PA	4+25*2+4+6 0.001210610 0.011362021 27.576138846 276875.061002074 147.662106147 12.514100605 3.755210288 2.072364277 1.547149163 1.336724980 1.244758275 1.216331682 1.236395910 1.301905774 1.415426138 1.585975688 1.830211554 2.172007934 2.640423030 3.266552144 4.077847760 5.087205258 6.278769745 7.594847349 8.933919212 10.166056779 11.170494002 11.886484925 12.358823191 13.074322343 144.910663894
//
IT	8831
RD	22
LK	-117384.269967
QD	-44.008747 -> -31.595604
RI	0.0062443720
TR	0.001151	0.011368
MT	28.083230
MM	C_pi: 12.548395, n_recomb: 157940.799803
RS	0	0.000000	416544.114335	0.003316	0.000000	0.000000
RS	1	0.009368	416544.114335	0.003626	0.000000	0.000000
RS	2	0.019613	416544.114335	0.003966	0.000000	0.000000
RS	3	0.030818	416544.114335	0.004338	0.000000	0.000000
RS	4	0.043072	170.223647	11.610314	0.000074	0.000057
RS	5	0.056475	170.223647	12.697889	0.000080	0.000076
RS	6	0.071132	13.452556	175.628823	0.001112	0.001111
RS	7	0.087164	13.452556	191.859878	0.001215	0.001309
RS	8	0.104696	3.946775	713.087738	0.004515	0.004957
RS	9	0.123871	3.946775	776.019233	0.004913	0.005502
RS	10	0.144843	2.160121	1538.585469	0.009742	0.010894
RS	11	0.167779	2.160121	1664.342465	0.010538	0.011787
RS	12	0.192863	1.604431	2416.137086	0.015298	0.016982
RS	13	0.220298	1.604431	2596.021431	0.016437	0.018189
RS	14	0.250302	1.380033	3232.104832	0.020464	0.022481
RS	15	0.283117	1.380033	3448.659503	0.021835	0.023929
RS	16	0.319006	1.279941	3953.936682	0.025034	0.027272
RS	17	0.358256	1.279941	4188.717179	0.026521	0.028842
RS	18	0.401184	1.246261	4541.544216	0.028755	0.031113
RS	19	0.448133	1.246261	4776.296376	0.030241	0.032674
RS	20	0.499480	1.262796	4940.715787	0.031282	0.033646
RS	21	0.555637	1.262796	5159.556322	0.032668	0.035089
RS	22	0.617055	1.325865	5116.043385	0.032392	0.034647
RS	23	0.684226	1.325865	5308.503220	0.033611	0.035902
RS	24	0.757689	1.437676	5066.662961	0.032080	0.034127
RS	25	0.838034	1.437676	5229.026177	0.033108	0.035165
RS	26	0.925905	1.607101	4818.292714	0.030507	0.032269
RS	27	1.022008	1.607101	4952.842849	0.031359	0.033100
RS	28	1.127114	1.850906	4415.468173	0.027956	0.029376
RS	29	1.242065	1.850906	4528.334469	0.028671	0.030035
RS	30	1.367784	2.193286	3917.996713	0.024807	0.025853
RS	31	1.505281	2.193286	4016.221927	0.025429	0.026385
RS	32	1.655657	2.663897	3391.242460	0.021472	0.022145
RS	33	1.820121	2.663897	3480.271195	0.022035	0.022591
RS	34	1.999990	3.294724	2890.776813	0.018303	0.018632
RS	35	2.196709	3.294724	2973.530967	0.018827	0.019020
RS	36	2.411856	4.114246	2452.571518	0.015528	0.015561
RS	37	2.647157	4.114246	2529.991519	0.016019	0.015907
RS	38	2.904500	5.136185	2093.214562	0.013253	0.013042
RS	39	3.185950	5.136185	2165.279451	0.013709	0.013354
RS	40	3.493765	6.344649	1814.955646	0.011491	0.011085
RS	41	3.830415	6.344649	1881.447914	0.011912	0.011367
RS	42	4.198601	7.680197	1611.936233	0.010206	0.009640
RS	43	4.601278	7.680197	1672.717946	0.010591	0.009895
RS	44	5.041675	9.037431	1474.729239	0.009337	0.008633
RS	45	5.523328	9.037431	1529.631553	0.009685	0.008862
RS	46	6.050099	10.280953	1393.069381	0.008820	0.007988
RS	47	6.626217	10.280953	1441.548878	0.009127	0.008189
RS	48	7.256303	11.284492	1356.010688	0.008586	0.007629
RS	49	7.945413	11.284492	1396.702299	0.008843	0.007796
RS	50	8.699077	11.983394	1349.941899	0.008547	0.007467
RS	51	9.523340	11.983394	1380.280202	0.008739	0.007588
RS	52	10.424818	12.420997	1354.928452	0.008579	0.007387
RS	53	11.410742	12.420997	1371.291540	0.008682	0.007444
RS	54	12.489024	13.046286	1314.677283	0.008324	0.007062
RS	55	13.668316	13.046286	1316.632187	0.008336	0.007056
RS	56	14.958079	13.046286	1307.702559	0.008280	0.006995
RS	57	16.368662	13.046286	1287.099544	0.008149	0.006874
RS	58	17.911382	145.097688	119.542427	0.000757	0.000639
RS	59	19.598619	145.097688	130.330521	0.000825	0.000694
RS	60	21.443910	145.097688	142.037225	0.000899	0.000753
RS	61	23.462061	145.097688	154.727507	0.000980	0.000817
RS	62	25.669264	145.097688	168.467549	0.001067	0.000885
RS	63	28.083230	145.097688	17286.583588	0.109450	0.084235
PA	4+25*2+4+6 0.001150858 0.011367572 28.083229519 416544.114334569 170.223647256 13.452555813 3.946775252 2.160121481 1.604430661 1.380033292 1.279941292 1.246261016 1.262795943 1.325865436 1.437676482 1.607100930 1.850905758 2.193285751 2.663896949 3.294723920 4.114246281 5.136185162 6.344649011 7.680196725 9.037431421 10.280952889 11.284491896 11.983394274 12.420997356 13.046285814 145.097688404
//
IT	12276
RD	23
LK	-117360.505069
QD	-36.798567 -> -26.619690
RI	0.0060661215
TR	0.001101	0.011355
MT	28.609608
MM	C_pi: 12.553689, n_recomb: 157837.134455
RS	0	0.000000	865916.010907	0.001599	0.000000	0.000000
RS	1	0.009400	865916.010907	0.001750	0.000000	0.000000
RS	2	0.019683	865916.010907	0.001914	0.000000	0.000000
RS	3	0.030933	865916.010907	0.002094	0.000000	0.000000
RS	4	0.043240	193.254213	10.267617	0.000065	0.000051
RS	5	0.056705	193.254213	11.232826	0.000071	0.000068
RS	6	0.071434	14.309047	165.882488	0.001051	0.001063
RS	7	0.087549	14.309047	181.278523	0.001149	0.001249
RS	8	0.105178	4.116566	687.383731	0.004355	0.004828
RS	9	0.124464	4.116566	748.402237	0.004742	0.005348
RS	10	0.145563	2.239416	1493.675726	0.009463	0.010658
RS	11	0.168645	2.239416	1616.760712	0.010243	0.011514
RS	12	0.193897	1.657244	2357.273401	0.014935	0.016654
RS	13	0.221523	1.657244	2534.654064	0.016059	0.017823
RS	14	0.251745	1.420494	3169.196769	0.020079	0.022115
RS	15	0.284808	1.420494	3384.300988	0.021442	0.023533
RS	16	0.320979	1.313100	3896.294805	0.024686	0.026926
RS	17	0.360550	1.313100	4131.144955	0.026173	0.028478
RS	18	0.403841	1.274673	4496.508988	0.028488	0.030836
RS	19	0.451201	1.274673	4732.866172	0.029986	0.032392
RS	20	0.503012	1.288044	4913.205085	0.031128	0.033472
RS	21	0.559694	1.288044	5134.806645	0.032532	0.034919
RS	22	0.621703	1.348971	5108.080117	0.032363	0.034591
RS	23	0.689542	1.348971	5303.843028	0.033603	0.035855
RS	24	0.763757	1.459365	5077.034325	0.032166	0.034182
RS	25	0.844947	1.459365	5242.622139	0.033215	0.035231
RS	26	0.933770	1.628008	4843.064071	0.030684	0.032412
RS	27	1.030942	1.628008	4980.329950	0.031554	0.033252
RS	28	1.137247	1.871834	4448.957878	0.028187	0.029572
RS	29	1.253546	1.871834	4563.888589	0.028915	0.030238
RS	30	1.380775	2.215411	3954.353780	0.025053	0.026066
RS	31	1.519964	2.215411	4054.092722	0.025685	0.026603
RS	32	1.672237	2.689105	3425.727007	0.021704	0.022346
RS	33	1.838823	2.689105	3515.925112	0.022276	0.022795
RS	34	2.021067	3.325880	2920.590337	0.018504	0.018804
RS	35	2.220442	3.325880	3004.343085	0.019034	0.019195
RS	36	2.438558	4.155424	2476.762076	0.015692	0.015699
RS	37	2.677175	4.155424	2555.099863	0.016188	0.016048
RS	38	2.938223	5.192389	2112.194606	0.013382	0.013150
RS	39	3.223808	5.192389	2185.119622	0.013844	0.013465
RS	40	3.536237	6.420945	1829.832634	0.011593	0.011169
RS	41	3.878034	6.420945	1897.123780	0.012020	0.011454
RS	42	4.251959	7.779803	1624.089718	0.010290	0.009708
RS	43	4.661033	7.779803	1685.601939	0.010679	0.009966
RS	44	5.108557	9.159541	1485.534174	0.009412	0.008694
RS	45	5.598148	9.159541	1541.091098	0.009764	0.008926
RS	46	6.133760	10.418890	1403.840651	0.008894	0.008050
RS	47	6.719717	10.418890	1452.875802	0.009205	0.008254
RS	48	7.360753	11.425676	1367.991000	0.008667	0.007698
RS	49	8.062045	11.425676	1409.071944	0.008927	0.007867
RS	50	8.829256	12.111194	1364.283594	0.008644	0.007550
RS	51	9.668583	12.111194	1394.690284	0.008836	0.007671
RS	52	10.586805	12.517397	1372.536071	0.008696	0.007488
RS	53	11.591338	12.517397	1388.360737	0.008796	0.007542
RS	54	12.690293	13.057950	1338.929637	0.008483	0.007200
RS	55	13.892548	13.057950	1339.095415	0.008484	0.007184
RS	56	15.207812	13.057950	1327.956919	0.008413	0.007111
RS	57	16.646707	13.057950	1304.745373	0.008266	0.006977
RS	58	18.220855	145.322281	121.000644	0.000767	0.000646
RS	59	19.942968	145.322281	131.949616	0.000836	0.000702
RS	60	21.826956	145.322281	143.832069	0.000911	0.000762
RS	61	23.888034	145.322281	156.713716	0.000993	0.000827
RS	62	26.142847	145.322281	170.661343	0.001081	0.000897
RS	63	28.609608	145.322281	17148.154900	0.108645	0.084223
PA	4+25*2+4+6 0.001100654 0.011354787 28.609607953 865916.010907440 193.254213499 14.309046891 4.116566033 2.239416245 1.657243742 1.420494472 1.313099562 1.274672832 1.288043935 1.348970776 1.459364920 1.628008203 1.871833731 2.215410891 2.689104804 3.325879742 4.155423773 5.192389189 6.420944920 7.779803158 9.159541024 10.418890040 11.425675706 12.111193596 12.517396736 13.057950103 145.322281201
//
IT	19933
RD	24
LK	-117340.973827
QD	-31.237731 -> -22.787381
RI	0.0059280624
TR	0.001058	0.011326
MT	29.156603
MM	C_pi: 12.573888, n_recomb: 157697.948643
RS	0	0.000000	1111474.800322	0.001249	0.000000	0.000000
RS	1	0.009433	1111474.800322	0.001367	0.000000	0.000000
RS	2	0.019755	1111474.800322	0.001496	0.000000	0.000000
RS	3	0.031051	1111474.800322	0.001638	0.000000	0.000000
RS	4	0.043412	216.249810	9.211302	0.000058	0.000046
RS	5	0.056939	216.249810	10.080309	0.000064	0.000061
RS	6	0.071743	15.073901	158.175862	0.001003	0.001024
RS	7	0.087942	15.073901	172.917753	0.001097	0.001202
RS	8	0.105670	4.264751	666.992292	0.004230	0.004729
RS	9	0.125070	4.264751	726.521535	0.004607	0.005229
RS	10	0.146300	2.310315	1456.829659	0.009238	0.010468
RS	11	0.169532	2.310315	1577.764288	0.010005	0.011295
RS	12	0.194956	1.705667	2307.288634	0.014631	0.016381
RS	13	0.222778	1.705667	2482.577382	0.015743	0.017518
RS	14	0.253224	1.458165	3114.448200	0.019749	0.021803
RS	15	0.286542	1.458165	3328.309728	0.021106	0.023197
RS	16	0.323002	1.344274	3845.141682	0.024383	0.026628
RS	17	0.362902	1.344274	4080.055235	0.025873	0.028166
RS	18	0.406565	1.301591	4455.725625	0.028255	0.030596
RS	19	0.454347	1.301591	4693.505252	0.029763	0.032149
RS	20	0.506636	1.312136	4887.490097	0.030993	0.033322
RS	21	0.563857	1.312136	5111.560065	0.032414	0.034774
RS	22	0.626476	1.371192	5099.529885	0.032337	0.034545
RS	23	0.695001	1.371192	5298.266060	0.033598	0.035818
RS	24	0.769989	1.480424	5084.799049	0.032244	0.034236
RS	25	0.852051	1.480424	5253.302614	0.033312	0.035295
RS	26	0.941854	1.648578	4863.698369	0.030842	0.032544
RS	27	1.040127	1.648578	5003.426137	0.031728	0.033392
RS	28	1.147669	1.892798	4477.345353	0.028392	0.029750
RS	29	1.265356	1.892798	4594.150535	0.029133	0.030421
RS	30	1.394144	2.238092	3985.162925	0.025271	0.026256
RS	31	1.535079	2.238092	4086.281363	0.025912	0.026796
RS	32	1.689308	2.715624	3454.623826	0.021907	0.022522
RS	33	1.858085	2.715624	3545.897337	0.022485	0.022973
RS	34	2.042782	3.359456	2945.045856	0.018675	0.018951
RS	35	2.244900	3.359456	3029.728427	0.019212	0.019344
RS	36	2.466084	4.200600	2495.986296	0.015828	0.015812
RS	37	2.708130	4.200600	2575.186862	0.016330	0.016164
RS	38	2.973007	5.254818	2126.630600	0.013485	0.013233
RS	39	3.262870	5.254818	2200.369421	0.013953	0.013552
RS	40	3.580073	6.506382	1840.574852	0.011672	0.011230
RS	41	3.927197	6.506382	1908.626285	0.012103	0.011519
RS	42	4.307063	7.892163	1632.446354	0.010352	0.009756
RS	43	4.722760	7.892163	1694.661424	0.010746	0.010017
RS	44	5.177668	9.298485	1492.797975	0.009466	0.008736
RS	45	5.675485	9.298485	1548.998946	0.009823	0.008971
RS	46	6.220259	10.577830	1411.246775	0.008949	0.008093
RS	47	6.816419	10.577830	1460.853457	0.009264	0.008300
RS	48	7.468812	11.591732	1376.719846	0.008730	0.007749
RS	49	8.182742	11.591732	1418.245473	0.008993	0.007920
RS	50	8.964014	12.267211	1375.465660	0.008722	0.007615
RS	51	9.818979	12.267211	1406.051401	0.008916	0.007737
RS	52	10.754589	12.644864	1387.130430	0.008796	0.007573
RS	53	11.778450	12.644864	1402.594684	0.008894	0.007624
RS	54	12.898888	13.105329	1360.473099	0.008627	0.007323
RS	55	14.125011	13.105329	1359.059266	0.008618	0.007298
RS	56	15.466788	13.105329	1345.960167	0.008535	0.007215
RS	57	16.935129	13.105329	1320.425119	0.008373	0.007068
RS	58	18.541971	145.623256	122.557137	0.000777	0.000654
RS	59	20.300380	145.623256	133.676218	0.000848	0.000711
RS	60	22.224650	145.623256	145.744319	0.000924	0.000772
RS	61	24.330428	145.623256	158.827898	0.001007	0.000839
RS	62	26.634833	145.623256	172.994327	0.001097	0.000910
RS	63	29.156603	145.623256	17017.785965	0.107914	0.084177
PA	4+25*2+4+6 0.001058123 0.011325838 29.156602563 1111474.800322363 216.249809600 15.073901102 4.264750688 2.310315007 1.705666996 1.458164650 1.344274024 1.301590974 1.312135505 1.371192124 1.480423971 1.648578075 1.892797842 2.238091854 2.715623969 3.359456481 4.200599585 5.254818377 6.506382152 7.892162992 9.298484509 10.577829940 11.591732352 12.267211366 12.644864080 13.105329218 145.623255648
//
IT	27867
RD	25
LK	-117324.712998
QD	-26.934380 -> -19.816917
RI	0.0058189457
TR	0.001022	0.011282
MT	29.725835
MM	C_pi: 12.608152, n_recomb: 157533.630546
RS	0	0.000000	1048420.931862	0.001328	0.000000	0.000000
RS	1	0.009466	1048420.931862	0.001454	0.000000	0.000000
RS	2	0.019828	1048420.931862	0.001591	0.000000	0.000000
RS	3	0.031171	1048420.931862	0.001742	0.000000	0.000000
RS	4	0.043588	240.576266	8.311411	0.000053	0.000042
RS	5	0.057180	240.576266	9.098362	0.000058	0.000056
RS	6	0.072058	15.750213	152.057905	0.000965	0.000993
RS	7	0.088345	15.750213	166.287526	0.001056	0.001164
RS	8	0.106174	4.392696	650.922998	0.004132	0.004651
RS	9	0.125690	4.392696	709.313309	0.004503	0.005137
RS	10	0.147054	2.373512	1426.650144	0.009056	0.010315
RS	11	0.170440	2.373512	1545.878643	0.009813	0.011119
RS	12	0.196040	1.749998	2264.943560	0.014378	0.016152
RS	13	0.224064	1.749998	2438.516619	0.015479	0.017264
RS	14	0.254739	1.493256	3066.909051	0.019468	0.021537
RS	15	0.288319	1.493256	3279.740688	0.020819	0.022911
RS	16	0.325077	1.373629	3799.933326	0.024121	0.026372
RS	17	0.365315	1.373629	4034.942438	0.025613	0.027899
RS	18	0.409362	1.327147	4419.089240	0.028052	0.030390
RS	19	0.457578	1.327147	4658.167219	0.029569	0.031941
RS	20	0.510358	1.335160	4863.934681	0.030876	0.033195
RS	21	0.568135	1.335160	5090.244198	0.032312	0.034653
RS	22	0.631381	1.392586	5091.120300	0.032318	0.034511
RS	23	0.700613	1.392586	5292.555300	0.033596	0.035794
RS	24	0.776399	1.500877	5090.925268	0.032316	0.034290
RS	25	0.859359	1.500877	5262.075622	0.033403	0.035359
RS	26	0.950172	1.668787	4881.305237	0.030986	0.032667
RS	27	1.049581	1.668787	5023.263738	0.031887	0.033524
RS	28	1.158401	1.913719	4501.757619	0.028576	0.029913
RS	29	1.277521	1.913719	4620.256897	0.029329	0.030589
RS	30	1.407917	2.261168	4011.502910	0.025464	0.026427
RS	31	1.550656	2.261168	4113.867952	0.026114	0.026970
RS	32	1.706908	2.743189	3478.909363	0.022084	0.022676
RS	33	1.877949	2.743189	3571.162442	0.022669	0.023130
RS	34	2.065182	3.395025	2965.022398	0.018822	0.019075
RS	35	2.270138	3.395025	3050.562856	0.019365	0.019471
RS	36	2.494495	4.249198	2510.983408	0.015939	0.015904
RS	37	2.740090	4.249198	2590.989767	0.016447	0.016259
RS	38	3.008933	5.322705	2137.155002	0.013566	0.013296
RS	39	3.303225	5.322705	2211.659720	0.014039	0.013618
RS	40	3.625374	6.600020	1847.716765	0.011729	0.011272
RS	41	3.978018	6.600020	1916.488216	0.012166	0.011565
RS	42	4.364043	8.016139	1637.468962	0.010394	0.009785
RS	43	4.786610	8.016139	1700.356493	0.010794	0.010050
RS	44	5.249176	9.452945	1496.923702	0.009502	0.008761
RS	45	5.755529	9.452945	1553.753675	0.009863	0.008999
RS	46	6.309814	10.756252	1415.644170	0.008986	0.008120
RS	47	6.916566	10.756252	1465.831303	0.009305	0.008329
RS	48	7.580755	11.780898	1382.513306	0.008776	0.007784
RS	49	8.307815	11.780898	1424.529017	0.009043	0.007957
RS	50	9.103699	12.449342	1383.768164	0.008784	0.007664
RS	51	9.974921	12.449342	1414.630552	0.008980	0.007787
RS	52	10.928613	12.801018	1398.933027	0.008880	0.007642
RS	53	11.972581	12.801018	1414.201322	0.008977	0.007692
RS	54	13.115371	13.185438	1379.426843	0.008756	0.007432
RS	55	14.366339	13.185438	1376.641668	0.008739	0.007400
RS	56	15.735722	13.185438	1361.826381	0.008645	0.007307
RS	57	17.234731	13.185438	1334.245850	0.008470	0.007149
RS	58	18.875637	146.023448	124.180422	0.000788	0.000662
RS	59	20.671871	146.023448	135.476458	0.000860	0.000720
RS	60	22.638136	146.023448	147.737590	0.000938	0.000783
RS	61	24.790528	146.023448	161.031021	0.001022	0.000851
RS	62	27.146665	146.023448	175.424693	0.001114	0.000924
RS	63	29.725835	146.023448	16894.857712	0.107246	0.084104
PA	4+25*2+4+6 0.001021770 0.011282453 29.725834583 1048420.931861827 240.576265903 15.750212524 4.392696391 2.373512332 1.749998009 1.493256017 1.373629011 1.327147198 1.335160187 1.392585943 1.500876977 1.668786825 1.913719098 2.261168169 2.743188565 3.395024972 4.249197671 5.322705422 6.600019796 8.016139435 9.452945330 10.756251682 11.780897564 12.449341684 12.801017888 13.185438095 146.023447540
//
CC
CC	Brief Description of the file format:
CC	  CC  comments
CC	  MM  useful-messages
CC	  RD  round-of-iterations
CC	  LL  \log[P(sequence)]
CC	  QD  Q-before-opt Q-after-opt
CC	  TR  \theta_0 \rho_0
CC	  RS  k t_k \lambda_k \pi_k \sum_{l\not=k}A_{kl} A_{kk}
CC	  DC  begin end best-k t_k+\Delta_k max-prob
CC
MM	Version: 0.6.5-r67
MM	pattern:4+25*2+4+6, n:63, n_free_lambdas:28
MM	n_iterations:25, skip:1, max_t:5, theta/rho:5
MM	is_decoding:0
MM	n_seqs:22, sum_L:1139461, sum_n:47929
RD	0
LK	0.000000
QD	0.000000 -> 0.000000
RI	inf
TR	0.042973	0.008595
MT	5.000000
MM	C_pi: 1.000000, n_recomb: 9751.336489
RS	0	0.000000	1.000000	62.328478	0.006392	0.000000
RS	1	0.006440	1.000000	65.904712	0.006759	0.000000
RS	2	0.013294	1.000000	69.656446	0.007143	0.000000
RS	3	0.020590	1.000000	73.588363	0.007546	0.000000
RS	4	0.028356	1.000000	77.704696	0.007969	0.000000
RS	5	0.036622	1.000000	82.009126	0.008410	0.000000
RS	6	0.045421	1.000000	86.504664	0.008871	0.000000
RS	7	0.054785	1.000000	91.193521	0.009352	0.000000
RS	8	0.064753	1.000000	96.076967	0.009853	0.000000
RS	9	0.075363	1.000000	101.155172	0.010373	0.000000
RS	10	0.086656	1.000000	106.427034	0.010914	0.000000
RS	11	0.098677	1.000000	111.889993	0.011474	0.000000
RS	12	0.111471	1.000000	117.539831	0.012054	0.000000
RS	13	0.125090	1.000000	123.370451	0.012652	0.000000
RS	14	0.139585	1.000000	129.373655	0.013267	0.000000
RS	15	0.155014	1.000000	135.538895	0.013900	0.000000
RS	16	0.171437	1.000000	141.853027	0.014547	0.000000
RS	17	0.188917	1.000000	148.300051	0.015208	0.000000
RS	18	0.207523	1.000000	154.860846	0.015881	0.000000
RS	19	0.227327	1.000000	161.512912	0.016563	0.000000
RS	20	0.248406	1.000000	168.230109	0.017252	0.000000
RS	21	0.270843	1.000000	174.982423	0.017944	0.000000
RS	22	0.294725	1.000000	181.735740	0.018637	0.000000
RS	23	0.320144	1.000000	188.451658	0.019326	0.000000
RS	24	0.347201	1.000000	195.087347	0.020006	0.000000
RS	25	0.376000	1.000000	201.595453	0.020674	0.000000
RS	26	0.406654	1.000000	207.924084	0.021323	0.000000
RS	27	0.439282	1.000000	214.016875	0.021947	0.000000
RS	28	0.474011	1.000000	219.813161	0.022542	0.000000
RS	29	0.510976	1.000000	225.248270	0.023099	0.000000
RS	30	0.550322	1.000000	230.253952	0.023613	0.000000
RS	31	0.592202	1.000000	234.758977	0.024075	0.000000
RS	32	0.636779	1.000000	238.689897	0.024478	0.000000
RS	33	0.684227	1.000000	241.972007	0.024814	0.000000
RS	34	0.734730	1.000000	244.530501	0.025077	0.000000
RS	35	0.788485	1.000000	246.291845	0.025257	0.000000
RS	36	0.845702	1.000000	247.185348	0.025349	0.000000
RS	37	0.906604	1.000000	247.144940	0.025345	0.000000
RS	38	0.971428	1.000000	246.111123	0.025239	0.000000
RS	39	1.040426	1.000000	244.033077	0.025026	0.000000
RS	40	1.113868	1.000000	240.870855	0.024701	0.000000
RS	41	1.192040	1.000000	236.597627	0.024263	0.000000
RS	42	1.275245	1.000000	231.201876	0.023710	0.000000
RS	43	1.363809	1.000000	224.689460	0.023042	0.000000
RS	44	1.458076	1.000000	217.085431	0.022262	0.000000
RS	45	1.558414	1.000000	208.435486	0.021375	0.000000
RS	46	1.665214	1.000000	198.806920	0.020388	0.000000
RS	47	1.778891	1.000000	188.288962	0.019309	0.000000
RS	48	1.899889	1.000000	176.992353	0.018151	0.000000
RS	49	2.028679	1.000000	165.048094	0.016926	0.000000
RS	50	2.165763	1.000000	152.605256	0.015650	0.000000
RS	51	2.311675	1.000000	139.827854	0.014339	0.000000
RS	52	2.466983	1.000000	126.890793	0.013013	0.000000
RS	53	2.632293	1.000000	113.974973	0.011688	0.000000
RS	54	2.808249	1.000000	101.261723	0.010384	0.000000
RS	55	2.995536	1.000000	88.926795	0.009119	0.000000
RS	56	3.194884	1.000000	77.134204	0.007910	0.000000
RS	57	3.407070	1.000000	66.030273	0.006771	0.000000
RS	58	3.632920	1.000000	55.738271	0.005716	0.000000
RS	59	3.873315	1.000000	46.353998	0.004754	0.000000
RS	60	4.129191	1.000000	37.942694	0.003891	0.000000
RS	61	4.401545	1.000000	30.537515	0.003132	0.000000
RS	62	4.691438	1.000000	24.139748	0.002476	0.000000
RS	63	5.000000	1.000000	67.109701	0.006882	0.000000
PA	4+25*2+4+6 0.042973130 0.008594626 5.000000000 1.000000000 1.000000000 1.000000000 1.000000000 1.000000000 1.000000000 1.000000000 1.000000000 1.000000000 1.000000000 1.000000000 1.000000000 1.000000000 1.000000000 1.000000000 1.000000000 1.000000000 1.000000000 1.000000000 1.000000000 1.000000000 1.000000000 1.000000000 1.000000000 1.000000000 1.000000000 1.000000000 1.000000000
//
IT	10239
RD	1
LK	-143051.605311
QD	-9538.017693 -> -3068.857360
RI	0.1471360235
TR	0.025733	0.005186
MT	10.600174
MM	C_pi: 1.647493, n_recomb: 9693.172577
RS	0	0.000000	0.263109	278.350437	0.028716	0.001153
RS	1	0.007699	0.263109	290.815909	0.030002	0.007525
RS	2	0.015991	0.263109	303.130320	0.031273	0.016453
RS	3	0.024922	0.263109	315.171864	0.032515	0.026062
RS	4	0.034540	0.230970	371.266518	0.038302	0.034892
RS	5	0.044898	0.230970	381.671158	0.039375	0.042255
RS	6	0.056054	0.251884	359.271926	0.037064	0.047561
RS	7	0.068069	0.251884	368.250191	0.037991	0.050018
RS	8	0.081009	0.301881	315.170643	0.032515	0.049391
RS	9	0.094945	0.301881	323.563731	0.033381	0.046453
RS	10	0.109955	0.377576	266.021971	0.027444	0.042458
RS	11	0.126120	0.377576	274.059818	0.028273	0.038405
RS	12	0.143529	0.469831	227.223136	0.023442	0.034789
RS	13	0.162279	0.469831	234.797128	0.024223	0.031744
RS	14	0.182472	0.573907	198.820133	0.020511	0.029231
RS	15	0.204220	0.573907	205.878677	0.021240	0.027141
RS	16	0.227643	0.691073	177.163303	0.018277	0.025347
RS	17	0.252869	0.691073	183.720031	0.018954	0.023736
RS	18	0.280037	0.826062	159.469902	0.016452	0.022220
RS	19	0.309297	0.826062	165.559377	0.017080	0.020751
RS	20	0.340810	0.982666	144.551281	0.014913	0.019315
RS	21	0.374749	0.982666	150.210633	0.015497	0.017920
RS	22	0.411300	1.161060	132.148777	0.013633	0.016585
RS	23	0.450667	1.161060	137.414712	0.014176	0.015325
RS	24	0.493064	1.358347	122.153746	0.012602	0.014150
RS	25	0.538725	1.358347	127.061788	0.013108	0.013065
RS	26	0.587902	1.569805	114.356024	0.011798	0.012071
RS	27	0.640865	1.569805	118.937865	0.012270	0.011166
RS	28	0.697906	1.789755	108.468861	0.011190	0.010348
RS	29	0.759338	1.789755	112.748791	0.011632	0.009613
RS	30	0.825500	2.012643	104.162421	0.010746	0.008957
RS	31	0.896757	2.012643	108.153984	0.011158	0.008374
RS	32	0.973499	2.234161	101.083962	0.010428	0.007858
RS	33	1.056150	2.234161	104.787682	0.010810	0.007404
RS	34	1.145165	2.451836	98.879538	0.010201	0.007004
RS	35	1.241033	2.451836	102.282248	0.010552	0.006654
RS	36	1.344282	2.665081	97.209545	0.010029	0.006347
RS	37	1.455480	2.665081	100.285422	0.010346	0.006077
RS	38	1.575240	2.874793	95.761991	0.009879	0.005839
RS	39	1.704220	2.874793	98.475110	0.010159	0.005629
RS	40	1.843131	3.082935	94.256868	0.009724	0.005443
RS	41	1.992737	3.082935	96.565045	0.009962	0.005278
RS	42	2.153861	3.292154	92.450688	0.009538	0.005131
RS	43	2.327391	3.292154	94.310352	0.009730	0.005000
RS	44	2.514281	3.505555	90.140228	0.009299	0.004884
RS	45	2.715561	3.505555	91.512068	0.009441	0.004783
RS	46	2.932337	3.726939	87.160146	0.008992	0.004697
RS	47	3.165803	3.726939	88.015601	0.009080	0.004625
RS	48	3.417244	3.961654	83.377385	0.008602	0.004570
RS	49	3.688045	3.961654	83.706381	0.008636	0.004530
RS	50	3.979695	4.218203	78.687224	0.008118	0.004507
RS	51	4.293799	4.218203	78.507555	0.008099	0.004498
RS	52	4.632087	4.510444	73.024688	0.007534	0.004504
RS	53	4.996421	4.510444	72.391978	0.007468	0.004523
RS	54	5.388806	5.078468	63.660514	0.006568	0.004553
RS	55	5.811401	5.078468	62.959147	0.006495	0.004594
RS	56	6.266533	5.078468	61.858301	0.006382	0.004650
RS	57	6.756706	5.078468	60.348763	0.006226	0.004722
RS	58	7.284619	7.452770	40.520444	0.004180	0.004815
RS	59	7.853176	7.452770	40.378258	0.004166	0.004936
RS	60	8.465509	7.452770	39.996645	0.004126	0.005094
RS	61	9.124986	7.452770	39.364272	0.004061	0.005307
RS	62	9.835238	7.452770	38.474078	0.003969	0.005612
RS	63	10.600174	7.452770	362.995392	0.037449	0.061457
PA	4+25*2+4+6 0.025732753 0.005185540 10.600173771 0.263108611 0.230970383 0.251883984 0.301881313 0.377575815 0.469831467 0.573906898 0.691073418 0.826062202 0.982665539 1.161059976 1.358346939 1.569805145 1.789754987 2.012643337 2.234161377 2.451835632 2.665080905 2.874792576 3.082934976 3.292154312 3.505554676 3.726939440 3.961654067 4.218202591 4.510443807 5.078468442 7.452770352
//
IT	5503
RD	2
LK	-133382.245121
QD	-3371.213444 -> -1720.945560
RI	0.1153287429
TR	0.020466	0.006130
MT	12.049290
MM	C_pi: 2.947628, n_recomb: 20404.890075
RS	0	0.000000	0.392978	403.306527	0.019765	0.000499
RS	1	0.007917	0.392978	426.226374	0.020888	0.003794
RS	2	0.016460	0.392978	449.703664	0.022039	0.009242
RS	3	0.025679	0.392978	473.627238	0.023211	0.016104
RS	4	0.035629	0.244926	792.278945	0.038828	0.027044
RS	5	0.046366	0.244926	816.947974	0.040037	0.036021
RS	6	0.057953	0.236403	868.822884	0.042579	0.041240
RS	7	0.070458	0.236403	887.490644	0.043494	0.049024
RS	8	0.083952	0.266399	803.748281	0.039390	0.046714
RS	9	0.098515	0.266399	819.514782	0.040163	0.051393
RS	10	0.114230	0.327525	680.591368	0.033354	0.043826
RS	11	0.131190	0.327525	696.029193	0.034111	0.045688
RS	12	0.149492	0.410521	568.922146	0.027882	0.037761
RS	13	0.169244	0.410521	584.054066	0.028623	0.038605
RS	14	0.190558	0.509492	483.814871	0.023711	0.032259
RS	15	0.213561	0.509492	498.220723	0.024417	0.032953
RS	16	0.238384	0.625878	418.126925	0.020492	0.027991
RS	17	0.265172	0.625878	431.632928	0.021153	0.028656
RS	18	0.294081	0.768339	363.348386	0.017807	0.024526
RS	19	0.325279	0.768339	375.947522	0.018424	0.025022
RS	20	0.358947	0.949195	315.227681	0.015449	0.021353
RS	21	0.395279	0.949195	326.952977	0.016023	0.021537
RS	22	0.434489	1.179451	273.234539	0.013391	0.018254
RS	23	0.476802	1.179451	284.111507	0.013924	0.018155
RS	24	0.522465	1.465980	237.946248	0.011661	0.015337
RS	25	0.571742	1.465980	248.005923	0.012154	0.015079
RS	26	0.624921	1.810690	209.479955	0.010266	0.012772
RS	27	0.682310	1.810690	218.777781	0.010722	0.012460
RS	28	0.744242	2.209947	187.344136	0.009181	0.010633
RS	29	0.811077	2.209947	195.960704	0.009604	0.010330
RS	30	0.883203	2.654905	170.699598	0.008366	0.008916
RS	31	0.961039	2.654905	178.728571	0.008759	0.008656
RS	32	1.045037	3.133383	158.590926	0.007772	0.007577
RS	33	1.135685	3.133383	166.124085	0.008141	0.007376
RS	34	1.233508	3.633079	150.073086	0.007355	0.006558
RS	35	1.339076	3.633079	157.188171	0.007703	0.006416
RS	36	1.453002	4.144449	144.284658	0.007071	0.005791
RS	37	1.575946	4.144449	151.038236	0.007402	0.005698
RS	38	1.708623	4.661108	140.511480	0.006886	0.005211
RS	39	1.851804	4.661108	146.936895	0.007201	0.005154
RS	40	2.006320	5.178533	138.204507	0.006773	0.004766
RS	41	2.173068	5.178533	144.312769	0.007072	0.004737
RS	42	2.353017	5.692185	136.966127	0.006712	0.004423
RS	43	2.547212	5.692185	142.747466	0.006996	0.004423
RS	44	2.756780	6.197298	136.490116	0.006689	0.004169
RS	45	2.982939	6.197298	141.914624	0.006955	0.004202
RS	46	3.227002	6.690313	136.491350	0.006689	0.004005
RS	47	3.490386	6.690313	141.509051	0.006935	0.004081
RS	48	3.774621	7.173291	136.608779	0.006695	0.003937
RS	49	4.081358	7.173291	141.151407	0.006918	0.004064
RS	50	4.412378	7.661142	136.302939	0.006680	0.003965
RS	51	4.769603	7.661142	140.292603	0.006875	0.004139
RS	52	5.155109	8.189342	134.814076	0.006607	0.004058
RS	53	5.571133	8.189342	138.185012	0.006772	0.004265
RS	54	6.020091	9.214469	125.779849	0.006164	0.003997
RS	55	6.504592	9.214469	128.713771	0.006308	0.004230
RS	56	7.027449	9.214469	131.163147	0.006428	0.004458
RS	57	7.591698	9.214469	133.053651	0.006521	0.004669
RS	58	8.200616	14.956991	83.874550	0.004111	0.003364
RS	59	8.857740	14.956991	86.650922	0.004247	0.003585
RS	60	9.566885	14.956991	89.210259	0.004372	0.003782
RS	61	10.332171	14.956991	91.503127	0.004484	0.003949
RS	62	11.158040	14.956991	93.477700	0.004581	0.004084
RS	63	12.049290	14.956991	1591.899675	0.078016	0.063024
PA	4+25*2+4+6 0.020465530 0.006130108 12.049289915 0.392977613 0.244925622 0.236402829 0.266399065 0.327524809 0.410521391 0.509491681 0.625877657 0.768339332 0.949195012 1.179450674 1.465980197 1.810690267 2.209947393 2.654905463 3.133382908 3.633078793 4.144449111 4.661108486 5.178533458 5.692185341 6.197297904 6.690313305 7.173291454 7.661141609 8.189342070 9.214469487 14.956991122
//
IT	4775
RD	3
LK	-130700.589665
QD	-2128.273951 -> -1434.447182
RI	0.0820277774
TR	0.016802	0.007342
MT	12.844773
MM	C_pi: 4.174408, n_recomb: 34397.164810
RS	0	0.000000	0.685247	394.452869	0.011468	0.000281
RS	1	0.008025	0.685247	420.962903	0.012238	0.002183
RS	2	0.016695	0.685247	448.816801	0.013048	0.005386
RS	3	0.026060	0.685247	478.010004	0.013897	0.009427
RS	4	0.036176	0.304856	1131.778157	0.032903	0.022235
RS	5	0.047105	0.304856	1177.918567	0.034245	0.029454
RS	6	0.058910	0.261499	1420.039492	0.041284	0.037870
RS	7	0.071663	0.261499	1458.224020	0.042394	0.044825
RS	8	0.085440	0.274583	1422.207646	0.041347	0.045518
RS	9	0.100322	0.274583	1452.242807	0.042220	0.050566
RS	10	0.116398	0.324094	1256.709757	0.036535	0.044625
RS	11	0.133764	0.324094	1284.080869	0.037331	0.047481
RS	12	0.152525	0.397294	1071.636569	0.031155	0.039771
RS	13	0.172790	0.397294	1097.923895	0.031919	0.041430
RS	14	0.194682	0.486159	920.295070	0.026755	0.034647
RS	15	0.218332	0.486159	945.202624	0.027479	0.035927
RS	16	0.243878	0.590814	799.568848	0.023245	0.030335
RS	17	0.271476	0.590814	822.874147	0.023923	0.031483
RS	18	0.301287	0.720502	695.106155	0.020208	0.026617
RS	19	0.333492	0.720502	716.877856	0.020841	0.027594
RS	20	0.368281	0.891011	598.586306	0.017402	0.023097
RS	21	0.405861	0.891011	618.966480	0.017995	0.023789
RS	22	0.446458	1.119959	509.957422	0.014826	0.019620
RS	23	0.490313	1.119959	528.990906	0.015379	0.019999
RS	24	0.537687	1.423245	432.486057	0.012573	0.016311
RS	25	0.588863	1.423245	450.135554	0.013086	0.016453
RS	26	0.644146	1.812869	368.364531	0.010709	0.013376
RS	27	0.703865	1.812869	384.613494	0.011182	0.013383
RS	28	0.768378	2.294423	317.702411	0.009236	0.010937
RS	29	0.838067	2.294423	332.616237	0.009670	0.010885
RS	30	0.913349	2.865059	279.151308	0.008116	0.009004
RS	31	0.994673	2.865059	292.873282	0.008514	0.008941
RS	32	1.082524	3.513730	250.719695	0.007289	0.007523
RS	33	1.177424	3.513730	263.434286	0.007659	0.007475
RS	34	1.279941	4.224744	230.305474	0.006695	0.006412
RS	35	1.390685	4.224744	242.199515	0.007041	0.006388
RS	36	1.510316	4.982061	216.024655	0.006280	0.005587
RS	37	1.639548	4.982061	227.261679	0.006607	0.005583
RS	38	1.779151	5.770305	206.409694	0.006001	0.004970
RS	39	1.929958	5.770305	217.120079	0.006312	0.004984
RS	40	2.092867	6.572542	200.452987	0.005828	0.004507
RS	41	2.268850	6.572542	210.733830	0.006126	0.004539
RS	42	2.458957	7.367961	197.525752	0.005743	0.004168
RS	43	2.664320	7.367961	207.442602	0.006031	0.004219
RS	44	2.886163	8.132872	197.221017	0.005734	0.003935
RS	45	3.125811	8.132872	206.806046	0.006012	0.004011
RS	46	3.384690	8.845267	199.190091	0.005791	0.003804
RS	47	3.664346	8.845267	208.435494	0.006060	0.003914
RS	48	3.966444	9.494588	202.929759	0.005900	0.003778
RS	49	4.292787	9.494588	211.778003	0.006157	0.003932
RS	50	4.645319	10.097785	207.481567	0.006032	0.003854
RS	51	5.026143	10.097785	215.820579	0.006274	0.004053
RS	52	5.437529	10.714179	211.203788	0.006140	0.004001
RS	53	5.881930	10.714179	218.885386	0.006363	0.004230
RS	54	6.361996	11.928011	203.581409	0.005919	0.003983
RS	55	6.880587	11.928011	210.604694	0.006123	0.004223
RS	56	7.440797	11.928011	217.114205	0.006312	0.004461
RS	57	8.045966	11.928011	222.985854	0.006483	0.004686
RS	58	8.699700	21.376485	128.936843	0.003748	0.003051
RS	59	9.405899	21.376485	134.931688	0.003923	0.003242
RS	60	10.168772	21.376485	140.844943	0.004095	0.003415
RS	61	10.992867	21.376485	146.611965	0.004262	0.003566
RS	62	11.883098	21.376485	152.160392	0.004424	0.003689
RS	63	12.844773	21.376485	3560.637797	0.103515	0.066372
PA	4+25*2+4+6 0.016801540 0.007342320 12.844772688 0.685247067 0.304855523 0.261499392 0.274583288 0.324093935 0.397294439 0.486159285 0.590814336 0.720502043 0.891010905 1.119959377 1.423245463 1.812869500 2.294423016 2.865059484 3.513730392 4.224744379 4.982061210 5.770305224 6.572542024 7.367960502 8.132871932 8.845267497 9.494587767 10.097785256 10.714178860 11.928010959 21.376485258
//
IT	5268
RD	4
LK	-129473.609665
QD	-1647.474731 -> -1213.834717
RI	0.0590272789
TR	0.013975	0.008412
MT	13.589976
MM	C_pi: 5.118049, n_recomb: 48023.469412
RS	0	0.000000	1.209493	314.611684	0.006551	0.000162
RS	1	0.008121	1.209493	337.805754	0.007034	0.001268
RS	2	0.016902	1.209493	362.505059	0.007548	0.003141
RS	3	0.026396	1.209493	388.772938	0.008095	0.005495
RS	4	0.036661	0.387780	1287.065409	0.026801	0.018071
RS	5	0.047760	0.387780	1350.830059	0.028129	0.023795
RS	6	0.059760	0.298666	1827.249542	0.038049	0.034172
RS	7	0.072734	0.298666	1888.456143	0.039324	0.040146
RS	8	0.086762	0.294150	1973.662688	0.041098	0.043492
RS	9	0.101930	0.294150	2022.636592	0.042118	0.048180
RS	10	0.118329	0.333272	1827.962282	0.038064	0.044344
RS	11	0.136060	0.333272	1870.150747	0.038942	0.047374
RS	12	0.155231	0.397781	1603.841600	0.033397	0.040795
RS	13	0.175959	0.397781	1642.746643	0.034207	0.042711
RS	14	0.198371	0.477187	1403.485683	0.029225	0.036367
RS	15	0.222602	0.477187	1439.541055	0.029976	0.037806
RS	16	0.248802	0.569955	1236.824456	0.025755	0.032311
RS	17	0.277129	0.569955	1270.045637	0.026446	0.033557
RS	18	0.307756	0.684559	1086.513494	0.022625	0.028578
RS	19	0.340871	0.684559	1117.260674	0.023265	0.029667
RS	20	0.376676	0.837336	940.237454	0.019579	0.024876
RS	21	0.415388	0.837336	969.024600	0.020178	0.025739
RS	22	0.457244	1.048325	798.893918	0.016635	0.021126
RS	23	0.502499	1.048325	826.004340	0.017200	0.021720
RS	24	0.551430	1.338185	670.246722	0.013957	0.017504
RS	25	0.604334	1.338185	695.639275	0.014485	0.017860
RS	26	0.661535	1.726109	560.762953	0.011677	0.014253
RS	27	0.723382	1.726109	584.277195	0.012166	0.014444
RS	28	0.790251	2.226593	472.729845	0.009844	0.011531
RS	29	0.862550	2.226593	494.298922	0.010293	0.011627
RS	30	0.940722	2.845526	404.992727	0.008433	0.009372
RS	31	1.025242	2.845526	424.714844	0.008844	0.009426
RS	32	1.116626	3.578441	354.548777	0.007383	0.007726
RS	33	1.215431	3.578441	372.647221	0.007760	0.007770
RS	34	1.322261	4.412815	317.847526	0.006619	0.006502
RS	35	1.437766	4.412815	334.596164	0.006967	0.006548
RS	36	1.562653	5.332244	291.626235	0.006073	0.005597
RS	37	1.697681	5.332244	307.291278	0.006399	0.005649
RS	38	1.843676	6.316750	273.387757	0.005693	0.004927
RS	39	2.001527	6.316750	288.201443	0.006001	0.004984
RS	40	2.172198	7.338956	261.492590	0.005445	0.004432
RS	41	2.356729	7.338956	275.648927	0.005740	0.004497
RS	42	2.556247	8.360952	254.984523	0.005310	0.004077
RS	43	2.771968	8.360952	268.640779	0.005594	0.004155
RS	44	3.005208	9.337123	253.302914	0.005275	0.003845
RS	45	3.257391	9.337123	266.575531	0.005551	0.003941
RS	46	3.530054	10.222800	256.024537	0.005331	0.003727
RS	47	3.824860	10.222800	268.976135	0.005601	0.003849
RS	48	4.143609	10.990803	262.531373	0.005467	0.003720
RS	49	4.488244	10.990803	275.148418	0.005729	0.003877
RS	50	4.860868	11.656969	271.487395	0.005653	0.003817
RS	51	5.263754	11.656969	283.657215	0.005907	0.004012
RS	52	5.699359	12.302164	280.343728	0.005838	0.003985
RS	53	6.170341	12.302164	291.861439	0.006077	0.004207
RS	54	6.679572	13.598531	274.622924	0.005719	0.003994
RS	55	7.230160	13.598531	285.344805	0.005942	0.004221
RS	56	7.825462	13.598531	295.527359	0.006154	0.004444
RS	57	8.469111	13.598531	305.003934	0.006351	0.004655
RS	58	9.165032	27.226958	158.795403	0.003307	0.002738
RS	59	9.917470	27.226958	167.353335	0.003485	0.002904
RS	60	10.731017	27.226958	176.004373	0.003665	0.003060
RS	61	11.610633	27.226958	184.684625	0.003846	0.003200
RS	62	12.561686	27.226958	193.319478	0.004026	0.003322
RS	63	13.589976	27.226958	5578.200338	0.116156	0.070709
PA	4+25*2+4+6 0.013974975 0.008412000 13.589975814 1.209493004 0.387779664 0.298665962 0.294150413 0.333271526 0.397780649 0.477186506 0.569955058 0.684559258 0.837335743 1.048324555 1.338184716 1.726109191 2.226592556 2.845526031 3.578440673 4.412815480 5.332243607 6.316749567 7.338955510 8.360952221 9.337122580 10.222800134 10.990802803 11.656968676 12.302163592 13.598530955 27.226957857
//
IT	4849
RD	5
LK	-128669.918595
QD	-1330.759958 -> -1010.669392
RI	0.0435388224
TR	0.011732	0.009296
MT	14.368897
MM	C_pi: 5.896284, n_recomb: 60787.252124
RS	0	0.000000	2.137287	227.016482	0.003735	0.000093
RS	1	0.008216	2.137287	244.697311	0.004025	0.000734
RS	2	0.017108	2.137287	263.669334	0.004338	0.001823
RS	3	0.026730	2.137287	284.012232	0.004672	0.003188
RS	4	0.037142	0.496437	1305.185448	0.021471	0.014526
RS	5	0.048410	0.496437	1379.518949	0.022694	0.019080
RS	6	0.060604	0.345564	2078.603065	0.034195	0.030400
RS	7	0.073799	0.345564	2161.878111	0.035565	0.035564
RS	8	0.088079	0.321123	2407.679731	0.039608	0.040911
RS	9	0.103532	0.321123	2478.410331	0.040772	0.045193
RS	10	0.120255	0.350297	2334.585594	0.038406	0.043297
RS	11	0.138352	0.350297	2394.366945	0.039389	0.046300
RS	12	0.157936	0.407291	2111.586384	0.034737	0.041038
RS	13	0.179128	0.407291	2164.851834	0.035614	0.043060
RS	14	0.202062	0.478828	1888.005396	0.031059	0.037460
RS	15	0.226881	0.478828	1936.071657	0.031850	0.038964
RS	16	0.253738	0.561728	1692.391358	0.027841	0.033868
RS	17	0.282802	0.561728	1735.676859	0.028553	0.035130
RS	18	0.314255	0.663363	1507.623604	0.024802	0.030325
RS	19	0.348291	0.663363	1546.915304	0.025448	0.031426
RS	20	0.385124	0.799552	1317.796340	0.021679	0.026609
RS	21	0.424983	0.799552	1354.229693	0.022278	0.027525
RS	22	0.468117	0.990710	1124.649285	0.018501	0.022706
RS	23	0.514795	0.990710	1159.075309	0.019068	0.023400
RS	24	0.565308	1.259413	941.410448	0.015487	0.018844
RS	25	0.619972	1.259413	974.018954	0.016023	0.019321
RS	26	0.679127	1.628950	780.727223	0.012844	0.015316
RS	27	0.743142	1.628950	811.264466	0.013346	0.015622
RS	28	0.812417	2.120250	648.930582	0.010675	0.012322
RS	29	0.887384	2.120250	677.119221	0.011139	0.012515
RS	30	0.968510	2.747160	546.228968	0.008986	0.009931
RS	31	1.056302	2.747160	572.011771	0.009410	0.010062
RS	32	1.151307	3.513027	469.059530	0.007716	0.008102
RS	33	1.254118	3.513027	492.613037	0.008104	0.008206
RS	34	1.365377	4.411536	412.395914	0.006784	0.006742
RS	35	1.485776	4.411536	434.031033	0.007140	0.006836
RS	36	1.616068	5.429946	371.384749	0.006110	0.005740
RS	37	1.757065	5.429946	391.446259	0.006440	0.005829
RS	38	1.909647	6.548154	342.278015	0.005631	0.005001
RS	39	2.074765	6.548154	361.090515	0.005940	0.005088
RS	40	2.253450	7.732662	322.635743	0.005308	0.004460
RS	41	2.446816	7.732662	340.488439	0.005601	0.004548
RS	42	2.656070	8.931672	311.058695	0.005117	0.004077
RS	43	2.882517	8.931672	328.203540	0.005399	0.004172
RS	44	3.127569	10.079125	306.747697	0.005046	0.003831
RS	45	3.392755	10.079125	323.391492	0.005320	0.003940
RS	46	3.679730	11.107640	309.143979	0.005086	0.003711
RS	47	3.990283	11.107640	325.428241	0.005354	0.003841
RS	48	4.326353	11.972451	317.477333	0.005223	0.003710
RS	49	4.690035	11.972451	333.442912	0.005485	0.003867
RS	50	5.083598	12.686332	330.020988	0.005429	0.003814
RS	51	5.509497	12.686332	345.566006	0.005685	0.004002
RS	52	5.970389	13.348118	343.305159	0.005648	0.003987
RS	53	6.469150	13.348118	358.178820	0.005892	0.004197
RS	54	7.008890	14.704207	338.892521	0.005575	0.004000
RS	55	7.592977	14.704207	352.845385	0.005805	0.004213
RS	56	8.225053	14.704207	366.206256	0.006024	0.004420
RS	57	8.909064	14.704207	378.766820	0.006231	0.004616
RS	58	9.649274	33.111707	175.952923	0.002895	0.002426
RS	59	10.450302	33.111707	186.362140	0.003066	0.002573
RS	60	11.317145	33.111707	197.036033	0.003241	0.002713
RS	61	12.255211	33.111707	207.919776	0.003420	0.002845
RS	62	13.270350	33.111707	218.946525	0.003602	0.002965
RS	63	14.368897	33.111707	7444.727457	0.122472	0.074976
PA	4+25*2+4+6 0.011732146 0.009295573 14.368896508 2.137287417 0.496437377 0.345564086 0.321123327 0.350296621 0.407291412 0.478828437 0.561727863 0.663363288 0.799551760 0.990710374 1.259413016 1.628950362 2.120250474 2.747159649 3.513026673 4.411536129 5.429946011 6.548154159 7.732661760 8.931672432 10.079125148 11.107639516 11.972450910 12.686331695 13.348117809 14.704206893 33.111707384
//
IT	4712
RD	6
LK	-128068.339739
QD	-1083.927634 -> -837.101405
RI	0.0331891527
TR	0.009934	0.010008
MT	15.190324
MM	C_pi: 6.597529, n_recomb: 72829.786260
RS	0	0.000000	3.776269	155.000848	0.002128	0.000054
RS	1	0.008311	3.776269	167.506099	0.002300	0.000424
RS	2	0.017313	3.776269	180.986422	0.002485	0.001055
RS	3	0.027063	3.776269	195.512010	0.002685	0.001845
RS	4	0.037624	0.637062	1242.371209	0.017059	0.011605
RS	5	0.049062	0.637062	1320.778409	0.018135	0.015239
RS	6	0.061451	0.402330	2206.372438	0.030295	0.026825
RS	7	0.074869	0.402330	2308.338513	0.031695	0.031324
RS	8	0.089403	0.354286	2727.433970	0.037449	0.038108
RS	9	0.105144	0.354286	2820.790714	0.038731	0.042028
RS	10	0.122194	0.373223	2762.329837	0.037929	0.041794
RS	11	0.140661	0.373223	2841.950367	0.039022	0.044711
RS	12	0.160663	0.423413	2575.055508	0.035357	0.040732
RS	13	0.182327	0.423413	2644.677480	0.036313	0.042801
RS	14	0.205792	0.488361	2353.863155	0.032320	0.038039
RS	15	0.231207	0.488361	2415.349483	0.033164	0.039586
RS	16	0.258734	0.563271	2147.825568	0.029491	0.035023
RS	17	0.288549	0.563271	2201.937859	0.030234	0.036288
RS	18	0.320842	0.654414	1942.462839	0.026671	0.031807
RS	19	0.355819	0.654414	1990.385868	0.027329	0.032895
RS	20	0.393703	0.776782	1718.693865	0.023599	0.028212
RS	21	0.434735	0.776782	1762.295582	0.024197	0.029136
RS	22	0.479178	0.950337	1478.557727	0.020302	0.024262
RS	23	0.527315	0.950337	1519.553969	0.020864	0.025000
RS	24	0.579452	1.198074	1240.904327	0.017038	0.020233
RS	25	0.635922	1.198074	1280.044364	0.017576	0.020780
RS	26	0.697086	1.545307	1025.879721	0.014086	0.016469
RS	27	0.763333	1.545307	1062.999087	0.014596	0.016852
RS	28	0.835087	2.017136	845.641750	0.011611	0.013223
RS	29	0.912803	2.017136	880.260912	0.012087	0.013487
RS	30	0.996979	2.633617	703.182580	0.009655	0.010602
RS	31	1.088151	2.633617	735.005991	0.010092	0.010791
RS	32	1.186901	3.405360	595.122137	0.008171	0.008584
RS	33	1.293857	3.405360	624.188277	0.008571	0.008734
RS	34	1.409703	4.333064	515.153234	0.007073	0.007078
RS	35	1.535177	4.333064	541.745646	0.007439	0.007208
RS	36	1.671080	5.409585	456.752878	0.006272	0.005967
RS	37	1.818277	5.409585	481.258569	0.006608	0.006085
RS	38	1.977709	6.617621	414.764562	0.005695	0.005149
RS	39	2.150391	6.617621	437.582623	0.006008	0.005259
RS	40	2.337425	7.921252	385.803972	0.005297	0.004552
RS	41	2.540004	7.921252	407.311244	0.005593	0.004659
RS	42	2.759419	9.258709	367.910665	0.005052	0.004133
RS	43	2.997070	9.258709	388.451523	0.005334	0.004242
RS	44	3.254473	10.546565	359.951668	0.004942	0.003866
RS	45	3.533270	10.546565	379.823586	0.005215	0.003985
RS	46	3.835237	11.696424	361.155002	0.004959	0.003736
RS	47	4.162302	11.696424	380.579605	0.005226	0.003871
RS	48	4.516549	12.646309	370.533176	0.005088	0.003732
RS	49	4.900239	12.646309	389.606755	0.005350	0.003889
RS	50	5.315818	13.404603	385.921476	0.005299	0.003836
RS	51	5.765936	13.404603	404.553673	0.005555	0.004018
RS	52	6.253464	14.084572	402.895130	0.005532	0.004006
RS	53	6.781512	14.084572	420.790749	0.005778	0.004205
RS	54	7.353447	15.500350	398.926577	0.005478	0.004010
RS	55	7.972916	15.500350	415.758372	0.005709	0.004211
RS	56	8.643871	15.500350	431.911387	0.005930	0.004406
RS	57	9.370589	15.500350	447.133616	0.006139	0.004589
RS	58	10.157707	39.327271	184.792766	0.002537	0.002142
RS	59	11.010243	39.327271	196.508834	0.002698	0.002275
RS	60	11.933635	39.327271	208.644874	0.002865	0.002404
RS	61	12.933772	39.327271	221.159035	0.003037	0.002529
RS	62	14.017032	39.327271	233.997284	0.003213	0.002647
RS	63	15.190324	39.327271	9165.148891	0.125843	0.078765
PA	4+25*2+4+6 0.009934455 0.010007694 15.190323980 3.776269319 0.637062188 0.402330037 0.354285598 0.373223101 0.423413312 0.488361387 0.563270694 0.654414068 0.776781628 0.950336538 1.198074379 1.545307455 2.017136124 2.633617303 3.405360293 4.333064019 5.409584542 6.617621386 7.921252025 9.258708938 10.546565368 11.696423562 12.646309175 13.404603084 14.084572448 15.500350083 39.327271335
//
IT	5114
RD	7
LK	-127602.395534
QD	-888.173039 -> -695.158320
RI	0.0262453779
TR	0.008492	0.010578
MT	16.037784
MM	C_pi: 7.253893, n_recomb: 84203.940787
RS	0	0.000000	6.661260	102.245677	0.001214	0.000031
RS	1	0.008404	6.661260	110.697874	0.001315	0.000245
RS	2	0.017514	6.661260	119.836002	0.001423	0.000610
RS	3	0.027390	6.661260	129.713495	0.001540	0.001068
RS	4	0.038096	0.817398	1136.973545	0.013503	0.009254
RS	5	0.049701	0.817398	1214.503124	0.014423	0.012159
RS	6	0.062282	0.469480	2242.080424	0.026627	0.023585
RS	7	0.075920	0.469480	2358.226321	0.028006	0.027524
RS	8	0.090705	0.392976	2946.016278	0.034987	0.035305
RS	9	0.106731	0.392976	3061.031433	0.036353	0.038908
RS	10	0.124105	0.400816	3108.682637	0.036918	0.040055
RS	11	0.142939	0.400816	3209.292200	0.038113	0.042868
RS	12	0.163355	0.444444	2983.699761	0.035434	0.040065
RS	13	0.185487	0.444444	3071.322331	0.036475	0.042152
RS	14	0.209480	0.503609	2787.466103	0.033104	0.038228
RS	15	0.235488	0.503609	2863.874934	0.034011	0.039810
RS	16	0.263682	0.571875	2588.761119	0.030744	0.035828
RS	17	0.294246	0.571875	2654.807826	0.031528	0.037101
RS	18	0.327378	0.654480	2377.161199	0.028231	0.033018
RS	19	0.363295	0.654480	2434.244912	0.028909	0.034095
RS	20	0.402230	0.765549	2130.721427	0.025304	0.029640
RS	21	0.444437	0.765549	2181.383131	0.025906	0.030556
RS	22	0.490192	0.924281	1851.022726	0.021983	0.025733
RS	23	0.539791	0.924281	1898.014738	0.022541	0.026487
RS	24	0.593559	1.153375	1562.017439	0.018550	0.021605
RS	25	0.651845	1.153375	1606.972799	0.019084	0.022192
RS	26	0.715030	1.478913	1292.004361	0.015344	0.017650
RS	27	0.783525	1.478913	1335.118615	0.015856	0.018084
RS	28	0.857776	1.928488	1060.444833	0.012594	0.014176
RS	29	0.938267	1.928488	1101.138904	0.013077	0.014491
RS	30	1.025523	2.526686	874.570694	0.010386	0.011334
RS	31	1.120111	2.526686	912.279962	0.010834	0.011568
RS	32	1.222649	3.290186	732.133930	0.008695	0.009128
RS	33	1.333804	3.290186	766.681068	0.009105	0.009315
RS	34	1.454300	4.226419	625.926551	0.007433	0.007471
RS	35	1.584923	4.226419	657.498917	0.007808	0.007630
RS	36	1.726523	5.334498	547.805156	0.006506	0.006245
RS	37	1.880023	5.334498	576.787157	0.006850	0.006387
RS	38	2.046423	6.601471	491.129999	0.005833	0.005342
RS	39	2.226808	6.601471	517.970266	0.006151	0.005472
RS	40	2.422352	7.991630	451.463219	0.005362	0.004685
RS	41	2.634329	7.991630	476.613427	0.005660	0.004808
RS	42	2.864121	9.436656	426.179064	0.005061	0.004225
RS	43	3.113225	9.436656	450.069753	0.005345	0.004347
RS	44	3.383263	10.838964	413.723515	0.004913	0.003932
RS	45	3.675995	10.838964	436.739704	0.005187	0.004060
RS	46	3.993328	12.091591	413.028277	0.004905	0.003788
RS	47	4.337329	12.091591	435.469119	0.005172	0.003928
RS	48	4.710240	13.116360	422.818334	0.005021	0.003777
RS	49	5.114491	13.116360	444.832069	0.005283	0.003935
RS	50	5.552715	13.916412	440.432413	0.005231	0.003876
RS	51	6.027766	13.916412	461.935566	0.005486	0.004054
RS	52	6.542741	14.616126	460.452430	0.005468	0.004040
RS	53	7.100995	14.616126	481.101847	0.005714	0.004232
RS	54	7.706163	16.090403	456.135395	0.005417	0.004030
RS	55	8.362190	16.090403	475.549993	0.005648	0.004221
RS	56	9.073349	16.090403	494.161919	0.005869	0.004406
RS	57	9.844273	16.090403	511.672455	0.006077	0.004580
RS	58	10.679986	45.920368	188.318291	0.002236	0.001897
RS	59	11.585931	45.920368	200.933941	0.002386	0.002018
RS	60	12.568012	45.920368	214.104014	0.002543	0.002138
RS	61	13.632627	45.920368	227.801063	0.002705	0.002257
RS	62	14.786711	45.920368	241.986010	0.002874	0.002372
RS	63	16.037784	45.920368	10756.159095	0.127739	0.081979
PA	4+25*2+4+6 0.008491619 0.010578218 16.037784114 6.661259619 0.817397715 0.469479751 0.392975781 0.400815850 0.444443537 0.503609407 0.571875058 0.654479911 0.765548742 0.924280987 1.153374933 1.478912683 1.928487637 2.526686000 3.290186430 4.226418864 5.334498141 6.601471395 7.991629722 9.436655754 10.838963667 12.091591245 13.116359583 13.916411518 14.616125781 16.090403497 45.920368211
//
IT	4298
RD	8
LK	-127236.927045
QD	-733.035433 -> -580.480005
RI	0.0215051912
TR	0.007332	0.011039
MT	16.887932
MM	C_pi: 7.867996, n_recomb: 94850.313600
RS	0	0.000000	11.700604	65.954981	0.000695	0.000018
RS	1	0.008492	11.700604	71.505472	0.000754	0.000142
RS	2	0.017706	11.700604	77.518410	0.000817	0.000354
RS	3	0.027702	11.700604	84.031499	0.000886	0.000621
RS	4	0.038547	1.045910	1013.771908	0.010688	0.007396
RS	5	0.050313	1.045910	1087.116552	0.011461	0.009723
RS	6	0.063078	0.547394	2211.904557	0.023320	0.020737
RS	7	0.076927	0.547394	2337.479662	0.024644	0.024197
RS	8	0.091952	0.436626	3078.355895	0.032455	0.032637
RS	9	0.108253	0.436626	3212.627760	0.033871	0.035958
RS	10	0.125939	0.432121	3375.798509	0.035591	0.038234
RS	11	0.145126	0.432121	3497.252203	0.036871	0.040935
RS	12	0.165943	0.469100	3331.212187	0.035121	0.039176
RS	13	0.188528	0.469100	3437.701927	0.036243	0.041260
RS	14	0.213031	0.522922	3178.136859	0.033507	0.038130
RS	15	0.239614	0.522922	3270.624544	0.034482	0.039739
RS	16	0.268455	0.585440	3002.415497	0.031654	0.036341
RS	17	0.299746	0.585440	3081.479630	0.032488	0.037629
RS	18	0.333694	0.660918	2798.210726	0.029501	0.033976
RS	19	0.370524	0.660918	2865.179282	0.030207	0.035048
RS	20	0.410483	0.762655	2540.917442	0.026789	0.030877
RS	21	0.453835	0.762655	2598.800309	0.027399	0.031783
RS	22	0.500868	0.909014	2230.763508	0.023519	0.027082
RS	23	0.551896	0.909014	2283.364746	0.024073	0.027836
RS	24	0.607257	1.122054	1895.856253	0.019988	0.022916
RS	25	0.667320	1.122054	1945.935787	0.020516	0.023521
RS	26	0.732483	1.427900	1572.631361	0.016580	0.018814
RS	27	0.803180	1.427900	1621.041242	0.017091	0.019281
RS	28	0.879881	1.855499	1288.849728	0.013588	0.015139
RS	29	0.963096	1.855499	1335.089474	0.014076	0.015491
RS	30	1.053378	2.432542	1057.332508	0.011147	0.012090
RS	31	1.151327	2.432542	1100.598894	0.011604	0.012361
RS	32	1.257594	3.180540	877.976679	0.009256	0.009701
RS	33	1.372885	3.180540	917.827003	0.009677	0.009919
RS	34	1.497967	4.112876	743.211368	0.007836	0.007896
RS	35	1.633672	4.112876	779.673485	0.008220	0.008080
RS	36	1.780901	5.234786	643.453852	0.006784	0.006554
RS	37	1.940634	5.234786	676.861147	0.007136	0.006715
RS	38	2.113931	6.538376	570.581964	0.006016	0.005564
RS	39	2.301946	6.538376	601.401964	0.006341	0.005710
RS	40	2.505927	7.989770	519.050387	0.005472	0.004844
RS	41	2.727231	7.989770	547.791856	0.005775	0.004980
RS	42	2.967329	9.516661	485.492707	0.005119	0.004340
RS	43	3.227817	9.516661	512.662179	0.005405	0.004473
RS	44	3.510426	11.010348	467.852824	0.004933	0.004019
RS	45	3.817035	11.010348	493.916303	0.005207	0.004155
RS	46	4.149683	12.347844	464.693504	0.004899	0.003857
RS	47	4.510581	12.347844	490.022019	0.005166	0.004003
RS	48	4.902126	13.436158	474.386185	0.005001	0.003837
RS	49	5.326924	13.436158	499.173278	0.005263	0.003997
RS	50	5.787796	14.272668	493.720628	0.005205	0.003931
RS	51	6.287808	14.272668	517.881740	0.005460	0.004106
RS	52	6.830282	14.990054	516.250134	0.005443	0.004087
RS	53	7.418824	14.990054	539.387382	0.005687	0.004273
RS	54	8.057348	16.514566	510.979586	0.005387	0.004060
RS	55	8.750098	16.514566	532.681099	0.005616	0.004244
RS	56	9.501677	16.514566	553.416644	0.005835	0.004422
RS	57	10.317084	16.514566	572.837773	0.006039	0.004587
RS	58	11.201738	52.798604	188.424513	0.001987	0.001689
RS	59	12.161519	52.798604	201.629640	0.002126	0.001800
RS	60	13.202808	52.798604	215.501501	0.002272	0.001913
RS	61	14.332527	52.798604	230.026988	0.002425	0.002025
RS	62	15.558186	52.798604	245.182346	0.002585	0.002137
RS	63	16.887932	52.798604	12216.905605	0.128802	0.084643
PA	4+25*2+4+6 0.007332452 0.011039204 16.887931545 11.700604201 1.045910468 0.547393917 0.436626052 0.432120797 0.469099994 0.522922400 0.585439813 0.660918128 0.762654780 0.909014047 1.122053751 1.427899888 1.855499165 2.432541539 3.180540325 4.112876098 5.234785613 6.538376353 7.989770098 9.516661276 11.010348495 12.347844347 13.436157909 14.272667730 14.990054032 16.514566277 52.798604487
//
IT	4777
RD	9
LK	-126947.098060
QD	-609.376482 -> -487.304392
RI	0.0181805588
TR	0.006397	0.011419
MT	17.720333
MM	C_pi: 8.432765, n_recomb: 104678.532606
RS	0	0.000000	20.400204	41.970337	0.000401	0.000010
RS	1	0.008575	20.400204	45.551541	0.000435	0.000083
RS	2	0.017885	20.400204	49.436677	0.000472	0.000208
RS	3	0.027993	20.400204	53.651246	0.000513	0.000363
RS	4	0.038968	1.331216	888.513026	0.008488	0.005944
RS	5	0.050884	1.331216	955.805426	0.009131	0.007815
RS	6	0.063822	0.636136	2137.627086	0.020421	0.018286
RS	7	0.077870	0.636136	2268.283069	0.021669	0.021332
RS	8	0.093121	0.484634	3140.409374	0.030001	0.030182
RS	9	0.109681	0.484634	3290.681133	0.031436	0.033245
RS	10	0.127661	0.466333	3569.759245	0.034102	0.036428
RS	11	0.147182	0.466333	3710.771693	0.035449	0.039014
RS	12	0.168377	0.496387	3615.667804	0.034541	0.038164
RS	13	0.191390	0.496387	3740.989198	0.035738	0.040229
RS	14	0.216376	0.545073	3518.904913	0.033616	0.037827
RS	15	0.243504	0.545073	3628.045125	0.034659	0.039456
RS	16	0.272959	0.602427	3378.810084	0.032278	0.036619
RS	17	0.304939	0.602427	3471.689878	0.033165	0.037925
RS	18	0.339662	0.671785	3193.955436	0.030512	0.034707
RS	19	0.377362	0.671785	3271.507767	0.031253	0.035780
RS	20	0.418294	0.765678	2937.144157	0.028059	0.031923
RS	21	0.462737	0.765678	3002.554403	0.028684	0.032819
RS	22	0.510990	0.901649	2606.391601	0.024899	0.028290
RS	23	0.563381	0.901649	2664.388111	0.025453	0.029038
RS	24	0.620264	1.100981	2232.723774	0.021329	0.024137
RS	25	0.682025	1.100981	2287.316143	0.021851	0.024749
RS	26	0.749082	1.389444	1860.136739	0.017770	0.019931
RS	27	0.821888	1.389444	1913.097940	0.018276	0.020416
RS	28	0.900938	1.796569	1525.180627	0.014570	0.016085
RS	29	0.986766	1.796569	1576.307214	0.015059	0.016463
RS	30	1.079953	2.352089	1247.326407	0.011916	0.012847
RS	31	1.181131	2.352089	1295.662772	0.012378	0.013144
RS	32	1.290985	3.081208	1029.617150	0.009836	0.010284
RS	33	1.410258	3.081208	1074.441885	0.010264	0.010526
RS	34	1.539759	4.002310	864.747383	0.008261	0.008333
RS	35	1.680364	4.002310	905.880012	0.008654	0.008538
RS	36	1.833026	5.126255	741.975290	0.007088	0.006876
RS	37	1.998778	5.126255	779.651835	0.007448	0.007055
RS	38	2.178742	6.450267	651.785552	0.006227	0.005799
RS	39	2.374139	6.450267	686.459267	0.006558	0.005960
RS	40	2.586290	7.943241	587.517608	0.005613	0.005016
RS	41	2.816633	7.943241	619.732832	0.005920	0.005164
RS	42	3.066726	9.530711	545.022546	0.005207	0.004468
RS	43	3.338265	9.530711	575.348101	0.005496	0.004611
RS	44	3.633088	11.095359	521.682233	0.004984	0.004118
RS	45	3.953190	11.095359	550.655535	0.005260	0.004262
RS	46	4.300741	12.500577	515.630973	0.004926	0.003939
RS	47	4.678094	12.500577	543.686645	0.005194	0.004089
RS	48	5.087803	13.640101	524.831876	0.005014	0.003908
RS	49	5.532644	13.640101	552.199713	0.005275	0.004070
RS	50	6.015629	14.505349	545.485261	0.005211	0.003995
RS	51	6.540028	14.505349	572.069359	0.005465	0.004170
RS	52	7.109394	15.234995	570.091907	0.005446	0.004145
RS	53	7.727581	15.234995	595.430676	0.005688	0.004327
RS	54	8.398776	16.795341	563.481240	0.005383	0.004101
RS	55	9.127525	16.795341	587.154366	0.005609	0.004279
RS	56	9.918762	16.795341	609.657850	0.005824	0.004451
RS	57	10.777845	16.795341	630.591063	0.006024	0.004609
RS	58	11.710593	59.811602	186.363310	0.001780	0.001515
RS	59	12.723321	59.811602	199.922632	0.001910	0.001618
RS	60	13.822888	59.811602	214.239662	0.002047	0.001724
RS	61	15.016741	59.811602	229.314686	0.002191	0.001831
RS	62	16.312963	59.811602	245.138559	0.002342	0.001938
RS	63	17.720333	59.811602	13538.465651	0.129334	0.086824
PA	4+25*2+4+6 0.006396922 0.011418510 17.720332681 20.400204212 1.331216108 0.636135910 0.484633844 0.466333444 0.496387467 0.545072555 0.602427224 0.671784511 0.765677539 0.901648836 1.100980787 1.389444027 1.796569438 2.352089058 3.081207587 4.002310115 5.126254681 6.450267439 7.943240775 9.530710607 11.095358815 12.500576758 13.640101056 14.505349117 15.234995348 16.795340804 59.811602054
//
IT	5639
RD	10
LK	-126714.302386
QD	-509.648369 -> -410.593985
RI	0.0157706148
TR	0.005635	0.011738
MT	18.520573
MM	C_pi: 8.940783, n_recomb: 113619.084028
RS	0	0.000000	35.197972	26.528979	0.000233	0.000006
RS	1	0.008650	35.197972	28.817999	0.000254	0.000049
RS	2	0.018049	35.197972	31.303973	0.000276	0.000123
RS	3	0.028261	35.197972	34.003749	0.000299	0.000215
RS	4	0.039356	1.681547	770.499158	0.006781	0.004817
RS	5	0.051411	1.681547	830.974890	0.007314	0.006328
RS	6	0.064509	0.735407	2036.799285	0.017927	0.016205
RS	7	0.078740	0.735407	2168.959286	0.019090	0.018893
RS	8	0.094202	0.536352	3148.073287	0.027707	0.027968
RS	9	0.111001	0.536352	3310.801613	0.029139	0.030795
RS	10	0.129254	0.502753	3699.646422	0.032562	0.034699
RS	11	0.149085	0.502753	3858.135681	0.033957	0.037167
RS	12	0.170632	0.525523	3839.299127	0.033791	0.037097
RS	13	0.194043	0.525523	3982.616262	0.035052	0.039132
RS	14	0.219479	0.569145	3806.991523	0.033507	0.037384
RS	15	0.247116	0.569145	3932.729052	0.034613	0.039025
RS	16	0.277143	0.621726	3711.743451	0.032668	0.036712
RS	17	0.309768	0.621726	3818.827886	0.033611	0.038036
RS	18	0.345215	0.685688	3555.900494	0.031297	0.035242
RS	19	0.383728	0.685688	3644.562951	0.032077	0.036321
RS	20	0.425573	0.772865	3309.637593	0.029129	0.032788
RS	21	0.471037	0.772865	3382.914706	0.029774	0.033680
RS	22	0.520435	0.900028	2968.002158	0.026122	0.029353
RS	23	0.574105	0.900028	3031.318209	0.026680	0.030093
RS	24	0.632418	1.087654	2563.596498	0.022563	0.025255
RS	25	0.695776	1.087654	2622.209833	0.023079	0.025864
RS	26	0.764615	1.360957	2147.005153	0.018897	0.020983
RS	27	0.839408	1.360957	2203.802955	0.019396	0.021476
RS	28	0.920671	1.749565	1763.562640	0.015522	0.016995
RS	29	1.008964	1.749565	1818.859514	0.016008	0.017388
RS	30	1.104895	2.284474	1440.116206	0.012675	0.013587
RS	31	1.209124	2.284474	1492.929413	0.013140	0.013903
RS	32	1.322369	2.993624	1183.738177	0.010418	0.010861
RS	33	1.445411	2.993624	1233.090428	0.010853	0.011122
RS	34	1.579096	3.899506	988.029928	0.008696	0.008771
RS	35	1.724346	3.899506	1033.503656	0.009096	0.008993
RS	36	1.882161	5.017897	841.453115	0.007406	0.007203
RS	37	2.053627	5.017897	883.148060	0.007773	0.007397
RS	38	2.239926	6.350903	733.248278	0.006454	0.006041
RS	39	2.442341	6.350903	771.571079	0.006791	0.006214
RS	40	2.662266	7.870554	655.686817	0.005771	0.005195
RS	41	2.901215	7.870554	691.194280	0.006083	0.005354
RS	42	3.160834	9.501466	603.824926	0.005314	0.004604
RS	43	3.442912	9.501466	637.132135	0.005608	0.004755
RS	44	3.749391	11.119617	574.446631	0.005056	0.004224
RS	45	4.082381	11.119617	606.150649	0.005335	0.004375
RS	46	4.444177	12.576931	565.211645	0.004975	0.004027
RS	47	4.837270	12.576931	595.800446	0.005244	0.004182
RS	48	5.264367	13.755362	573.636238	0.005049	0.003986
RS	49	5.728411	13.755362	603.365215	0.005310	0.004150
RS	50	6.232596	14.640451	595.304474	0.005239	0.004067
RS	51	6.780396	14.640451	624.054660	0.005493	0.004241
RS	52	7.375583	15.374996	621.657312	0.005471	0.004211
RS	53	8.022256	15.374996	648.892967	0.005711	0.004390
RS	54	8.724870	16.953367	613.533307	0.005400	0.004151
RS	55	9.488264	16.953367	638.845989	0.005623	0.004325
RS	56	10.317694	16.953367	662.745917	0.005833	0.004491
RS	57	11.218874	16.953367	684.778716	0.006027	0.004644
RS	58	12.198011	66.797719	183.002964	0.001611	0.001371
RS	59	13.261847	66.797719	196.742594	0.001732	0.001467
RS	60	14.417711	66.797719	211.311755	0.001860	0.001566
RS	61	15.673562	66.797719	226.722735	0.001995	0.001668
RS	62	17.038050	66.797719	242.979691	0.002139	0.001771
RS	63	18.520573	66.797719	14713.109300	0.129495	0.088604
PA	4+25*2+4+6 0.005635375 0.011737810 18.520573320 35.197971876 1.681547496 0.735406566 0.536351642 0.502752847 0.525522849 0.569145238 0.621725904 0.685687873 0.772865286 0.900027534 1.087654478 1.360956857 1.749564753 2.284474483 2.993623594 3.899505721 5.017897374 6.350902996 7.870554216 9.501466126 11.119616580 12.576930851 13.755361963 14.640451083 15.374996225 16.953367339 66.797718996
//
IT	4678
RD	11
LK	-126524.652469
QD	-428.074095 -> -346.522695
RI	0.0139618953
TR	0.005008	0.012013
MT	19.279782
MM	C_pi: 9.387530, n_recomb: 121641.033401
RS	0	0.000000	59.930257	16.752459	0.000138	0.000004
RS	1	0.008719	59.930257	18.211406	0.000150	0.000030
RS	2	0.018199	59.930257	19.797244	0.000163	0.000074
RS	3	0.028505	59.930257	21.520976	0.000177	0.000129
RS	4	0.039710	2.104272	664.426288	0.005462	0.003942
RS	5	0.051892	2.104272	718.064388	0.005903	0.005172
RS	6	0.065136	0.844585	1922.652826	0.015806	0.014451
RS	7	0.079535	0.844585	2053.625468	0.016883	0.016829
RS	8	0.095190	0.591115	3115.829867	0.025615	0.025998
RS	9	0.112209	0.591115	3287.611604	0.027027	0.028607
RS	10	0.130713	0.540788	3775.859333	0.031041	0.033076
RS	11	0.150829	0.540788	3949.321570	0.032467	0.035427
RS	12	0.172700	0.555902	4007.290051	0.032944	0.036019
RS	13	0.196478	0.555902	4167.181159	0.034258	0.038015
RS	14	0.222329	0.594469	4043.206260	0.033239	0.036849
RS	15	0.250435	0.594469	4184.938161	0.034404	0.038495
RS	16	0.280990	0.642541	3998.714034	0.032873	0.036663
RS	17	0.314211	0.642541	4119.969419	0.033870	0.038003
RS	18	0.350327	0.701643	3879.048202	0.031889	0.035612
RS	19	0.389593	0.701643	3979.103402	0.032712	0.036702
RS	20	0.432283	0.782966	3651.694645	0.030020	0.033493
RS	21	0.478695	0.782966	3733.128541	0.030690	0.034382
RS	22	0.529154	0.902573	3308.084542	0.027195	0.030276
RS	23	0.584012	0.902573	3376.737345	0.027760	0.031008
RS	24	0.643654	1.080165	2881.112331	0.023685	0.026266
RS	25	0.708496	1.080165	2943.387893	0.024197	0.026869
RS	26	0.778993	1.340305	2426.752083	0.019950	0.021961
RS	27	0.855636	1.340305	2486.758454	0.020443	0.022455
RS	28	0.938962	1.712434	1998.708015	0.016431	0.017858
RS	29	1.029553	1.712434	2057.471589	0.016914	0.018260
RS	30	1.128044	2.228265	1631.593747	0.013413	0.014300
RS	31	1.235122	2.228265	1688.247934	0.013879	0.014629
RS	32	1.351537	2.917731	1337.211248	0.010993	0.011424
RS	33	1.478102	2.917731	1390.575136	0.011432	0.011699
RS	34	1.615704	3.806620	1110.686549	0.009131	0.009202
RS	35	1.765303	3.806620	1160.098016	0.009537	0.009438
RS	36	1.927947	4.914919	940.075659	0.007728	0.007527
RS	37	2.104772	4.914919	985.469982	0.008101	0.007734
RS	38	2.297015	6.249163	813.575406	0.006688	0.006283
RS	39	2.506021	6.249163	855.284239	0.007031	0.006467
RS	40	2.733251	7.784596	722.469300	0.005939	0.005376
RS	41	2.980294	7.784596	761.039293	0.006256	0.005545
RS	42	3.248878	9.445648	661.038234	0.005434	0.004742
RS	43	3.540880	9.445648	697.113908	0.005731	0.004902
RS	44	3.858344	11.103042	625.451995	0.005142	0.004334
RS	45	4.203488	11.103042	659.677121	0.005423	0.004491
RS	46	4.578728	12.598951	612.870124	0.005038	0.004119
RS	47	4.986686	12.598951	645.774797	0.005309	0.004279
RS	48	5.430215	13.804922	620.337419	0.005100	0.004069
RS	49	5.912418	13.804922	652.191210	0.005362	0.004236
RS	50	6.436666	14.700911	642.807994	0.005284	0.004145
RS	51	7.006625	14.700911	673.456495	0.005536	0.004319
RS	52	7.626281	15.432357	670.673107	0.005514	0.004285
RS	53	8.299968	15.432357	699.495060	0.005750	0.004460
RS	54	9.032397	17.010085	661.052366	0.005434	0.004211
RS	55	9.828689	17.010085	687.667692	0.005653	0.004381
RS	56	10.694413	17.010085	712.590508	0.005858	0.004542
RS	57	11.635623	17.010085	735.312168	0.006045	0.004688
RS	58	12.658901	73.605556	178.964140	0.001471	0.001251
RS	59	13.771403	73.605556	192.761315	0.001585	0.001341
RS	60	14.980909	73.605556	207.443602	0.001705	0.001435
RS	61	16.295877	73.605556	223.033744	0.001834	0.001532
RS	62	17.725502	73.605556	239.547623	0.001969	0.001632
RS	63	19.279782	73.605556	15738.486715	0.129385	0.090057
PA	4+25*2+4+6 0.005008314 0.012013016 19.279782308 59.930257269 2.104271688 0.844584784 0.591115391 0.540787647 0.555902234 0.594469144 0.642540502 0.701642938 0.782965981 0.902573350 1.080165402 1.340304519 1.712433621 2.228265452 2.917730672 3.806619793 4.914919494 6.249163423 7.784596129 9.445648492 11.103041758 12.598950879 13.804922278 14.700910996 15.432356860 17.010084652 73.605555966
//
IT	5711
RD	12
LK	-126367.918204
QD	-360.407237 -> -292.334403
RI	0.0125569681
TR	0.004485	0.012256
MT	19.992899
MM	C_pi: 9.771599, n_recomb: 128748.267276
RS	0	0.000000	100.520533	10.612235	0.000082	0.000002
RS	1	0.008782	100.520533	11.543775	0.000090	0.000018
RS	2	0.018335	100.520533	12.557048	0.000098	0.000045
RS	3	0.028727	100.520533	13.659216	0.000106	0.000079
RS	4	0.040031	2.605556	571.898355	0.004442	0.003261
RS	5	0.052328	2.605556	619.112529	0.004809	0.004270
RS	6	0.065706	0.962785	1804.433904	0.014015	0.012976
RS	7	0.080258	0.962785	1932.351065	0.015009	0.015088
RS	8	0.096087	0.648281	3055.774892	0.023734	0.024257
RS	9	0.113307	0.648281	3233.591974	0.025116	0.026666
RS	10	0.132040	0.579943	3808.682137	0.029582	0.031570
RS	11	0.152417	0.579943	3994.495045	0.031026	0.033808
RS	12	0.174584	0.587067	4126.314811	0.032049	0.034957
RS	13	0.198697	0.587067	4300.999819	0.033406	0.036909
RS	14	0.224928	0.620557	4230.768326	0.032861	0.036255
RS	15	0.253463	0.620557	4387.477858	0.034078	0.037900
RS	16	0.284503	0.664305	4240.073653	0.032933	0.036506
RS	17	0.318269	0.664305	4375.095164	0.033982	0.037862
RS	18	0.355001	0.718947	4161.417242	0.032322	0.035848
RS	19	0.394958	0.718947	4272.888688	0.033188	0.036951
RS	20	0.438424	0.795078	3959.506691	0.030754	0.034057
RS	21	0.485708	0.795078	4049.284901	0.031451	0.034949
RS	22	0.537143	0.908124	3621.658447	0.028130	0.031072
RS	23	0.593096	0.908124	3695.708958	0.028705	0.031797
RS	24	0.653962	1.077058	3179.893351	0.024699	0.027173
RS	25	0.720174	1.077058	3245.592944	0.025209	0.027767
RS	26	0.792200	1.325775	2694.305132	0.020927	0.022863
RS	27	0.870551	1.325775	2757.006857	0.021414	0.023353
RS	28	0.955783	1.683364	2226.287666	0.017292	0.018670
RS	29	1.048499	1.683364	2287.877826	0.017770	0.019075
RS	30	1.149358	2.181893	1818.290710	0.014123	0.014980
RS	31	1.259074	2.181893	1878.161171	0.014588	0.015317
RS	32	1.378425	2.852722	1487.354574	0.011552	0.011966
RS	33	1.508258	2.852722	1544.192284	0.011994	0.012252
RS	34	1.649492	3.724264	1230.673891	0.009559	0.009621
RS	35	1.803128	3.724264	1283.583617	0.009970	0.009869
RS	36	1.970257	4.820083	1036.285601	0.008049	0.007845
RS	37	2.152063	4.820083	1085.021816	0.008427	0.008062
RS	38	2.349835	6.150617	891.576684	0.006925	0.006522
RS	39	2.564974	6.150617	936.373487	0.007273	0.006716
RS	40	2.799007	7.694172	786.950779	0.006112	0.005557
RS	41	3.053592	7.694172	828.324364	0.006434	0.005734
RS	42	3.330534	9.375407	715.952341	0.005561	0.004881
RS	43	3.631797	9.375407	754.560399	0.005861	0.005048
RS	44	3.959515	11.060803	674.139798	0.005236	0.004446
RS	45	4.316014	11.060803	710.659796	0.005520	0.004609
RS	46	4.703819	12.584142	658.162625	0.005112	0.004214
RS	47	5.125681	12.584142	693.155398	0.005384	0.004379
RS	48	5.584590	13.807812	664.581152	0.005162	0.004155
RS	49	6.083799	13.807812	698.318990	0.005424	0.004324
RS	50	6.626848	14.706451	687.724884	0.005342	0.004227
RS	51	7.217586	14.706451	720.005668	0.005592	0.004401
RS	52	7.860201	15.427103	716.956022	0.005569	0.004363
RS	53	8.559250	15.427103	747.061172	0.005802	0.004537
RS	54	9.319688	16.986417	706.013738	0.005484	0.004279
RS	55	10.146906	16.986417	733.602553	0.005698	0.004446
RS	56	11.046768	16.986417	759.186779	0.005897	0.004602
RS	57	12.025655	16.986417	782.204031	0.006075	0.004742
RS	58	13.090505	80.100525	174.691216	0.001357	0.001152
RS	59	14.248869	80.100525	188.464848	0.001464	0.001237
RS	60	15.508958	80.100525	203.166011	0.001578	0.001326
RS	61	16.879705	80.100525	218.826367	0.001700	0.001419
RS	62	18.370828	80.100525	235.471914	0.001829	0.001516
RS	63	19.992899	80.100525	16617.702087	0.129071	0.091250
PA	4+25*2+4+6 0.004485375 0.012255533 19.992898684 100.520533291 2.605556257 0.962784657 0.648281436 0.579942785 0.587066685 0.620556568 0.664304869 0.718947204 0.795078300 0.908124398 1.077058284 1.325775061 1.683364371 2.181892839 2.852721611 3.724263816 4.820082719 6.150617355 7.694172182 9.375406921 11.060803490 12.584142027 13.807812084 14.706451477 15.427102733 16.986416636 80.100525405
//
IT	5105
RD	13
LK	-126236.646832
QD	-303.574691 -> -246.070924
RI	0.0114311181
TR	0.004044	0.012474
MT	20.656725
MM	C_pi: 10.093730, n_recomb: 134967.371881
RS	0	0.000000	165.895557	6.764434	0.000050	0.000001
RS	1	0.008838	165.895557	7.362284	0.000055	0.000011
RS	2	0.018457	165.895557	8.012975	0.000059	0.000028
RS	3	0.028926	165.895557	8.721176	0.000065	0.000049
RS	4	0.040321	3.189964	492.694509	0.003650	0.002728
RS	5	0.052722	3.189964	534.109303	0.003957	0.003563
RS	6	0.066219	1.088919	1688.081468	0.012507	0.011735
RS	7	0.080910	1.088919	1811.748670	0.013424	0.013619
RS	8	0.096898	0.707233	2977.366378	0.022060	0.022722
RS	9	0.114300	0.707233	3158.679446	0.023403	0.024949
RS	10	0.133240	0.619809	3807.273965	0.028209	0.030184
RS	11	0.153854	0.619809	4002.895952	0.029658	0.032313
RS	12	0.176289	0.618666	4203.326432	0.031143	0.033928
RS	13	0.200707	0.618666	4390.852331	0.032533	0.035834
RS	14	0.227284	0.647050	4374.111821	0.032409	0.035628
RS	15	0.256209	0.647050	4544.501790	0.033671	0.037269
RS	16	0.287690	0.686605	4437.997796	0.032882	0.036270
RS	17	0.321954	0.686605	4586.083275	0.033979	0.037640
RS	18	0.359246	0.737088	4403.169184	0.032624	0.035975
RS	19	0.399834	0.737088	4525.837340	0.033533	0.037093
RS	20	0.444009	0.808540	4231.496120	0.031352	0.034501
RS	21	0.492088	0.808540	4329.675535	0.032079	0.035400
RS	22	0.544416	0.915811	3905.845854	0.028939	0.031753
RS	23	0.601370	0.915811	3985.354481	0.029528	0.032475
RS	24	0.663356	1.077210	3456.353054	0.025609	0.027982
RS	25	0.730821	1.077210	3525.329912	0.026120	0.028569
RS	26	0.804248	1.315981	2945.992241	0.021827	0.023690
RS	27	0.884165	1.315981	3010.991384	0.022309	0.024174
RS	28	0.971145	1.660783	2442.985358	0.018101	0.019429
RS	29	1.065812	1.660783	2506.850237	0.018574	0.019833
RS	30	1.168846	2.143797	1997.453652	0.014800	0.015625
RS	31	1.280986	2.143797	2059.961858	0.015263	0.015966
RS	32	1.403037	2.797410	1631.990209	0.012092	0.012486
RS	33	1.535874	2.797410	1691.776881	0.012535	0.012779
RS	34	1.680452	3.652117	1346.313063	0.009975	0.010026
RS	35	1.837807	3.652117	1402.275609	0.010390	0.010282
RS	36	2.009069	4.734494	1128.806774	0.008364	0.008154
RS	37	2.195467	4.734494	1180.513595	0.008747	0.008380
RS	38	2.398339	6.058392	966.284466	0.007159	0.006755
RS	39	2.619141	6.058392	1013.856032	0.007512	0.006958
RS	40	2.859457	7.604917	848.395735	0.006286	0.005734
RS	41	3.121011	7.604917	892.300817	0.006611	0.005919
RS	42	3.405682	9.299117	768.005306	0.005690	0.005019
RS	43	3.715512	9.299117	808.900089	0.005993	0.005192
RS	44	4.052725	11.003932	720.076426	0.005335	0.004557
RS	45	4.419740	11.003932	758.659842	0.005621	0.004725
RS	46	4.819192	12.545816	700.750415	0.005192	0.004310
RS	47	5.253947	12.545816	737.603197	0.005465	0.004478
RS	48	5.727125	13.778950	706.108162	0.005232	0.004243
RS	49	6.242123	13.778950	741.494596	0.005494	0.004414
RS	50	6.802636	14.673065	729.866736	0.005408	0.004312
RS	51	7.412686	14.673065	763.525351	0.005657	0.004486
RS	52	8.076653	15.376017	760.394406	0.005634	0.004447
RS	53	8.799300	15.376017	791.497507	0.005864	0.004618
RS	54	9.585815	16.900980	748.433330	0.005545	0.004355
RS	55	10.441841	16.900980	776.683960	0.005755	0.004517
RS	56	11.373522	16.900980	802.591032	0.005947	0.004669
RS	57	12.387544	16.900980	825.539995	0.006117	0.004803
RS	58	13.491186	86.163055	170.497858	0.001263	0.001070
RS	59	14.692366	86.163055	184.199726	0.001365	0.001152
RS	60	15.999706	86.163055	198.861257	0.001473	0.001237
RS	61	17.422588	86.163055	214.521610	0.001589	0.001326
RS	62	18.971223	86.163055	231.215357	0.001713	0.001420
RS	63	20.656725	86.163055	17357.552328	0.128606	0.092237
PA	4+25*2+4+6 0.004043843 0.012473592 20.656725398 165.895557440 3.189963959 1.088919129 0.707232826 0.619808542 0.618665771 0.647050075 0.686605143 0.737087906 0.808540195 0.915811393 1.077210304 1.315981110 1.660782876 2.143797275 2.797409756 3.652117428 4.734493954 6.058391911 7.604916898 9.299116557 11.003931769 12.545816281 13.778949955 14.673064572 15.376016572 16.900980424 86.163054972
//
IT	6263
RD	14
LK	-126125.458827
QD	-255.363503 -> -206.341967
RI	0.0105039979
TR	0.003667	0.012673
MT	21.268995
MM	C_pi: 10.355987, n_recomb: 140336.431322
RS	0	0.000000	269.187919	4.348400	0.000031	0.000001
RS	1	0.008888	269.187919	4.735008	0.000034	0.000007
RS	2	0.018566	269.187919	5.156000	0.000037	0.000018
RS	3	0.029105	269.187919	5.614436	0.000040	0.000031
RS	4	0.040580	3.859896	425.684441	0.003033	0.002309
RS	5	0.053075	3.859896	461.993715	0.003292	0.003006
RS	6	0.066680	1.221713	1577.124893	0.011238	0.010690
RS	7	0.081495	1.221713	1695.857732	0.012084	0.012379
RS	8	0.097627	0.767390	2887.606618	0.020576	0.021370
RS	9	0.115192	0.767390	3070.352445	0.021879	0.023434
RS	10	0.134319	0.660041	3779.301916	0.026930	0.028913
RS	11	0.155145	0.660041	3982.381661	0.028377	0.030938
RS	12	0.177823	0.650425	4244.851272	0.030248	0.032941
RS	13	0.202517	0.650425	4443.223233	0.031661	0.034800
RS	14	0.229405	0.673679	4478.054854	0.031909	0.034986
RS	15	0.258683	0.673679	4660.657784	0.033211	0.036618
RS	16	0.290563	0.709137	4595.571739	0.032747	0.035975
RS	17	0.325277	0.709137	4755.796470	0.033889	0.037358
RS	18	0.363076	0.755684	4605.771661	0.032820	0.036016
RS	19	0.404235	0.755684	4739.205292	0.033770	0.037151
RS	20	0.449053	0.822852	4467.626433	0.031835	0.034845
RS	21	0.497853	0.822852	4574.122392	0.032594	0.035754
RS	22	0.550992	0.924967	4159.341947	0.029638	0.032333
RS	23	0.608853	0.924967	4244.332393	0.030244	0.033055
RS	24	0.671857	1.079738	3708.339237	0.026425	0.028703
RS	25	0.740461	1.079738	3780.501880	0.026939	0.029283
RS	26	0.815162	1.309799	3179.303707	0.022655	0.024447
RS	27	0.896504	1.309799	3246.300776	0.023132	0.024923
RS	28	0.985075	1.643346	2646.366517	0.018857	0.020136
RS	29	1.081518	1.643346	2712.046627	0.019325	0.020537
RS	30	1.186533	2.112533	2166.965263	0.015441	0.016233
RS	31	1.300882	2.112533	2231.595984	0.015902	0.016576
RS	32	1.425395	2.750470	1769.400770	0.012608	0.012980
RS	33	1.560975	2.750470	1831.645680	0.013052	0.013279
RS	34	1.708605	3.589338	1456.258108	0.010377	0.010414
RS	35	1.869357	3.589338	1514.842323	0.010794	0.010677
RS	36	2.044397	4.658228	1216.609988	0.008669	0.008451
RS	37	2.234995	4.658228	1270.919632	0.009056	0.008685
RS	38	2.442533	5.973971	1036.919574	0.007389	0.006981
RS	39	2.668518	5.973971	1086.951712	0.007745	0.007191
RS	40	2.914588	7.520163	906.217314	0.006457	0.005906
RS	41	3.182530	7.520163	952.380103	0.006786	0.006098
RS	42	3.474287	9.222277	816.751696	0.005820	0.005153
RS	43	3.791975	9.222277	859.687286	0.006126	0.005333
RS	44	4.137901	10.940132	762.921786	0.005436	0.004668
RS	45	4.514573	10.940132	803.339729	0.005724	0.004840
RS	46	4.924724	12.493651	740.373090	0.005276	0.004406
RS	47	5.371330	12.493651	778.864300	0.005550	0.004578
RS	48	5.857631	13.729633	744.719262	0.005307	0.004332
RS	49	6.387155	13.729633	781.530419	0.005569	0.004505
RS	50	6.963745	14.613250	769.091403	0.005480	0.004400
RS	51	7.591582	14.613250	803.891254	0.005728	0.004574
RS	52	8.275223	15.292635	800.908612	0.005707	0.004534
RS	53	9.019627	15.292635	832.749049	0.005934	0.004703
RS	54	9.830195	16.769602	788.328887	0.005617	0.004436
RS	55	10.712808	16.769602	816.953770	0.005821	0.004596
RS	56	11.673869	16.769602	842.875539	0.006006	0.004742
RS	57	12.720350	16.769602	865.430015	0.006167	0.004870
RS	58	13.859845	91.687778	166.599301	0.001187	0.001004
RS	59	15.100620	91.687778	180.206256	0.001284	0.001082
RS	60	16.451677	91.687778	194.797200	0.001388	0.001164
RS	61	17.922818	91.687778	210.417523	0.001499	0.001250
RS	62	19.524717	91.687778	227.108962	0.001618	0.001341
RS	63	21.268995	91.687778	17966.608053	0.128025	0.093062
PA	4+25*2+4+6 0.003667003 0.012673084 21.268994824 269.187919216 3.859896060 1.221712979 0.767390134 0.660041457 0.650425186 0.673679332 0.709136731 0.755684231 0.822851514 0.924966987 1.079737738 1.309798894 1.643346315 2.112532636 2.750469501 3.589337605 4.658228015 5.973971290 7.520162852 9.222276923 10.940132480 12.493650526 13.729633168 14.613250105 15.292635039 16.769602354 91.687778238
//
IT	6450
RD	15
LK	-126030.498453
QD	-214.182535 -> -172.158375
RI	0.0097231565
TR	0.003343	0.012858
MT	21.827456
MM	C_pi: 10.561091, n_recomb: 144898.104849
RS	0	0.000000	429.188835	2.824088	0.000019	0.000001
RS	1	0.008933	429.188835	3.076474	0.000021	0.000005
RS	2	0.018663	429.188835	3.351428	0.000023	0.000011
RS	3	0.029263	429.188835	3.650970	0.000025	0.000020
RS	4	0.040810	4.615615	369.336109	0.002549	0.001976
RS	5	0.053388	4.615615	401.218208	0.002769	0.002565
RS	6	0.067090	1.359663	1473.502782	0.010169	0.009807
RS	7	0.082016	1.359663	1586.985602	0.010952	0.011328
RS	8	0.098275	0.828173	2791.607641	0.019266	0.020181
RS	9	0.115987	0.828173	2974.153187	0.020526	0.022097
RS	10	0.135280	0.700328	3731.026039	0.025749	0.027750
RS	11	0.156297	0.700328	3939.450721	0.027188	0.029677
RS	12	0.179192	0.682114	4256.696727	0.029377	0.032002
RS	13	0.204131	0.682114	4463.961318	0.030808	0.033813
RS	14	0.231299	0.700227	4547.301370	0.031383	0.034340
RS	15	0.260893	0.700227	4740.561236	0.032717	0.035963
RS	16	0.293130	0.731653	4716.272964	0.032549	0.035639
RS	17	0.328248	0.731653	4887.551973	0.033731	0.037033
RS	18	0.366502	0.774435	4771.408690	0.032929	0.035988
RS	19	0.408174	0.774435	4914.998254	0.033920	0.037140
RS	20	0.453568	0.837617	4668.813780	0.032221	0.035104
RS	21	0.503017	0.837617	4783.399999	0.033012	0.036026
RS	22	0.556883	0.935063	4381.893510	0.030241	0.032827
RS	23	0.615561	0.935063	4472.326926	0.030865	0.033552
RS	24	0.679480	1.083933	3934.714241	0.027155	0.029345
RS	25	0.749109	1.083933	4009.992736	0.027675	0.029920
RS	26	0.824958	1.306304	3392.615718	0.023414	0.025138
RS	27	0.907583	1.306304	3461.384682	0.023888	0.025607
RS	28	0.997588	1.629905	2834.699434	0.019563	0.020793
RS	29	1.095633	1.629905	2901.818380	0.020027	0.021189
RS	30	1.202436	2.086781	2325.232583	0.016047	0.016805
RS	31	1.318779	2.086781	2391.537226	0.016505	0.017148
RS	32	1.445516	2.710568	1898.239550	0.013101	0.013450
RS	33	1.583573	2.710568	1962.495943	0.013544	0.013751
RS	34	1.733963	3.534793	1559.440875	0.010762	0.010784
RS	35	1.897786	3.534793	1620.241127	0.011182	0.011052
RS	36	2.076244	4.590719	1298.863274	0.008964	0.008736
RS	37	2.270643	4.590719	1355.421872	0.009354	0.008976
RS	38	2.482407	5.897731	1102.848760	0.007611	0.007198
RS	39	2.713087	5.897731	1155.035034	0.007971	0.007414
RS	40	2.964374	7.441625	959.936034	0.006625	0.006073
RS	41	3.238107	7.441625	1008.088062	0.006957	0.006270
RS	42	3.536293	9.148205	861.830588	0.005948	0.005284
RS	43	3.861114	9.148205	906.566445	0.006257	0.005469
RS	44	4.214951	10.874460	802.400522	0.005538	0.004775
RS	45	4.600396	10.874460	844.431206	0.005828	0.004952
RS	46	5.020272	12.434362	776.817408	0.005361	0.004501
RS	47	5.477654	12.434362	816.735728	0.005637	0.004675
RS	48	5.975893	13.667982	780.250466	0.005385	0.004421
RS	49	6.518638	13.667982	818.277451	0.005647	0.004596
RS	50	7.109866	14.536273	805.279439	0.005558	0.004488
RS	51	7.753906	14.536273	841.005221	0.005804	0.004662
RS	52	8.455478	15.187293	838.428323	0.005786	0.004623
RS	53	9.219719	15.187293	870.774039	0.006010	0.004790
RS	54	10.052228	16.604973	825.701513	0.005698	0.004524
RS	55	10.959103	16.604973	854.441543	0.005897	0.004680
RS	56	11.946987	16.604973	880.105224	0.006074	0.004821
RS	57	13.023116	16.604973	901.982156	0.006225	0.004942
RS	58	14.195374	96.582417	163.138192	0.001126	0.000950
RS	59	15.472347	96.582417	176.645601	0.001219	0.001025
RS	60	16.863389	96.582417	191.155557	0.001319	0.001104
RS	61	18.378689	96.582417	206.718564	0.001427	0.001188
RS	62	20.029348	96.582417	223.382267	0.001542	0.001277
RS	63	21.827456	96.582417	18454.061871	0.127359	0.093760
PA	4+25*2+4+6 0.003342820 0.012858332 21.827455631 429.188835099 4.615615189 1.359663330 0.828172761 0.700328449 0.682113515 0.700226541 0.731653318 0.774434796 0.837617038 0.935062819 1.083933325 1.306303852 1.629905077 2.086781148 2.710567632 3.534792870 4.590718591 5.897731052 7.441624622 9.148205024 10.874459926 12.434362114 13.667981960 14.536273055 15.187293411 16.604973098 96.582417284
//
IT	6885
RD	16
LK	-125949.027493
QD	-178.892819 -> -142.814741
RI	0.0090543986
TR	0.003063	0.013032
MT	22.330710
MM	C_pi: 10.712661, n_recomb: 148699.070810
RS	0	0.000000	672.499804	1.854434	0.000012	0.000000
RS	1	0.008972	672.499804	2.020909	0.000014	0.000003
RS	2	0.018749	672.499804	2.202338	0.000015	0.000007
RS	3	0.029403	672.499804	2.400067	0.000016	0.000013
RS	4	0.041013	5.453792	322.150518	0.002166	0.001710
RS	5	0.053665	5.453792	350.234192	0.002355	0.002212
RS	6	0.067452	1.501096	1378.109812	0.009268	0.009060
RS	7	0.082476	1.501096	1486.284248	0.009995	0.010439
RS	8	0.098847	0.888997	2693.097774	0.018111	0.019136
RS	9	0.116688	0.888997	2874.184552	0.019329	0.020919
RS	10	0.136129	0.740372	3667.593718	0.024665	0.026690
RS	11	0.157315	0.740372	3879.509498	0.026090	0.028525
RS	12	0.180401	0.713526	4244.026514	0.028541	0.031113
RS	13	0.205559	0.713526	4458.329592	0.029982	0.032878
RS	14	0.232973	0.726503	4586.398835	0.030843	0.033701
RS	15	0.262848	0.726503	4788.736643	0.032204	0.035312
RS	16	0.295403	0.753956	4803.732976	0.032305	0.035275
RS	17	0.330878	0.753956	4984.878491	0.033523	0.036678
RS	18	0.369537	0.793095	4902.749454	0.032971	0.035907
RS	19	0.411663	0.793095	5055.744029	0.034000	0.037076
RS	20	0.457570	0.852525	4836.647211	0.032526	0.035295
RS	21	0.507595	0.852525	4958.966837	0.033349	0.036230
RS	22	0.562109	0.945680	4574.052765	0.030760	0.033245
RS	23	0.621513	0.945680	4669.813540	0.031404	0.033976
RS	24	0.686247	1.089236	4135.145609	0.027809	0.029915
RS	25	0.756790	1.089236	4213.465113	0.028336	0.030488
RS	26	0.833661	1.304753	3585.028049	0.024109	0.025768
RS	27	0.917429	1.304753	3655.391963	0.024582	0.026231
RS	28	1.008713	1.619522	3006.827886	0.020221	0.021402
RS	29	1.108187	1.619522	3075.079234	0.020680	0.021793
RS	30	1.216585	2.065425	2471.107642	0.016618	0.017342
RS	31	1.334710	2.065425	2538.701450	0.017073	0.017683
RS	32	1.463432	2.676492	2017.498704	0.013568	0.013893
RS	33	1.603703	2.676492	2083.367366	0.014011	0.014196
RS	34	1.756560	3.487372	1655.024412	0.011130	0.011135
RS	35	1.923131	3.487372	1717.667086	0.011551	0.011407
RS	36	2.104646	4.531180	1374.910749	0.009246	0.009007
RS	37	2.302447	4.531180	1433.385137	0.009640	0.009252
RS	38	2.517995	5.829545	1163.566140	0.007825	0.007405
RS	39	2.752882	5.829545	1217.613929	0.008188	0.007627
RS	40	3.008843	7.370150	1009.169116	0.006787	0.006232
RS	41	3.287768	7.370150	1059.052281	0.007122	0.006435
RS	42	3.591719	9.079029	902.949679	0.006072	0.005410
RS	43	3.922941	9.079029	949.254629	0.006384	0.005599
RS	44	4.283880	10.810475	838.286734	0.005637	0.004879
RS	45	4.677202	10.810475	881.718633	0.005930	0.005060
RS	46	5.105813	12.372917	809.906423	0.005447	0.004593
RS	47	5.572879	12.372917	851.053397	0.005723	0.004770
RS	48	6.081850	13.600227	812.561375	0.005464	0.004509
RS	49	6.636487	13.600227	851.612561	0.005727	0.004685
RS	50	7.240885	14.449467	838.322328	0.005638	0.004576
RS	51	7.899510	14.449467	874.782403	0.005883	0.004750
RS	52	8.617227	15.068384	872.882227	0.005870	0.004714
RS	53	9.399338	15.068384	905.532673	0.006090	0.004879
RS	54	10.251620	16.417826	860.528501	0.005787	0.004615
RS	55	11.180368	16.417826	889.156931	0.005980	0.004768
RS	56	12.192444	16.417826	914.329419	0.006149	0.004904
RS	57	13.295324	16.417826	935.293457	0.006290	0.005019
RS	58	14.497154	100.776523	160.202492	0.001077	0.000906
RS	59	15.806812	100.776523	173.619011	0.001168	0.000979
RS	60	17.233973	100.776523	188.052495	0.001265	0.001057
RS	61	18.789179	100.776523	203.557592	0.001369	0.001139
RS	62	20.483919	100.776523	220.186744	0.001481	0.001225
RS	63	22.330710	100.776523	18829.560293	0.126629	0.094353
PA	4+25*2+4+6 0.003062627 0.013032143 22.330710109 672.499803768 5.453791532 1.501095671 0.888997385 0.740372178 0.713525542 0.726502666 0.753956486 0.793095217 0.852524503 0.945679940 1.089236305 1.304752845 1.619521695 2.065425282 2.676491533 3.487372433 4.531179841 5.829545062 7.370150106 9.079029191 10.810475342 12.372916686 13.600227052 14.449467227 15.068383785 16.417826365 100.776522543
//
IT	6382
RD	17
LK	-125879.102934
QD	-148.677875 -> -117.794576
RI	0.0084758174
TR	0.002820	0.013196
MT	22.779017
MM	C_pi: 10.815531, n_recomb: 151792.698242
RS	0	0.000000	1035.695248	1.232078	0.000008	0.000000
RS	1	0.009006	1035.695248	1.343113	0.000009	0.000002
RS	2	0.018824	1035.695248	1.464162	0.000010	0.000005
RS	3	0.029525	1035.695248	1.596128	0.000011	0.000008
RS	4	0.041191	6.367747	282.725063	0.001863	0.001496
RS	5	0.053906	6.367747	307.572472	0.002026	0.001929
RS	6	0.067768	1.644041	1291.357683	0.008507	0.008430
RS	7	0.082877	1.644041	1394.351651	0.009186	0.009686
RS	8	0.099348	0.949220	2595.021471	0.017096	0.018220
RS	9	0.117301	0.949220	2773.722606	0.018273	0.019883
RS	10	0.136872	0.779860	3593.451171	0.023673	0.025727
RS	11	0.158205	0.779860	3807.274953	0.025082	0.027476
RS	12	0.181460	0.744452	4211.637835	0.027746	0.030278
RS	13	0.206809	0.744452	4431.270227	0.029193	0.031996
RS	14	0.234441	0.752336	4599.780404	0.030303	0.033077
RS	15	0.264561	0.752336	4809.650432	0.031686	0.034674
RS	16	0.297395	0.775875	4861.763430	0.032029	0.034894
RS	17	0.333185	0.775875	5051.537704	0.033279	0.036305
RS	18	0.372199	0.811472	5002.812134	0.032958	0.035785
RS	19	0.414726	0.811472	5164.360329	0.034022	0.036970
RS	20	0.461084	0.867334	4973.239045	0.032763	0.035428
RS	21	0.511616	0.867334	5102.825243	0.033617	0.036378
RS	22	0.566700	0.956505	4736.982891	0.031207	0.033599
RS	23	0.626745	0.956505	4837.878604	0.031872	0.034336
RS	24	0.692197	1.095222	4309.963122	0.028394	0.030422
RS	25	0.763544	1.095222	4391.228418	0.028929	0.030993
RS	26	0.841317	1.304580	3756.249065	0.024746	0.026342
RS	27	0.926095	1.304580	3828.062074	0.025219	0.026800
RS	28	1.018507	1.611463	3162.127905	0.020832	0.021966
RS	29	1.119243	1.611463	3231.262151	0.021287	0.022351
RS	30	1.229051	2.047583	2603.847209	0.017154	0.017843
RS	31	1.348748	2.047583	2672.404811	0.017606	0.018181
RS	32	1.479226	2.647265	2126.472270	0.014009	0.014309
RS	33	1.621455	2.647265	2193.602973	0.014451	0.014613
RS	34	1.776494	3.446131	1742.405422	0.011479	0.011466
RS	35	1.945496	3.446131	1806.553203	0.011901	0.011741
RS	36	2.129718	4.478902	1444.265621	0.009515	0.009263
RS	37	2.330532	4.478902	1504.348524	0.009911	0.009512
RS	38	2.549431	5.769180	1218.697270	0.008029	0.007601
RS	39	2.788046	5.769180	1274.332756	0.008395	0.007827
RS	40	3.048150	7.306307	1053.629144	0.006941	0.006383
RS	41	3.331681	7.306307	1105.000030	0.007280	0.006590
RS	42	3.640746	9.016371	939.890371	0.006192	0.005529
RS	43	3.977647	9.016371	987.546230	0.006506	0.005722
RS	44	4.344890	10.751003	870.413439	0.005734	0.004978
RS	45	4.745208	10.751003	915.048297	0.006028	0.005163
RS	46	5.181579	12.313386	839.508528	0.005531	0.004681
RS	47	5.657251	12.313386	881.701040	0.005809	0.004862
RS	48	6.175763	13.531612	841.545135	0.005544	0.004594
RS	49	6.740974	13.531612	881.448320	0.005807	0.004772
RS	50	7.357089	14.359135	868.133994	0.005719	0.004663
RS	51	8.028693	14.359135	905.162535	0.005963	0.004837
RS	52	8.760783	14.943215	904.212041	0.005957	0.004805
RS	53	9.558807	14.943215	937.000722	0.006173	0.004968
RS	54	10.428703	16.217768	892.777800	0.005882	0.004710
RS	55	11.376944	16.217768	921.104112	0.006068	0.004859
RS	56	12.410586	16.217768	945.595932	0.006230	0.004990
RS	57	13.537320	16.217768	965.463261	0.006360	0.005098
RS	58	14.765531	104.231358	157.838209	0.001040	0.000872
RS	59	16.104357	104.231358	171.181653	0.001128	0.000943
RS	60	17.563762	104.231358	185.553626	0.001222	0.001019
RS	61	19.154604	104.231358	201.012083	0.001324	0.001100
RS	62	20.888721	104.231358	217.613293	0.001434	0.001186
RS	63	22.779017	104.231358	19103.644824	0.125854	0.094862
PA	4+25*2+4+6 0.002820171 0.013195903 22.779016935 1035.695247784 6.367746741 1.644040872 0.949219519 0.779859715 0.744451502 0.752336200 0.775874825 0.811472411 0.867334264 0.956504643 1.095221672 1.304580197 1.611462513 2.047583350 2.647265394 3.446130633 4.478901929 5.769180495 7.306307337 9.016370789 10.751002707 12.313385559 13.531611519 14.359135320 14.943214613 16.217767691 104.231358192
//
IT	7252
RD	18
LK	-125819.325660
QD	-122.942692 -> -96.690760
RI	0.0079739378
TR	0.002611	0.013350
MT	23.175204
MM	C_pi: 10.876084, n_recomb: 154243.293444
RS	0	0.000000	1565.361696	0.830121	0.000005	0.000000
RS	1	0.009036	1565.361696	0.905182	0.000006	0.000001
RS	2	0.018888	1565.361696	0.987035	0.000006	0.000003
RS	3	0.029631	1565.361696	1.076296	0.000007	0.000006
RS	4	0.041345	7.345904	249.877598	0.001620	0.001324
RS	5	0.054116	7.345904	271.986006	0.001763	0.001701
RS	6	0.068042	1.786250	1213.403568	0.007867	0.007900
RS	7	0.083226	1.786250	1311.482990	0.008503	0.009051
RS	8	0.099783	1.008158	2499.766596	0.016207	0.017421
RS	9	0.117835	1.008158	2675.451120	0.017346	0.018976
RS	10	0.137518	0.818455	3512.622646	0.022773	0.024857
RS	11	0.158981	0.818455	3727.053631	0.024163	0.026526
RS	12	0.182382	0.774682	4164.106126	0.026997	0.029500
RS	13	0.207898	0.774682	4387.545622	0.028446	0.031173
RS	14	0.235719	0.777565	4591.938191	0.029771	0.032474
RS	15	0.266055	0.777565	4807.882790	0.031171	0.034056
RS	16	0.299131	0.797260	4894.459008	0.031732	0.034507
RS	17	0.335197	0.797260	5091.629114	0.033010	0.035922
RS	18	0.374521	0.829415	5075.062586	0.032903	0.035632
RS	19	0.417398	0.829415	5244.257989	0.034000	0.036833
RS	20	0.464150	0.881867	5081.292564	0.032943	0.035513
RS	21	0.515127	0.881867	5217.596870	0.033827	0.036479
RS	22	0.570709	0.967310	4872.514142	0.031590	0.033896
RS	23	0.631314	0.967310	4978.284432	0.032276	0.034642
RS	24	0.697395	1.101587	4460.167214	0.028916	0.030871
RS	25	0.769448	1.101587	4544.256962	0.029462	0.031442
RS	26	0.848011	1.305380	3906.617903	0.025328	0.026864
RS	27	0.933672	1.305380	3979.753236	0.025802	0.027317
RS	28	1.027075	1.605207	3300.495712	0.021398	0.022486
RS	29	1.128917	1.605207	3370.311472	0.021851	0.022866
RS	30	1.239961	2.032608	2723.151166	0.017655	0.018309
RS	31	1.361039	2.032608	2792.402326	0.018104	0.018644
RS	32	1.493058	2.622172	2224.795203	0.014424	0.014698
RS	33	1.637006	2.622172	2292.887543	0.014865	0.015002
RS	34	1.793961	3.410384	1821.238690	0.011808	0.011776
RS	35	1.965099	3.410384	1886.594335	0.012231	0.012053
RS	36	2.151700	4.433391	1506.641729	0.009768	0.009503
RS	37	2.355163	4.433391	1568.056628	0.010166	0.009756
RS	38	2.577010	5.716578	1268.016568	0.008221	0.007785
RS	39	2.818904	5.716578	1324.989675	0.008590	0.008015
RS	40	3.082655	7.250702	1093.150641	0.007087	0.006523
RS	41	3.370238	7.250702	1145.785079	0.007428	0.006735
RS	42	3.683807	8.961765	972.532000	0.006305	0.005640
RS	43	4.025710	8.961765	1021.337547	0.006622	0.005838
RS	44	4.398508	10.698705	898.690553	0.005826	0.005071
RS	45	4.804991	10.698705	944.346704	0.006122	0.005259
RS	46	5.248204	12.259612	865.554678	0.005612	0.004765
RS	47	5.731465	12.259612	908.627716	0.005891	0.004948
RS	48	6.258394	13.467097	867.146823	0.005622	0.004675
RS	49	6.832936	13.467097	907.751549	0.005885	0.004855
RS	50	7.459393	14.271179	894.675902	0.005800	0.004748
RS	51	8.142456	14.271179	932.134922	0.006043	0.004922
RS	52	8.887241	14.818743	932.391714	0.006045	0.004895
RS	53	9.699324	14.818743	965.188355	0.006258	0.005057
RS	54	10.584787	16.013958	922.429355	0.005980	0.004807
RS	55	11.550259	16.013958	950.302849	0.006161	0.004952
RS	56	12.602972	16.013958	973.971409	0.006315	0.005078
RS	57	13.750807	16.013958	992.612378	0.006435	0.005180
RS	58	15.002360	106.950627	156.055686	0.001012	0.000846
RS	59	16.367002	106.950627	169.349603	0.001098	0.000916
RS	60	17.854953	106.950627	183.681765	0.001191	0.000991
RS	61	19.477355	106.950627	199.112729	0.001291	0.001071
RS	62	21.246357	106.950627	215.701752	0.001398	0.001155
RS	63	23.175204	106.950627	19288.373151	0.125052	0.095296
PA	4+25*2+4+6 0.002610787 0.013349668 23.175204070 1565.361695626 7.345903851 1.786249507 1.008157615 0.818455325 0.774681603 0.777565080 0.797259597 0.829414634 0.881867160 0.967310264 1.101587284 1.305380182 1.605206542 2.032607882 2.622172475 3.410383522 4.433391083 5.716578020 7.250702251 8.961764864 10.698704945 12.259611611 13.467097445 14.271179153 14.818743166 16.013958302 106.950626561
//
IT	7144
RD	19
LK	-125768.624261
QD	-101.226399 -> -79.137308
RI	0.0075405601
TR	0.002431	0.013492
MT	23.525525
MM	C_pi: 10.902416, n_recomb: 156129.110843
RS	0	0.000000	2322.335748	0.567498	0.000004	0.000000
RS	1	0.009062	2322.335748	0.618961	0.000004	0.000001
RS	2	0.018945	2322.335748	0.675094	0.000004	0.000002
RS	3	0.029723	2322.335748	0.736322	0.000005	0.000004
RS	4	0.041479	8.372314	222.598739	0.001426	0.001185
RS	5	0.054299	8.372314	242.403849	0.001553	0.001517
RS	6	0.068281	1.925242	1144.283790	0.007329	0.007456
RS	7	0.083531	1.925242	1237.820167	0.007928	0.008517
RS	8	0.100162	1.065047	2409.503564	0.015433	0.016730
RS	9	0.118300	1.065047	2581.816636	0.016536	0.018189
RS	10	0.138082	0.855819	3428.808852	0.021961	0.024078
RS	11	0.159657	0.855819	3642.837881	0.023332	0.025672
RS	12	0.183187	0.804005	4105.929562	0.026298	0.028781
RS	13	0.208848	0.804005	4331.880727	0.027746	0.030409
RS	14	0.236836	0.802044	4567.482319	0.029255	0.031900
RS	15	0.267359	0.802044	4788.185612	0.030668	0.033465
RS	16	0.300649	0.818000	4906.186709	0.031424	0.034120
RS	17	0.336955	0.818000	5109.581754	0.032727	0.035539
RS	18	0.376551	0.846822	5123.420791	0.032815	0.035459
RS	19	0.419735	0.846822	5299.353503	0.033942	0.036672
RS	20	0.466832	0.896016	5164.091523	0.033076	0.035561
RS	21	0.518197	0.896016	5306.522348	0.033988	0.036541
RS	22	0.574217	0.977961	4983.167462	0.031917	0.034145
RS	23	0.635314	0.977961	5093.503812	0.032624	0.034900
RS	24	0.701946	1.108151	4587.468001	0.029383	0.031268
RS	25	0.774617	1.108151	4674.238789	0.029938	0.031841
RS	26	0.853873	1.306908	4037.131592	0.025858	0.027337
RS	27	0.940312	1.306908	4111.477661	0.026334	0.027785
RS	28	1.034583	1.600425	3422.428207	0.021921	0.022963
RS	29	1.137397	1.600425	3492.766218	0.022371	0.023337
RS	30	1.249527	2.020105	2829.191328	0.018121	0.018740
RS	31	1.371819	2.020105	2898.919249	0.018567	0.019071
RS	32	1.505192	2.600789	2312.481804	0.014811	0.015059
RS	33	1.650652	2.600789	2381.287073	0.015252	0.015362
RS	34	1.809293	3.379752	1891.487077	0.012115	0.012063
RS	35	1.982309	3.379752	1957.797522	0.012540	0.012341
RS	36	2.171004	4.394495	1561.984919	0.010004	0.009725
RS	37	2.376799	4.394495	1624.491423	0.010405	0.009980
RS	38	2.601242	5.672007	1311.483650	0.008400	0.007954
RS	39	2.846023	5.672007	1369.573593	0.008772	0.008187
RS	40	3.112986	7.204294	1127.710557	0.007223	0.006653
RS	41	3.404141	7.204294	1181.408803	0.007567	0.006868
RS	42	3.721680	8.917092	1000.869756	0.006411	0.005743
RS	43	4.067994	8.917092	1050.645361	0.006729	0.005944
RS	44	4.445689	10.656571	923.125896	0.005913	0.005157
RS	45	4.857611	10.656571	969.642293	0.006211	0.005348
RS	46	5.306861	12.215756	888.060610	0.005688	0.004842
RS	47	5.796821	12.215756	931.870685	0.005969	0.005028
RS	48	6.331180	13.411891	889.391117	0.005697	0.004752
RS	49	6.913961	13.411891	930.571480	0.005960	0.004933
RS	50	7.549554	14.191836	917.974432	0.005880	0.004828
RS	51	8.242742	14.191836	955.756042	0.006122	0.005003
RS	52	8.998746	14.702081	957.460626	0.006132	0.004983
RS	53	9.823257	14.702081	990.172932	0.006342	0.005142
RS	54	10.722485	15.815631	949.506628	0.006082	0.004904
RS	55	11.703198	15.815631	976.819480	0.006256	0.005045
RS	56	12.772782	15.815631	999.571253	0.006402	0.005166
RS	57	13.939290	15.815631	1016.911370	0.006513	0.005261
RS	58	15.211505	108.986423	154.837362	0.000992	0.000826
RS	59	16.599005	108.986423	168.108439	0.001077	0.000896
RS	60	18.112238	108.986423	182.426441	0.001168	0.000970
RS	61	19.762597	108.986423	197.853939	0.001267	0.001050
RS	62	21.562509	108.986423	214.452482	0.001374	0.001134
RS	63	23.525525	108.986423	19397.777280	0.124242	0.095664
PA	4+25*2+4+6 0.002430682 0.013492223 23.525525432 2322.335748320 8.372313548 1.925241502 1.065046849 0.855818986 0.804004889 0.802043628 0.817999580 0.846821587 0.896015539 0.977960514 1.108151418 1.306908306 1.600425141 2.020104905 2.600789002 3.379752464 4.394495494 5.672007208 7.204293514 8.917091759 10.656571326 12.215756132 13.411890843 14.191835923 14.702081403 15.815630984 108.986423409
//
IT	7469
RD	20
LK	-125726.077270
QD	-83.130283 -> -64.762216
RI	0.0071705399
TR	0.002277	0.013622
MT	23.838704
MM	C_pi: 10.903501, n_recomb: 157538.544668
RS	0	0.000000	3370.434029	0.395285	0.000003	0.000000
RS	1	0.009085	3370.434029	0.431222	0.000003	0.000001
RS	2	0.018995	3370.434029	0.470428	0.000003	0.000002
RS	3	0.029805	3370.434029	0.513202	0.000003	0.000003
RS	4	0.041597	9.427900	200.014982	0.001270	0.001073
RS	5	0.054461	9.427900	217.894529	0.001383	0.001369
RS	6	0.068493	2.058443	1083.907624	0.006880	0.007088
RS	7	0.083800	2.058443	1173.348678	0.007448	0.008073
RS	8	0.100497	1.119179	2325.892408	0.014764	0.016138
RS	9	0.118711	1.119179	2494.716510	0.015836	0.017511
RS	10	0.138581	0.891612	3345.347571	0.021235	0.023386
RS	11	0.160255	0.891612	3558.253844	0.022587	0.024911
RS	12	0.183898	0.832224	4041.344374	0.025653	0.028123
RS	13	0.209689	0.832224	4268.761786	0.027097	0.029709
RS	14	0.237823	0.825642	4530.983651	0.028761	0.031360
RS	15	0.268513	0.825642	4755.311934	0.030185	0.032907
RS	16	0.301991	0.838002	4901.502152	0.031113	0.033743
RS	17	0.338510	0.838002	5110.060144	0.032437	0.035162
RS	18	0.378347	0.863625	5152.145606	0.032704	0.035272
RS	19	0.421803	0.863625	5333.947184	0.033858	0.036497
RS	20	0.469207	0.909719	5225.380658	0.033169	0.035578
RS	21	0.520917	0.909719	5373.339093	0.034108	0.036572
RS	22	0.577325	0.988384	5072.015403	0.032195	0.034352
RS	23	0.638857	0.988384	5186.582674	0.032923	0.035115
RS	24	0.705980	1.114817	4694.172710	0.029797	0.031619
RS	25	0.779200	1.114817	4783.465928	0.030364	0.032193
RS	26	0.859072	1.309024	4149.387448	0.026339	0.027765
RS	27	0.946200	1.309024	4224.844397	0.026818	0.028209
RS	28	1.041243	1.596931	3528.943010	0.022401	0.023400
RS	29	1.144920	1.596931	3599.680885	0.022850	0.023768
RS	30	1.258017	2.009839	2922.596067	0.018552	0.019136
RS	31	1.381387	2.009839	2992.633175	0.018996	0.019464
RS	32	1.515965	2.582868	2389.918911	0.015170	0.015391
RS	33	1.662770	2.582868	2459.238898	0.015610	0.015693
RS	34	1.822911	3.354078	1953.390394	0.012399	0.012327
RS	35	1.997600	3.354078	2020.448441	0.012825	0.012606
RS	36	2.188158	4.362247	1610.471859	0.010223	0.009928
RS	37	2.396029	4.362247	1673.868572	0.010625	0.010186
RS	38	2.622783	5.635889	1349.241850	0.008565	0.008107
RS	39	2.870138	5.635889	1408.260537	0.008939	0.008344
RS	40	3.139963	7.168129	1157.434667	0.007347	0.006770
RS	41	3.434301	7.168129	1212.024812	0.007694	0.006988
RS	42	3.755379	8.884265	1025.019593	0.006506	0.005835
RS	43	4.105625	8.884265	1075.610277	0.006828	0.006039
RS	44	4.487690	10.627544	943.829839	0.005991	0.005234
RS	45	4.904464	10.627544	991.068609	0.006291	0.005428
RS	46	5.359101	12.185804	907.135272	0.005758	0.004913
RS	47	5.855039	12.185804	951.562321	0.006040	0.005100
RS	48	6.396031	13.370993	908.383135	0.005766	0.004822
RS	49	6.986171	13.370993	950.038840	0.006031	0.005004
RS	50	7.629922	14.126962	938.134306	0.005955	0.004903
RS	51	8.332155	14.126962	976.160765	0.006196	0.005078
RS	52	9.098184	14.599931	979.523269	0.006218	0.005066
RS	53	9.933804	14.599931	1012.096059	0.006424	0.005224
RS	54	10.845336	15.631268	974.085366	0.006183	0.005000
RS	55	11.839678	15.631268	1000.772495	0.006353	0.005138
RS	56	12.924352	15.631268	1022.561552	0.006491	0.005254
RS	57	14.107564	15.631268	1038.578397	0.006593	0.005342
RS	58	15.398266	110.430447	154.141839	0.000978	0.000813
RS	59	16.806224	110.430447	167.417603	0.001063	0.000882
RS	60	18.342089	110.430447	181.748552	0.001154	0.000956
RS	61	20.017482	110.430447	197.198809	0.001252	0.001035
RS	62	21.845078	110.430447	213.831641	0.001357	0.001120
RS	63	23.838704	110.430447	19447.062626	0.123443	0.095972
PA	4+25*2+4+6 0.002276564 0.013621711 23.838703818 3370.434029229 9.427900134 2.058443272 1.119179062 0.891611520 0.832223962 0.825642156 0.838002159 0.863624700 0.909718788 0.988383642 1.114817149 1.309024478 1.596930523 2.009838709 2.582867553 3.354078199 4.362247170 5.635888648 7.168129087 8.884264719 10.627543548 12.185804360 13.370992977 14.126962211 14.599931426 15.631268180 110.430447319
//
IT	7295
RD	21
LK	-125690.795346
QD	-68.268231 -> -53.169595
RI	0.0068585536
TR	0.002145	0.013736
MT	24.125691
MM	C_pi: 10.888417, n_recomb: 158561.698648
RS	0	0.000000	4856.903867	0.276582	0.000002	0.000000
RS	1	0.009105	4856.903867	0.301785	0.000002	0.000000
RS	2	0.019040	4856.903867	0.329286	0.000002	0.000001
RS	3	0.029878	4856.903867	0.359295	0.000002	0.000002
RS	4	0.041704	10.489734	181.410068	0.001144	0.000982
RS	5	0.054607	10.489734	197.691846	0.001247	0.001248
RS	6	0.068684	2.183320	1032.065157	0.006509	0.006788
RS	7	0.084043	2.183320	1117.909287	0.007050	0.007708
RS	8	0.100801	1.169849	2250.272456	0.014192	0.015638
RS	9	0.119084	1.169849	2415.694524	0.015235	0.016935
RS	10	0.139032	0.925506	3265.094603	0.020592	0.022779
RS	11	0.160797	0.925506	3476.427163	0.021925	0.024241
RS	12	0.184543	0.859163	3974.122583	0.025064	0.027528
RS	13	0.210451	0.859163	4202.213982	0.026502	0.029074
RS	14	0.238719	0.848255	4486.684983	0.028296	0.030859
RS	15	0.269560	0.848255	4713.707387	0.029728	0.032387
RS	16	0.303209	0.857212	4884.744443	0.030807	0.033381
RS	17	0.339922	0.857212	5097.543436	0.032149	0.034798
RS	18	0.379978	0.879796	5165.460979	0.032577	0.035081
RS	19	0.423682	0.879796	5352.338861	0.033756	0.036315
RS	20	0.471364	0.922961	5269.038978	0.033230	0.035573
RS	21	0.523388	0.922961	5421.948370	0.034195	0.036578
RS	22	0.580149	0.998572	5142.348139	0.032431	0.034524
RS	23	0.642079	0.998572	5260.805335	0.033178	0.035296
RS	24	0.709647	1.121565	4782.901336	0.030164	0.031929
RS	25	0.783367	1.121565	4874.551227	0.030742	0.032505
RS	26	0.863800	1.311687	4245.324734	0.026774	0.028150
RS	27	0.951557	1.311687	4321.803279	0.027256	0.028590
RS	28	1.047303	1.594647	3621.413170	0.022839	0.023797
RS	29	1.151768	1.594647	3692.458836	0.023287	0.024159
RS	30	1.265745	2.001717	3004.296158	0.018947	0.019498
RS	31	1.390099	2.001717	3074.518211	0.019390	0.019821
RS	32	1.525777	2.568327	2457.745002	0.015500	0.015695
RS	33	1.673808	2.568327	2527.428078	0.015940	0.015994
RS	34	1.835317	3.333344	2007.411586	0.012660	0.012567
RS	35	2.011533	3.333344	2075.053599	0.013087	0.012846
RS	36	2.203793	4.336829	1652.449341	0.010421	0.010111
RS	37	2.413560	4.336829	1716.573208	0.010826	0.010370
RS	38	2.642425	5.608783	1381.565315	0.008713	0.008244
RS	39	2.892130	5.608783	1441.357547	0.009090	0.008484
RS	40	3.164571	7.143341	1182.554978	0.007458	0.006873
RS	41	3.461819	7.143341	1237.893448	0.007807	0.007094
RS	42	3.786131	8.865218	1045.183467	0.006592	0.005915
RS	43	4.139973	8.865218	1096.459353	0.006915	0.006122
RS	44	4.526033	10.614496	960.985272	0.006061	0.005301
RS	45	4.947245	10.614496	1008.831828	0.006362	0.005497
RS	46	5.406810	12.173666	922.943926	0.005821	0.004974
RS	47	5.908218	12.173666	967.890805	0.006104	0.005164
RS	48	6.455282	13.349261	924.275466	0.005829	0.004884
RS	49	7.052157	13.349261	966.330499	0.006094	0.005068
RS	50	7.703379	14.082161	955.301738	0.006025	0.004972
RS	51	8.413896	14.082161	993.523024	0.006266	0.005147
RS	52	9.189107	14.518593	998.718813	0.006299	0.005144
RS	53	10.034904	14.518593	1031.130374	0.006503	0.005301
RS	54	10.957712	15.468690	996.259658	0.006283	0.005093
RS	55	11.964545	15.468690	1022.295739	0.006447	0.005227
RS	56	13.063052	15.468690	1043.119415	0.006579	0.005339
RS	57	14.261581	15.468690	1057.836747	0.006671	0.005421
RS	58	15.569239	111.401732	153.909702	0.000971	0.000804
RS	59	16.995963	111.401732	167.216695	0.001055	0.000873
RS	60	18.552593	111.401732	181.587180	0.001145	0.000948
RS	61	20.250958	111.401732	197.086466	0.001243	0.001027
RS	62	22.103964	111.401732	213.779098	0.001348	0.001112
RS	63	24.125691	111.401732	19450.944804	0.122671	0.096222
PA	4+25*2+4+6 0.002145267 0.013735797 24.125691006 4856.903867193 10.489733710 2.183320474 1.169848729 0.925505873 0.859162978 0.848255316 0.857212076 0.879795796 0.922961459 0.998571515 1.121564574 1.311687357 1.594647428 2.001716559 2.568326582 3.333344237 4.336828574 5.608782512 7.143341104 8.865217571 10.614495725 12.173665924 13.349261109 14.082161026 14.518593355 15.468689991 111.401731714
//
IT	10136
RD	22
LK	-125661.860613
QD	-56.241460 -> -43.946372
RI	0.0066002317
TR	0.002034	0.013833
MT	24.396527
MM	C_pi: 10.865071, n_recomb: 159285.603062
RS	0	0.000000	7014.120449	0.192734	0.000001	0.000000
RS	1	0.009125	7014.120449	0.210333	0.000001	0.000000
RS	2	0.019082	7014.120449	0.229542	0.000001	0.000001
RS	3	0.029947	7014.120449	0.250505	0.000002	0.000001
RS	4	0.041804	11.536266	166.127150	0.001043	0.000909
RS	5	0.054743	11.536266	181.089894	0.001137	0.001151
RS	6	0.068863	2.297902	988.265330	0.006204	0.006545
RS	7	0.084271	2.297902	1071.024694	0.006724	0.007411
RS	8	0.101084	1.216477	2183.439085	0.013708	0.015221
RS	9	0.119432	1.216477	2345.700049	0.014726	0.016452
RS	10	0.139454	0.957256	3190.125993	0.020028	0.022252
RS	11	0.161304	0.957256	3399.660785	0.021343	0.023657
RS	12	0.185146	0.884686	3907.339273	0.024530	0.026995
RS	13	0.211164	0.884686	4135.546102	0.025963	0.028503
RS	14	0.239557	0.869813	4438.208642	0.027863	0.030398
RS	15	0.270539	0.869813	4667.196436	0.029301	0.031908
RS	16	0.304349	0.875597	4859.825570	0.030510	0.033039
RS	17	0.341244	0.875597	5076.097473	0.031868	0.034454
RS	18	0.381506	0.895328	5167.312945	0.032441	0.034890
RS	19	0.425441	0.895328	5358.572878	0.033641	0.036131
RS	20	0.473384	0.935751	5298.823077	0.033266	0.035551
RS	21	0.525703	0.935751	5456.153534	0.034254	0.036567
RS	22	0.582795	1.008529	5197.542131	0.032630	0.034667
RS	23	0.645097	1.008529	5319.559439	0.033396	0.035447
RS	24	0.713083	1.128385	4856.485181	0.030489	0.032202
RS	25	0.787273	1.128385	4950.325909	0.031078	0.032779
RS	26	0.868232	1.314861	4327.177745	0.027166	0.028496
RS	27	0.956579	1.314861	4404.596600	0.027652	0.028933
RS	28	1.052987	1.593511	3701.498107	0.023238	0.024156
RS	29	1.158191	1.593511	3772.783843	0.023686	0.024514
RS	30	1.272995	1.995637	3075.507850	0.019308	0.019827
RS	31	1.398274	1.995637	3145.826582	0.019750	0.020145
RS	32	1.534984	2.557046	2516.849757	0.015801	0.015969
RS	33	1.684168	2.557046	2586.784953	0.016240	0.016266
RS	34	1.846964	3.317459	2054.215569	0.012896	0.012783
RS	35	2.024615	3.317459	2122.317686	0.013324	0.013062
RS	36	2.218476	4.318246	1688.438007	0.010600	0.010274
RS	37	2.430025	4.318246	1753.161963	0.011006	0.010534
RS	38	2.660878	5.590917	1408.876554	0.008845	0.008364
RS	39	2.912794	5.590917	1469.318711	0.009224	0.008606
RS	40	3.187697	7.130579	1203.420376	0.007555	0.006962
RS	41	3.487683	7.130579	1259.391192	0.007906	0.007186
RS	42	3.815041	8.861178	1061.662067	0.006665	0.005983
RS	43	4.172270	8.861178	1113.517790	0.006991	0.006193
RS	44	4.562093	10.619391	974.856995	0.006120	0.005357
RS	45	4.987486	10.619391	1023.219231	0.006424	0.005556
RS	46	5.451694	12.182037	935.729494	0.005875	0.005026
RS	47	5.958259	12.182037	981.120683	0.006160	0.005217
RS	48	6.511045	13.350056	937.295638	0.005884	0.004938
RS	49	7.114270	13.350056	979.696046	0.006151	0.005123
RS	50	7.772537	14.061315	969.693933	0.006088	0.005033
RS	51	8.490867	14.061315	1008.084128	0.006329	0.005208
RS	52	9.274741	14.462372	1015.255856	0.006374	0.005216
RS	53	10.130140	14.462372	1047.512481	0.006576	0.005371
RS	54	11.063590	15.333199	1016.185740	0.006380	0.005181
RS	55	12.082213	15.333199	1041.579380	0.006539	0.005312
RS	56	13.193779	15.333199	1061.470780	0.006664	0.005419
RS	57	14.406771	15.333199	1074.949275	0.006749	0.005496
RS	58	15.730442	112.020725	154.076933	0.000967	0.000800
RS	59	17.174892	112.020725	167.439725	0.001051	0.000869
RS	60	18.751141	112.020725	181.874680	0.001142	0.000944
RS	61	20.471215	112.020725	197.448030	0.001240	0.001023
RS	62	22.348237	112.020725	214.225259	0.001345	0.001109
RS	63	24.396527	112.020725	19423.238741	0.121940	0.096419
PA	4+25*2+4+6 0.002033854 0.013832880 24.396527413 7014.120449026 11.536265781 2.297902005 1.216477308 0.957255551 0.884685837 0.869813424 0.875596502 0.895328394 0.935750778 1.008528949 1.128384992 1.314860791 1.593511409 1.995636679 2.557045808 3.317458951 4.318245876 5.590917348 7.130578885 8.861178419 10.619390718 12.182036527 13.350055992 14.061314626 14.462372498 15.333199399 112.020724807
//
IT	10058
RD	23
LK	-125638.335013
QD	-46.642011 -> -36.687268
RI	0.0063893518
TR	0.001939	0.013912
MT	24.660736
MM	C_pi: 10.839751, n_recomb: 159782.732449
RS	0	0.000000	9769.140099	0.139063	0.000001	0.000000
RS	1	0.009143	9769.140099	0.151787	0.000001	0.000000
RS	2	0.019122	9769.140099	0.165677	0.000001	0.000001
RS	3	0.030014	9769.140099	0.180839	0.000001	0.000001
RS	4	0.041901	12.548289	153.593618	0.000961	0.000849
RS	5	0.054875	12.548289	167.471469	0.001048	0.001072
RS	6	0.069035	2.400530	951.955751	0.005958	0.006352
RS	7	0.084490	2.400530	1032.138671	0.006460	0.007174
RS	8	0.101359	1.258659	2125.628443	0.013303	0.014878
RS	9	0.119769	1.258659	2285.070558	0.014301	0.016052
RS	10	0.139863	0.986675	3121.796287	0.019538	0.021798
RS	11	0.161793	0.986675	3329.486997	0.020838	0.023152
RS	12	0.185729	0.908694	3843.255376	0.024053	0.026522
RS	13	0.211854	0.908694	4071.216257	0.025480	0.027994
RS	14	0.240367	0.890273	4388.384443	0.027465	0.029979
RS	15	0.271487	0.890273	4618.789409	0.028907	0.031470
RS	16	0.305452	0.893146	4829.914116	0.030228	0.032720
RS	17	0.342523	0.893146	5049.036464	0.031599	0.034131
RS	18	0.382984	0.910232	5161.029509	0.032300	0.034704
RS	19	0.427143	0.910232	5356.077332	0.033521	0.035951
RS	20	0.475340	0.948108	5317.997274	0.033283	0.035519
RS	21	0.527944	0.948108	5479.272442	0.034292	0.036544
RS	22	0.585358	1.018278	5240.597411	0.032798	0.034786
RS	23	0.648021	1.018278	5365.863114	0.033582	0.035573
RS	24	0.716413	1.135290	4917.503079	0.030776	0.032443
RS	25	0.791058	1.135290	5013.371026	0.031376	0.033022
RS	26	0.872529	1.318534	4397.034162	0.027519	0.028808
RS	27	0.961448	1.318534	4475.316329	0.028009	0.029241
RS	28	1.058497	1.593478	3770.806343	0.023600	0.024482
RS	29	1.164419	1.593478	3842.279723	0.024047	0.024834
RS	30	1.280026	1.991510	3137.446602	0.019636	0.020124
RS	31	1.406203	1.991510	3207.798834	0.020076	0.020438
RS	32	1.543917	2.548896	2568.148391	0.016073	0.016216
RS	33	1.694222	2.548896	2638.254866	0.016512	0.016510
RS	34	1.858269	3.306286	2094.497023	0.013108	0.012974
RS	35	2.037315	3.306286	2162.966195	0.013537	0.013253
RS	36	2.232732	4.306427	1718.975216	0.010758	0.010416
RS	37	2.446016	4.306427	1784.200979	0.011166	0.010678
RS	38	2.678801	5.582378	1431.606671	0.008960	0.008467
RS	39	2.932869	5.582378	1492.600761	0.009341	0.008711
RS	40	3.210167	7.130191	1220.391921	0.007638	0.007036
RS	41	3.512818	7.130191	1276.901601	0.007991	0.007262
RS	42	3.843142	8.872927	1074.762309	0.006726	0.006039
RS	43	4.203666	8.872927	1127.112382	0.007054	0.006251
RS	44	4.597155	10.643539	985.714120	0.006169	0.005403
RS	45	5.026620	10.643539	1034.517897	0.006475	0.005604
RS	46	5.495351	12.212816	945.731683	0.005919	0.005068
RS	47	6.006939	12.212816	991.508473	0.006205	0.005261
RS	48	6.565302	13.375746	947.665500	0.005931	0.004983
RS	49	7.174717	13.375746	990.373897	0.006198	0.005169
RS	50	7.839851	14.067192	981.514427	0.006143	0.005085
RS	51	8.565798	14.067192	1020.065152	0.006384	0.005261
RS	52	9.358120	14.434329	1029.320427	0.006442	0.005279
RS	53	10.222885	14.434329	1061.448583	0.006643	0.005434
RS	54	11.166715	15.228462	1033.994036	0.006471	0.005264
RS	55	12.196841	15.228462	1058.779691	0.006626	0.005392
RS	56	13.321153	15.228462	1077.798548	0.006745	0.005495
RS	57	14.548261	15.228462	1090.125600	0.006823	0.005567
RS	58	15.887564	112.399502	154.574429	0.000967	0.000798
RS	59	17.349322	112.399502	168.014634	0.001052	0.000868
RS	60	18.944729	112.399502	182.536215	0.001142	0.000943
RS	61	20.686006	112.399502	198.206136	0.001240	0.001023
RS	62	22.586489	112.399502	215.090577	0.001346	0.001109
RS	63	24.660736	112.399502	19374.565705	0.121256	0.096567
PA	4+25*2+4+6 0.001939492 0.013911727 24.660735625 9769.140098973 12.548288634 2.400530080 1.258659386 0.986674876 0.908693593 0.890272985 0.893146305 0.910231948 0.948107638 1.018277897 1.135290401 1.318533921 1.593478356 1.991510330 2.548896044 3.306286078 4.306426641 5.582378287 7.130191271 8.872926975 10.643538966 12.212816158 13.375745984 14.067191521 14.434329114 15.228462118 112.399501816
//
IT	9431
RD	24
LK	-125619.296459
QD	-39.067270 -> -31.016706
RI	0.0062194620
TR	0.001860	0.013972
MT	24.925037
MM	C_pi: 10.816793, n_recomb: 160113.392849
RS	0	0.000000	13228.502552	0.103100	0.000001	0.000000
RS	1	0.009161	13228.502552	0.112553	0.000001	0.000000
RS	2	0.019162	13228.502552	0.122873	0.000001	0.000000
RS	3	0.030079	13228.502552	0.134141	0.000001	0.000001
RS	4	0.041997	13.504306	143.383090	0.000896	0.000800
RS	5	0.055006	13.504306	156.376364	0.000977	0.001008
RS	6	0.069206	2.490216	922.446968	0.005761	0.006201
RS	7	0.084708	2.490216	1000.536123	0.006249	0.006987
RS	8	0.101630	1.296188	2076.622152	0.012970	0.014601
RS	9	0.120102	1.296188	2233.641231	0.013950	0.015727
RS	10	0.140267	1.013680	3060.727270	0.019116	0.021410
RS	11	0.162279	1.013680	3266.651125	0.020402	0.022720
RS	12	0.186308	0.931156	3783.262077	0.023629	0.026103
RS	13	0.212538	0.931156	4010.767628	0.025050	0.027545
RS	14	0.241171	0.909627	4339.227710	0.027101	0.029600
RS	15	0.272427	0.909627	4570.652611	0.028546	0.031075
RS	16	0.306547	0.909870	4797.447693	0.029963	0.032425
RS	17	0.343793	0.909870	5018.928337	0.031346	0.033833
RS	18	0.384451	0.924526	5149.284323	0.032160	0.034526
RS	19	0.428834	0.924526	5347.622995	0.033399	0.035779
RS	20	0.477283	0.960051	5329.319679	0.033285	0.035479
RS	21	0.530171	0.960051	5494.121478	0.034314	0.036514
RS	22	0.587904	1.027828	5274.163018	0.032940	0.034886
RS	23	0.650926	1.027828	5402.390023	0.033741	0.035680
RS	24	0.719722	1.142274	4968.316363	0.031030	0.032657
RS	25	0.794821	1.142274	5066.054038	0.031640	0.033238
RS	26	0.876800	1.322667	4456.880247	0.027836	0.029088
RS	27	0.966289	1.322667	4535.951844	0.028330	0.029519
RS	28	1.063977	1.594450	3830.952128	0.023926	0.024777
RS	29	1.170614	1.594450	3902.569207	0.024374	0.025124
RS	30	1.287022	1.989174	3191.365767	0.019932	0.020392
RS	31	1.414093	1.989174	3261.705285	0.020371	0.020701
RS	32	1.552807	2.543641	2612.604602	0.016317	0.016437
RS	33	1.704228	2.543641	2682.823958	0.016756	0.016728
RS	34	1.869523	3.299506	2129.011998	0.013297	0.013143
RS	35	2.049960	3.299506	2197.779087	0.013726	0.013421
RS	36	2.246928	4.300996	1744.661924	0.010896	0.010539
RS	37	2.461942	4.300996	1810.314284	0.011306	0.010801
RS	38	2.696654	5.582787	1450.244115	0.009058	0.008553
RS	39	2.952869	5.582787	1511.713194	0.009442	0.008799
RS	40	3.232557	7.141889	1233.874239	0.007706	0.007097
RS	41	3.537869	7.141889	1290.848024	0.008062	0.007325
RS	42	3.871152	8.900354	1084.829154	0.006775	0.006083
RS	43	4.234968	8.900354	1137.604660	0.007105	0.006296
RS	44	4.632116	10.687098	993.858204	0.006207	0.005438
RS	45	5.065648	10.687098	1043.044145	0.006514	0.005640
RS	46	5.538898	12.266423	953.223967	0.005953	0.005101
RS	47	6.055505	12.266423	999.341037	0.006241	0.005295
RS	48	6.619441	13.426986	955.637267	0.005969	0.005018
RS	49	7.235041	13.426986	998.628752	0.006237	0.005206
RS	50	7.907040	14.100606	990.997779	0.006189	0.005128
RS	51	8.640604	14.100606	1029.712966	0.006431	0.005305
RS	52	9.441373	14.435332	1041.130549	0.006502	0.005334
RS	53	10.315505	14.435332	1073.169985	0.006703	0.005488
RS	54	11.269720	15.155539	1049.846427	0.006557	0.005340
RS	55	12.311355	15.155539	1074.076530	0.006708	0.005466
RS	56	13.448420	15.155539	1092.300206	0.006822	0.005565
RS	57	14.689657	15.155539	1103.579878	0.006892	0.005633
RS	58	16.044609	112.627319	155.339708	0.000970	0.000799
RS	59	17.523695	112.627319	168.875836	0.001055	0.000870
RS	60	19.138288	112.627319	183.503174	0.001146	0.000945
RS	61	20.900801	112.627319	199.289285	0.001245	0.001026
RS	62	22.824786	112.627319	216.300870	0.001351	0.001113
RS	63	24.925037	112.627319	19313.387601	0.120623	0.096669
PA	4+25*2+4+6 0.001859612 0.013972284 24.925037335 13228.502552026 13.504306031 2.490215917 1.296187914 1.013679673 0.931156240 0.909626529 0.909869757 0.924526155 0.960050916 1.027828234 1.142273799 1.322667166 1.594450178 1.989174250 2.543640618 3.299506476 4.300996255 5.582786886 7.141888765 8.900354052 10.687098438 12.266423158 13.426986462 14.100606226 14.435332286 15.155538538 112.627319415
//
IT	10288
RD	25
LK	-125603.888948
QD	-33.141217 -> -26.606081
RI	0.0060840514
TR	0.001792	0.014015
MT	25.193744
MM	C_pi: 10.798779, n_recomb: 160323.942618
RS	0	0.000000	17611.534648	0.077692	0.000000	0.000000
RS	1	0.009180	17611.534648	0.084830	0.000001	0.000000
RS	2	0.019203	17611.534648	0.092624	0.000001	0.000000
RS	3	0.030146	17611.534648	0.101135	0.000001	0.000001
RS	4	0.042093	14.402256	134.974534	0.000842	0.000761
RS	5	0.055137	14.402256	147.239731	0.000918	0.000956
RS	6	0.069379	2.566571	899.002660	0.005607	0.006087
RS	7	0.084927	2.566571	975.442777	0.006084	0.006844
RS	8	0.101904	1.329067	2035.838248	0.012698	0.014381
RS	9	0.120439	1.329067	2190.843809	0.013665	0.015466
RS	10	0.140675	1.038264	3007.009347	0.018756	0.021081
RS	11	0.162769	1.038264	3211.321611	0.020030	0.022354
RS	12	0.186891	0.952088	3728.092211	0.023253	0.025736
RS	13	0.213227	0.952088	3955.043055	0.024669	0.027150
RS	14	0.241982	0.927889	4292.060062	0.026771	0.029259
RS	15	0.273376	0.927889	4524.226095	0.028219	0.030719
RS	16	0.307651	0.925789	4764.160286	0.029716	0.032155
RS	17	0.345074	0.925789	4987.615517	0.031110	0.033559
RS	18	0.385932	0.938234	5134.099642	0.032023	0.034358
RS	19	0.430540	0.938234	5335.318013	0.033278	0.035616
RS	20	0.479244	0.971599	5334.962109	0.033276	0.035436
RS	21	0.532418	0.971599	5502.928485	0.034324	0.036479
RS	22	0.590474	1.037184	5300.409967	0.033061	0.034971
RS	23	0.653860	1.037184	5431.338194	0.033877	0.035772
RS	24	0.723064	1.149307	5010.971588	0.031255	0.032848
RS	25	0.798621	1.149307	5110.427723	0.031876	0.033432
RS	26	0.881115	1.327195	4508.482844	0.028121	0.029341
RS	27	0.971181	1.327195	4588.270653	0.028619	0.029770
RS	28	1.069515	1.596305	3883.387937	0.024222	0.025044
RS	29	1.176876	1.596305	3955.109057	0.024669	0.025386
RS	30	1.294094	1.988423	3238.431491	0.020199	0.020634
RS	31	1.422071	1.988423	3308.722353	0.020638	0.020939
RS	32	1.561797	2.540965	2651.146414	0.016536	0.016634
RS	33	1.714350	2.540965	2721.435082	0.016975	0.016923
RS	34	1.880908	3.296686	2158.495743	0.013463	0.013292
RS	35	2.062755	3.296686	2227.508677	0.013894	0.013569
RS	36	2.261296	4.301390	1766.092118	0.011016	0.010644
RS	37	2.478062	4.301390	1832.112959	0.011428	0.010907
RS	38	2.714728	5.591478	1465.272767	0.009139	0.008624
RS	39	2.973120	5.591478	1527.155909	0.009525	0.008871
RS	40	3.255232	7.164946	1244.270785	0.007761	0.007143
RS	41	3.563243	7.164946	1301.648341	0.008119	0.007373
RS	42	3.899528	8.942714	1092.209639	0.006813	0.006115
RS	43	4.266684	8.942714	1145.354416	0.007144	0.006330
RS	44	4.667546	10.749360	999.594743	0.006235	0.005462
RS	45	5.105206	10.749360	1049.114638	0.006544	0.005666
RS	46	5.583044	12.342204	958.482922	0.005978	0.005123
RS	47	6.104747	12.342204	1004.904633	0.006268	0.005320
RS	48	6.674342	13.503176	961.465885	0.005997	0.005044
RS	49	7.296226	13.503176	1004.723889	0.006267	0.005234
RS	50	7.975200	14.160935	998.383006	0.006227	0.005163
RS	51	8.716502	14.160935	1037.273870	0.006470	0.005340
RS	52	9.525857	14.464679	1050.907673	0.006555	0.005382
RS	53	10.409510	14.464679	1082.905116	0.006754	0.005535
RS	54	11.374282	15.113623	1063.911589	0.006636	0.005409
RS	55	12.427620	15.113623	1087.649176	0.006784	0.005533
RS	56	13.577655	15.113623	1105.164546	0.006893	0.005629
RS	57	14.833263	15.113623	1115.508810	0.006958	0.005693
RS	58	16.204136	112.769416	156.318790	0.000975	0.000802
RS	59	17.700854	112.769416	169.966343	0.001060	0.000873
RS	60	19.334972	112.769416	184.715567	0.001152	0.000950
RS	61	21.119101	112.769416	200.634535	0.001251	0.001032
RS	62	23.067013	112.769416	217.790343	0.001358	0.001120
RS	63	25.193744	112.769416	19245.737414	0.120043	0.096733
PA	4+25*2+4+6 0.001791981 0.014015389 25.193743517 17611.534648192 14.402256365 2.566571215 1.329067491 1.038264397 0.952088199 0.927889363 0.925788938 0.938234447 0.971598789 1.037183513 1.149306688 1.327194860 1.596305008 1.988423266 2.540964804 3.296685894 4.301389510 5.591477913 7.164946250 8.942713611 10.749360161 12.342203921 13.503176047 14.160934561 14.464679248 15.113622636 112.769415843
//
CC
CC	Brief Description of the file format:
CC	  CC  comments
CC	  MM  useful-messages
CC	  RD  round-of-iterations
CC	  LL  \log[P(sequence)]
CC	  QD  Q-before-opt Q-after-opt
CC	  TR  \theta_0 \rho_0
CC	  RS  k t_k \lambda_k \pi_k \sum_{l\not=k}A_{kl} A_{kk}
CC	  DC  begin end best-k t_k+\Delta_k max-prob
CC
MM	Version: 0.6.5-r67
MM	pattern:4+25*2+4+6, n:63, n_free_lambdas:28
MM	n_iterations:25, skip:1, max_t:5, theta/rho:5
MM	is_decoding:0
MM	n_seqs:22, sum_L:1170992, sum_n:43190
RD	0
LK	0.000000
QD	0.000000 -> 0.000000
RI	inf
TR	0.037581	0.007516
MT	5.000000
MM	C_pi: 1.000000, n_recomb: 8768.375293
RS	0	0.000000	1.000000	56.075610	0.006395	0.000000
RS	1	0.006440	1.000000	59.292860	0.006762	0.000000
RS	2	0.013294	1.000000	62.667964	0.007147	0.000000
RS	3	0.020590	1.000000	66.205131	0.007550	0.000000
RS	4	0.028356	1.000000	69.908164	0.007973	0.000000
RS	5	0.036622	1.000000	73.780369	0.008414	0.000000
RS	6	0.045421	1.000000	77.824445	0.008876	0.000000
RS	7	0.054785	1.000000	82.042377	0.009357	0.000000
RS	8	0.064753	1.000000	86.435296	0.009858	0.000000
RS	9	0.075363	1.000000	91.003348	0.010379	0.000000
RS	10	0.086656	1.000000	95.745530	0.010919	0.000000
RS	11	0.098677	1.000000	100.659529	0.011480	0.000000
RS	12	0.111471	1.000000	105.741537	0.012059	0.000000
RS	13	0.125090	1.000000	110.986057	0.012658	0.000000
RS	14	0.139585	1.000000	116.385698	0.013273	0.000000
RS	15	0.155014	1.000000	121.930957	0.013906	0.000000
RS	16	0.171437	1.000000	127.609994	0.014553	0.000000
RS	17	0.188917	1.000000	133.408396	0.015215	0.000000
RS	18	0.207523	1.000000	139.308944	0.015888	0.000000
RS	19	0.227327	1.000000	145.291378	0.016570	0.000000
RS	20	0.248406	1.000000	151.332163	0.017259	0.000000
RS	21	0.270843	1.000000	157.404276	0.017951	0.000000
RS	22	0.294725	1.000000	163.477010	0.018644	0.000000
RS	23	0.320144	1.000000	169.515798	0.019333	0.000000
RS	24	0.347201	1.000000	175.482090	0.020013	0.000000
RS	25	0.376000	1.000000	181.333268	0.020680	0.000000
RS	26	0.406654	1.000000	187.022634	0.021329	0.000000
RS	27	0.439282	1.000000	192.499469	0.021954	0.000000
RS	28	0.474011	1.000000	197.709186	0.022548	0.000000
RS	29	0.510976	1.000000	202.593601	0.023105	0.000000
RS	30	0.550322	1.000000	207.091316	0.023618	0.000000
RS	31	0.592202	1.000000	211.138257	0.024080	0.000000
RS	32	0.636779	1.000000	214.668364	0.024482	0.000000
RS	33	0.684227	1.000000	217.614452	0.024818	0.000000
RS	34	0.734730	1.000000	219.909260	0.025080	0.000000
RS	35	0.788485	1.000000	221.486677	0.025260	0.000000
RS	36	0.845702	1.000000	222.283164	0.025351	0.000000
RS	37	0.906604	1.000000	222.239352	0.025346	0.000000
RS	38	0.971428	1.000000	221.301799	0.025239	0.000000
RS	39	1.040426	1.000000	219.424880	0.025025	0.000000
RS	40	1.113868	1.000000	216.572768	0.024699	0.000000
RS	41	1.192040	1.000000	212.721446	0.024260	0.000000
RS	42	1.275245	1.000000	207.860685	0.023706	0.000000
RS	43	1.363809	1.000000	201.995896	0.023037	0.000000
RS	44	1.458076	1.000000	195.149761	0.022256	0.000000
RS	45	1.558414	1.000000	187.363538	0.021368	0.000000
RS	46	1.665214	1.000000	178.697910	0.020380	0.000000
RS	47	1.778891	1.000000	169.233283	0.019300	0.000000
RS	48	1.899889	1.000000	159.069403	0.018141	0.000000
RS	49	2.028679	1.000000	148.324220	0.016916	0.000000
RS	50	2.165763	1.000000	137.131912	0.015639	0.000000
RS	51	2.311675	1.000000	125.640069	0.014329	0.000000
RS	52	2.466983	1.000000	114.006034	0.013002	0.000000
RS	53	2.632293	1.000000	102.392504	0.011677	0.000000
RS	54	2.808249	1.000000	90.962517	0.010374	0.000000
RS	55	2.995536	1.000000	79.874047	0.009109	0.000000
RS	56	3.194884	1.000000	69.274464	0.007900	0.000000
RS	57	3.407070	1.000000	59.295190	0.006762	0.000000
RS	58	3.632920	1.000000	50.046874	0.005708	0.000000
RS	59	3.873315	1.000000	41.615438	0.004746	0.000000
RS	60	4.129191	1.000000	34.059303	0.003884	0.000000
RS	61	4.401545	1.000000	27.408035	0.003126	0.000000
RS	62	4.691438	1.000000	21.662553	0.002471	0.000000
RS	63	5.000000	1.000000	60.186840	0.006864	0.000000
PA	4+25*2+4+6 0.037580647 0.007516129 5.000000000 1.000000000 1.000000000 1.000000000 1.000000000 1.000000000 1.000000000 1.000000000 1.000000000 1.000000000 1.000000000 1.000000000 1.000000000 1.000000000 1.000000000 1.000000000 1.000000000 1.000000000 1.000000000 1.000000000 1.000000000 1.000000000 1.000000000 1.000000000 1.000000000 1.000000000 1.000000000 1.000000000 1.000000000
//
IT	10495
RD	1
LK	-138732.028874
QD	-8867.106319 -> -2791.792513
RI	0.1253176846
TR	0.021329	0.004491
MT	11.345220
MM	C_pi: 1.850475, n_recomb: 9691.493887
RS	0	0.000000	0.392795	190.111021	0.019616	0.000500
RS	1	0.007814	0.392795	200.777678	0.020717	0.003744
RS	2	0.016239	0.392795	211.700964	0.021844	0.009322
RS	3	0.025323	0.392795	222.830570	0.022992	0.016699
RS	4	0.035116	0.302842	302.438807	0.031207	0.024760
RS	5	0.045674	0.302842	314.481651	0.032449	0.031898
RS	6	0.057058	0.307802	320.930769	0.033115	0.037351
RS	7	0.069331	0.307802	331.979838	0.034255	0.041306
RS	8	0.082563	0.341787	308.969818	0.031881	0.043845
RS	9	0.096829	0.341787	318.989654	0.032914	0.044611
RS	10	0.112210	0.403265	279.207490	0.028810	0.043437
RS	11	0.128793	0.403265	288.448845	0.029763	0.040830
RS	12	0.146671	0.487825	246.532725	0.025438	0.037693
RS	13	0.165947	0.487825	255.119814	0.026324	0.034738
RS	14	0.186729	0.587496	219.362362	0.022635	0.032237
RS	15	0.209135	0.587496	227.329240	0.023457	0.030144
RS	16	0.233292	0.702770	197.045470	0.020332	0.028303
RS	17	0.259337	0.702770	204.432356	0.021094	0.026573
RS	18	0.287417	0.838211	177.905669	0.018357	0.024877
RS	19	0.317691	0.838211	184.757611	0.019064	0.023200
RS	20	0.350331	0.995101	161.680920	0.016683	0.021571
RS	21	0.385521	0.995101	168.041410	0.017339	0.020030
RS	22	0.423461	1.170836	148.467905	0.015319	0.018608
RS	23	0.464366	1.170836	154.379098	0.015929	0.017316
RS	24	0.508468	1.362185	137.977199	0.014237	0.016151
RS	25	0.556016	1.362185	143.477559	0.014804	0.015098
RS	26	0.607279	1.566620	129.702687	0.013383	0.014145
RS	27	0.662549	1.566620	134.823266	0.013912	0.013277
RS	28	0.722137	1.781596	123.186606	0.012711	0.012484
RS	29	0.786381	1.781596	127.948800	0.013202	0.011757
RS	30	0.855646	2.004413	118.051163	0.012181	0.011089
RS	31	0.930324	2.004413	122.465535	0.012636	0.010474
RS	32	1.010837	2.232790	113.957989	0.011759	0.009903
RS	33	1.097642	2.232790	118.023811	0.012178	0.009372
RS	34	1.191230	2.465123	110.600910	0.011412	0.008875
RS	35	1.292131	2.465123	114.306575	0.011795	0.008409
RS	36	1.400917	2.699944	107.727025	0.011116	0.007972
RS	37	1.518204	2.699944	111.050897	0.011459	0.007566
RS	38	1.644656	2.935542	105.132561	0.010848	0.007192
RS	39	1.780990	2.935542	108.043822	0.011148	0.006851
RS	40	1.927977	3.170702	102.619872	0.010589	0.006545
RS	41	2.086450	3.170702	105.080169	0.010843	0.006274
RS	42	2.257307	3.405806	99.967642	0.010315	0.006036
RS	43	2.441515	3.405806	101.934894	0.010518	0.005828
RS	44	2.640118	3.643388	96.937220	0.010002	0.005648
RS	45	2.854240	3.643388	98.372094	0.010150	0.005491
RS	46	3.085095	3.887973	93.304871	0.009628	0.005356
RS	47	3.333990	3.887973	94.179150	0.009718	0.005240
RS	48	3.602334	4.145856	88.893764	0.009172	0.005140
RS	49	3.891647	4.145856	89.199355	0.009204	0.005057
RS	50	4.203568	4.425693	83.588849	0.008625	0.004989
RS	51	4.539864	4.425693	83.346751	0.008600	0.004937
RS	52	4.902439	4.740394	77.339339	0.007980	0.004900
RS	53	5.293348	4.740394	76.608231	0.007905	0.004878
RS	54	5.714803	5.337939	67.299520	0.006944	0.004870
RS	55	6.169192	5.337939	66.489024	0.006861	0.004875
RS	56	6.659089	5.337939	65.241586	0.006732	0.004892
RS	57	7.187267	5.337939	63.548348	0.006557	0.004921
RS	58	7.756720	8.264641	40.466563	0.004175	0.004963
RS	59	8.370672	8.264641	40.446075	0.004173	0.005022
RS	60	9.032600	8.264641	40.187053	0.004147	0.005105
RS	61	9.746253	8.264641	39.675723	0.004094	0.005229
RS	62	10.515674	8.264641	38.902364	0.004014	0.005422
RS	63	11.345220	8.264641	375.467338	0.038742	0.054169
PA	4+25*2+4+6 0.021328914 0.004491117 11.345220208 0.392795444 0.302842140 0.307801604 0.341787338 0.403264761 0.487825394 0.587496400 0.702769876 0.838211417 0.995100975 1.170835972 1.362184525 1.566619515 1.781596184 2.004412889 2.232790470 2.465123177 2.699944377 2.935541630 3.170701504 3.405805707 3.643387914 3.887973309 4.145856023 4.425692916 4.740393639 5.337939024 8.264640868
//
IT	5252
RD	2
LK	-129256.964055
QD	-3461.610281 -> -1622.489018
RI	0.0925878445
TR	0.016380	0.005307
MT	13.171267
MM	C_pi: 3.498964, n_recomb: 21545.909028
RS	0	0.000000	0.739252	231.718073	0.010755	0.000188
RS	1	0.008068	0.739252	247.591654	0.011491	0.001492
RS	2	0.016787	0.739252	264.310920	0.012267	0.003979
RS	3	0.026209	0.739252	281.880608	0.013083	0.007587
RS	4	0.036392	0.373075	590.727364	0.027417	0.015805
RS	5	0.047396	0.373075	619.118018	0.028735	0.022720
RS	6	0.059288	0.320912	750.390986	0.034828	0.029604
RS	7	0.072139	0.320912	777.878044	0.036103	0.036755
RS	8	0.086027	0.324233	795.628807	0.036927	0.039227
RS	9	0.101036	0.324233	819.441023	0.038032	0.044914
RS	10	0.117255	0.363818	751.414231	0.034875	0.042452
RS	11	0.134783	0.363818	772.390435	0.035849	0.046208
RS	12	0.153726	0.432319	668.405070	0.031022	0.040687
RS	13	0.174196	0.432319	687.661135	0.031916	0.042575
RS	14	0.196318	0.522047	586.310864	0.027212	0.036561
RS	15	0.220225	0.522047	604.184198	0.028042	0.037590
RS	16	0.246061	0.633413	513.561527	0.023836	0.032236
RS	17	0.273981	0.633413	530.167884	0.024606	0.033027
RS	18	0.304154	0.774175	448.224522	0.020803	0.028308
RS	19	0.336761	0.774175	463.668287	0.021520	0.028830
RS	20	0.371998	0.952737	390.158869	0.018108	0.024604
RS	21	0.410079	0.952737	404.510706	0.018774	0.024783
RS	22	0.451232	1.174263	340.621831	0.015809	0.021101
RS	23	0.495705	1.174263	353.928365	0.016427	0.021046
RS	24	0.543767	1.441667	299.814403	0.013915	0.017983
RS	25	0.595706	1.441667	312.131861	0.014487	0.017837
RS	26	0.651835	1.757639	266.737128	0.012380	0.015356
RS	27	0.712493	1.757639	278.140429	0.012909	0.015181
RS	28	0.778045	2.124141	240.126714	0.011145	0.013178
RS	29	0.848885	2.124141	250.701839	0.011636	0.012992
RS	30	0.925441	2.540965	218.892040	0.010159	0.011371
RS	31	1.008173	2.540965	228.727458	0.010616	0.011185
RS	32	1.097580	3.005896	202.079770	0.009379	0.009864
RS	33	1.194201	3.005896	211.259124	0.009805	0.009676
RS	34	1.298617	3.515389	188.851883	0.008765	0.008582
RS	35	1.411457	3.515389	197.448337	0.009164	0.008387
RS	36	1.533401	4.062270	178.616289	0.008290	0.007469
RS	37	1.665183	4.062270	186.690156	0.008665	0.007278
RS	38	1.807598	4.632355	171.051128	0.007939	0.006523
RS	39	1.961502	4.632355	178.648273	0.008292	0.006368
RS	40	2.127824	5.207817	165.862203	0.007698	0.005773
RS	41	2.307564	5.207817	173.008904	0.008030	0.005678
RS	42	2.501806	5.775829	162.572027	0.007545	0.005224
RS	43	2.711719	5.775829	169.268512	0.007856	0.005188
RS	44	2.938568	6.333226	160.545267	0.007451	0.004839
RS	45	3.183719	6.333226	166.763601	0.007740	0.004852
RS	46	3.448649	6.885051	159.117167	0.007385	0.004578
RS	47	3.734953	6.885051	164.805251	0.007649	0.004630
RS	48	4.044356	7.442634	157.652810	0.007317	0.004411
RS	49	4.378722	7.442634	162.743203	0.007553	0.004501
RS	50	4.740064	8.025937	155.507393	0.007217	0.004321
RS	51	5.130559	8.025937	159.931580	0.007423	0.004444
RS	52	5.552559	8.669863	151.975454	0.007054	0.004282
RS	53	6.008607	8.669863	155.686389	0.007226	0.004428
RS	54	6.501448	9.903762	139.544557	0.006477	0.004081
RS	55	7.034051	9.903762	142.806355	0.006628	0.004245
RS	56	7.609624	9.903762	145.503287	0.006753	0.004400
RS	57	8.231635	9.903762	147.548438	0.006848	0.004538
RS	58	8.903830	18.057758	82.990628	0.003852	0.003065
RS	59	9.630256	18.057758	86.179550	0.004000	0.003247
RS	60	10.415291	18.057758	89.203193	0.004140	0.003415
RS	61	11.263663	18.057758	92.012000	0.004271	0.003561
RS	62	12.180480	18.057758	94.552751	0.004388	0.003680
RS	63	13.171267	18.057758	1756.318256	0.081515	0.057111
PA	4+25*2+4+6 0.016380138 0.005307443 13.171266593 0.739252063 0.373075124 0.320912404 0.324232770 0.363817817 0.432319185 0.522046775 0.633413158 0.774175427 0.952736566 1.174262526 1.441667297 1.757639119 2.124140781 2.540965460 3.005895762 3.515389365 4.062270458 4.632354707 5.207816502 5.775829039 6.333225948 6.885051147 7.442634267 8.025936803 8.669863492 9.903761806 18.057757557
//
IT	4565
RD	3
LK	-126242.572459
QD	-2160.605847 -> -1369.249483
RI	0.0663465820
TR	0.013075	0.006368
MT	14.136669
MM	C_pi: 5.091519, n_recomb: 37359.377808
RS	0	0.000000	1.604762	187.114565	0.005009	0.000087
RS	1	0.008188	1.604762	201.369538	0.005390	0.000687
RS	2	0.017048	1.604762	216.616752	0.005798	0.001836
RS	3	0.026632	1.604762	232.909397	0.006234	0.003496
RS	4	0.037001	0.534500	746.263610	0.019975	0.011068
RS	5	0.048220	0.534500	789.955226	0.021145	0.015866
RS	6	0.060356	0.390743	1136.685741	0.030426	0.024479
RS	7	0.073487	0.390743	1187.550362	0.031787	0.030561
RS	8	0.087693	0.357927	1348.159251	0.036086	0.036054
RS	9	0.103063	0.357927	1394.884057	0.037337	0.041466
RS	10	0.119690	0.377007	1366.912281	0.036588	0.041454
RS	11	0.137680	0.377007	1407.289116	0.037669	0.045567
RS	12	0.157142	0.429877	1269.835863	0.033990	0.041486
RS	13	0.178198	0.429877	1305.638479	0.034948	0.044272
RS	14	0.200978	0.505496	1141.723748	0.030561	0.038723
RS	15	0.225624	0.505496	1174.204659	0.031430	0.040604
RS	16	0.252288	0.602896	1012.944983	0.027114	0.034939
RS	17	0.281135	0.602896	1042.760965	0.027912	0.036374
RS	18	0.312344	0.729949	887.289162	0.023750	0.030914
RS	19	0.346109	0.729949	914.934550	0.024490	0.032027
RS	20	0.382638	0.897437	768.196731	0.020562	0.026876
RS	21	0.422159	0.897437	793.977251	0.021252	0.027656
RS	22	0.464916	1.114941	661.360068	0.017703	0.023002
RS	23	0.511174	1.114941	685.384849	0.018346	0.023495
RS	24	0.561220	1.391140	569.981688	0.015257	0.019484
RS	25	0.615364	1.391140	592.283123	0.015854	0.019783
RS	26	0.673942	1.735652	493.881396	0.013220	0.016435
RS	27	0.737316	1.735652	514.507966	0.013772	0.016612
RS	28	0.805879	2.158414	431.471363	0.011549	0.013865
RS	29	0.880057	2.158414	450.512359	0.012059	0.013962
RS	30	0.960309	2.667218	381.005332	0.010198	0.011732
RS	31	1.047133	2.667218	398.587728	0.010669	0.011777
RS	32	1.141066	3.266328	340.745517	0.009121	0.009978
RS	33	1.242690	3.266328	357.021620	0.009556	0.009989
RS	34	1.352636	3.956208	309.009323	0.008271	0.008539
RS	35	1.471585	3.956208	324.140645	0.008676	0.008525
RS	36	1.600275	4.729365	284.521846	0.007616	0.007353
RS	37	1.739502	4.729365	298.668909	0.007994	0.007321
RS	38	1.890129	5.562986	266.564029	0.007135	0.006386
RS	39	2.053091	5.562986	279.882118	0.007492	0.006354
RS	40	2.229396	6.420661	254.566571	0.006814	0.005631
RS	41	2.420139	6.420661	267.194443	0.007152	0.005624
RS	42	2.626501	7.267584	247.651613	0.006629	0.005082
RS	43	2.849760	7.267584	259.690322	0.006951	0.005114
RS	44	3.091301	8.083893	244.631866	0.006548	0.004712
RS	45	3.352620	8.083893	256.127110	0.006856	0.004781
RS	46	3.635338	8.866230	244.249888	0.006538	0.004480
RS	47	3.941206	8.866230	255.186658	0.006831	0.004583
RS	48	4.272120	9.625134	245.278444	0.006565	0.004353
RS	49	4.630131	9.625134	255.586047	0.006841	0.004487
RS	50	5.017458	10.388491	246.390454	0.006595	0.004304
RS	51	5.436501	10.388491	255.957025	0.006851	0.004465
RS	52	5.889857	11.211366	245.983717	0.006584	0.004299
RS	53	6.380336	11.211366	254.687277	0.006817	0.004477
RS	54	6.910978	12.802062	230.831241	0.006179	0.004091
RS	55	7.485072	12.802062	238.789724	0.006392	0.004276
RS	56	8.106175	12.802062	246.117229	0.006588	0.004455
RS	57	8.778137	12.802062	252.663767	0.006763	0.004622
RS	58	9.505123	27.052750	124.200372	0.003324	0.002658
RS	59	10.291639	27.052750	130.694973	0.003498	0.002817
RS	60	11.142558	27.052750	137.216281	0.003673	0.002966
RS	61	12.063154	27.052750	143.708250	0.003847	0.003100
RS	62	13.059133	27.052750	150.106269	0.004018	0.003211
RS	63	14.136669	27.052750	4005.122099	0.107205	0.060325
PA	4+25*2+4+6 0.013075103 0.006367692 14.136668673 1.604761836 0.534500164 0.390743360 0.357927034 0.377007469 0.429876666 0.505495831 0.602895549 0.729949293 0.897437329 1.114941090 1.391140418 1.735651993 2.158414251 2.667218179 3.266327647 3.956207691 4.729365275 5.562986293 6.420660592 7.267584223 8.083893240 8.866229578 9.625134156 10.388491122 11.211366345 12.802062126 27.052750357
//
IT	5890
RD	4
LK	-124849.755421
QD	-1645.677983 -> -1162.752492
RI	0.0496368084
TR	0.010633	0.007284
MT	15.019267
MM	C_pi: 6.312794, n_recomb: 52635.601946
RS	0	0.000000	3.519555	121.078113	0.002300	0.000041
RS	1	0.008292	3.519555	130.800516	0.002485	0.000321
RS	2	0.017271	3.519555	141.275238	0.002684	0.000856
RS	3	0.026995	3.519555	152.555611	0.002898	0.001622
RS	4	0.037525	0.781409	737.625315	0.014014	0.007736
RS	5	0.048929	0.781409	786.774733	0.014948	0.011025
RS	6	0.061278	0.489961	1329.945960	0.025267	0.019917
RS	7	0.074651	0.489961	1399.938901	0.026597	0.024802
RS	8	0.089132	0.409883	1751.920041	0.033284	0.032229
RS	9	0.104815	0.409883	1823.202568	0.034638	0.037023
RS	10	0.121798	0.406863	1904.863376	0.036190	0.039382
RS	11	0.140189	0.406863	1968.118375	0.037391	0.043270
RS	12	0.160105	0.444961	1856.306195	0.035267	0.041114
RS	13	0.181672	0.444961	1911.458942	0.036315	0.044016
RS	14	0.205028	0.507463	1724.610676	0.032765	0.039714
RS	15	0.230321	0.507463	1773.344464	0.033691	0.041838
RS	16	0.257710	0.591190	1564.910650	0.029731	0.036775
RS	17	0.287371	0.591190	1608.605094	0.030561	0.038416
RS	18	0.319491	0.702930	1391.107805	0.026429	0.033061
RS	19	0.354275	0.702930	1431.000864	0.027187	0.034367
RS	20	0.391943	0.853411	1213.459672	0.023054	0.028992
RS	21	0.432734	0.853411	1250.478883	0.023757	0.029998
RS	22	0.476907	1.053435	1045.162580	0.019857	0.024922
RS	23	0.524743	1.053435	1079.756428	0.020514	0.025663
RS	24	0.576546	1.314343	895.258921	0.017009	0.021130
RS	25	0.632644	1.314343	927.550108	0.017622	0.021663
RS	26	0.693394	1.650041	766.553794	0.014563	0.017763
RS	27	0.759181	1.650041	796.559453	0.015133	0.018140
RS	28	0.830423	2.076652	658.583117	0.012512	0.014868
RS	29	0.907572	2.076652	686.331537	0.013039	0.015128
RS	30	0.991118	2.609665	569.867380	0.010827	0.012433
RS	31	1.081592	2.609665	595.444107	0.011313	0.012609
RS	32	1.179568	3.261387	498.375714	0.009468	0.010426
RS	33	1.285667	3.261387	521.933935	0.009916	0.010546
RS	34	1.400565	4.039097	441.746535	0.008393	0.008797
RS	35	1.524989	4.039097	463.492261	0.008806	0.008880
RS	36	1.659730	4.939172	397.947502	0.007560	0.007491
RS	37	1.805644	4.939172	418.120051	0.007944	0.007550
RS	38	1.963657	5.936563	365.649357	0.006947	0.006465
RS	39	2.134772	5.936563	384.508246	0.007305	0.006513
RS	40	2.320076	6.983351	343.759545	0.006531	0.005686
RS	41	2.520745	6.983351	361.562607	0.006869	0.005739
RS	42	2.738053	8.025787	330.813824	0.006285	0.005127
RS	43	2.973380	8.025787	347.779008	0.006607	0.005198
RS	44	3.228219	9.024907	324.954448	0.006174	0.004753
RS	45	3.504190	9.024907	341.223580	0.006483	0.004850
RS	46	3.803043	9.963960	324.254872	0.006160	0.004528
RS	47	4.126678	9.963960	339.875298	0.006457	0.004651
RS	48	4.477147	10.848177	326.831090	0.006209	0.004416
RS	49	4.856676	10.848177	341.753493	0.006493	0.004565
RS	50	5.267676	11.709901	330.594805	0.006281	0.004384
RS	51	5.712755	11.709901	344.685278	0.006549	0.004554
RS	52	6.194739	12.620544	332.929018	0.006325	0.004391
RS	53	6.716689	12.620544	346.007616	0.006574	0.004572
RS	54	7.281918	14.401735	314.987709	0.005984	0.004176
RS	55	7.894014	14.401735	327.077769	0.006214	0.004357
RS	56	8.556865	14.401735	338.449693	0.006430	0.004532
RS	57	9.274678	14.401735	348.896810	0.006629	0.004695
RS	58	10.052011	35.379545	148.341863	0.002818	0.002326
RS	59	10.893800	35.379545	157.192877	0.002986	0.002463
RS	60	11.805388	35.379545	166.270759	0.003159	0.002595
RS	61	12.792563	35.379545	175.528181	0.003335	0.002717
RS	62	13.861594	35.379545	184.907395	0.003513	0.002827
RS	63	15.019267	35.379545	6250.701393	0.118754	0.064393
PA	4+25*2+4+6 0.010632743 0.007284103 15.019266740 3.519555421 0.781408853 0.489960759 0.409882940 0.406862607 0.444961435 0.507463433 0.591190104 0.702930074 0.853411312 1.053435040 1.314342694 1.650040977 2.076651582 2.609665385 3.261387237 4.039097157 4.939171955 5.936562689 6.983350750 8.025787484 9.024906625 9.963960045 10.848176525 11.709901078 12.620544178 14.401735385 35.379544856
//
IT	5957
RD	5
LK	-123957.720160
QD	-1317.654387 -> -967.211234
RI	0.0384838453
TR	0.008777	0.008028
MT	15.913174
MM	C_pi: 7.291734, n_recomb: 66600.068231
RS	0	0.000000	7.697072	70.499268	0.001059	0.000019
RS	1	0.008391	7.697072	76.330528	0.001146	0.000151
RS	2	0.017485	7.697072	82.636481	0.001241	0.000401
RS	3	0.027343	7.697072	89.454437	0.001343	0.000757
RS	4	0.038028	1.146819	647.070014	0.009716	0.005395
RS	5	0.049609	1.146819	694.056006	0.010421	0.007658
RS	6	0.062162	0.620624	1367.553634	0.020534	0.016064
RS	7	0.075769	0.620624	1448.910141	0.021755	0.019950
RS	8	0.090517	0.477070	1985.546109	0.029813	0.028336
RS	9	0.106503	0.477070	2078.459124	0.031208	0.032518
RS	10	0.123829	0.448447	2304.955497	0.034609	0.036677
RS	11	0.142610	0.448447	2391.899169	0.035914	0.040279
RS	12	0.162967	0.471773	2353.633508	0.035340	0.039911
RS	13	0.185031	0.471773	2430.041506	0.036487	0.042767
RS	14	0.208947	0.522405	2262.506428	0.033972	0.039848
RS	15	0.234869	0.522405	2329.066250	0.034971	0.042044
RS	16	0.262967	0.594354	2105.598443	0.031616	0.037883
RS	17	0.293422	0.594354	2163.931804	0.032491	0.039602
RS	18	0.326433	0.692916	1907.124306	0.028635	0.034720
RS	19	0.362213	0.692916	1959.193520	0.029417	0.036101
RS	20	0.400996	0.827886	1685.232537	0.025304	0.030859
RS	21	0.443032	0.827886	1732.842279	0.026019	0.031962
RS	22	0.488596	1.009826	1462.093220	0.021953	0.026772
RS	23	0.537983	1.009826	1506.374531	0.022618	0.027634
RS	24	0.591514	1.250811	1254.528577	0.018837	0.022824
RS	25	0.649536	1.250811	1295.964181	0.019459	0.023485
RS	26	0.712427	1.566772	1070.304153	0.016071	0.019218
RS	27	0.780595	1.566772	1109.021865	0.016652	0.019716
RS	28	0.854482	1.977568	911.790663	0.013691	0.016046
RS	29	0.934569	1.977568	947.787726	0.014231	0.016412
RS	30	1.021376	2.504336	779.110570	0.011698	0.013336
RS	31	1.115466	2.504336	812.388757	0.012198	0.013600
RS	32	1.217451	3.166371	670.870872	0.010073	0.011082
RS	33	1.327994	3.166371	701.513810	0.010533	0.011273
RS	34	1.447811	3.977982	584.561777	0.008777	0.009250
RS	35	1.577682	3.977982	612.754283	0.009201	0.009394
RS	36	1.718450	4.941009	517.587852	0.007772	0.007797
RS	37	1.871029	4.941009	543.600730	0.008162	0.007911
RS	38	2.036411	6.031896	467.956830	0.007026	0.006677
RS	39	2.215669	6.031896	492.124400	0.007389	0.006775
RS	40	2.409968	7.197062	433.872938	0.006515	0.005845
RS	41	2.620570	7.197062	456.555741	0.006855	0.005939
RS	42	2.848843	8.369605	413.082289	0.006202	0.005257
RS	43	3.096269	8.369605	434.607608	0.006526	0.005358
RS	44	3.364456	9.494015	402.917708	0.006050	0.004867
RS	45	3.655145	9.494015	423.522036	0.006359	0.004984
RS	46	3.970225	10.539519	400.697214	0.006016	0.004635
RS	47	4.311742	10.539519	420.492064	0.006314	0.004771
RS	48	4.681915	11.504027	403.812379	0.006063	0.004523
RS	49	5.083147	11.504027	422.772234	0.006348	0.004679
RS	50	5.518046	12.421814	409.342114	0.006146	0.004493
RS	51	5.989435	12.421814	427.313025	0.006416	0.004664
RS	52	6.500376	13.377138	413.563800	0.006210	0.004497
RS	53	7.054188	13.377138	430.311789	0.006461	0.004674
RS	54	7.654469	15.270855	392.042108	0.005887	0.004262
RS	55	8.305117	15.270855	407.561171	0.006120	0.004435
RS	56	9.010359	15.270855	422.210087	0.006339	0.004600
RS	57	9.774775	15.270855	435.724259	0.006542	0.004751
RS	58	10.603330	43.646120	159.688205	0.002398	0.002021
RS	59	11.501406	43.646120	170.025308	0.002553	0.002140
RS	60	12.474836	43.646120	180.758087	0.002714	0.002257
RS	61	13.529942	43.646120	191.853273	0.002881	0.002369
RS	62	14.673579	43.646120	203.267062	0.003052	0.002474
RS	63	15.913174	43.646120	8237.199949	0.123682	0.068406
PA	4+25*2+4+6 0.008777070 0.008028219 15.913174200 7.697072316 1.146818632 0.620623612 0.477069944 0.448447276 0.471773458 0.522405055 0.594354306 0.692916142 0.827886112 1.009825890 1.250811334 1.566772270 1.977567724 2.504335625 3.166370644 3.977981591 4.941008996 6.031896069 7.197061758 8.369604598 9.494014984 10.539518764 11.504027224 12.421813695 13.377138205 15.270855234 43.646119924
//
IT	4648
RD	6
LK	-123299.709763
QD	-1067.854445 -> -800.467846
RI	0.0309006965
TR	0.007343	0.008622
MT	16.827649
MM	C_pi: 8.144799, n_recomb: 79444.081551
RS	0	0.000000	16.707173	38.974674	0.000491	0.000009
RS	1	0.008486	16.707173	42.261378	0.000532	0.000071
RS	2	0.017693	16.707173	45.823336	0.000577	0.000190
RS	3	0.027680	16.707173	49.683262	0.000625	0.000357
RS	4	0.038515	1.679435	534.177546	0.006724	0.003776
RS	5	0.050270	1.679435	575.326760	0.007242	0.005343
RS	6	0.063022	0.787941	1313.792203	0.016537	0.012945
RS	7	0.076857	0.787941	1399.524308	0.017616	0.016039
RS	8	0.091865	0.559196	2088.642922	0.026291	0.024752
RS	9	0.108147	0.559196	2198.321992	0.027671	0.028384
RS	10	0.125811	0.499865	2576.535503	0.032432	0.033792
RS	11	0.144974	0.499865	2685.945454	0.033809	0.037106
RS	12	0.165763	0.507484	2749.577239	0.034610	0.038232
RS	13	0.188316	0.507484	2848.204764	0.035852	0.040993
RS	14	0.212783	0.546846	2732.381405	0.034394	0.039376
RS	15	0.239327	0.546846	2818.385416	0.035476	0.041585
RS	16	0.268123	0.608534	2608.717988	0.032837	0.038397
RS	17	0.299363	0.608534	2683.057817	0.033773	0.040153
RS	18	0.333253	0.696165	2410.324886	0.030340	0.035901
RS	19	0.370020	0.696165	2475.260449	0.031157	0.037317
RS	20	0.409907	0.818314	2162.383072	0.027219	0.032402
RS	21	0.453179	0.818314	2220.551154	0.027951	0.033551
RS	22	0.500123	0.984716	1895.994473	0.023866	0.028440
RS	23	0.551050	0.984716	1949.419595	0.024538	0.029364
RS	24	0.606300	1.207254	1636.527078	0.020600	0.024446
RS	25	0.666238	1.207254	1686.340664	0.021227	0.025179
RS	26	0.731263	1.502553	1398.014897	0.017597	0.020681
RS	27	0.801805	1.502553	1444.694000	0.018185	0.021253
RS	28	0.878335	1.892482	1187.132374	0.014943	0.017283
RS	29	0.961358	1.892482	1230.779126	0.015492	0.017721
RS	30	1.051427	2.401903	1006.992892	0.012675	0.014329
RS	31	1.149140	2.401903	1047.559214	0.013186	0.014656
RS	32	1.255144	3.055465	857.967970	0.010800	0.011842
RS	33	1.370145	3.055465	895.434425	0.011271	0.012087
RS	34	1.494905	3.873632	738.154850	0.009292	0.009811
RS	35	1.630252	3.873632	772.626753	0.009725	0.010000
RS	36	1.777084	4.863938	644.777463	0.008116	0.008202
RS	37	1.936378	4.863938	676.502513	0.008515	0.008356
RS	38	2.109189	6.005987	575.285415	0.007241	0.006973
RS	39	2.296666	6.005987	604.632506	0.007611	0.007106
RS	40	2.500052	7.244119	527.091689	0.006635	0.006071
RS	41	2.720698	7.244119	554.497829	0.006980	0.006195
RS	42	2.960068	8.502774	496.993300	0.006256	0.005440
RS	43	3.219752	8.502774	522.878897	0.006582	0.005564
RS	44	3.501473	9.713389	481.368873	0.006059	0.005025
RS	45	3.807102	9.713389	506.054814	0.006370	0.005158
RS	46	4.138667	10.832483	476.679590	0.006000	0.004778
RS	47	4.498369	10.832483	500.333906	0.006298	0.004924
RS	48	4.888597	11.850220	479.514186	0.006036	0.004658
RS	49	5.311940	11.850220	502.127665	0.006321	0.004818
RS	50	5.771208	12.801111	486.042744	0.006118	0.004622
RS	51	6.269452	12.801111	507.433756	0.006387	0.004792
RS	52	6.809977	13.779214	491.351251	0.006185	0.004616
RS	53	7.396372	13.779214	511.227889	0.006435	0.004788
RS	54	8.032530	15.743191	465.342142	0.005857	0.004354
RS	55	8.722674	15.743191	483.731217	0.006089	0.004519
RS	56	9.471385	15.743191	501.023834	0.006307	0.004674
RS	57	10.283633	15.743191	516.893034	0.006506	0.004814
RS	58	11.164810	52.205761	163.536231	0.002059	0.001759
RS	59	12.120766	52.205761	174.772132	0.002200	0.001864
RS	60	13.157847	52.205761	186.538854	0.002348	0.001969
RS	61	14.282936	52.205761	198.818313	0.002503	0.002073
RS	62	15.503502	52.205761	211.582669	0.002663	0.002173
RS	63	16.827649	52.205761	9991.557001	0.125768	0.071951
PA	4+25*2+4+6 0.007343403 0.008622137 16.827648736 16.707172931 1.679435444 0.787941021 0.559195551 0.499864862 0.507483692 0.546846459 0.608533886 0.696165376 0.818314199 0.984716418 1.207253808 1.502553457 1.892481896 2.401902944 3.055465113 3.873632110 4.863937670 6.005986970 7.244118963 8.502774233 9.713389154 10.832483083 11.850220137 12.801110599 13.779214225 15.743190714 52.205761262
//
IT	5093
RD	7
LK	-122794.933566
QD	-872.400280 -> -664.957686
RI	0.0256336192
TR	0.006226	0.009096
MT	17.748135
MM	C_pi: 8.918285, n_recomb: 91293.119477
RS	0	0.000000	35.871532	20.976543	0.000230	0.000004
RS	1	0.008577	35.871532	22.771040	0.000249	0.000034
RS	2	0.017891	35.871532	24.718609	0.000271	0.000091
RS	3	0.028003	35.871532	26.832228	0.000294	0.000170
RS	4	0.038982	2.444325	426.466438	0.004671	0.002663
RS	5	0.050903	2.444325	460.723264	0.005047	0.003757
RS	6	0.063847	0.997971	1213.508447	0.013292	0.010470
RS	7	0.077900	0.997971	1298.475445	0.014223	0.012946
RS	8	0.093160	0.656395	2100.695092	0.023010	0.021608
RS	9	0.109728	0.656395	2221.808097	0.024337	0.024760
RS	10	0.127717	0.559924	2741.583478	0.030031	0.030987
RS	11	0.147249	0.559924	2870.685408	0.031445	0.034028
RS	12	0.168457	0.550173	3048.539883	0.033393	0.036341
RS	13	0.191484	0.550173	3169.043000	0.034713	0.038991
RS	14	0.216486	0.578236	3126.461677	0.034246	0.038519
RS	15	0.243632	0.578236	3232.901545	0.035412	0.040717
RS	16	0.273107	0.630544	3059.791864	0.033516	0.038466
RS	17	0.305110	0.630544	3151.503757	0.034521	0.040243
RS	18	0.339858	0.708884	2883.647207	0.031587	0.036673
RS	19	0.377586	0.708884	2962.530893	0.032451	0.038111
RS	20	0.418551	0.820500	2628.185669	0.028788	0.033622
RS	21	0.463029	0.820500	2697.392920	0.029547	0.034795
RS	22	0.511323	0.974087	2332.295773	0.025547	0.029883
RS	23	0.563758	0.974087	2394.744662	0.026231	0.030839
RS	24	0.620692	1.180901	2029.685552	0.022233	0.025933
RS	25	0.682509	1.180901	2087.348434	0.022864	0.026707
RS	26	0.749628	1.457568	1741.184764	0.019072	0.022079
RS	27	0.822504	1.457568	1795.132975	0.019663	0.022699
RS	28	0.901631	1.826900	1478.764100	0.016198	0.018510
RS	29	0.987546	1.826900	1529.403466	0.016753	0.018996
RS	30	1.080829	2.316070	1249.739649	0.013689	0.015344
RS	31	1.182114	2.316070	1297.077448	0.014208	0.015718
RS	32	1.292086	2.953597	1057.379090	0.011582	0.012645
RS	33	1.411492	2.953597	1101.310056	0.012063	0.012932
RS	34	1.541139	3.764964	901.249151	0.009872	0.010424
RS	35	1.681907	3.764964	941.764747	0.010316	0.010649
RS	36	1.834748	4.762909	778.921693	0.008532	0.008661
RS	37	2.000700	4.762909	816.197049	0.008940	0.008846
RS	38	2.180886	5.930822	687.504192	0.007531	0.007317
RS	39	2.376528	5.930822	721.898877	0.007907	0.007477
RS	40	2.588950	7.212899	623.630926	0.006831	0.006337
RS	41	2.819593	7.212899	655.626691	0.007182	0.006484
RS	42	3.070019	8.527944	583.048020	0.006387	0.005656
RS	43	3.341926	8.527944	613.137221	0.006716	0.005799
RS	44	3.637154	9.797251	561.062322	0.006146	0.005210
RS	45	3.957706	9.797251	589.635440	0.006459	0.005356
RS	46	4.305753	10.966430	553.180444	0.006059	0.004944
RS	47	4.683654	10.966430	580.449638	0.006358	0.005099
RS	48	5.093969	12.018196	555.112875	0.006081	0.004813
RS	49	5.539478	12.018196	581.072670	0.006365	0.004976
RS	50	6.023200	12.986210	562.049373	0.006157	0.004767
RS	51	6.548414	12.986210	586.477623	0.006424	0.004936
RS	52	7.118677	13.971636	567.813117	0.006220	0.004749
RS	53	7.737854	13.971636	590.351541	0.006467	0.004916
RS	54	8.410141	15.972919	536.624659	0.005878	0.004456
RS	55	9.140092	15.972919	557.392934	0.006106	0.004615
RS	56	9.932655	15.972919	576.761656	0.006318	0.004762
RS	57	10.793199	15.972919	594.336676	0.006510	0.004892
RS	58	11.727556	61.105028	163.135342	0.001787	0.001539
RS	59	12.742057	61.105028	174.881396	0.001916	0.001635
RS	60	13.843575	61.105028	187.263679	0.002051	0.001731
RS	61	15.039576	61.105028	200.278597	0.002194	0.001827
RS	62	16.338163	61.105028	213.914020	0.002343	0.001922
RS	63	17.748135	61.105028	11555.038437	0.126571	0.074922
PA	4+25*2+4+6 0.006225586 0.009096427 17.748135449 35.871532366 2.444324804 0.997970508 0.656395199 0.559924384 0.550172633 0.578236091 0.630544270 0.708883664 0.820500115 0.974086759 1.180901086 1.457567530 1.826900465 2.316070487 2.953597433 3.764964009 4.762908691 5.930821634 7.212899315 8.527944188 9.797250802 10.966430432 12.018196275 12.986209666 13.971636170 15.972918979 61.105028412
//
IT	5170
RD	8
LK	-122401.875246
QD	-718.694773 -> -555.605957
RI	0.0218563894
TR	0.005347	0.009480
MT	18.655340
MM	C_pi: 9.619989, n_recomb: 102134.029983
RS	0	0.000000	75.884877	11.150604	0.000109	0.000002
RS	1	0.008663	75.884877	12.115647	0.000119	0.000017
RS	2	0.018076	75.884877	13.164124	0.000129	0.000044
RS	3	0.028305	75.884877	14.303233	0.000140	0.000083
RS	4	0.039420	3.523904	334.114070	0.003271	0.001899
RS	5	0.051498	3.523904	361.783793	0.003542	0.002671
RS	6	0.064622	1.256560	1094.279746	0.010714	0.008530
RS	7	0.078883	1.256560	1175.163547	0.011506	0.010525
RS	8	0.094380	0.768632	2052.336774	0.020095	0.018922
RS	9	0.111219	0.768632	2179.923130	0.021344	0.021662
RS	10	0.129516	0.627597	2822.006653	0.027630	0.028394
RS	11	0.149399	0.627597	2967.088893	0.029051	0.031178
RS	12	0.171004	0.598364	3259.757099	0.031916	0.034413
RS	13	0.194481	0.598364	3400.512061	0.033295	0.036941
RS	14	0.219992	0.614683	3443.087431	0.033711	0.037444
RS	15	0.247712	0.614683	3569.945362	0.034954	0.039613
RS	16	0.277834	0.658015	3449.700617	0.033776	0.038221
RS	17	0.310566	0.658015	3559.608746	0.034852	0.040010
RS	18	0.346133	0.728133	3313.751217	0.032445	0.037114
RS	19	0.384781	0.728133	3407.557121	0.033364	0.038571
RS	20	0.426777	0.830907	3067.728526	0.030036	0.034550
RS	21	0.472411	0.830907	3148.624202	0.030828	0.035740
RS	22	0.521999	0.973913	2756.505273	0.026989	0.031095
RS	23	0.575882	0.973913	2828.112757	0.027690	0.032070
RS	24	0.634433	1.167598	2421.201554	0.023706	0.027256
RS	25	0.698057	1.167598	2486.382918	0.024344	0.028053
RS	26	0.767192	1.428223	2089.305834	0.020457	0.023376
RS	27	0.842316	1.428223	2149.907525	0.021050	0.024023
RS	28	0.923948	1.778926	1778.527531	0.017414	0.019683
RS	29	1.012651	1.778926	1835.464718	0.017971	0.020200
RS	30	1.109039	2.248240	1501.249484	0.014699	0.016340
RS	31	1.213777	2.248240	1554.734129	0.015222	0.016748
RS	32	1.327589	2.867383	1264.639001	0.012382	0.013450
RS	33	1.451260	2.867383	1314.543892	0.012871	0.013769
RS	34	1.585644	3.665769	1070.595801	0.010482	0.011052
RS	35	1.731670	3.665769	1116.795092	0.010935	0.011307
RS	36	1.890346	4.660598	917.643892	0.008985	0.009141
RS	37	2.062768	4.660598	960.204145	0.009401	0.009352
RS	38	2.250127	5.839015	802.855093	0.007861	0.007684
RS	39	2.453716	5.839015	842.085160	0.008245	0.007866
RS	40	2.674942	7.146089	722.171475	0.007071	0.006624
RS	41	2.915333	7.146089	758.563821	0.007427	0.006789
RS	42	3.176549	8.496852	670.256522	0.006563	0.005890
RS	43	3.460393	8.496852	704.351003	0.006896	0.006047
RS	44	3.768827	9.804651	641.267608	0.006279	0.005410
RS	45	4.103980	9.804651	673.506252	0.006594	0.005568
RS	46	4.468168	11.005817	629.684941	0.006165	0.005124
RS	47	4.863904	11.005817	660.308466	0.006465	0.005286
RS	48	5.293923	12.076233	630.278692	0.006171	0.004980
RS	49	5.761194	12.076233	659.269460	0.006455	0.005146
RS	50	6.268944	13.047941	637.207198	0.006239	0.004924
RS	51	6.820680	13.047941	664.286252	0.006504	0.005092
RS	52	7.420213	14.027026	642.975544	0.006295	0.004893
RS	53	8.071682	14.027026	667.706348	0.006538	0.005056
RS	54	8.779588	16.034544	606.254030	0.005936	0.004571
RS	55	9.548819	16.034544	628.906187	0.006158	0.004723
RS	56	10.384688	16.034544	649.778936	0.006362	0.004862
RS	57	11.292968	16.034544	668.407312	0.006544	0.004983
RS	58	12.279931	70.208963	160.342817	0.001570	0.001359
RS	59	13.352393	70.208963	172.335939	0.001687	0.001446
RS	60	14.517763	70.208963	185.045330	0.001812	0.001535
RS	61	15.784087	70.208963	198.480366	0.001943	0.001625
RS	62	17.160112	70.208963	212.643278	0.002082	0.001716
RS	63	18.655340	70.208963	12941.545809	0.126711	0.077344
PA	4+25*2+4+6 0.005346671 0.009479970 18.655340495 75.884876614 3.523903768 1.256559854 0.768631582 0.627597435 0.598363948 0.614682729 0.658015005 0.728133176 0.830907230 0.973912579 1.167598470 1.428222991 1.778926243 2.248240051 2.867383145 3.665769470 4.660597608 5.839015097 7.146089389 8.496852183 9.804650764 11.005816778 12.076233451 13.047940777 14.027025662 16.034543929 70.208963115
//
IT	4765
RD	9
LK	-122091.617611
QD	-596.590747 -> -466.391504
RI	0.0190466614
TR	0.004648	0.009796
MT	19.534364
MM	C_pi: 10.245656, n_recomb: 111912.632884
RS	0	0.000000	157.663450	5.908649	0.000053	0.000001
RS	1	0.008742	157.663450	6.425095	0.000057	0.000008
RS	2	0.018248	157.663450	6.986673	0.000062	0.000022
RS	3	0.028585	157.663450	7.597326	0.000068	0.000041
RS	4	0.039826	5.017474	259.289146	0.002317	0.001373
RS	5	0.052050	5.017474	281.257628	0.002513	0.001925
RS	6	0.065342	1.568720	972.514044	0.008690	0.007019
RS	7	0.079796	1.568720	1047.487527	0.009360	0.008638
RS	8	0.095513	0.895465	1966.808649	0.017575	0.016665
RS	9	0.112605	0.895465	2096.749964	0.018736	0.019052
RS	10	0.131191	0.701889	2838.003268	0.025359	0.026067
RS	11	0.151402	0.701889	2995.060558	0.026762	0.028613
RS	12	0.173379	0.650861	3395.200654	0.030338	0.032547
RS	13	0.197278	0.650861	3553.663527	0.031754	0.034949
RS	14	0.223265	0.654770	3685.470964	0.032932	0.036265
RS	15	0.251525	0.654770	3831.735637	0.034239	0.038394
RS	16	0.282255	0.689240	3774.523440	0.033727	0.037765
RS	17	0.315672	0.689240	3902.695710	0.034873	0.039558
RS	18	0.352010	0.751820	3691.793739	0.032988	0.037299
RS	19	0.391524	0.751820	3801.085413	0.033965	0.038772
RS	20	0.434493	0.846967	3469.391151	0.031001	0.035226
RS	21	0.481218	0.846967	3562.522673	0.031833	0.036430
RS	22	0.532028	0.981115	3156.100308	0.028201	0.032090
RS	23	0.587279	0.981115	3237.086138	0.028925	0.033078
RS	24	0.647361	1.163837	2799.069062	0.025011	0.028409
RS	25	0.712694	1.163837	2871.574524	0.025659	0.029220
RS	26	0.783740	1.410869	2431.759409	0.021729	0.024551
RS	27	0.860996	1.410869	2498.491084	0.022325	0.025214
RS	28	0.945006	1.745310	2077.610815	0.018565	0.020778
RS	29	1.036359	1.745310	2140.160411	0.019123	0.021315
RS	30	1.135699	2.196447	1754.528572	0.015678	0.017292
RS	31	1.243723	2.196447	1813.472444	0.016204	0.017722
RS	32	1.361191	2.797354	1474.340178	0.013174	0.014234
RS	33	1.488927	2.797354	1529.624665	0.013668	0.014577
RS	34	1.627831	3.580444	1242.061289	0.011098	0.011673
RS	35	1.778877	3.580444	1293.469235	0.011558	0.011951
RS	36	1.943127	4.566619	1057.771061	0.009452	0.009622
RS	37	2.121736	4.566619	1105.242388	0.009876	0.009854
RS	38	2.315959	5.746433	918.867323	0.008211	0.008056
RS	39	2.527161	5.746433	962.626301	0.008602	0.008256
RS	40	2.756825	7.066186	820.751349	0.007334	0.006917
RS	41	3.006568	7.066186	861.268669	0.007696	0.007098
RS	42	3.278142	8.438314	757.022655	0.006764	0.006130
RS	43	3.573457	8.438314	794.860126	0.007103	0.006301
RS	44	3.894589	9.769774	720.659411	0.006439	0.005617
RS	45	4.243794	9.769774	756.290759	0.006758	0.005784
RS	46	4.623526	10.988950	705.077565	0.006300	0.005311
RS	47	5.036453	10.988950	738.754566	0.006601	0.005479
RS	48	5.485479	12.065465	704.074478	0.006291	0.005154
RS	49	5.973759	12.065465	735.749400	0.006574	0.005323
RS	50	6.504723	13.029307	710.744651	0.006351	0.005089
RS	51	7.082105	13.029307	740.062963	0.006613	0.005256
RS	52	7.709960	13.989717	716.243186	0.006400	0.005047
RS	53	8.392703	13.989717	742.675208	0.006636	0.005204
RS	54	9.135130	15.974356	673.993798	0.006022	0.004696
RS	55	9.942460	15.974356	698.008946	0.006237	0.004843
RS	56	10.820366	15.974356	719.791273	0.006432	0.004974
RS	57	11.775018	15.974356	738.803468	0.006602	0.005085
RS	58	12.813126	79.312630	156.282067	0.001396	0.001211
RS	59	13.941984	79.312630	168.345190	0.001504	0.001291
RS	60	15.169526	79.312630	181.183690	0.001619	0.001374
RS	61	16.504380	79.312630	194.818090	0.001741	0.001459
RS	62	17.955925	79.312630	209.263157	0.001870	0.001545
RS	63	19.534364	79.312630	14151.881575	0.126455	0.079289
PA	4+25*2+4+6 0.004647860 0.009796041 19.534364107 157.663449505 5.017473623 1.568720145 0.895464927 0.701888573 0.650860944 0.654769917 0.689240371 0.751820267 0.846967103 0.981114923 1.163837038 1.410868990 1.745309773 2.196447442 2.797354062 3.580443813 4.566619035 5.746432905 7.066186430 8.438314451 9.769773610 10.988949763 12.065465249 13.029306657 13.989716612 15.974355669 79.312630444
//
IT	4940
RD	10
LK	-121842.837237
QD	-498.181815 -> -392.466653
RI	0.0168816505
TR	0.004084	0.010062
MT	20.377075
MM	C_pi: 10.791236, n_recomb: 120596.959222
RS	0	0.000000	320.926215	3.141761	0.000026	0.000001
RS	1	0.008815	320.926215	3.418751	0.000028	0.000004
RS	2	0.018406	320.926215	3.720169	0.000031	0.000011
RS	3	0.028843	320.926215	4.048168	0.000034	0.000021
RS	4	0.040200	7.039883	200.642122	0.001664	0.001009
RS	5	0.052558	7.039883	217.942100	0.001807	0.001410
RS	6	0.066005	1.938078	857.431485	0.007110	0.005841
RS	7	0.080637	1.938078	925.755570	0.007676	0.007168
RS	8	0.096560	1.036074	1861.180630	0.015433	0.014782
RS	9	0.113885	1.036074	1990.367025	0.016504	0.016870
RS	10	0.132738	0.781807	2807.444814	0.023280	0.024014
RS	11	0.153253	0.781807	2972.684778	0.024650	0.026340
RS	12	0.175576	0.706681	3468.209654	0.028759	0.030796
RS	13	0.199867	0.706681	3641.375972	0.030195	0.033072
RS	14	0.226299	0.697450	3860.569190	0.032012	0.035057
RS	15	0.255060	0.697450	4024.486140	0.033371	0.037137
RS	16	0.286357	0.723018	4035.191241	0.033460	0.037173
RS	17	0.320412	0.723018	4180.981165	0.034669	0.038965
RS	18	0.357470	0.778498	4013.883656	0.033283	0.037292
RS	19	0.397793	0.778498	4138.717469	0.034319	0.038778
RS	20	0.441671	0.866899	3825.957343	0.031725	0.035694
RS	21	0.489417	0.866899	3931.624588	0.032601	0.036913
RS	22	0.541371	0.993506	3522.075388	0.029205	0.032893
RS	23	0.597905	0.993506	3612.624133	0.029956	0.033890
RS	24	0.659422	1.167023	3153.767171	0.026151	0.029401
RS	25	0.726361	1.167023	3233.484819	0.026812	0.030219
RS	26	0.799201	1.402589	2759.532008	0.022882	0.025602
RS	27	0.878461	1.402589	2831.973460	0.023483	0.026273
RS	28	0.964707	1.723083	2368.107773	0.019637	0.021784
RS	29	1.058556	1.723083	2435.646932	0.020197	0.022333
RS	30	1.160677	2.158174	2003.026796	0.016609	0.018185
RS	31	1.271799	2.158174	2066.746030	0.017138	0.018630
RS	32	1.392717	2.742201	1681.258805	0.013941	0.014981
RS	33	1.524292	2.742201	1741.285900	0.014439	0.015342
RS	34	1.667465	3.509847	1411.569186	0.011705	0.012272
RS	35	1.823259	3.509847	1467.643606	0.012170	0.012568
RS	36	1.992785	4.485051	1196.135102	0.009918	0.010092
RS	37	2.177253	4.485051	1248.070225	0.010349	0.010341
RS	38	2.377982	5.661278	1033.060094	0.008566	0.008422
RS	39	2.596404	5.661278	1080.972336	0.008964	0.008639
RS	40	2.834078	6.986126	917.385552	0.007607	0.007209
RS	41	3.092703	6.986126	961.696000	0.007974	0.007403
RS	42	3.374124	8.370052	841.718897	0.006980	0.006371
RS	43	3.680351	8.370052	882.987222	0.007322	0.006553
RS	44	4.013570	9.714681	797.871123	0.006616	0.005825
RS	45	4.376161	9.714681	836.582952	0.006937	0.006001
RS	46	4.770712	10.941452	778.191279	0.006453	0.005500
RS	47	5.200041	10.941452	814.591480	0.006755	0.005673
RS	48	5.667214	12.014299	775.494696	0.006430	0.005332
RS	49	6.175565	12.014299	809.486665	0.006712	0.005503
RS	50	6.728725	12.960838	781.807954	0.006483	0.005259
RS	51	7.330643	12.960838	812.941343	0.006741	0.005424
RS	52	7.985618	13.892113	786.926362	0.006525	0.005207
RS	53	8.698325	13.892113	814.560690	0.006754	0.005360
RS	54	9.473854	15.828434	739.476628	0.006132	0.004832
RS	55	10.317742	15.828434	764.318669	0.006338	0.004973
RS	56	11.236014	15.828434	786.407542	0.006521	0.005096
RS	57	12.235228	15.828434	805.134523	0.006676	0.005195
RS	58	13.322517	88.206919	151.674920	0.001258	0.001091
RS	59	14.505646	88.206919	163.694378	0.001357	0.001165
RS	60	15.793061	88.206919	176.531792	0.001464	0.001243
RS	61	17.193956	88.206919	190.217000	0.001577	0.001323
RS	62	18.718332	88.206919	204.775387	0.001698	0.001405
RS	63	20.377075	88.206919	15186.732608	0.125930	0.080842
PA	4+25*2+4+6 0.004084284 0.010061690 20.377075296 320.926214680 7.039883328 1.938078342 1.036074114 0.781807204 0.706680716 0.697450203 0.723018096 0.778498272 0.866899475 0.993505922 1.167023345 1.402588725 1.723083445 2.158174213 2.742201361 3.509847428 4.485050803 5.661278421 6.986125636 8.370052349 9.714681112 10.941452330 12.014298612 12.960837860 13.892112557 15.828433613 88.206918997
//
IT	5543
RD	11
LK	-121639.939550
QD	-417.647799 -> -330.342689
RI	0.0151611944
TR	0.003622	0.010289
MT	21.180323
MM	C_pi: 11.256368, n_recomb: 128196.270895
RS	0	0.000000	638.821985	1.684673	0.000013	0.000000
RS	1	0.008881	638.821985	1.834349	0.000014	0.000002
RS	2	0.018551	638.821985	1.997330	0.000016	0.000006
RS	3	0.029079	638.821985	2.174798	0.000017	0.000011
RS	4	0.040543	9.718083	155.565802	0.001213	0.000754
RS	5	0.053024	9.718083	169.165863	0.001320	0.001050
RS	6	0.066614	2.366696	753.483825	0.005878	0.004921
RS	7	0.081411	2.366696	815.126017	0.006358	0.006018
RS	8	0.097522	1.189299	1747.381324	0.013631	0.013215
RS	9	0.115064	1.189299	1873.661572	0.014616	0.015050
RS	10	0.134164	0.866412	2745.115346	0.021413	0.022216
RS	11	0.154960	0.866412	2915.251253	0.022741	0.024343
RS	12	0.177603	0.765038	3491.853804	0.027238	0.029181
RS	13	0.202257	0.765038	3676.648410	0.028680	0.031333
RS	14	0.229100	0.741964	3977.404816	0.031026	0.033862
RS	15	0.258328	0.741964	4156.786897	0.032425	0.035888
RS	16	0.290151	0.758520	4236.150911	0.033044	0.036500
RS	17	0.324800	0.758520	4398.368257	0.034310	0.038285
RS	18	0.362527	0.807189	4280.304644	0.033389	0.037142
RS	19	0.403603	0.807189	4420.270626	0.034480	0.038641
RS	20	0.448328	0.889488	4134.456823	0.032251	0.035995
RS	21	0.497025	0.889488	4252.669540	0.033173	0.037228
RS	22	0.550047	1.009574	3849.220831	0.030026	0.033529
RS	23	0.607778	1.009574	3949.416642	0.030808	0.034537
RS	24	0.670635	1.175297	3478.949423	0.027138	0.030245
RS	25	0.739075	1.175297	3565.805308	0.027815	0.031069
RS	26	0.813593	1.401194	3066.044578	0.023917	0.026533
RS	27	0.894729	1.401194	3143.877049	0.024524	0.027209
RS	28	0.983071	1.709844	2643.890943	0.020624	0.022700
RS	29	1.079259	1.709844	2715.895661	0.021185	0.023255
RS	30	1.183988	2.131074	2241.455592	0.017485	0.019014
RS	31	1.298019	2.131074	2309.327340	0.018014	0.019468
RS	32	1.422177	2.700108	1881.064595	0.014673	0.015685
RS	33	1.557361	2.700108	1945.216038	0.015174	0.016058
RS	34	1.704551	3.453374	1575.682043	0.012291	0.012844
RS	35	1.864813	3.453374	1635.869259	0.012761	0.013154
RS	36	2.039308	4.417256	1330.056514	0.010375	0.010544
RS	37	2.229299	4.417256	1385.981262	0.010811	0.010807
RS	38	2.436164	5.587690	1143.336095	0.008919	0.008778
RS	39	2.661400	5.587690	1194.994916	0.009322	0.009007
RS	40	2.906640	6.913398	1010.409575	0.007882	0.007493
RS	41	3.173659	6.913398	1058.152834	0.008254	0.007700
RS	42	3.464392	8.303177	922.992425	0.007200	0.006608
RS	43	3.780945	8.303177	967.356986	0.007546	0.006800
RS	44	4.125611	9.653978	871.777180	0.006800	0.006032
RS	45	4.500887	9.653978	913.242488	0.007124	0.006215
RS	46	4.909491	10.881068	848.069256	0.006615	0.005688
RS	47	5.354383	10.881068	886.856189	0.006918	0.005866
RS	48	5.838786	11.943092	843.723145	0.006581	0.005510
RS	49	6.366209	11.943092	879.667863	0.006862	0.005683
RS	50	6.940472	12.865170	849.711273	0.006628	0.005431
RS	51	7.565735	12.865170	882.246798	0.006882	0.005595
RS	52	8.246527	13.759072	854.484220	0.006665	0.005372
RS	53	8.987781	13.759072	882.839138	0.006887	0.005520
RS	54	9.794865	15.626330	802.424538	0.006259	0.004977
RS	55	10.673627	15.626330	827.563692	0.006455	0.005112
RS	56	11.630431	15.626330	849.371725	0.006626	0.005225
RS	57	12.672209	15.626330	867.171890	0.006764	0.005314
RS	58	13.806506	96.704374	147.001780	0.001147	0.000993
RS	59	15.041541	96.704374	158.911914	0.001240	0.001063
RS	60	16.386259	96.704374	171.670156	0.001339	0.001137
RS	61	17.850400	96.704374	185.313996	0.001446	0.001213
RS	62	19.444573	96.704374	199.877632	0.001559	0.001292
RS	63	21.180323	96.704374	16051.993234	0.125214	0.082083
PA	4+25*2+4+6 0.003622446 0.010288951 21.180322777 638.821985297 9.718082808 2.366695998 1.189299209 0.866412221 0.765038052 0.741963723 0.758519607 0.807188699 0.889488485 1.009574254 1.175297091 1.401193511 1.709843696 2.131073955 2.700107633 3.453374276 4.417255950 5.587689835 6.913397910 8.303176606 9.653978020 10.881068056 11.943091697 12.865169769 13.759072264 15.626330035 96.704374056
//
IT	5763
RD	12
LK	-121471.682507
QD	-350.804614 -> -277.574028
RI	0.0137566759
TR	0.003238	0.010486
MT	21.943365
MM	C_pi: 11.643741, n_recomb: 134751.365204
RS	0	0.000000	1243.064182	0.913569	0.000007	0.000000
RS	1	0.008942	1243.064182	0.995301	0.000007	0.000001
RS	2	0.018683	1243.064182	1.084349	0.000008	0.000003
RS	3	0.029296	1243.064182	1.181368	0.000009	0.000006
RS	4	0.040857	13.187664	121.261751	0.000900	0.000574
RS	5	0.053453	13.187664	131.982196	0.000979	0.000795
RS	6	0.067174	2.854886	662.154698	0.004914	0.004196
RS	7	0.082123	2.854886	717.487434	0.005325	0.005114
RS	8	0.098408	1.353744	1633.120177	0.012120	0.011909
RS	9	0.116149	1.353744	1755.131632	0.013025	0.013529
RS	10	0.135477	0.954827	2662.432612	0.019758	0.020646
RS	11	0.156533	0.954827	2834.782993	0.021037	0.022594
RS	12	0.179472	0.825306	3477.708760	0.025808	0.027703
RS	13	0.204462	0.825306	3671.235653	0.027245	0.029738
RS	14	0.231687	0.787751	4045.433681	0.030021	0.032707
RS	15	0.261346	0.787751	4237.920399	0.031450	0.034677
RS	16	0.293657	0.795168	4383.689028	0.032532	0.035783
RS	17	0.328858	0.795168	4560.788801	0.033846	0.037557
RS	18	0.367206	0.837218	4494.085217	0.033351	0.036889
RS	19	0.408983	0.837218	4648.401313	0.034496	0.038400
RS	20	0.454495	0.913897	4395.034108	0.032616	0.036162
RS	21	0.504077	0.913897	4525.526245	0.033584	0.037411
RS	22	0.558093	1.028253	4135.460418	0.030690	0.034025
RS	23	0.616939	1.028253	4245.254682	0.031504	0.035045
RS	24	0.681047	1.187308	3771.097591	0.027986	0.030959
RS	25	0.750888	1.187308	3865.015905	0.028683	0.031790
RS	26	0.826973	1.405026	3347.097442	0.024839	0.027354
RS	27	0.909862	1.405026	3430.082596	0.025455	0.028033
RS	28	1.000163	1.703667	2900.705630	0.021526	0.023530
RS	29	1.098538	1.703667	2976.757908	0.022091	0.024087
RS	30	1.205710	2.113096	2465.942141	0.018300	0.019778
RS	31	1.322465	2.113096	2537.433865	0.018830	0.020238
RS	32	1.449660	2.669176	2070.480381	0.015365	0.016343
RS	33	1.588229	2.669176	2138.196405	0.015868	0.016725
RS	34	1.739188	3.409717	1731.757318	0.012852	0.013384
RS	35	1.903646	3.409717	1795.532872	0.013325	0.013705
RS	36	2.082810	4.363103	1457.454448	0.010816	0.010974
RS	37	2.277994	4.363103	1516.904645	0.011257	0.011249
RS	38	2.490632	5.527303	1248.073180	0.009262	0.009119
RS	39	2.722283	5.527303	1303.072626	0.009670	0.009360
RS	40	2.974649	6.851957	1098.543870	0.008152	0.007769
RS	41	3.249580	6.851957	1149.358315	0.008529	0.007985
RS	42	3.549096	8.244279	999.813751	0.007420	0.006838
RS	43	3.875394	8.244279	1046.941128	0.007769	0.007038
RS	44	4.230869	9.596961	941.529152	0.006987	0.006234
RS	45	4.618130	9.596961	985.427469	0.007313	0.006424
RS	46	5.040020	10.819615	914.000353	0.006783	0.005874
RS	47	5.499635	10.819615	954.851419	0.007086	0.006057
RS	48	6.000348	11.865954	908.159500	0.006740	0.005689
RS	49	6.545834	11.865954	945.715256	0.007018	0.005863
RS	50	7.140097	12.758502	913.961385	0.006783	0.005606
RS	51	7.787498	12.758502	947.517737	0.007032	0.005768
RS	52	8.492789	13.609032	918.540916	0.006817	0.005541
RS	53	9.261146	13.609032	947.173437	0.007029	0.005684
RS	54	10.098209	15.391304	862.660528	0.006402	0.005131
RS	55	11.010121	15.391304	887.593080	0.006587	0.005258
RS	56	12.003575	15.391304	908.570150	0.006743	0.005362
RS	57	13.085863	15.391304	924.852595	0.006863	0.005438
RS	58	14.264928	104.642867	142.577840	0.001058	0.000915
RS	59	15.549424	104.642867	154.348543	0.001145	0.000981
RS	60	16.948777	104.642867	166.988621	0.001239	0.001051
RS	61	18.473259	104.642867	180.541782	0.001340	0.001124
RS	62	20.134059	104.642867	195.049451	0.001447	0.001199
RS	63	21.943365	104.642867	16757.977586	0.124362	0.083078
PA	4+25*2+4+6 0.003237904 0.010486306 21.943365106 1243.064182495 13.187664210 2.854886182 1.353744061 0.954826960 0.825305694 0.787750570 0.795168242 0.837218407 0.913896961 1.028252672 1.187308127 1.405025968 1.703666855 2.113095783 2.669176453 3.409717041 4.363102675 5.527303463 6.851956531 8.244278608 9.596960612 10.819615491 11.865954142 12.758501500 13.609032485 15.391303817 104.642866894
//
IT	5437
RD	13
LK	-121330.057644
QD	-294.660865 -> -232.442143
RI	0.0125838816
TR	0.002913	0.010660
MT	22.665194
MM	C_pi: 11.957469, n_recomb: 140320.555381
RS	0	0.000000	2360.887316	0.502748	0.000004	0.000000
RS	1	0.008998	2360.887316	0.548008	0.000004	0.000001
RS	2	0.018805	2360.887316	0.597346	0.000004	0.000002
RS	3	0.029494	2360.887316	0.651129	0.000005	0.000003
RS	4	0.041146	17.587296	95.242405	0.000679	0.000444
RS	5	0.053846	17.587296	103.740983	0.000739	0.000612
RS	6	0.067688	3.401123	583.235157	0.004156	0.003621
RS	7	0.082776	3.401123	632.825502	0.004510	0.004397
RS	8	0.099221	1.527792	1523.011040	0.010854	0.010816
RS	9	0.117147	1.527792	1639.982275	0.011687	0.012255
RS	10	0.136685	1.046236	2567.706794	0.018299	0.019275
RS	11	0.157981	1.046236	2740.170651	0.019528	0.021063
RS	12	0.181193	0.886958	3435.355388	0.024482	0.026358
RS	13	0.206493	0.886958	3635.020681	0.025905	0.028282
RS	14	0.234070	0.834389	4073.394780	0.029029	0.031605
RS	15	0.264129	0.834389	4276.627651	0.030478	0.033518
RS	16	0.296892	0.832540	4484.621391	0.031960	0.035047
RS	17	0.332603	0.832540	4674.860120	0.033316	0.036807
RS	18	0.371526	0.868100	4659.653124	0.033207	0.036564
RS	19	0.413953	0.868100	4827.265156	0.034402	0.038085
RS	20	0.460196	0.939517	4609.760435	0.032852	0.036225
RS	21	0.510600	0.939517	4752.027228	0.033866	0.037491
RS	22	0.565540	1.048750	4380.882633	0.031221	0.034405
RS	23	0.625423	1.048750	4500.082733	0.032070	0.035438
RS	24	0.690693	1.202030	4028.819221	0.028712	0.031561
RS	25	0.761837	1.202030	4129.688918	0.029430	0.032399
RS	26	0.839382	1.412787	3600.391067	0.025658	0.028076
RS	27	0.923904	1.412787	3688.340014	0.026285	0.028759
RS	28	1.016031	1.702968	3135.894887	0.022348	0.024279
RS	29	1.116447	1.702968	3215.667749	0.022917	0.024838
RS	30	1.225898	2.102430	2673.879790	0.019056	0.020482
RS	31	1.345197	2.102430	2748.552681	0.019588	0.020945
RS	32	1.475231	2.647527	2247.200217	0.016015	0.016956
RS	33	1.616964	2.647527	2317.995586	0.016519	0.017345
RS	34	1.771450	3.377199	1877.886809	0.013383	0.013891
RS	35	1.939836	3.377199	1944.776935	0.013860	0.014221
RS	36	2.123372	4.321489	1576.817222	0.011237	0.011381
RS	37	2.323423	4.321489	1639.360502	0.011683	0.011666
RS	38	2.541473	5.480063	1346.088259	0.009593	0.009444
RS	39	2.779143	5.480063	1404.043022	0.010006	0.009694
RS	40	3.038197	6.803206	1180.862225	0.008415	0.008032
RS	41	3.320560	6.803206	1234.402394	0.008797	0.008258
RS	42	3.628329	8.196546	1071.443867	0.007636	0.007060
RS	43	3.963790	8.196546	1121.017112	0.007989	0.007268
RS	44	4.329434	9.548746	1006.522907	0.007173	0.006430
RS	45	4.727978	9.548746	1052.553945	0.007501	0.006626
RS	46	5.162381	10.764113	975.481204	0.006952	0.006057
RS	47	5.635870	10.764113	1018.100361	0.007256	0.006243
RS	48	6.151961	11.791683	968.383982	0.006901	0.005865
RS	49	6.714489	11.791683	1007.244167	0.007178	0.006041
RS	50	7.327630	12.651370	974.218230	0.006943	0.005780
RS	51	7.995940	12.651370	1008.458921	0.007187	0.005940
RS	52	8.724382	13.454432	978.849238	0.006976	0.005713
RS	53	9.518366	13.454432	1007.369620	0.007179	0.005850
RS	54	10.383790	15.140096	920.077107	0.006557	0.005293
RS	55	11.327081	15.140096	944.340144	0.006730	0.005412
RS	56	12.355246	15.140096	963.989258	0.006870	0.005505
RS	57	13.475922	15.140096	978.230413	0.006971	0.005567
RS	58	14.697431	111.879037	138.603362	0.000988	0.000852
RS	59	16.028847	111.879037	150.229984	0.001071	0.000915
RS	60	17.480059	111.879037	162.741211	0.001160	0.000982
RS	61	19.061846	111.879037	176.185784	0.001256	0.001052
RS	62	20.785956	111.879037	190.611003	0.001358	0.001125
RS	63	22.665194	111.879037	17317.470705	0.123414	0.083885
PA	4+25*2+4+6 0.002913241 0.010660095 22.665194036 2360.887315582 17.587295956 3.401123001 1.527792460 1.046236478 0.886957504 0.834389198 0.832539957 0.868100225 0.939517340 1.048749552 1.202030360 1.412786885 1.702968215 2.102429806 2.647527399 3.377199445 4.321488724 5.480062544 6.803205633 8.196546240 9.548745901 10.764112874 11.791682727 12.651370099 13.454431583 15.140095873 111.879036613
//
IT	6644
RD	14
LK	-121209.418851
QD	-247.081351 -> -193.734355
RI	0.0115858116
TR	0.002636	0.010815
MT	23.344733
MM	C_pi: 12.202535, n_recomb: 144968.143716
RS	0	0.000000	4384.457049	0.280668	0.000002	0.000000
RS	1	0.009049	4384.457049	0.306080	0.000002	0.000000
RS	2	0.018916	4384.457049	0.333793	0.000002	0.000001
RS	3	0.029676	4384.457049	0.364018	0.000003	0.000002
RS	4	0.041410	23.046846	75.501305	0.000521	0.000349
RS	5	0.054205	23.046846	82.291239	0.000568	0.000479
RS	6	0.068158	4.001941	515.693365	0.003557	0.003162
RS	7	0.083374	4.001941	560.173741	0.003864	0.003824
RS	8	0.099967	1.709630	1419.563726	0.009792	0.009898
RS	9	0.118061	1.709630	1531.140595	0.010562	0.011183
RS	10	0.137792	1.139829	2466.859442	0.017017	0.018077
RS	11	0.159309	1.139829	2637.843443	0.018196	0.019722
RS	12	0.182773	0.949546	3372.361049	0.023263	0.025136
RS	13	0.208359	0.949546	3575.913115	0.024667	0.026957
RS	14	0.236261	0.881541	4068.916935	0.028068	0.030561
RS	15	0.266688	0.881541	4280.645191	0.029528	0.032419
RS	16	0.299868	0.870313	4545.508006	0.031355	0.034308
RS	17	0.336050	0.870313	4747.059028	0.032746	0.036053
RS	18	0.375506	0.899468	4781.927991	0.032986	0.036189
RS	19	0.418532	0.899468	4961.596978	0.034225	0.037718
RS	20	0.465451	0.965889	4781.747237	0.032985	0.036207
RS	21	0.516616	0.965889	4935.087867	0.034043	0.037489
RS	22	0.572411	1.070465	4586.885899	0.031641	0.034689
RS	23	0.633254	1.070465	4715.157416	0.032525	0.035738
RS	24	0.699603	1.218675	4252.126675	0.029331	0.032066
RS	25	0.771955	1.218675	4359.777370	0.030074	0.032914
RS	26	0.850854	1.423453	3824.971304	0.026385	0.028711
RS	27	0.936892	1.423453	3917.712550	0.027025	0.029397
RS	28	1.030716	1.706463	3347.973300	0.023095	0.024954
RS	29	1.133029	1.706463	3431.205645	0.023669	0.025515
RS	30	1.244600	2.097544	2863.619081	0.019753	0.021127
RS	31	1.366266	2.097544	2941.115769	0.020288	0.021592
RS	32	1.498941	2.633459	2409.664740	0.016622	0.017526
RS	33	1.643622	2.633459	2483.127972	0.017129	0.017919
RS	34	1.801394	3.354107	2012.736517	0.013884	0.014366
RS	35	1.973442	3.354107	2082.324198	0.014364	0.014703
RS	36	2.161057	4.290954	1687.062246	0.011637	0.011765
RS	37	2.365650	4.290954	1752.306989	0.012088	0.012058
RS	38	2.588754	5.445071	1436.530592	0.009909	0.009751
RS	39	2.832047	5.445071	1497.085236	0.010327	0.010010
RS	40	3.097354	6.767169	1256.694069	0.008669	0.008283
RS	41	3.386667	6.767169	1312.639081	0.009055	0.008517
RS	42	3.702158	8.161199	1137.346327	0.007845	0.007272
RS	43	4.046197	8.161199	1189.072315	0.008202	0.007488
RS	44	4.421367	9.511899	1066.319424	0.007356	0.006619
RS	45	4.830483	9.511899	1114.209504	0.007686	0.006821
RS	46	5.276619	10.718524	1032.142968	0.007120	0.006234
RS	47	5.763123	10.718524	1076.266604	0.007424	0.006424
RS	48	6.293649	11.725638	1024.082570	0.007064	0.006039
RS	49	6.872180	11.725638	1063.981622	0.007339	0.006215
RS	50	7.503058	12.550553	1030.221648	0.007107	0.005954
RS	51	8.191023	12.550553	1064.861894	0.007345	0.006111
RS	52	8.941237	13.303640	1035.216672	0.007141	0.005887
RS	53	9.759335	13.303640	1063.297131	0.007335	0.006017
RS	54	10.651459	14.884801	974.571086	0.006723	0.005461
RS	55	11.624306	14.884801	997.753536	0.006883	0.005571
RS	56	12.685182	14.884801	1015.642594	0.007006	0.005653
RS	57	13.842052	14.884801	1027.398287	0.007087	0.005700
RS	58	15.103601	118.291696	135.197709	0.000933	0.000802
RS	59	16.479301	118.291696	146.693178	0.001012	0.000863
RS	60	17.979482	118.291696	159.084654	0.001097	0.000927
RS	61	19.615408	118.291696	172.424929	0.001189	0.000995
RS	62	21.399360	118.291696	186.766055	0.001288	0.001067
RS	63	23.344733	118.291696	17743.761547	0.122398	0.084545
PA	4+25*2+4+6 0.002636136 0.010814821 23.344733116 4384.457049286 23.046845640 4.001941271 1.709630297 1.139829192 0.949546281 0.881541304 0.870312975 0.899468370 0.965888559 1.070465146 1.218674723 1.423453090 1.706463229 2.097543540 2.633458774 3.354106679 4.290953550 5.445070556 6.767169423 8.161198509 9.511899155 10.718523975 11.725638346 12.550552563 13.303639957 14.884801245 118.291696115
//
IT	7327
RD	15
LK	-121105.828101
QD	-206.548092 -> -160.593694
RI	0.0107244877
TR	0.002398	0.010954
MT	23.979960
MM	C_pi: 12.384234, n_recomb: 148761.392694
RS	0	0.000000	7971.174278	0.158954	0.000001	0.000000
RS	1	0.009095	7971.174278	0.173419	0.000001	0.000000
RS	2	0.019017	7971.174278	0.189202	0.000001	0.000001
RS	3	0.029841	7971.174278	0.206422	0.000001	0.000001
RS	4	0.041650	29.681114	60.469473	0.000406	0.000279
RS	5	0.054533	29.681114	65.943987	0.000443	0.000382
RS	6	0.068587	4.651572	458.222301	0.003080	0.002792
RS	7	0.083920	4.651572	498.220731	0.003349	0.003364
RS	8	0.100647	1.897187	1324.002996	0.008900	0.009124
RS	9	0.118895	1.897187	1430.116403	0.009613	0.010279
RS	10	0.138803	1.234787	2364.006399	0.015891	0.017028
RS	11	0.160522	1.234787	2532.337184	0.017023	0.018546
RS	12	0.184216	1.012630	3294.738866	0.022148	0.024028
RS	13	0.210065	1.012630	3500.268321	0.023529	0.025753
RS	14	0.238265	0.928891	4038.576804	0.027148	0.029579
RS	15	0.269029	0.928891	4256.716977	0.028614	0.031383
RS	16	0.302592	0.908202	4572.455352	0.030737	0.033580
RS	17	0.339207	0.908202	4783.489318	0.032155	0.035308
RS	18	0.379152	0.931012	4865.923420	0.032710	0.035780
RS	19	0.422730	0.931012	5056.295815	0.033989	0.037318
RS	20	0.470271	0.992630	4914.619721	0.033037	0.036126
RS	21	0.522136	0.992630	5078.179708	0.034136	0.037425
RS	22	0.578718	1.092904	4755.698063	0.031969	0.034894
RS	23	0.640446	1.092904	4892.574147	0.032889	0.035960
RS	24	0.707788	1.236593	4441.992552	0.029860	0.032489
RS	25	0.781255	1.236593	4556.178960	0.030627	0.033349
RS	26	0.861403	1.436177	4020.855323	0.027029	0.029268
RS	27	0.948841	1.436177	4118.206899	0.027683	0.029961
RS	28	1.044231	1.713070	3536.337688	0.023772	0.025563
RS	29	1.148296	1.713070	3622.806928	0.024353	0.026127
RS	30	1.261827	2.097105	3034.257632	0.020397	0.021718
RS	31	1.385682	2.097105	3114.282611	0.020935	0.022185
RS	32	1.520802	2.625419	2556.911658	0.017188	0.018053
RS	33	1.668211	2.625419	2632.694711	0.017697	0.018449
RS	34	1.829026	3.338757	2135.429288	0.014355	0.014809
RS	35	2.004467	3.338757	2207.350996	0.014838	0.015152
RS	36	2.195864	4.269838	1787.458450	0.012016	0.012124
RS	37	2.404668	4.269838	1855.054362	0.012470	0.012425
RS	38	2.632463	5.420927	1518.812667	0.010210	0.010040
RS	39	2.880975	5.420927	1581.643823	0.010632	0.010308
RS	40	3.152089	6.742942	1325.574883	0.008911	0.008520
RS	41	3.447860	6.742942	1383.630904	0.009301	0.008761
RS	42	3.770531	8.138051	1197.148171	0.008047	0.007474
RS	43	4.122548	8.138051	1250.759751	0.008408	0.007696
RS	44	4.506580	9.487148	1120.606373	0.007533	0.006801
RS	45	4.925539	9.487148	1170.110108	0.007866	0.007007
RS	46	5.382602	10.684547	1083.717484	0.007285	0.006406
RS	47	5.881234	10.684547	1129.115787	0.007590	0.006598
RS	48	6.425216	11.670510	1075.021660	0.007226	0.006208
RS	49	7.018671	11.670510	1115.736522	0.007500	0.006385
RS	50	7.666100	12.459785	1081.772322	0.007272	0.006126
RS	51	8.372412	12.459785	1116.581314	0.007506	0.006281
RS	52	9.142961	13.161675	1087.486433	0.007310	0.006061
RS	53	9.983590	13.161675	1114.865406	0.007494	0.006185
RS	54	10.900672	14.633474	1026.032804	0.006897	0.005634
RS	55	11.901162	14.633474	1047.783600	0.007043	0.005735
RS	56	12.992643	14.633474	1063.553774	0.007149	0.005804
RS	57	14.183394	14.633474	1072.467306	0.007209	0.005836
RS	58	15.482440	123.783915	132.423192	0.000890	0.000763
RS	59	16.899632	123.783915	143.811919	0.000967	0.000822
RS	60	18.445715	123.783915	156.105839	0.001049	0.000885
RS	61	20.132411	123.783915	169.361004	0.001138	0.000951
RS	62	21.972509	123.783915	183.633285	0.001234	0.001021
RS	63	23.979960	123.783915	18050.234320	0.121337	0.085092
PA	4+25*2+4+6 0.002398081 0.010953890 23.979959936 7971.174277732 29.681114201 4.651572230 1.897186870 1.234786605 1.012629709 0.928890554 0.908202253 0.931011816 0.992630264 1.092903981 1.236592650 1.436176698 1.713070107 2.097105458 2.625418956 3.338756596 4.269837942 5.420926521 6.742942325 8.138051494 9.487148239 10.684547388 11.670510314 12.459784593 13.161674969 14.633474296 123.783915130
//
IT	6112
RD	16
LK	-121016.566871
QD	-171.983969 -> -132.401458
RI	0.0099751063
TR	0.002193	0.011079
MT	24.570279
MM	C_pi: 12.509193, n_recomb: 151773.459319
RS	0	0.000000	14026.706712	0.092458	0.000001	0.000000
RS	1	0.009137	14026.706712	0.100911	0.000001	0.000000
RS	2	0.019108	14026.706712	0.110137	0.000001	0.000000
RS	3	0.029991	14026.706712	0.120208	0.000001	0.000001
RS	4	0.041868	37.579610	48.962256	0.000323	0.000226
RS	5	0.054830	37.579610	53.420555	0.000352	0.000309
RS	6	0.068976	5.341927	409.505873	0.002698	0.002493
RS	7	0.084415	5.341927	445.612623	0.002936	0.002992
RS	8	0.101265	2.088048	1236.893289	0.008150	0.008472
RS	9	0.119654	2.088048	1337.673915	0.008814	0.009517
RS	10	0.139723	1.330197	2262.230459	0.014905	0.016111
RS	11	0.161626	1.330197	2427.091187	0.015992	0.017517
RS	12	0.185530	1.075724	3207.514167	0.021134	0.023026
RS	13	0.211618	1.075724	3413.450447	0.022490	0.024663
RS	14	0.240090	0.976124	3988.207211	0.026277	0.028662
RS	15	0.271163	0.976124	4210.887807	0.027745	0.030413
RS	16	0.305076	0.945941	4571.264997	0.030119	0.032872
RS	17	0.342087	0.945941	4790.018351	0.031560	0.034582
RS	18	0.382479	0.962458	4916.754281	0.032395	0.035353
RS	19	0.426562	0.962458	5116.428218	0.033711	0.036897
RS	20	0.474672	1.019429	5012.417922	0.033026	0.035998
RS	21	0.527179	1.019429	5185.236395	0.034164	0.037314
RS	22	0.584483	1.115678	4890.156937	0.032220	0.035036
RS	23	0.647022	1.115678	5035.061036	0.033175	0.036119
RS	24	0.715276	1.255278	4600.146272	0.030309	0.032842
RS	25	0.789765	1.255278	4720.547190	0.031103	0.033714
RS	26	0.871061	1.450298	4188.841951	0.027599	0.029757
RS	27	0.959784	1.450298	4290.595840	0.028270	0.030457
RS	28	1.056614	1.721946	3701.105881	0.024386	0.026111
RS	29	1.162291	1.721946	3790.608362	0.024975	0.026678
RS	30	1.277623	2.100065	3185.514364	0.020989	0.022258
RS	31	1.403493	2.100065	3267.817591	0.021531	0.022728
RS	32	1.540864	2.622159	2688.484786	0.017714	0.018539
RS	33	1.690785	2.622159	2766.292758	0.018226	0.018939
RS	34	1.854405	3.329758	2245.482385	0.014795	0.015220
RS	35	2.032974	3.329758	2319.423356	0.015282	0.015568
RS	36	2.227859	4.256720	1877.574419	0.012371	0.012459
RS	37	2.440549	4.256720	1947.211414	0.012830	0.012766
RS	38	2.672673	5.406350	1592.575760	0.010493	0.010311
RS	39	2.926005	5.406350	1657.392751	0.010920	0.010585
RS	40	3.202484	6.729586	1387.214572	0.009140	0.008742
RS	41	3.504223	6.729586	1447.115957	0.009535	0.008990
RS	42	3.833532	8.126720	1250.609006	0.008240	0.007664
RS	43	4.192929	8.126720	1305.866030	0.008604	0.007892
RS	44	4.585163	9.474779	1169.180472	0.007703	0.006972
RS	45	5.013235	9.474779	1220.081434	0.008039	0.007183
RS	46	5.480419	10.663242	1130.022985	0.007445	0.006569
RS	47	5.990288	10.663242	1176.500258	0.007752	0.006765
RS	48	6.546742	11.628183	1121.032849	0.007386	0.006372
RS	49	7.154038	11.628183	1162.383266	0.007659	0.006549
RS	50	7.816821	12.381847	1128.715356	0.007437	0.006294
RS	51	8.540162	12.381847	1163.517295	0.007666	0.006446
RS	52	9.329592	13.032377	1135.528679	0.007482	0.006234
RS	53	10.191150	13.032377	1162.013652	0.007656	0.006351
RS	54	11.131426	14.392573	1074.342075	0.007079	0.005811
RS	55	12.157614	14.392573	1094.378026	0.007211	0.005902
RS	56	13.277561	14.392573	1107.751322	0.007299	0.005958
RS	57	14.499836	14.392573	1113.560122	0.007337	0.005973
RS	58	15.833786	128.304113	130.299950	0.000859	0.000733
RS	59	17.289616	128.304113	141.613298	0.000933	0.000791
RS	60	18.878462	128.304113	153.839985	0.001014	0.000852
RS	61	20.612477	128.304113	167.038682	0.001101	0.000918
RS	62	22.504924	128.304113	181.268301	0.001194	0.000987
RS	63	24.570279	128.304113	18250.759026	0.120250	0.085547
PA	4+25*2+4+6 0.002193082 0.011079257 24.570279288 14026.706711556 37.579610433 5.341926862 2.088047948 1.330196838 1.075723990 0.976124117 0.945941233 0.962458379 1.019429339 1.115677873 1.255277584 1.450297736 1.721946059 2.100065392 2.622159016 3.329758368 4.256719882 5.406350274 6.729586029 8.126720360 9.474778971 10.663241617 11.628183434 12.381846773 13.032377318 14.392573271 128.304113201
//
IT	5813
RD	17
LK	-120939.749649
QD	-142.615760 -> -108.676347
RI	0.0093224243
TR	0.002017	0.011192
MT	25.117858
MM	C_pi: 12.585939, n_recomb: 154088.857737
RS	0	0.000000	24192.036274	0.054594	0.000000	0.000000
RS	1	0.009175	24192.036274	0.059607	0.000000	0.000000
RS	2	0.019191	24192.036274	0.065079	0.000000	0.000000
RS	3	0.030127	24192.036274	0.071054	0.000000	0.000000
RS	4	0.042066	46.787672	40.107405	0.000260	0.000187
RS	5	0.055100	46.787672	43.777757	0.000284	0.000254
RS	6	0.069330	6.061407	368.423656	0.002391	0.002250
RS	7	0.084866	6.061407	401.185446	0.002604	0.002691
RS	8	0.101827	2.279368	1158.507952	0.007518	0.007924
RS	9	0.120344	2.279368	1254.234225	0.008140	0.008875
RS	10	0.140560	1.425009	2164.028167	0.014044	0.015313
RS	11	0.162631	1.425009	2324.915128	0.015088	0.016619
RS	12	0.186727	1.138318	3115.006573	0.020216	0.022125
RS	13	0.213033	1.138318	3320.113701	0.021547	0.023681
RS	14	0.241753	1.022911	3923.238565	0.025461	0.027812
RS	15	0.273109	1.022911	4148.841097	0.026925	0.029512
RS	16	0.307341	0.983271	4547.638621	0.029513	0.032192
RS	17	0.344713	0.983271	4772.478296	0.030972	0.033883
RS	18	0.385515	0.993570	4939.735974	0.032058	0.034920
RS	19	0.430060	0.993570	5147.328830	0.033405	0.036467
RS	20	0.478691	1.046031	5079.654804	0.032966	0.035836
RS	21	0.531785	1.046031	5260.718892	0.034141	0.037167
RS	22	0.589750	1.138483	4993.779109	0.032408	0.035127
RS	23	0.653033	1.138483	5146.057704	0.033397	0.036227
RS	24	0.722122	1.274353	4729.061652	0.030690	0.033135
RS	25	0.797550	1.274353	4855.292568	0.031510	0.034021
RS	26	0.879899	1.465335	4330.484738	0.028104	0.030186
RS	27	0.969802	1.465335	4436.404300	0.028791	0.030893
RS	28	1.067954	1.732472	3843.119687	0.024941	0.026603
RS	29	1.175112	1.732472	3935.460052	0.025540	0.027173
RS	30	1.292100	2.105657	3317.730308	0.021531	0.022750
RS	31	1.419823	2.105657	3402.096667	0.022079	0.023222
RS	32	1.559263	2.622764	2804.443028	0.018200	0.018986
RS	33	1.711497	2.622764	2884.027012	0.018717	0.019389
RS	34	1.877698	3.326094	2342.822236	0.015204	0.015600
RS	35	2.059148	3.326094	2418.513383	0.015696	0.015952
RS	36	2.257245	4.250582	1957.291173	0.012702	0.012769
RS	37	2.473517	4.250582	2028.699342	0.013166	0.013082
RS	38	2.709632	5.400452	1657.706943	0.010758	0.010561
RS	39	2.967409	5.400452	1724.253209	0.011190	0.010842
RS	40	3.248838	6.726528	1441.514971	0.009355	0.008948
RS	41	3.556086	6.726528	1503.026141	0.009754	0.009203
RS	42	3.891525	8.127119	1297.644891	0.008421	0.007841
RS	43	4.257738	8.127119	1354.335893	0.008789	0.008075
RS	44	4.657552	9.475322	1211.966180	0.007865	0.007133
RS	45	5.094047	9.475322	1264.078049	0.008204	0.007348
RS	46	5.570590	10.655826	1170.985939	0.007599	0.006724
RS	47	6.090854	10.655826	1218.381128	0.007907	0.006922
RS	48	6.658852	11.600600	1162.040421	0.007541	0.006528
RS	49	7.278962	11.600600	1203.888968	0.007813	0.006705
RS	50	7.955966	12.319458	1170.973179	0.007599	0.006456
RS	51	8.695084	12.319458	1205.647304	0.007824	0.006606
RS	52	9.502014	12.919389	1179.272855	0.007653	0.006404
RS	53	10.382978	12.919389	1204.741455	0.007818	0.006514
RS	54	11.344769	14.168031	1119.401840	0.007265	0.005989
RS	55	12.394802	14.168031	1137.514183	0.007382	0.006069
RS	56	13.541174	14.168031	1148.298844	0.007452	0.006112
RS	57	14.792722	14.168031	1150.838064	0.007469	0.006112
RS	58	16.159098	131.862237	128.815197	0.000836	0.000711
RS	59	17.650835	131.862237	140.088010	0.000909	0.000768
RS	60	19.279436	131.862237	152.282106	0.000988	0.000829
RS	61	21.057458	131.862237	165.458256	0.001074	0.000894
RS	62	22.998610	131.862237	179.677785	0.001166	0.000962
RS	63	25.117858	131.862237	18360.557546	0.119156	0.085926
PA	4+25*2+4+6 0.002016767 0.011191521 25.117858338 24192.036273512 46.787672410 6.061407040 2.279367654 1.425008832 1.138317984 1.022910504 0.983270953 0.993569702 1.046030773 1.138482709 1.274352665 1.465334927 1.732472405 2.105657149 2.622764182 3.326093835 4.250581881 5.400451928 6.726527931 8.127119498 9.475322252 10.655825684 11.600599689 12.319457888 12.919388520 14.168030744 131.862237101
//
IT	6863
RD	18
LK	-120874.003536
QD	-117.857967 -> -88.986537
RI	0.0087578833
TR	0.001866	0.011290
MT	25.627988
MM	C_pi: 12.624840, n_recomb: 155806.422636
RS	0	0.000000	42228.066613	0.031720	0.000000	0.000000
RS	1	0.009209	42228.066613	0.034643	0.000000	0.000000
RS	2	0.019267	42228.066613	0.037836	0.000000	0.000000
RS	3	0.030251	42228.066613	0.041323	0.000000	0.000000
RS	4	0.042247	57.272109	33.272910	0.000214	0.000157
RS	5	0.055347	57.272109	36.331295	0.000233	0.000212
RS	6	0.069653	6.796154	333.967759	0.002143	0.002054
RS	7	0.085278	6.796154	363.882031	0.002335	0.002447
RS	8	0.102341	2.467999	1088.927879	0.006989	0.007465
RS	9	0.120975	2.467999	1179.987350	0.007573	0.008337
RS	10	0.141326	1.518084	2071.439381	0.013295	0.014622
RS	11	0.163551	1.518084	2228.124336	0.014301	0.015840
RS	12	0.187823	1.199842	3021.126189	0.019390	0.021321
RS	13	0.214330	1.199842	3224.501420	0.020696	0.022802
RS	14	0.243278	1.068896	3848.835604	0.024703	0.027031
RS	15	0.274892	1.068896	4076.029927	0.026161	0.028683
RS	16	0.309418	1.019937	4507.258500	0.028929	0.031549
RS	17	0.347123	1.019937	4736.741480	0.030401	0.033220
RS	18	0.388301	1.024131	4940.455947	0.031709	0.034491
RS	19	0.433271	1.024131	5154.670756	0.033084	0.036040
RS	20	0.482382	1.072226	5121.350339	0.032870	0.035652
RS	21	0.536017	1.072226	5309.653477	0.034079	0.036997
RS	22	0.594591	1.161091	5070.738858	0.032545	0.035177
RS	23	0.658559	1.161091	5229.703474	0.033565	0.036293
RS	24	0.728419	1.293545	4831.985260	0.031013	0.033377
RS	25	0.804712	1.293545	4963.620659	0.031858	0.034276
RS	26	0.888031	1.480950	4448.126716	0.028549	0.030561
RS	27	0.979024	1.480950	4557.953245	0.029254	0.031276
RS	28	1.078397	1.744225	3963.954181	0.025442	0.027044
RS	29	1.186921	1.744225	4058.943106	0.026051	0.027618
RS	30	1.305440	2.113353	3431.906280	0.022027	0.023196
RS	31	1.434874	2.113353	3518.150033	0.022580	0.023670
RS	32	1.576228	2.626617	2905.390881	0.018647	0.019393
RS	33	1.730600	2.626617	2986.544073	0.019168	0.019799
RS	34	1.899189	3.327095	2427.814825	0.015582	0.015947
RS	35	2.083305	3.327095	2505.031599	0.016078	0.016303
RS	36	2.284376	4.250776	2026.848757	0.013009	0.013052
RS	37	2.503965	4.250776	2099.799307	0.013477	0.013370
RS	38	2.743777	5.402746	1714.375127	0.011003	0.010789
RS	39	3.005675	5.402746	1782.430466	0.011440	0.011076
RS	40	3.291692	6.733616	1488.603478	0.009554	0.009136
RS	41	3.604050	6.733616	1551.521480	0.009958	0.009397
RS	42	3.945174	8.139570	1338.360441	0.008590	0.008003
RS	43	4.317714	8.139570	1396.304834	0.008962	0.008241
RS	44	4.724564	9.489699	1249.048439	0.008017	0.007280
RS	45	5.168882	9.489699	1302.216447	0.008358	0.007500
RS	46	5.654119	10.663864	1206.674507	0.007745	0.006867
RS	47	6.184045	10.663864	1254.861616	0.008054	0.007068
RS	48	6.762774	11.589983	1198.095269	0.007690	0.006674
RS	49	7.394801	11.589983	1240.346645	0.007961	0.006852
RS	50	8.085034	12.275522	1208.580970	0.007757	0.006611
RS	51	8.838835	12.275522	1243.059927	0.007978	0.006758
RS	52	9.662057	12.826384	1218.746169	0.007822	0.006568
RS	53	10.561093	12.826384	1243.144374	0.007979	0.006671
RS	54	11.542926	13.965433	1161.181849	0.007453	0.006167
RS	55	12.615181	13.965433	1177.239293	0.007556	0.006236
RS	56	13.786185	13.965433	1185.330756	0.007608	0.006265
RS	57	15.065033	13.965433	1184.531490	0.007603	0.006248
RS	58	16.461657	134.535248	127.928857	0.000821	0.000696
RS	59	17.986902	134.535248	139.196650	0.000893	0.000752
RS	60	19.652615	134.535248	151.394048	0.000972	0.000813
RS	61	21.471732	134.535248	164.583515	0.001056	0.000877
RS	62	23.458380	134.535248	178.828275	0.001148	0.000946
RS	63	25.627988	134.535248	18396.624359	0.118074	0.086239
PA	4+25*2+4+6 0.001865688 0.011290262 25.627988182 42228.066612612 57.272109044 6.796154137 2.467999100 1.518083550 1.199841593 1.068895949 1.019937221 1.024130534 1.072225536 1.161091108 1.293544957 1.480949884 1.744224606 2.113353110 2.626617377 3.327095397 4.250776457 5.402745730 6.733616415 8.139569908 9.489699119 10.663863974 11.589983172 12.275521967 12.826384289 13.965433131 134.535248375
//
IT	6422
RD	19
LK	-120818.207467
QD	-97.218275 -> -72.890614
RI	0.0082757883
TR	0.001737	0.011374
MT	26.109178
MM	C_pi: 12.637319, n_recomb: 157033.562679
RS	0	0.000000	69513.041901	0.019478	0.000000	0.000000
RS	1	0.009242	69513.041901	0.021279	0.000000	0.000000
RS	2	0.019337	69513.041901	0.023247	0.000000	0.000000
RS	3	0.030366	69513.041901	0.025397	0.000000	0.000000
RS	4	0.042414	68.927299	27.979443	0.000178	0.000133
RS	5	0.055575	68.927299	30.561485	0.000195	0.000180
RS	6	0.069953	7.529470	305.301129	0.001944	0.001895
RS	7	0.085659	7.529470	332.819944	0.002119	0.002250
RS	8	0.102817	2.650479	1028.139844	0.006547	0.007084
RS	9	0.121561	2.650479	1115.002279	0.007100	0.007889
RS	10	0.142037	1.608188	1986.136012	0.012648	0.014029
RS	11	0.164405	1.608188	2138.631010	0.013619	0.015170
RS	12	0.188840	1.259695	2929.282722	0.018654	0.020609
RS	13	0.215534	1.259695	3130.341568	0.019934	0.022021
RS	14	0.244694	1.113727	3769.721503	0.024006	0.026321
RS	15	0.276550	1.113727	3997.482212	0.025456	0.027926
RS	16	0.311349	1.055692	4455.611356	0.028374	0.030948
RS	17	0.349364	1.055692	4688.527285	0.029857	0.032599
RS	18	0.390893	1.053956	4924.511644	0.031360	0.034076
RS	19	0.436259	1.053956	5144.190978	0.032759	0.035625
RS	20	0.485818	1.097849	5142.776476	0.032750	0.035456
RS	21	0.539957	1.097849	5337.370057	0.033989	0.036813
RS	22	0.599100	1.183341	5125.636376	0.032640	0.035196
RS	23	0.663708	1.183341	5290.603633	0.033691	0.036328
RS	24	0.734287	1.312677	4912.687584	0.031284	0.033578
RS	25	0.811389	1.312677	5049.286064	0.032154	0.034489
RS	26	0.895616	1.496928	4544.699313	0.028941	0.030888
RS	27	0.987627	1.496928	4658.162191	0.029663	0.031612
RS	28	1.088142	1.756937	4065.768295	0.025891	0.027438
RS	29	1.197945	1.756937	4163.222539	0.026512	0.028016
RS	30	1.317896	2.122832	3529.567978	0.022477	0.023598
RS	31	1.448933	2.122832	3617.528687	0.023037	0.024074
RS	32	1.592080	2.633351	2992.386893	0.019056	0.019762
RS	33	1.748455	2.633351	3074.940141	0.019581	0.020170
RS	34	1.919282	3.332391	2501.198420	0.015928	0.016261
RS	35	2.105897	3.332391	2579.758087	0.016428	0.016620
RS	36	2.309758	4.257019	2086.774364	0.013289	0.013308
RS	37	2.532458	4.257019	2161.078940	0.013762	0.013631
RS	38	2.775740	5.413154	1762.977983	0.011227	0.010995
RS	39	3.041505	5.413154	1832.358966	0.011669	0.011287
RS	40	3.331832	6.751115	1528.798291	0.009735	0.009304
RS	41	3.648989	6.751115	1592.953472	0.010144	0.009571
RS	42	3.995456	8.164841	1373.016278	0.008743	0.008148
RS	43	4.373943	8.164841	1432.064721	0.009119	0.008391
RS	44	4.787408	9.519266	1280.647903	0.008155	0.007413
RS	45	5.239083	9.519266	1334.748385	0.008500	0.007636
RS	46	5.732502	10.689355	1237.274205	0.007879	0.006997
RS	47	6.271519	10.689355	1286.160690	0.008190	0.007200
RS	48	6.860351	11.598947	1229.352836	0.007829	0.006809
RS	49	7.503601	11.598947	1271.950787	0.008100	0.006988
RS	50	8.206297	12.253220	1241.669025	0.007907	0.006756
RS	51	8.973934	12.253220	1275.934173	0.008125	0.006901
RS	52	9.812513	12.757175	1254.056889	0.007986	0.006724
RS	53	10.728590	12.757175	1277.393262	0.008135	0.006822
RS	54	11.729327	13.790095	1199.709631	0.007640	0.006341
RS	55	12.822549	13.790095	1213.656465	0.007729	0.006399
RS	56	14.016803	13.790095	1219.032904	0.007763	0.006415
RS	57	15.321425	13.790095	1214.914683	0.007737	0.006381
RS	58	16.746615	136.457858	127.578857	0.000812	0.000686
RS	59	18.303516	136.457858	138.875564	0.000884	0.000742
RS	60	20.004300	136.457858	151.110945	0.000962	0.000803
RS	61	21.862264	136.457858	164.348846	0.001047	0.000868
RS	62	23.891933	136.457858	178.653990	0.001138	0.000937
RS	63	26.109178	136.457858	18376.547075	0.117023	0.086492
PA	4+25*2+4+6 0.001736812 0.011374333 26.109177749 69513.041901381 68.927299151 7.529469860 2.650478930 1.608187621 1.259695446 1.113727201 1.055692257 1.053955625 1.097848693 1.183341250 1.312677179 1.496927730 1.756937311 2.122831774 2.633350649 3.332391077 4.257019396 5.413153699 6.751115485 8.164840723 9.519265738 10.689354711 11.598947211 12.253220418 12.757174540 13.790095409 136.457857980
//
IT	6388
RD	20
LK	-120771.307135
QD	-80.232232 -> -59.917998
RI	0.0078681823
TR	0.001627	0.011441
MT	26.576196
MM	C_pi: 12.635686, n_recomb: 157872.196492
RS	0	0.000000	126206.911956	0.010817	0.000000	0.000000
RS	1	0.009272	126206.911956	0.011821	0.000000	0.000000
RS	2	0.019404	126206.911956	0.012918	0.000000	0.000000
RS	3	0.030476	126206.911956	0.014116	0.000000	0.000000
RS	4	0.042574	81.597056	23.857993	0.000151	0.000115
RS	5	0.055794	81.597056	26.067809	0.000165	0.000155
RS	6	0.070239	8.243842	281.671338	0.001784	0.001767
RS	7	0.086024	8.243842	307.201591	0.001946	0.002092
RS	8	0.103273	2.823532	975.914746	0.006182	0.006773
RS	9	0.122121	2.823532	1059.101152	0.006709	0.007521
RS	10	0.142716	1.694184	1909.267252	0.012094	0.013527
RS	11	0.165222	1.694184	2057.780842	0.013034	0.014599
RS	12	0.189814	1.317347	2842.206284	0.018003	0.019985
RS	13	0.216686	1.317347	3040.653354	0.019260	0.021336
RS	14	0.246050	1.157115	3689.942323	0.023373	0.025683
RS	15	0.278136	1.157115	3917.546703	0.024815	0.027245
RS	16	0.313198	1.090380	4397.541688	0.027855	0.030396
RS	17	0.351511	1.090380	4632.935184	0.029346	0.032025
RS	18	0.393376	1.082954	4897.086587	0.031019	0.033682
RS	19	0.439123	1.082954	5121.251470	0.032439	0.035229
RS	20	0.489112	1.122855	5148.952119	0.032615	0.035259
RS	21	0.543736	1.122855	5348.989258	0.033882	0.036625
RS	22	0.603425	1.205211	5163.022423	0.032704	0.035195
RS	23	0.668648	1.205211	5333.352208	0.033783	0.036340
RS	24	0.739920	1.331740	4975.045701	0.031513	0.033744
RS	25	0.817799	1.331740	5116.176660	0.032407	0.034667
RS	26	0.902900	1.513265	4623.323284	0.029285	0.031175
RS	27	0.995891	1.513265	4740.154745	0.030025	0.031906
RS	28	1.097505	1.770608	4150.958882	0.026293	0.027788
RS	29	1.208541	1.770608	4250.705944	0.026925	0.028370
RS	30	1.329872	2.134100	3612.485999	0.022882	0.023959
RS	31	1.462453	2.134100	3702.027226	0.023450	0.024437
RS	32	1.607328	2.643007	3066.713336	0.019425	0.020094
RS	33	1.765636	2.643007	3150.531690	0.019956	0.020503
RS	34	1.938622	3.342129	2563.894575	0.016240	0.016542
RS	35	2.127648	3.342129	2643.653062	0.016746	0.016905
RS	36	2.334201	4.269662	2137.746662	0.013541	0.013535
RS	37	2.559907	4.269662	2213.254942	0.014019	0.013863
RS	38	2.806540	5.432395	1804.025821	0.011427	0.011176
RS	39	3.076042	5.432395	1874.584150	0.011874	0.011474
RS	40	3.370533	6.780289	1562.497114	0.009897	0.009452
RS	41	3.692329	6.780289	1627.751709	0.010311	0.009724
RS	42	4.043964	8.204887	1401.933739	0.008880	0.008274
RS	43	4.428202	8.204887	1461.966397	0.009260	0.008523
RS	44	4.848069	9.566781	1307.026293	0.008279	0.007529
RS	45	5.306866	9.566781	1361.964249	0.008627	0.007757
RS	46	5.808205	10.735845	1263.001011	0.008000	0.007112
RS	47	6.356029	10.735845	1312.524218	0.008314	0.007318
RS	48	6.954648	11.631756	1255.988219	0.007956	0.006930
RS	49	7.608773	11.631756	1298.910521	0.008228	0.007110
RS	50	8.323550	12.257474	1270.370523	0.008047	0.006888
RS	51	9.104603	12.257474	1304.445502	0.008263	0.007031
RS	52	9.958077	12.717276	1285.302815	0.008141	0.006870
RS	53	10.890688	12.717276	1307.640927	0.008283	0.006962
RS	54	11.909772	13.648969	1234.974148	0.007823	0.006508
RS	55	13.023349	13.648969	1246.826883	0.007898	0.006556
RS	56	14.240179	13.648969	1249.543692	0.007915	0.006559
RS	57	15.569837	13.648969	1242.206430	0.007868	0.006510
RS	58	17.022784	137.813366	127.690763	0.000809	0.000681
RS	59	18.610452	137.813366	139.047579	0.000881	0.000737
RS	60	20.345333	137.813366	151.353145	0.000959	0.000798
RS	61	22.241076	137.813366	164.672464	0.001043	0.000864
RS	62	24.312597	137.813366	179.071469	0.001134	0.000933
RS	63	26.576196	137.813366	18315.812008	0.116017	0.086689
PA	4+25*2+4+6 0.001627055 0.011440947 26.576195627 126206.911955844 81.597055778 8.243841612 2.823532423 1.694184148 1.317346513 1.157115335 1.090379579 1.082953637 1.122855004 1.205210881 1.331739663 1.513264973 1.770608090 2.134100086 2.643006824 3.342128517 4.269661644 5.432395201 6.780289328 8.204887201 9.566781451 10.735845192 11.631755970 12.257473969 12.717275521 13.648969239 137.813366381
//
IT	7491
RD	21
LK	-120732.213496
QD	-66.431394 -> -49.582364
RI	0.0075334271
TR	0.001534	0.011491
MT	27.032330
MM	C_pi: 12.627682, n_recomb: 158428.058243
RS	0	0.000000	208891.422512	0.006578	0.000000	0.000000
RS	1	0.009302	208891.422512	0.007190	0.000000	0.000000
RS	2	0.019469	208891.422512	0.007859	0.000000	0.000000
RS	3	0.030581	208891.422512	0.008591	0.000000	0.000000
RS	4	0.042727	95.083873	20.628432	0.000130	0.000101
RS	5	0.056003	95.083873	22.545725	0.000142	0.000135
RS	6	0.070514	8.923987	262.335929	0.001656	0.001665
RS	7	0.086375	8.923987	286.232002	0.001807	0.001965
RS	8	0.103711	2.984275	931.773471	0.005881	0.006520
RS	9	0.122659	2.984275	1011.814561	0.006387	0.007221
RS	10	0.143370	1.775057	1841.339848	0.011623	0.013104
RS	11	0.166008	1.775057	1986.205380	0.012537	0.014118
RS	12	0.190751	1.372274	2761.748192	0.017432	0.019442
RS	13	0.217796	1.372274	2957.505921	0.018668	0.020738
RS	14	0.247356	1.198745	3612.581405	0.022803	0.025114
RS	15	0.279666	1.198745	3839.557675	0.024235	0.026636
RS	16	0.314981	1.123773	4337.084933	0.027376	0.029893
RS	17	0.353581	1.123773	4574.231733	0.028873	0.031502
RS	18	0.395772	1.110931	4862.793790	0.030694	0.033316
RS	19	0.441887	1.110931	5090.642716	0.032132	0.034860
RS	20	0.492292	1.147068	5144.595836	0.032473	0.035066
RS	21	0.547385	1.147068	5349.343150	0.033765	0.036441
RS	22	0.607602	1.226515	5187.401223	0.032743	0.035180
RS	23	0.673421	1.226515	5362.512017	0.033848	0.036337
RS	24	0.745362	1.350517	5023.127095	0.031706	0.033883
RS	25	0.823995	1.350517	5168.381932	0.032623	0.034818
RS	26	0.909942	1.529693	4687.491280	0.029588	0.031426
RS	27	1.003883	1.529693	4807.429689	0.030345	0.032165
RS	28	1.106562	1.784884	4222.413308	0.026652	0.028100
RS	29	1.218793	1.784884	4324.286766	0.027295	0.028686
RS	30	1.341463	2.146700	3682.954280	0.023247	0.024282
RS	31	1.475543	2.146700	3773.954739	0.023821	0.024761
RS	32	1.622094	2.654998	3130.156752	0.019758	0.020390
RS	33	1.782278	2.654998	3215.129962	0.020294	0.020801
RS	34	1.957361	3.355565	2617.294497	0.016520	0.016792
RS	35	2.148730	3.355565	2698.138066	0.017031	0.017157
RS	36	2.357899	4.287824	2180.849425	0.013766	0.013735
RS	37	2.586525	4.287824	2257.443230	0.014249	0.014067
RS	38	2.836416	5.459462	1838.390726	0.011604	0.011334
RS	39	3.109552	5.459462	1910.009063	0.012056	0.011636
RS	40	3.408094	6.820063	1590.419993	0.010039	0.009579
RS	41	3.734405	6.820063	1656.664981	0.010457	0.009855
RS	42	4.091068	8.258640	1425.725851	0.008999	0.008382
RS	43	4.480907	8.258640	1486.649433	0.009384	0.008635
RS	44	4.907008	9.631199	1328.726299	0.008387	0.007628
RS	45	5.372743	9.631199	1384.431675	0.008739	0.007859
RS	46	5.881799	10.802322	1284.346743	0.008107	0.007211
RS	47	6.438206	10.802322	1334.468492	0.008423	0.007420
RS	48	7.046368	11.687409	1278.453903	0.008070	0.007036
RS	49	7.711100	11.687409	1321.704099	0.008343	0.007217
RS	50	8.437662	12.287228	1295.106291	0.008175	0.007007
RS	51	9.231807	12.287228	1329.044415	0.008389	0.007149
RS	52	10.099820	12.705575	1312.870599	0.008287	0.007004
RS	53	11.048574	12.705575	1334.311263	0.008422	0.007091
RS	54	12.085577	13.540872	1267.266747	0.007999	0.006668
RS	55	13.219038	13.540872	1277.093097	0.008061	0.006705
RS	56	14.457930	13.540872	1277.257830	0.008062	0.006695
RS	57	15.812060	13.540872	1266.852864	0.007996	0.006631
RS	58	17.292147	138.742233	128.189436	0.000809	0.000679
RS	59	18.909906	138.742233	139.633372	0.000881	0.000736
RS	60	20.678144	138.742233	152.037163	0.000960	0.000798
RS	61	22.610858	138.742233	165.466810	0.001044	0.000864
RS	62	24.723346	138.742233	179.989234	0.001136	0.000934
RS	63	27.032330	138.742233	18230.992690	0.115074	0.086833
PA	4+25*2+4+6 0.001534096 0.011491432 27.032330225 208891.422511938 95.083873065 8.923986887 2.984274961 1.775057199 1.372273902 1.198745432 1.123773348 1.110930752 1.147067722 1.226515189 1.350516657 1.529693207 1.784884219 2.146700235 2.654997795 3.355564589 4.287824206 5.459461955 6.820062849 8.258639597 9.631198585 10.802322491 11.687409084 12.287228482 12.705574898 13.540872292 138.742233105
//
IT	7783
RD	22
LK	-120699.831479
QD	-55.346524 -> -41.417018
RI	0.0072603750
TR	0.001455	0.011524
MT	27.489874
MM	C_pi: 12.621062, n_recomb: 158772.740644
RS	0	0.000000	342762.692084	0.004029	0.000000	0.000000
RS	1	0.009331	342762.692084	0.004405	0.000000	0.000000
RS	2	0.019532	342762.692084	0.004817	0.000000	0.000000
RS	3	0.030685	342762.692084	0.005267	0.000000	0.000000
RS	4	0.042879	109.167667	18.078933	0.000114	0.000090
RS	5	0.056211	109.167667	19.764883	0.000124	0.000120
RS	6	0.070786	9.555827	246.665920	0.001554	0.001584
RS	7	0.086722	9.555827	269.237102	0.001696	0.001864
RS	8	0.104144	3.130336	895.124124	0.005638	0.006318
RS	9	0.123192	3.130336	972.544183	0.006125	0.006981
RS	10	0.144017	1.849971	1782.447068	0.011226	0.012753
RS	11	0.166786	1.849971	1924.085504	0.012118	0.013716
RS	12	0.191679	1.424103	2688.974159	0.016936	0.018975
RS	13	0.218894	1.424103	2882.134669	0.018153	0.020222
RS	14	0.248649	1.238410	3539.765088	0.022295	0.024611
RS	15	0.281181	1.238410	3765.853368	0.023719	0.026097
RS	16	0.316747	1.155756	4277.204931	0.026939	0.029441
RS	17	0.355633	1.155756	4515.586687	0.028441	0.031031
RS	18	0.398146	1.137838	4825.035978	0.030390	0.032980
RS	19	0.444627	1.137838	5055.933446	0.031844	0.034521
RS	20	0.495444	1.170464	5133.312760	0.032331	0.034884
RS	21	0.551003	1.170464	5342.149737	0.033647	0.036266
RS	22	0.611746	1.247251	5202.257330	0.032765	0.035158
RS	23	0.678157	1.247251	5381.630462	0.033895	0.036326
RS	24	0.750765	1.369012	5060.099469	0.031870	0.034001
RS	25	0.830147	1.369012	5209.095553	0.032809	0.034947
RS	26	0.916936	1.546211	4739.935143	0.029854	0.031648
RS	27	1.011823	1.546211	4862.724716	0.030627	0.032393
RS	28	1.115564	1.799765	4282.343054	0.026972	0.028378
RS	29	1.228984	1.799765	4386.178876	0.027626	0.028967
RS	30	1.352987	2.160616	3742.719256	0.023573	0.024570
RS	31	1.488561	2.160616	3835.064241	0.024154	0.025051
RS	32	1.636784	2.669312	3184.045977	0.020054	0.020653
RS	33	1.798838	2.669312	3270.077542	0.020596	0.021065
RS	34	1.976013	3.372725	2662.398048	0.016769	0.017011
RS	35	2.169719	3.372725	2744.231710	0.017284	0.017379
RS	36	2.381499	4.311623	2216.842939	0.013962	0.013908
RS	37	2.613040	4.311623	2294.424529	0.014451	0.014243
RS	38	2.866185	5.494679	1866.652359	0.011757	0.011467
RS	39	3.142950	5.494679	1939.233333	0.012214	0.011774
RS	40	3.445540	6.871068	1613.025658	0.010159	0.009685
RS	41	3.776363	6.871068	1680.170263	0.010582	0.009965
RS	42	4.138054	8.327113	1444.769697	0.009100	0.008471
RS	43	4.533493	8.327113	1506.507218	0.009488	0.008727
RS	44	4.965830	9.714013	1346.057216	0.008478	0.007710
RS	45	5.438506	9.714013	1402.474794	0.008833	0.007944
RS	46	5.955287	10.890728	1301.568716	0.008198	0.007293
RS	47	6.520286	10.890728	1352.265074	0.008517	0.007505
RS	48	7.138004	11.768215	1296.960108	0.008169	0.007126
RS	49	7.813359	11.768215	1340.557065	0.008443	0.007309
RS	50	8.551730	12.345057	1316.038639	0.008289	0.007111
RS	51	9.358995	12.345057	1349.912486	0.008502	0.007252
RS	52	10.241584	12.724814	1336.873974	0.008420	0.007124
RS	53	11.206525	12.724814	1357.545322	0.008550	0.007207
RS	54	12.261501	13.468957	1296.588702	0.008166	0.006817
RS	55	13.414913	13.468957	1304.501731	0.008216	0.006844
RS	56	14.675946	13.468957	1302.268361	0.008202	0.006822
RS	57	16.054643	13.468957	1288.992869	0.008118	0.006744
RS	58	17.561982	139.404874	128.993868	0.000812	0.000680
RS	59	19.209965	139.404874	140.547423	0.000885	0.000738
RS	60	21.011717	139.404874	153.072943	0.000964	0.000800
RS	61	22.981584	139.404874	166.637321	0.001050	0.000867
RS	62	25.135253	139.404874	181.308317	0.001142	0.000939
RS	63	27.489874	139.404874	18131.231284	0.114196	0.086929
PA	4+25*2+4+6 0.001455216 0.011524293 27.489874358 342762.692083561 109.167666680 9.555827024 3.130335881 1.849971118 1.424103097 1.238410055 1.155755698 1.137838013 1.170463582 1.247250976 1.369011985 1.546211165 1.799764836 2.160616436 2.669312475 3.372725210 4.311623279 5.494679050 6.871068149 8.327113013 9.714013082 10.890728225 11.768214666 12.345056882 12.724813634 13.468956553 139.404874415
//
IT	9597
RD	23
LK	-120673.065131
QD	-46.521078 -> -34.995847
RI	0.0070421249
TR	0.001388	0.011541
MT	27.950863
MM	C_pi: 12.619331, n_recomb: 158971.601256
RS	0	0.000000	530247.650322	0.002616	0.000000	0.000000
RS	1	0.009359	530247.650322	0.002861	0.000000	0.000000
RS	2	0.019595	530247.650322	0.003128	0.000000	0.000000
RS	3	0.030788	530247.650322	0.003422	0.000000	0.000000
RS	4	0.043029	123.577353	16.055696	0.000101	0.000081
RS	5	0.056416	123.577353	17.557848	0.000110	0.000108
RS	6	0.071056	10.129221	234.077639	0.001472	0.001520
RS	7	0.087066	10.129221	255.587526	0.001608	0.001785
RS	8	0.104574	3.260223	865.207917	0.005443	0.006160
RS	9	0.123721	3.260223	940.496443	0.005916	0.006792
RS	10	0.144660	1.918433	1732.145500	0.010896	0.012464
RS	11	0.167559	1.918433	1871.004152	0.011769	0.013385
RS	12	0.192601	1.472562	2624.217941	0.016507	0.018574
RS	13	0.219987	1.472562	2814.974324	0.017707	0.019779
RS	14	0.249936	1.275959	3472.643565	0.021844	0.024170
RS	15	0.282688	1.275959	3697.729964	0.023260	0.025624
RS	16	0.318505	1.186223	4219.833999	0.026545	0.029037
RS	17	0.357675	1.186223	4459.090303	0.028050	0.030610
RS	18	0.400511	1.163574	4786.397239	0.030109	0.032676
RS	19	0.447356	1.163574	5019.847721	0.031577	0.034214
RS	20	0.498585	1.192944	5118.010627	0.032194	0.034716
RS	21	0.554609	1.192944	5330.420435	0.033531	0.036105
RS	22	0.615877	1.267300	5210.609832	0.032777	0.035133
RS	23	0.682879	1.267300	5393.790158	0.033929	0.036312
RS	24	0.756152	1.387078	5088.857455	0.032011	0.034105
RS	25	0.836283	1.387078	5241.242811	0.032970	0.035060
RS	26	0.923914	1.562616	4783.304041	0.030089	0.031846
RS	27	1.019747	1.562616	4908.698044	0.030878	0.032598
RS	28	1.124549	1.814974	4333.036258	0.027257	0.028627
RS	29	1.239160	1.814974	4438.671583	0.027921	0.029219
RS	30	1.364498	2.175475	3793.672766	0.023864	0.024827
RS	31	1.501566	2.175475	3887.250535	0.024452	0.025309
RS	32	1.651464	2.685438	3229.917871	0.020318	0.020885
RS	33	1.815391	2.685438	3316.919153	0.020865	0.021299
RS	34	1.994661	3.392933	2700.429579	0.016987	0.017202
RS	35	2.190710	3.392933	2783.171116	0.017507	0.017572
RS	36	2.405108	4.340193	2246.704043	0.014133	0.014055
RS	37	2.639572	4.340193	2325.191101	0.014626	0.014393
RS	38	2.895981	5.536979	1889.603464	0.011886	0.011578
RS	39	3.176388	5.536979	1963.065558	0.012349	0.011888
RS	40	3.483039	6.932060	1630.970770	0.010260	0.009770
RS	41	3.818392	6.932060	1698.939112	0.010687	0.010054
RS	42	4.185132	8.408923	1459.623990	0.009182	0.008541
RS	43	4.586196	8.408923	1522.111701	0.009575	0.008801
RS	44	5.024798	9.813679	1359.514772	0.008552	0.007774
RS	45	5.504450	9.813679	1416.600608	0.008911	0.008012
RS	46	6.028996	10.999387	1315.111877	0.008273	0.007359
RS	47	6.602635	10.999387	1366.368401	0.008595	0.007573
RS	48	7.229965	11.872317	1311.913473	0.008253	0.007201
RS	49	7.916009	11.872317	1355.884328	0.008529	0.007384
RS	50	8.666262	12.428888	1333.536289	0.008389	0.007199
RS	51	9.486736	12.428888	1367.427071	0.008602	0.007340
RS	52	10.384001	12.772633	1357.641150	0.008540	0.007231
RS	53	11.365245	12.772633	1377.683160	0.008666	0.007309
RS	54	12.438328	13.430328	1323.172549	0.008323	0.006954
RS	55	13.611846	13.430328	1329.310470	0.008362	0.006973
RS	56	14.895198	13.430328	1324.856574	0.008334	0.006939
RS	57	16.298665	13.430328	1308.928522	0.008234	0.006848
RS	58	17.833489	139.899462	130.037279	0.000818	0.000683
RS	59	19.511963	139.899462	141.718511	0.000891	0.000742
RS	60	21.347534	139.899462	154.384692	0.000971	0.000805
RS	61	23.354904	139.899462	168.103534	0.001057	0.000873
RS	62	25.550152	139.899462	182.943521	0.001151	0.000946
RS	63	27.950863	139.899462	18025.372669	0.113387	0.086982
PA	4+25*2+4+6 0.001388348 0.011541361 27.950863309 530247.650322146 123.577352881 10.129220526 3.260223090 1.918432510 1.472561874 1.275959003 1.186222561 1.163574239 1.192944258 1.267299811 1.387078435 1.562615519 1.814973549 2.175475393 2.685437925 3.392932754 4.340192651 5.536978724 6.932059612 8.408922855 9.813678720 10.999387432 11.872316817 12.428887694 12.772632894 13.430328433 139.899461618
//
IT	9730
RD	24
LK	-120650.909576
QD	-39.536922 -> -29.955703
RI	0.0068626142
TR	0.001331	0.011540
MT	28.431525
MM	C_pi: 12.627917, n_recomb: 159052.748878
RS	0	0.000000	950818.856343	0.001464	0.000000	0.000000
RS	1	0.009389	950818.856343	0.001601	0.000000	0.000000
RS	2	0.019659	950818.856343	0.001752	0.000000	0.000000
RS	3	0.030894	950818.856343	0.001917	0.000000	0.000000
RS	4	0.043184	138.128268	14.432077	0.000091	0.000073
RS	5	0.056627	138.128268	15.786769	0.000099	0.000098
RS	6	0.071333	10.638828	224.048783	0.001409	0.001470
RS	7	0.087419	10.638828	244.720692	0.001539	0.001722
RS	8	0.105016	3.373343	841.251347	0.005289	0.006038
RS	9	0.124265	3.373343	914.861334	0.005752	0.006645
RS	10	0.145321	1.980325	1689.774255	0.010624	0.012228
RS	11	0.168354	1.980325	1826.310280	0.011482	0.013115
RS	12	0.193549	1.517680	2567.242533	0.016141	0.018233
RS	13	0.221110	1.517680	2755.856646	0.017327	0.019402
RS	14	0.251259	1.311448	3411.680200	0.021450	0.023784
RS	15	0.284239	1.311448	3635.768622	0.022859	0.025210
RS	16	0.320315	1.215274	4166.020237	0.026193	0.028678
RS	17	0.359778	1.215274	4405.924928	0.027701	0.030237
RS	18	0.402946	1.188286	4748.320004	0.029854	0.032403
RS	19	0.450167	1.188286	4983.952215	0.031335	0.033939
RS	20	0.501822	1.214672	5100.450141	0.032068	0.034564
RS	21	0.558327	1.214672	5316.014092	0.033423	0.035959
RS	22	0.620137	1.286849	5214.305285	0.032783	0.035110
RS	23	0.687750	1.286849	5400.903790	0.033957	0.036299
RS	24	0.761712	1.404925	5111.193211	0.032135	0.034198
RS	25	0.842617	1.404925	5266.652867	0.033113	0.035162
RS	26	0.931119	1.579157	4819.161489	0.030299	0.032025
RS	27	1.027930	1.579157	4946.932095	0.031102	0.032783
RS	28	1.133831	1.830774	4375.872021	0.027512	0.028851
RS	29	1.249674	1.830774	4483.150738	0.028187	0.029447
RS	30	1.376394	2.191584	3836.932850	0.024124	0.025057
RS	31	1.515012	2.191584	3931.636131	0.024719	0.025540
RS	32	1.666645	2.703751	3268.647509	0.020551	0.021091
RS	33	1.832514	2.703751	3356.535999	0.021103	0.021505
RS	34	2.013956	3.416687	2732.058587	0.017177	0.017367
RS	35	2.212434	3.416687	2815.634160	0.017703	0.017739
RS	36	2.429548	4.374240	2270.941146	0.014278	0.014179
RS	37	2.667045	4.374240	2350.260839	0.014777	0.014520
RS	38	2.926841	5.587388	1907.634196	0.011994	0.011668
RS	39	3.211030	5.587388	1981.905066	0.012461	0.011981
RS	40	3.521900	7.004517	1644.558211	0.010340	0.009836
RS	41	3.861958	7.004517	1713.282368	0.010772	0.010123
RS	42	4.233944	8.506130	1470.523050	0.009246	0.008594
RS	43	4.640856	8.506130	1533.703524	0.009643	0.008857
RS	44	5.085972	9.932886	1369.279221	0.008609	0.007822
RS	45	5.572879	9.932886	1426.993986	0.008972	0.008063
RS	46	6.105503	11.131576	1325.109335	0.008331	0.007409
RS	47	6.688134	11.131576	1376.914777	0.008657	0.007626
RS	48	7.325467	12.003486	1323.396647	0.008320	0.007259
RS	49	8.022640	12.003486	1367.771336	0.008599	0.007445
RS	50	8.785270	12.542805	1347.629250	0.008473	0.007273
RS	51	9.619502	12.542805	1381.622689	0.008687	0.007413
RS	52	10.532061	12.853321	1375.140135	0.008646	0.007323
RS	53	11.530298	12.853321	1394.703111	0.008769	0.007399
RS	54	12.622260	13.429616	1346.868030	0.008468	0.007080
RS	55	13.816745	13.429616	1351.398081	0.008497	0.007090
RS	56	15.123380	13.429616	1344.930256	0.008456	0.007046
RS	57	16.552694	13.429616	1326.595315	0.008341	0.006943
RS	58	18.116206	140.352543	131.259046	0.000825	0.000688
RS	59	19.826514	140.352543	143.082768	0.000900	0.000747
RS	60	21.697402	140.352543	155.905280	0.000980	0.000812
RS	61	23.743947	140.352543	169.795070	0.001068	0.000881
RS	62	25.982641	140.352543	184.821278	0.001162	0.000955
RS	63	28.431525	140.352543	17914.686245	0.112634	0.086997
PA	4+25*2+4+6 0.001331040 0.011539829 28.431524670 950818.856343409 138.128268099 10.638827807 3.373343232 1.980324689 1.517680476 1.311447654 1.215274281 1.188285777 1.214671677 1.286848775 1.404924614 1.579157404 1.830774445 2.191584103 2.703751233 3.416686820 4.374239585 5.587388113 7.004516614 8.506129694 9.932886152 11.131576378 12.003485936 12.542804980 12.853320910 13.429615979 140.352542585
//
IT	10394
RD	25
LK	-120632.447310
QD	-34.024565 -> -25.993375
RI	0.0067236318
TR	0.001282	0.011526
MT	28.918503
MM	C_pi: 12.644532, n_recomb: 159071.956857
RS	0	0.000000	973497.212130	0.001434	0.000000	0.000000
RS	1	0.009418	973497.212130	0.001570	0.000000	0.000000
RS	2	0.019724	973497.212130	0.001718	0.000000	0.000000
RS	3	0.031000	973497.212130	0.001879	0.000000	0.000000
RS	4	0.043338	152.775439	13.104870	0.000082	0.000067
RS	5	0.056838	152.775439	14.338971	0.000090	0.000089
RS	6	0.071609	11.084261	216.100596	0.001359	0.001430
RS	7	0.087772	11.084261	236.115931	0.001484	0.001673
RS	8	0.105457	3.470427	822.297040	0.005169	0.005946
RS	9	0.124807	3.470427	894.610498	0.005624	0.006534
RS	10	0.145981	2.035843	1654.336626	0.010400	0.012035
RS	11	0.169148	2.035843	1788.958241	0.011246	0.012894
RS	12	0.194497	1.559474	2517.444261	0.015826	0.017939
RS	13	0.222234	1.559474	2704.179789	0.017000	0.019079
RS	14	0.252583	1.344870	3356.752484	0.021102	0.023445
RS	15	0.285790	1.344870	3579.891569	0.022505	0.024848
RS	16	0.322125	1.242842	4116.340847	0.025877	0.028359
RS	17	0.361882	1.242842	4356.745216	0.027389	0.029906
RS	18	0.405384	1.211835	4712.100743	0.029622	0.032159
RS	19	0.452983	1.211835	4949.631588	0.031116	0.033695
RS	20	0.505064	1.235465	5082.394853	0.031950	0.034428
RS	21	0.562051	1.235465	5300.773590	0.033323	0.035830
RS	22	0.624406	1.305650	5215.462014	0.032787	0.035092
RS	23	0.692632	1.305650	5405.149825	0.033979	0.036291
RS	24	0.767285	1.422213	5129.410358	0.032246	0.034285
RS	25	0.848969	1.422213	5287.667360	0.033241	0.035258
RS	26	0.938346	1.595365	4849.880541	0.030489	0.032189
RS	27	1.036141	1.595365	4979.817357	0.031305	0.032954
RS	28	1.143146	1.846543	4413.068029	0.027743	0.029056
RS	29	1.260230	1.846543	4521.841456	0.028426	0.029655
RS	30	1.388341	2.208082	3874.520948	0.024357	0.025265
RS	31	1.528518	2.208082	3970.245611	0.024959	0.025750
RS	32	1.681897	2.723082	3301.983630	0.020758	0.021273
RS	33	1.849722	2.723082	3390.682149	0.021315	0.021689
RS	34	2.033353	3.442381	2758.774797	0.017343	0.017511
RS	35	2.234279	3.442381	2843.119335	0.017873	0.017884
RS	36	2.454129	4.411597	2290.802622	0.014401	0.014283
RS	37	2.694685	4.411597	2370.894008	0.014905	0.014626
RS	38	2.957898	5.643032	1921.800751	0.012081	0.011739
RS	39	3.245901	5.643032	1996.821306	0.012553	0.012055
RS	40	3.561029	7.084714	1654.705081	0.010402	0.009885
RS	41	3.905837	7.084714	1724.130076	0.010839	0.010176
RS	42	4.283120	8.614053	1478.290792	0.009293	0.008631
RS	43	4.695936	8.614053	1542.117986	0.009694	0.008897
RS	44	5.147633	10.066001	1376.109831	0.008651	0.007854
RS	45	5.641873	10.066001	1434.423047	0.009017	0.008098
RS	46	6.182661	11.280717	1332.284009	0.008375	0.007445
RS	47	6.774383	11.280717	1384.632434	0.008704	0.007664
RS	48	7.421835	12.154251	1332.113932	0.008374	0.007304
RS	49	8.130266	12.154251	1376.923113	0.008656	0.007492
RS	50	8.905420	12.678514	1359.008710	0.008543	0.007332
RS	51	9.753580	12.678514	1393.185914	0.008758	0.007473
RS	52	10.681623	12.957763	1390.044002	0.008738	0.007401
RS	53	11.697071	12.957763	1409.268556	0.008859	0.007475
RS	54	12.808158	13.456134	1368.290790	0.008602	0.007193
RS	55	14.023891	13.456134	1371.373279	0.008621	0.007196
RS	56	15.354126	13.456134	1363.085997	0.008569	0.007143
RS	57	16.809646	13.456134	1342.572015	0.008440	0.007028
RS	58	18.402253	140.760963	132.626643	0.000834	0.000694
RS	59	20.144856	140.760963	144.604554	0.000909	0.000754
RS	60	22.051583	140.760963	157.595751	0.000991	0.000820
RS	61	24.137892	140.760963	171.669461	0.001079	0.000890
RS	62	26.420696	140.760963	186.895425	0.001175	0.000965
RS	63	28.918503	140.760963	17807.939046	0.111949	0.086979
PA	4+25*2+4+6 0.001282241 0.011526160 28.918502950 973497.212130015 152.775439173 11.084260920 3.470427392 2.035843298 1.559473640 1.344869713 1.242842406 1.211834950 1.235465267 1.305649549 1.422213414 1.595364996 1.846543433 2.208081710 2.723082233 3.442381188 4.411597305 5.643032147 7.084714102 8.614052772 10.066001217 11.280717145 12.154250555 12.678514036 12.957763427 13.456133866 140.760962640
//
CC
CC	Brief Description of the file format:
CC	  CC  comments
CC	  MM  useful-messages
CC	  RD  round-of-iterations
CC	  LL  \log[P(sequence)]
CC	  QD  Q-before-opt Q-after-opt
CC	  TR  \theta_0 \rho_0
CC	  RS  k t_k \lambda_k \pi_k \sum_{l\not=k}A_{kl} A_{kk}
CC	  DC  begin end best-k t_k+\Delta_k max-prob
CC
MM	Version: 0.6.5-r67
MM	pattern:4+25*2+4+6, n:63, n_free_lambdas:28
MM	n_iterations:25, skip:1, max_t:5, theta/rho:5
MM	is_decoding:0
MM	n_seqs:21, sum_L:1133338, sum_n:50485
RD	0
LK	0.000000
QD	0.000000 -> 0.000000
RI	inf
TR	0.045568	0.009114
MT	5.000000
MM	C_pi: 1.000000, n_recomb: 10281.944523
RS	0	0.000000	1.000000	65.703091	0.006390	0.000000
RS	1	0.006440	1.000000	69.473070	0.006757	0.000000
RS	2	0.013294	1.000000	73.428074	0.007141	0.000000
RS	3	0.020590	1.000000	77.573040	0.007545	0.000000
RS	4	0.028356	1.000000	81.912436	0.007967	0.000000
RS	5	0.036622	1.000000	86.450144	0.008408	0.000000
RS	6	0.045421	1.000000	91.189342	0.008869	0.000000
RS	7	0.054785	1.000000	96.132367	0.009350	0.000000
RS	8	0.064753	1.000000	101.280560	0.009850	0.000000
RS	9	0.075363	1.000000	106.634106	0.010371	0.000000
RS	10	0.086656	1.000000	112.191850	0.010912	0.000000
RS	11	0.098677	1.000000	117.951100	0.011472	0.000000
RS	12	0.111471	1.000000	123.907415	0.012051	0.000000
RS	13	0.125090	1.000000	130.054376	0.012649	0.000000
RS	14	0.139585	1.000000	136.383348	0.013264	0.000000
RS	15	0.155014	1.000000	142.883221	0.013897	0.000000
RS	16	0.171437	1.000000	149.540149	0.014544	0.000000
RS	17	0.188917	1.000000	156.337272	0.015205	0.000000
RS	18	0.207523	1.000000	163.254446	0.015878	0.000000
RS	19	0.227327	1.000000	170.267961	0.016560	0.000000
RS	20	0.248406	1.000000	177.350273	0.017249	0.000000
RS	21	0.270843	1.000000	184.469752	0.017941	0.000000
RS	22	0.294725	1.000000	191.590447	0.018634	0.000000
RS	23	0.320144	1.000000	198.671888	0.019322	0.000000
RS	24	0.347201	1.000000	205.668933	0.020003	0.000000
RS	25	0.376000	1.000000	212.531674	0.020670	0.000000
RS	26	0.406654	1.000000	219.205415	0.021319	0.000000
RS	27	0.439282	1.000000	225.630746	0.021944	0.000000
RS	28	0.474011	1.000000	231.743721	0.022539	0.000000
RS	29	0.510976	1.000000	237.476164	0.023096	0.000000
RS	30	0.550322	1.000000	242.756131	0.023610	0.000000
RS	31	0.592202	1.000000	247.508527	0.024072	0.000000
RS	32	0.636779	1.000000	251.655919	0.024476	0.000000
RS	33	0.684227	1.000000	255.119539	0.024812	0.000000
RS	34	0.734730	1.000000	257.820512	0.025075	0.000000
RS	35	0.788485	1.000000	259.681295	0.025256	0.000000
RS	36	0.845702	1.000000	260.627334	0.025348	0.000000
RS	37	0.906604	1.000000	260.588942	0.025344	0.000000
RS	38	0.971428	1.000000	259.503353	0.025239	0.000000
RS	39	1.040426	1.000000	257.316938	0.025026	0.000000
RS	40	1.113868	1.000000	253.987525	0.024702	0.000000
RS	41	1.192040	1.000000	249.486762	0.024265	0.000000
RS	42	1.275245	1.000000	243.802434	0.023712	0.000000
RS	43	1.363809	1.000000	236.940637	0.023044	0.000000
RS	44	1.458076	1.000000	228.927699	0.022265	0.000000
RS	45	1.558414	1.000000	219.811710	0.021378	0.000000
RS	46	1.665214	1.000000	209.663529	0.020391	0.000000
RS	47	1.778891	1.000000	198.577142	0.019313	0.000000
RS	48	1.899889	1.000000	186.669224	0.018155	0.000000
RS	49	2.028679	1.000000	174.077815	0.016930	0.000000
RS	50	2.165763	1.000000	160.960023	0.015655	0.000000
RS	51	2.311675	1.000000	147.488730	0.014344	0.000000
RS	52	2.466983	1.000000	133.848313	0.013018	0.000000
RS	53	2.632293	1.000000	120.229500	0.011693	0.000000
RS	54	2.808249	1.000000	106.823496	0.010389	0.000000
RS	55	2.995536	1.000000	93.815650	0.009124	0.000000
RS	56	3.194884	1.000000	81.378963	0.007915	0.000000
RS	57	3.407070	1.000000	69.667808	0.006776	0.000000
RS	58	3.632920	1.000000	58.812268	0.005720	0.000000
RS	59	3.873315	1.000000	48.913483	0.004757	0.000000
RS	60	4.129191	1.000000	40.040380	0.003894	0.000000
RS	61	4.401545	1.000000	32.228056	0.003134	0.000000
RS	62	4.691438	1.000000	25.478004	0.002478	0.000000
RS	63	5.000000	1.000000	70.850496	0.006891	0.000000
PA	4+25*2+4+6 0.045568036 0.009113607 5.000000000 1.000000000 1.000000000 1.000000000 1.000000000 1.000000000 1.000000000 1.000000000 1.000000000 1.000000000 1.000000000 1.000000000 1.000000000 1.000000000 1.000000000 1.000000000 1.000000000 1.000000000 1.000000000 1.000000000 1.000000000 1.000000000 1.000000000 1.000000000 1.000000000 1.000000000 1.000000000 1.000000000 1.000000000
//
IT	7416
RD	1
LK	-151424.004637
QD	-8238.847507 -> -2835.477917
RI	0.1361604460
TR	0.028233	0.005590
MT	10.145445
MM	C_pi: 1.537425, n_recomb: 9697.847932
RS	0	0.000000	0.259681	279.420209	0.028813	0.001331
RS	1	0.007625	0.259681	291.705560	0.030079	0.008086
RS	2	0.015831	0.259681	303.824855	0.031329	0.017159
RS	3	0.024664	0.259681	315.657954	0.032549	0.026986
RS	4	0.034169	0.231704	365.698547	0.037709	0.035810
RS	5	0.044400	0.231704	375.965885	0.038768	0.042599
RS	6	0.055410	0.256088	349.341305	0.036023	0.046980
RS	7	0.067260	0.256088	358.361884	0.036953	0.048460
RS	8	0.080014	0.309105	304.837752	0.031434	0.047002
RS	9	0.093740	0.309105	313.317334	0.032308	0.043598
RS	10	0.108512	0.384148	259.506660	0.026759	0.039669
RS	11	0.124411	0.384148	267.563447	0.027590	0.036171
RS	12	0.141523	0.471768	224.891655	0.023190	0.033358
RS	13	0.159939	0.471768	232.441915	0.023968	0.031072
RS	14	0.179759	0.573897	197.672359	0.020383	0.029065
RS	15	0.201091	0.573897	204.706603	0.021108	0.027156
RS	16	0.224049	0.696678	174.775905	0.018022	0.025266
RS	17	0.248758	0.696678	181.317317	0.018697	0.023392
RS	18	0.275351	0.842063	155.739547	0.016059	0.021571
RS	19	0.303971	0.842063	161.818289	0.016686	0.019846
RS	20	0.334774	1.007286	140.629587	0.014501	0.018250
RS	21	0.367926	1.007286	146.283847	0.015084	0.016798
RS	22	0.403605	1.187561	129.102443	0.013312	0.015494
RS	23	0.442005	1.187561	134.375657	0.013856	0.014329
RS	24	0.483333	1.377953	120.541946	0.012430	0.013293
RS	25	0.527812	1.377953	125.474994	0.012938	0.012373
RS	26	0.575683	1.574110	114.307905	0.011787	0.011555
RS	27	0.627204	1.574110	118.932582	0.012264	0.010827
RS	28	0.682653	1.772692	109.830804	0.011325	0.010179
RS	29	0.742330	1.772692	114.166257	0.011772	0.009600
RS	30	0.806558	1.971547	106.628979	0.010995	0.009079
RS	31	0.875683	1.971547	110.680555	0.011413	0.008608
RS	32	0.950079	2.169350	104.314765	0.010756	0.008181
RS	33	1.030148	2.169350	108.074422	0.011144	0.007792
RS	34	1.116321	2.365009	102.588576	0.010578	0.007436
RS	35	1.209066	2.365009	106.035845	0.010934	0.007112
RS	36	1.308882	2.557629	101.204675	0.010436	0.006818
RS	37	1.416310	2.557629	104.307748	0.010756	0.006553
RS	38	1.531929	2.746906	99.934552	0.010305	0.006315
RS	39	1.656363	2.746906	102.651939	0.010585	0.006104
RS	40	1.790286	2.933332	98.554105	0.010162	0.005918
RS	41	1.934420	2.933332	100.837472	0.010398	0.005755
RS	42	2.089545	3.118011	96.850902	0.009987	0.005613
RS	43	2.256498	3.118011	98.649129	0.010172	0.005493
RS	44	2.436181	3.302402	94.634917	0.009758	0.005393
RS	45	2.629565	3.302402	95.899179	0.009889	0.005313
RS	46	2.837695	3.488293	91.744180	0.009460	0.005253
RS	47	3.061694	3.488293	92.434025	0.009531	0.005214
RS	48	3.302773	3.678112	88.046517	0.009079	0.005197
RS	49	3.562235	3.678112	88.137151	0.009088	0.005201
RS	50	3.841480	3.875884	83.436313	0.008604	0.005227
RS	51	4.142019	3.875884	82.927810	0.008551	0.005273
RS	52	4.465473	4.088594	77.840788	0.008027	0.005337
RS	53	4.813590	4.088594	76.769087	0.007916	0.005417
RS	54	5.188252	4.469234	69.089290	0.007124	0.005512
RS	55	5.591481	4.469234	67.790608	0.006990	0.005618
RS	56	6.025457	4.469234	66.049233	0.006811	0.005735
RS	57	6.492524	4.469234	63.866381	0.006586	0.005860
RS	58	6.995204	5.974071	46.515870	0.004797	0.005992
RS	59	7.536214	5.974071	45.643159	0.004707	0.006131
RS	60	8.118475	5.974071	44.472383	0.004586	0.006277
RS	61	8.745135	5.974071	43.004316	0.004434	0.006440
RS	62	9.419577	5.974071	41.246746	0.004253	0.006642
RS	63	10.145445	5.974071	324.775309	0.033489	0.058916
PA	4+25*2+4+6 0.028233192 0.005589643 10.145444870 0.259680748 0.231703758 0.256088257 0.309104919 0.384147644 0.471768379 0.573897362 0.696678162 0.842062950 1.007286072 1.187561035 1.377952576 1.574110031 1.772692204 1.971547127 2.169349670 2.365009308 2.557629108 2.746906281 2.933332443 3.118011475 3.302402496 3.488292694 3.678112030 3.875883579 4.088594437 4.469234467 5.974071443
//
IT	4977
RD	2
LK	-143200.620339
QD	-3175.390639 -> -1689.165950
RI	0.1063383188
TR	0.022741	0.006182
MT	11.937183
MM	C_pi: 2.573771, n_recomb: 17890.065594
RS	0	0.000000	0.366011	379.024423	0.021186	0.000634
RS	1	0.007901	0.366011	399.906845	0.022354	0.004460
RS	2	0.016426	0.366011	421.193498	0.023543	0.010395
RS	3	0.025624	0.366011	442.766684	0.024749	0.017633
RS	4	0.035549	0.238529	707.215974	0.039531	0.028614
RS	5	0.046258	0.238529	728.330096	0.040711	0.037470
RS	6	0.057814	0.237115	751.657059	0.042015	0.041529
RS	7	0.070282	0.237115	767.945904	0.042926	0.048415
RS	8	0.083736	0.272457	682.555142	0.038153	0.045016
RS	9	0.098252	0.272457	696.847198	0.038952	0.048855
RS	10	0.113915	0.334571	580.133048	0.032428	0.041548
RS	11	0.130816	0.334571	593.988455	0.033202	0.043150
RS	12	0.149052	0.413347	492.963903	0.027555	0.036199
RS	13	0.168729	0.413347	506.270690	0.028299	0.037248
RS	14	0.189961	0.510178	421.807104	0.023578	0.031538
RS	15	0.212869	0.510178	434.414421	0.024282	0.032481
RS	16	0.237588	0.635246	359.827224	0.020113	0.027482
RS	17	0.264260	0.635246	371.711315	0.020778	0.028079
RS	18	0.293039	0.798566	305.921358	0.017100	0.023573
RS	19	0.324092	0.798566	317.049308	0.017722	0.023750
RS	20	0.357598	1.005613	261.307394	0.014606	0.019871
RS	21	0.393751	1.005613	271.643765	0.015184	0.019784
RS	22	0.432761	1.257256	226.143978	0.012641	0.016640
RS	23	0.474853	1.257256	235.698615	0.013175	0.016459
RS	24	0.520270	1.551324	199.276539	0.011139	0.014006
RS	25	0.569276	1.551324	208.108809	0.011633	0.013818
RS	26	0.622153	1.884201	179.053241	0.010009	0.011929
RS	27	0.679208	1.884201	187.248465	0.010467	0.011764
RS	28	0.740771	2.252206	163.886980	0.009161	0.010303
RS	29	0.807198	2.252206	171.533346	0.009588	0.010163
RS	30	0.878873	2.652557	152.465388	0.008522	0.009014
RS	31	0.956210	2.652557	159.640512	0.008923	0.008889
RS	32	1.039658	3.082401	143.840787	0.008040	0.007962
RS	33	1.129699	3.082401	150.607469	0.008418	0.007842
RS	34	1.226853	3.536119	137.430809	0.007682	0.007080
RS	35	1.331684	3.536119	143.837791	0.008040	0.006968
RS	36	1.444797	4.004345	132.887319	0.007428	0.006344
RS	37	1.566846	4.004345	138.969673	0.007768	0.006254
RS	38	1.698539	4.476009	129.936503	0.007263	0.005750
RS	39	1.840636	4.476009	135.713656	0.007586	0.005692
RS	40	1.993959	4.940722	128.307075	0.007172	0.005293
RS	41	2.159396	4.940722	133.779882	0.007478	0.005275
RS	42	2.337904	5.389621	127.728613	0.007140	0.004964
RS	43	2.530515	5.389621	132.876774	0.007427	0.004988
RS	44	2.738344	5.815756	127.928243	0.007151	0.004754
RS	45	2.962592	5.815756	132.708147	0.007418	0.004823
RS	46	3.204558	6.214832	128.610585	0.007189	0.004658
RS	47	3.465641	6.214832	132.953920	0.007432	0.004780
RS	48	3.747351	6.587549	129.407051	0.007233	0.004679
RS	49	4.051318	6.587549	133.222013	0.007447	0.004855
RS	50	4.379301	6.944060	129.803407	0.007256	0.004804
RS	51	4.733196	6.944060	132.983197	0.007433	0.005027
RS	52	5.115052	7.307775	129.119616	0.007217	0.004997
RS	53	5.527077	7.307775	131.564034	0.007354	0.005246
RS	54	5.971654	7.970832	122.679388	0.006857	0.005045
RS	55	6.451357	7.970832	124.535462	0.006961	0.005303
RS	56	6.968959	7.970832	125.811498	0.007032	0.005540
RS	57	7.527455	7.970832	126.441026	0.007068	0.005743
RS	58	8.130076	11.804906	86.446668	0.004832	0.004475
RS	59	8.780309	11.804906	88.266842	0.004934	0.004680
RS	60	9.481914	11.804906	89.732847	0.005016	0.004840
RS	61	10.238951	11.804906	90.794570	0.005075	0.004950
RS	62	11.055799	11.804906	91.403123	0.005109	0.005008
RS	63	11.937183	11.804906	1222.200923	0.068317	0.060668
PA	4+25*2+4+6 0.022740649 0.006181927 11.937183440 0.366011378 0.238528856 0.237115165 0.272457196 0.334570728 0.413347126 0.510178300 0.635246033 0.798566344 1.005612667 1.257255679 1.551324161 1.884201493 2.252205769 2.652556826 3.082400731 3.536119435 4.004344661 4.476008883 4.940722174 5.389620760 5.815756496 6.214832079 6.587549101 6.944059776 7.307775338 7.970831525 11.804906246
//
IT	4907
RD	3
LK	-140770.050822
QD	-2070.593658 -> -1438.755554
RI	0.0763118252
TR	0.019172	0.007161
MT	12.863788
MM	C_pi: 3.570440, n_recomb: 28610.237771
RS	0	0.000000	0.607165	371.049589	0.012969	0.000375
RS	1	0.008028	0.607165	395.374156	0.013819	0.002705
RS	2	0.016700	0.607165	420.829584	0.014709	0.006393
RS	3	0.026068	0.607165	447.391282	0.015637	0.010872
RS	4	0.036189	0.290402	983.496382	0.034376	0.024055
RS	5	0.047122	0.290402	1021.700723	0.035711	0.031384
RS	6	0.058932	0.259806	1179.630715	0.041231	0.038614
RS	7	0.071691	0.259806	1210.948616	0.042326	0.045044
RS	8	0.085474	0.280640	1148.529263	0.040144	0.044258
RS	9	0.100364	0.280640	1174.204099	0.041041	0.048638
RS	10	0.116448	0.332199	1014.478369	0.035459	0.042648
RS	11	0.133824	0.332199	1037.974289	0.036280	0.045212
RS	12	0.152595	0.401042	880.440809	0.030774	0.038433
RS	13	0.172873	0.401042	902.475789	0.031544	0.040192
RS	14	0.194779	0.486869	762.707144	0.026659	0.034019
RS	15	0.218443	0.486869	783.398121	0.027382	0.035530
RS	16	0.244007	0.600424	653.300147	0.022834	0.029773
RS	17	0.271623	0.600424	672.856284	0.023518	0.030980
RS	18	0.301456	0.755212	551.858197	0.019289	0.025535
RS	19	0.333684	0.755212	570.352622	0.019935	0.026322
RS	20	0.368499	0.962276	463.442304	0.016198	0.021429
RS	21	0.406109	0.962276	480.773968	0.016804	0.021860
RS	22	0.446738	1.228571	391.296934	0.013677	0.017759
RS	23	0.490629	1.228571	407.360151	0.014238	0.017981
RS	24	0.538043	1.557384	335.015878	0.011710	0.014720
RS	25	0.589264	1.557384	349.808143	0.012227	0.014848
RS	26	0.644597	1.949778	292.070149	0.010209	0.012320
RS	27	0.704371	1.949778	305.684351	0.010684	0.012411
RS	28	0.768944	2.406612	259.418911	0.009067	0.010458
RS	29	0.838701	2.406612	271.993490	0.009507	0.010532
RS	30	0.914058	2.930168	234.365085	0.008192	0.009002
RS	31	0.995464	2.930168	246.043500	0.008600	0.009058
RS	32	1.083406	3.522310	214.969606	0.007514	0.007836
RS	33	1.178407	3.522310	225.883234	0.007895	0.007868
RS	34	1.281034	4.178648	200.117746	0.006995	0.006879
RS	35	1.391901	4.178648	210.385824	0.007354	0.006892
RS	36	1.511667	4.884282	189.235063	0.006614	0.006095
RS	37	1.641048	4.884282	198.967074	0.006954	0.006104
RS	38	1.780816	5.615233	181.936496	0.006359	0.005472
RS	39	1.931803	5.615233	191.228855	0.006684	0.005492
RS	40	2.094912	6.342838	177.866266	0.006217	0.005004
RS	41	2.271114	6.342838	186.794921	0.006529	0.005046
RS	42	2.461462	7.037779	176.681732	0.006175	0.004681
RS	43	2.667091	7.037779	185.293632	0.006476	0.004756
RS	44	2.889226	7.674207	178.036604	0.006223	0.004496
RS	45	3.129195	7.674207	186.339996	0.006513	0.004609
RS	46	3.388427	8.233741	181.539663	0.006345	0.004442
RS	47	3.668470	8.233741	189.493069	0.006623	0.004598
RS	48	3.970994	8.711665	186.630923	0.006523	0.004514
RS	49	4.297805	8.711665	194.132144	0.006785	0.004719
RS	50	4.650850	9.126224	192.367426	0.006724	0.004698
RS	51	5.032238	9.126224	199.250776	0.006964	0.004943
RS	52	5.444242	9.523612	197.301080	0.006896	0.004949
RS	53	5.889322	9.523612	203.359700	0.007108	0.005215
RS	54	6.370131	10.280385	193.828968	0.006775	0.005037
RS	55	6.889538	10.280385	199.048080	0.006957	0.005300
RS	56	7.450643	10.280385	203.577789	0.007116	0.005544
RS	57	8.056791	10.280385	207.297402	0.007246	0.005756
RS	58	8.711600	16.683677	131.158484	0.004584	0.004049
RS	59	9.418975	16.683677	135.922219	0.004751	0.004233
RS	60	10.183137	16.683677	140.389124	0.004907	0.004381
RS	61	11.008644	16.683677	144.480251	0.005050	0.004487
RS	62	11.900421	16.683677	148.111626	0.005177	0.004550
RS	63	12.863788	16.683677	2638.342955	0.092217	0.064000
PA	4+25*2+4+6 0.019172060 0.007160723 12.863787815 0.607164503 0.290401539 0.259806245 0.280640453 0.332199389 0.401042219 0.486868953 0.600423624 0.755211561 0.962276156 1.228570505 1.557384021 1.949778093 2.406611905 2.930168455 3.522309890 4.178648324 4.884282403 5.615232788 6.342838492 7.037779428 7.674206660 8.233740796 8.711664533 9.126223885 9.523612216 10.280384551 16.683676719
//
IT	4630
RD	4
LK	-139650.746940
QD	-1650.158509 -> -1254.053188
RI	0.0552896428
TR	0.016417	0.008084
MT	13.618660
MM	C_pi: 4.342747, n_recomb: 39102.029581
RS	0	0.000000	1.009875	307.929782	0.007875	0.000230
RS	1	0.008125	1.009875	330.184203	0.008444	0.001683
RS	2	0.016910	1.009875	353.807231	0.009048	0.003995
RS	3	0.026409	1.009875	378.842797	0.009689	0.006777
RS	4	0.036679	0.358615	1130.121294	0.028902	0.020281
RS	5	0.047784	0.358615	1183.256796	0.030261	0.026255
RS	6	0.059791	0.291931	1511.689412	0.038660	0.035630
RS	7	0.072774	0.291931	1560.699282	0.039914	0.041291
RS	8	0.086812	0.298393	1571.377338	0.040187	0.042939
RS	9	0.101990	0.298393	1611.584849	0.041215	0.047062
RS	10	0.118402	0.340800	1446.248904	0.036987	0.042827
RS	11	0.136146	0.340800	1481.418286	0.037886	0.045510
RS	12	0.155333	0.401025	1289.730337	0.032984	0.039706
RS	13	0.176078	0.401025	1321.573394	0.033798	0.041607
RS	14	0.198509	0.476746	1139.566201	0.029143	0.035834
RS	15	0.222763	0.476746	1168.761408	0.029890	0.037429
RS	16	0.248987	0.578021	989.541796	0.025307	0.031680
RS	17	0.277342	0.578021	1016.831732	0.026005	0.033016
RS	18	0.308000	0.719221	840.957025	0.021507	0.027292
RS	19	0.341150	0.719221	866.834431	0.022169	0.028286
RS	20	0.376993	0.913811	704.514253	0.018017	0.022923
RS	21	0.415748	0.913811	728.995241	0.018643	0.023584
RS	22	0.457651	1.172376	589.054692	0.015065	0.018941
RS	23	0.502960	1.172376	611.930986	0.015650	0.019369
RS	24	0.551950	1.502430	496.879427	0.012707	0.015589
RS	25	0.604920	1.502430	518.016118	0.013248	0.015884
RS	26	0.662193	1.909610	425.496334	0.010882	0.012914
RS	27	0.724121	1.909610	444.919446	0.011378	0.013139
RS	28	0.791079	2.400011	370.586893	0.009477	0.010826
RS	29	0.863478	2.400011	388.433762	0.009934	0.011011
RS	30	0.941760	2.982419	327.928849	0.008386	0.009195
RS	31	1.026401	2.982419	344.378103	0.008807	0.009346
RS	32	1.117920	3.666111	294.416493	0.007529	0.007897
RS	33	1.216874	3.666111	309.650104	0.007919	0.008016
RS	34	1.323868	4.452586	268.288497	0.006861	0.006851
RS	35	1.439556	4.452586	282.486350	0.007224	0.006941
RS	36	1.564642	5.327460	248.671786	0.006360	0.006011
RS	37	1.699892	5.327460	262.014835	0.006701	0.006083
RS	38	1.846131	6.258836	235.014446	0.006010	0.005355
RS	39	2.004252	6.258836	247.680015	0.006334	0.005423
RS	40	2.175219	7.201125	226.835886	0.005801	0.004868
RS	41	2.360078	7.201125	238.985831	0.006112	0.004946
RS	42	2.559956	8.101773	223.696194	0.005721	0.004541
RS	43	2.776074	8.101773	235.462104	0.006022	0.004642
RS	44	3.009751	8.911029	225.164469	0.005758	0.004366
RS	45	3.262414	8.911029	236.629586	0.006052	0.004496
RS	46	3.535606	9.592127	230.757266	0.005901	0.004333
RS	47	3.830994	9.592127	241.934424	0.006187	0.004500
RS	48	4.150382	10.133015	239.741540	0.006131	0.004435
RS	49	4.495720	10.133015	250.547157	0.006408	0.004643
RS	50	4.869116	10.560287	250.752328	0.006413	0.004653
RS	51	5.272850	10.560287	260.986830	0.006675	0.004894
RS	52	5.709387	10.944085	261.505393	0.006688	0.004937
RS	53	6.181392	10.944085	270.870136	0.006927	0.005195
RS	54	6.691746	11.719451	261.526868	0.006688	0.005060
RS	55	7.243567	11.719451	269.865602	0.006902	0.005311
RS	56	7.840222	11.719451	277.413714	0.007095	0.005545
RS	57	8.485354	11.719451	284.003085	0.007263	0.005750
RS	58	9.182902	20.901196	164.594117	0.004209	0.003692
RS	59	9.937126	20.901196	171.933103	0.004397	0.003865
RS	60	10.752629	20.901196	179.094943	0.004580	0.004012
RS	61	11.634390	20.901196	185.988401	0.004756	0.004129
RS	62	12.587794	20.901196	192.512519	0.004923	0.004213
RS	63	13.618660	20.901196	4120.914953	0.105389	0.068347
PA	4+25*2+4+6 0.016416694 0.008084118 13.618660160 1.009875316 0.358615337 0.291931306 0.298392853 0.340799514 0.401024625 0.476745506 0.578021458 0.719220794 0.913810686 1.172375534 1.502430247 1.909610183 2.400011129 2.982418639 3.666111164 4.452585992 5.327459894 6.258835877 7.201125359 8.101772939 8.911029317 9.592127110 10.133014771 10.560287308 10.944085222 11.719450737 20.901195631
//
IT	5512
RD	5
LK	-138912.007867
QD	-1375.081452 -> -1074.633715
RI	0.0410465388
TR	0.014153	0.008878
MT	14.369428
MM	C_pi: 4.983741, n_recomb: 49057.940564
RS	0	0.000000	1.667647	235.895577	0.004809	0.000142
RS	1	0.008216	1.667647	253.981220	0.005177	0.001050
RS	2	0.017108	1.667647	273.339094	0.005572	0.002503
RS	3	0.026730	1.667647	294.039250	0.005994	0.004241
RS	4	0.037142	0.442706	1179.874387	0.024051	0.017021
RS	5	0.048410	0.442706	1243.498175	0.025348	0.021929
RS	6	0.060604	0.330421	1743.303404	0.035536	0.032543
RS	7	0.073800	0.330421	1809.841576	0.036892	0.037550
RS	8	0.088080	0.321509	1923.192998	0.039202	0.041114
RS	9	0.103534	0.321509	1979.802801	0.040356	0.044945
RS	10	0.120257	0.355541	1840.355879	0.037514	0.042342
RS	11	0.138354	0.355541	1888.970742	0.038505	0.044988
RS	12	0.157938	0.408545	1686.455384	0.034377	0.040280
RS	13	0.179131	0.408545	1729.275740	0.035250	0.042200
RS	14	0.202065	0.476042	1521.526970	0.031015	0.037078
RS	15	0.226884	0.476042	1559.761860	0.031794	0.038661
RS	16	0.253742	0.567070	1342.834228	0.027372	0.033219
RS	17	0.282806	0.567070	1377.868644	0.028087	0.034563
RS	18	0.314259	0.695811	1153.534255	0.023514	0.028861
RS	19	0.348296	0.695811	1186.538446	0.024186	0.029924
RS	20	0.385129	0.876490	970.530461	0.019783	0.024363
RS	21	0.424989	0.876490	1001.905066	0.020423	0.025139
RS	22	0.468124	1.121477	809.888837	0.016509	0.020168
RS	23	0.514803	1.121477	839.455876	0.017112	0.020717
RS	24	0.565318	1.440991	678.409430	0.013829	0.016575
RS	25	0.619983	1.440991	705.905414	0.014389	0.016974
RS	26	0.679139	1.844226	574.836227	0.011717	0.013661
RS	27	0.743156	1.844226	600.169864	0.012234	0.013969
RS	28	0.812432	2.341857	494.133083	0.010072	0.011360
RS	29	0.887401	2.341857	517.387337	0.010546	0.011611
RS	30	0.968529	2.948706	430.731131	0.008780	0.009547
RS	31	1.056323	2.948706	452.080102	0.009215	0.009754
RS	32	1.151331	3.681572	380.391508	0.007754	0.008104
RS	33	1.254144	3.681572	400.041099	0.008154	0.008274
RS	34	1.365406	4.549487	340.703963	0.006945	0.006951
RS	35	1.485809	4.549487	358.877602	0.007315	0.007089
RS	36	1.616104	5.542443	310.465716	0.006329	0.006038
RS	37	1.757105	5.542443	327.406103	0.006674	0.006152
RS	38	1.909691	6.625767	288.905696	0.005889	0.005335
RS	39	2.074815	6.625767	304.867623	0.006214	0.005437
RS	40	2.253505	7.741239	275.361110	0.005613	0.004820
RS	41	2.446877	7.741239	290.594284	0.005923	0.004924
RS	42	2.656138	8.814662	269.246464	0.005488	0.004479
RS	43	2.882592	8.814662	283.973531	0.005789	0.004597
RS	44	3.127652	9.771364	270.007108	0.005504	0.004302
RS	45	3.392847	9.771364	284.396009	0.005797	0.004444
RS	46	3.679831	10.554314	277.039018	0.005647	0.004279
RS	47	3.990395	10.554314	291.168523	0.005935	0.004451
RS	48	4.326477	11.143131	289.414722	0.005899	0.004398
RS	49	4.690171	11.143131	303.231599	0.006181	0.004604
RS	50	5.083749	11.572311	305.328173	0.006224	0.004635
RS	51	5.509664	11.572311	318.608366	0.006495	0.004870
RS	52	5.970573	11.934878	321.611903	0.006556	0.004938
RS	53	6.469353	11.934878	333.969903	0.006808	0.005185
RS	54	7.009113	12.717841	324.834636	0.006621	0.005078
RS	55	7.593223	12.717841	335.992178	0.006849	0.005315
RS	56	8.225325	12.717841	346.242722	0.007058	0.005536
RS	57	8.909363	12.717841	355.372331	0.007244	0.005730
RS	58	9.649604	24.982405	187.731991	0.003827	0.003348
RS	59	10.450665	24.982405	197.184260	0.004019	0.003512
RS	60	11.317545	24.982405	206.602505	0.004211	0.003659
RS	61	12.255650	24.982405	215.893408	0.004401	0.003785
RS	62	13.270833	24.982405	224.950662	0.004585	0.003886
RS	63	14.369428	24.982405	5538.202387	0.112891	0.072857
PA	4+25*2+4+6 0.014152852 0.008877631 14.369427738 1.667647271 0.442706249 0.330420571 0.321508513 0.355540746 0.408545443 0.476041692 0.567069889 0.695810773 0.876490304 1.121476768 1.440990533 1.844225572 2.341857134 2.948705672 3.681571697 4.549486944 5.542443011 6.625767484 7.741239292 8.814661830 9.771363594 10.554314217 11.143131126 11.572310729 11.934878460 12.717841202 24.982405203
//
IT	4832
RD	6
LK	-138342.156744
QD	-1152.818885 -> -911.995762
RI	0.0313979783
TR	0.012249	0.009531
MT	15.167212
MM	C_pi: 5.576627, n_recomb: 58680.571844
RS	0	0.000000	2.743454	172.855505	0.002946	0.000088
RS	1	0.008309	2.743454	186.635434	0.003181	0.000653
RS	2	0.017307	2.743454	201.461777	0.003433	0.001563
RS	3	0.027054	2.743454	217.405015	0.003705	0.002651
RS	4	0.037610	0.546084	1168.472814	0.019912	0.014212
RS	5	0.049044	0.546084	1238.331224	0.021103	0.018273
RS	6	0.061427	0.375367	1895.226655	0.032297	0.029499
RS	7	0.074840	0.375367	1977.854574	0.033705	0.033962
RS	8	0.089366	0.349115	2208.996886	0.037644	0.038991
RS	9	0.105100	0.349115	2283.035487	0.038906	0.042573
RS	10	0.122141	0.374894	2192.723322	0.037367	0.041406
RS	11	0.140598	0.374894	2256.444261	0.038453	0.044001
RS	12	0.160588	0.421559	2062.743436	0.035152	0.040359
RS	13	0.182239	0.421559	2118.024888	0.036094	0.042283
RS	14	0.205689	0.482318	1899.543703	0.032371	0.037881
RS	15	0.231088	0.482318	1947.851630	0.033194	0.039447
RS	16	0.258596	0.565115	1704.638945	0.029049	0.034439
RS	17	0.288390	0.565115	1747.912949	0.029787	0.035767
RS	18	0.320660	0.683564	1482.844380	0.025270	0.030242
RS	19	0.355611	0.683564	1523.048292	0.025955	0.031328
RS	20	0.393466	0.851853	1257.137535	0.021423	0.025725
RS	21	0.434466	0.851853	1295.298677	0.022074	0.026563
RS	22	0.478872	1.083080	1051.613744	0.017921	0.021400
RS	23	0.526968	1.083080	1087.781959	0.018537	0.022026
RS	24	0.579061	1.389086	878.966520	0.014979	0.017618
RS	25	0.635481	1.389086	912.828243	0.015556	0.018090
RS	26	0.696589	1.781668	740.382674	0.012617	0.014500
RS	27	0.762774	1.781668	771.724287	0.013151	0.014868
RS	28	0.834458	2.275260	630.840866	0.010750	0.011999
RS	29	0.912098	2.275260	659.655998	0.011241	0.012297
RS	30	0.996189	2.889915	543.789825	0.009267	0.010006
RS	31	1.087267	2.889915	570.212287	0.009717	0.010251
RS	32	1.185912	3.649319	474.033493	0.008078	0.008411
RS	33	1.292753	3.649319	498.264949	0.008491	0.008615
RS	34	1.408471	4.570265	418.597119	0.007133	0.007139
RS	35	1.533804	4.570265	440.884599	0.007513	0.007309
RS	36	1.669549	5.648958	375.963932	0.006407	0.006141
RS	37	1.816574	5.648958	396.599702	0.006759	0.006285
RS	38	1.975814	6.851504	345.101969	0.005881	0.005381
RS	39	2.148285	6.851504	364.412826	0.006210	0.005508
RS	40	2.335085	8.111109	325.103335	0.005540	0.004829
RS	41	2.537406	8.111109	343.426707	0.005852	0.004953
RS	42	2.756537	9.334826	315.172427	0.005371	0.004467
RS	43	2.993874	9.334826	332.825582	0.005672	0.004599
RS	44	3.250931	10.423796	314.575640	0.005361	0.004282
RS	45	3.529346	10.423796	331.816898	0.005655	0.004432
RS	46	3.830893	11.300239	322.537355	0.005496	0.004260
RS	47	4.157495	11.300239	339.517425	0.005786	0.004437
RS	48	4.511232	11.934576	337.897004	0.005758	0.004388
RS	49	4.894360	11.934576	354.597822	0.006043	0.004593
RS	50	5.309320	12.368292	358.368234	0.006107	0.004637
RS	51	5.758757	12.368292	374.543281	0.006383	0.004866
RS	52	6.245537	12.715671	379.845675	0.006473	0.004950
RS	53	6.772761	12.715671	395.021498	0.006732	0.005188
RS	54	7.343789	13.516284	385.716397	0.006573	0.005095
RS	55	7.962262	13.516284	399.505992	0.006808	0.005321
RS	56	8.632122	13.516284	412.251500	0.007025	0.005531
RS	57	9.357637	13.516284	423.691780	0.007220	0.005716
RS	58	10.143432	29.260536	203.667130	0.003471	0.003033
RS	59	10.994515	29.260536	214.868187	0.003662	0.003189
RS	60	11.916312	29.260536	226.186910	0.003855	0.003335
RS	61	12.914696	29.260536	237.534298	0.004048	0.003466
RS	62	13.996033	29.260536	248.806163	0.004240	0.003581
RS	63	15.167212	29.260536	6902.952223	0.117636	0.077099
PA	4+25*2+4+6 0.012249434 0.009531353 15.167212343 2.743453878 0.546084492 0.375366643 0.349115308 0.374893680 0.421558898 0.482318087 0.565115438 0.683564462 0.851852555 1.083079802 1.389085652 1.781668030 2.275260304 2.889914753 3.649318586 4.570265388 5.648957504 6.851503532 8.111109070 9.334825787 10.423795962 11.300239279 11.934576155 12.368292256 12.715670679 13.516284237 29.260536013
//
IT	5312
RD	7
LK	-137883.613524
QD	-968.098282 -> -772.638686
RI	0.0248145815
TR	0.010645	0.010055
MT	16.020160
MM	C_pi: 6.159589, n_recomb: 68087.456796
RS	0	0.000000	4.510777	122.902785	0.001805	0.000054
RS	1	0.008402	4.510777	132.976693	0.001953	0.000404
RS	2	0.017510	4.510777	143.853396	0.002113	0.000972
RS	3	0.027383	4.510777	155.592864	0.002285	0.001651
RS	4	0.038086	0.673620	1118.505251	0.016427	0.011811
RS	5	0.049688	0.673620	1190.991424	0.017492	0.015184
RS	6	0.062265	0.427478	1983.846796	0.029137	0.026594
RS	7	0.075899	0.427478	2080.400817	0.030555	0.030595
RS	8	0.090678	0.381021	2435.321195	0.035768	0.036728
RS	9	0.106699	0.381021	2527.014659	0.037114	0.040099
RS	10	0.124066	0.398115	2503.000542	0.036762	0.040179
RS	11	0.142892	0.398115	2583.143827	0.037939	0.042730
RS	12	0.163300	0.438808	2414.827955	0.035467	0.040087
RS	13	0.185423	0.438808	2484.089057	0.036484	0.042023
RS	14	0.209404	0.493765	2268.349399	0.033315	0.038346
RS	15	0.235401	0.493765	2328.034851	0.034192	0.039911
RS	16	0.263581	0.569815	2069.357393	0.030393	0.035391
RS	17	0.294130	0.569815	2121.731694	0.031162	0.036709
RS	18	0.327245	0.679851	1824.013246	0.026789	0.031447
RS	19	0.363142	0.679851	1871.806378	0.027491	0.032542
RS	20	0.402056	0.837653	1560.840510	0.022924	0.026994
RS	21	0.444239	0.837653	1605.870629	0.023585	0.027870
RS	22	0.489967	1.056448	1312.232712	0.019273	0.022605
RS	23	0.539536	1.056448	1354.984471	0.019901	0.023286
RS	24	0.593270	1.348981	1097.746678	0.016123	0.018682
RS	25	0.651519	1.348981	1137.986137	0.016714	0.019210
RS	26	0.714663	1.728910	922.101155	0.013543	0.015388
RS	27	0.783111	1.728910	959.532905	0.014093	0.015803
RS	28	0.857311	2.213695	781.090755	0.011472	0.012703
RS	29	0.937745	2.213695	815.609819	0.011979	0.013038
RS	30	1.024937	2.827841	667.669602	0.009806	0.010534
RS	31	1.119455	2.827841	699.343859	0.010271	0.010811
RS	32	1.221915	3.601173	575.969465	0.008459	0.008786
RS	33	1.332983	3.601173	604.969749	0.008885	0.009017
RS	34	1.453384	4.557992	502.609078	0.007382	0.007389
RS	35	1.583900	4.557992	529.184015	0.007772	0.007584
RS	36	1.725383	5.701494	445.822920	0.006548	0.006298
RS	37	1.878753	5.701494	470.299533	0.006907	0.006465
RS	38	2.045009	7.000733	404.302262	0.005938	0.005472
RS	39	2.225234	7.000733	427.072071	0.006272	0.005620
RS	40	2.420602	8.383525	376.831169	0.005535	0.004878
RS	41	2.632385	8.383525	398.317945	0.005850	0.005018
RS	42	2.861963	9.741148	362.328959	0.005322	0.004491
RS	43	3.110829	9.741148	382.946909	0.005624	0.004635
RS	44	3.380605	10.952095	359.815237	0.005285	0.004293
RS	45	3.673048	10.952095	379.917021	0.005580	0.004451
RS	46	3.990063	11.917871	368.285719	0.005409	0.004268
RS	47	4.333713	11.917871	388.097718	0.005700	0.004449
RS	48	4.706237	12.599062	386.296082	0.005674	0.004400
RS	49	5.110061	12.599062	405.837125	0.005961	0.004605
RS	50	5.547815	13.042914	411.034745	0.006037	0.004656
RS	51	6.022348	13.042914	430.034400	0.006316	0.004880
RS	52	6.536753	13.383192	437.400981	0.006424	0.004974
RS	53	7.094378	13.383192	455.293643	0.006687	0.005204
RS	54	7.698855	14.213512	445.342209	0.006541	0.005116
RS	55	8.354121	14.213512	461.641876	0.006780	0.005333
RS	56	9.064443	14.213512	476.737766	0.007002	0.005535
RS	57	9.834447	14.213512	490.318869	0.007201	0.005713
RS	58	10.669147	33.877762	214.539935	0.003151	0.002752
RS	59	11.573979	33.877762	227.198721	0.003337	0.002902
RS	60	12.554836	33.877762	240.127562	0.003527	0.003046
RS	61	13.618105	33.877762	253.245981	0.003719	0.003180
RS	62	14.770711	33.877762	266.456978	0.003913	0.003303
RS	63	16.020160	33.877762	8234.410699	0.120939	0.080908
PA	4+25*2+4+6 0.010644819 0.010055448 16.020159747 4.510777292 0.673619961 0.427478148 0.381020503 0.398115382 0.438808393 0.493765009 0.569815500 0.679850600 0.837652792 1.056448402 1.348980615 1.728910011 2.213694942 2.827840521 3.601172649 4.557991726 5.701494119 7.000732642 8.383525116 9.741148379 10.952095496 11.917870870 12.599062492 13.042913940 13.383191973 14.213511538 33.877761943
//
IT	6114
RD	8
LK	-137511.078086
QD	-815.614965 -> -656.379970
RI	0.0202605474
TR	0.009298	0.010469
MT	16.917808
MM	C_pi: 6.742521, n_recomb: 77271.330250
RS	0	0.000000	7.422033	85.383716	0.001105	0.000033
RS	1	0.008495	7.422033	92.531188	0.001197	0.000249
RS	2	0.017712	7.422033	100.267207	0.001298	0.000601
RS	3	0.027713	7.422033	108.638505	0.001406	0.001024
RS	4	0.038562	0.831044	1044.551330	0.013518	0.009784
RS	5	0.050334	0.831044	1116.751646	0.014452	0.012592
RS	6	0.063105	0.487506	2020.893323	0.026153	0.023894
RS	7	0.076961	0.487506	2128.735516	0.027549	0.027493
RS	8	0.091995	0.417151	2606.626971	0.033733	0.034446
RS	9	0.108305	0.417151	2715.384325	0.035141	0.037627
RS	10	0.126002	0.424726	2769.781062	0.035845	0.038780
RS	11	0.145201	0.424726	2867.097591	0.037104	0.041288
RS	12	0.166032	0.459442	2738.103935	0.035435	0.039565
RS	13	0.188632	0.459442	2822.614049	0.036529	0.041520
RS	14	0.213153	0.509103	2621.844994	0.033930	0.038549
RS	15	0.239756	0.509103	2694.210738	0.034867	0.040128
RS	16	0.268620	0.579402	2430.434847	0.031453	0.036116
RS	17	0.299935	0.579402	2492.922020	0.032262	0.037434
RS	18	0.333911	0.682444	2170.906506	0.028095	0.032484
RS	19	0.370774	0.682444	2226.864581	0.028819	0.033586
RS	20	0.410768	0.831413	1876.627115	0.024286	0.028160
RS	21	0.454159	0.831413	1928.731334	0.024961	0.029062
RS	22	0.501237	1.039314	1588.116581	0.020552	0.023761
RS	23	0.552314	1.039314	1637.464267	0.021191	0.024482
RS	24	0.607731	1.319312	1332.370756	0.017243	0.019739
RS	25	0.667855	1.319312	1378.961876	0.017846	0.020310
RS	26	0.733087	1.686368	1118.537245	0.014475	0.016295
RS	27	0.803861	1.686368	1162.073083	0.015039	0.016750
RS	28	0.880647	2.160328	944.031344	0.012217	0.013442
RS	29	0.963957	2.160328	984.327080	0.012739	0.013811
RS	30	1.054343	2.769461	801.871554	0.010377	0.011106
RS	31	1.152409	2.769461	838.917877	0.010857	0.011410
RS	32	1.258806	3.549023	685.890443	0.008876	0.009205
RS	33	1.374241	3.549023	719.805098	0.009315	0.009460
RS	34	1.499483	4.530324	592.540300	0.007668	0.007681
RS	35	1.635365	4.530324	623.550477	0.008070	0.007897
RS	36	1.782791	5.723829	519.914692	0.006728	0.006492
RS	37	1.942741	5.723829	548.364303	0.007097	0.006678
RS	38	2.116279	7.102845	466.442217	0.006036	0.005596
RS	39	2.304560	7.102845	492.777397	0.006377	0.005761
RS	40	2.508836	8.592123	430.548846	0.005572	0.004955
RS	41	2.730466	8.592123	455.276340	0.005892	0.005109
RS	42	2.970924	10.069841	410.790467	0.005316	0.004539
RS	43	3.231810	10.069841	434.422116	0.005622	0.004694
RS	44	3.514859	11.393661	405.866611	0.005252	0.004325
RS	45	3.821955	11.393661	428.851755	0.005550	0.004491
RS	46	4.155139	12.444941	414.480109	0.005364	0.004295
RS	47	4.516628	12.444941	437.122584	0.005657	0.004479
RS	48	4.908828	13.173906	434.852799	0.005628	0.004427
RS	49	5.334346	13.173906	457.207898	0.005917	0.004633
RS	50	5.796013	13.632321	463.601685	0.006000	0.004687
RS	51	6.296901	13.632321	485.371269	0.006281	0.004909
RS	52	6.840340	13.971625	494.577341	0.006401	0.005007
RS	53	7.429947	13.971625	515.097380	0.006666	0.005233
RS	54	8.069643	14.839283	504.071119	0.006523	0.005142
RS	55	8.763684	14.839283	522.765027	0.006765	0.005354
RS	56	9.516686	14.839283	540.070668	0.006989	0.005549
RS	57	10.333658	14.839283	555.624138	0.007191	0.005721
RS	58	11.220035	38.854510	221.694152	0.002869	0.002505
RS	59	12.181713	38.854510	235.560873	0.003048	0.002649
RS	60	13.225089	38.854510	249.844867	0.003233	0.002789
RS	61	14.357103	38.854510	264.476891	0.003423	0.002925
RS	62	15.585286	38.854510	279.370538	0.003615	0.003052
RS	63	16.917808	38.854510	9533.925687	0.123382	0.084240
PA	4+25*2+4+6 0.009298033 0.010468876 16.917808054 7.422033169 0.831044168 0.487506039 0.417150965 0.424725862 0.459441564 0.509102871 0.579401672 0.682443538 0.831412991 1.039314222 1.319312269 1.686368057 2.160328257 2.769460702 3.549022966 4.530324091 5.723829129 7.102845132 8.592122645 10.069840698 11.393660911 12.444941282 13.173906373 13.632320585 13.971625248 14.839282619 38.854510113
//
IT	5589
RD	9
LK	-137207.330207
QD	-690.354974 -> -560.169408
RI	0.0170546716
TR	0.008173	0.010793
MT	17.843001
MM	C_pi: 7.321784, n_recomb: 86157.509797
RS	0	0.000000	12.212361	58.256035	0.000676	0.000020
RS	1	0.008587	12.212361	63.214915	0.000734	0.000153
RS	2	0.017910	12.212361	68.591871	0.000796	0.000371
RS	3	0.028035	12.212361	74.421429	0.000864	0.000634
RS	4	0.039029	1.024486	957.351128	0.011112	0.008099
RS	5	0.050966	1.024486	1027.067771	0.011921	0.010438
RS	6	0.063929	0.556018	2016.452553	0.023404	0.021441
RS	7	0.078005	0.556018	2132.721489	0.024754	0.024684
RS	8	0.093290	0.457378	2727.232522	0.031654	0.032230
RS	9	0.109887	0.457378	2851.721812	0.033099	0.035231
RS	10	0.127909	0.454314	2991.866535	0.034726	0.037299
RS	11	0.147478	0.454314	3106.431233	0.036055	0.039760
RS	12	0.168728	0.482801	3027.922420	0.035144	0.038874
RS	13	0.191803	0.482801	3128.507223	0.036311	0.040845
RS	14	0.216859	0.527392	2953.496226	0.034280	0.038546
RS	15	0.244066	0.527392	3039.632708	0.035280	0.040147
RS	16	0.273609	0.592586	2780.535423	0.032273	0.036644
RS	17	0.305690	0.592586	2854.117891	0.033127	0.037973
RS	18	0.340524	0.689669	2516.290924	0.029206	0.033362
RS	19	0.378350	0.689669	2581.051880	0.029957	0.034473
RS	20	0.419424	0.831130	2198.100961	0.025513	0.029215
RS	21	0.464025	0.831130	2257.541452	0.026202	0.030135
RS	22	0.512455	1.029539	1874.116560	0.021752	0.024851
RS	23	0.565044	1.029539	1930.069858	0.022402	0.025602
RS	24	0.622149	1.298153	1578.971161	0.018327	0.020765
RS	25	0.684157	1.298153	1631.824320	0.018940	0.021371
RS	26	0.751489	1.652798	1326.898785	0.015401	0.017198
RS	27	0.824602	1.652798	1376.453873	0.015976	0.017687
RS	28	0.903994	2.115190	1117.657197	0.012972	0.014194
RS	29	0.990203	2.115190	1163.694956	0.013507	0.014591
RS	30	1.083814	2.716727	944.933272	0.010968	0.011699
RS	31	1.185463	2.716727	987.373234	0.011460	0.012028
RS	32	1.295840	3.497414	802.697351	0.009317	0.009650
RS	33	1.415695	3.497414	841.589489	0.009768	0.009925
RS	34	1.545841	4.495034	687.529709	0.007980	0.007999
RS	35	1.687162	4.495034	723.057394	0.008392	0.008233
RS	36	1.840618	5.727224	597.547286	0.006936	0.006709
RS	37	2.007250	5.727224	630.050984	0.007313	0.006912
RS	38	2.188191	7.172290	530.960225	0.006163	0.005740
RS	39	2.384668	7.172290	560.927444	0.006510	0.005920
RS	40	2.598016	8.753644	485.798965	0.005638	0.005050
RS	41	2.829683	8.753644	513.813303	0.005964	0.005217
RS	42	3.081242	10.338619	460.185274	0.005341	0.004604
RS	43	3.354402	10.338619	486.854723	0.005651	0.004769
RS	44	3.651016	11.765968	452.424169	0.005251	0.004373
RS	45	3.973100	11.765968	478.295069	0.005551	0.004546
RS	46	4.322839	12.897722	460.864352	0.005349	0.004335
RS	47	4.702610	12.897722	486.317864	0.005645	0.004524
RS	48	5.114989	13.673536	483.343479	0.005610	0.004467
RS	49	5.562778	13.673536	508.468920	0.005902	0.004674
RS	50	6.049016	14.148530	515.866721	0.005987	0.004728
RS	51	6.577005	14.148530	540.332516	0.006271	0.004949
RS	52	7.150331	14.490037	551.191507	0.006397	0.005050
RS	53	7.772886	14.490037	574.227291	0.006665	0.005272
RS	54	8.448897	15.396993	561.812785	0.006521	0.005174
RS	55	9.182954	15.396993	582.759416	0.006764	0.005382
RS	56	9.980041	15.396993	602.106210	0.006988	0.005572
RS	57	10.845570	15.396993	619.433515	0.007190	0.005740
RS	58	11.785419	44.143178	226.035239	0.002624	0.002289
RS	59	12.805969	44.143178	240.887761	0.002796	0.002427
RS	60	13.914149	44.143178	256.295258	0.002975	0.002565
RS	61	15.117484	44.143178	272.201265	0.003159	0.002699
RS	62	16.424144	44.143178	288.532080	0.003349	0.002829
RS	63	17.843001	44.143178	10790.582618	0.125243	0.087114
PA	4+25*2+4+6 0.008172648 0.010793106 17.843000682 12.212360601 1.024485894 0.556017873 0.457378152 0.454313965 0.482800732 0.527392346 0.592585903 0.689669040 0.831129927 1.029539083 1.298153216 1.652797532 2.115190249 2.716727230 3.497414402 4.495033545 5.727224421 7.172290139 8.753644481 10.338619214 11.765968114 12.897721539 13.673536260 14.148530112 14.490036907 15.396992588 44.143178427
//
IT	5396
RD	10
LK	-136958.683883
QD	-587.333635 -> -480.359376
RI	0.0147480264
TR	0.007234	0.011048
MT	18.778665
MM	C_pi: 7.888943, n_recomb: 94653.397300
RS	0	0.000000	20.063943	39.205024	0.000414	0.000012
RS	1	0.008674	20.063943	42.588669	0.000450	0.000094
RS	2	0.018101	20.063943	46.262734	0.000489	0.000230
RS	3	0.028345	20.063943	50.251855	0.000531	0.000393
RS	4	0.039478	1.260244	865.096555	0.009140	0.006714
RS	5	0.051577	1.260244	930.832475	0.009834	0.008666
RS	6	0.064725	0.633312	1980.205369	0.020921	0.019254
RS	7	0.079013	0.633312	2102.087460	0.022208	0.022179
RS	8	0.094541	0.501456	2802.716749	0.029610	0.030137
RS	9	0.111416	0.501456	2941.053581	0.031072	0.032964
RS	10	0.129755	0.486469	3169.730104	0.033488	0.035803
RS	11	0.149685	0.486469	3300.961396	0.034874	0.038207
RS	12	0.171343	0.508338	3280.986217	0.034663	0.038073
RS	13	0.194880	0.508338	3397.943042	0.035899	0.040053
RS	14	0.220458	0.547910	3257.675442	0.034417	0.038384
RS	15	0.248255	0.547910	3358.330411	0.035480	0.040008
RS	16	0.278464	0.608415	3112.743223	0.032886	0.037004
RS	17	0.311293	0.608415	3198.242310	0.033789	0.038348
RS	18	0.346969	0.700300	2852.859692	0.030140	0.034092
RS	19	0.385740	0.700300	2927.027922	0.030924	0.035213
RS	20	0.427874	0.835301	2518.376900	0.026606	0.030155
RS	21	0.473663	0.835301	2585.424828	0.027315	0.031090
RS	22	0.523424	1.025426	2164.311366	0.022866	0.025863
RS	23	0.577501	1.025426	2226.864484	0.023527	0.026635
RS	24	0.636269	1.283802	1832.783751	0.019363	0.021746
RS	25	0.700135	1.283802	1891.746801	0.019986	0.022379
RS	26	0.769540	1.626786	1543.507029	0.016307	0.018081
RS	27	0.844966	1.626786	1598.897490	0.016892	0.018597
RS	28	0.926935	2.077533	1299.179882	0.013726	0.014941
RS	29	1.016013	2.077533	1350.810783	0.014271	0.015364
RS	30	1.112819	2.670022	1094.736936	0.011566	0.012299
RS	31	1.218021	2.670022	1142.480623	0.012070	0.012649
RS	32	1.332349	3.448381	924.756792	0.009770	0.010106
RS	33	1.456594	3.448381	968.590893	0.010233	0.010401
RS	34	1.591617	4.456266	786.294785	0.008307	0.008330
RS	35	1.738351	4.456266	826.339586	0.008730	0.008581
RS	36	1.897814	5.718204	677.694362	0.007160	0.006941
RS	37	2.071109	5.718204	714.265383	0.007546	0.007158
RS	38	2.259435	7.217862	597.020064	0.006307	0.005897
RS	39	2.464098	7.217862	630.630197	0.006663	0.006090
RS	40	2.686513	8.878557	541.887854	0.005725	0.005157
RS	41	2.928222	8.878557	573.188634	0.006056	0.005336
RS	42	3.190896	10.558608	509.927258	0.005387	0.004679
RS	43	3.476356	10.558608	539.618984	0.005701	0.004853
RS	44	3.786577	12.079705	498.979629	0.005272	0.004430
RS	45	4.123707	12.079705	527.703869	0.005575	0.004611
RS	46	4.490080	13.285608	506.981756	0.005356	0.004384
RS	47	4.888234	13.285608	535.194921	0.005654	0.004578
RS	48	5.320924	14.105411	531.344089	0.005614	0.004514
RS	49	5.791147	14.105411	559.165328	0.005908	0.004723
RS	50	6.302158	14.596676	567.424675	0.005995	0.004777
RS	51	6.857496	14.596676	594.481648	0.006281	0.004998
RS	52	7.461004	14.940847	606.858586	0.006411	0.005100
RS	53	8.116862	14.940847	632.265402	0.006680	0.005319
RS	54	8.829611	15.884036	618.293165	0.006532	0.005214
RS	55	9.604185	15.884036	641.315742	0.006775	0.005417
RS	56	10.445947	15.884036	662.498229	0.006999	0.005604
RS	57	11.360726	15.884036	681.362859	0.007199	0.005767
RS	58	12.354854	49.663536	228.238069	0.002411	0.002102
RS	59	13.435215	49.663536	243.879496	0.002577	0.002235
RS	60	14.609290	49.663536	260.201326	0.002749	0.002368
RS	61	15.885206	49.663536	277.160524	0.002928	0.002501
RS	62	17.271797	49.663536	294.697165	0.003113	0.002632
RS	63	18.778665	49.663536	11989.214929	0.126664	0.089569
PA	4+25*2+4+6 0.007233783 0.011047984 18.778665084 20.063943335 1.260244133 0.633312278 0.501456003 0.486468511 0.508337820 0.547909615 0.608414740 0.700300421 0.835300731 1.025426134 1.283802142 1.626786477 2.077533110 2.670021563 3.448380770 4.456265887 5.718204082 7.217861832 8.878557489 10.558608296 12.079704522 13.285607621 14.105411343 14.596676103 14.940846838 15.884035859 49.663535844
//
IT	5413
RD	11
LK	-136754.023642
QD	-502.133432 -> -413.658185
RI	0.0130487808
TR	0.006449	0.011250
MT	19.710220
MM	C_pi: 8.434990, n_recomb: 102676.328158
RS	0	0.000000	32.835618	26.140727	0.000255	0.000008
RS	1	0.008757	32.835618	28.423507	0.000277	0.000058
RS	2	0.018282	32.835618	30.905019	0.000301	0.000143
RS	3	0.028640	32.835618	33.602453	0.000327	0.000245
RS	4	0.039905	1.544477	773.795038	0.007536	0.005586
RS	5	0.052157	1.544477	834.679849	0.008129	0.007218
RS	6	0.065482	0.719409	1921.217025	0.018711	0.017330
RS	7	0.079974	0.719409	2046.170055	0.019928	0.019972
RS	8	0.095735	0.549036	2839.801399	0.027658	0.028200
RS	9	0.112876	0.549036	2989.790940	0.029119	0.030859
RS	10	0.131518	0.520775	3305.798383	0.032196	0.034339
RS	11	0.151793	0.520775	3452.576015	0.033626	0.036677
RS	12	0.173844	0.535574	3496.029197	0.034049	0.037210
RS	13	0.197825	0.535574	3629.137186	0.035345	0.039189
RS	14	0.223907	0.570079	3530.491642	0.034385	0.038102
RS	15	0.252272	0.570079	3646.016312	0.035510	0.039748
RS	16	0.283122	0.626164	3421.492883	0.033323	0.037221
RS	17	0.316673	0.626164	3519.489173	0.034278	0.038584
RS	18	0.353163	0.713420	3174.208020	0.030915	0.034684
RS	19	0.392848	0.713420	3258.284656	0.031734	0.035818
RS	20	0.436008	0.842795	2830.996431	0.027572	0.030980
RS	21	0.482948	0.842795	2905.895428	0.028302	0.031927
RS	22	0.533999	1.025669	2452.799742	0.023889	0.026789
RS	23	0.589520	1.025669	2521.928473	0.024562	0.027578
RS	24	0.649904	1.274876	2088.813336	0.020344	0.022669
RS	25	0.715575	1.274876	2153.687144	0.020975	0.023322
RS	26	0.786998	1.607069	1764.331229	0.017183	0.018929
RS	27	0.864675	1.607069	1825.293444	0.017777	0.019466
RS	28	0.949155	2.046486	1485.436458	0.014467	0.015672
RS	29	1.041033	2.046486	1542.412189	0.015022	0.016115
RS	30	1.140957	2.629224	1248.829203	0.012163	0.012893
RS	31	1.249632	2.629224	1301.683460	0.012678	0.013262
RS	32	1.367824	3.402964	1050.167967	0.010228	0.010564
RS	33	1.496366	3.402964	1098.812800	0.010702	0.010875
RS	34	1.636165	4.416658	887.348367	0.008642	0.008666
RS	35	1.788207	4.416658	931.826827	0.009075	0.008932
RS	36	1.953564	5.701288	759.180346	0.007394	0.007178
RS	37	2.133401	5.701288	799.762065	0.007789	0.007408
RS	38	2.328988	7.246002	663.676613	0.006464	0.006061
RS	39	2.541702	7.246002	700.882134	0.006826	0.006266
RS	40	2.773045	8.974865	598.040220	0.005825	0.005270
RS	41	3.024647	8.974865	632.577806	0.006161	0.005459
RS	42	3.298283	10.738630	559.364936	0.005448	0.004760
RS	43	3.595882	10.738630	592.021181	0.005766	0.004944
RS	44	3.919543	12.343630	544.967110	0.005308	0.004494
RS	45	4.271548	12.343630	576.475087	0.005614	0.004681
RS	46	4.654379	13.616474	552.323356	0.005379	0.004440
RS	47	5.070736	13.616474	583.210995	0.005680	0.004638
RS	48	5.523554	14.475966	578.379815	0.005633	0.004568
RS	49	6.016028	14.475966	608.790464	0.005929	0.004779
RS	50	6.551629	14.981302	617.825856	0.006017	0.004832
RS	51	7.134134	14.981302	647.337956	0.006305	0.005053
RS	52	7.767652	15.326509	661.154135	0.006439	0.005155
RS	53	8.456649	15.326509	688.756106	0.006708	0.005373
RS	54	9.205983	16.299066	673.206412	0.006557	0.005259
RS	55	10.020939	16.299066	698.095841	0.006799	0.005460
RS	56	10.907264	16.299066	720.875745	0.007021	0.005643
RS	57	11.871207	16.299066	741.008552	0.007217	0.005802
RS	58	12.919566	55.322634	228.840270	0.002229	0.001941
RS	59	14.059733	55.322634	245.099862	0.002387	0.002068
RS	60	15.299748	55.322634	262.151727	0.002553	0.002197
RS	61	16.648356	55.322634	279.966234	0.002727	0.002327
RS	62	18.115066	55.322634	298.497519	0.002907	0.002458
RS	63	19.710220	55.322634	13115.547838	0.127737	0.091655
PA	4+25*2+4+6 0.006449377 0.011250156 19.710220165 32.835617949 1.544477394 0.719409024 0.549035635 0.520775393 0.535574220 0.570079405 0.626164251 0.713419834 0.842795190 1.025668598 1.274875558 1.607069423 2.046485925 2.629224248 3.402963938 4.416657506 5.701287591 7.246002397 8.974865075 10.738630344 12.343630104 13.616474145 14.475965994 14.981302310 15.326509327 16.299066162 55.322634291
//
IT	5625
RD	12
LK	-136584.414663
QD	-431.127808 -> -357.400027
RI	0.0117644317
TR	0.005791	0.011413
MT	20.626468
MM	C_pi: 8.952334, n_recomb: 110165.662967
RS	0	0.000000	53.405696	17.338951	0.000157	0.000005
RS	1	0.008835	53.405696	18.868653	0.000171	0.000036
RS	2	0.018451	53.405696	20.533092	0.000186	0.000089
RS	3	0.028917	53.405696	22.344097	0.000203	0.000153
RS	4	0.040308	1.882922	687.452148	0.006240	0.004673
RS	5	0.052704	1.882922	743.120617	0.006745	0.006043
RS	6	0.066196	0.814034	1847.506593	0.016770	0.015655
RS	7	0.080880	0.814034	1973.399857	0.017913	0.018043
RS	8	0.096862	0.599686	2845.722891	0.025831	0.026432
RS	9	0.114256	0.599686	3005.091169	0.027278	0.028929
RS	10	0.133186	0.556822	3404.091787	0.030900	0.032936
RS	11	0.153789	0.556822	3564.922652	0.032360	0.035202
RS	12	0.176212	0.564090	3673.768617	0.033348	0.036319
RS	13	0.200617	0.564090	3822.365344	0.034697	0.038288
RS	14	0.227177	0.593435	3770.048777	0.034222	0.037732
RS	15	0.256085	0.593435	3900.405612	0.035405	0.039396
RS	16	0.287547	0.645280	3702.981076	0.033613	0.037320
RS	17	0.321788	0.645280	3813.781989	0.034619	0.038703
RS	18	0.359055	0.728338	3475.361204	0.031547	0.035154
RS	19	0.399614	0.728338	3569.701786	0.032403	0.036301
RS	20	0.443757	0.852764	3130.520784	0.028416	0.031696
RS	21	0.491800	0.852764	3213.460937	0.029169	0.032653
RS	22	0.544088	1.029257	2734.320686	0.024820	0.027627
RS	23	0.600996	1.029257	2809.981793	0.025507	0.028429
RS	24	0.662932	1.270276	2342.366016	0.021262	0.023528
RS	25	0.730340	1.270276	2412.924199	0.021903	0.024196
RS	26	0.803704	1.592583	1985.436366	0.018022	0.019735
RS	27	0.883550	1.592583	2051.654679	0.018623	0.020289
RS	28	0.970451	2.021227	1673.251199	0.015189	0.016377
RS	29	1.065030	2.021227	1735.250571	0.015751	0.016837
RS	30	1.167965	2.594038	1404.708157	0.012751	0.013473
RS	31	1.279995	2.594038	1462.397739	0.013275	0.013858
RS	32	1.401923	3.361752	1176.980990	0.010684	0.011015
RS	33	1.534625	3.361752	1230.224868	0.011167	0.011341
RS	34	1.679050	4.378046	989.179312	0.008979	0.009000
RS	35	1.836237	4.378046	1037.935640	0.009422	0.009279
RS	36	2.007311	5.679909	840.825508	0.007632	0.007416
RS	37	2.193501	5.679909	885.299151	0.008036	0.007658
RS	38	2.396142	7.261910	729.995143	0.006626	0.006227
RS	39	2.616686	7.261910	770.696030	0.006996	0.006443
RS	40	2.856717	9.049338	653.503426	0.005932	0.005386
RS	41	3.117955	9.049338	691.183908	0.006274	0.005585
RS	42	3.402275	10.886595	607.872356	0.005518	0.004845
RS	43	3.711715	10.886595	643.397533	0.005840	0.005036
RS	44	4.048496	12.566047	589.849702	0.005354	0.004560
RS	45	4.415033	12.566047	624.038965	0.005665	0.004754
RS	46	4.813955	13.898341	596.409489	0.005414	0.004498
RS	47	5.248123	13.898341	629.857233	0.005717	0.004701
RS	48	5.720652	14.792316	624.010025	0.005664	0.004625
RS	49	6.234931	14.792316	656.877259	0.005963	0.004839
RS	50	6.794649	15.308295	666.657296	0.006051	0.004891
RS	51	7.403819	15.308295	698.464076	0.006340	0.005112
RS	52	8.066813	15.651463	713.697699	0.006478	0.005216
RS	53	8.788385	15.651463	743.295964	0.006747	0.005432
RS	54	9.573711	16.644054	726.288790	0.006593	0.005311
RS	55	10.428424	16.644054	752.812562	0.006833	0.005509
RS	56	11.358654	16.644054	776.928903	0.007052	0.005689
RS	57	12.371073	16.644054	798.039529	0.007244	0.005843
RS	58	13.472945	61.027071	228.282787	0.002072	0.001801
RS	59	14.672171	61.027071	245.016769	0.002224	0.001924
RS	60	15.977354	61.027071	262.641212	0.002384	0.002049
RS	61	17.397855	61.027071	281.139402	0.002552	0.002177
RS	62	18.943863	61.027071	300.479240	0.002728	0.002306
RS	63	20.626468	61.027071	14158.702158	0.128522	0.093424
PA	4+25*2+4+6 0.005791345 0.011412700 20.626467506 53.405696387 1.882922468 0.814034470 0.599685672 0.556822258 0.564090139 0.593434928 0.645279538 0.728337630 0.852763725 1.029257444 1.270276126 1.592583091 2.021227269 2.594037572 3.361751628 4.378045618 5.679908633 7.261909968 9.049337789 10.886594566 12.566046550 13.898341352 14.792315749 15.308295362 15.651463318 16.644053601 61.027070674
//
IT	4626
RD	13
LK	-136442.769775
QD	-371.458077 -> -309.525729
RI	0.0107683894
TR	0.005236	0.011545
MT	21.519597
MM	C_pi: 9.435654, n_recomb: 117086.774186
RS	0	0.000000	86.188280	11.476524	0.000098	0.000003
RS	1	0.008908	86.188280	12.498212	0.000107	0.000023
RS	2	0.018610	86.188280	13.610789	0.000116	0.000056
RS	3	0.029176	86.188280	14.822328	0.000127	0.000097
RS	4	0.040684	2.280658	608.378593	0.005196	0.003935
RS	5	0.053216	2.280658	658.832614	0.005627	0.005090
RS	6	0.066865	0.916669	1765.641743	0.015080	0.014206
RS	7	0.081730	0.916669	1890.806731	0.016149	0.016369
RS	8	0.097919	0.652927	2827.530728	0.024149	0.024834
RS	9	0.115551	0.652927	2994.105911	0.025572	0.027177
RS	10	0.134753	0.594215	3469.591804	0.029633	0.031612
RS	11	0.155665	0.594215	3642.781692	0.031112	0.033800
RS	12	0.178441	0.593527	3816.484659	0.032595	0.035425
RS	13	0.203245	0.593527	3979.578386	0.033988	0.037377
RS	14	0.230259	0.617606	3976.255796	0.033960	0.037302
RS	15	0.259680	0.617606	4121.071477	0.035197	0.038978
RS	16	0.291721	0.665336	3955.230409	0.033780	0.037323
RS	17	0.326617	0.665336	4078.877232	0.034836	0.038725
RS	18	0.364622	0.744535	3752.999976	0.032053	0.035515
RS	19	0.406011	0.744535	3857.798291	0.032948	0.036677
RS	20	0.451089	0.864562	3412.886117	0.029148	0.032309
RS	21	0.500181	0.864562	3503.988448	0.029926	0.033277
RS	22	0.553647	1.035423	3004.617801	0.025661	0.028379
RS	23	0.611877	1.035423	3086.750433	0.026363	0.029191
RS	24	0.675293	1.269137	2589.443530	0.022116	0.024321
RS	25	0.744358	1.269137	2665.451074	0.022765	0.025001
RS	26	0.819577	1.582454	2203.328922	0.018818	0.020494
RS	27	0.901495	1.582454	2274.464595	0.019425	0.021060
RS	28	0.990712	2.001023	1859.732059	0.015883	0.017051
RS	29	1.087876	2.001023	1926.391807	0.016453	0.017523
RS	30	1.193696	2.564101	1560.057022	0.013324	0.014034
RS	31	1.308942	2.564101	1622.252107	0.013855	0.014431
RS	32	1.434456	3.325054	1303.385294	0.011132	0.011455
RS	33	1.571150	3.325054	1360.958379	0.011624	0.011792
RS	34	1.720021	4.341777	1090.387966	0.009313	0.009327
RS	35	1.882155	4.341777	1143.211376	0.009764	0.009618
RS	36	2.058731	5.656802	921.550207	0.007871	0.007650
RS	37	2.251038	5.656802	969.748447	0.008282	0.007903
RS	38	2.460476	7.269907	795.139689	0.006791	0.006391
RS	39	2.688572	7.269907	839.194585	0.007167	0.006617
RS	40	2.936987	9.107945	707.614349	0.006044	0.005502
RS	41	3.207531	9.107945	748.308981	0.006391	0.005710
RS	42	3.502177	11.009775	654.911946	0.005593	0.004930
RS	43	3.823071	11.009775	693.181217	0.005920	0.005129
RS	44	4.172550	12.755051	633.173925	0.005408	0.004629
RS	45	4.553163	12.755051	669.917266	0.005722	0.004828
RS	46	4.967682	14.139480	638.844735	0.005456	0.004559
RS	47	5.419127	14.139480	674.717225	0.005763	0.004766
RS	48	5.910789	15.062448	667.876530	0.005704	0.004684
RS	49	6.446250	15.062448	703.049770	0.006005	0.004901
RS	50	7.029411	15.584927	713.594474	0.006095	0.004953
RS	51	7.664522	15.584927	747.520801	0.006384	0.005175
RS	52	8.356211	15.922165	764.201211	0.006527	0.005280
RS	53	9.109517	15.922165	795.584950	0.006795	0.005495
RS	54	9.929931	16.924141	777.362103	0.006639	0.005369
RS	55	10.823429	16.924141	805.275710	0.006878	0.005564
RS	56	11.796524	16.924141	830.457305	0.007093	0.005740
RS	57	12.856305	16.924141	852.247768	0.007279	0.005890
RS	58	14.010494	66.690359	226.932973	0.001938	0.001682
RS	59	15.267503	66.690359	244.024477	0.002084	0.001800
RS	60	16.636489	66.690359	262.091675	0.002238	0.001921
RS	61	18.127430	66.690359	281.129974	0.002401	0.002046
RS	62	19.751189	66.690359	301.120367	0.002572	0.002174
RS	63	21.519597	66.690359	15112.320700	0.129069	0.094922
PA	4+25*2+4+6 0.005235991 0.011545436 21.519596680 86.188280032 2.280658092 0.916669324 0.652927152 0.594214531 0.593527216 0.617605532 0.665335600 0.744534588 0.864561875 1.035422725 1.269136776 1.582454177 2.001022726 2.564101308 3.325053963 4.341777485 5.656801991 7.269907186 9.107944941 11.009774956 12.755050879 14.139480310 15.062448154 15.584926941 15.922164751 16.924140736 66.690358662
//
IT	5549
RD	14
LK	-136323.524311
QD	-320.910477 -> -268.470425
RI	0.0099768015
TR	0.004764	0.011656
MT	22.384228
MM	C_pi: 9.881599, n_recomb: 123426.269463
RS	0	0.000000	137.821315	7.600831	0.000062	0.000002
RS	1	0.008976	137.821315	8.282981	0.000067	0.000015
RS	2	0.018758	137.821315	9.026341	0.000073	0.000036
RS	3	0.029418	137.821315	9.836400	0.000080	0.000061
RS	4	0.041035	2.741757	537.607332	0.004356	0.003339
RS	5	0.053694	2.741757	583.089019	0.004724	0.004318
RS	6	0.067490	1.026575	1680.628781	0.013616	0.012956
RS	7	0.082524	1.026575	1803.839911	0.014615	0.014921
RS	8	0.098908	0.708241	2791.575196	0.022617	0.023400
RS	9	0.116762	0.708241	2963.401272	0.024009	0.025598
RS	10	0.136219	0.632587	3507.493774	0.028418	0.030375
RS	11	0.157422	0.632587	3691.288096	0.029907	0.032484
RS	12	0.180528	0.623572	3927.431018	0.031820	0.034547
RS	13	0.205709	0.623572	4103.812904	0.033249	0.036475
RS	14	0.233150	0.642287	4150.374724	0.033626	0.036830
RS	15	0.263054	0.642287	4309.008537	0.034912	0.038515
RS	16	0.295642	0.685995	4177.782057	0.033848	0.037250
RS	17	0.331155	0.685995	4314.076645	0.034953	0.038669
RS	18	0.369856	0.761607	4005.293966	0.032451	0.035784
RS	19	0.412031	0.761607	4120.580469	0.033385	0.036961
RS	20	0.457992	0.877688	3675.350799	0.029778	0.032829
RS	21	0.508078	0.877688	3774.656739	0.030582	0.033808
RS	22	0.562660	1.043552	3260.515788	0.026417	0.029050
RS	23	0.622141	1.043552	3349.037917	0.027134	0.029870
RS	24	0.686962	1.270748	2826.858520	0.022903	0.025049
RS	25	0.757600	1.270748	2908.081666	0.023561	0.025737
RS	26	0.834580	1.575927	2415.100893	0.019567	0.021204
RS	27	0.918469	1.575927	2490.812507	0.020181	0.021779
RS	28	1.009888	1.985194	2042.381177	0.016547	0.017690
RS	29	1.109513	1.985194	2113.321218	0.017122	0.018172
RS	30	1.218080	2.538981	1712.839020	0.013877	0.014571
RS	31	1.336393	2.538981	1779.179751	0.014415	0.014978
RS	32	1.465326	3.292925	1427.778244	0.011568	0.011879
RS	33	1.605831	3.292925	1489.373610	0.012067	0.012227
RS	34	1.758949	4.308714	1189.738938	0.009639	0.009645
RS	35	1.925811	4.308714	1246.380688	0.010098	0.009945
RS	36	2.107650	5.633971	1000.411525	0.008105	0.007878
RS	37	2.305812	5.633971	1052.132069	0.008524	0.008141
RS	38	2.521761	7.273447	858.385422	0.006955	0.006552
RS	39	2.757094	7.273447	905.622533	0.007337	0.006787
RS	40	3.013550	9.155605	759.815013	0.006156	0.005616
RS	41	3.293027	9.155605	803.369550	0.006509	0.005832
RS	42	3.597589	11.114526	700.035492	0.005672	0.005015
RS	43	3.929490	11.114526	740.902843	0.006003	0.005221
RS	44	4.291182	12.918008	674.569469	0.005465	0.004697
RS	45	4.685340	12.918008	713.722440	0.005783	0.004902
RS	46	5.114879	14.347815	679.309706	0.005504	0.004620
RS	47	5.582974	14.347815	717.457899	0.005813	0.004832
RS	48	6.093085	15.294301	709.699282	0.005750	0.004745
RS	49	6.648984	15.294301	747.017876	0.006052	0.004964
RS	50	7.254782	15.818943	758.386608	0.006144	0.005017
RS	51	7.914957	15.818943	794.251023	0.006435	0.005240
RS	52	8.634391	16.145926	812.454943	0.006583	0.005347
RS	53	9.418401	16.145926	845.410753	0.006850	0.005562
RS	54	10.272786	17.146209	826.314058	0.006695	0.005432
RS	55	11.203861	17.146209	855.370628	0.006930	0.005625
RS	56	12.218511	17.146209	881.346628	0.007141	0.005797
RS	57	13.324237	17.146209	903.522743	0.007320	0.005942
RS	58	14.529214	72.234897	225.086631	0.001824	0.001579
RS	59	15.842352	72.234897	242.443670	0.001964	0.001693
RS	60	17.273359	72.234897	260.849877	0.002113	0.001811
RS	61	18.832815	72.234897	280.311829	0.002271	0.001934
RS	62	20.532249	72.234897	300.822696	0.002437	0.002059
RS	63	22.384228	72.234897	15973.808530	0.129420	0.096192
PA	4+25*2+4+6 0.004763982 0.011655680 22.384227730 137.821314935 2.741756987 1.026574687 0.708241049 0.632586900 0.623572460 0.642287348 0.685995359 0.761606519 0.877687669 1.043551957 1.270747743 1.575927121 1.985193655 2.538980560 3.292925203 4.308714461 5.633971422 7.273446546 9.155605095 11.114525608 12.918008107 14.347815205 15.294301109 15.818943074 16.145926319 17.146208589 72.234896745
//
IT	5734
RD	15
LK	-136222.345233
QD	-277.778984 -> -233.043646
RI	0.0093342637
TR	0.004360	0.011749
MT	23.216766
MM	C_pi: 10.288633, n_recomb: 129189.297552
RS	0	0.000000	217.924657	5.053115	0.000039	0.000001
RS	1	0.009039	217.924657	5.509935	0.000043	0.000009
RS	2	0.018895	217.924657	6.008060	0.000047	0.000023
RS	3	0.029642	217.924657	6.551226	0.000051	0.000040
RS	4	0.041361	3.269267	475.260501	0.003679	0.002856
RS	5	0.054138	3.269267	516.147411	0.003995	0.003691
RS	6	0.068071	1.142826	1596.078050	0.012355	0.011881
RS	7	0.083263	1.142826	1716.497175	0.013287	0.013672
RS	8	0.099828	0.765118	2743.173015	0.021234	0.022117
RS	9	0.117891	0.765118	2918.564340	0.022591	0.024182
RS	10	0.137586	0.671603	3522.841136	0.027269	0.029227
RS	11	0.159061	0.671603	3715.531408	0.028760	0.031258
RS	12	0.182478	0.653967	4010.313328	0.031042	0.033695
RS	13	0.208011	0.653967	4198.659756	0.032500	0.035595
RS	14	0.235852	0.667241	4294.570990	0.033242	0.036334
RS	15	0.266210	0.667241	4466.191104	0.034571	0.038023
RS	16	0.299312	0.707001	4371.338415	0.033837	0.037117
RS	17	0.335406	0.707001	4519.887043	0.034987	0.038552
RS	18	0.374763	0.779245	4231.679777	0.032756	0.035973
RS	19	0.417677	0.779245	4357.337021	0.033728	0.037166
RS	20	0.464470	0.891758	3916.377342	0.030315	0.033266
RS	21	0.515493	0.891758	4023.849524	0.031147	0.034257
RS	22	0.571127	1.053165	3499.907689	0.027091	0.029644
RS	23	0.631791	1.053165	3594.715737	0.027825	0.030473
RS	24	0.697938	1.274532	3052.302172	0.023627	0.025713
RS	25	0.770063	1.274532	3138.515544	0.024294	0.026408
RS	26	0.848709	1.572368	2618.512338	0.020269	0.021864
RS	27	0.934463	1.572368	2698.472019	0.020888	0.022447
RS	28	1.027969	1.973111	2219.222398	0.017178	0.018293
RS	29	1.129926	1.973111	2294.066950	0.017757	0.018783
RS	30	1.241100	2.518187	1861.411138	0.014408	0.015082
RS	31	1.362322	2.518187	1931.529769	0.014951	0.015498
RS	32	1.494502	3.265233	1548.849210	0.011989	0.012285
RS	33	1.638630	3.265233	1614.143132	0.012494	0.012642
RS	34	1.795786	4.279334	1286.226096	0.009956	0.009950
RS	35	1.967147	4.279334	1346.416674	0.010422	0.010260
RS	36	2.153997	5.612826	1076.648780	0.008334	0.008098
RS	37	2.357737	5.612826	1131.668503	0.008760	0.008370
RS	38	2.579893	7.275108	919.165759	0.007115	0.006708
RS	39	2.822129	7.275108	969.394677	0.007504	0.006950
RS	40	3.086262	9.196342	809.670678	0.006267	0.005727
RS	41	3.374269	9.196342	855.915123	0.006625	0.005950
RS	42	3.688310	11.206159	742.909453	0.005751	0.005097
RS	43	4.030737	11.206159	786.216428	0.006086	0.005310
RS	44	4.404116	13.061377	713.766515	0.005525	0.004764
RS	45	4.811246	13.061377	755.175334	0.005845	0.004975
RS	46	5.255175	14.530499	717.581508	0.005554	0.004681
RS	47	5.739232	14.530499	757.850330	0.005866	0.004896
RS	48	6.267043	15.495388	749.287837	0.005800	0.004806
RS	49	6.842562	15.495388	788.588719	0.006104	0.005028
RS	50	7.470104	16.017861	800.876522	0.006199	0.005082
RS	51	8.154369	16.017861	838.499376	0.006490	0.005306
RS	52	8.900485	16.330248	858.338745	0.006644	0.005417
RS	53	9.714043	16.330248	892.659445	0.006910	0.005631
RS	54	10.601138	17.317944	873.108549	0.006758	0.005500
RS	55	11.568419	17.317944	903.067792	0.006990	0.005690
RS	56	12.623133	17.317944	929.577244	0.007195	0.005859
RS	57	13.773182	17.317944	951.858738	0.007368	0.005999
RS	58	15.027185	77.592881	222.984477	0.001726	0.001491
RS	59	16.394538	77.592881	240.537645	0.001862	0.001602
RS	60	17.885487	77.592881	259.203152	0.002006	0.001717
RS	61	19.511203	77.592881	278.997718	0.002160	0.001837
RS	62	21.283868	77.592881	299.925661	0.002322	0.001961
RS	63	23.216766	77.592881	16744.112307	0.129609	0.097272
PA	4+25*2+4+6 0.004359830 0.011748852 23.216765653 217.924657344 3.269267050 1.142825721 0.765118105 0.671602648 0.653966515 0.667241328 0.707000931 0.779244585 0.891758113 1.053165176 1.274532443 1.572368203 1.973111073 2.518187126 3.265233348 4.279334323 5.612826084 7.275107837 9.196341747 11.206159476 13.061377133 14.530498845 15.495387995 16.017861105 16.330247542 17.317944406 77.592881475
//
IT	5356
RD	16
LK	-136135.870766
QD	-240.746528 -> -202.332002
RI	0.0088020877
TR	0.004011	0.011829
MT	24.015179
MM	C_pi: 10.656575, n_recomb: 134392.142865
RS	0	0.000000	340.652082	3.376279	0.000025	0.000001
RS	1	0.009097	340.652082	3.683535	0.000027	0.000006
RS	2	0.019022	340.652082	4.018763	0.000030	0.000015
RS	3	0.029850	340.652082	4.384511	0.000033	0.000026
RS	4	0.041663	3.864771	420.942517	0.003132	0.002463
RS	5	0.054551	3.864771	457.675304	0.003406	0.003181
RS	6	0.068611	1.264317	1514.450364	0.011269	0.010955
RS	7	0.083950	1.264317	1631.556782	0.012140	0.012594
RS	8	0.100684	0.823029	2686.685292	0.019991	0.020975
RS	9	0.118941	0.823029	2864.241434	0.021313	0.022915
RS	10	0.138859	0.710960	3520.151714	0.026193	0.028169
RS	11	0.160589	0.710960	3720.141389	0.027681	0.030122
RS	12	0.184295	0.684490	4068.886875	0.030276	0.032877
RS	13	0.210159	0.684490	4267.837280	0.031757	0.034746
RS	14	0.238375	0.692271	4411.501921	0.032826	0.035826
RS	15	0.269158	0.692271	4595.150886	0.034192	0.037516
RS	16	0.302741	0.728149	4537.347216	0.033762	0.036937
RS	17	0.339380	0.728149	4697.603209	0.034954	0.038388
RS	18	0.379352	0.797208	4432.487372	0.032982	0.036097
RS	19	0.422960	0.797208	4568.268522	0.033992	0.037306
RS	20	0.470536	0.906466	4135.382812	0.030771	0.033631
RS	21	0.522439	0.906466	4250.905746	0.031631	0.034633
RS	22	0.579064	1.063874	3721.555906	0.027692	0.030170
RS	23	0.640841	1.063874	3822.520469	0.028443	0.031006
RS	24	0.708238	1.280019	3264.188418	0.024289	0.026317
RS	25	0.781766	1.280019	3355.174853	0.024966	0.027018
RS	26	0.861983	1.571235	2811.907800	0.020923	0.022477
RS	27	0.949498	1.571235	2895.807657	0.021547	0.023065
RS	28	1.044974	1.964216	2388.714763	0.017774	0.018860
RS	29	1.149137	1.964216	2467.104519	0.018358	0.019355
RS	30	1.262775	2.501247	2004.450764	0.014915	0.015568
RS	31	1.386751	2.501247	2077.986265	0.015462	0.015989
RS	32	1.522005	3.241738	1665.534388	0.012393	0.012673
RS	33	1.669565	3.241738	1734.200559	0.012904	0.013037
RS	34	1.830548	4.253864	1379.028094	0.010261	0.010242
RS	35	2.006176	4.253864	1442.489617	0.010733	0.010559
RS	36	2.197782	5.594311	1149.650130	0.008554	0.008309
RS	37	2.406819	5.594311	1207.735393	0.008987	0.008588
RS	38	2.634873	7.276870	977.025023	0.007270	0.006857
RS	39	2.883673	7.276870	1030.045033	0.007664	0.007106
RS	40	3.155108	9.233326	856.844118	0.006376	0.005833
RS	41	3.451236	9.233326	905.599784	0.006738	0.006063
RS	42	3.774304	11.289138	783.275633	0.005828	0.005177
RS	43	4.126762	11.289138	828.857192	0.006167	0.005395
RS	44	4.511285	13.190674	750.565090	0.005585	0.004829
RS	45	4.930788	13.190674	794.071975	0.005909	0.005044
RS	46	5.388456	14.693893	753.496207	0.005607	0.004740
RS	47	5.887759	14.693893	795.729451	0.005921	0.004960
RS	48	6.432486	15.672556	786.506775	0.005852	0.004866
RS	49	7.026768	15.672556	827.629334	0.006158	0.005091
RS	50	7.675113	16.188796	840.954939	0.006257	0.005148
RS	51	8.382441	16.188796	880.163482	0.006549	0.005373
RS	52	9.154117	16.482434	901.776866	0.006710	0.005489
RS	53	9.995995	16.482434	937.267135	0.006974	0.005701
RS	54	10.914462	17.447294	917.737221	0.006829	0.005572
RS	55	11.916484	17.447294	948.371380	0.007057	0.005760
RS	56	13.009663	17.447294	975.169688	0.007256	0.005924
RS	57	14.202293	17.447294	997.297078	0.007421	0.006059
RS	58	15.503420	82.707401	220.811135	0.001643	0.001417
RS	59	16.922915	82.707401	238.510241	0.001775	0.001524
RS	60	18.471547	82.707401	257.376044	0.001915	0.001637
RS	61	20.161062	82.707401	277.434380	0.002064	0.001754
RS	62	22.004279	82.707401	298.699641	0.002223	0.001876
RS	63	24.015179	82.707401	17426.198700	0.129667	0.098193
PA	4+25*2+4+6 0.004011209 0.011828815 24.015178520 340.652082059 3.864771469 1.264317219 0.823029006 0.710960130 0.684489757 0.692270768 0.728149414 0.797207899 0.906465740 1.063874341 1.280019160 1.571234748 1.964216252 2.501246731 3.241738451 4.253864232 5.594310721 7.276870110 9.233326166 11.289137557 13.190673526 14.693892751 15.672556084 16.188795652 16.482434107 17.447294170 82.707401492
//
IT	5285
RD	17
LK	-136061.497105
QD	-208.790788 -> -175.625548
RI	0.0083540867
TR	0.003708	0.011899
MT	24.777883
MM	C_pi: 10.986062, n_recomb: 139058.818811
RS	0	0.000000	526.208813	2.270041	0.000016	0.000001
RS	1	0.009151	526.208813	2.477875	0.000018	0.000004
RS	2	0.019140	526.208813	2.704746	0.000019	0.000010
RS	3	0.030043	526.208813	2.952401	0.000021	0.000017
RS	4	0.041943	4.528226	373.971648	0.002689	0.002142
RS	5	0.054933	4.528226	407.005014	0.002927	0.002763
RS	6	0.069111	1.389844	1437.252490	0.010336	0.010158
RS	7	0.084587	1.389844	1550.768447	0.011152	0.011665
RS	8	0.101479	0.881470	2625.448683	0.018880	0.019957
RS	9	0.119917	0.881470	2804.036806	0.020164	0.021785
RS	10	0.140042	0.750385	3503.336087	0.025193	0.027195
RS	11	0.162009	0.750385	3709.176308	0.026673	0.029074
RS	12	0.185986	0.714950	4106.743546	0.029532	0.032097
RS	13	0.212158	0.714950	4314.956724	0.031030	0.033934
RS	14	0.240724	0.717217	4503.977696	0.032389	0.035316
RS	15	0.271905	0.717217	4698.627480	0.033789	0.037003
RS	16	0.305939	0.749274	4677.730587	0.033639	0.036724
RS	17	0.343087	0.749274	4849.034805	0.034870	0.038187
RS	18	0.383635	0.815302	4608.678544	0.033142	0.036166
RS	19	0.427894	0.815302	4754.229270	0.034189	0.037391
RS	20	0.476203	0.921562	4332.490350	0.031156	0.033933
RS	21	0.528933	0.921562	4455.876572	0.032043	0.034948
RS	22	0.586488	1.075359	3924.927755	0.028225	0.030633
RS	23	0.649311	1.075359	4031.891527	0.028994	0.031477
RS	24	0.717882	1.286803	3461.576399	0.024893	0.026867
RS	25	0.792729	1.286803	3557.124435	0.025580	0.027573
RS	26	0.874425	1.572045	2994.170264	0.021532	0.023045
RS	27	0.963597	1.572045	3081.724251	0.022161	0.023636
RS	28	1.060930	1.957980	2549.749345	0.018336	0.019392
RS	29	1.167170	1.957980	2631.348040	0.018923	0.019891
RS	30	1.283132	2.487651	2140.972288	0.015396	0.016026
RS	31	1.409706	2.487651	2217.579841	0.015947	0.016453
RS	32	1.547863	3.222070	1777.025256	0.012779	0.013041
RS	33	1.698663	3.222070	1848.745041	0.013295	0.013411
RS	34	1.863264	4.232250	1467.519012	0.010553	0.010520
RS	35	2.042927	4.232250	1533.974757	0.011031	0.010844
RS	36	2.239032	5.578935	1218.946618	0.008766	0.008509
RS	37	2.453084	5.578935	1279.861363	0.009204	0.008796
RS	38	2.686723	7.280021	1031.624804	0.007419	0.006998
RS	39	2.941744	7.280021	1087.231691	0.007819	0.007255
RS	40	3.220102	9.268827	901.091567	0.006480	0.005934
RS	41	3.523933	9.268827	952.176701	0.006847	0.006170
RS	42	3.855569	11.366810	820.954378	0.005904	0.005253
RS	43	4.217554	11.366810	868.643702	0.006247	0.005476
RS	44	4.612664	13.310275	784.827576	0.005644	0.004891
RS	45	5.043933	13.310275	830.274807	0.005971	0.005111
RS	46	5.514668	14.843154	786.946518	0.005659	0.004798
RS	47	6.028481	14.843154	830.990581	0.005976	0.005021
RS	48	6.589315	15.831512	821.270759	0.005906	0.004926
RS	49	7.201472	15.831512	864.060404	0.006214	0.005153
RS	50	7.869649	16.337804	878.558612	0.006318	0.005213
RS	51	8.598973	16.337804	919.190653	0.006610	0.005440
RS	52	9.395040	16.608845	942.735276	0.006779	0.005562
RS	53	10.263956	16.608845	979.215646	0.007042	0.005773
RS	54	11.212390	17.541471	960.218715	0.006905	0.005648
RS	55	12.247617	17.541471	991.316913	0.007129	0.005833
RS	56	13.377580	17.541471	1018.180453	0.007322	0.005993
RS	57	14.610950	17.541471	1039.919867	0.007478	0.006122
RS	58	15.957188	87.529585	218.708070	0.001573	0.001353
RS	59	17.426624	87.529585	236.518959	0.001701	0.001458
RS	60	19.030533	87.529585	255.543506	0.001838	0.001568
RS	61	20.781219	87.529585	275.815668	0.001983	0.001684
RS	62	22.692115	87.529585	297.358853	0.002138	0.001804
RS	63	24.777883	87.529585	18024.561821	0.129618	0.098981
PA	4+25*2+4+6 0.003708494 0.011898522 24.777882868 526.208813162 4.528225575 1.389843907 0.881470427 0.750385130 0.714950444 0.717217118 0.749273591 0.815302104 0.921561602 1.075358545 1.286803319 1.572044658 1.957980059 2.487650840 3.222069929 4.232249596 5.578934817 7.280020763 9.268826986 11.366810022 13.310274922 14.843154224 15.831512263 16.337803603 16.608845292 17.541471116 87.529584666
//
IT	5484
RD	18
LK	-135997.208067
QD	-181.114494 -> -152.366168
RI	0.0079716561
TR	0.003444	0.011960
MT	25.504105
MM	C_pi: 11.278428, n_recomb: 143217.232839
RS	0	0.000000	802.765324	1.537842	0.000011	0.000000
RS	1	0.009201	802.765324	1.679417	0.000012	0.000003
RS	2	0.019249	802.765324	1.834034	0.000013	0.000007
RS	3	0.030221	802.765324	2.002895	0.000014	0.000011
RS	4	0.042203	5.258043	333.532984	0.002329	0.001878
RS	5	0.055287	5.258043	363.304726	0.002537	0.002421
RS	6	0.069575	1.518081	1365.356295	0.009533	0.009472
RS	7	0.085178	1.518081	1475.186133	0.010300	0.010863
RS	8	0.102217	0.939946	2562.013775	0.017889	0.019054
RS	9	0.120823	0.939946	2740.741606	0.019137	0.020778
RS	10	0.141141	0.789617	3475.735366	0.024269	0.026303
RS	11	0.163329	0.789617	3686.141249	0.025738	0.028110
RS	12	0.187558	0.745184	4127.152403	0.028817	0.031358
RS	13	0.214017	0.745184	4343.344264	0.030327	0.033161
RS	14	0.242910	0.741944	4574.820748	0.031943	0.034809
RS	15	0.274461	0.741944	4779.415104	0.033372	0.036492
RS	16	0.308916	0.770242	4794.597344	0.033478	0.036485
RS	17	0.346541	0.770242	4976.213790	0.034746	0.037960
RS	18	0.387628	0.833368	4761.616441	0.033248	0.036191
RS	19	0.432495	0.833368	4916.495749	0.034329	0.037431
RS	20	0.481491	0.936848	4508.291196	0.031479	0.034181
RS	21	0.534994	0.936848	4639.289048	0.032393	0.035208
RS	22	0.593421	1.087358	4109.994486	0.028698	0.031041
RS	23	0.657224	1.087358	4222.770975	0.029485	0.031894
RS	24	0.726897	1.294552	3643.999475	0.025444	0.027365
RS	25	0.802981	1.294552	3743.899712	0.026141	0.028076
RS	26	0.886065	1.574388	3164.599758	0.022097	0.023570
RS	27	0.976794	1.574388	3255.541966	0.022731	0.024164
RS	28	1.075871	1.953936	2701.555817	0.018863	0.019889
RS	29	1.184065	1.953936	2786.052200	0.019453	0.020391
RS	30	1.302213	2.476926	2270.252313	0.015852	0.016459
RS	31	1.431233	2.476926	2349.608212	0.016406	0.016889
RS	32	1.572124	3.205842	1882.708297	0.013146	0.013389
RS	33	1.725978	3.205842	1957.176992	0.013666	0.013764
RS	34	1.893988	4.214328	1551.220515	0.010831	0.010783
RS	35	2.077458	4.214328	1620.401098	0.011314	0.011113
RS	36	2.277809	5.566940	1284.187182	0.008967	0.008699
RS	37	2.496594	5.566940	1347.698433	0.009410	0.008992
RS	38	2.735510	7.285450	1082.712357	0.007560	0.007132
RS	39	2.996409	7.285450	1140.702939	0.007965	0.007394
RS	40	3.281314	9.304576	942.233850	0.006579	0.006029
RS	41	3.592433	9.304576	995.467322	0.006951	0.006270
RS	42	3.932178	11.441835	855.818677	0.005976	0.005324
RS	43	4.303184	11.441835	905.450221	0.006322	0.005552
RS	44	4.708327	13.423753	816.460331	0.005701	0.004950
RS	45	5.150748	13.423753	863.692844	0.006031	0.005175
RS	46	5.633876	14.982629	817.860300	0.005711	0.004853
RS	47	6.161457	14.982629	863.566379	0.006030	0.005080
RS	48	6.737582	15.977178	853.523296	0.005960	0.004984
RS	49	7.366717	15.977178	897.833450	0.006269	0.005214
RS	50	8.053739	16.470211	913.647615	0.006379	0.005278
RS	51	8.803975	16.470211	955.553525	0.006672	0.005505
RS	52	9.623242	16.715205	981.195971	0.006851	0.005635
RS	53	10.517890	16.715205	1018.505099	0.007112	0.005845
RS	54	11.494856	17.607199	1000.572952	0.006986	0.005727
RS	55	12.561714	17.607199	1031.944024	0.007205	0.005909
RS	56	13.726735	17.607199	1058.673180	0.007392	0.006065
RS	57	14.998951	17.607199	1079.819476	0.007540	0.006188
RS	58	16.388225	92.020363	216.778664	0.001514	0.001299
RS	59	17.905328	92.020363	234.680127	0.001639	0.001402
RS	60	19.562022	92.020363	253.836088	0.001772	0.001510
RS	61	21.371151	92.020363	274.287693	0.001915	0.001624
RS	62	23.346739	92.020363	296.066340	0.002067	0.001743
RS	63	25.504105	92.020363	18544.380280	0.129484	0.099659
PA	4+25*2+4+6 0.003444102 0.011960047 25.504104596 802.765323783 5.258042956 1.518081017 0.939945887 0.789617374 0.745184144 0.741943754 0.770241727 0.833368270 0.936847781 1.087357897 1.294551804 1.574387937 1.953936475 2.476926367 3.205842444 4.214327913 5.566939780 7.285450009 9.304575901 11.441835287 13.423753134 14.982628710 15.977177852 16.470211436 16.715205079 17.607198769 92.020362699
//
IT	4955
RD	19
LK	-135941.433867
QD	-157.090405 -> -132.108008
RI	0.0076419744
TR	0.003212	0.012015
MT	26.193012
MM	C_pi: 11.535343, n_recomb: 146898.187427
RS	0	0.000000	1209.802535	1.050078	0.000007	0.000000
RS	1	0.009247	1209.802535	1.147238	0.000008	0.000002
RS	2	0.019349	1209.802535	1.253394	0.000009	0.000004
RS	3	0.030386	1209.802535	1.369379	0.000009	0.000008
RS	4	0.042443	6.050825	298.807764	0.002034	0.001661
RS	5	0.055615	6.050825	325.723341	0.002217	0.002138
RS	6	0.070005	1.647691	1299.123362	0.008844	0.008882
RS	7	0.085725	1.647691	1405.298477	0.009566	0.010172
RS	8	0.102900	0.997972	2498.283250	0.017007	0.018251
RS	9	0.121662	0.997972	2676.466011	0.018220	0.019882
RS	10	0.142160	0.828423	3440.088800	0.023418	0.025486
RS	11	0.164552	0.828423	3653.939406	0.024874	0.027226
RS	12	0.189016	0.775041	4133.057676	0.028136	0.030661
RS	13	0.215742	0.775041	4356.025193	0.029653	0.032430
RS	14	0.244939	0.766335	4626.715180	0.031496	0.034312
RS	15	0.276836	0.766335	4840.202102	0.032949	0.035989
RS	16	0.311683	0.790939	4890.163043	0.033289	0.036229
RS	17	0.349752	0.790939	5081.308555	0.034591	0.037715
RS	18	0.391341	0.851273	4892.899390	0.033308	0.036180
RS	19	0.436776	0.851273	5056.600607	0.034422	0.037434
RS	20	0.486413	0.952154	4663.742885	0.031748	0.034382
RS	21	0.540639	0.952154	4802.045354	0.032690	0.035422
RS	22	0.599880	1.099648	4277.135696	0.029116	0.031400
RS	23	0.664599	1.099648	4395.509499	0.029922	0.032261
RS	24	0.735303	1.302972	3811.399977	0.025946	0.027818
RS	25	0.812545	1.302972	3915.441427	0.026654	0.028534
RS	26	0.896929	1.577901	3322.853725	0.022620	0.024055
RS	27	0.989117	1.577901	3416.935616	0.023261	0.024652
RS	28	1.089829	1.951657	2843.667333	0.019358	0.020354
RS	29	1.199855	1.951657	2930.774868	0.019951	0.020857
RS	30	1.320054	2.468607	2391.815105	0.016282	0.016865
RS	31	1.451369	2.468607	2473.618938	0.016839	0.017298
RS	32	1.594827	3.192610	1982.169582	0.013493	0.013718
RS	33	1.751550	3.192610	2059.100081	0.014017	0.014096
RS	34	1.922766	4.199798	1629.801298	0.011095	0.011031
RS	35	2.109814	4.199798	1701.448890	0.011583	0.011366
RS	36	2.314159	5.558307	1345.131374	0.009157	0.008877
RS	37	2.537400	5.558307	1411.013187	0.009605	0.009176
RS	38	2.781285	7.293607	1130.122180	0.007693	0.007257
RS	39	3.047722	7.293607	1190.297764	0.008103	0.007525
RS	40	3.338797	9.341676	980.159750	0.006672	0.006118
RS	41	3.656788	9.341676	1035.363926	0.007048	0.006364
RS	42	4.004185	11.516079	887.794751	0.006044	0.005390
RS	43	4.383705	11.516079	939.206589	0.006394	0.005623
RS	44	4.798321	13.533741	845.413616	0.005755	0.005005
RS	45	5.251276	13.533741	894.280913	0.006088	0.005234
RS	46	5.746118	15.115619	846.202942	0.005760	0.004906
RS	47	6.286718	15.115619	893.428618	0.006082	0.005135
RS	48	6.877308	16.113359	883.241739	0.006013	0.005040
RS	49	7.522511	16.113359	928.935179	0.006324	0.005272
RS	50	8.227377	16.590246	946.209945	0.006441	0.005342
RS	51	8.997423	16.590246	989.253850	0.006734	0.005570
RS	52	9.838676	16.806132	1017.164597	0.006924	0.005708
RS	53	10.757722	16.806132	1055.160545	0.007183	0.005917
RS	54	11.761753	17.650101	1038.831051	0.007072	0.005809
RS	55	12.858628	17.650101	1070.305366	0.007286	0.005988
RS	56	14.056934	17.650101	1096.726332	0.007466	0.006139
RS	57	15.366048	17.650101	1117.104797	0.007605	0.006256
RS	58	16.796219	96.148117	215.097817	0.001464	0.001254
RS	59	18.358639	96.148117	233.078943	0.001587	0.001355
RS	60	20.065540	96.148117	252.350399	0.001718	0.001461
RS	61	21.930280	96.148117	272.959652	0.001858	0.001574
RS	62	23.967455	96.148117	294.945129	0.002008	0.001692
RS	63	26.193012	96.148117	18991.423955	0.129283	0.100243
PA	4+25*2+4+6 0.003212151 0.012015049 26.193012107 1209.802534969 6.050825404 1.647691272 0.997971798 0.828423295 0.775040517 0.766335200 0.790938682 0.851273462 0.952153880 1.099648247 1.302971646 1.577901338 1.951656582 2.468606765 3.192610322 4.199797876 5.558307268 7.293606898 9.341676151 11.516079068 13.533740560 15.115619372 16.113358756 16.590245994 16.806131754 17.650101137 96.148116937
//
IT	6490
RD	20
LK	-135892.944384
QD	-136.220973 -> -114.489204
RI	0.0073553855
TR	0.003008	0.012065
MT	26.844630
MM	C_pi: 11.758891, n_recomb: 150132.691294
RS	0	0.000000	1804.956858	0.721531	0.000005	0.000000
RS	1	0.009290	1804.956858	0.788601	0.000005	0.000001
RS	2	0.019442	1804.956858	0.861909	0.000006	0.000003
RS	3	0.030538	1804.956858	0.942037	0.000006	0.000005
RS	4	0.042664	6.901472	269.021450	0.001792	0.001481
RS	5	0.055917	6.901472	293.446847	0.001955	0.001903
RS	6	0.070402	1.777168	1238.718634	0.008251	0.008373
RS	7	0.086231	1.777168	1341.365708	0.008935	0.009576
RS	8	0.103531	1.055070	2435.677664	0.016223	0.017541
RS	9	0.122439	1.055070	2612.807490	0.017403	0.019087
RS	10	0.143102	0.866575	3398.686751	0.022638	0.024740
RS	11	0.165686	0.866575	3615.019954	0.024079	0.026418
RS	12	0.190367	0.804384	4127.045764	0.027489	0.030006
RS	13	0.217341	0.804384	4355.680604	0.029012	0.031741
RS	14	0.246821	0.790288	4662.178959	0.031054	0.033828
RS	15	0.279039	0.790288	4883.533862	0.032528	0.035499
RS	16	0.314250	0.811266	4966.616189	0.033082	0.035963
RS	17	0.352733	0.811266	5166.483952	0.034413	0.037457
RS	18	0.394790	0.868908	5004.221117	0.033332	0.036140
RS	19	0.440754	0.868908	5176.189275	0.034477	0.037408
RS	20	0.490988	0.967342	4799.988597	0.031972	0.034544
RS	21	0.545888	0.967342	4945.241876	0.032939	0.035596
RS	22	0.605889	1.112047	4426.974281	0.029487	0.031716
RS	23	0.671463	1.112047	4550.701699	0.030311	0.032585
RS	24	0.743129	1.311825	3963.970135	0.026403	0.028229
RS	25	0.821453	1.311825	4071.936785	0.027122	0.028949
RS	26	0.907052	1.582281	3468.837167	0.023105	0.024502
RS	27	1.000604	1.582281	3565.822991	0.023751	0.025102
RS	28	1.102846	1.950778	2975.824426	0.019821	0.020788
RS	29	1.214585	1.950778	3065.278426	0.020417	0.021292
RS	30	1.336705	2.462293	2505.346635	0.016688	0.017247
RS	31	1.470170	2.462293	2589.320640	0.017247	0.017682
RS	32	1.616033	3.181981	2075.117167	0.013822	0.014027
RS	33	1.775446	3.181981	2154.240883	0.014349	0.014409
RS	34	1.949668	4.188345	1703.031302	0.011344	0.011264
RS	35	2.140074	4.188345	1776.901207	0.011836	0.011604
RS	36	2.348168	5.552962	1401.606635	0.009336	0.009044
RS	37	2.575594	5.552962	1469.641802	0.009789	0.009348
RS	38	2.824146	7.304800	1173.737905	0.007818	0.007373
RS	39	3.095789	7.304800	1235.905777	0.008232	0.007647
RS	40	3.392665	9.380978	1014.795377	0.006759	0.006200
RS	41	3.717121	9.380978	1071.797331	0.007139	0.006451
RS	42	4.071717	11.591076	916.834630	0.006107	0.005452
RS	43	4.459254	11.591076	969.869295	0.006460	0.005689
RS	44	4.882791	13.642467	871.656133	0.005806	0.005057
RS	45	5.345673	13.642467	922.012805	0.006141	0.005288
RS	46	5.851556	15.244997	871.951570	0.005808	0.004955
RS	47	6.404433	15.244997	920.561009	0.006132	0.005187
RS	48	7.008670	16.243432	910.408844	0.006064	0.005093
RS	49	7.669039	16.243432	957.357649	0.006377	0.005327
RS	50	8.390753	16.701726	976.232121	0.006502	0.005403
RS	51	9.179512	16.701726	1020.291743	0.006796	0.005633
RS	52	10.041544	16.885869	1050.637250	0.006998	0.005780
RS	53	10.983655	16.885869	1089.197489	0.007255	0.005989
RS	54	12.013284	17.675447	1075.002527	0.007160	0.005892
RS	55	13.138563	17.675447	1106.432824	0.007370	0.006068
RS	56	14.368375	17.675447	1132.398472	0.007543	0.006214
RS	57	15.712432	17.675447	1151.865614	0.007672	0.006325
RS	58	17.181348	99.892218	213.712898	0.001423	0.001216
RS	59	18.786719	99.892218	231.770523	0.001544	0.001316
RS	60	20.541224	99.892218	251.150243	0.001673	0.001421
RS	61	22.458716	99.892218	271.905045	0.001811	0.001532
RS	62	24.554335	99.892218	294.079490	0.001959	0.001650
RS	63	26.844630	99.892218	19371.335777	0.129028	0.100746
PA	4+25*2+4+6 0.003007962 0.012064567 26.844630029 1804.956858203 6.901472069 1.777168263 1.055069540 0.866575456 0.804384226 0.790287560 0.811266257 0.868908199 0.967341836 1.112047101 1.311825324 1.582281070 1.950778074 2.462292675 3.181981047 4.188344894 5.552962059 7.304800399 9.380977836 11.591076422 13.642467281 15.244997390 16.243431850 16.701725632 16.885868946 17.675446595 99.892217503
//
IT	4772
RD	21
LK	-135850.761076
QD	-118.105334 -> -99.208606
RI	0.0071049909
TR	0.002828	0.012109
MT	27.459568
MM	C_pi: 11.951494, n_recomb: 152952.705242
RS	0	0.000000	2666.336550	0.499042	0.000003	0.000000
RS	1	0.009329	2666.336550	0.545627	0.000004	0.000001
RS	2	0.019528	2666.336550	0.596563	0.000004	0.000002
RS	3	0.030678	2666.336550	0.652258	0.000004	0.000004
RS	4	0.042869	7.802923	243.485721	0.001592	0.001331
RS	5	0.056197	7.802923	265.746928	0.001737	0.001708
RS	6	0.070768	1.905069	1184.047646	0.007741	0.007935
RS	7	0.086699	1.905069	1283.354593	0.008391	0.009062
RS	8	0.104115	1.110771	2375.261066	0.015529	0.016912
RS	9	0.123157	1.110771	2550.979917	0.016678	0.018383
RS	10	0.143975	0.903861	3353.428674	0.021925	0.024061
RS	11	0.166735	0.903861	3571.432279	0.023350	0.025680
RS	12	0.191618	0.833088	4111.429710	0.026880	0.029392
RS	13	0.218822	0.833088	4344.727454	0.028406	0.031096
RS	14	0.248564	0.813707	4683.575036	0.030621	0.033362
RS	15	0.281081	0.813707	4911.819754	0.032113	0.035024
RS	16	0.316631	0.831142	5026.095165	0.032860	0.035691
RS	17	0.355498	0.831142	5233.876153	0.034219	0.037193
RS	18	0.397990	0.886183	5097.339652	0.033326	0.036077
RS	19	0.444446	0.886183	5276.989309	0.034501	0.037359
RS	20	0.495237	0.982297	4918.339767	0.032156	0.034672
RS	21	0.550765	0.982297	5070.153624	0.033149	0.035737
RS	22	0.611473	1.124407	4560.341212	0.029815	0.031993
RS	23	0.677845	1.124407	4689.153983	0.030658	0.032872
RS	24	0.750408	1.320919	4102.131822	0.026820	0.028602
RS	25	0.829741	1.320919	4213.801715	0.027550	0.029327
RS	26	0.916475	1.587278	3602.675270	0.023554	0.024916
RS	27	1.011299	1.587278	3702.339580	0.024206	0.025517
RS	28	1.114970	1.950996	3097.968924	0.020254	0.021192
RS	29	1.228312	1.950996	3189.524437	0.020853	0.021697
RS	30	1.352227	2.457630	2610.709946	0.017069	0.017605
RS	31	1.487702	2.457630	2696.598118	0.017630	0.018041
RS	32	1.635815	3.173600	2161.393257	0.014131	0.014317
RS	33	1.797745	3.173600	2242.460756	0.014661	0.014701
RS	34	1.974782	4.179683	1770.774599	0.011577	0.011483
RS	35	2.168333	4.179683	1846.636722	0.012073	0.011826
RS	36	2.379941	5.550780	1453.518697	0.009503	0.009200
RS	37	2.611289	5.550780	1523.500447	0.009961	0.009507
RS	38	2.864219	7.319214	1213.502631	0.007934	0.007480
RS	39	3.140745	7.319214	1277.477674	0.008352	0.007758
RS	40	3.443067	9.423142	1046.109504	0.006839	0.006275
RS	41	3.773591	9.423142	1104.742351	0.007223	0.006530
[truncated: 10,161,770 more chars]
