# Supplementary material for: Recent speciation associated with range expansion and a shift to self-fertilization in North American Arabidopsis
Source: Nat Commun. 2022 Dec 8;13:7564. doi: 10.1038/s41467-022-35368-1 (PMC9732334; doi:10.1038/s41467-022-35368-1)
Supplement: Supplementary file 5 — Source Data [file 41467_2022_35368_MOESM5_ESM.zip › Source Data/SuppFig18-3_lyrON4_06.psmc]

CC
CC	Brief Description of the file format:
CC	  CC  comments
CC	  MM  useful-messages
CC	  RD  round-of-iterations
CC	  LL  \log[P(sequence)]
CC	  QD  Q-before-opt Q-after-opt
CC	  TR  \theta_0 \rho_0
CC	  RS  k t_k \lambda_k \pi_k \sum_{l\not=k}A_{kl} A_{kk}
CC	  DC  begin end best-k t_k+\Delta_k max-prob
CC
MM	Version: 0.6.5-r67
MM	pattern:4+25*2+4+6, n:63, n_free_lambdas:28
MM	n_iterations:25, skip:1, max_t:5, theta/rho:5
MM	is_decoding:0
MM	n_seqs:26, sum_L:1208173, sum_n:74277
RD	0
LK	0.000000
QD	0.000000 -> 0.000000
RI	inf
TR	0.063450	0.012690
MT	5.000000
MM	C_pi: 1.000000, n_recomb: 15235.003851
RS	0	0.000000	1.000000	97.181416	0.006379	0.000000
RS	1	0.006440	1.000000	102.758813	0.006745	0.000000
RS	2	0.013294	1.000000	108.610100	0.007129	0.000000
RS	3	0.020590	1.000000	114.742614	0.007532	0.000000
RS	4	0.028356	1.000000	121.162992	0.007953	0.000000
RS	5	0.036622	1.000000	127.877016	0.008394	0.000000
RS	6	0.045421	1.000000	134.889425	0.008854	0.000000
RS	7	0.054785	1.000000	142.203719	0.009334	0.000000
RS	8	0.064753	1.000000	149.821934	0.009834	0.000000
RS	9	0.075363	1.000000	157.744394	0.010354	0.000000
RS	10	0.086656	1.000000	165.969450	0.010894	0.000000
RS	11	0.098677	1.000000	174.493183	0.011453	0.000000
RS	12	0.111471	1.000000	183.309093	0.012032	0.000000
RS	13	0.125090	1.000000	192.407759	0.012629	0.000000
RS	14	0.139585	1.000000	201.776488	0.013244	0.000000
RS	15	0.155014	1.000000	211.398932	0.013876	0.000000
RS	16	0.171437	1.000000	221.254699	0.014523	0.000000
RS	17	0.188917	1.000000	231.318946	0.015183	0.000000
RS	18	0.207523	1.000000	241.561975	0.015856	0.000000
RS	19	0.227327	1.000000	251.948815	0.016537	0.000000
RS	20	0.248406	1.000000	262.438831	0.017226	0.000000
RS	21	0.270843	1.000000	272.985340	0.017918	0.000000
RS	22	0.294725	1.000000	283.535269	0.018611	0.000000
RS	23	0.320144	1.000000	294.028858	0.019300	0.000000
RS	24	0.347201	1.000000	304.399429	0.019980	0.000000
RS	25	0.376000	1.000000	314.573247	0.020648	0.000000
RS	26	0.406654	1.000000	324.469482	0.021298	0.000000
RS	27	0.439282	1.000000	334.000316	0.021923	0.000000
RS	28	0.474011	1.000000	343.071197	0.022519	0.000000
RS	29	0.510976	1.000000	351.581297	0.023077	0.000000
RS	30	0.550322	1.000000	359.424174	0.023592	0.000000
RS	31	0.592202	1.000000	366.488695	0.024056	0.000000
RS	32	0.636779	1.000000	372.660219	0.024461	0.000000
RS	33	0.684227	1.000000	377.822084	0.024800	0.000000
RS	34	0.734730	1.000000	381.857411	0.025064	0.000000
RS	35	0.788485	1.000000	384.651227	0.025248	0.000000
RS	36	0.845702	1.000000	386.092916	0.025342	0.000000
RS	37	0.906604	1.000000	386.078985	0.025342	0.000000
RS	38	0.971428	1.000000	384.516105	0.025239	0.000000
RS	39	1.040426	1.000000	381.324387	0.025029	0.000000
RS	40	1.113868	1.000000	376.440818	0.024709	0.000000
RS	41	1.192040	1.000000	369.822758	0.024275	0.000000
RS	42	1.275245	1.000000	361.451377	0.023725	0.000000
RS	43	1.363809	1.000000	351.334891	0.023061	0.000000
RS	44	1.458076	1.000000	339.511411	0.022285	0.000000
RS	45	1.558414	1.000000	326.051237	0.021401	0.000000
RS	46	1.665214	1.000000	311.058376	0.020417	0.000000
RS	47	1.778891	1.000000	294.671096	0.019342	0.000000
RS	48	1.899889	1.000000	277.061317	0.018186	0.000000
RS	49	2.028679	1.000000	258.432692	0.016963	0.000000
RS	50	2.165763	1.000000	239.017242	0.015689	0.000000
RS	51	2.311675	1.000000	219.070515	0.014379	0.000000
RS	52	2.466983	1.000000	198.865300	0.013053	0.000000
RS	53	2.632293	1.000000	178.684019	0.011729	0.000000
RS	54	2.808249	1.000000	158.810066	0.010424	0.000000
RS	55	2.995536	1.000000	139.518431	0.009158	0.000000
RS	56	3.194884	1.000000	121.066082	0.007947	0.000000
RS	57	3.407070	1.000000	103.682642	0.006806	0.000000
RS	58	3.632920	1.000000	87.561965	0.005747	0.000000
RS	59	3.873315	1.000000	72.855192	0.004782	0.000000
RS	60	4.129191	1.000000	59.665839	0.003916	0.000000
RS	61	4.401545	1.000000	48.047333	0.003154	0.000000
RS	62	4.691438	1.000000	38.003259	0.002494	0.000000
RS	63	5.000000	1.000000	105.888761	0.006950	0.000000
PA	4+25*2+4+6 0.063449811 0.012689962 5.000000000 1.000000000 1.000000000 1.000000000 1.000000000 1.000000000 1.000000000 1.000000000 1.000000000 1.000000000 1.000000000 1.000000000 1.000000000 1.000000000 1.000000000 1.000000000 1.000000000 1.000000000 1.000000000 1.000000000 1.000000000 1.000000000 1.000000000 1.000000000 1.000000000 1.000000000 1.000000000 1.000000000 1.000000000
//
IT	5476
RD	1
LK	-222095.240121
QD	-5511.595591 -> -2203.924749
RI	0.0742474945
TR	0.044064	0.008778
MT	8.600583
MM	C_pi: 1.354948, n_recomb: 14284.906435
RS	0	0.000000	0.475571	217.672819	0.015238	0.000963
RS	1	0.007346	0.475571	229.959252	0.016098	0.004228
RS	2	0.015232	0.475571	242.654201	0.016987	0.007956
RS	3	0.023697	0.475571	255.727567	0.017902	0.012655
RS	4	0.032784	0.370347	344.608173	0.024124	0.017966
RS	5	0.042539	0.370347	359.976587	0.025200	0.022523
RS	6	0.053010	0.364105	381.612863	0.026714	0.025911
RS	7	0.064250	0.364105	396.766243	0.027775	0.028833
RS	8	0.076316	0.382626	391.969268	0.027439	0.031649
RS	9	0.089268	0.382626	406.280259	0.028441	0.033796
RS	10	0.103172	0.424744	379.108897	0.026539	0.034732
RS	11	0.118098	0.424744	392.429648	0.027472	0.034550
RS	12	0.134120	0.488601	353.113858	0.024719	0.033655
RS	13	0.151318	0.488601	365.502120	0.025587	0.032387
RS	14	0.169781	0.568805	325.034041	0.022754	0.030951
RS	15	0.189599	0.568805	336.565925	0.023561	0.029459
RS	16	0.210874	0.663409	298.868154	0.020922	0.027970
RS	17	0.233711	0.663409	309.610116	0.021674	0.026505
RS	18	0.258226	0.773162	275.259406	0.019269	0.025064
RS	19	0.284541	0.773162	285.271840	0.019970	0.023643
RS	20	0.312790	0.899401	254.190616	0.017794	0.022241
RS	21	0.343115	0.899401	263.529004	0.018448	0.020865
RS	22	0.375667	1.041773	235.892012	0.016513	0.019530
RS	23	0.410610	1.041773	244.607367	0.017123	0.018253
RS	24	0.448120	1.197084	220.725528	0.015452	0.017052
RS	25	0.488386	1.197084	228.863651	0.016021	0.015939
RS	26	0.531609	1.360460	208.755710	0.014614	0.014917
RS	27	0.578008	1.360460	216.353367	0.015146	0.013985
RS	28	0.627816	1.526922	199.692451	0.013979	0.013136
RS	29	0.681282	1.526922	206.771677	0.014475	0.012368
RS	30	0.738676	1.691900	193.090806	0.013517	0.011676
RS	31	0.800287	1.691900	199.653673	0.013977	0.011058
RS	32	0.866423	1.851316	188.482697	0.013195	0.010513
RS	33	0.937418	1.851316	194.507105	0.013616	0.010037
RS	34	1.013629	2.001812	185.402496	0.012979	0.009628
RS	35	1.095437	2.001812	190.838973	0.013359	0.009282
RS	36	1.183256	2.140755	183.397906	0.012839	0.008999
RS	37	1.277526	2.140755	188.167393	0.013172	0.008776
RS	38	1.378721	2.266251	182.018839	0.012742	0.008610
RS	39	1.487350	2.266251	186.011784	0.013022	0.008498
RS	40	1.603960	2.377289	180.791020	0.012656	0.008438
RS	41	1.729135	2.377289	183.869088	0.012872	0.008427
RS	42	1.863506	2.473465	179.226192	0.012547	0.008461
RS	43	2.007748	2.473465	181.227121	0.012687	0.008537
RS	44	2.162587	2.554829	176.824177	0.012378	0.008653
RS	45	2.328800	2.554829	177.571130	0.012431	0.008804
RS	46	2.507223	2.622177	173.057065	0.012115	0.008981
RS	47	2.698753	2.622177	172.376114	0.012067	0.009176
RS	48	2.904354	2.677388	167.378862	0.011717	0.009377
RS	49	3.125059	2.677388	165.127946	0.011560	0.009572
RS	50	3.361976	2.723363	159.292956	0.011151	0.009747
RS	51	3.616298	2.723363	155.401371	0.010879	0.009891
RS	52	3.889303	2.763971	148.447497	0.010392	0.009992
RS	53	4.182364	2.763971	142.961549	0.010008	0.010039
RS	54	4.496953	2.829184	133.621383	0.009354	0.010024
RS	55	4.834652	2.829184	126.943822	0.008887	0.009939
RS	56	5.197159	2.829184	119.523116	0.008367	0.009780
RS	57	5.586296	2.829184	111.457968	0.007802	0.009544
RS	58	6.004020	3.232187	90.914543	0.006364	0.009234
RS	59	6.452431	3.232187	84.697218	0.005929	0.008856
RS	60	6.933782	3.232187	78.088216	0.005466	0.008418
RS	61	7.450494	3.232187	71.195206	0.004984	0.007937
RS	62	8.005165	3.232187	64.137042	0.004490	0.007431
RS	63	8.600583	3.232187	321.831541	0.022529	0.039979
PA	4+25*2+4+6 0.044063710 0.008778106 8.600583076 0.475570679 0.370347023 0.364105225 0.382625580 0.424743652 0.488600731 0.568804741 0.663409233 0.773161888 0.899400711 1.041772842 1.197084427 1.360460281 1.526922226 1.691900253 1.851316452 2.001811981 2.140754700 2.266250610 2.377288818 2.473464966 2.554828644 2.622177124 2.677388191 2.723362923 2.763971329 2.829183578 3.232187331
//
IT	5057
RD	2
LK	-216965.039501
QD	-2412.296537 -> -1406.844435
RI	0.0475656970
TR	0.037353	0.008648
MT	10.396958
MM	C_pi: 1.837288, n_recomb: 19046.238988
RS	0	0.000000	0.737413	195.437240	0.010261	0.000541
RS	1	0.007666	0.737413	208.168386	0.010930	0.002536
RS	2	0.015921	0.737413	221.546049	0.011632	0.004932
RS	3	0.024808	0.737413	235.574111	0.012369	0.007558
RS	4	0.034376	0.418813	438.294697	0.023012	0.013555
RS	5	0.044678	0.418813	460.019509	0.024153	0.017738
RS	6	0.055769	0.362536	555.456860	0.029164	0.022323
RS	7	0.067711	0.362536	577.966978	0.030345	0.026537
RS	8	0.080569	0.352564	616.452243	0.032366	0.029390
RS	9	0.094412	0.352564	637.243263	0.033458	0.033702
RS	10	0.109317	0.374566	618.931898	0.032496	0.034165
RS	11	0.125364	0.374566	637.441772	0.033468	0.037518
RS	12	0.142641	0.425056	578.246470	0.030360	0.035023
RS	13	0.161243	0.425056	594.977165	0.031239	0.036978
RS	14	0.181271	0.497984	522.648123	0.027441	0.033164
RS	15	0.202835	0.497984	538.035175	0.028249	0.034361
RS	16	0.226051	0.592002	466.154216	0.024475	0.030359
RS	17	0.251048	0.592002	480.422474	0.025224	0.031146
RS	18	0.277961	0.711281	412.394259	0.021652	0.027298
RS	19	0.306937	0.711281	425.680441	0.022350	0.027748
RS	20	0.338134	0.863355	362.323475	0.019023	0.024113
RS	21	0.371724	0.863355	374.716146	0.019674	0.024233
RS	22	0.407888	1.055327	317.351576	0.016662	0.020902
RS	23	0.446825	1.055327	328.899269	0.017268	0.020772
RS	24	0.488747	1.289987	279.123614	0.014655	0.017885
RS	25	0.533883	1.289987	289.861155	0.015219	0.017639
RS	26	0.582480	1.564858	248.329830	0.013038	0.015275
RS	27	0.634802	1.564858	258.307305	0.013562	0.015012
RS	28	0.691135	1.873803	224.505701	0.011787	0.013131
RS	29	0.751787	1.873803	233.793461	0.012275	0.012878
RS	30	0.817088	2.207653	206.702678	0.010853	0.011390
RS	31	0.887396	2.207653	215.379604	0.011308	0.011163
RS	32	0.963095	2.553228	194.040767	0.010188	0.010008
RS	33	1.044596	2.553228	202.180806	0.010615	0.009839
RS	34	1.132346	2.894258	185.775990	0.009754	0.008972
RS	35	1.226823	2.894258	193.435476	0.010156	0.008882
RS	36	1.328543	3.213466	181.277340	0.009518	0.008262
RS	37	1.438062	3.213466	188.482390	0.009896	0.008266
RS	38	1.555976	3.495807	179.949741	0.009448	0.007860
RS	39	1.682931	3.495807	186.682902	0.009802	0.007961
RS	40	1.819618	3.731715	181.148486	0.009511	0.007732
RS	41	1.966785	3.731715	187.335597	0.009836	0.007922
RS	42	2.125234	3.917164	184.190868	0.009671	0.007839
RS	43	2.295830	3.917164	189.689883	0.009959	0.008107
RS	44	2.479505	4.053009	188.321098	0.009888	0.008145
RS	45	2.677261	4.053009	192.914381	0.010129	0.008471
RS	46	2.890179	4.145853	192.579287	0.010111	0.008589
RS	47	3.119419	4.145853	195.977025	0.010290	0.008930
RS	48	3.366234	4.207252	195.767331	0.010279	0.009068
RS	49	3.631971	4.207252	197.633064	0.010376	0.009364
RS	50	3.918080	4.250791	196.573633	0.010321	0.009457
RS	51	4.226124	4.250791	196.576458	0.010321	0.009656
RS	52	4.557784	4.290952	193.715190	0.010171	0.009651
RS	53	4.914870	4.290952	191.610092	0.010060	0.009718
RS	54	5.299333	4.389970	184.249960	0.009674	0.009491
RS	55	5.713270	4.389970	180.210519	0.009462	0.009417
RS	56	6.158941	4.389970	174.966871	0.009186	0.009256
RS	57	6.638779	4.389970	168.534744	0.008849	0.009010
RS	58	7.155404	5.479127	130.567410	0.006855	0.007674
RS	59	7.711635	5.479127	126.827740	0.006659	0.007467
RS	60	8.310510	5.479127	122.226749	0.006417	0.007195
RS	61	8.955297	5.479127	116.796006	0.006132	0.006866
RS	62	9.649516	5.479127	110.590155	0.005806	0.006487
RS	63	10.396958	5.479127	775.025889	0.040692	0.043476
PA	4+25*2+4+6 0.037353148 0.008648479 10.396957589 0.737412889 0.418812897 0.362536057 0.352564008 0.374565533 0.425056020 0.497984394 0.592001585 0.711280931 0.863355240 1.055327451 1.289986743 1.564858353 1.873803327 2.207652821 2.553227918 2.894257599 3.213465579 3.495807237 3.731714716 3.917163517 4.053009480 4.145852947 4.207251917 4.250791276 4.290951510 4.389970286 5.479126986
//
IT	4575
RD	3
LK	-215291.677952
QD	-1612.976243 -> -1159.947149
RI	0.0301266450
TR	0.033657	0.009221
MT	11.298140
MM	C_pi: 2.261279, n_recomb: 24933.301075
RS	0	0.000000	1.276104	150.511493	0.006037	0.000365
RS	1	0.007807	1.276104	161.240229	0.006467	0.001661
RS	2	0.016224	1.276104	172.648534	0.006924	0.003173
RS	3	0.025298	1.276104	184.765721	0.007410	0.004686
RS	4	0.035080	0.549331	456.576925	0.018312	0.011035
RS	5	0.045627	0.549331	482.527440	0.019353	0.014012
RS	6	0.056996	0.423995	657.510396	0.026371	0.019746
RS	7	0.069253	0.423995	687.913343	0.027590	0.023321
RS	8	0.082467	0.381220	797.114647	0.031970	0.027765
RS	9	0.096713	0.381220	826.684909	0.033156	0.031740
RS	10	0.112071	0.382859	851.180851	0.034138	0.033742
RS	11	0.128628	0.382859	877.395430	0.035190	0.037456
RS	12	0.146478	0.419161	824.982484	0.033088	0.035986
RS	13	0.165721	0.419161	848.052491	0.034013	0.038615
RS	14	0.186467	0.480782	759.788996	0.030473	0.034984
RS	15	0.208832	0.480782	780.553276	0.031306	0.036853
RS	16	0.232943	0.564700	682.870292	0.027388	0.032496
RS	17	0.258937	0.564700	701.899709	0.028151	0.033937
RS	18	0.286961	0.676066	603.007039	0.024185	0.029399
RS	19	0.317172	0.676066	620.689430	0.024894	0.030482
RS	20	0.349742	0.826285	523.300685	0.020988	0.025922
RS	21	0.384854	0.826285	539.885972	0.021653	0.026622
RS	22	0.422708	1.028772	447.990157	0.017968	0.022250
RS	23	0.463518	1.028772	463.559830	0.018592	0.022618
RS	24	0.507513	1.293756	381.993452	0.015321	0.018725
RS	25	0.554944	1.293756	396.518284	0.015903	0.018885
RS	26	0.606077	1.625425	328.056641	0.013157	0.015661
RS	27	0.661203	1.625425	341.515797	0.013697	0.015728
RS	28	0.720632	2.022414	286.058235	0.011473	0.013172
RS	29	0.784701	2.022414	298.499077	0.011972	0.013189
RS	30	0.853772	2.477340	254.490040	0.010207	0.011192
RS	31	0.928236	2.477340	266.018724	0.010669	0.011177
RS	32	1.008514	2.972414	231.867650	0.009300	0.009650
RS	33	1.095059	2.972414	242.622651	0.009731	0.009644
RS	34	1.188360	3.478234	216.982460	0.008703	0.008519
RS	35	1.288947	3.478234	227.108657	0.009109	0.008557
RS	36	1.397386	3.957912	208.839718	0.008376	0.007772
RS	37	1.514291	3.957912	218.462402	0.008762	0.007876
RS	38	1.640324	4.376380	206.527982	0.008283	0.007376
RS	39	1.776196	4.376380	215.724965	0.008652	0.007557
RS	40	1.922676	4.710730	209.088440	0.008386	0.007288
RS	41	2.080592	4.710730	217.861120	0.008738	0.007538
RS	42	2.250838	4.952176	215.563973	0.008646	0.007455
RS	43	2.434375	4.952176	223.811152	0.008976	0.007764
RS	44	2.632241	5.104404	224.925842	0.009021	0.007832
RS	45	2.845555	5.104404	232.419585	0.009322	0.008183
RS	46	3.075523	5.184167	235.773730	0.009456	0.008353
RS	47	3.323446	5.184167	242.146371	0.009712	0.008704
RS	48	3.590724	5.217281	246.221734	0.009875	0.008904
RS	49	3.878870	5.217281	250.986304	0.010066	0.009198
RS	50	4.189513	5.230677	254.094968	0.010191	0.009351
RS	51	4.524408	5.230677	256.712487	0.010296	0.009544
RS	52	4.885449	5.250234	257.119448	0.010312	0.009584
RS	53	5.274678	5.250234	257.119815	0.010312	0.009643
RS	54	5.694295	5.366789	250.294813	0.010039	0.009415
RS	55	6.146672	5.366789	247.741346	0.009936	0.009336
RS	56	6.634369	5.366789	243.583591	0.009769	0.009176
RS	57	7.160141	5.366789	237.779389	0.009537	0.008937
RS	58	7.726962	7.232765	173.388165	0.006954	0.006994
RS	59	8.338036	7.232765	171.706587	0.006887	0.006856
RS	60	8.996818	7.232765	168.916816	0.006775	0.006663
RS	61	9.707034	7.232765	164.987840	0.006617	0.006418
RS	62	10.472698	7.232765	159.912042	0.006414	0.006126
RS	63	11.298140	7.232765	1367.208502	0.054835	0.047190
PA	4+25*2+4+6 0.033657247 0.009221489 11.298140414 1.276104420 0.549331260 0.423995381 0.381219651 0.382859317 0.419161202 0.480782025 0.564700349 0.676066089 0.826285116 1.028771560 1.293756083 1.625424503 2.022413663 2.477339597 2.972413937 3.478234219 3.957911982 4.376380096 4.710730379 4.952176071 5.104404147 5.184166559 5.217280805 5.230676630 5.250233968 5.366788506 7.232765019
//
IT	4648
RD	4
LK	-214483.402134
QD	-1290.553384 -> -1006.327563
RI	0.0201066785
TR	0.031066	0.009951
MT	11.819939
MM	C_pi: 2.565726, n_recomb: 30458.761808
RS	0	0.000000	2.076936	113.948020	0.003741	0.000270
RS	1	0.007884	2.076936	122.452518	0.004020	0.001189
RS	2	0.016389	2.076936	131.551247	0.004319	0.002214
RS	3	0.025565	2.076936	141.279121	0.004638	0.003159
RS	4	0.035465	0.709542	441.776001	0.014504	0.009429
RS	5	0.046145	0.709542	469.233339	0.015406	0.011565
RS	6	0.057667	0.500030	703.777949	0.023106	0.017829
RS	7	0.070097	0.500030	739.946526	0.024293	0.020701
RS	8	0.083508	0.421266	919.081982	0.030175	0.026292
RS	9	0.097975	0.421266	956.850217	0.031415	0.029697
RS	10	0.113583	0.402810	1037.948490	0.034077	0.033093
RS	11	0.130422	0.402810	1072.271886	0.035204	0.036546
RS	12	0.148588	0.426074	1045.051676	0.034310	0.036332
RS	13	0.168187	0.426074	1074.931015	0.035291	0.038983
RS	14	0.189331	0.477269	986.162695	0.032377	0.036097
RS	15	0.212141	0.477269	1012.484398	0.033241	0.038059
RS	16	0.236750	0.550740	900.629708	0.029569	0.034012
RS	17	0.263299	0.550740	924.290375	0.030346	0.035586
RS	18	0.291941	0.651197	802.525189	0.026348	0.031025
RS	19	0.322842	0.651197	824.272837	0.027062	0.032291
RS	20	0.356178	0.791863	696.908449	0.022880	0.027411
RS	21	0.392143	0.791863	717.326512	0.023551	0.028328
RS	22	0.430943	0.990019	591.473487	0.019419	0.023419
RS	23	0.472802	0.990019	610.808026	0.020054	0.024007
RS	24	0.517962	1.261440	495.948975	0.016283	0.019498
RS	25	0.566681	1.261440	514.129582	0.016880	0.019859
RS	26	0.619242	1.616710	416.589463	0.013677	0.016063
RS	27	0.675946	1.616710	433.473581	0.014231	0.016302
RS	28	0.737121	2.060926	354.362714	0.011634	0.013279
RS	29	0.803119	2.060926	369.912943	0.012145	0.013444
RS	30	0.874321	2.592075	307.388486	0.010092	0.011094
RS	31	0.951135	2.592075	321.692679	0.010562	0.011203
RS	32	1.034006	3.192620	273.562113	0.008981	0.009423
RS	33	1.123410	3.192620	286.796270	0.009416	0.009515
RS	34	1.219863	3.823996	251.132640	0.008245	0.008220
RS	35	1.323920	3.823996	263.518129	0.008652	0.008331
RS	36	1.436181	4.430857	238.635465	0.007835	0.007443
RS	37	1.557292	4.430857	250.394618	0.008221	0.007599
RS	38	1.687952	4.956858	234.733087	0.007707	0.007048
RS	39	1.828912	4.956858	246.042412	0.008078	0.007262
RS	40	1.980986	5.364142	238.071567	0.007816	0.006981
RS	41	2.145050	5.364142	249.014652	0.008175	0.007250
RS	42	2.322048	5.638752	247.385518	0.008122	0.007183
RS	43	2.513000	5.638752	257.911664	0.008468	0.007498
RS	44	2.719007	5.787931	261.381445	0.008581	0.007605
RS	45	2.941255	5.787931	271.265103	0.008906	0.007953
RS	46	3.181026	5.839439	278.241924	0.009135	0.008180
RS	47	3.439699	5.839439	287.051226	0.009424	0.008526
RS	48	3.718766	5.833408	295.394333	0.009698	0.008796
RS	49	4.019835	5.833408	302.504130	0.009932	0.009089
RS	50	4.344639	5.809257	309.759102	0.010170	0.009315
RS	51	4.695051	5.809257	314.435044	0.010323	0.009511
RS	52	5.073090	5.802838	317.991361	0.010440	0.009612
RS	53	5.480932	5.802838	319.558756	0.010492	0.009679
RS	54	5.920928	5.928226	312.854066	0.010271	0.009470
RS	55	6.395614	5.928226	311.317879	0.010221	0.009402
RS	56	6.907723	5.928226	307.821026	0.010106	0.009257
RS	57	7.460206	5.928226	302.277656	0.009924	0.009034
RS	58	8.056247	8.562442	207.375744	0.006808	0.006576
RS	59	8.699280	8.562442	207.593404	0.006816	0.006492
RS	60	9.393008	8.562442	206.587083	0.006783	0.006359
RS	61	10.141429	8.562442	204.279104	0.006707	0.006179
RS	62	10.948856	8.562442	200.612028	0.006586	0.005954
RS	63	11.819939	8.562442	1952.783170	0.064112	0.050982
PA	4+25*2+4+6 0.031066119 0.009951350 11.819939156 2.076936078 0.709542050 0.500030014 0.421265695 0.402809643 0.426073513 0.477269155 0.550740376 0.651196913 0.791863399 0.990018577 1.261439895 1.616709697 2.060926424 2.592075401 3.192620254 3.823995523 4.430856676 4.956858475 5.364142416 5.638751598 5.787931257 5.839439309 5.833407707 5.809256780 5.802837997 5.928225984 8.562442408
//
IT	5021
RD	5
LK	-213952.279675
QD	-1089.962246 -> -875.777714
RI	0.0143459196
TR	0.028979	0.010686
MT	12.190913
MM	C_pi: 2.789883, n_recomb: 35489.757931
RS	0	0.000000	3.126352	88.658811	0.002498	0.000211
RS	1	0.007936	3.126352	95.447122	0.002689	0.000903
RS	2	0.016503	3.126352	102.734031	0.002895	0.001646
RS	3	0.025749	3.126352	110.552679	0.003115	0.002286
RS	4	0.035729	0.882776	419.380731	0.011817	0.008321
RS	5	0.046501	0.882776	446.985213	0.012595	0.009901
RS	6	0.058128	0.580490	721.099791	0.020319	0.016325
RS	7	0.070677	0.580490	761.085396	0.021445	0.018634
RS	8	0.084223	0.464148	999.707467	0.028169	0.024927
RS	9	0.098844	0.464148	1044.373786	0.029427	0.027841
RS	10	0.114625	0.426132	1183.366302	0.033344	0.032280
RS	11	0.131658	0.426132	1225.418300	0.034529	0.035400
RS	12	0.150044	0.437643	1232.281825	0.034722	0.036261
RS	13	0.169888	0.437643	1268.988959	0.035756	0.038790
RS	14	0.191308	0.479956	1189.890638	0.033528	0.036693
RS	15	0.214427	0.479956	1221.764760	0.034426	0.038602
RS	16	0.239381	0.544474	1105.102014	0.031139	0.035043
RS	17	0.266316	0.544474	1133.197940	0.031930	0.036597
RS	18	0.295389	0.634874	996.549818	0.028080	0.032263
RS	19	0.326768	0.634874	1021.956256	0.028796	0.033555
RS	20	0.360638	0.765125	870.295439	0.024522	0.028635
RS	21	0.397196	0.765125	894.036308	0.025191	0.029627
RS	22	0.436656	0.954766	737.149960	0.020771	0.024443
RS	23	0.479247	0.954766	759.783640	0.021409	0.025133
RS	24	0.525219	1.223344	612.408543	0.017256	0.020225
RS	25	0.574839	1.223344	633.897489	0.017861	0.020692
RS	26	0.628397	1.586580	506.959651	0.014285	0.016488
RS	27	0.686205	1.586580	527.026393	0.014850	0.016823
RS	28	0.748602	2.055804	423.611883	0.011936	0.013451
RS	29	0.815951	2.055804	442.088158	0.012457	0.013700
RS	30	0.888644	2.635489	360.431166	0.010156	0.011082
RS	31	0.967107	2.635489	377.344890	0.010633	0.011267
RS	32	1.051797	3.311236	314.777120	0.008870	0.009294
RS	33	1.143209	3.311236	330.314363	0.009307	0.009447
RS	34	1.241875	4.039094	284.340601	0.008012	0.008024
RS	35	1.348372	4.039094	298.784956	0.008419	0.008180
RS	36	1.463321	4.748154	267.118966	0.007527	0.007216
RS	37	1.587392	4.748154	280.784291	0.007912	0.007403
RS	38	1.721311	5.361788	261.274099	0.007362	0.006813
RS	39	1.865858	5.361788	274.434728	0.007733	0.007044
RS	40	2.021876	5.826801	265.011187	0.007467	0.006753
RS	41	2.190277	5.826801	277.834677	0.007829	0.007028
RS	42	2.372043	6.123568	276.747019	0.007798	0.006975
RS	43	2.568235	6.123568	289.237304	0.008150	0.007289
RS	44	2.779997	6.262648	294.944303	0.008311	0.007428
RS	45	3.008566	6.262648	306.884489	0.008647	0.007770
RS	46	3.255275	6.282180	317.410328	0.008944	0.008046
RS	47	3.521564	6.282180	328.310872	0.009251	0.008387
RS	48	3.808986	6.235391	340.915832	0.009606	0.008719
RS	49	4.119219	6.235391	350.017059	0.009862	0.009014
RS	50	4.454074	6.172856	361.457672	0.010185	0.009308
RS	51	4.815505	6.172856	367.830219	0.010364	0.009515
RS	52	5.205620	6.139124	374.546397	0.010554	0.009673
RS	53	5.626696	6.139124	377.314154	0.010632	0.009755
RS	54	6.081190	6.266888	370.616128	0.010443	0.009566
RS	55	6.571756	6.266888	369.749509	0.010418	0.009515
RS	56	7.101254	6.266888	366.586072	0.010329	0.009387
RS	57	7.672776	6.266888	361.005335	0.010172	0.009181
RS	58	8.289656	9.640501	233.668526	0.006584	0.006263
RS	59	8.955494	9.640501	235.574563	0.006638	0.006224
RS	60	9.674176	9.640501	236.210550	0.006656	0.006142
RS	61	10.449895	9.640501	235.464297	0.006635	0.006015
RS	62	11.287179	9.640501	233.239904	0.006572	0.005845
RS	63	12.190913	9.640501	2493.777053	0.070268	0.054731
PA	4+25*2+4+6 0.028979481 0.010685969 12.190912931 3.126351560 0.882775503 0.580490147 0.464148319 0.426132494 0.437642693 0.479955505 0.544474419 0.634873766 0.765124748 0.954765707 1.223344405 1.586579558 2.055804454 2.635488590 3.311236454 4.039093812 4.748154432 5.361788151 5.826801337 6.123568425 6.262647976 6.282179849 6.235391325 6.172856101 6.139123642 6.266887744 9.640500608
//
IT	4146
RD	6
LK	-213543.955186
QD	-934.637244 -> -760.936815
RI	0.0108431961
TR	0.027173	0.011373
MT	12.508365
MM	C_pi: 2.972607, n_recomb: 40167.653332
RS	0	0.000000	4.396505	71.633106	0.001783	0.000171
RS	1	0.007980	4.396505	77.207295	0.001922	0.000716
RS	2	0.016597	4.396505	83.203023	0.002071	0.001285
RS	3	0.025902	4.396505	89.650147	0.002232	0.001748
RS	4	0.035949	1.060674	398.777555	0.009928	0.007509
RS	5	0.046798	1.060674	426.072336	0.010607	0.008715
RS	6	0.058512	0.662656	725.457718	0.018061	0.015089
RS	7	0.071162	0.662656	768.012709	0.019120	0.016970
RS	8	0.084821	0.508048	1055.256545	0.026271	0.023655
RS	9	0.099569	0.508048	1105.684882	0.027527	0.026183
RS	10	0.115495	0.450922	1299.389643	0.032349	0.031375
RS	11	0.132692	0.450922	1348.677670	0.033576	0.034203
RS	12	0.151261	0.451664	1393.185619	0.034684	0.035935
RS	13	0.171312	0.451664	1436.683074	0.035767	0.038330
RS	14	0.192963	0.486377	1373.268893	0.034188	0.036949
RS	15	0.216342	0.486377	1410.775727	0.035122	0.038786
RS	16	0.241586	0.543445	1295.740950	0.032258	0.035736
RS	17	0.268845	0.543445	1328.269353	0.033068	0.037238
RS	18	0.298280	0.625279	1182.992915	0.029451	0.033220
RS	19	0.330063	0.625279	1211.878070	0.030170	0.034490
RS	20	0.364382	0.746078	1041.037340	0.025917	0.029664
RS	21	0.401441	0.746078	1067.775441	0.026583	0.030674
RS	22	0.441456	0.926752	883.004748	0.021983	0.025360
RS	23	0.484665	0.926752	908.589066	0.022620	0.026099
RS	24	0.531322	1.189448	729.971520	0.018173	0.020917
RS	25	0.581702	1.189448	754.492704	0.018784	0.021444
RS	26	0.636103	1.553933	598.272559	0.014894	0.016929
RS	27	0.694845	1.553933	621.333943	0.015469	0.017321
RS	28	0.758274	2.037134	493.253038	0.012280	0.013668
RS	29	0.826766	2.037134	514.526509	0.012809	0.013971
RS	30	0.900723	2.650119	413.295260	0.010289	0.011131
RS	31	0.980581	2.650119	432.714636	0.010773	0.011364
RS	32	1.066813	3.383120	355.357819	0.008847	0.009231
RS	33	1.159926	3.383120	373.095040	0.009288	0.009425
RS	34	1.260470	4.189568	316.580023	0.007881	0.007895
RS	35	1.369037	4.189568	332.968138	0.008289	0.008082
RS	36	1.486268	4.985712	294.371037	0.007329	0.007054
RS	37	1.612854	4.985712	309.810579	0.007713	0.007259
RS	38	1.749541	5.675986	286.333570	0.007128	0.006637
RS	39	1.897137	5.675986	301.195990	0.007498	0.006877
RS	40	2.056511	6.191657	290.201063	0.007225	0.006576
RS	41	2.228603	6.191657	304.739596	0.007587	0.006853
RS	42	2.414428	6.506683	304.073108	0.007570	0.006809
RS	43	2.615082	6.506683	318.350096	0.007926	0.007120
RS	44	2.831749	6.634333	326.191440	0.008121	0.007285
RS	45	3.065706	6.634333	340.004027	0.008465	0.007622
RS	46	3.318333	6.622317	354.032098	0.008814	0.007939
RS	47	3.591120	6.622317	366.838075	0.009133	0.008277
RS	48	3.885675	6.535864	383.747951	0.009554	0.008663
RS	49	4.203737	6.535864	394.653917	0.009825	0.008962
RS	50	4.547180	6.435766	410.401441	0.010217	0.009318
RS	51	4.918031	6.435766	418.277391	0.010413	0.009535
RS	52	5.318475	6.374489	428.284692	0.010662	0.009749
RS	53	5.750876	6.374489	432.045572	0.010756	0.009845
RS	54	6.217782	6.500064	425.424247	0.010591	0.009677
RS	55	6.721949	6.500064	425.011359	0.010581	0.009642
RS	56	7.266348	6.500064	421.970175	0.010505	0.009530
RS	57	7.854191	6.500064	416.150355	0.010360	0.009339
RS	58	8.488945	10.593181	255.089042	0.006351	0.006005
RS	59	9.174353	10.593181	258.522532	0.006436	0.006005
RS	60	9.914457	10.593181	260.676130	0.006490	0.005964
RS	61	10.713622	10.593181	261.410825	0.006508	0.005882
RS	62	11.576562	10.593181	260.599895	0.006488	0.005759
RS	63	12.508365	10.593181	3001.162113	0.074716	0.058339
PA	4+25*2+4+6 0.027172990 0.011373388 12.508365245 4.396504929 1.060674076 0.662655796 0.508048211 0.450922383 0.451663774 0.486377334 0.543445263 0.625278997 0.746077551 0.926752170 1.189447912 1.553933340 2.037133966 2.650119078 3.383119971 4.189567801 4.985712490 5.675986106 6.191657137 6.506682724 6.634333233 6.622317108 6.535863669 6.435766274 6.374489423 6.500063618 10.593180920
//
IT	4001
RD	7
LK	-213210.421408
QD	-806.095752 -> -661.361536
RI	0.0085960800
TR	0.025557	0.011996
MT	12.812218
MM	C_pi: 3.136347, n_recomb: 44617.198426
RS	0	0.000000	5.854540	59.958900	0.001344	0.000142
RS	1	0.008021	5.854540	64.679176	0.001450	0.000587
RS	2	0.016685	5.854540	69.763363	0.001564	0.001041
RS	3	0.026044	5.854540	75.238235	0.001686	0.001395
RS	4	0.036154	1.238746	382.116988	0.008564	0.006885
RS	5	0.047075	1.238746	409.026823	0.009167	0.007834
RS	6	0.058872	0.746031	724.008322	0.016227	0.014037
RS	7	0.071615	0.746031	768.371341	0.017221	0.015593
RS	8	0.085380	0.552790	1095.148250	0.024545	0.022463
RS	9	0.100250	0.552790	1150.463651	0.025785	0.024689
RS	10	0.116311	0.476739	1394.761492	0.031261	0.030424
RS	11	0.133662	0.476739	1450.839816	0.032518	0.033016
RS	12	0.152404	0.467319	1534.288678	0.034388	0.035452
RS	13	0.172649	0.467319	1584.551950	0.035514	0.037733
RS	14	0.194518	0.495310	1540.612967	0.034530	0.036983
RS	15	0.218141	0.495310	1583.902791	0.035500	0.038760
RS	16	0.243659	0.546058	1475.003367	0.033059	0.036199
RS	17	0.271223	0.546058	1512.101949	0.033891	0.037652
RS	18	0.300999	0.620617	1362.966824	0.030548	0.033979
RS	19	0.333163	0.620617	1395.333452	0.031273	0.035218
RS	20	0.367906	0.733151	1209.562236	0.027110	0.030551
RS	21	0.405437	0.733151	1239.144742	0.027773	0.031559
RS	22	0.445978	0.905453	1029.305865	0.023070	0.026199
RS	23	0.489770	0.905453	1057.622050	0.023704	0.026963
RS	24	0.537075	1.161539	848.957914	0.019028	0.021584
RS	25	0.588175	1.161539	876.326102	0.019641	0.022148
RS	26	0.643373	1.524452	690.903628	0.015485	0.017379
RS	27	0.702998	1.524452	716.841502	0.016066	0.017810
RS	28	0.767406	2.016084	563.677841	0.012634	0.013917
RS	29	0.836981	2.016084	587.680957	0.013172	0.014255
RS	30	0.912135	2.653939	466.363534	0.010453	0.011220
RS	31	0.993318	2.653939	488.243276	0.010943	0.011488
RS	32	1.081012	3.433665	395.677584	0.008868	0.009213
RS	33	1.175741	3.433665	415.570386	0.009314	0.009436
RS	34	1.278067	4.308028	348.225249	0.007805	0.007811
RS	35	1.388601	4.308028	366.502745	0.008214	0.008020
RS	36	1.508001	5.182642	320.780547	0.007190	0.006933
RS	37	1.636977	5.182642	337.926574	0.007574	0.007152
RS	38	1.776299	5.944213	310.330120	0.006955	0.006499
RS	39	1.926796	5.944213	326.813689	0.007325	0.006744
RS	40	2.089364	6.508114	314.111590	0.007040	0.006432
RS	41	2.264972	6.508114	330.274368	0.007402	0.006709
RS	42	2.454665	6.841034	329.905882	0.007394	0.006671
RS	43	2.659573	6.841034	345.873207	0.007752	0.006980
RS	44	2.880916	6.958206	355.757097	0.007974	0.007165
RS	45	3.120014	6.958206	371.346213	0.008323	0.007498
RS	46	3.378289	6.916242	388.852225	0.008715	0.007851
RS	47	3.657281	6.916242	403.473757	0.009043	0.008187
RS	48	3.958650	6.791726	424.763536	0.009520	0.008622
RS	49	4.284192	6.791726	437.391120	0.009803	0.008925
RS	50	4.635845	6.655113	457.616671	0.010257	0.009336
RS	51	5.015705	6.655113	466.912225	0.010465	0.009563
RS	52	5.426032	6.566368	480.414974	0.010767	0.009828
RS	53	5.869272	6.566368	485.071784	0.010872	0.009937
RS	54	6.348064	6.686695	478.695282	0.010729	0.009791
RS	55	6.865259	6.686695	478.620259	0.010727	0.009771
RS	56	7.423938	6.686695	475.583390	0.010659	0.009673
RS	57	8.027429	6.686695	469.406589	0.010521	0.009494
RS	58	8.679325	11.492009	273.511587	0.006130	0.005782
RS	59	9.383509	11.492009	278.368832	0.006239	0.005813
RS	60	10.144176	11.492009	281.957395	0.006319	0.005808
RS	61	10.965855	11.492009	284.116341	0.006368	0.005764
RS	62	11.853440	11.492009	284.693107	0.006381	0.005681
RS	63	12.812218	11.492009	3490.886121	0.078241	0.061752
PA	4+25*2+4+6 0.025557017 0.011996184 12.812218356 5.854539833 1.238746171 0.746031254 0.552789552 0.476738990 0.467319455 0.495310072 0.546058379 0.620617026 0.733151458 0.905452998 1.161539316 1.524451500 2.016084136 2.653938537 3.433664669 4.308027885 5.182642180 5.944213171 6.508114390 6.841034339 6.958206480 6.916242049 6.791725588 6.655112716 6.566368317 6.686695217 11.492008673
//
IT	4840
RD	8
LK	-212931.778049
QD	-698.027958 -> -576.074892
RI	0.0070862538
TR	0.024093	0.012551
MT	13.117343
MM	C_pi: 3.291956, n_recomb: 48909.124409
RS	0	0.000000	7.468980	51.690777	0.001057	0.000121
RS	1	0.008061	7.468980	55.797824	0.001141	0.000494
RS	2	0.016772	7.468980	60.225997	0.001231	0.000869
RS	3	0.026185	7.468980	64.999536	0.001329	0.001152
RS	4	0.036356	1.414538	369.209257	0.007549	0.006390
RS	5	0.047348	1.414538	395.787583	0.008092	0.007158
RS	6	0.059226	0.830834	719.598811	0.014713	0.013122
RS	7	0.072061	0.830834	765.273796	0.015647	0.014425
RS	8	0.085931	0.598628	1124.156529	0.022985	0.021342
RS	9	0.100919	0.598628	1183.663866	0.024201	0.023328
RS	10	0.117115	0.503534	1474.541833	0.030149	0.029453
RS	11	0.134616	0.503534	1537.007087	0.031426	0.031856
RS	12	0.153529	0.484239	1659.793854	0.033936	0.034873
RS	13	0.173966	0.484239	1716.795354	0.035102	0.037062
RS	14	0.196050	0.506043	1695.043890	0.034657	0.036869
RS	15	0.219915	0.506043	1744.286086	0.035664	0.038604
RS	16	0.245703	0.551242	1644.980033	0.033633	0.036500
RS	17	0.273570	0.551242	1686.849161	0.034489	0.037918
RS	18	0.303684	0.619483	1537.695013	0.031440	0.034595
RS	19	0.336225	0.619483	1573.645645	0.032175	0.035807
RS	20	0.371389	0.724754	1376.558175	0.028145	0.031335
RS	21	0.409387	0.724754	1408.937110	0.028807	0.032335
RS	22	0.450449	0.889435	1176.534267	0.024056	0.026981
RS	23	0.494821	0.889435	1207.444932	0.024688	0.027757
RS	24	0.542769	1.138950	969.798084	0.019829	0.022232
RS	25	0.594583	1.138950	999.883569	0.020444	0.022821
RS	26	0.650573	1.499059	785.252459	0.016055	0.017837
RS	27	0.711076	1.499059	813.989524	0.016643	0.018295
RS	28	0.776457	1.996123	635.236515	0.012988	0.014187
RS	29	0.847108	1.996123	661.936492	0.013534	0.014553
RS	30	0.923455	2.653827	519.936663	0.010631	0.011339
RS	31	1.005955	2.653827	544.263770	0.011128	0.011633
RS	32	1.095106	3.473721	435.997300	0.008914	0.009225
RS	33	1.191444	3.473721	458.032478	0.009365	0.009471
RS	34	1.295547	4.409326	379.514642	0.007760	0.007757
RS	35	1.408042	4.409326	399.658265	0.008171	0.007983
RS	36	1.529605	5.357411	346.579226	0.007086	0.006841
RS	37	1.660967	5.357411	365.396012	0.007471	0.007070
RS	38	1.802919	6.187883	333.507387	0.006819	0.006387
RS	39	1.956313	6.187883	351.565246	0.007188	0.006636
RS	40	2.122072	6.799878	337.009541	0.006891	0.006313
RS	41	2.301193	6.799878	354.741919	0.007253	0.006590
RS	42	2.494754	7.151817	354.548258	0.007249	0.006554
RS	43	2.703916	7.151817	372.148655	0.007609	0.006860
RS	44	2.929940	7.260191	383.987771	0.007851	0.007062
RS	45	3.174183	7.260191	401.300115	0.008205	0.007393
RS	46	3.438115	7.190009	422.265815	0.008634	0.007776
RS	47	3.723322	7.190009	438.659795	0.008969	0.008112
RS	48	4.031520	7.028852	464.412654	0.009495	0.008590
RS	49	4.364561	7.028852	478.730555	0.009788	0.008897
RS	50	4.724449	6.856622	503.617370	0.010297	0.009359
RS	51	5.113348	6.856622	514.305904	0.010516	0.009595
RS	52	5.533596	6.740545	531.534559	0.010868	0.009908
RS	53	5.987719	6.740545	537.050906	0.010981	0.010028
RS	54	6.478450	6.853481	531.135983	0.010860	0.009905
RS	55	7.008738	6.853481	531.341255	0.010864	0.009897
RS	56	7.581773	6.853481	528.246877	0.010801	0.009810
RS	57	8.201001	6.853481	521.647728	0.010666	0.009642
RS	58	8.870144	12.372216	289.940650	0.005928	0.005585
RS	59	9.593226	12.372216	296.152626	0.006055	0.005642
RS	60	10.374597	12.372216	301.121181	0.006157	0.005666
RS	61	11.218953	12.372216	304.666857	0.006229	0.005654
RS	62	12.131373	12.372216	306.614777	0.006269	0.005605
RS	63	13.117343	12.372216	3972.878608	0.081230	0.064943
PA	4+25*2+4+6 0.024093472 0.012551263 13.117343323 7.468980380 1.414538433 0.830833777 0.598627924 0.503534462 0.484238892 0.506043139 0.551242043 0.619483158 0.724754213 0.889434939 1.138950482 1.499058901 1.996122913 2.653826857 3.473720573 4.409326222 5.357410845 6.187882737 6.799878359 7.151817259 7.260191324 7.190009084 7.028852008 6.856621556 6.740544503 6.853480619 12.372215885
//
IT	4414
RD	9
LK	-212696.726275
QD	-606.784924 -> -503.423959
RI	0.0060310635
TR	0.022764	0.013042
MT	13.427727
MM	C_pi: 3.444023, n_recomb: 53075.161985
RS	0	0.000000	9.209356	45.642096	0.000860	0.000105
RS	1	0.008101	9.209356	49.297049	0.000929	0.000425
RS	2	0.016858	9.209356	53.240975	0.001003	0.000742
RS	3	0.026324	9.209356	57.496096	0.001083	0.000977
RS	4	0.036558	1.586422	359.379482	0.006771	0.005989
RS	5	0.047620	1.586422	385.712699	0.007267	0.006626
RS	6	0.059578	0.917399	713.336347	0.013440	0.012312
RS	7	0.072505	0.917399	759.966495	0.014319	0.013417
RS	8	0.086480	0.645858	1144.734209	0.021568	0.020288
RS	9	0.101586	0.645858	1207.842610	0.022757	0.022078
RS	10	0.117916	0.531354	1541.503170	0.029044	0.028483
RS	11	0.135569	0.531354	1609.962943	0.030334	0.030731
RS	12	0.154652	0.502221	1772.063923	0.033388	0.034235
RS	13	0.175281	0.502221	1835.747017	0.034588	0.036349
RS	14	0.197581	0.518127	1838.333533	0.034636	0.036654
RS	15	0.221688	0.518127	1893.678531	0.035679	0.038361
RS	16	0.247747	0.558276	1806.845425	0.034043	0.036687
RS	17	0.275917	0.558276	1853.696477	0.034926	0.038082
RS	18	0.306370	0.620876	1707.811809	0.032177	0.035105
RS	19	0.339289	0.620876	1747.491326	0.032925	0.036296
RS	20	0.374875	0.719650	1542.308062	0.029059	0.032039
RS	21	0.413344	0.719650	1577.489025	0.029722	0.033032
RS	22	0.454929	0.877371	1324.856247	0.024962	0.027718
RS	23	0.499883	0.877371	1358.264936	0.025591	0.028502
RS	24	0.548478	1.120561	1092.649744	0.020587	0.022866
RS	25	0.601010	1.120561	1125.346657	0.021203	0.023472
RS	26	0.657797	1.477278	881.479573	0.016608	0.018299
RS	27	0.719185	1.477278	912.953169	0.017201	0.018779
RS	28	0.785546	1.977944	708.072200	0.013341	0.014473
RS	29	0.857282	1.977944	737.448299	0.013894	0.014860
RS	30	0.934830	2.652193	574.129453	0.010817	0.011478
RS	31	1.018660	2.652193	600.902607	0.011322	0.011793
RS	32	1.109280	3.507758	476.412298	0.008976	0.009259
RS	33	1.207242	3.507758	500.588378	0.009432	0.009524
RS	34	1.313139	4.500019	410.534952	0.007735	0.007724
RS	35	1.427615	4.500019	432.533442	0.008149	0.007964
RS	36	1.551364	5.518382	371.855104	0.007006	0.006769
RS	37	1.685138	5.518382	392.319507	0.007392	0.007007
RS	38	1.829748	6.416751	355.962516	0.006707	0.006294
RS	39	1.986074	6.416751	375.561260	0.007076	0.006547
RS	40	2.155063	7.077609	359.009099	0.006764	0.006210
RS	41	2.337741	7.077609	378.270942	0.007127	0.006487
RS	42	2.535218	7.450199	378.131556	0.007124	0.006452
RS	43	2.748692	7.450199	397.323295	0.007486	0.006757
RS	44	2.979459	7.551497	411.033789	0.007744	0.006972
RS	45	3.228921	7.551497	430.032750	0.008102	0.007301
RS	46	3.498590	7.454614	454.436644	0.008562	0.007710
RS	47	3.790106	7.454614	472.578202	0.008904	0.008047
RS	48	4.105236	7.257943	502.868026	0.009475	0.008564
RS	49	4.445894	7.257943	518.865685	0.009776	0.008875
RS	50	4.814149	7.050757	548.587927	0.010336	0.009385
RS	51	5.212235	7.050757	560.667088	0.010564	0.009628
RS	52	5.642569	6.907423	581.852303	0.010963	0.009987
RS	53	6.107764	6.907423	588.219543	0.011083	0.010116
RS	54	6.610643	7.011326	583.003559	0.010984	0.010017
RS	55	7.154260	7.011326	583.459649	0.010993	0.010017
RS	56	7.741914	7.011326	580.273813	0.010933	0.009940
RS	57	8.377173	7.011326	573.214002	0.010800	0.009780
RS	58	9.063893	13.248520	304.889435	0.005744	0.005407
RS	59	9.806243	13.248520	312.402801	0.005886	0.005486
RS	60	10.608729	13.248520	318.708268	0.006005	0.005535
RS	61	11.476223	13.248520	323.610486	0.006097	0.005550
RS	62	12.413992	13.248520	326.915015	0.006159	0.005531
RS	63	13.427727	13.248520	4451.358470	0.083869	0.067905
PA	4+25*2+4+6 0.022763843 0.013041927 13.427727085 9.209356391 1.586422411 0.917399431 0.645858442 0.531354105 0.502220933 0.518127210 0.558275981 0.620876229 0.719649853 0.877370970 1.120561322 1.477277660 1.977943996 2.652193170 3.507757917 4.500018878 5.518382092 6.416751415 7.077609101 7.450198982 7.551497071 7.454614468 7.257943465 7.050757448 6.907422760 7.011326374 13.248519871
//
IT	4049
RD	10
LK	-212497.378127
QD	-529.538387 -> -441.589737
RI	0.0052681985
TR	0.021556	0.013474
MT	13.743064
MM	C_pi: 3.594101, n_recomb: 57124.732883
RS	0	0.000000	11.045511	41.090693	0.000719	0.000092
RS	1	0.008140	11.045511	44.404089	0.000777	0.000371
RS	2	0.016943	11.045511	47.981892	0.000840	0.000647
RS	3	0.026463	11.045511	51.844732	0.000908	0.000847
RS	4	0.036758	1.752894	352.024802	0.006162	0.005661
RS	5	0.047890	1.752894	378.202707	0.006621	0.006201
RS	6	0.059929	1.005913	705.739619	0.012354	0.011592
RS	7	0.072948	1.005913	753.048443	0.013183	0.012537
RS	8	0.087026	0.694692	1158.320505	0.020277	0.019299
RS	9	0.102251	0.694692	1224.500924	0.021436	0.020924
RS	10	0.118715	0.560228	1597.297229	0.027962	0.027526
RS	11	0.136519	0.560228	1671.348572	0.029258	0.029643
RS	12	0.155772	0.521129	1872.414134	0.032778	0.033561
RS	13	0.176593	0.521129	1942.675126	0.034008	0.035615
RS	14	0.199109	0.531260	1971.352257	0.034510	0.036370
RS	15	0.223457	0.531260	2032.908692	0.035587	0.038058
RS	16	0.249788	0.566671	1961.053725	0.034329	0.036787
RS	17	0.278262	0.566671	2013.079590	0.035240	0.038169
RS	18	0.309054	0.624106	1873.390384	0.032795	0.035532
RS	19	0.342352	0.624106	1916.953122	0.033557	0.036708
RS	20	0.378362	0.716949	1706.666281	0.029876	0.032680
RS	21	0.417302	0.716949	1744.677965	0.030542	0.033665
RS	22	0.459412	0.868246	1474.078512	0.025805	0.028418
RS	23	0.504950	0.868246	1509.905508	0.026432	0.029206
RS	24	0.554195	1.105378	1217.377242	0.021311	0.023485
RS	25	0.607449	1.105378	1252.583984	0.021927	0.024106
RS	26	0.665038	1.458383	979.504675	0.017147	0.018764
RS	27	0.727315	1.458383	1013.650251	0.017745	0.019261
RS	28	0.794662	1.961405	782.132362	0.013692	0.014770
RS	29	0.867490	1.961405	814.161519	0.014252	0.015175
RS	30	0.946247	2.649785	628.903741	0.011009	0.011631
RS	31	1.031416	2.649785	658.120648	0.011521	0.011964
RS	32	1.123517	3.537618	516.895568	0.009049	0.009309
RS	33	1.223116	3.537618	543.211373	0.009509	0.009589
RS	34	1.330822	4.583052	441.268530	0.007725	0.007707
RS	35	1.447296	4.583052	465.111868	0.008142	0.007959
RS	36	1.573252	5.669360	396.604316	0.006943	0.006713
RS	37	1.709460	5.669360	418.695323	0.007329	0.006958
RS	38	1.856757	6.635168	377.706511	0.006612	0.006215
RS	39	2.016044	6.635168	398.815627	0.006981	0.006471
RS	40	2.188298	7.345938	380.134487	0.006654	0.006121
RS	41	2.374573	7.345938	400.889051	0.007018	0.006398
RS	42	2.576013	7.740796	400.692945	0.007014	0.006362
RS	43	2.793850	7.740796	421.437914	0.007378	0.006666
RS	44	3.029419	7.836582	436.936394	0.007649	0.006892
RS	45	3.284165	7.836582	457.588872	0.008010	0.007221
RS	46	3.559649	7.714215	485.402794	0.008497	0.007653
RS	47	3.857557	7.714215	505.270586	0.008845	0.007990
RS	48	4.179717	7.482865	540.155029	0.009456	0.008543
RS	49	4.528101	7.482865	557.826186	0.009765	0.008858
RS	50	4.904845	7.241180	592.537608	0.010373	0.009411
RS	51	5.312258	7.241180	606.011383	0.010609	0.009661
RS	52	5.752835	7.070602	631.368336	0.011052	0.010063
RS	53	6.229277	7.070602	638.587048	0.011179	0.010200
RS	54	6.744503	7.164047	634.318099	0.011104	0.010124
RS	55	7.301670	7.164047	635.005753	0.011116	0.010133
RS	56	7.904193	7.164047	631.705328	0.011058	0.010062
RS	57	8.555763	7.164047	624.157778	0.010926	0.009909
RS	58	9.260373	14.125170	318.624637	0.005578	0.005246
RS	59	10.022341	14.125170	327.390898	0.005731	0.005343
RS	60	10.846336	14.125170	334.992537	0.005864	0.005412
RS	61	11.737407	14.125170	341.220489	0.005973	0.005450
RS	62	12.701015	14.125170	345.863074	0.006055	0.005456
RS	63	13.743064	14.125170	4926.912615	0.086248	0.070641
PA	4+25*2+4+6 0.021556242 0.013473959 13.743063715 11.045510554 1.752893537 1.005913311 0.694692210 0.560227573 0.521128647 0.531260054 0.566671076 0.624105617 0.716949217 0.868246052 1.105377935 1.458382979 1.961404792 2.649785249 3.537617695 4.583051835 5.669359556 6.635168289 7.345938027 7.740796076 7.836582332 7.714214953 7.482864571 7.241179661 7.070601677 7.164046534 14.125170180
//
IT	5044
RD	11
LK	-212327.670004
QD	-463.949182 -> -388.878985
RI	0.0047008517
TR	0.020461	0.013854
MT	14.061418
MM	C_pi: 3.742333, n_recomb: 61056.207390
RS	0	0.000000	12.947318	37.586474	0.000616	0.000082
RS	1	0.008179	12.947318	40.636488	0.000666	0.000330
RS	2	0.017028	12.947318	43.931849	0.000720	0.000573
RS	3	0.026600	12.947318	47.491927	0.000778	0.000747
RS	4	0.036955	1.912296	346.718002	0.005679	0.005392
RS	5	0.048157	1.912296	372.827552	0.006106	0.005859
RS	6	0.060276	1.096336	697.157594	0.011418	0.010948
RS	7	0.073385	1.096336	744.923142	0.012201	0.011763
RS	8	0.087567	0.745229	1165.949303	0.019096	0.018374
RS	9	0.102909	0.745229	1234.716232	0.020223	0.019859
RS	10	0.119506	0.590150	1643.072580	0.026911	0.026593
RS	11	0.137460	0.590150	1722.294127	0.028208	0.028597
RS	12	0.156883	0.540845	1961.674885	0.032129	0.032870
RS	13	0.177894	0.540845	2038.355190	0.033385	0.034871
RS	14	0.200624	0.545219	2094.511348	0.034305	0.036037
RS	15	0.225213	0.545219	2162.333968	0.035415	0.037712
RS	16	0.251814	0.576083	2107.644021	0.034520	0.036822
RS	17	0.280590	0.576083	2165.002910	0.035459	0.038197
RS	18	0.311720	0.628686	2034.158236	0.033316	0.035891
RS	19	0.345396	0.628686	2081.749305	0.034096	0.037059
RS	20	0.381827	0.716028	1869.175193	0.030614	0.033267
RS	21	0.421237	0.716028	1910.053203	0.031284	0.034246
RS	22	0.463871	0.861324	1623.742152	0.026594	0.029085
RS	23	0.509993	0.861324	1661.912060	0.027219	0.029876
RS	24	0.559886	1.092640	1343.617096	0.022006	0.024092
RS	25	0.613861	1.092640	1381.226575	0.022622	0.024722
RS	26	0.672251	1.441731	1079.070212	0.017673	0.019228
RS	27	0.735416	1.441731	1115.812638	0.018275	0.019739
RS	28	0.803748	1.946165	857.233628	0.014040	0.015073
RS	29	0.877669	1.946165	891.882662	0.014608	0.015494
RS	30	0.957637	2.646767	684.122595	0.011205	0.011795
RS	31	1.044145	2.646767	715.773100	0.011723	0.012143
RS	32	1.137729	3.564105	557.342274	0.009128	0.009369
RS	33	1.238968	3.564105	585.790768	0.009594	0.009664
RS	34	1.348488	4.659809	471.639623	0.007725	0.007701
RS	35	1.466965	4.659809	497.313510	0.008145	0.007963
RS	36	1.595133	5.812132	420.773325	0.006892	0.006667
RS	37	1.733785	5.812132	444.466806	0.007280	0.006919
RS	38	1.883778	6.845036	398.707182	0.006530	0.006147
RS	39	2.046039	6.845036	421.293951	0.006900	0.006406
RS	40	2.221572	7.606688	400.369767	0.006557	0.006041
RS	41	2.411462	7.606688	422.578533	0.006921	0.006319
RS	42	2.616884	8.025276	422.223859	0.006915	0.006281
RS	43	2.839109	8.025276	444.481981	0.007280	0.006585
RS	44	3.079511	8.116852	461.687413	0.007562	0.006819
RS	45	3.339575	8.116852	483.957707	0.007926	0.007148
RS	46	3.620912	7.969932	515.145417	0.008437	0.007600
RS	47	3.925260	7.969932	536.714709	0.008791	0.007940
RS	48	4.254502	7.704498	576.232651	0.009438	0.008524
RS	49	4.610674	7.704498	595.567425	0.009754	0.008844
RS	50	4.995978	7.428611	635.397123	0.010407	0.009438
RS	51	5.412799	7.428611	650.266870	0.010650	0.009694
RS	52	5.863712	7.230732	679.990558	0.011137	0.010136
RS	53	6.351508	7.230732	688.060784	0.011269	0.010280
RS	54	6.879202	7.312390	684.990606	0.011219	0.010228
RS	55	7.450059	7.312390	685.891214	0.011234	0.010242
RS	56	8.067608	7.312390	682.454618	0.011177	0.010178
RS	57	8.735669	7.312390	674.394760	0.011045	0.010030
RS	58	9.458373	15.001257	331.295492	0.005426	0.005099
RS	59	10.240191	15.001257	341.265953	0.005589	0.005211
RS	60	11.085956	15.001257	350.120887	0.005734	0.005297
RS	61	12.000899	15.001257	357.639401	0.005858	0.005355
RS	62	12.990680	15.001257	363.594620	0.005955	0.005383
RS	63	14.061418	15.001257	5398.201352	0.088414	0.073158
PA	4+25*2+4+6 0.020460972 0.013853933 14.061418339 12.947317969 1.912295822 1.096336300 0.745229145 0.590149625 0.540844867 0.545218996 0.576083025 0.628686226 0.716027541 0.861323772 1.092640392 1.441731358 1.946164556 2.646766709 3.564104890 4.659808565 5.812132176 6.845035758 7.606687666 8.025276474 8.116851566 7.969931656 7.704497591 7.428611452 7.230732286 7.312389964 15.001257068
//
IT	4885
RD	12
LK	-212182.745110
QD	-408.078958 -> -343.822901
RI	0.0042694597
TR	0.019469	0.014188
MT	14.380624
MM	C_pi: 3.888282, n_recomb: 64862.984576
RS	0	0.000000	14.880437	34.850244	0.000537	0.000074
RS	1	0.008218	14.880437	37.694735	0.000581	0.000297
RS	2	0.017111	14.880437	40.769672	0.000629	0.000515
RS	3	0.026734	14.880437	44.093429	0.000680	0.000670
RS	4	0.037149	2.062720	343.196627	0.005291	0.005173
RS	5	0.048420	2.062720	369.323559	0.005694	0.005584
RS	6	0.060616	1.188383	687.913454	0.010606	0.010373
RS	7	0.073815	1.188383	735.957896	0.011346	0.011081
RS	8	0.088099	0.797452	1168.514873	0.018015	0.017512
RS	9	0.103556	0.797452	1239.421857	0.019108	0.018875
RS	10	0.120284	0.621069	1679.803668	0.025898	0.025691
RS	11	0.138386	0.621069	1763.757773	0.027192	0.027595
RS	12	0.157976	0.561262	2040.475070	0.031458	0.032175
RS	13	0.179175	0.561262	2123.361350	0.032736	0.034127
RS	14	0.202117	0.559834	2208.009602	0.034041	0.035669
RS	15	0.226944	0.559834	2282.094871	0.035183	0.037334
RS	16	0.253811	0.586261	2246.459311	0.034634	0.036804
RS	17	0.282886	0.586261	2309.266259	0.035602	0.038178
RS	18	0.314350	0.634275	2189.652647	0.033758	0.036195
RS	19	0.348400	0.634275	2241.397645	0.034556	0.037356
RS	20	0.385249	0.716442	2029.201977	0.031284	0.033806
RS	21	0.425125	0.716442	2072.979848	0.031959	0.034780
RS	22	0.468278	0.856079	1773.218109	0.027338	0.029721
RS	23	0.514977	0.856079	1813.654076	0.027961	0.030513
RS	24	0.565514	1.081792	1470.857832	0.022676	0.024684
RS	25	0.620204	1.081792	1510.753285	0.023291	0.025322
RS	26	0.679388	1.426832	1179.795275	0.018189	0.019690
RS	27	0.743435	1.426832	1219.045002	0.018794	0.020213
RS	28	0.812746	1.931922	933.099092	0.014386	0.015380
RS	29	0.887752	1.931922	970.320903	0.014960	0.015814
RS	30	0.968923	2.643153	739.584245	0.011402	0.011965
RS	31	1.056763	2.643153	773.646829	0.011927	0.012326
RS	32	1.151822	3.587641	597.602487	0.009213	0.009438
RS	33	1.254693	3.587641	628.167696	0.009685	0.009744
RS	34	1.366018	4.731072	501.537968	0.007732	0.007703
RS	35	1.486490	4.731072	529.021057	0.008156	0.007975
RS	36	1.616863	5.947640	444.284359	0.006850	0.006629
RS	37	1.757949	5.947640	469.550628	0.007239	0.006887
RS	38	1.910629	7.047278	418.909004	0.006458	0.006086
RS	39	2.075856	7.047278	442.936100	0.006829	0.006349
RS	40	2.254661	7.860579	419.676835	0.006470	0.005969
RS	41	2.448160	7.860579	443.297137	0.006834	0.006249
RS	42	2.657559	8.304115	442.694144	0.006825	0.006207
RS	43	2.884167	8.304115	466.420962	0.007191	0.006511
RS	44	3.129396	8.392508	485.255275	0.007481	0.006753
RS	45	3.394777	8.392508	509.102464	0.007849	0.007081
RS	46	3.681967	8.221750	543.617842	0.008381	0.007553
RS	47	3.992756	8.221750	566.857545	0.008739	0.007893
RS	48	4.329086	7.922644	611.028362	0.009420	0.008508
RS	49	4.693054	7.922644	632.009801	0.009744	0.008831
RS	50	5.086932	7.612741	677.060535	0.010438	0.009463
RS	51	5.513177	7.612741	693.320986	0.010689	0.009725
RS	52	5.974450	7.387451	727.583260	0.011217	0.010206
RS	53	6.473629	7.387451	736.500120	0.011355	0.010356
RS	54	7.013828	7.456033	734.881215	0.011330	0.010328
RS	55	7.598420	7.456033	735.972425	0.011347	0.010347
RS	56	8.231051	7.456033	732.375390	0.011291	0.010287
RS	57	8.915670	7.456033	723.777179	0.011159	0.010143
RS	58	9.656549	15.873755	342.993300	0.005288	0.004964
RS	59	10.458310	15.873755	354.117198	0.005459	0.005089
RS	60	11.325958	15.873755	364.178887	0.005615	0.005190
RS	61	12.264907	15.873755	372.947305	0.005750	0.005264
RS	62	13.281015	15.873755	380.182212	0.005861	0.005311
RS	63	14.380624	15.873755	5862.953884	0.090390	0.075467
PA	4+25*2+4+6 0.019468763 0.014188200 14.380623595 14.880437161 2.062719769 1.188383451 0.797451814 0.621069451 0.561261635 0.559834329 0.586261402 0.634275043 0.716442035 0.856078580 1.081791629 1.426831797 1.931922485 2.643153383 3.587641233 4.731071582 5.947640378 7.047277706 7.860579192 8.304114528 8.392508430 8.221750131 7.922643611 7.612740525 7.387451445 7.456032969 15.873755320
//
IT	5345
RD	13
LK	-212058.637440
QD	-360.330226 -> -305.186614
RI	0.0039361978
TR	0.018571	0.014483
MT	14.698634
MM	C_pi: 4.031355, n_recomb: 68537.839318
RS	0	0.000000	16.806324	32.702769	0.000477	0.000068
RS	1	0.008255	16.806324	35.386483	0.000516	0.000271
RS	2	0.017191	16.806324	38.289012	0.000559	0.000470
RS	3	0.026866	16.806324	41.427955	0.000604	0.000610
RS	4	0.037338	2.202154	341.309171	0.004980	0.004996
RS	5	0.048676	2.202154	367.540297	0.005363	0.005365
RS	6	0.060949	1.281586	678.317364	0.009897	0.009859
RS	7	0.074235	1.281586	726.501480	0.010600	0.010479
RS	8	0.088618	0.851261	1166.840752	0.017025	0.016711
RS	9	0.104189	0.851261	1239.481248	0.018085	0.017967
RS	10	0.121044	0.652906	1708.415722	0.024927	0.024825
RS	11	0.139292	0.652906	1796.656762	0.026214	0.026639
RS	12	0.159045	0.582280	2109.403525	0.030777	0.031483
RS	13	0.180429	0.582280	2198.234370	0.032073	0.033391
RS	14	0.203579	0.574967	2312.036180	0.033734	0.035278
RS	15	0.228639	0.574967	2392.323995	0.034905	0.036935
RS	16	0.255768	0.597024	2377.298245	0.034686	0.036745
RS	17	0.285137	0.597024	2445.623316	0.035683	0.038119
RS	18	0.316930	0.640626	2339.373488	0.034133	0.036449
RS	19	0.351348	0.640626	2395.374226	0.034950	0.037608
RS	20	0.388607	0.717882	2186.055153	0.031896	0.034302
RS	21	0.428941	0.717882	2232.761363	0.032577	0.035272
RS	22	0.472605	0.852142	1921.806328	0.028040	0.030328
RS	23	0.519874	0.852142	1964.429618	0.028662	0.031120
RS	24	0.571044	1.072436	1598.522825	0.023323	0.025262
RS	25	0.626439	1.072436	1640.578359	0.023937	0.025905
RS	26	0.686406	1.413333	1281.246325	0.018694	0.020147
RS	27	0.751324	1.413333	1322.899619	0.019302	0.020680
RS	28	0.821601	1.918473	1009.410591	0.014728	0.015688
RS	29	0.897679	1.918473	1049.143870	0.015308	0.016134
RS	30	0.980038	2.638985	795.058016	0.011600	0.012139
RS	31	1.069195	2.638985	831.499192	0.012132	0.012512
RS	32	1.165712	3.608545	637.514077	0.009302	0.009511
RS	33	1.270196	3.608545	670.170533	0.009778	0.009828
RS	34	1.383306	4.797388	530.850931	0.007745	0.007710
RS	35	1.505753	4.797388	560.114433	0.008172	0.007991
RS	36	1.638308	6.076522	467.059178	0.006815	0.006597
RS	37	1.781805	6.076522	493.862643	0.007206	0.006861
RS	38	1.937148	7.242420	438.259954	0.006394	0.006032
RS	39	2.105314	7.242420	463.685235	0.006765	0.006297
RS	40	2.287363	8.107946	438.019295	0.006391	0.005904
RS	41	2.484440	8.107946	463.004089	0.006755	0.006184
RS	42	2.697786	8.577336	462.078857	0.006742	0.006138
RS	43	2.928743	8.577336	487.225423	0.007109	0.006443
RS	44	3.178765	8.663354	507.612935	0.007406	0.006691
RS	45	3.449427	8.663354	532.990745	0.007777	0.007020
RS	46	3.742433	8.469254	570.781678	0.008328	0.007508
RS	47	4.059625	8.469254	595.654138	0.008691	0.007851
RS	48	4.403003	8.136746	644.479565	0.009403	0.008493
RS	49	4.774725	8.136746	667.083162	0.009733	0.008820
RS	50	5.177134	7.792929	717.433168	0.010468	0.009488
RS	51	5.612761	7.792929	735.071497	0.010725	0.009755
RS	52	6.084350	7.540086	774.021670	0.011293	0.010273
RS	53	6.594868	7.540086	783.773921	0.011436	0.010429
RS	54	7.147529	7.594328	783.856896	0.011437	0.010425
RS	55	7.745813	7.594328	785.110946	0.011455	0.010448
RS	56	8.393484	7.594328	781.324759	0.011400	0.010391
RS	57	9.094621	7.594328	772.158871	0.011266	0.010249
RS	58	9.853637	16.738819	353.792326	0.005162	0.004841
RS	59	10.675310	16.738819	366.016852	0.005340	0.004976
RS	60	11.564812	16.738819	377.235328	0.005504	0.005089
RS	61	12.527742	16.738819	387.207985	0.005650	0.005178
RS	62	13.570162	16.738819	395.682860	0.005773	0.005241
RS	63	14.698634	16.738819	6318.757748	0.092194	0.077581
PA	4+25*2+4+6 0.018570652 0.014482606 14.698633830 16.806324276 2.202154240 1.281586307 0.851260890 0.652906060 0.582280257 0.574967447 0.597024264 0.640626407 0.717881648 0.852141802 1.072436383 1.413333327 1.918472783 2.638984763 3.608544956 4.797387510 6.076522104 7.242419720 8.107946471 8.577335534 8.663354306 8.469254115 8.136746320 7.792929236 7.540086195 7.594327557 16.738818905
//
IT	4435
RD	14
LK	-211952.076508
QD	-319.390081 -> -271.945746
RI	0.0036748698
TR	0.017758	0.014742
MT	15.013612
MM	C_pi: 4.170904, n_recomb: 72073.889987
RS	0	0.000000	18.692968	31.008639	0.000430	0.000063
RS	1	0.008291	18.692968	33.566254	0.000466	0.000250
RS	2	0.017270	18.692968	36.333623	0.000504	0.000433
RS	3	0.026993	18.692968	39.327741	0.000546	0.000562
RS	4	0.037522	2.328736	340.957425	0.004731	0.004858
RS	5	0.048924	2.328736	367.381071	0.005097	0.005194
RS	6	0.061272	1.375351	668.646242	0.009277	0.009400
RS	7	0.074643	1.375351	716.864516	0.009946	0.009946
RS	8	0.089123	0.906485	1161.696234	0.016118	0.015969
RS	9	0.104804	0.906485	1235.705331	0.017145	0.017130
RS	10	0.121785	0.685554	1729.807393	0.024000	0.023998
RS	11	0.140173	0.685554	1821.890921	0.025278	0.025730
RS	12	0.160086	0.603794	2169.099784	0.030096	0.030802
RS	13	0.181651	0.603794	2263.574317	0.031406	0.032668
RS	14	0.205003	0.590497	2406.829510	0.033394	0.034872
RS	15	0.230291	0.590497	2493.207106	0.034592	0.036520
RS	16	0.257676	0.608223	2500.020206	0.034687	0.036652
RS	17	0.287332	0.608223	2573.887516	0.035712	0.038028
RS	18	0.319447	0.647553	2482.853713	0.034449	0.036661
RS	19	0.354224	0.647553	2543.184898	0.035286	0.037819
RS	20	0.391884	0.720111	2339.063573	0.032454	0.034758
RS	21	0.432667	0.720111	2388.718308	0.033143	0.035725
RS	22	0.476832	0.849234	2068.802612	0.028704	0.030906
RS	23	0.524658	0.849234	2113.531733	0.029325	0.031696
RS	24	0.576450	1.064283	1726.001287	0.023948	0.025823
RS	25	0.632535	1.064283	1770.082942	0.024559	0.026471
RS	26	0.693271	1.400976	1382.958626	0.019188	0.020597
RS	27	0.759043	1.400976	1426.898434	0.019798	0.021138
RS	28	0.830268	1.905652	1085.834953	0.015066	0.015995
RS	29	0.907398	1.905652	1128.004455	0.015651	0.016451
RS	30	0.990924	2.634274	850.307715	0.011798	0.012314
RS	31	1.081374	2.634274	889.082018	0.012336	0.012699
RS	32	1.179324	3.627051	676.911800	0.009392	0.009587
RS	33	1.285396	3.627051	711.624406	0.009874	0.009915
RS	34	1.400262	4.859177	559.464026	0.007762	0.007722
RS	35	1.524651	4.859177	590.471534	0.008193	0.008010
RS	36	1.659354	6.199225	489.021626	0.006785	0.006570
RS	37	1.805226	6.199225	517.320714	0.007178	0.006839
RS	38	1.963192	7.430792	456.709619	0.006337	0.005983
RS	39	2.134255	7.430792	483.486060	0.006708	0.006251
RS	40	2.319501	8.348871	455.365216	0.006318	0.005843
RS	41	2.520107	8.348871	481.663145	0.006683	0.006125
RS	42	2.737345	8.844805	480.353112	0.006665	0.006075
RS	43	2.972595	8.844805	506.865984	0.007033	0.006379
RS	44	3.227350	8.929036	528.734863	0.007336	0.006633
RS	45	3.503227	8.929036	555.591743	0.007709	0.006963
RS	46	3.801978	8.711933	596.599354	0.008278	0.007466
RS	47	4.125498	8.711933	623.060443	0.008645	0.007811
RS	48	4.475842	8.346191	676.525636	0.009387	0.008479
RS	49	4.855234	8.346191	700.719387	0.009722	0.008810
RS	50	5.266083	7.968500	756.424365	0.010495	0.009512
RS	51	5.710995	7.968500	775.420100	0.010759	0.009784
RS	52	6.192796	7.687950	819.184356	0.011366	0.010338
RS	53	6.714544	7.687950	829.754213	0.011513	0.010498
RS	54	7.279551	7.726597	831.787673	0.011541	0.010519
RS	55	7.891404	7.726597	833.171116	0.011560	0.010545
RS	56	8.553987	7.726597	829.162348	0.011504	0.010490
RS	57	9.271506	7.726597	819.395922	0.011369	0.010350
RS	58	10.048516	17.592456	363.751924	0.005047	0.004728
RS	59	10.889949	17.592456	377.022645	0.005231	0.004871
RS	60	11.801147	17.592456	389.345166	0.005402	0.004995
RS	61	12.787894	17.592456	400.472291	0.005556	0.005097
RS	62	13.856455	17.592456	410.141804	0.005691	0.005174
RS	63	15.013612	17.592456	6763.238301	0.093838	0.079512
PA	4+25*2+4+6 0.017758096 0.014742452 15.013611764 18.692967912 2.328735854 1.375351048 0.906484518 0.685553978 0.603794189 0.590496749 0.608222568 0.647552735 0.720110702 0.849234490 1.064282980 1.400976149 1.905651874 2.634274070 3.627050959 4.859177134 6.199225198 7.430791867 8.348870730 8.844804670 8.929036035 8.711932956 8.346191243 7.968499902 7.687950339 7.726596705 17.592455752
//
IT	4147
RD	15
LK	-211860.343433
QD	-284.175247 -> -243.250854
RI	0.0034681845
TR	0.017023	0.014972
MT	15.324257
MM	C_pi: 4.306400, n_recomb: 75465.694179
RS	0	0.000000	20.504396	29.682021	0.000393	0.000059
RS	1	0.008326	20.504396	32.141887	0.000426	0.000233
RS	2	0.017346	20.504396	34.804574	0.000461	0.000404
RS	3	0.027116	20.504396	37.686625	0.000499	0.000524
RS	4	0.037700	2.440727	342.099575	0.004533	0.004752
RS	5	0.049165	2.440727	368.807563	0.004887	0.005063
RS	6	0.061585	1.468968	659.157892	0.008735	0.008991
RS	7	0.075039	1.468968	707.335558	0.009373	0.009475
RS	8	0.089613	0.962908	1153.782809	0.015289	0.015284
RS	9	0.105400	0.962908	1228.838356	0.016283	0.016361
RS	10	0.122502	0.718895	1744.854976	0.023121	0.023213
RS	11	0.141028	0.718895	1840.347284	0.024387	0.024870
RS	12	0.161096	0.625701	2220.244988	0.029421	0.030136
RS	13	0.182836	0.625701	2320.033638	0.030743	0.031963
RS	14	0.206385	0.606323	2492.684110	0.033031	0.034457
RS	15	0.231895	0.606323	2584.993202	0.034254	0.036097
RS	16	0.259529	0.619743	2614.553514	0.034646	0.036531
RS	17	0.289464	0.619743	2693.944300	0.035698	0.037909
RS	18	0.321892	0.654918	2619.691956	0.034714	0.036835
RS	19	0.357019	0.654918	2684.401371	0.035571	0.037994
RS	20	0.395072	0.722958	2487.613938	0.032964	0.035178
RS	21	0.436292	0.722958	2540.228655	0.033661	0.036141
RS	22	0.480945	0.847155	2213.536936	0.029332	0.031456
RS	23	0.529315	0.847155	2260.288918	0.029951	0.032244
RS	24	0.581713	1.057121	1852.697919	0.024550	0.026368
RS	25	0.638474	1.057121	1898.666223	0.025159	0.027017
RS	26	0.699960	1.389585	1484.467944	0.019671	0.021040
RS	27	0.766566	1.389585	1530.566422	0.020282	0.021587
RS	28	0.838718	1.893376	1162.036442	0.015398	0.016299
RS	29	0.916877	1.893376	1206.554754	0.015988	0.016765
RS	30	1.001544	2.629099	905.097964	0.011994	0.012489
RS	31	1.093261	2.629099	946.149104	0.012537	0.012884
RS	32	1.192614	3.643436	715.635597	0.009483	0.009665
RS	33	1.300239	3.643436	752.360468	0.009970	0.010002
RS	34	1.416826	4.916881	587.271646	0.007782	0.007736
RS	35	1.543119	4.916881	619.979889	0.008215	0.008031
RS	36	1.679928	6.316236	510.104207	0.006759	0.006545
RS	37	1.828128	6.316236	539.852057	0.007154	0.006819
RS	38	1.988667	7.612775	474.217204	0.006284	0.005937
RS	39	2.162573	7.612775	502.293627	0.006656	0.006208
RS	40	2.350959	8.583562	471.689711	0.006250	0.005786
RS	41	2.555030	8.583562	499.245794	0.006616	0.006069
RS	42	2.776092	9.106511	497.501531	0.006592	0.006015
RS	43	3.015561	9.106511	525.323609	0.006961	0.006320
RS	44	3.274968	9.189343	548.606989	0.007270	0.006578
RS	45	3.555974	9.189343	576.887072	0.007644	0.006909
RS	46	3.860376	8.949452	621.046641	0.008230	0.007426
RS	47	4.190124	8.949452	649.046799	0.008601	0.007773
RS	48	4.547327	8.550569	707.121834	0.009370	0.008466
RS	49	4.934272	8.550569	732.867291	0.009711	0.008800
RS	50	5.353434	8.139007	793.961536	0.010521	0.009536
RS	51	5.807496	8.139007	814.287526	0.010790	0.009812
RS	52	6.299364	7.830583	862.971860	0.011435	0.010400
RS	53	6.832187	7.830583	874.335704	0.011586	0.010564
RS	54	7.409373	7.852420	878.562438	0.011642	0.010610
RS	55	8.034616	7.852420	880.036889	0.011661	0.010638
RS	56	8.711918	7.852420	875.768059	0.011605	0.010584
RS	57	9.445614	7.852420	865.365255	0.011467	0.010445
RS	58	10.240398	18.431177	372.928224	0.004942	0.004624
RS	59	11.101357	18.431177	387.189944	0.005131	0.004775
RS	60	12.034002	18.431177	400.562024	0.005308	0.004908
RS	61	13.044300	18.431177	412.790968	0.005470	0.005020
RS	62	14.138717	18.431177	423.605606	0.005613	0.005109
RS	63	15.324257	18.431177	7194.284763	0.095332	0.081271
PA	4+25*2+4+6 0.017022778 0.014972212 15.324257174 20.504396467 2.440726938 1.468967825 0.962908117 0.718894592 0.625700799 0.606323280 0.619743447 0.654917689 0.722957972 0.847154684 1.057121286 1.389584774 1.893376440 2.629098857 3.643436362 4.916880604 6.316236331 7.612774609 8.583561695 9.106510936 9.189343064 8.949451972 8.550568563 8.139006601 7.830583191 7.852420205 18.431177366
//
IT	4975
RD	16
LK	-211781.169949
QD	-253.791803 -> -218.399542
RI	0.0033035675
TR	0.016357	0.015176
MT	15.629346
MM	C_pi: 4.437366, n_recomb: 78709.709912
RS	0	0.000000	22.210240	28.656542	0.000364	0.000055
RS	1	0.008360	22.210240	31.042065	0.000394	0.000219
RS	2	0.017419	22.210240	33.625255	0.000427	0.000380
RS	3	0.027235	22.210240	36.422331	0.000463	0.000493
RS	4	0.037871	2.536927	344.689300	0.004379	0.004677
RS	5	0.049397	2.536927	371.775075	0.004723	0.004968
RS	6	0.061886	1.561686	650.063566	0.008259	0.008627
RS	7	0.075420	1.561686	698.152074	0.008870	0.009059
RS	8	0.090085	1.020266	1143.749224	0.014531	0.014652
RS	9	0.105976	1.020266	1219.572289	0.015495	0.015654
RS	10	0.123195	0.752792	1754.413557	0.022290	0.022471
RS	11	0.141854	0.752792	1852.899634	0.023541	0.024057
RS	12	0.162072	0.647901	2263.542810	0.028758	0.029490
RS	13	0.183981	0.647901	2368.297361	0.030089	0.031279
RS	14	0.207722	0.622354	2569.987664	0.032651	0.034038
RS	15	0.233447	0.622354	2668.031689	0.033897	0.035670
RS	16	0.261322	0.631490	2720.936664	0.034569	0.036388
RS	17	0.291528	0.631490	2805.792520	0.035647	0.037769
RS	18	0.324260	0.662607	2749.610280	0.034934	0.036976
RS	19	0.359727	0.662607	2818.718344	0.035812	0.038136
RS	20	0.398160	0.726289	2631.177937	0.033429	0.035562
RS	21	0.439805	0.726289	2686.754887	0.034135	0.036523
RS	22	0.484932	0.845747	2355.394352	0.029925	0.031979
RS	23	0.533831	0.845747	2404.085973	0.030544	0.032763
RS	24	0.586819	1.050786	1978.056521	0.025131	0.026896
RS	25	0.644236	1.050786	2025.768859	0.025737	0.027545
RS	26	0.706453	1.379016	1585.339542	0.020142	0.021473
RS	27	0.773871	1.379016	1633.460429	0.020753	0.022025
RS	28	0.846926	1.881582	1237.697691	0.015725	0.016599
RS	29	0.926087	1.881582	1284.467116	0.016319	0.017072
RS	30	1.011867	2.623518	959.213050	0.012187	0.012663
RS	31	1.104817	2.623518	1002.475276	0.012736	0.013067
RS	32	1.205538	3.657922	753.543347	0.009574	0.009744
RS	33	1.314679	3.657922	792.228869	0.010065	0.010089
RS	34	1.432944	4.970852	614.184371	0.007803	0.007751
RS	35	1.561096	4.970852	648.544114	0.008240	0.008054
RS	36	1.699962	6.427957	530.252755	0.006737	0.006523
RS	37	1.850436	6.427957	561.397993	0.007133	0.006802
RS	38	2.013489	7.788692	490.752538	0.006235	0.005894
RS	39	2.190174	7.788692	520.074304	0.006607	0.006168
RS	40	2.381629	8.812158	486.979680	0.006187	0.005732
RS	41	2.589090	8.812158	515.736076	0.006552	0.006016
RS	42	2.813894	9.362413	513.519457	0.006524	0.005958
RS	43	3.057492	9.362413	542.590773	0.006894	0.006264
RS	44	3.321453	9.444069	567.226352	0.007207	0.006526
RS	45	3.607482	9.444069	596.870339	0.007583	0.006857
RS	46	3.917422	9.181494	644.113242	0.008183	0.007388
RS	47	4.253273	9.181494	673.598490	0.008558	0.007737
RS	48	4.617200	8.749493	736.241510	0.009354	0.008453
RS	49	5.011552	8.749493	763.494836	0.009700	0.008790
RS	50	5.438870	8.304034	829.994640	0.010545	0.009558
RS	51	5.901912	8.304034	851.618035	0.010820	0.009838
RS	52	6.403663	7.967573	905.309292	0.011502	0.010460
RS	53	6.947360	7.967573	917.438525	0.011656	0.010627
RS	54	7.536509	7.971422	924.095381	0.011741	0.010699
RS	55	8.174910	7.971422	925.618227	0.011760	0.010728
RS	56	8.866681	7.971422	921.048421	0.011702	0.010675
RS	57	9.616283	7.971422	909.970942	0.011561	0.010535
RS	58	10.428550	19.251680	381.375958	0.004845	0.004529
RS	59	11.308722	19.251680	396.573496	0.005038	0.004686
RS	60	12.262474	19.251680	410.939871	0.005221	0.004826
RS	61	13.295960	19.251680	424.216249	0.005390	0.004948
RS	62	14.415843	19.251680	436.123656	0.005541	0.005048
RS	63	15.629346	19.251680	7610.168297	0.096687	0.082872
PA	4+25*2+4+6 0.016357176 0.015175957 15.629346354 22.210239584 2.536926740 1.561686108 1.020265640 0.752792283 0.647900976 0.622354265 0.631489645 0.662606871 0.726289474 0.845746902 1.050786075 1.379016214 1.881581839 2.623517598 3.657922185 4.970852177 6.427956640 7.788692461 8.812157670 9.362412703 9.444069228 9.181493546 8.749492989 8.304033665 7.967572992 7.971422366 19.251679930
//
IT	5656
RD	17
LK	-211712.655330
QD	-227.497669 -> -196.807904
RI	0.0031715632
TR	0.015754	0.015357
MT	15.928168
MM	C_pi: 4.563483, n_recomb: 81804.062106
RS	0	0.000000	23.789423	27.877149	0.000341	0.000052
RS	1	0.008392	23.789423	30.207587	0.000369	0.000208
RS	2	0.017489	23.789423	32.732017	0.000400	0.000362
RS	3	0.027349	23.789423	35.466442	0.000434	0.000469
RS	4	0.038036	2.616319	348.728442	0.004263	0.004628
RS	5	0.049620	2.616319	376.289590	0.004600	0.004906
RS	6	0.062177	1.652795	641.514159	0.007842	0.008302
RS	7	0.075787	1.652795	689.486122	0.008429	0.008691
RS	8	0.090540	1.078293	1132.143377	0.013840	0.014069
RS	9	0.106530	1.078293	1208.495892	0.014773	0.015006
RS	10	0.123863	0.787118	1759.270511	0.021506	0.021770
RS	11	0.142650	0.787118	1860.359977	0.022742	0.023293
RS	12	0.163013	0.670304	2299.709492	0.028112	0.028867
RS	13	0.185086	0.670304	2409.073080	0.029449	0.030618
RS	14	0.209011	0.638512	2639.187311	0.032262	0.033620
RS	15	0.234944	0.638512	2742.740012	0.033528	0.035243
RS	16	0.263053	0.643384	2819.305390	0.034464	0.036227
RS	17	0.293522	0.643384	2909.533439	0.035567	0.037611
RS	18	0.326547	0.670534	2872.437507	0.035114	0.037088
RS	19	0.362344	0.670534	2945.939240	0.036012	0.038249
RS	20	0.401145	0.730002	2769.340956	0.033853	0.035914
RS	21	0.443202	0.730002	2827.873189	0.034569	0.036872
RS	22	0.488789	0.844896	2493.837854	0.030486	0.032475
RS	23	0.538201	0.844896	2544.387092	0.031103	0.033255
RS	24	0.591761	1.045157	2101.572745	0.025690	0.027405
RS	25	0.649815	1.045157	2150.886104	0.026293	0.028053
RS	26	0.712741	1.369178	1685.167068	0.020600	0.021896
RS	27	0.780948	1.369178	1735.168724	0.021211	0.022451
RS	28	0.854879	1.870241	1312.527412	0.016045	0.016893
RS	29	0.935015	1.870241	1361.442341	0.016643	0.017374
RS	30	1.021876	2.617623	1012.456798	0.012377	0.012834
RS	31	1.116026	2.617623	1057.856660	0.012932	0.013247
RS	32	1.218078	3.670756	790.510300	0.009663	0.009821
RS	33	1.328694	3.670756	831.098502	0.010160	0.010174
RS	34	1.448593	5.021486	640.126997	0.007825	0.007767
RS	35	1.578555	5.021486	676.084156	0.008265	0.008076
RS	36	1.719423	6.534842	549.426351	0.006716	0.006503
RS	37	1.872113	6.534842	581.914106	0.007114	0.006786
RS	38	2.037617	7.958935	506.298883	0.006189	0.005853
RS	39	2.217011	7.958935	536.808895	0.006562	0.006129
RS	40	2.411460	9.034938	501.232374	0.006127	0.005681
RS	41	2.622228	9.034938	531.129305	0.006493	0.005966
RS	42	2.850683	9.612634	528.413217	0.006459	0.005903
RS	43	3.098311	9.612634	558.671925	0.006829	0.006210
RS	44	3.366721	9.693236	584.599878	0.007146	0.006476
RS	45	3.657656	9.693236	615.546085	0.007525	0.006808
RS	46	3.973008	9.407971	665.801776	0.008139	0.007352
RS	47	4.314824	9.407971	696.714893	0.008517	0.007702
RS	48	4.685326	8.942836	763.872794	0.009338	0.008440
RS	49	5.086922	8.942836	792.586033	0.009689	0.008781
RS	50	5.522220	8.463441	864.490447	0.010568	0.009579
RS	51	5.994050	8.463441	887.374001	0.010848	0.009863
RS	52	6.505477	8.098783	946.141818	0.011566	0.010518
RS	53	7.059823	8.098783	959.004094	0.011723	0.010687
RS	54	7.660692	8.083516	968.320619	0.011837	0.010786
RS	55	8.311988	8.083516	969.846224	0.011856	0.010815
RS	56	9.017941	8.083516	964.932207	0.011796	0.010762
RS	57	9.783140	8.083516	953.140287	0.011652	0.010621
RS	58	10.612556	20.051400	389.149051	0.004757	0.004441
RS	59	11.511578	20.051400	405.228007	0.004954	0.004603
RS	60	12.486049	20.051400	420.533527	0.005141	0.004750
RS	61	13.542299	20.051400	434.802275	0.005315	0.004880
RS	62	14.687193	20.051400	447.748473	0.005473	0.004990
RS	63	15.928168	20.051400	8009.500925	0.097911	0.084325
PA	4+25*2+4+6 0.015754150 0.015357014 15.928167933 23.789423286 2.616319412 1.652794989 1.078292509 0.787117769 0.670303688 0.638512343 0.643383795 0.670533564 0.730002044 0.844895973 1.045157236 1.369177709 1.870241129 2.617622930 3.670756253 5.021486248 6.534842409 7.958935200 9.034938459 9.612633731 9.693236447 9.407971484 8.942835677 8.463441143 8.098783368 8.083515931 20.051399817
//
IT	4694
RD	18
LK	-211653.203015
QD	-204.675589 -> -177.990032
RI	0.0030651736
TR	0.015207	0.015518
MT	16.220064
MM	C_pi: 4.684485, n_recomb: 84748.403684
RS	0	0.000000	25.229194	27.298948	0.000322	0.000050
RS	1	0.008423	25.229194	29.590136	0.000349	0.000199
RS	2	0.017556	25.229194	32.072865	0.000378	0.000346
RS	3	0.027458	25.229194	34.763017	0.000410	0.000449
RS	4	0.038194	2.678614	354.189164	0.004179	0.004604
RS	5	0.049835	2.678614	382.324342	0.004511	0.004871
RS	6	0.062456	1.741572	633.634488	0.007477	0.008013
RS	7	0.076140	1.741572	681.480566	0.008041	0.008367
RS	8	0.090977	1.136701	1119.445002	0.013209	0.013533
RS	9	0.107063	1.136701	1196.127396	0.014114	0.014411
RS	10	0.124505	0.821723	1760.183611	0.020770	0.021111
RS	11	0.143416	0.821723	1863.515383	0.021989	0.022574
RS	12	0.163919	0.692813	2329.474566	0.027487	0.028267
RS	13	0.186150	0.692813	2443.089558	0.028828	0.029983
RS	14	0.210253	0.654726	2700.772600	0.031868	0.033206
RS	15	0.236386	0.654726	2809.584985	0.033152	0.034819
RS	16	0.264721	0.655357	2909.875216	0.034335	0.036053
RS	17	0.295443	0.655357	3005.352370	0.035462	0.037438
RS	18	0.328752	0.678627	2988.084908	0.035258	0.037173
RS	19	0.364867	0.678627	3065.951606	0.036177	0.038336
RS	20	0.404024	0.734013	2901.774144	0.034240	0.036236
RS	21	0.446480	0.734013	2963.245623	0.034965	0.037192
RS	22	0.492511	0.844502	2628.421944	0.031014	0.032944
RS	23	0.542420	0.844502	2680.747860	0.031632	0.033720
RS	24	0.596533	1.040136	2222.794158	0.026228	0.027897
RS	25	0.655204	1.040136	2273.566965	0.026827	0.028542
RS	26	0.718817	1.359984	1783.588450	0.021046	0.022308
RS	27	0.787788	1.359984	1835.325847	0.021656	0.022866
RS	28	0.862569	1.859325	1386.262565	0.016357	0.017181
RS	29	0.943649	1.859325	1437.211254	0.016959	0.017668
RS	30	1.031559	2.611489	1064.653356	0.012563	0.013002
RS	31	1.126873	2.611489	1112.111041	0.013123	0.013422
RS	32	1.230216	3.682155	826.426361	0.009752	0.009897
RS	33	1.342264	3.682155	868.853896	0.010252	0.010258
RS	34	1.463750	5.069116	665.038388	0.007847	0.007784
RS	35	1.595469	5.069116	702.534872	0.008290	0.008098
RS	36	1.738284	6.637286	567.595482	0.006697	0.006484
RS	37	1.893127	6.637286	601.368101	0.007096	0.006771
RS	38	2.061014	8.123886	520.845987	0.006146	0.005814
RS	39	2.243043	8.123886	552.485238	0.006519	0.006093
RS	40	2.440404	9.252149	514.453351	0.006070	0.005632
RS	41	2.654389	9.252149	545.429735	0.006436	0.005918
RS	42	2.886400	9.857291	542.196588	0.006398	0.005851
RS	43	3.137953	9.857291	573.579619	0.006768	0.006158
RS	44	3.410695	9.936830	600.745351	0.007089	0.006427
RS	45	3.706410	9.936830	632.930495	0.007468	0.006761
RS	46	4.027035	9.628830	686.123995	0.008096	0.007316
RS	47	4.374667	9.628830	718.405356	0.008477	0.007668
RS	48	4.751581	9.130489	790.017044	0.009322	0.008428
RS	49	5.160244	9.130489	820.139029	0.009677	0.008771
RS	50	5.603330	8.617112	897.432616	0.010589	0.009599
RS	51	6.083737	8.617112	921.535567	0.010874	0.009886
RS	52	6.604611	8.224107	985.434031	0.011628	0.010574
RS	53	7.169360	8.224107	998.994038	0.011788	0.010746
RS	54	7.781679	8.188650	1011.191190	0.011932	0.010871
RS	55	8.445575	8.188650	1012.671670	0.011949	0.010901
RS	56	9.165394	8.188650	1007.368602	0.011887	0.010847
RS	57	9.945845	8.188650	994.821634	0.011739	0.010704
RS	58	10.792035	20.828076	396.298257	0.004676	0.004361
RS	59	11.709502	20.828076	413.205494	0.004876	0.004527
RS	60	12.704250	20.828076	429.395758	0.005067	0.004680
RS	61	13.782789	20.828076	444.601916	0.005246	0.004817
RS	62	14.952176	20.828076	458.532256	0.005411	0.004934
RS	63	16.220064	20.828076	8391.237834	0.099014	0.085642
PA	4+25*2+4+6 0.015207351 0.015518369 16.220064443 25.229194473 2.678613741 1.741572098 1.136700671 0.821722919 0.692813328 0.654725788 0.655357168 0.678627344 0.734012761 0.844502463 1.040135662 1.359984089 1.859325491 2.611489062 3.682154552 5.069116274 6.637285856 8.123886124 9.252149003 9.857291218 9.936830114 9.628829702 9.130489422 8.617111889 8.224106529 8.188649913 20.828075895
//
IT	4241
RD	19
LK	-211601.469666
QD	-184.809919 -> -161.539716
RI	0.0029789931
TR	0.014711	0.015662
MT	16.504719
MM	C_pi: 4.800236, n_recomb: 87543.847285
RS	0	0.000000	26.522708	26.886846	0.000307	0.000048
RS	1	0.008453	26.522708	29.151931	0.000333	0.000192
RS	2	0.017621	26.522708	31.607135	0.000361	0.000334
RS	3	0.027563	26.522708	34.268291	0.000391	0.000433
RS	4	0.038346	2.724051	361.039611	0.004124	0.004601
RS	5	0.050041	2.724051	389.847606	0.004453	0.004863
RS	6	0.062724	1.827372	626.505441	0.007156	0.007756
RS	7	0.076479	1.827372	674.230364	0.007702	0.008081
RS	8	0.091397	1.195221	1106.042353	0.012634	0.013040
RS	9	0.107575	1.195221	1182.889577	0.013512	0.013866
RS	10	0.125122	0.856472	1757.823935	0.020079	0.020492
RS	11	0.144152	0.856472	1863.068413	0.021282	0.021900
RS	12	0.164790	0.715346	2353.536763	0.026884	0.027692
RS	13	0.187173	0.715346	2471.051985	0.028226	0.029375
RS	14	0.211447	0.670928	2755.291871	0.031473	0.032798
RS	15	0.237774	0.670928	2869.099858	0.032773	0.034401
RS	16	0.266326	0.667356	2992.925878	0.034188	0.035867
RS	17	0.297292	0.667356	3093.504629	0.035337	0.037255
RS	18	0.330876	0.686829	3096.583135	0.035372	0.037234
RS	19	0.367298	0.686829	3178.764454	0.036311	0.038400
RS	20	0.406799	0.738255	3028.262088	0.034591	0.036529
RS	21	0.449639	0.738255	3092.647974	0.035327	0.037483
RS	22	0.496100	0.844494	2758.774644	0.031513	0.033389
RS	23	0.546488	0.844494	2812.798896	0.032130	0.034160
RS	24	0.601136	1.035642	2341.342895	0.026745	0.028370
RS	25	0.660404	1.035642	2393.436766	0.027340	0.029012
RS	26	0.724681	1.351377	1880.282594	0.021478	0.022709
RS	27	0.794392	1.351377	1933.609906	0.022087	0.023267
RS	28	0.869995	1.848825	1458.673538	0.016662	0.017462
RS	29	0.951989	1.848825	1511.540295	0.017266	0.017954
RS	30	1.040915	2.605203	1115.651180	0.012744	0.013166
RS	31	1.137357	2.605203	1165.082226	0.013309	0.013594
RS	32	1.241951	3.692324	861.204259	0.009837	0.009972
RS	33	1.355387	3.692324	905.403804	0.010342	0.010339
RS	34	1.478411	5.114094	688.871584	0.007869	0.007799
RS	35	1.611835	5.114094	727.846348	0.008314	0.008119
RS	36	1.756538	6.735708	584.742938	0.006679	0.006465
RS	37	1.913472	6.735708	619.740918	0.007079	0.006756
RS	38	2.083671	8.283950	534.396131	0.006104	0.005776
RS	39	2.268258	8.283950	567.104621	0.006478	0.006057
RS	40	2.468448	9.464143	526.656148	0.006016	0.005584
RS	41	2.685560	9.464143	558.650367	0.006381	0.005872
RS	42	2.921025	10.096636	554.891284	0.006338	0.005800
RS	43	3.176394	10.096636	587.335154	0.006709	0.006109
RS	44	3.453349	10.175029	615.686838	0.007033	0.006381
RS	45	3.753716	10.175029	649.046889	0.007414	0.006715
RS	46	4.079472	9.844156	705.103617	0.008054	0.007282
RS	47	4.432765	9.844156	738.692212	0.008438	0.007635
RS	48	4.815922	9.312529	814.687668	0.009306	0.008416
RS	49	5.231467	9.312529	846.165125	0.009666	0.008762
RS	50	5.682139	8.765108	928.820193	0.010610	0.009618
RS	51	6.170906	8.765108	954.099391	0.010899	0.009909
RS	52	6.700989	8.343618	1023.168240	0.011687	0.010628
RS	53	7.275880	8.343618	1037.388789	0.011850	0.010802
RS	54	7.899366	8.286969	1052.677393	0.012025	0.010955
RS	55	8.575557	8.286969	1054.063747	0.012040	0.010984
RS	56	9.308906	8.286969	1048.326227	0.011975	0.010928
RS	57	10.104246	8.286969	1034.983702	0.011822	0.010783
RS	58	10.966816	21.580113	402.873001	0.004602	0.004287
RS	59	11.902299	21.580113	420.557160	0.004804	0.004457
RS	60	12.916859	21.580113	437.579140	0.004998	0.004615
RS	61	14.017181	21.580113	453.668605	0.005182	0.004758
RS	62	15.210513	21.580113	468.528659	0.005352	0.004883
RS	63	16.504719	21.580113	8754.664056	0.100003	0.086832
PA	4+25*2+4+6 0.014710918 0.015662477 16.504718704 26.522707508 2.724051080 1.827372355 1.195221065 0.856472481 0.715346134 0.670927594 0.667355866 0.686828529 0.738254729 0.844494006 1.035642125 1.351377317 1.848824654 2.605203326 3.692324076 5.114094471 6.735708056 8.283950332 9.464143300 10.096636352 10.175029041 9.844156419 9.312528694 8.765108380 8.343618018 8.286969064 21.580112826
//
IT	4329
RD	20
LK	-211556.322071
QD	-167.468837 -> -147.116662
RI	0.0029089066
TR	0.014260	0.015792
MT	16.781808
MM	C_pi: 4.910639, n_recomb: 90192.697507
RS	0	0.000000	27.667831	26.613277	0.000295	0.000047
RS	1	0.008482	27.667831	28.863284	0.000320	0.000186
RS	2	0.017682	27.667831	31.302854	0.000347	0.000324
RS	3	0.027664	27.667831	33.947840	0.000376	0.000421
RS	4	0.038492	2.753296	369.247734	0.004094	0.004618
RS	5	0.050238	2.753296	398.826809	0.004422	0.004877
RS	6	0.062980	1.909688	620.154621	0.006876	0.007528
RS	7	0.076804	1.909688	667.772356	0.007404	0.007828
RS	8	0.091799	1.253582	1092.260882	0.012110	0.012585
RS	9	0.108067	1.253582	1169.138852	0.012963	0.013366
RS	10	0.125714	0.891233	1752.790295	0.019434	0.019911
RS	11	0.144858	0.891233	1859.649909	0.020619	0.021270
RS	12	0.165626	0.737821	2372.562892	0.026305	0.027144
RS	13	0.188155	0.737821	2493.638605	0.027648	0.028793
RS	14	0.212595	0.687061	2803.283561	0.031081	0.032399
RS	15	0.239108	0.687061	2921.814020	0.032395	0.033991
RS	16	0.267869	0.679328	3068.806210	0.034025	0.035674
RS	17	0.299070	0.679328	3174.318974	0.035195	0.037063
RS	18	0.332918	0.695088	3198.030656	0.035458	0.037276
RS	19	0.369636	0.695088	3284.457133	0.036416	0.038444
RS	20	0.409468	0.742673	3148.669240	0.034910	0.036796
RS	21	0.452679	0.742673	3215.936585	0.035656	0.037749
RS	22	0.499555	0.844804	2884.620759	0.031983	0.033808
RS	23	0.550406	0.844804	2940.267224	0.032600	0.034574
RS	24	0.605571	1.031611	2456.895082	0.027241	0.028825
RS	25	0.665414	1.031611	2510.176399	0.027831	0.029463
RS	26	0.730333	1.343301	1974.978227	0.021897	0.023098
RS	27	0.800758	1.343301	2029.750557	0.022505	0.023656
RS	28	0.877156	1.838723	1529.564208	0.016959	0.017736
RS	29	0.960034	1.838723	1584.231071	0.017565	0.018232
RS	30	1.049941	2.598821	1165.328405	0.012920	0.013326
RS	31	1.147474	2.598821	1216.645063	0.013489	0.013760
RS	32	1.253279	3.701444	894.772772	0.009921	0.010044
RS	33	1.368058	3.701444	940.674022	0.010430	0.010417
RS	34	1.492572	5.156694	711.597096	0.007890	0.007814
RS	35	1.627647	5.156694	751.987072	0.008338	0.008139
RS	36	1.774178	6.830465	600.862790	0.006662	0.006447
RS	37	1.933137	6.830465	637.025486	0.007063	0.006741
RS	38	2.105579	8.439472	546.960609	0.006064	0.005739
RS	39	2.292646	8.439472	580.677966	0.006438	0.006022
RS	40	2.495579	9.671207	537.863029	0.005963	0.005538
RS	41	2.715724	9.671207	570.813545	0.006329	0.005827
RS	42	2.954541	10.330869	566.527012	0.006281	0.005751
RS	43	3.213613	10.330869	599.968432	0.006652	0.006060
RS	44	3.494659	10.407951	629.458244	0.006979	0.006335
RS	45	3.799541	10.407951	663.929112	0.007361	0.006670
RS	46	4.130283	10.054041	722.772266	0.008014	0.007248
RS	47	4.489076	10.054041	757.606413	0.008400	0.007603
RS	48	4.878300	9.489005	837.910816	0.009290	0.008403
RS	49	5.300537	9.489005	870.689134	0.009654	0.008752
RS	50	5.758586	8.907488	958.666516	0.010629	0.009637
RS	51	6.255485	8.907488	985.077191	0.010922	0.009930
RS	52	6.794528	8.457391	1059.343610	0.011745	0.010680
RS	53	7.379290	8.457391	1074.186322	0.011910	0.010856
RS	54	8.013650	8.378601	1092.768484	0.012116	0.011038
RS	55	8.701812	8.378601	1094.011082	0.012130	0.011065
RS	56	9.448342	8.378601	1087.793546	0.012061	0.011007
RS	57	10.258189	8.378601	1073.615336	0.011904	0.010859
RS	58	11.136723	22.306119	408.920846	0.004534	0.004219
RS	59	12.089770	22.306119	427.332616	0.004738	0.004393
RS	60	13.123651	22.306119	445.135024	0.004935	0.004555
RS	61	14.245221	22.306119	462.055028	0.005123	0.004703
RS	62	15.461917	22.306119	477.791185	0.005297	0.004834
RS	63	16.781808	22.306119	9099.361323	0.100888	0.087907
PA	4+25*2+4+6 0.014259718 0.015791558 16.781807888 27.667831252 2.753295974 1.909687901 1.253582038 0.891232860 0.737821110 0.687061002 0.679328260 0.695087560 0.742673023 0.844804074 1.031611216 1.343301216 1.838722975 2.598820606 3.701443958 5.156694205 6.830465245 8.439472498 9.671206635 10.330869041 10.407950936 10.054040731 9.489004864 8.907488227 8.457390540 8.378601204 22.306118570
//
IT	4532
RD	21
LK	-211516.803589
QD	-152.289418 -> -134.434588
RI	0.0028515109
TR	0.013849	0.015907
MT	17.051354
MM	C_pi: 5.015738, n_recomb: 92698.647026
RS	0	0.000000	28.676196	26.447384	0.000285	0.000045
RS	1	0.008509	28.676196	28.690893	0.000310	0.000181
RS	2	0.017742	28.676196	31.124085	0.000336	0.000316
RS	3	0.027760	28.676196	33.762884	0.000364	0.000410
RS	4	0.038631	2.767433	378.774364	0.004086	0.004653
RS	5	0.050427	2.767433	409.221332	0.004415	0.004911
RS	6	0.063226	1.988076	614.600222	0.006630	0.007324
RS	7	0.077115	1.988076	662.132426	0.007143	0.007606
RS	8	0.092185	1.311540	1078.359807	0.011633	0.012167
RS	9	0.108538	1.311540	1155.161678	0.012461	0.012909
RS	10	0.126282	0.925895	1745.592069	0.018831	0.019367
RS	11	0.145536	0.925895	1853.800834	0.019998	0.020680
RS	12	0.166428	0.760166	2387.194761	0.025752	0.026621
RS	13	0.189098	0.760166	2511.507855	0.027093	0.028239
RS	14	0.213697	0.703078	2845.305924	0.030694	0.032009
RS	15	0.240389	0.703078	2968.283288	0.032021	0.033591
RS	16	0.269352	0.691238	3137.900475	0.033851	0.035475
RS	17	0.300780	0.691238	3248.165721	0.035040	0.036865
RS	18	0.334882	0.703367	3292.611470	0.035520	0.037299
RS	19	0.371885	0.703367	3383.198194	0.036497	0.038469
RS	20	0.412037	0.747226	3262.963879	0.035200	0.037039
RS	21	0.455605	0.747226	3333.073006	0.035956	0.037990
RS	22	0.502880	0.845386	3005.767315	0.032425	0.034205
RS	23	0.554178	0.845386	3062.963654	0.033042	0.034965
RS	24	0.609841	1.027991	2569.212408	0.027716	0.029263
RS	25	0.670240	1.027991	2623.553767	0.028302	0.029894
RS	26	0.735779	1.335720	2067.457444	0.022303	0.023475
RS	27	0.806894	1.335720	2123.533185	0.022908	0.024031
RS	28	0.884060	1.829024	1598.777267	0.017247	0.018003
RS	29	0.967792	1.829024	1655.126217	0.017855	0.018502
RS	30	1.058648	2.592427	1213.585940	0.013092	0.013481
RS	31	1.157236	2.592427	1266.698962	0.013665	0.013921
RS	32	1.264212	3.709701	927.085062	0.010001	0.010113
RS	33	1.380290	3.709701	974.616232	0.010514	0.010492
RS	34	1.506245	5.197238	733.198934	0.007909	0.007828
RS	35	1.642918	5.197238	774.940133	0.008360	0.008157
RS	36	1.791220	6.921971	615.961214	0.006645	0.006428
RS	37	1.952140	6.921971	653.227818	0.007047	0.006725
RS	38	2.126753	8.590909	558.559200	0.006026	0.005703
RS	39	2.316224	8.590909	593.225503	0.006400	0.005988
RS	40	2.521816	9.873743	548.105290	0.005913	0.005493
RS	41	2.744901	9.873743	581.951492	0.006278	0.005783
RS	42	2.986969	10.560353	577.141290	0.006226	0.005704
RS	43	3.249634	10.560353	611.518006	0.006597	0.006013
RS	44	3.534648	10.635887	642.102501	0.006927	0.006291
RS	45	3.843914	10.635887	677.620970	0.007310	0.006627
RS	46	4.179495	10.258731	739.173864	0.007974	0.007215
RS	47	4.543629	10.258731	775.192266	0.008362	0.007571
RS	48	4.938747	9.660157	859.725529	0.009274	0.008391
RS	49	5.367486	9.660157	893.749895	0.009641	0.008743
RS	50	5.832704	9.044478	987.002560	0.010647	0.009654
RS	51	6.337508	9.044478	1014.499435	0.010944	0.009951
RS	52	6.885264	8.565669	1093.979187	0.011801	0.010731
RS	53	7.479627	8.565669	1109.405520	0.011968	0.010909
RS	54	8.124565	8.463866	1131.472249	0.012206	0.011119
RS	55	8.824378	8.463866	1132.521920	0.012217	0.011144
RS	56	9.583738	8.463866	1125.779613	0.012145	0.011084
RS	57	10.407710	8.463866	1110.726797	0.011982	0.010932
RS	58	11.301792	23.005420	414.489561	0.004471	0.004157
RS	59	12.271951	23.005420	433.582131	0.004677	0.004333
RS	60	13.324658	23.005420	452.115957	0.004877	0.004499
RS	61	14.466939	23.005420	469.815695	0.005068	0.004652
RS	62	15.706414	23.005420	486.375893	0.005247	0.004789
RS	63	17.051354	23.005420	9425.236599	0.101676	0.088874
PA	4+25*2+4+6 0.013848984 0.015907368 17.051353641 28.676195856 2.767432999 1.988075955 1.311540314 0.925894716 0.760165583 0.703078158 0.691237832 0.703367103 0.747225771 0.845386169 1.027991492 1.335719833 1.829024129 2.592427499 3.709700562 5.197238448 6.921971211 8.590909204 9.873743087 10.560353377 10.635886904 10.258731341 9.660156548 9.044478185 8.565669152 8.463866369 23.005419745
//
IT	4439
RD	22
LK	-211482.103373
QD	-138.965772 -> -123.252059
RI	0.0028040467
TR	0.013475	0.016012
MT	17.313240
MM	C_pi: 5.115550, n_recomb: 95065.670669
RS	0	0.000000	29.566823	26.359640	0.000277	0.000044
RS	1	0.008535	29.566823	28.602844	0.000301	0.000177
RS	2	0.017798	29.566823	31.036335	0.000326	0.000309
RS	3	0.027852	29.566823	33.676148	0.000354	0.000402
RS	4	0.038764	2.767780	389.579015	0.004098	0.004703
RS	5	0.050608	2.767780	420.988642	0.004428	0.004964
RS	6	0.063462	2.062235	609.821534	0.006415	0.007143
RS	7	0.077413	2.062235	657.293752	0.006914	0.007409
RS	8	0.092556	1.368846	1064.553592	0.011198	0.011782
RS	9	0.108990	1.368846	1141.196261	0.012004	0.012489
RS	10	0.126827	0.960327	1736.709100	0.018269	0.018858
RS	11	0.146187	0.960327	1846.032258	0.019418	0.020129
RS	12	0.167199	0.782313	2397.998866	0.025225	0.026124
RS	13	0.190004	0.782313	2525.244038	0.026563	0.027713
RS	14	0.214755	0.718931	2881.895097	0.030315	0.031632
RS	15	0.241620	0.718931	3009.044527	0.031652	0.033203
RS	16	0.270777	0.703046	3200.614791	0.033667	0.035273
RS	17	0.302422	0.703046	3315.439642	0.034875	0.036663
RS	18	0.336769	0.711633	3380.531492	0.035560	0.037306
RS	19	0.374046	0.711633	3475.179637	0.036556	0.038479
RS	20	0.414506	0.751875	3371.155980	0.035461	0.037259
RS	21	0.458419	0.751875	3444.060331	0.036228	0.038209
RS	22	0.506079	0.846196	3122.070563	0.032841	0.034579
RS	23	0.557808	0.846196	3180.747461	0.033458	0.035333
RS	24	0.613951	1.024735	2678.091010	0.028171	0.029682
RS	25	0.674886	1.024735	2733.371414	0.028752	0.030308
RS	26	0.741022	1.328589	2157.537426	0.022695	0.023839
RS	27	0.812803	1.328589	2214.778706	0.023297	0.024394
RS	28	0.890710	1.819714	1666.178290	0.017527	0.018262
RS	29	0.975266	1.819714	1724.091918	0.018136	0.018763
RS	30	1.067039	2.586064	1260.345420	0.013258	0.013631
RS	31	1.166645	2.586064	1315.164633	0.013834	0.014076
RS	32	1.274753	3.717218	958.106148	0.010078	0.010179
RS	33	1.392087	3.717218	1007.194404	0.010595	0.010564
RS	34	1.519435	5.235944	753.671430	0.007928	0.007841
RS	35	1.657653	5.235944	796.699327	0.008381	0.008174
RS	36	1.807667	7.010515	630.050680	0.006628	0.006410
RS	37	1.970485	7.010515	668.360494	0.007031	0.006710
RS	38	2.147200	8.738546	569.217737	0.005988	0.005668
RS	39	2.338996	8.738546	604.773783	0.006362	0.005954
RS	40	2.547163	10.072037	557.415301	0.005863	0.005449
RS	41	2.773096	10.072037	592.097590	0.006228	0.005740
RS	42	3.018313	10.785312	586.773213	0.006172	0.005657
RS	43	3.284459	10.785312	622.024118	0.006543	0.005967
RS	44	3.573320	10.859016	653.662506	0.006876	0.006247
RS	45	3.886835	10.859016	690.166321	0.007260	0.006584
RS	46	4.227109	10.458378	754.352212	0.007935	0.007182
RS	47	4.596424	10.458378	791.494074	0.008326	0.007540
RS	48	4.997260	9.826118	880.172609	0.009259	0.008379
RS	49	5.432308	9.826118	915.388159	0.009629	0.008732
RS	50	5.904486	9.176220	1013.860883	0.010665	0.009671
RS	51	6.416965	9.176220	1042.398359	0.010965	0.009970
RS	52	6.973183	8.668614	1127.096924	0.011856	0.010781
RS	53	7.576874	8.668614	1143.068347	0.012024	0.010960
RS	54	8.232090	8.542990	1168.800285	0.012295	0.011199
RS	55	8.943227	8.542990	1169.608482	0.012303	0.011222
RS	56	9.715060	8.542990	1162.297619	0.012226	0.011159
RS	57	10.552768	8.542990	1146.332637	0.012058	0.011004
RS	58	11.461974	23.677332	419.620656	0.004414	0.004100
RS	59	12.448780	23.677332	439.349583	0.004622	0.004278
RS	60	13.519810	23.677332	458.568026	0.004824	0.004447
RS	61	14.682250	23.677332	476.998677	0.005018	0.004604
RS	62	15.943905	23.677332	494.332525	0.005200	0.004746
RS	63	17.313240	23.677332	9732.327199	0.102375	0.089743
PA	4+25*2+4+6 0.013474641 0.016011566 17.313240036 29.566823241 2.767780058 2.062235198 1.368846157 0.960326938 0.782312817 0.718931304 0.703045705 0.711633499 0.751874839 0.846196021 1.024734706 1.328588867 1.819713527 2.586063718 3.717217601 5.235943545 7.010514531 8.738545793 10.072036981 10.785312382 10.859016406 10.458378101 9.826117709 9.176219554 8.668614130 8.542989914 23.677331981
//
IT	4630
RD	23
LK	-211451.536975
QD	-127.239694 -> -113.364893
RI	0.0027643264
TR	0.013133	0.016105
MT	17.567578
MM	C_pi: 5.210182, n_recomb: 97298.604302
RS	0	0.000000	30.362687	26.323273	0.000271	0.000043
RS	1	0.008560	30.362687	28.570175	0.000294	0.000173
RS	2	0.017853	30.362687	31.008278	0.000319	0.000303
RS	3	0.027941	30.362687	33.653748	0.000346	0.000395
RS	4	0.038892	2.755954	401.602395	0.004128	0.004768
RS	5	0.050781	2.755954	434.065689	0.004461	0.005034
RS	6	0.063688	2.131955	605.790267	0.006226	0.006981
RS	7	0.077700	2.131955	653.230654	0.006714	0.007236
RS	8	0.092910	1.425289	1051.000329	0.010802	0.011427
RS	9	0.109423	1.425289	1127.420604	0.011587	0.012105
RS	10	0.127350	0.994424	1726.535808	0.017745	0.018382
RS	11	0.146811	0.994424	1836.767706	0.018878	0.019615
RS	12	0.167938	0.804198	2405.521796	0.024723	0.025652
RS	13	0.190873	0.804198	2535.414501	0.026058	0.027213
RS	14	0.215771	0.734582	2913.571628	0.029945	0.031266
RS	15	0.242801	0.734582	3044.623503	0.031292	0.032826
RS	16	0.272145	0.714723	3257.369426	0.033478	0.035069
RS	17	0.304000	0.714723	3376.554403	0.034703	0.036459
RS	18	0.338582	0.719857	3462.068462	0.035582	0.037300
RS	19	0.376124	0.719857	3560.667974	0.036595	0.038476
RS	20	0.416880	0.756589	3473.337559	0.035698	0.037458
RS	21	0.461124	0.756589	3548.984524	0.036475	0.038407
RS	22	0.509156	0.847198	3233.465408	0.033232	0.034932
RS	23	0.561299	0.847198	3293.556696	0.033850	0.035680
RS	24	0.617906	1.021804	2783.386116	0.028607	0.030085
RS	25	0.679358	1.021804	2839.491883	0.029183	0.030703
RS	26	0.746070	1.321876	2245.079517	0.023074	0.024192
RS	27	0.818493	1.321876	2303.353605	0.023673	0.024744
RS	28	0.897115	1.810783	1731.668230	0.017797	0.018512
RS	29	0.982467	1.810783	1791.031146	0.018408	0.019016
RS	30	1.075126	2.579777	1305.550933	0.013418	0.013776
RS	31	1.175715	2.579777	1361.986481	0.013998	0.014226
RS	32	1.284915	3.724134	987.814822	0.010152	0.010243
RS	33	1.403463	3.724134	1038.387235	0.010672	0.010633
RS	34	1.532158	5.273057	773.017318	0.007945	0.007852
RS	35	1.671869	5.273057	817.267573	0.008400	0.008190
RS	36	1.823540	7.096406	643.151927	0.006610	0.006391
RS	37	1.988193	7.096406	682.445026	0.007014	0.006693
RS	38	2.166940	8.882769	578.964422	0.005950	0.005633
RS	39	2.360989	8.882769	615.352154	0.006324	0.005920
RS	40	2.571647	10.266442	565.830378	0.005815	0.005406
RS	41	2.800338	10.266442	601.290698	0.006180	0.005697
RS	42	3.048604	11.006071	595.465661	0.006120	0.005611
RS	43	3.318121	11.006071	631.531302	0.006491	0.005922
RS	44	3.610710	11.077636	664.185078	0.006826	0.006205
RS	45	3.928343	11.077636	701.613505	0.007211	0.006542
RS	46	4.273166	10.653248	768.356400	0.007897	0.007150
RS	47	4.647505	10.653248	806.562082	0.008290	0.007509
RS	48	5.053887	9.987138	899.299981	0.009243	0.008366
RS	49	5.495055	9.987138	935.652533	0.009616	0.008722
RS	50	5.973987	9.302971	1039.282912	0.010681	0.009687
RS	51	6.493914	9.302971	1068.815841	0.010985	0.009988
RS	52	7.058348	8.766496	1158.730260	0.011909	0.010829
RS	53	7.671096	8.766496	1175.208976	0.012078	0.011009
RS	54	8.336295	8.616307	1204.776421	0.012382	0.011278
RS	55	9.058434	8.616307	1205.295885	0.012388	0.011299
RS	56	9.842388	8.616307	1197.374221	0.012306	0.011233
RS	57	10.693447	8.616307	1180.461328	0.012132	0.011072
RS	58	11.617357	24.321712	424.353826	0.004361	0.004047
RS	59	12.620352	24.321712	444.677225	0.004570	0.004228
RS	60	13.709203	24.321712	464.535957	0.004774	0.004400
RS	61	14.891258	24.321712	483.651010	0.004971	0.004560
RS	62	16.174496	24.321712	501.710195	0.005156	0.004707
RS	63	17.567578	24.321712	10020.889430	0.102991	0.090522
PA	4+25*2+4+6 0.013132950 0.016105495 17.567578443 30.362686951 2.755954166 2.131954740 1.425289182 0.994423629 0.804198083 0.734582096 0.714723061 0.719857411 0.756588505 0.847197502 1.021803894 1.321876083 1.810783086 2.579777215 3.724133925 5.273056878 7.096406331 8.882769267 10.266441542 11.006071262 11.077636006 10.653247897 9.987138160 9.302970847 8.766495820 8.616306837 24.321712076
//
IT	4097
RD	24
LK	-211424.521982
QD	-116.892211 -> -104.599708
RI	0.0027309571
TR	0.012821	0.016190
MT	17.814529
MM	C_pi: 5.299775, n_recomb: 99402.655095
RS	0	0.000000	31.071735	26.328438	0.000265	0.000042
RS	1	0.008584	31.071735	28.582262	0.000288	0.000170
RS	2	0.017904	31.071735	31.028449	0.000312	0.000298
RS	3	0.028025	31.071735	33.683313	0.000339	0.000389
RS	4	0.039015	2.733656	414.779773	0.004173	0.004846
RS	5	0.050947	2.733656	448.383278	0.004511	0.005119
RS	6	0.063905	2.197118	602.466618	0.006061	0.006837
RS	7	0.077974	2.197118	649.904378	0.006538	0.007084
RS	8	0.093251	1.480712	1037.796940	0.010440	0.011100
RS	9	0.109839	1.480712	1113.946986	0.011206	0.011752
RS	10	0.127851	1.028085	1715.412692	0.017257	0.017938
RS	11	0.147410	1.028085	1826.374786	0.018374	0.019136
RS	12	0.168647	0.825772	2410.228126	0.024247	0.025205
RS	13	0.191707	0.825772	2542.504681	0.025578	0.026740
RS	14	0.216747	0.749994	2940.842679	0.029585	0.030914
RS	15	0.243936	0.749994	3075.535470	0.030940	0.032463
RS	16	0.273459	0.726242	3308.598784	0.033285	0.034865
RS	17	0.305516	0.726242	3431.940823	0.034526	0.036255
RS	18	0.340325	0.728018	3537.506534	0.035588	0.037282
RS	19	0.378121	0.728018	3639.938903	0.036618	0.038460
RS	20	0.419162	0.761342	3569.637551	0.035911	0.037638
RS	21	0.463727	0.761342	3647.969567	0.036699	0.038586
RS	22	0.512116	0.848361	3339.936861	0.033600	0.035264
RS	23	0.564659	0.848361	3401.379563	0.034218	0.036006
RS	24	0.621712	1.019164	2885.009033	0.029023	0.030470
RS	25	0.683663	1.019164	2941.833618	0.029595	0.031082
RS	26	0.750931	1.315555	2329.975451	0.023440	0.024533
RS	27	0.823973	1.315555	2389.155651	0.024035	0.025081
RS	28	0.903286	1.802228	1795.169693	0.018060	0.018755
RS	29	0.989406	1.802228	1855.869492	0.018670	0.019260
RS	30	1.082919	2.573609	1349.163973	0.013573	0.013916
RS	31	1.184459	2.573609	1407.127124	0.014156	0.014370
RS	32	1.294714	3.730569	1016.202702	0.010223	0.010304
RS	33	1.414434	3.730569	1068.186918	0.010746	0.010698
RS	34	1.544431	5.308771	791.251985	0.007960	0.007862
RS	35	1.685586	5.308771	836.661078	0.008417	0.008203
RS	36	1.838858	7.179946	655.289700	0.006592	0.006372
RS	37	2.005286	7.179946	695.507274	0.006997	0.006677
RS	38	2.186000	9.023901	587.833890	0.005914	0.005598
RS	39	2.382227	9.023901	624.996818	0.006288	0.005887
RS	40	2.595297	10.457285	573.390870	0.005768	0.005363
RS	41	2.826657	10.457285	609.572996	0.006132	0.005655
RS	42	3.077876	11.222923	603.264852	0.006069	0.005566
RS	43	3.350659	11.222923	640.087741	0.006439	0.005877
RS	44	3.646858	11.292031	673.719688	0.006778	0.006163
RS	45	3.968482	11.292031	712.013818	0.007163	0.006501
RS	46	4.317714	10.843601	781.238905	0.007859	0.007118
RS	47	4.696923	10.843601	820.450266	0.008254	0.007479
RS	48	5.108683	10.143482	917.158542	0.009227	0.008354
RS	49	5.555787	10.143482	954.594972	0.009603	0.008712
RS	50	6.041271	9.424988	1063.316441	0.010697	0.009702
RS	51	6.568427	9.424988	1093.800463	0.011004	0.010006
RS	52	7.140834	8.859589	1188.919487	0.011961	0.010877
RS	53	7.762375	8.859589	1205.868724	0.012131	0.011057
RS	54	8.437268	8.684160	1239.430854	0.012469	0.011356
RS	55	9.170093	8.684160	1239.615936	0.012471	0.011374
RS	56	9.965822	8.684160	1231.043050	0.012384	0.011304
RS	57	10.829855	8.684160	1213.148533	0.012204	0.011139
RS	58	11.768055	24.938651	428.725565	0.004313	0.003999
RS	59	12.786789	24.938651	449.604092	0.004523	0.004181
RS	60	13.892970	24.938651	470.061277	0.004729	0.004356
RS	61	15.094103	24.938651	489.816614	0.004928	0.004519
RS	62	16.398339	24.938651	508.555048	0.005116	0.004670
RS	63	17.814529	24.938651	10291.314504	0.103532	0.091217
PA	4+25*2+4+6 0.012820587 0.016190309 17.814528693 31.071735333 2.733655816 2.197118495 1.480711718 1.028084586 0.825772191 0.749993542 0.726242321 0.728017950 0.761342004 0.848360547 1.019163573 1.315555238 1.802228037 2.573609325 3.730569444 5.308771266 7.179946332 9.023900607 10.457284627 11.222922908 11.292031095 10.843600578 10.143482453 9.424987523 8.859588673 8.684159958 24.938651028
//
IT	4505
RD	25
LK	-211400.564052
QD	-107.737340 -> -96.808928
RI	0.0027020111
TR	0.012535	0.016267
MT	18.054273
MM	C_pi: 5.384482, n_recomb: 101383.163373
RS	0	0.000000	31.728269	26.345092	0.000260	0.000042
RS	1	0.008607	31.728269	28.606541	0.000282	0.000167
RS	2	0.017954	31.728269	31.061551	0.000306	0.000293
RS	3	0.028106	31.728269	33.726587	0.000333	0.000383
RS	4	0.039132	2.702522	429.051815	0.004232	0.004935
RS	5	0.051107	2.702522	463.877772	0.004575	0.005216
RS	6	0.064112	2.257661	599.812371	0.005916	0.006708
RS	7	0.078237	2.257661	647.277230	0.006384	0.006949
RS	8	0.093577	1.534936	1025.040017	0.010111	0.010798
RS	9	0.110238	1.534936	1100.886364	0.010859	0.011428
RS	10	0.128333	1.061224	1703.617029	0.016804	0.017522
RS	11	0.147985	1.061224	1815.155013	0.017904	0.018689
RS	12	0.169328	0.846982	2412.558827	0.023796	0.024782
RS	13	0.192509	0.846982	2546.977004	0.025122	0.026293
RS	14	0.217684	0.765135	2964.171658	0.029237	0.030574
RS	15	0.245026	0.765135	3102.253736	0.030599	0.032113
RS	16	0.274722	0.737584	3354.706862	0.033089	0.034662
RS	17	0.306973	0.737584	3482.002027	0.034345	0.036051
RS	18	0.342000	0.736094	3607.161037	0.035579	0.037253
RS	19	0.380042	0.736094	3713.300722	0.036626	0.038434
RS	20	0.421358	0.766115	3660.210779	0.036103	0.037801
RS	21	0.466230	0.766115	3741.166069	0.036901	0.038748
RS	22	0.514964	0.849659	3441.510287	0.033946	0.035577
RS	23	0.567892	0.849659	3504.244274	0.034564	0.036314
RS	24	0.625376	1.016784	2982.901155	0.029422	0.030840
RS	25	0.687808	1.016784	3040.345310	0.029989	0.031444
RS	26	0.755612	1.309598	2412.151326	0.023792	0.024862
RS	27	0.829253	1.309598	2472.117178	0.024384	0.025405
RS	28	0.909231	1.794036	1856.630623	0.018313	0.018990
RS	29	0.996093	1.794036	1918.558357	0.018924	0.019495
RS	30	1.090431	2.567586	1391.162306	0.013722	0.014051
RS	31	1.192888	2.567586	1450.565967	0.014308	0.014509
RS	32	1.304164	3.736617	1043.272078	0.010290	0.010361
RS	33	1.425017	3.736617	1096.596747	0.010816	0.010760
RS	34	1.556271	5.343272	808.393087	0.007974	0.007870
RS	35	1.698822	5.343272	854.898534	0.008432	0.008215
RS	36	1.853642	7.261378	666.493841	0.006574	0.006352
RS	37	2.021787	7.261378	707.578494	0.006979	0.006659
RS	38	2.204404	9.162214	595.863111	0.005877	0.005564
RS	39	2.402739	9.162214	633.746509	0.006251	0.005854
RS	40	2.618143	10.644874	580.137112	0.005722	0.005321
RS	41	2.852087	10.644874	616.986750	0.006086	0.005614
RS	42	3.106165	11.436170	610.215200	0.006019	0.005522
RS	43	3.382112	11.436170	647.739867	0.006389	0.005833
RS	44	3.681808	11.502456	682.316501	0.006730	0.006122
RS	45	4.007299	11.502456	721.419400	0.007116	0.006460
RS	46	4.360804	11.029686	793.052052	0.007822	0.007087
RS	47	4.744734	11.029686	833.212608	0.008218	0.007449
RS	48	5.161708	10.295391	933.801138	0.009211	0.008341
RS	49	5.614570	10.295391	972.269561	0.009590	0.008701
RS	50	6.106409	9.542533	1086.009000	0.010712	0.009717
RS	51	6.640578	9.542533	1117.400790	0.011022	0.010023
RS	52	7.220723	8.948164	1217.706796	0.012011	0.010922
RS	53	7.850799	8.948164	1235.091022	0.012182	0.011104
RS	54	8.535104	8.746891	1272.795333	0.012554	0.011433
RS	55	9.278306	8.746891	1272.602305	0.012552	0.011449
RS	56	10.085473	8.746891	1263.339882	0.012461	0.011374
RS	57	10.962111	8.746891	1244.432326	0.012275	0.011204
RS	58	11.914199	25.528408	432.768621	0.004269	0.003954
RS	59	12.948231	25.528408	454.165371	0.004480	0.004138
RS	60	14.071259	25.528408	475.181602	0.004687	0.004315
RS	61	15.290943	25.528408	495.535478	0.004888	0.004482
RS	62	16.615603	25.528408	514.909329	0.005079	0.004636
RS	63	18.054273	25.528408	10544.080042	0.104002	0.091836
PA	4+25*2+4+6 0.012534620 0.016267017 18.054272614 31.728268925 2.702521511 2.257661118 1.534936294 1.061223572 0.846981619 0.765134660 0.737583624 0.736093955 0.766115203 0.849658683 1.016784239 1.309598344 1.794035670 2.567586264 3.736617171 5.343271981 7.261378209 9.162214024 10.644873818 11.436169746 11.502455793 11.029686442 10.295391496 9.542532913 8.948164408 8.746890909 25.528408268
//
CC
CC	Brief Description of the file format:
CC	  CC  comments
CC	  MM  useful-messages
CC	  RD  round-of-iterations
CC	  LL  \log[P(sequence)]
CC	  QD  Q-before-opt Q-after-opt
CC	  TR  \theta_0 \rho_0
CC	  RS  k t_k \lambda_k \pi_k \sum_{l\not=k}A_{kl} A_{kk}
CC	  DC  begin end best-k t_k+\Delta_k max-prob
CC
MM	Version: 0.6.5-r67
MM	pattern:4+25*2+4+6, n:63, n_free_lambdas:28
MM	n_iterations:25, skip:1, max_t:5, theta/rho:5
MM	is_decoding:0
MM	n_seqs:38, sum_L:1214503, sum_n:79040
RD	0
LK	0.000000
QD	0.000000 -> 0.000000
RI	inf
TR	0.067294	0.013459
MT	5.000000
MM	C_pi: 1.000000, n_recomb: 16236.597146
RS	0	0.000000	1.000000	103.530979	0.006376	0.000000
RS	1	0.006440	1.000000	109.473067	0.006742	0.000000
RS	2	0.013294	1.000000	115.706992	0.007126	0.000000
RS	3	0.020590	1.000000	122.240575	0.007529	0.000000
RS	4	0.028356	1.000000	129.080897	0.007950	0.000000
RS	5	0.036622	1.000000	136.234123	0.008391	0.000000
RS	6	0.045421	1.000000	143.705313	0.008851	0.000000
RS	7	0.054785	1.000000	151.498206	0.009331	0.000000
RS	8	0.064753	1.000000	159.614981	0.009831	0.000000
RS	9	0.075363	1.000000	168.055996	0.010350	0.000000
RS	10	0.086656	1.000000	176.819508	0.010890	0.000000
RS	11	0.098677	1.000000	185.901356	0.011450	0.000000
RS	12	0.111471	1.000000	195.294630	0.012028	0.000000
RS	13	0.125090	1.000000	204.989312	0.012625	0.000000
RS	14	0.139585	1.000000	214.971897	0.013240	0.000000
RS	15	0.155014	1.000000	225.224988	0.013871	0.000000
RS	16	0.171437	1.000000	235.726880	0.014518	0.000000
RS	17	0.188917	1.000000	246.451131	0.015179	0.000000
RS	18	0.207523	1.000000	257.366122	0.015851	0.000000
RS	19	0.227327	1.000000	268.434622	0.016533	0.000000
RS	20	0.248406	1.000000	279.613364	0.017221	0.000000
RS	21	0.270843	1.000000	290.852639	0.017913	0.000000
RS	22	0.294725	1.000000	302.095928	0.018606	0.000000
RS	23	0.320144	1.000000	313.279589	0.019295	0.000000
RS	24	0.347201	1.000000	324.332610	0.019975	0.000000
RS	25	0.376000	1.000000	335.176457	0.020643	0.000000
RS	26	0.406654	1.000000	345.725036	0.021293	0.000000
RS	27	0.439282	1.000000	355.884802	0.021919	0.000000
RS	28	0.474011	1.000000	365.555033	0.022514	0.000000
RS	29	0.510976	1.000000	374.628316	0.023073	0.000000
RS	30	0.550322	1.000000	382.991248	0.023588	0.000000
RS	31	0.592202	1.000000	390.525419	0.024052	0.000000
RS	32	0.636779	1.000000	397.108675	0.024458	0.000000
RS	33	0.684227	1.000000	402.616696	0.024797	0.000000
RS	34	0.734730	1.000000	406.924915	0.025062	0.000000
RS	35	0.788485	1.000000	409.910783	0.025246	0.000000
RS	36	0.845702	1.000000	411.456381	0.025341	0.000000
RS	37	0.906604	1.000000	411.451356	0.025341	0.000000
RS	38	0.971428	1.000000	409.796168	0.025239	0.000000
RS	39	1.040426	1.000000	406.405580	0.025030	0.000000
RS	40	1.113868	1.000000	401.212315	0.024710	0.000000
RS	41	1.192040	1.000000	394.170786	0.024277	0.000000
RS	42	1.275245	1.000000	385.260759	0.023728	0.000000
RS	43	1.363809	1.000000	374.490801	0.023065	0.000000
RS	44	1.458076	1.000000	361.901325	0.022289	0.000000
RS	45	1.558414	1.000000	347.567034	0.021406	0.000000
RS	46	1.665214	1.000000	331.598546	0.020423	0.000000
RS	47	1.778891	1.000000	314.142991	0.019348	0.000000
RS	48	1.899889	1.000000	295.383376	0.018192	0.000000
RS	49	2.028679	1.000000	275.536537	0.016970	0.000000
RS	50	2.165763	1.000000	254.849574	0.015696	0.000000
RS	51	2.311675	1.000000	233.594696	0.014387	0.000000
RS	52	2.466983	1.000000	212.062529	0.013061	0.000000
RS	53	2.632293	1.000000	190.554024	0.011736	0.000000
RS	54	2.808249	1.000000	169.371224	0.010431	0.000000
RS	55	2.995536	1.000000	148.807278	0.009165	0.000000
RS	56	3.194884	1.000000	129.136191	0.007953	0.000000
RS	57	3.407070	1.000000	110.602884	0.006812	0.000000
RS	58	3.632920	1.000000	93.414210	0.005753	0.000000
RS	59	3.873315	1.000000	77.731539	0.004787	0.000000
RS	60	4.129191	1.000000	63.665508	0.003921	0.000000
RS	61	4.401545	1.000000	51.273382	0.003158	0.000000
RS	62	4.691438	1.000000	40.559296	0.002498	0.000000
RS	63	5.000000	1.000000	113.057776	0.006963	0.000000
PA	4+25*2+4+6 0.067294442 0.013458888 5.000000000 1.000000000 1.000000000 1.000000000 1.000000000 1.000000000 1.000000000 1.000000000 1.000000000 1.000000000 1.000000000 1.000000000 1.000000000 1.000000000 1.000000000 1.000000000 1.000000000 1.000000000 1.000000000 1.000000000 1.000000000 1.000000000 1.000000000 1.000000000 1.000000000 1.000000000 1.000000000 1.000000000 1.000000000
//
IT	5019
RD	1
LK	-232491.739926
QD	-5489.083712 -> -2197.364792
RI	0.0754316228
TR	0.047387	0.009355
MT	8.466172
MM	C_pi: 1.342151, n_recomb: 15154.041171
RS	0	0.000000	0.531669	205.910903	0.013588	0.000852
RS	1	0.007320	0.531669	217.859530	0.014376	0.003057
RS	2	0.015175	0.531669	230.261499	0.015195	0.006091
RS	3	0.023605	0.531669	243.097519	0.016042	0.010708
RS	4	0.032653	0.377526	359.666201	0.023734	0.016388
RS	5	0.042363	0.377526	375.856888	0.024802	0.021897
RS	6	0.052783	0.355194	416.273492	0.027469	0.026827
RS	7	0.063966	0.355194	432.424360	0.028535	0.031429
RS	8	0.075968	0.371382	428.936056	0.028305	0.035027
RS	9	0.088848	0.371382	444.108160	0.029306	0.036548
RS	10	0.102671	0.420563	405.921778	0.026786	0.036229
RS	11	0.117506	0.420563	420.026173	0.027717	0.035087
RS	12	0.133426	0.490816	372.492918	0.024580	0.033657
RS	13	0.150512	0.490816	385.624640	0.025447	0.032046
RS	14	0.168849	0.575491	340.581100	0.022475	0.030361
RS	15	0.188528	0.575491	352.817589	0.023282	0.028733
RS	16	0.209647	0.672735	312.737294	0.020637	0.027208
RS	17	0.232312	0.672735	324.147279	0.021390	0.025760
RS	18	0.256636	0.784468	288.177878	0.019017	0.024348
RS	19	0.282740	0.784468	298.825032	0.019719	0.022949
RS	20	0.310755	0.912882	266.321225	0.017574	0.021555
RS	21	0.340821	0.912882	276.263898	0.018230	0.020183
RS	22	0.373087	1.056749	247.582353	0.016338	0.018856
RS	23	0.407716	1.056749	256.875371	0.016951	0.017601
RS	24	0.444879	1.211077	232.535762	0.015345	0.016440
RS	25	0.484762	1.211077	241.229305	0.015918	0.015382
RS	26	0.527564	1.369942	221.162146	0.014594	0.014428
RS	27	0.573499	1.369942	229.294819	0.015131	0.013570
RS	28	0.622797	1.528730	212.920384	0.014050	0.012799
RS	29	0.675703	1.528730	220.511190	0.014551	0.012107
RS	30	0.732482	1.684081	207.144557	0.013669	0.011488
RS	31	0.793416	1.684081	214.187945	0.014134	0.010938
RS	32	0.858811	1.833126	203.252381	0.013412	0.010452
RS	33	0.928992	1.833126	209.715428	0.013839	0.010029
RS	34	1.004311	1.973082	200.768956	0.013249	0.009665
RS	35	1.085142	1.973082	206.588747	0.013633	0.009361
RS	36	1.171890	2.101250	199.281708	0.013150	0.009115
RS	37	1.264988	2.101250	204.362296	0.013486	0.008927
RS	38	1.364900	2.215564	198.357881	0.013089	0.008796
RS	39	1.472125	2.215564	202.568386	0.013367	0.008721
RS	40	1.587199	2.314995	197.499443	0.013033	0.008698
RS	41	1.710695	2.314995	200.675664	0.013242	0.008724
RS	42	1.843231	2.399486	196.147392	0.012944	0.008797
RS	43	1.985469	2.399486	198.098634	0.013072	0.008911
RS	44	2.138117	2.469788	193.698328	0.012782	0.009062
RS	45	2.301939	2.469788	194.221341	0.012816	0.009240
RS	46	2.477752	2.527628	189.509122	0.012506	0.009437
RS	47	2.666434	2.527628	188.413075	0.012433	0.009639
RS	48	2.868927	2.575653	182.949721	0.012073	0.009834
RS	49	3.086241	2.575653	180.093282	0.011884	0.010009
RS	50	3.319462	2.617044	173.509448	0.011450	0.010153
RS	51	3.569754	2.617044	168.845509	0.011142	0.010254
RS	52	3.838366	2.655293	160.909777	0.010618	0.010305
RS	53	4.126640	2.655293	154.530291	0.010197	0.010298
RS	54	4.436014	2.718760	143.971722	0.009501	0.010226
RS	55	4.768033	2.718760	136.364838	0.008999	0.010087
RS	56	5.124355	2.718760	127.984789	0.008446	0.009878
RS	57	5.506759	2.718760	118.947368	0.007849	0.009599
RS	58	5.917153	3.091206	97.130515	0.006410	0.009252
RS	59	6.357586	3.091206	90.125364	0.005947	0.008845
RS	60	6.830257	3.091206	82.739987	0.005460	0.008388
RS	61	7.337526	3.091206	75.097053	0.004956	0.007895
RS	62	7.881925	3.091206	67.329695	0.004443	0.007383
RS	63	8.466172	3.091206	328.577781	0.021683	0.039472
PA	4+25*2+4+6 0.047387453 0.009355059 8.466172218 0.531669140 0.377526283 0.355194092 0.371381760 0.420562744 0.490815639 0.575490952 0.672735214 0.784468174 0.912881851 1.056749344 1.211076736 1.369941711 1.528730392 1.684081078 1.833126068 1.973081589 2.101249695 2.215564251 2.314994812 2.399485588 2.469787598 2.527627945 2.575653076 2.617044449 2.655292511 2.718760490 3.091205895
//
IT	5615
RD	2
LK	-227415.374128
QD	-2345.937020 -> -1372.994264
RI	0.0435990154
TR	0.040535	0.009149
MT	10.176718
MM	C_pi: 1.786594, n_recomb: 19690.992122
RS	0	0.000000	0.909913	163.101238	0.008283	0.000470
RS	1	0.007630	0.909913	174.030998	0.008838	0.001734
RS	2	0.015843	0.909913	185.570403	0.009424	0.003342
RS	3	0.024682	0.909913	197.734135	0.010042	0.005563
RS	4	0.034195	0.435958	436.744864	0.022180	0.011929
RS	5	0.044435	0.435958	458.770250	0.023298	0.016635
RS	6	0.055455	0.348618	599.485288	0.030445	0.022908
RS	7	0.067317	0.348618	622.873862	0.031632	0.028253
RS	8	0.080083	0.332349	676.384801	0.034350	0.032316
RS	9	0.093824	0.332349	697.462076	0.035420	0.037416
RS	10	0.108613	0.361692	659.963503	0.033516	0.036810
RS	11	0.124531	0.361692	678.657293	0.034465	0.039580
RS	12	0.141663	0.420969	599.660907	0.030454	0.035664
RS	13	0.160103	0.420969	616.786122	0.031323	0.037063
RS	14	0.179949	0.500738	533.632229	0.027100	0.032625
RS	15	0.201310	0.500738	549.531179	0.027908	0.033524
RS	16	0.224300	0.599396	473.073725	0.024025	0.029393
RS	17	0.249045	0.599396	487.872042	0.024776	0.030062
RS	18	0.275678	0.722771	417.580756	0.021207	0.026285
RS	19	0.304343	0.722771	431.377016	0.021907	0.026674
RS	20	0.335195	0.880299	366.233258	0.018599	0.023122
RS	21	0.368401	0.880299	379.102892	0.019253	0.023174
RS	22	0.404141	1.078329	320.681994	0.016286	0.019939
RS	23	0.442608	1.078329	332.665670	0.016894	0.019761
RS	24	0.484011	1.315776	283.073445	0.014376	0.017029
RS	25	0.528572	1.315776	294.211015	0.014941	0.016790
RS	26	0.576533	1.585952	253.860899	0.012892	0.014625
RS	27	0.628154	1.585952	264.219025	0.013418	0.014410
RS	28	0.683714	1.881475	231.895051	0.011777	0.012718
RS	29	0.743513	1.881475	241.558111	0.012267	0.012519
RS	30	0.807875	2.194883	215.719953	0.010955	0.011181
RS	31	0.877147	2.194883	224.770809	0.011415	0.011003
RS	32	0.951706	2.515825	204.292828	0.010375	0.009957
RS	33	1.031953	2.515825	212.801012	0.010807	0.009826
RS	34	1.118324	2.829877	196.973609	0.010003	0.009033
RS	35	1.211284	2.829877	204.986467	0.010410	0.008972
RS	36	1.311338	3.120093	193.326401	0.009818	0.008407
RS	37	1.419026	3.120093	200.857515	0.010200	0.008437
RS	38	1.534931	3.371578	192.882452	0.009795	0.008080
RS	39	1.659680	3.371578	199.895993	0.010152	0.008210
RS	40	1.793947	3.575795	195.007388	0.009903	0.008031
RS	41	1.938459	3.575795	201.402119	0.010228	0.008253
RS	42	2.093998	3.730962	198.921221	0.010102	0.008222
RS	43	2.261405	3.730962	204.518490	0.010386	0.008522
RS	44	2.441585	3.841027	203.686068	0.010344	0.008603
RS	45	2.635514	3.841027	208.225682	0.010575	0.008948
RS	46	2.844239	3.915353	208.121267	0.010569	0.009087
RS	47	3.068891	3.915353	211.274677	0.010730	0.009421
RS	48	3.310684	3.966512	210.856297	0.010708	0.009548
RS	49	3.570926	3.966512	212.265639	0.010780	0.009811
RS	50	3.851026	4.006985	210.529470	0.010692	0.009865
RS	51	4.152497	4.006985	209.870565	0.010658	0.010015
RS	52	4.476972	4.048515	205.950746	0.010459	0.009954
RS	53	4.826205	4.048515	203.016113	0.010310	0.009967
RS	54	5.202085	4.148265	194.235436	0.009864	0.009681
RS	55	5.606645	4.148265	189.291848	0.009613	0.009562
RS	56	6.042074	4.148265	183.081663	0.009298	0.009363
RS	57	6.510727	4.148265	175.637112	0.008920	0.009084
RS	58	7.015140	5.119083	137.004773	0.006958	0.007752
RS	59	7.558040	5.119083	132.424095	0.006725	0.007525
RS	60	8.142365	5.119083	126.950475	0.006447	0.007238
RS	61	8.771275	5.119083	120.632868	0.006126	0.006897
RS	62	9.448172	5.119083	113.545055	0.005766	0.006510
RS	63	10.176718	5.119083	760.241972	0.038609	0.042699
PA	4+25*2+4+6 0.040535480 0.009149093 10.176717660 0.909913034 0.435958373 0.348618481 0.332348682 0.361692339 0.420969497 0.500737982 0.599396071 0.722770876 0.880298749 1.078328748 1.315776463 1.585952208 1.881474853 2.194883284 2.515824693 2.829876974 3.120093440 3.371578419 3.575795099 3.730962264 3.841026873 3.915353000 3.966512394 4.006985236 4.048514800 4.148264634 5.119083265
//
IT	4500
RD	3
LK	-225802.283836
QD	-1553.298386 -> -1121.881992
RI	0.0255150752
TR	0.036808	0.009689
MT	11.019562
MM	C_pi: 2.171852, n_recomb: 25292.007336
RS	0	0.000000	1.769302	109.604986	0.004334	0.000306
RS	1	0.007765	1.769302	117.583105	0.004649	0.001068
RS	2	0.016133	1.769302	126.097687	0.004986	0.001934
RS	3	0.025151	1.769302	135.177703	0.005345	0.003016
RS	4	0.034868	0.592927	429.716164	0.016990	0.009150
RS	5	0.045341	0.592927	454.689151	0.017978	0.012473
RS	6	0.056627	0.406931	696.761494	0.027549	0.020016
RS	7	0.068789	0.406931	727.959366	0.028782	0.024521
RS	8	0.081895	0.352575	873.372555	0.034532	0.030601
RS	9	0.096019	0.352575	902.899602	0.035699	0.035520
RS	10	0.111240	0.362127	906.430744	0.035839	0.036875
RS	11	0.127643	0.362127	932.006005	0.036850	0.040426
RS	12	0.145319	0.409453	847.005718	0.033489	0.037213
RS	13	0.164368	0.409453	869.806688	0.034391	0.039306
RS	14	0.184896	0.479938	762.185298	0.030135	0.034645
RS	15	0.207018	0.479938	783.063983	0.030961	0.036172
RS	16	0.230858	0.569914	677.829068	0.026800	0.031485
RS	17	0.256549	0.569914	697.143570	0.027564	0.032761
RS	18	0.284235	0.686696	595.542393	0.023547	0.028217
RS	19	0.314070	0.686696	613.562728	0.024259	0.029210
RS	20	0.346223	0.844646	514.532009	0.020344	0.024712
RS	21	0.380872	0.844646	531.450909	0.021013	0.025322
RS	22	0.418211	1.057112	439.239826	0.017367	0.021063
RS	23	0.458450	1.057112	455.090752	0.017993	0.021358
RS	24	0.501814	1.329434	375.470512	0.014845	0.017681
RS	25	0.548544	1.329434	390.211784	0.015428	0.017823
RS	26	0.598903	1.658824	325.400338	0.012866	0.014889
RS	27	0.653173	1.658824	339.044744	0.013405	0.014986
RS	28	0.711657	2.040455	287.453171	0.011365	0.012703
RS	29	0.774681	2.040455	300.088613	0.011865	0.012758
RS	30	0.842600	2.468377	259.131031	0.010246	0.010966
RS	31	0.915793	2.468377	270.882574	0.010710	0.010985
RS	32	0.994669	2.928472	238.756839	0.009440	0.009596
RS	33	1.079669	2.928472	249.761532	0.009875	0.009616
RS	34	1.171270	3.393998	225.435013	0.008913	0.008580
RS	35	1.269984	3.393998	235.827266	0.009324	0.008637
RS	36	1.376362	3.828501	218.612765	0.008644	0.007916
RS	37	1.491001	3.828501	228.504720	0.009035	0.008040
RS	38	1.614542	4.197599	217.657498	0.008606	0.007597
RS	39	1.747676	4.197599	227.108533	0.008979	0.007800
RS	40	1.891147	4.481249	221.671547	0.008764	0.007589
RS	41	2.045759	4.481249	230.653328	0.009120	0.007866
RS	42	2.212376	4.675744	229.580554	0.009077	0.007841
RS	43	2.391931	4.675744	237.946725	0.009408	0.008178
RS	44	2.585429	4.790924	240.088863	0.009493	0.008296
RS	45	2.793951	4.790924	247.553017	0.009788	0.008663
RS	46	3.018666	4.848024	251.453475	0.009942	0.008859
RS	47	3.260829	4.848024	257.589164	0.010185	0.009202
RS	48	3.521796	4.873143	261.522160	0.010340	0.009390
RS	49	3.803027	4.873143	265.804617	0.010509	0.009653
RS	50	4.106095	4.889689	268.051896	0.010598	0.009763
RS	51	4.432697	4.889689	269.943723	0.010673	0.009908
RS	52	4.784659	4.917757	268.937756	0.010633	0.009883
RS	53	5.163951	4.917757	268.014556	0.010597	0.009891
RS	54	5.572695	5.038981	259.365593	0.010255	0.009597
RS	55	6.013178	5.038981	255.804918	0.010114	0.009477
RS	56	6.487864	5.038981	250.562981	0.009907	0.009282
RS	57	6.999409	5.038981	243.615153	0.009632	0.009014
RS	58	7.550676	6.666875	180.130584	0.007122	0.007115
RS	59	8.144748	6.666875	177.473828	0.007017	0.006959
RS	60	8.784949	6.666875	173.642504	0.006866	0.006750
RS	61	9.474862	6.666875	168.623229	0.006667	0.006492
RS	62	10.218347	6.666875	162.429486	0.006422	0.006186
RS	63	11.019562	6.666875	1313.449241	0.051931	0.046205
PA	4+25*2+4+6 0.036808242 0.009689475 11.019562497 1.769302437 0.592927143 0.406930795 0.352575317 0.362126959 0.409452591 0.479938208 0.569913752 0.686696298 0.844646086 1.057111841 1.329433948 1.658823586 2.040454684 2.468377108 2.928471614 3.393997767 3.828501191 4.197598870 4.481249487 4.675743517 4.790924148 4.848024425 4.873143035 4.889689050 4.917756923 5.038981050 6.666875236
//
IT	4940
RD	4
LK	-225033.199283
QD	-1241.039723 -> -971.659998
RI	0.0161733907
TR	0.034217	0.010409
MT	11.490842
MM	C_pi: 2.446445, n_recomb: 30538.755512
RS	0	0.000000	3.283474	71.879911	0.002354	0.000214
RS	1	0.007836	3.283474	77.323701	0.002532	0.000709
RS	2	0.016286	3.283474	83.163888	0.002723	0.001213
RS	3	0.025398	3.283474	89.426756	0.002928	0.001782
RS	4	0.035224	0.803007	391.161871	0.012809	0.007362
RS	5	0.045821	0.803007	416.092916	0.013625	0.009722
RS	6	0.057247	0.482452	732.179826	0.023975	0.017809
RS	7	0.069569	0.482452	768.928307	0.025179	0.021489
RS	8	0.082856	0.384563	1007.181590	0.032980	0.029107
RS	9	0.097185	0.384563	1044.945561	0.034217	0.033424
RS	10	0.112636	0.374572	1109.042641	0.036316	0.036578
RS	11	0.129298	0.374572	1142.039656	0.037396	0.040085
RS	12	0.147266	0.411064	1070.188176	0.035044	0.038042
RS	13	0.166642	0.411064	1099.013620	0.035988	0.040223
RS	14	0.187536	0.473056	980.453441	0.032105	0.035999
RS	15	0.210067	0.473056	1006.362995	0.032954	0.037607
RS	16	0.234364	0.553771	882.518089	0.028898	0.033029
RS	17	0.260565	0.553771	906.154753	0.029672	0.034421
RS	18	0.288819	0.660509	780.511944	0.025558	0.029749
RS	19	0.319286	0.660509	802.422373	0.026276	0.030915
RS	20	0.352142	0.810342	673.206296	0.022044	0.026038
RS	21	0.387572	0.810342	693.854419	0.022720	0.026864
RS	22	0.425778	1.021214	568.412995	0.018613	0.022049
RS	23	0.466977	1.021214	587.924214	0.019252	0.022561
RS	24	0.511406	1.303703	477.189156	0.015626	0.018297
RS	25	0.559315	1.303703	495.433374	0.016223	0.018629
RS	26	0.610979	1.659646	404.697384	0.013252	0.015186
RS	27	0.666692	1.659646	421.577938	0.013805	0.015442
RS	28	0.726769	2.088846	349.373224	0.011440	0.012757
RS	29	0.791555	2.088846	364.930601	0.011950	0.012949
RS	30	0.861417	2.590197	307.700235	0.010076	0.010847
RS	31	0.936754	2.590197	322.065055	0.010546	0.010979
RS	32	1.017994	3.150128	277.362805	0.009082	0.009358
RS	33	1.105600	3.150128	290.715174	0.009520	0.009465
RS	34	1.200070	3.732894	257.213343	0.008423	0.008268
RS	35	1.301944	3.732894	269.761787	0.008833	0.008391
RS	36	1.411800	4.283054	246.543810	0.008073	0.007573
RS	37	1.530264	4.283054	258.495692	0.008465	0.007743
RS	38	1.658012	4.745225	244.472335	0.008005	0.007255
RS	39	1.795769	4.745225	255.984989	0.008382	0.007488
RS	40	1.944321	5.086412	249.765419	0.008179	0.007269
RS	41	2.104514	5.086412	260.889929	0.008543	0.007561
RS	42	2.277260	5.300809	261.027887	0.008547	0.007558
RS	43	2.463542	5.300809	271.660236	0.008896	0.007898
RS	44	2.664421	5.404838	276.621272	0.009058	0.008060
RS	45	2.881040	5.404838	286.462029	0.009380	0.008424
RS	46	3.114634	5.432168	294.259535	0.009636	0.008681
RS	47	3.366533	5.432168	302.798523	0.009915	0.009022
RS	48	3.638170	5.422260	310.995664	0.010184	0.009283
RS	49	3.931093	5.422260	317.555494	0.010398	0.009548
RS	50	4.246969	5.408639	323.657569	0.010598	0.009728
RS	51	4.587597	5.408639	327.505893	0.010724	0.009880
RS	52	4.954916	5.418525	329.171572	0.010779	0.009911
RS	53	5.351019	5.418525	329.696708	0.010796	0.009928
RS	54	5.778160	5.553292	320.675191	0.010501	0.009645
RS	55	6.238772	5.553292	318.026011	0.010414	0.009538
RS	56	6.735478	5.553292	313.335099	0.010260	0.009358
RS	57	7.271105	5.553292	306.535661	0.010038	0.009105
RS	58	7.848704	7.821737	214.703423	0.007031	0.006733
RS	59	8.471564	7.821737	213.836792	0.007002	0.006629
RS	60	9.143231	7.821737	211.649528	0.006931	0.006479
RS	61	9.867529	7.821737	208.080224	0.006814	0.006281
RS	62	10.648584	7.821737	203.092271	0.006650	0.006039
RS	63	11.490842	7.821737	1858.846740	0.060868	0.049826
PA	4+25*2+4+6 0.034217282 0.010409073 11.490841909 3.283474261 0.803006615 0.482452413 0.384563029 0.374572034 0.411063729 0.473055759 0.553770627 0.660508772 0.810342327 1.021213977 1.303702676 1.659646214 2.088846052 2.590196578 3.150128419 3.732894307 4.283053922 4.745225224 5.086411508 5.300809108 5.404837606 5.432167871 5.422260208 5.408639346 5.418525103 5.553292294 7.821737450
//
IT	5346
RD	5
LK	-224529.646654
QD	-1049.744089 -> -846.803512
RI	0.0112405774
TR	0.032136	0.011147
MT	11.811716
MM	C_pi: 2.646905, n_recomb: 35311.874528
RS	0	0.000000	5.677626	48.281352	0.001367	0.000155
RS	1	0.007883	5.677626	52.014508	0.001473	0.000494
RS	2	0.016387	5.677626	56.030143	0.001587	0.000809
RS	3	0.025561	5.677626	60.348622	0.001709	0.001131
RS	4	0.035459	1.054516	348.483552	0.009869	0.006129
RS	5	0.046137	1.054516	372.040726	0.010536	0.007841
RS	6	0.057656	0.565197	736.689425	0.020862	0.016061
RS	7	0.070084	0.565197	776.861088	0.022000	0.019083
RS	8	0.083491	0.419538	1096.808850	0.031061	0.027729
RS	9	0.097956	0.419538	1141.720432	0.032332	0.031489
RS	10	0.113560	0.390417	1271.637254	0.036012	0.036052
RS	11	0.130394	0.390417	1311.893593	0.037152	0.039337
RS	12	0.148556	0.417328	1263.722610	0.035787	0.038382
RS	13	0.168149	0.417328	1298.572795	0.036774	0.040506
RS	14	0.189286	0.472341	1178.168706	0.033365	0.036846
RS	15	0.212090	0.472341	1209.011328	0.034238	0.038400
RS	16	0.236691	0.545214	1074.597216	0.030432	0.034130
RS	17	0.263232	0.545214	1102.293075	0.031216	0.035491
RS	18	0.291864	0.642552	959.685585	0.027177	0.030937
RS	19	0.322754	0.642552	985.064016	0.027896	0.032126
RS	20	0.356078	0.782900	830.726800	0.023525	0.027139
RS	21	0.392030	0.782900	854.628588	0.024202	0.028041
RS	22	0.430815	0.987103	698.548206	0.019782	0.022918
RS	23	0.472658	0.987103	721.312581	0.020427	0.023534
RS	24	0.517799	1.269515	580.285515	0.016433	0.018884
RS	25	0.566499	1.269515	601.732778	0.017041	0.019318
RS	26	0.619037	1.636051	485.075985	0.013737	0.015511
RS	27	0.675717	1.636051	504.973361	0.014300	0.015855
RS	28	0.736865	2.091385	411.873639	0.011664	0.012871
RS	29	0.802833	2.091385	430.175177	0.012182	0.013142
RS	30	0.874001	2.640392	356.313119	0.010090	0.010807
RS	31	0.950778	2.640392	373.123077	0.010567	0.011008
RS	32	1.033609	3.272725	315.518534	0.008935	0.009211
RS	33	1.122968	3.272725	331.037292	0.009375	0.009373
RS	34	1.219371	3.947012	288.130728	0.008160	0.008055
RS	35	1.323374	3.947012	302.627708	0.008570	0.008218
RS	36	1.435575	4.591259	273.260974	0.007739	0.007327
RS	37	1.556620	4.591259	287.033305	0.008129	0.007524
RS	38	1.687208	5.129701	269.717094	0.007638	0.007001
RS	39	1.828088	5.129701	283.019232	0.008015	0.007248
RS	40	1.980075	5.515908	275.887773	0.007813	0.007024
RS	41	2.144042	5.515908	288.852269	0.008180	0.007319
RS	42	2.320934	5.741442	290.056759	0.008214	0.007334
RS	43	2.511770	5.741442	302.626771	0.008570	0.007670
RS	44	2.717649	5.828880	310.275368	0.008787	0.007869
RS	45	2.939757	5.828880	322.145564	0.009123	0.008226
RS	46	3.179373	5.823538	333.759638	0.009452	0.008538
RS	47	3.437877	5.823538	344.343113	0.009751	0.008876
RS	48	3.716759	5.777088	356.786198	0.010104	0.009204
RS	49	4.017624	5.777088	365.257218	0.010344	0.009476
RS	50	4.342206	5.732140	375.218807	0.010626	0.009723
RS	51	4.692373	5.732140	380.653130	0.010780	0.009889
RS	52	5.070144	5.722193	384.942349	0.010901	0.009973
RS	53	5.477693	5.722193	386.550314	0.010947	0.010007
RS	54	5.917368	5.864589	376.978326	0.010676	0.009737
RS	55	6.391701	5.864589	374.911014	0.010617	0.009647
RS	56	6.903425	5.864589	370.469430	0.010491	0.009484
RS	57	7.455487	5.864589	363.553971	0.010296	0.009248
RS	58	8.051067	8.744670	241.743642	0.006846	0.006449
RS	59	8.693594	8.744670	242.490739	0.006867	0.006391
RS	60	9.386771	8.744670	241.845773	0.006849	0.006288
RS	61	10.134588	8.744670	239.710767	0.006788	0.006142
RS	62	10.941354	8.744670	236.009259	0.006684	0.005951
RS	63	11.811716	8.744670	2363.767762	0.066940	0.053423
PA	4+25*2+4+6 0.032135949 0.011146634 11.811715617 5.677625968 1.054515943 0.565197070 0.419538491 0.390416694 0.417328028 0.472340701 0.545214342 0.642552235 0.782900104 0.987102936 1.269515442 1.636051190 2.091384957 2.640392358 3.272725175 3.947011988 4.591258535 5.129701462 5.515908362 5.741442315 5.828880429 5.823537624 5.777088063 5.732139966 5.722193078 5.864589428 8.744669607
//
IT	5279
RD	6
LK	-224142.525300
QD	-902.527304 -> -737.766676
RI	0.0084338598
TR	0.030330	0.011845
MT	12.077288
MM	C_pi: 2.808617, n_recomb: 39744.470167
RS	0	0.000000	9.187552	33.688989	0.000848	0.000115
RS	1	0.007921	9.187552	36.326529	0.000914	0.000357
RS	2	0.016468	9.187552	39.167936	0.000985	0.000566
RS	3	0.025693	9.187552	42.228534	0.001063	0.000760
RS	4	0.035649	1.342433	310.507191	0.007813	0.005226
RS	5	0.046393	1.342433	332.346456	0.008362	0.006497
RS	6	0.057988	0.652454	727.836172	0.018313	0.014622
RS	7	0.070501	0.652454	770.039379	0.019375	0.017135
RS	8	0.084006	0.455526	1159.468136	0.029173	0.026439
RS	9	0.098580	0.455526	1210.485475	0.030457	0.029744
RS	10	0.114309	0.407593	1405.597871	0.035366	0.035390
RS	11	0.131283	0.407593	1452.823850	0.036554	0.038443
RS	12	0.149602	0.425910	1433.633303	0.036071	0.038415
RS	13	0.169372	0.425910	1474.497330	0.037099	0.040464
RS	14	0.190707	0.475230	1357.740698	0.034162	0.037351
RS	15	0.213733	0.475230	1393.522059	0.035062	0.038835
RS	16	0.238582	0.541769	1253.908128	0.031549	0.034917
RS	17	0.265399	0.541769	1285.581924	0.032346	0.036216
RS	18	0.294341	0.631129	1131.418987	0.028467	0.031875
RS	19	0.325574	0.631129	1160.043258	0.029188	0.033037
RS	20	0.359282	0.762701	985.070141	0.024785	0.028070
RS	21	0.395660	0.762701	1011.907069	0.025460	0.028994
RS	22	0.434918	0.959238	827.934912	0.020831	0.023699
RS	23	0.477287	0.959238	853.644454	0.021478	0.024368
RS	24	0.523011	1.237820	683.521115	0.017198	0.019446
RS	25	0.572356	1.237820	707.934904	0.017812	0.019938
RS	26	0.625610	1.607792	565.655554	0.014232	0.015855
RS	27	0.683082	1.607792	588.401509	0.014805	0.016251
RS	28	0.745106	2.078405	474.312175	0.011934	0.013028
RS	29	0.812043	2.078405	495.231980	0.012460	0.013347
RS	30	0.884282	2.660653	404.511057	0.010178	0.010821
RS	31	0.962242	2.660653	423.657478	0.010660	0.011068
RS	32	1.046377	3.348828	352.922135	0.008880	0.009125
RS	33	1.137175	3.348828	370.496859	0.009322	0.009326
RS	34	1.235166	4.098540	318.018202	0.008002	0.007906
RS	35	1.340918	4.098540	334.340363	0.008412	0.008097
RS	36	1.455046	4.823755	298.707338	0.007516	0.007145
RS	37	1.578213	4.823755	314.159197	0.007904	0.007358
RS	38	1.711136	5.429321	293.442595	0.007383	0.006805
RS	39	1.854588	5.429321	308.375122	0.007759	0.007058
RS	40	2.009401	5.854948	300.210993	0.007554	0.006828
RS	41	2.176476	5.854948	314.840217	0.007922	0.007123
RS	42	2.356784	6.088792	316.982842	0.007976	0.007151
RS	43	2.551374	6.088792	331.303488	0.008336	0.007481
RS	44	2.761377	6.158907	341.533042	0.008593	0.007711
RS	45	2.988012	6.158907	355.240007	0.008938	0.008062
RS	46	3.232598	6.121316	370.632986	0.009325	0.008419
RS	47	3.496557	6.121316	383.067880	0.009638	0.008757
RS	48	3.781423	6.038940	399.812419	0.010060	0.009143
RS	49	4.088851	6.038940	410.001626	0.010316	0.009422
RS	50	4.420629	5.962795	423.941059	0.010667	0.009732
RS	51	4.778686	5.962795	430.763650	0.010838	0.009912
RS	52	5.165103	5.932180	437.780603	0.011015	0.010048
RS	53	5.582125	5.932180	440.265197	0.011077	0.010100
RS	54	6.032178	6.077866	430.156861	0.010823	0.009844
RS	55	6.517878	6.077866	428.468472	0.010781	0.009771
RS	56	7.042048	6.077866	424.083228	0.010670	0.009624
RS	57	7.607734	6.077866	416.873763	0.010489	0.009402
RS	58	8.218226	9.549508	263.966733	0.006642	0.006217
RS	59	8.877071	9.549508	266.188822	0.006698	0.006196
RS	60	9.588101	9.549508	266.987343	0.006718	0.006134
RS	61	10.355448	9.549508	266.235225	0.006699	0.006031
RS	62	11.183572	9.549508	263.823329	0.006638	0.005886
RS	63	12.077288	9.549508	2838.204018	0.071411	0.056896
PA	4+25*2+4+6 0.030330322 0.011845421 12.077288172 9.187552301 1.342433116 0.652454262 0.455525813 0.407592666 0.425909845 0.475230171 0.541769108 0.631128840 0.762700543 0.959237538 1.237819961 1.607792346 2.078404750 2.660653414 3.348828076 4.098540290 4.823754881 5.429320847 5.854947753 6.088792194 6.158907480 6.121316258 6.038940325 5.962795411 5.932179887 6.077865898 9.549508169
//
IT	5213
RD	7
LK	-223825.949049
QD	-780.800282 -> -643.303546
RI	0.0067221549
TR	0.028708	0.012485
MT	12.327161
MM	C_pi: 2.952038, n_recomb: 43952.665718
RS	0	0.000000	14.047569	24.434213	0.000556	0.000088
RS	1	0.007955	14.047569	26.363863	0.000600	0.000266
RS	2	0.016543	14.047569	28.444689	0.000647	0.000411
RS	3	0.025815	14.047569	30.688332	0.000698	0.000535
RS	4	0.035824	1.664357	278.635514	0.006339	0.004535
RS	5	0.046629	1.664357	298.799180	0.006798	0.005497
RS	6	0.058294	0.743725	713.339485	0.016230	0.013401
RS	7	0.070887	0.743725	756.711990	0.017217	0.015514
RS	8	0.084481	0.492238	1205.081308	0.027418	0.025218
RS	9	0.099157	0.492238	1261.365172	0.028698	0.028160
RS	10	0.115001	0.425570	1519.245449	0.034565	0.034645
RS	11	0.132105	0.425570	1573.171285	0.035792	0.037496
RS	12	0.150569	0.435932	1585.904035	0.036082	0.038252
RS	13	0.170503	0.435932	1632.806236	0.037149	0.040240
RS	14	0.192022	0.480464	1523.269435	0.034657	0.037628
RS	15	0.215254	0.480464	1564.079796	0.035586	0.039059
RS	16	0.240333	0.541839	1422.901261	0.032373	0.035489
RS	17	0.267407	0.541839	1458.607427	0.033186	0.036730
RS	18	0.296636	0.624509	1296.894495	0.029507	0.032635
RS	19	0.328189	0.624509	1328.707053	0.030230	0.033761
RS	20	0.362253	0.748371	1136.751832	0.025863	0.028880
RS	21	0.399027	0.748371	1166.355396	0.026537	0.029805
RS	22	0.438726	0.937517	956.898320	0.021771	0.024417
RS	23	0.481583	0.937517	985.356876	0.022419	0.025113
RS	24	0.527850	1.211085	787.203746	0.017910	0.019989
RS	25	0.577798	1.211085	814.428371	0.018530	0.020518
RS	26	0.631718	1.581315	646.742839	0.014715	0.016210
RS	27	0.689929	1.581315	672.233400	0.015294	0.016639
RS	28	0.752770	2.061660	536.979865	0.012217	0.013213
RS	29	0.820611	2.061660	560.449123	0.012751	0.013565
RS	30	0.893848	2.669083	452.571710	0.010297	0.010873
RS	31	0.972912	2.669083	474.000797	0.010784	0.011152
RS	32	1.058265	3.403236	389.855363	0.008870	0.009081
RS	33	1.150409	3.403236	409.431401	0.009315	0.009310
RS	34	1.249882	4.218638	347.172115	0.007899	0.007801
RS	35	1.357270	4.218638	365.254818	0.008310	0.008012
RS	36	1.473200	5.017329	323.204339	0.007353	0.007005
RS	37	1.598353	5.017329	340.257917	0.007741	0.007229
RS	38	1.733462	5.685680	316.009341	0.007190	0.006648
RS	39	1.879320	5.685680	332.481754	0.007565	0.006904
RS	40	2.036781	6.149031	323.153656	0.007352	0.006667
RS	41	2.206768	6.149031	339.347307	0.007721	0.006959
RS	42	2.390279	6.391217	342.303163	0.007788	0.006996
RS	43	2.588388	6.391217	358.269458	0.008151	0.007322
RS	44	2.802258	6.445048	370.988979	0.008441	0.007576
RS	45	3.033141	6.445048	386.429743	0.008792	0.007922
RS	46	3.282392	6.376554	405.589710	0.009228	0.008319
RS	47	3.551472	6.376554	419.780681	0.009551	0.008657
RS	48	3.841958	6.259291	440.923151	0.010032	0.009095
RS	49	4.155552	6.259291	452.742793	0.010301	0.009382
RS	50	4.494095	6.152309	470.843680	0.010713	0.009749
RS	51	4.859569	6.152309	478.966575	0.010897	0.009942
RS	52	5.254118	6.100526	488.903244	0.011123	0.010128
RS	53	5.680055	6.100526	492.165967	0.011198	0.010195
RS	54	6.139876	6.246402	481.645771	0.010958	0.009956
RS	55	6.636277	6.246402	480.227114	0.010926	0.009898
RS	56	7.172169	6.246402	475.790632	0.010825	0.009765
RS	57	7.750692	6.246402	468.183551	0.010652	0.009556
RS	58	8.375239	10.300185	283.199928	0.006443	0.006016
RS	59	9.049470	10.300185	286.806119	0.006525	0.006027
RS	60	9.777338	10.300185	288.980704	0.006575	0.005999
RS	61	10.563111	10.300185	289.572364	0.006588	0.005933
RS	62	11.411394	10.300185	288.444070	0.006563	0.005826
RS	63	12.327161	10.300185	3296.317814	0.074997	0.060191
PA	4+25*2+4+6 0.028707543 0.012485191 12.327161074 14.047568538 1.664356867 0.743724504 0.492238055 0.425569562 0.435931710 0.480463556 0.541838600 0.624508637 0.748371395 0.937516979 1.211084516 1.581314761 2.061659790 2.669082646 3.403235802 4.218638164 5.017329382 5.685680387 6.149030765 6.391216580 6.445048319 6.376554018 6.259290958 6.152309425 6.100526175 6.246402149 10.300184789
//
IT	4707
RD	8
LK	-223561.057075
QD	-678.290969 -> -562.236259
RI	0.0056161912
TR	0.027229	0.013061
MT	12.576429
MM	C_pi: 3.087150, n_recomb: 48002.939365
RS	0	0.000000	20.486035	18.347592	0.000382	0.000068
RS	1	0.007989	20.486035	19.806484	0.000413	0.000202
RS	2	0.016617	20.486035	21.380780	0.000445	0.000308
RS	3	0.025934	20.486035	23.079506	0.000481	0.000392
RS	4	0.035995	2.019128	252.148584	0.005253	0.003987
RS	5	0.046860	2.019128	270.794115	0.005641	0.004728
RS	6	0.058594	0.839300	696.249366	0.014504	0.012341
RS	7	0.071264	0.839300	740.227932	0.015420	0.014137
RS	8	0.084947	0.529850	1238.696125	0.025805	0.024055
RS	9	0.099723	0.529850	1299.560407	0.027073	0.026704
RS	10	0.115680	0.444240	1617.365222	0.033693	0.033850
RS	11	0.132911	0.444240	1677.744142	0.034951	0.036531
RS	12	0.151519	0.446990	1724.359575	0.035922	0.037963
RS	13	0.171614	0.446990	1777.338260	0.037026	0.039906
RS	14	0.193314	0.487308	1677.737828	0.034951	0.037751
RS	15	0.216748	0.487308	1723.701895	0.035908	0.039149
RS	16	0.242054	0.544342	1583.684718	0.032991	0.035911
RS	17	0.269382	0.544342	1623.542072	0.033822	0.037108
RS	18	0.298893	0.621312	1457.394693	0.030361	0.033269
RS	19	0.330762	0.621312	1492.428746	0.031090	0.034360
RS	20	0.365177	0.738416	1286.522625	0.026801	0.029602
RS	21	0.402341	0.738416	1318.815197	0.027474	0.030520
RS	22	0.442475	0.920739	1085.952213	0.022623	0.025088
RS	23	0.485815	0.920739	1117.033691	0.023270	0.025801
RS	24	0.532618	1.189029	891.756643	0.018577	0.020520
RS	25	0.583160	1.189029	921.686278	0.019201	0.021074
RS	26	0.637740	1.558039	728.691669	0.015180	0.016573
RS	27	0.696681	1.558039	756.861347	0.015767	0.017027
RS	28	0.760330	2.045081	600.168181	0.012503	0.013420
RS	29	0.829065	2.045081	626.151149	0.013044	0.013795
RS	30	0.903291	2.672855	500.739663	0.010431	0.010951
RS	31	0.983448	2.672855	524.428232	0.010925	0.011254
RS	32	1.070008	3.446778	426.535974	0.008886	0.009067
RS	33	1.163484	3.446778	448.088530	0.009335	0.009316
RS	34	1.264428	4.321719	375.799489	0.007829	0.007725
RS	35	1.373437	4.321719	395.608425	0.008241	0.007952
RS	36	1.491155	5.189536	346.961802	0.007228	0.006894
RS	37	1.618278	5.189536	365.571072	0.007616	0.007127
RS	38	1.755557	5.918892	337.642328	0.007034	0.006518
RS	39	1.903804	5.918892	355.598056	0.007408	0.006776
RS	40	2.063895	6.420167	344.968546	0.007186	0.006529
RS	41	2.236776	6.420167	362.662960	0.007555	0.006820
RS	42	2.423469	6.671913	366.308545	0.007631	0.006863
RS	43	2.625077	6.671913	383.855297	0.007996	0.007185
RS	44	2.842793	6.711008	398.979763	0.008312	0.007459
RS	45	3.077903	6.711008	416.094802	0.008668	0.007802
RS	46	3.331797	6.613023	439.016065	0.009146	0.008233
RS	47	3.605975	6.613023	454.915605	0.009477	0.008571
RS	48	3.902058	6.461830	480.560726	0.010011	0.009056
RS	49	4.221796	6.461830	493.976044	0.010291	0.009350
RS	50	4.567079	6.324338	516.441239	0.010759	0.009770
RS	51	4.939948	6.324338	525.834304	0.010954	0.009975
RS	52	5.342607	6.251009	538.920989	0.011227	0.010208
RS	53	5.777436	6.251009	542.923130	0.011310	0.010288
RS	54	6.247004	6.394798	532.173080	0.011086	0.010067
RS	55	6.754088	6.394798	530.969960	0.011061	0.010022
RS	56	7.301685	6.394798	526.426543	0.010967	0.009901
RS	57	7.893031	6.394798	518.365582	0.010799	0.009702
RS	58	8.531622	11.028301	300.435515	0.006259	0.005837
RS	59	9.221232	11.028301	305.364829	0.006361	0.005874
RS	60	9.965937	11.028301	308.870145	0.006434	0.005876
RS	61	10.770139	11.028301	310.779284	0.006474	0.005842
RS	62	11.638592	11.028301	310.930747	0.006477	0.005769
RS	63	12.576429	11.028301	3746.965059	0.078057	0.063281
PA	4+25*2+4+6 0.027229249 0.013061113 12.576428535 20.486034660 2.019127867 0.839299918 0.529849581 0.444239744 0.446990311 0.487308463 0.544341612 0.621311575 0.738415958 0.920738564 1.189029014 1.558039374 2.045081196 2.672854982 3.446778078 4.321718759 5.189536073 5.918891611 6.420166654 6.671912974 6.711007917 6.613022801 6.461830156 6.324338279 6.251008731 6.394797805 11.028300924
//
IT	4733
RD	9
LK	-223337.214044
QD	-591.494970 -> -492.955186
RI	0.0048668657
TR	0.025878	0.013575
MT	12.829618
MM	C_pi: 3.218303, n_recomb: 51926.197369
RS	0	0.000000	28.704061	14.202334	0.000274	0.000053
RS	1	0.008023	28.704061	15.338232	0.000295	0.000158
RS	2	0.016690	28.704061	16.564667	0.000319	0.000237
RS	3	0.026053	28.704061	17.888804	0.000345	0.000296
RS	4	0.036166	2.405962	229.996916	0.004429	0.003544
RS	5	0.047091	2.405962	247.298593	0.004763	0.004123
RS	6	0.058893	0.939652	677.779136	0.013053	0.011408
RS	7	0.071641	0.939652	721.965706	0.013904	0.012947
RS	8	0.085412	0.568619	1262.895194	0.024321	0.022948
RS	9	0.100288	0.568619	1327.744361	0.025570	0.025355
RS	10	0.116358	0.463607	1702.533372	0.032788	0.033025
RS	11	0.133717	0.463607	1769.116909	0.034070	0.035565
RS	12	0.152468	0.458866	1851.109796	0.035649	0.037590
RS	13	0.172724	0.458866	1910.190681	0.036787	0.039499
RS	14	0.194606	0.495309	1822.857248	0.035105	0.037767
RS	15	0.218243	0.495309	1874.098629	0.036092	0.039148
RS	16	0.243776	0.548556	1737.516220	0.033461	0.036226
RS	17	0.271358	0.548556	1781.661718	0.034311	0.037393
RS	18	0.301153	0.620545	1613.685555	0.031077	0.033809
RS	19	0.333339	0.620545	1652.013906	0.031815	0.034873
RS	20	0.368106	0.731642	1434.795817	0.027631	0.030258
RS	21	0.405664	0.731642	1469.745332	0.028305	0.031167
RS	22	0.446235	0.907695	1215.354920	0.023405	0.025725
RS	23	0.490060	0.907695	1248.967767	0.024053	0.026447
RS	24	0.537402	1.170755	997.381014	0.019208	0.021040
RS	25	0.588543	1.170755	1029.931893	0.019835	0.021612
RS	26	0.643786	1.537785	811.668868	0.015631	0.016942
RS	27	0.703462	1.537785	842.467593	0.016224	0.017414
RS	28	0.767926	2.029682	664.005125	0.012787	0.013641
RS	29	0.837561	2.029682	692.478974	0.013336	0.014035
RS	30	0.912784	2.674635	549.115221	0.010575	0.011049
RS	31	0.994043	2.674635	575.052173	0.011074	0.011371
RS	32	1.081820	3.484076	463.048423	0.008917	0.009073
RS	33	1.176641	3.484076	486.564657	0.009370	0.009340
RS	34	1.279069	4.414309	403.983011	0.007780	0.007671
RS	35	1.389715	4.414309	425.496276	0.008194	0.007911
RS	36	1.509238	5.348507	370.068108	0.007127	0.006804
RS	37	1.638352	5.348507	390.200278	0.007515	0.007044
RS	38	1.777824	6.138267	358.443206	0.006903	0.006408
RS	39	1.928486	6.138267	377.839997	0.007276	0.006668
RS	40	2.091237	6.678435	365.775139	0.007044	0.006411
RS	41	2.267045	6.678435	384.922091	0.007413	0.006699
RS	42	2.456959	6.941334	389.137207	0.007494	0.006746
RS	43	2.662110	6.941334	408.215718	0.007861	0.007065
RS	44	2.883721	6.967249	425.660982	0.008197	0.007355
RS	45	3.123113	6.967249	444.408414	0.008558	0.007696
RS	46	3.381711	6.841006	471.079355	0.009072	0.008157
RS	47	3.661057	6.841006	488.659267	0.009411	0.008496
RS	48	3.962816	6.656614	518.903352	0.009993	0.009024
RS	49	4.288786	6.656614	533.901568	0.010282	0.009324
RS	50	4.640909	6.488844	560.926480	0.010802	0.009793
RS	51	5.021284	6.488844	571.585081	0.011008	0.010008
RS	52	5.432178	6.393638	588.058601	0.011325	0.010285
RS	53	5.876038	6.393638	592.789731	0.011416	0.010378
RS	54	6.355511	6.533516	582.023391	0.011209	0.010174
RS	55	6.873452	6.533516	581.008632	0.011189	0.010140
RS	56	7.432950	6.533516	576.328823	0.011099	0.010030
RS	57	8.037337	6.533516	567.782536	0.010934	0.009840
RS	58	8.690216	11.747513	316.187601	0.006089	0.005675
RS	59	9.395476	11.747513	322.392675	0.006209	0.005735
RS	60	10.157322	11.747513	327.192769	0.006301	0.005762
RS	61	10.980293	11.747513	330.397463	0.006363	0.005754
RS	62	11.869292	11.747513	331.823472	0.006390	0.005711
RS	63	12.829618	11.747513	4193.970392	0.080768	0.066159
PA	4+25*2+4+6 0.025877664 0.013575186 12.829618010 28.704060948 2.405961645 0.939652422 0.568618520 0.463606727 0.458865707 0.495309316 0.548555606 0.620545435 0.731641826 0.907694615 1.170755467 1.537785216 2.029682275 2.674635481 3.484076022 4.414308530 5.348506990 6.138267034 6.678434882 6.941334371 6.967249357 6.841005768 6.656613870 6.488843596 6.393638095 6.533515524 11.747513447
//
IT	5300
RD	10
LK	-223147.025917
QD	-517.767253 -> -433.766337
RI	0.0043384564
TR	0.024642	0.014032
MT	13.086984
MM	C_pi: 3.347091, n_recomb: 55732.917690
RS	0	0.000000	38.865370	11.287854	0.000203	0.000043
RS	1	0.008057	38.865370	12.195408	0.000219	0.000125
RS	2	0.016763	38.865370	13.175765	0.000236	0.000187
RS	3	0.026171	38.865370	14.234735	0.000255	0.000230
RS	4	0.036337	2.823424	211.310028	0.003791	0.003180
RS	5	0.047321	2.823424	227.431358	0.004081	0.003639
RS	6	0.059191	1.045174	658.496281	0.011815	0.010581
RS	7	0.072017	1.045174	702.592103	0.012606	0.011908
RS	8	0.085877	0.608746	1279.200903	0.022952	0.021897
RS	9	0.100853	0.608746	1347.492393	0.024178	0.024099
RS	10	0.117036	0.483682	1776.211895	0.031870	0.032188
RS	11	0.134522	0.483682	1848.730076	0.033171	0.034607
RS	12	0.153418	0.471415	1967.253425	0.035298	0.037160
RS	13	0.173836	0.471415	2032.430574	0.036467	0.039043
RS	14	0.195899	0.504163	1959.482368	0.035158	0.037707
RS	15	0.219740	0.504163	2016.102016	0.036174	0.039081
RS	16	0.245501	0.553991	1884.979142	0.033822	0.036461
RS	17	0.273338	0.553991	1933.541706	0.034693	0.037609
RS	18	0.303419	0.621522	1766.026708	0.031687	0.034278
RS	19	0.335922	0.621522	1807.732632	0.032436	0.035320
RS	20	0.371045	0.727183	1581.606253	0.028378	0.030862
RS	21	0.408997	0.727183	1619.199324	0.029053	0.031762
RS	22	0.450007	0.897428	1345.070124	0.024134	0.026333
RS	23	0.494321	0.897428	1381.135410	0.024781	0.027061
RS	24	0.542206	1.155393	1104.038624	0.019809	0.021552
RS	25	0.593949	1.155393	1139.131401	0.020439	0.022137
RS	26	0.649861	1.520003	895.644441	0.016070	0.017314
RS	27	0.710277	1.520003	929.022777	0.016669	0.017800
RS	28	0.775562	2.015498	728.466325	0.013071	0.013873
RS	29	0.846106	2.015498	759.408363	0.013626	0.014282
RS	30	0.922335	2.675337	597.675346	0.010724	0.011160
RS	31	1.004705	2.675337	625.850312	0.011229	0.011498
RS	32	1.093711	3.517084	499.379171	0.008960	0.009095
RS	33	1.189889	3.517084	524.847830	0.009417	0.009376
RS	34	1.293816	4.499376	431.720479	0.007746	0.007633
RS	35	1.406117	4.499376	454.918639	0.008162	0.007883
RS	36	1.527465	5.497998	392.533674	0.007043	0.006729
RS	37	1.658591	5.497998	414.159290	0.007431	0.006975
RS	38	1.800281	6.348029	378.438004	0.006790	0.006313
RS	39	1.953388	6.348029	399.237736	0.007163	0.006575
RS	40	2.118830	6.928282	385.613330	0.006919	0.006306
RS	41	2.297603	6.928282	406.169194	0.007288	0.006594
RS	42	2.490779	7.203914	410.840493	0.007372	0.006641
RS	43	2.699519	7.203914	431.406753	0.007741	0.006958
RS	44	2.925078	7.218039	451.087837	0.008094	0.007262
RS	45	3.168810	7.218039	471.430274	0.008459	0.007602
RS	46	3.432179	7.064524	501.829310	0.009004	0.008089
RS	47	3.716769	7.064524	521.065914	0.009349	0.008430
RS	48	4.024288	6.847480	555.985361	0.009976	0.008996
RS	49	4.356583	6.847480	572.559221	0.010273	0.009302
RS	50	4.715653	6.649548	604.320757	0.010843	0.009816
RS	51	5.103652	6.649548	616.247952	0.011057	0.010041
RS	52	5.522913	6.532161	636.334286	0.011418	0.010360
RS	53	5.975954	6.532161	641.794283	0.011516	0.010463
RS	54	6.465496	6.666546	631.242380	0.011326	0.010279
RS	55	6.994481	6.666546	630.399299	0.011311	0.010254
RS	56	7.566087	6.666546	625.564399	0.011224	0.010152
RS	57	8.183748	6.666546	616.512143	0.011062	0.009969
RS	58	8.851173	12.462376	330.723905	0.005934	0.005527
RS	59	9.572374	12.462376	338.161405	0.006068	0.005606
RS	60	10.351682	12.462376	344.221644	0.006176	0.005654
RS	61	11.193779	12.462376	348.698142	0.006257	0.005670
RS	62	12.103724	12.462376	351.388097	0.006305	0.005652
RS	63	13.086984	12.462376	4637.930416	0.083217	0.068824
PA	4+25*2+4+6 0.024642092 0.014032226 13.086984007 38.865369588 2.823423672 1.045173745 0.608745925 0.483681631 0.471415442 0.504162594 0.553990805 0.621522198 0.727183390 0.897428498 1.155393276 1.520003342 2.015497789 2.675336932 3.517084295 4.499376215 5.497998019 6.348028642 6.928281639 7.203914259 7.218038866 7.064524405 6.847480105 6.649547638 6.532161453 6.666545643 12.462375833
//
IT	4733
RD	11
LK	-222984.815339
QD	-454.943985 -> -383.111266
RI	0.0039538263
TR	0.023514	0.014438
MT	13.347182
MM	C_pi: 3.473843, n_recomb: 59423.592722
RS	0	0.000000	51.067859	9.183575	0.000155	0.000035
RS	1	0.008091	51.067859	9.925545	0.000167	0.000102
RS	2	0.016836	51.067859	10.727371	0.000181	0.000150
RS	3	0.026288	51.067859	11.593866	0.000195	0.000183
RS	4	0.036506	3.268905	195.441973	0.003289	0.002879
RS	5	0.047550	3.268905	210.530514	0.003543	0.003246
RS	6	0.059488	1.156051	638.781682	0.010750	0.009846
RS	7	0.072391	1.156051	682.557358	0.011486	0.010996
RS	8	0.086338	0.650349	1288.714114	0.021687	0.020902
RS	9	0.101414	0.650349	1359.942168	0.022886	0.022927
RS	10	0.117710	0.504455	1839.386637	0.030954	0.031351
RS	11	0.135324	0.504455	1917.539378	0.032269	0.033663
RS	12	0.154363	0.484530	2073.402403	0.034892	0.036692
RS	13	0.174942	0.484530	2144.628085	0.036091	0.038555
RS	14	0.197187	0.513659	2087.981993	0.035137	0.037591
RS	15	0.221231	0.513659	2150.047316	0.036182	0.038966
RS	16	0.247220	0.560313	2026.232466	0.034098	0.036635
RS	17	0.275312	0.560313	2079.320105	0.034991	0.037772
RS	18	0.305677	0.623766	1914.346855	0.032215	0.034689
RS	19	0.338499	0.623766	1959.509035	0.032975	0.035715
RS	20	0.373976	0.724430	1726.722826	0.029058	0.031422
RS	21	0.412323	0.724430	1766.950880	0.029735	0.032314
RS	22	0.453773	0.889250	1474.828528	0.024819	0.026916
RS	23	0.498576	0.889250	1513.269309	0.025466	0.027648
RS	24	0.547004	1.142261	1211.510088	0.020388	0.022054
RS	25	0.599351	1.142261	1249.061015	0.021020	0.022650
RS	26	0.655932	1.504159	980.453072	0.016499	0.017687
RS	27	0.717091	1.504159	1016.354561	0.017104	0.018186
RS	28	0.783199	2.002312	793.423289	0.013352	0.014111
RS	29	0.854654	2.002312	826.804249	0.013914	0.014533
RS	30	0.931891	2.675230	646.322816	0.010877	0.011281
RS	31	1.015377	2.675230	676.720299	0.011388	0.011633
RS	32	1.105617	3.546701	535.453707	0.009011	0.009127
RS	33	1.203159	3.546701	562.859793	0.009472	0.009421
RS	34	1.308592	4.578398	458.960001	0.007724	0.007606
RS	35	1.422555	4.578398	483.821128	0.008142	0.007866
RS	36	1.545738	5.639803	414.331197	0.006973	0.006666
RS	37	1.678888	5.639803	437.419492	0.007361	0.006918
RS	38	1.822810	6.550085	397.617977	0.006691	0.006230
RS	39	1.978376	6.550085	419.781995	0.007064	0.006493
RS	40	2.146528	7.171557	404.489184	0.006807	0.006212
RS	41	2.328285	7.171557	426.410087	0.007176	0.006499
RS	42	2.524747	7.461354	431.432112	0.007260	0.006547
RS	43	2.737104	7.461354	453.441544	0.007631	0.006862
RS	44	2.966642	7.464859	475.273050	0.007998	0.007177
RS	45	3.214751	7.464859	497.171730	0.008367	0.007516
RS	46	3.482933	7.284833	531.266485	0.008940	0.008027
RS	47	3.772813	7.284833	552.133889	0.009291	0.008370
RS	48	4.086145	7.035524	591.783378	0.009959	0.008972
RS	49	4.424828	7.035524	609.923337	0.010264	0.009282
RS	50	4.790913	6.807476	646.572820	0.010881	0.009840
RS	51	5.186615	6.807476	659.770625	0.011103	0.010073
RS	52	5.614332	6.667592	683.679892	0.011505	0.010432
RS	53	6.076654	6.667592	689.869558	0.011609	0.010543
RS	54	6.576381	6.795042	679.770949	0.011439	0.010379
RS	55	7.116538	6.795042	679.084479	0.011428	0.010362
RS	56	7.700397	6.795042	674.078044	0.011344	0.010267
RS	57	8.331493	6.795042	664.502082	0.011182	0.010090
RS	58	9.013649	13.172997	344.197547	0.005792	0.005391
RS	59	9.750995	13.172997	352.823661	0.005937	0.005486
RS	60	10.547996	13.172997	360.106901	0.006060	0.005552
RS	61	11.409480	13.172997	365.826619	0.006156	0.005588
RS	62	12.340662	13.172997	369.762506	0.006222	0.005592
RS	63	13.347182	13.172997	5077.763577	0.085450	0.071285
PA	4+25*2+4+6 0.023514056 0.014437994 13.347182068 51.067859005 3.268905286 1.156050817 0.650348676 0.504454678 0.484530497 0.513658530 0.560313292 0.623765680 0.724430211 0.889249524 1.142261203 1.504159344 2.002311988 2.675229773 3.546701465 4.578398158 5.639803054 6.550085340 7.171556710 7.461353944 7.464859317 7.284832659 7.035523601 6.807476423 6.667591970 6.795042182 13.172996951
//
IT	4256
RD	12
LK	-222846.037262
QD	-401.239981 -> -339.643471
RI	0.0036665918
TR	0.022485	0.014798
MT	13.608582
MM	C_pi: 3.598357, n_recomb: 62993.983860
RS	0	0.000000	65.311252	7.631928	0.000121	0.000029
RS	1	0.008124	65.311252	8.251363	0.000131	0.000084
RS	2	0.016907	65.311252	8.921026	0.000142	0.000124
RS	3	0.026404	65.311252	9.644981	0.000153	0.000149
RS	4	0.036673	3.738530	181.913289	0.002888	0.002628
RS	5	0.047776	3.738530	196.101049	0.003113	0.002925
RS	6	0.059780	1.272214	618.971076	0.009826	0.009191
RS	7	0.072760	1.272214	662.252559	0.010513	0.010192
RS	8	0.086795	0.693457	1292.382788	0.020516	0.019966
RS	9	0.101969	0.693457	1366.074703	0.021686	0.021835
RS	10	0.118376	0.525884	1892.893854	0.030049	0.030525
RS	11	0.136116	0.525884	1976.350988	0.031374	0.032742
RS	12	0.155297	0.498115	2169.978281	0.034447	0.036202
RS	13	0.176037	0.498115	2247.159132	0.035673	0.038046
RS	14	0.198461	0.523639	2208.509304	0.035059	0.037434
RS	15	0.222707	0.523639	2276.048409	0.036131	0.038812
RS	16	0.248922	0.567286	2161.214647	0.034308	0.036759
RS	17	0.277267	0.567286	2218.907387	0.035224	0.037891
RS	18	0.307915	0.626945	2058.369723	0.032676	0.035052
RS	19	0.341052	0.626945	2107.054347	0.033449	0.036065
RS	20	0.376881	0.722958	1869.729849	0.029681	0.031944
RS	21	0.415621	0.722958	1912.582368	0.030361	0.032828
RS	22	0.457508	0.882663	1604.215094	0.025466	0.027476
RS	23	0.502798	0.882663	1644.951128	0.026113	0.028210
RS	24	0.551767	1.130859	1319.450281	0.020946	0.022547
RS	25	0.604714	1.130859	1359.367105	0.021579	0.023151
RS	26	0.661962	1.489836	1065.830198	0.016920	0.018059
RS	27	0.723861	1.489836	1104.187628	0.017528	0.018568
RS	28	0.790788	1.989901	858.675238	0.013631	0.014353
RS	29	0.863152	1.989901	894.455850	0.014199	0.014786
RS	30	0.941395	2.674413	694.904681	0.011031	0.011409
RS	31	1.025994	2.674413	727.500932	0.011549	0.011772
RS	32	1.117465	3.573409	571.161680	0.009067	0.009167
RS	33	1.216367	3.573409	600.483758	0.009532	0.009472
RS	34	1.323304	4.652180	485.626080	0.007709	0.007587
RS	35	1.438927	4.652180	512.123397	0.008130	0.007856
RS	36	1.563944	5.774908	435.410286	0.006912	0.006612
RS	37	1.699116	5.774908	459.926854	0.007301	0.006868
RS	38	1.845269	6.745381	415.954243	0.006603	0.006155
RS	39	2.003295	6.745381	439.441108	0.006976	0.006420
RS	40	2.174158	7.409030	422.389550	0.006705	0.006127
RS	41	2.358902	7.409030	445.629132	0.007074	0.006414
RS	42	2.558653	7.714203	450.906781	0.007158	0.006460
RS	43	2.774632	7.714203	474.311911	0.007529	0.006774
RS	44	3.008155	7.708048	498.208356	0.007909	0.007099
RS	45	3.260650	7.708048	521.620577	0.008280	0.007437
RS	46	3.533656	7.502094	559.366564	0.008880	0.007970
RS	47	3.828839	7.502094	581.833703	0.009236	0.008314
RS	48	4.148003	7.220779	626.246308	0.009941	0.008949
RS	49	4.493094	7.220779	645.936995	0.010254	0.009265
RS	50	4.866218	6.962607	687.599364	0.010915	0.009863
RS	51	5.269654	6.962607	702.064557	0.011145	0.010103
RS	52	5.705864	6.799936	729.983502	0.011588	0.010502
RS	53	6.177509	6.799936	736.900208	0.011698	0.010620
RS	54	6.687469	6.919084	727.498866	0.011549	0.010476
RS	55	7.238857	6.919084	726.951296	0.011540	0.010465
RS	56	7.835036	6.919084	721.755056	0.011458	0.010376
RS	57	8.479647	6.919084	711.636744	0.011297	0.010204
RS	58	9.176624	13.877660	356.701680	0.005662	0.005266
RS	59	9.930220	13.877660	366.470418	0.005818	0.005374
RS	60	10.745036	13.877660	374.935704	0.005952	0.005456
RS	61	11.626044	13.877660	381.864397	0.006062	0.005510
RS	62	12.578621	13.877660	387.020497	0.006144	0.005533
RS	63	13.608582	13.877660	5511.543102	0.087493	0.073551
PA	4+25*2+4+6 0.022485413 0.014798167 13.608582034 65.311252436 3.738530472 1.272213652 0.693456504 0.525884390 0.498114851 0.523638508 0.567285574 0.626944662 0.722958311 0.882662686 1.130859027 1.489836080 1.989900845 2.674413358 3.573408881 4.652179907 5.774907827 6.745380548 7.409030198 7.714203286 7.708047661 7.502093906 7.220778961 6.962607145 6.799935827 6.919084026 13.877659594
//
IT	4975
RD	13
LK	-222726.978970
QD	-355.183787 -> -302.229738
RI	0.0034482293
TR	0.021549	0.015118
MT	13.869372
MM	C_pi: 3.720211, n_recomb: 66439.113864
RS	0	0.000000	81.463327	6.469691	0.000097	0.000024
RS	1	0.008156	81.463327	6.997076	0.000105	0.000071
RS	2	0.016977	81.463327	7.567426	0.000114	0.000104
RS	3	0.026518	81.463327	8.184239	0.000123	0.000124
RS	4	0.036836	4.227032	170.368719	0.002564	0.002419
RS	5	0.047997	4.227032	183.774407	0.002766	0.002662
RS	6	0.060067	1.393362	599.369877	0.009021	0.008608
RS	7	0.073122	1.393362	642.029755	0.009663	0.009482
RS	8	0.087242	0.738029	1291.090340	0.019433	0.019088
RS	9	0.102513	0.738029	1366.808161	0.020572	0.020818
RS	10	0.119030	0.547913	1937.524234	0.029162	0.029716
RS	11	0.136894	0.547913	2025.931332	0.030493	0.031846
RS	12	0.156215	0.512082	2257.363665	0.033976	0.035698
RS	13	0.177112	0.512082	2340.362599	0.035226	0.037524
RS	14	0.199713	0.533981	2321.148755	0.034936	0.037246
RS	15	0.224158	0.533981	2394.150105	0.036035	0.038630
RS	16	0.250596	0.574734	2289.792836	0.034465	0.036844
RS	17	0.279190	0.574734	2352.140718	0.035403	0.037974
RS	18	0.310117	0.630821	2197.755328	0.033079	0.035374
RS	19	0.343566	0.630821	2250.012943	0.033866	0.036378
RS	20	0.379743	0.722461	2010.159664	0.030256	0.032432
RS	21	0.418870	0.722461	2055.621430	0.030940	0.033309
RS	22	0.461189	0.877311	1732.756453	0.026080	0.028015
RS	23	0.506960	0.877311	1775.703138	0.026727	0.028749
RS	24	0.556463	1.120821	1427.461829	0.021485	0.023029
RS	25	0.610004	1.120821	1469.643381	0.022120	0.023639
RS	26	0.667911	1.476722	1151.469343	0.017331	0.018429
RS	27	0.730542	1.476722	1192.204259	0.017944	0.018947
RS	28	0.798280	1.978078	923.995786	0.013907	0.014597
RS	29	0.871544	1.978078	962.126099	0.014481	0.015040
RS	30	0.950782	2.672919	743.254590	0.011187	0.011540
RS	31	1.036484	2.672919	778.016930	0.011710	0.011914
RS	32	1.129175	3.597502	606.386051	0.009127	0.009212
RS	33	1.229426	3.597502	637.595621	0.009597	0.009527
RS	34	1.337853	4.721232	511.640103	0.007701	0.007574
RS	35	1.455124	4.721232	539.741416	0.008124	0.007851
RS	36	1.581959	5.903874	455.722298	0.006859	0.006564
RS	37	1.719139	5.903874	481.628663	0.007249	0.006826
RS	38	1.867507	6.934363	433.420388	0.006524	0.006087
RS	39	2.027976	6.934363	458.185493	0.006896	0.006354
RS	40	2.201532	7.640936	439.303941	0.006612	0.006049
RS	41	2.389244	7.640936	463.813000	0.006981	0.006336
RS	42	2.592266	7.962468	469.262114	0.007063	0.006380
RS	43	2.811846	7.962468	494.012250	0.007436	0.006693
RS	44	3.049334	7.947410	519.889500	0.007825	0.007026
RS	45	3.306193	7.947410	544.768293	0.008200	0.007365
RS	46	3.584000	7.715973	586.110785	0.008822	0.007917
RS	47	3.884465	7.715973	610.140966	0.009183	0.008263
RS	48	4.209436	7.402811	659.330598	0.009924	0.008929
RS	49	4.560912	7.402811	680.550067	0.010243	0.009249
RS	50	4.941054	7.114465	727.325510	0.010947	0.009886
RS	51	5.352200	7.114465	743.048434	0.011184	0.010132
RS	52	5.796878	6.928707	775.144609	0.011667	0.010568
RS	53	6.277825	6.928707	782.780397	0.011782	0.010692
RS	54	6.797997	7.038245	774.320574	0.011655	0.010570
RS	55	7.360595	7.038245	773.889611	0.011648	0.010564
RS	56	7.969077	7.038245	768.481468	0.011567	0.010479
RS	57	8.627188	7.038245	757.799253	0.011406	0.010310
RS	58	9.338973	14.573697	368.309808	0.005544	0.005151
RS	59	10.108811	14.573697	379.172942	0.005707	0.005271
RS	60	10.941437	14.573697	388.775696	0.005852	0.005366
RS	61	11.841971	14.573697	396.873935	0.005973	0.005435
RS	62	12.815953	14.573697	403.217604	0.006069	0.005475
RS	63	13.869372	14.573697	5937.217368	0.089363	0.075633
PA	4+25*2+4+6 0.021548527 0.015118270 13.869371573 81.463326544 4.227032034 1.393362442 0.738028935 0.547912509 0.512082432 0.533980930 0.574734208 0.630821452 0.722461206 0.877310695 1.120820617 1.476721926 1.978077829 2.672918754 3.597502084 4.721232154 5.903874175 6.934362956 7.640936437 7.962467586 7.947409851 7.715972599 7.402810660 7.114465308 6.928706966 7.038244815 14.573696698
//
IT	4736
RD	14
LK	-222624.575664
QD	-315.563035 -> -269.926548
RI	0.0032797578
TR	0.020696	0.015403
MT	14.128168
MM	C_pi: 3.838969, n_recomb: 69753.791894
RS	0	0.000000	99.315942	5.585219	0.000080	0.000021
RS	1	0.008187	99.315942	6.042385	0.000087	0.000060
RS	2	0.017045	99.315942	6.536961	0.000094	0.000089
RS	3	0.026628	99.315942	7.072005	0.000101	0.000105
RS	4	0.036996	4.727350	160.553242	0.002302	0.002244
RS	5	0.048213	4.727350	173.285599	0.002484	0.002444
RS	6	0.060347	1.518970	580.252802	0.008319	0.008090
RS	7	0.073476	1.518970	622.204104	0.008920	0.008855
RS	8	0.087679	0.783951	1285.694874	0.018432	0.018269
RS	9	0.103045	0.783951	1363.039546	0.019541	0.019874
RS	10	0.119669	0.570464	1974.073371	0.028301	0.028931
RS	11	0.137655	0.570464	2067.059808	0.029634	0.030980
RS	12	0.157113	0.526348	2335.978231	0.033489	0.035189
RS	13	0.178164	0.526348	2424.618451	0.034760	0.036996
RS	14	0.200938	0.544586	2425.990272	0.034779	0.037035
RS	15	0.225578	0.544586	2504.403636	0.035903	0.038425
RS	16	0.252234	0.582529	2411.816984	0.034576	0.036895
RS	17	0.281073	0.582529	2478.839292	0.035537	0.038026
RS	18	0.312274	0.635222	2332.148675	0.033434	0.035658
RS	19	0.346028	0.635222	2388.011963	0.034235	0.036655
RS	20	0.382547	0.722719	2147.514107	0.030787	0.032888
RS	21	0.422055	0.722719	2195.563677	0.031476	0.033759
RS	22	0.464798	0.872939	1859.938799	0.026664	0.028532
RS	23	0.511041	0.872939	1905.007100	0.027310	0.029265
RS	24	0.561070	1.111884	1535.111274	0.022008	0.023500
RS	25	0.615195	1.111884	1579.447848	0.022643	0.024115
RS	26	0.673751	1.464594	1237.036525	0.017734	0.018794
RS	27	0.737102	1.464594	1280.059423	0.018351	0.019319
RS	28	0.805639	1.966723	989.135527	0.014180	0.014841
RS	29	0.879788	1.966723	1029.554837	0.014760	0.015293
RS	30	0.960008	2.670793	791.193183	0.011343	0.011674
RS	31	1.046796	2.670793	828.079783	0.011871	0.012057
RS	32	1.140689	3.619247	641.000819	0.009189	0.009261
RS	33	1.242270	3.619247	674.062030	0.009663	0.009585
RS	34	1.352168	4.785996	536.917848	0.007697	0.007566
RS	35	1.471064	4.785996	566.585269	0.008123	0.007850
RS	36	1.599694	6.027151	475.216672	0.006813	0.006521
RS	37	1.738856	6.027151	502.470109	0.007203	0.006788
RS	38	1.889412	7.117355	449.988903	0.006451	0.006025
RS	39	2.052295	7.117355	475.984336	0.006824	0.006294
RS	40	2.228513	7.867413	455.219176	0.006526	0.005976
RS	41	2.419160	7.867413	480.945536	0.006895	0.006263
RS	42	2.625415	8.206089	486.491960	0.006974	0.006305
RS	43	2.848558	8.206089	512.533103	0.007348	0.006618
RS	44	3.089970	8.182715	540.308692	0.007746	0.006958
RS	45	3.351148	8.182715	566.602803	0.008123	0.007297
RS	46	3.633710	7.926095	611.479873	0.008766	0.007867
RS	47	3.939406	7.926095	637.030771	0.009133	0.008215
RS	48	4.270131	7.581187	690.991894	0.009906	0.008910
RS	49	4.627934	7.581187	713.711509	0.010232	0.009234
RS	50	5.015033	7.262606	765.675078	0.010977	0.009908
RS	51	5.433824	7.262606	782.639357	0.011220	0.010159
RS	52	5.886905	7.053494	819.056785	0.011742	0.010631
RS	53	6.377081	7.053494	827.398191	0.011862	0.010762
RS	54	6.907390	7.152168	820.122521	0.011757	0.010661
RS	55	7.481118	7.152168	819.781218	0.011752	0.010659
RS	56	8.101820	7.152168	814.135231	0.011672	0.010577
RS	57	8.773341	7.152168	802.864691	0.011510	0.010411
RS	58	9.499844	15.258540	379.077449	0.005435	0.005045
RS	59	10.285828	15.258540	390.984887	0.005605	0.005174
RS	60	11.136165	15.258540	401.677523	0.005759	0.005281
RS	61	12.056122	15.258540	410.901549	0.005891	0.005363
RS	62	13.051401	15.258540	418.394346	0.005998	0.005418
RS	63	14.128168	15.258540	6352.692259	0.091073	0.077540
PA	4+25*2+4+6 0.020695609 0.015403123 14.128168384 99.315942274 4.727349773 1.518969912 0.783951322 0.570463602 0.526348401 0.544586125 0.582529452 0.635221541 0.722718889 0.872939101 1.111883562 1.464593545 1.966723334 2.670792809 3.619246996 4.785996370 6.027151195 7.117354706 7.867413482 8.206089284 8.182714956 7.926094818 7.581186670 7.262606440 7.053493945 7.152167516 15.258540435
//
IT	4116
RD	15
LK	-222536.278040
QD	-281.375792 -> -241.949688
RI	0.0031488034
TR	0.019919	0.015657
MT	14.383841
MM	C_pi: 3.954254, n_recomb: 72934.315401
RS	0	0.000000	118.434793	4.908861	0.000067	0.000018
RS	1	0.008218	118.434793	5.312246	0.000073	0.000053
RS	2	0.017111	118.434793	5.748776	0.000079	0.000077
RS	3	0.026736	118.434793	6.221176	0.000085	0.000091
RS	4	0.037151	5.231517	152.255828	0.002088	0.002099
RS	5	0.048422	5.231517	164.414244	0.002254	0.002265
RS	6	0.060620	1.648310	561.858436	0.007704	0.007628
RS	7	0.073819	1.648310	603.049221	0.008268	0.008301
RS	8	0.088104	0.831078	1276.980339	0.017509	0.017507
RS	9	0.103562	0.831078	1355.593999	0.018587	0.018999
RS	10	0.120291	0.593449	2003.370374	0.027468	0.028174
RS	11	0.138395	0.593449	2100.559226	0.028801	0.030148
RS	12	0.157986	0.540837	2406.287382	0.032993	0.034680
RS	13	0.179188	0.540837	2500.359511	0.034282	0.036469
RS	14	0.202132	0.555372	2523.185069	0.034595	0.036807
RS	15	0.226961	0.555372	2606.925490	0.035743	0.038202
RS	16	0.253831	0.590571	2527.194708	0.034650	0.036918
RS	17	0.282909	0.590571	2598.881736	0.035633	0.038051
RS	18	0.314377	0.640020	2461.229563	0.033746	0.035910
RS	19	0.348430	0.640020	2520.714219	0.034561	0.036902
RS	20	0.385283	0.723572	2281.330670	0.031279	0.033313
RS	21	0.425164	0.723572	2331.941057	0.031973	0.034178
RS	22	0.468322	0.869363	1985.273223	0.027220	0.029027
RS	23	0.515027	0.869363	2032.371315	0.027866	0.029759
RS	24	0.565570	1.103862	1641.973657	0.022513	0.023959
RS	25	0.620267	1.103862	1688.349280	0.023149	0.024577
RS	26	0.679459	1.453299	1322.203077	0.018129	0.019154
RS	27	0.743515	1.453299	1367.415342	0.018749	0.019685
RS	28	0.812836	1.955768	1053.854133	0.014449	0.015083
RS	29	0.887853	1.955768	1096.492413	0.015034	0.015543
RS	30	0.969036	2.668103	838.552406	0.011497	0.011808
RS	31	1.056890	2.668103	877.513369	0.012032	0.012201
RS	32	1.151964	3.638887	674.893586	0.009253	0.009312
RS	33	1.254851	3.638887	709.764139	0.009732	0.009645
RS	34	1.366193	4.846852	561.389522	0.007697	0.007562
RS	35	1.486686	4.846852	592.580299	0.008125	0.007852
RS	36	1.617081	6.145178	493.851411	0.006771	0.006483
RS	37	1.758191	6.145178	522.405557	0.007163	0.006753
RS	38	1.910899	7.294689	465.640203	0.006384	0.005967
RS	39	2.076156	7.294689	492.815359	0.006757	0.006238
RS	40	2.254993	8.088593	470.132102	0.006446	0.005908
RS	41	2.448528	8.088593	497.021344	0.006815	0.006196
RS	42	2.657968	8.444999	502.602331	0.006891	0.006234
RS	43	2.884619	8.444999	529.878041	0.007265	0.006548
RS	44	3.129897	8.413750	559.471709	0.007671	0.006894
RS	45	3.395332	8.413750	587.126572	0.008050	0.007233
RS	46	3.682580	8.132158	635.468768	0.008713	0.007819
RS	47	3.993435	8.132158	662.493481	0.009083	0.008169
RS	48	4.329836	7.755552	721.204671	0.009888	0.008892
RS	49	4.693882	7.755552	745.390145	0.010220	0.009219
RS	50	5.087846	7.406664	802.595206	0.011004	0.009929
RS	51	5.514187	7.406664	820.778604	0.011254	0.010185
RS	52	5.975564	7.173943	861.641642	0.011814	0.010693
RS	53	6.474857	7.173943	870.670134	0.011938	0.010828
RS	54	7.015183	7.260557	864.816879	0.011857	0.010749
RS	55	7.599913	7.260557	864.533952	0.011854	0.010750
RS	56	8.232697	7.260557	858.620520	0.011773	0.010671
RS	57	8.917482	7.260557	846.734406	0.011610	0.010506
RS	58	9.658545	15.929808	389.059477	0.005334	0.004947
RS	59	10.460508	15.929808	401.960130	0.005511	0.005085
RS	60	11.328376	15.929808	413.693078	0.005672	0.005202
RS	61	12.267567	15.929808	423.996020	0.005813	0.005295
RS	62	13.283941	15.929808	432.595108	0.005931	0.005363
RS	63	14.383841	15.929808	6756.170661	0.092634	0.079286
PA	4+25*2+4+6 0.019919186 0.015657011 14.383841402 118.434793460 5.231516530 1.648309843 0.831077699 0.593448599 0.540837117 0.555372148 0.590571498 0.640019737 0.723571994 0.869362683 1.103861827 1.453299463 1.955768345 2.668103107 3.638886502 4.846851940 6.145177944 7.294688546 8.088592951 8.444999476 8.413749673 8.132158346 7.755552170 7.406663667 7.173942880 7.260557460 15.929808437
//
IT	5310
RD	16
LK	-222459.954676
QD	-251.791540 -> -217.647008
RI	0.0030463640
TR	0.019212	0.015884
MT	14.635468
MM	C_pi: 4.065734, n_recomb: 75978.090577
RS	0	0.000000	138.394692	4.386306	0.000058	0.000016
RS	1	0.008248	138.394692	4.748102	0.000062	0.000047
RS	2	0.017176	138.394692	5.139743	0.000068	0.000068
RS	3	0.026840	138.394692	5.563691	0.000073	0.000080
RS	4	0.037301	5.730283	145.317171	0.001913	0.001978
RS	5	0.048625	5.730283	156.993775	0.002066	0.002117
RS	6	0.060883	1.780517	544.368565	0.007165	0.007219
RS	7	0.074152	1.780517	584.775692	0.007697	0.007811
RS	8	0.088516	0.879211	1265.682769	0.016659	0.016800
RS	9	0.104064	0.879211	1345.250735	0.017706	0.018189
RS	10	0.120894	0.616772	2026.231339	0.026669	0.027449
RS	11	0.139113	0.616772	2127.247634	0.027998	0.029352
RS	12	0.158834	0.555473	2468.811028	0.032494	0.034178
RS	13	0.180182	0.555473	2568.079726	0.033800	0.035947
RS	14	0.203290	0.566269	2612.935141	0.034391	0.036568
RS	15	0.228305	0.566269	2701.886798	0.035561	0.037967
RS	16	0.255382	0.598783	2635.877596	0.034693	0.036917
RS	17	0.284693	0.598783	2712.192612	0.035697	0.038054
RS	18	0.316421	0.645115	2584.748702	0.034020	0.036132
RS	19	0.350766	0.645115	2647.853007	0.034850	0.037120
RS	20	0.387943	0.724899	2411.189888	0.031735	0.033711
RS	21	0.428187	0.724899	2464.328553	0.032435	0.034570
RS	22	0.471750	0.866440	2108.299805	0.027749	0.029501
RS	23	0.518906	0.866440	2157.334068	0.028394	0.030231
RS	24	0.569952	1.096610	1747.646800	0.023002	0.024405
RS	25	0.625207	1.096610	1795.940708	0.023638	0.025025
RS	26	0.685019	1.442725	1406.651435	0.018514	0.019507
RS	27	0.749765	1.442725	1453.946829	0.019136	0.020044
RS	28	0.819851	1.945171	1117.917891	0.014714	0.015322
RS	29	0.895717	1.945171	1162.696916	0.015303	0.015789
RS	30	0.977840	2.664922	885.171716	0.011650	0.011942
RS	31	1.066736	2.664922	926.149872	0.012190	0.012343
RS	32	1.162965	3.656639	707.960649	0.009318	0.009364
RS	33	1.267130	3.656639	744.592424	0.009800	0.009705
RS	34	1.379886	4.904135	584.993477	0.007700	0.007559
RS	35	1.501941	4.904135	617.660513	0.008129	0.007856
RS	36	1.634064	6.258296	511.595685	0.006733	0.006447
RS	37	1.777083	6.258296	541.401135	0.007126	0.006722
RS	38	1.931899	7.466630	480.362721	0.006322	0.005912
RS	39	2.099483	7.466630	508.664796	0.006695	0.006185
RS	40	2.280888	8.304582	484.045275	0.006371	0.005844
RS	41	2.477256	8.304582	512.041199	0.006739	0.006132
RS	42	2.689819	8.679149	517.603460	0.006813	0.006168
RS	43	2.919913	8.679149	546.055353	0.007187	0.006481
RS	44	3.168985	8.640335	577.389743	0.007599	0.006833
RS	45	3.438599	8.640335	606.348094	0.007981	0.007172
RS	46	3.730451	8.333900	658.080583	0.008661	0.007774
RS	47	4.046373	8.333900	686.528347	0.009036	0.008126
RS	48	4.388351	7.925622	749.952676	0.009871	0.008874
RS	49	4.758534	7.925622	775.564820	0.010208	0.009205
RS	50	5.159249	7.546347	838.044957	0.011030	0.009949
RS	51	5.593014	7.546347	857.420056	0.011285	0.010210
RS	52	6.062554	7.289787	902.833721	0.011883	0.010752
RS	53	6.570820	7.289787	912.526323	0.012010	0.010891
RS	54	7.121005	7.363200	908.328779	0.011955	0.010835
RS	55	7.716569	7.363200	908.069169	0.011952	0.010839
RS	56	8.361252	7.363200	901.855553	0.011870	0.010761
RS	57	9.059106	7.363200	889.324255	0.011705	0.010597
RS	58	9.814517	16.585376	398.305329	0.005242	0.004857
RS	59	10.632232	16.585376	412.147730	0.005425	0.005002
RS	60	11.517389	16.585376	424.870240	0.005592	0.005127
RS	61	12.475550	16.585376	436.203096	0.005741	0.005231
RS	62	13.512737	16.585376	445.862423	0.005868	0.005310
RS	63	14.635468	16.585376	7146.093382	0.094055	0.080880
PA	4+25*2+4+6 0.019212250 0.015883726 14.635468366 138.394692413 5.730283150 1.780516797 0.879211126 0.616771533 0.555473476 0.566268782 0.598782578 0.645115109 0.724899136 0.866440352 1.096609870 1.442725171 1.945170937 2.664922480 3.656638887 4.904135174 6.258295818 7.466630016 8.304581684 8.679149010 8.640334746 8.333900361 7.925622023 7.546347034 7.289786647 7.363200176 16.585375658
//
IT	4886
RD	17
LK	-222393.817249
QD	-226.118291 -> -196.473798
RI	0.0029663128
TR	0.018568	0.016087
MT	14.882418
MM	C_pi: 4.173193, n_recomb: 78884.354807
RS	0	0.000000	158.608620	3.982543	0.000050	0.000014
RS	1	0.008276	158.608620	4.312211	0.000055	0.000042
RS	2	0.017237	158.608620	4.669175	0.000059	0.000061
RS	3	0.026940	158.608620	5.055694	0.000064	0.000072
RS	4	0.037446	6.214314	139.596279	0.001770	0.001879
RS	5	0.048821	6.214314	150.876078	0.001913	0.001997
RS	6	0.061138	1.914566	527.932986	0.006692	0.006855
RS	7	0.074474	1.914566	567.557888	0.007195	0.007379
RS	8	0.088914	0.928155	1252.431742	0.015877	0.016146
RS	9	0.104549	0.928155	1332.681328	0.016894	0.017442
RS	10	0.121478	0.640344	2043.431703	0.025904	0.026757
RS	11	0.139808	0.640344	2147.910108	0.027229	0.028593
RS	12	0.159655	0.570193	2524.102575	0.031998	0.033684
RS	13	0.181145	0.570193	2628.314712	0.033319	0.035433
RS	14	0.204413	0.577221	2695.504574	0.034170	0.036320
RS	15	0.229606	0.577221	2789.526722	0.035362	0.037723
RS	16	0.256885	0.607102	2737.907435	0.034708	0.036896
RS	17	0.286422	0.607102	2818.790238	0.035733	0.038037
RS	18	0.318403	0.650436	2702.527037	0.034259	0.036326
RS	19	0.353031	0.650436	2769.234395	0.035105	0.037312
RS	20	0.390525	0.726609	2536.758419	0.032158	0.034081
RS	21	0.431122	0.726609	2592.388605	0.032863	0.034935
RS	22	0.475078	0.864068	2228.624162	0.028252	0.029955
RS	23	0.522673	0.864068	2279.501349	0.028897	0.030681
RS	24	0.574207	1.090027	1851.769088	0.023474	0.024837
RS	25	0.630006	1.090027	1901.858635	0.024109	0.025458
RS	26	0.690422	1.432790	1490.103800	0.018890	0.019852
RS	27	0.755839	1.432790	1539.370990	0.019514	0.020393
RS	28	0.826670	1.934905	1181.129877	0.014973	0.015558
RS	29	0.903364	1.934905	1227.965320	0.015567	0.016031
RS	30	0.986404	2.661339	930.915261	0.011801	0.012075
RS	31	1.076317	2.661339	973.847840	0.012345	0.012483
RS	32	1.173672	3.672729	740.118545	0.009382	0.009417
RS	33	1.279083	3.672729	778.458952	0.009868	0.009765
RS	34	1.393219	4.958210	607.682442	0.007703	0.007558
RS	35	1.516801	4.958210	641.775369	0.008136	0.007861
RS	36	1.650611	6.366908	528.429964	0.006699	0.006414
RS	37	1.795495	6.366908	559.435186	0.007092	0.006692
RS	38	1.952370	7.633497	494.157588	0.006264	0.005861
RS	39	2.122229	7.633497	523.532540	0.006637	0.006136
RS	40	2.306145	8.515583	496.972386	0.006300	0.005783
RS	41	2.505283	8.515583	526.017960	0.006668	0.006072
RS	42	2.720902	8.908606	531.517354	0.006738	0.006104
RS	43	2.954365	8.908606	561.086137	0.007113	0.006418
RS	44	3.207151	8.862437	594.086776	0.007531	0.006775
RS	45	3.480858	8.862437	624.289823	0.007914	0.007114
RS	46	3.777217	8.531213	679.334519	0.008612	0.007731
RS	47	4.098104	8.531213	709.152032	0.008990	0.008084
RS	48	4.445548	8.091235	777.243242	0.009853	0.008858
RS	49	4.821747	8.091235	804.239306	0.010195	0.009192
RS	50	5.229081	7.681509	872.009736	0.011054	0.009968
RS	51	5.670127	7.681509	892.545190	0.011315	0.010234
RS	52	6.147675	7.400888	942.598846	0.011949	0.010809
RS	53	6.664745	7.400888	952.929047	0.012080	0.010952
RS	54	7.224610	7.460042	950.610793	0.012051	0.010919
RS	55	7.830810	7.460042	950.336649	0.012047	0.010924
RS	56	8.487180	7.460042	943.787818	0.011964	0.010847
RS	57	9.197873	7.460042	930.580055	0.011797	0.010683
RS	58	9.967385	17.223545	406.868015	0.005158	0.004774
RS	59	10.800583	17.223545	421.601184	0.005345	0.004925
RS	60	11.702738	17.223545	435.262309	0.005518	0.005058
RS	61	12.679557	17.223545	447.575072	0.005674	0.005170
RS	62	13.737220	17.223545	458.246628	0.005809	0.005260
RS	63	14.882418	17.223545	7521.294574	0.095346	0.082333
PA	4+25*2+4+6 0.018568189 0.016086518 14.882417888 158.608619793 6.214313529 1.914566325 0.928154943 0.640344203 0.570192854 0.577220712 0.607101541 0.650436230 0.726609456 0.864068039 1.090026504 1.432789870 1.934905038 2.661339010 3.672729024 4.958210044 6.366908325 7.633497279 8.515582761 8.908606263 8.862437467 8.531213108 8.091235488 7.681509333 7.400887874 7.460041887 17.223545057
//
IT	4231
RD	18
LK	-222336.360171
QD	-203.778121 -> -177.974508
RI	0.0029038576
TR	0.017981	0.016268
MT	15.124224
MM	C_pi: 4.276463, n_recomb: 81653.182802
RS	0	0.000000	178.444454	3.671957	0.000045	0.000013
RS	1	0.008304	178.444454	3.976954	0.000049	0.000038
RS	2	0.017297	178.444454	4.307291	0.000053	0.000056
RS	3	0.027037	178.444454	4.665077	0.000057	0.000065
RS	4	0.037586	6.674957	134.961887	0.001653	0.001799
RS	5	0.049011	6.674957	145.922543	0.001787	0.001898
RS	6	0.061384	2.049413	512.635496	0.006278	0.006533
RS	7	0.074785	2.049413	551.497799	0.006754	0.006997
RS	8	0.089299	0.977681	1237.791606	0.015159	0.015543
RS	9	0.105017	0.977681	1318.491026	0.016147	0.016754
RS	10	0.122041	0.664064	2055.740862	0.025176	0.026099
RS	11	0.140479	0.664064	2163.331705	0.026494	0.027872
RS	12	0.160448	0.584933	2572.727394	0.031508	0.033203
RS	13	0.182075	0.584933	2681.617961	0.032842	0.034932
RS	14	0.205498	0.588177	2771.200745	0.033939	0.036068
RS	15	0.230865	0.588177	2870.131675	0.035150	0.037473
RS	16	0.258339	0.615476	2833.381371	0.034700	0.036858
RS	17	0.288095	0.615476	2918.750397	0.035746	0.038003
RS	18	0.320321	0.655923	2814.453079	0.034468	0.036496
RS	19	0.355224	0.655923	2884.732195	0.035329	0.037480
RS	20	0.393024	0.728629	2657.759431	0.032549	0.034425
RS	21	0.433964	0.728629	2715.839947	0.033261	0.035274
RS	22	0.478303	0.862160	2345.898506	0.028730	0.030387
RS	23	0.526323	0.862160	2398.526114	0.029375	0.031109
RS	24	0.578331	1.084028	1954.009560	0.023931	0.025256
RS	25	0.634658	1.084028	2005.771409	0.024565	0.025877
RS	26	0.695662	1.423434	1572.295170	0.019256	0.020190
RS	27	0.761732	1.423434	1623.419148	0.019882	0.020734
RS	28	0.833288	1.924966	1243.298320	0.015227	0.015789
RS	29	0.910786	1.924966	1292.100855	0.015824	0.016268
RS	30	0.994718	2.657424	975.661838	0.011949	0.012205
RS	31	1.085621	2.657424	1020.481318	0.012498	0.012620
RS	32	1.184072	3.687352	771.294097	0.009446	0.009469
RS	33	1.290698	3.687352	811.286713	0.009936	0.009823
RS	34	1.406177	5.009368	629.420875	0.007708	0.007558
RS	35	1.531246	5.009368	664.886668	0.008143	0.007866
RS	36	1.666701	6.471361	544.342048	0.006667	0.006383
RS	37	1.813403	6.471361	576.493841	0.007060	0.006665
RS	38	1.972286	7.795591	507.029659	0.006210	0.005812
RS	39	2.144363	7.795591	537.422550	0.006582	0.006089
RS	40	2.330729	8.721794	508.930211	0.006233	0.005725
RS	41	2.532571	8.721794	538.967910	0.006601	0.006014
RS	42	2.751172	9.133442	544.369225	0.006667	0.006044
RS	43	2.987926	9.133442	574.995097	0.007042	0.006357
RS	44	3.244339	9.080031	609.591133	0.007466	0.006719
RS	45	3.522044	9.080031	640.979038	0.007850	0.007059
RS	46	3.822808	8.724032	699.253464	0.008564	0.007689
RS	47	4.148548	8.724032	730.385421	0.008945	0.008044
RS	48	4.501336	8.252323	803.085559	0.009835	0.008842
RS	49	4.883418	8.252323	831.419878	0.010182	0.009179
RS	50	5.297228	7.812075	904.481261	0.011077	0.009987
RS	51	5.745399	7.812075	926.142423	0.011342	0.010256
RS	52	6.230785	7.507210	980.907285	0.012013	0.010864
RS	53	6.756477	7.507210	991.845870	0.012147	0.011010
RS	54	7.325820	7.551100	991.623699	0.012144	0.011002
RS	55	7.942440	7.551100	991.295007	0.012140	0.011008
RS	56	8.610263	7.551100	984.374248	0.012056	0.010930
RS	57	9.333539	7.551100	970.457640	0.011885	0.010766
RS	58	10.116875	17.842947	414.794060	0.005080	0.004697
RS	59	10.965257	17.842947	430.367874	0.005271	0.004853
RS	60	11.884086	17.842947	444.916987	0.005449	0.004993
RS	61	12.879212	17.842947	458.159308	0.005611	0.005113
RS	62	13.956971	17.842947	469.793964	0.005754	0.005212
RS	63	15.124224	17.842947	7880.819151	0.096516	0.083656
PA	4+25*2+4+6 0.017980940 0.016268221 15.124223683 178.444453600 6.674957248 2.049412504 0.977680835 0.664064228 0.584933051 0.588177477 0.615475866 0.655922822 0.728629402 0.862160387 1.084028414 1.423434027 1.924966418 2.657424067 3.687352326 5.009367875 6.471361164 7.795590872 8.721793544 9.133441998 9.080031092 8.724032212 8.252323127 7.812074539 7.507210139 7.551099737 17.842947175
//
IT	3819
RD	19
LK	-222286.314205
QD	-184.286056 -> -161.766215
RI	0.0028552954
TR	0.017445	0.016431
MT	15.360540
MM	C_pi: 4.375435, n_recomb: 84285.868225
RS	0	0.000000	197.353781	3.434263	0.000041	0.000012
RS	1	0.008330	197.353781	3.720446	0.000044	0.000036
RS	2	0.017354	197.353781	4.030486	0.000048	0.000052
RS	3	0.027130	197.353781	4.366374	0.000052	0.000060
RS	4	0.037720	7.103241	131.321703	0.001558	0.001734
RS	5	0.049193	7.103241	142.035888	0.001685	0.001820
RS	6	0.061621	2.183911	498.536983	0.005915	0.006247
RS	7	0.075084	2.183911	536.671152	0.006367	0.006661
RS	8	0.089669	1.027552	1222.243058	0.014501	0.014986
RS	9	0.105469	1.027552	1303.198708	0.015462	0.016121
RS	10	0.122585	0.687843	2063.838550	0.024486	0.025475
RS	11	0.141127	0.687843	2174.211351	0.025796	0.027189
RS	12	0.161213	0.599633	2615.272768	0.031029	0.032736
RS	13	0.182973	0.599633	2728.570941	0.032373	0.034444
RS	14	0.206545	0.599091	2840.391444	0.033699	0.035814
RS	15	0.232081	0.599091	2944.052950	0.034929	0.037219
RS	16	0.259744	0.623865	2922.437508	0.034673	0.036805
RS	17	0.289711	0.623865	3012.193220	0.035738	0.037954
RS	18	0.322175	0.661528	2920.478747	0.034650	0.036643
RS	19	0.357343	0.661528	2994.285258	0.035525	0.037626
RS	20	0.395441	0.730900	2773.986031	0.032912	0.034745
RS	21	0.436712	0.730900	2834.471888	0.033629	0.035589
RS	22	0.481422	0.860651	2459.829509	0.029184	0.030800
RS	23	0.529855	0.860651	2514.117013	0.029828	0.031517
RS	24	0.582324	1.078546	2054.087968	0.024370	0.025661
RS	25	0.639163	1.078546	2107.399605	0.025003	0.026281
RS	26	0.700736	1.414608	1652.995593	0.019612	0.020518
RS	27	0.767439	1.414608	1705.859399	0.020239	0.021065
RS	28	0.839699	1.915346	1304.262238	0.015474	0.016016
RS	29	0.917978	1.915346	1354.939006	0.016076	0.016500
RS	30	1.002778	2.653253	1019.306310	0.012093	0.012334
RS	31	1.094641	2.653253	1065.941556	0.012647	0.012755
RS	32	1.194157	3.700687	801.429236	0.009508	0.009521
RS	33	1.301964	3.700687	843.014738	0.010002	0.009881
RS	34	1.418750	5.057905	650.181485	0.007714	0.007559
RS	35	1.545265	5.057905	686.965120	0.008150	0.007871
RS	36	1.682319	6.571989	559.328480	0.006636	0.006353
RS	37	1.830790	6.571989	592.572611	0.007031	0.006638
RS	38	1.991629	7.953203	518.991648	0.006158	0.005765
RS	39	2.165866	7.953203	550.347242	0.006530	0.006044
RS	40	2.354618	8.923416	519.942677	0.006169	0.005670
RS	41	2.559093	8.923416	550.915079	0.006536	0.005959
RS	42	2.780601	9.353787	556.188967	0.006599	0.005986
RS	43	3.020561	9.353787	587.812191	0.006974	0.006299
RS	44	3.280511	9.293169	623.936072	0.007403	0.006665
RS	45	3.562114	9.293169	656.448624	0.007788	0.007005
RS	46	3.867176	8.912361	717.868484	0.008517	0.007649
RS	47	4.197650	8.912361	750.258408	0.008901	0.008005
RS	48	4.555654	8.408866	827.501692	0.009818	0.008826
RS	49	4.943480	8.408866	857.126569	0.010169	0.009166
RS	50	5.363612	7.938038	935.465079	0.011099	0.010005
RS	51	5.818743	7.938038	958.214918	0.011369	0.010278
RS	52	6.311787	7.608772	1017.747570	0.012075	0.010918
RS	53	6.845902	7.608772	1029.263344	0.012212	0.011066
RS	54	7.424511	7.636456	1031.345402	0.012236	0.011083
RS	55	8.051319	7.636456	1030.920729	0.012231	0.011089
RS	56	8.730341	7.636456	1023.590313	0.012144	0.011011
RS	57	9.465927	7.636456	1008.931952	0.011970	0.010845
RS	58	10.262789	18.442503	422.129396	0.005008	0.004626
RS	59	11.126032	18.442503	438.495049	0.005202	0.004787
RS	60	12.061184	18.442503	453.882400	0.005385	0.004932
RS	61	13.074236	18.442503	468.004271	0.005553	0.005060
RS	62	14.171678	18.442503	480.552586	0.005701	0.005166
RS	63	15.360540	18.442503	8224.007975	0.097573	0.084857
PA	4+25*2+4+6 0.017445005 0.016431322 15.360539678 197.353780739 7.103240735 2.183911453 1.027551997 0.687843097 0.599633136 0.599090646 0.623865189 0.661527631 0.730900298 0.860650791 1.078545603 1.414608290 1.915345955 2.653252581 3.700687020 5.057905299 6.571988628 7.953203172 8.923415816 9.353787193 9.293169048 8.912361139 8.408865866 7.938038370 7.608772073 7.636455726 18.442502683
//
IT	4417
RD	20
LK	-222242.606478
QD	-167.234284 -> -147.526512
RI	0.0028178433
TR	0.016955	0.016578
MT	15.591173
MM	C_pi: 4.470070, n_recomb: 86784.749721
RS	0	0.000000	214.764825	3.255876	0.000038	0.000011
RS	1	0.008356	214.764825	3.528038	0.000041	0.000033
RS	2	0.017410	214.764825	3.822961	0.000044	0.000049
RS	3	0.027220	214.764825	4.142549	0.000048	0.000057
RS	4	0.037850	7.491157	128.596391	0.001482	0.001684
RS	5	0.049368	7.491157	139.132303	0.001603	0.001758
RS	6	0.061849	2.316936	485.660305	0.005596	0.005995
RS	7	0.075373	2.316936	523.111489	0.006028	0.006364
RS	8	0.090026	1.077535	1206.183609	0.013899	0.014474
RS	9	0.105904	1.077535	1287.236579	0.014833	0.015539
RS	10	0.123109	0.711586	2068.381450	0.023833	0.024886
RS	11	0.141751	0.711586	2181.228697	0.025134	0.026543
RS	12	0.161951	0.614241	2652.302645	0.030562	0.032285
RS	13	0.183839	0.614241	2769.737032	0.031915	0.033972
RS	14	0.207555	0.609924	2903.444316	0.033456	0.035559
RS	15	0.233254	0.609924	3011.646591	0.034702	0.036966
RS	16	0.261099	0.632235	3005.273552	0.034629	0.036741
RS	17	0.291272	0.632235	3099.301538	0.035713	0.037893
RS	18	0.323965	0.667211	3020.632346	0.034806	0.036769
RS	19	0.359390	0.667211	3097.910158	0.035696	0.037752
RS	20	0.397775	0.733376	2885.296774	0.033247	0.035042
RS	21	0.439368	0.733376	2948.139978	0.033971	0.035882
RS	22	0.484436	0.859485	2570.186220	0.029616	0.031192
RS	23	0.533269	0.859485	2626.045898	0.030259	0.031905
RS	24	0.586183	1.073526	2151.762333	0.024794	0.026052
RS	25	0.643519	1.073526	2206.503788	0.025425	0.026670
RS	26	0.705645	1.406274	1732.010616	0.019958	0.020838
RS	27	0.772962	1.406274	1786.496989	0.020585	0.021386
RS	28	0.845904	1.906045	1363.884045	0.015716	0.016237
RS	29	0.924940	1.906045	1416.340119	0.016320	0.016725
RS	30	1.010581	2.648900	1061.762243	0.012234	0.012459
RS	31	1.103377	2.648900	1110.139674	0.012792	0.012886
RS	32	1.203928	3.712905	830.480337	0.009569	0.009571
RS	33	1.312880	3.712905	873.597427	0.010066	0.009937
RS	34	1.430935	5.104086	669.950973	0.007720	0.007560
RS	35	1.558856	5.104086	707.996271	0.008158	0.007877
RS	36	1.697464	6.669110	573.395312	0.006607	0.006325
RS	37	1.847654	6.669110	607.677181	0.007002	0.006612
RS	38	2.010394	8.106643	530.062782	0.006108	0.005720
RS	39	2.186732	8.106643	562.326100	0.006480	0.006000
RS	40	2.377804	9.120706	530.038139	0.006108	0.005616
RS	41	2.584841	9.120706	561.888427	0.006475	0.005906
RS	42	2.809178	9.569814	567.012492	0.006534	0.005929
RS	43	3.052259	9.569814	599.573982	0.006909	0.006243
RS	44	3.315652	9.501956	637.161729	0.007342	0.006613
RS	45	3.601053	9.501956	670.739019	0.007729	0.006954
RS	46	3.910301	9.096265	735.218967	0.008472	0.007610
RS	47	4.245389	9.096265	768.809962	0.008859	0.007968
RS	48	4.608475	8.560928	850.522700	0.009800	0.008810
RS	49	5.001900	8.560928	881.389244	0.010156	0.009153
RS	50	5.428199	8.059466	964.980030	0.011119	0.010022
RS	51	5.890117	8.059466	988.779925	0.011393	0.010299
RS	52	6.390632	7.705662	1053.123742	0.012135	0.010970
RS	53	6.932969	7.705662	1065.184222	0.012274	0.011121
RS	54	7.520621	7.716270	1069.768329	0.012327	0.011162
RS	55	8.157375	7.716270	1069.205538	0.012320	0.011168
RS	56	8.847335	7.716270	1061.427370	0.012231	0.011089
RS	57	9.594945	7.716270	1045.994381	0.012053	0.010921
RS	58	10.405024	19.021467	428.918806	0.004942	0.004561
RS	59	11.282790	19.021467	446.029170	0.005139	0.004726
RS	60	12.233899	19.021467	462.206349	0.005326	0.004876
RS	61	13.264480	19.021467	477.158658	0.005498	0.005009
RS	62	14.381173	19.021467	490.571546	0.005653	0.005123
RS	63	15.591173	19.021467	8550.463510	0.098525	0.085946
PA	4+25*2+4+6 0.016955369 0.016577963 15.591172781 214.764825383 7.491157279 2.316936074 1.077535324 0.711585576 0.614241165 0.609924345 0.632235146 0.667210616 0.733376187 0.859485283 1.073526126 1.406273701 1.906044825 2.648900398 3.712905284 5.104086392 6.669110378 8.106642980 9.120706026 9.569814132 9.501955513 9.096264603 8.560928200 8.059466035 7.705661692 7.716269930 19.021466914
//
IT	4274
RD	21
LK	-222204.328079
QD	-152.278637 -> -134.982936
RI	0.0027894189
TR	0.016508	0.016710
MT	15.815991
MM	C_pi: 4.560377, n_recomb: 89153.099901
RS	0	0.000000	230.158159	3.127008	0.000035	0.000011
RS	1	0.008380	230.158159	3.389175	0.000038	0.000032
RS	2	0.017463	230.158159	3.673332	0.000041	0.000046
RS	3	0.027306	230.158159	3.981327	0.000045	0.000054
RS	4	0.037975	7.833254	126.698503	0.001421	0.001646
RS	5	0.049537	7.833254	137.118803	0.001538	0.001710
RS	6	0.062068	2.447434	473.994695	0.005317	0.005771
RS	7	0.075650	2.447434	510.814963	0.005730	0.006103
RS	8	0.090370	1.127399	1189.943201	0.013347	0.014002
RS	9	0.106323	1.127399	1270.965809	0.014256	0.015005
RS	10	0.123613	0.735208	2069.944924	0.023218	0.024330
RS	11	0.142352	0.735208	2184.983351	0.024508	0.025935
RS	12	0.162662	0.628713	2684.356892	0.030110	0.031851
RS	13	0.184673	0.628713	2805.659883	0.031470	0.033517
RS	14	0.208529	0.620646	2960.758394	0.033210	0.035307
RS	15	0.234384	0.620646	3073.304097	0.034472	0.036713
RS	16	0.262406	0.640555	3082.139721	0.034571	0.036666
RS	17	0.292777	0.640555	3180.313655	0.035672	0.037822
RS	18	0.325692	0.672942	3114.985036	0.034940	0.036877
RS	19	0.361365	0.672942	3195.668581	0.035845	0.037859
RS	20	0.400029	0.736021	2991.610016	0.033556	0.035318
RS	21	0.441932	0.736021	3056.760614	0.034287	0.036153
RS	22	0.487346	0.858620	2676.797719	0.030025	0.031566
RS	23	0.536567	0.858620	2734.145562	0.030668	0.032273
RS	24	0.589912	1.068923	2246.847099	0.025202	0.026429
RS	25	0.647728	1.068923	2302.902084	0.025831	0.027044
RS	26	0.710388	1.398396	1809.184444	0.020293	0.021149
RS	27	0.778300	1.398396	1865.177302	0.020921	0.021698
RS	28	0.851903	1.897062	1422.055840	0.015951	0.016452
RS	29	0.931674	1.897062	1476.195584	0.016558	0.016944
RS	30	1.018130	2.644419	1102.970164	0.012372	0.012581
RS	31	1.111831	2.644419	1153.014915	0.012933	0.013013
RS	32	1.213384	3.724160	858.419052	0.009629	0.009620
RS	33	1.323447	3.724160	903.005344	0.010129	0.009991
RS	34	1.442734	5.148148	688.727589	0.007725	0.007560
RS	35	1.572018	5.148148	727.977935	0.008165	0.007881
RS	36	1.712136	6.763024	586.556832	0.006579	0.006297
RS	37	1.863995	6.763024	621.822058	0.006975	0.006587
RS	38	2.028581	8.256208	540.268648	0.006060	0.005677
RS	39	2.206959	8.256208	573.385472	0.006431	0.005958
RS	40	2.400286	9.313875	539.253028	0.006049	0.005564
RS	41	2.609813	9.313875	571.925564	0.006415	0.005855
RS	42	2.836900	9.781675	576.882717	0.006471	0.005875
RS	43	3.083016	9.781675	610.324602	0.006846	0.006189
RS	44	3.349758	9.706507	649.314511	0.007283	0.006562
RS	45	3.638853	9.706507	683.897515	0.007671	0.006904
RS	46	3.952174	9.275842	751.350878	0.008428	0.007572
RS	47	4.291752	9.275842	786.086297	0.008817	0.007931
RS	48	4.659787	8.708592	872.190390	0.009783	0.008795
RS	49	5.058665	8.708592	904.249226	0.010143	0.009141
RS	50	5.490968	8.176456	993.056790	0.011139	0.010039
RS	51	5.959500	8.176456	1017.867264	0.011417	0.010318
RS	52	6.467295	7.797998	1087.054244	0.012193	0.011021
RS	53	7.017644	7.797998	1099.626307	0.012334	0.011173
RS	54	7.614113	7.790726	1106.900410	0.012416	0.011241
RS	55	8.260567	7.790726	1106.157184	0.012407	0.011246
RS	56	8.961195	7.790726	1097.893238	0.012315	0.011165
RS	57	9.720537	7.790726	1081.653113	0.012133	0.010994
RS	58	10.543512	19.579329	435.206079	0.004882	0.004501
RS	59	11.435454	19.579329	453.015992	0.005081	0.004669
RS	60	12.402143	19.579329	469.936288	0.005271	0.004824
RS	61	13.449841	19.579329	485.671279	0.005448	0.004962
RS	62	14.585338	19.579329	499.900563	0.005607	0.005082
RS	63	15.815991	19.579329	8860.040796	0.099380	0.086931
PA	4+25*2+4+6 0.016507535 0.016710027 15.815990565 230.158158800 7.833253671 2.447433536 1.127399448 0.735208369 0.628712569 0.620645671 0.640555203 0.672942421 0.736021325 0.858619917 1.068923147 1.398395920 1.897061524 2.644418940 3.724160042 5.148148234 6.763024490 8.256207820 9.313875276 9.781675236 9.706506868 9.275842083 8.708592488 8.176456251 7.797998002 7.790726354 19.579329413
//
IT	5257
RD	22
LK	-222170.708721
QD	-139.128085 -> -123.904734
RI	0.0027681304
TR	0.016097	0.016829
MT	16.035000
MM	C_pi: 4.646407, n_recomb: 91394.672333
RS	0	0.000000	243.228839	3.038967	0.000033	0.000010
RS	1	0.008404	243.228839	3.294475	0.000036	0.000031
RS	2	0.017514	243.228839	3.571478	0.000039	0.000045
RS	3	0.027389	243.228839	3.871784	0.000042	0.000052
RS	4	0.038094	8.124301	125.575571	0.001374	0.001619
RS	5	0.049699	8.124301	135.939875	0.001487	0.001675
RS	6	0.062280	2.574436	463.507283	0.005071	0.005574
RS	7	0.075917	2.574436	499.752835	0.005468	0.005873
RS	8	0.090700	1.176925	1173.782603	0.012843	0.013568
RS	9	0.106726	1.176925	1254.674394	0.013728	0.014514
RS	10	0.124099	0.758630	2069.051145	0.022639	0.023806
RS	11	0.142931	0.758630	2186.022593	0.023918	0.025362
RS	12	0.163346	0.643002	2711.970120	0.029673	0.031434
RS	13	0.185477	0.643002	2836.881255	0.031040	0.033080
RS	14	0.209468	0.631223	3012.750770	0.032964	0.035058
RS	15	0.235474	0.631223	3129.438153	0.034241	0.036462
RS	16	0.263666	0.648804	3153.286600	0.034502	0.036583
RS	17	0.294228	0.648804	3255.471090	0.035620	0.037742
RS	18	0.327357	0.678696	3203.662181	0.035053	0.036968
RS	19	0.363271	0.678696	3287.677191	0.035972	0.037950
RS	20	0.402203	0.738803	3092.904467	0.033841	0.035572
RS	21	0.444406	0.738803	3160.310152	0.034579	0.036403
RS	22	0.490156	0.858019	2779.532636	0.030412	0.031921
RS	23	0.539751	0.858019	2838.288549	0.031055	0.032623
RS	24	0.593513	1.064702	2339.180391	0.025594	0.026792
RS	25	0.651794	1.064702	2396.437227	0.026221	0.027403
RS	26	0.714972	1.390946	1884.387218	0.020618	0.021450
RS	27	0.783460	1.390946	1941.772527	0.021246	0.021999
RS	28	0.857703	1.888404	1478.681515	0.016179	0.016661
RS	29	0.938185	1.888404	1534.409475	0.016789	0.017156
RS	30	1.025430	2.639871	1142.877602	0.012505	0.012699
RS	31	1.120008	2.639871	1194.514188	0.013070	0.013137
RS	32	1.222533	3.734585	885.228190	0.009686	0.009667
RS	33	1.333674	3.734585	931.220804	0.010189	0.010044
RS	34	1.454155	5.190317	706.515301	0.007730	0.007561
RS	35	1.584761	5.190317	746.914062	0.008172	0.007886
RS	36	1.726343	6.854019	598.831301	0.006552	0.006270
RS	37	1.879822	6.854019	635.026060	0.006948	0.006562
RS	38	2.046200	8.402199	549.637090	0.006014	0.005634
RS	39	2.226559	8.402199	583.554236	0.006385	0.005917
RS	40	2.422075	9.503229	547.620633	0.005992	0.005514
RS	41	2.634022	9.503229	581.061045	0.006358	0.005805
RS	42	2.863780	9.989592	585.841280	0.006410	0.005823
RS	43	3.112846	9.989592	620.107106	0.006785	0.006136
RS	44	3.382843	9.907022	660.439196	0.007226	0.006514
RS	45	3.675529	9.907022	695.970039	0.007615	0.006855
RS	46	3.992812	9.451248	766.311506	0.008385	0.007535
RS	47	4.336758	9.451248	802.135335	0.008777	0.007895
RS	48	4.709608	8.852012	892.547695	0.009766	0.008780
RS	49	5.113791	8.852012	925.749445	0.010129	0.009128
RS	50	5.551941	8.289163	1019.730425	0.011157	0.010055
RS	51	6.026911	8.289163	1045.511614	0.011440	0.010337
RS	52	6.541796	7.885955	1119.563145	0.012250	0.011070
RS	53	7.099950	7.885955	1132.613476	0.012393	0.011224
RS	54	7.705009	7.860073	1142.754076	0.012504	0.011318
RS	55	8.360916	7.860073	1141.788481	0.012493	0.011322
RS	56	9.071942	7.860073	1133.001340	0.012397	0.011239
RS	57	9.842721	7.860073	1115.922441	0.012210	0.011065
RS	58	10.678274	20.115886	441.030914	0.004826	0.004445
RS	59	11.584044	20.115886	459.497282	0.005028	0.004616
RS	60	12.565931	20.115886	477.115865	0.005220	0.004775
RS	61	13.630333	20.115886	493.587391	0.005401	0.004919
RS	62	14.784184	20.115886	508.586157	0.005565	0.005044
RS	63	16.035000	20.115886	9152.743090	0.100145	0.087821
PA	4+25*2+4+6 0.016097400 0.016829117 16.035000139 243.228839313 8.124301264 2.574435860 1.176925091 0.758629912 0.643001927 0.631222518 0.648804083 0.678696030 0.738803052 0.858019090 1.064702048 1.390945684 1.888404151 2.639870668 3.734584981 5.190317275 6.854018791 8.402198647 9.503229247 9.989591900 9.907021730 9.451247619 8.852012237 8.289162890 7.885955238 7.860072538 20.115886226
//
IT	4154
RD	23
LK	-222141.093108
QD	-127.535439 -> -114.095556
RI	0.0027525081
TR	0.015721	0.016937
MT	16.248234
MM	C_pi: 4.728235, n_recomb: 93513.592354
RS	0	0.000000	253.839784	2.984749	0.000032	0.000010
RS	1	0.008426	253.839784	3.236380	0.000035	0.000030
RS	2	0.017563	253.839784	3.509237	0.000038	0.000043
RS	3	0.027469	253.839784	3.805112	0.000041	0.000050
RS	4	0.038209	8.361927	125.165556	0.001338	0.001602
RS	5	0.049855	8.361927	135.529419	0.001449	0.001652
RS	6	0.062483	2.697028	454.158600	0.004857	0.005399
RS	7	0.076174	2.697028	489.888203	0.005239	0.005671
RS	8	0.091019	1.225914	1157.897509	0.012382	0.013169
RS	9	0.107114	1.225914	1238.580997	0.013245	0.014064
RS	10	0.124566	0.781782	2066.138469	0.022095	0.023314
RS	11	0.143489	0.781782	2184.808936	0.023364	0.024824
RS	12	0.164006	0.657072	2735.628808	0.029254	0.031036
RS	13	0.186252	0.657072	2863.897140	0.030625	0.032661
RS	14	0.210372	0.641633	3059.804400	0.032720	0.034814
RS	15	0.236525	0.641633	3180.430460	0.034010	0.036216
RS	16	0.264881	0.656959	3219.009756	0.034423	0.036493
RS	17	0.295627	0.656959	3325.062377	0.035557	0.037655
RS	18	0.328963	0.684451	3286.812537	0.035148	0.037043
RS	19	0.365109	0.684451	3374.077870	0.036081	0.038026
RS	20	0.404300	0.741695	3189.201281	0.034104	0.035807
RS	21	0.446794	0.741695	3258.808043	0.034848	0.036635
RS	22	0.492868	0.857648	2878.320711	0.030780	0.032257
RS	23	0.542825	0.857648	2938.408221	0.031422	0.032954
RS	24	0.596991	1.060823	2428.659123	0.025971	0.027141
RS	25	0.655721	1.060823	2487.010646	0.026595	0.027749
RS	26	0.719400	1.383899	1957.511482	0.020933	0.021742
RS	27	0.788445	1.383899	2016.178191	0.021560	0.022291
RS	28	0.863307	1.880062	1533.696783	0.016401	0.016864
RS	29	0.944478	1.880062	1590.918420	0.017013	0.017363
RS	30	1.032488	2.635299	1181.449408	0.012634	0.012814
RS	31	1.127915	2.635299	1234.602400	0.013202	0.013256
RS	32	1.231382	3.744287	910.901850	0.009741	0.009713
RS	33	1.343568	3.744287	958.237957	0.010247	0.010094
RS	34	1.465206	5.230787	723.324983	0.007735	0.007561
RS	35	1.597095	5.230787	764.815916	0.008179	0.007889
RS	36	1.740096	6.942340	610.241941	0.006526	0.006243
RS	37	1.895147	6.942340	647.313293	0.006922	0.006538
RS	38	2.063263	8.544893	558.198218	0.005969	0.005593
RS	39	2.245545	8.544893	592.863756	0.006340	0.005876
RS	40	2.443187	9.688984	555.179850	0.005937	0.005465
RS	41	2.657483	9.688984	589.335380	0.006302	0.005757
RS	42	2.889835	10.193780	593.930444	0.006351	0.005771
RS	43	3.141766	10.193780	628.965361	0.006726	0.006085
RS	44	3.414926	10.103631	670.585754	0.007171	0.006466
RS	45	3.711102	10.103631	707.008043	0.007560	0.006808
RS	46	4.032235	9.622629	780.150109	0.008343	0.007499
RS	47	4.380428	9.622629	817.007268	0.008737	0.007860
RS	48	4.757961	8.991331	911.641399	0.009749	0.008765
RS	49	5.167305	8.991331	945.937006	0.010116	0.009116
RS	50	5.611141	8.397748	1045.039322	0.011175	0.010070
RS	51	6.092376	8.397748	1071.751359	0.011461	0.010355
RS	52	6.614162	7.969720	1150.678515	0.012305	0.011119
RS	53	7.179914	7.969720	1164.174027	0.012449	0.011274
RS	54	7.793338	7.924556	1177.347434	0.012590	0.011395
RS	55	8.458451	7.924556	1176.118259	0.012577	0.011396
RS	56	9.179608	7.924556	1166.771434	0.012477	0.011311
RS	57	9.961532	7.924556	1148.823268	0.012285	0.011134
RS	58	10.809342	20.631091	446.429626	0.004774	0.004394
RS	59	11.728591	20.631091	465.511461	0.004978	0.004568
RS	60	12.725298	20.631091	483.785467	0.005173	0.004730
RS	61	13.805991	20.631091	500.949153	0.005357	0.004878
RS	62	14.977745	20.631091	516.671983	0.005525	0.005008
RS	63	16.248234	20.631091	9428.711296	0.100827	0.088622
PA	4+25*2+4+6 0.015721317 0.016936640 16.248234127 253.839783718 8.361926632 2.697027577 1.225913503 0.781782183 0.657071672 0.641633173 0.656959179 0.684451422 0.741694947 0.857648005 1.060822792 1.383899267 1.880062278 2.635298748 3.744286719 5.230787431 6.942340001 8.544893457 9.688984201 10.193780173 10.103631388 9.622628637 8.991330574 8.397748192 7.969720048 7.924556442 20.631090640
//
IT	4875
RD	24
LK	-222114.924831
QD	-117.290722 -> -105.388267
RI	0.0027414066
TR	0.015376	0.017034
MT	16.455812
MM	C_pi: 4.805979, n_recomb: 95514.627180
RS	0	0.000000	261.777845	2.961254	0.000031	0.000010
RS	1	0.008448	261.777845	3.211553	0.000034	0.000029
RS	2	0.017610	261.777845	3.483020	0.000036	0.000043
RS	3	0.027545	261.777845	3.777449	0.000040	0.000050
RS	4	0.038320	8.544823	125.425394	0.001313	0.001594
RS	5	0.050005	8.544823	135.841650	0.001422	0.001639
RS	6	0.062678	2.814429	445.896394	0.004668	0.005245
RS	7	0.076421	2.814429	481.169574	0.005038	0.005493
RS	8	0.091325	1.274160	1142.460381	0.011961	0.012802
RS	9	0.107488	1.274160	1222.879003	0.012803	0.013652
RS	10	0.125016	0.804589	2061.633929	0.021584	0.022852
RS	11	0.144026	0.804589	2181.794382	0.022843	0.024320
RS	12	0.164641	0.670887	2755.797126	0.028852	0.030655
RS	13	0.186998	0.670887	2887.183412	0.030228	0.032262
RS	14	0.211243	0.651859	3102.302737	0.032480	0.034575
RS	15	0.237537	0.651859	3226.665824	0.033782	0.035975
RS	16	0.266052	0.665005	3279.604424	0.034336	0.036398
RS	17	0.296976	0.665005	3389.378410	0.035485	0.037563
RS	18	0.330513	0.690193	3364.616945	0.035226	0.037104
RS	19	0.366882	0.690193	3455.046152	0.036173	0.038088
RS	20	0.406324	0.744678	3280.555614	0.034346	0.036024
RS	21	0.449098	0.744678	3352.308676	0.035097	0.036848
RS	22	0.495486	0.857484	2973.115820	0.031127	0.032576
RS	23	0.545793	0.857484	3034.463239	0.031770	0.033267
RS	24	0.600349	1.057263	2515.194001	0.026333	0.027477
RS	25	0.659514	1.057263	2574.539140	0.026954	0.028080
RS	26	0.723678	1.377237	2028.483315	0.021237	0.022025
RS	27	0.793262	1.377237	2088.324341	0.021864	0.022573
RS	28	0.868724	1.872037	1587.054688	0.016616	0.017062
RS	29	0.950562	1.872037	1645.677414	0.017230	0.017562
RS	30	1.039313	2.630753	1218.664397	0.012759	0.012926
RS	31	1.135562	2.630753	1273.259282	0.013331	0.013371
RS	32	1.239942	3.753391	935.440895	0.009794	0.009756
RS	33	1.353140	3.753391	984.058331	0.010303	0.010142
RS	34	1.475901	5.269760	739.174457	0.007739	0.007560
RS	35	1.609032	5.269760	781.702245	0.008184	0.007892
RS	36	1.753411	7.028257	620.816119	0.006500	0.006217
RS	37	1.909987	7.028257	658.712419	0.006896	0.006514
RS	38	2.079790	8.684535	565.989612	0.005926	0.005553
RS	39	2.263938	8.684535	601.353387	0.006296	0.005837
RS	40	2.463642	9.871417	561.970977	0.005884	0.005418
RS	41	2.680218	9.871417	596.790777	0.006248	0.005709
RS	42	2.915090	10.394481	601.196379	0.006294	0.005722
RS	43	3.169804	10.394481	636.947550	0.006669	0.006035
RS	44	3.446036	10.296589	679.802671	0.007117	0.006420
RS	45	3.745605	10.296589	717.061828	0.007507	0.006762
RS	46	4.070480	9.790184	792.920669	0.008302	0.007464
RS	47	4.422801	9.790184	830.757549	0.008698	0.007826
RS	48	4.804886	9.126748	929.524233	0.009732	0.008751
RS	49	5.219250	9.126748	964.865584	0.010102	0.009103
RS	50	5.668618	8.502414	1069.031885	0.011192	0.010085
RS	51	6.155950	8.502414	1096.635490	0.011481	0.010373
RS	52	6.684451	8.049514	1180.440845	0.012359	0.011166
RS	53	7.257599	8.049514	1194.349159	0.012504	0.011323
RS	54	7.879167	7.984457	1210.711916	0.012676	0.011470
RS	55	8.553245	7.984457	1209.179030	0.012660	0.011470
RS	56	9.284269	7.984457	1199.237209	0.012556	0.011382
RS	57	10.077049	7.984457	1180.390571	0.012358	0.011200
RS	58	10.936803	21.125113	451.438915	0.004726	0.004346
RS	59	11.869190	21.125113	471.097502	0.004932	0.004523
RS	60	12.880343	21.125113	489.986250	0.005130	0.004688
RS	61	13.976919	21.125113	507.799747	0.005316	0.004840
RS	62	15.166133	21.125113	524.203032	0.005488	0.004974
RS	63	16.455812	21.125113	9688.271003	0.101432	0.089342
PA	4+25*2+4+6 0.015375975 0.017033811 16.455812160 261.777844810 8.544823043 2.814429153 1.274160254 0.804588662 0.670887036 0.651858785 0.665005014 0.690192956 0.744677780 0.857484012 1.057263198 1.377236642 1.872036957 2.630752967 3.753390550 5.269759834 7.028257232 8.684535500 9.871416814 10.394481497 10.296588570 9.790184222 9.126748119 8.502414111 8.049514079 7.984456759 21.125112635
//
IT	4903
RD	25
LK	-222091.728971
QD	-108.214841 -> -97.640034
RI	0.0027338831
TR	0.015059	0.017122
MT	16.657772
MM	C_pi: 4.879746, n_recomb: 97402.633862
RS	0	0.000000	267.150330	2.963973	0.000030	0.000010
RS	1	0.008469	267.150330	3.215123	0.000033	0.000029
RS	2	0.017655	267.150330	3.487568	0.000036	0.000042
RS	3	0.027619	267.150330	3.783114	0.000039	0.000049
RS	4	0.038427	8.674025	126.307501	0.001297	0.001594
RS	5	0.050150	8.674025	136.825728	0.001405	0.001635
RS	6	0.062866	2.925929	438.669335	0.004504	0.005110
RS	7	0.076659	2.925929	473.545619	0.004862	0.005337
RS	8	0.091620	1.321533	1127.550053	0.011576	0.012464
RS	9	0.107848	1.321533	1207.661840	0.012399	0.013274
RS	10	0.125450	0.826997	2055.860769	0.021107	0.022418
RS	11	0.144543	0.826997	2177.324191	0.022354	0.023847
RS	12	0.165253	0.684419	2772.892069	0.028468	0.030293
RS	13	0.187717	0.684419	2907.169718	0.029847	0.031881
RS	14	0.212083	0.661879	3140.631401	0.032244	0.034343
RS	15	0.238513	0.661879	3268.532995	0.033557	0.035740
RS	16	0.267181	0.672927	3335.371690	0.034243	0.036299
RS	17	0.298277	0.672927	3448.717664	0.035407	0.037466
RS	18	0.332007	0.695902	3437.296949	0.035290	0.037153
RS	19	0.368593	0.695902	3530.798775	0.036250	0.038137
RS	20	0.408277	0.747733	3367.056711	0.034568	0.036224
RS	21	0.451322	0.747733	3440.900592	0.035327	0.037045
RS	22	0.498013	0.857501	3063.920218	0.031456	0.032879
RS	23	0.548658	0.857501	3126.459904	0.032098	0.033564
RS	24	0.603591	1.053994	2598.738645	0.026680	0.027800
RS	25	0.663177	1.053994	2658.982020	0.027299	0.028398
RS	26	0.727810	1.370927	2097.261430	0.021532	0.022298
RS	27	0.797916	1.370927	2158.173686	0.022157	0.022845
RS	28	0.873959	1.864324	1638.719526	0.016824	0.017253
RS	29	0.956442	1.864324	1698.653120	0.017439	0.017755
RS	30	1.045910	2.626250	1254.518972	0.012880	0.013033
RS	31	1.142956	2.626250	1310.482520	0.013454	0.013483
RS	32	1.248220	3.761960	958.860302	0.009844	0.009798
RS	33	1.362398	3.761960	1008.697955	0.010356	0.010187
RS	34	1.486247	5.307357	754.089868	0.007742	0.007559
RS	35	1.620583	5.307357	797.600417	0.008189	0.007893
RS	36	1.766297	7.111947	630.585944	0.006474	0.006191
RS	37	1.924351	7.111947	669.257039	0.006871	0.006489
RS	38	2.095790	8.821374	573.044582	0.005883	0.005513
RS	39	2.281748	8.821374	609.058074	0.006253	0.005799
RS	40	2.483454	10.050699	568.036143	0.005832	0.005371
RS	41	2.702243	10.050699	603.471373	0.006196	0.005663
RS	42	2.939561	10.591848	607.685736	0.006239	0.005673
RS	43	3.196977	10.591848	644.102390	0.006613	0.005987
RS	44	3.476192	10.486009	688.142328	0.007065	0.006374
RS	45	3.779055	10.486009	726.185723	0.007456	0.006717
RS	46	4.107566	9.954052	804.676375	0.008261	0.007429
RS	47	4.463898	9.954052	843.440893	0.008659	0.007793
RS	48	4.850408	9.258395	946.250065	0.009715	0.008736
RS	49	5.269650	9.258395	982.590058	0.010088	0.009091
RS	50	5.724397	8.603309	1091.757108	0.011209	0.010100
RS	51	6.217657	8.603309	1120.213678	0.011501	0.010389
RS	52	6.752689	8.125497	1208.893307	0.012411	0.011212
RS	53	7.333033	8.125497	1223.182750	0.012558	0.011370
RS	54	7.962525	8.039997	1242.880181	0.012760	0.011545
RS	55	8.645328	8.039997	1241.004648	0.012741	0.011542
RS	56	9.385956	8.039997	1230.433821	0.012632	0.011451
RS	57	10.189308	8.039997	1210.660916	0.012429	0.011265
RS	58	11.060693	21.598123	456.091076	0.004683	0.004303
RS	59	12.005875	21.598123	476.289855	0.004890	0.004481
RS	60	13.031103	21.598123	495.754771	0.005090	0.004649
RS	61	14.143156	21.598123	514.177741	0.005279	0.004804
RS	62	15.349387	21.598123	531.219725	0.005454	0.004943
RS	63	16.657772	21.598123	9931.825602	0.101967	0.089986
PA	4+25*2+4+6 0.015058511 0.017121776 16.657771624 267.150330181 8.674025094 2.925929237 1.321533465 0.826996577 0.684418970 0.661879338 0.672927418 0.695902350 0.747732975 0.857501185 1.053994339 1.370926899 1.864324402 2.626249525 3.761959903 5.307356607 7.111946750 8.821374313 10.050699252 10.591848333 10.486008501 9.954051717 9.258395291 8.603308599 8.125497213 8.039997442 21.598122963
//
CC
CC	Brief Description of the file format:
CC	  CC  comments
CC	  MM  useful-messages
CC	  RD  round-of-iterations
CC	  LL  \log[P(sequence)]
CC	  QD  Q-before-opt Q-after-opt
CC	  TR  \theta_0 \rho_0
CC	  RS  k t_k \lambda_k \pi_k \sum_{l\not=k}A_{kl} A_{kk}
CC	  DC  begin end best-k t_k+\Delta_k max-prob
CC
MM	Version: 0.6.5-r67
MM	pattern:4+25*2+4+6, n:63, n_free_lambdas:28
MM	n_iterations:25, skip:1, max_t:5, theta/rho:5
MM	is_decoding:0
MM	n_seqs:33, sum_L:1175395, sum_n:73937
RD	0
LK	0.000000
QD	0.000000 -> 0.000000
RI	inf
TR	0.064970	0.012994
MT	5.000000
MM	C_pi: 1.000000, n_recomb: 15174.378985
RS	0	0.000000	1.000000	96.780133	0.006378	0.000000
RS	1	0.006440	1.000000	102.334603	0.006744	0.000000
RS	2	0.013294	1.000000	108.161851	0.007128	0.000000
RS	3	0.020590	1.000000	114.269186	0.007530	0.000000
RS	4	0.028356	1.000000	120.663221	0.007952	0.000000
RS	5	0.036622	1.000000	127.349715	0.008392	0.000000
RS	6	0.045421	1.000000	134.333394	0.008853	0.000000
RS	7	0.054785	1.000000	141.617746	0.009333	0.000000
RS	8	0.064753	1.000000	149.204801	0.009833	0.000000
RS	9	0.075363	1.000000	157.094890	0.010353	0.000000
RS	10	0.086656	1.000000	165.286372	0.010892	0.000000
RS	11	0.098677	1.000000	173.775351	0.011452	0.000000
RS	12	0.111471	1.000000	182.555359	0.012030	0.000000
RS	13	0.125090	1.000000	191.617023	0.012628	0.000000
RS	14	0.139585	1.000000	200.947705	0.013243	0.000000
RS	15	0.155014	1.000000	210.531134	0.013874	0.000000
RS	16	0.171437	1.000000	220.347008	0.014521	0.000000
RS	17	0.188917	1.000000	230.370598	0.015182	0.000000
RS	18	0.207523	1.000000	240.572332	0.015854	0.000000
RS	19	0.227327	1.000000	250.917396	0.016536	0.000000
RS	20	0.248406	1.000000	261.365330	0.017224	0.000000
RS	21	0.270843	1.000000	271.869652	0.017916	0.000000
RS	22	0.294725	1.000000	282.377518	0.018609	0.000000
RS	23	0.320144	1.000000	292.829420	0.019298	0.000000
RS	24	0.347201	1.000000	303.158967	0.019978	0.000000
RS	25	0.376000	1.000000	313.292733	0.020646	0.000000
RS	26	0.406654	1.000000	323.150230	0.021296	0.000000
RS	27	0.439282	1.000000	332.644005	0.021921	0.000000
RS	28	0.474011	1.000000	341.679901	0.022517	0.000000
RS	29	0.510976	1.000000	350.157504	0.023076	0.000000
RS	30	0.550322	1.000000	357.970814	0.023590	0.000000
RS	31	0.592202	1.000000	365.009147	0.024054	0.000000
RS	32	0.636779	1.000000	371.158329	0.024460	0.000000
RS	33	0.684227	1.000000	376.302166	0.024799	0.000000
RS	34	0.734730	1.000000	380.324242	0.025064	0.000000
RS	35	0.788485	1.000000	383.110037	0.025247	0.000000
RS	36	0.845702	1.000000	384.549362	0.025342	0.000000
RS	37	0.906604	1.000000	384.539115	0.025341	0.000000
RS	38	0.971428	1.000000	382.986312	0.025239	0.000000
RS	39	1.040426	1.000000	379.811346	0.025030	0.000000
RS	40	1.113868	1.000000	374.951409	0.024710	0.000000
RS	41	1.192040	1.000000	368.363979	0.024275	0.000000
RS	42	1.275245	1.000000	360.030238	0.023726	0.000000
RS	43	1.363809	1.000000	349.958300	0.023062	0.000000
RS	44	1.458076	1.000000	338.186051	0.022287	0.000000
RS	45	1.558414	1.000000	324.783427	0.021403	0.000000
RS	46	1.665214	1.000000	309.853940	0.020420	0.000000
RS	47	1.778891	1.000000	293.535222	0.019344	0.000000
RS	48	1.899889	1.000000	275.998430	0.018188	0.000000
RS	49	2.028679	1.000000	257.446331	0.016966	0.000000
RS	50	2.165763	1.000000	238.109957	0.015692	0.000000
RS	51	2.311675	1.000000	218.243789	0.014382	0.000000
RS	52	2.466983	1.000000	198.119493	0.013056	0.000000
RS	53	2.632293	1.000000	178.018354	0.011732	0.000000
RS	54	2.808249	1.000000	158.222645	0.010427	0.000000
RS	55	2.995536	1.000000	139.006291	0.009161	0.000000
RS	56	3.194884	1.000000	120.625290	0.007949	0.000000
RS	57	3.407070	1.000000	103.308427	0.006808	0.000000
RS	58	3.632920	1.000000	87.248878	0.005750	0.000000
RS	59	3.873315	1.000000	72.597290	0.004784	0.000000
RS	60	4.129191	1.000000	59.456885	0.003918	0.000000
RS	61	4.401545	1.000000	47.880997	0.003155	0.000000
RS	62	4.691438	1.000000	37.873313	0.002496	0.000000
RS	63	5.000000	1.000000	105.544098	0.006955	0.000000
PA	4+25*2+4+6 0.064969505 0.012993901 5.000000000 1.000000000 1.000000000 1.000000000 1.000000000 1.000000000 1.000000000 1.000000000 1.000000000 1.000000000 1.000000000 1.000000000 1.000000000 1.000000000 1.000000000 1.000000000 1.000000000 1.000000000 1.000000000 1.000000000 1.000000000 1.000000000 1.000000000 1.000000000 1.000000000 1.000000000 1.000000000 1.000000000 1.000000000
//
IT	5315
RD	1
LK	-219483.216612
QD	-5269.770964 -> -2087.770360
RI	0.0758375798
TR	0.045194	0.008967
MT	8.593907
MM	C_pi: 1.335579, n_recomb: 13993.243393
RS	0	0.000000	0.431145	234.962284	0.016791	0.001049
RS	1	0.007345	0.431145	247.813387	0.017710	0.004622
RS	2	0.015229	0.431145	261.029274	0.018654	0.008943
RS	3	0.023693	0.431145	274.568197	0.019621	0.014537
RS	4	0.032778	0.334919	370.034046	0.026444	0.020797
RS	5	0.042530	0.334919	385.420234	0.027543	0.025866
RS	6	0.052998	0.340940	393.600246	0.028128	0.029002
RS	7	0.064236	0.340940	408.340118	0.029181	0.030944
RS	8	0.076299	0.373697	386.169567	0.027597	0.032451
RS	9	0.089248	0.373697	399.933147	0.028580	0.033541
RS	10	0.103148	0.426220	363.079076	0.025947	0.033866
RS	11	0.118069	0.426220	375.884131	0.026862	0.033322
RS	12	0.134085	0.497690	333.331633	0.023821	0.032194
RS	13	0.151279	0.497690	345.256261	0.024673	0.030851
RS	14	0.169735	0.584274	304.707143	0.021775	0.029469
RS	15	0.189546	0.584274	315.820318	0.022569	0.028068
RS	16	0.210813	0.686029	278.871774	0.019929	0.026639
RS	17	0.233642	0.686029	289.235930	0.020670	0.025189
RS	18	0.258147	0.803946	256.055078	0.018298	0.023733
RS	19	0.284452	0.803946	265.728685	0.018990	0.022290
RS	20	0.312690	0.937403	236.551121	0.016905	0.020884
RS	21	0.343001	0.937403	245.590341	0.017551	0.019538
RS	22	0.375539	1.083389	220.627060	0.015767	0.018277
RS	23	0.410467	1.083389	229.085547	0.016371	0.017118
RS	24	0.447960	1.237255	208.256580	0.014883	0.016069
RS	25	0.488206	1.237255	216.181169	0.015449	0.015124
RS	26	0.531409	1.394651	199.009779	0.014222	0.014272
RS	27	0.577785	1.394651	206.433486	0.014752	0.013497
RS	28	0.627568	1.552004	192.311334	0.013743	0.012787
RS	29	0.681006	1.552004	199.248024	0.014239	0.012137
RS	30	0.738370	1.705719	187.676423	0.013412	0.011545
RS	31	0.799947	1.705719	194.117360	0.013872	0.011014
RS	32	0.866047	1.852402	184.679062	0.013198	0.010542
RS	33	0.937001	1.852402	190.589635	0.013620	0.010130
RS	34	1.013167	1.989458	182.886326	0.013070	0.009777
RS	35	1.094928	1.989458	188.203484	0.013450	0.009483
RS	36	1.182693	2.115040	181.865319	0.012997	0.009247
RS	37	1.276905	2.115040	186.496207	0.013328	0.009069
RS	38	1.378037	2.228115	181.164698	0.012947	0.008947
RS	39	1.486596	2.228115	184.987272	0.013220	0.008877
RS	40	1.603129	2.328455	180.304305	0.012885	0.008856
RS	41	1.728222	2.328455	183.171162	0.013090	0.008880
RS	42	1.862502	2.416189	178.801455	0.012778	0.008944
RS	43	2.006644	2.416189	180.546895	0.012902	0.009045
RS	44	2.161374	2.491652	176.177021	0.012590	0.009178
RS	45	2.327468	2.491652	176.628531	0.012622	0.009336
RS	46	2.505762	2.555758	171.939131	0.012287	0.009511
RS	47	2.697151	2.555758	170.936987	0.012216	0.009692
RS	48	2.902598	2.610200	165.608295	0.011835	0.009868
RS	49	3.123134	2.610200	163.034832	0.011651	0.010028
RS	50	3.359868	2.657361	156.787622	0.011205	0.010160
RS	51	3.613990	2.657361	152.603975	0.010906	0.010253
RS	52	3.886777	2.700746	145.225208	0.010378	0.010298
RS	53	4.179599	2.700746	139.514185	0.009970	0.010283
RS	54	4.493929	2.773924	129.642109	0.009265	0.010200
RS	55	4.831346	2.773924	122.875877	0.008781	0.010044
RS	56	5.193546	2.773924	115.403373	0.008247	0.009812
RS	57	5.582348	2.773924	107.327378	0.007670	0.009505
RS	58	5.999708	3.211739	86.227739	0.006162	0.009131
RS	59	6.447722	3.211739	80.270061	0.005736	0.008701
RS	60	6.928642	3.211739	73.946518	0.005284	0.008231
RS	61	7.444885	3.211739	67.360626	0.004814	0.007738
RS	62	7.999045	3.211739	60.626292	0.004333	0.007241
RS	63	8.593907	3.211739	302.483057	0.021616	0.039358
PA	4+25*2+4+6 0.045193816 0.008967224 8.593907356 0.431144714 0.334918976 0.340940475 0.373697281 0.426219940 0.497690201 0.584274292 0.686029315 0.803945541 0.937402725 1.083389282 1.237255096 1.394651413 1.552003860 1.705718994 1.852401733 1.989458084 2.115039825 2.228115082 2.328454971 2.416189194 2.491651535 2.555757523 2.610199928 2.657361031 2.700745583 2.773923874 3.211738646
//
IT	4472
RD	2
LK	-214557.810055
QD	-2294.276726 -> -1334.327692
RI	0.0509840779
TR	0.038330	0.008758
MT	10.406717
MM	C_pi: 1.793611, n_recomb: 18319.201044
RS	0	0.000000	0.641081	216.118738	0.011797	0.000607
RS	1	0.007668	0.641081	229.826949	0.012546	0.002841
RS	2	0.015924	0.641081	244.172701	0.013329	0.005645
RS	3	0.024813	0.641081	259.148843	0.014146	0.008861
RS	4	0.034384	0.357467	489.600206	0.026726	0.016204
RS	5	0.044688	0.357467	511.625080	0.027928	0.021359
RS	6	0.055783	0.322908	589.456952	0.032177	0.025882
RS	7	0.067729	0.322908	610.779325	0.033341	0.030323
RS	8	0.080590	0.333798	610.852735	0.033345	0.031426
RS	9	0.094438	0.333798	630.010767	0.034391	0.035050
RS	10	0.109348	0.370923	584.204172	0.031890	0.033784
RS	11	0.125400	0.370923	601.412523	0.032830	0.036547
RS	12	0.142684	0.431928	531.724978	0.029026	0.033331
RS	13	0.161293	0.431928	547.504177	0.029887	0.035052
RS	14	0.181329	0.513418	474.515322	0.025903	0.031148
RS	15	0.202902	0.513418	489.144455	0.026701	0.032322
RS	16	0.226128	0.617548	419.512702	0.022900	0.028428
RS	17	0.251136	0.617548	433.136603	0.023644	0.029196
RS	18	0.278061	0.750465	368.334255	0.020106	0.025430
RS	19	0.307051	0.750465	381.040093	0.020800	0.025790
RS	20	0.338264	0.918036	322.553976	0.017607	0.022288
RS	21	0.371870	0.918036	334.388750	0.018253	0.022330
RS	22	0.408053	1.122605	283.753760	0.015489	0.019266
RS	23	0.447011	1.122605	294.753857	0.016090	0.019152
RS	24	0.488956	1.361714	252.609509	0.013789	0.016642
RS	25	0.534117	1.361714	262.828794	0.014347	0.016507
RS	26	0.582741	1.630551	228.494991	0.012473	0.014524
RS	27	0.635094	1.630551	238.007570	0.012992	0.014400
RS	28	0.691462	1.923943	210.169938	0.011473	0.012814
RS	29	0.752151	1.923943	219.055852	0.011958	0.012668
RS	30	0.817494	2.233977	196.637881	0.010734	0.011376
RS	31	0.887848	2.233977	204.971606	0.011189	0.011221
RS	32	0.963597	2.548444	187.248551	0.010221	0.010195
RS	33	1.045153	2.548444	195.090894	0.010650	0.010075
RS	34	1.132964	2.853175	181.452845	0.009905	0.009293
RS	35	1.227508	2.853175	188.841137	0.010308	0.009239
RS	36	1.329302	3.134151	178.751652	0.009758	0.008681
RS	37	1.438901	3.134151	185.688943	0.010136	0.008719
RS	38	1.556905	3.380535	178.608286	0.009750	0.008363
RS	39	1.683957	3.380535	185.051799	0.010102	0.008500
RS	40	1.820751	3.587004	180.384579	0.009847	0.008312
RS	41	1.968035	3.587004	186.235828	0.010166	0.008534
RS	42	2.126613	3.752276	183.408208	0.010012	0.008477
RS	43	2.297350	3.752276	188.506366	0.010290	0.008765
RS	44	2.481180	3.878454	186.935468	0.010204	0.008807
RS	45	2.679106	3.878454	191.055408	0.010429	0.009131
RS	46	2.892208	3.972078	190.034938	0.010374	0.009222
RS	47	3.121652	3.972078	192.898128	0.010530	0.009531
RS	48	3.368689	4.042716	191.626807	0.010460	0.009610
RS	49	3.634669	4.042716	192.931549	0.010532	0.009851
RS	50	3.921045	4.100818	190.612158	0.010405	0.009866
RS	51	4.229380	4.100818	190.083698	0.010376	0.009999
RS	52	4.561358	4.158769	185.931214	0.010150	0.009906
RS	53	4.918793	4.158769	183.397340	0.010011	0.009902
RS	54	5.303636	4.290046	174.450081	0.009523	0.009571
RS	55	5.717988	4.290046	170.226684	0.009292	0.009435
RS	56	6.164113	4.290046	164.857242	0.008999	0.009216
RS	57	6.644448	4.290046	158.365737	0.008645	0.008920
RS	58	7.161614	5.461380	120.090038	0.006555	0.007467
RS	59	7.718437	5.461380	116.602825	0.006365	0.007255
RS	60	8.317957	5.461380	112.323041	0.006131	0.006991
RS	61	8.963449	5.461380	107.280872	0.005856	0.006680
RS	62	9.658437	5.461380	101.527835	0.005542	0.006326
RS	63	10.406717	5.461380	708.352831	0.038667	0.042745
PA	4+25*2+4+6 0.038330123 0.008757738 10.406717472 0.641081142 0.357466955 0.322908112 0.333798142 0.370923486 0.431927711 0.513417572 0.617548466 0.750464995 0.918035610 1.122605442 1.361713820 1.630550541 1.923942713 2.233976934 2.548444455 2.853175106 3.134150898 3.380535497 3.587004140 3.752276082 3.878453924 3.972078349 4.042716211 4.100818044 4.158769476 4.290045795 5.461379550
//
IT	4718
RD	3
LK	-212963.252530
QD	-1532.369189 -> -1103.300774
RI	0.0325025514
TR	0.034542	0.009266
MT	11.329707
MM	C_pi: 2.208171, n_recomb: 23806.540108
RS	0	0.000000	1.093689	167.727227	0.007045	0.000409
RS	1	0.007812	1.093689	179.499818	0.007540	0.001854
RS	2	0.016234	1.093689	191.987944	0.008065	0.003607
RS	3	0.025315	1.093689	205.217234	0.008620	0.005468
RS	4	0.035104	0.451157	527.779687	0.022170	0.013420
RS	5	0.045659	0.451157	555.375612	0.023329	0.017297
RS	6	0.057037	0.363264	722.073872	0.030331	0.023487
RS	7	0.069305	0.363264	751.689307	0.031575	0.027598
RS	8	0.082531	0.351069	806.942713	0.033896	0.030464
RS	9	0.096791	0.351069	834.095485	0.035036	0.034120
RS	10	0.112164	0.373573	808.705563	0.033970	0.033979
RS	11	0.128739	0.373573	832.677929	0.034977	0.037143
RS	12	0.146608	0.423233	756.315555	0.031769	0.034454
RS	13	0.165873	0.423233	777.814085	0.032672	0.036814
RS	14	0.186643	0.494680	684.460367	0.028751	0.032846
RS	15	0.209035	0.494680	704.111201	0.029576	0.034662
RS	16	0.233177	0.589858	607.783844	0.025530	0.030300
RS	17	0.259205	0.589858	625.985549	0.026295	0.031729
RS	18	0.287267	0.717543	530.511702	0.022284	0.027211
RS	19	0.317520	0.717543	547.525536	0.022999	0.028205
RS	20	0.350137	0.888521	456.926485	0.019193	0.023763
RS	21	0.385302	0.888521	472.859531	0.019863	0.024358
RS	22	0.423213	1.110953	391.910844	0.016462	0.020319
RS	23	0.464087	1.110953	406.762833	0.017086	0.020654
RS	24	0.508154	1.387260	338.517390	0.014220	0.017269
RS	25	0.555663	1.387260	352.286956	0.014798	0.017500
RS	26	0.606883	1.716070	296.676042	0.012462	0.014803
RS	27	0.662105	1.716070	309.418745	0.012997	0.014987
RS	28	0.721641	2.095322	264.503812	0.011111	0.012841
RS	29	0.785828	2.095322	276.319793	0.011607	0.012953
RS	30	0.855029	2.518077	240.323234	0.010095	0.011224
RS	31	0.929637	2.518077	251.333660	0.010557	0.011272
RS	32	1.010072	2.966636	223.153204	0.009374	0.009914
RS	33	1.096791	2.966636	233.486749	0.009808	0.009950
RS	34	1.190285	3.414346	212.238631	0.008915	0.008930
RS	35	1.291082	3.414346	222.014684	0.009326	0.008996
RS	36	1.399754	3.830384	206.911732	0.008691	0.008280
RS	37	1.516915	3.830384	216.219794	0.009082	0.008413
RS	38	1.643229	4.188468	206.438271	0.008671	0.007966
RS	39	1.779411	4.188468	215.313295	0.009044	0.008179
RS	40	1.926231	4.475001	209.899808	0.008817	0.007950
RS	41	2.084521	4.475001	218.297447	0.009170	0.008231
RS	42	2.255176	4.687042	216.351429	0.009088	0.008170
RS	43	2.439163	4.687042	224.128878	0.009415	0.008500
RS	44	2.637523	4.830513	224.739712	0.009440	0.008564
RS	45	2.851380	4.830513	231.641173	0.009730	0.008915
RS	46	3.081942	4.921149	233.645120	0.009814	0.009043
RS	47	3.330517	4.921149	239.303580	0.010052	0.009364
RS	48	3.598510	4.979564	241.337514	0.010137	0.009485
RS	49	3.887438	4.979564	245.307920	0.010304	0.009728
RS	50	4.198938	5.025796	245.991176	0.010333	0.009779
RS	51	4.534772	5.025796	247.818042	0.010410	0.009909
RS	52	4.896842	5.081366	245.726320	0.010322	0.009835
RS	53	5.287197	5.081366	245.056375	0.010294	0.009830
RS	54	5.708047	5.255324	235.206406	0.009880	0.009463
RS	55	6.161773	5.255324	232.326870	0.009759	0.009333
RS	56	6.650944	5.255324	227.918415	0.009574	0.009127
RS	57	7.178330	5.255324	221.950930	0.009323	0.008850
RS	58	7.746916	7.242687	158.058716	0.006639	0.006772
RS	59	8.359919	7.242687	156.511320	0.006574	0.006637
RS	60	9.020810	7.242687	153.951901	0.006467	0.006455
RS	61	9.733331	7.242687	150.352412	0.006316	0.006227
RS	62	10.501514	7.242687	145.706238	0.006120	0.005956
RS	63	11.329707	7.242687	1243.416490	0.052230	0.046240
PA	4+25*2+4+6 0.034541909 0.009266168 11.329707055 1.093688918 0.451156737 0.363264236 0.351069392 0.373573000 0.423232527 0.494680290 0.589857680 0.717542832 0.888520518 1.110953032 1.387260499 1.716070100 2.095321750 2.518077299 2.966636117 3.414345946 3.830384112 4.188468445 4.475001262 4.687042194 4.830512987 4.921148759 4.979563691 5.025795912 5.081366365 5.255324100 7.242686617
//
IT	4955
RD	4
LK	-212200.020312
QD	-1231.061676 -> -964.713145
RI	0.0213767504
TR	0.031890	0.009940
MT	11.870403
MM	C_pi: 2.511841, n_recomb: 28985.601738
RS	0	0.000000	1.790035	125.928751	0.004345	0.000297
RS	1	0.007891	1.790035	135.250362	0.004666	0.001303
RS	2	0.016405	1.790035	145.209938	0.005010	0.002466
RS	3	0.025591	1.790035	155.842652	0.005377	0.003613
RS	4	0.035501	0.567689	523.792267	0.018071	0.011558
RS	5	0.046194	0.567689	554.200773	0.019120	0.014474
RS	6	0.057730	0.415075	797.530708	0.027515	0.021638
RS	7	0.070177	0.415075	834.116903	0.028777	0.025135
RS	8	0.083606	0.378692	952.264624	0.032853	0.029432
RS	9	0.098095	0.378692	987.435508	0.034066	0.032722
RS	10	0.113727	0.387661	997.599514	0.034417	0.033820
RS	11	0.130592	0.387661	1028.834834	0.035495	0.036817
RS	12	0.148788	0.427325	961.379348	0.033167	0.035038
RS	13	0.168421	0.427325	988.988372	0.034120	0.037425
RS	14	0.189602	0.489423	887.954243	0.030634	0.033974
RS	15	0.212455	0.489423	912.757028	0.031490	0.035884
RS	16	0.237112	0.574655	799.235948	0.027574	0.031694
RS	17	0.263714	0.574655	821.919228	0.028356	0.033276
RS	18	0.292415	0.692726	701.719978	0.024209	0.028624
RS	19	0.323381	0.692726	722.845087	0.024938	0.029829
RS	20	0.356791	0.857251	602.484246	0.020786	0.024992
RS	21	0.392837	0.857251	622.351222	0.021471	0.025815
RS	22	0.431727	1.080446	510.880285	0.017625	0.021240
RS	23	0.473687	1.080446	529.507289	0.018268	0.021784
RS	24	0.518957	1.368986	433.819117	0.014967	0.017857
RS	25	0.567800	1.368986	451.129643	0.015564	0.018264
RS	26	0.620497	1.725467	372.714481	0.012859	0.015096
RS	27	0.677353	1.725467	388.702594	0.013410	0.015432
RS	28	0.738695	2.152443	325.321747	0.011224	0.012906
RS	29	0.804877	2.152443	340.070653	0.011732	0.013156
RS	30	0.876283	2.647043	289.305751	0.009981	0.011133
RS	31	0.953323	2.647043	302.955548	0.010452	0.011300
RS	32	1.036442	3.190356	263.357824	0.009086	0.009721
RS	33	1.126121	3.190356	276.086448	0.009525	0.009851
RS	34	1.222876	3.746414	246.508243	0.008505	0.008677
RS	35	1.327266	3.746414	258.507733	0.008918	0.008813
RS	36	1.439894	4.268171	237.887870	0.008207	0.008002
RS	37	1.561409	4.268171	249.332400	0.008602	0.008183
RS	38	1.692514	4.712522	236.513480	0.008160	0.007686
RS	39	1.833964	4.712522	247.519131	0.008539	0.007931
RS	40	1.986576	5.056136	241.137527	0.008319	0.007688
RS	41	2.151231	5.056136	251.720263	0.008684	0.007988
RS	42	2.328879	5.294232	250.509537	0.008643	0.007941
RS	43	2.520546	5.294232	260.552611	0.008989	0.008280
RS	44	2.727337	5.437126	263.258883	0.009082	0.008379
RS	45	2.950447	5.437126	272.485104	0.009401	0.008731
RS	46	3.191162	5.510221	277.470440	0.009573	0.008910
RS	47	3.450873	5.510221	285.433296	0.009847	0.009233
RS	48	3.731078	5.545012	290.736470	0.010030	0.009414
RS	49	4.033394	5.545012	296.856465	0.010242	0.009663
RS	50	4.359567	5.570442	300.454795	0.010366	0.009772
RS	51	4.711478	5.570442	304.108593	0.010492	0.009913
RS	52	5.091160	5.615836	303.872750	0.010484	0.009882
RS	53	5.500802	5.615836	304.549552	0.010507	0.009892
RS	54	5.942771	5.818713	293.304197	0.010119	0.009514
RS	55	6.419615	5.818713	291.316411	0.010050	0.009404
RS	56	6.934088	5.818713	287.458030	0.009917	0.009219
RS	57	7.489159	5.818713	281.658397	0.009717	0.008961
RS	58	8.088032	8.603256	188.546906	0.006505	0.006365
RS	59	8.734162	8.603256	188.758365	0.006512	0.006283
RS	60	9.431280	8.603256	187.855885	0.006481	0.006157
RS	61	10.183408	8.603256	185.768460	0.006409	0.005989
RS	62	10.994888	8.603256	182.443503	0.006294	0.005779
RS	63	11.870403	8.603256	1775.583528	0.061257	0.049788
PA	4+25*2+4+6 0.031889877 0.009940186 11.870403391 1.790035083 0.567688938 0.415074745 0.378691629 0.387660687 0.427325395 0.489423425 0.574654968 0.692725759 0.857250845 1.080446152 1.368985973 1.725467297 2.152443355 2.647043462 3.190356184 3.746413830 4.268170581 4.712522310 5.056136323 5.294231655 5.437125702 5.510220604 5.545011883 5.570441745 5.615835511 5.818713151 8.603255937
//
IT	5685
RD	5
LK	-211703.252009
QD	-1047.953454 -> -848.263824
RI	0.0148948695
TR	0.029762	0.010625
MT	12.256336
MM	C_pi: 2.737438, n_recomb: 33696.016539
RS	0	0.000000	2.753904	95.689528	0.002840	0.000226
RS	1	0.007946	2.753904	102.987685	0.003056	0.000961
RS	2	0.016522	2.753904	110.816437	0.003289	0.001776
RS	3	0.025781	2.753904	119.210077	0.003538	0.002530
RS	4	0.035775	0.694650	505.321546	0.014996	0.010218
RS	5	0.046563	0.694650	536.767755	0.015930	0.012470
RS	6	0.058208	0.469320	839.204233	0.024905	0.020145
RS	7	0.070778	0.469320	881.069438	0.026148	0.023104
RS	8	0.084347	0.408408	1058.189786	0.031404	0.028389
RS	9	0.098995	0.408408	1100.557136	0.032661	0.031312
RS	10	0.114806	0.404956	1150.769852	0.034152	0.033406
RS	11	0.131873	0.404956	1189.072028	0.035288	0.036158
RS	12	0.150297	0.436105	1138.917222	0.033800	0.035218
RS	13	0.170184	0.436105	1172.624639	0.034800	0.037497
RS	14	0.191652	0.490425	1072.706041	0.031835	0.034648
RS	15	0.214825	0.490425	1102.582878	0.032721	0.036508
RS	16	0.239839	0.567032	979.982405	0.029083	0.032678
RS	17	0.266841	0.567032	1006.912297	0.029882	0.034256
RS	18	0.295989	0.675760	868.559805	0.025776	0.029717
RS	19	0.327452	0.675760	893.433174	0.026515	0.030977
RS	20	0.361415	0.831818	747.511219	0.022184	0.026007
RS	21	0.398077	0.831818	770.928587	0.022879	0.026926
RS	22	0.437652	1.050062	630.885495	0.018723	0.022048
RS	23	0.480371	1.050062	652.968336	0.019378	0.022698
RS	24	0.526485	1.340372	530.379216	0.015740	0.018411
RS	25	0.576262	1.340372	550.991699	0.016352	0.018912
RS	26	0.629994	1.708836	449.696440	0.013346	0.015409
RS	27	0.687996	1.708836	468.748061	0.013911	0.015826
RS	28	0.750607	2.162562	386.612928	0.011474	0.013020
RS	29	0.818192	2.162562	404.141387	0.011994	0.013348
RS	30	0.891147	2.703748	338.266428	0.010039	0.011106
RS	31	0.969898	2.703748	354.406538	0.010518	0.011345
RS	32	1.054907	3.314974	303.076974	0.008994	0.009603
RS	33	1.146671	3.314974	318.038012	0.009438	0.009793
RS	34	1.245725	3.954165	279.886303	0.008306	0.008505
RS	35	1.352650	3.954165	293.922388	0.008723	0.008686
RS	36	1.468070	4.560347	267.606044	0.007942	0.007804
RS	37	1.592662	4.560347	280.971620	0.008338	0.008014
RS	38	1.727152	5.074064	264.978655	0.007864	0.007481
RS	39	1.872329	5.074064	277.870954	0.008246	0.007740
RS	40	2.029041	5.461475	270.416473	0.008025	0.007489
RS	41	2.198204	5.461475	282.914589	0.008396	0.007794
RS	42	2.380808	5.715452	282.360423	0.008380	0.007761
RS	43	2.577921	5.715452	294.377995	0.008736	0.008100
RS	44	2.790695	5.850395	299.138261	0.008878	0.008230
RS	45	3.020376	5.850395	310.381494	0.009211	0.008581
RS	46	3.268306	5.900653	318.363499	0.009448	0.008807
RS	47	3.535935	5.900653	328.309487	0.009743	0.009133
RS	48	3.824829	5.907698	336.947087	0.010000	0.009372
RS	49	4.136677	5.907698	344.881865	0.010235	0.009631
RS	50	4.473303	5.908458	351.470615	0.010431	0.009798
RS	51	4.836675	5.908458	356.601913	0.010583	0.009955
RS	52	5.228919	5.939072	358.240017	0.010632	0.009971
RS	53	5.652329	5.939072	359.904365	0.010681	0.010000
RS	54	6.109381	6.159309	347.171177	0.010303	0.009622
RS	55	6.602749	6.159309	345.732415	0.010260	0.009532
RS	56	7.135316	6.159309	342.100052	0.010153	0.009368
RS	57	7.710199	6.159309	336.171853	0.009977	0.009129
RS	58	8.330760	9.703173	212.249301	0.006299	0.006070
RS	59	9.000627	9.703173	214.005128	0.006351	0.006031
RS	60	9.723719	9.703173	214.606642	0.006369	0.005952
RS	61	10.504264	9.703173	213.951341	0.006349	0.005832
RS	62	11.346827	9.703173	211.951495	0.006290	0.005671
RS	63	12.256336	9.703173	2266.507809	0.067263	0.053296
PA	4+25*2+4+6 0.029761918 0.010624795 12.256336177 2.753903805 0.694650324 0.469319914 0.408408416 0.404955857 0.436105002 0.490424605 0.567031820 0.675760328 0.831817643 1.050061901 1.340371866 1.708835886 2.162562287 2.703748187 3.314973767 3.954164842 4.560347099 5.074063648 5.461475499 5.715452305 5.850395084 5.900653315 5.907697990 5.908458319 5.939072106 6.159308633 9.703172945
//
IT	5358
RD	6
LK	-211322.695696
QD	-907.409771 -> -745.446180
RI	0.0109488073
TR	0.027925	0.011267
MT	12.586282
MM	C_pi: 2.921419, n_recomb: 38061.031811
RS	0	0.000000	4.011641	74.512681	0.001958	0.000176
RS	1	0.007991	4.011641	80.303998	0.002110	0.000732
RS	2	0.016620	4.011641	86.531431	0.002273	0.001329
RS	3	0.025939	4.011641	93.225502	0.002449	0.001854
RS	4	0.036002	0.827350	484.378929	0.012726	0.009194
RS	5	0.046869	0.827350	516.020749	0.013558	0.010984
RS	6	0.058605	0.523908	863.358519	0.022684	0.018889
RS	7	0.071279	0.523908	909.255327	0.023889	0.021420
RS	8	0.084965	0.438478	1138.756103	0.029919	0.027369
RS	9	0.099745	0.438478	1187.501372	0.031200	0.029988
RS	10	0.115706	0.423505	1277.656055	0.033569	0.032843
RS	11	0.132943	0.423505	1322.718074	0.034753	0.035379
RS	12	0.151556	0.447313	1293.741889	0.033991	0.035139
RS	13	0.171657	0.447313	1333.506888	0.035036	0.037302
RS	14	0.193365	0.495233	1239.995832	0.032579	0.035014
RS	15	0.216806	0.495233	1274.952819	0.033498	0.036801
RS	16	0.242121	0.564725	1148.946501	0.030187	0.033370
RS	17	0.269459	0.564725	1180.045563	0.031004	0.034903
RS	18	0.298981	0.665399	1028.847538	0.027032	0.030574
RS	19	0.330863	0.665399	1057.268666	0.027778	0.031836
RS	20	0.365292	0.813387	889.758400	0.023377	0.026863
RS	21	0.402472	0.813387	916.461487	0.024079	0.027823
RS	22	0.442622	1.025346	750.094739	0.019708	0.022770
RS	23	0.485982	1.025346	775.387475	0.020372	0.023478
RS	24	0.532805	1.313573	626.835921	0.016469	0.018939
RS	25	0.583371	1.313573	650.559212	0.017093	0.019493
RS	26	0.637977	1.687099	526.621990	0.013836	0.015736
RS	27	0.696946	1.687099	548.595036	0.014414	0.016199
RS	28	0.760628	2.157179	447.638585	0.011761	0.013172
RS	29	0.829398	2.157179	467.834909	0.012292	0.013546
RS	30	0.903663	2.731199	386.671271	0.010159	0.011126
RS	31	0.983862	2.731199	405.201815	0.010646	0.011413
RS	32	1.070470	3.394648	341.949702	0.008984	0.009537
RS	33	1.163999	3.394648	359.040514	0.009433	0.009767
RS	34	1.265001	4.101806	312.151975	0.008201	0.008387
RS	35	1.374073	4.101806	328.110290	0.008621	0.008599
RS	36	1.491862	4.779959	295.963406	0.007776	0.007658
RS	37	1.619062	4.779959	311.120153	0.008174	0.007887
RS	38	1.756427	5.354111	291.836447	0.007668	0.007323
RS	39	1.904768	5.354111	306.470061	0.008052	0.007590
RS	40	2.064963	5.779411	297.840716	0.007825	0.007330
RS	41	2.237958	5.779411	312.096128	0.008200	0.007637
RS	42	2.424776	6.045513	312.125556	0.008201	0.007613
RS	43	2.626523	6.045513	325.951132	0.008564	0.007950
RS	44	2.844391	6.170323	332.741320	0.008742	0.008108
RS	45	3.079667	6.170323	345.831079	0.009086	0.008456
RS	46	3.333744	6.196379	356.863543	0.009376	0.008726
RS	47	3.608124	6.196379	368.620045	0.009685	0.009054
RS	48	3.904428	6.174353	380.731548	0.010003	0.009347
RS	49	4.224409	6.174353	390.302769	0.010255	0.009617
RS	50	4.569958	6.148611	400.071200	0.010511	0.009841
RS	51	4.943119	6.148611	406.487319	0.010680	0.010014
RS	52	5.346099	6.161523	410.166817	0.010777	0.010076
RS	53	5.781279	6.161523	412.604421	0.010841	0.010123
RS	54	6.251233	6.390712	398.487984	0.010470	0.009751
RS	55	6.758739	6.390712	397.371157	0.010440	0.009680
RS	56	7.306799	6.390712	393.740246	0.010345	0.009533
RS	57	7.898652	6.390712	387.466449	0.010180	0.009310
RS	58	8.537798	10.666471	231.648863	0.006086	0.005833
RS	59	9.228017	10.666471	234.785448	0.006169	0.005829
RS	60	9.973389	10.666471	236.758142	0.006220	0.005789
RS	61	10.778320	10.666471	237.440110	0.006238	0.005709
RS	62	11.647572	10.666471	236.715672	0.006219	0.005591
RS	63	12.586282	10.666471	2724.356327	0.071579	0.056681
PA	4+25*2+4+6 0.027924963 0.011266575 12.586282113 4.011641457 0.827350303 0.523908360 0.438477765 0.423504899 0.447312732 0.495232616 0.564725463 0.665399420 0.813387297 1.025345927 1.313572763 1.687099309 2.157179217 2.731198847 3.394647505 4.101806465 4.779958540 5.354111337 5.779410858 6.045512786 6.170322525 6.196379264 6.174353332 6.148611149 6.161523371 6.390712388 10.666470986
//
IT	5365
RD	7
LK	-211011.517754
QD	-790.930822 -> -655.600961
RI	0.0084275837
TR	0.026283	0.011847
MT	12.901811
MM	C_pi: 3.085795, n_recomb: 42198.879763
RS	0	0.000000	5.594878	59.457801	0.001409	0.000140
RS	1	0.008033	5.594878	64.141245	0.001520	0.000572
RS	2	0.016711	5.594878	69.185574	0.001640	0.001024
RS	3	0.026086	5.594878	74.617260	0.001768	0.001405
RS	4	0.036214	0.964065	464.783874	0.011014	0.008372
RS	5	0.047156	0.964065	496.259982	0.011760	0.009833
RS	6	0.058977	0.578618	878.135998	0.020809	0.017797
RS	7	0.071747	0.578618	927.220509	0.021973	0.019990
RS	8	0.085543	0.468670	1202.887335	0.028505	0.026382
RS	9	0.100447	0.468670	1257.354242	0.029796	0.028759
RS	10	0.116549	0.442778	1385.968207	0.032844	0.032196
RS	11	0.133944	0.442778	1437.517414	0.034065	0.034558
RS	12	0.152736	0.460045	1431.557064	0.033924	0.034900
RS	13	0.173038	0.460045	1477.369834	0.035010	0.036966
RS	14	0.194971	0.502565	1393.542958	0.033023	0.035178
RS	15	0.218665	0.502565	1433.665871	0.033974	0.036902
RS	16	0.244263	0.566137	1308.193117	0.031001	0.033860
RS	17	0.271917	0.566137	1343.515333	0.031838	0.035348
RS	18	0.301792	0.659991	1183.520885	0.028046	0.031266
RS	19	0.334067	0.659991	1215.441027	0.028803	0.032512
RS	20	0.368935	0.800825	1029.642693	0.024400	0.027604
RS	21	0.406603	0.800825	1059.499811	0.025107	0.028582
RS	22	0.447298	1.006582	868.806371	0.020588	0.023431
RS	23	0.491261	1.006582	897.163519	0.021260	0.024173
RS	24	0.538756	1.291477	723.488329	0.017145	0.019446
RS	25	0.590066	1.291477	750.207317	0.017778	0.020034
RS	26	0.645497	1.667071	603.791294	0.014308	0.016070
RS	27	0.705381	1.667071	628.606146	0.014896	0.016563
RS	28	0.770076	2.148376	508.687569	0.012055	0.013349
RS	29	0.839968	2.148376	531.495920	0.012595	0.013753
RS	30	0.915473	2.747821	434.804694	0.010304	0.011181
RS	31	0.997044	2.747821	455.679281	0.010798	0.011500
RS	32	1.085167	3.454568	380.268875	0.009011	0.009507
RS	33	1.180370	3.454568	399.440832	0.009466	0.009767
RS	34	1.283219	4.220994	343.617948	0.008143	0.008304
RS	35	1.394330	4.220994	361.440687	0.008565	0.008540
RS	36	1.514367	4.964417	323.301493	0.007661	0.007546
RS	37	1.644045	4.964417	340.180017	0.008061	0.007789
RS	38	1.784141	5.595082	317.463736	0.007523	0.007196
RS	39	1.935490	5.595082	333.758649	0.007909	0.007469
RS	40	2.098997	6.056530	323.835058	0.007674	0.007198
RS	41	2.275638	6.056530	339.760712	0.008051	0.007505
RS	42	2.466468	6.334301	340.289818	0.008064	0.007489
RS	43	2.672627	6.334301	355.834566	0.008432	0.007823
RS	44	2.895347	6.449100	364.632369	0.008641	0.008005
RS	45	3.135957	6.449100	379.483508	0.008993	0.008352
RS	46	3.395895	6.451107	393.636108	0.009328	0.008660
RS	47	3.676713	6.451107	407.124300	0.009648	0.008991
RS	48	3.980089	6.399758	422.883716	0.010021	0.009334
RS	49	4.307834	6.399758	434.014922	0.010285	0.009613
RS	50	4.661906	6.346593	447.211874	0.010598	0.009891
RS	51	5.044420	6.346593	454.827163	0.010778	0.010078
RS	52	5.457661	6.339943	460.798227	0.010920	0.010186
RS	53	5.904097	6.339943	463.900500	0.010993	0.010250
RS	54	6.386393	6.572333	448.604807	0.010631	0.009887
RS	55	6.907432	6.572333	447.676052	0.010609	0.009832
RS	56	7.470325	6.572333	443.907984	0.010519	0.009700
RS	57	8.078434	6.572333	437.147652	0.010359	0.009488
RS	58	8.735391	11.566679	248.443816	0.005887	0.005630
RS	59	9.445119	11.566679	252.856225	0.005992	0.005657
RS	60	10.211859	11.566679	256.112244	0.006069	0.005649
RS	61	11.040190	11.566679	258.065125	0.006115	0.005604
RS	62	11.935059	11.566679	258.575810	0.006128	0.005523
RS	63	12.901811	11.566679	3163.576495	0.074968	0.059889
PA	4+25*2+4+6 0.026283463 0.011847232 12.901810599 5.594877772 0.964064667 0.578617965 0.468670322 0.442777923 0.460044757 0.502564692 0.566136501 0.659991261 0.800825310 1.006582038 1.291477277 1.667071183 2.148376260 2.747820575 3.454568322 4.220993739 4.964416922 5.595082498 6.056529645 6.334301307 6.449099676 6.451106746 6.399758305 6.346592633 6.339943395 6.572333205 11.566679157
//
IT	4864
RD	8
LK	-210750.700580
QD	-692.478619 -> -577.990108
RI	0.0067462809
TR	0.024796	0.012363
MT	13.219214
MM	C_pi: 3.241715, n_recomb: 46181.042555
RS	0	0.000000	7.543049	48.436879	0.001049	0.000113
RS	1	0.008074	7.543049	52.292204	0.001132	0.000455
RS	2	0.016800	7.543049	56.449553	0.001222	0.000806
RS	3	0.026231	7.543049	60.931776	0.001319	0.001093
RS	4	0.036423	1.104425	447.246997	0.009685	0.007689
RS	5	0.047438	1.104425	478.403180	0.010359	0.008909
RS	6	0.059342	0.633790	887.149401	0.019210	0.016822
RS	7	0.072208	0.633790	938.823560	0.020329	0.018748
RS	8	0.086112	0.499146	1255.361708	0.027183	0.025429
RS	9	0.101139	0.499146	1315.021904	0.028475	0.027612
RS	10	0.117380	0.462652	1480.393772	0.032056	0.031503
RS	11	0.134931	0.462652	1538.195497	0.033308	0.033728
RS	12	0.153900	0.473874	1556.268312	0.033699	0.034559
RS	13	0.174400	0.473874	1608.135619	0.034822	0.036551
RS	14	0.196556	0.511654	1536.308205	0.033267	0.035206
RS	15	0.220500	0.511654	1581.717801	0.034250	0.036884
RS	16	0.246378	0.570158	1459.713255	0.031608	0.034211
RS	17	0.274345	0.570158	1499.380476	0.032467	0.035662
RS	18	0.304570	0.658153	1333.801218	0.028882	0.031839
RS	19	0.337236	0.658153	1369.260936	0.029650	0.033070
RS	20	0.372539	0.792692	1167.936915	0.025290	0.028263
RS	21	0.410693	0.792692	1200.901344	0.026004	0.029251
RS	22	0.451927	0.992693	987.591411	0.021385	0.024047
RS	23	0.496490	0.992693	1018.934156	0.022064	0.024813
RS	24	0.544652	1.273952	820.813671	0.017774	0.019937
RS	25	0.596702	1.273952	850.463830	0.018416	0.020551
RS	26	0.652955	1.650270	681.606245	0.014759	0.016411
RS	27	0.713750	1.650270	709.224169	0.015357	0.016925
RS	28	0.779453	2.140107	570.096513	0.012345	0.013545
RS	29	0.850462	2.140107	595.496533	0.012895	0.013971
RS	30	0.927203	2.760754	482.953112	0.010458	0.011260
RS	31	1.010142	2.760754	506.157865	0.010960	0.011603
RS	32	1.099776	3.505508	418.289673	0.009058	0.009504
RS	33	1.196648	3.505508	439.525355	0.009517	0.009786
RS	34	1.301342	4.326062	374.529318	0.008110	0.008248
RS	35	1.414488	4.326062	394.189961	0.008536	0.008501
RS	36	1.536770	5.131245	349.866738	0.007576	0.007458
RS	37	1.668926	5.131245	368.429945	0.007978	0.007712
RS	38	1.811752	5.817119	342.120080	0.007408	0.007091
RS	39	1.966110	5.817119	360.030319	0.007796	0.007367
RS	40	2.132931	6.315056	348.678141	0.007550	0.007086
RS	41	2.313221	6.315056	366.223297	0.007930	0.007392
RS	42	2.508069	6.605500	367.158603	0.007950	0.007381
RS	43	2.718649	6.605500	384.372964	0.008323	0.007713
RS	44	2.946231	6.711316	395.148203	0.008557	0.007915
RS	45	3.192189	6.711316	411.718732	0.008915	0.008261
RS	46	3.458005	6.689937	429.056300	0.009291	0.008603
RS	47	3.745284	6.689937	444.245604	0.009620	0.008939
RS	48	4.055759	6.609351	463.830715	0.010044	0.009328
RS	49	4.391302	6.609351	476.499713	0.010318	0.009615
RS	50	4.753937	6.528249	493.389761	0.010684	0.009945
RS	51	5.145852	6.528249	502.178458	0.010874	0.010144
RS	52	5.569410	6.500805	510.724109	0.011059	0.010297
RS	53	6.027168	6.500805	514.445094	0.011140	0.010374
RS	54	6.521885	6.732414	498.222738	0.010788	0.010025
RS	55	7.056547	6.732414	497.406595	0.010771	0.009983
RS	56	7.634378	6.732414	493.418645	0.010684	0.009862
RS	57	8.258865	6.732414	486.082771	0.010526	0.009660
RS	58	8.933773	12.442159	263.560712	0.005707	0.005452
RS	59	9.663175	12.442159	269.182038	0.005829	0.005504
RS	60	10.451470	12.442159	273.665483	0.005926	0.005523
RS	61	11.303412	12.442159	276.847344	0.005995	0.005509
RS	62	12.224143	12.442159	278.568268	0.006032	0.005458
RS	63	13.219214	12.442159	3593.968860	0.077823	0.062898
PA	4+25*2+4+6 0.024795511 0.012362937 13.219213970 7.543049357 1.104425205 0.633790170 0.499146211 0.462652107 0.473873892 0.511653876 0.570157749 0.658152734 0.792691623 0.992692981 1.273951532 1.650269722 2.140107096 2.760754181 3.505508392 4.326062097 5.131245459 5.817119406 6.315055694 6.605500452 6.711316377 6.689937278 6.609351220 6.528248788 6.500805153 6.732414487 12.442159393
//
IT	4669
RD	9
LK	-210529.734707
QD	-608.808440 -> -511.313730
RI	0.0055820496
TR	0.023440	0.012816
MT	13.543588
MM	C_pi: 3.394215, n_recomb: 50042.707864
RS	0	0.000000	9.903957	40.117425	0.000802	0.000092
RS	1	0.008115	9.903957	43.338512	0.000866	0.000367
RS	2	0.016890	9.903957	46.815192	0.000936	0.000645
RS	3	0.026376	9.903957	50.567232	0.001010	0.000868
RS	4	0.036632	1.248554	431.555102	0.008624	0.007108
RS	5	0.047720	1.248554	462.320259	0.009239	0.008146
RS	6	0.059708	0.689848	891.988154	0.017825	0.015939
RS	7	0.072669	0.689848	945.789988	0.018900	0.017649
RS	8	0.086682	0.530125	1298.640507	0.025951	0.024512
RS	9	0.101832	0.530125	1363.038130	0.027237	0.026537
RS	10	0.118211	0.483119	1563.528212	0.031244	0.030787
RS	11	0.135920	0.483119	1627.360085	0.032519	0.032903
RS	12	0.155066	0.488560	1670.168985	0.033375	0.034153
RS	13	0.175766	0.488560	1728.089649	0.034532	0.036088
RS	14	0.198146	0.522016	1670.098822	0.033373	0.035143
RS	15	0.222342	0.522016	1720.916121	0.034389	0.036788
RS	16	0.248501	0.576036	1604.768564	0.032068	0.034463
RS	17	0.276783	0.576036	1648.924761	0.032950	0.035888
RS	18	0.307361	0.658870	1480.467038	0.029584	0.032325
RS	19	0.340420	0.658870	1519.548149	0.030365	0.033543
RS	20	0.376162	0.787800	1305.113494	0.026080	0.028861
RS	21	0.414805	0.787800	1341.182154	0.026801	0.029854
RS	22	0.456584	0.982503	1106.795094	0.022117	0.024628
RS	23	0.501753	0.982503	1141.078320	0.022802	0.025412
RS	24	0.550588	1.260118	919.098587	0.018366	0.020418
RS	25	0.603386	1.260118	951.639399	0.019017	0.021050
RS	26	0.660469	1.636489	760.301396	0.015193	0.016755
RS	27	0.722185	1.636489	790.702208	0.015801	0.017286
RS	28	0.788909	2.133280	632.051169	0.012630	0.013755
RS	29	0.861048	2.133280	660.038317	0.013190	0.014198
RS	30	0.939041	2.772468	531.266023	0.010616	0.011357
RS	31	1.023364	2.772468	556.801454	0.011127	0.011719
RS	32	1.114530	3.551787	456.139736	0.009115	0.009519
RS	33	1.213094	3.551787	479.435442	0.009581	0.009820
RS	34	1.319658	4.423205	405.003469	0.008093	0.008209
RS	35	1.434869	4.423205	426.489102	0.008523	0.008477
RS	36	1.559431	5.288206	375.780275	0.007509	0.007388
RS	37	1.694101	5.288206	396.005120	0.007913	0.007651
RS	38	1.839701	6.029211	365.934697	0.007312	0.007002
RS	39	1.997116	6.029211	385.428978	0.007702	0.007281
RS	40	2.167306	6.564850	372.509888	0.007444	0.006988
RS	41	2.351308	6.564850	391.639244	0.007826	0.007294
RS	42	2.550243	6.869550	392.879482	0.007851	0.007286
RS	43	2.765322	6.869550	411.730222	0.008228	0.007617
RS	44	2.997856	6.967672	424.442541	0.008482	0.007835
RS	45	3.249261	6.967672	442.708216	0.008847	0.008182
RS	46	3.521069	6.923644	463.281834	0.009258	0.008555
RS	47	3.814934	6.923644	480.161856	0.009595	0.008893
RS	48	4.132649	6.813977	503.734768	0.010066	0.009325
RS	49	4.476147	6.813977	517.943338	0.010350	0.009620
RS	50	4.847522	6.704575	538.782690	0.010766	0.009999
RS	51	5.249036	6.704575	548.747545	0.010966	0.010209
RS	52	5.683134	6.655438	560.155489	0.011194	0.010406
RS	53	6.152462	6.655438	564.481383	0.011280	0.010494
RS	54	6.659877	6.883350	547.608534	0.010943	0.010161
RS	55	7.208471	6.883350	546.861077	0.010928	0.010129
RS	56	7.801586	6.883350	542.601709	0.010843	0.010017
RS	57	8.442836	6.883350	534.631453	0.010684	0.009822
RS	58	9.136125	13.310681	277.472052	0.005545	0.005293
RS	59	9.885678	13.310681	284.254887	0.005680	0.005366
RS	60	10.696061	13.310681	289.926348	0.005794	0.005408
RS	61	11.572209	13.310681	294.307955	0.005881	0.005419
RS	62	12.519462	13.310681	297.222357	0.005939	0.005396
RS	63	13.543588	13.310681	4020.297675	0.080337	0.065700
PA	4+25*2+4+6 0.023440367 0.012816295 13.543587573 9.903956991 1.248553571 0.689847975 0.530124831 0.483118511 0.488560404 0.522016037 0.576035631 0.658870154 0.787800499 0.982502640 1.260118283 1.636489356 2.133280067 2.772467776 3.551787110 4.423204753 5.288205659 6.029211131 6.564849687 6.869550132 6.967672001 6.923643841 6.813977282 6.704574996 6.655437621 6.883349929 13.310680945
//
IT	4602
RD	10
LK	-210341.404088
QD	-537.479798 -> -454.084085
RI	0.0047495033
TR	0.022205	0.013213
MT	13.875265
MM	C_pi: 3.545207, n_recomb: 53797.224681
RS	0	0.000000	12.730680	33.669750	0.000626	0.000076
RS	1	0.008157	12.730680	36.393848	0.000677	0.000299
RS	2	0.016979	12.730680	39.336383	0.000731	0.000524
RS	3	0.026520	12.730680	42.514538	0.000790	0.000700
RS	4	0.036840	1.396463	417.381455	0.007758	0.006606
RS	5	0.048002	1.396463	447.720740	0.008322	0.007504
RS	6	0.060074	0.747112	893.454517	0.016608	0.015134
RS	7	0.073130	0.747112	949.000229	0.017640	0.016664
RS	8	0.087252	0.561772	1334.092160	0.024799	0.023633
RS	9	0.102526	0.561772	1402.806530	0.026076	0.025524
RS	10	0.119045	0.504176	1636.836306	0.030426	0.030065
RS	11	0.136912	0.504176	1706.466165	0.031720	0.032090
RS	12	0.156236	0.503949	1774.514858	0.032985	0.033707
RS	13	0.177136	0.503949	1838.461139	0.034174	0.035598
RS	14	0.199741	0.533329	1795.865309	0.033382	0.035016
RS	15	0.224190	0.533329	1852.189681	0.034429	0.036639
RS	16	0.250633	0.583257	1743.962515	0.032417	0.034642
RS	17	0.279233	0.583257	1792.746607	0.033324	0.036049
RS	18	0.310166	0.661433	1623.806717	0.030184	0.032745
RS	19	0.343622	0.661433	1666.603144	0.030979	0.033955
RS	20	0.379807	0.785272	1441.280480	0.026791	0.029410
RS	21	0.418943	0.785272	1480.467449	0.027519	0.030409
RS	22	0.461272	0.975059	1226.461521	0.022798	0.025183
RS	23	0.507053	0.975059	1263.652090	0.023489	0.025982
RS	24	0.556568	1.249099	1018.384817	0.018930	0.020889
RS	25	0.610123	1.249099	1053.781682	0.019588	0.021538
RS	26	0.668045	1.625114	839.918320	0.015613	0.017102
RS	27	0.730692	1.625114	873.084953	0.016229	0.017647
RS	28	0.798449	2.127785	694.583851	0.012911	0.013974
RS	29	0.871732	2.127785	725.156040	0.013479	0.014432
RS	30	0.950993	2.783626	579.765966	0.010777	0.011468
RS	31	1.036720	2.783626	607.635099	0.011295	0.011845
RS	32	1.129438	3.595024	493.837513	0.009180	0.009548
RS	33	1.229719	3.595024	519.192298	0.009651	0.009864
RS	34	1.338180	4.514956	435.064401	0.008087	0.008184
RS	35	1.455488	4.514956	458.365307	0.008520	0.008465
RS	36	1.582364	5.438595	401.072578	0.007455	0.007330
RS	37	1.719589	5.438595	422.939634	0.007862	0.007601
RS	38	1.868007	6.235127	388.949331	0.007230	0.006924
RS	39	2.028531	6.235127	410.000392	0.007621	0.007207
RS	40	2.202149	6.809967	395.379754	0.007349	0.006901
RS	41	2.389928	6.809967	416.062149	0.007734	0.007207
RS	42	2.593023	7.130607	417.505145	0.007761	0.007200
RS	43	2.812684	7.130607	437.963100	0.008141	0.007531
RS	44	3.050262	7.222309	452.562499	0.008412	0.007763
RS	45	3.307219	7.222309	472.503163	0.008783	0.008110
RS	46	3.585135	7.156287	496.346581	0.009226	0.008511
RS	47	3.885719	7.156287	514.911755	0.009571	0.008853
RS	48	4.210822	7.017651	542.611654	0.010086	0.009325
RS	49	4.562441	7.017651	558.368453	0.010379	0.009627
RS	50	4.942742	6.879642	583.391302	0.010844	0.010052
RS	51	5.354062	6.879642	594.545325	0.011052	0.010272
RS	52	5.798932	6.808089	609.092574	0.011322	0.010511
RS	53	6.280089	6.808089	614.023386	0.011414	0.010608
RS	54	6.800492	7.029981	596.789590	0.011093	0.010294
RS	55	7.363343	7.029981	596.081446	0.011080	0.010270
RS	56	7.972103	7.029981	591.514312	0.010995	0.010165
RS	57	8.630519	7.029981	582.866377	0.010835	0.009976
RS	58	9.342639	14.178928	290.414506	0.005398	0.005149
RS	59	10.112845	14.178928	298.319502	0.005545	0.005239
RS	60	10.945873	14.178928	305.145802	0.005672	0.005302
RS	61	11.846849	14.178928	310.701906	0.005775	0.005334
RS	62	12.821315	14.178928	314.794337	0.005851	0.005335
RS	63	13.875265	14.178928	4443.913748	0.082605	0.068297
PA	4+25*2+4+6 0.022205260 0.013212612 13.875265173 12.730680056 1.396463403 0.747112062 0.561772279 0.504175722 0.503949290 0.533328801 0.583257391 0.661433026 0.785271606 0.975059445 1.249098906 1.625113575 2.127785006 2.783626250 3.595024486 4.514955871 5.438594656 6.235126686 6.809966601 7.130606873 7.222309163 7.156287164 7.017650724 6.879642196 6.808089029 7.029980586 14.178928095
//
IT	4919
RD	11
LK	-210180.199038
QD	-476.476129 -> -404.881554
RI	0.0041376631
TR	0.021080	0.013558
MT	14.212641
MM	C_pi: 3.695111, n_recomb: 57446.874830
RS	0	0.000000	16.079438	28.565430	0.000497	0.000063
RS	1	0.008198	16.079438	30.892509	0.000538	0.000247
RS	2	0.017067	16.079438	33.407867	0.000582	0.000430
RS	3	0.026664	16.079438	36.126518	0.000629	0.000573
RS	4	0.037047	1.547907	404.470006	0.007041	0.006170
RS	5	0.048282	1.547907	434.367559	0.007561	0.006958
RS	6	0.060438	0.805750	892.095215	0.015529	0.014396
RS	7	0.073590	0.805750	949.053320	0.016521	0.015775
RS	8	0.087820	0.594174	1362.644874	0.023720	0.022793
RS	9	0.103217	0.594174	1435.273093	0.024984	0.024569
RS	10	0.119876	0.525812	1701.226262	0.029614	0.029346
RS	11	0.137901	0.525812	1776.400877	0.030922	0.031293
RS	12	0.157403	0.519926	1870.013979	0.032552	0.033236
RS	13	0.178504	0.519926	1939.921743	0.033769	0.035090
RS	14	0.201334	0.545368	1914.060035	0.033319	0.034842
RS	15	0.226037	0.545368	1975.957765	0.034396	0.036451
RS	16	0.252764	0.591469	1877.483333	0.032682	0.034764
RS	17	0.281682	0.591469	1931.014861	0.033614	0.036161
RS	18	0.312971	0.665345	1763.777990	0.030703	0.033112
RS	19	0.346825	0.665345	1810.380013	0.031514	0.034316
RS	20	0.383454	0.784482	1576.267580	0.027439	0.029921
RS	21	0.423086	0.784482	1618.590150	0.028175	0.030924
RS	22	0.465967	0.969655	1346.416552	0.023438	0.025715
RS	23	0.512363	0.969655	1386.481560	0.024135	0.026527
RS	24	0.562562	1.240186	1118.535924	0.019471	0.021351
RS	25	0.616877	1.240186	1156.750267	0.020136	0.022014
RS	26	0.675643	1.615541	920.357955	0.016021	0.017450
RS	27	0.739228	1.615541	956.267875	0.016646	0.018008
RS	28	0.808025	2.123270	757.616970	0.013188	0.014200
RS	29	0.882461	2.123270	790.767091	0.013765	0.014670
RS	30	0.963000	2.794283	628.390312	0.010939	0.011587
RS	31	1.050141	2.794283	658.592140	0.011464	0.011978
RS	32	1.144425	3.635757	531.337630	0.009249	0.009588
RS	33	1.246439	3.635757	558.747539	0.009726	0.009917
RS	34	1.356815	4.602346	464.678771	0.008089	0.008170
RS	35	1.476239	4.602346	489.782991	0.008526	0.008461
RS	36	1.605453	5.583716	425.728523	0.007411	0.007281
RS	37	1.745260	5.583716	449.216875	0.007820	0.007559
RS	38	1.896528	6.436289	411.162180	0.007157	0.006856
RS	39	2.060196	6.436289	433.741656	0.007550	0.007142
RS	40	2.237281	7.051786	417.296771	0.007264	0.006823
RS	41	2.428883	7.051786	439.499936	0.007651	0.007130
RS	42	2.636192	7.389956	441.046371	0.007677	0.007121
RS	43	2.860495	7.389956	463.080772	0.008061	0.007452
RS	44	3.103185	7.476380	479.510410	0.008347	0.007697
RS	45	3.365771	7.476380	501.103619	0.008723	0.008045
RS	46	3.649882	7.388903	528.232719	0.009195	0.008471
RS	47	3.957284	7.388903	548.474920	0.009548	0.008816
RS	48	4.289885	7.221342	580.415225	0.010104	0.009325
RS	49	4.649752	7.221342	597.727250	0.010405	0.009634
RS	50	5.039119	7.054416	627.142459	0.010917	0.010103
RS	51	5.460406	7.054416	639.499292	0.011132	0.010331
RS	52	5.916228	6.959822	657.444856	0.011444	0.010612
RS	53	6.409416	6.959822	662.984286	0.011541	0.010717
RS	54	6.943034	7.173698	645.686608	0.011240	0.010423
RS	55	7.520397	7.173698	644.993267	0.011228	0.010405
RS	56	8.145089	7.173698	640.087860	0.011142	0.010305
RS	57	8.820991	7.173698	630.725745	0.010979	0.010120
RS	58	9.552302	15.047856	302.514547	0.005266	0.005018
RS	59	10.343562	15.047856	311.504559	0.005422	0.005123
RS	60	11.199688	15.047856	319.453374	0.005561	0.005202
RS	61	12.125995	15.047856	326.157965	0.005678	0.005254
RS	62	13.128238	15.047856	331.410345	0.005769	0.005275
RS	63	14.212641	15.047856	4864.317883	0.084675	0.070695
PA	4+25*2+4+6 0.021080362 0.013558131 14.212640586 16.079437891 1.547907106 0.805749518 0.594174305 0.525811635 0.519926473 0.545367883 0.591468570 0.665345196 0.784482273 0.969654929 1.240186097 1.615541443 2.123270005 2.794283434 3.635757429 4.602346337 5.583715771 6.436289344 7.051785698 7.389955824 7.476380331 7.388902531 7.221341929 7.054415744 6.959821796 7.173697569 15.047856083
//
IT	4701
RD	12
LK	-210041.721074
QD	-424.119076 -> -362.457711
RI	0.0036778764
TR	0.020056	0.013859
MT	14.553787
MM	C_pi: 3.843719, n_recomb: 60988.519490
RS	0	0.000000	20.003769	24.460777	0.000401	0.000053
RS	1	0.008238	20.003769	26.466103	0.000434	0.000206
RS	2	0.017155	20.003769	28.634956	0.000470	0.000358
RS	3	0.026806	20.003769	30.980523	0.000508	0.000474
RS	4	0.037253	1.702313	392.662153	0.006438	0.005789
RS	5	0.048560	1.702313	422.115486	0.006921	0.006489
RS	6	0.060798	0.865778	888.387051	0.014566	0.013720
RS	7	0.074045	0.865778	946.468184	0.015519	0.014971
RS	8	0.088383	0.627340	1385.074017	0.022710	0.021996
RS	9	0.103902	0.627340	1461.226318	0.023959	0.023669
RS	10	0.120700	0.547987	1757.399755	0.028815	0.028640
RS	11	0.138881	0.547987	1837.842190	0.030134	0.030518
RS	12	0.158560	0.536397	1957.125035	0.032090	0.032752
RS	13	0.179861	0.536397	2032.890206	0.033332	0.034573
RS	14	0.202916	0.557968	2024.884688	0.033201	0.034636
RS	15	0.227871	0.557968	2092.383499	0.034308	0.036234
RS	16	0.254881	0.600420	2005.282910	0.032880	0.034842
RS	17	0.284116	0.600420	2063.654558	0.033837	0.036232
RS	18	0.315760	0.670262	1900.128484	0.031156	0.033435
RS	19	0.350011	0.670262	1950.614436	0.031983	0.034636
RS	20	0.387083	0.784994	1709.729171	0.028034	0.030396
RS	21	0.427210	0.784994	1755.200378	0.028779	0.031403
RS	22	0.470642	0.965788	1466.327398	0.024043	0.026227
RS	23	0.517652	0.965788	1509.228404	0.024746	0.027049
RS	24	0.568534	1.232864	1219.285974	0.019992	0.021804
RS	25	0.623609	1.232864	1260.270309	0.020664	0.022480
RS	26	0.683221	1.607311	1001.417931	0.016420	0.017796
RS	27	0.747743	1.607311	1040.038681	0.017053	0.018366
RS	28	0.817581	2.119409	820.996937	0.013461	0.014430
RS	29	0.893172	2.119409	856.708881	0.014047	0.014912
RS	30	0.974991	2.804343	677.021692	0.011101	0.011714
RS	31	1.063549	2.804343	709.547712	0.011634	0.012117
RS	32	1.159404	3.674193	568.549548	0.009322	0.009635
RS	33	1.263155	3.674193	598.004501	0.009805	0.009976
RS	34	1.375453	4.685799	493.784082	0.008096	0.008163
RS	35	1.497002	4.685799	520.674779	0.008537	0.008464
RS	36	1.628565	5.724105	449.705823	0.007374	0.007240
RS	37	1.770966	5.724105	474.790555	0.007785	0.007525
RS	38	1.925098	6.633164	432.549182	0.007092	0.006794
RS	39	2.091927	6.633164	456.625241	0.007487	0.007084
RS	40	2.272500	7.290636	438.247248	0.007186	0.006751
RS	41	2.467949	7.290636	461.935397	0.007574	0.007059
RS	42	2.679499	7.647776	463.490533	0.007600	0.007049
RS	43	2.908477	7.647776	487.066460	0.007986	0.007380
RS	44	3.156319	7.729910	505.264225	0.008285	0.007634
RS	45	3.424577	7.729910	528.482405	0.008665	0.007984
RS	46	3.714936	7.621398	558.896141	0.009164	0.008433
RS	47	4.029214	7.621398	580.801347	0.009523	0.008782
RS	48	4.369382	7.424882	617.070799	0.010118	0.009326
RS	49	4.737575	7.424882	635.939348	0.010427	0.009640
RS	50	5.136099	7.228737	669.926462	0.010984	0.010152
RS	51	5.567454	7.228737	683.495747	0.011207	0.010387
RS	52	6.034344	7.110527	705.078096	0.011561	0.010709
RS	53	6.539698	7.110527	711.228483	0.011662	0.010820
RS	54	7.086683	7.314609	694.166141	0.011382	0.010548
RS	55	7.678729	7.314609	693.463240	0.011370	0.010534
RS	56	8.319548	7.314609	688.190362	0.011284	0.010438
RS	57	9.013159	7.314609	678.080116	0.011118	0.010256
RS	58	9.763910	15.915975	313.843521	0.005146	0.004897
RS	59	10.576508	15.915975	323.880957	0.005311	0.005015
RS	60	11.456050	15.915975	332.918401	0.005459	0.005109
RS	61	12.408049	15.915975	340.742617	0.005587	0.005177
RS	62	13.438474	15.915975	347.132541	0.005692	0.005216
RS	63	14.553787	15.915975	5280.040392	0.086574	0.072905
PA	4+25*2+4+6 0.020056496 0.013858896 14.553787008 20.003768887 1.702313211 0.865778357 0.627339975 0.547987394 0.536396560 0.557968427 0.600420335 0.670262429 0.784994469 0.965787688 1.232863793 1.607311022 2.119408505 2.804343191 3.674192766 4.685799240 5.724104960 6.633163528 7.290636276 7.647775936 7.729910006 7.621398269 7.424881549 7.228736661 7.110527357 7.314609290 15.915975339
//
IT	4504
RD	13
LK	-209922.383926
QD	-379.019380 -> -325.753974
RI	0.0033263060
TR	0.019125	0.014121
MT	14.896668
MM	C_pi: 3.990545, n_recomb: 64417.330084
RS	0	0.000000	24.553738	21.119080	0.000328	0.000044
RS	1	0.008278	24.553738	22.860649	0.000355	0.000173
RS	2	0.017241	24.553738	24.745241	0.000384	0.000300
RS	3	0.026946	24.553738	26.784497	0.000416	0.000396
RS	4	0.037454	1.858647	381.905398	0.005929	0.005457
RS	5	0.048833	1.858647	410.925535	0.006379	0.006084
RS	6	0.061153	0.927073	882.803428	0.013704	0.013101
RS	7	0.074493	0.927073	941.757222	0.014620	0.014242
RS	8	0.088937	0.661240	1402.056932	0.021765	0.021242
RS	9	0.104577	0.661240	1481.356647	0.022996	0.022823
RS	10	0.121511	0.570641	1805.998732	0.028036	0.027951
RS	11	0.139848	0.570641	1891.411335	0.029362	0.029767
RS	12	0.159702	0.553269	2036.235828	0.031610	0.032261
RS	13	0.181200	0.553269	2117.715489	0.032875	0.034054
RS	14	0.204477	0.571002	2128.446658	0.033042	0.034404
RS	15	0.229681	0.571002	2201.534519	0.034176	0.035995
RS	16	0.256972	0.609930	2127.219364	0.033022	0.034884
RS	17	0.286521	0.609930	2190.493680	0.034005	0.036271
RS	18	0.318517	0.675939	2032.513750	0.031552	0.033719
RS	19	0.353161	0.675939	2086.945940	0.032397	0.034919
RS	20	0.390673	0.786497	1841.229041	0.028583	0.030841
RS	21	0.431290	0.786497	1889.854465	0.029338	0.031852
RS	22	0.475269	0.963100	1585.777680	0.024617	0.026718
RS	23	0.522889	0.963100	1631.468633	0.025327	0.027550
RS	24	0.574451	1.226764	1320.293613	0.020496	0.022248
RS	25	0.630281	1.226764	1363.989971	0.021174	0.022935
RS	26	0.690733	1.600080	1082.842419	0.016810	0.018141
RS	27	0.756188	1.600080	1124.130025	0.017451	0.018722
RS	28	0.827062	2.115948	884.529627	0.013731	0.014662
RS	29	0.903803	2.115948	922.776742	0.014325	0.015155
RS	30	0.986896	2.813702	725.514977	0.011263	0.011845
RS	31	1.076868	2.813702	760.347809	0.011803	0.012259
RS	32	1.174287	3.710396	605.368337	0.009398	0.009688
RS	33	1.279770	3.710396	636.851019	0.009886	0.010039
RS	34	1.393986	4.765526	522.304345	0.008108	0.008162
RS	35	1.517655	4.765526	550.958758	0.008553	0.008472
RS	36	1.651562	5.859981	472.953435	0.007342	0.007205
RS	37	1.796554	5.859981	499.604742	0.007756	0.007496
RS	38	1.953548	6.825843	453.078397	0.007033	0.006739
RS	39	2.123537	6.825843	478.614936	0.007430	0.007032
RS	40	2.307598	7.526422	458.211445	0.007113	0.006685
RS	41	2.506895	7.526422	483.344570	0.007503	0.006994
RS	42	2.722690	7.903741	484.823480	0.007526	0.006981
RS	43	2.956348	7.903741	509.901256	0.007916	0.007313
RS	44	3.209348	7.982424	529.801207	0.008225	0.007576
RS	45	3.483290	7.982424	554.610953	0.008610	0.007927
RS	46	3.779909	7.853185	588.294202	0.009133	0.008397
RS	47	4.101082	7.853185	611.841527	0.009498	0.008749
RS	48	4.448841	7.627637	652.504177	0.010129	0.009326
RS	49	4.825387	7.627637	672.923464	0.010446	0.009646
RS	50	5.233103	7.401959	711.635355	0.011047	0.010199
RS	51	5.674569	7.401959	726.420758	0.011277	0.010441
RS	52	6.152579	7.259604	751.855869	0.011672	0.010801
RS	53	6.670158	7.259604	758.615852	0.011777	0.010918
RS	54	7.230581	7.452242	742.088617	0.011520	0.010669
RS	55	7.837395	7.452242	741.349460	0.011509	0.010659
RS	56	8.494440	7.452242	735.678725	0.011421	0.010565
RS	57	9.205874	7.452242	724.786503	0.011251	0.010384
RS	58	9.976200	16.780520	324.451504	0.005037	0.004787
RS	59	10.810292	16.780520	335.497443	0.005208	0.004915
RS	60	11.713429	16.780520	345.587332	0.005365	0.005022
RS	61	12.691326	16.780520	354.498895	0.005503	0.005104
RS	62	13.750172	16.780520	361.999288	0.005620	0.005159
RS	63	14.896668	16.780520	5689.289306	0.088319	0.074936
PA	4+25*2+4+6 0.019125096 0.014120610 14.896667977 24.553738461 1.858646806 0.927072838 0.661240202 0.570641124 0.553269447 0.571002178 0.609930167 0.675938632 0.786497341 0.963100073 1.226763999 1.600079796 2.115948167 2.813702359 3.710395921 4.765525788 5.859980504 6.825843437 7.526421899 7.903740880 7.982424213 7.853185369 7.627636579 7.401958694 7.259603660 7.452241808 16.780520330
//
IT	5056
RD	14
LK	-209819.233092
QD	-340.030722 -> -293.886142
RI	0.0030537644
TR	0.018278	0.014348
MT	15.239391
MM	C_pi: 4.135020, n_recomb: 67728.276823
RS	0	0.000000	29.773524	18.371569	0.000271	0.000038
RS	1	0.008317	29.773524	19.894922	0.000294	0.000146
RS	2	0.017325	29.773524	21.544181	0.000318	0.000254
RS	3	0.027083	29.773524	23.329679	0.000344	0.000335
RS	4	0.037652	2.015598	372.181498	0.005495	0.005167
RS	5	0.049100	2.015598	400.791161	0.005918	0.005736
RS	6	0.061500	0.989411	875.789474	0.012931	0.012537
RS	7	0.074931	0.989411	935.402307	0.013811	0.013581
RS	8	0.089480	0.695781	1414.294177	0.020882	0.020531
RS	9	0.105238	0.695781	1496.382578	0.022094	0.022029
RS	10	0.122307	0.593705	1847.618231	0.027280	0.027284
RS	11	0.140796	0.593705	1937.687724	0.028610	0.029042
RS	12	0.160822	0.570466	2107.702974	0.031120	0.031771
RS	13	0.182514	0.570466	2194.719266	0.032405	0.033537
RS	14	0.206010	0.584367	2224.833020	0.032849	0.034155
RS	15	0.231460	0.584367	2303.459555	0.034010	0.035739
RS	16	0.259026	0.619859	2243.138260	0.033120	0.034895
RS	17	0.288885	0.619859	2311.346673	0.034127	0.036281
RS	18	0.321227	0.682191	2160.572962	0.031901	0.033970
RS	19	0.356260	0.682191	2218.995566	0.032763	0.035170
RS	20	0.394205	0.788764	1970.304048	0.029091	0.031257
RS	21	0.435307	0.788764	2022.080350	0.029856	0.032272
RS	22	0.479827	0.961331	1704.319079	0.025164	0.027191
RS	23	0.528049	0.961331	1752.745849	0.025879	0.028031
RS	24	0.580282	1.221611	1421.193570	0.020984	0.022681
RS	25	0.636859	1.221611	1467.533278	0.021668	0.023378
RS	26	0.698141	1.593604	1164.345244	0.017191	0.018482
RS	27	0.764520	1.593604	1208.244027	0.017840	0.019073
RS	28	0.836419	2.112699	948.005253	0.013997	0.014894
RS	29	0.914298	2.112699	988.750025	0.014599	0.015397
RS	30	0.998654	2.822278	773.715525	0.011424	0.011978
RS	31	1.090026	2.822278	810.828561	0.011972	0.012403
RS	32	1.188997	3.744415	641.681742	0.009474	0.009744
RS	33	1.296198	3.744415	675.167264	0.009969	0.010106
RS	34	1.412316	4.841629	550.164128	0.008123	0.008165
RS	35	1.538090	4.841629	580.553421	0.008572	0.008483
RS	36	1.674325	5.991413	495.421726	0.007315	0.007174
RS	37	1.821890	5.991413	523.604825	0.007731	0.007471
RS	38	1.981728	7.014255	472.719455	0.006980	0.006687
RS	39	2.154859	7.014255	499.676055	0.007378	0.006984
RS	40	2.342388	7.758863	477.171913	0.007045	0.006622
RS	41	2.545514	7.758863	503.705812	0.007437	0.006933
RS	42	2.765533	8.157402	505.030694	0.007457	0.006917
RS	43	3.003850	8.157402	531.565908	0.007849	0.007250
RS	44	3.261988	8.233304	553.101962	0.008166	0.007520
RS	45	3.541594	8.233304	579.464118	0.008556	0.007873
RS	46	3.844454	8.083548	616.389588	0.009101	0.008362
RS	47	4.172502	8.083548	641.551268	0.009472	0.008718
RS	48	4.527832	7.828850	686.649163	0.010138	0.009326
RS	49	4.912715	7.828850	708.606039	0.010462	0.009651
RS	50	5.329606	7.573321	752.169955	0.011106	0.010243
RS	51	5.781170	7.573321	768.168528	0.011342	0.010491
RS	52	6.270288	7.406336	797.648931	0.011777	0.010889
RS	53	6.800085	7.406336	805.012550	0.011886	0.011012
RS	54	7.373944	7.585967	789.319081	0.011654	0.010786
RS	55	7.995528	7.585967	788.513670	0.011642	0.010779
RS	56	8.668808	7.585967	782.412510	0.011552	0.010687
RS	57	9.398082	7.585967	770.703567	0.011379	0.010505
RS	58	10.188008	17.638290	334.377495	0.004937	0.004686
RS	59	11.043629	17.638290	346.391584	0.005114	0.004823
RS	60	11.970410	17.638290	357.495464	0.005278	0.004940
RS	61	12.974268	17.638290	367.458860	0.005425	0.005035
RS	62	14.061614	17.638290	376.038320	0.005552	0.005104
RS	63	15.239391	17.638290	6090.220642	0.089921	0.076801
PA	4+25*2+4+6 0.018278044 0.014348442 15.239390814 29.773523544 2.015598462 0.989411426 0.695780798 0.593705245 0.570465725 0.584366799 0.619858773 0.682191498 0.788764030 0.961331073 1.221611320 1.593603643 2.112699307 2.822278364 3.744415149 4.841628923 5.991412547 7.014254958 7.758862737 8.157401669 8.233304242 8.083547501 7.828850468 7.573320854 7.406336028 7.585967339 17.638290238
//
IT	4825
RD	15
LK	-209729.817126
QD	-306.206730 -> -266.119141
RI	0.0028404022
TR	0.017508	0.014547
MT	15.580461
MM	C_pi: 4.276622, n_recomb: 70917.115513
RS	0	0.000000	35.693241	16.096998	0.000227	0.000032
RS	1	0.008355	35.693241	17.438673	0.000246	0.000125
RS	2	0.017407	35.693241	18.891892	0.000266	0.000217
RS	3	0.027216	35.693241	20.465876	0.000289	0.000286
RS	4	0.037844	2.171682	363.484863	0.005125	0.004915
RS	5	0.049360	2.171682	391.716665	0.005524	0.005435
RS	6	0.061838	1.052471	867.783430	0.012237	0.012023
RS	7	0.075359	1.052471	927.878215	0.013084	0.012982
RS	8	0.090010	0.730846	1422.446621	0.020058	0.019863
RS	9	0.105884	0.730846	1506.986840	0.021250	0.021286
RS	10	0.123085	0.617097	1882.881377	0.026550	0.026642
RS	11	0.141722	0.617097	1977.286184	0.027882	0.028347
RS	12	0.161917	0.587908	2171.923285	0.030626	0.031285
RS	13	0.183799	0.587908	2264.269217	0.031928	0.033026
RS	14	0.207509	0.597974	2314.179447	0.032632	0.033892
RS	15	0.233200	0.597974	2398.259025	0.033818	0.035471
RS	16	0.261037	0.630101	2352.909298	0.033178	0.034880
RS	17	0.291200	0.630101	2426.053148	0.034210	0.036266
RS	18	0.323882	0.688885	2283.974588	0.032206	0.034190
RS	19	0.359296	0.688885	2346.413081	0.033087	0.035391
RS	20	0.397668	0.791628	2096.504520	0.029563	0.031646
RS	21	0.439245	0.791628	2151.419231	0.030337	0.032664
RS	22	0.484296	0.960293	1821.500709	0.025685	0.027644
RS	23	0.533112	0.960293	1872.601842	0.026405	0.028491
RS	24	0.586005	1.217219	1521.603326	0.021456	0.023104
RS	25	0.643317	1.217219	1570.508202	0.022146	0.023810
RS	26	0.705418	1.587713	1245.636106	0.017565	0.018818
RS	27	0.772706	1.587713	1292.079526	0.018220	0.019418
RS	28	0.845616	2.109556	1011.204801	0.014259	0.015126
RS	29	0.924618	2.109556	1054.399424	0.014868	0.015638
RS	30	1.010220	2.830051	821.466817	0.011583	0.012113
RS	31	1.102973	2.830051	860.824647	0.012138	0.012547
RS	32	1.203476	3.776322	677.382183	0.009552	0.009803
RS	33	1.312374	3.776322	712.838498	0.010052	0.010174
RS	34	1.430371	4.914261	577.288913	0.008140	0.008171
RS	35	1.558226	4.914261	609.378458	0.008593	0.008497
RS	36	1.696763	6.118523	517.063136	0.007291	0.007146
RS	37	1.846873	6.118523	546.738576	0.007710	0.007449
RS	38	2.009525	7.198372	491.445744	0.006930	0.006639
RS	39	2.185765	7.198372	519.778076	0.007329	0.006939
RS	40	2.376730	7.987746	495.115216	0.006982	0.006564
RS	41	2.583648	7.987746	523.001975	0.007375	0.006876
RS	42	2.807854	8.408376	524.103615	0.007390	0.006856
RS	43	3.050790	8.408376	552.047717	0.007784	0.007190
RS	44	3.314023	8.482034	575.153646	0.008110	0.007467
RS	45	3.599248	8.482034	603.023970	0.008503	0.007821
RS	46	3.908302	8.311906	643.152646	0.009069	0.008329
RS	47	4.243176	8.311906	669.894716	0.009446	0.008687
RS	48	4.606026	8.027906	719.450672	0.010145	0.009325
RS	49	4.999191	8.027906	742.925199	0.010476	0.009655
RS	50	5.425203	7.742219	791.443146	0.011160	0.010284
RS	51	5.886807	7.742219	808.645757	0.011403	0.010538
RS	52	6.386975	7.550136	842.344067	0.011878	0.010974
RS	53	6.928929	7.550136	850.300829	0.011990	0.011100
RS	54	7.516161	7.715292	835.734621	0.011785	0.010900
RS	55	8.152454	7.715292	834.829821	0.011772	0.010894
RS	56	8.841905	7.715292	828.263594	0.011679	0.010802
RS	57	9.588957	7.715292	815.702344	0.011502	0.010621
RS	58	10.398421	18.486283	343.656695	0.004846	0.004593
RS	59	11.275512	18.486283	356.597526	0.005028	0.004738
RS	60	12.225880	18.486283	368.675161	0.005199	0.004864
RS	61	13.255646	18.486283	379.652251	0.005353	0.004969
RS	62	14.371444	18.486283	389.275793	0.005489	0.005051
RS	63	15.580461	18.486283	6481.123081	0.091390	0.078510
PA	4+25*2+4+6 0.017507506 0.014546870 15.580461012 35.693240865 2.171682130 1.052470628 0.730846007 0.617097008 0.587907599 0.597973798 0.630100923 0.688884590 0.791628499 0.960293259 1.217218615 1.587712980 2.109556177 2.830051179 3.776321610 4.914260790 6.118522994 7.198371659 7.987745547 8.408376263 8.482034475 8.311905621 8.027906123 7.742219489 7.550136378 7.715292015 18.486282939
//
IT	4840
RD	16
LK	-209652.087873
QD	-276.763922 -> -241.841955
RI	0.0026722141
TR	0.016806	0.014720
MT	15.918645
MM	C_pi: 4.414896, n_recomb: 73980.768275
RS	0	0.000000	42.331396	14.202472	0.000192	0.000028
RS	1	0.008391	42.331396	15.392043	0.000208	0.000108
RS	2	0.017487	42.331396	16.681050	0.000225	0.000187
RS	3	0.027345	42.331396	18.077771	0.000244	0.000246
RS	4	0.038031	2.325242	355.822071	0.004810	0.004697
RS	5	0.049613	2.325242	383.717420	0.005187	0.005176
RS	6	0.062168	1.115888	859.164907	0.011613	0.011555
RS	7	0.075776	1.115888	919.598154	0.012430	0.012441
RS	8	0.090525	0.766295	1427.152242	0.019291	0.019238
RS	9	0.106513	0.766295	1513.833092	0.020463	0.020591
RS	10	0.123841	0.640732	1912.402825	0.025850	0.026026
RS	11	0.142625	0.640732	2010.819776	0.027180	0.027681
RS	12	0.162984	0.605523	2229.320941	0.030134	0.030808
RS	13	0.185051	0.605523	2326.766829	0.031451	0.032524
RS	14	0.208970	0.611752	2396.653154	0.032396	0.033621
RS	15	0.234897	0.611752	2486.069414	0.033604	0.035195
RS	16	0.262999	0.640572	2456.464311	0.033204	0.034844
RS	17	0.293459	0.640572	2534.516753	0.034259	0.036231
RS	18	0.326475	0.695916	2402.431903	0.032474	0.034382
RS	19	0.362261	0.695916	2468.893816	0.033372	0.035586
RS	20	0.401050	0.794965	2219.426641	0.030000	0.032009
RS	21	0.443094	0.794965	2277.458587	0.030784	0.033030
RS	22	0.488666	0.959847	1936.899907	0.026181	0.028079
RS	23	0.538063	0.959847	1990.607867	0.026907	0.028932
RS	24	0.591604	1.213448	1621.158384	0.021913	0.023515
RS	25	0.649638	1.213448	1672.542312	0.022608	0.024229
RS	26	0.712542	1.582298	1326.428050	0.017929	0.019148
RS	27	0.780724	1.582298	1375.340199	0.018591	0.019757
RS	28	0.854627	2.106449	1073.922726	0.014516	0.015355
RS	29	0.934732	2.106449	1119.510247	0.015132	0.015877
RS	30	1.021558	2.837038	868.620933	0.011741	0.012248
RS	31	1.115670	2.837038	910.180210	0.012303	0.012691
RS	32	1.217680	3.806224	712.369169	0.009629	0.009864
RS	33	1.328249	3.806224	749.757767	0.010134	0.010242
RS	34	1.448097	4.983587	603.613680	0.008159	0.008179
RS	35	1.578001	4.983587	637.363741	0.008615	0.008512
RS	36	1.718805	6.241439	537.840196	0.007270	0.007121
RS	37	1.871425	6.241439	568.964547	0.007691	0.007429
RS	38	2.036851	7.378222	509.237650	0.006883	0.006594
RS	39	2.216159	7.378222	538.898095	0.007284	0.006897
RS	40	2.410513	8.212923	512.035510	0.006921	0.006508
RS	41	2.621175	8.212923	541.224196	0.007316	0.006822
RS	42	2.849514	8.656351	542.043023	0.007327	0.006798
RS	43	3.097014	8.656351	571.344140	0.007723	0.007133
RS	44	3.365282	8.728194	595.953913	0.008056	0.007416
RS	45	3.656061	8.728194	625.283979	0.008452	0.007771
RS	46	3.971240	8.537759	668.569156	0.009037	0.008296
RS	47	4.312867	8.537759	696.852396	0.009419	0.008658
RS	48	4.683160	8.224288	750.871209	0.010150	0.009323
RS	49	5.084524	8.224288	775.837514	0.010487	0.009658
RS	50	5.519569	7.908141	829.389875	0.011211	0.010323
RS	51	5.991119	7.908141	847.781781	0.011459	0.010582
RS	52	6.502237	7.690528	885.849602	0.011974	0.011055
RS	53	7.056245	7.690528	894.384895	0.012089	0.011185
RS	54	7.656740	7.839817	881.233310	0.011912	0.011010
RS	55	8.307624	7.839817	880.193098	0.011898	0.011005
RS	56	9.013125	7.839817	873.125238	0.011802	0.010913
RS	57	9.777827	7.839817	859.675287	0.011620	0.010730
RS	58	10.606696	19.321685	352.324696	0.004762	0.004507
RS	59	11.505117	19.321685	366.150292	0.004949	0.004659
RS	60	12.478927	19.321685	379.160243	0.005125	0.004793
RS	61	13.534451	19.321685	391.110942	0.005287	0.004907
RS	62	14.678546	19.321685	401.740786	0.005430	0.005000
RS	63	15.918645	19.321685	6860.511344	0.092734	0.080074
PA	4+25*2+4+6 0.016806195 0.014719794 15.918644694 42.331396123 2.325242169 1.115888302 0.766294523 0.640731553 0.605523084 0.611752431 0.640572099 0.695916444 0.794965026 0.959846860 1.213447731 1.582298340 2.106449409 2.837037909 3.806223876 4.983587385 6.241438917 7.378221799 8.212923084 8.656351257 8.728193829 8.537759438 8.224288467 7.908141372 7.690527864 7.839816706 19.321685347
//
IT	4594
RD	17
LK	-209584.329407
QD	-251.051623 -> -220.545595
RI	0.0025387087
TR	0.016167	0.014871
MT	16.252882
MM	C_pi: 4.549431, n_recomb: 76917.105803
RS	0	0.000000	49.710138	12.611505	0.000164	0.000024
RS	1	0.008427	49.710138	13.672722	0.000178	0.000094
RS	2	0.017564	49.710138	14.823097	0.000193	0.000162
RS	3	0.027470	49.710138	16.070097	0.000209	0.000214
RS	4	0.038212	2.474534	349.199844	0.004540	0.004508
RS	5	0.049859	2.474534	376.807473	0.004899	0.004953
RS	6	0.062487	1.179272	850.257456	0.011054	0.011132
RS	7	0.076179	1.179272	910.916030	0.011843	0.011953
RS	8	0.091025	0.801981	1428.981642	0.018578	0.018655
RS	9	0.107123	0.801981	1517.518825	0.019729	0.019944
RS	10	0.124576	0.664522	1936.780457	0.025180	0.025438
RS	11	0.143501	0.664522	2038.890380	0.026508	0.027046
RS	12	0.164020	0.623244	2280.336655	0.029647	0.030341
RS	13	0.186268	0.623244	2382.636026	0.030977	0.032033
RS	14	0.210392	0.625635	2472.485062	0.032145	0.033344
RS	15	0.236547	0.625635	2567.094967	0.033375	0.034913
RS	16	0.264907	0.651201	2553.794597	0.033202	0.034789
RS	17	0.295657	0.651201	2636.702549	0.034280	0.036178
RS	18	0.328998	0.703200	2515.736601	0.032707	0.034549
RS	19	0.365149	0.703200	2586.211288	0.033623	0.035755
RS	20	0.404346	0.798675	2338.709966	0.030406	0.032348
RS	21	0.446846	0.798675	2399.829464	0.031200	0.033372
RS	22	0.492927	0.959880	2050.130125	0.026654	0.028496
RS	23	0.542891	0.959880	2106.371984	0.027385	0.029353
RS	24	0.597066	1.210188	1719.517981	0.022355	0.023915
RS	25	0.655806	1.210188	1773.288057	0.023055	0.024636
RS	26	0.719496	1.577267	1406.454960	0.018285	0.019472
RS	27	0.788553	1.577267	1457.751635	0.018952	0.020088
RS	28	0.863429	2.103336	1135.960527	0.014769	0.015582
RS	29	0.944615	2.103336	1183.875720	0.015392	0.016111
RS	30	1.032642	2.843255	915.041501	0.011896	0.012382
RS	31	1.128086	2.843255	958.751660	0.012465	0.012834
RS	32	1.231574	3.834218	746.551801	0.009706	0.009924
RS	33	1.343782	3.834218	785.828299	0.010217	0.010311
RS	34	1.465446	5.049740	629.083209	0.008179	0.008189
RS	35	1.597363	5.049740	664.449495	0.008639	0.008528
RS	36	1.740395	6.360276	557.721720	0.007251	0.007098
RS	37	1.895480	6.360276	590.248026	0.007674	0.007411
RS	38	2.063634	7.553810	526.082496	0.006840	0.006552
RS	39	2.245958	7.553810	557.020634	0.007242	0.006858
RS	40	2.443646	8.434271	527.931318	0.006864	0.006455
RS	41	2.657993	8.434271	558.368446	0.007259	0.006771
RS	42	2.890402	8.901056	558.853998	0.007266	0.006741
RS	43	3.142395	8.901056	589.457463	0.007664	0.007078
RS	44	3.415624	8.971425	615.505266	0.008002	0.007366
RS	45	3.711876	8.971425	646.243074	0.008402	0.007723
RS	46	4.033093	8.760694	692.630880	0.009005	0.008263
RS	47	4.381378	8.760694	722.411486	0.009392	0.008628
RS	48	4.759013	8.417557	780.883235	0.010152	0.009321
RS	49	5.168469	8.417557	807.310157	0.010496	0.009660
RS	50	5.612430	8.070665	865.956025	0.011258	0.010360
RS	51	6.093802	8.070665	885.517459	0.011513	0.010623
RS	52	6.615737	7.827121	928.086742	0.012066	0.011132
RS	53	7.181655	7.827121	937.182297	0.012184	0.011266
RS	54	7.795262	7.959223	925.725497	0.012035	0.011118
RS	55	8.460575	7.959223	924.511407	0.012020	0.011113
RS	56	9.181953	7.959223	916.903827	0.011921	0.011020
RS	57	9.964120	7.959223	902.528333	0.011734	0.010834
RS	58	10.812197	20.141919	360.413995	0.004686	0.004428
RS	59	11.731740	20.141919	375.082162	0.004876	0.004585
RS	60	12.728771	20.141919	388.982239	0.005057	0.004727
RS	61	13.809818	20.141919	401.865091	0.005225	0.004849
RS	62	14.981963	20.141919	413.461360	0.005375	0.004951
RS	63	16.252882	20.141919	7227.097514	0.093960	0.081501
PA	4+25*2+4+6 0.016167451 0.014870640 16.252881641 49.710137573 2.474533905 1.179271698 0.801980906 0.664521532 0.623244395 0.625635317 0.651200946 0.703199642 0.798675162 0.959880043 1.210187875 1.577266966 2.103335666 2.843255402 3.834217649 5.049740484 6.360275842 7.553810398 8.434270677 8.901056041 8.971425175 8.760694022 8.417557003 8.070665089 7.827121102 7.959222722 20.141918738
//
IT	5448
RD	18
LK	-209525.098370
QD	-228.526861 -> -201.804244
RI	0.0024326884
TR	0.015585	0.015002
MT	16.582403
MM	C_pi: 4.679944, n_recomb: 79725.739217
RS	0	0.000000	57.826006	11.269354	0.000141	0.000021
RS	1	0.008461	57.826006	12.221808	0.000153	0.000082
RS	2	0.017638	57.826006	13.254664	0.000166	0.000142
RS	3	0.027592	57.826006	14.374692	0.000180	0.000187
RS	4	0.038387	2.617903	343.611312	0.004310	0.004346
RS	5	0.050096	2.617903	370.985182	0.004653	0.004763
RS	6	0.062796	1.242208	841.343116	0.010553	0.010749
RS	7	0.076570	1.242208	902.141764	0.011316	0.011513
RS	8	0.091510	0.837754	1428.466367	0.017917	0.018111
RS	9	0.107714	0.837754	1518.604307	0.019048	0.019342
RS	10	0.125289	0.688381	1956.604415	0.024542	0.024879
RS	11	0.144351	0.688381	2062.097975	0.025865	0.026443
RS	12	0.165025	0.641009	2325.442828	0.029168	0.029886
RS	13	0.187449	0.641009	2432.339194	0.030509	0.031556
RS	14	0.211771	0.639571	2541.941035	0.031884	0.033064
RS	15	0.238150	0.639571	2641.580695	0.033133	0.034627
RS	16	0.266761	0.661931	2644.967203	0.033176	0.034719
RS	17	0.297793	0.661931	2732.655130	0.034276	0.036109
RS	18	0.331451	0.710672	2623.742183	0.032910	0.034694
RS	19	0.367956	0.710672	2698.203447	0.033844	0.035902
RS	20	0.407550	0.802684	2454.073519	0.030781	0.032663
RS	21	0.450494	0.802684	2518.243860	0.031586	0.033690
RS	22	0.497072	0.960314	2160.856430	0.027104	0.028894
RS	23	0.547591	0.960314	2219.556124	0.027840	0.029755
RS	24	0.602384	1.207367	1816.376245	0.022783	0.024303
RS	25	0.661813	1.207367	1872.435356	0.023486	0.025029
RS	26	0.726271	1.572567	1485.477855	0.018632	0.019789
RS	27	0.796183	1.572567	1539.068891	0.019305	0.020412
RS	28	0.872009	2.100208	1197.145209	0.015016	0.015805
RS	29	0.954252	2.100208	1247.316507	0.015645	0.016342
RS	30	1.043453	2.848764	960.611577	0.012049	0.012514
RS	31	1.140202	2.848764	1006.416394	0.012623	0.012974
RS	32	1.245136	3.860454	779.854425	0.009782	0.009985
RS	33	1.358949	3.860454	820.969834	0.010297	0.010379
RS	34	1.482392	5.112917	653.656425	0.008199	0.008200
RS	35	1.616280	5.112917	690.591221	0.008662	0.008545
RS	36	1.761496	6.475229	576.689712	0.007233	0.007077
RS	37	1.918999	6.475229	610.568547	0.007658	0.007394
RS	38	2.089828	7.725234	541.980812	0.006798	0.006511
RS	39	2.275111	7.725234	574.144488	0.007201	0.006820
RS	40	2.476071	8.651768	542.814754	0.006809	0.006403
RS	41	2.694035	8.651768	574.445390	0.007205	0.006721
RS	42	2.930440	9.142382	574.553672	0.007207	0.006687
RS	43	3.186848	9.142382	606.403156	0.007606	0.007025
RS	44	3.464952	9.211516	633.826331	0.007950	0.007317
RS	45	3.766585	9.211516	665.917596	0.008353	0.007676
RS	46	4.093740	8.980447	715.349042	0.008973	0.008231
RS	47	4.448576	8.980447	746.580004	0.009364	0.008599
RS	48	4.833435	8.607442	809.481590	0.010153	0.009317
RS	49	5.250857	8.607442	837.334052	0.010503	0.009660
RS	50	5.703598	8.229536	901.114359	0.011303	0.010395
RS	51	6.194645	8.229536	921.821751	0.011562	0.010662
RS	52	6.727240	7.959688	969.007198	0.012154	0.011207
RS	53	7.304899	7.959688	978.642024	0.012275	0.011343
RS	54	7.931434	8.073350	969.152137	0.012156	0.011223
RS	55	8.610980	8.073350	967.723968	0.012138	0.011217
RS	56	9.348024	8.073350	959.537594	0.012035	0.011123
RS	57	10.147429	8.073350	944.199594	0.011843	0.010934
RS	58	11.014473	20.944859	367.962352	0.004615	0.004356
RS	59	11.954878	20.944859	383.431362	0.004809	0.004518
RS	60	12.974852	20.944859	398.179392	0.004994	0.004665
RS	61	14.081126	20.944859	411.952406	0.005167	0.004795
RS	62	15.281003	20.944859	424.474047	0.005324	0.004905
RS	63	16.582403	20.944859	7579.955340	0.095075	0.082804
PA	4+25*2+4+6 0.015585116 0.015002321 16.582402951 57.826006383 2.617902515 1.242208373 0.837753661 0.688381101 0.641009288 0.639570990 0.661930854 0.710672399 0.802683863 0.960313834 1.207366905 1.572567472 2.100207595 2.848763894 3.860453717 5.112916659 6.475228661 7.725233807 8.651768196 9.142381536 9.211516395 8.980447434 8.607442041 8.229536374 7.959688256 8.073349779 20.944858662
//
IT	4768
RD	19
LK	-209473.175717
QD	-208.735287 -> -185.261015
RI	0.0023483278
TR	0.015054	0.015117
MT	16.906531
MM	C_pi: 4.806174, n_recomb: 82406.814325
RS	0	0.000000	66.664803	10.131619	0.000123	0.000019
RS	1	0.008494	66.664803	10.991497	0.000133	0.000072
RS	2	0.017710	66.664803	11.924286	0.000145	0.000125
RS	3	0.027708	66.664803	12.936157	0.000157	0.000165
RS	4	0.038556	2.753869	339.030915	0.004114	0.004208
RS	5	0.050326	2.753869	366.227822	0.004444	0.004602
RS	6	0.063095	1.304287	832.645222	0.010104	0.010403
RS	7	0.076948	1.304287	893.522540	0.010843	0.011117
RS	8	0.091979	0.873446	1426.094105	0.017306	0.017606
RS	9	0.108286	0.873446	1517.606146	0.018416	0.018782
RS	10	0.125978	0.712224	1972.423827	0.023935	0.024347
RS	11	0.145173	0.712224	2081.004587	0.025253	0.025870
RS	12	0.165999	0.658755	2365.112560	0.028700	0.029446
RS	13	0.188593	0.658755	2476.343885	0.030050	0.031093
RS	14	0.213107	0.653507	2605.327599	0.031615	0.032783
RS	15	0.239703	0.653507	2709.815792	0.032883	0.034341
RS	16	0.268558	0.672714	2730.077498	0.033129	0.034635
RS	17	0.299864	0.672714	2822.449623	0.034250	0.036027
RS	18	0.333829	0.718279	2726.359915	0.033084	0.034817
RS	19	0.370680	0.718279	2804.766226	0.034036	0.036028
RS	20	0.410660	0.806928	2565.281809	0.031129	0.032957
RS	21	0.454037	0.806928	2632.459168	0.031945	0.033986
RS	22	0.501098	0.961078	2268.787689	0.027532	0.029274
RS	23	0.552156	0.961078	2329.866119	0.028273	0.030138
RS	24	0.607552	1.204914	1911.463788	0.023195	0.024679
RS	25	0.667653	1.204914	1969.711126	0.023902	0.025410
RS	26	0.732859	1.568152	1563.274753	0.018970	0.020099
RS	27	0.803604	1.568152	1619.064838	0.019647	0.020728
RS	28	0.880358	2.097054	1257.315899	0.015257	0.016023
RS	29	0.963632	2.097054	1309.666077	0.015893	0.016568
RS	30	1.053979	2.853607	1005.224060	0.012198	0.012645
RS	31	1.152001	2.853607	1053.062184	0.012779	0.013112
RS	32	1.258348	3.885032	812.213194	0.009856	0.010046
RS	33	1.373729	3.885032	855.114425	0.010377	0.010447
RS	34	1.498911	5.173272	677.298093	0.008219	0.008211
RS	35	1.634726	5.173272	715.750597	0.008686	0.008562
RS	36	1.782078	6.586439	594.731449	0.007217	0.007057
RS	37	1.941946	6.586439	629.911233	0.007644	0.007378
RS	38	2.115393	7.892602	556.932646	0.006758	0.006472
RS	39	2.303573	7.892602	590.268116	0.007163	0.006783
RS	40	2.507738	8.865411	556.697622	0.006755	0.006354
RS	41	2.729245	8.865411	589.465575	0.007153	0.006673
RS	42	2.969567	9.380197	589.161620	0.007149	0.006635
RS	43	3.230303	9.380197	622.199448	0.007550	0.006973
RS	44	3.513186	9.448275	650.936446	0.007899	0.007270
RS	45	3.820098	9.448275	684.324931	0.008304	0.007631
RS	46	4.153080	9.196793	736.735992	0.008940	0.008200
RS	47	4.514346	9.196793	769.367480	0.009336	0.008570
RS	48	4.906299	8.793714	836.663789	0.010153	0.009313
RS	49	5.331545	8.793714	865.903220	0.010508	0.009660
RS	50	5.792912	8.384527	934.843711	0.011344	0.010427
RS	51	6.293469	8.384527	956.670009	0.011609	0.010699
RS	52	6.836544	8.088042	1008.568147	0.012239	0.011278
RS	53	7.425749	8.088042	1018.718877	0.012362	0.011417
RS	54	8.065003	8.182086	1011.457972	0.012274	0.011325
RS	55	8.758556	8.182086	1009.774296	0.012254	0.011318
RS	56	9.511021	8.182086	1000.969589	0.012147	0.011222
RS	57	10.327403	8.182086	984.632528	0.011948	0.011030
RS	58	11.213129	21.728602	375.002129	0.004551	0.004289
RS	59	12.174091	21.728602	391.230851	0.004748	0.004455
RS	60	13.216679	21.728602	406.784896	0.004936	0.004607
RS	61	14.347827	21.728602	421.405869	0.005114	0.004744
RS	62	15.575057	21.728602	434.811086	0.005276	0.004861
RS	63	16.906531	21.728602	7918.299158	0.096088	0.083989
PA	4+25*2+4+6 0.015053677 0.015117402 16.906531036 66.664802915 2.753868788 1.304287042 0.873445692 0.712224211 0.658755430 0.653506954 0.672714306 0.718279465 0.806927789 0.961077634 1.204914349 1.568152305 2.097054007 2.853607257 3.885032183 5.173272496 6.586438906 7.892601741 8.865410540 9.380197011 9.448275179 9.196793300 8.793713780 8.384526514 8.088041736 8.182085723 21.728602261
//
IT	4791
RD	20
LK	-209427.530784
QD	-191.294691 -> -170.614977
RI	0.0022812094
TR	0.014568	0.015218
MT	17.224860
MM	C_pi: 4.927975, n_recomb: 84961.715349
RS	0	0.000000	76.207617	9.161812	0.000108	0.000017
RS	1	0.008526	76.207617	9.942475	0.000117	0.000064
RS	2	0.017779	76.207617	10.789613	0.000127	0.000111
RS	3	0.027821	76.207617	11.708876	0.000138	0.000146
RS	4	0.038720	2.880875	335.458613	0.003948	0.004092
RS	5	0.050547	2.880875	362.539360	0.004267	0.004466
RS	6	0.063383	1.365103	824.348492	0.009703	0.010092
RS	7	0.077313	1.365103	885.264123	0.010420	0.010761
RS	8	0.092431	0.908911	1422.270576	0.016740	0.017137
RS	9	0.108838	0.908911	1514.957374	0.017831	0.018264
RS	10	0.126644	0.735969	1984.761040	0.023361	0.023844
RS	11	0.145968	0.735969	2096.148980	0.024672	0.025327
RS	12	0.166940	0.676432	2399.804412	0.028246	0.029020
RS	13	0.189699	0.676432	2515.108168	0.029603	0.030645
RS	14	0.214400	0.667401	2662.975756	0.031343	0.032503
RS	15	0.241206	0.667401	2772.119052	0.032628	0.034056
RS	16	0.270298	0.683512	2809.286547	0.033065	0.034540
RS	17	0.301870	0.683512	2906.230442	0.034206	0.035934
RS	18	0.336134	0.725978	2823.569350	0.033233	0.034921
RS	19	0.373319	0.725978	2905.866025	0.034202	0.036135
RS	20	0.413675	0.811359	2672.167058	0.031451	0.033229
RS	21	0.457472	0.811359	2742.301876	0.032277	0.034261
RS	22	0.505003	0.962121	2373.685092	0.027938	0.029636
RS	23	0.556587	0.962121	2437.061829	0.028684	0.030503
RS	24	0.612568	1.202789	2004.540777	0.023593	0.025042
RS	25	0.673323	1.202789	2064.874070	0.024304	0.025777
RS	26	0.739258	1.563992	1639.659436	0.019299	0.020401
RS	27	0.810814	1.563992	1697.550010	0.019980	0.021035
RS	28	0.888472	2.093884	1316.337256	0.015493	0.016237
RS	29	0.972751	2.093884	1370.785097	0.016134	0.016788
RS	30	1.064215	2.857853	1048.791269	0.012344	0.012773
RS	31	1.163478	2.857853	1098.597584	0.012931	0.013248
RS	32	1.271204	3.908087	843.578738	0.009929	0.010105
RS	33	1.388115	3.908087	888.209710	0.010454	0.010513
RS	34	1.514994	5.231011	699.984561	0.008239	0.008223
RS	35	1.652691	5.231011	739.901822	0.008709	0.008579
RS	36	1.802128	6.694126	611.842892	0.007201	0.007038
RS	37	1.964307	6.694126	648.270703	0.007630	0.007362
RS	38	2.140313	8.056065	570.950023	0.006720	0.006434
RS	39	2.331326	8.056065	605.402861	0.007126	0.006748
RS	40	2.538625	9.075270	569.601858	0.006704	0.006306
RS	41	2.763598	9.075270	603.450548	0.007103	0.006626
RS	42	3.007753	9.614519	602.704538	0.007094	0.006584
RS	43	3.272725	9.614519	636.872516	0.007496	0.006923
RS	44	3.560289	9.681649	666.864627	0.007849	0.007224
RS	45	3.872371	9.681649	701.493099	0.008257	0.007586
RS	46	4.211062	9.409649	756.816136	0.008908	0.008168
RS	47	4.578630	9.409649	790.796555	0.009308	0.008541
RS	48	4.977537	8.976284	862.442782	0.010151	0.009308
RS	49	5.410456	8.976284	893.028181	0.010511	0.009659
RS	50	5.880287	8.535573	967.138907	0.011383	0.010458
RS	51	6.390176	8.535573	990.054669	0.011653	0.010734
RS	52	6.943538	8.212142	1046.747303	0.012320	0.011347
RS	53	7.544082	8.212142	1057.389061	0.012445	0.011488
RS	54	8.195829	8.285459	1052.609477	0.012389	0.011426
RS	55	8.903144	8.285459	1050.628306	0.012366	0.011417
RS	56	9.670767	8.285459	1041.165785	0.012255	0.011318
RS	57	10.503838	8.285459	1023.793873	0.012050	0.011122
RS	58	11.407938	22.491754	381.567640	0.004491	0.004227
RS	59	12.389124	22.491754	398.516003	0.004691	0.004396
RS	60	13.453967	22.491754	414.834880	0.004883	0.004554
RS	61	14.609600	22.491754	430.261997	0.005064	0.004696
RS	62	15.863764	22.491754	444.508922	0.005232	0.004820
RS	63	17.224860	22.491754	8241.623937	0.097004	0.085066
PA	4+25*2+4+6 0.014568057 0.015218008 17.224859877 76.207617251 2.880874722 1.365103025 0.908911493 0.735968901 0.676432010 0.667401306 0.683511598 0.725978233 0.811358933 0.962120673 1.202788521 1.563991805 2.093884155 2.857852660 3.908086890 5.231010617 6.694125815 8.056064983 9.075270288 9.614519444 9.681649132 9.409649428 8.976284379 8.535572987 8.212141947 8.285458512 22.491753737
//
IT	4180
RD	21
LK	-209387.288740
QD	-175.882840 -> -157.612019
RI	0.0022278576
TR	0.014124	0.015306
MT	17.536971
MM	C_pi: 5.045215, n_recomb: 87392.495940
RS	0	0.000000	86.442754	8.329192	0.000095	0.000015
RS	1	0.008557	86.442754	9.041599	0.000103	0.000057
RS	2	0.017846	86.442754	9.814909	0.000112	0.000099
RS	3	0.027930	86.442754	10.654324	0.000122	0.000131
RS	4	0.038877	2.997968	332.839578	0.003809	0.003994
RS	5	0.050761	2.997968	359.864131	0.004118	0.004353
RS	6	0.063661	1.424309	816.573807	0.009344	0.009811
RS	7	0.077665	1.424309	877.503665	0.010041	0.010443
RS	8	0.092868	0.944000	1417.362256	0.016218	0.016702
RS	9	0.109372	0.944000	1511.050819	0.017290	0.017785
RS	10	0.127287	0.759539	1994.087779	0.022818	0.023368
RS	11	0.146736	0.759539	2108.020649	0.024121	0.024815
RS	12	0.167849	0.693985	2429.984281	0.027805	0.028610
RS	13	0.190769	0.693985	2549.101130	0.029168	0.030214
RS	14	0.215650	0.681216	2715.228972	0.031069	0.032226
RS	15	0.242660	0.681216	2828.825306	0.032369	0.033773
RS	16	0.271981	0.694285	2882.799268	0.032987	0.034436
RS	17	0.303811	0.694285	2984.188377	0.034147	0.035831
RS	18	0.338365	0.733733	2915.394881	0.033360	0.035008
RS	19	0.375875	0.733733	3001.515469	0.034345	0.036224
RS	20	0.416595	0.815934	2774.618606	0.031749	0.033482
RS	21	0.460800	0.815934	2847.655966	0.032585	0.034515
RS	22	0.508787	0.963397	2475.360108	0.028325	0.029982
RS	23	0.560881	0.963397	2540.953890	0.029075	0.030850
RS	24	0.617432	1.200943	2095.415901	0.023977	0.025393
RS	25	0.678822	1.200943	2157.732100	0.024690	0.026131
RS	26	0.745465	1.560060	1714.467636	0.019618	0.020695
RS	27	0.817811	1.560060	1774.358003	0.020303	0.021333
RS	28	0.896347	2.090698	1374.095203	0.015723	0.016447
RS	29	0.981604	2.090698	1430.556446	0.016369	0.017003
RS	30	1.074156	2.861549	1091.241312	0.012487	0.012898
RS	31	1.174627	2.861549	1142.947730	0.013078	0.013380
RS	32	1.283696	3.929732	873.911789	0.010000	0.010163
RS	33	1.402098	3.929732	920.214038	0.010530	0.010577
RS	34	1.530631	5.286285	721.702716	0.008258	0.008234
RS	35	1.670163	5.286285	763.030217	0.008731	0.008595
RS	36	1.821635	6.798444	628.029070	0.007186	0.007019
RS	37	1.986068	6.798444	665.651167	0.007617	0.007347
RS	38	2.164571	8.215762	584.048498	0.006683	0.006397
RS	39	2.358348	8.215762	619.563944	0.007089	0.006713
RS	40	2.568707	9.281412	581.552489	0.006654	0.006259
RS	41	2.797067	9.281412	616.425302	0.007054	0.006581
RS	42	3.044966	9.845311	615.215439	0.007040	0.006534
RS	43	3.314079	9.845311	650.455337	0.007443	0.006874
RS	44	3.606219	9.911554	681.645724	0.007800	0.007178
RS	45	3.923357	9.911554	717.456460	0.008210	0.007542
RS	46	4.267633	9.618917	775.620444	0.008875	0.008137
RS	47	4.641368	9.618917	810.896969	0.009279	0.008512
RS	48	5.047083	9.155043	886.841135	0.010148	0.009302
RS	49	5.487515	9.155043	918.729596	0.010513	0.009656
RS	50	5.965634	8.682584	998.007451	0.011420	0.010487
RS	51	6.484665	8.682584	1021.981225	0.011694	0.010767
RS	52	7.048110	8.331924	1083.536323	0.012399	0.011414
RS	53	7.659768	8.331924	1094.642943	0.012526	0.011556
RS	54	8.323766	8.383484	1092.584568	0.012502	0.011524
RS	55	9.044581	8.383484	1090.263670	0.012475	0.011513
RS	56	9.827076	8.383484	1080.104181	0.012359	0.011410
RS	57	10.676528	8.383484	1061.662601	0.012148	0.011210
RS	58	11.598667	23.233004	387.691765	0.004436	0.004170
RS	59	12.599713	23.233004	405.320892	0.004638	0.004343
RS	60	13.686418	23.233004	422.364376	0.004833	0.004504
RS	61	14.866111	23.233004	438.556468	0.005018	0.004651
RS	62	16.146749	23.233004	453.603499	0.005190	0.004782
RS	63	17.536971	23.233004	8549.602355	0.097830	0.086042
PA	4+25*2+4+6 0.014123807 0.015306066 17.536971100 86.442753986 2.997968228 1.424309183 0.943999781 0.759539080 0.693985229 0.681215624 0.694285170 0.733732517 0.815934248 0.963396526 1.200943462 1.560060109 2.090698127 2.861549066 3.929731687 5.286285197 6.798443826 8.215761918 9.281411558 9.845310786 9.911554321 9.618917068 9.155042665 8.682584217 8.331924018 8.383484146 23.233004132
//
IT	5284
RD	22
LK	-209351.706366
QD	-162.226684 -> -146.036295
RI	0.0021856621
TR	0.013717	0.015383
MT	17.842579
MM	C_pi: 5.157844, n_recomb: 89702.198085
RS	0	0.000000	97.341501	7.610645	0.000085	0.000013
RS	1	0.008587	97.341501	8.263944	0.000092	0.000052
RS	2	0.017910	97.341501	8.973305	0.000100	0.000089
RS	3	0.028035	97.341501	9.743534	0.000109	0.000118
RS	4	0.039028	3.104211	331.144997	0.003692	0.003914
RS	5	0.050966	3.104211	358.173884	0.003993	0.004260
RS	6	0.063929	1.481580	809.417852	0.009023	0.009560
RS	7	0.078005	1.481580	870.351835	0.009703	0.010158
RS	8	0.093289	0.978570	1411.683243	0.015737	0.016299
RS	9	0.109886	0.978570	1506.225193	0.016791	0.017341
RS	10	0.127908	0.782860	2000.848214	0.022305	0.022919
RS	11	0.147477	0.782860	2117.083204	0.023601	0.024331
RS	12	0.168727	0.711371	2456.088752	0.027380	0.028216
RS	13	0.191801	0.711371	2578.765769	0.028748	0.029800
RS	14	0.216857	0.694918	2762.441733	0.030796	0.031953
RS	15	0.244064	0.694918	2880.284265	0.032109	0.033494
RS	16	0.273607	0.705006	2950.847317	0.032896	0.034325
RS	17	0.305687	0.705006	3056.544332	0.034074	0.035721
RS	18	0.340521	0.741509	3001.930683	0.033466	0.035079
RS	19	0.378347	0.741509	3091.798512	0.034467	0.036298
RS	20	0.419420	0.820621	2872.576872	0.032023	0.033716
RS	21	0.464021	0.820621	2948.457733	0.032869	0.034751
RS	22	0.512450	0.964869	2573.672064	0.028691	0.030310
RS	23	0.565039	0.964869	2641.401962	0.029446	0.031181
RS	24	0.622142	1.199347	2183.930968	0.024346	0.025731
RS	25	0.684149	1.199347	2248.127795	0.025062	0.026472
RS	26	0.751481	1.556339	1787.567462	0.019928	0.020980
RS	27	0.824593	1.556339	1849.356242	0.020617	0.021623
RS	28	0.903984	2.087504	1430.498570	0.015947	0.016651
RS	29	0.990191	2.087504	1488.887219	0.016598	0.017213
RS	30	1.083800	2.864760	1132.516497	0.012625	0.013021
RS	31	1.185448	2.864760	1186.053021	0.013222	0.013508
RS	32	1.295823	3.950079	903.188197	0.010069	0.010220
RS	33	1.415676	3.950079	951.101813	0.010603	0.010639
RS	34	1.545820	5.339254	742.450628	0.008277	0.008245
RS	35	1.687139	5.339254	785.133062	0.008753	0.008611
RS	36	1.840592	6.899580	643.301840	0.007172	0.007001
RS	37	2.007221	6.899580	682.064278	0.007604	0.007332
RS	38	2.188159	8.371834	596.252376	0.006647	0.006362
RS	39	2.384632	8.371834	632.776001	0.007054	0.006680
RS	40	2.597976	9.483959	592.579549	0.006606	0.006214
RS	41	2.829638	9.483959	628.420389	0.007006	0.006537
RS	42	3.081192	10.072634	626.730617	0.006987	0.006485
RS	43	3.354346	10.072634	662.984724	0.007391	0.006826
RS	44	3.650955	10.137998	695.319855	0.007751	0.007134
RS	45	3.973031	10.137998	732.255312	0.008163	0.007498
RS	46	4.322763	9.824553	793.189929	0.008842	0.008106
RS	47	4.702525	9.824553	829.709296	0.009250	0.008483
RS	48	5.114896	9.329982	909.889556	0.010143	0.009295
RS	49	5.562674	9.329982	943.037134	0.010513	0.009653
RS	50	6.048901	8.825564	1027.468496	0.011454	0.010515
RS	51	6.576878	8.825564	1052.467696	0.011733	0.010797
RS	52	7.150190	8.447414	1118.941314	0.012474	0.011478
RS	53	7.772730	8.447414	1130.486138	0.012603	0.011622
RS	54	8.448724	8.476253	1131.378262	0.012613	0.011620
RS	55	9.182763	8.476253	1128.675740	0.012582	0.011607
RS	56	9.979830	8.476253	1117.780927	0.012461	0.011500
RS	57	10.845338	8.476253	1098.236173	0.012243	0.011295
RS	58	11.785162	23.951426	393.407841	0.004386	0.004117
RS	59	12.805685	23.951426	411.680367	0.004589	0.004293
RS	60	13.913836	23.951426	429.409562	0.004787	0.004458
RS	61	15.117138	23.951426	446.326544	0.004976	0.004610
RS	62	16.423761	23.951426	462.132858	0.005152	0.004745
RS	63	17.842579	23.951426	8842.153995	0.098572	0.086926
PA	4+25*2+4+6 0.013716903 0.015383226 17.842578965 97.341500754 3.104211123 1.481579563 0.978570086 0.782860346 0.711370830 0.694917517 0.705005917 0.741508879 0.820620569 0.964869309 1.199347474 1.556338776 2.087504486 2.864760400 3.950078802 5.339253868 6.899579962 8.371833921 9.483959147 10.072634366 10.137998254 9.824552958 9.329982108 8.825564257 8.447414312 8.476253447 23.951426062
//
IT	4953
RD	23
LK	-209320.150100
QD	-150.094529 -> -135.704327
RI	0.0021522270
TR	0.013344	0.015451
MT	18.141610
MM	C_pi: 5.265848, n_recomb: 91893.789515
RS	0	0.000000	108.891484	6.985996	0.000076	0.000012
RS	1	0.008615	108.891484	7.587741	0.000083	0.000047
RS	2	0.017972	108.891484	8.241309	0.000090	0.000081
RS	3	0.028136	108.891484	8.951161	0.000097	0.000106
RS	4	0.039174	3.199066	330.326227	0.003595	0.003849
RS	5	0.051164	3.199066	357.418568	0.003889	0.004185
RS	6	0.064187	1.536603	802.957066	0.008738	0.009334
RS	7	0.078332	1.536603	863.897022	0.009401	0.009903
RS	8	0.093695	1.012503	1405.478431	0.015295	0.015926
RS	9	0.110382	1.012503	1500.746876	0.016331	0.016932
RS	10	0.128507	0.805871	2005.416773	0.021823	0.022496
RS	11	0.148193	0.805871	2123.729982	0.023111	0.023876
RS	12	0.169574	0.728547	2478.529416	0.026972	0.027839
RS	13	0.192798	0.728547	2604.522167	0.028343	0.029403
RS	14	0.218023	0.708470	2804.995401	0.030524	0.031685
RS	15	0.245421	0.708470	2926.875118	0.031851	0.033219
RS	16	0.275179	0.715649	3013.670654	0.032795	0.034207
RS	17	0.307501	0.715649	3123.529543	0.033991	0.035604
RS	18	0.342607	0.749284	3083.276446	0.033553	0.035135
RS	19	0.380737	0.749284	3176.806069	0.034570	0.036358
RS	20	0.422153	0.825390	2966.017440	0.032277	0.033932
RS	21	0.467137	0.825390	3044.678710	0.033133	0.034969
RS	22	0.515996	0.966505	2668.521023	0.029039	0.030623
RS	23	0.569064	0.966505	2738.306151	0.029799	0.031494
RS	24	0.626704	1.197967	2269.962932	0.024702	0.026058
RS	25	0.689309	1.197967	2335.938876	0.025420	0.026800
RS	26	0.757309	1.552806	1858.850925	0.020228	0.021257
RS	27	0.831166	1.552806	1922.436375	0.020920	0.021904
RS	28	0.911386	2.084317	1485.462802	0.016165	0.016850
RS	29	0.998517	2.084317	1545.691577	0.016820	0.017417
RS	30	1.093155	2.867526	1172.574127	0.012760	0.013140
RS	31	1.195945	2.867526	1227.869280	0.013362	0.013633
RS	32	1.307591	3.969244	931.385424	0.010135	0.010275
RS	33	1.428855	3.969244	980.849268	0.010674	0.010700
RS	34	1.560567	5.390089	762.225636	0.008295	0.008255
RS	35	1.703625	5.390089	806.207023	0.008773	0.008625
RS	36	1.859007	6.997736	657.672383	0.007157	0.006983
RS	37	2.027776	6.997736	697.521110	0.007591	0.007318
RS	38	2.211085	8.524472	607.582881	0.006612	0.006327
RS	39	2.410185	8.524472	645.060611	0.007020	0.006647
RS	40	2.626438	9.683022	602.714418	0.006559	0.006169
RS	41	2.861321	9.683022	639.467885	0.006959	0.006493
RS	42	3.116440	10.296577	637.285254	0.006935	0.006437
RS	43	3.393537	10.296577	674.496484	0.007340	0.006779
RS	44	3.694506	10.361042	707.924278	0.007704	0.007090
RS	45	4.021403	10.361042	745.927187	0.008117	0.007456
RS	46	4.376463	10.026656	809.556171	0.008810	0.008075
RS	47	4.762111	10.026656	847.264772	0.009220	0.008454
RS	48	5.180983	9.501153	931.617262	0.010138	0.009288
RS	49	5.635941	9.501153	965.979106	0.010512	0.009648
RS	50	6.130094	8.964583	1055.539186	0.011487	0.010540
RS	51	6.666818	8.964583	1081.530208	0.011769	0.010826
RS	52	7.249780	8.558721	1152.964468	0.012547	0.011540
RS	53	7.882965	8.558721	1164.920576	0.012677	0.011685
RS	54	8.570700	8.563950	1168.980031	0.012721	0.011714
RS	55	9.317682	8.563950	1165.854784	0.012687	0.011698
RS	56	10.129017	8.563950	1154.187571	0.012560	0.011588
RS	57	11.010250	8.563950	1133.507950	0.012335	0.011377
RS	58	11.967400	24.646491	398.742749	0.004339	0.004068
RS	59	13.007009	24.646491	417.622718	0.004545	0.004247
RS	60	14.136181	24.646491	436.000006	0.004745	0.004415
RS	61	15.362631	24.646491	453.602892	0.004936	0.004571
RS	62	16.694739	24.646491	470.128516	0.005116	0.004711
RS	63	18.141610	24.646491	9119.218521	0.099237	0.087724
PA	4+25*2+4+6 0.013343657 0.015450821 18.141609804 108.891483627 3.199065505 1.536603150 1.012503056 0.805871487 0.728547308 0.708469580 0.715649155 0.749283728 0.825389763 0.966505373 1.197967495 1.552805542 2.084317216 2.867525916 3.969243865 5.390088944 6.997736399 8.524472090 9.683021930 10.296576938 10.361042221 10.026656114 9.501152849 8.964583121 8.558721169 8.563950242 24.646491010
//
IT	4529
RD	24
LK	-209292.078976
QD	-139.288526 -> -126.458985
RI	0.0021258730
TR	0.013001	0.015510
MT	18.433983
MM	C_pi: 5.369262, n_recomb: 93971.171350
RS	0	0.000000	121.083123	6.439160	0.000069	0.000011
RS	1	0.008642	121.083123	6.995629	0.000074	0.000042
RS	2	0.018032	121.083123	7.600184	0.000081	0.000073
RS	3	0.028233	121.083123	8.256981	0.000088	0.000097
RS	4	0.039315	3.282072	330.353593	0.003515	0.003798
RS	5	0.051355	3.282072	357.568144	0.003805	0.004126
RS	6	0.064436	1.589143	797.229171	0.008484	0.009132
RS	7	0.078647	1.589143	858.185621	0.009132	0.009676
RS	8	0.094087	1.045691	1398.957756	0.014887	0.015582
RS	9	0.110861	1.045691	1494.845462	0.015907	0.016554
RS	10	0.129084	0.828506	2008.160975	0.021370	0.022097
RS	11	0.148883	0.828506	2128.348496	0.022649	0.023448
RS	12	0.170392	0.745475	2497.706624	0.026579	0.027477
RS	13	0.193761	0.745475	2626.781404	0.027953	0.029023
RS	14	0.219149	0.721851	2843.224755	0.030256	0.031422
RS	15	0.246731	0.721851	2968.933468	0.031594	0.032951
RS	16	0.276697	0.726191	3071.549099	0.032686	0.034084
RS	17	0.309253	0.726191	3185.417879	0.033898	0.035483
RS	18	0.344622	0.757035	3159.583092	0.033623	0.035179
RS	19	0.383048	0.757035	3256.682084	0.034656	0.036404
RS	20	0.424795	0.830217	3054.971528	0.032510	0.034132
RS	21	0.470151	0.830217	3136.347022	0.033376	0.035171
RS	22	0.519426	0.968284	2759.832112	0.029369	0.030921
RS	23	0.572959	0.968284	2831.593324	0.030133	0.031792
RS	24	0.631119	1.196790	2353.403550	0.025044	0.026373
RS	25	0.694306	1.196790	2421.059821	0.025764	0.027116
RS	26	0.762953	1.549455	1928.229137	0.020519	0.021527
RS	27	0.837533	1.549455	1993.510809	0.021214	0.022176
RS	28	0.918559	2.081145	1538.935304	0.016377	0.017043
RS	29	1.006587	2.081145	1600.916956	0.017036	0.017615
RS	30	1.102223	2.869907	1211.382375	0.012891	0.013256
RS	31	1.206125	2.869907	1268.364261	0.013497	0.013755
RS	32	1.319006	3.987319	958.501089	0.010200	0.010328
RS	33	1.441642	3.987319	1009.453840	0.010742	0.010759
RS	34	1.574878	5.438943	781.038875	0.008311	0.008265
RS	35	1.719628	5.438943	826.263413	0.008793	0.008639
RS	36	1.876888	7.093098	671.162521	0.007142	0.006965
RS	37	2.047740	7.093098	712.044106	0.007577	0.007302
RS	38	2.233357	8.673869	618.069154	0.006577	0.006292
RS	39	2.435016	8.673869	656.447884	0.006986	0.006614
RS	40	2.654103	9.878768	611.992621	0.006513	0.006125
RS	41	2.892125	9.878768	649.604520	0.006913	0.006451
RS	42	3.150717	10.517252	646.921379	0.006884	0.006390
RS	43	3.431658	10.517252	685.033903	0.007290	0.006733
RS	44	3.736880	10.580782	719.503916	0.007657	0.007046
RS	45	4.068480	10.580782	758.517989	0.008072	0.007413
RS	46	4.428738	10.225262	824.768203	0.008777	0.008044
RS	47	4.820131	10.225262	863.612922	0.009190	0.008425
RS	48	5.245351	9.668625	952.066527	0.010131	0.009279
RS	49	5.707319	9.668625	987.597707	0.010510	0.009643
RS	50	6.209213	9.099728	1082.252993	0.011517	0.010565
RS	51	6.754483	9.099728	1109.201994	0.011804	0.010854
RS	52	7.346877	8.665950	1185.629324	0.012617	0.011600
RS	53	7.990469	8.665950	1197.970007	0.012748	0.011746
RS	54	8.689683	8.646745	1205.402085	0.012827	0.011807
RS	55	9.449326	8.646745	1201.814002	0.012789	0.011788
RS	56	10.274621	8.646745	1189.338634	0.012656	0.011673
RS	57	11.171241	8.646745	1167.494130	0.012424	0.011456
RS	58	12.145351	25.317785	403.726921	0.004296	0.004024
RS	59	13.203648	25.317785	423.180071	0.004503	0.004204
RS	60	14.353407	25.317785	442.169425	0.004705	0.004375
RS	61	15.602534	25.317785	460.420669	0.004900	0.004535
RS	62	16.959616	25.317785	477.626869	0.005083	0.004680
RS	63	18.433983	25.317785	9380.977875	0.099828	0.088443
PA	4+25*2+4+6 0.013000829 0.015510056 18.433982569 121.083122743 3.282071577 1.589142816 1.045690664 0.828506496 0.745475338 0.721850813 0.726190992 0.757035412 0.830216683 0.968284315 1.196789607 1.549455072 2.081144503 2.869907485 3.987318988 5.438943205 7.093098256 8.673869199 9.878768015 10.517252381 10.580782171 10.225262269 9.668625147 9.099728203 8.665950459 8.646745428 25.317784500
//
IT	5148
RD	25
LK	-209267.030702
QD	-129.639885 -> -118.165924
RI	0.0021052379
TR	0.012686	0.015562
MT	18.719658
MM	C_pi: 5.468147, n_recomb: 95938.521066
RS	0	0.000000	133.902050	5.957588	0.000062	0.000010
RS	1	0.008669	133.902050	6.474058	0.000067	0.000039
RS	2	0.018089	133.902050	7.035304	0.000073	0.000067
RS	3	0.028326	133.902050	7.645208	0.000080	0.000088
RS	4	0.039450	3.353242	331.173132	0.003452	0.003760
RS	5	0.051539	3.353242	358.566044	0.003737	0.004081
RS	6	0.064676	1.639018	792.247137	0.008258	0.008952
RS	7	0.078951	1.639018	853.236876	0.008894	0.009474
RS	8	0.094464	1.078035	1392.296693	0.014512	0.015263
RS	9	0.111322	1.078035	1488.714033	0.015517	0.016205
RS	10	0.129641	0.850714	2009.386160	0.020945	0.021722
RS	11	0.149548	0.850714	2131.262834	0.022215	0.023045
RS	12	0.171181	0.762126	2513.972008	0.026204	0.027132
RS	13	0.194689	0.762126	2645.906742	0.027579	0.028660
RS	14	0.220235	0.735040	2877.472425	0.029993	0.031166
RS	15	0.247996	0.735040	3006.804964	0.031341	0.032688
RS	16	0.278163	0.736614	3124.757957	0.032570	0.033958
RS	17	0.310945	0.736614	3242.481095	0.033797	0.035358
RS	18	0.346570	0.764744	3231.036132	0.033678	0.035211
RS	19	0.385282	0.764744	3331.606440	0.034726	0.036439
RS	20	0.427350	0.835082	3139.496784	0.032724	0.034317
RS	21	0.473065	0.835082	3223.518244	0.033600	0.035357
RS	22	0.522743	0.970180	2847.593387	0.029681	0.031203
RS	23	0.576727	0.970180	2921.252898	0.030449	0.032075
RS	24	0.635392	1.195789	2434.197933	0.025372	0.026676
RS	25	0.699142	1.195789	2503.438381	0.026094	0.027420
RS	26	0.768418	1.546277	1995.640516	0.020801	0.021788
RS	27	0.843699	1.546277	2062.519797	0.021498	0.022439
RS	28	0.925507	2.078005	1590.869264	0.016582	0.017232
RS	29	1.014406	2.078005	1654.517253	0.017246	0.017808
RS	30	1.111012	2.871945	1248.926526	0.013018	0.013369
RS	31	1.215992	2.871945	1307.523426	0.013629	0.013873
RS	32	1.330073	4.004400	984.536789	0.010262	0.010380
RS	33	1.454044	4.004400	1036.917316	0.010808	0.010815
RS	34	1.588761	5.485963	798.905477	0.008327	0.008274
RS	35	1.735157	5.485963	845.317868	0.008811	0.008652
RS	36	1.894243	7.185826	683.798486	0.007127	0.006947
RS	37	2.067121	7.185826	725.660440	0.007564	0.007287
RS	38	2.254984	8.820169	627.745266	0.006543	0.006258
RS	39	2.459134	8.820169	666.973199	0.006952	0.006581
RS	40	2.680980	10.071308	620.454263	0.006467	0.006082
RS	41	2.922059	10.071308	658.871920	0.006868	0.006409
RS	42	3.184035	10.734779	655.681674	0.006834	0.006344
RS	43	3.468722	10.734779	694.641123	0.007240	0.006688
RS	44	3.778088	10.797287	730.106915	0.007610	0.007003
RS	45	4.114273	10.797287	770.077132	0.008027	0.007371
RS	46	4.479601	10.420445	838.874258	0.008744	0.008013
RS	47	4.876598	10.420445	878.802743	0.009160	0.008396
RS	48	5.308010	9.832473	971.283092	0.010124	0.009271
RS	49	5.776821	9.832473	1007.938903	0.010506	0.009637
RS	50	6.286272	9.231090	1107.648382	0.011545	0.010587
RS	51	6.839886	9.231090	1135.521527	0.011836	0.010879
RS	52	7.441492	8.769219	1216.964421	0.012685	0.011658
RS	53	8.095251	8.769219	1229.663412	0.012817	0.011805
RS	54	8.805682	8.724824	1240.661179	0.012932	0.011898
RS	55	9.577700	8.724824	1236.571420	0.012889	0.011876
RS	56	10.416642	8.724824	1223.253707	0.012750	0.011756
RS	57	11.328311	8.724824	1200.216175	0.012510	0.011533
RS	58	12.319010	25.965108	408.387875	0.004257	0.003982
RS	59	13.395592	25.965108	428.381642	0.004465	0.004165
RS	60	14.565500	25.965108	447.948674	0.004669	0.004339
RS	61	15.836826	25.965108	466.812264	0.004866	0.004501
RS	62	17.218360	25.965108	484.661689	0.005052	0.004650
RS	63	18.719658	25.965108	9627.714593	0.100353	0.089089
PA	4+25*2+4+6 0.012685526 0.015561981 18.719657824 133.902049630 3.353242139 1.639017976 1.078035417 0.850714155 0.762126280 0.735039727 0.736614211 0.764743834 0.835082422 0.970179650 1.195789216 1.546276592 2.078004653 2.871945150 4.004400283 5.485963183 7.185826099 8.820168610 10.071307594 10.734778732 10.797286518 10.420444819 9.832472722 9.231089769 8.769219449 8.724824375 25.965108319
//
CC
CC	Brief Description of the file format:
CC	  CC  comments
CC	  MM  useful-messages
CC	  RD  round-of-iterations
CC	  LL  \log[P(sequence)]
CC	  QD  Q-before-opt Q-after-opt
CC	  TR  \theta_0 \rho_0
CC	  RS  k t_k \lambda_k \pi_k \sum_{l\not=k}A_{kl} A_{kk}
CC	  DC  begin end best-k t_k+\Delta_k max-prob
CC
MM	Version: 0.6.5-r67
MM	pattern:4+25*2+4+6, n:63, n_free_lambdas:28
MM	n_iterations:25, skip:1, max_t:5, theta/rho:5
MM	is_decoding:0
MM	n_seqs:28, sum_L:1167017, sum_n:76024
RD	0
LK	0.000000
QD	0.000000 -> 0.000000
RI	inf
TR	0.067363	0.013473
MT	5.000000
MM	C_pi: 1.000000, n_recomb: 15617.463479
RS	0	0.000000	1.000000	99.582465	0.006376	0.000000
RS	1	0.006440	1.000000	105.297936	0.006742	0.000000
RS	2	0.013294	1.000000	111.294114	0.007126	0.000000
RS	3	0.020590	1.000000	117.578522	0.007529	0.000000
RS	4	0.028356	1.000000	124.157972	0.007950	0.000000
RS	5	0.036622	1.000000	131.038395	0.008391	0.000000
RS	6	0.045421	1.000000	138.224656	0.008851	0.000000
RS	7	0.054785	1.000000	145.720351	0.009331	0.000000
RS	8	0.064753	1.000000	153.527578	0.009831	0.000000
RS	9	0.075363	1.000000	161.646682	0.010350	0.000000
RS	10	0.086656	1.000000	170.075985	0.010890	0.000000
RS	11	0.098677	1.000000	178.811485	0.011449	0.000000
RS	12	0.111471	1.000000	187.846537	0.012028	0.000000
RS	13	0.125090	1.000000	197.171505	0.012625	0.000000
RS	14	0.139585	1.000000	206.773399	0.013240	0.000000
RS	15	0.155014	1.000000	216.635485	0.013871	0.000000
RS	16	0.171437	1.000000	226.736889	0.014518	0.000000
RS	17	0.188917	1.000000	237.052175	0.015179	0.000000
RS	18	0.207523	1.000000	247.550931	0.015851	0.000000
RS	19	0.227327	1.000000	258.197347	0.016533	0.000000
RS	20	0.248406	1.000000	268.949805	0.017221	0.000000
RS	21	0.270843	1.000000	279.760494	0.017913	0.000000
RS	22	0.294725	1.000000	290.575050	0.018606	0.000000
RS	23	0.320144	1.000000	301.332259	0.019295	0.000000
RS	24	0.347201	1.000000	311.963818	0.019975	0.000000
RS	25	0.376000	1.000000	322.394188	0.020643	0.000000
RS	26	0.406654	1.000000	332.540558	0.021293	0.000000
RS	27	0.439282	1.000000	342.312952	0.021919	0.000000
RS	28	0.474011	1.000000	351.614490	0.022514	0.000000
RS	29	0.510976	1.000000	360.341853	0.023073	0.000000
RS	30	0.550322	1.000000	368.385965	0.023588	0.000000
RS	31	0.592202	1.000000	375.632933	0.024052	0.000000
RS	32	0.636779	1.000000	381.965258	0.024458	0.000000
RS	33	0.684227	1.000000	387.263363	0.024797	0.000000
RS	34	0.734730	1.000000	391.407431	0.025062	0.000000
RS	35	0.788485	1.000000	394.279585	0.025246	0.000000
RS	36	0.845702	1.000000	395.766402	0.025341	0.000000
RS	37	0.906604	1.000000	395.761736	0.025341	0.000000
RS	38	0.971428	1.000000	394.169841	0.025239	0.000000
RS	39	1.040426	1.000000	390.908730	0.025030	0.000000
RS	40	1.113868	1.000000	385.913689	0.024710	0.000000
RS	41	1.192040	1.000000	379.140865	0.024277	0.000000
RS	42	1.275245	1.000000	370.570795	0.023728	0.000000
RS	43	1.363809	1.000000	360.211715	0.023065	0.000000
RS	44	1.458076	1.000000	348.102494	0.022289	0.000000
RS	45	1.558414	1.000000	334.314981	0.021406	0.000000
RS	46	1.665214	1.000000	318.955575	0.020423	0.000000
RS	47	1.778891	1.000000	302.165790	0.019348	0.000000
RS	48	1.899889	1.000000	284.121650	0.018193	0.000000
RS	49	2.028679	1.000000	265.031721	0.016970	0.000000
RS	50	2.165763	1.000000	245.133677	0.015696	0.000000
RS	51	2.311675	1.000000	224.689344	0.014387	0.000000
RS	52	2.466983	1.000000	203.978266	0.013061	0.000000
RS	53	2.632293	1.000000	183.289915	0.011736	0.000000
RS	54	2.808249	1.000000	162.914819	0.010432	0.000000
RS	55	2.995536	1.000000	143.134948	0.009165	0.000000
RS	56	3.194884	1.000000	124.213862	0.007954	0.000000
RS	57	3.407070	1.000000	106.387148	0.006812	0.000000
RS	58	3.632920	1.000000	89.853772	0.005753	0.000000
RS	59	3.873315	1.000000	74.768958	0.004788	0.000000
RS	60	4.129191	1.000000	61.239130	0.003921	0.000000
RS	61	4.401545	1.000000	49.319373	0.003158	0.000000
RS	62	4.691438	1.000000	39.013672	0.002498	0.000000
RS	63	5.000000	1.000000	108.750198	0.006963	0.000000
PA	4+25*2+4+6 0.067362630 0.013472526 5.000000000 1.000000000 1.000000000 1.000000000 1.000000000 1.000000000 1.000000000 1.000000000 1.000000000 1.000000000 1.000000000 1.000000000 1.000000000 1.000000000 1.000000000 1.000000000 1.000000000 1.000000000 1.000000000 1.000000000 1.000000000 1.000000000 1.000000000 1.000000000 1.000000000 1.000000000 1.000000000 1.000000000 1.000000000
//
IT	4889
RD	1
LK	-226381.575371
QD	-5169.176731 -> -2149.989065
RI	0.0693115168
TR	0.047229	0.009504
MT	8.459496
MM	C_pi: 1.343663, n_recomb: 14808.136515
RS	0	0.000000	0.552221	193.716508	0.013082	0.000872
RS	1	0.007318	0.552221	205.064491	0.013848	0.003165
RS	2	0.015172	0.552221	216.859723	0.014645	0.006089
RS	3	0.023601	0.552221	229.086806	0.015470	0.010247
RS	4	0.032646	0.413820	321.624063	0.021719	0.014867
RS	5	0.042354	0.413820	336.886849	0.022750	0.018904
RS	6	0.052772	0.391342	372.193425	0.025134	0.022151
RS	7	0.063952	0.391342	387.799467	0.026188	0.025235
RS	8	0.075950	0.395371	399.144194	0.026954	0.028483
RS	9	0.088827	0.395371	414.163899	0.027969	0.031423
RS	10	0.102646	0.425922	398.473704	0.026909	0.033472
RS	11	0.117476	0.425922	412.508975	0.027857	0.034384
RS	12	0.133392	0.481969	377.259819	0.025477	0.034265
RS	13	0.150472	0.481969	390.301588	0.026357	0.033412
RS	14	0.168802	0.557461	349.134710	0.023577	0.032150
RS	15	0.188474	0.557461	361.265117	0.024396	0.030715
RS	16	0.209585	0.648988	321.154741	0.021688	0.029230
RS	17	0.232242	0.648988	332.447997	0.022450	0.027745
RS	18	0.256556	0.757274	294.992979	0.019921	0.026266
RS	19	0.282650	0.757274	305.514694	0.020632	0.024787
RS	20	0.310654	0.884066	271.093169	0.018307	0.023301
RS	21	0.340706	0.884066	280.902822	0.018969	0.021816
RS	22	0.372959	1.028875	250.143900	0.016892	0.020354
RS	23	0.407571	1.028875	259.296056	0.017510	0.018945
RS	24	0.444717	1.187780	232.833180	0.015723	0.017612
RS	25	0.484581	1.187780	241.378040	0.016300	0.016376
RS	26	0.527362	1.354778	219.355200	0.014813	0.015246
RS	27	0.573274	1.354778	227.335036	0.015352	0.014222
RS	28	0.622547	1.523556	209.420389	0.014142	0.013304
RS	29	0.675425	1.523556	216.862337	0.014645	0.012487
RS	30	0.732173	1.688313	202.517144	0.013676	0.011768
RS	31	0.793074	1.688313	209.425593	0.014143	0.011142
RS	32	0.858431	1.844208	198.070527	0.013376	0.010605
RS	33	0.928572	1.844208	204.420749	0.013805	0.010153
RS	34	1.003846	1.987715	195.490764	0.013202	0.009780
RS	35	1.084629	1.987715	201.224280	0.013589	0.009481
RS	36	1.171324	2.116701	194.186059	0.013113	0.009251
RS	37	1.264363	2.116701	199.208109	0.013453	0.009085
RS	38	1.364211	2.230352	193.555099	0.013071	0.008977
RS	39	1.471366	2.230352	197.734953	0.013353	0.008923
RS	40	1.586364	2.328581	193.010659	0.013034	0.008917
RS	41	1.709777	2.328581	196.184622	0.013248	0.008957
RS	42	1.842222	2.411404	191.997202	0.012966	0.009041
RS	43	1.984359	2.411404	193.973989	0.013099	0.009165
RS	44	2.136899	2.478884	189.969526	0.012829	0.009327
RS	45	2.300602	2.478884	190.539930	0.012867	0.009521
RS	46	2.476285	2.531717	186.346212	0.012584	0.009739
RS	47	2.664825	2.531717	185.302623	0.012514	0.009970
RS	48	2.867164	2.571743	180.506724	0.012190	0.010202
RS	49	3.084310	2.571743	177.677524	0.011999	0.010418
RS	50	3.317347	2.601932	171.869364	0.011606	0.010604
RS	51	3.567439	2.601932	167.167654	0.011289	0.010746
RS	52	3.835833	2.626172	160.018984	0.010806	0.010830
RS	53	4.123869	2.626172	153.499113	0.010366	0.010845
RS	54	4.432984	2.664384	144.074321	0.009729	0.010782
RS	55	4.764721	2.664384	136.126918	0.009193	0.010634
RS	56	5.120736	2.664384	127.425180	0.008605	0.010399
RS	57	5.502805	2.664384	118.093098	0.007975	0.010074
RS	58	5.912835	2.976902	97.731538	0.006600	0.009662
RS	59	6.352873	2.976902	90.185217	0.006090	0.009169
RS	60	6.825113	2.976902	82.307534	0.005558	0.008606
RS	61	7.331914	2.976902	74.232964	0.005013	0.007990
RS	62	7.875803	2.976902	66.104461	0.004464	0.007344
RS	63	8.459496	2.976902	309.744001	0.020917	0.036366
PA	4+25*2+4+6 0.047228545 0.009503796 8.459496498 0.552220821 0.413820267 0.391341686 0.395371437 0.425922394 0.481968880 0.557460785 0.648988247 0.757273674 0.884065628 1.028875351 1.187780380 1.354778290 1.523555756 1.688312531 1.844207764 1.987714767 2.116700888 2.230352402 2.328581333 2.411403656 2.478883982 2.531717181 2.571743488 2.601932049 2.626172066 2.664383888 2.976901829
//
IT	4738
RD	2
LK	-221690.816206
QD	-2382.268264 -> -1442.608337
RI	0.0422346423
TR	0.040172	0.009305
MT	10.246245
MM	C_pi: 1.790123, n_recomb: 19279.256048
RS	0	0.000000	0.932448	156.057445	0.008095	0.000480
RS	1	0.007642	0.932448	166.565943	0.008640	0.001838
RS	2	0.015867	0.932448	177.667014	0.009215	0.003466
RS	3	0.024722	0.932448	189.375938	0.009823	0.005574
RS	4	0.034253	0.493540	379.228346	0.019670	0.010841
RS	5	0.044512	0.493540	399.513621	0.020722	0.014393
RS	6	0.055555	0.405007	510.703652	0.026490	0.018868
RS	7	0.067442	0.405007	533.265283	0.027660	0.022570
RS	8	0.080238	0.372084	603.782253	0.031318	0.026366
RS	9	0.094011	0.372084	625.465709	0.032442	0.030790
RS	10	0.108837	0.377578	636.830767	0.033032	0.032810
RS	11	0.124795	0.377578	656.124089	0.034033	0.036766
RS	12	0.141974	0.417040	611.395041	0.031713	0.035522
RS	13	0.160465	0.417040	628.572249	0.032604	0.037989
RS	14	0.180369	0.483231	557.703421	0.028928	0.034547
RS	15	0.201794	0.483231	573.381227	0.029741	0.035919
RS	16	0.224856	0.573002	497.385491	0.025799	0.031838
RS	17	0.249681	0.573002	511.913953	0.026553	0.032673
RS	18	0.276402	0.690329	437.674271	0.022702	0.028595
RS	19	0.305166	0.690329	451.242438	0.023406	0.029049
RS	20	0.336128	0.843552	381.130004	0.019769	0.025129
RS	21	0.369455	0.843552	393.834744	0.020428	0.025213
RS	22	0.405330	1.040430	330.344373	0.017135	0.021590
RS	23	0.443946	1.040430	342.213757	0.017750	0.021384
RS	24	0.485513	1.283684	287.652999	0.014920	0.018249
RS	25	0.530256	1.283684	298.696941	0.015493	0.017911
RS	26	0.578418	1.569434	253.922647	0.013171	0.015372
RS	27	0.630261	1.569434	264.179737	0.013703	0.015026
RS	28	0.686066	1.888183	228.592530	0.011857	0.013052
RS	29	0.746135	1.888183	238.137049	0.012352	0.012749
RS	30	0.810794	2.225745	210.514309	0.010919	0.011247
RS	31	0.880395	2.225745	219.437525	0.011382	0.011017
RS	32	0.955314	2.564264	198.527071	0.010297	0.009909
RS	33	1.035958	2.564264	206.914742	0.010733	0.009776
RS	34	1.122765	2.885193	191.582497	0.009937	0.008993
RS	35	1.216206	2.885193	199.494899	0.010348	0.008968
RS	36	1.316787	3.173138	188.724417	0.009789	0.008448
RS	37	1.425054	3.173138	196.179397	0.010176	0.008527
RS	38	1.541594	3.418794	189.038235	0.009805	0.008214
RS	39	1.667040	3.418794	195.997582	0.010166	0.008379
RS	40	1.802073	3.618149	191.690070	0.009943	0.008224
RS	41	1.947424	3.618149	198.049382	0.010273	0.008460
RS	42	2.103883	3.769701	195.960955	0.010164	0.008435
RS	43	2.272298	3.769701	201.540124	0.010454	0.008737
RS	44	2.453582	3.874424	201.114097	0.010432	0.008825
RS	45	2.648720	3.874424	205.648387	0.010667	0.009176
RS	46	2.858770	3.937970	206.177666	0.010694	0.009342
RS	47	3.084871	3.937970	209.320113	0.010857	0.009698
RS	48	3.328251	3.970705	209.875260	0.010886	0.009879
RS	49	3.590228	3.970705	211.225317	0.010956	0.010176
RS	50	3.872226	3.985414	210.743627	0.010931	0.010301
RS	51	4.175773	3.985414	209.910501	0.010888	0.010479
RS	52	4.502516	3.995715	207.332088	0.010754	0.010484
RS	53	4.854228	3.995715	204.033719	0.010583	0.010502
RS	54	5.232817	4.041886	197.251798	0.010231	0.010287
RS	55	5.640336	4.041886	191.603033	0.009938	0.010137
RS	56	6.078997	4.041886	184.661418	0.009578	0.009894
RS	57	6.551180	4.041886	176.474526	0.009154	0.009560
RS	58	7.059445	4.907198	139.273582	0.007224	0.008247
RS	59	7.606551	4.907198	133.882029	0.006944	0.007932
RS	60	8.195465	4.907198	127.591376	0.006618	0.007545
RS	61	8.829382	4.907198	120.470000	0.006249	0.007096
RS	62	9.511741	4.907198	112.612392	0.005841	0.006599
RS	63	10.246245	4.907198	713.850980	0.037027	0.039941
PA	4+25*2+4+6 0.040171613 0.009305341 10.246245011 0.932448252 0.493539518 0.405007236 0.372084484 0.377577511 0.417039944 0.483231104 0.573001780 0.690329322 0.843552473 1.040430103 1.283684004 1.569434037 1.888182987 2.225744689 2.564263737 2.885192507 3.173137658 3.418794144 3.618148812 3.769701374 3.874424061 3.937969958 3.970704575 3.985414408 3.995715140 4.041885815 4.907198105
//
IT	4164
RD	3
LK	-220113.656050
QD	-1640.992211 -> -1198.709992
RI	0.0253723426
TR	0.036294	0.009853
MT	11.168741
MM	C_pi: 2.179382, n_recomb: 24792.947604
RS	0	0.000000	1.749893	108.926521	0.004393	0.000323
RS	1	0.007788	1.749893	116.872517	0.004714	0.001181
RS	2	0.016182	1.749893	125.353405	0.005056	0.002115
RS	3	0.025230	1.749893	134.397990	0.005421	0.003201
RS	4	0.034983	0.679668	369.090952	0.014887	0.008436
RS	5	0.045495	0.679668	391.514920	0.015791	0.010946
RS	6	0.056826	0.490933	572.271190	0.023082	0.016314
RS	7	0.069039	0.490933	601.139686	0.024246	0.019273
RS	8	0.082203	0.411635	749.521018	0.030231	0.024466
RS	9	0.096393	0.411635	779.533349	0.031442	0.028370
RS	10	0.111687	0.389764	852.911133	0.034401	0.032126
RS	11	0.128173	0.389764	879.894529	0.035490	0.036296
RS	12	0.145942	0.411487	857.983337	0.034606	0.036415
RS	13	0.165096	0.411487	881.241640	0.035544	0.039571
RS	14	0.185741	0.464638	801.038379	0.032309	0.036542
RS	15	0.207994	0.464638	821.616968	0.033139	0.038652
RS	16	0.231979	0.543703	720.282421	0.029052	0.034228
RS	17	0.257833	0.543703	739.061970	0.029809	0.035755
RS	18	0.285700	0.653297	631.596896	0.025475	0.030880
RS	19	0.315738	0.653297	649.137413	0.026182	0.031995
RS	20	0.348115	0.805774	541.625359	0.021846	0.027003
RS	21	0.383013	0.805774	558.225395	0.022515	0.027697
RS	22	0.420628	1.015942	457.080657	0.018436	0.022898
RS	23	0.461174	1.015942	472.769705	0.019069	0.023214
RS	24	0.504877	1.295143	384.254249	0.015499	0.018973
RS	25	0.551983	1.295143	398.919565	0.016090	0.019054
RS	26	0.602758	1.646857	326.205959	0.013157	0.015602
RS	27	0.657487	1.646857	339.774761	0.013704	0.015591
RS	28	0.716478	2.065099	282.576283	0.011397	0.012932
RS	29	0.780064	2.065099	295.090921	0.011902	0.012895
RS	30	0.848601	2.533132	251.429417	0.010141	0.010906
RS	31	0.922476	2.533132	263.022404	0.010609	0.010882
RS	32	1.002104	3.022208	230.714953	0.009306	0.009443
RS	33	1.087933	3.022208	241.559009	0.009743	0.009471
RS	34	1.180446	3.496110	218.621761	0.008818	0.008476
RS	35	1.280164	3.496110	228.884224	0.009232	0.008576
RS	36	1.387648	3.921054	213.555907	0.008614	0.007931
RS	37	1.503503	3.921054	223.361060	0.009009	0.008108
RS	38	1.628380	4.275260	214.062123	0.008634	0.007729
RS	39	1.762982	4.275260	223.461621	0.009013	0.007969
RS	40	1.908066	4.549352	218.913154	0.008830	0.007787
RS	41	2.064450	4.549352	227.865508	0.009191	0.008075
RS	42	2.233012	4.740341	227.191245	0.009164	0.008055
RS	43	2.414701	4.740341	235.543053	0.009500	0.008387
RS	44	2.610540	4.851429	238.008943	0.009600	0.008507
RS	45	2.821630	4.851429	245.469984	0.009901	0.008872
RS	46	3.049160	4.896196	250.046809	0.010085	0.009092
RS	47	3.294409	4.896196	256.173051	0.010332	0.009446
RS	48	3.558758	4.896703	261.386976	0.010543	0.009694
RS	49	3.843693	4.896703	265.600646	0.010713	0.009980
RS	50	4.150818	4.877449	269.669810	0.010877	0.010174
RS	51	4.481862	4.877449	271.337755	0.010944	0.010337
RS	52	4.838686	4.862210	272.374232	0.010986	0.010398
RS	53	5.223299	4.862210	270.953585	0.010929	0.010403
RS	54	5.637865	4.910969	265.321151	0.010701	0.010209
RS	55	6.084716	4.910969	260.779458	0.010518	0.010053
RS	56	6.566367	4.910969	254.480225	0.010264	0.009810
RS	57	7.085528	4.910969	246.417051	0.009939	0.009484
RS	58	7.645120	6.427159	183.396345	0.007397	0.007563
RS	59	8.248291	6.427159	179.857386	0.007254	0.007339
RS	60	8.898436	6.427159	175.092763	0.007062	0.007052
RS	61	9.599213	6.427159	169.106800	0.006821	0.006708
RS	62	10.354564	6.427159	161.934017	0.006531	0.006316
RS	63	11.168741	6.427159	1237.446087	0.049911	0.043825
PA	4+25*2+4+6 0.036294414 0.009852706 11.168740859 1.749893107 0.679668328 0.490932843 0.411635422 0.389763901 0.411487371 0.464638309 0.543702938 0.653297172 0.805773555 1.015941831 1.295142670 1.646856831 2.065099302 2.533132033 3.022207802 3.496110096 3.921054183 4.275259826 4.549351754 4.740340807 4.851428672 4.896196195 4.896703467 4.877448750 4.862209954 4.910968975 6.427158945
//
IT	4918
RD	4
LK	-219317.260560
QD	-1325.784262 -> -1038.773178
RI	0.0163209028
TR	0.033587	0.010588
MT	11.704759
MM	C_pi: 2.462570, n_recomb: 30036.407300
RS	0	0.000000	3.077199	75.708875	0.002521	0.000238
RS	1	0.007867	3.077199	81.451932	0.002712	0.000830
RS	2	0.016354	3.077199	87.612623	0.002917	0.001418
RS	3	0.025507	3.077199	94.218382	0.003137	0.002030
RS	4	0.035381	0.920413	337.298567	0.011230	0.006945
RS	5	0.046032	0.920413	359.506593	0.011969	0.008709
RS	6	0.057521	0.599446	585.682212	0.019499	0.014389
RS	7	0.069914	0.599446	618.373853	0.020587	0.016657
RS	8	0.083281	0.465775	835.969193	0.027832	0.022750
RS	9	0.097701	0.465775	873.260330	0.029073	0.025989
RS	10	0.113254	0.414902	1019.245850	0.033934	0.031212
RS	11	0.130032	0.414902	1054.292899	0.035100	0.035054
RS	12	0.148129	0.419492	1075.335645	0.035801	0.036703
RS	13	0.167650	0.419492	1105.304557	0.036799	0.039864
RS	14	0.188707	0.460396	1033.712883	0.034415	0.037804
RS	15	0.211420	0.460396	1059.455132	0.035272	0.040033
RS	16	0.235921	0.528395	945.760137	0.031487	0.035980
RS	17	0.262349	0.528395	968.646674	0.032249	0.037661
RS	18	0.290856	0.627218	836.167684	0.027838	0.032705
RS	19	0.321605	0.627218	857.303306	0.028542	0.034015
RS	20	0.354774	0.771029	715.945608	0.023836	0.028587
RS	21	0.390553	0.771029	736.064616	0.024506	0.029510
RS	22	0.429146	0.979057	597.098389	0.019879	0.024053
RS	23	0.470775	0.979057	616.378698	0.020521	0.024603
RS	24	0.515680	1.269397	491.810267	0.016374	0.019653
RS	25	0.564117	1.269397	510.015590	0.016980	0.019944
RS	26	0.616366	1.653117	406.950219	0.013549	0.015873
RS	27	0.672724	1.653117	423.818711	0.014110	0.016038
RS	28	0.733517	2.130374	343.072236	0.011422	0.012907
RS	29	0.799092	2.130374	358.542165	0.011937	0.013019
RS	30	0.869826	2.686244	297.526521	0.009906	0.010701
RS	31	0.946125	2.686244	311.729880	0.010378	0.010797
RS	32	1.028427	3.285583	267.222334	0.008897	0.009143
RS	33	1.117204	3.285583	280.400803	0.009335	0.009261
RS	34	1.212965	3.876950	249.403029	0.008303	0.008135
RS	35	1.316260	3.876950	261.825801	0.008717	0.008302
RS	36	1.427681	4.408359	241.667003	0.008046	0.007585
RS	37	1.547868	4.408359	253.564220	0.008442	0.007808
RS	38	1.677511	4.845021	241.886728	0.008053	0.007397
RS	39	1.817353	4.845021	253.400228	0.008436	0.007666
RS	40	1.968197	5.172002	248.369773	0.008269	0.007481
RS	41	2.130908	5.172002	259.522739	0.008640	0.007783
RS	42	2.306420	5.384926	259.989968	0.008656	0.007782
RS	43	2.495740	5.384926	270.661838	0.009011	0.008115
RS	44	2.699955	5.489370	275.746046	0.009180	0.008273
RS	45	2.920235	5.489370	285.633249	0.009510	0.008630
RS	46	3.157846	5.506787	294.022171	0.009789	0.008906
RS	47	3.414151	5.506787	302.599935	0.010074	0.009250
RS	48	3.690619	5.470443	312.284585	0.010397	0.009569
RS	49	3.988839	5.470443	318.815756	0.010614	0.009850
RS	50	4.310520	5.415524	327.259195	0.010895	0.010119
RS	51	4.657509	5.415524	330.888114	0.011016	0.010285
RS	52	5.031796	5.374664	335.294633	0.011163	0.010411
RS	53	5.435529	5.374664	335.245781	0.011161	0.010425
RS	54	5.871026	5.425373	330.219868	0.010994	0.010258
RS	55	6.340784	5.425373	326.375238	0.010866	0.010115
RS	56	6.847500	5.425373	320.362950	0.010666	0.009889
RS	57	7.394080	5.425373	312.135462	0.010392	0.009581
RS	58	7.983662	7.601761	218.902494	0.007288	0.007125
RS	59	8.619628	7.601761	217.195334	0.007231	0.006971
RS	60	9.305627	7.601761	214.087560	0.007128	0.006762
RS	61	10.045595	7.601761	209.530882	0.006976	0.006499
RS	62	10.843779	7.601761	203.505903	0.006775	0.006188
RS	63	11.704759	7.601761	1765.127454	0.058766	0.047763
PA	4+25*2+4+6 0.033586752 0.010587842 11.704758959 3.077198884 0.920413011 0.599445952 0.465775002 0.414901758 0.419492055 0.460395939 0.528395322 0.627218268 0.771029058 0.979056538 1.269397322 1.653117104 2.130374162 2.686244357 3.285583417 3.876950092 4.408358963 4.845020753 5.172001584 5.384926181 5.489370172 5.506787221 5.470442508 5.415524108 5.374664114 5.425373253 7.601760849
//
IT	4597
RD	5
LK	-218778.182247
QD	-1122.759959 -> -902.852206
RI	0.0114201888
TR	0.031410	0.011346
MT	12.078079
MM	C_pi: 2.674089, n_recomb: 34879.736254
RS	0	0.000000	4.953382	54.897673	0.001574	0.000185
RS	1	0.007921	4.953382	59.150266	0.001696	0.000621
RS	2	0.016469	4.953382	63.724127	0.001827	0.001024
RS	3	0.025694	4.953382	68.642186	0.001968	0.001401
RS	4	0.035649	1.195627	305.239380	0.008751	0.005956
RS	5	0.046394	1.195627	326.373944	0.009357	0.007215
RS	6	0.057989	0.718825	578.016046	0.016572	0.012887
RS	7	0.070503	0.718825	612.657007	0.017565	0.014627
RS	8	0.084007	0.525086	884.402919	0.025356	0.021200
RS	9	0.098582	0.525086	927.389778	0.026588	0.023886
RS	10	0.114311	0.444124	1143.770417	0.032792	0.030167
RS	11	0.131286	0.444124	1186.409545	0.034014	0.033623
RS	12	0.149605	0.432361	1259.402937	0.036107	0.036571
RS	13	0.169375	0.432361	1296.226153	0.037163	0.039578
RS	14	0.190711	0.462405	1244.901949	0.035691	0.038516
RS	15	0.213737	0.462405	1275.918816	0.036581	0.040697
RS	16	0.238587	0.520693	1160.308895	0.033266	0.037219
RS	17	0.265406	0.520693	1187.135764	0.034035	0.038887
RS	18	0.294348	0.609393	1037.899003	0.029757	0.034137
RS	19	0.325583	0.609393	1062.198213	0.030453	0.035477
RS	20	0.359292	0.743320	892.209147	0.025580	0.029919
RS	21	0.395670	0.743320	915.323576	0.026242	0.030919
RS	22	0.434930	0.944351	740.621257	0.021234	0.025080
RS	23	0.477300	0.944351	763.058400	0.021877	0.025738
RS	24	0.523026	1.235393	602.428541	0.017272	0.020302
RS	25	0.572374	1.235393	623.886824	0.017887	0.020706
RS	26	0.625630	1.633962	489.665012	0.014039	0.016180
RS	27	0.683104	1.633962	509.650600	0.014612	0.016447
RS	28	0.745131	2.146744	404.551981	0.011598	0.012961
RS	29	0.812070	2.146744	422.837810	0.012123	0.013161
RS	30	0.884312	2.762726	343.924863	0.009860	0.010597
RS	31	0.962276	2.762726	360.601756	0.010338	0.010766
RS	32	1.046414	3.443783	303.602638	0.008704	0.008953
RS	33	1.137217	3.443783	318.961595	0.009145	0.009126
RS	34	1.235213	4.126495	279.768909	0.008021	0.007906
RS	35	1.340970	4.126495	294.173357	0.008434	0.008110
RS	36	1.455103	4.742563	269.103007	0.007715	0.007343
RS	37	1.578277	4.742563	282.885950	0.008110	0.007588
RS	38	1.711207	5.244647	268.734209	0.007705	0.007156
RS	39	1.854666	5.244647	282.126072	0.008089	0.007436
RS	40	2.009488	5.612229	276.468635	0.007926	0.007250
RS	41	2.176572	5.612229	289.556864	0.008302	0.007556
RS	42	2.356891	5.839353	290.972863	0.008342	0.007570
RS	43	2.551492	5.839353	303.672146	0.008706	0.007900
RS	44	2.761506	5.933540	311.163263	0.008921	0.008089
RS	45	2.988155	5.933540	323.162918	0.009265	0.008438
RS	46	3.232756	5.923135	335.180796	0.009610	0.008759
RS	47	3.496731	5.923135	345.883981	0.009916	0.009099
RS	48	3.781614	5.851238	359.920728	0.010319	0.009477
RS	49	4.089062	5.851238	368.438733	0.010563	0.009761
RS	50	4.420862	5.762387	381.195580	0.010929	0.010097
RS	51	4.778942	5.762387	386.455733	0.011080	0.010275
RS	52	5.165385	5.696966	394.167030	0.011301	0.010462
RS	53	5.582436	5.696966	395.169241	0.011329	0.010493
RS	54	6.032520	5.747436	390.552645	0.011197	0.010351
RS	55	6.518253	5.747436	387.120868	0.011099	0.010229
RS	56	7.042460	5.747436	381.141216	0.010927	0.010024
RS	57	7.608187	5.747436	372.533548	0.010681	0.009735
RS	58	8.218723	8.567325	246.905720	0.007079	0.006795
RS	59	8.877617	8.567325	246.907835	0.007079	0.006701
RS	60	9.588700	8.567325	245.420902	0.007036	0.006555
RS	61	10.356105	8.567325	242.355177	0.006948	0.006358
RS	62	11.184293	8.567325	237.646589	0.006813	0.006113
RS	63	12.078079	8.567325	2264.962719	0.064936	0.051642
PA	4+25*2+4+6 0.031410437 0.011346431 12.078078545 4.953382341 1.195627496 0.718825093 0.525085606 0.444123998 0.432360746 0.462405223 0.520693454 0.609393041 0.743320348 0.944350986 1.235393014 1.633962200 2.146743941 2.762725682 3.443782897 4.126495182 4.742562766 5.244647082 5.612228601 5.839353278 5.933539800 5.923135282 5.851238052 5.762386915 5.696966176 5.747436493 8.567325195
//
IT	4835
RD	6
LK	-218357.828070
QD	-963.769472 -> -783.826508
RI	0.0085771616
TR	0.029527	0.012069
MT	12.387801
MM	C_pi: 2.847653, n_recomb: 39430.531616
RS	0	0.000000	7.341302	42.028805	0.001066	0.000149
RS	1	0.007964	7.341302	45.326943	0.001150	0.000487
RS	2	0.016561	7.341302	48.879700	0.001240	0.000784
RS	3	0.025844	7.341302	52.706040	0.001337	0.001037
RS	4	0.035866	1.491071	278.977245	0.007075	0.005263
RS	5	0.046686	1.491071	298.950338	0.007582	0.006177
RS	6	0.058367	0.845126	563.049432	0.014280	0.011672
RS	7	0.070979	0.845126	598.577045	0.015181	0.013017
RS	8	0.084595	0.587327	911.064218	0.023106	0.019790
RS	9	0.099296	0.587327	958.441108	0.024307	0.022046
RS	10	0.115167	0.475321	1239.063529	0.031424	0.029059
RS	11	0.132302	0.475321	1288.671153	0.032682	0.032174
RS	12	0.150802	0.447749	1416.749627	0.035930	0.036173
RS	13	0.170775	0.447749	1460.450254	0.037039	0.039013
RS	14	0.192338	0.468074	1436.441818	0.036430	0.038857
RS	15	0.215619	0.468074	1472.907637	0.037354	0.040959
RS	16	0.240754	0.518028	1362.838698	0.034563	0.038092
RS	17	0.267890	0.518028	1393.631636	0.035344	0.039707
RS	18	0.297188	0.597919	1234.355788	0.031305	0.035279
RS	19	0.328819	0.597919	1261.603096	0.031996	0.036595
RS	20	0.362968	0.722651	1067.859767	0.027082	0.031063
RS	21	0.399837	0.722651	1093.603941	0.027735	0.032080
RS	22	0.439643	0.915724	885.611567	0.022460	0.026013
RS	23	0.482618	0.915724	910.858623	0.023100	0.026723
RS	24	0.529015	1.203510	714.683308	0.018125	0.020929
RS	25	0.579108	1.203510	739.156400	0.018746	0.021400
RS	26	0.633190	1.608854	573.380131	0.014542	0.016515
RS	27	0.691578	1.608854	596.339354	0.015124	0.016846
RS	28	0.754617	2.144676	466.324440	0.011826	0.013071
RS	29	0.822676	2.144676	487.329435	0.012359	0.013327
RS	30	0.896154	2.804770	390.099791	0.009893	0.010559
RS	31	0.975485	2.804770	409.164349	0.010377	0.010777
RS	32	1.061132	3.550232	339.434887	0.008608	0.008833
RS	33	1.153601	3.550232	356.881701	0.009051	0.009043
RS	34	1.253433	4.308357	309.367993	0.007846	0.007745
RS	35	1.361216	4.308357	325.648153	0.008259	0.007974
RS	36	1.477582	4.996338	295.578846	0.007496	0.007164
RS	37	1.603215	4.996338	311.126198	0.007890	0.007422
RS	38	1.738853	5.554904	294.398019	0.007466	0.006970
RS	39	1.885293	5.554904	309.530954	0.007850	0.007255
RS	40	2.043395	5.957571	303.118709	0.007687	0.007067
RS	41	2.214087	5.957571	317.989666	0.008065	0.007373
RS	42	2.398373	6.196450	320.201735	0.008121	0.007398
RS	43	2.597335	6.196450	334.763346	0.008490	0.007725
RS	44	2.812141	6.280481	344.506759	0.008737	0.007937
RS	45	3.044054	6.280481	358.446515	0.009091	0.008281
RS	46	3.294435	6.243984	373.980497	0.009485	0.008641
RS	47	3.564756	6.243984	386.635965	0.009805	0.008978
RS	48	3.856605	6.138779	404.994449	0.010271	0.009408
RS	49	4.171695	6.138779	415.329232	0.010533	0.009696
RS	50	4.511877	6.017766	432.458217	0.010968	0.010093
RS	51	4.879151	6.017766	439.180645	0.011138	0.010284
RS	52	5.275673	5.928414	450.288297	0.011420	0.010528
RS	53	5.703773	5.928414	452.168921	0.011467	0.010577
RS	54	6.165965	5.975955	447.999408	0.011362	0.010460
RS	55	6.664965	5.975955	444.808977	0.011281	0.010358
RS	56	7.203703	5.975955	438.702020	0.011126	0.010173
RS	57	7.785344	5.975955	429.570402	0.010894	0.009903
RS	58	8.413305	9.424094	270.125649	0.006851	0.006526
RS	59	9.091275	9.424094	271.719842	0.006891	0.006480
RS	60	9.823236	9.424094	271.783820	0.006893	0.006386
RS	61	10.613487	9.424094	270.194288	0.006852	0.006244
RS	62	11.466672	9.424094	266.849786	0.006768	0.006056
RS	63	12.387801	9.424094	2743.622508	0.069581	0.055388
PA	4+25*2+4+6 0.029526878 0.012068908 12.387800925 7.341301729 1.491070893 0.845125881 0.587327151 0.475320971 0.447748952 0.468073631 0.518027856 0.597919150 0.722651018 0.915723510 1.203510167 1.608853831 2.144676173 2.804769554 3.550231921 4.308356734 4.996338197 5.554904117 5.957571072 6.196449654 6.280481009 6.243983827 6.138778913 6.017765526 5.928414120 5.975954873 9.424094175
//
IT	4991
RD	7
LK	-218011.669632
QD	-831.689395 -> -680.733749
RI	0.0068162620
TR	0.027841	0.012734
MT	12.676034
MM	C_pi: 3.003002, n_recomb: 43788.215626
RS	0	0.000000	10.134287	33.917077	0.000775	0.000123
RS	1	0.008003	10.134287	36.603247	0.000836	0.000399
RS	2	0.016646	10.134287	39.499728	0.000902	0.000631
RS	3	0.025981	10.134287	42.622583	0.000973	0.000813
RS	4	0.036063	1.795255	258.963336	0.005914	0.004757
RS	5	0.046952	1.795255	277.948937	0.006348	0.005431
RS	6	0.058712	0.977007	546.284618	0.012476	0.010659
RS	7	0.071413	0.977007	582.128676	0.013294	0.011708
RS	8	0.085131	0.652197	924.774773	0.021119	0.018495
RS	9	0.099946	0.652197	975.561332	0.022279	0.020418
RS	10	0.115948	0.508021	1313.798149	0.030003	0.027927
RS	11	0.133229	0.508021	1369.782749	0.031282	0.030759
RS	12	0.151894	0.464833	1553.600100	0.035480	0.035605
RS	13	0.172053	0.464833	1604.168080	0.036635	0.038298
RS	14	0.193825	0.476191	1612.033291	0.036814	0.038946
RS	15	0.217339	0.476191	1654.170724	0.037777	0.040978
RS	16	0.242734	0.518842	1555.151533	0.035515	0.038706
RS	17	0.270163	0.518842	1590.074055	0.036313	0.040271
RS	18	0.299786	0.591087	1426.144984	0.032569	0.036211
RS	19	0.331780	0.591087	1456.301619	0.033258	0.037493
RS	20	0.366334	0.707622	1243.018858	0.028387	0.032070
RS	21	0.403654	0.707622	1271.179727	0.029030	0.033081
RS	22	0.443960	0.892983	1032.156058	0.023572	0.026880
RS	23	0.487492	0.892983	1059.970137	0.024207	0.027615
RS	24	0.534507	1.176134	828.753355	0.018926	0.021544
RS	25	0.585285	1.176134	856.072974	0.019550	0.022056
RS	26	0.640127	1.584382	658.328251	0.015034	0.016870
RS	27	0.699358	1.584382	684.172654	0.015625	0.017244
RS	28	0.763328	2.136470	528.623439	0.012072	0.013219
RS	29	0.832419	2.136470	552.300705	0.012613	0.013514
RS	30	0.907038	2.831410	436.260271	0.009963	0.010568
RS	31	0.987629	2.831410	457.674979	0.010452	0.010819
RS	32	1.074669	3.630966	374.903087	0.008562	0.008760
RS	33	1.168675	3.630966	394.394011	0.009007	0.008996
RS	34	1.270204	4.455167	338.371195	0.007727	0.007629
RS	35	1.379858	4.455167	356.472169	0.008141	0.007874
RS	36	1.498287	5.208229	321.265949	0.007337	0.007026
RS	37	1.626195	5.208229	338.511038	0.007731	0.007291
RS	38	1.764338	5.819205	319.079603	0.007287	0.006821
RS	39	1.913536	5.819205	335.876174	0.007670	0.007108
RS	40	2.074675	6.255192	328.579087	0.007504	0.006915
RS	41	2.248709	6.255192	345.146716	0.007882	0.007221
RS	42	2.436670	6.505848	348.023047	0.007948	0.007253
RS	43	2.639674	6.505848	364.356083	0.008321	0.007578
RS	44	2.858924	6.581072	376.234660	0.008592	0.007809
RS	45	3.095719	6.581072	392.024539	0.008953	0.008150
RS	46	3.351465	6.520509	411.008704	0.009386	0.008542
RS	47	3.627678	6.520509	425.533837	0.009718	0.008878
RS	48	3.925995	6.383967	448.240045	0.010237	0.009354
RS	49	4.248185	6.383967	460.319469	0.010512	0.009647
RS	50	4.596160	6.232151	481.946979	0.011006	0.010099
RS	51	4.971983	6.232151	490.065608	0.011192	0.010302
RS	52	5.377881	6.119178	504.752189	0.011527	0.010598
RS	53	5.816263	6.119178	507.440208	0.011589	0.010664
RS	54	6.289728	6.161435	503.885485	0.011507	0.010573
RS	55	6.801082	6.161435	500.852415	0.011438	0.010489
RS	56	7.353359	6.161435	494.536892	0.011294	0.010321
RS	57	7.949834	6.161435	484.804773	0.011072	0.010067
RS	58	8.594043	10.230076	290.388263	0.006632	0.006296
RS	59	9.289806	10.230076	293.491931	0.006703	0.006289
RS	60	10.041250	10.230076	295.052258	0.006738	0.006239
RS	61	10.852830	10.230076	294.917765	0.006735	0.006144
RS	62	11.729359	10.230076	292.954769	0.006690	0.006003
RS	63	12.676034	10.230076	3212.745680	0.073370	0.058954
PA	4+25*2+4+6 0.027840695 0.012733551 12.676034176 10.134286920 1.795254682 0.977006840 0.652197242 0.508020547 0.464832688 0.476190783 0.518842326 0.591086986 0.707621604 0.892982726 1.176133874 1.584381769 2.136470339 2.831410259 3.630966334 4.455167165 5.208229406 5.819205151 6.255192250 6.505847842 6.581071734 6.520509439 6.383966863 6.232151177 6.119178186 6.161435410 10.230076124
//
IT	4806
RD	8
LK	-217720.580085
QD	-720.310780 -> -592.314720
RI	0.0056646408
TR	0.026311	0.013335
MT	12.959323
MM	C_pi: 3.149939, n_recomb: 48010.862131
RS	0	0.000000	13.180190	28.677825	0.000597	0.000105
RS	1	0.008040	13.180190	30.965699	0.000645	0.000338
RS	2	0.016727	13.180190	33.434540	0.000696	0.000529
RS	3	0.026112	13.180190	36.098402	0.000752	0.000669
RS	4	0.036252	2.098821	244.202865	0.005086	0.004378
RS	5	0.047208	2.098821	262.429015	0.005466	0.004883
RS	6	0.059044	1.114168	529.594411	0.011031	0.009797
RS	7	0.071831	1.114168	565.435916	0.011777	0.010620
RS	8	0.085647	0.719981	929.930916	0.019369	0.017299
RS	9	0.100574	0.719981	983.370439	0.020482	0.018960
RS	10	0.116701	0.542220	1372.982605	0.028597	0.026792
RS	11	0.134124	0.542220	1434.795820	0.029885	0.029391
RS	12	0.152949	0.483275	1673.970288	0.034866	0.034928
RS	13	0.173287	0.483275	1731.365695	0.036062	0.037499
RS	14	0.195260	0.486082	1774.405691	0.036958	0.038861
RS	15	0.219000	0.486082	1822.443641	0.037959	0.040841
RS	16	0.244649	0.522122	1738.890499	0.036219	0.039137
RS	17	0.272360	0.522122	1778.171899	0.037037	0.040663
RS	18	0.302299	0.587589	1614.128715	0.033620	0.036989
RS	19	0.334645	0.587589	1647.258778	0.034310	0.038239
RS	20	0.369592	0.696797	1418.169704	0.029539	0.032976
RS	21	0.407349	0.696797	1448.630199	0.030173	0.033975
RS	22	0.448142	0.874963	1180.636522	0.024591	0.027699
RS	23	0.492214	0.874963	1210.840486	0.025220	0.028447
RS	24	0.539831	1.153045	945.008734	0.019683	0.022150
RS	25	0.591275	1.153045	975.049162	0.020309	0.022691
RS	26	0.646856	1.562179	744.843590	0.015514	0.017241
RS	27	0.706906	1.562179	773.517538	0.016111	0.017647
RS	28	0.771785	2.126554	591.722251	0.012325	0.013394
RS	29	0.841879	2.126554	618.054175	0.012873	0.013719
RS	30	0.917610	2.850598	482.620780	0.010052	0.010608
RS	31	0.999429	2.850598	506.375590	0.010547	0.010885
RS	32	1.087827	3.697777	410.176638	0.008543	0.008719
RS	33	1.183333	3.697777	431.694442	0.008992	0.008975
RS	34	1.286518	4.582410	366.920469	0.007642	0.007543
RS	35	1.397999	4.582410	386.813883	0.008057	0.007800
RS	36	1.518443	5.396904	346.298923	0.007213	0.006916
RS	37	1.648572	5.396904	365.202657	0.007607	0.007187
RS	38	1.789164	6.058744	342.924771	0.007143	0.006697
RS	39	1.941059	6.058744	361.337154	0.007526	0.006986
RS	40	2.105168	6.528073	353.023998	0.007353	0.006786
RS	41	2.282472	6.528073	371.234754	0.007732	0.007092
RS	42	2.474031	6.791528	374.655114	0.007804	0.007127
RS	43	2.680993	6.791528	392.704760	0.008179	0.007452
RS	44	2.904594	6.859562	406.620924	0.008469	0.007698
RS	45	3.146175	6.859562	424.211045	0.008836	0.008038
RS	46	3.407179	6.776719	446.601442	0.009302	0.008456
RS	47	3.689169	6.776719	462.958105	0.009643	0.008794
RS	48	3.993832	6.610362	490.058975	0.010207	0.009309
RS	49	4.322991	6.610362	503.860209	0.010495	0.009609
RS	50	4.678616	6.428710	530.136245	0.011042	0.010109
RS	51	5.062834	6.428710	539.639068	0.011240	0.010323
RS	52	5.477945	6.292283	558.120137	0.011625	0.010668
RS	53	5.926432	6.292283	561.601463	0.011697	0.010749
RS	54	6.410979	6.327368	558.889987	0.011641	0.010684
RS	55	6.934485	6.327368	555.983361	0.011580	0.010615
RS	56	7.500084	6.327368	549.427705	0.011444	0.010462
RS	57	8.111158	6.327368	539.063418	0.011228	0.010222
RS	58	8.771365	11.014749	308.686480	0.006430	0.006093
RS	59	9.484655	11.014749	313.242421	0.006524	0.006119
RS	60	10.255297	11.014749	316.260649	0.006587	0.006105
RS	61	11.087900	11.014749	317.565368	0.006614	0.006049
RS	62	11.987448	11.014749	316.994501	0.006603	0.005950
RS	63	12.959323	11.014749	3679.930673	0.076648	0.062319
PA	4+25*2+4+6 0.026311318 0.013334808 12.959323308 13.180190183 2.098821204 1.114167587 0.719981343 0.542220425 0.483274591 0.486081641 0.522121904 0.587588918 0.696796656 0.874962559 1.153045297 1.562179367 2.126553842 2.850598187 3.697776812 4.582409584 5.396904144 6.058743679 6.528072756 6.791527550 6.859562378 6.776718593 6.610362084 6.428709736 6.292282646 6.327367850 11.014748898
//
IT	4577
RD	9
LK	-217473.505890
QD	-625.959696 -> -516.814047
RI	0.0048761482
TR	0.024919	0.013874
MT	13.242985
MM	C_pi: 3.292767, n_recomb: 52124.717053
RS	0	0.000000	16.309331	25.232798	0.000484	0.000092
RS	1	0.008077	16.309331	27.258449	0.000523	0.000295
RS	2	0.016807	16.309331	29.445628	0.000565	0.000459
RS	3	0.026242	16.309331	31.807035	0.000610	0.000573
RS	4	0.036438	2.393782	233.617741	0.004482	0.004091
RS	5	0.047459	2.393782	251.301132	0.004821	0.004472
RS	6	0.059369	1.256611	513.506657	0.009852	0.009054
RS	7	0.072242	1.256611	549.151716	0.010535	0.009702
RS	8	0.086154	0.791094	928.786595	0.017819	0.016193
RS	9	0.101191	0.791094	984.261305	0.018883	0.017643
RS	10	0.117441	0.578029	1419.464819	0.027232	0.025671
RS	11	0.135004	0.578029	1486.578234	0.028520	0.028073
RS	12	0.153986	0.502913	1780.163875	0.034152	0.034179
RS	13	0.174501	0.502913	1844.301840	0.035382	0.036649
RS	14	0.196673	0.497326	1925.118417	0.036933	0.038652
RS	15	0.220636	0.497326	1979.259016	0.037972	0.040595
RS	16	0.246535	0.527187	1914.954590	0.036738	0.039431
RS	17	0.274525	0.527187	1958.840843	0.037580	0.040931
RS	18	0.304776	0.586487	1798.729234	0.034508	0.037650
RS	19	0.337471	0.586487	1834.946213	0.035203	0.038875
RS	20	0.372807	0.689042	1593.499254	0.030571	0.033804
RS	21	0.410996	0.689042	1626.193091	0.031198	0.034791
RS	22	0.452270	0.860507	1331.209740	0.025539	0.028483
RS	23	0.496879	0.860507	1363.657487	0.026161	0.029238
RS	24	0.545090	1.133419	1063.620532	0.020405	0.022751
RS	25	0.597195	1.133419	1096.271773	0.021032	0.023313
RS	26	0.653509	1.542243	833.088468	0.015983	0.017624
RS	27	0.714372	1.542243	864.547225	0.016586	0.018055
RS	28	0.780150	2.116290	655.748018	0.012580	0.013590
RS	29	0.851242	2.116290	684.727444	0.013136	0.013938
RS	30	0.928076	2.865518	529.271212	0.010154	0.010672
RS	31	1.011116	2.865518	555.366463	0.010655	0.010969
RS	32	1.100863	3.755858	445.320219	0.008543	0.008701
RS	33	1.197860	3.755858	468.857921	0.008995	0.008972
RS	34	1.302691	4.697180	395.067150	0.007579	0.007479
RS	35	1.415989	4.697180	416.734971	0.007995	0.007745
RS	36	1.538439	5.571034	370.726906	0.007112	0.006825
RS	37	1.670779	5.571034	391.261009	0.007506	0.007100
RS	38	1.813809	6.283377	365.988913	0.007021	0.006592
RS	39	1.968392	6.283377	385.980921	0.007405	0.006881
RS	40	2.135460	6.786787	376.525079	0.007224	0.006674
RS	41	2.316024	6.786787	396.338223	0.007604	0.006979
RS	42	2.511171	7.064336	400.191848	0.007678	0.007017
RS	43	2.722081	7.064336	419.917433	0.008056	0.007341
RS	44	2.950027	7.126666	435.785257	0.008360	0.007599
RS	45	3.196384	7.126666	455.141292	0.008732	0.007939
RS	46	3.462641	7.022976	480.900271	0.009226	0.008381
RS	47	3.750403	7.022976	499.067470	0.009574	0.008720
RS	48	4.061409	6.827968	530.607179	0.010180	0.009271
RS	49	4.397535	6.827968	546.126839	0.010477	0.009576
RS	50	4.760811	6.617170	577.196115	0.011073	0.010122
RS	51	5.153429	6.617170	588.093881	0.011282	0.010346
RS	52	5.577761	6.457368	610.586210	0.011714	0.010736
RS	53	6.036366	6.457368	614.872931	0.011796	0.010830
RS	54	6.532014	6.483760	613.255777	0.011765	0.010791
RS	55	7.067696	6.483760	610.471245	0.011712	0.010735
RS	56	7.646647	6.483760	603.669752	0.011581	0.010594
RS	57	8.272361	6.483760	592.666135	0.011370	0.010366
RS	58	8.948615	11.791140	325.522852	0.006245	0.005910
RS	59	9.679492	11.791140	331.485945	0.006359	0.005964
RS	60	10.469403	11.791140	335.930756	0.006445	0.005981
RS	61	11.323118	11.791140	338.660222	0.006497	0.005957
RS	62	12.245788	11.791140	339.486937	0.006513	0.005894
RS	63	13.242985	11.791140	4148.352555	0.079585	0.065474
PA	4+25*2+4+6 0.024918994 0.013874405 13.242984930 16.309331462 2.393781787 1.256611319 0.791093917 0.578028618 0.502912507 0.497325781 0.527187389 0.586486674 0.689042406 0.860506905 1.133419106 1.542242726 2.116289933 2.865517547 3.755857852 4.697180026 5.571033688 6.283376916 6.786786867 7.064336424 7.126666054 7.022976457 6.827967737 6.617170394 6.457368084 6.483760478 11.791139841
//
IT	4180
RD	10
LK	-217262.695283
QD	-545.802579 -> -452.382831
RI	0.0043155344
TR	0.023652	0.014357
MT	13.527502
MM	C_pi: 3.433025, n_recomb: 56137.363667
RS	0	0.000000	19.351420	22.966341	0.000409	0.000083
RS	1	0.008113	19.351420	24.820372	0.000442	0.000265
RS	2	0.016885	19.351420	26.823257	0.000478	0.000411
RS	3	0.026369	19.351420	28.986811	0.000516	0.000507
RS	4	0.036621	2.673146	226.354078	0.004032	0.003872
RS	5	0.047706	2.673146	243.685680	0.004341	0.004164
RS	6	0.059690	1.404256	498.137098	0.008874	0.008407
RS	7	0.072646	1.404256	533.459209	0.009503	0.008918
RS	8	0.086654	0.865906	922.660343	0.016436	0.015171
RS	9	0.101798	0.865906	979.643125	0.017451	0.016447
RS	10	0.118171	0.615551	1455.007758	0.025919	0.024575
RS	11	0.135872	0.615551	1526.895708	0.027199	0.026810
RS	12	0.155009	0.523643	1873.524636	0.033374	0.033386
RS	13	0.175699	0.523643	1944.263110	0.034634	0.035771
RS	14	0.198068	0.509643	2064.924460	0.036783	0.038355
RS	15	0.222251	0.509643	2125.322736	0.037859	0.040270
RS	16	0.248397	0.533577	2083.616410	0.037116	0.039621
RS	17	0.276664	0.533577	2132.341687	0.037984	0.041105
RS	18	0.307224	0.587129	1979.885160	0.035269	0.038220
RS	19	0.340264	0.587129	2019.321441	0.035971	0.039426
RS	20	0.375984	0.683536	1768.823420	0.031509	0.034570
RS	21	0.414603	0.683536	1803.708601	0.032130	0.035545
RS	22	0.456355	0.848709	1483.728150	0.026430	0.029238
RS	23	0.501494	0.848709	1518.283900	0.027046	0.029995
RS	24	0.550296	1.116444	1184.524839	0.021100	0.023347
RS	25	0.603057	1.116444	1219.675552	0.021727	0.023925
RS	26	0.660099	1.524146	923.039583	0.016443	0.018014
RS	27	0.721769	1.524146	957.234997	0.017052	0.018466
RS	28	0.788443	2.105956	720.685025	0.012838	0.013800
RS	29	0.860526	2.105956	752.303082	0.013401	0.014168
RS	30	0.938457	2.877405	576.194147	0.010264	0.010751
RS	31	1.022712	2.877405	604.629984	0.010771	0.011065
RS	32	1.113802	3.807508	480.314735	0.008556	0.008699
RS	33	1.212283	3.807508	505.866015	0.009011	0.008983
RS	34	1.318754	4.802737	422.794177	0.007531	0.007430
RS	35	1.433864	4.802737	446.219622	0.007949	0.007704
RS	36	1.558313	5.734588	394.539495	0.007028	0.006749
RS	37	1.692859	5.734588	416.677482	0.007422	0.007028
RS	38	1.838321	6.497481	388.273336	0.006916	0.006500
RS	39	1.995585	6.497481	409.811130	0.007300	0.006791
RS	40	2.165609	7.035896	399.095297	0.007109	0.006574
RS	41	2.349427	7.035896	420.472846	0.007490	0.006880
RS	42	2.548160	7.328767	424.659275	0.007565	0.006918
RS	43	2.763016	7.328767	446.023128	0.007945	0.007242
RS	44	2.995305	7.386653	463.761902	0.008261	0.007510
RS	45	3.246440	7.386653	484.852496	0.008637	0.007850
RS	46	3.517951	7.263241	513.940309	0.009155	0.008313
RS	47	3.811491	7.263241	533.899955	0.009511	0.008655
RS	48	4.128846	7.040417	569.913439	0.010152	0.009238
RS	49	4.471951	7.040417	587.151517	0.010459	0.009548
RS	50	4.842892	6.800974	623.140530	0.011100	0.010135
RS	51	5.243930	6.800974	635.449090	0.011320	0.010368
RS	52	5.677506	6.617830	662.153506	0.011795	0.010801
RS	53	6.146260	6.617830	667.265653	0.011886	0.010905
RS	54	6.653045	6.634233	666.999540	0.011882	0.010893
RS	55	7.200948	6.634233	664.342289	0.011834	0.010848
RS	56	7.793305	6.634233	657.299223	0.011709	0.010718
RS	57	8.433723	6.634233	645.659303	0.011501	0.010499
RS	58	9.126100	12.563379	341.152559	0.006077	0.005745
RS	59	9.874652	12.563379	348.480795	0.006208	0.005822
RS	60	10.683938	12.563379	354.320861	0.006312	0.005864
RS	61	11.558885	12.563379	358.456995	0.006385	0.005869
RS	62	12.504820	12.563379	360.679105	0.006425	0.005835
RS	63	13.527502	12.563379	4618.227363	0.082267	0.068418
PA	4+25*2+4+6 0.023651626 0.014357242 13.527502184 19.351419583 2.673145666 1.404256342 0.865905909 0.615551174 0.523643375 0.509643247 0.533577030 0.587129329 0.683535723 0.848708516 1.116444453 1.524146036 2.105956486 2.877405099 3.807508348 4.802736848 5.734587595 6.497481248 7.035895995 7.328767086 7.386653272 7.263241038 7.040417074 6.800974460 6.617829902 6.634233416 12.563378925
//
IT	4810
RD	11
LK	-217082.183005
QD	-477.508408 -> -397.318836
RI	0.0039041956
TR	0.022499	0.014789
MT	13.811798
MM	C_pi: 3.570997, n_recomb: 60046.573742
RS	0	0.000000	22.155654	21.513682	0.000358	0.000076
RS	1	0.008149	22.155654	23.259357	0.000387	0.000243
RS	2	0.016962	22.155654	25.146024	0.000419	0.000377
RS	3	0.026493	22.155654	27.184959	0.000453	0.000463
RS	4	0.036801	2.930601	221.812622	0.003694	0.003708
RS	5	0.047948	2.930601	238.960534	0.003980	0.003934
RS	6	0.060004	1.556773	483.513647	0.008052	0.007841
RS	7	0.073043	1.556773	518.428517	0.008634	0.008243
RS	8	0.087144	0.944673	912.499011	0.015197	0.014228
RS	9	0.102394	0.944673	970.531192	0.016163	0.015357
RS	10	0.118887	0.654854	1480.900063	0.024663	0.023514
RS	11	0.136724	0.654854	1557.034795	0.025930	0.025602
RS	12	0.156014	0.545384	1954.944629	0.032557	0.032570
RS	13	0.176876	0.545384	2032.080236	0.033842	0.034878
RS	14	0.199438	0.522832	2194.166441	0.036541	0.037992
RS	15	0.223839	0.522832	2260.918943	0.037653	0.039888
RS	16	0.250228	0.540967	2244.780464	0.037384	0.039730
RS	17	0.278768	0.540967	2298.550412	0.038279	0.041205
RS	18	0.309633	0.589064	2157.208055	0.035926	0.038714
RS	19	0.343014	0.589064	2199.997448	0.036638	0.039907
RS	20	0.379114	0.679699	1943.664012	0.032369	0.035283
RS	21	0.418157	0.679699	1980.708997	0.032986	0.036247
RS	22	0.460381	0.838909	1637.793304	0.027275	0.029966
RS	23	0.506045	0.838909	1674.321207	0.027884	0.030724
RS	24	0.555431	1.101498	1307.446460	0.021774	0.023937
RS	25	0.608841	1.101498	1344.975293	0.022399	0.024527
RS	26	0.666604	1.507470	1014.516551	0.016895	0.018410
RS	27	0.729073	1.507470	1051.389142	0.017510	0.018879
RS	28	0.796633	2.095534	786.405055	0.013097	0.014020
RS	29	0.869699	2.095534	820.644199	0.013667	0.014405
RS	30	0.948718	2.886801	623.290895	0.010380	0.010843
RS	31	1.034177	2.886801	654.061260	0.010893	0.011171
RS	32	1.126599	3.853874	515.081260	0.008578	0.008709
RS	33	1.226553	3.853874	542.635176	0.009037	0.009004
RS	34	1.334652	4.900717	450.039556	0.007495	0.007393
RS	35	1.451560	4.900717	475.202291	0.007914	0.007674
RS	36	1.577994	5.889466	417.691702	0.006956	0.006684
RS	37	1.714732	5.889466	441.404367	0.007351	0.006967
RS	38	1.862612	6.703043	409.746723	0.006824	0.006419
RS	39	2.022542	6.703043	432.794237	0.007208	0.006711
RS	40	2.195505	7.277297	420.716190	0.007006	0.006485
RS	41	2.382563	7.277297	443.618134	0.007388	0.006791
RS	42	2.584863	7.586545	448.046343	0.007462	0.006828
RS	43	2.803649	7.586545	471.008514	0.007844	0.007152
RS	44	3.040263	7.641001	490.541264	0.008169	0.007429
RS	45	3.296159	7.641001	513.332082	0.008549	0.007770
RS	46	3.572908	7.498703	545.705369	0.009088	0.008251
RS	47	3.872208	7.498703	567.435463	0.009450	0.008595
RS	48	4.195897	7.248700	607.940602	0.010124	0.009207
RS	49	4.545964	7.248700	626.892648	0.010440	0.009523
RS	50	4.924558	6.980985	667.903690	0.011123	0.010148
RS	51	5.334002	6.980985	681.635165	0.011352	0.010389
RS	52	5.776811	6.774500	712.729418	0.011870	0.010862
RS	53	6.255704	6.774500	718.685462	0.011969	0.010975
RS	54	6.773622	6.779758	720.024277	0.011991	0.010991
RS	55	7.333744	6.779758	717.499828	0.011949	0.010954
RS	56	7.939510	6.779758	710.220682	0.011828	0.010833
RS	57	8.594638	6.779758	697.949660	0.011623	0.010622
RS	58	9.303152	13.331426	355.709143	0.005924	0.005595
RS	59	10.069402	13.331426	364.359097	0.006068	0.005690
RS	60	10.898093	13.331426	371.559372	0.006188	0.005754
RS	61	11.794312	13.331426	377.077768	0.006280	0.005783
RS	62	12.763564	13.331426	380.683873	0.006340	0.005776
RS	63	13.811798	13.331426	5088.056981	0.084735	0.071155
PA	4+25*2+4+6 0.022499170 0.014789065 13.811797806 22.155654129 2.930600520 1.556772838 0.944673274 0.654854071 0.545384111 0.522831528 0.540967185 0.589063888 0.679698814 0.838909213 1.101497852 1.507469584 2.095534413 2.886800922 3.853874156 4.900717487 5.889466294 6.703043309 7.277296630 7.586544861 7.641000599 7.498702609 7.248700286 6.980984536 6.774500482 6.779758397 13.331426044
//
IT	4500
RD	12
LK	-216927.176154
QD	-419.148038 -> -350.147729
RI	0.0035949326
TR	0.021453	0.015176
MT	14.094099
MM	C_pi: 3.706381, n_recomb: 63846.066142
RS	0	0.000000	24.603925	20.651756	0.000323	0.000071
RS	1	0.008183	24.603925	22.335472	0.000350	0.000228
RS	2	0.017036	24.603925	24.155903	0.000378	0.000354
RS	3	0.026614	24.603925	26.124056	0.000409	0.000433
RS	4	0.036975	3.160940	219.565172	0.003439	0.003589
RS	5	0.048184	3.160940	236.678757	0.003707	0.003764
RS	6	0.060311	1.713600	469.649045	0.007356	0.007344
RS	7	0.073430	1.713600	504.101709	0.007896	0.007660
RS	8	0.087622	1.027528	899.088665	0.014082	0.013359
RS	9	0.102976	1.027528	957.770218	0.015001	0.014365
RS	10	0.119586	0.695960	1498.230587	0.023466	0.022494
RS	11	0.137555	0.695960	1578.085507	0.024717	0.024451
RS	12	0.156995	0.568053	2025.154991	0.031719	0.031744
RS	13	0.178026	0.568053	2108.425799	0.033024	0.033984
RS	14	0.200778	0.536734	2313.026827	0.036228	0.037582
RS	15	0.225392	0.536734	2386.167316	0.037374	0.039462
RS	16	0.252020	0.549123	2398.185795	0.037562	0.039774
RS	17	0.280827	0.549123	2457.168527	0.038486	0.041244
RS	18	0.311991	0.591969	2330.136913	0.036496	0.039144
RS	19	0.345706	0.591969	2376.405283	0.037221	0.040327
RS	20	0.382180	0.677122	2117.372763	0.033164	0.035950
RS	21	0.421638	0.677122	2156.550066	0.033777	0.036903
RS	22	0.464326	0.830637	1792.848723	0.028081	0.030670
RS	23	0.510506	0.830637	1831.209164	0.028682	0.031426
RS	24	0.560466	1.088115	1431.983561	0.022429	0.024520
RS	25	0.614514	1.088115	1471.755873	0.023052	0.025119
RS	26	0.672986	1.491877	1107.240815	0.017342	0.018809
RS	27	0.736242	1.491877	1146.716379	0.017961	0.019292
RS	28	0.804675	2.084939	852.713781	0.013356	0.014246
RS	29	0.878707	2.084939	889.544530	0.013933	0.014646
RS	30	0.958798	2.893970	670.419897	0.010501	0.010942
RS	31	1.045444	2.893970	703.509683	0.011019	0.011284
RS	32	1.139179	3.895582	549.513493	0.008607	0.008728
RS	33	1.240586	3.895582	579.052068	0.009070	0.009033
RS	34	1.350291	4.991985	476.724858	0.007467	0.007364
RS	35	1.468973	4.991985	503.598952	0.007888	0.007651
RS	36	1.597368	6.036605	440.125941	0.006894	0.006628
RS	37	1.736269	6.036605	465.379449	0.007289	0.006913
RS	38	1.886538	6.900892	430.369400	0.006741	0.006346
RS	39	2.049103	6.900892	454.886548	0.007125	0.006639
RS	40	2.224972	7.511638	441.360057	0.006913	0.006403
RS	41	2.415232	7.511638	465.742487	0.007295	0.006710
RS	42	2.621063	7.838095	470.331878	0.007367	0.006746
RS	43	2.843737	7.838095	494.848118	0.007751	0.007071
RS	44	3.084633	7.889882	516.102216	0.008084	0.007354
RS	45	3.345243	7.889882	540.553691	0.008467	0.007696
RS	46	3.627180	7.729318	576.163670	0.009024	0.008193
RS	47	3.932188	7.729318	599.635658	0.009392	0.008540
RS	48	4.262156	7.452603	644.635154	0.010097	0.009179
RS	49	4.619127	7.452603	665.289032	0.010420	0.009500
RS	50	5.005310	7.156891	711.400534	0.011142	0.010161
RS	51	5.423095	7.156891	726.559262	0.011380	0.010408
RS	52	5.875070	6.927050	762.196559	0.011938	0.010920
RS	53	6.364031	6.927050	769.008581	0.012045	0.011041
RS	54	6.893005	6.920100	772.198436	0.012095	0.011083
RS	55	7.465268	6.920100	769.807661	0.012057	0.011054
RS	56	8.084360	6.920100	762.294277	0.011940	0.010940
RS	57	8.754116	6.920100	749.394858	0.011738	0.010736
RS	58	9.478679	14.093041	369.274378	0.005784	0.005456
RS	59	10.262536	14.093041	379.199463	0.005939	0.005568
RS	60	11.110539	14.093041	387.719864	0.006073	0.005650
RS	61	12.027938	14.093041	394.588960	0.006180	0.005700
RS	62	13.020410	14.093041	399.558187	0.006258	0.005715
RS	63	14.094099	14.093041	5555.578917	0.087015	0.073694
PA	4+25*2+4+6 0.021452618 0.015175823 14.094099185 24.603924736 3.160939925 1.713599838 1.027528224 0.695959813 0.568053490 0.536733800 0.549122635 0.591969389 0.677122174 0.830636736 1.088114861 1.491876994 2.084938593 2.893969911 3.895581923 4.991985274 6.036605222 6.900891810 7.511638441 7.838094574 7.889881686 7.729318379 7.452603164 7.156891264 6.927049754 6.920100054 14.093041395
//
IT	4918
RD	13
LK	-216793.748324
QD	-369.129043 -> -309.626568
RI	0.0033580231
TR	0.020503	0.015523
MT	14.372816
MM	C_pi: 3.838674, n_recomb: 67527.775766
RS	0	0.000000	26.608970	20.246551	0.000300	0.000068
RS	1	0.008217	26.608970	21.904572	0.000324	0.000219
RS	2	0.017109	26.608970	23.697873	0.000351	0.000340
RS	3	0.026731	26.608970	25.637408	0.000380	0.000414
RS	4	0.037144	3.359531	219.351887	0.003248	0.003507
RS	5	0.048413	3.359531	236.569546	0.003503	0.003645
RS	6	0.060608	1.873839	456.589148	0.006762	0.006906
RS	7	0.073805	1.873839	490.548869	0.007264	0.007153
RS	8	0.088086	1.114471	883.134240	0.013078	0.012561
RS	9	0.103540	1.114471	942.119814	0.013952	0.013459
RS	10	0.120265	0.738841	1508.014865	0.022332	0.021520
RS	11	0.138363	0.738841	1591.072182	0.023562	0.023359
RS	12	0.157949	0.591567	2084.847505	0.030874	0.030921
RS	13	0.179144	0.591567	2173.940024	0.032193	0.033096
RS	14	0.202081	0.551220	2421.660755	0.035862	0.037139
RS	15	0.226902	0.551220	2501.159764	0.037039	0.039004
RS	16	0.253763	0.557866	2543.520704	0.037666	0.039763
RS	17	0.282830	0.557866	2607.841211	0.038619	0.041232
RS	18	0.314287	0.595610	2498.046468	0.036993	0.039518
RS	19	0.348327	0.595610	2547.904651	0.037731	0.040695
RS	20	0.385165	0.675513	2289.198206	0.033900	0.036574
RS	21	0.425030	0.675513	2330.480680	0.034511	0.037517
RS	22	0.468171	0.823556	1948.222386	0.028851	0.031351
RS	23	0.514856	0.823556	1988.271078	0.029444	0.032103
RS	24	0.565377	1.075971	1557.626133	0.023066	0.025095
RS	25	0.620049	1.075971	1599.493494	0.023686	0.025700
RS	26	0.679214	1.477138	1200.853675	0.017783	0.019207
RS	27	0.743240	1.477138	1242.841997	0.018405	0.019703
RS	28	0.812527	2.074130	919.359837	0.013615	0.014476
RS	29	0.887507	2.074130	958.739110	0.014198	0.014890
RS	30	0.968648	2.899132	717.402211	0.010624	0.011047
RS	31	1.056456	2.899132	752.785666	0.011148	0.011400
RS	32	1.151480	3.933086	583.484508	0.008641	0.008753
RS	33	1.254311	3.933086	614.981450	0.009107	0.009066
RS	34	1.365591	5.077136	502.758071	0.007445	0.007341
RS	35	1.486015	5.077136	531.310920	0.007868	0.007635
RS	36	1.616334	6.176580	461.776073	0.006838	0.006577
RS	37	1.757361	6.176580	488.531065	0.007235	0.006866
RS	38	1.909975	7.091464	450.093488	0.006665	0.006279
RS	39	2.075130	7.091464	476.035314	0.007049	0.006574
RS	40	2.253855	7.739142	460.991964	0.006827	0.006328
RS	41	2.447265	7.739142	486.806274	0.007209	0.006636
RS	42	2.656568	8.083401	491.487542	0.007278	0.006669
RS	43	2.883068	8.083401	517.508511	0.007664	0.006995
RS	44	3.128179	8.133070	540.414656	0.008003	0.007284
RS	45	3.393431	8.133070	566.481127	0.008389	0.007628
RS	46	3.680477	7.954696	605.272655	0.008963	0.008139
RS	47	3.991110	7.954696	630.450451	0.009336	0.008489
RS	48	4.327266	7.651616	679.930881	0.010069	0.009153
RS	49	4.691044	7.651616	702.265592	0.010400	0.009479
RS	50	5.084712	7.328124	753.531778	0.011159	0.010173
RS	51	5.510727	7.328124	770.112823	0.011404	0.010427
RS	52	5.971746	7.074909	810.419945	0.012001	0.010974
RS	53	6.470646	7.074909	818.091881	0.012115	0.011103
RS	54	7.010540	7.054750	823.370052	0.012193	0.011171
RS	55	7.594796	7.054750	821.107265	0.012160	0.011148
RS	56	8.227058	7.054750	813.355977	0.012045	0.011040
RS	57	8.911271	7.054750	799.826623	0.011844	0.010841
RS	58	9.651705	14.845349	381.900177	0.005655	0.005329
RS	59	10.452979	14.845349	393.050292	0.005821	0.005454
RS	60	11.320091	14.845349	402.845641	0.005966	0.005552
RS	61	12.258451	14.845349	411.027002	0.006087	0.005619
RS	62	13.273914	14.845349	417.329647	0.006180	0.005655
RS	63	14.372816	14.845349	6018.143607	0.089121	0.076043
PA	4+25*2+4+6 0.020503048 0.015522953 14.372815502 26.608969935 3.359531140 1.873839226 1.114470802 0.738841371 0.591567087 0.551220211 0.557866066 0.595609864 0.675512955 0.823556041 1.075971093 1.477137507 2.074129909 2.899132313 3.933086024 5.077135658 6.176579835 7.091463714 7.739141849 8.083401303 8.133069568 7.954696265 7.651616246 7.328123772 7.074908590 7.054750095 14.845349121
//
IT	4141
RD	14
LK	-216678.641315
QD	-326.136348 -> -274.718140
RI	0.0031741253
TR	0.019642	0.015835
MT	14.646511
MM	C_pi: 3.967341, n_recomb: 71084.264162
RS	0	0.000000	28.120233	20.214861	0.000284	0.000066
RS	1	0.008249	28.120233	21.877177	0.000308	0.000213
RS	2	0.017178	28.120233	23.675725	0.000333	0.000331
RS	3	0.026844	28.120233	25.621590	0.000360	0.000403
RS	4	0.037308	3.523185	220.989640	0.003109	0.003458
RS	5	0.048634	3.523185	238.441781	0.003354	0.003567
RS	6	0.060895	2.036433	444.370112	0.006251	0.006520
RS	7	0.074167	2.036433	477.825056	0.006722	0.006711
RS	8	0.088534	1.205416	865.258049	0.012172	0.011828
RS	9	0.104086	1.205416	924.253604	0.013002	0.012634
RS	10	0.120921	0.783432	1511.238453	0.021260	0.020594
RS	11	0.139144	0.783432	1596.998759	0.022466	0.022325
RS	12	0.158871	0.615837	2134.749904	0.030031	0.030108
RS	13	0.180225	0.615837	2229.309928	0.031362	0.032223
RS	14	0.203341	0.566180	2520.289728	0.035455	0.036671
RS	15	0.228363	0.566180	2606.058838	0.036662	0.038523
RS	16	0.255450	0.567061	2680.524258	0.037709	0.039709
RS	17	0.284771	0.567061	2750.263258	0.038690	0.041178
RS	18	0.316510	0.599813	2660.331161	0.037425	0.039844
RS	19	0.350868	0.599813	2713.872372	0.038178	0.041015
RS	20	0.388060	0.674657	2458.389391	0.034584	0.037158
RS	21	0.428319	0.674657	2501.749243	0.035194	0.038092
RS	22	0.471900	0.817424	2103.216691	0.029588	0.032008
RS	23	0.519076	0.817424	2144.806296	0.030173	0.032755
RS	24	0.570143	1.064836	1683.829757	0.023688	0.025660
RS	25	0.625422	1.064836	1727.631974	0.024304	0.026269
RS	26	0.685262	1.463095	1294.970563	0.018217	0.019603
RS	27	0.750038	1.463095	1339.366510	0.018842	0.020110
RS	28	0.820157	2.063109	986.075426	0.013872	0.014708
RS	29	0.896060	2.063109	1027.946948	0.014461	0.015133
RS	30	0.978224	2.902492	764.053447	0.010749	0.011155
RS	31	1.067167	2.902492	801.694333	0.011278	0.011519
RS	32	1.163445	3.966776	616.867459	0.008678	0.008781
RS	33	1.267666	3.966776	650.288284	0.009148	0.009103
RS	34	1.380484	5.156640	528.052411	0.007429	0.007323
RS	35	1.502608	5.156640	558.244962	0.007853	0.007622
RS	36	1.634806	6.309810	482.583041	0.006789	0.006532
RS	37	1.777910	6.309810	510.794931	0.007186	0.006824
RS	38	1.932817	7.275020	468.879320	0.006596	0.006218
RS	39	2.100503	7.275020	496.196367	0.006980	0.006514
RS	40	2.282021	7.959850	479.585684	0.006747	0.006258
RS	41	2.478512	7.959850	506.778998	0.007129	0.006567
RS	42	2.691212	8.322309	511.492852	0.007196	0.006598
RS	43	2.921458	8.322309	538.964580	0.007582	0.006925
RS	44	3.170696	8.370227	563.456891	0.007927	0.007218
RS	45	3.440493	8.370227	591.087129	0.008315	0.007564
RS	46	3.732546	8.174348	633.001128	0.008905	0.008089
RS	47	4.048691	8.174348	659.841678	0.009283	0.008441
RS	48	4.390914	7.845163	713.775414	0.010041	0.009128
RS	49	4.761366	7.845163	737.761564	0.010379	0.009458
RS	50	5.162377	7.494069	794.214246	0.011173	0.010184
RS	51	5.596467	7.494069	812.203611	0.011426	0.010444
RS	52	6.066365	7.217469	857.282837	0.012060	0.011025
RS	53	6.575025	7.217469	865.810280	0.012180	0.011160
RS	54	7.125644	7.183141	873.405312	0.012287	0.011255
RS	55	7.721682	7.183141	871.257667	0.012257	0.011238
RS	56	8.366888	7.183141	863.258573	0.012144	0.011134
RS	57	9.065316	7.183141	849.092662	0.011945	0.010939
RS	58	9.821357	15.585261	393.633187	0.005538	0.005213
RS	59	10.639764	15.585261	405.955296	0.005711	0.005348
RS	60	11.525680	15.585261	416.976105	0.005866	0.005459
RS	61	12.484675	15.585261	426.425429	0.005999	0.005543
RS	62	13.522777	15.585261	434.024187	0.006106	0.005595
RS	63	14.646511	15.585261	6473.177242	0.091063	0.078211
PA	4+25*2+4+6 0.019641944 0.015835401 14.646511438 28.120232754 3.523185077 2.036433034 1.205416082 0.783432165 0.615837351 0.566180011 0.567061145 0.599812627 0.674657109 0.817424390 1.064835574 1.463094800 2.063108740 2.902491579 3.966775518 5.156640212 6.309809932 7.275020234 7.959850088 8.322308822 8.370227152 8.174347744 7.845163113 7.494069111 7.217469305 7.183140941 15.585261279
//
IT	4914
RD	15
LK	-216579.130749
QD	-289.081223 -> -244.559066
RI	0.0030299884
TR	0.018861	0.016118
MT	14.914027
MM	C_pi: 4.091898, n_recomb: 74509.324027
RS	0	0.000000	29.129593	20.500310	0.000275	0.000065
RS	1	0.008280	29.129593	22.192673	0.000298	0.000210
RS	2	0.017245	29.129593	24.024296	0.000322	0.000328
RS	3	0.026953	29.129593	26.006559	0.000349	0.000399
RS	4	0.037464	3.650142	224.356250	0.003011	0.003437
RS	5	0.048846	3.650142	242.168119	0.003250	0.003525
RS	6	0.061170	2.200181	433.023065	0.005812	0.006178
RS	7	0.074515	2.200181	465.976666	0.006254	0.006325
RS	8	0.088965	1.300176	846.025044	0.011355	0.011155
RS	9	0.104611	1.300176	904.785589	0.012143	0.011882
RS	10	0.121552	0.829644	1508.829369	0.020250	0.019717
RS	11	0.139896	0.829644	1596.819523	0.021431	0.021351
RS	12	0.159759	0.640772	2175.637363	0.029200	0.029312
RS	13	0.181267	0.640772	2275.281775	0.030537	0.031369
RS	14	0.204555	0.581518	2609.215532	0.035019	0.036189
RS	15	0.229772	0.581518	2701.113813	0.036252	0.038027
RS	16	0.257076	0.576597	2809.038262	0.037700	0.039619
RS	17	0.286642	0.576597	2884.232524	0.038710	0.041088
RS	18	0.318655	0.604445	2816.464041	0.037800	0.040125
RS	19	0.353319	0.604445	2873.761713	0.038569	0.041293
RS	20	0.390853	0.674397	2624.227643	0.035220	0.037704
RS	21	0.431495	0.674397	2669.636309	0.035830	0.038629
RS	22	0.475502	0.812066	2257.133324	0.030293	0.032641
RS	23	0.523152	0.812066	2300.115952	0.030870	0.033381
RS	24	0.574748	1.054537	1810.051697	0.024293	0.026213
RS	25	0.630616	1.054537	1855.619259	0.024905	0.026824
RS	26	0.691110	1.449647	1389.198389	0.018645	0.019996
RS	27	0.756613	1.449647	1435.883751	0.019271	0.020510
RS	28	0.827539	2.051902	1052.592004	0.014127	0.014939
RS	29	0.904337	2.051902	1096.887352	0.014721	0.015375
RS	30	0.987495	2.904253	810.191087	0.010874	0.011265
RS	31	1.077538	2.904253	850.043329	0.011409	0.011638
RS	32	1.175036	3.997026	649.539175	0.008718	0.008813
RS	33	1.280607	3.997026	684.841696	0.009191	0.009142
RS	34	1.394919	5.230950	552.526588	0.007416	0.007308
RS	35	1.518695	5.230950	584.313814	0.007842	0.007612
RS	36	1.652721	6.436683	502.495425	0.006744	0.006491
RS	37	1.797843	6.436683	532.114942	0.007142	0.006786
RS	38	1.954981	7.451787	486.695995	0.006532	0.006161
RS	39	2.125130	7.451787	515.334915	0.006916	0.006459
RS	40	2.309367	8.173824	497.121672	0.006672	0.006193
RS	41	2.508859	8.173824	525.637447	0.007055	0.006502
RS	42	2.724868	8.554666	530.336593	0.007118	0.006531
RS	43	2.958762	8.554666	559.201224	0.007505	0.006858
RS	44	3.212022	8.601048	585.217465	0.007854	0.007156
RS	45	3.486252	8.601048	614.355516	0.008245	0.007503
RS	46	3.783188	8.387863	659.328375	0.008849	0.008040
RS	47	4.104709	8.387863	687.782589	0.009231	0.008395
RS	48	4.452852	8.032768	746.129591	0.010014	0.009104
RS	49	4.829821	8.032768	771.730362	0.010358	0.009438
RS	50	5.238002	7.654217	833.382364	0.011185	0.010194
RS	51	5.679979	7.654217	852.757827	0.011445	0.010459
RS	52	6.158552	7.354218	902.690428	0.012115	0.011074
RS	53	6.676750	7.354218	912.061087	0.012241	0.011214
RS	54	7.237853	7.304814	922.190095	0.012377	0.011336
RS	55	7.845415	7.304814	920.137967	0.012349	0.011323
RS	56	8.503282	7.304814	911.875196	0.012238	0.011223
RS	57	9.215619	7.304814	897.061167	0.012040	0.011031
RS	58	9.986937	16.309869	404.518150	0.005429	0.005105
RS	59	10.822118	16.309869	417.957129	0.005609	0.005250
RS	60	11.726452	16.309869	430.150638	0.005773	0.005372
RS	61	12.705662	16.309869	440.818993	0.005916	0.005469
RS	62	13.765949	16.309869	449.670414	0.006035	0.005537
RS	63	14.914027	16.309869	6918.316604	0.092852	0.080209
PA	4+25*2+4+6 0.018861201 0.016117540 14.914026608 29.129593142 3.650141585 2.200180679 1.300175927 0.829644215 0.640772110 0.581517598 0.576596924 0.604444893 0.674396853 0.812066497 1.054537324 1.449647443 2.051901667 2.904253431 3.997026373 5.230949954 6.436682980 7.451787464 8.173824349 8.554665764 8.601048274 8.387863227 8.032767507 7.654216873 7.354218304 7.304813913 16.309868594
//
IT	5067
RD	16
LK	-216492.925669
QD	-257.059005 -> -218.429959
RI	0.0029161702
TR	0.018153	0.016373
MT	15.174552
MM	C_pi: 4.211952, n_recomb: 77798.132544
RS	0	0.000000	29.669292	21.060232	0.000271	0.000065
RS	1	0.008309	29.669292	22.805174	0.000293	0.000210
RS	2	0.017309	29.669292	24.694240	0.000317	0.000329
RS	3	0.027057	29.669292	26.739256	0.000344	0.000400
RS	4	0.037615	3.740114	229.369589	0.002948	0.003441
RS	5	0.049050	3.740114	247.663147	0.003183	0.003513
RS	6	0.061435	2.363794	422.568996	0.005432	0.005874
RS	7	0.074849	2.363794	455.036850	0.005849	0.005986
RS	8	0.089378	1.398511	825.912120	0.010616	0.010538
RS	9	0.105114	1.398511	884.237368	0.011366	0.011196
RS	10	0.122158	0.877359	1501.677445	0.019302	0.018890
RS	11	0.140618	0.877359	1591.457666	0.020456	0.020434
RS	12	0.160612	0.666276	2208.317187	0.028385	0.028538
RS	13	0.182267	0.666276	2312.645644	0.029726	0.030539
RS	14	0.205722	0.597147	2688.831638	0.034562	0.035699
RS	15	0.231125	0.597147	2786.673188	0.035819	0.037523
RS	16	0.258640	0.586382	2929.013107	0.037649	0.039499
RS	17	0.288441	0.586382	3009.657456	0.038685	0.040969
RS	18	0.320718	0.609405	2966.008903	0.038124	0.040368
RS	19	0.355677	0.609405	3027.115830	0.038910	0.041532
RS	20	0.393541	0.674610	2786.072799	0.035812	0.038215
RS	21	0.434551	0.674610	2833.500083	0.036421	0.039131
RS	22	0.478969	0.807349	2409.314624	0.030969	0.033250
RS	23	0.527078	0.807349	2453.543536	0.031537	0.033982
RS	24	0.579185	1.044963	1935.740640	0.024882	0.026754
RS	25	0.635621	1.044963	1982.898166	0.025488	0.027365
RS	26	0.696747	1.436741	1483.141136	0.019064	0.020383
RS	27	0.762952	1.436741	1531.986997	0.019692	0.020904
RS	28	0.834658	2.040572	1118.641127	0.014379	0.015168
RS	29	0.912322	2.040572	1165.281182	0.014978	0.015614
RS	30	0.996440	2.904627	855.641771	0.010998	0.011375
RS	31	1.087548	2.904627	897.650481	0.011538	0.011757
RS	32	1.186226	4.024185	681.389726	0.008758	0.008846
RS	33	1.293104	4.024185	718.524958	0.009236	0.009182
RS	34	1.408862	5.300481	576.111937	0.007405	0.007296
RS	35	1.534240	5.300481	609.443658	0.007834	0.007605
RS	36	1.670036	6.557601	521.470641	0.006703	0.006452
RS	37	1.817115	6.557601	552.444520	0.007101	0.006750
RS	38	1.976416	7.622047	503.519993	0.006472	0.006107
RS	39	2.148954	7.622047	533.424213	0.006857	0.006406
RS	40	2.335828	8.381160	513.590492	0.006602	0.006131
RS	41	2.538231	8.381160	543.369319	0.006984	0.006442
RS	42	2.757452	8.780424	548.015211	0.007044	0.006467
RS	43	2.994889	8.780424	578.211806	0.007432	0.006796
RS	44	3.252056	8.825357	605.693293	0.007785	0.007097
RS	45	3.530592	8.825357	636.279395	0.008179	0.007446
RS	46	3.832273	8.594981	684.243937	0.008795	0.007995
RS	47	4.159021	8.594981	714.257729	0.009181	0.008352
RS	48	4.512921	8.214114	776.967315	0.009987	0.009081
RS	49	4.896227	8.214114	804.139588	0.010336	0.009419
RS	50	5.311383	7.808238	870.985651	0.011195	0.010203
RS	51	5.761037	7.808238	891.717886	0.011462	0.010474
RS	52	6.248054	7.484838	946.564656	0.012167	0.011120
RS	53	6.775540	7.484838	956.759427	0.012298	0.011266
RS	54	7.346856	7.419497	969.628988	0.012463	0.011414
RS	55	7.965646	7.419497	967.646827	0.012438	0.011404
RS	56	8.635853	7.419497	959.099299	0.012328	0.011307
RS	57	9.361750	7.419497	943.621290	0.012129	0.011117
RS	58	10.147965	17.016671	414.598979	0.005329	0.005005
RS	59	10.999510	17.016671	429.098486	0.005516	0.005158
RS	60	11.921813	17.016671	442.409710	0.005687	0.005291
RS	61	12.920754	17.016671	454.244765	0.005839	0.005399
RS	62	14.002701	17.016671	464.300663	0.005968	0.005480
RS	63	15.174552	17.016671	7351.460608	0.094494	0.082047
PA	4+25*2+4+6 0.018153131 0.016373112 15.174551573 29.669291905 3.740114448 2.363794274 1.398510957 0.877358948 0.666276475 0.597146796 0.586382139 0.609404614 0.674609737 0.807348566 1.044963201 1.436741193 2.040571530 2.904627342 4.024184933 5.300481376 6.557600672 7.622046868 8.381160183 8.780424041 8.825356542 8.594980836 8.214114104 7.808238155 7.484838270 7.419496752 17.016670694
//
IT	4903
RD	17
LK	-216418.092378
QD	-229.314960 -> -195.729890
RI	0.0028261647
TR	0.017511	0.016605
MT	15.427457
MM	C_pi: 4.327193, n_recomb: 80947.533699
RS	0	0.000000	29.775447	21.878290	0.000270	0.000065
RS	1	0.008338	29.775447	23.697219	0.000293	0.000212
RS	2	0.017370	29.775447	25.666901	0.000317	0.000334
RS	3	0.027156	29.775447	27.799748	0.000343	0.000406
RS	4	0.037758	3.794189	235.974398	0.002915	0.003467
RS	5	0.049244	3.794189	254.869521	0.003149	0.003528
RS	6	0.061687	2.526126	412.987872	0.005102	0.005603
RS	7	0.075168	2.526126	444.992904	0.005497	0.005689
RS	8	0.089773	1.500113	805.330020	0.009949	0.009972
RS	9	0.105596	1.500113	863.060509	0.010662	0.010571
RS	10	0.122738	0.926442	1490.600329	0.018414	0.018112
RS	11	0.141309	0.926442	1581.768391	0.019541	0.019574
RS	12	0.161428	0.692257	2233.597235	0.027593	0.027790
RS	13	0.183225	0.692257	2342.202630	0.028935	0.029738
RS	14	0.206839	0.612988	2759.615283	0.034091	0.035206
RS	15	0.232423	0.612988	2863.177360	0.035371	0.037016
RS	16	0.260139	0.596342	3040.497019	0.037561	0.039354
RS	17	0.290166	0.596342	3126.547880	0.038624	0.040825
RS	18	0.322697	0.614609	3108.644881	0.038403	0.040576
RS	19	0.357939	0.614609	3173.592834	0.039206	0.041738
RS	20	0.396121	0.675203	2943.359529	0.036361	0.038693
RS	21	0.437486	0.675203	2992.774124	0.036972	0.039599
RS	22	0.482299	0.803167	2559.159155	0.031615	0.033836
RS	23	0.530849	0.803167	2604.490844	0.032175	0.034558
RS	24	0.583447	1.036021	2060.389694	0.025453	0.027282
RS	25	0.640430	1.036021	2108.958635	0.026053	0.027890
RS	26	0.702165	1.424330	1576.434346	0.019475	0.020763
RS	27	0.769046	1.424330	1627.303404	0.020103	0.021289
RS	28	0.841504	2.029178	1183.973628	0.014626	0.015395
RS	29	0.920004	2.029178	1232.870272	0.015230	0.015849
RS	30	1.005048	2.903824	900.242412	0.011121	0.011483
RS	31	1.097183	2.903824	944.345020	0.011666	0.011874
RS	32	1.197000	4.048598	712.318537	0.008800	0.008879
RS	33	1.305139	4.048598	751.231558	0.009280	0.009222
RS	34	1.422294	5.365670	598.747534	0.007397	0.007285
RS	35	1.549218	5.365670	633.569131	0.007827	0.007598
RS	36	1.686723	6.672971	539.475962	0.006665	0.006416
RS	37	1.835694	6.672971	571.747700	0.007063	0.006716
RS	38	1.997085	7.786093	519.337992	0.006416	0.006056
RS	39	2.171933	7.786093	550.448506	0.006800	0.006357
RS	40	2.361358	8.582005	528.991528	0.006535	0.006073
RS	41	2.566577	8.582005	559.971923	0.006918	0.006384
RS	42	2.788907	8.999609	564.534218	0.006974	0.006407
RS	43	3.029774	8.999609	595.999625	0.007363	0.006736
RS	44	3.290723	9.043059	624.891978	0.007720	0.007041
RS	45	3.573429	9.043059	656.863560	0.008115	0.007391
RS	46	3.879706	8.795528	707.750830	0.008743	0.007951
RS	47	4.211520	8.795528	739.266263	0.009133	0.008311
RS	48	4.570999	8.388999	806.278076	0.009961	0.009059
RS	49	4.960450	8.388999	834.973676	0.010315	0.009401
RS	50	5.382372	7.955917	906.993341	0.011205	0.010212
RS	51	5.839473	7.955917	929.047162	0.011477	0.010487
RS	52	6.334685	7.609120	988.851616	0.012216	0.011165
RS	53	6.871185	7.609120	999.845629	0.012352	0.011314
RS	54	7.452418	7.527029	1015.651252	0.012547	0.011490
RS	55	8.082111	7.527029	1013.708478	0.012523	0.011482
RS	56	8.764306	7.527029	1004.850677	0.012414	0.011387
RS	57	9.503380	7.527029	988.689151	0.012214	0.011199
RS	58	10.304075	17.703497	423.921264	0.005237	0.004913
RS	59	11.171529	17.703497	439.424587	0.005429	0.005073
RS	60	12.111309	17.703497	453.797320	0.005606	0.005214
RS	61	13.129444	17.703497	466.744521	0.005766	0.005333
RS	62	14.232467	17.703497	477.953330	0.005904	0.005426
RS	63	15.427457	17.703497	7770.854492	0.095999	0.083733
PA	4+25*2+4+6 0.017510684 0.016605406 15.427456907 29.775447077 3.794188802 2.526125689 1.500112716 0.926442097 0.692257150 0.612987551 0.596341805 0.614609023 0.675202913 0.803167366 1.036021117 1.424330074 2.029178313 2.903824022 4.048598375 5.365669792 6.672971058 7.786092539 8.582005205 8.999608906 9.043059193 8.795528149 8.388998993 7.955917464 7.609119694 7.527029203 17.703496550
//
IT	4536
RD	18
LK	-216352.993484
QD	-205.217246 -> -175.955545
RI	0.0027546152
TR	0.016927	0.016817
MT	15.672417
MM	C_pi: 4.437410, n_recomb: 83955.742977
RS	0	0.000000	29.520280	22.930697	0.000273	0.000066
RS	1	0.008365	29.520280	24.843235	0.000296	0.000217
RS	2	0.017429	29.520280	26.914789	0.000321	0.000342
RS	3	0.027251	29.520280	29.158492	0.000347	0.000416
RS	4	0.037895	3.814888	244.116317	0.002908	0.003514
RS	5	0.049430	3.814888	263.730262	0.003141	0.003567
RS	6	0.061929	2.686011	404.261747	0.004815	0.005361
RS	7	0.075473	2.686011	435.832797	0.005191	0.005426
RS	8	0.090151	1.604654	784.605636	0.009345	0.009453
RS	9	0.106056	1.604654	841.617408	0.010025	0.010000
RS	10	0.123292	0.976746	1476.342028	0.017585	0.017381
RS	11	0.141969	0.976746	1568.535856	0.018683	0.018768
RS	12	0.162209	0.718619	2252.286519	0.026827	0.027070
RS	13	0.184141	0.718619	2364.764441	0.028167	0.028966
RS	14	0.207909	0.628969	2822.095783	0.033614	0.034715
RS	15	0.233664	0.628969	2931.127281	0.034913	0.036510
RS	16	0.261573	0.606412	3143.641172	0.037444	0.039190
RS	17	0.291817	0.606412	3235.020561	0.038532	0.040662
RS	18	0.324591	0.619991	3244.165974	0.038641	0.040752
RS	19	0.360106	0.619991	3312.965912	0.039461	0.041912
RS	20	0.398592	0.676101	3095.629982	0.036872	0.039139
RS	21	0.440297	0.676101	3146.998649	0.037484	0.040036
RS	22	0.485491	0.799445	2706.123520	0.032233	0.034398
RS	23	0.534464	0.799445	2752.419575	0.032784	0.035110
RS	24	0.587535	1.027641	2183.533767	0.026008	0.027795
RS	25	0.645044	1.027641	2233.335034	0.026601	0.028399
RS	26	0.707364	1.412396	1668.728225	0.019876	0.021135
RS	27	0.774896	1.412396	1721.477407	0.020505	0.021666
RS	28	0.848077	2.017788	1248.360630	0.014869	0.015617
RS	29	0.927380	2.017788	1299.418523	0.015477	0.016079
RS	30	1.013315	2.902042	943.848236	0.011242	0.011591
RS	31	1.106439	2.902042	989.975815	0.011792	0.011989
RS	32	1.207353	4.070593	742.240843	0.008841	0.008912
RS	33	1.316707	4.070593	782.871861	0.009325	0.009261
RS	34	1.435208	5.426924	620.386812	0.007389	0.007275
RS	35	1.563622	5.426924	656.640180	0.007821	0.007592
RS	36	1.702776	6.783206	556.489856	0.006628	0.006382
RS	37	1.853571	6.783206	590.000542	0.007028	0.006684
RS	38	2.016978	7.944265	534.145412	0.006362	0.006008
RS	39	2.194054	7.944265	566.401531	0.006746	0.006310
RS	40	2.385942	8.776611	543.330388	0.006472	0.006017
RS	41	2.593880	8.776611	575.449493	0.006854	0.006329
RS	42	2.819211	9.212340	579.907437	0.006907	0.006349
RS	43	3.063390	9.212340	612.577107	0.007296	0.006679
RS	44	3.327994	9.254200	642.828569	0.007657	0.006987
RS	45	3.614731	9.254200	676.121137	0.008053	0.007338
RS	46	3.925452	8.989504	729.859241	0.008693	0.007909
RS	47	4.262163	8.989504	762.815532	0.009086	0.008271
RS	48	4.627039	8.557387	834.061690	0.009935	0.009038
RS	49	5.022435	8.557387	864.228528	0.010294	0.009383
RS	50	5.450904	8.097207	941.388318	0.011213	0.010221
RS	51	5.915212	8.097207	964.723863	0.011491	0.010500
RS	52	6.418358	7.727019	1029.514325	0.012263	0.011207
RS	53	6.963591	7.727019	1041.278037	0.012403	0.011360
RS	54	7.554429	7.627421	1060.203623	0.012628	0.011563
RS	55	8.194688	7.627421	1058.265661	0.012605	0.011557
RS	56	8.888502	7.627421	1049.068570	0.012495	0.011463
RS	57	9.640351	7.627421	1032.201135	0.012295	0.011276
RS	58	10.455089	18.368675	432.529936	0.005152	0.004828
RS	59	11.337975	18.368675	448.980684	0.005348	0.004994
RS	60	12.294712	18.368675	464.358334	0.005531	0.005143
RS	61	13.331475	18.368675	478.361889	0.005698	0.005270
RS	62	14.454959	18.368675	490.669810	0.005844	0.005373
RS	63	15.672417	18.368675	8175.036367	0.097373	0.085279
PA	4+25*2+4+6 0.016927309 0.016817183 15.672417161 29.520279910 3.814887976 2.686010508 1.604654482 0.976746421 0.718619112 0.628969085 0.606412341 0.619990931 0.676100864 0.799444991 1.027640921 1.412395637 2.017787871 2.902041976 4.070592814 5.426924055 6.783205514 7.944264622 8.776610678 9.212339606 9.254199537 8.989504348 8.557386841 8.097207276 7.727018939 7.627421350 18.368674947
//
IT	4772
RD	19
LK	-216296.239201
QD	-184.234799 -> -158.683857
RI	0.0026978266
TR	0.016397	0.017011
MT	15.909153
MM	C_pi: 4.542472, n_recomb: 86822.815745
RS	0	0.000000	28.980318	24.198688	0.000279	0.000067
RS	1	0.008390	28.980318	26.223042	0.000302	0.000222
RS	2	0.017484	28.980318	28.416202	0.000327	0.000352
RS	3	0.027341	28.980318	30.792151	0.000355	0.000430
RS	4	0.038026	3.805618	253.751359	0.002923	0.003578
RS	5	0.049606	3.805618	274.199033	0.003158	0.003627
RS	6	0.062159	2.842515	396.343079	0.004565	0.005144
RS	7	0.075764	2.842515	427.511442	0.004924	0.005194
RS	8	0.090511	1.711789	764.000728	0.008800	0.008975
RS	9	0.106495	1.711789	820.200500	0.009447	0.009479
RS	10	0.123820	1.028121	1459.562015	0.016811	0.016696
RS	11	0.142599	1.028121	1552.460114	0.017881	0.018015
RS	12	0.162954	0.745273	2265.162279	0.026089	0.026378
RS	13	0.185016	0.745273	2381.118650	0.027425	0.028226
RS	14	0.208930	0.645026	2876.854499	0.033135	0.034229
RS	15	0.234849	0.645026	2991.084203	0.034450	0.036009
RS	16	0.262944	0.616541	3238.684255	0.037302	0.039011
RS	17	0.293396	0.616541	3335.284934	0.038415	0.040482
RS	18	0.326402	0.625499	3372.463252	0.038843	0.040900
RS	19	0.362178	0.625499	3445.107599	0.039680	0.042058
RS	20	0.400956	0.677246	3242.522095	0.037346	0.039555
RS	21	0.442987	0.677246	3295.810967	0.037960	0.040443
RS	22	0.488545	0.796117	2849.757913	0.032823	0.034936
RS	23	0.537925	0.796117	2896.886699	0.033366	0.035637
RS	24	0.591448	1.019767	2304.768399	0.026546	0.028294
RS	25	0.649462	1.019767	2355.625386	0.027131	0.028893
RS	26	0.712343	1.400918	1759.724086	0.020268	0.021499
RS	27	0.780500	1.400918	1814.207232	0.020896	0.022032
RS	28	0.854375	2.006467	1311.601205	0.015107	0.015835
RS	29	0.934449	2.006467	1364.719941	0.015718	0.016304
RS	30	1.021242	2.899449	986.343661	0.011360	0.011695
RS	31	1.115316	2.899449	1034.422610	0.011914	0.012101
RS	32	1.217283	4.090484	771.088692	0.008881	0.008945
RS	33	1.327806	4.090484	813.374263	0.009368	0.009299
RS	34	1.447601	5.484619	641.000670	0.007383	0.007266
RS	35	1.577448	5.484619	678.625352	0.007816	0.007587
RS	36	1.718189	6.888676	572.506972	0.006594	0.006349
RS	37	1.870739	6.888676	607.196355	0.006994	0.006653
RS	38	2.036087	8.096896	547.950922	0.006311	0.005961
RS	39	2.215309	8.096896	581.291238	0.006695	0.006265
RS	40	2.409568	8.965204	556.627341	0.006411	0.005963
RS	41	2.620125	8.965204	589.821953	0.006793	0.006276
RS	42	2.848349	9.418772	594.160828	0.006843	0.006293
RS	43	3.095721	9.418772	627.969820	0.007233	0.006624
RS	44	3.363848	9.458863	659.532084	0.007596	0.006936
RS	45	3.654472	9.458863	694.080343	0.007994	0.007288
RS	46	3.969479	9.176920	750.598961	0.008645	0.007868
RS	47	4.310916	9.176920	784.933749	0.009041	0.008232
RS	48	4.681000	8.719274	860.340145	0.009909	0.009017
RS	49	5.082135	8.719274	891.923538	0.010273	0.009365
RS	50	5.516926	8.232097	974.179852	0.011220	0.010229
RS	51	5.988197	8.232097	998.753847	0.011503	0.010512
RS	52	6.499008	7.838546	1068.544277	0.012307	0.011248
RS	53	7.052677	7.838546	1081.044654	0.012451	0.011405
RS	54	7.652800	7.720730	1103.263937	0.012707	0.011635
RS	55	8.303275	7.720730	1101.293091	0.012684	0.011630
RS	56	9.008325	7.720730	1091.724911	0.012574	0.011537
RS	57	9.772531	7.720730	1074.126844	0.012371	0.011349
RS	58	10.600855	19.010789	440.474834	0.005073	0.004750
RS	59	11.498677	19.010789	457.817694	0.005273	0.004921
RS	60	12.471828	19.010789	474.144157	0.005461	0.005076
RS	61	13.526628	19.010789	489.148045	0.005634	0.005210
RS	62	14.669928	19.010789	502.500184	0.005788	0.005323
RS	63	15.909153	19.010789	8562.967973	0.098626	0.086692
PA	4+25*2+4+6 0.016397176 0.017010916 15.909152901 28.980317534 3.805617943 2.842514674 1.711788968 1.028121329 0.745272569 0.645025979 0.616540601 0.625498606 0.677245994 0.796117262 1.019766832 1.400918481 2.006467141 2.899448732 4.090484283 5.484619437 6.888675582 8.096895576 8.965204153 9.418771987 9.458862706 9.176920000 8.719273765 8.232096895 7.838545971 7.720729558 19.010788564
//
IT	4793
RD	20
LK	-216246.648881
QD	-165.920668 -> -143.558865
RI	0.0026526449
TR	0.015915	0.017189
MT	16.137596
MM	C_pi: 4.642313, n_recomb: 89549.550007
RS	0	0.000000	28.233621	25.661918	0.000287	0.000069
RS	1	0.008415	28.233621	27.814714	0.000311	0.000229
RS	2	0.017537	28.233621	30.147513	0.000337	0.000364
RS	3	0.027427	28.233621	32.675261	0.000365	0.000446
RS	4	0.038150	3.770471	264.830264	0.002957	0.003659
RS	5	0.049775	3.770471	286.223428	0.003196	0.003707
RS	6	0.062378	2.994827	389.178925	0.004346	0.004948
RS	7	0.076041	2.994827	419.976875	0.004690	0.004987
RS	8	0.090854	1.821142	743.721596	0.008305	0.008536
RS	9	0.106913	1.821142	799.042314	0.008923	0.009003
RS	10	0.124324	1.080397	1440.852324	0.016090	0.016054
RS	11	0.143200	1.080397	1534.173505	0.017132	0.017311
RS	12	0.163665	0.772127	2272.962679	0.025382	0.025718
RS	13	0.185851	0.772127	2392.019295	0.026712	0.027518
RS	14	0.209904	0.661098	2924.480575	0.032658	0.033752
RS	15	0.235981	0.661098	3043.623809	0.033988	0.035515
RS	16	0.264252	0.626677	3325.937400	0.037141	0.038820
RS	17	0.294903	0.626677	3427.626465	0.038276	0.040290
RS	18	0.328132	0.631084	3493.530461	0.039012	0.041023
RS	19	0.364157	0.631084	3569.992698	0.039866	0.042179
RS	20	0.403214	0.678588	3383.762297	0.037786	0.039942
RS	21	0.445558	0.678588	3438.935381	0.038403	0.040821
RS	22	0.491464	0.793131	2989.669866	0.033386	0.035452
RS	23	0.541233	0.793131	3037.506704	0.033920	0.036140
RS	24	0.595190	1.012352	2423.726267	0.027066	0.028777
RS	25	0.653687	1.012352	2475.466271	0.027644	0.029369
RS	26	0.717107	1.389885	1849.143480	0.020649	0.021854
RS	27	0.785863	1.389885	1905.212975	0.021276	0.022388
RS	28	0.860404	1.995268	1373.515669	0.015338	0.016047
RS	29	0.941218	1.995268	1428.590954	0.015953	0.016522
RS	30	1.028832	2.896212	1027.618923	0.011475	0.011797
RS	31	1.123819	2.896212	1077.571714	0.012033	0.012210
RS	32	1.226798	4.108542	798.806925	0.008920	0.008976
RS	33	1.338442	4.108542	842.680677	0.009410	0.009336
RS	34	1.459481	5.539131	660.563886	0.007377	0.007256
RS	35	1.590704	5.539131	699.497489	0.007811	0.007581
RS	36	1.732970	6.989781	587.523581	0.006561	0.006316
RS	37	1.887206	6.989781	623.330382	0.006961	0.006623
RS	38	2.054421	8.244336	560.766035	0.006262	0.005916
RS	39	2.235706	8.244336	595.128779	0.006646	0.006221
RS	40	2.432246	9.148086	568.902419	0.006353	0.005912
RS	41	2.645323	9.148086	603.109272	0.006735	0.006225
RS	42	2.876331	9.619116	607.321914	0.006782	0.006240
RS	43	3.126776	9.619116	642.205272	0.007172	0.006572
RS	44	3.398295	9.657205	675.032849	0.007538	0.006886
RS	45	3.692662	9.657205	710.771130	0.007937	0.007239
RS	46	4.011798	9.357925	769.996882	0.008599	0.007829
RS	47	4.357788	9.357925	805.646728	0.008997	0.008195
RS	48	4.732891	8.874762	885.136729	0.009884	0.008997
RS	49	5.139558	8.874762	918.080047	0.010252	0.009348
RS	50	5.580445	8.360690	1005.379301	0.011227	0.010237
RS	51	6.058430	8.360690	1031.145838	0.011515	0.010523
RS	52	6.576635	7.943817	1105.937757	0.012350	0.011288
RS	53	7.138445	7.943817	1119.139057	0.012497	0.011447
RS	54	7.747529	7.807128	1144.813989	0.012784	0.011706
RS	55	8.407864	7.807128	1142.770397	0.012761	0.011701
RS	56	9.123765	7.807128	1132.797498	0.012650	0.011607
RS	57	9.899905	7.807128	1114.442674	0.012445	0.011418
RS	58	10.741353	19.628879	447.799704	0.005001	0.004678
RS	59	11.653607	19.628879	465.980750	0.005204	0.004853
RS	60	12.642622	19.628879	483.200853	0.005396	0.005013
RS	61	13.714859	19.628879	499.149402	0.005574	0.005155
RS	62	14.877319	19.628879	513.490517	0.005734	0.005275
RS	63	16.137596	19.628879	8933.808754	0.099764	0.087983
PA	4+25*2+4+6 0.015914938 0.017188674 16.137596179 28.233620600 3.770470700 2.994826906 1.821142479 1.080397289 0.772126734 0.661098480 0.626677211 0.631084288 0.678588116 0.793130994 1.012352298 1.389885294 1.995267809 2.896212148 4.108541965 5.539130824 6.989781002 8.244335651 9.148086192 9.619116350 9.657204785 9.357924581 8.874762447 8.360690043 7.943816703 7.807127722 19.628878827
//
IT	5066
RD	21
LK	-216203.217237
QD	-149.896969 -> -130.279625
RI	0.0026167813
TR	0.015476	0.017352
MT	16.357827
MM	C_pi: 4.736959, n_recomb: 92138.241117
RS	0	0.000000	27.348197	27.302049	0.000296	0.000071
RS	1	0.008438	27.348197	29.598469	0.000321	0.000237
RS	2	0.017587	27.348197	32.087380	0.000348	0.000378
RS	3	0.027509	27.348197	34.784801	0.000378	0.000465
RS	4	0.038268	3.713778	277.304978	0.003010	0.003754
RS	5	0.049935	3.713778	299.752023	0.003253	0.003803
RS	6	0.062586	3.142327	382.709483	0.004154	0.004770
RS	7	0.076305	3.142327	413.168899	0.004484	0.004803
RS	8	0.091181	1.932353	723.921631	0.007857	0.008132
RS	9	0.107312	1.932353	778.318060	0.008447	0.008568
RS	10	0.124805	1.133422	1420.707636	0.015419	0.015454
RS	11	0.143773	1.133422	1514.208574	0.016434	0.016654
RS	12	0.164342	0.799094	2276.390380	0.024706	0.025088
RS	13	0.186647	0.799094	2398.190015	0.026028	0.026843
RS	14	0.210833	0.677136	2965.570641	0.032186	0.033286
RS	15	0.237060	0.677136	3089.336413	0.033529	0.035032
RS	16	0.265501	0.636783	3405.768965	0.036964	0.038620
RS	17	0.296341	0.636783	3512.393569	0.038121	0.040089
RS	18	0.329783	0.636714	3607.434203	0.039152	0.041123
RS	19	0.366047	0.636714	3687.672326	0.040023	0.042278
RS	20	0.405371	0.680088	3519.181554	0.038195	0.040303
RS	21	0.448013	0.680088	3576.201591	0.038813	0.041173
RS	22	0.494253	0.790443	3125.563167	0.033923	0.035945
RS	23	0.544395	0.790443	3173.991393	0.034448	0.036620
RS	24	0.598767	1.005363	2540.102532	0.027568	0.029245
RS	25	0.657727	1.005363	2592.559331	0.028138	0.029829
RS	26	0.721662	1.379287	1936.759950	0.021020	0.022199
RS	27	0.790992	1.379287	1994.269136	0.021644	0.022733
RS	28	0.866172	1.984247	1433.955845	0.015563	0.016253
RS	29	0.947695	1.984247	1490.881552	0.016181	0.016733
RS	30	1.036097	2.892490	1067.590639	0.011587	0.011895
RS	31	1.131958	2.892490	1119.337435	0.012148	0.012314
RS	32	1.235908	4.125044	825.356546	0.008958	0.009006
RS	33	1.348628	4.125044	870.750379	0.009450	0.009371
RS	34	1.470860	5.590815	679.068338	0.007370	0.007247
RS	35	1.603406	5.590815	719.247665	0.007806	0.007575
RS	36	1.747135	7.086918	601.549809	0.006529	0.006285
RS	37	1.902991	7.086918	638.412706	0.006929	0.006594
RS	38	2.071999	8.386964	572.613356	0.006215	0.005873
RS	39	2.255267	8.386964	607.937280	0.006598	0.006178
RS	40	2.453998	9.325582	580.187455	0.006297	0.005862
RS	41	2.669499	9.325582	615.344130	0.006678	0.006176
RS	42	2.903182	9.813684	619.426349	0.006723	0.006188
RS	43	3.156583	9.813684	655.319935	0.007112	0.006520
RS	44	3.431366	9.849478	689.371374	0.007482	0.006838
RS	45	3.729334	9.849478	726.234602	0.007882	0.007192
RS	46	4.052443	9.532718	788.096196	0.008553	0.007791
RS	47	4.402816	9.532718	824.997692	0.008954	0.008159
RS	48	4.782753	9.024067	908.488639	0.009860	0.008978
RS	49	5.194748	9.024067	942.734520	0.010232	0.009332
RS	50	5.641506	8.483197	1035.015871	0.011233	0.010244
RS	51	6.125960	8.483197	1061.927688	0.011525	0.010534
RS	52	6.651291	8.043045	1141.713383	0.012391	0.011327
RS	53	7.220948	8.043045	1155.578329	0.012542	0.011488
RS	54	7.838672	7.886878	1184.860893	0.012860	0.011775
RS	55	8.508518	7.886878	1182.703434	0.012836	0.011770
RS	56	9.234883	7.886878	1172.291107	0.012723	0.011675
RS	57	10.022538	7.886878	1153.152570	0.012515	0.011485
RS	58	10.876653	20.222365	454.552129	0.004933	0.004611
RS	59	11.802836	20.222365	473.519400	0.005139	0.004790
RS	60	12.807168	20.222365	491.579562	0.005335	0.004955
RS	61	13.896243	20.222365	508.418215	0.005518	0.005102
RS	62	15.077211	20.222365	523.693577	0.005684	0.005230
RS	63	16.357827	20.222365	9287.083368	0.100795	0.089160
PA	4+25*2+4+6 0.015475758 0.017352212 16.357827236 27.348196578 3.713777502 3.142326792 1.932352640 1.133422044 0.799094353 0.677136128 0.636782807 0.636714284 0.680088215 0.790443167 1.005363374 1.379286613 1.984246585 2.892490295 4.125043510 5.590815066 7.086917585 8.386963721 9.325581971 9.813684081 9.849478367 9.532718121 9.024067281 8.483196969 8.043044715 7.886877875 20.222364851
//
IT	4647
RD	22
LK	-216165.086713
QD	-135.843933 -> -118.591575
RI	0.0025881911
TR	0.015075	0.017503
MT	16.569992
MM	C_pi: 4.826464, n_recomb: 94591.699432
RS	0	0.000000	26.390499	29.090079	0.000308	0.000073
RS	1	0.008460	26.390499	31.542937	0.000333	0.000245
RS	2	0.017635	26.390499	34.201874	0.000362	0.000394
RS	3	0.027587	26.390499	37.084073	0.000392	0.000486
RS	4	0.038381	3.640039	291.107563	0.003078	0.003861
RS	5	0.050087	3.640039	314.711691	0.003327	0.003914
RS	6	0.062784	3.284611	376.865429	0.003984	0.004608
RS	7	0.076556	3.284611	407.016316	0.004303	0.004638
RS	8	0.091492	2.045053	704.713074	0.007450	0.007760
RS	9	0.107692	2.045053	758.157924	0.008015	0.008170
RS	10	0.125262	1.187030	1399.562875	0.014796	0.014893
RS	11	0.144319	1.187030	1493.036054	0.015784	0.016041
RS	12	0.164988	0.826093	2276.080536	0.024062	0.024488
RS	13	0.187405	0.826093	2400.289308	0.025375	0.026201
RS	14	0.211719	0.693084	3000.745310	0.031723	0.032832
RS	15	0.238090	0.693084	3128.841248	0.033077	0.034562
RS	16	0.266692	0.646822	3478.575924	0.036775	0.038413
RS	17	0.297713	0.646822	3589.967031	0.037952	0.039881
RS	18	0.331359	0.642354	3714.328207	0.039267	0.041204
RS	19	0.367851	0.642354	3798.284673	0.040155	0.042357
RS	20	0.407430	0.681712	3648.675869	0.038573	0.040640
RS	21	0.450358	0.681712	3707.503612	0.039195	0.041500
RS	22	0.496917	0.788018	3257.191974	0.034434	0.036416
RS	23	0.547415	0.788018	3306.102963	0.034951	0.037078
RS	24	0.602185	0.998765	2653.643178	0.028054	0.029698
RS	25	0.661589	0.998765	2706.657442	0.028614	0.030273
RS	26	0.726017	1.369115	2022.368096	0.021380	0.022535
RS	27	0.795897	1.369115	2081.172565	0.022002	0.023068
RS	28	0.871688	1.973446	1492.793305	0.015781	0.016454
RS	29	0.953891	1.973446	1551.462452	0.016402	0.016938
RS	30	1.043048	2.888410	1106.190490	0.011694	0.011990
RS	31	1.139748	2.888410	1159.649887	0.012260	0.012415
RS	32	1.244628	4.140213	850.711005	0.008994	0.009034
RS	33	1.358381	4.140213	897.555707	0.009489	0.009403
RS	34	1.481757	5.639996	696.511050	0.007363	0.007237
RS	35	1.615570	5.639996	737.872471	0.007801	0.007568
RS	36	1.760704	7.180464	614.598124	0.006497	0.006254
RS	37	1.918116	7.180464	652.456013	0.006898	0.006565
RS	38	2.088845	8.525185	583.514434	0.006169	0.005830
RS	39	2.274017	8.525185	619.738943	0.006552	0.006136
RS	40	2.474854	9.498046	590.513221	0.006243	0.005813
RS	41	2.692682	9.498046	626.558306	0.006624	0.006128
RS	42	2.928937	10.002737	630.513872	0.006666	0.006138
RS	43	3.185179	10.002737	667.354713	0.007055	0.006471
RS	44	3.463099	10.035933	702.589688	0.007428	0.006791
RS	45	3.764530	10.035933	740.513682	0.007829	0.007146
[truncated: 10,041,644 more chars]
