# Supplementary material for: Recent speciation associated with range expansion and a shift to self-fertilization in North American Arabidopsis
Source: Nat Commun. 2022 Dec 8;13:7564. doi: 10.1038/s41467-022-35368-1 (PMC9732334; doi:10.1038/s41467-022-35368-1)
Supplement: Supplementary file 5 — Source Data [file 41467_2022_35368_MOESM5_ESM.zip › Source Data/SuppFig18-3_lyrON4_24.psmc]

CC
CC	Brief Description of the file format:
CC	  CC  comments
CC	  MM  useful-messages
CC	  RD  round-of-iterations
CC	  LL  \log[P(sequence)]
CC	  QD  Q-before-opt Q-after-opt
CC	  TR  \theta_0 \rho_0
CC	  RS  k t_k \lambda_k \pi_k \sum_{l\not=k}A_{kl} A_{kk}
CC	  DC  begin end best-k t_k+\Delta_k max-prob
CC
MM	Version: 0.6.5-r67
MM	pattern:4+25*2+4+6, n:63, n_free_lambdas:28
MM	n_iterations:25, skip:1, max_t:5, theta/rho:5
MM	is_decoding:0
MM	n_seqs:17, sum_L:1024413, sum_n:39475
RD	0
LK	0.000000
QD	0.000000 -> 0.000000
RI	inf
TR	0.039296	0.007859
MT	5.000000
MM	C_pi: 1.000000, n_recomb: 8019.624076
RS	0	0.000000	1.000000	51.278452	0.006394	0.000000
RS	1	0.006440	1.000000	54.220533	0.006761	0.000000
RS	2	0.013294	1.000000	57.306977	0.007146	0.000000
RS	3	0.020590	1.000000	60.541633	0.007549	0.000000
RS	4	0.028356	1.000000	63.927979	0.007971	0.000000
RS	5	0.036622	1.000000	67.469040	0.008413	0.000000
RS	6	0.045421	1.000000	71.167289	0.008874	0.000000
RS	7	0.054785	1.000000	75.024540	0.009355	0.000000
RS	8	0.064753	1.000000	79.041832	0.009856	0.000000
RS	9	0.075363	1.000000	83.219300	0.010377	0.000000
RS	10	0.086656	1.000000	87.556030	0.010918	0.000000
RS	11	0.098677	1.000000	92.049911	0.011478	0.000000
RS	12	0.111471	1.000000	96.697463	0.012058	0.000000
RS	13	0.125090	1.000000	101.493664	0.012656	0.000000
RS	14	0.139585	1.000000	106.431758	0.013271	0.000000
RS	15	0.155014	1.000000	111.503061	0.013904	0.000000
RS	16	0.171437	1.000000	116.696749	0.014551	0.000000
RS	17	0.188917	1.000000	121.999647	0.015213	0.000000
RS	18	0.207523	1.000000	127.396014	0.015886	0.000000
RS	19	0.227327	1.000000	132.867328	0.016568	0.000000
RS	20	0.248406	1.000000	138.392073	0.017257	0.000000
RS	21	0.270843	1.000000	143.945544	0.017949	0.000000
RS	22	0.294725	1.000000	149.499664	0.018642	0.000000
RS	23	0.320144	1.000000	155.022830	0.019330	0.000000
RS	24	0.347201	1.000000	160.479792	0.020011	0.000000
RS	25	0.376000	1.000000	165.831585	0.020678	0.000000
RS	26	0.406654	1.000000	171.035508	0.021327	0.000000
RS	27	0.439282	1.000000	176.045184	0.021952	0.000000
RS	28	0.474011	1.000000	180.810698	0.022546	0.000000
RS	29	0.510976	1.000000	185.278842	0.023103	0.000000
RS	30	0.550322	1.000000	189.393472	0.023616	0.000000
RS	31	0.592202	1.000000	193.095989	0.024078	0.000000
RS	32	0.636779	1.000000	196.325982	0.024481	0.000000
RS	33	0.684227	1.000000	199.022004	0.024817	0.000000
RS	34	0.734730	1.000000	201.122536	0.025079	0.000000
RS	35	0.788485	1.000000	202.567111	0.025259	0.000000
RS	36	0.845702	1.000000	203.297607	0.025350	0.000000
RS	37	0.906604	1.000000	203.259713	0.025345	0.000000
RS	38	0.971428	1.000000	202.404533	0.025239	0.000000
RS	39	1.040426	1.000000	200.690318	0.025025	0.000000
RS	40	1.113868	1.000000	198.084272	0.024700	0.000000
RS	41	1.192040	1.000000	194.564399	0.024261	0.000000
RS	42	1.275245	1.000000	190.121305	0.023707	0.000000
RS	43	1.363809	1.000000	184.759897	0.023038	0.000000
RS	44	1.458076	1.000000	178.500876	0.022258	0.000000
RS	45	1.558414	1.000000	171.381927	0.021370	0.000000
RS	46	1.665214	1.000000	163.458503	0.020382	0.000000
RS	47	1.778891	1.000000	154.804093	0.019303	0.000000
RS	48	1.899889	1.000000	145.509876	0.018144	0.000000
RS	49	2.028679	1.000000	135.683686	0.016919	0.000000
RS	50	2.165763	1.000000	125.448203	0.015643	0.000000
RS	51	2.311675	1.000000	114.938384	0.014332	0.000000
RS	52	2.466983	1.000000	104.298115	0.013005	0.000000
RS	53	2.632293	1.000000	93.676192	0.011681	0.000000
RS	54	2.808249	1.000000	83.221733	0.010377	0.000000
RS	55	2.995536	1.000000	73.079240	0.009113	0.000000
RS	56	3.194884	1.000000	63.383532	0.007904	0.000000
RS	57	3.407070	1.000000	54.254854	0.006765	0.000000
RS	58	3.632920	1.000000	45.794460	0.005710	0.000000
RS	59	3.873315	1.000000	38.081001	0.004748	0.000000
RS	60	4.129191	1.000000	31.167980	0.003886	0.000000
RS	61	4.401545	1.000000	25.082511	0.003128	0.000000
RS	62	4.691438	1.000000	19.825502	0.002472	0.000000
RS	63	5.000000	1.000000	55.093351	0.006870	0.000000
PA	4+25*2+4+6 0.039296350 0.007859270 5.000000000 1.000000000 1.000000000 1.000000000 1.000000000 1.000000000 1.000000000 1.000000000 1.000000000 1.000000000 1.000000000 1.000000000 1.000000000 1.000000000 1.000000000 1.000000000 1.000000000 1.000000000 1.000000000 1.000000000 1.000000000 1.000000000 1.000000000 1.000000000 1.000000000 1.000000000 1.000000000 1.000000000 1.000000000
//
IT	6586
RD	1
LK	-134232.387101
QD	-5350.660089 -> -2005.950707
RI	0.0959429048
TR	0.023343	0.004830
MT	10.666149
MM	C_pi: 1.643536, n_recomb: 8100.497341
RS	0	0.000000	0.511727	120.650350	0.014894	0.000312
RS	1	0.007710	0.511727	127.937310	0.015794	0.002416
RS	2	0.016014	0.511727	135.501061	0.016727	0.006225
RS	3	0.024958	0.511727	143.325906	0.017693	0.011198
RS	4	0.034592	0.388514	198.765056	0.024537	0.016717
RS	5	0.044969	0.388514	208.238857	0.025707	0.022262
RS	6	0.056146	0.385274	219.501126	0.027097	0.027079
RS	7	0.068184	0.385274	228.883458	0.028255	0.030375
RS	8	0.081150	0.415390	221.099844	0.027295	0.032090
RS	9	0.095117	0.415390	229.983747	0.028391	0.032894
RS	10	0.110160	0.463858	214.086277	0.026429	0.033324
RS	11	0.126362	0.463858	222.387345	0.027454	0.033452
RS	12	0.143814	0.528517	202.681679	0.025021	0.033205
RS	13	0.162612	0.528517	210.402958	0.025974	0.032583
RS	14	0.182858	0.610094	189.193809	0.023356	0.031648
RS	15	0.204666	0.610094	196.366390	0.024241	0.030487
RS	16	0.228155	0.707832	175.666439	0.021686	0.029202
RS	17	0.253455	0.707832	182.328141	0.022508	0.027894
RS	18	0.280705	0.821025	163.149559	0.020141	0.026625
RS	19	0.310056	0.821025	169.337094	0.020905	0.025403
RS	20	0.341671	0.950020	151.885608	0.018750	0.024210
RS	21	0.375722	0.950020	157.632520	0.019460	0.023031
RS	22	0.412399	1.094831	141.939804	0.017522	0.021865
RS	23	0.451904	1.094831	147.275746	0.018181	0.020719
RS	24	0.494454	1.254192	133.363873	0.016464	0.019602
RS	25	0.540285	1.254192	138.313649	0.017075	0.018523
RS	26	0.589649	1.426080	126.109548	0.015568	0.017490
RS	27	0.642819	1.426080	130.691780	0.016134	0.016510
RS	28	0.700088	1.608279	120.031893	0.014818	0.015584
RS	29	0.761773	1.608279	124.257797	0.015340	0.014716
RS	30	0.828213	1.798564	114.940511	0.014189	0.013902
RS	31	0.899776	1.798564	118.813066	0.014667	0.013143
RS	32	0.976856	1.994657	110.640556	0.013658	0.012436
RS	33	1.059879	1.994657	114.154018	0.014092	0.011780
RS	34	1.149302	2.194195	106.946797	0.013202	0.011175
RS	35	1.245620	2.194195	110.086452	0.013590	0.010619
RS	36	1.349364	2.394967	103.675844	0.012799	0.010110
RS	37	1.461106	2.394967	106.418235	0.013137	0.009646
RS	38	1.581463	2.595054	100.645421	0.012425	0.009226
RS	39	1.711099	2.595054	102.959204	0.012710	0.008847
RS	40	1.850730	2.792744	97.680756	0.012059	0.008509
RS	41	2.001125	2.792744	99.528145	0.012287	0.008210
RS	42	2.163117	2.986377	94.619660	0.011681	0.007951
RS	43	2.337597	2.986377	95.958428	0.011846	0.007730
RS	44	2.525529	3.174437	91.308154	0.011272	0.007547
RS	45	2.727950	3.174437	92.094650	0.011369	0.007401
RS	46	2.945977	3.355528	87.603801	0.010815	0.007290
RS	47	3.180814	3.355528	87.797059	0.010838	0.007213
RS	48	3.433755	3.528455	83.378495	0.010293	0.007168
RS	49	3.706198	3.528455	82.945767	0.010240	0.007153
RS	50	3.999646	3.693026	78.511120	0.009692	0.007164
RS	51	4.315717	3.693026	77.436427	0.009559	0.007196
RS	52	4.656157	3.851922	72.877360	0.008997	0.007242
RS	53	5.022844	3.851922	71.175619	0.008787	0.007293
RS	54	5.417801	4.104042	64.969057	0.008020	0.007340
RS	55	5.843208	4.104042	62.906644	0.007766	0.007372
RS	56	6.301414	4.104042	60.411770	0.007458	0.007379
RS	57	6.794945	4.104042	57.505208	0.007099	0.007352
RS	58	7.326527	5.487674	41.254012	0.005093	0.007283
RS	59	7.899092	5.487674	39.930461	0.004929	0.007169
RS	60	8.515800	5.487674	38.332350	0.004732	0.007009
RS	61	9.180054	5.487674	36.473213	0.004503	0.006809
RS	62	9.895521	5.487674	34.374259	0.004243	0.006584
RS	63	10.666149	5.487674	231.156196	0.028536	0.042106
PA	4+25*2+4+6 0.023343244 0.004830342 10.666148663 0.511726856 0.388514280 0.385274172 0.415389776 0.463857889 0.528516769 0.610094070 0.707832098 0.821024656 0.950020075 1.094831467 1.254191875 1.426079988 1.608278513 1.798564434 1.994657278 2.194194794 2.394967318 2.595054150 2.792744160 2.986376762 3.174437284 3.355528355 3.528455257 3.693025589 3.851921558 4.104042292 5.487673581
//
IT	5264
RD	2
LK	-128812.429767
QD	-2508.105988 -> -1314.559886
RI	0.0684246172
TR	0.018115	0.004915
MT	13.537312
MM	C_pi: 2.706224, n_recomb: 13534.865513
RS	0	0.000000	0.970029	112.008261	0.008276	0.000125
RS	1	0.008115	0.970029	120.050347	0.008870	0.000999
RS	2	0.016888	0.970029	128.579218	0.009500	0.002709
RS	3	0.026373	0.970029	137.609150	0.010167	0.005205
RS	4	0.036628	0.488827	290.375458	0.021454	0.010928
RS	5	0.047714	0.488827	306.625788	0.022655	0.015469
RS	6	0.059701	0.418839	376.337060	0.027805	0.020399
RS	7	0.072660	0.418839	394.000069	0.029110	0.025207
RS	8	0.086671	0.416633	413.556591	0.030555	0.027702
RS	9	0.101819	0.416633	430.536426	0.031809	0.031777
RS	10	0.118196	0.443669	420.152497	0.031042	0.031916
RS	11	0.135901	0.443669	435.793878	0.032198	0.035254
RS	12	0.155044	0.492248	406.969465	0.030068	0.033796
RS	13	0.175740	0.492248	421.186602	0.031119	0.036516
RS	14	0.198115	0.563384	380.684161	0.028126	0.033825
RS	15	0.222306	0.563384	393.619987	0.029082	0.035809
RS	16	0.248460	0.658179	348.365663	0.025738	0.032390
RS	17	0.276737	0.658179	360.198563	0.026613	0.033726
RS	18	0.307308	0.778439	314.969050	0.023271	0.030075
RS	19	0.340359	0.778439	325.841825	0.024074	0.030941
RS	20	0.376093	0.927995	282.875503	0.020900	0.027391
RS	21	0.414726	0.927995	292.896642	0.021640	0.027946
RS	22	0.456494	1.111796	253.259355	0.018712	0.024636
RS	23	0.501652	1.111796	262.512398	0.019395	0.024917
RS	24	0.550474	1.334483	226.813859	0.016758	0.021895
RS	25	0.603258	1.334483	235.365350	0.017390	0.021940
RS	26	0.660325	1.600031	203.802507	0.015058	0.019249
RS	27	0.722023	1.600031	211.709818	0.015642	0.019124
RS	28	0.788727	1.911772	184.137407	0.013605	0.016785
RS	29	0.860844	1.911772	191.453532	0.014145	0.016558
RS	30	0.938813	2.271886	167.558201	0.012380	0.014561
RS	31	1.023109	2.271886	174.333129	0.012880	0.014280
RS	32	1.114246	2.679740	153.801129	0.011363	0.012598
RS	33	1.212778	2.679740	160.081340	0.011827	0.012304
RS	34	1.319305	3.130022	142.646819	0.010539	0.010913
RS	35	1.434477	3.130022	148.473721	0.010970	0.010647
RS	36	1.558995	3.612792	133.857527	0.009890	0.009521
RS	37	1.693616	3.612792	139.264661	0.010289	0.009306
RS	38	1.839162	4.114429	127.163964	0.009395	0.008411
RS	39	1.996519	4.114429	132.173201	0.009765	0.008258
RS	40	2.166644	4.618182	122.299607	0.009036	0.007559
RS	41	2.350575	4.618182	126.916717	0.009377	0.007477
RS	42	2.549430	5.105148	119.011575	0.008793	0.006950
RS	43	2.764423	5.105148	123.221013	0.009104	0.006947
RS	44	2.996861	5.557667	117.013347	0.008645	0.006571
RS	45	3.248160	5.557667	120.772700	0.008923	0.006648
RS	46	3.519852	5.962819	115.952859	0.008567	0.006400
RS	47	3.813591	5.962819	119.188483	0.008806	0.006548
RS	48	4.131165	6.315422	115.384832	0.008525	0.006402
RS	49	4.474510	6.315422	117.991396	0.008718	0.006605
RS	50	4.845716	6.622430	114.711811	0.008475	0.006525
RS	51	5.247044	6.622430	116.561981	0.008612	0.006747
RS	52	5.680938	6.907707	113.144108	0.008359	0.006678
RS	53	6.150042	6.907707	114.117879	0.008431	0.006870
RS	54	6.657211	7.413533	106.929683	0.007900	0.006607
RS	55	7.205536	7.413533	107.194484	0.007920	0.006732
RS	56	7.798355	7.413533	106.803291	0.007891	0.006791
RS	57	8.439280	7.413533	105.710698	0.007810	0.006773
RS	58	9.132214	11.730242	66.869308	0.004941	0.005076
RS	59	9.881376	11.730242	67.775604	0.005007	0.005117
RS	60	10.691331	11.730242	68.335143	0.005049	0.005102
RS	61	11.567011	11.730242	68.510033	0.005062	0.005035
RS	62	12.513749	11.730242	68.265898	0.005044	0.004923
RS	63	13.537312	11.730242	770.542939	0.056930	0.046911
PA	4+25*2+4+6 0.018115026 0.004914662 13.537311511 0.970028982 0.488826510 0.418839279 0.416633082 0.443668815 0.492247572 0.563383510 0.658179436 0.778439193 0.927994978 1.111796209 1.334483044 1.600031457 1.911772492 2.271886211 2.679740055 3.130021669 3.612792448 4.114429280 4.618182222 5.105147929 5.557666716 5.962818521 6.315421614 6.622430399 6.907706618 7.413533438 11.730241733
//
IT	5214
RD	3
LK	-126821.160958
QD	-1652.869928 -> -1119.352293
RI	0.0460425953
TR	0.015166	0.005431
MT	15.015392
MM	C_pi: 3.724324, n_recomb: 20514.561464
RS	0	0.000000	2.161982	77.739163	0.003789	0.000055
RS	1	0.008291	2.161982	83.851231	0.004087	0.000442
RS	2	0.017270	2.161982	90.414077	0.004407	0.001212
RS	3	0.026994	2.161982	97.455833	0.004751	0.002352
RS	4	0.037523	0.716717	315.073017	0.015359	0.007518
RS	5	0.048926	0.716717	335.601674	0.016359	0.010747
RS	6	0.061274	0.527692	483.240109	0.023556	0.016520
RS	7	0.074646	0.527692	509.699227	0.024846	0.020519
RS	8	0.089126	0.480939	587.736454	0.028650	0.024591
RS	9	0.104807	0.480939	615.250206	0.029991	0.028445
RS	10	0.121789	0.482688	639.961593	0.031195	0.030258
RS	11	0.140178	0.482688	666.105972	0.032470	0.033757
RS	12	0.160092	0.512287	651.952379	0.031780	0.033585
RS	13	0.181658	0.512287	675.774517	0.032941	0.036727
RS	14	0.205011	0.567471	631.562310	0.030786	0.034801
RS	15	0.230301	0.567471	652.965800	0.031829	0.037429
RS	16	0.257687	0.648532	590.359298	0.028778	0.034212
RS	17	0.287344	0.648532	609.634747	0.029717	0.036291
RS	18	0.319461	0.757379	539.001204	0.026274	0.032367
RS	19	0.354240	0.757379	556.497465	0.027127	0.033964
RS	20	0.391903	0.899085	484.127337	0.023599	0.029764
RS	21	0.432688	0.899085	500.140661	0.024380	0.030971
RS	22	0.476856	1.081311	429.843305	0.020953	0.026799
RS	23	0.524685	1.081311	444.592796	0.021672	0.027674
RS	24	0.576480	1.313257	378.910151	0.018470	0.023712
RS	25	0.632570	1.313257	392.542600	0.019135	0.024286
RS	26	0.693310	1.605482	332.928787	0.016229	0.020658
RS	27	0.759087	1.605482	345.541707	0.016844	0.020984
RS	28	0.830317	1.969871	292.552859	0.014261	0.017769
RS	29	0.907453	1.969871	304.219061	0.014829	0.017912
RS	30	0.990985	2.418503	257.891339	0.012571	0.015141
RS	31	1.081443	2.418503	268.675909	0.013097	0.015161
RS	32	1.179401	2.959941	228.887565	0.011157	0.012832
RS	33	1.285481	2.959941	238.858212	0.011643	0.012780
RS	34	1.400357	3.593601	205.436566	0.010014	0.010878
RS	35	1.524758	3.593601	214.669430	0.010464	0.010806
RS	36	1.659473	4.306543	187.253157	0.009128	0.009299
RS	37	1.805358	4.306543	195.831802	0.009546	0.009244
RS	38	1.963338	5.073106	173.873196	0.008476	0.008079
RS	39	2.134418	5.073106	181.880511	0.008866	0.008058
RS	40	2.319682	5.855184	164.803457	0.008033	0.007179
RS	41	2.520308	5.855184	172.310102	0.008399	0.007206
RS	42	2.737568	6.605432	159.593483	0.007780	0.006570
RS	43	2.972842	6.605432	166.643929	0.008123	0.006655
RS	44	3.227624	7.277753	157.757011	0.007690	0.006226
RS	45	3.503530	7.277753	164.352214	0.008011	0.006375
RS	46	3.802313	7.839904	158.687575	0.007735	0.006117
RS	47	4.125869	7.839904	164.766310	0.008032	0.006327
RS	48	4.476253	8.283221	161.565600	0.007876	0.006201
RS	49	4.855688	8.283221	166.989949	0.008140	0.006454
RS	50	5.266584	8.630435	165.190244	0.008052	0.006411
RS	51	5.711549	8.630435	169.748131	0.008275	0.006673
RS	52	6.193408	8.939137	167.850819	0.008182	0.006639
RS	53	6.715219	8.939137	171.298909	0.008350	0.006861
RS	54	7.280296	9.569800	162.858831	0.007939	0.006574
RS	55	7.892226	9.569800	165.284265	0.008057	0.006718
RS	56	8.554893	9.569800	166.845846	0.008133	0.006797
RS	57	9.272505	9.569800	167.443855	0.008162	0.006799
RS	58	10.049616	17.289415	94.240540	0.004594	0.004326
RS	59	10.891161	17.289415	97.236023	0.004740	0.004389
RS	60	11.802482	17.289415	99.924743	0.004871	0.004412
RS	61	12.789364	17.289415	102.242256	0.004984	0.004395
RS	62	13.858073	17.289415	104.121970	0.005076	0.004341
RS	63	15.015392	17.289415	1574.272176	0.076739	0.050754
PA	4+25*2+4+6 0.015166438 0.005431379 15.015392285 2.161981918 0.716716552 0.527691653 0.480938926 0.482687686 0.512287192 0.567471170 0.648531859 0.757379430 0.899085405 1.081310708 1.313257265 1.605482003 1.969870848 2.418502708 2.959941069 3.593601443 4.306543030 5.073106181 5.855183992 6.605431689 7.277752523 7.839903983 8.283220973 8.630435021 8.939136639 9.569799729 17.289414678
//
IT	5743
RD	4
LK	-125882.756800
QD	-1292.298802 -> -973.460217
RI	0.0322122268
TR	0.013107	0.005973
MT	16.013954
MM	C_pi: 4.482704, n_recomb: 27065.833012
RS	0	0.000000	4.802433	46.683427	0.001725	0.000026
RS	1	0.008401	4.802433	50.514653	0.001866	0.000207
RS	2	0.017509	4.802433	54.652051	0.002019	0.000567
RS	3	0.027381	4.802433	59.118647	0.002184	0.001100
RS	4	0.038083	1.052146	290.591676	0.010736	0.005340
RS	5	0.049684	1.052146	311.418580	0.011506	0.007633
RS	6	0.062259	0.669710	521.885599	0.019282	0.013635
RS	7	0.075891	0.669710	553.883578	0.020464	0.016886
RS	8	0.090669	0.563436	695.914471	0.025712	0.021990
RS	9	0.106688	0.563436	732.401213	0.027060	0.025313
RS	10	0.124052	0.536473	806.860090	0.029811	0.028437
RS	11	0.142876	0.536473	843.303708	0.031158	0.031586
RS	12	0.163281	0.546818	862.405387	0.031863	0.032726
RS	13	0.185400	0.546818	896.346366	0.033117	0.035685
RS	14	0.209378	0.586375	867.090703	0.032036	0.034890
RS	15	0.235370	0.586375	897.596645	0.033163	0.037527
RS	16	0.263546	0.653263	833.014600	0.030777	0.035111
RS	17	0.294089	0.653263	860.156548	0.031780	0.037330
RS	18	0.327198	0.748270	774.926756	0.028631	0.033827
RS	19	0.363089	0.748270	799.181460	0.029527	0.035636
RS	20	0.401995	0.876189	703.790981	0.026003	0.031505
RS	21	0.444169	0.876189	725.705362	0.026813	0.032944
RS	22	0.489887	1.045406	627.389092	0.023180	0.028551
RS	23	0.539446	1.045406	647.429804	0.023921	0.029661
RS	24	0.593169	1.267200	551.558905	0.020378	0.025290
RS	25	0.651405	1.267200	570.052724	0.021062	0.026100
RS	26	0.714533	1.556134	480.237839	0.017743	0.021960
RS	27	0.782966	1.556134	497.380703	0.018377	0.022512
RS	28	0.857147	1.930612	415.690651	0.015359	0.018747
RS	29	0.937561	1.930612	431.588525	0.015946	0.019095
RS	30	1.024731	2.411892	359.118898	0.013268	0.015792
RS	31	1.119224	2.411892	373.831349	0.013812	0.015991
RS	32	1.221656	3.019320	311.229864	0.011499	0.013195
RS	33	1.332694	3.019320	324.808558	0.012001	0.013296
RS	34	1.453061	3.761489	272.381550	0.010064	0.011017
RS	35	1.583540	3.761489	284.901131	0.010526	0.011072
RS	36	1.724981	4.628566	242.364273	0.008955	0.009282
RS	37	1.878305	4.628566	253.934892	0.009382	0.009330
RS	38	2.044511	5.588157	220.472958	0.008146	0.007968
RS	39	2.224680	5.588157	231.230413	0.008543	0.008029
RS	40	2.419986	6.583335	205.867924	0.007606	0.007025
RS	41	2.631701	6.583335	215.952104	0.007979	0.007115
RS	42	2.861202	7.537199	197.786284	0.007308	0.006409
RS	43	3.109985	7.537199	207.314879	0.007660	0.006540
RS	44	3.379670	8.371665	195.465779	0.007222	0.006083
RS	45	3.672011	8.371665	204.501914	0.007556	0.006262
RS	46	3.988913	9.032066	198.016561	0.007316	0.006011
RS	47	4.332440	9.032066	206.531956	0.007631	0.006239
RS	48	4.704828	9.506083	204.235734	0.007546	0.006148
RS	49	5.108501	9.506083	212.076480	0.007836	0.006412
RS	50	5.546089	9.834015	212.282074	0.007843	0.006421
RS	51	6.020440	9.834015	219.157549	0.008097	0.006692
RS	52	6.534644	10.107790	219.393496	0.008106	0.006715
RS	53	7.092048	10.107790	224.931246	0.008311	0.006948
RS	54	7.696282	10.769124	215.860184	0.007975	0.006684
RS	55	8.351280	10.769124	220.068525	0.008131	0.006843
RS	56	9.061307	10.769124	223.204758	0.008247	0.006941
RS	57	9.830987	10.769124	225.123460	0.008318	0.006965
RS	58	10.665330	21.852598	113.589985	0.004197	0.003900
RS	59	11.569770	21.852598	118.258250	0.004369	0.003985
RS	60	12.550196	21.852598	122.700339	0.004533	0.004038
RS	61	13.612992	21.852598	126.840621	0.004686	0.004059
RS	62	14.765078	21.852598	130.597257	0.004825	0.004050
RS	63	16.013954	21.852598	2363.031021	0.087307	0.054726
PA	4+25*2+4+6 0.013107436 0.005972851 16.013954478 4.802433128 1.052146003 0.669709680 0.563436333 0.536472735 0.546818269 0.586374681 0.653262675 0.748270227 0.876189328 1.045405751 1.267200156 1.556134426 1.930611547 2.411892382 3.019320495 3.761489462 4.628565728 5.588157261 6.583334819 7.537198967 8.371665286 9.032066201 9.506082563 9.834014633 10.107789695 10.769123703 21.852597921
//
IT	4346
RD	5
LK	-125292.810318
QD	-1065.838771 -> -832.759166
RI	0.0235363229
TR	0.011510	0.006458
MT	16.860640
MM	C_pi: 5.062085, n_recomb: 32949.631958
RS	0	0.000000	10.419149	26.405332	0.000801	0.000012
RS	1	0.008490	10.419149	28.623526	0.000869	0.000100
RS	2	0.017700	10.419149	31.025899	0.000942	0.000274
RS	3	0.027692	10.419149	33.627360	0.001021	0.000529
RS	4	0.038533	1.518340	249.260242	0.007565	0.003873
RS	5	0.050293	1.518340	268.257329	0.008141	0.005523
RS	6	0.063053	0.840877	519.037933	0.015752	0.011379
RS	7	0.076895	0.840877	553.548095	0.016800	0.014041
RS	8	0.091913	0.657886	751.443253	0.022806	0.019716
RS	9	0.108205	0.657886	794.507649	0.024113	0.022575
RS	10	0.125881	0.598619	919.871645	0.027918	0.026581
RS	11	0.145057	0.598619	965.258541	0.029295	0.029363
RS	12	0.165862	0.589568	1025.235747	0.031115	0.031514
RS	13	0.188432	0.589568	1068.851746	0.032439	0.034210
RS	14	0.212919	0.614537	1066.408999	0.032365	0.034430
RS	15	0.239484	0.614537	1106.078067	0.033569	0.036940
RS	16	0.268305	0.668675	1052.472712	0.031942	0.035398
RS	17	0.299572	0.668675	1087.631212	0.033009	0.037597
RS	18	0.333494	0.751164	999.405048	0.030331	0.034718
RS	19	0.370296	0.751164	1030.410628	0.031272	0.036572
RS	20	0.410222	0.865911	921.102589	0.027955	0.032788
RS	21	0.453538	0.865911	948.681000	0.028792	0.034305
RS	22	0.500531	1.021100	828.604512	0.025148	0.029995
RS	23	0.551513	1.021100	853.519175	0.025904	0.031199
RS	24	0.606824	1.228691	731.021837	0.022186	0.026700
RS	25	0.666830	1.228691	753.881736	0.022880	0.027619
RS	26	0.731931	1.505322	635.177308	0.019277	0.023203
RS	27	0.802558	1.505322	656.374287	0.019921	0.023873
RS	28	0.879182	1.873612	545.635071	0.016560	0.019747
RS	29	0.962310	1.873612	565.367652	0.017159	0.020213
RS	30	1.052495	2.361832	465.395518	0.014124	0.016520
RS	31	1.150337	2.361832	483.730195	0.014681	0.016829
RS	32	1.256485	2.998934	396.570257	0.012036	0.013664
RS	33	1.371645	2.998934	413.518970	0.012550	0.013865
RS	34	1.496581	3.803650	340.438511	0.010332	0.011276
RS	35	1.632124	3.803650	356.036679	0.010805	0.011416
RS	36	1.779174	4.772715	297.078596	0.009016	0.009389
RS	37	1.938708	4.772715	311.430786	0.009452	0.009506
RS	38	2.111785	5.871803	265.565067	0.008060	0.007977
RS	39	2.299556	5.871803	278.841214	0.008463	0.008094
RS	40	2.503268	7.029648	244.632365	0.007424	0.006983
RS	41	2.724274	7.029648	257.034686	0.007801	0.007115
RS	42	2.964043	8.142661	233.103078	0.007075	0.006349
RS	43	3.224167	8.142661	244.823220	0.007430	0.006509
RS	44	3.506374	9.101424	229.865418	0.006976	0.006028
RS	45	3.812539	9.101424	241.033629	0.007315	0.006226
RS	46	4.144697	9.828366	233.714897	0.007093	0.005980
RS	47	4.505053	9.828366	244.342114	0.007416	0.006216
RS	48	4.896003	10.306949	243.068385	0.007377	0.006153
RS	49	5.320141	10.306949	252.988562	0.007678	0.006420
RS	50	5.780288	10.593756	255.450111	0.007753	0.006475
RS	51	6.279499	10.593756	264.290722	0.008021	0.006746
RS	52	6.821091	10.811804	266.992880	0.008103	0.006820
RS	53	7.408661	10.811804	274.240502	0.008323	0.007057
RS	54	8.046114	11.459011	265.016774	0.008043	0.006823
RS	55	8.737684	11.459011	270.602872	0.008213	0.006989
RS	56	9.487965	11.459011	274.887327	0.008343	0.007096
RS	57	10.301941	11.459011	277.683562	0.008428	0.007134
RS	58	11.185021	25.836413	126.541689	0.003840	0.003571
RS	59	12.143070	25.836413	132.490600	0.004021	0.003673
RS	60	13.182454	25.836413	138.299829	0.004197	0.003750
RS	61	14.310076	25.836413	143.890128	0.004367	0.003801
RS	62	15.533429	25.836413	149.173304	0.004527	0.003826
RS	63	16.860640	25.836413	3060.133379	0.092873	0.058737
PA	4+25*2+4+6 0.011509839 0.006457839 16.860639541 10.419149429 1.518339831 0.840876600 0.657886351 0.598619249 0.589567910 0.614537080 0.668675068 0.751164435 0.865911457 1.021099960 1.228690819 1.505321824 1.873611542 2.361831704 2.998934000 3.803650245 4.772715127 5.871802969 7.029647546 8.142661368 9.101424387 9.828365802 10.306949367 10.593755605 10.811803817 11.459011447 25.836413170
//
IT	4603
RD	6
LK	-124851.171448
QD	-890.072087 -> -705.125835
RI	0.0179050673
TR	0.010197	0.006870
MT	17.680042
MM	C_pi: 5.560306, n_recomb: 38396.404956
RS	0	0.000000	22.065421	14.632139	0.000381	0.000006
RS	1	0.008571	22.065421	15.880291	0.000414	0.000050
RS	2	0.017876	22.065421	17.234360	0.000449	0.000135
RS	3	0.027979	22.065421	18.703235	0.000487	0.000260
RS	4	0.038948	2.152191	207.572320	0.005406	0.002856
RS	5	0.050857	2.152191	224.075899	0.005836	0.004059
RS	6	0.063787	1.042832	497.244328	0.012950	0.009582
RS	7	0.077825	1.042832	532.364083	0.013865	0.011785
RS	8	0.093066	0.763324	775.487320	0.020197	0.017726
RS	9	0.109613	0.763324	823.184236	0.021439	0.020208
RS	10	0.127579	0.667687	995.234287	0.025920	0.024785
RS	11	0.147084	0.667687	1048.191611	0.027299	0.027255
RS	12	0.168262	0.638697	1150.179554	0.029955	0.030145
RS	13	0.191254	0.638697	1202.859049	0.031327	0.032602
RS	14	0.216217	0.649738	1233.054743	0.032114	0.033653
RS	15	0.243319	0.649738	1281.891568	0.033386	0.036022
RS	16	0.272745	0.692385	1247.810505	0.032498	0.035281
RS	17	0.304692	0.692385	1291.281146	0.033630	0.037425
RS	18	0.339378	0.763995	1209.098870	0.031490	0.035203
RS	19	0.377036	0.763995	1247.145183	0.032481	0.037052
RS	20	0.417922	0.867374	1131.982004	0.029481	0.033722
RS	21	0.462312	0.867374	1165.336619	0.030350	0.035263
RS	22	0.510507	1.010137	1029.780146	0.026820	0.031185
RS	23	0.562833	1.010137	1059.465535	0.027593	0.032429
RS	24	0.619643	1.204275	914.532015	0.023818	0.027958
RS	25	0.681323	1.204275	941.498737	0.024520	0.028930
RS	26	0.748289	1.467437	796.082522	0.020733	0.024381
RS	27	0.820994	1.467437	821.017311	0.021383	0.025116
RS	28	0.899931	1.824932	681.725846	0.017755	0.020745
RS	29	0.985634	1.824932	705.007117	0.018361	0.021283
RS	30	1.078682	2.310226	576.850586	0.015024	0.017288
RS	31	1.179705	2.310226	598.596567	0.015590	0.017670
RS	32	1.289386	2.960324	485.597866	0.012647	0.014199
RS	33	1.408468	2.960324	505.779077	0.013173	0.014468
RS	34	1.537757	3.803730	410.673637	0.010696	0.011609
RS	35	1.678126	3.803730	429.257405	0.011180	0.011809
RS	36	1.830527	4.845265	352.724161	0.009186	0.009570
RS	37	1.995989	4.845265	369.778194	0.009631	0.009737
RS	38	2.175633	6.051926	310.670929	0.008091	0.008057
RS	39	2.370674	6.051926	326.378694	0.008500	0.008213
RS	40	2.582432	7.341934	282.775947	0.007365	0.007004
RS	41	2.812339	7.341934	297.392849	0.007745	0.007166
RS	42	3.061951	8.588151	267.362818	0.006963	0.006344
RS	43	3.332957	8.588151	281.152707	0.007322	0.006525
RS	44	3.627191	9.651427	262.898064	0.006847	0.006021
RS	45	3.946643	9.651427	276.060026	0.007190	0.006231
RS	46	4.293474	10.431466	267.825969	0.006975	0.005988
RS	47	4.670032	10.431466	280.412414	0.007303	0.006229
RS	48	5.078864	10.906853	280.179089	0.007297	0.006190
RS	49	5.522736	10.906853	292.011385	0.007605	0.006456
RS	50	6.004652	11.148723	296.852324	0.007731	0.006550
RS	51	6.527873	11.148723	307.468782	0.008008	0.006819
RS	52	7.095937	11.307910	312.836938	0.008148	0.006937
RS	53	7.712690	11.307910	321.567789	0.008375	0.007173
RS	54	8.382304	11.924940	312.485981	0.008138	0.006968
RS	55	9.109309	11.924940	319.183172	0.008313	0.007136
RS	56	9.898624	11.924940	324.321503	0.008447	0.007248
RS	57	10.755591	11.924940	327.674456	0.008534	0.007292
RS	58	11.686007	29.633193	135.767481	0.003536	0.003296
RS	59	12.696167	29.633193	142.750843	0.003718	0.003409
RS	60	13.792907	29.633193	149.679407	0.003898	0.003503
RS	61	14.983646	29.633193	156.473977	0.004075	0.003577
RS	62	16.276442	29.633193	163.044470	0.004246	0.003630
RS	63	17.680042	29.633193	3692.366870	0.096164	0.062584
PA	4+25*2+4+6 0.010197230 0.006869625 17.680041802 22.065421252 2.152190991 1.042832140 0.763324212 0.667686968 0.638697117 0.649738096 0.692385166 0.763995450 0.867374357 1.010136955 1.204275215 1.467436689 1.824931548 2.310226268 2.960323914 3.803730049 4.845265038 6.051925740 7.341933847 8.588151474 9.651426629 10.431465977 10.906852542 11.148723094 11.307909522 11.924939905 29.633192830
//
IT	5319
RD	7
LK	-124497.967144
QD	-746.380873 -> -595.680365
RI	0.0141413054
TR	0.009090	0.007209
MT	18.518152
MM	C_pi: 6.032710, n_recomb: 43602.088152
RS	0	0.000000	45.733053	8.071038	0.000185	0.000003
RS	1	0.008650	45.733053	8.767758	0.000201	0.000025
RS	2	0.018049	45.733053	9.524485	0.000218	0.000068
RS	3	0.028260	45.733053	10.346364	0.000237	0.000131
RS	4	0.039355	3.002626	170.860415	0.003919	0.002132
RS	5	0.051410	3.002626	184.872778	0.004240	0.003022
RS	6	0.064507	1.278857	467.996563	0.010733	0.008130
RS	7	0.078737	1.278857	502.638189	0.011528	0.009971
RS	8	0.094199	0.879991	781.427305	0.017922	0.015981
RS	9	0.110997	0.879991	832.336333	0.019089	0.018159
RS	10	0.129249	0.743334	1045.591759	0.023980	0.023087
RS	11	0.149080	0.743334	1104.944264	0.025342	0.025302
RS	12	0.170626	0.693396	1247.351874	0.028608	0.028723
RS	13	0.194035	0.693396	1308.474348	0.030009	0.030981
RS	14	0.219470	0.690645	1373.771227	0.031507	0.032696
RS	15	0.247105	0.690645	1431.747028	0.032837	0.034939
RS	16	0.277131	0.722540	1422.647107	0.032628	0.034900
RS	17	0.309753	0.722540	1474.793522	0.033824	0.036989
RS	18	0.345198	0.784458	1405.398363	0.032232	0.035398
RS	19	0.383709	0.784458	1450.969209	0.033278	0.037235
RS	20	0.425551	0.878025	1336.567778	0.030654	0.034390
RS	21	0.471012	0.878025	1376.085845	0.031560	0.035941
RS	22	0.520406	1.010145	1230.613555	0.028224	0.032167
RS	23	0.574073	1.010145	1265.254860	0.029018	0.033434
RS	24	0.632382	1.192547	1101.875244	0.025271	0.029081
RS	25	0.695735	1.192547	1132.938036	0.025984	0.030084
RS	26	0.764568	1.443330	963.079106	0.022088	0.025490
RS	27	0.839355	1.443330	991.622827	0.022743	0.026266
RS	28	0.920612	1.789576	824.468357	0.018909	0.021726
RS	29	1.008898	1.789576	851.146727	0.019521	0.022313
RS	30	1.104820	2.268679	694.288373	0.015923	0.018073
RS	31	1.209040	2.268679	719.338137	0.016498	0.018507
RS	32	1.322275	2.924392	579.293448	0.013286	0.014769
RS	33	1.445306	2.924392	602.661844	0.013822	0.015089
RS	34	1.578978	3.794298	484.146493	0.011104	0.011986
RS	35	1.724214	3.794298	505.714307	0.011598	0.012232
RS	36	1.882013	4.891933	410.386144	0.009412	0.009797
RS	37	2.053463	4.891933	430.156061	0.009865	0.010002
RS	38	2.239743	6.187710	356.887078	0.008185	0.008179
RS	39	2.442136	6.187710	375.035876	0.008601	0.008366
RS	40	2.662037	7.592235	321.413532	0.007372	0.007063
RS	41	2.900961	7.592235	338.240791	0.007757	0.007248
RS	42	3.160551	8.957411	301.715588	0.006920	0.006372
RS	43	3.442597	8.957411	317.555905	0.007283	0.006570
RS	44	3.749041	10.115803	295.766618	0.006783	0.006042
RS	45	4.081993	10.115803	310.889740	0.007130	0.006263
RS	46	4.443746	10.944531	301.618583	0.006918	0.006019
RS	47	4.836791	10.944531	316.120313	0.007250	0.006265
RS	48	5.263836	11.416582	316.907553	0.007268	0.006244
RS	49	5.727821	11.416582	330.595508	0.007582	0.006511
RS	50	6.231942	11.616138	337.896821	0.007750	0.006637
RS	51	6.779671	11.616138	350.211895	0.008032	0.006905
RS	52	7.374780	11.719332	358.400656	0.008220	0.007061
RS	53	8.021368	11.719332	368.499852	0.008451	0.007294
RS	54	8.723886	12.302212	359.761045	0.008251	0.007116
RS	55	9.487175	12.302212	367.409559	0.008426	0.007282
RS	56	10.316490	12.302212	373.213751	0.008560	0.007394
RS	57	11.217542	12.302212	376.906616	0.008644	0.007440
RS	58	12.196538	33.471634	142.833596	0.003276	0.003059
RS	59	13.260220	33.471634	150.703444	0.003456	0.003180
RS	60	14.415913	33.471634	158.601475	0.003637	0.003287
RS	61	15.671576	33.471634	166.450621	0.003817	0.003378
RS	62	17.035857	33.471634	174.161476	0.003994	0.003452
RS	63	18.518152	33.471634	4292.123188	0.098438	0.066151
PA	4+25*2+4+6 0.009089638 0.007208784 18.518151618 45.733052653 3.002625553 1.278857128 0.879991153 0.743333570 0.693395718 0.690644773 0.722539541 0.784457532 0.878025290 1.010144662 1.192546873 1.443329648 1.789576389 2.268679359 2.924391829 3.794298498 4.891932857 6.187710491 7.592234685 8.957411126 10.115802866 10.944530562 11.416582222 11.616138107 11.719332305 12.302211515 33.471633659
//
IT	4495
RD	8
LK	-124209.478377
QD	-628.480511 -> -504.571283
RI	0.0115469045
TR	0.008146	0.007482
MT	19.386579
MM	C_pi: 6.502673, n_recomb: 48660.049235
RS	0	0.000000	93.011586	4.458029	0.000092	0.000002
RS	1	0.008729	93.011586	4.846856	0.000100	0.000013
RS	2	0.018220	93.011586	5.269568	0.000108	0.000035
RS	3	0.028539	93.011586	5.729111	0.000118	0.000067
RS	4	0.039759	4.131315	140.033761	0.002878	0.001609
RS	5	0.051959	4.131315	151.795908	0.003120	0.002274
RS	6	0.065223	1.552836	436.392893	0.008968	0.006943
RS	7	0.079645	1.552836	469.935015	0.009658	0.008496
RS	8	0.095326	1.008367	776.346170	0.015954	0.014450
RS	9	0.112376	1.008367	829.404836	0.017045	0.016378
RS	10	0.130914	0.825499	1078.339367	0.022161	0.021506
RS	11	0.151070	0.825499	1143.061437	0.023491	0.023511
RS	12	0.172986	0.753212	1323.188492	0.027193	0.027309
RS	13	0.196815	0.753212	1392.102968	0.028609	0.029401
RS	14	0.222723	0.736384	1493.144502	0.030685	0.031644
RS	15	0.250893	0.736384	1560.128742	0.032062	0.033781
RS	16	0.281522	0.757798	1579.563539	0.032461	0.034349
RS	17	0.314825	0.757798	1640.688119	0.033717	0.036389
RS	18	0.351035	0.810722	1589.255724	0.032660	0.035384
RS	19	0.390405	0.810722	1642.867155	0.033762	0.037211
RS	20	0.433212	0.895555	1534.783135	0.031541	0.034853
RS	21	0.479756	0.895555	1580.969528	0.032490	0.036414
RS	22	0.530362	1.018426	1430.571355	0.029399	0.032979
RS	23	0.585386	1.018426	1470.513271	0.030220	0.034264
RS	24	0.645213	1.190661	1292.493442	0.026562	0.030085
RS	25	0.710262	1.190661	1327.794776	0.027287	0.031111
RS	26	0.780989	1.430509	1135.820225	0.023342	0.026533
RS	27	0.857889	1.430509	1167.961308	0.024002	0.027336
RS	28	0.941502	1.766259	973.795713	0.020012	0.022682
RS	29	1.032414	1.766259	1003.796577	0.020629	0.023302
RS	30	1.131261	2.238368	817.874844	0.016808	0.018861
RS	31	1.238737	2.238368	846.170545	0.017389	0.019333
RS	32	1.355594	2.896313	677.967887	0.013933	0.015358
RS	33	1.482652	2.896313	704.516498	0.014478	0.015718
RS	34	1.620800	3.786052	561.232525	0.011534	0.012390
RS	35	1.771007	3.786052	585.819487	0.012039	0.012671
RS	36	1.934325	4.930039	470.458608	0.009668	0.010051
RS	37	2.111899	4.930039	492.996455	0.010131	0.010287
RS	38	2.304974	6.303489	404.612482	0.008315	0.008329
RS	39	2.514902	6.303489	425.251324	0.008739	0.008541
RS	40	2.743154	7.811617	360.949681	0.007418	0.007146
RS	41	2.991330	7.811617	380.024146	0.007810	0.007352
RS	42	3.261169	9.287467	336.579499	0.006917	0.006422
RS	43	3.554563	9.287467	354.493650	0.007285	0.006634
RS	44	3.873566	10.536372	328.915427	0.006759	0.006081
RS	45	4.220415	10.536372	346.011839	0.007111	0.006310
RS	46	4.597539	11.412944	335.570753	0.006896	0.006064
RS	47	5.007583	11.412944	351.990717	0.007234	0.006315
RS	48	5.453419	11.883818	353.769718	0.007270	0.006309
RS	49	5.938172	11.883818	369.305954	0.007590	0.006577
RS	50	6.465238	12.045023	379.135958	0.007792	0.006732
RS	51	7.038311	12.045023	393.123577	0.008079	0.006997
RS	52	7.661408	12.096134	404.272876	0.008308	0.007188
RS	53	8.338893	12.096134	415.678236	0.008542	0.007418
RS	54	9.075516	12.644396	407.460316	0.008374	0.007263
RS	55	9.876438	12.644396	415.951121	0.008548	0.007427
RS	56	10.747272	12.644396	422.284642	0.008678	0.007537
RS	57	11.694120	12.644396	426.152210	0.008758	0.007582
RS	58	12.723617	37.451551	148.503586	0.003052	0.002853
RS	59	13.842978	37.451551	157.159923	0.003230	0.002979
RS	60	15.060048	37.451551	165.925688	0.003410	0.003095
RS	61	16.383354	37.451551	174.727320	0.003591	0.003199
RS	62	17.822170	37.451551	183.477816	0.003771	0.003289
RS	63	19.386579	37.451551	4876.632407	0.100218	0.069386
PA	4+25*2+4+6 0.008145856 0.007482464 19.386578501 93.011585633 4.131314737 1.552835915 1.008366556 0.825498763 0.753211890 0.736384076 0.757797742 0.810722424 0.895555215 1.018425610 1.190661227 1.430508552 1.766258968 2.238367586 2.896313008 3.786051880 4.930039115 6.303489299 7.811616987 9.287466948 10.536371738 11.412944177 11.883818394 12.045023363 12.096134338 12.644395869 37.451550591
//
IT	5887
RD	9
LK	-123972.064686
QD	-531.967941 -> -429.631951
RI	0.0097014008
TR	0.007340	0.007700
MT	20.282530
MM	C_pi: 6.976578, n_recomb: 53592.757242
RS	0	0.000000	185.967998	2.471482	0.000046	0.000001
RS	1	0.008807	185.967998	2.689096	0.000050	0.000007
RS	2	0.018389	185.967998	2.925867	0.000055	0.000018
RS	3	0.028814	185.967998	3.183481	0.000059	0.000034
RS	4	0.040159	5.612911	114.640030	0.002139	0.001226
RS	5	0.052502	5.612911	124.455946	0.002322	0.001729
RS	6	0.065932	1.868317	404.775913	0.007553	0.005968
RS	7	0.080544	1.868317	436.866665	0.008152	0.007289
RS	8	0.096444	1.148732	764.096246	0.014257	0.013111
RS	9	0.113744	1.148732	818.475022	0.015272	0.014831
RS	10	0.132567	0.914066	1097.778119	0.020484	0.020053
RS	11	0.153049	0.914066	1166.936765	0.021774	0.021881
RS	12	0.175333	0.817788	1381.500040	0.025778	0.025940
RS	13	0.199581	0.817788	1457.495574	0.027196	0.027891
RS	14	0.225963	0.786307	1593.781371	0.029739	0.030554
RS	15	0.254669	0.786307	1669.494695	0.031151	0.032599
RS	16	0.285903	0.797176	1719.704920	0.032088	0.033688
RS	17	0.319888	0.797176	1789.964168	0.033399	0.035688
RS	18	0.356865	0.841434	1760.535235	0.032850	0.035219
RS	19	0.397099	0.841434	1822.622603	0.034009	0.037041
RS	20	0.440876	0.918203	1725.627779	0.032199	0.035155
RS	21	0.488508	0.918203	1778.986217	0.033195	0.036729
RS	22	0.540336	1.032801	1628.256762	0.030382	0.033649
RS	23	0.596727	1.032801	1673.898460	0.031234	0.034952
RS	24	0.658084	1.196076	1484.978767	0.027709	0.030982
RS	25	0.724845	1.196076	1524.731787	0.028450	0.032028
RS	26	0.797485	1.426256	1313.118799	0.024502	0.027508
RS	27	0.876522	1.426256	1348.900819	0.025169	0.028333
RS	28	0.962520	1.752465	1128.835911	0.021063	0.023605
RS	29	1.056090	1.752465	1162.112103	0.021684	0.024251
RS	30	1.157902	2.217610	947.033960	0.017671	0.019641
RS	31	1.268679	2.217610	978.523532	0.018259	0.020143
RS	32	1.389212	2.876104	781.260905	0.014578	0.015954
RS	33	1.520360	2.876104	810.979625	0.015132	0.016345
RS	34	1.663057	3.781596	641.709576	0.011974	0.012806
RS	35	1.818320	3.781596	669.347601	0.012490	0.013118
RS	36	1.987258	4.965457	532.800718	0.009942	0.010321
RS	37	2.171072	4.965457	558.158295	0.010415	0.010583
RS	38	2.371074	6.408660	453.755439	0.008467	0.008493
RS	39	2.588690	6.408660	476.935948	0.008899	0.008727
RS	40	2.825470	8.012745	401.327603	0.007488	0.007244
RS	41	3.083102	8.012745	422.690987	0.007887	0.007467
RS	42	3.363422	9.593608	371.925577	0.006940	0.006483
RS	43	3.668429	9.593608	391.943717	0.007313	0.006708
RS	44	4.000296	10.930281	362.336792	0.006761	0.006130
RS	45	4.361389	10.930281	381.427037	0.007117	0.006368
RS	46	4.754282	11.854811	369.692500	0.006898	0.006116
RS	47	5.181774	11.854811	388.043635	0.007241	0.006372
RS	48	5.646915	12.326797	390.788096	0.007292	0.006379
RS	49	6.153017	12.326797	408.176797	0.007616	0.006649
RS	50	6.703690	12.453100	420.600584	0.007848	0.006829
RS	51	7.302858	12.453100	436.247907	0.008140	0.007094
RS	52	7.954791	12.455347	450.492621	0.008406	0.007314
RS	53	8.664138	12.455347	463.156742	0.008642	0.007542
RS	54	9.435953	12.968541	455.654648	0.008502	0.007409
RS	55	10.275737	12.968541	464.892088	0.008675	0.007569
RS	56	11.189478	12.968541	471.632939	0.008800	0.007676
RS	57	12.183687	12.968541	475.525726	0.008873	0.007717
RS	58	13.265452	41.595944	153.145391	0.002858	0.002672
RS	59	14.442482	41.595944	162.508759	0.003032	0.002801
RS	60	15.723168	41.595944	172.060670	0.003211	0.002923
RS	61	17.116637	41.595944	181.732053	0.003391	0.003036
RS	62	18.632822	41.595944	191.439563	0.003572	0.003138
RS	63	20.282530	41.595944	5450.968568	0.101711	0.072278
PA	4+25*2+4+6 0.007339575 0.007700164 20.282530339 185.967998149 5.612911157 1.868316798 1.148731634 0.914066156 0.817787676 0.786307438 0.797176158 0.841434090 0.918202537 1.032801027 1.196076441 1.426255536 1.752465123 2.217610019 2.876103816 3.781596325 4.965456657 6.408660069 8.012745027 9.593607855 10.930281393 11.854811333 12.326797127 12.453100083 12.455346763 12.968541038 41.595944263
//
IT	4694
RD	10
LK	-123775.861733
QD	-452.946216 -> -368.118341
RI	0.0083497123
TR	0.006650	0.007872
MT	21.198012
MM	C_pi: 7.452984, n_recomb: 58386.414534
RS	0	0.000000	365.923733	1.376888	0.000024	0.000000
RS	1	0.008882	365.923733	1.499206	0.000026	0.000003
RS	2	0.018554	365.923733	1.632392	0.000028	0.000009
RS	3	0.029084	365.923733	1.777411	0.000030	0.000018
RS	4	0.040550	7.533745	93.924572	0.001609	0.000943
RS	5	0.053034	7.533745	102.095745	0.001749	0.001327
RS	6	0.066627	2.227921	374.340824	0.006411	0.005166
RS	7	0.081428	2.227921	404.797917	0.006933	0.006299
RS	8	0.097543	1.300852	747.135527	0.012796	0.011945
RS	9	0.115090	1.300852	802.178268	0.013739	0.013489
RS	10	0.134195	1.008711	1106.777631	0.018956	0.018733
RS	11	0.154997	1.008711	1179.512755	0.020202	0.020408
RS	12	0.177647	0.886721	1424.852304	0.024404	0.024640
RS	13	0.202309	0.886721	1507.158758	0.025814	0.026467
RS	14	0.229161	0.839851	1677.334520	0.028728	0.029462
RS	15	0.258399	0.839851	1761.340007	0.030167	0.031424
RS	16	0.290233	0.839910	1843.483948	0.031574	0.032962
RS	17	0.324895	0.839910	1922.851615	0.032933	0.034925
RS	18	0.362636	0.875575	1918.513146	0.032859	0.034944
RS	19	0.403730	0.875575	1989.368267	0.034072	0.036763
RS	20	0.448473	0.944658	1907.555101	0.032671	0.035330
RS	21	0.497191	0.944658	1968.513875	0.033715	0.036918
RS	22	0.550236	1.051639	1821.700494	0.031201	0.034198
RS	23	0.607992	1.051639	1873.426329	0.032087	0.035521
RS	24	0.670879	1.206841	1677.301260	0.028728	0.031781
RS	25	0.739352	1.206841	1721.735554	0.029489	0.032846
RS	26	0.813907	1.428349	1493.159720	0.025574	0.028416
RS	27	0.895084	1.428349	1532.642323	0.026250	0.029260
RS	28	0.983471	1.745885	1288.110097	0.022062	0.024490
RS	29	1.079710	1.745885	1324.613137	0.022687	0.025156
RS	30	1.184496	2.204344	1080.638162	0.018508	0.020404
RS	31	1.298591	2.204344	1115.251042	0.019101	0.020930
RS	32	1.422819	2.862439	888.338312	0.015215	0.016546
RS	33	1.558083	2.862439	921.190941	0.015777	0.016963
RS	34	1.705361	3.780909	724.954592	0.012416	0.013225
RS	35	1.865720	3.780909	755.650241	0.012942	0.013564
RS	36	2.040324	4.999888	596.934788	0.010224	0.010597
RS	37	2.230436	4.999888	625.142497	0.010707	0.010882
RS	38	2.437435	6.506766	503.937788	0.008631	0.008665
RS	39	2.662821	6.506766	529.694187	0.009072	0.008918
RS	40	2.908226	8.200765	442.237359	0.007574	0.007350
RS	41	3.175430	8.200765	465.917146	0.007980	0.007587
RS	42	3.466367	9.882094	407.488660	0.006979	0.006552
RS	43	3.783147	9.882094	429.629089	0.007358	0.006788
RS	44	4.128064	11.304287	395.792658	0.006779	0.006184
RS	45	4.503619	11.304287	416.887214	0.007140	0.006430
RS	46	4.912531	12.276760	403.758542	0.006915	0.006172
RS	47	5.357765	12.276760	424.045124	0.007263	0.006434
RS	48	5.842547	12.751521	427.736834	0.007326	0.006451
RS	49	6.370389	12.751521	446.974804	0.007655	0.006723
RS	50	6.945116	12.845378	462.055806	0.007914	0.006926
RS	51	7.570893	12.845378	479.344098	0.008210	0.007191
RS	52	8.252254	12.800877	496.816739	0.008509	0.007440
RS	53	8.994136	12.800877	510.687944	0.008747	0.007665
RS	54	9.801915	13.277465	504.133582	0.008634	0.007552
RS	55	10.681445	13.277465	514.016460	0.008804	0.007709
RS	56	11.639098	13.277465	521.038680	0.008924	0.007811
RS	57	12.681814	13.277465	524.805239	0.008988	0.007848
RS	58	13.817148	45.887139	156.954552	0.002688	0.002512
RS	59	15.053328	45.887139	166.954139	0.002859	0.002643
RS	60	16.399310	45.887139	177.218533	0.003035	0.002769
RS	61	17.864848	45.887139	187.683839	0.003215	0.002888
RS	62	19.460561	45.887139	198.271302	0.003396	0.002999
RS	63	21.198012	45.887139	6013.524051	0.102995	0.074838
PA	4+25*2+4+6 0.006650447 0.007871593 21.198011790 365.923732870 7.533744598 2.227920778 1.300851679 1.008710694 0.886721362 0.839850831 0.839910370 0.875575301 0.944658163 1.051639046 1.206840919 1.428348858 1.745885290 2.204344449 2.862438856 3.780909303 4.999887957 6.506766274 8.200765343 9.882093999 11.304286741 12.276760022 12.751520612 12.845378449 12.800876663 13.277464606 45.887139055
//
IT	4792
RD	11
LK	-123613.107739
QD	-388.052967 -> -317.463937
RI	0.0073341291
TR	0.006061	0.008005
MT	22.124339
MM	C_pi: 7.927442, n_recomb: 63012.928733
RS	0	0.000000	708.461583	0.772088	0.000012	0.000000
RS	1	0.008956	708.461583	0.841257	0.000013	0.000002
RS	2	0.018714	708.461583	0.916625	0.000015	0.000005
RS	3	0.029346	708.461583	0.998746	0.000016	0.000010
RS	4	0.040931	9.990115	77.125053	0.001224	0.000733
RS	5	0.053552	9.990115	83.925973	0.001332	0.001030
RS	6	0.067304	2.632699	345.786124	0.005488	0.004505
RS	7	0.082288	2.632699	374.544723	0.005944	0.005485
RS	8	0.098614	1.463912	727.256760	0.011541	0.010936
RS	9	0.116402	1.463912	782.453258	0.012417	0.012330
RS	10	0.135783	1.108837	1107.605911	0.017577	0.017544
RS	11	0.156900	1.108837	1183.136779	0.018776	0.019086
RS	12	0.179908	0.959520	1455.348599	0.023096	0.023424
RS	13	0.204976	0.959520	1543.161968	0.024490	0.025140
RS	14	0.232290	0.896492	1745.161188	0.027695	0.028394
RS	15	0.262050	0.896492	1836.885331	0.029151	0.030280
RS	16	0.294475	0.885365	1951.202803	0.030965	0.032202
RS	17	0.329805	0.885365	2039.468989	0.032366	0.034130
RS	18	0.368298	0.912361	2062.407578	0.032730	0.034590
RS	19	0.410239	0.912361	2142.153220	0.033995	0.036408
RS	20	0.455936	0.973948	2078.931956	0.032992	0.035402
RS	21	0.505726	0.973948	2147.803369	0.034085	0.037005
RS	22	0.559975	1.073741	2008.770451	0.031879	0.034642
RS	23	0.619083	1.073741	2066.907871	0.032801	0.035985
RS	24	0.683484	1.221508	1867.191837	0.029632	0.032491
RS	25	0.753653	1.221508	1916.519641	0.030415	0.033575
RS	26	0.830106	1.435119	1673.809357	0.026563	0.029259
RS	27	0.913407	1.435119	1717.046616	0.027249	0.030118
RS	28	1.004168	1.744705	1449.800859	0.023008	0.025333
RS	29	1.103057	1.744705	1489.467807	0.023637	0.026014
RS	30	1.210803	2.196820	1217.231313	0.019317	0.021145
RS	31	1.328199	2.196820	1254.869070	0.019914	0.021689
RS	32	1.456109	2.853940	998.078858	0.015839	0.017129
RS	33	1.595475	2.853940	1033.994091	0.016409	0.017567
RS	34	1.747322	3.783358	810.111148	0.012856	0.013642
RS	35	1.912768	3.783358	843.836191	0.013391	0.014003
RS	36	2.093032	5.033750	662.197288	0.010509	0.010874
RS	37	2.289441	5.033750	693.254676	0.011002	0.011179
RS	38	2.503440	6.599328	554.634744	0.008802	0.008839
RS	39	2.736605	6.599328	582.974794	0.009252	0.009109
RS	40	2.990652	8.378135	483.246733	0.007669	0.007458
RS	41	3.267451	8.378135	509.247578	0.008082	0.007709
RS	42	3.569041	10.155893	442.896591	0.007029	0.006623
RS	43	3.897641	10.155893	467.157542	0.007414	0.006870
RS	44	4.255671	11.661373	428.944356	0.006807	0.006240
RS	45	4.645766	11.661373	452.035618	0.007174	0.006494
RS	46	5.070798	12.681349	437.441785	0.006942	0.006230
RS	47	5.533896	12.681349	459.651454	0.007295	0.006496
RS	48	6.038469	13.159746	464.283808	0.007368	0.006522
RS	49	6.588232	13.159746	485.352541	0.007702	0.006798
RS	50	7.187232	13.222645	503.151839	0.007985	0.007021
RS	51	7.839878	13.222645	522.048721	0.008285	0.007287
RS	52	8.550976	13.132509	542.877930	0.008615	0.007562
RS	53	9.325759	13.132509	557.892982	0.008854	0.007785
RS	54	10.169933	13.569738	552.562942	0.008769	0.007694
RS	55	11.089710	13.569738	562.977478	0.008934	0.007846
RS	56	12.091864	13.569738	570.144603	0.009048	0.007943
RS	57	13.183770	13.569738	573.625692	0.009103	0.007973
RS	58	14.373468	50.288465	160.056546	0.002540	0.002371
RS	59	15.669715	50.288465	170.626086	0.002708	0.002503
RS	60	17.082055	50.288465	181.533091	0.002881	0.002631
RS	61	18.620884	50.288465	192.719297	0.003058	0.002754
RS	62	20.297531	50.288465	204.111180	0.003239	0.002871
RS	63	22.124339	50.288465	6559.757430	0.104102	0.077086
PA	4+25*2+4+6 0.006061076 0.008005496 22.124339207 708.461582587 9.990115164 2.632699438 1.463911884 1.108836853 0.959520264 0.896492001 0.885364771 0.912360994 0.973948101 1.073741046 1.221507549 1.435118891 1.744704801 2.196819528 2.853939517 3.783357612 5.033749789 6.599328166 8.378134611 10.155893453 11.661372817 12.681348586 13.159746430 13.222645044 13.132509482 13.569737591 50.288465065
//
IT	5309
RD	12
LK	-123477.551638
QD	-334.514591 -> -275.515741
RI	0.0065548580
TR	0.005556	0.008109
MT	23.053906
MM	C_pi: 8.394929, n_recomb: 67443.019851
RS	0	0.000000	1349.204620	0.436384	0.000006	0.000000
RS	1	0.009027	1349.204620	0.475790	0.000007	0.000001
RS	2	0.018869	1349.204620	0.518757	0.000008	0.000003
RS	3	0.029599	1349.204620	0.565606	0.000008	0.000005
RS	4	0.041298	13.083630	63.563126	0.000942	0.000576
RS	5	0.054052	13.083630	69.234083	0.001027	0.000808
RS	6	0.067959	3.081887	319.515676	0.004738	0.003961
RS	7	0.083120	3.081887	346.593889	0.005139	0.004815
RS	8	0.099650	1.636507	705.877683	0.010466	0.010066
RS	9	0.117672	1.636507	760.848411	0.011281	0.011332
RS	10	0.137322	1.213628	1102.206703	0.016343	0.016482
RS	11	0.158744	1.213628	1179.845390	0.017494	0.017906
RS	12	0.182101	1.035614	1474.941940	0.021869	0.022300
RS	13	0.207566	1.035614	1567.460243	0.023241	0.023913
RS	14	0.235330	0.955723	1798.677614	0.026670	0.027367
RS	15	0.265600	0.955723	1897.449254	0.028134	0.029181
RS	16	0.298602	0.933000	2043.371569	0.030298	0.031430
RS	17	0.334583	0.933000	2140.166606	0.031733	0.033325
RS	18	0.373813	0.951168	2191.734121	0.032498	0.034182
RS	19	0.416584	0.951168	2280.325813	0.033811	0.035996
RS	20	0.463215	1.005334	2238.405667	0.033190	0.035393
RS	21	0.514056	1.005334	2315.370365	0.034331	0.037011
RS	22	0.569486	1.098226	2187.521672	0.032435	0.034997
RS	23	0.629920	1.098226	2252.319213	0.033396	0.036360
RS	24	0.695810	1.239030	2052.447931	0.030432	0.033119
RS	25	0.767647	1.239030	2106.846174	0.031239	0.034221
RS	26	0.845969	1.445346	1852.915965	0.027474	0.030036
RS	27	0.931360	1.445346	1899.946462	0.028171	0.030909
RS	28	1.024460	1.747590	1611.996957	0.023902	0.026132
RS	29	1.125964	1.747590	1654.748174	0.024535	0.026825
RS	30	1.236631	2.193695	1355.250282	0.020095	0.021858
RS	31	1.357288	2.193695	1395.787262	0.020696	0.022417
RS	32	1.488836	2.849495	1109.255553	0.016447	0.017696
RS	33	1.632259	2.849495	1148.127626	0.017024	0.018152
RS	34	1.788628	3.788332	896.237878	0.013289	0.014051
RS	35	1.959113	3.788332	932.928772	0.013833	0.014430
RS	36	2.144987	5.067147	727.868033	0.010792	0.011146
RS	37	2.347640	5.067147	761.742404	0.011295	0.011469
RS	38	2.568587	6.687291	605.279843	0.008975	0.009011
RS	39	2.809478	6.687291	636.183071	0.009433	0.009297
RS	40	3.072114	8.546452	523.897656	0.007768	0.007565
RS	41	3.358458	8.546452	552.199623	0.008188	0.007829
RS	42	3.670650	10.416973	477.758107	0.007084	0.006694
RS	43	4.011023	10.416973	504.116024	0.007475	0.006951
RS	44	4.382121	12.003448	461.437875	0.006842	0.006295
RS	45	4.786719	12.003448	486.498511	0.007213	0.006557
RS	46	5.227838	13.070058	470.400896	0.006975	0.006286
RS	47	5.708778	13.070058	494.503109	0.007332	0.006558
RS	48	6.233131	13.552276	500.080682	0.007415	0.006591
RS	49	6.804817	13.552276	522.944974	0.007754	0.006870
RS	50	7.428109	13.584870	543.521716	0.008059	0.007113
RS	51	8.107665	13.584870	563.980106	0.008362	0.007381
RS	52	8.848564	13.449395	588.290578	0.008723	0.007681
RS	53	9.656343	13.449395	604.374146	0.008961	0.007902
RS	54	10.537040	13.843571	600.587113	0.008905	0.007833
RS	55	11.497236	13.843571	611.406800	0.009066	0.007981
RS	56	12.544109	13.843571	618.572154	0.009172	0.008071
RS	57	13.685482	13.843571	621.601508	0.009217	0.008094
RS	58	14.929885	54.756551	162.552261	0.002410	0.002246
RS	59	16.286620	54.756551	173.629497	0.002574	0.002378
RS	60	17.765826	54.756551	185.112666	0.002745	0.002507
RS	61	19.378559	54.756551	196.949369	0.002920	0.002633
RS	62	21.136871	54.756551	209.071716	0.003100	0.002755
RS	63	23.053906	54.756551	7084.544799	0.105045	0.079048
PA	4+25*2+4+6 0.005556229 0.008109266 23.053905543 1349.204619517 13.083629986 3.081886757 1.636506941 1.213627823 1.035614268 0.955723085 0.933000444 0.951168112 1.005333940 1.098225892 1.239030281 1.445345681 1.747589969 2.193694761 2.849494933 3.788332267 5.067146670 6.687290803 8.546452199 10.416973493 12.003448324 13.070057868 13.552276289 13.584870079 13.449395196 13.843571484 54.756551299
//
IT	4665
RD	13
LK	-123364.130990
QD	-290.104022 -> -240.549088
RI	0.0059466355
TR	0.005123	0.008189
MT	23.980964
MM	C_pi: 8.851014, n_recomb: 71652.392509
RS	0	0.000000	2533.791185	0.248201	0.000003	0.000000
RS	1	0.009095	2533.791185	0.270784	0.000004	0.000001
RS	2	0.019017	2533.791185	0.295423	0.000004	0.000001
RS	3	0.029841	2533.791185	0.322305	0.000004	0.000003
RS	4	0.041650	16.914622	52.654466	0.000735	0.000458
RS	5	0.054533	16.914622	57.400765	0.000801	0.000642
RS	6	0.068588	3.572553	295.746545	0.004128	0.003512
RS	7	0.083921	3.572553	321.220976	0.004483	0.004264
RS	8	0.100648	1.816684	684.135234	0.009548	0.009320
RS	9	0.118897	1.816684	738.617622	0.010308	0.010477
RS	10	0.138805	1.322095	1092.278972	0.015244	0.015540
RS	11	0.160524	1.322095	1171.440629	0.016349	0.016860
RS	12	0.184218	1.114405	1485.469217	0.020732	0.021268
RS	13	0.210068	1.114405	1581.925514	0.022078	0.022789
RS	14	0.238268	1.017067	1839.406573	0.025671	0.026391
RS	15	0.269033	1.017067	1944.500518	0.027138	0.028137
RS	16	0.302596	0.982358	2120.802810	0.029598	0.030663
RS	17	0.339212	0.982358	2225.633776	0.031062	0.032523
RS	18	0.379157	0.991511	2306.406045	0.032189	0.033737
RS	19	0.422736	0.991511	2403.651507	0.033546	0.035547
RS	20	0.470278	1.038260	2385.058913	0.033287	0.035319
RS	21	0.522145	1.038260	2470.168129	0.034474	0.036950
RS	22	0.578728	1.124441	2356.411103	0.032887	0.035275
RS	23	0.640457	1.124441	2428.030267	0.033886	0.036657
RS	24	0.707801	1.258637	2231.186318	0.031139	0.033672
RS	25	0.781269	1.258637	2290.787159	0.031971	0.034791
RS	26	0.861420	1.458143	2028.524074	0.028311	0.030751
RS	27	0.948860	1.458143	2079.367186	0.029020	0.031637
RS	28	1.044252	1.753563	1772.899572	0.024743	0.026884
RS	29	1.148320	1.753563	1818.640943	0.025381	0.027588
RS	30	1.261854	2.194006	1493.168966	0.020839	0.022541
RS	31	1.385712	2.194006	1536.458272	0.021443	0.023111
RS	32	1.520836	2.848297	1220.661947	0.017036	0.018244
RS	33	1.668249	2.848297	1262.356439	0.017618	0.018715
RS	34	1.829069	3.795406	982.410002	0.013711	0.014447
RS	35	2.004516	3.795406	1021.972311	0.014263	0.014843
RS	36	2.195919	5.100278	793.238936	0.011071	0.011411
RS	37	2.404730	5.100278	829.868448	0.011582	0.011750
RS	38	2.632532	6.771547	655.327911	0.009146	0.009178
RS	39	2.881052	6.771547	688.747918	0.009612	0.009478
RS	40	3.152175	8.707246	563.755348	0.007868	0.007668
RS	41	3.447956	8.707246	594.315773	0.008294	0.007944
RS	42	3.770638	10.667181	511.711294	0.007142	0.006762
RS	43	4.122668	10.667181	540.122600	0.007538	0.007028
RS	44	4.506714	12.332400	492.949030	0.006880	0.006348
RS	45	4.925689	12.332400	519.933685	0.007256	0.006617
RS	46	5.382769	13.444481	502.325162	0.007011	0.006339
RS	47	5.881420	13.444481	528.272944	0.007373	0.006617
RS	48	6.425423	13.930170	534.811519	0.007464	0.006658
RS	49	7.018902	13.930170	559.421397	0.007807	0.006940
RS	50	7.666357	13.932487	582.831814	0.008134	0.007202
RS	51	8.372697	13.932487	604.792192	0.008441	0.007471
RS	52	9.143279	13.751379	632.702868	0.008830	0.007797
RS	53	9.983943	13.751379	649.770343	0.009068	0.008016
RS	54	10.901065	14.098203	647.880748	0.009042	0.007970
RS	55	11.901598	14.098203	658.969613	0.009197	0.008112
RS	56	12.993129	14.098203	665.979851	0.009295	0.008196
RS	57	14.183932	14.098203	668.388009	0.009328	0.008211
RS	58	15.483038	59.248597	164.533591	0.002296	0.002136
RS	59	16.900296	59.248597	176.060932	0.002457	0.002267
RS	60	18.446451	59.248597	188.058119	0.002625	0.002396
RS	61	20.133228	59.248597	200.478688	0.002798	0.002524
RS	62	21.973414	59.248597	213.260575	0.002976	0.002649
RS	63	23.980964	59.248597	7583.353718	0.105835	0.080752
PA	4+25*2+4+6 0.005122612 0.008188849 23.980963745 2533.791185014 16.914622246 3.572553110 1.816684455 1.322095255 1.114405123 1.017067219 0.982358241 0.991510682 1.038260315 1.124441059 1.258637090 1.458142645 1.753563177 2.194006479 2.848296520 3.795406198 5.100277657 6.771547111 8.707245894 10.667181293 12.332400247 13.444481342 13.930169664 13.932486696 13.751378611 14.098203445 59.248596649
//
IT	5013
RD	14
LK	-123268.747376
QD	-253.055577 -> -211.208176
RI	0.0054651774
TR	0.004749	0.008249
MT	24.901091
MM	C_pi: 9.292090, n_recomb: 75623.857048
RS	0	0.000000	4691.572116	0.142201	0.000002	0.000000
RS	1	0.009160	4691.572116	0.155232	0.000002	0.000000
RS	2	0.019159	4691.572116	0.169458	0.000002	0.000001
RS	3	0.030073	4691.572116	0.184988	0.000002	0.000002
RS	4	0.041988	21.586518	43.876656	0.000580	0.000368
RS	5	0.054994	21.586518	47.868197	0.000633	0.000515
RS	6	0.069191	4.099876	274.526940	0.003630	0.003142
RS	7	0.084689	4.099876	298.510803	0.003947	0.003809
RS	8	0.101606	2.002103	662.889687	0.008766	0.008683
RS	9	0.120072	2.002103	716.720324	0.009477	0.009746
RS	10	0.140231	1.433086	1079.309710	0.014272	0.014709
RS	11	0.162235	1.433086	1159.516741	0.015333	0.015936
RS	12	0.186256	1.195234	1488.691393	0.019685	0.020327
RS	13	0.212476	1.195234	1588.380452	0.021004	0.021762
RS	14	0.241098	1.080057	1868.960772	0.024714	0.025471
RS	15	0.272342	1.080057	1979.637378	0.026177	0.027153
RS	16	0.306448	1.033032	2184.577288	0.028887	0.029912
RS	17	0.343678	1.033032	2296.866584	0.030372	0.031738
RS	18	0.384319	1.032982	2406.758894	0.031825	0.033269
RS	19	0.428681	1.032982	2512.344431	0.033222	0.035073
RS	20	0.477108	1.072288	2518.449427	0.033302	0.035193
RS	21	0.529970	1.072288	2611.636112	0.034535	0.036837
RS	22	0.587674	1.151890	2514.348765	0.033248	0.035486
RS	23	0.650664	1.151890	2592.864096	0.034286	0.036887
RS	24	0.719423	1.279759	2401.894258	0.031761	0.034157
RS	25	0.794481	1.279759	2466.781995	0.032619	0.035293
RS	26	0.876414	1.472857	2198.965560	0.029078	0.031408
RS	27	0.965851	1.472857	2253.620762	0.029800	0.032304
RS	28	1.063482	1.761901	1930.913166	0.025533	0.027592
RS	29	1.170055	1.761901	1979.540036	0.026176	0.028302
RS	30	1.286389	2.197022	1629.609695	0.021549	0.023193
RS	31	1.413380	2.197022	1675.489913	0.022156	0.023771
RS	32	1.552003	2.849736	1331.189401	0.017603	0.018771
RS	33	1.703324	2.849736	1375.550592	0.018189	0.019253
RS	34	1.868505	3.804285	1067.773885	0.014120	0.014830
RS	35	2.048817	3.804285	1110.088562	0.014679	0.015240
RS	36	2.245645	5.133329	857.668754	0.011341	0.011666
RS	37	2.460502	5.133329	896.967373	0.011861	0.012020
RS	38	2.695039	6.852884	704.293291	0.009313	0.009338
RS	39	2.951060	6.852884	740.161750	0.009787	0.009651
RS	40	3.230532	8.861881	602.440458	0.007966	0.007767
RS	41	3.535603	8.861881	635.197373	0.008399	0.008054
RS	42	3.868618	10.908312	544.442527	0.007199	0.006826
RS	43	4.232137	10.908312	574.846640	0.007601	0.007101
RS	44	4.628953	12.650103	523.202937	0.006918	0.006398
RS	45	5.062117	12.650103	552.051152	0.007300	0.006674
RS	46	5.534958	13.806321	532.953422	0.007047	0.006389
RS	47	6.051110	13.806321	560.686277	0.007414	0.006672
RS	48	6.614541	14.294754	568.211111	0.007514	0.006721
RS	49	7.229582	14.294754	594.504863	0.007861	0.007007
RS	50	7.900959	14.266351	620.802164	0.008209	0.007287
RS	51	8.633833	14.266351	644.195879	0.008518	0.007558
RS	52	9.433837	14.038897	675.819183	0.008937	0.007908
RS	53	10.307120	14.038897	693.780428	0.009174	0.008126
RS	54	11.260394	14.333748	694.169908	0.009179	0.008105
RS	55	12.300986	14.333748	705.386763	0.009328	0.008242
RS	56	13.436895	14.333748	712.086314	0.009416	0.008318
RS	57	14.676852	14.333748	713.705184	0.009438	0.008324
RS	58	16.030386	63.724554	166.086479	0.002196	0.002039
RS	59	17.507901	63.724554	178.011669	0.002354	0.002168
RS	60	19.120755	63.724554	190.465925	0.002519	0.002298
RS	61	20.881343	63.724554	203.408647	0.002690	0.002427
RS	62	22.803197	63.724554	216.783624	0.002867	0.002554
RS	63	24.901091	63.724554	8052.722602	0.106484	0.082225
PA	4+25*2+4+6 0.004748897 0.008249048 24.901090771 4691.572115929 21.586518481 4.099876198 2.002102778 1.433086468 1.195233626 1.080056799 1.033032448 1.032982445 1.072288229 1.151890016 1.279758695 1.472856512 1.761901405 2.197021581 2.849736184 3.804285032 5.133328563 6.852883739 8.861880687 10.908312311 12.650102662 13.806321312 14.294753970 14.266350520 14.038897326 14.333748056 63.724553839
//
IT	4574
RD	15
LK	-123188.090432
QD	-221.974363 -> -186.431844
RI	0.0050799180
TR	0.004425	0.008294
MT	25.811512
MM	C_pi: 9.715644, n_recomb: 79347.869509
RS	0	0.000000	8441.768092	0.083324	0.000001	0.000000
RS	1	0.009222	8441.768092	0.091012	0.000001	0.000000
RS	2	0.019294	8441.768092	0.099409	0.000001	0.000000
RS	3	0.030295	8441.768092	0.108582	0.000001	0.000001
RS	4	0.042311	27.187510	36.816899	0.000464	0.000300
RS	5	0.055434	27.187510	40.194074	0.000507	0.000419
RS	6	0.069768	4.657180	255.800004	0.003224	0.002836
RS	7	0.085424	4.657180	278.427562	0.003509	0.003434
RS	8	0.102523	2.190059	642.795970	0.008101	0.008140
RS	9	0.121200	2.190059	695.894868	0.008770	0.009123
RS	10	0.141598	1.545398	1064.525330	0.013416	0.013978
RS	11	0.163878	1.545398	1145.402730	0.014435	0.015124
RS	12	0.188213	1.277449	1486.195890	0.018730	0.019474
RS	13	0.214791	1.277449	1588.489977	0.020019	0.020831
RS	14	0.243820	1.144265	1888.942331	0.023806	0.024611
RS	15	0.275527	1.144265	2004.479709	0.025262	0.026232
RS	16	0.310157	1.084675	2235.961667	0.028179	0.029184
RS	17	0.347981	1.084675	2355.084234	0.029680	0.030975
RS	18	0.389293	1.075256	2493.469902	0.031425	0.032790
RS	19	0.434415	1.075256	2606.991131	0.032855	0.034586
RS	20	0.483698	1.107084	2638.560925	0.033253	0.035028
RS	21	0.537526	1.107084	2739.658420	0.034527	0.036682
RS	22	0.596317	1.180203	2660.702679	0.033532	0.035641
RS	23	0.660530	1.180203	2746.109162	0.034608	0.037060
RS	24	0.730665	1.301974	2563.492880	0.032307	0.034582
RS	25	0.807267	1.301974	2633.705171	0.033192	0.035734
RS	26	0.890934	1.489003	2362.941451	0.029780	0.032008
RS	27	0.982316	1.489003	2421.389285	0.030516	0.032915
RS	28	1.082125	1.772073	2084.723399	0.026273	0.028254
RS	29	1.191139	1.772073	2136.124924	0.026921	0.028971
RS	30	1.310205	2.202205	1763.400367	0.022224	0.023811
RS	31	1.440252	2.202205	1811.702837	0.022832	0.024395
RS	32	1.582291	2.853384	1439.879530	0.018146	0.019275
RS	33	1.737429	2.853384	1486.738486	0.018737	0.019767
RS	34	1.906873	3.814799	1151.591850	0.014513	0.015197
RS	35	2.091943	3.814799	1196.522513	0.015079	0.015619
RS	36	2.294080	5.166577	920.605386	0.011602	0.011910
RS	37	2.514858	5.166577	962.468932	0.012130	0.012276
RS	38	2.755996	6.932150	751.765034	0.009474	0.009491
RS	39	3.019370	6.932150	789.996681	0.009956	0.009815
RS	40	3.307033	9.011774	639.640993	0.008061	0.007860
RS	41	3.621224	9.011774	674.517451	0.008501	0.008157
RS	42	3.964388	11.142208	575.703045	0.007255	0.006886
RS	43	4.339199	11.142208	608.026341	0.007663	0.007169
RS	44	4.748574	12.958620	551.984645	0.006957	0.006444
RS	45	5.195700	12.958620	582.624546	0.007343	0.006726
RS	46	5.684060	14.157603	562.083983	0.007084	0.006436
RS	47	6.217456	14.157603	591.531494	0.007455	0.006724
RS	48	6.800040	14.647816	600.075553	0.007563	0.006779
RS	49	7.436349	14.647816	627.983361	0.007914	0.007069
RS	50	8.131338	14.587963	657.215180	0.008283	0.007368
RS	51	8.890417	14.587963	681.968261	0.008595	0.007640
RS	52	9.719497	14.313155	717.410158	0.009041	0.008016
RS	53	10.625034	14.313155	736.173606	0.009278	0.008232
RS	54	11.614077	14.551336	739.240960	0.009316	0.008238
RS	55	12.694328	14.551336	750.444015	0.009458	0.008369
RS	56	13.874198	14.551336	756.679725	0.009536	0.008437
RS	57	15.162873	14.551336	757.347160	0.009545	0.008432
RS	58	16.570388	68.150214	167.291060	0.002108	0.001953
RS	59	18.107701	68.150214	179.567698	0.002263	0.002081
RS	60	19.786783	68.150214	192.427980	0.002425	0.002210
RS	61	21.620706	68.150214	205.836996	0.002594	0.002340
RS	62	23.623750	68.150214	219.744289	0.002769	0.002469
RS	63	25.811512	68.150214	8490.416492	0.107002	0.083494
PA	4+25*2+4+6 0.004425456 0.008293589 25.811511730 8441.768091830 27.187510369 4.657180441 2.190058631 1.545397590 1.277449424 1.144264793 1.084675401 1.075256293 1.107084195 1.180203475 1.301973744 1.489002681 1.772072561 2.202205212 2.853384044 3.814799117 5.166576512 6.932150205 9.011773795 11.142207651 12.958620345 14.157603192 14.647816300 14.587962999 14.313154788 14.551335941 68.150214033
//
IT	4981
RD	16
LK	-123119.486802
QD	-195.756445 -> -165.387006
RI	0.0047683248
TR	0.004144	0.008325
MT	26.710772
MM	C_pi: 10.120190, n_recomb: 82821.788290
RS	0	0.000000	14903.555712	0.049492	0.000001	0.000000
RS	1	0.009281	14903.555712	0.054088	0.000001	0.000000
RS	2	0.019423	14903.555712	0.059110	0.000001	0.000000
RS	3	0.030507	14903.555712	0.064599	0.000001	0.000001
RS	4	0.042619	33.793143	31.129378	0.000376	0.000247
RS	5	0.055856	33.793143	34.006510	0.000411	0.000344
RS	6	0.070321	5.236306	239.435885	0.002891	0.002583
RS	7	0.086128	5.236306	260.850613	0.003150	0.003124
RS	8	0.103403	2.377778	624.285803	0.007538	0.007679
RS	9	0.122280	2.377778	676.637380	0.008170	0.008595
RS	10	0.142910	1.657801	1048.922535	0.012665	0.013339
RS	11	0.165455	1.657801	1130.189385	0.013646	0.014412
RS	12	0.190092	1.360414	1479.388938	0.017862	0.018701
RS	13	0.217015	1.360414	1583.745622	0.019122	0.019987
RS	14	0.246437	1.209290	1900.905538	0.022952	0.023809
RS	15	0.278590	1.209290	2020.623609	0.024397	0.025372
RS	16	0.313727	1.136993	2276.312268	0.027484	0.028484
RS	17	0.352125	1.136993	2401.627046	0.028998	0.030242
RS	18	0.394086	1.118071	2567.459301	0.031000	0.032306
RS	19	0.439942	1.118071	2688.450738	0.032461	0.034095
RS	20	0.490054	1.142384	2745.754392	0.033153	0.034832
RS	21	0.544817	1.142384	2854.516934	0.034466	0.036496
RS	22	0.604662	1.209102	2795.255501	0.033750	0.035748
RS	23	0.670062	1.209102	2887.479089	0.034864	0.037185
RS	24	0.741531	1.324967	2715.314706	0.032785	0.034952
RS	25	0.819634	1.324967	2790.846207	0.033697	0.036120
RS	26	0.904985	1.506224	2519.510835	0.030421	0.032557
RS	27	0.998257	1.506224	2581.715030	0.031172	0.033473
RS	28	1.100186	1.783685	2233.307453	0.026965	0.028874
RS	29	1.211575	1.783685	2287.370565	0.027618	0.029595
RS	30	1.333302	2.209166	1893.593653	0.022863	0.024398
RS	31	1.466327	2.209166	1944.148823	0.023474	0.024986
RS	32	1.611697	2.858932	1545.945376	0.018666	0.019756
RS	33	1.770560	2.858932	1595.127261	0.019260	0.020254
RS	34	1.944166	3.826856	1233.258303	0.014891	0.015547
RS	35	2.133885	3.826856	1280.658114	0.015463	0.015979
RS	36	2.341211	5.200309	981.602239	0.011852	0.012141
RS	37	2.567779	5.200309	1025.914292	0.012387	0.012519
RS	38	2.815376	7.010170	797.416502	0.009628	0.009634
RS	39	3.085951	7.010170	837.914126	0.010117	0.009969
RS	40	3.381639	9.158324	675.115333	0.008151	0.007947
RS	41	3.704769	9.158324	712.023682	0.008597	0.008252
RS	42	4.057889	11.370758	605.305361	0.007309	0.006940
RS	43	4.443782	11.370758	639.464976	0.007721	0.007231
RS	44	4.865489	13.260157	579.136288	0.006993	0.006485
RS	45	5.326336	13.260157	611.488128	0.007383	0.006773
RS	46	5.829953	14.500554	589.573039	0.007119	0.006478
RS	47	6.380311	14.500554	620.658316	0.007494	0.006771
RS	48	6.981747	14.991498	630.258431	0.007610	0.006834
RS	49	7.639003	14.991498	659.705793	0.007965	0.007128
RS	50	8.357259	14.899220	691.916443	0.008354	0.007445
RS	51	9.142176	14.899220	717.953062	0.008669	0.007719
RS	52	9.999940	14.575878	757.311072	0.009144	0.008119
RS	53	10.937314	14.575878	776.787366	0.009379	0.008334
RS	54	11.961685	14.752791	782.939285	0.009453	0.008370
RS	55	13.081128	14.752791	793.990275	0.009587	0.008493
RS	56	14.304466	14.752791	799.615456	0.009655	0.008553
RS	57	15.641342	14.752791	799.179108	0.009649	0.008538
RS	58	17.102294	72.497818	168.220388	0.002031	0.001878
RS	59	18.698836	72.497818	180.808104	0.002183	0.002004
RS	60	20.443552	72.497818	194.029601	0.002343	0.002133
RS	61	22.350196	72.497818	207.855413	0.002510	0.002263
RS	62	24.433795	72.497818	222.240635	0.002683	0.002393
RS	63	26.710772	72.497818	8895.365498	0.107404	0.084582
PA	4+25*2+4+6 0.004144202 0.008325331 26.710772175 14903.555712300 33.793142810 5.236306156 2.377777801 1.657801089 1.360413659 1.209290143 1.136992584 1.118070644 1.142383738 1.209102013 1.324966939 1.506224017 1.783685259 2.209165755 2.858931889 3.826855701 5.200308953 7.010170082 9.158323751 11.370757773 13.260156769 14.500554204 14.991498172 14.899219881 14.575878034 14.752790900 72.497818369
//
IT	4424
RD	17
LK	-123060.780730
QD	-173.525138 -> -147.415673
RI	0.0045141742
TR	0.003898	0.008347
MT	27.597653
MM	C_pi: 10.504875, n_recomb: 86048.747259
RS	0	0.000000	26830.766558	0.028689	0.000000	0.000000
RS	1	0.009337	26830.766558	0.031369	0.000000	0.000000
RS	2	0.019547	26830.766558	0.034300	0.000000	0.000000
RS	3	0.030709	26830.766558	0.037504	0.000000	0.000000
RS	4	0.042914	41.468885	26.528421	0.000308	0.000206
RS	5	0.056259	41.468885	28.997421	0.000337	0.000287
RS	6	0.070849	5.828288	225.250982	0.002618	0.002374
RS	7	0.086802	5.828288	245.596217	0.002854	0.002867
RS	8	0.104245	2.562440	607.639105	0.007062	0.007290
RS	9	0.123316	2.562440	659.276822	0.007662	0.008148
RS	10	0.144168	1.769089	1033.276460	0.012008	0.012780
RS	11	0.166967	1.769089	1114.733380	0.012955	0.013790
RS	12	0.191895	1.443510	1469.467679	0.017077	0.018005
RS	13	0.219151	1.443510	1575.429323	0.018309	0.019225
RS	14	0.248952	1.274773	1906.261147	0.022153	0.023065
RS	15	0.281535	1.274773	2029.534996	0.023586	0.024574
RS	16	0.317160	1.189720	2307.003225	0.026810	0.027815
RS	17	0.356112	1.189720	2437.876890	0.028331	0.029540
RS	18	0.398702	1.161204	2629.795931	0.030562	0.031825
RS	19	0.445268	1.161204	2757.756006	0.032049	0.033604
RS	20	0.496182	1.177977	2840.636365	0.033012	0.034614
RS	21	0.551850	1.177977	2956.759005	0.034361	0.036286
RS	22	0.612716	1.238362	2918.123969	0.033912	0.035816
RS	23	0.679266	1.238362	3017.033103	0.035062	0.037268
RS	24	0.752029	1.348488	2857.046520	0.033203	0.035275
RS	25	0.831587	1.348488	2937.853725	0.034142	0.036457
RS	26	0.918573	1.524236	2668.065495	0.031006	0.033059
RS	27	1.013682	1.524236	2733.975006	0.031772	0.033984
RS	28	1.117672	1.796416	2375.936660	0.027612	0.029453
RS	29	1.231371	1.796416	2432.548384	0.028269	0.030178
RS	30	1.355687	2.217572	2019.475304	0.023469	0.024952
RS	31	1.491611	2.217572	2072.117135	0.024081	0.025543
RS	32	1.640227	2.866102	1648.779366	0.019161	0.020214
RS	33	1.802720	2.866102	1700.109109	0.019758	0.020717
RS	34	1.980386	3.840337	1312.304865	0.015251	0.015880
RS	35	2.174640	3.840337	1362.022222	0.015828	0.016321
RS	36	2.387034	5.234707	1040.319531	0.012090	0.012361
RS	37	2.619259	5.234707	1086.956519	0.012632	0.012748
RS	38	2.873169	7.087547	841.008876	0.009774	0.009768
RS	39	3.150787	7.087547	883.667708	0.010269	0.010113
RS	40	3.454328	9.302629	708.694385	0.008236	0.008026
RS	41	3.786211	9.302629	747.540079	0.008687	0.008340
RS	42	4.149084	11.595500	633.125298	0.007358	0.006989
RS	43	4.545840	11.595500	669.032524	0.007775	0.007287
RS	44	4.979643	13.556513	604.559956	0.007026	0.006522
RS	45	5.453952	13.556513	638.539254	0.007421	0.006816
RS	46	5.972549	14.837106	615.331869	0.007151	0.006516
RS	47	6.539571	14.837106	647.974451	0.007530	0.006813
RS	48	7.159537	15.327617	658.672942	0.007655	0.006884
RS	49	7.837393	15.327617	689.583456	0.008014	0.007181
RS	50	8.578543	15.201815	724.811540	0.008423	0.007517
RS	51	9.388897	15.201815	752.056687	0.008740	0.007793
RS	52	10.274918	14.828654	795.420083	0.009244	0.008218
RS	53	11.243671	14.828654	815.524698	0.009477	0.008431
RS	54	12.302880	14.939878	825.168378	0.009590	0.008499
RS	55	13.460993	14.939878	835.935523	0.009715	0.008616
RS	56	14.727244	14.939878	840.812719	0.009771	0.008666
RS	57	16.111730	14.939878	839.132518	0.009752	0.008640
RS	58	17.625492	76.743806	168.939737	0.001963	0.001811
RS	59	19.280601	76.743806	181.804023	0.002113	0.001936
RS	60	21.090254	76.743806	195.348072	0.002270	0.002064
RS	61	23.068883	76.743806	209.547569	0.002435	0.002194
RS	62	25.232266	76.743806	224.362898	0.002607	0.002325
RS	63	27.597653	76.743806	9267.533867	0.107701	0.085513
PA	4+25*2+4+6 0.003898494 0.008346658 27.597653282 26830.766558228 41.468885358 5.828287961 2.562440476 1.769089423 1.443510453 1.274772754 1.189719843 1.161204144 1.177977007 1.238361660 1.348487504 1.524235628 1.796415953 2.217571986 2.866102387 3.840337227 5.234707359 7.087547124 9.302628952 11.595499666 13.556512754 14.837105858 15.327617226 15.201814816 14.828654231 14.939878185 76.743805834
//
IT	3778
RD	18
LK	-123010.234141
QD	-154.580325 -> -131.993536
RI	0.0043050323
TR	0.003683	0.008359
MT	28.472766
MM	C_pi: 10.869767, n_recomb: 89035.608293
RS	0	0.000000	47999.052461	0.016664	0.000000	0.000000
RS	1	0.009391	47999.052461	0.018230	0.000000	0.000000
RS	2	0.019665	47999.052461	0.019943	0.000000	0.000000
RS	3	0.030903	47999.052461	0.021817	0.000000	0.000000
RS	4	0.043197	50.253542	22.792907	0.000256	0.000173
RS	5	0.056645	50.253542	24.927973	0.000280	0.000241
RS	6	0.071356	6.423433	213.054274	0.002393	0.002200
RS	7	0.087449	6.423433	232.469012	0.002611	0.002655
RS	8	0.105053	2.741388	593.005559	0.006660	0.006962
RS	9	0.124311	2.741388	643.998462	0.007233	0.007772
RS	10	0.145377	1.878137	1018.169385	0.011436	0.012295
RS	11	0.168421	1.878137	1099.686133	0.012351	0.013249
RS	12	0.193630	1.526185	1457.419565	0.016369	0.017377
RS	13	0.221206	1.526185	1564.609182	0.017573	0.018539
RS	14	0.251372	1.340395	1906.281091	0.021410	0.022375
RS	15	0.284371	1.340395	2032.549867	0.022829	0.023833
RS	16	0.320469	1.242642	2329.358831	0.026162	0.027178
RS	17	0.359957	1.242642	2465.184298	0.027688	0.028871
RS	18	0.403154	1.204486	2681.622168	0.030119	0.031351
RS	19	0.450407	1.204486	2816.035160	0.031628	0.033120
RS	20	0.502098	1.213708	2923.998985	0.032841	0.034379
RS	21	0.558644	1.213708	3047.136306	0.034224	0.036059
RS	22	0.620500	1.267823	3029.677532	0.034028	0.035849
RS	23	0.688166	1.267823	3135.095183	0.035212	0.037318
RS	24	0.762186	1.372362	2988.653474	0.033567	0.035555
RS	25	0.843158	1.372362	3074.660361	0.034533	0.036752
RS	26	0.931734	1.542839	2808.273054	0.031541	0.033518
RS	27	1.028628	1.542839	2877.823864	0.032322	0.034452
RS	28	1.134623	1.810050	2512.110372	0.028215	0.029995
RS	29	1.250572	1.810050	2571.159853	0.028878	0.030722
RS	30	1.377410	2.227207	2140.518986	0.024041	0.025477
RS	31	1.516160	2.227207	2195.088130	0.024654	0.026068
RS	32	1.667941	2.874734	1747.918418	0.019632	0.020648
RS	33	1.833977	2.874734	1801.224991	0.020230	0.021156
RS	34	2.015605	3.855236	1388.371710	0.015593	0.016196
RS	35	2.214291	3.855236	1440.254729	0.016176	0.016644
RS	36	2.431636	5.270068	1096.496531	0.012315	0.012567
RS	37	2.669394	5.270068	1145.331807	0.012864	0.012964
RS	38	2.929480	7.165008	882.364642	0.009910	0.009893
RS	39	3.213992	7.165008	927.075851	0.010412	0.010246
RS	40	3.525223	9.445924	740.259848	0.008314	0.008098
RS	41	3.865684	9.445924	780.944469	0.008771	0.008419
RS	42	4.238120	11.818201	659.079864	0.007402	0.007033
RS	43	4.645532	11.818201	696.642760	0.007824	0.007337
RS	44	5.091206	13.849847	628.193113	0.007056	0.006553
RS	45	5.578735	13.849847	663.712987	0.007454	0.006853
RS	46	6.112051	15.169625	639.306113	0.007180	0.006549
RS	47	6.695452	15.169625	673.424151	0.007564	0.006851
RS	48	7.333644	15.658573	685.263995	0.007697	0.006930
RS	49	8.031770	15.658573	717.561428	0.008059	0.007230
RS	50	8.795461	15.498080	755.838803	0.008489	0.007584
RS	51	9.630874	15.498080	784.220327	0.008808	0.007862
RS	52	10.544744	15.073772	831.667822	0.009341	0.008314
RS	53	11.544439	15.073772	852.323209	0.009573	0.008525
RS	54	12.638021	15.115183	865.857093	0.009725	0.008627
RS	55	13.834305	15.115183	876.217962	0.009841	0.008736
RS	56	15.142938	15.115183	880.221699	0.009886	0.008777
RS	57	16.574471	15.115183	877.172368	0.009852	0.008739
RS	58	18.140445	80.873184	169.503286	0.001904	0.001753
RS	59	19.853487	80.873184	182.615063	0.002051	0.001876
RS	60	21.727408	80.873184	196.448777	0.002206	0.002004
RS	61	23.777318	80.873184	210.984943	0.002370	0.002133
RS	62	26.019744	80.873184	226.188929	0.002540	0.002265
RS	63	28.472766	80.873184	9607.483983	0.107906	0.086305
PA	4+25*2+4+6 0.003682678 0.008359183 28.472765788 47999.052460528 50.253541722 6.423433369 2.741388372 1.878137403 1.526185187 1.340394782 1.242642371 1.204486178 1.213708071 1.267822729 1.372361784 1.542839113 1.810049565 2.227207203 2.874734237 3.855235997 5.270068402 7.165007689 9.445924300 11.818200613 13.849847446 15.169625378 15.658573287 15.498080119 15.073772433 15.115182847 80.873184216
//
IT	5023
RD	19
LK	-122966.439933
QD	-138.358873 -> -118.698575
RI	0.0041316687
TR	0.003492	0.008364
MT	29.336364
MM	C_pi: 11.215280, n_recomb: 91792.967873
RS	0	0.000000	82581.453883	0.010026	0.000000	0.000000
RS	1	0.009443	82581.453883	0.010974	0.000000	0.000000
RS	2	0.019778	82581.453883	0.012010	0.000000	0.000000
RS	3	0.031089	82581.453883	0.013145	0.000000	0.000000
RS	4	0.043468	60.181743	19.740217	0.000215	0.000147
RS	5	0.057016	60.181743	21.600506	0.000235	0.000205
RS	6	0.071843	7.012412	202.638602	0.002208	0.002055
RS	7	0.088070	7.012412	221.253035	0.002410	0.002478
RS	8	0.105830	2.912203	580.442044	0.006323	0.006688
RS	9	0.125267	2.912203	630.883457	0.006873	0.007457
RS	10	0.146539	1.983947	1004.007426	0.010938	0.011873
RS	11	0.169821	1.983947	1085.508762	0.011826	0.012779
RS	12	0.195300	1.607948	1444.029816	0.015731	0.016811
RS	13	0.223186	1.607948	1552.142279	0.016909	0.017921
RS	14	0.253705	1.405885	1902.058213	0.020721	0.021737
RS	15	0.287106	1.405885	2030.826308	0.022124	0.023148
RS	16	0.323661	1.295586	2344.595163	0.025542	0.026574
RS	17	0.363668	1.295586	2484.802534	0.027070	0.028236
RS	18	0.407453	1.247782	2724.076421	0.029676	0.030887
RS	19	0.455372	1.247782	2864.429001	0.031205	0.032646
RS	20	0.507817	1.249455	2996.734594	0.032647	0.034133
RS	21	0.565214	1.249455	3126.517203	0.034061	0.035819
RS	22	0.628031	1.297362	3130.465633	0.034104	0.035855
RS	23	0.696780	1.297362	3242.181757	0.035321	0.037338
RS	24	0.772022	1.396450	3110.341020	0.033884	0.035798
RS	25	0.854368	1.396450	3201.445976	0.034877	0.037010
RS	26	0.944491	1.561870	2940.057231	0.032029	0.033938
RS	27	1.043124	1.561870	3013.175461	0.032826	0.034880
RS	28	1.151071	1.824396	2641.576051	0.028778	0.030500
RS	29	1.269211	1.824396	2702.956200	0.029446	0.031230
RS	30	1.398508	2.237870	2256.408182	0.024581	0.025972
RS	31	1.540015	2.237870	2312.754492	0.025195	0.026564
RS	32	1.694884	2.884647	1843.072130	0.020079	0.021061
RS	33	1.864378	2.884647	1898.191965	0.020679	0.021571
RS	34	2.049877	3.871480	1461.229894	0.015919	0.016496
RS	35	2.252894	3.871480	1515.130371	0.016506	0.016949
RS	36	2.475081	5.306530	1149.976674	0.012528	0.012761
RS	37	2.718250	5.306530	1200.884329	0.013083	0.013166
RS	38	2.984382	7.243030	921.386185	0.010038	0.010008
RS	39	3.275646	7.243030	968.040306	0.010546	0.010369
RS	40	3.594413	9.589121	769.755934	0.008386	0.008163
RS	41	3.943283	9.589121	812.180173	0.008848	0.008491
RS	42	4.325097	12.040166	683.142401	0.007442	0.007070
RS	43	4.742966	12.040166	722.268505	0.007868	0.007380
RS	44	5.200295	14.141829	650.022817	0.007081	0.006580
RS	45	5.700811	14.141829	686.996403	0.007484	0.006884
RS	46	6.248591	15.499933	661.490825	0.007206	0.006577
RS	47	6.848098	15.499933	697.003303	0.007593	0.006883
RS	48	7.504219	15.986237	710.026432	0.007735	0.006971
RS	49	8.222297	15.986237	743.636707	0.008101	0.007275
RS	50	9.008186	15.789840	784.989354	0.008552	0.007648
RS	51	9.868286	15.789840	814.439665	0.008873	0.007927
RS	52	10.809608	15.313016	866.041561	0.009435	0.008405
RS	53	11.839820	15.313016	887.178468	0.009665	0.008615
RS	54	12.967317	15.280782	904.987475	0.009859	0.008752
RS	55	14.201285	15.280782	914.830426	0.009966	0.008854
RS	56	15.551779	15.280782	917.848287	0.009999	0.008885
RS	57	17.029802	15.280782	913.319962	0.009950	0.008835
RS	58	18.647397	84.873634	169.959709	0.001852	0.001701
RS	59	20.417744	84.873634	183.294983	0.001997	0.001824
RS	60	22.355268	84.873634	197.390932	0.002150	0.001950
RS	61	24.475756	84.873634	212.232568	0.002312	0.002080
RS	62	26.796485	84.873634	227.789912	0.002482	0.002211
RS	63	29.336364	84.873634	9916.535476	0.108032	0.086978
PA	4+25*2+4+6 0.003492179 0.008364329 29.336363509 82581.453882865 60.181742873 7.012412165 2.912202921 1.983947147 1.607948435 1.405884651 1.295585646 1.247781647 1.249455173 1.297362007 1.396449993 1.561870129 1.824395995 2.237869836 2.884647034 3.871480309 5.306530260 7.243029548 9.589120799 12.040166063 14.141828883 15.499933230 15.986237104 15.789839707 15.313016186 15.280781926 84.873634169
//
IT	4753
RD	20
LK	-122928.262326
QD	-124.407239 -> -107.189935
RI	0.0039871595
TR	0.003323	0.008363
MT	30.187770
MM	C_pi: 11.541783, n_recomb: 94333.297063
RS	0	0.000000	140231.180494	0.006092	0.000000	0.000000
RS	1	0.009493	140231.180494	0.006670	0.000000	0.000000
RS	2	0.019887	140231.180494	0.007304	0.000000	0.000000
RS	3	0.031267	140231.180494	0.007998	0.000000	0.000000
RS	4	0.043728	71.243878	17.235639	0.000183	0.000127
RS	5	0.057371	71.243878	18.869110	0.000200	0.000176
RS	6	0.072310	7.586506	193.801513	0.002054	0.001935
RS	7	0.088667	7.586506	211.735010	0.002245	0.002331
RS	8	0.106577	3.072811	569.928118	0.006042	0.006460
RS	9	0.126187	3.072811	619.925678	0.006572	0.007195
RS	10	0.147658	2.085642	991.055652	0.010506	0.011507
RS	11	0.171167	2.085642	1072.508255	0.011369	0.012372
RS	12	0.196908	1.688343	1429.918018	0.015158	0.016302
RS	13	0.225093	1.688343	1538.710124	0.016311	0.017365
RS	14	0.255953	1.470989	1894.515961	0.020083	0.021146
RS	15	0.289743	1.470989	2025.349667	0.021470	0.022514
RS	16	0.326740	1.348385	2353.805790	0.024952	0.026002
RS	17	0.367249	1.348385	2497.867011	0.026479	0.027635
RS	18	0.411604	1.290962	2758.247295	0.029239	0.030435
RS	19	0.460169	1.290962	2904.038446	0.030785	0.032184
RS	20	0.513344	1.285098	3059.777704	0.032436	0.033879
RS	21	0.571567	1.285098	3195.823027	0.033878	0.035571
RS	22	0.635316	1.326856	3221.152366	0.034147	0.035839
RS	23	0.705118	1.326856	3338.931714	0.035395	0.037336
RS	24	0.781545	1.420610	3222.479013	0.034161	0.036009
RS	25	0.865228	1.420610	3318.558173	0.035179	0.037235
RS	26	0.956854	1.581163	3063.518815	0.032475	0.034323
RS	27	1.057178	1.581163	3140.120878	0.033288	0.035273
RS	28	1.167026	1.839255	2764.257916	0.029303	0.030974
RS	29	1.287301	1.839255	2827.864129	0.029977	0.031705
RS	30	1.418993	2.249335	2366.976625	0.025092	0.026440
RS	31	1.563187	2.249335	2424.958667	0.025706	0.027032
RS	32	1.721068	2.895613	1934.066751	0.020502	0.021452
RS	33	1.893937	2.895613	1990.844543	0.021104	0.021964
RS	34	2.083216	3.888892	1530.741194	0.016227	0.016779
RS	35	2.290462	3.888892	1586.516106	0.016818	0.017238
RS	36	2.517381	5.344040	1200.671777	0.012728	0.012943
RS	37	2.765842	5.344040	1253.528332	0.013288	0.013354
RS	38	3.037888	7.321775	958.029015	0.010156	0.010114
RS	39	3.335758	7.321775	1006.517562	0.010670	0.010482
RS	40	3.661905	9.732665	797.169457	0.008451	0.008220
RS	41	4.019011	9.732665	841.234572	0.008918	0.008555
RS	42	4.410017	12.262144	705.319094	0.007477	0.007102
RS	43	4.838140	12.262144	745.916641	0.007907	0.007417
RS	44	5.306903	14.433393	670.068304	0.007103	0.006602
RS	45	5.820165	14.433393	708.409857	0.007510	0.006911
RS	46	6.382149	15.829089	681.909833	0.007229	0.006601
RS	47	6.997480	15.829089	718.737443	0.007619	0.006911
RS	48	7.671223	16.311663	732.985404	0.007770	0.007007
RS	49	8.408922	16.311663	767.837243	0.008140	0.007315
RS	50	9.216650	16.078113	812.285646	0.008611	0.007706
RS	51	10.101052	16.078113	842.742029	0.008934	0.007988
RS	52	11.069408	15.547404	898.559714	0.009525	0.008492
RS	53	12.129687	15.547404	920.117197	0.009754	0.008700
RS	54	13.290615	15.437936	942.571424	0.009992	0.008876
RS	55	14.561747	15.437936	951.795668	0.010090	0.008970
RS	56	15.953544	15.437936	953.728082	0.010110	0.008991
RS	57	17.477460	15.437936	947.625772	0.010046	0.008928
RS	58	19.146037	88.733754	170.347760	0.001806	0.001656
RS	59	20.973007	88.733754	183.886823	0.001949	0.001777
RS	60	22.973406	88.733754	198.222213	0.002101	0.001903
RS	61	25.163697	88.733754	213.343112	0.002262	0.002032
RS	62	27.561906	88.733754	229.223855	0.002430	0.002165
RS	63	30.187770	88.733754	10196.386260	0.108089	0.087545
PA	4+25*2+4+6 0.003323335 0.008363500 30.187769810 140231.180493981 71.243877905 7.586505528 3.072811005 2.085642375 1.688343097 1.470989085 1.348385120 1.290962354 1.285097514 1.326855830 1.420610090 1.581163078 1.839254567 2.249334752 2.895612575 3.888892401 5.344040180 7.321774949 9.732664837 12.262143764 14.433392771 15.829088926 16.311663419 16.078113274 15.547404452 15.437935964 88.733753910
//
IT	4541
RD	21
LK	-122894.781100
QD	-112.357212 -> -97.189463
RI	0.0038655939
TR	0.003173	0.008358
MT	31.028014
MM	C_pi: 11.850238, n_recomb: 96669.467894
RS	0	0.000000	226219.495608	0.003885	0.000000	0.000000
RS	1	0.009540	226219.495608	0.004255	0.000000	0.000000
RS	2	0.019991	226219.495608	0.004661	0.000000	0.000000
RS	3	0.031438	226219.495608	0.005106	0.000000	0.000000
RS	4	0.043978	83.443126	15.164254	0.000157	0.000110
RS	5	0.057714	83.443126	16.609099	0.000172	0.000153
RS	6	0.072760	8.137725	186.361935	0.001928	0.001835
RS	7	0.089242	8.137725	203.723357	0.002107	0.002209
RS	8	0.107296	3.221491	561.410799	0.005808	0.006272
RS	9	0.127072	3.221491	611.081332	0.006321	0.006979
RS	10	0.148736	2.182480	979.491630	0.010132	0.011192
RS	11	0.172466	2.182480	1060.895821	0.010974	0.012021
RS	12	0.198460	1.766982	1415.568070	0.014643	0.015844
RS	13	0.226934	1.766982	1524.850841	0.015774	0.016865
RS	14	0.258124	1.535492	1884.445278	0.019494	0.020600
RS	15	0.292290	1.535492	2016.970856	0.020865	0.021928
RS	16	0.329716	1.400907	2357.979912	0.024392	0.025461
RS	17	0.370712	1.400907	2505.413469	0.025917	0.027067
RS	18	0.415619	1.333931	2785.171026	0.028811	0.029997
RS	19	0.464811	1.333931	2935.921499	0.030371	0.031736
RS	20	0.518695	1.320558	3114.048353	0.032213	0.033622
RS	21	0.577720	1.320558	3255.971425	0.033681	0.035319
RS	22	0.642377	1.356223	3302.460130	0.034162	0.035803
RS	23	0.713201	1.356223	3426.050937	0.035441	0.037314
RS	24	0.790783	1.444755	3325.523624	0.034401	0.036192
RS	25	0.875766	1.444755	3426.436194	0.035445	0.037431
RS	26	0.968857	1.600615	3178.870209	0.032884	0.034676
RS	27	1.070829	1.600615	3258.864634	0.033711	0.035635
RS	28	1.182529	1.854505	2880.183765	0.029794	0.031417
RS	29	1.304886	1.854505	2945.914462	0.030474	0.032150
RS	30	1.438916	2.261468	2472.153817	0.025573	0.026883
RS	31	1.585733	2.261468	2531.639173	0.026189	0.027473
RS	32	1.746557	2.907512	2020.802121	0.020904	0.021823
RS	33	1.922723	2.907512	2079.091875	0.021507	0.022335
RS	34	2.115697	3.907414	1596.824858	0.016518	0.017047
RS	35	2.327080	3.907414	1654.337780	0.017113	0.017509
RS	36	2.558630	5.382690	1248.533746	0.012915	0.013112
RS	37	2.812271	5.382690	1303.219680	0.013481	0.013530
RS	38	3.090110	7.401585	992.276964	0.010265	0.010210
RS	39	3.394455	7.401585	1042.493820	0.010784	0.010585
RS	40	3.727836	9.877254	822.505960	0.008508	0.008271
RS	41	4.093022	9.877254	868.114940	0.008980	0.008612
RS	42	4.493048	12.485209	725.630015	0.007506	0.007128
RS	43	4.931237	12.485209	767.608914	0.007941	0.007448
RS	44	5.411231	14.725935	688.357493	0.007121	0.006619
RS	45	5.937018	14.725935	727.983162	0.007531	0.006932
RS	46	6.512966	16.158672	700.594784	0.007247	0.006621
RS	47	7.143861	16.158672	738.660591	0.007641	0.006935
RS	48	7.834945	16.636516	754.171267	0.007802	0.007039
RS	49	8.591961	16.636516	790.196723	0.008174	0.007351
RS	50	9.421198	16.364562	837.754215	0.008666	0.007761
RS	51	10.329547	16.364562	869.159263	0.008991	0.008044
RS	52	11.324554	15.778619	929.242918	0.009613	0.008575
RS	53	12.414488	15.778619	951.168783	0.009839	0.008782
RS	54	13.608405	15.588638	978.616330	0.010123	0.008998
RS	55	14.916225	15.588638	987.133157	0.010211	0.009084
RS	56	16.348814	15.588638	987.894519	0.010219	0.009094
RS	57	17.918076	15.588638	980.139043	0.010139	0.009019
RS	58	19.637051	92.449538	170.697038	0.001766	0.001616
RS	59	21.520020	92.449538	184.423876	0.001908	0.001737
RS	60	23.582630	92.449538	198.979956	0.002058	0.001862
RS	61	25.842018	92.449538	214.358303	0.002217	0.001991
RS	62	28.316958	92.449538	230.537228	0.002385	0.002123
RS	63	31.028014	92.449538	10448.764762	0.108088	0.088021
PA	4+25*2+4+6 0.003172953 0.008357524 31.028014342 226219.495608288 83.443125530 8.137724509 3.221491237 2.182479977 1.766981819 1.535491876 1.400907247 1.333930987 1.320557997 1.356222962 1.444755324 1.600615176 1.854505153 2.261467623 2.907511755 3.907413832 5.382689927 7.401585065 9.877254280 12.485208561 14.725935130 16.158671657 16.636515780 16.364562014 15.778619190 15.588638166 92.449538457
//
IT	4468
RD	22
LK	-122865.245031
QD	-101.907750 -> -88.468181
RI	0.0037622344
TR	0.003038	0.008347
MT	31.858564
MM	C_pi: 12.141865, n_recomb: 98815.088882
RS	0	0.000000	408809.947068	0.002205	0.000000	0.000000
RS	1	0.009586	408809.947068	0.002417	0.000000	0.000000
RS	2	0.020091	408809.947068	0.002649	0.000000	0.000000
RS	3	0.031603	408809.947068	0.002903	0.000000	0.000000
RS	4	0.044219	96.763853	13.438961	0.000136	0.000096
RS	5	0.058044	96.763853	14.725914	0.000149	0.000134
RS	6	0.073194	8.659442	180.152116	0.001823	0.001752
RS	7	0.089796	8.659442	197.039678	0.001994	0.002108
RS	8	0.107990	3.356988	554.802322	0.005615	0.006119
RS	9	0.127928	3.356988	604.266575	0.006115	0.006804
RS	10	0.149778	2.273848	969.426937	0.009811	0.010921
RS	11	0.173721	2.273848	1050.809325	0.010634	0.011719
RS	12	0.199961	1.843559	1401.337670	0.014181	0.015432
RS	13	0.228715	1.843559	1510.967484	0.015291	0.016415
RS	14	0.260226	1.599233	1872.485532	0.018949	0.020095
RS	15	0.294757	1.599233	2006.383795	0.020304	0.021386
RS	16	0.332599	1.453057	2357.974946	0.023862	0.024950
RS	17	0.374068	1.453057	2508.346730	0.025384	0.026530
RS	18	0.419513	1.376626	2805.787957	0.028394	0.029575
RS	19	0.469314	1.376626	2961.046457	0.029966	0.031303
RS	20	0.523889	1.355783	3160.451767	0.031983	0.033364
RS	21	0.583695	1.355783	3307.874091	0.033475	0.035066
RS	22	0.649235	1.385414	3375.134828	0.034156	0.035753
RS	23	0.721057	1.385414	3504.277321	0.035463	0.037277
RS	24	0.799764	1.468829	3420.008468	0.034610	0.036350
RS	25	0.886016	1.468829	3525.602457	0.035679	0.037604
RS	26	0.980536	1.620154	3286.435550	0.033258	0.035001
RS	27	1.084117	1.620154	3369.725472	0.034101	0.035968
RS	28	1.197627	1.870059	2989.501985	0.030253	0.031833
RS	29	1.322018	1.870059	3057.259149	0.030939	0.032568
RS	30	1.458334	2.274163	2571.983819	0.026028	0.027302
RS	31	1.607717	2.274163	2632.849105	0.026644	0.027891
RS	32	1.771420	2.920250	2103.271436	0.021285	0.022175
RS	33	1.950816	2.920250	2162.937113	0.021889	0.022687
RS	34	2.147408	3.927004	1659.470159	0.016794	0.017299
RS	35	2.362847	3.927004	1718.592516	0.017392	0.017765
RS	36	2.598937	5.422562	1293.568095	0.013091	0.013270
RS	37	2.857659	5.422562	1349.969286	0.013662	0.013694
RS	38	3.141182	7.482781	1024.151347	0.010364	0.010298
RS	39	3.451884	7.482781	1075.994169	0.010889	0.010679
RS	40	3.792370	10.023509	845.802443	0.008559	0.008314
RS	41	4.165495	10.023509	892.861308	0.009036	0.008661
RS	42	4.574389	12.710343	744.120001	0.007530	0.007148
RS	43	5.022479	12.710343	787.392958	0.007968	0.007473
RS	44	5.513523	15.020763	704.939096	0.007134	0.006631
RS	45	6.051640	15.020763	745.767872	0.007547	0.006949
RS	46	6.641340	16.490209	717.595238	0.007262	0.006636
RS	47	7.287570	16.490209	756.825435	0.007659	0.006954
RS	48	7.995748	16.962410	773.632418	0.007829	0.007067
RS	49	8.771812	16.962410	810.767428	0.008205	0.007382
RS	50	9.622270	16.650820	861.439512	0.008718	0.007811
RS	51	10.554253	16.650820	893.741413	0.009045	0.008096
RS	52	11.575577	16.008312	958.130170	0.009696	0.008654
RS	53	12.694807	16.008312	980.380961	0.009921	0.008860
RS	54	13.921326	15.734820	1013.145919	0.010253	0.009117
RS	55	15.265420	15.734820	1020.878839	0.010331	0.009196
RS	56	16.738360	15.734820	1020.397358	0.010326	0.009195
RS	57	18.352497	15.734820	1010.924823	0.010230	0.009107
RS	58	20.121366	96.020959	171.031153	0.001731	0.001581
RS	59	22.059800	96.020959	184.932957	0.001872	0.001701
RS	60	24.184054	96.020959	199.694505	0.002021	0.001826
RS	61	26.511941	96.020959	215.312356	0.002179	0.001955
RS	62	29.062980	96.020959	231.768463	0.002345	0.002087
RS	63	31.858564	96.020959	10675.545551	0.108036	0.088417
PA	4+25*2+4+6 0.003038349 0.008347008 31.858563874 408809.947068258 96.763852985 8.659442118 3.356988367 2.273848181 1.843558962 1.599232501 1.453057033 1.376626088 1.355782919 1.385413594 1.468829390 1.620153936 1.870059052 2.274162790 2.920250087 3.927003518 5.422562450 7.482781309 10.023509000 12.710342765 15.020762514 16.490208619 16.962409594 16.650819650 16.008312374 15.734820302 96.020958609
//
IT	4735
RD	23
LK	-122839.037457
QD	-92.811031 -> -80.836089
RI	0.0036743340
TR	0.002918	0.008333
MT	32.678167
MM	C_pi: 12.417243, n_recomb: 100784.465830
RS	0	0.000000	643244.386624	0.001435	0.000000	0.000000
RS	1	0.009630	643244.386624	0.001573	0.000000	0.000000
RS	2	0.020188	643244.386624	0.001724	0.000000	0.000000
RS	3	0.031762	643244.386624	0.001891	0.000000	0.000000
RS	4	0.044451	111.218504	11.987460	0.000119	0.000085
RS	5	0.058361	111.218504	13.140943	0.000130	0.000118
RS	6	0.073612	9.146673	175.013928	0.001737	0.001683
RS	7	0.090331	9.146673	191.514725	0.001900	0.002024
RS	8	0.108660	3.478521	549.979278	0.005457	0.005997
RS	9	0.128754	3.478521	599.356033	0.005947	0.006663
RS	10	0.150784	2.359370	960.856174	0.009534	0.010689
RS	11	0.174934	2.359370	1042.257205	0.010341	0.011461
RS	12	0.201411	1.917823	1387.461486	0.013767	0.015060
RS	13	0.230437	1.917823	1497.328640	0.014857	0.016011
RS	14	0.262259	1.662062	1859.134143	0.018447	0.019626
RS	15	0.297145	1.662062	1994.131229	0.019786	0.020885
RS	16	0.335390	1.504740	2354.501900	0.023362	0.024467
RS	17	0.377319	1.504740	2507.420246	0.024879	0.026023
RS	18	0.423285	1.418968	2820.938172	0.027990	0.029167
RS	19	0.473678	1.418968	2980.281608	0.029571	0.030886
RS	20	0.528924	1.390698	3199.830282	0.031749	0.033106
RS	21	0.589490	1.390698	3352.383191	0.033263	0.034813
RS	22	0.655889	1.414349	3439.921491	0.034131	0.035691
RS	23	0.728682	1.414349	3574.351854	0.035465	0.037228
RS	24	0.808485	1.492735	3506.525815	0.034792	0.036488
RS	25	0.895974	1.492735	3616.640269	0.035885	0.037755
RS	26	0.991887	1.639659	3386.625733	0.033603	0.035301
RS	27	1.097037	1.639659	3473.109164	0.034461	0.036276
RS	28	1.212314	1.885764	3092.466083	0.030684	0.032224
RS	29	1.338691	1.885764	3162.153966	0.031375	0.032960
RS	30	1.477239	2.287232	2666.607881	0.026459	0.027699
RS	31	1.629129	2.287232	2728.737553	0.027075	0.028286
RS	32	1.795646	2.933596	2181.562702	0.021646	0.022508
RS	33	1.978199	2.933596	2242.477247	0.022250	0.023020
RS	34	2.178333	3.947410	1718.740859	0.017054	0.017537
RS	35	2.397739	3.947410	1779.351805	0.017655	0.018006
RS	36	2.638274	5.463417	1335.836809	0.013254	0.013417
RS	37	2.901974	5.463417	1393.844920	0.013830	0.013846
RS	38	3.191067	7.565164	1053.720676	0.010455	0.010377
RS	39	3.508001	7.565164	1107.091495	0.010985	0.010764
RS	40	3.855457	10.171321	867.131697	0.008604	0.008351
RS	41	4.236372	10.171321	915.550121	0.009084	0.008703
RS	42	4.653970	12.937537	760.865046	0.007549	0.007164
RS	43	5.111783	12.937537	805.348166	0.007991	0.007493
RS	44	5.613685	15.317946	719.890868	0.007143	0.006639
RS	45	6.163920	15.317946	761.845105	0.007559	0.006960
RS	46	6.767143	16.823795	732.990624	0.007273	0.006647
RS	47	7.428458	16.823795	773.314898	0.007673	0.006968
RS	48	8.153458	17.289436	791.448837	0.007853	0.007091
RS	49	8.948276	17.289436	829.633286	0.008232	0.007409
RS	50	9.819637	16.936952	883.421629	0.008765	0.007857
RS	51	10.774910	16.936952	916.573713	0.009094	0.008144
RS	52	11.822178	16.236557	985.300154	0.009776	0.008730
RS	53	12.970299	16.236557	1007.839913	0.010000	0.008934
RS	54	14.228985	15.876742	1046.226286	0.010381	0.009235
RS	55	15.608884	15.876742	1053.109141	0.010449	0.009305
RS	56	17.121670	15.876742	1051.324531	0.010431	0.009294
RS	57	18.780139	15.876742	1040.083622	0.010320	0.009192
RS	58	20.598320	99.442098	171.371285	0.001700	0.001551
RS	59	22.591594	99.442098	185.437935	0.001840	0.001670
RS	60	24.776823	99.442098	200.392696	0.001988	0.001794
RS	61	27.172493	99.442098	216.235366	0.002146	0.001923
RS	62	29.798869	99.442098	232.951219	0.002311	0.002056
RS	63	32.678167	99.442098	10878.890108	0.107942	0.088744
PA	4+25*2+4+6 0.002917534 0.008332978 32.678167431 643244.386623912 111.218503520 9.146672825 3.478521107 2.359369902 1.917823422 1.662062456 1.504739710 1.418968221 1.390698425 1.414348605 1.492735184 1.639659268 1.885763913 2.287232043 2.933595651 3.947410472 5.463416829 7.565163543 10.171320546 12.937537312 15.317946315 16.823794649 17.289436031 16.936951623 16.236557417 15.876742296 99.442098335
//
IT	4673
RD	24
LK	-122815.657956
QD	-84.864990 -> -74.137319
RI	0.0035979714
TR	0.002808	0.008315
MT	33.490933
MM	C_pi: 12.678289, n_recomb: 102589.760688
RS	0	0.000000	1026839.313352	0.000918	0.000000	0.000000
RS	1	0.009673	1026839.313352	0.001007	0.000000	0.000000
RS	2	0.020281	1026839.313352	0.001104	0.000000	0.000000
RS	3	0.031916	1026839.313352	0.001211	0.000000	0.000000
RS	4	0.044676	126.759646	10.760393	0.000105	0.000075
RS	5	0.058670	126.759646	11.800573	0.000115	0.000105
RS	6	0.074017	9.595728	170.815337	0.001665	0.001625
RS	7	0.090850	9.595728	187.007415	0.001823	0.001955
RS	8	0.109310	3.585615	546.843942	0.005330	0.005901
RS	9	0.129556	3.585615	596.251876	0.005812	0.006553
RS	10	0.151761	2.438719	953.807048	0.009297	0.010492
RS	11	0.176113	2.438719	1035.283426	0.010091	0.011242
RS	12	0.202820	1.989586	1374.150611	0.013395	0.014725
RS	13	0.232112	1.989586	1484.178977	0.014467	0.015647
RS	14	0.264236	1.723893	1844.832746	0.017983	0.019192
RS	15	0.299467	1.723893	1980.700560	0.019307	0.020421
RS	16	0.338107	1.555913	2348.217670	0.022889	0.024011
RS	17	0.380484	1.555913	2503.337064	0.024401	0.025545
RS	18	0.426960	1.460947	2831.394257	0.027599	0.028775
RS	19	0.477932	1.460947	2994.433798	0.029188	0.030484
RS	20	0.533834	1.425309	3232.970489	0.031514	0.032851
RS	21	0.595143	1.425309	3390.302648	0.033047	0.034562
RS	22	0.662382	1.443036	3497.535007	0.034092	0.035619
RS	23	0.736126	1.443036	3636.992227	0.035452	0.037169
RS	24	0.817002	1.516486	3585.636203	0.034951	0.036608
RS	25	0.905701	1.516486	3700.106388	0.036067	0.037888
RS	26	1.002981	1.659144	3479.831220	0.033920	0.035579
RS	27	1.109669	1.659144	3569.403822	0.034793	0.036562
RS	28	1.226678	1.901634	3189.310191	0.031088	0.032592
RS	29	1.355004	1.901634	3260.836451	0.031785	0.033330
RS	30	1.495743	2.300703	2756.146185	0.026866	0.028076
RS	31	1.650095	2.300703	2819.432998	0.027483	0.028660
RS	32	1.819378	2.947612	2255.735323	0.021988	0.022825
RS	33	2.005034	2.947612	2317.781238	0.022593	0.023336
RS	34	2.208649	3.968778	1774.678078	0.017299	0.017762
RS	35	2.431959	3.968778	1836.664864	0.017903	0.018233
RS	36	2.676869	5.505568	1375.378880	0.013407	0.013554
RS	37	2.945469	5.505568	1434.891676	0.013987	0.013987
RS	38	3.240050	7.649345	1081.027574	0.010537	0.010448
RS	39	3.563125	7.649345	1135.832972	0.011072	0.010840
RS	40	3.917450	10.321721	886.540606	0.008642	0.008382
RS	41	4.306049	10.321721	936.231938	0.009126	0.008738
RS	42	4.732235	13.168311	775.914370	0.007563	0.007174
RS	43	5.199645	13.168311	821.527034	0.008008	0.007507
RS	44	5.712267	15.619477	733.261408	0.007148	0.006642
RS	45	6.274474	15.619477	776.266579	0.007567	0.006967
RS	46	6.891061	17.161778	746.826513	0.007280	0.006654
RS	47	7.567289	17.161778	788.177732	0.007683	0.006978
RS	48	8.308928	17.620071	807.663799	0.007873	0.007111
RS	49	9.122303	17.620071	846.841254	0.008255	0.007431
RS	50	10.014354	17.225513	903.735234	0.008809	0.007899
RS	51	10.992691	17.225513	937.695939	0.009140	0.008188
RS	52	12.065660	16.465951	1010.776610	0.009853	0.008801
RS	53	13.242415	16.465951	1033.577536	0.010075	0.009004
RS	54	14.532994	16.017314	1077.856173	0.010506	0.009350
RS	55	15.948408	16.017314	1083.835685	0.010565	0.009411
RS	56	17.500732	16.017314	1080.701920	0.010534	0.009390
RS	57	19.203208	16.017314	1067.656739	0.010407	0.009275
RS	58	21.070360	102.724309	171.727651	0.001674	0.001524
RS	59	23.118118	102.724309	185.951209	0.001813	0.001643
RS	60	25.363950	102.724309	201.089390	0.001960	0.001767
RS	61	27.827017	102.724309	217.144948	0.002117	0.001896
RS	62	30.528329	102.724309	234.106179	0.002282	0.002029
RS	63	33.490933	102.724309	11060.339874	0.107811	0.089010
PA	4+25*2+4+6 0.002808397 0.008315298 33.490933131 1026839.313351749 126.759645785 9.595727954 3.585615135 2.438718637 1.989585697 1.723892721 1.555913296 1.460946540 1.425309186 1.443036152 1.516486247 1.659144155 1.901634384 2.300702503 2.947612102 3.968778024 5.505568320 7.649344688 10.321721018 13.168310949 15.619476895 17.161778397 17.620071498 17.225513101 16.465950880 16.017313581 102.724309179
//
IT	4111
RD	25
LK	-122794.682962
QD	-77.897867 -> -68.237651
RI	0.0035323540
TR	0.002710	0.008295
MT	34.293270
MM	C_pi: 12.925042, n_recomb: 104245.351154
RS	0	0.000000	1024775.011601	0.000938	0.000000	0.000000
RS	1	0.009714	1024775.011601	0.001029	0.000000	0.000000
RS	2	0.020371	1024775.011601	0.001129	0.000000	0.000000
RS	3	0.032064	1024775.011601	0.001239	0.000000	0.000000
RS	4	0.044893	143.425185	9.710957	0.000093	0.000067
RS	5	0.058967	143.425185	10.653821	0.000102	0.000093
RS	6	0.074409	10.005242	167.418251	0.001606	0.001578
RS	7	0.091351	10.005242	183.368687	0.001759	0.001897
RS	8	0.109938	3.678328	545.245427	0.005230	0.005828
RS	9	0.130332	3.678328	594.795118	0.005706	0.006470
RS	10	0.152706	2.511821	948.180334	0.009096	0.010325
RS	11	0.177253	2.511821	1029.790071	0.009879	0.011057
RS	12	0.204185	2.058733	1361.464814	0.013060	0.014422
RS	13	0.233733	2.058733	1471.595411	0.014117	0.015319
RS	14	0.266151	1.784630	1829.863071	0.017553	0.018789
RS	15	0.301719	1.784630	1966.404210	0.018863	0.019990
RS	16	0.340741	1.606506	2339.606834	0.022443	0.023580
RS	17	0.383554	1.606506	2496.615774	0.023949	0.025093
RS	18	0.430526	1.502494	2837.788723	0.027222	0.028398
RS	19	0.482061	1.502494	3004.162810	0.028818	0.030099
RS	20	0.538601	1.459541	3260.575645	0.031278	0.032600
RS	21	0.600634	1.459541	3422.350709	0.032830	0.034315
RS	22	0.668692	1.471391	3548.658391	0.034041	0.035541
RS	23	0.743362	1.471391	3692.884939	0.035425	0.037103
RS	24	0.825285	1.539972	3657.952768	0.035090	0.036713
RS	25	0.915166	1.539972	3776.611116	0.036228	0.038006
RS	26	1.013778	1.678467	3566.550346	0.034213	0.035837
RS	27	1.121969	1.678467	3659.105325	0.035101	0.036829
RS	28	1.240669	1.917485	3280.413705	0.031468	0.032940
RS	29	1.370900	1.917485	3353.687859	0.032171	0.033679
RS	30	1.513781	2.314328	2840.879169	0.027252	0.028434
RS	31	1.670541	2.314328	2905.221919	0.027869	0.029016
RS	32	1.842529	2.961977	2325.998448	0.022313	0.023126
RS	33	2.031223	2.961977	2389.066095	0.022918	0.023636
RS	34	2.238247	3.990687	1827.448134	0.017530	0.017974
RS	35	2.465381	3.990687	1890.705494	0.018137	0.018447
RS	36	2.714579	5.548489	1412.335001	0.013548	0.013680
RS	37	2.987983	5.548489	1473.256558	0.014133	0.014118
RS	38	3.287945	7.734663	1106.199715	0.010612	0.010511
RS	39	3.617045	7.734663	1162.351529	0.011150	0.010908
RS	40	3.978114	10.473900	904.148628	0.008673	0.008407
RS	41	4.374256	10.473900	955.030837	0.009161	0.008768
RS	42	4.808879	13.401732	789.380124	0.007572	0.007179
RS	43	5.285720	13.401732	836.045959	0.008020	0.007517
RS	44	5.808881	15.924251	745.161837	0.007148	0.006642
RS	45	6.382862	15.924251	789.147491	0.007570	0.006970
RS	46	7.012598	17.502894	759.215754	0.007283	0.006657
RS	47	7.703505	17.502894	801.530747	0.007689	0.006985
RS	48	8.461527	17.953005	822.390595	0.007889	0.007126
RS	49	9.293181	17.953005	862.508596	0.008274	0.007450
RS	50	10.205621	17.515125	922.498507	0.008849	0.007936
RS	51	11.206695	17.515125	957.230687	0.009182	0.008228
RS	52	12.305011	16.695091	1034.682223	0.009925	0.008868
RS	53	13.510016	16.695091	1057.722090	0.010146	0.009071
RS	54	14.832073	16.155226	1108.148304	0.010630	0.009462
RS	55	16.282554	16.155226	1113.178774	0.010678	0.009516
RS	56	17.873932	16.155226	1108.657928	0.010635	0.009483
RS	57	19.619894	16.155226	1093.781072	0.010492	0.009355
RS	58	21.535456	105.857847	172.116440	0.001651	0.001501
RS	59	23.637093	105.857847	186.490888	0.001789	0.001619
RS	60	25.942880	105.857847	201.804820	0.001936	0.001743
RS	61	28.472649	105.857847	218.063686	0.002092	0.001872
RS	62	31.248155	105.857847	235.258508	0.002257	0.002006
RS	63	34.293270	105.857847	11222.235145	0.107652	0.089223
PA	4+25*2+4+6 0.002709768 0.008295237 34.293269899 1024775.011601046 143.425185305 10.005242406 3.678328498 2.511821402 2.058733257 1.784629847 1.606505748 1.502493768 1.459540973 1.471391099 1.539972363 1.678466997 1.917484723 2.314327994 2.961976629 3.990687043 5.548488689 7.734663168 10.473899998 13.401731699 15.924250609 17.502894144 17.953005379 17.515125311 16.695091310 16.155225677 105.857847037
//
CC
CC	Brief Description of the file format:
CC	  CC  comments
CC	  MM  useful-messages
CC	  RD  round-of-iterations
CC	  LL  \log[P(sequence)]
CC	  QD  Q-before-opt Q-after-opt
CC	  TR  \theta_0 \rho_0
CC	  RS  k t_k \lambda_k \pi_k \sum_{l\not=k}A_{kl} A_{kk}
CC	  DC  begin end best-k t_k+\Delta_k max-prob
CC
MM	Version: 0.6.5-r67
MM	pattern:4+25*2+4+6, n:63, n_free_lambdas:28
MM	n_iterations:25, skip:1, max_t:5, theta/rho:5
MM	is_decoding:0
MM	n_seqs:19, sum_L:1077527, sum_n:39691
RD	0
LK	0.000000
QD	0.000000 -> 0.000000
RI	inf
TR	0.037531	0.007506
MT	5.000000
MM	C_pi: 1.000000, n_recomb: 8057.853573
RS	0	0.000000	1.000000	51.531929	0.006395	0.000000
RS	1	0.006440	1.000000	54.488490	0.006762	0.000000
RS	2	0.013294	1.000000	57.590115	0.007147	0.000000
RS	3	0.020590	1.000000	60.840671	0.007550	0.000000
RS	4	0.028356	1.000000	64.243653	0.007973	0.000000
RS	5	0.036622	1.000000	67.802098	0.008414	0.000000
RS	6	0.045421	1.000000	71.518488	0.008876	0.000000
RS	7	0.054785	1.000000	75.394645	0.009357	0.000000
RS	8	0.064753	1.000000	79.431611	0.009858	0.000000
RS	9	0.075363	1.000000	83.629518	0.010379	0.000000
RS	10	0.086656	1.000000	87.987444	0.010919	0.000000
RS	11	0.098677	1.000000	92.503265	0.011480	0.000000
RS	12	0.111471	1.000000	97.173481	0.012059	0.000000
RS	13	0.125090	1.000000	101.993039	0.012658	0.000000
RS	14	0.139585	1.000000	106.955148	0.013273	0.000000
RS	15	0.155014	1.000000	112.051075	0.013906	0.000000
RS	16	0.171437	1.000000	117.269938	0.014553	0.000000
RS	17	0.188917	1.000000	122.598493	0.015215	0.000000
RS	18	0.207523	1.000000	128.020915	0.015888	0.000000
RS	19	0.227327	1.000000	133.518586	0.016570	0.000000
RS	20	0.248406	1.000000	139.069878	0.017259	0.000000
RS	21	0.270843	1.000000	144.649959	0.017951	0.000000
RS	22	0.294725	1.000000	150.230606	0.018644	0.000000
RS	23	0.320144	1.000000	155.780056	0.019333	0.000000
RS	24	0.347201	1.000000	161.262881	0.020013	0.000000
RS	25	0.376000	1.000000	166.639917	0.020680	0.000000
RS	26	0.406654	1.000000	171.868249	0.021329	0.000000
RS	27	0.439282	1.000000	176.901268	0.021954	0.000000
RS	28	0.474011	1.000000	181.688811	0.022548	0.000000
RS	29	0.510976	1.000000	186.177406	0.023105	0.000000
RS	30	0.550322	1.000000	190.310632	0.023618	0.000000
RS	31	0.592202	1.000000	194.029607	0.024080	0.000000
RS	32	0.636779	1.000000	197.273622	0.024482	0.000000
RS	33	0.684227	1.000000	199.980938	0.024818	0.000000
RS	34	0.734730	1.000000	202.089743	0.025080	0.000000
RS	35	0.788485	1.000000	203.539284	0.025260	0.000000
RS	36	0.845702	1.000000	204.271171	0.025351	0.000000
RS	37	0.906604	1.000000	204.230846	0.025346	0.000000
RS	38	0.971428	1.000000	203.369197	0.025239	0.000000
RS	39	1.040426	1.000000	201.644299	0.025025	0.000000
RS	40	1.113868	1.000000	199.023226	0.024699	0.000000
RS	41	1.192040	1.000000	195.483911	0.024260	0.000000
RS	42	1.275245	1.000000	191.016953	0.023706	0.000000
RS	43	1.363809	1.000000	185.627326	0.023037	0.000000
RS	44	1.458076	1.000000	179.335876	0.022256	0.000000
RS	45	1.558414	1.000000	172.180518	0.021368	0.000000
RS	46	1.665214	1.000000	164.217021	0.020380	0.000000
RS	47	1.778891	1.000000	155.519276	0.019300	0.000000
RS	48	1.899889	1.000000	146.178948	0.018141	0.000000
RS	49	2.028679	1.000000	136.304430	0.016916	0.000000
RS	50	2.165763	1.000000	126.019029	0.015639	0.000000
RS	51	2.311675	1.000000	115.458376	0.014329	0.000000
RS	52	2.466983	1.000000	104.767065	0.013002	0.000000
RS	53	2.632293	1.000000	94.094609	0.011677	0.000000
RS	54	2.808249	1.000000	83.590835	0.010374	0.000000
RS	55	2.995536	1.000000	73.400915	0.009109	0.000000
RS	56	3.194884	1.000000	63.660277	0.007900	0.000000
RS	57	3.407070	1.000000	54.489693	0.006762	0.000000
RS	58	3.632920	1.000000	45.990842	0.005708	0.000000
RS	59	3.873315	1.000000	38.242683	0.004746	0.000000
RS	60	4.129191	1.000000	31.298901	0.003884	0.000000
RS	61	4.401545	1.000000	25.186664	0.003126	0.000000
RS	62	4.691438	1.000000	19.906814	0.002470	0.000000
RS	63	5.000000	1.000000	55.308419	0.006864	0.000000
PA	4+25*2+4+6 0.037530825 0.007506165 5.000000000 1.000000000 1.000000000 1.000000000 1.000000000 1.000000000 1.000000000 1.000000000 1.000000000 1.000000000 1.000000000 1.000000000 1.000000000 1.000000000 1.000000000 1.000000000 1.000000000 1.000000000 1.000000000 1.000000000 1.000000000 1.000000000 1.000000000 1.000000000 1.000000000 1.000000000 1.000000000 1.000000000 1.000000000
//
IT	8865
RD	1
LK	-136186.422302
QD	-5760.266957 -> -2110.819115
RI	0.0954540290
TR	0.021841	0.004575
MT	10.930877
MM	C_pi: 1.695042, n_recomb: 8324.335884
RS	0	0.000000	0.488266	130.600761	0.015689	0.000340
RS	1	0.007751	0.488266	138.425201	0.016629	0.002592
RS	2	0.016103	0.488266	146.531243	0.017603	0.006757
RS	3	0.025103	0.488266	154.898767	0.018608	0.012253
RS	4	0.034800	0.375347	212.008668	0.025469	0.018188
RS	5	0.045249	0.375347	221.937580	0.026661	0.023974
RS	6	0.056507	0.378678	229.805666	0.027606	0.029053
RS	7	0.068638	0.378678	239.522531	0.028774	0.032513
RS	8	0.081710	0.415334	227.401596	0.027318	0.033887
RS	9	0.095795	0.415334	236.556653	0.028417	0.033892
RS	10	0.110972	0.470008	217.356904	0.026111	0.033517
RS	11	0.127324	0.470008	225.902073	0.027138	0.033061
RS	12	0.144945	0.539361	204.549728	0.024572	0.032389
RS	13	0.163931	0.539361	212.502551	0.025528	0.031425
RS	14	0.184389	0.624960	190.517978	0.022887	0.030256
RS	15	0.206433	0.624960	197.912143	0.023775	0.029024
RS	16	0.230186	0.725367	177.131431	0.021279	0.027831
RS	17	0.255779	0.725367	184.005439	0.022105	0.026705
RS	18	0.283357	0.840487	164.957469	0.019816	0.025625
RS	19	0.313072	0.840487	171.348102	0.020584	0.024559
RS	20	0.345090	0.971159	154.022865	0.018503	0.023488
RS	21	0.379590	0.971159	159.963434	0.019216	0.022417
RS	22	0.416764	1.116738	144.449729	0.017353	0.021358
RS	23	0.456820	1.116738	149.969484	0.018016	0.020328
RS	24	0.499981	1.275548	136.273566	0.016371	0.019333
RS	25	0.546487	1.275548	141.396243	0.016986	0.018377
RS	26	0.596598	1.446101	129.350659	0.015539	0.017460
RS	27	0.650593	1.446101	134.093080	0.016109	0.016582
RS	28	0.708773	1.627167	123.466805	0.014832	0.015742
RS	29	0.771463	1.627167	127.838261	0.015357	0.014942
RS	30	0.839013	1.817401	118.418888	0.014226	0.014183
RS	31	0.911798	1.817401	122.420947	0.014706	0.013464
RS	32	0.990225	2.015267	114.024678	0.013698	0.012785
RS	33	1.074731	2.015267	117.651163	0.014133	0.012145
RS	34	1.165788	2.219036	110.120036	0.013229	0.011546
RS	35	1.263903	2.219036	113.357120	0.013618	0.010985
RS	36	1.369622	2.426927	106.548830	0.012800	0.010462
RS	37	1.483537	2.426927	109.375426	0.013139	0.009977
RS	38	1.606281	2.637168	103.160556	0.012393	0.009528
RS	39	1.738539	2.637168	105.549097	0.012680	0.009114
RS	40	1.881049	2.848027	99.810096	0.011990	0.008736
RS	41	2.034606	2.848027	101.727809	0.012221	0.008393
RS	42	2.200065	3.057757	96.360089	0.011576	0.008086
RS	43	2.378349	3.057757	97.770805	0.011745	0.007816
RS	44	2.570452	3.264744	92.677380	0.011133	0.007581
RS	45	2.777446	3.264744	93.544291	0.011237	0.007382
RS	46	3.000484	3.467553	88.636350	0.010648	0.007219
RS	47	3.240811	3.467553	88.925818	0.010683	0.007090
RS	48	3.499766	3.665010	84.123747	0.010106	0.006993
RS	49	3.778794	3.665010	83.810339	0.010068	0.006929
RS	50	4.079449	3.856872	79.035121	0.009494	0.006893
RS	51	4.403410	3.856872	78.109003	0.009383	0.006881
RS	52	4.752481	4.045743	73.262799	0.008801	0.006890
RS	53	5.128610	4.045743	71.742009	0.008618	0.006910
RS	54	5.533893	4.348897	65.113479	0.007822	0.006935
RS	55	5.970591	4.348897	63.280003	0.007602	0.006956
RS	56	6.441139	4.348897	61.008358	0.007329	0.006963
RS	57	6.948160	4.348897	58.313695	0.007005	0.006950
RS	58	7.494481	5.955028	41.057314	0.004932	0.006909
RS	59	8.083150	5.955028	39.979948	0.004803	0.006836
RS	60	8.717448	5.955028	38.626650	0.004640	0.006730
RS	61	9.400911	5.955028	37.005061	0.004445	0.006594
RS	62	10.137352	5.955028	35.130166	0.004220	0.006440
RS	63	10.930877	5.955028	249.962204	0.030028	0.042831
PA	4+25*2+4+6 0.021840596 0.004575322 10.930876732 0.488266468 0.375347137 0.378677607 0.415334463 0.470008373 0.539361238 0.624959946 0.725366592 0.840486526 0.971159458 1.116737843 1.275547981 1.446100950 1.627167225 1.817400932 2.015266895 2.219036102 2.426926613 2.637167931 2.848026752 3.057756901 3.264743805 3.467552662 3.665009975 3.856872082 4.045743227 4.348897457 5.955028117
//
IT	4423
RD	2
LK	-130234.942901
QD	-2699.376609 -> -1371.619768
RI	0.0698034740
TR	0.016724	0.004733
MT	13.853718
MM	C_pi: 2.877858, n_recomb: 14577.803564
RS	0	0.000000	0.915269	128.421810	0.008809	0.000139
RS	1	0.008154	0.915269	137.614319	0.009440	0.001073
RS	2	0.016973	0.915269	147.353641	0.010108	0.002932
RS	3	0.026511	0.915269	157.653570	0.010815	0.005703
RS	4	0.036827	0.464646	330.013025	0.022638	0.011954
RS	5	0.047984	0.464646	348.124204	0.023880	0.017006
RS	6	0.060050	0.406537	418.030989	0.028676	0.022027
RS	7	0.073101	0.406537	437.278655	0.029996	0.027094
RS	8	0.087215	0.414461	447.608065	0.030705	0.029077
RS	9	0.102481	0.414461	465.921548	0.031961	0.033061
RS	10	0.118991	0.450516	445.541858	0.030563	0.032405
RS	11	0.136848	0.450516	462.423260	0.031721	0.035377
RS	12	0.156161	0.505849	427.086260	0.029297	0.033332
RS	13	0.177048	0.505849	442.508814	0.030355	0.035732
RS	14	0.199639	0.582698	397.886431	0.027294	0.032766
RS	15	0.224071	0.582698	411.984494	0.028261	0.034504
RS	16	0.250496	0.681891	364.524350	0.025005	0.031071
RS	17	0.279076	0.681891	377.451207	0.025892	0.032295
RS	18	0.309986	0.805300	331.001624	0.022706	0.028855
RS	19	0.343416	0.805300	342.886161	0.023521	0.029775
RS	20	0.379572	0.956959	298.996596	0.020510	0.026500
RS	21	0.418677	0.956959	309.945709	0.021261	0.027147
RS	22	0.460970	1.140766	269.625003	0.018496	0.024084
RS	23	0.506711	1.140766	279.725879	0.019188	0.024466
RS	24	0.556183	1.359681	243.567873	0.016708	0.021674
RS	25	0.609688	1.359681	252.893532	0.017348	0.021850
RS	26	0.667556	1.617242	220.827537	0.015148	0.019357
RS	27	0.730143	1.617242	229.443118	0.015739	0.019369
RS	28	0.797833	1.918225	201.040580	0.013791	0.017158
RS	29	0.871042	1.918225	209.005775	0.014337	0.017037
RS	30	0.950222	2.267292	183.868700	0.012613	0.015089
RS	31	1.035857	2.267292	191.238002	0.013118	0.014876
RS	32	1.128475	2.667121	169.102439	0.011600	0.013184
RS	33	1.228645	2.667121	175.925057	0.012068	0.012922
RS	34	1.336983	3.116496	156.629303	0.010744	0.011478
RS	35	1.454155	3.116496	162.948687	0.011178	0.011211
RS	36	1.580882	3.609319	146.349220	0.010039	0.010004
RS	37	1.717941	3.609319	152.201626	0.010441	0.009764
RS	38	1.866177	4.134698	138.121036	0.009475	0.008776
RS	39	2.026499	4.134698	143.532892	0.009846	0.008582
RS	40	2.199894	4.676991	131.777021	0.009040	0.007788
RS	41	2.387428	4.676991	136.761150	0.009381	0.007656
RS	42	2.590254	5.216816	127.125367	0.008720	0.007038
RS	43	2.809618	5.216816	131.676096	0.009033	0.006981
RS	44	3.046869	5.734315	123.917333	0.008500	0.006522
RS	45	3.303466	5.734315	128.005065	0.008781	0.006545
RS	46	3.580985	6.213264	121.822272	0.008357	0.006223
RS	47	3.881134	6.213264	125.388979	0.008601	0.006323
RS	48	4.205757	6.644872	120.409701	0.008260	0.006112
RS	49	4.556849	6.644872	123.367804	0.008463	0.006274
RS	50	4.936570	7.032842	119.100880	0.008170	0.006140
RS	51	5.347253	7.032842	121.340837	0.008324	0.006335
RS	52	5.791424	7.399432	117.123132	0.008034	0.006229
RS	53	6.271812	7.399432	118.538458	0.008131	0.006412
RS	54	6.791371	8.032719	110.241779	0.007562	0.006124
RS	55	7.353296	8.032719	111.013221	0.007615	0.006263
RS	56	7.961040	8.032719	111.141093	0.007624	0.006347
RS	57	8.618339	8.032719	110.570680	0.007585	0.006364
RS	58	9.329235	13.096663	68.247255	0.004682	0.004690
RS	59	10.098097	13.096663	69.567365	0.004772	0.004766
RS	60	10.929653	13.096663	70.571236	0.004841	0.004791
RS	61	11.829014	13.096663	71.216477	0.004885	0.004769
RS	62	12.801709	13.096663	71.462572	0.004902	0.004701
RS	63	13.853718	13.096663	881.114945	0.060442	0.047902
PA	4+25*2+4+6 0.016724310 0.004733064 13.853717880 0.915269132 0.464645719 0.406536652 0.414460680 0.450516430 0.505848681 0.582697895 0.681890641 0.805299666 0.956959422 1.140766467 1.359680604 1.617241523 1.918225161 2.267291620 2.667120646 3.116496419 3.609318657 4.134697870 4.676991488 5.216815680 5.734314686 6.213263657 6.644871792 7.032842245 7.399432365 8.032718970 13.096662568
//
IT	5220
RD	3
LK	-128021.925581
QD	-1762.872214 -> -1169.881167
RI	0.0474157404
TR	0.013786	0.005281
MT	15.382075
MM	C_pi: 4.026815, n_recomb: 22675.195999
RS	0	0.000000	2.028451	91.978566	0.004056	0.000062
RS	1	0.008333	2.028451	99.219602	0.004376	0.000475
RS	2	0.017360	2.028451	106.992742	0.004718	0.001310
RS	3	0.027139	2.028451	115.330537	0.005086	0.002572
RS	4	0.037733	0.672481	372.705321	0.016437	0.008257
RS	5	0.049209	0.672481	396.660393	0.017493	0.011907
RS	6	0.061642	0.505477	558.955434	0.024651	0.018001
RS	7	0.075111	0.505477	588.979626	0.025975	0.022341
RS	8	0.089703	0.474487	658.956987	0.029061	0.025999
RS	9	0.105510	0.474487	689.552941	0.030410	0.029850
RS	10	0.122634	0.489099	698.399590	0.030800	0.030827
RS	11	0.141185	0.489099	727.329144	0.032076	0.034064
RS	12	0.161282	0.527862	700.667238	0.030900	0.033185
RS	13	0.183054	0.527862	727.182772	0.032070	0.036014
RS	14	0.206640	0.590247	674.237508	0.029735	0.033704
RS	15	0.232191	0.590247	698.272751	0.030795	0.036083
RS	16	0.259871	0.676839	630.314777	0.027798	0.032808
RS	17	0.289858	0.676839	652.102717	0.028758	0.034721
RS	18	0.322343	0.789697	578.141043	0.025497	0.030986
RS	19	0.357535	0.789697	597.972059	0.026371	0.032545
RS	20	0.395660	0.933819	523.105638	0.023070	0.028677
RS	21	0.436961	0.933819	541.247030	0.023870	0.029932
RS	22	0.481704	1.115405	469.018397	0.020684	0.026119
RS	23	0.530175	1.115405	485.683964	0.021419	0.027074
RS	24	0.582685	1.340951	418.555750	0.018459	0.023463
RS	25	0.639571	1.340951	433.905195	0.019136	0.024152
RS	26	0.701196	1.619052	372.768262	0.016439	0.020828
RS	27	0.767957	1.619052	386.927029	0.017064	0.021288
RS	28	0.840280	1.962035	331.627121	0.014625	0.018274
RS	29	0.918630	1.962035	344.700845	0.015202	0.018535
RS	30	1.003509	2.384486	295.012272	0.013010	0.015843
RS	31	1.095460	2.384486	307.091870	0.013543	0.015946
RS	32	1.195073	2.899770	263.037927	0.011600	0.013596
RS	33	1.302986	2.899770	274.204730	0.012093	0.013593
RS	34	1.419891	3.515070	235.949433	0.010406	0.011599
RS	35	1.546538	3.515070	246.282433	0.010861	0.011542
RS	36	1.683738	4.226766	213.877391	0.009432	0.009903
RS	37	1.832369	4.226766	223.458349	0.009855	0.009836
RS	38	1.993386	5.017633	196.712029	0.008675	0.008529
RS	39	2.167820	5.017633	205.624148	0.009068	0.008480
RS	40	2.356788	5.855071	184.183480	0.008123	0.007466
RS	41	2.561503	5.855071	192.503825	0.008490	0.007454
RS	42	2.783275	6.692642	175.943578	0.007759	0.006695
RS	43	3.023527	6.692642	183.730580	0.008103	0.006736
RS	44	3.283798	7.479072	171.540257	0.007565	0.006197
RS	45	3.565757	7.479072	178.816804	0.007886	0.006302
RS	46	3.871210	8.171891	170.369470	0.007513	0.005948
RS	47	4.202116	8.171891	177.103949	0.007810	0.006116
RS	48	4.560594	8.750676	171.604911	0.007568	0.005908
RS	49	4.948943	8.750676	177.695350	0.007837	0.006126
RS	50	5.369651	9.228379	174.054380	0.007676	0.006015
RS	51	5.825416	9.228379	179.326891	0.007909	0.006255
RS	52	6.319157	9.658858	176.013012	0.007762	0.006174
RS	53	6.854041	9.658858	180.255533	0.007949	0.006393
RS	54	7.433493	10.468414	169.950726	0.007495	0.006077
RS	55	8.061230	10.468414	173.260587	0.007641	0.006241
RS	56	8.741273	10.468414	175.742889	0.007750	0.006351
RS	57	9.477982	10.468414	177.285690	0.007818	0.006395
RS	58	10.276077	19.593719	96.810042	0.004269	0.003977
RS	59	11.140675	19.593719	100.398266	0.004428	0.004065
RS	60	12.077316	19.593719	103.741040	0.004575	0.004117
RS	61	13.092004	19.593719	106.772998	0.004709	0.004132
RS	62	14.191242	19.593719	109.424744	0.004826	0.004111
RS	63	15.382075	19.593719	1835.925440	0.080966	0.051829
PA	4+25*2+4+6 0.013786145 0.005281472 15.382074513 2.028451196 0.672480842 0.505477051 0.474486522 0.489098636 0.527861815 0.590246578 0.676838773 0.789697108 0.933818608 1.115405156 1.340951178 1.619052209 1.962034724 2.384485992 2.899770313 3.515069575 4.226765587 5.017633402 5.855070807 6.692642137 7.479071540 8.171890833 8.750676122 9.228378709 9.658858341 10.468413693 19.593718702
//
IT	4647
RD	4
LK	-126979.964390
QD	-1368.001793 -> -1013.398715
RI	0.0331737830
TR	0.011723	0.005826
MT	16.475755
MM	C_pi: 4.896160, n_recomb: 30302.174396
RS	0	0.000000	4.515871	55.852218	0.001843	0.000028
RS	1	0.008450	4.515871	60.455293	0.001995	0.000220
RS	2	0.017614	4.515871	65.427091	0.002159	0.000607
RS	3	0.027553	4.515871	70.795278	0.002336	0.001189
RS	4	0.038331	0.980725	351.025443	0.011584	0.005845
RS	5	0.050020	0.980725	376.001212	0.012408	0.008445
RS	6	0.062697	0.635668	618.378649	0.020407	0.014886
RS	7	0.076445	0.635668	655.713720	0.021639	0.018489
RS	8	0.091354	0.552255	797.276112	0.026311	0.023347
RS	9	0.107524	0.552255	838.705623	0.027678	0.026748
RS	10	0.125060	0.542688	895.265529	0.029545	0.029053
RS	11	0.144077	0.542688	936.156346	0.030894	0.032014
RS	12	0.164702	0.564971	938.170215	0.030960	0.032355
RS	13	0.187069	0.564971	976.394900	0.032222	0.035028
RS	14	0.211327	0.613385	934.423055	0.030837	0.033729
RS	15	0.237634	0.613385	969.171263	0.031984	0.036121
RS	16	0.266164	0.686895	896.657399	0.029591	0.033577
RS	17	0.297105	0.686895	927.927962	0.030622	0.035629
RS	18	0.330661	0.786778	837.858207	0.027650	0.032289
RS	19	0.367052	0.786778	866.001725	0.028579	0.034030
RS	20	0.406518	0.917710	767.221925	0.025319	0.030248
RS	21	0.449319	0.917710	792.689681	0.026159	0.031705
RS	22	0.495736	1.086388	691.929611	0.022834	0.027747
RS	23	0.546076	1.086388	715.139164	0.023600	0.028921
RS	24	0.600670	1.300745	617.561942	0.020380	0.025003
RS	25	0.659877	1.300745	638.839007	0.021082	0.025913
RS	26	0.724087	1.572163	547.084418	0.018054	0.022179
RS	27	0.793723	1.572163	566.673575	0.018701	0.022854
RS	28	0.869243	1.918054	481.489608	0.015890	0.019372
RS	29	0.951144	1.918054	499.576589	0.016486	0.019837
RS	30	1.039966	2.361069	421.480133	0.013909	0.016659
RS	31	1.136294	2.361069	438.199178	0.014461	0.016948
RS	32	1.240761	2.925125	368.108806	0.012148	0.014134
RS	33	1.354056	2.925125	383.555127	0.012658	0.014295
RS	34	1.476925	3.628429	322.508677	0.010643	0.011897
RS	35	1.610176	3.628429	336.765253	0.011114	0.011979
RS	36	1.754686	4.475130	285.364531	0.009417	0.010017
RS	37	1.911408	4.475130	298.529439	0.009852	0.010067
RS	38	2.081373	5.447894	256.694767	0.008471	0.008520
RS	39	2.265700	5.447894	268.891286	0.008874	0.008567
RS	40	2.465603	6.502061	236.065959	0.007790	0.007390
RS	41	2.682397	6.502061	247.433151	0.008166	0.007454
RS	42	2.917511	7.565732	222.854594	0.007354	0.006595
RS	43	3.172492	7.565732	233.524716	0.007707	0.006693
RS	44	3.449019	8.554018	216.298114	0.007138	0.006102
RS	45	3.748913	8.554018	226.364422	0.007470	0.006246
RS	46	4.074148	9.394429	215.452538	0.007110	0.005877
RS	47	4.426865	9.394429	224.931379	0.007423	0.006070
RS	48	4.809387	10.052776	219.058165	0.007229	0.005876
RS	49	5.224233	10.052776	227.852560	0.007519	0.006110
RS	50	5.674133	10.551523	225.258327	0.007434	0.006034
RS	51	6.162049	10.551523	233.140692	0.007694	0.006285
RS	52	6.691195	10.976379	231.286006	0.007633	0.006246
RS	53	7.265054	10.976379	237.937771	0.007852	0.006477
RS	54	7.887405	11.848582	226.259394	0.007467	0.006177
RS	55	8.562344	11.848582	231.702085	0.007646	0.006354
RS	56	9.294316	11.848582	236.128055	0.007792	0.006482
RS	57	10.088140	11.848582	239.376468	0.007900	0.006547
RS	58	10.949042	25.073505	116.394224	0.003841	0.003563
RS	59	11.882691	25.073505	121.758657	0.004018	0.003666
RS	60	12.895234	25.073505	126.981824	0.004191	0.003741
RS	61	13.993337	25.073505	131.990872	0.004356	0.003787
RS	62	15.184230	25.073505	136.705056	0.004511	0.003805
RS	63	16.475755	25.073505	2771.459411	0.091461	0.055933
PA	4+25*2+4+6 0.011723459 0.005825590 16.475754627 4.515870775 0.980724904 0.635668451 0.552255493 0.542687554 0.564971058 0.613385128 0.686895490 0.786778038 0.917710180 1.086388108 1.300745061 1.572162930 1.918053996 2.361068671 2.925124526 3.628428638 4.475130028 5.447893591 6.502060888 7.565732477 8.554018318 9.394429318 10.052775820 10.551523169 10.976379434 11.848581735 25.073504524
//
IT	4934
RD	5
LK	-126323.947797
QD	-1119.671382 -> -860.236945
RI	0.0241243226
TR	0.010132	0.006296
MT	17.447416
MM	C_pi: 5.577663, n_recomb: 37186.917251
RS	0	0.000000	9.898831	31.545494	0.000848	0.000013
RS	1	0.008548	9.898831	34.212191	0.000920	0.000104
RS	2	0.017827	9.898831	37.101550	0.000998	0.000287
RS	3	0.027899	9.898831	40.231670	0.001082	0.000562
RS	4	0.038832	1.414870	304.097909	0.008178	0.004204
RS	5	0.050700	1.414870	327.231090	0.008800	0.006068
RS	6	0.063582	0.794355	624.312329	0.016788	0.012396
RS	7	0.077565	0.794355	665.385805	0.017893	0.015387
RS	8	0.092743	0.642245	873.608807	0.023492	0.020962
RS	9	0.109219	0.642245	923.310032	0.024829	0.023954
RS	10	0.127104	0.605305	1032.084317	0.027754	0.027201
RS	11	0.146517	0.605305	1083.539359	0.029138	0.029858
RS	12	0.167590	0.611228	1123.532751	0.030213	0.031158
RS	13	0.190464	0.611228	1173.000034	0.031543	0.033604
RS	14	0.215293	0.646868	1154.720330	0.031052	0.033220
RS	15	0.242244	0.646868	1200.258996	0.032276	0.035496
RS	16	0.271500	0.708767	1136.841981	0.030571	0.033743
RS	17	0.303256	0.708767	1177.833555	0.031673	0.035783
RS	18	0.337727	0.797030	1083.991999	0.029150	0.033026
RS	19	0.375145	0.797030	1120.595645	0.030134	0.034806
RS	20	0.415761	0.915578	1007.816354	0.027101	0.031370
RS	21	0.459849	0.915578	1040.560963	0.027982	0.032891
RS	22	0.507706	1.070813	918.435369	0.024698	0.029062
RS	23	0.559654	1.070813	947.945515	0.025491	0.030322
RS	24	0.616042	1.270978	824.443780	0.022170	0.026358
RS	25	0.677250	1.270978	851.273486	0.022892	0.027367
RS	26	0.743691	1.528717	731.126075	0.019661	0.023453
RS	27	0.815811	1.528717	755.718489	0.020322	0.024235
RS	28	0.894095	1.864384	641.000319	0.017237	0.020477
RS	29	0.979072	1.864384	663.693120	0.017847	0.021055
RS	30	1.071313	2.306175	556.138113	0.014955	0.017541
RS	31	1.171439	2.306175	577.154300	0.015520	0.017943
RS	32	1.280123	2.886433	479.160075	0.012885	0.014777
RS	33	1.398098	2.886433	498.616363	0.013408	0.015042
RS	34	1.526158	3.633754	412.692579	0.011098	0.012319
RS	35	1.665164	3.633754	430.652690	0.011581	0.012494
RS	36	1.816053	4.561819	358.393253	0.009638	0.010262
RS	37	1.979840	4.561819	374.937627	0.010083	0.010391
RS	38	2.157628	5.657338	316.579249	0.008513	0.008640
RS	39	2.350613	5.657338	331.843689	0.008924	0.008752
RS	40	2.560096	6.868903	286.644049	0.007708	0.007434
RS	41	2.787485	6.868903	300.814434	0.008089	0.007550
RS	42	3.034311	8.103858	267.595904	0.007196	0.006603
RS	43	3.302237	8.103858	280.873746	0.007553	0.006739
RS	44	3.593065	9.246289	258.261024	0.006945	0.006103
RS	45	3.908754	9.246289	270.811989	0.007282	0.006271
RS	46	4.251428	10.194152	257.286441	0.006919	0.005889
RS	47	4.623395	10.194152	269.179558	0.007239	0.006095
RS	48	5.027158	10.898715	262.950942	0.007071	0.005912
RS	49	5.465435	10.898715	274.097602	0.007371	0.006151
RS	50	5.941177	11.390417	272.714334	0.007334	0.006103
RS	51	6.457586	11.390417	282.830895	0.007606	0.006355
RS	52	7.018138	11.783302	282.688548	0.007602	0.006352
RS	53	7.626608	11.783302	291.340575	0.007834	0.006585
RS	54	8.287090	12.665809	278.684431	0.007494	0.006304
RS	55	9.004031	12.665809	285.828050	0.007686	0.006486
RS	56	9.782257	12.665809	291.735898	0.007845	0.006620
RS	57	10.627007	12.665809	296.201587	0.007965	0.006697
RS	58	11.543968	30.009164	129.079081	0.003471	0.003235
RS	59	12.539312	30.009164	135.776891	0.003651	0.003348
RS	60	13.619740	30.009164	142.437474	0.003830	0.003440
RS	61	14.792524	30.009164	148.987606	0.004006	0.003511
RS	62	16.065559	30.009164	155.343764	0.004177	0.003558
RS	63	17.447416	30.009164	3599.135175	0.096785	0.060075
PA	4+25*2+4+6 0.010132058 0.006296065 17.447415877 9.898831409 1.414870218 0.794354896 0.642244757 0.605305070 0.611227978 0.646867621 0.708767121 0.797030172 0.915578311 1.070813012 1.270978331 1.528716804 1.864383930 2.306174707 2.886432550 3.633754100 4.561818985 5.657337837 6.868903084 8.103858057 9.246288856 10.194152225 10.898715272 11.390416637 11.783302057 12.665809077 30.009164155
//
IT	5010
RD	6
LK	-125832.736466
QD	-927.495553 -> -722.217214
RI	0.0182592458
TR	0.008840	0.006683
MT	18.411405
MM	C_pi: 6.180035, n_recomb: 43602.553758
RS	0	0.000000	21.324682	17.306181	0.000397	0.000006
RS	1	0.008640	21.324682	18.794114	0.000431	0.000050
RS	2	0.018027	21.324682	20.409283	0.000468	0.000138
RS	3	0.028225	21.324682	22.162442	0.000508	0.000270
RS	4	0.039304	2.014894	254.007516	0.005826	0.003062
RS	5	0.051341	2.014894	274.251858	0.006290	0.004412
RS	6	0.064417	0.983750	603.929172	0.013851	0.010393
RS	7	0.078623	0.983750	646.333643	0.014823	0.012889
RS	8	0.094057	0.743568	911.457841	0.020904	0.018843
RS	9	0.110824	0.743568	967.249386	0.022183	0.021493
RS	10	0.129040	0.675440	1126.195243	0.025829	0.025383
RS	11	0.148830	0.675440	1186.761229	0.027218	0.027781
RS	12	0.170329	0.664665	1267.162476	0.029062	0.029795
RS	13	0.193687	0.664665	1327.216052	0.030439	0.032038
RS	14	0.219062	0.688331	1339.034315	0.030710	0.032406
RS	15	0.246630	0.688331	1395.354461	0.032002	0.034554
RS	16	0.276580	0.739932	1349.989713	0.030961	0.033523
RS	17	0.309118	0.739932	1401.052138	0.032132	0.035514
RS	18	0.344467	0.818232	1312.946434	0.030112	0.033363
RS	19	0.382871	0.818232	1358.436166	0.031155	0.035141
RS	20	0.424592	0.926275	1240.302560	0.028446	0.032142
RS	21	0.469919	0.926275	1280.634051	0.029371	0.033683
RS	22	0.519162	1.069890	1144.151388	0.026240	0.030113
RS	23	0.572660	1.069890	1180.074302	0.027064	0.031409
RS	24	0.630780	1.257149	1035.691492	0.023753	0.027540
RS	25	0.693921	1.257149	1067.996224	0.024494	0.028597
RS	26	0.762519	1.501163	922.539798	0.021158	0.024637
RS	27	0.837043	1.501163	951.929707	0.021832	0.025477
RS	28	0.918007	1.823977	808.970617	0.018553	0.021559
RS	29	1.005966	1.823977	836.018524	0.019174	0.022204
RS	30	1.101526	2.257547	698.811384	0.016027	0.018449
RS	31	1.205341	2.257547	723.902501	0.016602	0.018923
RS	32	1.318127	2.840698	596.796908	0.013687	0.015476
RS	33	1.440658	2.840698	620.106133	0.014222	0.015813
RS	34	1.573776	3.611049	507.652176	0.011643	0.012812
RS	35	1.718396	3.611049	529.219147	0.012137	0.013054
RS	36	1.875512	4.591922	434.483060	0.009965	0.010584
RS	37	2.046203	4.591922	454.343113	0.010420	0.010769
RS	38	2.231642	5.776217	378.141588	0.008672	0.008834
RS	39	2.433104	5.776217	396.415172	0.009092	0.008993
RS	40	2.651972	7.109536	337.890347	0.007749	0.007546
RS	41	2.889752	7.109536	354.792415	0.008137	0.007699
RS	42	3.148077	8.482777	312.303929	0.007163	0.006670
RS	43	3.428721	8.482777	328.097563	0.007525	0.006835
RS	44	3.733615	9.752219	299.710347	0.006874	0.006153
RS	45	4.064852	9.752219	314.631984	0.007216	0.006340
RS	46	4.424709	10.787703	298.278549	0.006841	0.005942
RS	47	4.815659	10.787703	312.450078	0.007166	0.006158
RS	48	5.240389	11.525827	305.786667	0.007013	0.005982
RS	49	5.701816	11.525827	319.125988	0.007319	0.006223
RS	50	6.203113	12.003228	318.989664	0.007316	0.006198
RS	51	6.747723	12.003228	331.149493	0.007595	0.006448
RS	52	7.339389	12.358822	332.826034	0.007633	0.006474
RS	53	7.982177	12.358822	343.242140	0.007872	0.006705
RS	54	8.680505	13.233760	329.758262	0.007563	0.006440
RS	55	9.439170	13.233760	338.327357	0.007759	0.006621
RS	56	10.263386	13.233760	345.405422	0.007922	0.006757
RS	57	11.158817	13.233760	350.740311	0.008044	0.006836
RS	58	12.131617	34.846312	137.814153	0.003161	0.002957
RS	59	13.188470	34.846312	145.572330	0.003339	0.003077
RS	60	14.336639	34.846312	153.392214	0.003518	0.003182
RS	61	15.584013	34.846312	161.203563	0.003697	0.003270
RS	62	16.939164	34.846312	168.924243	0.003874	0.003340
RS	63	18.411405	34.846312	4353.911199	0.099854	0.064022
PA	4+25*2+4+6 0.008839558 0.006682976 18.411405171 21.324681722 2.014893629 0.983749544 0.743567832 0.675440036 0.664664725 0.688331390 0.739931687 0.818231843 0.926275437 1.069890351 1.257148883 1.501162532 1.823976760 2.257547309 2.840697541 3.611048682 4.591922197 5.776216948 7.109536368 8.482776772 9.752218634 10.787703456 11.525826694 12.003227691 12.358821546 13.233760289 34.846311906
//
IT	4817
RD	7
LK	-125441.242082
QD	-771.812487 -> -605.460664
RI	0.0143697990
TR	0.007765	0.006991
MT	19.408104
MM	C_pi: 6.762671, n_recomb: 49766.959621
RS	0	0.000000	45.221623	9.385714	0.000189	0.000003
RS	1	0.008731	45.221623	10.203432	0.000205	0.000024
RS	2	0.018224	45.221623	11.092228	0.000223	0.000068
RS	3	0.028546	45.221623	12.058250	0.000242	0.000131
RS	4	0.039769	2.834964	208.672435	0.004193	0.002252
RS	5	0.051972	2.834964	225.884322	0.004539	0.003240
RS	6	0.065240	1.207597	571.843140	0.011490	0.008767
RS	7	0.079667	1.207597	614.098405	0.012339	0.010863
RS	8	0.095353	0.856362	926.272521	0.018612	0.016972
RS	9	0.112409	0.856362	986.489317	0.019822	0.019336
RS	10	0.130954	0.752569	1191.431055	0.023940	0.023656
RS	11	0.151119	0.752569	1259.828556	0.025315	0.025840
RS	12	0.173043	0.724305	1379.922354	0.027728	0.028380
RS	13	0.196882	0.724305	1449.875654	0.029133	0.030455
RS	14	0.222802	0.736281	1494.593994	0.030032	0.031425
RS	15	0.250986	0.736281	1561.621234	0.031379	0.033461
RS	16	0.281629	0.778372	1539.933555	0.030943	0.033056
RS	17	0.314949	0.778372	1601.441871	0.032179	0.034997
RS	18	0.351177	0.847898	1526.051651	0.030664	0.033419
RS	19	0.390569	0.847898	1581.008284	0.031768	0.035187
RS	20	0.433399	0.947007	1464.519715	0.029428	0.032647
RS	21	0.479969	0.947007	1513.004517	0.030402	0.034198
RS	22	0.530605	1.080867	1368.287646	0.027494	0.030945
RS	23	0.585662	1.080867	1411.035256	0.028353	0.032262
RS	24	0.645526	1.257173	1250.506105	0.025127	0.028565
RS	25	0.710617	1.257173	1288.495073	0.025891	0.029651
RS	26	0.781390	1.489123	1120.874240	0.022522	0.025727
RS	27	0.858342	1.489123	1155.093897	0.023210	0.026602
RS	28	0.942014	1.799769	985.433086	0.019801	0.022600
RS	29	1.032990	1.799769	1016.764291	0.020431	0.023288
RS	30	1.131909	2.223705	849.999363	0.017080	0.019356
RS	31	1.239465	2.223705	879.074424	0.017664	0.019880
RS	32	1.356411	2.804826	721.866311	0.014505	0.016201
RS	33	1.483567	2.804826	748.976663	0.015050	0.016590
RS	34	1.621825	3.588489	608.443700	0.012226	0.013346
RS	35	1.772155	3.588489	633.618202	0.012732	0.013637
RS	36	1.935609	4.607249	514.789106	0.010344	0.010950
RS	37	2.113334	4.607249	537.999585	0.010810	0.011179
RS	38	2.306576	5.861214	442.580010	0.008893	0.009073
RS	39	2.516689	5.861214	463.906211	0.009322	0.009268
RS	40	2.745148	7.295537	391.027757	0.007857	0.007698
RS	41	2.993552	7.295537	410.696102	0.008252	0.007881
RS	42	3.263644	8.787909	358.234743	0.007198	0.006773
RS	43	3.557317	8.787909	376.562075	0.007567	0.006959
RS	44	3.876631	10.169577	341.951519	0.006871	0.006233
RS	45	4.223823	10.169577	359.243242	0.007219	0.006436
RS	46	4.601328	11.283603	339.800433	0.006828	0.006020
RS	47	5.011792	11.283603	356.230973	0.007158	0.006244
RS	48	5.458092	12.051764	349.014795	0.007013	0.006072
RS	49	5.943359	12.051764	364.505600	0.007324	0.006315
RS	50	6.470993	12.515471	365.611521	0.007346	0.006308
RS	51	7.044694	12.515471	379.742388	0.007630	0.006557
RS	52	7.668483	12.835671	383.301512	0.007702	0.006606
RS	53	8.346735	12.835671	395.362277	0.007944	0.006833
RS	54	9.084203	13.698682	381.096459	0.007658	0.006581
RS	55	9.886058	13.698682	390.925902	0.007855	0.006759
RS	56	10.757922	13.698682	398.972298	0.008017	0.006893
RS	57	11.705906	13.698682	404.935854	0.008137	0.006972
RS	58	12.736658	39.838762	144.259583	0.002899	0.002719
RS	59	13.857402	39.838762	152.912078	0.003073	0.002843
RS	60	15.075996	39.838762	161.720992	0.003250	0.002956
RS	61	16.400983	39.838762	170.620943	0.003428	0.003056
RS	62	17.841652	39.838762	179.533593	0.003607	0.003143
RS	63	19.408104	39.838762	5073.721607	0.101950	0.067645
PA	4+25*2+4+6 0.007764819 0.006991035 19.408103750 45.221623079 2.834963634 1.207596856 0.856361591 0.752569246 0.724305424 0.736280683 0.778371828 0.847898400 0.947007243 1.080867029 1.257172861 1.489122607 1.799769289 2.223704854 2.804826344 3.588488581 4.607249391 5.861213727 7.295537107 8.787909098 10.169577061 11.283603498 12.051763654 12.515471376 12.835671294 13.698681536 39.838762254
//
IT	4422
RD	8
LK	-125123.325138
QD	-645.510623 -> -509.640583
RI	0.0117150067
TR	0.006864	0.007230
MT	20.444895
MM	C_pi: 7.348609, n_recomb: 55770.888653
RS	0	0.000000	94.552283	5.067740	0.000091	0.000002
RS	1	0.008820	94.552283	5.514372	0.000099	0.000012
RS	2	0.018418	94.552283	6.000333	0.000108	0.000033
RS	3	0.028863	94.552283	6.529080	0.000117	0.000065
RS	4	0.040229	3.945607	169.993283	0.003048	0.001670
RS	5	0.052598	3.945607	184.391206	0.003306	0.002400
RS	6	0.066057	1.470170	534.952875	0.009592	0.007437
RS	7	0.080704	1.470170	576.145223	0.010331	0.009211
RS	8	0.096642	0.980936	926.412384	0.016611	0.015329
RS	9	0.113986	0.980936	989.750748	0.017747	0.017452
RS	10	0.132861	0.836417	1235.886012	0.022160	0.022048
RS	11	0.153399	0.836417	1310.958463	0.023506	0.024055
RS	12	0.175750	0.789515	1468.620764	0.026333	0.026977
RS	13	0.200071	0.789515	1547.723532	0.027751	0.028914
RS	14	0.226538	0.789682	1626.143435	0.029158	0.030362
RS	15	0.255340	0.789682	1703.655684	0.030547	0.032304
RS	16	0.286681	0.822602	1709.174730	0.030646	0.032434
RS	17	0.320788	0.822602	1781.382049	0.031941	0.034330
RS	18	0.357902	0.884050	1723.944931	0.030911	0.033277
RS	19	0.398290	0.884050	1788.917022	0.032076	0.035036
RS	20	0.442240	0.975286	1679.852547	0.030121	0.032947
RS	21	0.490067	0.975286	1737.122763	0.031147	0.034510
RS	22	0.542112	1.100796	1589.596070	0.028502	0.031596
RS	23	0.598748	1.100796	1639.713662	0.029401	0.032934
RS	24	0.660379	1.267805	1467.513976	0.026313	0.029450
RS	25	0.727446	1.267805	1511.552695	0.027103	0.030561
RS	26	0.800429	1.489418	1324.952267	0.023757	0.026723
RS	27	0.879848	1.489418	1364.174569	0.024460	0.027625
RS	28	0.966273	1.789296	1169.581673	0.020971	0.023592
RS	29	1.060321	1.789296	1205.227584	0.021610	0.024310
RS	30	1.162663	2.203975	1009.288306	0.018097	0.020248
RS	31	1.274033	2.203975	1042.321431	0.018689	0.020808
RS	32	1.395226	2.781416	854.277727	0.015318	0.016932
RS	33	1.527108	2.781416	885.177970	0.015872	0.017361
RS	34	1.670622	3.573663	715.185846	0.012824	0.013900
RS	35	1.826795	3.573663	743.999975	0.013340	0.014230
RS	36	1.996743	4.621942	599.544083	0.010750	0.011341
RS	37	2.181680	4.621942	626.170960	0.011228	0.011606
RS	38	2.382929	5.934031	510.182710	0.009148	0.009337
RS	39	2.601929	5.934031	534.638859	0.009586	0.009563
RS	40	2.840245	7.456340	446.375446	0.008004	0.007874
RS	41	3.099580	7.456340	468.881334	0.008407	0.008082
RS	42	3.381790	9.055810	405.733007	0.007275	0.006896
RS	43	3.688892	9.055810	426.651187	0.007650	0.007102
RS	44	4.023080	10.540844	385.359587	0.006910	0.006331
RS	45	4.386745	10.540844	405.062546	0.007263	0.006547
RS	46	4.782486	11.728824	382.264173	0.006854	0.006112
RS	47	5.213131	11.728824	400.978430	0.007190	0.006344
RS	48	5.681761	12.526547	393.088991	0.007048	0.006172
RS	49	6.191725	12.526547	410.736237	0.007365	0.006419
RS	50	6.746669	12.978946	413.078246	0.007407	0.006426
RS	51	7.350560	12.978946	429.155352	0.007695	0.006674
RS	52	8.007715	13.266871	434.658303	0.007794	0.006744
RS	53	8.722833	13.266871	448.291799	0.008038	0.006967
RS	54	9.501026	14.116713	433.288774	0.007769	0.006724
RS	55	10.347858	14.116713	444.257317	0.007966	0.006898
RS	56	11.269381	14.116713	453.114414	0.008125	0.007029
RS	57	12.272185	14.116713	459.510281	0.008239	0.007104
RS	58	13.363439	45.087564	149.208605	0.002675	0.002513
RS	59	14.550943	45.087564	158.639568	0.002844	0.002638
RS	60	15.843188	45.087564	168.317895	0.003018	0.002756
RS	61	17.249412	45.087564	178.184282	0.003195	0.002865
RS	62	18.779668	45.087564	188.165780	0.003374	0.002964
RS	63	20.444895	45.087564	5776.647558	0.103578	0.070896
PA	4+25*2+4+6 0.006863670 0.007230385 20.444895204 94.552282707 3.945606875 1.470170250 0.980936430 0.836416681 0.789515127 0.789682266 0.822601819 0.884050135 0.975286478 1.100796422 1.267804704 1.489417996 1.789295855 2.203975277 2.781415699 3.573663397 4.621942310 5.934030606 7.456340381 9.055809853 10.540843979 11.728824265 12.526546888 12.978945906 13.266871463 14.116712523 45.087563804
//
IT	5198
RD	9
LK	-124863.443964
QD	-543.226770 -> -431.781750
RI	0.0098451555
TR	0.006106	0.007413
MT	21.515089
MM	C_pi: 7.941814, n_recomb: 61621.647067
RS	0	0.000000	195.111863	2.732915	0.000044	0.000001
RS	1	0.008908	195.111863	2.976322	0.000048	0.000006
RS	2	0.018609	195.111863	3.241405	0.000053	0.000017
RS	3	0.029175	195.111863	3.530093	0.000057	0.000032
RS	4	0.040682	5.435047	137.858043	0.002237	0.001249
RS	5	0.053214	5.435047	149.784491	0.002431	0.001793
RS	6	0.066862	1.775425	496.693180	0.008060	0.006347
RS	7	0.081726	1.775425	536.259690	0.008702	0.007858
RS	8	0.097914	1.117293	916.629613	0.014875	0.013895
RS	9	0.115544	1.117293	982.032549	0.015936	0.015813
RS	10	0.134745	0.926585	1264.361894	0.020518	0.020576
RS	11	0.155656	0.926585	1345.024699	0.021827	0.022432
RS	12	0.178430	0.859721	1537.299255	0.024947	0.025629
RS	13	0.203232	0.859721	1624.708050	0.026366	0.027448
RS	14	0.230244	0.847718	1736.329836	0.028177	0.029274
RS	15	0.259662	0.847718	1823.907854	0.029598	0.031134
RS	16	0.291701	0.871489	1858.693639	0.030163	0.031719
RS	17	0.326593	0.871489	1941.640082	0.031509	0.033576
RS	18	0.364594	0.925190	1906.088278	0.030932	0.032995
RS	19	0.405980	0.925190	1981.465722	0.032155	0.034749
RS	20	0.451052	1.009196	1884.674502	0.030585	0.033090
RS	21	0.500140	1.009196	1951.287311	0.031666	0.034665
RS	22	0.553600	1.127307	1805.855896	0.029306	0.032098
RS	23	0.611822	1.127307	1863.889257	0.030247	0.033456
RS	24	0.675231	1.286241	1684.333872	0.027333	0.030211
RS	25	0.744289	1.286241	1734.833308	0.028153	0.031345
RS	26	0.819497	1.498911	1532.566093	0.024871	0.027629
RS	27	0.901406	1.498911	1577.018735	0.025592	0.028554
RS	28	0.990611	1.789349	1359.574448	0.022063	0.024527
RS	29	1.087762	1.789349	1399.604153	0.022713	0.025270
RS	30	1.193567	2.195584	1175.268047	0.019072	0.021112
RS	31	1.308798	2.195584	1212.244688	0.019672	0.021700
RS	32	1.434293	2.768897	993.019814	0.016115	0.017657
RS	33	1.570967	2.768897	1027.690262	0.016677	0.018117
RS	34	1.719817	3.567185	827.171274	0.013423	0.014459
RS	35	1.881925	3.567185	859.641203	0.013950	0.014821
RS	36	2.058474	4.639737	688.247344	0.011169	0.011744
RS	37	2.250750	4.639737	718.341727	0.011657	0.012038
RS	38	2.460154	6.002159	580.582177	0.009422	0.009614
RS	39	2.688212	6.002159	608.234783	0.009870	0.009866
RS	40	2.936585	7.603288	503.652631	0.008173	0.008063
RS	41	3.207083	7.603288	529.060583	0.008586	0.008293
RS	42	3.501676	9.301191	454.577016	0.007377	0.007031
RS	43	3.822512	9.301191	478.139827	0.007759	0.007253
RS	44	4.171928	10.883228	429.754291	0.006974	0.006438
RS	45	4.552470	10.883228	451.909002	0.007334	0.006666
RS	46	4.966910	12.142016	425.519272	0.006905	0.006212
RS	47	5.418269	12.142016	446.543574	0.007247	0.006451
RS	48	5.909834	12.969194	437.881105	0.007106	0.006278
RS	49	6.445188	12.969194	457.693214	0.007427	0.006528
RS	50	7.028231	13.412194	461.278863	0.007486	0.006548
RS	51	7.663211	13.412194	479.282215	0.007778	0.006796
RS	52	8.354755	13.670068	486.803869	0.007900	0.006883
RS	53	9.107902	13.670068	501.943466	0.008146	0.007104
RS	54	9.928138	14.504685	486.302842	0.007892	0.006868
RS	55	10.821441	14.504685	498.291630	0.008086	0.007039
RS	56	11.794319	14.504685	507.805000	0.008241	0.007164
RS	57	12.853860	14.504685	514.441106	0.008348	0.007235
RS	58	14.007786	50.601484	153.045587	0.002484	0.002334
RS	59	15.264502	50.601484	163.160537	0.002648	0.002459
RS	60	16.633166	50.601484	173.609626	0.002817	0.002579
RS	61	18.123750	50.601484	184.340437	0.002991	0.002694
RS	62	19.747115	50.601484	195.286509	0.003169	0.002802
RS	63	21.515089	50.601484	6465.988360	0.104930	0.073767
PA	4+25*2+4+6 0.006106399 0.007412841 21.515088884 195.111863436 5.435047356 1.775425435 1.117293257 0.926584897 0.859720786 0.847717729 0.871489146 0.925189843 1.009195573 1.127307053 1.286241250 1.498910660 1.789348753 2.195584068 2.768896920 3.567185004 4.639737261 6.002159488 7.603287549 9.301191235 10.883228199 12.142015839 12.969194130 13.412194361 13.670067823 14.504685308 50.601483913
//
IT	5151
RD	10
LK	-124650.125424
QD	-460.229639 -> -368.453053
RI	0.0084879576
TR	0.005469	0.007550
MT	22.607898
MM	C_pi: 8.537935, n_recomb: 67286.683532
RS	0	0.000000	397.515144	1.474752	0.000022	0.000000
RS	1	0.008993	397.515144	1.607399	0.000024	0.000003
RS	2	0.018795	397.515144	1.751979	0.000026	0.000008
RS	3	0.029479	397.515144	1.909566	0.000028	0.000016
RS	4	0.041123	7.409860	111.562866	0.001658	0.000941
RS	5	0.053815	7.409860	121.384641	0.001804	0.001351
RS	6	0.067648	2.126374	459.000480	0.006822	0.005452
RS	7	0.082725	2.126374	496.616268	0.007381	0.006749
RS	8	0.099158	1.264850	900.116830	0.013377	0.012650
RS	9	0.117068	1.264850	966.726337	0.014367	0.014393
RS	10	0.136590	1.022423	1280.200808	0.019026	0.019247
RS	11	0.157867	1.022423	1365.435943	0.020293	0.020972
RS	12	0.181058	0.934277	1588.801244	0.023612	0.024361
RS	13	0.206334	0.934277	1683.592782	0.025021	0.026075
RS	14	0.233883	0.909651	1826.912482	0.027151	0.028198
RS	15	0.263910	0.909651	1923.942233	0.028593	0.029985
RS	16	0.296638	0.924123	1988.848680	0.029558	0.030955
RS	17	0.332309	0.924123	2082.332623	0.030947	0.032775
RS	18	0.371187	0.970164	2071.491471	0.030786	0.032617
RS	19	0.413562	0.970164	2157.443846	0.032063	0.034365
RS	20	0.459748	1.047291	2076.928495	0.030867	0.033112
RS	21	0.510088	1.047291	2153.284256	0.032002	0.034700
RS	22	0.564955	1.158623	2014.347908	0.029937	0.032474
RS	23	0.624756	1.158623	2080.758679	0.030924	0.033854
RS	24	0.689935	1.310349	1897.996821	0.028208	0.030860
RS	25	0.760976	1.310349	1955.339778	0.029060	0.032017
RS	26	0.838405	1.515127	1740.838018	0.025872	0.028448
RS	27	0.922799	1.515127	1790.747501	0.026614	0.029394
RS	28	1.014781	1.797224	1552.855440	0.023078	0.025402
RS	29	1.115037	1.797224	1597.336301	0.023739	0.026165
RS	30	1.224308	2.195828	1345.836991	0.020002	0.021941
RS	31	1.343406	2.195828	1386.724658	0.020609	0.022551
RS	32	1.473216	2.765018	1136.442201	0.016890	0.018365
RS	33	1.614699	2.765018	1174.829684	0.017460	0.018851
RS	34	1.768906	3.567820	943.139376	0.014017	0.015012
RS	35	1.936982	3.567820	979.241142	0.014553	0.015402
RS	36	2.120173	4.661038	779.928965	0.011591	0.012147
RS	37	2.319839	4.661038	813.503195	0.012090	0.012468
RS	38	2.537461	6.068051	653.015262	0.009705	0.009895
RS	39	2.774655	6.068051	683.896811	0.010164	0.010170
RS	40	3.033180	7.740916	562.238310	0.008356	0.008258
RS	41	3.314955	7.740916	590.583836	0.008777	0.008506
RS	42	3.622071	9.530311	504.240003	0.007494	0.007170
RS	43	3.956806	9.530311	530.476405	0.007884	0.007408
RS	44	4.321645	11.204024	474.668290	0.007054	0.006550
RS	45	4.719295	11.204024	499.293709	0.007420	0.006788
RS	46	5.152707	12.530696	469.132112	0.006972	0.006314
RS	47	5.625096	12.530696	492.473753	0.007319	0.006561
RS	48	6.139969	13.386725	482.971289	0.007178	0.006386
RS	49	6.701145	13.386725	504.939674	0.007504	0.006640
RS	50	7.312790	13.821208	509.794835	0.007576	0.006670
RS	51	7.979441	13.821208	529.689170	0.007872	0.006918
RS	52	8.706046	14.049888	539.324081	0.008015	0.007023
RS	53	9.497997	14.049888	555.889087	0.008262	0.007240
RS	54	10.361169	14.865417	539.791870	0.008022	0.007013
RS	55	11.301969	14.865417	552.665428	0.008214	0.007179
RS	56	12.327378	14.865417	562.665543	0.008362	0.007299
RS	57	13.445004	14.865417	569.336946	0.008461	0.007364
RS	58	14.663141	56.341401	155.984695	0.002318	0.002177
RS	59	15.990828	56.341401	166.699066	0.002477	0.002301
RS	60	17.437918	56.341401	177.829448	0.002643	0.002423
RS	61	19.015148	56.341401	189.330788	0.002814	0.002541
RS	62	20.734223	56.341401	201.143830	0.002989	0.002654
RS	63	22.607898	56.341401	7137.376655	0.106074	0.076276
PA	4+25*2+4+6 0.005469370 0.007549604 22.607898212 397.515143711 7.409859687 2.126374174 1.264849988 1.022423150 0.934276789 0.909650602 0.924122942 0.970163957 1.047291027 1.158623169 1.310348705 1.515126597 1.797224474 2.195827612 2.765017840 3.567820315 4.661038240 6.068051096 7.740916294 9.530311270 11.204024037 12.530696469 13.386724604 13.821207861 14.049888257 14.865417383 56.341401420
//
IT	5146
RD	11
LK	-124474.294582
QD	-392.547421 -> -316.620558
RI	0.0074768548
TR	0.004933	0.007650
MT	23.712533
MM	C_pi: 9.129870, n_recomb: 72722.036359
RS	0	0.000000	799.194132	0.797957	0.000011	0.000000
RS	1	0.009075	799.194132	0.870397	0.000012	0.000002
RS	2	0.018975	799.194132	0.949414	0.000013	0.000004
RS	3	0.029772	799.194132	1.035608	0.000014	0.000008
RS	4	0.041549	9.995275	90.264776	0.001241	0.000716
RS	5	0.054396	9.995275	98.329582	0.001352	0.001027
RS	6	0.068408	2.524694	423.061229	0.005818	0.004718
RS	7	0.083692	2.524694	458.573080	0.006306	0.005840
RS	8	0.100363	1.422471	879.270413	0.012091	0.011578
RS	9	0.118546	1.422471	946.407176	0.013014	0.013169
RS	10	0.138381	1.123032	1286.124846	0.017685	0.018060
RS	11	0.160015	1.123032	1375.001279	0.018908	0.019669
RS	12	0.183612	1.012453	1625.581811	0.022353	0.023186
RS	13	0.209351	1.012453	1726.795445	0.023745	0.024807
RS	14	0.237426	0.974780	1899.526953	0.026120	0.027160
RS	15	0.268049	0.974780	2005.240314	0.027574	0.028878
RS	16	0.301452	0.979729	2100.099151	0.028878	0.030172
RS	17	0.337885	0.979729	2203.695735	0.030303	0.031956
RS	18	0.377625	1.018073	2219.342838	0.030518	0.032174
RS	19	0.420972	1.018073	2315.808646	0.031845	0.033916
RS	20	0.468253	1.088487	2254.736592	0.031005	0.033039
RS	21	0.519824	1.088487	2341.044768	0.032192	0.034640
RS	22	0.576076	1.193434	2212.446425	0.030423	0.032746
RS	23	0.637433	1.193434	2287.567454	0.031456	0.034147
RS	24	0.704359	1.338561	2105.497134	0.028953	0.031410
RS	25	0.777358	1.338561	2169.996109	0.029840	0.032589
RS	26	0.856982	1.536231	1946.730764	0.026769	0.029182
RS	27	0.943833	1.536231	2002.290908	0.027533	0.030148
RS	28	1.038566	1.810862	1746.618792	0.024018	0.026215
RS	29	1.141896	1.810862	1795.597410	0.024691	0.026995
RS	30	1.254603	2.202565	1518.582074	0.020882	0.022729
RS	31	1.377540	2.202565	1563.320622	0.021497	0.023356
RS	32	1.511634	2.767796	1282.595767	0.017637	0.019049
RS	33	1.657897	2.767796	1324.607168	0.018215	0.019555
RS	34	1.817434	3.574154	1061.559038	0.014597	0.015554
RS	35	1.991450	3.574154	1101.222117	0.015143	0.015965
RS	36	2.181259	4.685402	873.399237	0.012010	0.012545
RS	37	2.388294	4.685402	910.419525	0.012519	0.012888
RS	38	2.614118	6.132558	726.543413	0.009991	0.010174
RS	39	2.860437	6.132558	760.644509	0.010460	0.010469
RS	40	3.129111	7.871418	621.371169	0.008544	0.008451
RS	41	3.422167	7.871418	652.652926	0.008975	0.008717
RS	42	3.741820	9.746421	554.078814	0.007619	0.007310
RS	43	4.090483	9.746421	582.985353	0.008017	0.007561
RS	44	4.470789	11.507008	519.531187	0.007144	0.006661
RS	45	4.885610	11.507008	546.617403	0.007517	0.006910
RS	46	5.338077	12.898572	512.569389	0.007048	0.006416
RS	47	5.831608	12.898572	538.209582	0.007401	0.006670
RS	48	6.369929	13.782194	527.838878	0.007258	0.006492
RS	49	6.957105	13.782194	551.931282	0.007590	0.006750
RS	50	7.597570	14.207983	558.103903	0.007674	0.006791
RS	51	8.296160	14.207983	579.832622	0.007973	0.007040
RS	52	9.058151	14.407180	591.692829	0.008136	0.007160
RS	53	9.889295	14.407180	609.583388	0.008382	0.007376
RS	54	10.795870	15.198089	593.298824	0.008158	0.007157
RS	55	11.784721	15.198089	606.900295	0.008345	0.007318
RS	56	12.863315	15.198089	617.198572	0.008487	0.007432
RS	57	14.039796	15.198089	623.684533	0.008576	0.007490
RS	58	15.323048	62.246057	158.178184	0.002175	0.002039
RS	59	16.722762	62.246057	169.414274	0.002330	0.002162
RS	60	18.249506	62.246057	181.142679	0.002491	0.002284
RS	61	19.914809	62.246057	193.325915	0.002658	0.002404
RS	62	21.731246	62.246057	205.912325	0.002831	0.002521
RS	63	23.712533	62.246057	7783.785554	0.107035	0.078449
PA	4+25*2+4+6 0.004932579 0.007650353 23.712532551 799.194132085 9.995275154 2.524694176 1.422470719 1.123031657 1.012452759 0.974780248 0.979729343 1.018072740 1.088487419 1.193434039 1.338560711 1.536230630 1.810861651 2.202565393 2.767795842 3.574154140 4.685401902 6.132558166 7.871418056 9.746420523 11.507007613 12.898571531 13.782194013 14.207982508 14.407179760 15.198089392 62.246056733
//
IT	5430
RD	12
LK	-124328.663199
QD	-336.998150 -> -273.848079
RI	0.0067070498
TR	0.004479	0.007723
MT	24.820015
MM	C_pi: 9.710421, n_recomb: 77886.646833
RS	0	0.000000	1586.450762	0.433188	0.000006	0.000000
RS	1	0.009154	1586.450762	0.472858	0.000006	0.000001
RS	2	0.019146	1586.450762	0.516161	0.000007	0.000002
RS	3	0.030053	1586.450762	0.563433	0.000007	0.000004
RS	4	0.041959	13.333244	73.144359	0.000939	0.000550
RS	5	0.054954	13.333244	79.762989	0.001024	0.000789
RS	6	0.069139	2.970167	389.636090	0.005003	0.004116
RS	7	0.084622	2.970167	423.018433	0.005431	0.005093
RS	8	0.101523	1.588423	856.028729	0.010991	0.010659
RS	9	0.119970	1.588423	923.181043	0.011853	0.012120
RS	10	0.140107	1.227260	1284.556938	0.016493	0.017011
RS	11	0.162087	1.227260	1376.256355	0.017670	0.018516
RS	12	0.186079	1.093450	1649.974224	0.021184	0.022111
RS	13	0.212267	1.093450	1756.661174	0.022554	0.023646
RS	14	0.240852	1.042434	1955.942151	0.025113	0.026173
RS	15	0.272055	1.042434	2069.473348	0.026570	0.027827
RS	16	0.306113	1.037647	2193.250619	0.028160	0.029391
RS	17	0.343290	1.037647	2306.355866	0.029612	0.031140
RS	18	0.383869	1.068188	2349.345022	0.030164	0.031690
RS	19	0.428164	1.068188	2456.052366	0.031534	0.033425
RS	20	0.476513	1.131957	2416.740006	0.031029	0.032893
RS	21	0.529288	1.131957	2513.016666	0.032265	0.034506
RS	22	0.586894	1.230764	2397.989725	0.030788	0.032929
RS	23	0.649774	1.230764	2482.007408	0.031867	0.034352
RS	24	0.718410	1.369729	2304.171756	0.029584	0.031870
RS	25	0.793329	1.369729	2376.047208	0.030506	0.033072
RS	26	0.875106	1.560892	2147.397559	0.027571	0.029837
RS	27	0.964369	1.560892	2208.753166	0.028359	0.030822
RS	28	1.061803	1.828752	1938.131315	0.024884	0.026965
RS	29	1.168157	1.828752	1991.626071	0.025571	0.027761
RS	30	1.284247	2.214190	1691.084958	0.021712	0.023472
RS	31	1.410963	2.214190	1739.586556	0.022335	0.024114
RS	32	1.549280	2.775715	1429.468581	0.018353	0.019705
RS	33	1.700258	2.775715	1474.974504	0.018937	0.020226
RS	34	1.865058	3.585025	1180.832426	0.015161	0.016077
RS	35	2.044943	3.585025	1223.943162	0.015714	0.016507
RS	36	2.241295	4.712359	967.410202	0.012421	0.012933
RS	37	2.455622	4.712359	1007.798612	0.012939	0.013294
RS	38	2.689569	6.196160	800.189186	0.010274	0.010447
RS	39	2.944931	6.196160	837.459280	0.010752	0.010759
RS	40	3.223671	7.996308	680.266244	0.008734	0.008641
RS	41	3.527926	7.996308	714.446082	0.009173	0.008921
RS	42	3.860034	9.951893	603.437040	0.007748	0.007447
RS	43	4.222543	9.951893	634.977648	0.008153	0.007710
RS	44	4.618237	11.794993	563.765842	0.007238	0.006769
RS	45	5.050154	11.794993	593.273869	0.007617	0.007028
RS	46	5.521609	13.248376	555.295502	0.007130	0.006515
RS	47	6.036223	13.248376	583.189347	0.007488	0.006776
RS	48	6.597945	14.157855	571.960260	0.007343	0.006596
RS	49	7.211088	14.157855	598.121082	0.007679	0.006859
RS	50	7.880360	14.574013	605.677590	0.007776	0.006909
RS	51	8.610898	14.574013	629.163809	0.008078	0.007160
RS	52	9.408311	14.742540	643.378589	0.008260	0.007295
RS	53	10.278720	14.742540	662.477743	0.008506	0.007508
RS	54	11.228809	15.502167	646.357003	0.008299	0.007301
RS	55	12.265871	15.502167	660.510739	0.008480	0.007457
RS	56	13.397867	15.502167	670.902918	0.008614	0.007564
RS	57	14.633489	15.502167	676.971137	0.008692	0.007613
RS	58	15.982222	68.247658	159.753013	0.002051	0.001919
RS	59	17.454421	68.247658	171.439854	0.002201	0.002040
RS	60	19.061388	68.247658	183.689342	0.002358	0.002162
RS	61	20.815459	68.247658	196.471545	0.002523	0.002282
RS	62	22.730102	68.247658	209.742530	0.002693	0.002402
RS	63	24.820015	68.247658	8398.124410	0.107825	0.080320
PA	4+25*2+4+6 0.004478921 0.007722954 24.820015256 1586.450762173 13.333243593 2.970166868 1.588423104 1.227259795 1.093449868 1.042434483 1.037647379 1.068188192 1.131957324 1.230764136 1.369728980 1.560892047 1.828752004 2.214189726 2.775714570 3.585024525 4.712359442 6.196160204 7.996308176 9.951892662 11.794992542 13.248376102 14.157854801 14.574013094 14.742539756 15.502166842 68.247657657
//
IT	5547
RD	13
LK	-124207.373236
QD	-291.091725 -> -238.252064
RI	0.0061102511
TR	0.004094	0.007774
MT	25.923615
MM	C_pi: 10.273597, n_recomb: 82749.919496
RS	0	0.000000	3110.700822	0.236092	0.000003	0.000000
RS	1	0.009229	3110.700822	0.257890	0.000003	0.000000
RS	2	0.019310	3110.700822	0.281702	0.000003	0.000001
RS	3	0.030322	3110.700822	0.307714	0.000004	0.000002
RS	4	0.042350	17.582629	59.445524	0.000718	0.000427
RS	5	0.055488	17.582629	64.884661	0.000784	0.000612
RS	6	0.069838	3.460964	359.114510	0.004340	0.003621
RS	7	0.085513	3.460964	390.429077	0.004718	0.004480
RS	8	0.102634	1.760517	831.934462	0.010054	0.009875
RS	9	0.121336	1.760517	898.742605	0.010861	0.011224
RS	10	0.141764	1.333828	1277.618830	0.015440	0.016089
RS	11	0.164077	1.333828	1371.451316	0.016573	0.017503
RS	12	0.188450	1.176431	1664.245494	0.020112	0.021136
RS	13	0.215072	1.176431	1775.513467	0.021456	0.022592
RS	14	0.244150	1.111975	1998.110507	0.024146	0.025246
RS	15	0.275913	1.111975	2118.555198	0.025602	0.026839
RS	16	0.310607	1.097303	2269.540692	0.027427	0.028626
RS	17	0.348504	1.097303	2391.427811	0.028899	0.030340
RS	18	0.389897	1.119930	2461.787575	0.029750	0.031181
RS	19	0.435111	1.119930	2578.294614	0.031158	0.032907
RS	20	0.484498	1.177062	2562.273396	0.030964	0.032693
RS	21	0.538444	1.177062	2668.361171	0.032246	0.034316
RS	22	0.597368	1.269891	2569.479981	0.031051	0.033040
RS	23	0.661730	1.269891	2662.437793	0.032175	0.034483
RS	24	0.732032	1.403010	2491.955227	0.030114	0.032253
RS	25	0.808823	1.403010	2571.330183	0.031074	0.033476
RS	26	0.892701	1.588138	2340.473480	0.028284	0.030420
RS	27	0.984320	1.588138	2407.714602	0.029096	0.031422
RS	28	1.084395	1.849802	2125.000146	0.025680	0.027655
RS	29	1.193707	1.849802	2183.001185	0.026381	0.028463
RS	30	1.313107	2.229539	1861.148319	0.022491	0.024170
RS	31	1.443527	2.229539	1913.303812	0.023122	0.024823
RS	32	1.585984	2.787664	1575.196700	0.019036	0.020328
RS	33	1.741588	2.787664	1624.040998	0.019626	0.020863
RS	34	1.911554	3.599592	1299.460220	0.015703	0.016579
RS	35	2.097207	3.599592	1345.871447	0.016264	0.017025
RS	36	2.299994	4.741607	1060.792429	0.012819	0.013306
RS	37	2.521496	4.741607	1104.434911	0.013347	0.013683
RS	38	2.763442	6.259349	873.042326	0.010550	0.010710
RS	39	3.027718	6.259349	913.396105	0.011038	0.011038
RS	40	3.316385	8.116994	738.201614	0.008921	0.008823
RS	41	3.631693	8.116994	775.209810	0.009368	0.009117
RS	42	3.976102	10.148914	651.722319	0.007876	0.007578
RS	43	4.352298	10.148914	685.832901	0.008288	0.007853
RS	44	4.763214	12.070673	606.857659	0.007334	0.006874
RS	45	5.212055	12.070673	638.723709	0.007719	0.007141
RS	46	5.702321	13.582916	596.835818	0.007213	0.006610
RS	47	6.237835	13.582916	626.916550	0.007576	0.006878
RS	48	6.822773	14.516224	614.874749	0.007431	0.006696
RS	49	7.461697	14.516224	643.029571	0.007771	0.006963
RS	50	8.159589	14.921276	652.053989	0.007880	0.007023
RS	51	8.921892	14.921276	677.205628	0.008184	0.007275
RS	52	9.754549	15.057376	693.917271	0.008386	0.007427
RS	53	10.664056	15.057376	714.096932	0.008630	0.007638
RS	54	11.657503	15.778465	698.560324	0.008442	0.007443
RS	55	12.742639	15.778465	713.078359	0.008617	0.007594
RS	56	13.927925	15.778465	723.351528	0.008741	0.007693
RS	57	15.222605	15.778465	728.765675	0.008807	0.007733
RS	58	16.636775	74.280519	160.827189	0.001944	0.001814
RS	59	18.181463	74.280519	172.901482	0.002089	0.001933
RS	60	19.868715	74.280519	185.602687	0.002243	0.002054
RS	61	21.711689	74.280519	198.908236	0.002404	0.002175
RS	62	23.724756	74.280519	212.781834	0.002571	0.002295
RS	63	25.923615	74.280519	8974.769490	0.108457	0.081922
PA	4+25*2+4+6 0.004093937 0.007773589 25.923615177 3110.700821931 17.582628800 3.460963761 1.760516500 1.333827762 1.176430806 1.111974785 1.097303078 1.119930187 1.177061771 1.269891324 1.403010427 1.588137575 1.849802056 2.229539062 2.787663704 3.599591798 4.741606759 6.259349366 8.116994300 10.148913517 12.070672777 13.582915995 14.516224421 14.921276160 15.057375965 15.778465362 74.280519155
//
IT	4630
RD	14
LK	-124105.731342
QD	-252.895611 -> -208.393468
RI	0.0056406366
TR	0.003766	0.007807
MT	27.019226
MM	C_pi: 10.815131, n_recomb: 87293.274500
RS	0	0.000000	6015.864043	0.129495	0.000001	0.000000
RS	1	0.009301	6015.864043	0.141545	0.000002	0.000000
RS	2	0.019467	6015.864043	0.154716	0.000002	0.000001
RS	3	0.030578	6015.864043	0.169113	0.000002	0.000001
RS	4	0.042723	22.915464	48.513705	0.000556	0.000335
RS	5	0.055997	22.915464	52.996618	0.000607	0.000480
RS	6	0.070506	3.993376	331.654794	0.003799	0.003213
RS	7	0.086365	3.993376	361.021471	0.004136	0.003974
RS	8	0.103698	1.936231	808.173128	0.009258	0.009208
RS	9	0.122644	1.936231	874.409117	0.010017	0.010462
RS	10	0.143352	1.441358	1267.156125	0.014516	0.015285
RS	11	0.165985	1.441358	1362.566372	0.015609	0.016617
RS	12	0.190724	1.260557	1670.522520	0.019137	0.020258
RS	13	0.217764	1.260557	1785.567172	0.020455	0.021642
RS	14	0.247319	1.182813	2028.058296	0.023233	0.024383
RS	15	0.279622	1.182813	2154.523512	0.024681	0.025918
RS	16	0.314930	1.158206	2330.525718	0.026698	0.027887
RS	17	0.353522	1.158206	2460.400173	0.028185	0.029565
RS	18	0.395704	1.172836	2557.478308	0.029298	0.030662
RS	19	0.441808	1.172836	2683.219936	0.030738	0.032377
RS	20	0.492201	1.223318	2691.305135	0.030831	0.032452
RS	21	0.547280	1.223318	2806.904471	0.032155	0.034084
RS	22	0.607483	1.310285	2726.098940	0.031229	0.033091
RS	23	0.673285	1.310285	2827.912817	0.032396	0.034552
RS	24	0.745206	1.437806	2667.411479	0.030557	0.032566
RS	25	0.823818	1.437806	2754.316674	0.031552	0.033810
RS	26	0.909740	1.617278	2524.149440	0.028916	0.030934
RS	27	1.003654	1.617278	2597.312625	0.029754	0.031954
RS	28	1.106303	1.873240	2305.281428	0.026408	0.028286
RS	29	1.218500	1.873240	2367.754026	0.027124	0.029106
RS	30	1.341131	2.247792	2026.919281	0.023220	0.024822
RS	31	1.475168	2.247792	2082.605849	0.023858	0.025484
RS	32	1.621672	2.802869	1718.168019	0.019683	0.020918
RS	33	1.781802	2.802869	1770.178586	0.020279	0.021463
RS	34	1.956825	3.617298	1416.132359	0.016223	0.017058
RS	35	2.148126	3.617298	1465.674609	0.016790	0.017516
RS	36	2.357221	4.773052	1152.520169	0.013203	0.013662
RS	37	2.585763	4.773052	1199.276589	0.013738	0.014054
RS	38	2.835561	6.322732	944.311971	0.010818	0.010961
RS	39	3.108592	6.322732	987.637785	0.011314	0.011303
RS	40	3.407018	8.234920	794.560639	0.009102	0.008997
RS	41	3.733199	8.234920	834.303043	0.009557	0.009304
RS	42	4.089719	10.339759	698.434814	0.008001	0.007703
RS	43	4.479397	10.339759	735.029517	0.008420	0.007988
RS	44	4.905319	12.336922	648.379595	0.007428	0.006972
RS	45	5.370855	12.336922	682.520877	0.007819	0.007248
RS	46	5.879690	13.905327	636.801614	0.007295	0.006700
RS	47	6.435850	13.905327	668.986222	0.007664	0.006975
RS	48	7.043739	14.860394	656.206331	0.007517	0.006791
RS	49	7.708165	14.860394	686.267635	0.007862	0.007063
RS	50	8.434389	15.252591	696.856419	0.007983	0.007133
RS	51	9.228158	15.252591	723.572325	0.008289	0.007387
RS	52	10.095754	15.354205	742.931344	0.008511	0.007555
RS	53	11.044043	15.354205	764.059131	0.008753	0.007764
RS	54	12.080532	16.029390	749.579334	0.008587	0.007585
RS	55	13.213422	16.029390	764.268861	0.008755	0.007730
RS	56	14.451680	16.029390	774.209284	0.008869	0.007821
RS	57	15.805107	16.029390	778.737069	0.008921	0.007850
RS	58	17.284413	80.287175	161.509251	0.001850	0.001723
RS	59	18.901308	80.287175	173.916019	0.001992	0.001840
RS	60	20.668586	80.287175	187.008075	0.002142	0.001959
RS	61	22.600237	80.287175	200.769902	0.002300	0.002080
RS	62	24.711547	80.287175	215.172598	0.002465	0.002201
RS	63	27.019226	80.287175	9509.940517	0.108942	0.083288
PA	4+25*2+4+6 0.003765515 0.007806902 27.019225729 6015.864042633 22.915463577 3.993375546 1.936230511 1.441358161 1.260557182 1.182812838 1.158206049 1.172835711 1.223318012 1.310285110 1.437806176 1.617277825 1.873240005 2.247791891 2.802869128 3.617298378 4.773052390 6.322732251 8.234920222 10.339759270 12.336922043 13.905326567 14.860393900 15.252590574 15.354205375 16.029390234 80.287175385
//
IT	4667
RD	15
LK	-124019.986367
QD	-220.907463 -> -183.169247
RI	0.0052662656
TR	0.003484	0.007826
MT	28.104252
MM	C_pi: 11.332289, n_recomb: 91509.813635
RS	0	0.000000	11533.994446	0.071177	0.000001	0.000000
RS	1	0.009369	11533.994446	0.077849	0.000001	0.000000
RS	2	0.019616	11533.994446	0.085146	0.000001	0.000000
RS	3	0.030822	11533.994446	0.093127	0.000001	0.000001
RS	4	0.043079	29.512404	39.798584	0.000435	0.000265
RS	5	0.056484	29.512404	43.508974	0.000475	0.000380
RS	6	0.071145	4.562245	307.223179	0.003357	0.002875
RS	7	0.087179	4.562245	334.794685	0.003659	0.003557
RS	8	0.104716	2.112935	785.582106	0.008585	0.008642
RS	9	0.123895	2.112935	851.124301	0.009301	0.009815
RS	10	0.144872	1.548499	1254.667437	0.013711	0.014586
RS	11	0.167814	1.548499	1351.227126	0.014766	0.015847
RS	12	0.192905	1.345020	1670.716868	0.018257	0.019470
RS	13	0.220347	1.345020	1788.838512	0.019548	0.020789
RS	14	0.250360	1.254410	2047.778681	0.022378	0.023584
RS	15	0.283185	1.254410	2179.419528	0.023816	0.025064
RS	16	0.319085	1.219942	2377.931610	0.025986	0.027180
RS	17	0.358349	1.219942	2514.977733	0.027483	0.028823
RS	18	0.401291	1.226530	2637.612786	0.028823	0.030141
RS	19	0.448256	1.226530	2771.945874	0.030291	0.031845
RS	20	0.499622	1.270354	2804.337409	0.030645	0.032181
RS	21	0.555800	1.270354	2929.041608	0.032008	0.033820
RS	22	0.617241	1.351541	2867.657765	0.031337	0.033092
RS	23	0.684439	1.351541	2978.137757	0.032544	0.034570
RS	24	0.757933	1.473666	2829.747721	0.030923	0.032820
RS	25	0.838312	1.473666	2924.131948	0.031954	0.034084
RS	26	0.926221	1.647804	2697.202210	0.029474	0.031389
RS	27	1.022367	1.647804	2776.275238	0.030339	0.032425
RS	28	1.127520	1.898490	2477.544192	0.027074	0.028862
RS	29	1.242526	1.898490	2544.432723	0.027805	0.029693
RS	30	1.368306	2.268332	2186.958220	0.023899	0.025429
RS	31	1.505870	2.268332	2246.046200	0.024544	0.026099
RS	32	1.656322	2.820750	1857.088185	0.020294	0.021475
RS	33	1.820871	2.820750	1912.086685	0.020895	0.022028
RS	34	2.000835	3.637735	1529.780345	0.016717	0.017513
RS	35	2.197661	3.637735	1582.272540	0.017291	0.017981
RS	36	2.412926	4.806648	1241.759685	0.013570	0.014002
RS	37	2.648360	4.806648	1291.473774	0.014113	0.014405
RS	38	2.905852	6.386850	1013.361067	0.011074	0.011200
RS	39	3.187467	6.386850	1059.529619	0.011578	0.011554
RS	40	3.495467	8.351383	848.854012	0.009276	0.009162
RS	41	3.832323	8.351383	891.219548	0.009739	0.009479
RS	42	4.200739	10.526507	743.186272	0.008121	0.007821
RS	43	4.603671	10.526507	782.164115	0.008547	0.008115
RS	44	5.044354	12.596443	688.006412	0.007518	0.007065
RS	45	5.526324	12.596443	724.327206	0.007915	0.007349
RS	46	6.053449	14.218665	674.901330	0.007375	0.006785
RS	47	6.629960	14.218665	709.096343	0.007749	0.007066
RS	48	7.260484	15.193492	695.676226	0.007602	0.006881
RS	49	7.950081	15.193492	727.549110	0.007951	0.007157
RS	50	8.704285	15.570995	739.806005	0.008084	0.007238
RS	51	9.529151	15.570995	767.981847	0.008392	0.007494
RS	52	10.431297	15.635906	790.144512	0.008635	0.007679
RS	53	11.417965	15.635906	812.089995	0.008874	0.007886
RS	54	12.497073	16.258022	799.174584	0.008733	0.007726
RS	55	13.677281	16.258022	813.844786	0.008894	0.007864
RS	56	14.968062	16.258022	823.244809	0.008996	0.007947
RS	57	16.379775	16.258022	826.664827	0.009034	0.007964
RS	58	17.923751	86.218573	161.897763	0.001769	0.001643
RS	59	19.612380	86.218573	174.590535	0.001908	0.001758
RS	60	21.459215	86.218573	188.021456	0.002055	0.001876
RS	61	23.479078	86.218573	202.181672	0.002209	0.001996
RS	62	25.688180	86.218573	217.049319	0.002372	0.002118
RS	63	28.104252	86.218573	10001.800777	0.109298	0.084448
PA	4+25*2+4+6 0.003483720 0.007826476 28.104251814 11533.994445645 29.512404189 4.562244647 2.112934517 1.548498655 1.345019662 1.254410410 1.219942186 1.226529741 1.270353572 1.351541105 1.473665596 1.647804142 1.898489619 2.268332454 2.820750324 3.637734546 4.806647964 6.386850420 8.351382691 10.526507327 12.596443362 14.218665229 15.193492023 15.570995326 15.635905703 16.258021792 86.218573119
//
IT	4831
RD	16
LK	-123947.149019
QD	-193.953087 -> -161.725791
RI	0.0049644031
TR	0.003241	0.007835
MT	29.176746
MM	C_pi: 11.823480, n_recomb: 95402.039439
RS	0	0.000000	21723.696700	0.039596	0.000000	0.000000
RS	1	0.009434	21723.696700	0.043333	0.000000	0.000000
RS	2	0.019757	21723.696700	0.047423	0.000000	0.000000
RS	3	0.031055	21723.696700	0.051899	0.000001	0.000000
RS	4	0.043418	37.569931	32.835738	0.000344	0.000213
RS	5	0.056948	37.569931	35.921814	0.000377	0.000305
RS	6	0.071754	5.161354	285.657364	0.002994	0.002595
RS	7	0.087957	5.161354	311.600255	0.003266	0.003210
RS	8	0.105688	2.287936	764.740075	0.008016	0.008163
RS	9	0.125092	2.287936	829.550472	0.008695	0.009267
RS	10	0.146327	1.653932	1241.348158	0.013012	0.013981
RS	11	0.169565	1.653932	1338.742870	0.014033	0.015180
RS	12	0.194994	1.429068	1666.455080	0.017468	0.018766
RS	13	0.222823	1.429068	1787.061502	0.018732	0.020025
RS	14	0.253278	1.326282	2059.117338	0.021584	0.022847
RS	15	0.286605	1.326282	2195.158852	0.023010	0.024277
RS	16	0.323076	1.282146	2413.533042	0.025299	0.026507
RS	17	0.362988	1.282146	2556.948907	0.026802	0.028117
RS	18	0.406665	1.280700	2703.607441	0.028339	0.029626
RS	19	0.454462	1.280700	2845.848532	0.029830	0.031317
RS	20	0.506769	1.317861	2902.265280	0.030421	0.031890
RS	21	0.564009	1.317861	3035.592754	0.031819	0.033534
RS	22	0.626650	1.393339	2994.450794	0.031388	0.033053
RS	23	0.695200	1.393339	3113.323380	0.032634	0.034548
RS	24	0.770217	1.510233	2978.704806	0.031223	0.033023
RS	25	0.852311	1.510233	3080.446989	0.032289	0.034306
RS	26	0.942150	1.679314	2858.935612	0.029967	0.031788
RS	27	1.040463	1.679314	2943.862579	0.030857	0.032841
RS	28	1.148051	1.925096	2640.826841	0.027681	0.029387
RS	29	1.265789	1.925096	2712.057874	0.028428	0.030229
RS	30	1.394633	2.290668	2340.218159	0.024530	0.025993
RS	31	1.535633	2.290668	2402.575616	0.025184	0.026670
RS	32	1.689934	2.840821	1990.981109	0.020869	0.021998
RS	33	1.858791	2.840821	2048.789729	0.021475	0.022557
RS	34	2.043578	3.660534	1639.580233	0.017186	0.017943
RS	35	2.245797	3.660534	1694.837834	0.017765	0.018419
RS	36	2.467093	4.842311	1327.863464	0.013919	0.014323
RS	37	2.709265	4.842311	1380.370916	0.014469	0.014737
RS	38	2.974283	6.452097	1079.699694	0.011317	0.011425
RS	39	3.264303	6.452097	1128.571314	0.011830	0.011790
RS	40	3.581682	8.467402	900.713854	0.009441	0.009316
RS	41	3.929001	8.467402	945.580880	0.009912	0.009644
RS	42	4.309086	10.710861	785.692448	0.008236	0.007930
RS	43	4.725026	10.710861	826.942940	0.008668	0.008233
RS	44	5.180206	12.851520	725.506407	0.007605	0.007151
RS	45	5.678326	12.851520	763.903151	0.008007	0.007442
RS	46	6.223436	14.525594	710.931196	0.007452	0.006864
RS	47	6.819972	14.525594	747.037440	0.007830	0.007150
RS	48	7.472782	15.518292	733.093172	0.007684	0.006966
RS	49	8.187177	15.518292	766.679954	0.008036	0.007246
RS	50	8.968966	15.879230	780.713928	0.008183	0.007338
RS	51	9.824507	15.879230	810.246758	0.008493	0.007596
RS	52	10.760757	15.905223	835.368515	0.008756	0.007800
RS	53	11.785330	15.905223	858.008026	0.008994	0.008004
RS	54	12.906559	16.467446	847.186024	0.008880	0.007866
RS	55	14.133561	16.467446	861.653413	0.009032	0.007997
RS	56	15.476315	16.467446	870.316739	0.009123	0.008070
RS	57	16.945740	16.467446	872.423514	0.009145	0.008075
RS	58	18.553788	92.033079	162.078445	0.001699	0.001574
RS	59	20.313533	92.033079	175.018852	0.001835	0.001687
RS	60	22.239289	92.033079	188.745239	0.001978	0.001803
RS	61	24.346714	92.033079	203.254980	0.002131	0.001923
RS	62	26.652948	92.033079	218.532838	0.002291	0.002044
RS	63	29.176746	92.033079	10450.146059	0.109538	0.085430
PA	4+25*2+4+6 0.003240518 0.007835172 29.176745974 21723.696699602 37.569930893 5.161354261 2.287935684 1.653932178 1.429067998 1.326281661 1.282146002 1.280700177 1.317861474 1.393338528 1.510232621 1.679313656 1.925095516 2.290668014 2.840820990 3.660534221 4.842311303 6.452096946 8.467401550 10.710860946 12.851520120 14.525593588 15.518291864 15.879229684 15.905223419 16.467445906 92.033079446
//
IT	5178
RD	17
LK	-123884.843652
QD	-171.109747 -> -143.395661
RI	0.0047182977
TR	0.003029	0.007835
MT	30.236605
MM	C_pi: 12.288472, n_recomb: 98979.784602
RS	0	0.000000	41518.361219	0.021598	0.000000	0.000000
RS	1	0.009496	41518.361219	0.023650	0.000000	0.000000
RS	2	0.019893	41518.361219	0.025896	0.000000	0.000000
RS	3	0.031277	41518.361219	0.028357	0.000000	0.000000
RS	4	0.043743	47.284933	27.260300	0.000275	0.000172
RS	5	0.057392	47.284933	29.841451	0.000301	0.000246
RS	6	0.072337	5.783635	266.736143	0.002695	0.002362
RS	7	0.088701	5.783635	291.219341	0.002942	0.002921
RS	8	0.106619	2.458691	746.003299	0.007537	0.007759
RS	9	0.126239	2.458691	810.106586	0.008185	0.008805
RS	10	0.147721	1.756457	1228.116711	0.012408	0.013461
RS	11	0.171243	1.756457	1326.130588	0.013398	0.014605
RS	12	0.196999	1.512022	1659.113215	0.016762	0.018139
RS	13	0.225201	1.512022	1781.717789	0.018001	0.019345
RS	14	0.256081	1.397998	2063.755253	0.020850	0.022170
RS	15	0.289892	1.397998	2203.506459	0.022262	0.023552
RS	16	0.326914	1.344517	2439.061940	0.024642	0.025870
RS	17	0.367452	1.344517	2588.085928	0.026148	0.027448
RS	18	0.411839	1.335100	2757.002643	0.027854	0.029121
RS	19	0.460441	1.335100	2906.460429	0.029364	0.030800
RS	20	0.513657	1.365620	2986.224395	0.030170	0.031586
RS	21	0.571927	1.365620	3127.649244	0.031599	0.033235
RS	22	0.635730	1.435452	3107.125847	0.031392	0.032982
RS	23	0.705592	1.435452	3234.057631	0.032674	0.034493
RS	24	0.782087	1.547262	3114.437125	0.031465	0.033182
RS	25	0.865845	1.547262	3223.361524	0.032566	0.034483
RS	26	0.957557	1.711523	3009.096368	0.030401	0.032139
RS	27	1.057978	1.711523	3099.785476	0.031317	0.033208
RS	28	1.167933	1.952743	2794.577435	0.028234	0.029865
RS	29	1.288330	1.952743	2870.064231	0.028996	0.030718
RS	30	1.420159	2.314453	2486.013704	0.025116	0.026517
RS	31	1.564506	2.314453	2551.510635	0.025778	0.027200
RS	32	1.722559	2.862755	2119.158747	0.021410	0.022489
RS	33	1.895620	2.862755	2179.606196	0.022021	0.023054
RS	34	2.085115	3.685470	1744.937931	0.017629	0.018348
RS	35	2.292602	3.685470	1802.779954	0.018214	0.018832
RS	36	2.519792	4.880061	1410.362976	0.014249	0.014626
RS	37	2.768555	4.880061	1465.498571	0.014806	0.015049
RS	38	3.040939	6.518915	1142.978674	0.011548	0.011636
RS	39	3.339187	6.518915	1194.409869	0.012067	0.012011
RS	40	3.665755	8.584023	949.883658	0.009597	0.009459
RS	41	4.023332	8.584023	997.125744	0.010074	0.009796
RS	42	4.414864	10.894536	825.762902	0.008343	0.008030
RS	43	4.843573	10.894536	869.171142	0.008781	0.008342
RS	44	5.312990	13.104500	760.729509	0.007686	0.007229
RS	45	5.826981	13.104500	801.095373	0.008094	0.007527
RS	46	6.389778	14.828900	744.763662	0.007524	0.006937
RS	47	7.006016	14.828900	782.680462	0.007907	0.007228
RS	48	7.680768	15.837855	768.336687	0.007763	0.007045
RS	49	8.419591	15.837855	803.540862	0.008118	0.007329
RS	50	9.228570	16.180444	819.460962	0.008279	0.007434
RS	51	10.114365	16.180444	850.253107	0.008590	0.007693
RS	52	11.084270	16.165356	878.487136	0.008875	0.007916
RS	53	12.146274	16.165356	901.707692	0.009110	0.008118
RS	54	13.309119	16.661397	893.512978	0.009027	0.008005
RS	55	14.582383	16.661397	907.606125	0.009170	0.008129
RS	56	15.976550	16.661397	915.352355	0.009248	0.008192
RS	57	17.503100	16.661397	915.960535	0.009254	0.008184
RS	58	19.174604	97.700795	162.123580	0.001638	0.001513
RS	59	21.004826	97.700795	175.280768	0.001771	0.001625
RS	60	23.008836	97.700795	189.267291	0.001912	0.001740
RS	61	25.203137	97.700795	204.086306	0.002062	0.001858
RS	62	27.605798	97.700795	219.728749	0.002220	0.001980
RS	63	30.236605	97.700795	10856.012910	0.109679	0.086260
PA	4+25*2+4+6 0.003029284 0.007835015 30.236604539 41518.361219282 47.284932664 5.783635077 2.458691466 1.756457499 1.512022211 1.397998132 1.344517242 1.335100035 1.365620278 1.435451906 1.547262325 1.711523392 1.952742547 2.314453408 2.862754819 3.685470130 4.880061045 6.518914536 8.584022771 10.894536089 13.104499615 14.828899869 15.837855230 16.180443728 16.165355843 16.661397472 97.700794856
//
IT	5061
RD	18
LK	-123831.174473
QD	-151.645702 -> -127.649664
RI	0.0045153697
TR	0.002845	0.007828
MT	31.284616
MM	C_pi: 12.727882, n_recomb: 102257.506732
RS	0	0.000000	78033.825560	0.011927	0.000000	0.000000
RS	1	0.009555	78033.825560	0.013067	0.000000	0.000000
RS	2	0.020022	78033.825560	0.014316	0.000000	0.000000
RS	3	0.031490	78033.825560	0.015684	0.000000	0.000000
RS	4	0.044053	58.881832	22.770323	0.000223	0.000140
RS	5	0.057816	58.881832	24.941224	0.000244	0.000201
RS	6	0.072895	6.421998	250.191259	0.002447	0.002167
RS	7	0.089414	6.421998	273.376691	0.002673	0.002679
RS	8	0.107512	2.622941	729.547130	0.007134	0.007419
RS	9	0.127339	2.622941	793.011718	0.007755	0.008417
RS	10	0.149060	1.855044	1215.628355	0.011888	0.013014
RS	11	0.172857	1.855044	1314.125641	0.012851	0.014112
RS	12	0.198927	1.593292	1649.796907	0.016134	0.017581
RS	13	0.227488	1.593292	1774.009175	0.017348	0.018739
RS	14	0.258778	1.469204	2063.133077	0.020176	0.021548
RS	15	0.293058	1.469204	2205.989806	0.021573	0.022887
RS	16	0.330613	1.406816	2456.110534	0.024019	0.025270
RS	17	0.371756	1.406816	2610.036671	0.025524	0.026817
RS	18	0.416830	1.389542	2799.321803	0.027375	0.028631
RS	19	0.466211	1.389542	2955.320092	0.028901	0.030296
RS	20	0.520310	1.413464	3057.475699	0.029900	0.031274
RS	21	0.579577	1.413464	3206.451934	0.031357	0.032926
RS	22	0.644508	1.477712	3206.571759	0.031358	0.032887
RS	23	0.715642	1.477712	3341.189514	0.032674	0.034411
RS	24	0.793573	1.584568	3237.419767	0.031659	0.033303
RS	25	0.878950	1.584568	3353.309045	0.032793	0.034623
RS	26	0.972485	1.744224	3147.770397	0.030783	0.032448
RS	27	1.074956	1.744224	3244.100897	0.031725	0.033532
RS	28	1.187217	1.981187	2938.590794	0.028737	0.030302
RS	29	1.310205	1.981187	3018.235809	0.029516	0.031164
RS	30	1.444944	2.339422	2623.964648	0.025660	0.027004
RS	31	1.592557	2.339422	2692.474838	0.026330	0.027692
RS	32	1.754273	2.886289	2241.191418	0.021917	0.022950
RS	33	1.931440	2.886289	2304.115710	0.022532	0.023518
RS	34	2.125535	3.712358	1845.459758	0.018047	0.018730
RS	35	2.338175	3.712358	1905.712956	0.018636	0.019220
RS	36	2.571132	4.919918	1488.941620	0.014561	0.014911
RS	37	2.826346	4.919918	1546.543964	0.015124	0.015342
RS	38	3.105946	6.587686	1202.965358	0.011764	0.011833
RS	39	3.412260	6.587686	1256.813375	0.012291	0.012217
RS	40	3.747840	8.702144	996.200766	0.009742	0.009592
RS	41	4.115484	8.702144	1045.690809	0.010226	0.009938
RS	42	4.518255	11.079060	863.282710	0.008442	0.008123
RS	43	4.959508	11.079060	908.733000	0.008887	0.008442
RS	44	5.442921	13.357522	793.590321	0.007761	0.007301
RS	45	5.972523	13.357522	835.818385	0.008174	0.007605
RS	46	6.552725	15.131170	776.330470	0.007592	0.007003
RS	47	7.188363	15.131170	815.958495	0.007979	0.007300
RS	48	7.884734	16.155012	801.345859	0.007837	0.007119
RS	49	8.647639	16.155012	838.074648	0.008196	0.007406
RS	50	9.483437	16.477611	855.985788	0.008371	0.007524
RS	51	10.399091	16.477611	887.947143	0.008683	0.007785
RS	52	11.402232	16.419404	919.439037	0.008991	0.008028
RS	53	12.501219	16.419404	943.140587	0.009223	0.008228
RS	54	13.705209	16.843571	938.099585	0.009174	0.008143
RS	55	15.024235	16.843571	951.662110	0.009307	0.008258
RS	56	16.469287	16.843571	958.329485	0.009372	0.008311
RS	57	18.052409	16.843571	957.276168	0.009361	0.008290
RS	58	19.786790	103.200521	162.092119	0.001585	0.001461
RS	59	21.686883	103.200521	175.441878	0.001716	0.001571
RS	60	23.768522	103.200521	189.660413	0.001855	0.001685
RS	61	26.049053	103.200521	204.756223	0.002002	0.001803
RS	62	28.547477	103.200521	220.725956	0.002159	0.001924
RS	63	31.284616	103.200521	11221.260118	0.109735	0.086957
PA	4+25*2+4+6 0.002844634 0.007827501 31.284615513 78033.825560141 58.881832335 6.421997863 2.622940551 1.855043990 1.593292020 1.469203542 1.406815745 1.389541685 1.413463664 1.477711505 1.584568048 1.744223606 1.981187018 2.339421648 2.886288589 3.712357877 4.919917806 6.587686120 8.702143789 11.079059634 13.357522476 15.131169715 16.155012292 16.477611492 16.419404094 16.843571127 103.200521162
//
IT	4875
RD	19
LK	-123784.629821
QD	-134.977406 -> -114.063924
RI	0.0043466383
TR	0.002682	0.007814
MT	32.320498
MM	C_pi: 13.142457, n_recomb: 105253.136797
RS	0	0.000000	136946.023940	0.007026	0.000000	0.000000
RS	1	0.009611	136946.023940	0.007702	0.000000	0.000000
RS	2	0.020146	136946.023940	0.008442	0.000000	0.000000
RS	3	0.031693	136946.023940	0.009254	0.000000	0.000000
RS	4	0.044350	72.580833	19.138121	0.000182	0.000116
RS	5	0.058224	72.580833	20.974481	0.000199	0.000166
RS	6	0.073431	7.069239	235.756904	0.002240	0.002002
RS	7	0.090099	7.069239	257.795377	0.002449	0.002475
RS	8	0.108370	2.778805	715.403659	0.006797	0.007134
RS	9	0.128396	2.778805	778.324873	0.007395	0.008092
RS	10	0.150347	1.948821	1204.330193	0.011442	0.012632
RS	11	0.174408	1.948821	1303.237321	0.012382	0.013691
RS	12	0.200782	1.672390	1639.339349	0.015575	0.017085
RS	13	0.229690	1.672390	1764.849994	0.016768	0.018201
RS	14	0.261377	1.539591	2058.449739	0.019557	0.020977
RS	15	0.296109	1.539591	2203.889943	0.020939	0.022277
RS	16	0.334179	1.468833	2466.094047	0.023430	0.024705
RS	17	0.375908	1.468833	2624.278061	0.024933	0.026223
RS	18	0.421647	1.443863	2832.004472	0.026907	0.028157
RS	19	0.471783	1.443863	2993.896165	0.028445	0.029809
RS	20	0.526737	1.461236	3117.328547	0.029617	0.030960
RS	21	0.586973	1.461236	3273.307374	0.031099	0.032614
RS	22	0.652999	1.519961	3293.815068	0.031294	0.032771
RS	23	0.725370	1.519961	3435.721327	0.032642	0.034309
RS	24	0.804696	1.621976	3348.341828	0.031812	0.033393
RS	25	0.891647	1.621976	3470.948017	0.032977	0.034731
RS	26	0.986954	1.777214	3275.307632	0.031118	0.032719
RS	27	1.091422	1.777214	3377.135356	0.032086	0.033818
RS	28	1.205930	2.010189	3072.940652	0.029196	0.030700
RS	29	1.331443	2.010189	3156.637114	0.029991	0.031572
RS	30	1.469020	2.365296	2753.954503	0.026165	0.027456
RS	31	1.619819	2.365296	2825.355694	0.026843	0.028149
RS	32	1.785111	2.911125	2356.874569	0.022392	0.023382
RS	33	1.966290	2.911125	2422.123953	0.023012	0.023954
RS	34	2.164882	3.740922	1940.936853	0.018441	0.019090
RS	35	2.382560	3.740922	2003.437790	0.019034	0.019584
RS	36	2.621160	4.961705	1563.431995	0.014854	0.015178
RS	37	2.882692	4.961705	1623.346299	0.015423	0.015616
RS	38	3.169359	6.658465	1259.542011	0.011967	0.012017
RS	39	3.483579	6.658465	1315.667851	0.012500	0.012409
RS	40	3.827998	8.822181	1039.591260	0.009877	0.009714
RS	41	4.205519	8.822181	1091.204331	0.010367	0.010068
RS	42	4.619324	11.265285	898.210853	0.008534	0.008206
RS	43	5.072900	11.265285	945.589248	0.008984	0.008533
RS	44	5.570069	13.611838	824.070537	0.007829	0.007365
RS	45	6.115021	13.611838	868.056050	0.008247	0.007676
RS	46	6.712349	15.434045	805.621074	0.007654	0.007063
RS	47	7.367087	15.434045	846.864217	0.008046	0.007365
RS	48	8.084751	16.471611	832.114331	0.007906	0.007187
RS	49	8.871390	16.471611	870.280219	0.008268	0.007478
RS	50	9.733634	16.772663	890.283509	0.008458	0.007609
RS	51	10.678748	16.772663	923.332687	0.008772	0.007872
RS	52	11.714697	16.669396	958.220278	0.009104	0.008136
RS	53	12.850212	16.669396	982.316464	0.009333	0.008334
RS	54	14.094861	17.016476	980.942886	0.009320	0.008279
RS	55	15.459135	17.016476	993.834461	0.009442	0.008386
RS	56	16.954529	17.016476	999.280422	0.009494	0.008428
RS	57	18.593645	17.016476	996.425172	0.009467	0.008394
RS	58	20.390298	108.513530	162.031762	0.001539	0.001415
RS	59	22.359628	108.513530	175.555541	0.001668	0.001524
RS	60	24.518231	108.513530	189.984152	0.001805	0.001637
RS	61	26.884298	108.513530	205.331006	0.001951	0.001754
RS	62	29.477768	108.513530	221.598014	0.002105	0.001875
RS	63	32.320498	108.513530	11548.448765	0.109721	0.087542
PA	4+25*2+4+6 0.002682330 0.007814061 32.320498320 136946.023939823 72.580833462 7.069239027 2.778804719 1.948820856 1.672390159 1.539591296 1.468833409 1.443863394 1.461236217 1.519961337 1.621976482 1.777214240 2.010189419 2.365296208 2.911125112 3.740921666 4.961704752 6.658464844 8.822180684 11.265284758 13.611838404 15.434045349 16.471610636 16.772662717 16.669396261 17.016476285 108.513529550
//
IT	5112
RD	20
LK	-123744.002973
QD	-120.637092 -> -102.296159
RI	0.0042046146
TR	0.002539	0.007796
MT	33.345307
MM	C_pi: 13.533537, n_recomb: 107985.411956
RS	0	0.000000	237787.420397	0.004169	0.000000	0.000000
RS	1	0.009665	237787.420397	0.004573	0.000000	0.000000
RS	2	0.020265	237787.420397	0.005015	0.000000	0.000000
RS	3	0.031888	237787.420397	0.005500	0.000000	0.000000
RS	4	0.044636	88.619516	16.182620	0.000150	0.000096
RS	5	0.058615	88.619516	17.744781	0.000164	0.000138
RS	6	0.073945	7.718924	223.166393	0.002067	0.001862
RS	7	0.090758	7.718924	244.194469	0.002261	0.002303
RS	8	0.109195	2.924738	703.538741	0.006515	0.006896
RS	9	0.129414	2.924738	766.029410	0.007094	0.007820
RS	10	0.151587	2.037105	1194.511614	0.011062	0.012307
RS	11	0.175903	2.037105	1293.803276	0.011981	0.013333
RS	12	0.202570	1.748882	1628.417104	0.015080	0.016644
RS	13	0.231814	1.748882	1754.988671	0.016252	0.017724
RS	14	0.263884	1.608905	2050.707864	0.018991	0.020454
RS	15	0.299054	1.608905	2198.286863	0.020357	0.021718
RS	16	0.337624	1.530396	2470.269960	0.022876	0.024174
RS	17	0.379921	1.530396	2632.132981	0.024375	0.025665
RS	18	0.426306	1.497934	2856.395885	0.026452	0.027700
RS	19	0.477175	1.497934	3023.573379	0.028000	0.029340
RS	20	0.532960	1.508826	3167.050206	0.029329	0.030645
RS	21	0.594137	1.508826	3329.493562	0.030833	0.032302
RS	22	0.661226	1.562090	3369.924409	0.031207	0.032641
RS	23	0.734800	1.562090	3518.710503	0.032585	0.034191
RS	24	0.815486	1.659367	3447.996657	0.031930	0.033457
RS	25	0.903969	1.659367	3577.050825	0.033125	0.034812
RS	26	1.001005	1.810353	3392.210993	0.031414	0.032957
RS	27	1.107419	1.810353	3499.373313	0.032406	0.034072
RS	28	1.224118	2.039582	3197.863500	0.029614	0.031063
RS	29	1.352097	2.039582	3285.496898	0.030425	0.031946
RS	30	1.492445	2.391880	2876.028324	0.026633	0.027876
RS	31	1.646358	2.391880	2950.201832	0.027320	0.028574
RS	32	1.815146	2.937056	2466.142117	0.022838	0.023787
RS	33	2.000249	2.937056	2533.574901	0.023462	0.024362
RS	34	2.203242	3.770979	2031.269977	0.018811	0.019427
RS	35	2.425855	3.770979	2095.865749	0.019409	0.019926
RS	36	2.669984	5.005350	1633.744939	0.015129	0.015428
RS	37	2.937708	5.005350	1695.824498	0.015704	0.015873
RS	38	3.231309	6.731396	1312.650321	0.012156	0.012188
RS	39	3.553286	6.731396	1370.920386	0.012695	0.012587
RS	40	3.906383	8.944630	1080.026229	0.010002	0.009826
RS	41	4.293608	8.944630	1133.641130	0.010498	0.010187
RS	42	4.718259	11.454142	930.541338	0.008617	0.008282
RS	43	5.183953	11.454142	979.737006	0.009073	0.008614
RS	44	5.694657	13.868867	852.175574	0.007892	0.007423
RS	45	6.254722	13.868867	897.817018	0.008314	0.007739
RS	46	6.868918	15.739278	832.649823	0.007711	0.007117
RS	47	7.542478	15.739278	875.416063	0.008107	0.007424
RS	48	8.281138	16.789658	860.656879	0.007970	0.007249
RS	49	9.091191	16.789658	900.178194	0.008336	0.007544
RS	50	9.979538	17.067749	922.366531	0.008542	0.007689
RS	51	10.953745	17.067749	956.431192	0.008857	0.007953
RS	52	12.022111	16.917620	994.840555	0.009213	0.008239
RS	53	13.193736	16.917620	1019.258985	0.009439	0.008435
RS	54	14.478602	17.182953	1022.043116	0.009465	0.008413
RS	55	15.887652	17.182953	1034.140763	0.009577	0.008512
RS	56	17.432890	17.182953	1038.243058	0.009615	0.008543
RS	57	19.127478	17.182953	1033.468699	0.009570	0.008495
RS	58	20.985851	113.630119	161.977505	0.001500	0.001376
RS	59	23.023839	113.630119	175.661418	0.001627	0.001483
RS	60	25.258803	113.630119	190.283315	0.001762	0.001595
RS	61	27.709781	113.630119	205.861120	0.001906	0.001712
RS	62	30.397650	113.630119	222.401571	0.002060	0.001833
RS	63	33.345307	113.630119	11840.237698	0.109647	0.088030
PA	4+25*2+4+6 0.002538840 0.007795633 33.345307116 237787.420397240 88.619515925 7.718924363 2.924738370 2.037105242 1.748882009 1.608905324 1.530396321 1.497934465 1.508826422 1.562090459 1.659366633 1.810352604 2.039582114 2.391879895 2.937055776 3.770978872 5.005350157 6.731396261 8.944629525 11.454141868 13.868867366 15.739278024 16.789657762 17.067748610 16.917619721 17.182953033 113.630118820
//
IT	5658
RD	21
LK	-123708.322754
QD	-108.246490 -> -92.066787
RI	0.0040838194
TR	0.002411	0.007773
MT	34.360647
MM	C_pi: 13.902853, n_recomb: 110474.106950
RS	0	0.000000	424411.305958	0.002400	0.000000	0.000000
RS	1	0.009717	424411.305958	0.002633	0.000000	0.000000
RS	2	0.020379	424411.305958	0.002889	0.000000	0.000000
RS	3	0.032076	424411.305958	0.003170	0.000000	0.000000
RS	4	0.044911	107.268420	13.760609	0.000125	0.000080
RS	5	0.058992	107.268420	15.096551	0.000137	0.000115
RS	6	0.074442	8.365747	212.166117	0.001921	0.001743
RS	7	0.091392	8.365747	232.304847	0.002103	0.002156
RS	8	0.109991	3.059647	693.855943	0.006281	0.006698
RS	9	0.130396	3.059647	756.037662	0.006844	0.007595
RS	10	0.152784	2.119416	1186.339085	0.010739	0.012033
RS	11	0.177348	2.119416	1286.026111	0.011641	0.013031
RS	12	0.204298	1.822478	1617.497797	0.014641	0.016254
RS	13	0.233868	1.822478	1744.950796	0.015795	0.017301
RS	14	0.266311	1.676957	2040.720587	0.018472	0.019974
RS	15	0.301906	1.676957	2190.063905	0.019824	0.021206
RS	16	0.340960	1.591392	2469.704906	0.022356	0.023675
RS	17	0.383810	1.591392	2634.732815	0.023849	0.025142
RS	18	0.430823	1.551669	2873.712117	0.026013	0.027262
RS	19	0.482404	1.551669	3045.614105	0.027569	0.028890
RS	20	0.538998	1.556161	3207.853065	0.029037	0.030334
RS	21	0.601091	1.556161	3376.244901	0.030561	0.031993
RS	22	0.669218	1.604025	3435.988336	0.031102	0.032499
RS	23	0.743965	1.604025	3591.246651	0.032508	0.034062
RS	24	0.825975	1.696657	3537.263443	0.032019	0.033500
RS	25	0.915955	1.696657	3672.485920	0.033243	0.034871
RS	26	1.014678	1.843542	3499.110051	0.031674	0.033167
RS	27	1.122994	1.843542	3611.432715	0.032690	0.034297
RS	28	1.241836	2.069245	3313.755499	0.029996	0.031397
RS	29	1.372225	2.069245	3405.206684	0.030824	0.032289
RS	30	1.515285	2.419033	2990.386407	0.027069	0.028268
RS	31	1.672247	2.419033	3067.218447	0.027764	0.028970
RS	32	1.844461	2.963920	2569.078616	0.023255	0.024167
RS	33	2.033409	2.963920	2638.563681	0.023884	0.024745
RS	34	2.240718	3.802388	2116.484106	0.019158	0.019745
RS	35	2.468172	3.802388	2183.033442	0.019761	0.020247
RS	36	2.717728	5.050798	1699.890712	0.015387	0.015662
RS	37	2.991534	5.050798	1763.998549	0.015968	0.016112
RS	38	3.291947	6.806608	1362.308313	0.012331	0.012346
RS	39	3.621551	6.806608	1422.596302	0.012877	0.012751
RS	40	3.983185	9.069911	1117.537446	0.010116	0.009928
RS	41	4.379958	9.069911	1173.038569	0.010618	0.010295
RS	42	4.815288	11.646472	960.314107	0.008693	0.008349
RS	43	5.292919	11.646472	1011.220979	0.009153	0.008688
RS	44	5.816964	14.129868	877.952110	0.007947	0.007474
RS	45	6.391931	14.129868	925.152640	0.008374	0.007795
RS	46	7.022769	16.048510	857.464362	0.007762	0.007165
RS	47	7.714907	16.048510	901.666880	0.008162	0.007476
RS	48	8.474303	17.111035	887.020623	0.008029	0.007305
RS	49	9.307490	17.111035	927.822318	0.008399	0.007604
RS	50	10.221641	17.364925	952.277274	0.008620	0.007763
RS	51	11.224622	17.364925	987.294554	0.008937	0.008029
RS	52	12.325066	17.166251	1029.339349	0.009317	0.008337
RS	53	13.532443	17.166251	1054.021650	0.009541	0.008531
RS	54	14.857143	17.345684	1061.425345	0.009608	0.008546
RS	55	16.310569	17.345684	1072.623945	0.009709	0.008636
RS	56	17.905227	17.345684	1075.280719	0.009733	0.008655
RS	57	19.654843	17.345684	1068.492900	0.009672	0.008593
RS	58	21.574474	118.546703	161.957174	0.001466	0.001342
RS	59	23.680640	118.546703	175.791335	0.001591	0.001448
RS	60	25.991468	118.546703	190.594178	0.001725	0.001560
RS	61	28.526845	118.546703	206.387767	0.001868	0.001676
RS	62	31.308591	118.546703	223.183252	0.002020	0.001797
RS	63	34.360647	118.546703	12099.506586	0.109523	0.088435
PA	4+25*2+4+6 0.002411260 0.007772889 34.360647416 424411.305958343 107.268420211 8.365746898 3.059646967 2.119416494 1.822478482 1.676957393 1.591391731 1.551669058 1.556161431 1.604025489 1.696656554 1.843542478 2.069244602 2.419032664 2.963920116 3.802388382 5.050798103 6.806607823 9.069911371 11.646472301 14.129867707 16.048510468 17.111034914 17.364925245 17.166251178 17.345683550 118.546703497
//
IT	4686
RD	22
LK	-123676.802748
QD	-97.497816 -> -83.145761
RI	0.0039798203
TR	0.002297	0.007747
MT	35.367307
MM	C_pi: 14.251855, n_recomb: 112737.911394
RS	0	0.000000	634959.102274	0.001644	0.000000	0.000000
RS	1	0.009767	634959.102274	0.001804	0.000000	0.000000
RS	2	0.020489	634959.102274	0.001980	0.000000	0.000000
RS	3	0.032258	634959.102274	0.002174	0.000000	0.000000
RS	4	0.045176	128.845252	11.759914	0.000104	0.000068
RS	5	0.059356	128.845252	12.907808	0.000114	0.000097
RS	6	0.074921	9.005124	202.532155	0.001796	0.001640
RS	7	0.092006	9.005124	221.887775	0.001968	0.002029
RS	8	0.110760	3.182853	686.210007	0.006087	0.006534
RS	9	0.131346	3.182853	748.205489	0.006637	0.007410
RS	10	0.153942	2.195441	1179.873669	0.010466	0.011802
RS	11	0.178746	2.195441	1279.991204	0.011354	0.012777
RS	12	0.205972	1.892946	1606.913237	0.014254	0.015907
RS	13	0.235857	1.892946	1735.114123	0.015391	0.016927
RS	14	0.268662	1.743594	2029.115691	0.017999	0.019534
RS	15	0.304671	1.743594	2179.908144	0.019336	0.020736
RS	16	0.344197	1.651705	2465.304968	0.021868	0.023207
RS	17	0.387583	1.651705	2633.043322	0.023355	0.024650
RS	18	0.435208	1.604988	2885.004343	0.025590	0.026842
RS	19	0.487484	1.604988	3061.115164	0.027152	0.028458
RS	20	0.544866	1.603172	3240.825890	0.028747	0.030028
RS	21	0.607852	1.603172	3414.675589	0.030289	0.031688
RS	22	0.676991	1.645695	3493.022827	0.030984	0.032350
RS	23	0.752883	1.645695	3654.351999	0.032415	0.033925
RS	24	0.836188	1.733761	3617.008504	0.032083	0.033524
RS	25	0.927630	1.733761	3758.113357	0.033335	0.034912
RS	26	1.028002	1.876676	3596.678272	0.031903	0.033352
RS	27	1.138179	1.876676	3713.977194	0.032943	0.034497
RS	28	1.259117	2.099046	3421.078011	0.030345	0.031703
RS	29	1.391868	2.099046	3516.222596	0.031189	0.032605
RS	30	1.537585	2.446585	3097.320570	0.027474	0.028633
RS	31	1.697535	2.446585	3176.699405	0.028178	0.029340
RS	32	1.873108	2.991522	2665.845418	0.023646	0.024524
RS	33	2.065830	2.991522	2737.259588	0.024280	0.025104
RS	34	2.277375	3.834945	2196.668353	0.019485	0.020043
RS	35	2.509584	3.834945	2265.039707	0.020091	0.020548
RS	36	2.764473	5.097868	1761.932303	0.015629	0.015881
RS	37	3.044258	5.097868	1827.940007	0.016214	0.016336
RS	38	3.351371	6.884023	1408.572451	0.012494	0.012491
RS	39	3.688481	6.884023	1470.758768	0.013046	0.012903
RS	40	4.058518	9.198159	1152.181831	0.010220	0.010020
RS	41	4.464698	9.198159	1209.458829	0.010728	0.010394
RS	42	4.910551	11.842689	987.589358	0.008760	0.008408
RS	43	5.399953	11.842689	1040.105857	0.009226	0.008753
RS	44	5.937156	14.395574	901.461049	0.007996	0.007518
RS	45	6.526831	14.395574	950.128118	0.008428	0.007844
RS	46	7.174101	16.362723	880.126092	0.007807	0.007207
RS	47	7.884593	16.362723	925.682736	0.008211	0.007523
RS	48	8.664482	17.436912	911.263650	0.008083	0.007356
RS	49	9.520546	17.436912	953.276466	0.008456	0.007658
RS	50	10.460225	17.665455	980.070025	0.008693	0.007833
RS	51	11.491687	17.665455	1015.985255	0.009012	0.008101
RS	52	12.623896	17.416670	1061.764565	0.009418	0.008431
RS	53	13.866693	17.416670	1086.664750	0.009639	0.008624
RS	54	15.230878	17.506465	1099.118630	0.009749	0.008676
RS	55	16.728310	17.506465	1109.329720	0.009840	0.008758
RS	56	18.372002	17.506465	1110.458029	0.009850	0.008765
RS	57	20.176240	17.506465	1101.583399	0.009771	0.008688
RS	58	22.156706	123.260522	161.989078	0.001437	0.001312
RS	59	24.330613	123.260522	175.966599	0.001561	0.001418
RS	60	26.716854	123.260522	190.941415	0.001694	0.001529
RS	61	29.336169	123.260522	206.939382	0.001836	0.001645
RS	62	32.211324	123.260522	223.975679	0.001987	0.001766
RS	63	35.367307	123.260522	12328.965458	0.109360	0.088768
PA	4+25*2+4+6 0.002297276 0.007746502 35.367307008 634959.102273615 128.845251955 9.005123671 3.182852661 2.195440628 1.892946019 1.743593826 1.651705431 1.604988001 1.603171612 1.645694813 1.733761450 1.876676368 2.099045682 2.446585087 2.991522007 3.834944766 5.097868033 6.884022912 9.198158926 11.842688918 14.395573513 16.362723191 17.436912454 17.665454544 17.416670376 17.506464811 123.260522422
//
IT	4938
RD	23
LK	-123648.805992
QD	-88.139536 -> -75.342731
RI	0.0038905086
TR	0.002195	0.007718
MT	36.362849
MM	C_pi: 14.581293, n_recomb: 114796.974462
RS	0	0.000000	841171.119989	0.001268	0.000000	0.000000
RS	1	0.009816	841171.119989	0.001393	0.000000	0.000000
RS	2	0.020595	841171.119989	0.001530	0.000000	0.000000
RS	3	0.032432	841171.119989	0.001680	0.000000	0.000000
RS	4	0.045431	153.654690	10.098483	0.000088	0.000057
RS	5	0.059706	153.654690	11.089276	0.000097	0.000082
RS	6	0.075382	9.634010	194.054472	0.001690	0.001551
RS	7	0.092597	9.634010	212.717927	0.001853	0.001920
RS	8	0.111502	3.294065	680.428640	0.005927	0.006399
RS	9	0.132262	3.294065	742.355792	0.006467	0.007258
RS	10	0.155060	2.265019	1175.100509	0.010236	0.011609
RS	11	0.180096	2.265019	1275.697700	0.011113	0.012567
RS	12	0.207590	1.960120	1596.874238	0.013910	0.015599
RS	13	0.237781	1.960120	1725.723102	0.015033	0.016596
RS	14	0.270937	1.808680	2016.379278	0.017565	0.019129
RS	15	0.307347	1.808680	2168.354248	0.018889	0.020305
RS	16	0.347331	1.711235	2457.806468	0.021410	0.022768
RS	17	0.391239	1.711235	2627.852794	0.022891	0.024189
RS	18	0.439458	1.657795	2891.201130	0.025185	0.026440
RS	19	0.492409	1.657795	3071.048972	0.026752	0.028046
RS	20	0.550558	1.649758	3266.981932	0.028459	0.029728
RS	21	0.614414	1.649758	3445.826856	0.030017	0.031390
RS	22	0.684539	1.686984	3542.031748	0.030855	0.032196
RS	23	0.761547	1.686984	3709.041490	0.032310	0.033782
RS	24	0.846113	1.770551	3688.129017	0.032127	0.033534
RS	25	0.938980	1.770551	3834.829056	0.033405	0.034937
RS	26	1.040963	1.909593	3685.663762	0.032106	0.033517
RS	27	1.152956	1.909593	3807.748626	0.033169	0.034677
RS	28	1.275942	2.128781	3520.412351	0.030666	0.031986
RS	29	1.411000	2.128781	3619.121688	0.031526	0.032898
RS	30	1.559315	2.474285	3197.241159	0.027851	0.028975
RS	31	1.722188	2.474285	3279.057093	0.028564	0.029687
RS	32	1.901048	3.019544	2756.727698	0.024014	0.024861
RS	33	2.097464	3.019544	2829.954991	0.024652	0.025442
RS	34	2.313160	3.868254	2272.026141	0.019792	0.020324
RS	35	2.550027	3.868254	2342.097198	0.020402	0.020831
RS	36	2.810145	5.146101	1820.024227	0.015854	0.016086
RS	37	3.095795	5.146101	1887.812202	0.016445	0.016545
RS	38	3.409484	6.963139	1451.572600	0.012645	0.012626
RS	39	3.753963	6.963139	1515.545070	0.013202	0.013043
RS	40	4.132255	9.328843	1184.079548	0.010315	0.010103
RS	41	4.547679	9.328843	1243.028239	0.010828	0.010482
RS	42	5.003879	12.042286	1012.480153	0.008820	0.008460
RS	43	5.504859	12.042286	1066.510122	0.009290	0.008810
RS	44	6.055013	14.665492	922.813034	0.008039	0.007555
RS	45	6.659169	14.665492	972.859239	0.008475	0.007886
RS	46	7.322626	16.681469	900.742092	0.007846	0.007243
RS	47	8.051206	16.681469	947.575970	0.008254	0.007563
RS	48	8.851301	17.766851	933.491777	0.008132	0.007401
RS	49	9.729931	17.766851	976.652456	0.008508	0.007707
RS	50	10.694804	17.968913	1005.849136	0.008762	0.007897
RS	51	11.754386	17.968913	1042.615432	0.009082	0.008167
RS	52	12.917973	17.668488	1092.219685	0.009514	0.008521
RS	53	14.195773	17.668488	1117.302777	0.009733	0.008711
RS	54	15.598998	17.665139	1135.211758	0.009889	0.008804
RS	55	17.139959	17.665139	1144.361394	0.009969	0.008876
RS	56	18.832176	17.665139	1143.894435	0.009964	0.008872
RS	57	20.690495	17.665139	1132.877228	0.009869	0.008781
RS	58	22.731220	127.761931	162.089803	0.001412	0.001287
RS	59	24.972256	127.761931	176.206297	0.001535	0.001392
RS	60	27.433265	127.761931	191.346927	0.001667	0.001503
RS	61	30.135838	127.761931	207.541017	0.001808	0.001618
RS	62	33.103686	127.761931	224.807418	0.001958	0.001739
RS	63	36.362849	127.761931	12531.784722	0.109165	0.089041
PA	4+25*2+4+6 0.002195163 0.007717551 36.362848995 841171.119989314 153.654689825 9.634009966 3.294064582 2.265018856 1.960119520 1.808679952 1.711234976 1.657794937 1.649757878 1.686984085 1.770550574 1.909593230 2.128780508 2.474285376 3.019543561 3.868254434 5.146101017 6.963139123 9.328842703 12.042286163 14.665491546 16.681468875 17.766851133 17.968912758 17.668487875 17.665138518 127.761931106
//
IT	5384
RD	24
LK	-123623.817425
QD	-79.967178 -> -68.501574
RI	0.0038125470
TR	0.002103	0.007686
MT	37.349369
MM	C_pi: 14.892885, n_recomb: 116667.383084
RS	0	0.000000	881188.429600	0.001235	0.000000	0.000000
RS	1	0.009862	881188.429600	0.001357	0.000000	0.000000
RS	2	0.020697	881188.429600	0.001491	0.000000	0.000000
RS	3	0.032600	881188.429600	0.001638	0.000000	0.000000
RS	4	0.045678	182.132096	8.706226	0.000075	0.000049
RS	5	0.060045	182.132096	9.564614	0.000082	0.000070
RS	6	0.075829	10.249639	186.567152	0.001599	0.001474
RS	7	0.093169	10.249639	204.617556	0.001754	0.001825
RS	8	0.112220	3.393136	676.377970	0.005797	0.006291
RS	9	0.133150	3.393136	738.352309	0.006329	0.007136
RS	10	0.156143	2.328060	1172.014201	0.010046	0.011452
RS	11	0.181405	2.328060	1273.154202	0.010913	0.012395
RS	12	0.209158	2.023872	1587.561975	0.013608	0.015327
RS	13	0.239647	2.023872	1716.990518	0.014717	0.016304
RS	14	0.273144	1.872094	2002.947596	0.017168	0.018756
RS	15	0.309944	1.872094	2155.885548	0.018479	0.019910
RS	16	0.350374	1.769904	2447.861520	0.020982	0.022355
RS	17	0.394791	1.769904	2619.864605	0.022456	0.023757
RS	18	0.443588	1.710031	2893.127625	0.024798	0.026056
RS	19	0.497198	1.710031	3076.285721	0.026368	0.027652
RS	20	0.556095	1.695871	3287.228101	0.028176	0.029436
RS	21	0.620800	1.695871	3470.636452	0.029748	0.031099
RS	22	0.691887	1.727852	3583.899381	0.030719	0.032039
RS	23	0.769984	1.727852	3756.213951	0.032196	0.033635
RS	24	0.855784	1.806973	3751.433330	0.032155	0.033532
RS	25	0.950046	1.806973	3903.442746	0.033458	0.034951
RS	26	1.053603	1.942242	3766.717911	0.032286	0.033663
RS	27	1.167374	1.942242	3893.393623	0.033372	0.034838
RS	28	1.292365	2.158386	3612.248107	0.030962	0.032247
RS	29	1.429683	2.158386	3714.389255	0.031837	0.033169
RS	30	1.580544	2.502049	3290.493479	0.028204	0.029296
RS	31	1.746282	2.502049	3374.636777	0.028925	0.030012
RS	32	1.928366	3.047891	2841.945742	0.024359	0.025177
RS	33	2.128408	3.047891	2916.875016	0.025002	0.025761
RS	34	2.348178	3.902231	2342.697440	0.020080	0.020588
RS	35	2.589623	3.902231	2414.353013	0.020694	0.021098
RS	36	2.854879	5.195446	1874.267795	0.016065	0.016277
RS	37	3.146295	5.195446	1943.723307	0.016660	0.016740
RS	38	3.466452	7.044016	1491.389912	0.012783	0.012749
RS	39	3.818183	7.044016	1557.042061	0.013346	0.013172
RS	40	4.204602	9.462239	1213.301293	0.010400	0.010177
RS	41	4.629131	9.462239	1273.822078	0.010918	0.010562
RS	42	5.095528	12.245808	1035.054954	0.008872	0.008505
RS	43	5.607922	12.245808	1090.506121	0.009347	0.008860
RS	44	6.170849	14.940521	942.070410	0.008075	0.007586
RS	45	6.789293	14.940521	993.411907	0.008515	0.007922
RS	46	7.468729	17.005926	919.370856	0.007880	0.007273
RS	47	8.215173	17.005926	967.408741	0.008292	0.007597
RS	48	9.035233	18.102234	953.757227	0.008175	0.007441
RS	49	9.936169	18.102234	998.006903	0.008554	0.007750
RS	50	10.925956	18.276813	1029.658164	0.008826	0.007955
RS	51	12.013359	18.276813	1067.234973	0.009148	0.008227
RS	52	13.208004	17.923340	1120.736999	0.009606	0.008606
RS	53	14.520467	17.923340	1145.978221	0.009823	0.008795
RS	54	15.962368	17.823737	1169.710035	0.010026	0.008929
RS	55	17.546472	17.823737	1177.739979	0.010095	0.008993
RS	56	19.286804	17.823737	1175.628575	0.010077	0.008977
RS	57	21.198771	17.823737	1162.432310	0.009964	0.008872
RS	58	23.299301	132.058346	162.263240	0.001391	0.001265
RS	59	25.606988	132.058346	176.515943	0.001513	0.001370
RS	60	28.142265	132.058346	191.818111	0.001644	0.001480
RS	61	30.927576	132.058346	208.202246	0.001785	0.001596
RS	62	33.987581	132.058346	225.690536	0.001934	0.001717
RS	63	37.349369	132.058346	12710.150808	0.108943	0.089260
PA	4+25*2+4+6 0.002103227 0.007686242 37.349369035 881188.429600001 182.132095595 10.249639222 3.393136172 2.328060011 2.023871595 1.872094299 1.769903560 1.710031060 1.695870657 1.727851671 1.806973402 1.942242449 2.158386379 2.502049164 3.047890945 3.902230629 5.195445530 7.044016248 9.462239489 12.245808012 14.940521261 17.005925581 18.102234386 18.276812652 17.923339656 17.823737348 132.058345728
//
IT	5128
RD	25
LK	-123601.405026
QD	-72.807932 -> -62.488110
RI	0.0037440597
TR	0.002020	0.007653
MT	38.326331
MM	C_pi: 15.187720, n_recomb: 118365.826931
RS	0	0.000000	858747.275288	0.001291	0.000000	0.000000
RS	1	0.009907	858747.275288	0.001419	0.000000	0.000000
RS	2	0.020796	858747.275288	0.001559	0.000000	0.000000
RS	3	0.032763	858747.275288	0.001714	0.000000	0.000000
RS	4	0.045916	214.759647	7.531212	0.000064	0.000042
RS	5	0.060372	214.759647	8.277234	0.000070	0.000060
RS	6	0.076261	10.850743	179.914653	0.001520	0.001406
RS	7	0.093723	10.850743	197.419162	0.001668	0.001742
RS	8	0.112915	3.480360	673.882707	0.005693	0.006204
RS	9	0.134009	3.480360	736.011353	0.006218	0.007040
RS	10	0.157193	2.384643	1170.539683	0.009889	0.011324
RS	11	0.182673	2.384643	1272.290934	0.010749	0.012257
RS	12	0.210678	2.084145	1579.068187	0.013341	0.015086
RS	13	0.241457	2.084145	1709.030003	0.014439	0.016046
RS	14	0.275286	1.933782	1989.102956	0.016805	0.018413
RS	15	0.312466	1.933782	2142.819729	0.018103	0.019547
RS	16	0.353329	1.827650	2435.988542	0.020580	0.021967
RS	17	0.398241	1.827650	2609.640780	0.022047	0.023352
RS	18	0.447602	1.761643	2891.475700	0.024428	0.025690
RS	19	0.501854	1.761643	3077.558292	0.026000	0.027277
RS	20	0.561481	1.741457	3302.360945	0.027900	0.029152
RS	21	0.627014	1.741457	3489.931777	0.029484	0.030816
RS	22	0.699041	1.768236	3619.455095	0.030579	0.031881
RS	23	0.778203	1.768236	3796.716367	0.032076	0.033487
RS	24	0.865207	1.842962	3807.697525	0.032169	0.033521
RS	25	0.960831	1.842962	3964.736577	0.033496	0.034955
RS	26	1.065929	1.974531	3840.535978	0.032446	0.033794
RS	27	1.181439	1.974531	3971.606298	0.033554	0.034983
RS	28	1.308393	2.187747	3697.148807	0.031235	0.032490
RS	29	1.447925	2.187747	3802.586709	0.032126	0.033421
RS	30	1.601280	2.529729	3377.505807	0.028534	0.029597
RS	31	1.769827	2.529729	3463.867809	0.029264	0.030318
RS	32	1.955074	3.076374	2921.815016	0.024685	0.025476
RS	33	2.158672	3.076374	2998.340009	0.025331	0.026062
RS	34	2.382442	3.936632	2408.916706	0.020351	0.020836
RS	35	2.628381	3.936632	2482.048543	0.020969	0.021348
RS	36	2.898685	5.245636	1924.836389	0.016262	0.016455
RS	37	3.195768	5.245636	1995.854016	0.016862	0.016922
RS	38	3.522284	7.126361	1528.169879	0.012911	0.012861
RS	39	3.881148	7.126361	1595.401630	0.013479	0.013289
RS	40	4.275566	9.598085	1239.972685	0.010476	0.010242
RS	41	4.709059	9.598085	1301.971417	0.011000	0.010632
RS	42	5.185498	12.453069	1055.426723	0.008917	0.008542
RS	43	5.709139	12.453069	1112.211584	0.009396	0.008902
RS	44	6.284658	15.220573	959.338425	0.008105	0.007611
RS	45	6.917194	15.220573	1011.895753	0.008549	0.007951
RS	46	7.612397	17.336098	936.111854	0.007909	0.007298
RS	47	8.376474	17.336098	985.284790	0.008324	0.007626
RS	48	9.216249	18.443122	972.155258	0.008213	0.007476
RS	49	10.139221	18.443122	1017.439679	0.008596	0.007788
RS	50	11.153634	18.589265	1051.586901	0.008884	0.008009
RS	51	12.268546	18.589265	1089.939569	0.009208	0.008283
RS	52	13.493913	18.181376	1147.400914	0.009694	0.008686
RS	53	14.840680	18.181376	1172.784165	0.009908	0.008873
RS	54	16.320872	17.982659	1202.674331	0.010161	0.009051
RS	55	17.947709	17.982659	1209.539617	0.010219	0.009106
RS	56	19.735718	17.982659	1205.749136	0.010187	0.009079
RS	57	21.700868	17.982659	1190.352884	0.010057	0.008959
RS	58	23.860707	136.150158	162.515244	0.001373	0.001247
RS	59	26.234525	136.150158	176.902848	0.001495	0.001351
RS	60	28.843520	136.150158	192.363956	0.001625	0.001461
RS	61	31.710991	136.150158	208.933980	0.001765	0.001577
RS	62	34.862547	136.150158	226.638134	0.001915	0.001699
RS	63	38.326331	136.150158	12866.548091	0.108702	0.089433
PA	4+25*2+4+6 0.002020204 0.007653132 38.326330641 858747.275287832 214.759646577 10.850742857 3.480360309 2.384642922 2.084145207 1.933781896 1.827649969 1.761643020 1.741456917 1.768236143 1.842962050 1.974531163 2.187747363 2.529728985 3.076373652 3.936631779 5.245636350 7.126361363 9.598085201 12.453069495 15.220573394 17.336098010 18.443122143 18.589265106 18.181376018 17.982659465 136.150157531
//
CC
CC	Brief Description of the file format:
CC	  CC  comments
CC	  MM  useful-messages
CC	  RD  round-of-iterations
CC	  LL  \log[P(sequence)]
CC	  QD  Q-before-opt Q-after-opt
CC	  TR  \theta_0 \rho_0
CC	  RS  k t_k \lambda_k \pi_k \sum_{l\not=k}A_{kl} A_{kk}
CC	  DC  begin end best-k t_k+\Delta_k max-prob
CC
MM	Version: 0.6.5-r67
MM	pattern:4+25*2+4+6, n:63, n_free_lambdas:28
MM	n_iterations:25, skip:1, max_t:5, theta/rho:5
MM	is_decoding:0
MM	n_seqs:20, sum_L:1023028, sum_n:38909
RD	0
LK	0.000000
QD	0.000000 -> 0.000000
RI	inf
TR	0.038775	0.007755
MT	5.000000
MM	C_pi: 1.000000, n_recomb: 7903.001710
RS	0	0.000000	1.000000	50.535368	0.006394	0.000000
RS	1	0.006440	1.000000	53.434797	0.006761	0.000000
RS	2	0.013294	1.000000	56.476493	0.007146	0.000000
RS	3	0.020590	1.000000	59.664249	0.007550	0.000000
RS	4	0.028356	1.000000	63.001493	0.007972	0.000000
RS	5	0.036622	1.000000	66.491206	0.008413	0.000000
RS	6	0.045421	1.000000	70.135822	0.008875	0.000000
RS	7	0.054785	1.000000	73.937131	0.009356	0.000000
RS	8	0.064753	1.000000	77.896155	0.009857	0.000000
RS	9	0.075363	1.000000	82.013025	0.010377	0.000000
RS	10	0.086656	1.000000	86.286842	0.010918	0.000000
RS	11	0.098677	1.000000	90.715522	0.011479	0.000000
RS	12	0.111471	1.000000	95.295635	0.012058	0.000000
RS	13	0.125090	1.000000	100.022232	0.012656	0.000000
RS	14	0.139585	1.000000	104.888654	0.013272	0.000000
RS	15	0.155014	1.000000	109.886339	0.013904	0.000000
RS	16	0.171437	1.000000	115.004620	0.014552	0.000000
RS	17	0.188917	1.000000	120.230512	0.015213	0.000000
RS	18	0.207523	1.000000	125.548501	0.015886	0.000000
RS	19	0.227327	1.000000	130.940330	0.016568	0.000000
RS	20	0.248406	1.000000	136.384794	0.017257	0.000000
RS	21	0.270843	1.000000	141.857545	0.017950	0.000000
RS	22	0.294725	1.000000	147.330911	0.018642	0.000000
RS	23	0.320144	1.000000	152.773745	0.019331	0.000000
RS	24	0.347201	1.000000	158.151308	0.020012	0.000000
RS	25	0.376000	1.000000	163.425197	0.020679	0.000000
RS	26	0.406654	1.000000	168.553329	0.021328	0.000000
RS	27	0.439282	1.000000	173.489998	0.021952	0.000000
RS	28	0.474011	1.000000	178.186012	0.022547	0.000000
RS	29	0.510976	1.000000	182.588934	0.023104	0.000000
RS	30	0.550322	1.000000	186.643434	0.023617	0.000000
RS	31	0.592202	1.000000	190.291764	0.024078	0.000000
RS	32	0.636779	1.000000	193.474387	0.024481	0.000000
RS	33	0.684227	1.000000	196.130752	0.024817	0.000000
RS	34	0.734730	1.000000	198.200235	0.025079	0.000000
RS	35	0.788485	1.000000	199.623247	0.025259	0.000000
RS	36	0.845702	1.000000	200.342514	0.025350	0.000000
RS	37	0.906604	1.000000	200.304520	0.025345	0.000000
RS	38	0.971428	1.000000	199.461084	0.025239	0.000000
RS	39	1.040426	1.000000	197.771071	0.025025	0.000000
RS	40	1.113868	1.000000	195.202169	0.024700	0.000000
RS	41	1.192040	1.000000	191.732711	0.024261	0.000000
RS	42	1.275245	1.000000	187.353452	0.023707	0.000000
RS	43	1.363809	1.000000	182.069240	0.023038	0.000000
RS	44	1.458076	1.000000	175.900489	0.022257	0.000000
RS	45	1.558414	1.000000	168.884349	0.021370	0.000000
RS	46	1.665214	1.000000	161.075482	0.020382	0.000000
RS	47	1.778891	1.000000	152.546323	0.019302	0.000000
RS	48	1.899889	1.000000	143.386742	0.018143	0.000000
RS	49	2.028679	1.000000	133.703015	0.016918	0.000000
RS	50	2.165763	1.000000	123.616052	0.015642	0.000000
RS	51	2.311675	1.000000	113.258856	0.014331	0.000000
RS	52	2.466983	1.000000	102.773227	0.013004	0.000000
RS	53	2.632293	1.000000	92.305798	0.011680	0.000000
RS	54	2.808249	1.000000	82.003520	0.010376	0.000000
RS	55	2.995536	1.000000	72.008787	0.009112	0.000000
RS	56	3.194884	1.000000	62.454449	0.007903	0.000000
RS	57	3.407070	1.000000	53.458987	0.006764	0.000000
RS	58	3.632920	1.000000	45.122167	0.005709	0.000000
RS	59	3.873315	1.000000	37.521478	0.004748	0.000000
RS	60	4.129191	1.000000	30.709621	0.003886	0.000000
RS	61	4.401545	1.000000	24.713296	0.003127	0.000000
RS	62	4.691438	1.000000	19.533378	0.002472	0.000000
RS	63	5.000000	1.000000	54.278412	0.006868	0.000000
PA	4+25*2+4+6 0.038775311 0.007755062 5.000000000 1.000000000 1.000000000 1.000000000 1.000000000 1.000000000 1.000000000 1.000000000 1.000000000 1.000000000 1.000000000 1.000000000 1.000000000 1.000000000 1.000000000 1.000000000 1.000000000 1.000000000 1.000000000 1.000000000 1.000000000 1.000000000 1.000000000 1.000000000 1.000000000 1.000000000 1.000000000 1.000000000 1.000000000
//
IT	6841
RD	1
LK	-131819.088861
QD	-5647.065771 -> -2096.362289
RI	0.0966390047
TR	0.022739	0.004674
MT	10.910826
MM	C_pi: 1.681427, n_recomb: 8008.228099
RS	0	0.000000	0.522388	117.442450	0.014665	0.000308
RS	1	0.007748	0.522388	124.609936	0.015560	0.002371
RS	2	0.016097	0.522388	132.057338	0.016490	0.006230
RS	3	0.025092	0.522388	139.770206	0.017453	0.011434
RS	4	0.034784	0.387782	198.321816	0.024765	0.017340
RS	5	0.045228	0.387782	207.799464	0.025948	0.023352
RS	6	0.056480	0.379081	222.166547	0.027742	0.028667
RS	7	0.068604	0.379081	231.566598	0.028916	0.032433
RS	8	0.081668	0.406694	224.680553	0.028056	0.034462
RS	9	0.095744	0.406694	233.550136	0.029164	0.035315
RS	10	0.110911	0.456620	216.096265	0.026984	0.035512
RS	11	0.127252	0.456620	224.353699	0.028015	0.035166
RS	12	0.144860	0.525795	202.249860	0.025255	0.034280
RS	13	0.163832	0.525795	209.915355	0.026212	0.032982
RS	14	0.184274	0.612346	187.084707	0.023362	0.031493
RS	15	0.206300	0.612346	194.199618	0.024250	0.030004
RS	16	0.230033	0.713791	172.945672	0.021596	0.028608
RS	17	0.255605	0.713791	179.551447	0.022421	0.027312
RS	18	0.283157	0.830711	160.177841	0.020002	0.026074
RS	19	0.312845	0.830711	166.312670	0.020768	0.024857
RS	20	0.344833	0.964590	148.714013	0.018570	0.023642
RS	21	0.379299	0.964590	154.412526	0.019282	0.022434
RS	22	0.416436	1.115005	138.688603	0.017318	0.021247
RS	23	0.456450	1.115005	143.981649	0.017979	0.020094
RS	24	0.499565	1.279889	130.192444	0.016257	0.018986
RS	25	0.546020	1.279889	135.105923	0.016871	0.017929
RS	26	0.596075	1.456719	123.139799	0.015377	0.016929
RS	27	0.650008	1.456719	127.692965	0.015945	0.015988
RS	28	0.708119	1.643205	117.322903	0.014650	0.015105
RS	29	0.770734	1.643205	121.527012	0.015175	0.014278
RS	30	0.838199	1.837543	112.486360	0.014046	0.013503
RS	31	0.910893	1.837543	116.344115	0.014528	0.012778
RS	32	0.989218	2.037978	108.398827	0.013536	0.012099
RS	33	1.073612	2.037978	111.904332	0.013974	0.011465
RS	34	1.164546	2.242349	104.874512	0.013096	0.010875
RS	35	1.262525	2.242349	108.013171	0.013488	0.010331
RS	36	1.368095	2.448337	101.745770	0.012705	0.009830
RS	37	1.481845	2.448337	104.494351	0.013048	0.009373
RS	38	1.604409	2.653882	98.842658	0.012343	0.008958
RS	39	1.736470	2.653882	101.170014	0.012633	0.008584
RS	40	1.878762	2.857337	95.992390	0.011987	0.008249
RS	41	2.032080	2.857337	97.861046	0.012220	0.007953
RS	42	2.197276	3.057404	93.026389	0.011616	0.007694
RS	43	2.375273	3.057404	94.395001	0.011787	0.007473
RS	44	2.567061	3.252988	89.787531	0.011212	0.007289
RS	45	2.773709	3.252988	90.614202	0.011315	0.007140
RS	46	2.996368	3.443193	86.133057	0.010756	0.007027
RS	47	3.236280	3.443193	86.379759	0.010786	0.006947
RS	48	3.494780	3.627333	81.939689	0.010232	0.006901
RS	49	3.773309	3.627333	81.577870	0.010187	0.006884
RS	50	4.073419	3.805636	77.098429	0.009627	0.006894
RS	51	4.396782	3.805636	76.117073	0.009505	0.006926
RS	52	4.745199	3.980740	71.510291	0.008930	0.006974
RS	53	5.120613	3.980740	69.927978	0.008732	0.007030
RS	54	5.525114	4.260196	63.641090	0.007947	0.007087
RS	55	5.960957	4.260196	61.727457	0.007708	0.007135
RS	56	6.430569	4.260196	59.385801	0.007416	0.007165
RS	57	6.936567	4.260196	56.633918	0.007072	0.007167
RS	58	7.481771	5.756838	40.294116	0.005032	0.007134
RS	59	8.069219	5.756838	39.107052	0.004883	0.007059
RS	60	8.702183	5.756838	37.648931	0.004701	0.006939
RS	61	9.384189	5.756838	35.930411	0.004487	0.006778
RS	62	10.119039	5.756838	33.969602	0.004242	0.006589
RS	63	10.910826	5.756838	233.624892	0.029173	0.042939
PA	4+25*2+4+6 0.022739189 0.004673841 10.910825729 0.522388458 0.387782097 0.379081249 0.406693935 0.456620216 0.525794983 0.612345695 0.713790894 0.830711365 0.964590073 1.115005493 1.279888630 1.456719398 1.643204689 1.837542534 2.037977695 2.242348671 2.448336601 2.653882027 2.857337475 3.057404041 3.252988338 3.443193436 3.627332687 3.805636406 3.980740070 4.260195613 5.756837785
//
IT	5700
RD	2
LK	-126052.972830
QD	-2650.063311 -> -1371.963866
RI	0.0669346845
TR	0.017488	0.004757
MT	13.914254
MM	C_pi: 2.836980, n_recomb: 13713.268157
RS	0	0.000000	1.016016	108.980492	0.007947	0.000125
RS	1	0.008161	1.016016	116.895909	0.008524	0.000951
RS	2	0.016989	1.016016	125.300923	0.009137	0.002597
RS	3	0.026537	1.016016	134.211433	0.009787	0.005051
RS	4	0.036864	0.494670	293.329042	0.021390	0.010992
RS	5	0.048034	0.494670	309.909004	0.022599	0.015759
RS	6	0.060116	0.413152	390.265836	0.028459	0.021322
RS	7	0.073184	0.413152	408.463353	0.029786	0.026597
RS	8	0.087318	0.405520	434.238631	0.031666	0.029600
RS	9	0.102606	0.405520	451.628091	0.032934	0.034122
RS	10	0.119142	0.432636	439.471047	0.032047	0.034138
RS	11	0.137027	0.432636	455.345314	0.033205	0.037616
RS	12	0.156372	0.485603	419.958584	0.030624	0.035473
RS	13	0.177296	0.485603	434.340826	0.031673	0.038010
RS	14	0.199927	0.562677	387.594493	0.028264	0.034556
RS	15	0.224405	0.562677	400.698707	0.029220	0.036215
RS	16	0.250882	0.662838	351.694469	0.025646	0.032315
RS	17	0.279519	0.662838	363.702058	0.026522	0.033435
RS	18	0.310493	0.788689	316.209510	0.023059	0.029612
RS	19	0.343995	0.788689	327.256326	0.023864	0.030417
RS	20	0.380232	0.945837	282.557567	0.020605	0.026806
RS	21	0.419426	0.945837	292.749392	0.021348	0.027312
RS	22	0.461818	1.139602	251.883921	0.018368	0.023962
RS	23	0.507671	1.139602	261.300354	0.019055	0.024191
RS	24	0.557266	1.373584	225.022876	0.016409	0.021184
RS	25	0.610908	1.373584	233.726995	0.017044	0.021211
RS	26	0.668929	1.650450	202.144296	0.014741	0.018591
RS	27	0.731684	1.650450	210.193145	0.015328	0.018484
RS	28	0.799562	1.973052	182.899087	0.013337	0.016239
RS	29	0.872979	1.973052	190.347634	0.013881	0.016044
RS	30	0.952389	2.344585	166.754791	0.012160	0.014133
RS	31	1.038279	2.344585	173.655326	0.012663	0.013881
RS	32	1.131179	2.766302	153.295865	0.011179	0.012258
RS	33	1.231661	2.766302	159.696644	0.011645	0.011977
RS	34	1.340344	3.233778	142.313225	0.010378	0.010618
RS	35	1.457897	3.233778	148.257334	0.010811	0.010351
RS	36	1.585045	3.736068	133.655164	0.009746	0.009244
RS	37	1.722569	3.736068	139.178109	0.010149	0.009025
RS	38	1.871317	4.258142	127.099650	0.009268	0.008144
RS	39	2.032205	4.258142	132.225272	0.009642	0.007986
RS	40	2.206224	4.782658	122.377519	0.008924	0.007297
RS	41	2.394446	4.782658	127.113276	0.009269	0.007209
RS	42	2.598029	5.291312	119.208026	0.008693	0.006689
RS	43	2.818228	5.291312	123.540014	0.009009	0.006678
RS	44	3.056398	5.767233	117.288684	0.008553	0.006307
RS	45	3.314006	5.767233	121.176643	0.008836	0.006379
RS	46	3.592639	6.198539	116.256786	0.008478	0.006136
RS	47	3.894012	6.198539	119.630482	0.008724	0.006286
RS	48	4.219982	6.581559	115.656930	0.008434	0.006144
RS	49	4.572555	6.581559	118.416769	0.008635	0.006351
RS	50	4.953904	6.924300	114.902626	0.008379	0.006272
RS	51	5.366376	6.924300	116.929688	0.008527	0.006501
RS	52	5.812512	7.250268	113.254037	0.008259	0.006433
RS	53	6.295059	7.250268	114.436921	0.008345	0.006637
RS	54	6.816990	7.826353	106.829333	0.007790	0.006375
RS	55	7.381517	7.826353	107.342127	0.007828	0.006518
RS	56	7.992118	7.826353	107.210973	0.007818	0.006596
RS	57	8.652553	7.826353	106.386040	0.007758	0.006599
RS	58	9.366889	12.625255	66.196889	0.004827	0.004909
RS	59	10.139525	12.625255	67.308458	0.004908	0.004964
RS	60	10.975220	12.625255	68.094241	0.004966	0.004963
RS	61	11.879120	12.625255	68.514241	0.004996	0.004911
RS	62	12.856791	12.625255	68.531060	0.004997	0.004814
RS	63	13.914254	12.625255	808.215699	0.058937	0.047488
PA	4+25*2+4+6 0.017487815 0.004756832 13.914253769 1.016015999 0.494669804 0.413152164 0.405519515 0.432635566 0.485603039 0.562677460 0.662838018 0.788689210 0.945836894 1.139601891 1.373584090 1.650449731 1.973051967 2.344585151 2.766302213 3.233777734 3.736068313 4.258141837 4.782657766 5.291312182 5.767232672 6.198538567 6.581559403 6.924300431 7.250268167 7.826352667 12.625254581
//
IT	5124
RD	3
LK	-123926.451392
QD	-1732.700644 -> -1168.198065
RI	0.0456126667
TR	0.014533	0.005277
MT	15.432058
MM	C_pi: 3.961392, n_recomb: 21166.000992
RS	0	0.000000	2.336968	74.605340	0.003525	0.000053
RS	1	0.008338	2.336968	80.528050	0.003805	0.000405
RS	2	0.017372	2.336968	86.894182	0.004105	0.001117
RS	3	0.027158	2.336968	93.732309	0.004428	0.002192
RS	4	0.037761	0.739500	317.719257	0.015011	0.007349
RS	5	0.049247	0.739500	338.697705	0.016002	0.010644
RS	6	0.061692	0.525018	505.998147	0.023906	0.016988
RS	7	0.075174	0.525018	533.741722	0.025217	0.021318
RS	8	0.089780	0.468275	628.682245	0.029702	0.026106
RS	9	0.105605	0.468275	657.578087	0.031068	0.030375
RS	10	0.122748	0.468580	685.351339	0.032380	0.032356
RS	11	0.141321	0.468580	712.508432	0.033663	0.036106
RS	12	0.161443	0.502418	689.554811	0.032578	0.035418
RS	13	0.183242	0.502418	714.089770	0.033738	0.038547
RS	14	0.206860	0.563935	658.166393	0.031095	0.035853
RS	15	0.232446	0.563935	680.186691	0.032136	0.038297
RS	16	0.260166	0.650911	608.769095	0.028762	0.034482
RS	17	0.290197	0.650911	628.642924	0.029701	0.036368
RS	18	0.322732	0.765805	551.787585	0.026070	0.032106
RS	19	0.357980	0.765805	569.874434	0.026924	0.033607
RS	20	0.396167	0.915599	492.460185	0.023267	0.029238
RS	21	0.437539	0.915599	509.057244	0.024051	0.030399
RS	22	0.482359	1.108919	434.770627	0.020541	0.026133
RS	23	0.530917	1.108919	450.085993	0.021265	0.026961
RS	24	0.583524	1.354178	381.868833	0.018042	0.022987
RS	25	0.640517	1.354178	396.030749	0.018711	0.023534
RS	26	0.702263	1.660303	335.285082	0.015841	0.019979
RS	27	0.769157	1.660303	348.379908	0.016459	0.020308
RS	28	0.841628	2.038337	295.108667	0.013943	0.017208
RS	29	0.920143	2.038337	307.210137	0.014514	0.017374
RS	30	1.005204	2.501774	260.782650	0.012321	0.014712
RS	31	1.097357	2.501774	271.962928	0.012849	0.014756
RS	32	1.197195	3.062510	231.867297	0.010955	0.012502
RS	33	1.305357	3.062510	242.200767	0.011443	0.012462
RS	34	1.422538	3.722236	208.281037	0.009840	0.010601
RS	35	1.549489	3.722236	217.849204	0.010292	0.010528
RS	36	1.687026	4.466763	189.950253	0.008974	0.009044
RS	37	1.836031	4.466763	198.842987	0.009394	0.008982
RS	38	1.997460	5.267418	176.529544	0.008340	0.007836
RS	39	2.172349	5.267418	184.837087	0.008733	0.007807
RS	40	2.361821	6.084286	167.511137	0.007914	0.006943
RS	41	2.567092	6.084286	175.310916	0.008283	0.006959
RS	42	2.789478	6.870108	162.384987	0.007672	0.006333
RS	43	3.030407	6.870108	169.727037	0.008019	0.006409
RS	44	3.291425	7.579180	160.631136	0.007589	0.005985
RS	45	3.574207	7.579180	167.521489	0.007915	0.006129
RS	46	3.880567	8.180161	161.616761	0.007636	0.005874
RS	47	4.212473	8.180161	167.999777	0.007937	0.006084
RS	48	4.572054	8.666498	164.485557	0.007771	0.005960
RS	49	4.961616	8.666498	170.231008	0.008043	0.006217
RS	50	5.383662	9.062306	168.032698	0.007939	0.006172
RS	51	5.840897	9.062306	172.939675	0.008171	0.006442
RS	52	6.336258	9.424925	170.603743	0.008060	0.006406
RS	53	6.872923	9.424925	174.441066	0.008242	0.006642
RS	54	7.454336	10.153014	165.168349	0.007803	0.006350
RS	55	8.084228	10.153014	168.030855	0.007939	0.006512
RS	56	8.766641	10.153014	170.048561	0.008034	0.006610
RS	57	9.505955	10.153014	171.115196	0.008084	0.006632
RS	58	10.306913	18.826012	94.107888	0.004446	0.004149
RS	59	11.174657	18.826012	97.401853	0.004602	0.004220
RS	60	12.114755	18.826012	100.427355	0.004745	0.004250
RS	61	13.133240	18.826012	103.119784	0.004872	0.004241
RS	62	14.236647	18.826012	105.411276	0.004980	0.004197
RS	63	15.432058	18.826012	1687.263192	0.079716	0.051248
PA	4+25*2+4+6 0.014533280 0.005277395 15.432058122 2.336967799 0.739500400 0.525018254 0.468274767 0.468580293 0.502417533 0.563935008 0.650910959 0.765805342 0.915599368 1.108918554 1.354178463 1.660302918 2.038336719 2.501774446 3.062509892 3.722235529 4.466763230 5.267417849 6.084285633 6.870108141 7.579179866 8.180161117 8.666497769 9.062306363 9.424924765 10.153014277 18.826012434
//
IT	4872
RD	4
LK	-122936.399180
QD	-1350.569849 -> -1015.977200
RI	0.0326629471
TR	0.012472	0.005819
MT	16.458457
MM	C_pi: 4.803559, n_recomb: 28201.165812
RS	0	0.000000	5.377770	43.658432	0.001548	0.000024
RS	1	0.008448	5.377770	47.270558	0.001676	0.000182
RS	2	0.017610	5.377770	51.174569	0.001815	0.000502
RS	3	0.027546	5.377770	55.392826	0.001964	0.000984
RS	4	0.038322	1.110108	289.206508	0.010255	0.005070
RS	5	0.050007	1.110108	310.228394	0.011001	0.007346
RS	6	0.062680	0.673726	545.631369	0.019348	0.013783
RS	7	0.076424	0.673726	579.305543	0.020542	0.017259
RS	8	0.091329	0.550119	749.893103	0.026591	0.023171
RS	9	0.107493	0.550119	788.762361	0.027969	0.026843
RS	10	0.125022	0.519665	875.119085	0.031031	0.030362
RS	11	0.144033	0.519665	913.609219	0.032396	0.033762
RS	12	0.164649	0.534062	925.635257	0.032823	0.034581
RS	13	0.187007	0.534062	961.054264	0.034079	0.037583
RS	14	0.211254	0.580294	916.741806	0.032507	0.036097
RS	15	0.237550	0.580294	948.417841	0.033630	0.038623
RS	16	0.266067	0.653406	870.508078	0.030868	0.035592
RS	17	0.296993	0.653406	898.709510	0.031868	0.037664
RS	18	0.330532	0.754537	803.099641	0.028478	0.033751
RS	19	0.366905	0.754537	828.376380	0.029374	0.035465
RS	20	0.406350	0.890398	724.113069	0.025677	0.031084
RS	21	0.449128	0.890398	747.043992	0.026490	0.032476
RS	22	0.495519	1.070623	641.283578	0.022740	0.027932
RS	23	0.545830	1.070623	662.331267	0.023486	0.029003
RS	24	0.600392	1.305959	561.257039	0.019902	0.024584
RS	25	0.659562	1.305959	580.711275	0.020592	0.025368
RS	26	0.723732	1.609221	488.102240	0.017308	0.021285
RS	27	0.793323	1.609221	506.123180	0.017947	0.021834
RS	28	0.868793	1.997669	423.233410	0.015008	0.018189
RS	29	0.950639	1.997669	439.916513	0.015599	0.018551
RS	30	1.039400	2.493985	366.691596	0.013003	0.015371
RS	31	1.135659	2.493985	382.106279	0.013549	0.015589
RS	32	1.240051	3.121698	318.474392	0.011293	0.012879
RS	33	1.353261	3.121698	332.685865	0.011797	0.012993
RS	34	1.476036	3.893126	278.956527	0.009892	0.010760
RS	35	1.609184	3.893126	292.049634	0.010356	0.010816
RS	36	1.753580	4.797876	248.296705	0.008804	0.009052
RS	37	1.910175	4.797876	260.392484	0.009233	0.009093
RS	38	2.080000	5.799887	226.004403	0.008014	0.007751
RS	39	2.264171	5.799887	237.252180	0.008413	0.007803
RS	40	2.463902	6.839431	211.220081	0.007490	0.006814
RS	41	2.680507	6.839431	221.773044	0.007864	0.006894
RS	42	2.915411	7.838989	203.086420	0.007201	0.006197
RS	43	3.170161	7.838989	213.073427	0.007555	0.006317
RS	44	3.446432	8.720009	200.789057	0.007120	0.005865
RS	45	3.746043	8.720009	210.283011	0.007457	0.006038
RS	46	4.070967	9.428063	203.393430	0.007212	0.005787
RS	47	4.423340	9.428063	212.375506	0.007531	0.006013
RS	48	4.805483	9.952743	209.633653	0.007434	0.005918
RS	49	5.219911	9.952743	217.960933	0.007729	0.006185
RS	50	5.669350	10.335405	217.648427	0.007718	0.006186
RS	51	6.156759	10.335405	225.044922	0.007980	0.006465
RS	52	6.685345	10.667860	224.726971	0.007969	0.006481
RS	53	7.258588	10.667860	230.835637	0.008185	0.006729
RS	54	7.880260	11.438790	220.582572	0.007822	0.006457
RS	55	8.554452	11.438790	225.419870	0.007993	0.006636
RS	56	9.285601	11.438790	229.209397	0.008128	0.006754
RS	57	10.078520	11.438790	231.796815	0.008219	0.006799
RS	58	10.938426	23.961119	113.619619	0.004029	0.003720
RS	59	11.870980	23.961119	118.645322	0.004207	0.003810
RS	60	12.882318	23.961119	123.497167	0.004379	0.003868
RS	61	13.979096	23.961119	128.101555	0.004542	0.003896
RS	62	15.168533	23.961119	132.377663	0.004694	0.003895
RS	63	16.458457	23.961119	2557.250945	0.090679	0.055219
PA	4+25*2+4+6 0.012471509 0.005818941 16.458456600 5.377769642 1.110108351 0.673726031 0.550118552 0.519665250 0.534061913 0.580294122 0.653405937 0.754536732 0.890397761 1.070622657 1.305958643 1.609220636 1.997669163 2.493984554 3.121697697 3.893126471 4.797876129 5.799887065 6.839430883 7.838988529 8.720008612 9.428063077 9.952743003 10.335405465 10.667859549 11.438790411 23.961118529
//
IT	5044
RD	5
LK	-122317.793630
QD	-1114.941406 -> -870.314459
RI	0.0244298905
TR	0.010874	0.006300
MT	17.341514
MM	C_pi: 5.449816, n_recomb: 34534.102419
RS	0	0.000000	12.130141	23.888264	0.000692	0.000011
RS	1	0.008538	12.130141	25.909483	0.000750	0.000084
RS	2	0.017804	12.130141	28.100027	0.000814	0.000232
RS	3	0.027862	12.130141	30.473779	0.000882	0.000453
RS	4	0.038779	1.642849	243.237340	0.007043	0.003568
RS	5	0.050627	1.642849	262.036679	0.007588	0.005158
RS	6	0.063487	0.857273	538.527601	0.015594	0.011292
RS	7	0.077445	0.857273	574.693642	0.016641	0.014100
RS	8	0.092595	0.645383	810.916554	0.023482	0.020596
RS	9	0.109039	0.645383	857.126600	0.024820	0.023749
RS	10	0.126886	0.579679	1004.676055	0.029092	0.028310
RS	11	0.146257	0.579679	1053.187817	0.030497	0.031327
RS	12	0.167281	0.574370	1110.745526	0.032164	0.033329
RS	13	0.190101	0.574370	1156.756014	0.033496	0.036092
RS	14	0.214869	0.606384	1138.446713	0.032966	0.035719
RS	15	0.241752	0.606384	1179.947532	0.034168	0.038161
RS	16	0.270929	0.667065	1109.956120	0.032141	0.036025
RS	17	0.302598	0.667065	1146.675634	0.033204	0.038113
RS	18	0.336971	0.755757	1044.584861	0.030248	0.034796
RS	19	0.374278	0.755757	1077.039429	0.031188	0.036567
RS	20	0.414771	0.878282	955.236547	0.027661	0.032480
RS	21	0.458721	0.878282	984.242707	0.028501	0.033951
RS	22	0.506423	1.044214	853.151113	0.024705	0.029440
RS	23	0.558197	1.044214	879.499597	0.025468	0.030612
RS	24	0.614392	1.265146	748.824651	0.021684	0.026026
RS	25	0.675385	1.265146	773.079066	0.022386	0.026922
RS	26	0.741585	1.555925	649.605327	0.018811	0.022544
RS	27	0.813438	1.555925	672.090206	0.019462	0.023206
RS	28	0.891424	1.937762	559.019753	0.016187	0.019198
RS	29	0.976070	1.937762	579.900762	0.016792	0.019673
RS	30	1.067941	2.440110	478.384019	0.013853	0.016111
RS	31	1.167657	2.440110	497.736215	0.014413	0.016437
RS	32	1.275886	3.096428	408.698775	0.011835	0.013367
RS	33	1.393355	3.096428	426.556188	0.012352	0.013580
RS	34	1.520854	3.930232	351.225108	0.010170	0.011043
RS	35	1.659238	3.930232	367.639520	0.010646	0.011185
RS	36	1.809437	4.938745	306.580453	0.008878	0.009186
RS	37	1.972459	4.938745	321.671177	0.009315	0.009297
RS	38	2.149400	6.084246	274.166455	0.007939	0.007788
RS	39	2.341447	6.084246	288.122043	0.008343	0.007895
RS	40	2.549891	7.292333	252.704150	0.007318	0.006798
RS	41	2.776132	7.292333	265.746202	0.007695	0.006919
RS	42	3.021688	8.458213	240.893838	0.006976	0.006161
RS	43	3.288209	8.458213	253.230945	0.007333	0.006310
RS	44	3.577485	9.471097	237.551260	0.006879	0.005833
RS	45	3.891458	9.471097	249.328587	0.007220	0.006022
RS	46	4.232238	10.252676	241.406323	0.006990	0.005773
RS	47	4.602112	10.252676	252.648642	0.007316	0.006006
RS	48	5.003565	10.787517	250.787079	0.007262	0.005935
RS	49	5.439293	10.787517	261.343100	0.007568	0.006202
RS	50	5.912223	11.132490	263.180876	0.007621	0.006243
RS	51	6.425530	11.132490	272.696419	0.007896	0.006521
RS	52	6.982661	11.410540	274.760332	0.007956	0.006584
RS	53	7.587359	11.410540	282.740365	0.008187	0.006834
RS	54	8.243684	12.172237	272.032103	0.007877	0.006589
RS	55	8.956045	12.172237	278.418431	0.008062	0.006774
RS	56	9.729225	12.172237	283.528585	0.008210	0.006902
RS	57	10.568417	12.172237	287.164313	0.008315	0.006962
RS	58	11.479256	28.492217	126.400869	0.003660	0.003386
RS	59	12.467861	28.492217	132.732946	0.003844	0.003491
RS	60	13.540870	28.492217	138.988090	0.004025	0.003572
RS	61	14.705490	28.492217	145.091132	0.004201	0.003628
RS	62	15.969541	28.492217	150.957143	0.004371	0.003661
RS	63	17.341514	28.492217	3327.415333	0.096352	0.059270
PA	4+25*2+4+6 0.010873504 0.006300449 17.341513974 12.130140667 1.642848690 0.857272708 0.645383156 0.579679386 0.574369588 0.606384159 0.667065088 0.755757144 0.878282096 1.044213837 1.265146190 1.555925300 1.937762483 2.440110306 3.096428217 3.930231941 4.938745472 6.084246228 7.292333412 8.458212524 9.471097458 10.252675578 10.787516869 11.132489862 11.410539540 12.172237409 28.492216679
//
IT	5020
RD	6
LK	-121854.071747
QD	-933.805714 -> -738.951167
RI	0.0189798705
TR	0.009562	0.006706
MT	18.210466
MM	C_pi: 6.009744, n_recomb: 40416.131065
RS	0	0.000000	26.792012	12.746911	0.000315	0.000005
RS	1	0.008622	26.792012	13.841658	0.000342	0.000040
RS	2	0.017986	26.792012	15.030031	0.000372	0.000110
RS	3	0.028159	26.792012	16.319963	0.000404	0.000213
RS	4	0.039208	2.394350	197.829928	0.004895	0.002549
RS	5	0.051210	2.394350	213.774252	0.005289	0.003673
RS	6	0.064246	1.079663	510.226043	0.012624	0.009325
RS	7	0.078407	1.079663	546.712416	0.013527	0.011612
RS	8	0.093788	0.753659	835.428010	0.020671	0.018339
RS	9	0.110495	0.753659	886.766329	0.021941	0.021069
RS	10	0.128643	0.647350	1091.324554	0.027002	0.026309
RS	11	0.148356	0.647350	1148.438857	0.028415	0.028998
RS	12	0.169768	0.621528	1254.387355	0.031037	0.031883
RS	13	0.193026	0.621528	1310.494338	0.032425	0.034422
RS	14	0.218289	0.639982	1326.013930	0.032809	0.034979
RS	15	0.245731	0.639982	1377.485383	0.034083	0.037309
RS	16	0.275538	0.689542	1325.398141	0.032794	0.036013
RS	17	0.307915	0.689542	1371.031336	0.033923	0.038074
RS	18	0.343083	0.767513	1272.349729	0.031481	0.035410
RS	19	0.381284	0.767513	1312.323520	0.032470	0.037188
RS	20	0.422778	0.878631	1181.448585	0.029232	0.033523
RS	21	0.467849	0.878631	1216.659572	0.030103	0.035021
RS	22	0.516807	1.031988	1066.581696	0.026390	0.030701
RS	23	0.569985	1.031988	1098.134147	0.027171	0.031916
RS	24	0.627747	1.239322	941.870448	0.023304	0.027323
RS	25	0.690490	1.239322	970.679063	0.024017	0.028273
RS	26	0.758643	1.516453	818.270411	0.020246	0.023740
RS	27	0.832671	1.516453	844.924383	0.020906	0.024467
RS	28	0.913081	1.887067	701.972198	0.017369	0.020209
RS	29	1.000424	1.887067	726.786818	0.017983	0.020752
RS	30	1.095297	2.385481	596.167141	0.014751	0.016894
RS	31	1.198350	2.385481	619.263534	0.015322	0.017290
RS	32	1.310287	3.053167	503.428628	0.012456	0.013921
RS	33	1.431876	3.053167	524.809761	0.012985	0.014203
RS	34	1.563946	3.924056	426.374578	0.010550	0.011400
RS	35	1.707404	3.924056	446.032509	0.011036	0.011605
RS	36	1.863230	5.004536	366.365019	0.009065	0.009394
RS	37	2.032490	5.004536	384.385697	0.009511	0.009557
RS	38	2.216343	6.258960	322.782626	0.007986	0.007895
RS	39	2.416047	6.258960	339.371819	0.008397	0.008043
RS	40	2.632968	7.602692	293.895539	0.007272	0.006845
RS	41	2.868591	7.602692	309.333116	0.007654	0.006997
RS	42	3.124529	8.907167	277.884589	0.006876	0.006180
RS	43	3.402532	8.907167	292.456758	0.007236	0.006351
RS	44	3.704504	10.031052	273.124037	0.006758	0.005847
RS	45	4.032509	10.031052	287.049921	0.007102	0.006048
RS	46	4.388794	10.872157	277.968259	0.006878	0.005798
RS	47	4.775797	10.872157	291.318493	0.007208	0.006035
RS	48	5.196164	11.408969	290.332671	0.007184	0.005982
RS	49	5.652774	11.408969	302.947009	0.007496	0.006248
RS	50	6.148750	11.711889	307.054412	0.007597	0.006323
RS	51	6.687487	11.711889	318.492775	0.007880	0.006597
RS	52	7.272672	11.931586	323.146630	0.007995	0.006700
RS	53	7.908308	11.931586	332.759816	0.008233	0.006947
RS	54	8.598745	12.665560	321.898347	0.007965	0.006727
RS	55	9.348709	12.665560	329.552989	0.008154	0.006913
RS	56	10.163331	12.665560	335.670395	0.008305	0.007045
RS	57	11.048186	12.665560	340.009021	0.008413	0.007111
RS	58	12.009329	32.865470	135.280913	0.003347	0.003105
RS	59	13.053337	32.865470	142.653913	0.003530	0.003220
RS	60	14.187354	32.865470	150.042961	0.003712	0.003318
RS	61	15.419141	32.865470	157.374805	0.003894	0.003396
RS	62	16.757126	32.865470	164.564730	0.004072	0.003454
RS	63	18.210466	32.865470	4027.087647	0.099641	0.063171
PA	4+25*2+4+6 0.009562396 0.006706189 18.210465926 26.792011614 2.394349704 1.079663054 0.753659491 0.647349630 0.621528021 0.639982404 0.689541994 0.767512874 0.878631164 1.031987786 1.239322066 1.516452771 1.887067379 2.385481161 3.053166816 3.924056377 5.004536475 6.258959798 7.602692378 8.907167071 10.031052444 10.872156664 11.408969375 11.711888786 11.931585798 12.665560370 32.865470232
//
IT	5483
RD	7
LK	-121481.620697
QD	-786.212597 -> -626.647914
RI	0.0152689815
TR	0.008458	0.007037
MT	19.111871
MM	C_pi: 6.545775, n_recomb: 46065.420503
RS	0	0.000000	58.060418	6.750228	0.000147	0.000002
RS	1	0.008704	58.060418	7.336882	0.000159	0.000019
RS	2	0.018166	58.060418	7.974434	0.000173	0.000053
RS	3	0.028452	58.060418	8.667286	0.000188	0.000102
RS	4	0.039633	3.442635	158.609429	0.003443	0.001841
RS	5	0.051787	3.442635	171.789078	0.003729	0.002644
RS	6	0.065000	1.347133	473.802737	0.010285	0.007750
RS	7	0.079362	1.347133	509.373444	0.011058	0.009628
RS	8	0.094974	0.875786	838.688849	0.018206	0.016357
RS	9	0.111946	0.875786	893.498992	0.019396	0.018743
RS	10	0.130394	0.722494	1149.048261	0.024944	0.024405
RS	11	0.150449	0.722494	1213.501817	0.026343	0.026825
RS	12	0.172249	0.674744	1367.239940	0.029680	0.030362
RS	13	0.195946	0.674744	1432.903807	0.031106	0.032712
RS	14	0.221707	0.679719	1486.220249	0.032263	0.034028
RS	15	0.249709	0.679719	1547.782761	0.033600	0.036256
RS	16	0.280149	0.718923	1520.321808	0.033004	0.035708
RS	17	0.313239	0.718923	1575.372092	0.034199	0.037735
RS	18	0.349209	0.787431	1487.679573	0.032295	0.035710
RS	19	0.388310	0.787431	1535.758090	0.033339	0.037489
RS	20	0.430814	0.888816	1402.895079	0.030454	0.034290
RS	21	0.477019	0.888816	1444.760179	0.031363	0.035803
RS	22	0.527245	1.031537	1281.381919	0.027817	0.031754
RS	23	0.581843	1.031537	1318.362047	0.028619	0.032994
RS	24	0.641193	1.227146	1140.367492	0.024755	0.028486
RS	25	0.705709	1.227146	1173.754081	0.025480	0.029470
RS	26	0.775842	1.491890	994.436275	0.021587	0.024870
RS	27	0.852078	1.491890	1025.168183	0.022255	0.025636
RS	28	0.934951	1.851031	852.812535	0.018513	0.021204
RS	29	1.025037	1.851031	881.445207	0.019135	0.021793
RS	30	1.122965	2.342472	721.054217	0.015653	0.017695
RS	31	1.229417	2.342472	747.817503	0.016234	0.018140
RS	32	1.345135	3.014217	603.843947	0.013108	0.014512
RS	33	1.470925	3.014217	628.729859	0.013649	0.014845
RS	34	1.607665	3.909585	505.654711	0.010977	0.011803
RS	35	1.756307	3.909585	528.580248	0.011475	0.012055
RS	36	1.917887	5.044585	428.918715	0.009311	0.009649
RS	37	2.093533	5.044585	449.908718	0.009767	0.009852
RS	38	2.284466	6.387969	373.125739	0.008100	0.008045
RS	39	2.492020	6.387969	392.381774	0.008518	0.008226
RS	40	2.717640	7.848199	336.081668	0.007296	0.006931
RS	41	2.962899	7.848199	353.931769	0.007683	0.007107
RS	42	3.229506	9.275979	315.379241	0.006846	0.006233
RS	43	3.519319	9.275979	332.185243	0.007211	0.006421
RS	44	3.834360	10.501019	308.882374	0.006705	0.005889
RS	45	4.176822	10.501019	324.939070	0.007054	0.006101
RS	46	4.549094	11.397290	314.524827	0.006828	0.005846
RS	47	4.953770	11.397290	329.950522	0.007163	0.006087
RS	48	5.393670	11.936191	329.792953	0.007159	0.006048
RS	49	5.871862	11.936191	344.416845	0.007477	0.006313
RS	50	6.391677	12.199942	350.865000	0.007617	0.006416
RS	51	6.956738	12.199942	364.151929	0.007905	0.006687
RS	52	7.570985	12.364335	371.550169	0.008066	0.006823
RS	53	8.238699	12.364335	382.678536	0.008307	0.007066
RS	54	8.964533	13.066072	371.853480	0.008072	0.006868
RS	55	9.753546	13.066072	380.609343	0.008262	0.007052
RS	56	10.611239	13.066072	387.533218	0.008413	0.007183
RS	57	11.543588	13.066072	392.339056	0.008517	0.007250
RS	58	12.557093	37.344565	141.917765	0.003081	0.002863
RS	59	13.658817	37.344565	150.173136	0.003260	0.002985
RS	60	14.856440	37.344565	158.534194	0.003442	0.003094
RS	61	16.158309	37.344565	166.931555	0.003624	0.003187
RS	62	17.573498	37.344565	175.283177	0.003805	0.003266
RS	63	19.111871	37.344565	4693.197247	0.101881	0.066794
PA	4+25*2+4+6 0.008458131 0.007037461 19.111870756 58.060417758 3.442635227 1.347133149 0.875785526 0.722494159 0.674744389 0.679719165 0.718923166 0.787431263 0.888815759 1.031537031 1.227146033 1.491889752 1.851031234 2.342472245 3.014216647 3.909585012 5.044585376 6.387969487 7.848199491 9.275978608 10.501018868 11.397289910 11.936191347 12.199942326 12.364334726 13.066072136 37.344564580
//
IT	5148
RD	8
LK	-121175.847393
QD	-665.120769 -> -533.216844
RI	0.0126682272
TR	0.007519	0.007302
MT	20.056293
MM	C_pi: 7.084099, n_recomb: 51585.109398
RS	0	0.000000	123.752472	3.570463	0.000069	0.000001
RS	1	0.008787	123.752472	3.884050	0.000075	0.000009
RS	2	0.018347	123.752472	4.225164	0.000082	0.000026
RS	3	0.028746	123.752472	4.596218	0.000089	0.000049
RS	4	0.040059	4.891837	126.331934	0.002449	0.001341
RS	5	0.052367	4.891837	137.078971	0.002657	0.001922
RS	6	0.065755	1.667150	435.088903	0.008434	0.006475
RS	7	0.080321	1.667150	469.050192	0.009093	0.008029
RS	8	0.096166	1.012933	828.823550	0.016067	0.014619
RS	9	0.113403	1.012933	885.837763	0.017172	0.016719
RS	10	0.132156	0.805232	1186.060026	0.022992	0.022622
RS	11	0.152556	0.805232	1256.708289	0.024362	0.024820
RS	12	0.174749	0.733600	1456.081533	0.028227	0.028833
RS	13	0.198891	0.733600	1530.687516	0.029673	0.031026
RS	14	0.225156	0.724688	1623.623984	0.031475	0.032960
RS	15	0.253728	0.724688	1695.276695	0.032864	0.035101
RS	16	0.284811	0.753804	1697.113865	0.032899	0.035209
RS	17	0.318625	0.753804	1762.032438	0.034158	0.037207
RS	18	0.355411	0.813591	1691.330060	0.032787	0.035783
RS	19	0.395429	0.813591	1748.156440	0.033889	0.037564
RS	20	0.438963	0.906404	1619.371375	0.031392	0.034842
RS	21	0.486323	0.906404	1668.486158	0.032344	0.036370
RS	22	0.537845	1.040005	1496.994787	0.029020	0.032635
RS	23	0.593893	1.040005	1539.808250	0.029850	0.033896
RS	24	0.654867	1.225606	1343.808577	0.026050	0.029531
RS	25	0.721199	1.225606	1381.964821	0.026790	0.030540
RS	26	0.793360	1.479572	1177.851692	0.022833	0.025934
RS	27	0.871862	1.479572	1212.697735	0.023509	0.026728
RS	28	0.957262	1.828210	1011.578339	0.019610	0.022173
RS	29	1.050166	1.828210	1043.998659	0.020238	0.022795
RS	30	1.151234	2.312154	853.314552	0.016542	0.018499
RS	31	1.261182	2.312154	883.723614	0.017131	0.018982
RS	32	1.380793	2.984827	710.355016	0.013771	0.015123
RS	33	1.510914	2.984827	738.770043	0.014321	0.015496
RS	34	1.652468	3.897996	589.533925	0.011428	0.012232
RS	35	1.806462	3.897996	615.791981	0.011937	0.012522
RS	36	1.973987	5.077298	494.719752	0.009590	0.009932
RS	37	2.156233	5.077298	518.760630	0.010056	0.010168
RS	38	2.354494	6.497313	425.670963	0.008252	0.008223
RS	39	2.570176	6.497313	447.671109	0.008678	0.008430
RS	40	2.804811	8.062134	379.737068	0.007361	0.007041
RS	41	3.060064	8.062134	400.062394	0.007755	0.007238
RS	42	3.337746	9.604177	353.864458	0.006860	0.006306
RS	43	3.639829	9.604177	372.950554	0.007230	0.006509
RS	44	3.968456	10.925581	345.337338	0.006695	0.005948
RS	45	4.325961	10.925581	363.556600	0.007048	0.006169
RS	46	4.714881	11.876409	351.622334	0.006816	0.005907
RS	47	5.137976	11.876409	369.142667	0.007156	0.006152
RS	48	5.598249	12.420025	369.754455	0.007168	0.006124
RS	49	6.098968	12.420025	386.392767	0.007490	0.006389
RS	50	6.643686	12.649014	395.239905	0.007662	0.006517
RS	51	7.236270	12.649014	410.356321	0.007955	0.006784
RS	52	7.880925	12.762363	420.638921	0.008154	0.006951
RS	53	8.582228	12.762363	433.220170	0.008398	0.007190
RS	54	9.345156	13.431298	422.595927	0.008192	0.007011
RS	55	10.175124	13.431298	432.338158	0.008381	0.007191
RS	56	11.078024	13.431298	439.920250	0.008528	0.007320
RS	57	12.060263	13.431298	445.009777	0.008627	0.007385
RS	58	13.128814	42.046253	147.113623	0.002852	0.002653
RS	59	14.291262	42.046253	156.144549	0.003027	0.002779
RS	60	15.555856	42.046253	165.368067	0.003206	0.002895
RS	61	16.931573	42.046253	174.719946	0.003387	0.003000
RS	62	18.428178	42.046253	184.122461	0.003569	0.003093
RS	63	20.056293	42.046253	5345.470655	0.103624	0.070084
PA	4+25*2+4+6 0.007519497 0.007302004 20.056292816 123.752472382 4.891837339 1.667150115 1.012932599 0.805232176 0.733600068 0.724687902 0.753804096 0.813590522 0.906403987 1.040005277 1.225605702 1.479572061 1.828210123 2.312154116 2.984826931 3.897995760 5.077297634 6.497312510 8.062134435 9.604177161 10.925580793 11.876408771 12.420024543 12.649013970 12.762362866 13.431297522 42.046253063
//
IT	4419
RD	9
LK	-120922.834677
QD	-565.783319 -> -456.236823
RI	0.0107914680
TR	0.006720	0.007510
MT	21.038970
MM	C_pi: 7.631414, n_recomb: 56997.688547
RS	0	0.000000	259.871388	1.891150	0.000033	0.000001
RS	1	0.008869	259.871388	2.058884	0.000036	0.000005
RS	2	0.018526	259.871388	2.241493	0.000039	0.000013
RS	3	0.029038	259.871388	2.440299	0.000043	0.000024
RS	4	0.040483	6.877194	100.302778	0.001760	0.000985
RS	5	0.052943	6.877194	108.998000	0.001912	0.001409
RS	6	0.066509	2.047591	396.754829	0.006961	0.005439
RS	7	0.081277	2.047591	428.728477	0.007522	0.006734
RS	8	0.097355	1.166118	810.316677	0.014217	0.013099
RS	9	0.114860	1.166118	868.526762	0.015238	0.014960
RS	10	0.133917	0.895650	1207.124043	0.021178	0.020977
RS	11	0.154664	0.895650	1282.888183	0.022508	0.022985
RS	12	0.177251	0.797779	1524.842766	0.026753	0.027343
RS	13	0.201842	0.797779	1607.666088	0.028206	0.029400
RS	14	0.228613	0.774215	1740.653552	0.030539	0.031836
RS	15	0.257760	0.774215	1822.208813	0.031970	0.033901
RS	16	0.289491	0.793147	1856.572868	0.032573	0.034583
RS	17	0.324037	0.793147	1931.650164	0.033890	0.036556
RS	18	0.361647	0.844552	1882.795631	0.033033	0.035689
RS	19	0.402592	0.844552	1948.935667	0.034193	0.037475
RS	20	0.447169	0.929518	1829.566258	0.032099	0.035223
RS	21	0.495700	0.929518	1886.536882	0.033098	0.036769
RS	22	0.548536	1.055064	1711.801466	0.030033	0.033369
RS	23	0.606058	1.055064	1760.919554	0.030895	0.034651
RS	24	0.668681	1.231972	1550.656985	0.027206	0.030469
RS	25	0.736859	1.231972	1593.851640	0.027963	0.031500
RS	26	0.811084	1.476554	1367.267083	0.023988	0.026930
RS	27	0.891892	1.476554	1406.321430	0.024673	0.027747
RS	28	0.979868	1.815812	1177.369211	0.020656	0.023109
RS	29	1.075646	1.815812	1213.575588	0.021292	0.023756
RS	30	1.179920	2.292525	992.358929	0.017411	0.019295
RS	31	1.293442	2.292525	1026.398698	0.018008	0.019807
RS	32	1.417033	2.964699	822.598770	0.014432	0.015741
RS	33	1.551585	2.964699	854.563201	0.014993	0.016145
RS	34	1.698072	3.891721	677.790658	0.011892	0.012675
RS	35	1.857552	3.891721	707.441592	0.012412	0.012997
RS	36	2.031176	5.108631	563.629539	0.009889	0.010230
RS	37	2.220200	5.108631	590.801505	0.010365	0.010495
RS	38	2.425989	6.596776	480.327316	0.008427	0.008416
RS	39	2.650031	6.596776	505.150861	0.008863	0.008646
RS	40	2.893944	8.257776	424.804406	0.007453	0.007165
RS	41	3.159491	8.257776	447.672342	0.007854	0.007381
RS	42	3.448591	9.907825	393.308201	0.006900	0.006391
RS	43	3.763332	9.907825	414.727426	0.007276	0.006608
RS	44	4.105988	11.322624	382.479707	0.006710	0.006017
RS	45	4.479037	11.322624	402.901875	0.007069	0.006247
RS	46	4.885173	12.328337	389.269198	0.006830	0.005976
RS	47	5.327332	12.328337	408.913526	0.007174	0.006226
RS	48	5.808707	12.879372	410.239074	0.007197	0.006206
RS	49	6.332778	12.879372	428.908318	0.007525	0.006472
RS	50	6.903331	13.077469	440.209810	0.007723	0.006621
RS	51	7.524489	13.077469	457.149601	0.008020	0.006887
RS	52	8.200740	13.143234	470.454956	0.008254	0.007080
RS	53	8.936971	13.143234	484.440511	0.008499	0.007315
RS	54	9.738502	13.778667	474.207110	0.008320	0.007154
RS	55	10.611125	13.778667	484.831855	0.008506	0.007330
RS	56	11.561145	13.778667	492.935647	0.008648	0.007454
RS	57	12.595426	13.778667	498.137893	0.008740	0.007516
RS	58	13.721442	46.997490	151.252061	0.002654	0.002469
RS	59	14.947330	46.997490	160.973731	0.002824	0.002596
RS	60	16.281948	46.997490	170.971940	0.003000	0.002717
RS	61	17.734940	46.997490	181.188511	0.003179	0.002830
RS	62	19.316804	46.997490	191.551225	0.003361	0.002933
RS	63	21.038970	46.997490	5989.635332	0.105086	0.073029
PA	4+25*2+4+6 0.006720093 0.007509909 21.038970371 259.871387743 6.877193864 2.047590523 1.166117769 0.895650085 0.797779300 0.774214674 0.793147157 0.844552051 0.929517559 1.055064176 1.231972312 1.476553868 1.815811973 2.292524832 2.964698956 3.891720757 5.108630788 6.596775840 8.257775992 9.907824852 11.322624194 12.328336515 12.879372241 13.077469016 13.143234277 13.778667057 46.997489614
//
IT	4891
RD	10
LK	-120712.566462
QD	-484.122786 -> -392.803252
RI	0.0093995765
TR	0.006039	0.007671
MT	22.049851
MM	C_pi: 8.185340, n_recomb: 62283.230268
RS	0	0.000000	537.759715	1.005066	0.000016	0.000000
RS	1	0.008950	537.759715	1.095042	0.000018	0.000002
RS	2	0.018702	537.759715	1.193075	0.000019	0.000006
RS	3	0.029326	537.759715	1.299886	0.000021	0.000012
RS	4	0.040900	9.568251	79.546029	0.001277	0.000730
RS	5	0.053511	9.568251	86.550693	0.001390	0.001042
RS	6	0.067251	2.495987	360.163202	0.005783	0.004596
RS	7	0.082220	2.495987	389.971106	0.006261	0.005682
RS	8	0.098529	1.335915	786.045491	0.012620	0.011777
RS	9	0.116298	1.335915	844.641269	0.013561	0.013435
RS	10	0.135657	0.993627	1215.451333	0.019515	0.019475
RS	11	0.156749	0.993627	1295.306375	0.020797	0.021319
RS	12	0.179729	0.866928	1576.133939	0.025306	0.025918
RS	13	0.204765	0.866928	1666.342016	0.026754	0.027855
RS	14	0.232042	0.827734	1838.690889	0.029521	0.030700
RS	15	0.261761	0.827734	1929.755883	0.030984	0.032695
RS	16	0.294139	0.836144	1998.690694	0.032090	0.033876
RS	17	0.329416	0.836144	2084.003615	0.033460	0.035826
RS	18	0.367849	0.879234	2060.867554	0.033089	0.035471
RS	19	0.409723	0.879234	2136.730193	0.034307	0.037264
RS	20	0.455344	0.956757	2031.474454	0.032617	0.035467
RS	21	0.505049	0.956757	2096.829728	0.033666	0.037032
RS	22	0.559202	1.074960	1923.457542	0.030882	0.033977
RS	23	0.618202	1.074960	1979.337944	0.031780	0.035282
RS	24	0.682482	1.244129	1758.613477	0.028236	0.031307
RS	25	0.752516	1.244129	1807.130582	0.029015	0.032359
RS	26	0.828818	1.480416	1560.663496	0.025058	0.027858
RS	27	0.911950	1.480416	1604.033286	0.025754	0.028695
RS	28	1.002521	1.811278	1348.552981	0.021652	0.024008
RS	29	1.101199	1.811278	1388.538543	0.022294	0.024675
RS	30	1.208709	2.281220	1136.934815	0.018254	0.020074
RS	31	1.325842	2.281220	1174.567270	0.018858	0.020610
RS	32	1.453458	2.952174	939.639398	0.015087	0.016357
RS	33	1.592496	2.952174	975.142227	0.015657	0.016787
RS	34	1.743978	3.890422	769.722335	0.012358	0.013123
RS	35	1.909018	3.890422	802.795738	0.012889	0.013471
RS	36	2.088829	5.140089	635.104071	0.010197	0.010536
RS	37	2.284734	5.140089	665.461047	0.010684	0.010825
RS	38	2.498173	6.689873	536.657535	0.008616	0.008617
RS	39	2.730715	6.689873	564.362220	0.009061	0.008868
RS	40	2.984071	8.440383	470.918738	0.007561	0.007297
RS	41	3.260102	8.440383	496.378905	0.007970	0.007529
RS	42	3.560838	10.193312	433.394368	0.006958	0.006483
RS	43	3.888491	10.193312	457.184806	0.007340	0.006712
RS	44	4.245470	11.699024	420.020967	0.006744	0.006090
RS	45	4.634399	11.699024	442.673452	0.007107	0.006329
RS	46	5.058138	12.759715	427.190562	0.006859	0.006049
RS	47	5.519803	12.759715	448.976859	0.007209	0.006303
RS	48	6.022788	13.320126	450.971289	0.007241	0.006290
RS	49	6.570790	13.320126	471.677894	0.007573	0.006557
RS	50	7.167841	13.490053	485.490356	0.007795	0.006725
RS	51	7.818329	13.490053	504.238632	0.008096	0.006990
RS	52	8.527036	13.510479	520.704711	0.008360	0.007208
RS	53	9.299175	13.510479	536.038364	0.008606	0.007439
RS	54	10.140422	14.110323	526.436959	0.008452	0.007297
RS	55	11.056962	14.110323	537.830298	0.008635	0.007467
RS	56	12.055534	14.110323	546.310537	0.008771	0.007586
RS	57	13.143481	14.110323	551.447655	0.008854	0.007642
RS	58	14.328802	52.176254	154.535496	0.002481	0.002307
RS	59	15.620211	52.176254	164.872305	0.002647	0.002434
RS	60	17.027205	52.176254	175.565969	0.002819	0.002558
RS	61	18.560127	52.176254	186.564974	0.002995	0.002676
RS	62	20.230249	52.176254	197.803454	0.003176	0.002787
RS	63	22.049851	52.176254	6623.500676	0.106345	0.075637
PA	4+25*2+4+6 0.006039250 0.007671362 22.049851228 537.759714788 9.568251046 2.495986693 1.335914897 0.993627188 0.866928476 0.827734245 0.836144191 0.879233763 0.956757496 1.074959524 1.244129006 1.480416427 1.811278400 2.281220454 2.952173763 3.890421756 5.140089098 6.689872658 8.440382862 10.193312046 11.699024220 12.759714719 13.320125600 13.490052902 13.510478637 14.110323195 52.176253838
//
IT	5657
RD	11
LK	-120537.155368
QD	-416.691213 -> -340.268341
RI	0.0083419292
TR	0.005459	0.007795
MT	23.078339
MM	C_pi: 8.740015, n_recomb: 67405.147963
RS	0	0.000000	1096.326684	0.536831	0.000008	0.000000
RS	1	0.009029	1096.326684	0.585317	0.000009	0.000001
RS	2	0.018873	1096.326684	0.638183	0.000009	0.000003
RS	3	0.029605	1096.326684	0.695826	0.000010	0.000006
RS	4	0.041307	13.172214	63.114776	0.000936	0.000546
RS	5	0.054065	13.172214	68.747193	0.001020	0.000777
RS	6	0.067975	3.018846	326.075797	0.004838	0.003910
RS	7	0.083142	3.018846	353.676463	0.005247	0.004827
RS	8	0.099677	1.522319	758.145613	0.011248	0.010633
RS	9	0.117705	1.522319	816.489462	0.012113	0.012116
RS	10	0.137361	1.098796	1213.611684	0.018005	0.018118
RS	11	0.158792	1.098796	1296.603314	0.019236	0.019817
RS	12	0.182158	0.940630	1612.108998	0.023917	0.024579
RS	13	0.207633	0.940630	1708.794480	0.025351	0.026407
RS	14	0.235408	0.884723	1918.898534	0.028468	0.029579
RS	15	0.265691	0.884723	2018.896063	0.029952	0.031509
RS	16	0.298709	0.882134	2123.369513	0.031502	0.033124
RS	17	0.334707	0.882134	2218.773302	0.032917	0.035051
RS	18	0.373956	0.916807	2224.264998	0.032998	0.035163
RS	19	0.416748	0.916807	2310.066972	0.034271	0.036962
RS	20	0.463404	0.987085	2222.959614	0.032979	0.035599
RS	21	0.514272	0.987085	2297.101413	0.034079	0.037184
RS	22	0.569733	1.098402	2129.389039	0.031591	0.034475
RS	23	0.630202	1.098402	2192.427235	0.032526	0.035804
RS	24	0.696130	1.260521	1965.038510	0.029153	0.032053
RS	25	0.768010	1.260521	2019.140109	0.029955	0.033127
RS	26	0.846380	1.489341	1755.627887	0.026046	0.028720
RS	27	0.931827	1.489341	1803.408475	0.026755	0.029574
RS	28	1.024987	1.812619	1523.077054	0.022596	0.024863
RS	29	1.126560	1.812619	1566.814305	0.023245	0.025547
RS	30	1.237303	2.276258	1285.395599	0.019070	0.020831
RS	31	1.358044	2.276258	1326.548395	0.019680	0.021385
RS	32	1.489687	2.945587	1060.201974	0.015729	0.016962
RS	33	1.633216	2.945587	1099.190055	0.016307	0.017414
RS	34	1.789703	3.893177	864.346216	0.012823	0.013568
RS	35	1.960320	3.893177	900.829736	0.013364	0.013939
RS	36	2.146341	5.171854	708.375437	0.010509	0.010842
RS	37	2.349157	5.171854	741.933899	0.011007	0.011153
RS	38	2.570285	6.777985	594.047052	0.008813	0.008819
RS	39	2.811378	6.777985	624.658420	0.009267	0.009089
RS	40	3.074239	8.612356	517.567900	0.007678	0.007431
RS	41	3.360832	8.612356	545.642096	0.008095	0.007677
RS	42	3.673302	10.463588	473.676795	0.007027	0.006577
RS	43	4.013983	10.463588	499.851989	0.007416	0.006817
RS	44	4.385424	12.057666	457.553374	0.006788	0.006166
RS	45	4.790401	12.057666	482.441394	0.007157	0.006412
RS	46	5.231943	13.172926	464.990812	0.006898	0.006121
RS	47	5.713350	13.172926	488.916513	0.007253	0.006381
RS	48	6.238222	13.743754	491.549877	0.007292	0.006373
RS	49	6.810484	13.743754	514.281180	0.007630	0.006643
RS	50	7.434413	13.887154	530.660815	0.007873	0.006828
RS	51	8.114676	13.887154	551.185254	0.008177	0.007093
RS	52	8.856358	13.863323	570.950167	0.008470	0.007334
RS	53	9.665004	13.863323	587.560088	0.008717	0.007562
RS	54	10.546660	14.424031	578.891420	0.008588	0.007438
RS	55	11.507920	14.424031	590.921725	0.008767	0.007603
RS	56	12.555968	14.424031	599.617460	0.008896	0.007716
RS	57	13.698643	14.424031	604.498682	0.008968	0.007765
RS	58	14.944486	57.536524	157.096005	0.002331	0.002164
RS	59	16.302814	57.536524	167.977392	0.002492	0.002291
RS	60	17.783781	57.536524	179.291592	0.002660	0.002415
RS	61	19.398461	57.536524	190.994109	0.002834	0.002536
RS	62	21.158926	57.536524	203.025986	0.003012	0.002653
RS	63	23.078339	57.536524	7241.401592	0.107431	0.077930
PA	4+25*2+4+6 0.005459142 0.007795459 23.078338623 1096.326683554 13.172213555 3.018846103 1.522319168 1.098796211 0.940629521 0.884722647 0.882133971 0.916807067 0.987085013 1.098401887 1.260521012 1.489340637 1.812618515 2.276257908 2.945587106 3.893176576 5.171853870 6.777984687 8.612355775 10.463587786 12.057666485 13.172925805 13.743753652 13.887154035 13.863323311 14.424031414 57.536524408
//
IT	4632
RD	12
LK	-120390.227285
QD	-360.687205 -> -296.451975
RI	0.0075218667
TR	0.004964	0.007890
MT	24.115050
MM	C_pi: 9.288794, n_recomb: 72324.643791
RS	0	0.000000	2196.484221	0.289195	0.000004	0.000000
RS	1	0.009104	2196.484221	0.315536	0.000004	0.000001
RS	2	0.019038	2196.484221	0.344276	0.000005	0.000002
RS	3	0.029876	2196.484221	0.375635	0.000005	0.000003
RS	4	0.041700	17.932829	50.182488	0.000694	0.000412
RS	5	0.054601	17.932829	54.713092	0.000756	0.000586
RS	6	0.068677	3.620847	294.921610	0.004078	0.003350
RS	7	0.084034	3.620847	320.369339	0.004430	0.004131
RS	8	0.100790	1.724623	728.340752	0.010070	0.009647
RS	9	0.119070	1.724623	785.954309	0.010867	0.010981
RS	10	0.139016	1.210535	1203.873756	0.016645	0.016903
RS	11	0.160777	1.210535	1289.143163	0.017824	0.018471
RS	12	0.184519	1.018370	1634.859182	0.022604	0.023334
RS	13	0.210423	1.018370	1737.087211	0.024018	0.025060
RS	14	0.238686	0.944677	1982.567745	0.027412	0.028494
RS	15	0.269521	0.944677	2090.779168	0.028908	0.030361
RS	16	0.303164	0.930557	2230.785160	0.030844	0.032351
RS	17	0.339870	0.930557	2335.934509	0.032298	0.034253
RS	18	0.379918	0.956613	2372.039882	0.032797	0.034790
RS	19	0.423612	0.956613	2467.800808	0.034121	0.036593
RS	20	0.471285	1.019712	2402.156704	0.033214	0.035641
RS	21	0.523297	1.019712	2485.337186	0.034364	0.037245
RS	22	0.580045	1.124445	2327.162126	0.032177	0.034879
RS	23	0.641960	1.124445	2397.664125	0.033151	0.036231
RS	24	0.709511	1.280007	2167.322705	0.029967	0.032714
RS	25	0.783213	1.280007	2227.226618	0.030795	0.033808
RS	26	0.863625	1.501999	1949.657917	0.026957	0.029515
RS	27	0.951359	1.501999	2001.920706	0.027680	0.030385
RS	28	1.047079	1.818354	1698.741944	0.023488	0.025672
RS	29	1.151515	1.818354	1746.178391	0.024144	0.026370
RS	30	1.265459	2.276123	1435.927433	0.019854	0.021559
RS	31	1.389777	2.276123	1480.493201	0.020470	0.022128
RS	32	1.525414	2.943621	1182.848968	0.016355	0.017551
RS	33	1.673400	2.943621	1225.226599	0.016941	0.018021
RS	34	1.834859	3.899146	960.550197	0.013281	0.014004
RS	35	2.011018	3.899146	1000.387913	0.013832	0.014395
RS	36	2.203215	5.203840	782.581528	0.010820	0.011144
RS	37	2.412911	5.203840	819.317980	0.011328	0.011474
RS	38	2.641699	6.861924	651.810932	0.009012	0.009020
RS	39	2.891317	6.861924	685.319438	0.009476	0.009306
RS	40	3.163661	8.775229	564.190855	0.007801	0.007563
RS	41	3.460800	8.775229	594.870252	0.008225	0.007823
RS	42	3.784993	10.720546	513.673173	0.007102	0.006669
RS	43	4.138702	10.720546	542.219500	0.007497	0.006920
RS	44	4.524614	12.400362	494.637343	0.006839	0.006240
RS	45	4.945662	12.400362	521.741454	0.007214	0.006494
RS	46	5.405043	13.569250	502.246192	0.006944	0.006193
RS	47	5.906250	13.569250	528.285942	0.007304	0.006458
RS	48	6.453088	14.150777	531.542983	0.007349	0.006454
RS	49	7.049713	14.150777	556.265260	0.007691	0.006727
RS	50	7.700658	14.268348	575.269138	0.007954	0.006929
RS	51	8.410868	14.268348	597.518544	0.008262	0.007194
RS	52	9.185739	14.200448	620.717878	0.008582	0.007457
RS	53	10.031159	14.200448	638.516038	0.008828	0.007683
RS	54	10.953549	14.717340	631.138407	0.008726	0.007578
RS	55	11.959918	14.717340	643.656302	0.008900	0.007737
RS	56	13.057912	14.717340	652.391530	0.009020	0.007843
RS	57	14.255873	14.717340	656.814597	0.009081	0.007884
RS	58	15.562902	63.022102	159.040315	0.002199	0.002038
RS	59	16.988930	63.022102	170.400224	0.002356	0.002164
RS	60	18.544790	63.022102	182.263973	0.002520	0.002289
RS	61	20.242303	63.022102	194.594229	0.002691	0.002411
RS	62	22.094366	63.022102	207.339240	0.002867	0.002531
RS	63	24.115050	63.022102	7836.800993	0.108356	0.079933
PA	4+25*2+4+6 0.004964134 0.007889853 24.115049861 2196.484220541 17.932829080 3.620847045 1.724623044 1.210535215 1.018370033 0.944676929 0.930556966 0.956613370 1.019712468 1.124444747 1.280007182 1.501998760 1.818353736 2.276123318 2.943620715 3.899145866 5.203839603 6.861924444 8.775229204 10.720545796 12.400362271 13.569250125 14.150777167 14.268347657 14.200448022 14.717340063 63.022102005
//
IT	5440
RD	13
LK	-120266.599599
QD	-313.887183 -> -259.633332
RI	0.0068751893
TR	0.004541	0.007961
MT	25.151992
MM	C_pi: 9.825539, n_recomb: 77009.062752
RS	0	0.000000	4339.258501	0.156740	0.000002	0.000000
RS	1	0.009177	4339.258501	0.171130	0.000002	0.000000
RS	2	0.019196	4339.258501	0.186842	0.000002	0.000001
RS	3	0.030135	4339.258501	0.203998	0.000003	0.000002
RS	4	0.042078	24.130323	40.041777	0.000520	0.000315
RS	5	0.055117	24.130323	43.694136	0.000567	0.000447
RS	6	0.069352	4.304640	266.867051	0.003465	0.002894
RS	7	0.084894	4.304640	290.278469	0.003769	0.003564
RS	8	0.101861	1.941498	697.992313	0.009064	0.008801
RS	9	0.120387	1.941498	754.539664	0.009798	0.010007
RS	10	0.140612	1.328003	1188.279382	0.015430	0.015822
RS	11	0.162693	1.328003	1275.083252	0.016558	0.017273
RS	12	0.186801	1.099577	1646.462088	0.021380	0.022188
RS	13	0.213121	1.099577	1753.316897	0.022768	0.023820
RS	14	0.241856	1.007112	2031.224491	0.026376	0.027458
RS	15	0.273229	1.007112	2146.842096	0.027878	0.029263
RS	16	0.307481	0.980932	2321.532731	0.030146	0.031574
RS	17	0.344876	0.980932	2435.920854	0.031632	0.033451
RS	18	0.385702	0.998127	2503.750715	0.032512	0.034371
RS	19	0.430276	0.998127	2609.310734	0.033883	0.036177
RS	20	0.478940	1.054035	2567.711385	0.033343	0.035611
RS	21	0.532070	1.054035	2660.031621	0.034542	0.037233
RS	22	0.590076	1.152371	2514.793153	0.032656	0.035200
RS	23	0.653405	1.152371	2592.964109	0.033671	0.036574
RS	24	0.722546	1.301746	2363.165012	0.030687	0.033298
RS	25	0.798032	1.301746	2429.034646	0.031542	0.034412
RS	26	0.880446	1.517413	2140.443181	0.027795	0.030246
RS	27	0.970423	1.517413	2197.231648	0.028532	0.031131
RS	28	1.068657	1.827389	1873.448061	0.024328	0.026435
RS	29	1.175906	1.827389	1924.508768	0.024991	0.027143
RS	30	1.292997	2.279690	1586.753132	0.020605	0.022256
RS	31	1.420835	2.279690	1634.595727	0.021226	0.022836
RS	32	1.560404	2.945260	1306.161292	0.016961	0.018121
RS	33	1.712781	2.945260	1351.796531	0.017554	0.018606
RS	34	1.879142	3.907668	1057.232686	0.013729	0.014429
RS	35	2.060771	3.907668	1100.330058	0.014288	0.014837
RS	36	2.259068	5.235982	856.872579	0.011127	0.011439
RS	37	2.475562	5.235982	896.727024	0.011644	0.011785
RS	38	2.711925	6.942325	709.287277	0.009210	0.009215
RS	39	2.969979	6.942325	745.650868	0.009683	0.009516
RS	40	3.251715	8.930275	610.253454	0.007924	0.007692
RS	41	3.559306	8.930275	643.500696	0.008356	0.007965
RS	42	3.895126	10.965798	552.932198	0.007180	0.006759
RS	43	4.261763	10.965798	583.810812	0.007581	0.007020
RS	44	4.662048	12.728676	530.867974	0.006894	0.006311
RS	45	5.099068	12.728676	560.146022	0.007274	0.006573
RS	46	5.576193	13.949849	538.569631	0.006994	0.006261
RS	47	6.097104	13.949849	566.677355	0.007359	0.006532
RS	48	6.665821	14.541721	570.559154	0.007409	0.006532
RS	49	7.286729	14.541721	597.219961	0.007755	0.006809
RS	50	7.964619	14.633464	618.904385	0.008037	0.007026
RS	51	8.704719	14.633464	642.811501	0.008347	0.007292
RS	52	9.512740	14.520986	669.579099	0.008695	0.007577
RS	53	10.394914	14.520986	688.464762	0.008940	0.007800
RS	54	11.358046	14.988647	682.785884	0.008866	0.007716
RS	55	12.409566	14.988647	695.628227	0.009033	0.007870
RS	56	13.557585	14.988647	704.216322	0.009145	0.007968
RS	57	14.810959	14.988647	707.972373	0.009193	0.008000
RS	58	16.179358	68.573877	160.468836	0.002084	0.001928
RS	59	17.673336	68.573877	172.246581	0.002237	0.002051
RS	60	19.304418	68.573877	184.593948	0.002397	0.002176
RS	61	21.085187	68.573877	197.480726	0.002564	0.002299
RS	62	23.029379	68.573877	210.862453	0.002738	0.002422
RS	63	25.151992	68.573877	8403.916282	0.109129	0.081675
PA	4+25*2+4+6 0.004540707 0.007960849 25.151992279 4339.258501453 24.130323047 4.304640288 1.941497588 1.328002591 1.099576972 1.007111967 0.980931525 0.998127245 1.054035437 1.152370992 1.301745738 1.517413006 1.827389137 2.279689746 2.945260152 3.907668238 5.235982212 6.942324533 8.930274738 10.965797568 12.728676058 13.949849062 14.541720565 14.633463653 14.520986189 14.988647230 68.573876900
//
IT	5128
RD	14
LK	-120162.056645
QD	-274.541213 -> -228.474003
RI	0.0063577268
TR	0.004177	0.008013
MT	26.184145
MM	C_pi: 10.345520, n_recomb: 81434.090650
RS	0	0.000000	8496.126171	0.085101	0.000001	0.000000
RS	1	0.009247	8496.126171	0.092974	0.000001	0.000000
RS	2	0.019348	8496.126171	0.101575	0.000001	0.000000
RS	3	0.030384	8496.126171	0.110972	0.000001	0.000001
RS	4	0.042440	32.077944	32.104619	0.000394	0.000243
RS	5	0.055611	32.077944	35.060069	0.000431	0.000344
RS	6	0.069999	5.069821	241.930240	0.002971	0.002522
RS	7	0.085718	5.069821	263.461911	0.003235	0.003102
RS	8	0.102891	2.170965	668.168418	0.008205	0.008077
RS	9	0.121651	2.170965	723.438629	0.008884	0.009172
RS	10	0.142147	1.450162	1168.645823	0.014351	0.014864
RS	11	0.164537	1.450162	1256.367984	0.015428	0.016211
RS	12	0.188997	1.183636	1648.946702	0.020249	0.021140
RS	13	0.215720	1.183636	1759.570476	0.021607	0.022683
RS	14	0.244913	1.071570	2066.577201	0.025377	0.026477
RS	15	0.276806	1.071570	2188.755420	0.026878	0.028222
RS	16	0.311647	1.032841	2396.612865	0.029430	0.030808
RS	17	0.349711	1.032841	2519.617506	0.030941	0.032657
RS	18	0.391294	1.040924	2619.498920	0.032167	0.033922
RS	19	0.436721	1.040924	2734.548019	0.033580	0.035728
RS	20	0.486350	1.089596	2718.835586	0.033387	0.035522
RS	21	0.540567	1.089596	2820.256899	0.034632	0.037160
RS	22	0.599798	1.181661	2690.804546	0.033043	0.035449
RS	23	0.664505	1.181661	2776.748658	0.034098	0.036845
RS	24	0.735195	1.325134	2550.685716	0.031322	0.033810
RS	25	0.812422	1.325134	2622.626540	0.032206	0.034943
RS	26	0.896790	1.534888	2325.988828	0.028563	0.030916
RS	27	0.988959	1.534888	2387.317973	0.029316	0.031814
RS	28	1.089651	1.838961	2045.301578	0.025116	0.027150
RS	29	1.199653	1.838961	2099.894048	0.025786	0.027868
RS	30	1.319826	2.286177	1736.232197	0.021321	0.022919
RS	31	1.451111	2.286177	1787.194845	0.021947	0.023509
RS	32	1.594536	2.949850	1428.802096	0.017546	0.018669
RS	33	1.751223	2.949850	1477.535647	0.018144	0.019165
RS	34	1.922398	3.918401	1153.354145	0.014163	0.014839
RS	35	2.109400	3.918401	1199.585549	0.014731	0.015261
RS	36	2.313694	5.268477	930.453154	0.011426	0.011723
RS	37	2.536878	5.268477	973.335022	0.011952	0.012084
RS	38	2.780699	7.020088	765.861844	0.009405	0.009404
RS	39	3.047065	7.020088	805.010647	0.009885	0.009718
RS	40	3.338061	9.079064	655.270161	0.008047	0.007816
RS	41	3.655964	9.079064	691.023364	0.008486	0.008100
RS	42	4.003262	11.201401	591.050041	0.007258	0.006845
RS	43	4.382673	11.201401	624.200488	0.007665	0.007115
RS	44	4.797167	13.044843	565.887041	0.006949	0.006379
RS	45	5.249987	13.044843	597.277625	0.007334	0.006648
RS	46	5.744678	14.316816	573.620518	0.007044	0.006326
RS	47	6.285111	14.316816	603.732931	0.007414	0.006602
RS	48	6.875515	14.918273	608.255219	0.007469	0.006606
RS	49	7.520511	14.918273	636.787170	0.007820	0.006886
RS	50	8.225148	14.983692	661.207271	0.008120	0.007119
RS	51	8.994939	14.983692	686.693063	0.008433	0.007386
RS	52	9.835909	14.825704	717.156749	0.008807	0.007694
RS	53	10.754641	14.825704	737.021604	0.009051	0.007914
RS	54	11.758324	15.238422	733.486179	0.009007	0.007853
RS	55	12.854813	15.238422	746.482045	0.009167	0.008000
RS	56	14.052689	15.238422	754.732174	0.009268	0.008090
RS	57	15.361329	15.238422	757.612513	0.009303	0.008112
RS	58	16.790972	74.138712	161.474483	0.001983	0.001830
RS	59	18.352809	74.138712	173.615564	0.002132	0.001952
RS	60	20.059063	74.138712	186.386735	0.002289	0.002075
RS	61	21.923086	74.138712	199.764734	0.002453	0.002199
RS	62	23.959467	74.138712	213.712300	0.002624	0.002323
RS	63	26.184145	74.138712	8938.119736	0.109759	0.083183
PA	4+25*2+4+6 0.004177103 0.008013181 26.184144672 8496.126171127 32.077943975 5.069821365 2.170964673 1.450162375 1.183635819 1.071569785 1.032840886 1.040924262 1.089595623 1.181661184 1.325134496 1.534888401 1.838960892 2.286177205 2.949849762 3.918400504 5.268476904 7.020088159 9.079063538 11.201401333 13.044842680 14.316815917 14.918273211 14.983692348 14.825703997 15.238422043 74.138712087
//
IT	5352
RD	15
LK	-120073.170218
QD	-241.270966 -> -201.933337
RI	0.0059388672
TR	0.003863	0.008051
MT	27.207749
MM	C_pi: 10.845273, n_recomb: 85585.462272
RS	0	0.000000	16705.033599	0.045718	0.000001	0.000000
RS	1	0.009313	16705.033599	0.049977	0.000001	0.000000
RS	2	0.019493	16705.033599	0.054634	0.000001	0.000000
RS	3	0.030621	16705.033599	0.059725	0.000001	0.000000
RS	4	0.042786	42.109078	25.897097	0.000303	0.000190
RS	5	0.056083	42.109078	28.301085	0.000331	0.000268
RS	6	0.070619	5.913484	219.975777	0.002570	0.002216
RS	7	0.086508	5.913484	239.802589	0.002802	0.002723
RS	8	0.103878	2.410527	639.647896	0.007474	0.007459
RS	9	0.122864	2.410527	693.532881	0.008103	0.008459
RS	10	0.143620	1.575858	1146.509173	0.013396	0.014020
RS	11	0.166307	1.575858	1234.659432	0.014426	0.015273
RS	12	0.191108	1.269913	1644.210921	0.019211	0.020186
RS	13	0.218219	1.269913	1757.829387	0.020539	0.021647
RS	14	0.247854	1.137619	2090.417013	0.024425	0.025557
RS	15	0.280249	1.137619	2218.315127	0.025919	0.027243
RS	16	0.315661	1.085929	2457.310119	0.028712	0.030061
RS	17	0.354371	1.085929	2588.238360	0.030242	0.031882
RS	18	0.396686	1.084670	2719.821711	0.031779	0.033456
RS	19	0.442941	1.084670	2843.934974	0.033229	0.035259
RS	20	0.493505	1.126037	2855.295428	0.033362	0.035388
RS	21	0.548777	1.126037	2965.659832	0.034651	0.037040
RS	22	0.609196	1.211923	2854.278346	0.033350	0.035638
RS	23	0.675243	1.211923	2948.007106	0.034445	0.037055
RS	24	0.747440	1.349722	2728.518695	0.031881	0.034259
RS	25	0.826361	1.349722	2806.580547	0.032793	0.035411
RS	26	0.912631	1.553914	2504.714916	0.029266	0.031529
RS	27	1.006936	1.553914	2570.574427	0.030035	0.032439
RS	28	1.110023	1.852499	2212.741106	0.025854	0.027819
RS	29	1.222711	1.852499	2270.761529	0.026532	0.028544
RS	30	1.345893	2.295012	1882.966361	0.022001	0.023549
RS	31	1.480547	2.295012	1936.881199	0.022631	0.024145
RS	32	1.627741	2.956897	1549.624296	0.018106	0.019194
RS	33	1.788643	2.956897	1601.279679	0.018710	0.019699
RS	34	1.964529	3.931106	1248.019553	0.014582	0.015233
RS	35	2.156795	3.931106	1297.237604	0.015157	0.015667
RS	36	2.366967	5.301538	1002.645163	0.011715	0.011996
RS	37	2.596712	5.301538	1048.441151	0.012250	0.012370
RS	38	2.847853	7.096035	821.022056	0.009593	0.009584
RS	39	3.122382	7.096035	862.864958	0.010082	0.009910
RS	40	3.422477	9.223054	698.844520	0.008165	0.007933
RS	41	3.750520	9.223054	737.022946	0.008612	0.008228
RS	42	4.109113	11.429334	627.704583	0.007334	0.006925
RS	43	4.501101	11.429334	663.049933	0.007747	0.007204
RS	44	4.929595	13.351066	599.416421	0.007004	0.006442
RS	45	5.397993	13.351066	632.843777	0.007394	0.006718
RS	46	5.910013	14.672301	607.139802	0.007094	0.006387
RS	47	6.469717	14.672301	639.181212	0.007468	0.006668
RS	48	7.081544	15.282347	644.371503	0.007529	0.006676
RS	49	7.750350	15.282347	674.697118	0.007883	0.006960
RS	50	8.481441	15.320640	701.904779	0.008201	0.007208
RS	51	9.280618	15.320640	728.883512	0.008516	0.007477
RS	52	10.154221	15.115905	763.165979	0.008917	0.007806
RS	53	11.109180	15.115905	783.899571	0.009159	0.008025
RS	54	12.153074	15.467912	782.978244	0.009148	0.007989
RS	55	13.294184	15.467912	795.954823	0.009300	0.008129
RS	56	14.541564	15.467912	803.677899	0.009390	0.008210
RS	57	15.905111	15.467912	805.479887	0.009411	0.008221
RS	58	17.395642	79.668199	162.147237	0.001895	0.001744
RS	59	19.024984	79.668199	174.604064	0.002040	0.001865
RS	60	20.806065	79.668199	187.746291	0.002194	0.001987
RS	61	22.753015	79.668199	201.557323	0.002355	0.002110
RS	62	24.881281	79.668199	216.006883	0.002524	0.002235
RS	63	27.207749	79.668199	9436.456422	0.110258	0.084484
PA	4+25*2+4+6 0.003863487 0.008050617 27.207749414 16705.033599394 42.109077576 5.913484139 2.410527289 1.575858208 1.269912778 1.137619073 1.085929098 1.084669694 1.126036500 1.211923491 1.349721952 1.553913563 1.852499118 2.295011653 2.956896818 3.931105889 5.301537529 7.096034853 9.223053890 11.429333596 13.351066362 14.672300516 15.282346594 15.320640233 15.115904779 15.467911886 79.668199204
//
IT	4842
RD	16
LK	-119997.160978
QD	-212.986099 -> -179.196899
RI	0.0055963914
TR	0.003592	0.008076
MT	28.220214
MM	C_pi: 11.322483, n_recomb: 89457.333298
RS	0	0.000000	31954.154195	0.025102	0.000000	0.000000
RS	1	0.009376	31954.154195	0.027456	0.000000	0.000000
RS	2	0.019631	31954.154195	0.030032	0.000000	0.000000
RS	3	0.030848	31954.154195	0.032849	0.000000	0.000000
RS	4	0.043116	54.573867	21.035684	0.000235	0.000150
RS	5	0.056535	54.573867	23.003380	0.000257	0.000212
RS	6	0.071212	6.829773	200.793901	0.002245	0.001966
RS	7	0.087264	6.829773	219.095539	0.002449	0.002411
RS	8	0.104822	2.657317	612.948679	0.006852	0.006931
RS	9	0.124027	2.657317	665.420157	0.007438	0.007850
RS	10	0.145031	1.703844	1123.124269	0.012555	0.013277
RS	11	0.168006	1.703844	1211.329571	0.013541	0.014447
RS	12	0.193134	1.357764	1633.960205	0.018265	0.019322
RS	13	0.220618	1.357764	1749.895965	0.019561	0.020707
RS	14	0.250679	1.204856	2104.504930	0.023525	0.024697
RS	15	0.283559	1.204856	2237.318305	0.025010	0.026326
RS	16	0.319522	1.139885	2505.074550	0.028003	0.029340
RS	17	0.358856	1.139885	2643.200867	0.029547	0.031130
RS	18	0.401879	1.129079	2805.611862	0.031363	0.032980
RS	19	0.448935	1.129079	2938.282865	0.032846	0.034779
RS	20	0.500404	1.163076	2977.298548	0.033282	0.035217
RS	21	0.556698	1.163076	3096.351109	0.034613	0.036883
RS	22	0.618270	1.242850	3004.797141	0.033589	0.035775
RS	23	0.685615	1.242850	3106.239891	0.034723	0.037211
RS	24	0.759275	1.375165	2895.762855	0.032370	0.034651
RS	25	0.839841	1.375165	2979.943947	0.033311	0.035821
RS	26	0.927960	1.574091	2675.463541	0.029908	0.032088
RS	27	1.024342	1.574091	2745.819668	0.030694	0.033010
RS	28	1.129761	1.867569	2374.536340	0.026544	0.028443
RS	29	1.245064	1.867569	2435.873993	0.027229	0.029175
RS	30	1.371177	2.305741	2025.822910	0.022646	0.024145
RS	31	1.509115	2.305741	2082.517737	0.023279	0.024746
RS	32	1.659987	2.966022	1667.673848	0.018642	0.019693
RS	33	1.825003	2.966022	1722.065701	0.019250	0.020206
RS	34	2.005492	3.945607	1340.482383	0.014985	0.015609
RS	35	2.202904	3.945607	1392.525881	0.015566	0.016054
RS	36	2.418825	5.335371	1072.886068	0.011993	0.012257
RS	37	2.654991	5.335371	1121.467020	0.012536	0.012643
RS	38	2.913300	7.170898	874.350978	0.009774	0.009754
RS	39	3.195828	7.170898	918.781430	0.010271	0.010092
RS	40	3.504846	9.363589	740.660728	0.008279	0.008044
RS	41	3.842837	9.363589	781.169771	0.008732	0.008348
RS	42	4.212519	11.651429	662.647942	0.007407	0.007000
RS	43	4.616862	11.651429	700.099272	0.007826	0.007287
RS	44	5.059117	13.649505	631.246032	0.007056	0.006500
RS	45	5.542837	13.649505	666.624172	0.007452	0.006783
RS	46	6.071912	15.018551	638.933602	0.007142	0.006443
RS	47	6.650592	15.018551	672.819890	0.007521	0.006729
RS	48	7.283530	15.636052	678.715719	0.007587	0.006742
RS	49	7.975812	15.636052	710.751427	0.007945	0.007029
RS	50	8.733003	15.646171	740.797116	0.008281	0.007293
RS	51	9.561188	15.646171	769.180463	0.008598	0.007563
RS	52	10.467024	15.393291	807.396956	0.009025	0.007915
RS	53	11.457792	15.393291	828.891094	0.009266	0.008131
RS	54	12.541454	15.678974	831.068024	0.009290	0.008124
RS	55	13.726721	15.678974	843.855734	0.009433	0.008257
RS	56	15.023119	15.678974	850.869542	0.009511	0.008328
RS	57	16.441067	15.678974	851.401614	0.009517	0.008326
RS	58	17.991963	85.120474	162.567691	0.001817	0.001669
RS	59	19.688272	85.120474	175.299615	0.001960	0.001787
RS	60	21.543627	85.120474	188.767384	0.002110	0.001908
RS	61	23.572940	85.120474	202.960729	0.002269	0.002032
RS	62	25.792523	85.120474	217.856045	0.002435	0.002156
RS	63	28.220214	85.120474	9897.375579	0.110638	0.085604
PA	4+25*2+4+6 0.003591676 0.008076116 28.220214302 31954.154194559 54.573866679 6.829773001 2.657316875 1.703844388 1.357764451 1.204855787 1.139885040 1.129079483 1.163076496 1.242849861 1.375164652 1.574091487 1.867568905 2.305741177 2.966022068 3.945607000 5.335370617 7.170898178 9.363588618 11.651429182 13.649505048 15.018550806 15.636052257 15.646171110 15.393290719 15.678974206 85.120473923
//
IT	5004
RD	17
LK	-119931.778113
QD	-188.817908 -> -159.620514
RI	0.0053138114
TR	0.003355	0.008092
MT	29.220082
MM	C_pi: 11.775935, n_recomb: 93051.191899
RS	0	0.000000	58355.240425	0.014363	0.000000	0.000000
RS	1	0.009436	58355.240425	0.015719	0.000000	0.000000
RS	2	0.019763	58355.240425	0.017203	0.000000	0.000000
RS	3	0.031064	58355.240425	0.018827	0.000000	0.000000
RS	4	0.043432	69.810973	17.221715	0.000185	0.000120
RS	5	0.056966	69.810973	18.844060	0.000203	0.000169
RS	6	0.071778	7.809867	184.139274	0.001979	0.001759
RS	7	0.087988	7.809867	201.091492	0.002161	0.002155
RS	8	0.105727	2.908109	588.407972	0.006323	0.006481
RS	9	0.125140	2.908109	639.498983	0.006873	0.007331
RS	10	0.146385	1.832836	1099.482520	0.011816	0.012626
RS	11	0.169634	1.832836	1187.473819	0.012762	0.013722
RS	12	0.195078	1.446561	1619.675667	0.017406	0.018540
RS	13	0.222922	1.446561	1737.352333	0.018671	0.019855
RS	14	0.253394	1.272902	2110.515582	0.022681	0.023897
RS	15	0.286741	1.272902	2247.497681	0.024153	0.025471
RS	16	0.323235	1.194435	2541.436120	0.027312	0.028647
RS	17	0.363173	1.194435	2686.033844	0.028866	0.030408
RS	18	0.406879	1.173923	2877.984647	0.030929	0.032502
RS	19	0.454710	1.173923	3018.656461	0.032441	0.034296
RS	20	0.507054	1.200492	3085.409064	0.033158	0.035019
RS	21	0.564337	1.200492	3212.821194	0.034527	0.036696
RS	22	0.627026	1.274207	3142.349489	0.033770	0.035868
RS	23	0.695630	1.274207	3251.367229	0.034942	0.037322
RS	24	0.770708	1.401202	3051.942387	0.032799	0.034993
RS	25	0.852870	1.401202	3142.195470	0.033768	0.036179
RS	26	0.942786	1.595129	2837.454251	0.030493	0.032598
RS	27	1.041186	1.595129	2912.253521	0.031297	0.033531
RS	28	1.148872	1.883839	2529.790279	0.027187	0.029026
RS	29	1.266719	1.883839	2594.331381	0.027881	0.029763
RS	30	1.395686	2.318029	2163.928347	0.023255	0.024707
RS	31	1.536824	2.318029	2223.232768	0.023893	0.025312
RS	32	1.691279	2.976940	1782.201398	0.019153	0.020169
RS	33	1.860309	2.976940	1839.142778	0.019765	0.020687
RS	34	2.045290	3.961792	1430.150367	0.015370	0.015968
RS	35	2.247726	3.961792	1484.851651	0.015957	0.016421
RS	36	2.469264	5.370184	1140.735913	0.012259	0.012505
RS	37	2.711707	5.370184	1191.963357	0.012810	0.012901
RS	38	2.977028	7.245378	925.527494	0.009946	0.009916
RS	39	3.267385	7.245378	972.429101	0.010450	0.010264
RS	40	3.585141	9.501934	780.484088	0.008388	0.008147
RS	41	3.932881	9.501934	823.220103	0.008847	0.008460
RS	42	4.313436	11.869487	695.701717	0.007477	0.007069
RS	43	4.729900	11.869487	735.162386	0.007901	0.007364
RS	44	5.185663	13.942314	661.231217	0.007106	0.006554
RS	45	5.684434	13.942314	698.467892	0.007506	0.006842
RS	46	6.230269	15.357851	668.873590	0.007188	0.006495
RS	47	6.827612	15.357851	704.516010	0.007571	0.006785
RS	48	7.481321	15.981642	711.161783	0.007643	0.006803
RS	49	8.196717	15.981642	744.821608	0.008004	0.007094
RS	50	8.979619	15.962414	777.752151	0.008358	0.007373
RS	51	9.836398	15.962414	807.452886	0.008678	0.007645
RS	52	10.774025	15.659898	849.711065	0.009132	0.008020
RS	53	11.800129	15.659898	871.863624	0.009370	0.008234
RS	54	12.923059	15.873942	877.625382	0.009432	0.008257
RS	55	14.151952	15.873942	890.062323	0.009565	0.008382
RS	56	15.496808	15.873942	896.195845	0.009631	0.008444
RS	57	16.968567	15.873942	895.281561	0.009621	0.008430
RS	58	18.579206	90.461229	162.807279	0.001750	0.001603
RS	59	20.341830	90.461229	175.780401	0.001889	0.001720
RS	60	22.270780	90.461229	189.535347	0.002037	0.001840
RS	61	24.381751	90.461229	204.067791	0.002193	0.001962
RS	62	26.691920	90.461229	219.360433	0.002357	0.002087
RS	63	29.220082	90.461229	10320.599696	0.110913	0.086565
PA	4+25*2+4+6 0.003354884 0.008091951 29.220082125 58355.240424612 69.810972529 7.809867207 2.908109112 1.832836452 1.446561119 1.272901650 1.194434669 1.173922817 1.200491902 1.274207469 1.401202035 1.595128892 1.883839487 2.318028776 2.976940184 3.961792317 5.370184122 7.245377620 9.501933761 11.869487348 13.942313549 15.357850923 15.981642122 15.962414234 15.659897577 15.873941614 90.461229099
//
IT	5195
RD	18
LK	-119875.199586
QD	-168.069931 -> -142.689551
RI	0.0050783745
TR	0.003147	0.008100
MT	30.207221
MM	C_pi: 12.205417, n_recomb: 96373.898623
RS	0	0.000000	102484.308919	0.008507	0.000000	0.000000
RS	1	0.009494	102484.308919	0.009315	0.000000	0.000000
RS	2	0.019889	102484.308919	0.010200	0.000000	0.000000
RS	3	0.031271	102484.308919	0.011169	0.000000	0.000000
RS	4	0.043734	88.201514	14.209685	0.000147	0.000097
RS	5	0.057379	88.201514	15.557106	0.000161	0.000137
RS	6	0.072321	8.842870	169.742385	0.001761	0.001587
RS	7	0.088681	8.842870	185.510481	0.001925	0.001943
RS	8	0.106594	3.159569	566.199070	0.005875	0.006098
RS	9	0.126207	3.159569	615.986341	0.006392	0.006890
RS	10	0.147683	1.961561	1076.338867	0.011168	0.012056
RS	11	0.171198	1.961561	1163.936060	0.012077	0.013087
RS	12	0.196945	1.535705	1602.605775	0.016629	0.017834
RS	13	0.225136	1.535705	1721.545443	0.017863	0.019085
RS	14	0.256004	1.341417	2109.973354	0.021894	0.023154
RS	15	0.289802	1.341417	2250.448731	0.023351	0.024677
RS	16	0.326809	1.249348	2567.904517	0.026645	0.027986
RS	17	0.367330	1.249348	2718.269641	0.028205	0.029717
RS	18	0.411697	1.219016	2938.183028	0.030487	0.032028
RS	19	0.460277	1.219016	3086.274820	0.032024	0.033815
RS	20	0.513469	1.238117	3180.424879	0.033001	0.034801
RS	21	0.571710	1.238117	3315.816652	0.034406	0.036488
RS	22	0.635481	1.305822	3267.253687	0.033902	0.035924
RS	23	0.705307	1.305822	3383.653257	0.035110	0.037396
RS	24	0.781761	1.427641	3196.940264	0.033172	0.035289
RS	25	0.865474	1.427641	3293.179577	0.034171	0.036492
RS	26	0.957134	1.616806	2990.254431	0.031028	0.033063
RS	27	1.057497	1.616806	3069.426549	0.031849	0.034007
RS	28	1.167387	1.901069	2677.901991	0.027787	0.029569
RS	29	1.287711	1.901069	2745.532514	0.028488	0.030311
RS	30	1.419458	2.331631	2296.649601	0.023831	0.025238
RS	31	1.563712	2.331631	2358.399303	0.024471	0.025846
RS	32	1.721662	2.989452	1892.645862	0.019639	0.020620
RS	33	1.894608	2.989452	1951.953770	0.020254	0.021143
RS	34	2.083972	3.979603	1516.578634	0.015736	0.016309
RS	35	2.291315	3.979603	1573.769353	0.016330	0.016770
RS	36	2.518342	5.406208	1205.865801	0.012512	0.012739
RS	37	2.766923	5.406208	1259.597301	0.013070	0.013144
RS	38	3.039103	7.320155	974.317378	0.010110	0.010067
RS	39	3.337124	7.320155	1023.568557	0.010621	0.010424
RS	40	3.663439	9.639310	818.151290	0.008489	0.008242
RS	41	4.020733	9.639310	863.005635	0.008955	0.008564
RS	42	4.411948	12.085285	726.747826	0.007541	0.007132
RS	43	4.840304	12.085285	768.117015	0.007970	0.007433
RS	44	5.309328	14.231684	689.281447	0.007152	0.006602
RS	45	5.822880	14.231684	728.281339	0.007557	0.006896
RS	46	6.385188	15.692616	696.882399	0.007231	0.006541
RS	47	7.000880	15.692616	734.190529	0.007618	0.006836
RS	48	7.675025	16.321584	741.634451	0.007695	0.006860
RS	49	8.413172	16.321584	776.832815	0.008061	0.007154
RS	50	9.221398	16.271790	812.689863	0.008433	0.007449
RS	51	10.106355	16.271790	843.624566	0.008754	0.007722
RS	52	11.075328	15.918122	890.022597	0.009235	0.008122
RS	53	12.136294	15.918122	912.740270	0.009471	0.008333
RS	54	13.297986	16.055604	922.565613	0.009573	0.008389
RS	55	14.569967	16.055604	934.501065	0.009697	0.008507
RS	56	15.962708	16.055604	939.597792	0.009750	0.008557
RS	57	17.487673	16.055604	937.078822	0.009723	0.008530
RS	58	19.157416	95.664880	162.926364	0.001691	0.001546
RS	59	20.985681	95.664880	176.113030	0.001827	0.001660
RS	60	22.987518	95.664880	190.123483	0.001973	0.001779
RS	61	25.179407	95.664880	204.958940	0.002127	0.001901
RS	62	27.579389	95.664880	220.608012	0.002289	0.002026
RS	63	30.207221	95.664880	10706.769603	0.111096	0.087388
PA	4+25*2+4+6 0.003147458 0.008099776 30.207221219 102484.308919239 88.201514157 8.842869796 3.159569344 1.961560939 1.535704764 1.341417276 1.249348482 1.219015651 1.238117182 1.305822172 1.427640624 1.616806469 1.901068587 2.331630734 2.989451795 3.979602797 5.406208096 7.320155156 9.639309894 12.085284683 14.231683676 15.692616090 16.321583667 16.271790135 15.918121548 16.055604459 95.664880008
//
IT	4531
RD	19
LK	-119825.947445
QD	-150.179008 -> -127.987545
RI	0.0048803483
TR	0.002965	0.008101
MT	31.182540
MM	C_pi: 12.611481, n_recomb: 99436.015475
RS	0	0.000000	191041.535697	0.004729	0.000000	0.000000
RS	1	0.009549	191041.535697	0.005180	0.000000	0.000000
RS	2	0.020010	191041.535697	0.005675	0.000000	0.000000
RS	3	0.031469	191041.535697	0.006218	0.000000	0.000000
RS	4	0.044023	110.052287	11.823749	0.000119	0.000079
RS	5	0.057776	110.052287	12.951845	0.000130	0.000112
RS	6	0.072841	9.916140	157.337663	0.001582	0.001445
RS	7	0.089346	9.916140	172.073396	0.001730	0.001767
RS	8	0.107426	3.408424	546.369991	0.005495	0.005773
RS	9	0.127233	3.408424	594.959168	0.005983	0.006514
RS	10	0.148931	2.088813	1054.234609	0.010602	0.011557
RS	11	0.172702	2.088813	1141.330313	0.011478	0.012531
RS	12	0.198742	1.624636	1583.775484	0.015928	0.017198
RS	13	0.227268	1.624636	1703.591582	0.017133	0.018390
RS	14	0.258518	1.410109	2104.211683	0.021161	0.022466
RS	15	0.292753	1.410109	2247.581000	0.022603	0.023940
RS	16	0.330257	1.304442	2585.894710	0.026006	0.027358
RS	17	0.371341	1.304442	2741.361778	0.027569	0.029060
RS	18	0.416349	1.264220	2987.472781	0.030044	0.031562
RS	19	0.465655	1.264220	3142.400667	0.031602	0.033341
RS	20	0.519668	1.275826	3263.301973	0.032818	0.034568
RS	21	0.578840	1.275826	3406.261259	0.034256	0.036264
RS	22	0.643662	1.337568	3380.055028	0.033992	0.035949
RS	23	0.714673	1.337568	3503.602619	0.035235	0.037437
RS	24	0.792465	1.454345	3330.900230	0.033498	0.035546
RS	25	0.877686	1.454345	3433.009046	0.034525	0.036766
RS	26	0.971044	1.638970	3133.699295	0.031515	0.033487
RS	27	1.073316	1.638970	3217.160604	0.032354	0.034442
RS	28	1.185355	1.919081	2818.522052	0.028345	0.030074
RS	29	1.308092	1.919081	2889.129702	0.029055	0.030821
RS	30	1.442549	2.346359	2423.577414	0.024373	0.025738
RS	31	1.589846	2.346359	2487.616413	0.025017	0.026348
RS	32	1.751207	3.003410	1998.617848	0.020100	0.021048
RS	33	1.927977	3.003410	2060.116909	0.020718	0.021574
RS	34	2.121626	3.999019	1599.449647	0.016085	0.016632
RS	35	2.333766	3.999019	1658.965079	0.016684	0.017099
RS	36	2.566164	5.443683	1268.042455	0.012752	0.012960
RS	37	2.820753	5.443683	1324.135773	0.013316	0.013374
RS	38	3.099652	7.395858	1020.563873	0.010264	0.010208
RS	39	3.405184	7.395858	1072.041559	0.010781	0.010574
RS	40	3.739890	9.776870	853.559019	0.008584	0.008329
RS	41	4.106556	9.776870	900.421239	0.009055	0.008659
RS	42	4.508236	12.300510	755.719403	0.007600	0.007189
RS	43	4.948271	12.300510	798.894911	0.008034	0.007496
RS	44	5.430324	14.519778	715.350006	0.007194	0.006644
RS	45	5.958409	14.519778	756.017191	0.007603	0.006944
RS	46	6.536919	16.025287	722.923669	0.007270	0.006583
RS	47	7.170671	16.025287	761.807630	0.007661	0.006883
RS	48	7.864939	16.658421	770.099245	0.007745	0.006912
RS	49	8.625503	16.658421	806.752988	0.008113	0.007209
RS	50	9.458691	16.576835	845.572114	0.008504	0.007521
RS	51	10.371439	16.576835	877.663009	0.008826	0.007795
RS	52	11.371345	16.170520	928.287633	0.009336	0.008219
RS	53	12.466731	16.170520	951.487703	0.009569	0.008429
RS	54	13.666714	16.226959	965.838833	0.009713	0.008520
RS	55	14.981282	16.226959	977.135746	0.009827	0.008629
RS	56	16.421376	16.226959	981.055926	0.009866	0.008669
RS	57	17.998984	16.226959	976.793922	0.009823	0.008628
RS	58	19.727235	100.713636	162.974993	0.001639	0.001495
RS	59	21.620516	100.713636	176.353167	0.001774	0.001608
RS	60	23.694583	100.713636	190.593538	0.001917	0.001726
RS	61	25.966701	100.713636	205.702470	0.002069	0.001847
RS	62	28.455781	100.713636	221.674068	0.002229	0.001972
RS	63	31.182540	100.713636	11057.176052	0.111199	0.088090
PA	4+25*2+4+6 0.002964718 0.008100772 31.182539824 191041.535696834 110.052286571 9.916140126 3.408423516 2.088812775 1.624635909 1.410109238 1.304442127 1.264220009 1.275825951 1.337568101 1.454345167 1.638969837 1.919080745 2.346358856 3.003410112 3.999019270 5.443682751 7.395857597 9.776870389 12.300510481 14.519778037 16.025287411 16.658420549 16.576834991 16.170519723 16.226959010 100.713636392
//
IT	4936
RD	20
LK	-119782.821665
QD	-134.687431 -> -115.174578
RI	0.0047129888
TR	0.002803	0.008096
MT	32.145575
MM	C_pi: 12.994714, n_recomb: 102251.444406
RS	0	0.000000	335726.290061	0.002778	0.000000	0.000000
RS	1	0.009602	335726.290061	0.003045	0.000000	0.000000
RS	2	0.020125	335726.290061	0.003338	0.000000	0.000000
RS	3	0.031659	335726.290061	0.003658	0.000000	0.000000
RS	4	0.044301	135.721053	9.918311	0.000097	0.000065
RS	5	0.058156	135.721053	10.870106	0.000106	0.000092
RS	6	0.073341	11.016326	146.668497	0.001434	0.001326
RS	7	0.089985	11.016326	160.508063	0.001570	0.001620
RS	8	0.108226	3.651564	528.880114	0.005172	0.005497
RS	9	0.128220	3.651564	576.393578	0.005637	0.006195
RS	10	0.150132	2.213484	1033.525813	0.010108	0.011122
RS	11	0.174149	2.213484	1120.068399	0.010954	0.012046
RS	12	0.200472	1.712859	1563.966999	0.015295	0.016625
RS	13	0.229322	1.712859	1684.350892	0.016473	0.017764
RS	14	0.260942	1.478715	2094.357199	0.020482	0.021829
RS	15	0.295599	1.478715	2240.094693	0.021908	0.023258
RS	16	0.333583	1.359551	2596.689875	0.025395	0.026761
RS	17	0.375213	1.359551	2756.639738	0.026959	0.028435
RS	18	0.420842	1.309409	3027.093534	0.029604	0.031106
RS	19	0.470851	1.309409	3188.284560	0.031181	0.032877
RS	20	0.525662	1.313505	3335.058540	0.032616	0.034325
RS	21	0.585736	1.313505	3485.155855	0.034084	0.036029
RS	22	0.651577	1.369332	3481.444782	0.034048	0.035948
RS	23	0.723741	1.369332	3611.877629	0.035323	0.037453
RS	24	0.802834	1.481180	3454.192793	0.033781	0.035769
RS	25	0.889520	1.481180	3562.029677	0.034836	0.037004
RS	26	0.984530	1.661459	3267.872632	0.031959	0.033875
RS	27	1.088663	1.661459	3355.528439	0.032816	0.034841
RS	28	1.202794	1.937686	2951.539437	0.028866	0.030546
RS	29	1.327883	1.937686	3025.014470	0.029584	0.031297
RS	30	1.464983	2.362002	2544.502939	0.024885	0.026210
RS	31	1.615247	2.362002	2610.685164	0.025532	0.026821
RS	32	1.779938	3.018602	2099.899481	0.020537	0.021453
RS	33	1.960443	3.018602	2163.424333	0.021158	0.021982
RS	34	2.158279	4.019873	1678.588418	0.016416	0.016939
RS	35	2.375110	4.019873	1740.270431	0.017020	0.017411
RS	36	2.612761	5.482588	1327.143007	0.012979	0.013169
RS	37	2.873230	5.482588	1385.459286	0.013550	0.013589
RS	38	3.158708	7.472727	1064.193221	0.010408	0.010339
RS	39	3.471597	7.472727	1117.775852	0.010932	0.010713
RS	40	3.814528	9.915205	886.671787	0.008671	0.008409
RS	41	4.190387	9.915205	935.432300	0.009148	0.008746
RS	42	4.602333	12.516120	782.607076	0.007654	0.007239
RS	43	5.053834	12.516120	827.487698	0.008093	0.007553
RS	44	5.548685	14.807840	739.444121	0.007232	0.006682
RS	45	6.091051	14.807840	781.684202	0.007645	0.006986
RS	46	6.685492	16.357309	747.012076	0.007306	0.006620
RS	47	7.337010	16.357309	787.384396	0.007700	0.006924
RS	48	8.051083	16.993614	796.575575	0.007790	0.006959
RS	49	8.833720	16.993614	834.605499	0.008162	0.007260
RS	50	9.691502	16.879022	876.416167	0.008571	0.007588
RS	51	10.631645	16.879022	909.592240	0.008896	0.007864
RS	52	11.662057	16.418589	964.520595	0.009433	0.008313
RS	53	12.791405	16.418589	988.131550	0.009664	0.008520
RS	54	14.029189	16.389851	1007.452300	0.009853	0.008650
RS	55	15.385821	16.389851	1017.987911	0.009956	0.008750
RS	56	16.872711	16.389851	1020.608701	0.009981	0.008778
RS	57	18.502367	16.389851	1014.484895	0.009921	0.008724
RS	58	20.288496	105.589988	162.996491	0.001594	0.001451
RS	59	22.246123	105.589988	176.549116	0.001727	0.001563
RS	60	24.391713	105.589988	190.999240	0.001868	0.001679
RS	61	26.743315	105.589988	206.357987	0.002018	0.001800
RS	62	29.320709	105.589988	222.624547	0.002177	0.001925
RS	63	32.145575	105.589988	11373.838364	0.111234	0.088688
PA	4+25*2+4+6 0.002802976 0.008096180 32.145574806 335726.290060982 135.721053360 11.016326348 3.651564484 2.213484046 1.712858788 1.478714788 1.359550657 1.309409132 1.313505412 1.369331925 1.481180294 1.661458906 1.937686335 2.362002353 3.018602227 4.019872921 5.482587855 7.472727327 9.915205175 12.516120396 14.807840078 16.357308523 16.993614198 16.879022148 16.418588514 16.389851323 105.589987772
//
IT	5422
RD	21
LK	-119744.851298
QD	-121.223217 -> -103.972789
RI	0.0045704199
TR	0.002659	0.008087
MT	33.097150
MM	C_pi: 13.356227, n_recomb: 104834.935170
RS	0	0.000000	704804.417455	0.001362	0.000000	0.000000
RS	1	0.009652	704804.417455	0.001494	0.000000	0.000000
RS	2	0.020236	704804.417455	0.001638	0.000000	0.000000
RS	3	0.031842	704804.417455	0.001796	0.000000	0.000000
RS	4	0.044567	165.441810	8.390503	0.000080	0.000055
RS	5	0.058521	165.441810	9.200105	0.000088	0.000077
RS	6	0.073822	12.129220	137.508757	0.001312	0.001227
RS	7	0.090600	12.129220	150.573651	0.001436	0.001497
RS	8	0.108997	3.886087	513.646734	0.004900	0.005263
RS	9	0.129170	3.886087	560.216593	0.005344	0.005926
RS	10	0.151290	2.334561	1014.449906	0.009677	0.010743
RS	11	0.175545	2.334561	1100.431958	0.010497	0.011623
RS	12	0.202141	1.799915	1543.807251	0.014726	0.016108
RS	13	0.231304	1.799915	1664.519239	0.015878	0.017200
RS	14	0.263283	1.547001	2081.373529	0.019854	0.021240
RS	15	0.298347	1.547001	2229.024688	0.021262	0.022626
RS	16	0.336797	1.414528	2601.463667	0.024815	0.026196
RS	17	0.378958	1.414528	2765.329545	0.026378	0.027843
RS	18	0.425188	1.354480	3058.232602	0.029172	0.030662
RS	19	0.475880	1.354480	3225.135809	0.030764	0.032425
RS	20	0.531465	1.351070	3396.731792	0.032401	0.034076
RS	21	0.592416	1.351070	3553.532290	0.033896	0.035787
RS	22	0.659249	1.401023	3572.217672	0.034075	0.035926
RS	23	0.732534	1.401023	3709.252880	0.035382	0.037447
RS	24	0.812892	1.508051	3567.304062	0.034028	0.035962
RS	25	0.901006	1.508051	3680.708056	0.035110	0.037213
RS	26	0.997626	1.684158	3393.001055	0.032365	0.034230
RS	27	1.103571	1.684158	3484.746908	0.033240	0.035206
RS	28	1.219743	1.956749	3076.981213	0.029351	0.030987
RS	29	1.347127	1.956749	3153.215968	0.030078	0.031742
RS	30	1.486807	2.378406	2659.343905	0.025367	0.026655
RS	31	1.639970	2.378406	2727.532481	0.026017	0.027267
RS	32	1.807915	3.034879	2196.370107	0.020951	0.021837
RS	33	1.992072	3.034879	2261.765724	0.021575	0.022367
RS	34	2.194004	4.042081	1753.883387	0.016730	0.017228
RS	35	2.415426	4.042081	1817.581721	0.017338	0.017705
RS	36	2.658221	5.522974	1383.094839	0.013193	0.013364
RS	37	2.924451	5.522974	1443.500034	0.013769	0.013792
RS	38	3.216378	7.551077	1105.167371	0.010542	0.010461
RS	39	3.536482	7.551077	1160.736255	0.011072	0.010841
RS	40	3.887484	10.054982	917.480112	0.008752	0.008481
RS	41	4.272365	10.054982	968.031385	0.009234	0.008824
RS	42	4.694396	12.733193	807.419769	0.007702	0.007283
RS	43	5.157162	12.733193	853.906240	0.008145	0.007603
RS	44	5.664595	15.097303	761.584302	0.007265	0.006714
RS	45	6.221007	15.097303	805.305148	0.007682	0.007023
RS	46	6.831125	16.690328	769.174780	0.007337	0.006652
RS	47	7.500134	16.690328	810.950955	0.007736	0.006960
RS	48	8.233716	17.328965	821.089527	0.007832	0.007002
RS	49	9.038106	17.328965	860.420755	0.008207	0.007306
RS	50	9.920137	17.180167	905.245918	0.008635	0.007651
RS	51	10.887304	17.180167	939.443111	0.008961	0.007929
RS	52	11.947823	16.664184	998.740596	0.009527	0.008402
RS	53	13.110707	16.664184	1022.702289	0.009755	0.008608
RS	54	14.385835	16.546519	1047.411576	0.009991	0.008778
RS	55	15.784042	16.546519	1057.078415	0.010083	0.008869
RS	56	17.317206	16.546519	1058.294732	0.010095	0.008886
RS	57	18.998355	16.546519	1050.210530	0.010018	0.008817
RS	58	20.841772	110.284846	163.021955	0.001555	0.001412
RS	59	22.863121	110.284846	176.736045	0.001686	0.001523
RS	60	25.079574	110.284846	191.380244	0.001826	0.001639
RS	61	27.509965	110.284846	206.970066	0.001974	0.001759
RS	62	30.174942	110.284846	223.509384	0.002132	0.001884
RS	63	33.097150	110.284846	11658.848792	0.111211	0.089195
PA	4+25*2+4+6 0.002659096 0.008086810 33.097149744 704804.417454761 165.441809752 12.129220351 3.886086932 2.334561397 1.799915040 1.547001498 1.414528404 1.354480261 1.351070071 1.401023425 1.508051492 1.684158320 1.956749495 2.378405647 3.034878756 4.042081253 5.522973586 7.551076597 10.054981942 12.733193249 15.097302837 16.690327610 17.328964580 17.180166506 16.664184027 16.546518583 110.284845751
//
IT	4429
RD	22
LK	-119711.240007
QD	-109.479174 -> -94.150526
RI	0.0044475660
TR	0.002530	0.008073
MT	34.039522
MM	C_pi: 13.697641, n_recomb: 107201.195968
RS	0	0.000000	991940.149230	0.000994	0.000000	0.000000
RS	1	0.009701	991940.149230	0.001090	0.000000	0.000000
RS	2	0.020343	991940.149230	0.001196	0.000000	0.000000
RS	3	0.032017	991940.149230	0.001312	0.000000	0.000000
RS	4	0.044824	199.592141	7.151812	0.000067	0.000046
RS	5	0.058874	199.592141	7.845494	0.000073	0.000065
RS	6	0.074286	13.241118	129.653369	0.001209	0.001143
RS	7	0.091193	13.241118	142.050860	0.001325	0.001394
RS	8	0.109741	4.109481	500.549642	0.004669	0.005066
RS	9	0.130088	4.109481	546.311666	0.005096	0.005698
RS	10	0.152409	2.451176	997.141828	0.009302	0.010414
RS	11	0.176895	2.451176	1082.589670	0.010099	0.011256
RS	12	0.203756	1.885419	1523.768975	0.014214	0.015642
RS	13	0.233224	1.885419	1644.628170	0.015342	0.016691
RS	14	0.265549	1.614776	2066.068212	0.019273	0.020694
RS	15	0.301011	1.614776	2215.245535	0.020664	0.022041
RS	16	0.339913	1.469276	2601.230530	0.024265	0.025662
RS	17	0.382589	1.469276	2768.500004	0.025825	0.027282
RS	18	0.429405	1.399371	3081.975252	0.028749	0.030232
RS	19	0.480762	1.399371	3254.069662	0.030355	0.031986
RS	20	0.537102	1.388472	3449.326478	0.032176	0.033823
RS	21	0.598907	1.388472	3612.400289	0.033697	0.035541
RS	22	0.666707	1.432599	3653.182110	0.034078	0.035887
RS	23	0.741085	1.432599	3796.526130	0.035415	0.037423
RS	24	0.822679	1.534908	3670.798746	0.034242	0.036128
RS	25	0.912187	1.534908	3789.595246	0.035350	0.037395
RS	26	1.010379	1.707007	3509.408133	0.032737	0.034555
RS	27	1.118097	1.707007	3605.132653	0.033630	0.035542
RS	28	1.236264	1.976194	3194.983994	0.029804	0.031398
RS	29	1.365894	1.976194	3273.873440	0.030540	0.032158
RS	30	1.508100	2.395490	2768.110491	0.025822	0.027075
RS	31	1.664101	2.395490	2838.178160	0.026475	0.027687
RS	32	1.835236	3.052169	2287.992697	0.021343	0.022200
RS	33	2.022973	3.052169	2355.114934	0.021969	0.022732
RS	34	2.228921	4.065635	1825.292339	0.017027	0.017502
RS	35	2.454849	4.065635	1890.865602	0.017638	0.017983
RS	36	2.702694	5.564987	1435.871468	0.013394	0.013548
RS	37	2.974582	5.564987	1498.237684	0.013976	0.013981
RS	38	3.272846	7.631313	1143.483630	0.010667	0.010573
RS	39	3.600045	7.631313	1200.924261	0.011203	0.010960
RS	40	3.958985	10.196998	945.999254	0.008825	0.008546
RS	41	4.352745	10.196998	998.236946	0.009312	0.008895
RS	42	4.784704	12.952981	830.184863	0.007744	0.007321
RS	43	5.258568	12.952981	878.180812	0.008192	0.007646
RS	44	5.778400	15.389854	781.804356	0.007293	0.006741
RS	45	6.348662	15.389854	826.916839	0.007714	0.007055
RS	46	6.974244	17.026346	789.448103	0.007364	0.006680
RS	47	7.660514	17.026346	832.547130	0.007766	0.006992
RS	48	8.413358	17.666628	843.676760	0.007870	0.007040
RS	49	9.239236	17.666628	884.239071	0.008248	0.007347
RS	50	10.145231	17.482481	932.092540	0.008695	0.007709
RS	51	11.139117	17.482481	967.253867	0.009023	0.007989
RS	52	12.229420	16.909552	1030.972998	0.009617	0.008488
RS	53	13.425492	16.909552	1055.236578	0.009844	0.008692
RS	54	14.737595	16.699616	1085.721023	0.010128	0.008904
RS	55	16.176984	16.699616	1094.427686	0.010209	0.008986
RS	56	17.756008	16.699616	1094.152761	0.010207	0.008991
RS	57	19.488213	16.699616	1084.029986	0.010112	0.008908
RS	58	21.388458	114.796685	163.074870	0.001521	0.001379
RS	59	23.473045	114.796685	176.940896	0.001651	0.001489
RS	60	25.759857	114.796685	191.767330	0.001789	0.001604
RS	61	28.268512	114.796685	207.573728	0.001936	0.001724
RS	62	31.020531	114.796685	224.368267	0.002093	0.001848
RS	63	34.039522	114.796685	11914.265550	0.111139	0.089624
PA	4+25*2+4+6 0.002530407 0.008073067 34.039521592 991940.149229529 199.592141205 13.241117989 4.109480894 2.451176366 1.885418969 1.614776203 1.469276196 1.399370567 1.388472093 1.432598615 1.534908251 1.707007247 1.976194275 2.395489913 3.052169220 4.065635222 5.564986754 7.631313123 10.196997669 12.952981257 15.389853970 17.026346326 17.666627662 17.482481114 16.909551715 16.699616044 114.796684860
//
IT	4536
RD	23
LK	-119681.333217
QD	-99.201141 -> -85.514048
RI	0.0043426207
TR	0.002415	0.008056
MT	34.968208
MM	C_pi: 14.018908, n_recomb: 109367.546135
RS	0	0.000000	930852.038233	0.001084	0.000000	0.000000
RS	1	0.009748	930852.038233	0.001190	0.000000	0.000000
RS	2	0.020446	930852.038233	0.001306	0.000000	0.000000
RS	3	0.032186	930852.038233	0.001433	0.000000	0.000000
RS	4	0.045071	238.361889	6.142660	0.000056	0.000039
RS	5	0.059213	238.361889	6.741411	0.000062	0.000055
RS	6	0.074732	14.339775	122.912826	0.001124	0.001072
RS	7	0.091764	14.339775	134.735772	0.001232	0.001307
RS	8	0.110457	4.319731	489.422938	0.004475	0.004899
RS	9	0.130972	4.319731	534.508296	0.004887	0.005507
RS	10	0.153486	2.562588	981.623192	0.008975	0.010128
RS	11	0.178195	2.562588	1066.581953	0.009752	0.010937
RS	12	0.205313	1.969011	1504.152891	0.013753	0.015222
RS	13	0.235074	1.969011	1625.019792	0.014858	0.016233
RS	14	0.267736	1.681836	2049.045273	0.018735	0.020189
RS	15	0.303582	1.681836	2199.413399	0.020110	0.021500
RS	16	0.342922	1.523655	2596.830537	0.023744	0.025157
RS	17	0.386097	1.523655	2767.037188	0.025300	0.026752
RS	18	0.433480	1.443962	3099.279740	0.028338	0.029817
RS	19	0.485482	1.443962	3276.072122	0.029955	0.031562
RS	20	0.542553	1.425589	3493.803126	0.031946	0.033570
RS	21	0.605187	1.425589	3662.727224	0.033490	0.035293
RS	22	0.673927	1.463923	3725.177132	0.034061	0.035835
RS	23	0.749367	1.463923	3874.528542	0.035427	0.037385
RS	24	0.832161	1.561586	3765.347871	0.034428	0.036273
RS	25	0.923025	1.561586	3889.349817	0.035562	0.037555
RS	26	1.022747	1.729802	3617.575134	0.033077	0.034854
RS	27	1.132189	1.729802	3717.158772	0.033988	0.035851
RS	28	1.252299	1.995766	3305.855950	0.030227	0.031784
RS	29	1.384117	1.995766	3387.295235	0.030972	0.032548
RS	30	1.528784	2.412927	2870.995456	0.026251	0.027472
RS	31	1.687554	2.412927	2942.821453	0.026908	0.028085
RS	32	1.861799	3.070065	2374.884893	0.021715	0.022545
RS	33	2.053029	3.070065	2443.598677	0.022343	0.023077
RS	34	2.262900	4.090027	1892.903113	0.017308	0.017761
RS	35	2.493229	4.090027	1960.218127	0.017923	0.018245
RS	36	2.746009	5.608028	1485.550720	0.013583	0.013719
RS	37	3.023430	5.608028	1549.756453	0.014170	0.014158
RS	38	3.327893	7.712750	1179.221565	0.010782	0.010676
RS	39	3.662034	7.712750	1238.424305	0.011324	0.011069
RS	40	4.028746	10.340479	972.313349	0.008890	0.008604
RS	41	4.431204	10.340479	1026.137173	0.009382	0.008959
RS	42	4.872892	13.174605	850.991688	0.007781	0.007354
RS	43	5.357635	13.174605	900.404531	0.008233	0.007684
RS	44	5.889629	15.684493	800.197982	0.007317	0.006763
RS	45	6.473481	15.684493	846.616800	0.007741	0.007081
RS	46	7.114245	17.364249	807.929537	0.007387	0.006702
RS	47	7.817468	17.364249	852.274509	0.007793	0.007018
RS	48	8.589240	18.005348	864.440640	0.007904	0.007073
RS	49	9.436241	18.005348	906.168592	0.008286	0.007384
RS	50	10.365806	17.784655	957.063006	0.008751	0.007763
RS	51	11.385982	17.784655	993.137766	0.009081	0.008045
RS	52	12.505602	17.153402	1061.326457	0.009704	0.008570
RS	53	13.734359	17.153402	1085.852226	0.009928	0.008772
RS	54	15.082892	16.847991	1122.480700	0.010263	0.009027
RS	55	16.562875	16.847991	1130.147888	0.010333	0.009101
RS	56	18.187124	16.847991	1128.308546	0.010317	0.009094
RS	57	19.969699	16.847991	1116.083998	0.010205	0.008997
RS	58	21.926034	119.106305	163.178012	0.001492	0.001350
RS	59	24.073067	119.106305	177.189236	0.001620	0.001459
RS	60	26.429387	119.106305	192.189159	0.001757	0.001574
RS	61	29.015394	119.106305	208.201048	0.001904	0.001693
RS	62	31.853477	119.106305	225.237021	0.002059	0.001818
RS	63	34.968208	119.106305	12142.957701	0.111029	0.089984
PA	4+25*2+4+6 0.002415157 0.008056465 34.968208095 930852.038232666 238.361889050 14.339774895 4.319731154 2.562587523 1.969011281 1.681835858 1.523654567 1.443961845 1.425588684 1.463923252 1.561586419 1.729801508 1.995766321 2.412927205 3.070064667 4.090027265 5.608028024 7.712749743 10.340479498 13.174605095 15.684492907 17.364248527 18.005348269 17.784655194 17.153402111 16.847990575 119.106305074
//
IT	4622
RD	24
LK	-119654.604594
QD	-90.183182 -> -77.905593
RI	0.0042513768
TR	0.002311	0.008037
MT	35.887037
MM	C_pi: 14.322052, n_recomb: 111347.095236
RS	0	0.000000	929218.615619	0.001110	0.000000	0.000000
RS	1	0.009793	929218.615619	0.001218	0.000000	0.000000
RS	2	0.020545	929218.615619	0.001338	0.000000	0.000000
RS	3	0.032349	929218.615619	0.001469	0.000000	0.000000
RS	4	0.045310	281.988188	5.314069	0.000048	0.000033
RS	5	0.059540	281.988188	5.834505	0.000052	0.000047
RS	6	0.075163	15.411754	117.147083	0.001052	0.001013
RS	7	0.092316	15.411754	128.478241	0.001154	0.001234
RS	8	0.111149	4.514820	480.164372	0.004312	0.004761
RS	9	0.131827	4.514820	524.704968	0.004712	0.005348
RS	10	0.154529	2.668107	967.939686	0.008693	0.009881
RS	11	0.179455	2.668107	1052.475812	0.009452	0.010662
RS	12	0.206821	2.050350	1485.264263	0.013339	0.014844
RS	13	0.236867	2.050350	1606.043678	0.014424	0.015820
RS	14	0.269856	1.748012	2030.883142	0.018239	0.019722
RS	15	0.306075	1.748012	2182.163096	0.019598	0.020999
RS	16	0.345841	1.577574	2589.067063	0.023252	0.024680
RS	17	0.389501	1.577574	2761.797406	0.024803	0.026252
RS	18	0.437437	1.488204	3111.062749	0.027940	0.029416
RS	19	0.490067	1.488204	3292.096272	0.029566	0.031153
RS	20	0.547851	1.462393	3531.059028	0.031712	0.033317
RS	21	0.611293	1.462393	3705.425717	0.033278	0.035046
RS	22	0.680949	1.494979	3788.986144	0.034029	0.035771
RS	23	0.757425	1.494979	3944.042237	0.035421	0.037335
RS	24	0.841391	1.588074	3851.545466	0.034590	0.036398
RS	25	0.933579	1.588074	3980.557554	0.035749	0.037696
RS	26	1.034795	1.752532	3717.893186	0.033390	0.035130
RS	27	1.145923	1.752532	3821.210241	0.034318	0.036138
RS	28	1.267933	2.015452	3409.824680	0.030623	0.032147
RS	29	1.401892	2.015452	3493.708898	0.031377	0.032914
RS	30	1.548969	2.430715	2968.096535	0.026656	0.027847
RS	31	1.710448	2.430715	3041.566200	0.027316	0.028460
RS	32	1.887742	3.088592	2457.075250	0.022067	0.022872
RS	33	2.082397	3.088592	2527.253977	0.022697	0.023404
RS	34	2.296114	4.115365	1956.717412	0.017573	0.018005
RS	35	2.530760	4.115365	2025.648704	0.018192	0.018492
RS	36	2.788384	5.652354	1532.138507	0.013760	0.013880
RS	37	3.071237	5.652354	1598.067923	0.014352	0.014323
RS	38	3.381789	7.795918	1212.396190	0.010888	0.010770
RS	39	3.722752	7.795918	1273.255413	0.011435	0.011169
RS	40	4.097106	10.486350	996.447414	0.008949	0.008655
RS	41	4.508119	10.486350	1051.760146	0.009446	0.009015
RS	42	4.959381	13.399481	869.870183	0.007812	0.007381
RS	43	5.454835	13.399481	920.609977	0.008268	0.007715
RS	44	5.998807	15.983120	816.796751	0.007336	0.006780
RS	45	6.596049	15.983120	864.439161	0.007763	0.007103
RS	46	7.251778	17.706292	824.649819	0.007406	0.006721
RS	47	7.971721	17.706292	870.166625	0.007815	0.007040
RS	48	8.762166	18.347606	883.406572	0.007934	0.007102
RS	49	9.630018	18.347606	926.238325	0.008318	0.007416
RS	50	10.582856	18.089271	980.173342	0.008803	0.007813
RS	51	11.629004	18.089271	1017.116494	0.009135	0.008096
RS	52	12.777598	17.398377	1089.805157	0.009787	0.008648
RS	53	14.038672	17.398377	1114.563193	0.010010	0.008848
RS	54	15.423240	16.994681	1157.665536	0.010397	0.009149
RS	55	16.943395	16.994681	1164.229904	0.010456	0.009213
RS	56	18.612416	16.994681	1160.770967	0.010425	0.009195
RS	57	20.444880	16.994681	1146.401234	0.010296	0.009083
RS	58	22.456793	123.223559	163.337750	0.001467	0.001325
RS	59	24.665728	123.223559	177.489397	0.001594	0.001433
RS	60	27.090979	123.223559	192.656312	0.001730	0.001547
RS	61	29.753729	123.223559	208.865171	0.001876	0.001667
RS	62	32.677237	123.223559	226.131691	0.002031	0.001791
RS	63	35.887037	123.223559	12346.593318	0.110884	0.090285
PA	4+25*2+4+6 0.002311334 0.008036890 35.887036633 929218.615619190 281.988188045 15.411754355 4.514819721 2.668106666 2.050349870 1.748012145 1.577573644 1.488203640 1.462392989 1.494978932 1.588074128 1.752532273 2.015452268 2.430715069 3.088592050 4.115365264 5.652354173 7.795917832 10.486350062 13.399480623 15.983119863 17.706291978 18.347606462 18.089270603 17.398376573 16.994680788 123.223559030
//
IT	4526
RD	25
LK	-119630.603228
QD	-82.246837 -> -72.051601
RI	0.0044228411
TR	0.002270	0.008169
MT	35.897995
MM	C_pi: 14.367528, n_recomb: 113410.979350
RS	0	0.000000	1393941.464207	0.000753	0.000000	0.000000
RS	1	0.009793	1393941.464207	0.000826	0.000000	0.000000
RS	2	0.020546	1393941.464207	0.000907	0.000000	0.000000
RS	3	0.032351	1393941.464207	0.000996	0.000000	0.000000
RS	4	0.045313	330.823503	4.609029	0.000041	0.000029
RS	5	0.059544	330.823503	5.060486	0.000045	0.000041
RS	6	0.075168	16.437753	111.767145	0.000986	0.000962
RS	7	0.092323	16.437753	122.587583	0.001081	0.001171
RS	8	0.111158	4.684765	470.982709	0.004153	0.004647
RS	9	0.131837	4.684765	514.764299	0.004539	0.005216
RS	10	0.154541	2.758647	953.245069	0.008405	0.009668
RS	11	0.179469	2.758647	1036.836963	0.009142	0.010425
RS	12	0.206839	2.119988	1463.758683	0.012907	0.014503
RS	13	0.236888	2.119988	1583.596779	0.013963	0.015449
RS	14	0.269881	1.803181	2008.340188	0.017709	0.019288
RS	15	0.306104	1.803181	2159.386114	0.019040	0.020536
RS	16	0.345875	1.620078	2575.404325	0.022709	0.024229
RS	17	0.389541	1.620078	2749.326655	0.024242	0.025779
RS	18	0.437484	1.520097	3116.137172	0.027477	0.029031
RS	19	0.490121	1.520097	3300.042771	0.029098	0.030759
RS	20	0.547913	1.485528	3561.796423	0.031406	0.033068
RS	21	0.611365	1.485528	3740.337782	0.032980	0.034802
RS	22	0.681032	1.510594	3847.484373	0.033925	0.035699
RS	23	0.757520	1.510594	4007.160551	0.035333	0.037277
RS	24	0.841500	1.596736	3934.376249	0.034691	0.036507
RS	25	0.933704	1.596736	4067.508114	0.035865	0.037819
RS	26	1.034938	1.754170	3817.042010	0.033657	0.035385
RS	27	1.146086	1.754170	3923.359363	0.034594	0.036403
RS	28	1.268118	2.009391	3514.588066	0.030990	0.032487
RS	29	1.402102	2.009391	3600.295520	0.031746	0.033259
RS	30	1.549208	2.415749	3067.378231	0.027047	0.028203
RS	31	1.710720	2.415749	3141.955969	0.027704	0.028816
RS	32	1.888049	3.063337	2542.114869	0.022415	0.023182
RS	33	2.082745	3.063337	2613.310075	0.023043	0.023714
RS	34	2.296507	4.079274	2023.478784	0.017842	0.018236
RS	35	2.531205	4.079274	2093.670702	0.018461	0.018725
RS	36	2.788886	5.607636	1581.477500	0.013945	0.014029
RS	37	3.071804	5.607636	1648.859955	0.014539	0.014478
RS	38	3.382428	7.749213	1248.092025	0.011005	0.010856
RS	39	3.723473	7.749213	1310.403157	0.011554	0.011260
RS	40	4.097917	10.447362	1022.975854	0.009020	0.008699
RS	41	4.509032	10.447362	1079.619724	0.009520	0.009064
RS	42	4.960408	13.374422	891.178333	0.007858	0.007402
RS	43	5.455989	13.374422	943.118975	0.008316	0.007741
RS	44	6.000104	15.966475	836.050984	0.007372	0.006793
RS	45	6.597506	15.966475	884.810458	0.007802	0.007119
RS	46	7.253412	17.679317	844.478111	0.007446	0.006735
RS	47	7.973554	17.679317	891.067382	0.007857	0.007058
RS	48	8.764222	18.286470	906.204234	0.007990	0.007127
RS	49	9.632322	18.286470	950.028472	0.008377	0.007444
RS	50	10.585438	17.975136	1008.140072	0.008889	0.007858
RS	51	11.631895	17.975136	1045.790960	0.009221	0.008143
RS	52	12.780835	17.220125	1124.402799	0.009914	0.008721
RS	53	14.042294	17.220125	1149.112797	0.010132	0.008920
RS	54	15.427291	16.694431	1201.192038	0.010591	0.009269
RS	55	16.947926	16.694431	1206.051481	0.010634	0.009323
RS	56	18.617480	16.694431	1200.333020	0.010584	0.009293
RS	57	20.450540	16.694431	1183.159857	0.010432	0.009167
RS	58	22.463116	124.345998	163.954076	0.001446	0.001303
RS	59	24.672790	124.345998	178.212049	0.001571	0.001411
RS	60	27.098864	124.345998	193.503227	0.001706	0.001525
RS	61	29.762531	124.345998	209.857043	0.001850	0.001644
RS	62	32.687059	124.345998	227.292299	0.002004	0.001769
RS	63	35.897995	124.345998	12609.905938	0.111188	0.090533
PA	4+25*2+4+6 0.002270349 0.008168663 35.897994905 1393941.464207060 330.823503045 16.437753177 4.684765228 2.758647304 2.119988031 1.803180561 1.620078160 1.520096577 1.485527736 1.510593629 1.596736059 1.754170191 2.009390972 2.415749347 3.063337055 4.079273556 5.607635891 7.749212628 10.447362243 13.374421513 15.966474844 17.679316535 18.286469704 17.975136182 17.220124582 16.694430773 124.345997577
//
CC
CC	Brief Description of the file format:
CC	  CC  comments
CC	  MM  useful-messages
CC	  RD  round-of-iterations
CC	  LL  \log[P(sequence)]
CC	  QD  Q-before-opt Q-after-opt
CC	  TR  \theta_0 \rho_0
CC	  RS  k t_k \lambda_k \pi_k \sum_{l\not=k}A_{kl} A_{kk}
CC	  DC  begin end best-k t_k+\Delta_k max-prob
CC
MM	Version: 0.6.5-r67
MM	pattern:4+25*2+4+6, n:63, n_free_lambdas:28
MM	n_iterations:25, skip:1, max_t:5, theta/rho:5
MM	is_decoding:0
MM	n_seqs:19, sum_L:1025941, sum_n:44476
RD	0
LK	0.000000
QD	0.000000 -> 0.000000
RI	inf
TR	0.044319	0.008864
MT	5.000000
MM	C_pi: 1.000000, n_recomb: 9053.644863
RS	0	0.000000	1.000000	57.861251	0.006391	0.000000
RS	1	0.006440	1.000000	61.181222	0.006758	0.000000
RS	2	0.013294	1.000000	64.664126	0.007142	0.000000
RS	3	0.020590	1.000000	68.314309	0.007546	0.000000
RS	4	0.028356	1.000000	72.135704	0.007968	0.000000
RS	5	0.036622	1.000000	76.131729	0.008409	0.000000
RS	6	0.045421	1.000000	80.305180	0.008870	0.000000
RS	7	0.054785	1.000000	84.658114	0.009351	0.000000
RS	8	0.064753	1.000000	89.191710	0.009851	0.000000
RS	9	0.075363	1.000000	93.906128	0.010372	0.000000
RS	10	0.086656	1.000000	98.800350	0.010913	0.000000
RS	11	0.098677	1.000000	103.872000	0.011473	0.000000
RS	12	0.111471	1.000000	109.117166	0.012052	0.000000
RS	13	0.125090	1.000000	114.530193	0.012650	0.000000
RS	14	0.139585	1.000000	120.103471	0.013266	0.000000
RS	15	0.155014	1.000000	125.827214	0.013898	0.000000
RS	16	0.171437	1.000000	131.689224	0.014545	0.000000
RS	17	0.188917	1.000000	137.674651	0.015207	0.000000
RS	18	0.207523	1.000000	143.765750	0.015879	0.000000
RS	19	0.227327	1.000000	149.941635	0.016561	0.000000
RS	20	0.248406	1.000000	156.178049	0.017250	0.000000
RS	21	0.270843	1.000000	162.447130	0.017943	0.000000
RS	22	0.294725	1.000000	168.717214	0.018635	0.000000
RS	23	0.320144	1.000000	174.952658	0.019324	0.000000
RS	24	0.347201	1.000000	181.113704	0.020005	0.000000
RS	25	0.376000	1.000000	187.156396	0.020672	0.000000
RS	26	0.406654	1.000000	193.032564	0.021321	0.000000
RS	27	0.439282	1.000000	198.689887	0.021946	0.000000
RS	28	0.474011	1.000000	204.072048	0.022540	0.000000
RS	29	0.510976	1.000000	209.119009	0.023098	0.000000
RS	30	0.550322	1.000000	213.767414	0.023611	0.000000
RS	31	0.592202	1.000000	217.951134	0.024073	0.000000
RS	32	0.636779	1.000000	221.601979	0.024477	0.000000
RS	33	0.684227	1.000000	224.650593	0.024813	0.000000
RS	34	0.734730	1.000000	227.027521	0.025076	0.000000
RS	35	0.788485	1.000000	228.664487	0.025257	0.000000
RS	36	0.845702	1.000000	229.495851	0.025348	0.000000
RS	37	0.906604	1.000000	229.460259	0.025345	0.000000
RS	38	0.971428	1.000000	228.502458	0.025239	0.000000
RS	39	1.040426	1.000000	226.575241	0.025026	0.000000
RS	40	1.113868	1.000000	223.641499	0.024702	0.000000
RS	41	1.192040	1.000000	219.676292	0.024264	0.000000
RS	42	1.275245	1.000000	214.668894	0.023711	0.000000
RS	43	1.363809	1.000000	208.624708	0.023043	0.000000
RS	44	1.458076	1.000000	201.566952	0.022264	0.000000
RS	45	1.558414	1.000000	193.538013	0.021377	0.000000
RS	46	1.665214	1.000000	184.600325	0.020390	0.000000
RS	47	1.778891	1.000000	174.836687	0.019311	0.000000
RS	48	1.899889	1.000000	164.349877	0.018153	0.000000
RS	49	2.028679	1.000000	153.261481	0.016928	0.000000
RS	50	2.165763	1.000000	141.709871	0.015652	0.000000
RS	51	2.311675	1.000000	129.847299	0.014342	0.000000
RS	52	2.466983	1.000000	117.836137	0.013015	0.000000
RS	53	2.632293	1.000000	105.844334	0.011691	0.000000
RS	54	2.808249	1.000000	94.040249	0.010387	0.000000
RS	55	2.995536	1.000000	82.587076	0.009122	0.000000
RS	56	3.194884	1.000000	71.637121	0.007913	0.000000
RS	57	3.407070	1.000000	61.326280	0.006774	0.000000
RS	58	3.632920	1.000000	51.769049	0.005718	0.000000
RS	59	3.873315	1.000000	43.054434	0.004755	0.000000
RS	60	4.129191	1.000000	35.243068	0.003893	0.000000
RS	61	4.401545	1.000000	28.365799	0.003133	0.000000
RS	62	4.691438	1.000000	22.423882	0.002477	0.000000
RS	63	5.000000	1.000000	62.348815	0.006887	0.000000
PA	4+25*2+4+6 0.044319166 0.008863833 5.000000000 1.000000000 1.000000000 1.000000000 1.000000000 1.000000000 1.000000000 1.000000000 1.000000000 1.000000000 1.000000000 1.000000000 1.000000000 1.000000000 1.000000000 1.000000000 1.000000000 1.000000000 1.000000000 1.000000000 1.000000000 1.000000000 1.000000000 1.000000000 1.000000000 1.000000000 1.000000000 1.000000000 1.000000000
//
IT	6988
RD	1
LK	-148108.453076
QD	-5208.022439 -> -2025.760025
RI	0.0990951586
TR	0.026971	0.005573
MT	10.294755
MM	C_pi: 1.556487, n_recomb: 8860.461541
RS	0	0.000000	0.477307	140.266629	0.015831	0.000346
RS	1	0.007650	0.477307	148.508404	0.016761	0.002509
RS	2	0.015885	0.477307	157.034739	0.017723	0.006087
RS	3	0.024749	0.477307	165.823573	0.018715	0.010684
RS	4	0.034292	0.375459	221.630645	0.025013	0.015802
RS	5	0.044565	0.375459	231.910526	0.026174	0.020802
RS	6	0.055624	0.379860	239.379382	0.027017	0.025062
RS	7	0.067529	0.379860	249.451445	0.028153	0.028244
RS	8	0.080345	0.412936	238.877053	0.026960	0.030410
RS	9	0.094141	0.412936	248.395362	0.028034	0.031759
RS	10	0.108992	0.464562	229.471874	0.025898	0.032392
RS	11	0.124979	0.464562	238.368324	0.026902	0.032394
RS	12	0.142189	0.532595	215.938076	0.024371	0.031912
RS	13	0.160716	0.532595	224.224827	0.025306	0.031131
RS	14	0.180660	0.614516	201.773304	0.022772	0.030212
RS	15	0.202130	0.614516	209.485281	0.023643	0.029261
RS	16	0.225242	0.709145	188.453933	0.021269	0.028318
RS	17	0.250122	0.709145	195.628895	0.022079	0.027377
RS	18	0.276906	0.817771	176.084909	0.019873	0.026411
RS	19	0.305738	0.817771	182.758328	0.020626	0.025399
RS	20	0.336776	0.941846	164.676744	0.018586	0.024336
RS	21	0.370188	0.941846	170.881396	0.019286	0.023234
RS	22	0.406156	1.081159	154.443986	0.017431	0.022112
RS	23	0.444875	1.081159	160.209362	0.018081	0.020991
RS	24	0.486557	1.234293	145.531149	0.016425	0.019890
RS	25	0.531427	1.234293	150.881940	0.017029	0.018825
RS	26	0.579729	1.399530	137.904460	0.015564	0.017803
RS	27	0.631727	1.399530	142.859021	0.016123	0.016831
RS	28	0.687702	1.574959	131.434201	0.014834	0.015909
RS	29	0.747959	1.574959	136.003362	0.015349	0.015040
RS	30	0.812825	1.758206	125.971864	0.014217	0.014224
RS	31	0.882654	1.758206	130.157857	0.014690	0.013462
RS	32	0.957824	1.946342	121.370827	0.013698	0.012755
RS	33	1.038745	1.946342	125.166118	0.014126	0.012102
RS	34	1.125856	2.136301	117.466407	0.013257	0.011504
RS	35	1.219631	2.136301	120.852779	0.013640	0.010958
RS	36	1.320579	2.325383	114.065459	0.012874	0.010464
RS	37	1.429249	2.325383	117.013894	0.013206	0.010019
RS	38	1.546232	2.511152	110.969606	0.012524	0.009621
RS	39	1.672165	2.511152	113.440734	0.012803	0.009271
RS	40	1.807730	2.691192	107.989634	0.012188	0.008965
RS	41	1.953666	2.691192	109.934569	0.012407	0.008705
RS	42	2.110766	2.862982	104.946470	0.011844	0.008490
RS	43	2.279884	2.862982	106.308155	0.011998	0.008318
RS	44	2.461938	3.023973	101.664354	0.011474	0.008187
RS	45	2.657920	3.023973	102.379992	0.011555	0.008097
RS	46	2.868893	3.171902	97.961644	0.011056	0.008044
RS	47	3.096005	3.171902	97.967258	0.011057	0.008026
RS	48	3.340491	3.305443	93.641421	0.010568	0.008038
RS	49	3.603679	3.305443	92.880361	0.010483	0.008073
RS	50	3.887000	3.425647	88.479092	0.009986	0.008123
RS	51	4.191994	3.425647	86.917926	0.009810	0.008179
RS	52	4.520320	3.537604	82.237468	0.009281	0.008230
RS	53	4.873762	3.537604	79.891198	0.009017	0.008262
RS	54	5.254241	3.719719	73.438953	0.008288	0.008264
RS	55	5.663826	3.719719	70.604133	0.007968	0.008227
RS	56	6.104743	3.719719	67.294443	0.007595	0.008141
RS	57	6.579388	3.719719	63.545798	0.007172	0.008001
RS	58	7.090343	4.864199	46.209971	0.005215	0.007806
RS	59	7.640385	4.864199	44.307050	0.005001	0.007555
RS	60	8.232503	4.864199	42.108114	0.004752	0.007256
RS	61	8.869916	4.864199	39.638825	0.004474	0.006922
RS	62	9.556090	4.864199	36.933594	0.004168	0.006573
RS	63	10.294755	4.864199	228.414445	0.025779	0.039654
PA	4+25*2+4+6 0.026970933 0.005572728 10.294754505 0.477306604 0.375458717 0.379859924 0.412936211 0.464562416 0.532594681 0.614516258 0.709144592 0.817770720 0.941846371 1.081158638 1.234292507 1.399530172 1.574959278 1.758206367 1.946342468 2.136301041 2.325383186 2.511152267 2.691192150 2.862982035 3.023973465 3.171901703 3.305443287 3.425646663 3.537603855 3.719718933 4.864199460
//
IT	5313
RD	2
LK	-143021.263072
QD	-2416.572995 -> -1338.973986
RI	0.0744272817
TR	0.021387	0.005563
MT	13.008961
MM	C_pi: 2.412180, n_recomb: 13674.669560
RS	0	0.000000	0.862717	126.110828	0.009222	0.000136
RS	1	0.008047	0.862717	134.946350	0.009868	0.001070
RS	2	0.016741	0.862717	144.288490	0.010552	0.002800
RS	3	0.026135	0.862717	154.147611	0.011272	0.005260
RS	4	0.036285	0.460514	306.527417	0.022416	0.010599
RS	5	0.047252	0.460514	323.101215	0.023628	0.015052
RS	6	0.059101	0.405817	384.987356	0.028153	0.019547
RS	7	0.071904	0.405817	402.555193	0.029438	0.024227
RS	8	0.085737	0.409765	415.844878	0.030410	0.026499
RS	9	0.100683	0.409765	432.601793	0.031635	0.030589
RS	10	0.116831	0.441913	416.665836	0.030470	0.030724
RS	11	0.134279	0.441913	432.105162	0.031599	0.034091
RS	12	0.153132	0.496142	398.818229	0.029165	0.032461
RS	13	0.173501	0.496142	412.924320	0.030196	0.034924
RS	14	0.195509	0.569838	372.105728	0.027211	0.032195
RS	15	0.219288	0.569838	385.000671	0.028154	0.033963
RS	16	0.244981	0.662186	342.751187	0.025065	0.030878
RS	17	0.272741	0.662186	354.562075	0.025928	0.032266
RS	18	0.302735	0.776434	312.833024	0.022877	0.029133
RS	19	0.335143	0.776434	323.678886	0.023670	0.030207
RS	20	0.370158	0.918295	283.235188	0.020712	0.027059
RS	21	0.407991	0.918295	293.224012	0.021443	0.027758
RS	22	0.448868	1.093127	255.110636	0.018656	0.024657
RS	23	0.493035	1.093127	264.330850	0.019330	0.024994
RS	24	0.540756	1.305330	229.460053	0.016780	0.022072
RS	25	0.592317	1.305330	237.981790	0.017403	0.022142
RS	26	0.648027	1.559132	206.731320	0.015118	0.019499
RS	27	0.708219	1.559132	214.613592	0.015694	0.019389
RS	28	0.773256	1.858374	186.993448	0.013674	0.017062
RS	29	0.843526	1.858374	194.289122	0.014208	0.016832
RS	30	0.919450	2.204513	170.223393	0.012448	0.014825
RS	31	1.001484	2.204513	176.981262	0.012942	0.014537
RS	32	1.090119	2.594141	156.393242	0.011437	0.012852
RS	33	1.185886	2.594141	162.658352	0.011895	0.012564
RS	34	1.289359	3.018691	145.373510	0.010631	0.011189
RS	35	1.401159	3.018691	151.185400	0.011056	0.010944
RS	36	1.521956	3.465978	136.897770	0.010011	0.009846
RS	37	1.652472	3.465978	142.286604	0.010405	0.009662
RS	38	1.793492	3.920581	130.662557	0.009555	0.008802
RS	39	1.945859	3.920581	135.644140	0.009919	0.008687
RS	40	2.110486	4.363619	126.401106	0.009243	0.008033
RS	41	2.288361	4.363619	130.970827	0.009578	0.007999
RS	42	2.480549	4.774565	123.859915	0.009058	0.007529
RS	43	2.688203	4.774565	127.985102	0.009359	0.007582
RS	44	2.912566	5.135506	122.729172	0.008975	0.007272
RS	45	3.154983	5.135506	126.340670	0.009239	0.007408
RS	46	3.416908	5.435786	122.581176	0.008964	0.007230
RS	47	3.699909	5.435786	125.567055	0.009182	0.007431
RS	48	4.005682	5.675947	122.812132	0.008981	0.007348
RS	49	4.336061	5.675947	125.019454	0.009142	0.007579
RS	50	4.693025	5.870739	122.591951	0.008965	0.007535
RS	51	5.078714	5.870739	123.846854	0.009057	0.007745
RS	52	5.495439	6.049623	120.895603	0.008841	0.007675
RS	53	5.945696	6.049623	121.051884	0.008852	0.007809
RS	54	6.432186	6.403009	114.089261	0.008343	0.007514
RS	55	6.957822	6.403009	113.354299	0.008289	0.007551
RS	56	7.525756	6.403009	111.866813	0.008181	0.007510
RS	57	8.139391	6.403009	109.597063	0.008015	0.007387
RS	58	8.802404	9.811023	70.869255	0.005183	0.005585
RS	59	9.518769	9.811023	71.117389	0.005201	0.005557
RS	60	10.292779	9.811023	70.943155	0.005188	0.005474
RS	61	11.129072	9.811023	70.315974	0.005142	0.005342
RS	62	12.032661	9.811023	69.212027	0.005061	0.005167
RS	63	13.008961	9.811023	679.818935	0.049714	0.044746
PA	4+25*2+4+6 0.021386980 0.005562739 13.008961009 0.862717294 0.460513915 0.405816949 0.409764886 0.441912597 0.496141636 0.569838275 0.662185513 0.776433593 0.918295406 1.093127336 1.305330103 1.559132450 1.858374325 2.204512772 2.594140755 3.018691391 3.465978033 3.920581309 4.363619254 4.774564572 5.135505641 5.435785681 5.675947367 5.870739146 6.049623231 6.403008521 9.811023142
//
IT	5280
RD	3
LK	-141221.740517
QD	-1607.619468 -> -1123.030615
RI	0.0487073046
TR	0.018305	0.006043
MT	14.405428
MM	C_pi: 3.208279, n_recomb: 19699.109788
RS	0	0.000000	1.838610	87.037570	0.004418	0.000061
RS	1	0.008221	1.838610	93.757597	0.004759	0.000489
RS	2	0.017117	1.838610	100.958043	0.005125	0.001300
RS	3	0.026745	1.838610	108.666716	0.005516	0.002474
RS	4	0.037164	0.659226	324.291660	0.016462	0.007419
RS	5	0.048440	0.659226	344.769136	0.017502	0.010646
RS	6	0.060642	0.501808	479.318533	0.024332	0.016046
RS	7	0.073848	0.501808	504.725861	0.025622	0.020097
RS	8	0.088140	0.466357	569.933285	0.028932	0.023882
RS	9	0.103606	0.466357	595.886600	0.030249	0.027778
RS	10	0.120343	0.476203	608.656701	0.030898	0.029334
RS	11	0.138457	0.476203	633.159479	0.032142	0.032866
RS	12	0.158060	0.514018	609.204215	0.030925	0.032365
RS	13	0.179274	0.514018	631.606498	0.032063	0.035337
RS	14	0.202232	0.574053	585.753708	0.029735	0.033245
RS	15	0.227077	0.574053	606.032161	0.030764	0.035623
RS	16	0.253965	0.654050	549.981786	0.027919	0.032657
RS	17	0.283063	0.654050	568.314312	0.028850	0.034640
RS	18	0.314553	0.757114	507.173997	0.025746	0.031235
RS	19	0.348632	0.757114	523.803026	0.026590	0.032912
RS	20	0.385512	0.890622	459.918494	0.023347	0.029211
RS	21	0.425424	0.890622	475.104550	0.024118	0.030524
RS	22	0.468617	1.063313	411.249563	0.020877	0.026665
RS	23	0.515361	1.063313	425.215016	0.021585	0.027588
RS	24	0.565948	1.284491	364.186927	0.018487	0.023785
RS	25	0.620693	1.284491	377.089243	0.019142	0.024372
RS	26	0.679938	1.565238	320.676204	0.016279	0.020814
RS	27	0.744054	1.565238	332.620014	0.016885	0.021141
RS	28	0.813440	1.918343	281.756151	0.014303	0.017939
RS	29	0.888531	1.918343	292.814051	0.014864	0.018071
RS	30	0.969794	2.354881	248.115965	0.012595	0.015286
RS	31	1.057738	2.354881	258.346891	0.013115	0.015289
RS	32	1.152911	2.878347	220.249949	0.011181	0.012961
RS	33	1.255908	2.878347	229.715660	0.011661	0.012907
RS	34	1.367372	3.481098	198.216698	0.010062	0.011037
RS	35	1.487999	3.481098	206.990394	0.010508	0.010983
RS	36	1.618543	4.144385	181.611818	0.009219	0.009525
RS	37	1.759817	4.144385	189.774020	0.009634	0.009498
RS	38	1.912706	4.837901	169.870085	0.008623	0.008389
RS	39	2.078163	4.837901	177.497247	0.009010	0.008404
RS	40	2.257221	5.518981	162.509547	0.008250	0.007588
RS	41	2.450999	5.518981	169.660204	0.008613	0.007658
RS	42	2.660707	6.138019	159.119546	0.008077	0.007097
RS	43	2.887654	6.138019	165.816347	0.008417	0.007233
RS	44	3.133258	6.652109	159.211069	0.008082	0.006889
RS	45	3.399052	6.652109	165.417465	0.008397	0.007093
RS	46	3.686696	7.039649	162.068249	0.008227	0.006927
RS	47	3.997985	7.039649	167.664179	0.008511	0.007182
RS	48	4.334865	7.308840	166.604760	0.008457	0.007142
RS	49	4.699438	7.308840	171.372972	0.008700	0.007413
RS	50	5.093982	7.498300	171.232970	0.008692	0.007425
RS	51	5.520959	7.498300	174.877566	0.008877	0.007665
RS	52	5.983037	7.670770	173.883418	0.008827	0.007640
RS	53	6.483100	7.670770	176.106368	0.008940	0.007799
RS	54	7.024272	8.108742	168.149294	0.008536	0.007476
RS	55	7.609931	8.108742	169.100945	0.008584	0.007533
RS	56	8.243735	8.108742	169.035452	0.008581	0.007515
RS	57	8.929641	8.108742	167.870737	0.008522	0.007417
RS	58	9.671933	14.042318	97.587560	0.004954	0.004815
RS	59	10.475247	14.042318	99.749744	0.005064	0.004836
RS	60	11.344597	14.042318	101.481977	0.005152	0.004814
RS	61	12.285414	14.042318	102.720655	0.005214	0.004752
RS	62	13.303572	14.042318	103.403789	0.005249	0.004652
RS	63	14.405428	14.042318	1320.415150	0.067029	0.048641
PA	4+25*2+4+6 0.018305403 0.006042848 14.405427894 1.838609792 0.659226309 0.501808052 0.466356603 0.476202698 0.514018001 0.574053196 0.654049778 0.757113756 0.890621556 1.063313237 1.284490528 1.565238424 1.918343094 2.354880761 2.878347427 3.481097786 4.144384555 4.837900930 5.518981102 6.138019454 6.652108649 7.039648726 7.308839936 7.498299699 7.670770130 8.108742382 14.042318444
//
IT	4825
RD	4
LK	-140365.828272
QD	-1265.758801 -> -972.879552
RI	0.0325335864
TR	0.016167	0.006583
MT	15.300368
MM	C_pi: 3.793080, n_recomb: 25300.448440
RS	0	0.000000	3.905360	53.202058	0.002103	0.000029
RS	1	0.008324	3.905360	57.504181	0.002273	0.000237
RS	2	0.017340	3.905360	62.142854	0.002456	0.000632
RS	3	0.027107	3.905360	67.142445	0.002654	0.001205
RS	4	0.037686	0.943428	298.857744	0.011812	0.005383
RS	5	0.049147	0.943428	319.675666	0.012635	0.007725
RS	6	0.061561	0.623672	514.835951	0.020349	0.013473
RS	7	0.075008	0.623672	545.329684	0.021554	0.016852
RS	8	0.089575	0.537038	668.203549	0.026411	0.021700
RS	9	0.105355	0.537038	702.046890	0.027748	0.025137
RS	10	0.122447	0.522534	755.793055	0.029873	0.027893
RS	11	0.140963	0.522534	789.092500	0.031189	0.031103
RS	12	0.161019	0.544261	789.201219	0.031193	0.031751
RS	13	0.182745	0.544261	820.143744	0.032416	0.034611
RS	14	0.206280	0.591158	783.423349	0.030965	0.033482
RS	15	0.231773	0.591158	811.437268	0.032072	0.035895
RS	16	0.259388	0.658593	753.523276	0.029783	0.033592
RS	17	0.289302	0.658593	778.616271	0.030775	0.035667
RS	18	0.321705	0.748545	707.331607	0.027957	0.032619
RS	19	0.356806	0.748545	729.780823	0.028845	0.034430
RS	20	0.394828	0.868554	648.723832	0.025641	0.030803
RS	21	0.436015	0.868554	668.958807	0.026441	0.032302
RS	22	0.480630	1.028698	582.550183	0.023025	0.028266
RS	23	0.528959	1.028698	601.010748	0.023755	0.029409
RS	24	0.581311	1.240903	514.339007	0.020329	0.025229
RS	25	0.638020	1.240903	531.361156	0.021002	0.026042
RS	26	0.699449	1.520852	448.326644	0.017720	0.021978
RS	27	0.765991	1.520852	464.119107	0.018344	0.022520
RS	28	0.838072	1.888561	387.378979	0.015311	0.018760
RS	29	0.916152	1.888561	402.047420	0.015891	0.019088
RS	30	1.000732	2.364580	333.698866	0.013189	0.015768
RS	31	1.092351	2.364580	347.288374	0.013727	0.015946
RS	32	1.191597	2.961874	288.897542	0.011419	0.013160
RS	33	1.299103	2.961874	301.446691	0.011915	0.013256
RS	34	1.415557	3.678577	253.513773	0.010020	0.011030
RS	35	1.541705	3.678577	265.095222	0.010478	0.011099
RS	36	1.678352	4.494723	227.028895	0.008973	0.009385
RS	37	1.826373	4.494723	237.754479	0.009397	0.009459
RS	38	1.986715	5.369020	208.507329	0.008241	0.008179
RS	39	2.160403	5.369020	218.509260	0.008637	0.008273
RS	40	2.348548	6.236197	197.122791	0.007791	0.007354
RS	41	2.552353	6.236197	206.528421	0.008163	0.007481
RS	42	2.773122	7.015657	192.215680	0.007597	0.006869
RS	43	3.012267	7.015657	201.116432	0.007949	0.007044
RS	44	3.271316	7.636489	193.076198	0.007631	0.006693
RS	45	3.551928	7.636489	201.486349	0.007964	0.006920
RS	46	3.855897	8.065069	198.697942	0.007854	0.006784
RS	47	4.185166	8.065069	206.507552	0.008162	0.007053
RS	48	4.541842	8.318823	207.511820	0.008202	0.007070
RS	49	4.928206	8.318823	214.450939	0.008476	0.007353
RS	50	5.346729	8.461906	217.121944	0.008582	0.007438
RS	51	5.800088	8.461906	222.772192	0.008805	0.007691
RS	52	6.291183	8.589309	224.267735	0.008864	0.007735
RS	53	6.823153	8.589309	228.169974	0.009018	0.007911
RS	54	7.399402	9.046839	219.651113	0.008682	0.007608
RS	55	8.023616	9.046839	221.902977	0.008771	0.007684
RS	56	8.699786	9.046839	222.879721	0.008809	0.007687
RS	57	9.432236	9.046839	222.456762	0.008793	0.007612
RS	58	10.225653	17.398281	117.284037	0.004636	0.004396
RS	59	11.085109	17.398281	121.019803	0.004783	0.004448
RS	60	12.016103	17.398281	124.369520	0.004916	0.004466
RS	61	13.024588	17.398281	127.251940	0.005030	0.004449
RS	62	14.117014	17.398281	129.583120	0.005122	0.004401
RS	63	15.300368	17.398281	1945.163025	0.076883	0.052490
PA	4+25*2+4+6 0.016167391 0.006582670 15.300368069 3.905360320 0.943427815 0.623672200 0.537037753 0.522534407 0.544260511 0.591158440 0.658593021 0.748545308 0.868553940 1.028698486 1.240903243 1.520852166 1.888561078 2.364580044 2.961873843 3.678577255 4.494722704 5.369019889 6.236196637 7.015656765 7.636489105 8.065068597 8.318823051 8.461906181 8.589309366 9.046838864 17.398280535
//
IT	4296
RD	5
LK	-139822.637798
QD	-1051.377506 -> -836.295089
RI	0.0227541788
TR	0.014496	0.007085
MT	16.017682
MM	C_pi: 4.232948, n_recomb: 30313.551682
RS	0	0.000000	8.102359	30.953927	0.001021	0.000015
RS	1	0.008402	8.102359	33.519421	0.001106	0.000118
RS	2	0.017510	8.102359	36.294346	0.001197	0.000317
RS	3	0.027382	8.102359	39.295238	0.001296	0.000604
RS	4	0.038085	1.324249	259.326902	0.008555	0.004000
RS	5	0.049687	1.324249	278.572539	0.009190	0.005730
RS	6	0.062263	0.764782	515.819578	0.017016	0.011475
RS	7	0.075896	0.764782	548.896237	0.018107	0.014309
RS	8	0.090674	0.614526	723.930273	0.023881	0.019807
RS	9	0.106695	0.614526	763.772197	0.025196	0.022831
RS	10	0.124061	0.573890	859.974598	0.028369	0.026438
RS	11	0.142886	0.573890	900.971836	0.029722	0.029310
RS	12	0.163293	0.580252	931.097990	0.030716	0.030851
RS	13	0.185414	0.580252	970.106738	0.032002	0.033498
RS	14	0.209394	0.615419	951.033338	0.031373	0.033225
RS	15	0.235389	0.615419	986.653726	0.032548	0.035545
RS	16	0.263567	0.671896	936.051445	0.030879	0.033960
RS	17	0.294114	0.671896	967.872275	0.031929	0.035998
RS	18	0.327226	0.750213	895.223366	0.029532	0.033477
RS	19	0.363121	0.750213	923.379955	0.030461	0.035285
RS	20	0.402032	0.857493	832.692759	0.027469	0.031973
RS	21	0.444211	0.857493	857.701655	0.028294	0.033512
RS	22	0.489935	1.004182	754.326555	0.024884	0.029566
RS	23	0.539500	1.004182	776.866062	0.025628	0.030788
RS	24	0.593230	1.203462	667.900387	0.022033	0.026491
RS	25	0.651474	1.203462	688.568676	0.022715	0.027406
RS	26	0.714611	1.473777	580.226916	0.019141	0.023063
RS	27	0.783053	1.473777	599.424836	0.019774	0.023714
RS	28	0.857246	1.840240	496.608546	0.016382	0.019580
RS	29	0.937672	1.840240	514.526119	0.016973	0.020019
RS	30	1.024855	2.331132	421.491567	0.013904	0.016304
RS	31	1.119363	2.331132	438.162038	0.014454	0.016588
RS	32	1.221812	2.968597	358.240126	0.011818	0.013446
RS	33	1.332868	2.968597	373.648028	0.012326	0.013638
RS	34	1.453255	3.758513	308.228468	0.010168	0.011128
RS	35	1.583756	3.758513	322.409762	0.010636	0.011278
RS	36	1.725222	4.683303	270.921932	0.008937	0.009358
RS	37	1.878574	4.683303	283.994621	0.009369	0.009499
RS	38	2.044810	5.694809	244.963098	0.008081	0.008081
RS	39	2.225013	5.694809	257.102932	0.008481	0.008227
RS	40	2.420356	6.708565	229.085436	0.007557	0.007226
RS	41	2.632112	6.708565	240.485552	0.007933	0.007391
RS	42	2.861659	7.614915	222.293439	0.007333	0.006740
RS	43	3.110492	7.614915	233.116658	0.007690	0.006939
RS	44	3.380232	8.315100	223.617812	0.007377	0.006584
RS	45	3.672634	8.315100	233.935276	0.007717	0.006823
RS	46	3.989604	8.762950	231.771327	0.007646	0.006712
RS	47	4.333205	8.762950	241.489906	0.007966	0.006987
RS	48	4.705675	8.984455	244.735241	0.008073	0.007054
RS	49	5.109438	8.984455	253.534810	0.008364	0.007341
RS	50	5.547126	9.067569	259.315513	0.008554	0.007493
RS	51	6.021587	9.067569	266.648266	0.008796	0.007753
RS	52	6.535911	9.136167	270.986817	0.008939	0.007865
RS	53	7.093448	9.136167	276.217588	0.009112	0.008051
RS	54	7.697828	9.579420	267.574451	0.008827	0.007781
RS	55	8.352987	9.579420	270.747787	0.008932	0.007869
RS	56	9.063191	9.579420	272.376883	0.008985	0.007886
RS	57	9.833065	9.579420	272.300912	0.008983	0.007826
RS	58	10.667623	20.225335	131.247287	0.004330	0.004087
RS	59	11.572299	20.225335	136.233362	0.004494	0.004164
RS	60	12.552984	20.225335	140.892833	0.004648	0.004212
RS	61	13.616064	20.225335	145.135102	0.004788	0.004231
RS	62	14.768462	20.225335	148.863637	0.004911	0.004221
RS	63	16.017682	20.225335	2500.194779	0.082478	0.056314
PA	4+25*2+4+6 0.014495817 0.007084929 16.017682259 8.102359332 1.324249019 0.764782305 0.614525890 0.573889562 0.580252286 0.615418986 0.671896295 0.750213261 0.857492587 1.004182458 1.203461686 1.473777335 1.840240112 2.331132175 2.968596541 3.758512541 4.683303056 5.694808986 6.708565445 7.614915436 8.315100111 8.762950279 8.984454700 9.067568510 9.136167479 9.579420495 20.225334577
//
IT	4179
RD	6
LK	-139414.433828
QD	-885.921896 -> -714.616905
RI	0.0166778158
TR	0.013102	0.007524
MT	16.687344
MM	C_pi: 4.603772, n_recomb: 34932.882387
RS	0	0.000000	16.435540	17.695706	0.000507	0.000007
RS	1	0.008472	16.435540	19.185192	0.000549	0.000060
RS	2	0.017661	16.435540	20.799163	0.000595	0.000162
RS	3	0.027630	16.435540	22.547866	0.000645	0.000309
RS	4	0.038442	1.823845	219.633486	0.006287	0.003022
RS	5	0.050171	1.823845	236.659910	0.006775	0.004320
RS	6	0.062893	0.924726	500.825130	0.014337	0.009876
RS	7	0.076693	0.924726	534.898980	0.015312	0.012277
RS	8	0.091663	0.697372	754.392330	0.021595	0.018148
RS	9	0.107900	0.697372	798.736367	0.022865	0.020834
RS	10	0.125513	0.628712	934.728220	0.026758	0.025022
RS	11	0.144618	0.628712	982.384907	0.028122	0.027613
RS	12	0.165342	0.620206	1043.580400	0.029874	0.029814
RS	13	0.187822	0.620206	1090.128417	0.031206	0.032261
RS	14	0.212205	0.644789	1092.727887	0.031281	0.032685
RS	15	0.238655	0.644789	1135.820954	0.032514	0.034898
RS	16	0.267346	0.691798	1098.206836	0.031438	0.033965
RS	17	0.298467	0.691798	1136.831347	0.032543	0.035944
RS	18	0.332224	0.760223	1069.184977	0.030607	0.033969
RS	19	0.368842	0.760223	1103.151020	0.031579	0.035744
RS	20	0.408562	0.856579	1009.070710	0.028886	0.032829
RS	21	0.451646	0.856579	1038.844021	0.029738	0.034364
RS	22	0.498381	0.991300	923.742015	0.026443	0.030633
RS	23	0.549075	0.991300	950.193686	0.027201	0.031880
RS	24	0.604064	1.178136	822.590437	0.023548	0.027607
RS	25	0.663712	1.178136	846.625097	0.024236	0.028569
RS	26	0.728412	1.437223	714.906303	0.020465	0.024080
RS	27	0.798594	1.437223	737.203383	0.021103	0.024792
RS	28	0.874722	1.797285	608.764800	0.017427	0.020394
RS	29	0.957300	1.797285	629.671938	0.018025	0.020901
RS	30	1.046873	2.292743	511.455896	0.014641	0.016874
RS	31	1.144034	2.292743	531.020956	0.015201	0.017227
RS	32	1.249428	2.954016	428.699918	0.012272	0.013789
RS	33	1.363749	2.954016	446.837474	0.012791	0.014045
RS	34	1.487757	3.795232	363.103337	0.010394	0.011293
RS	35	1.622269	3.795232	379.782077	0.010872	0.011499
RS	36	1.768178	4.803278	314.259690	0.008996	0.009400
RS	37	1.926448	4.803278	329.579703	0.009435	0.009586
RS	38	2.098126	5.926099	280.379580	0.008026	0.008048
RS	39	2.284349	5.926099	294.547664	0.008432	0.008231
RS	40	2.486348	7.063080	259.684878	0.007434	0.007158
RS	41	2.705460	7.063080	272.956015	0.007814	0.007350
RS	42	2.943136	8.077703	250.770626	0.007179	0.006665
RS	43	3.200947	8.077703	263.379813	0.007540	0.006881
RS	44	3.480599	8.844270	252.365310	0.007224	0.006523
RS	45	3.783943	8.844270	264.443641	0.007570	0.006770
RS	46	4.112986	9.303742	262.904891	0.007526	0.006681
RS	47	4.469905	9.303742	274.379358	0.007854	0.006958
RS	48	4.857062	9.489446	279.956583	0.008014	0.007069
RS	49	5.277019	9.489446	290.456472	0.008315	0.007357
RS	50	5.732553	9.511112	299.549381	0.008575	0.007569
RS	51	6.226680	9.511112	308.387942	0.008828	0.007833
RS	52	6.762669	9.518602	315.843321	0.009041	0.008007
RS	53	7.344066	9.518602	322.190735	0.009223	0.008199
RS	54	7.974719	9.933221	313.776309	0.008982	0.007963
RS	55	8.658800	9.933221	317.616981	0.009092	0.008059
RS	56	9.400835	9.933221	319.625086	0.009150	0.008085
RS	57	10.205734	9.933221	319.606441	0.009149	0.008033
RS	58	11.078824	22.830174	141.821794	0.004060	0.003834
RS	59	12.025881	22.830174	147.852576	0.004232	0.003930
RS	60	13.053171	22.830174	153.620531	0.004398	0.004001
RS	61	14.167492	22.830174	159.029960	0.004552	0.004049
RS	62	15.376217	22.830174	163.976682	0.004694	0.004071
RS	63	16.687344	22.830174	3005.289278	0.086030	0.059983
PA	4+25*2+4+6 0.013102100 0.007524118 16.687343937 16.435539967 1.823844951 0.924726189 0.697371572 0.628711883 0.620205723 0.644789100 0.691798298 0.760222535 0.856579344 0.991299975 1.178136306 1.437223349 1.797284983 2.292742978 2.954015800 3.795231998 4.803278038 5.926099367 7.063079595 8.077703161 8.844270096 9.303742235 9.489445563 9.511112126 9.518601862 9.933221275 22.830173923
//
IT	5348
RD	7
LK	-139086.666180
QD	-750.638486 -> -610.272921
RI	0.0127685285
TR	0.011904	0.007896
MT	17.360160
MM	C_pi: 4.949134, n_recomb: 39323.663822
RS	0	0.000000	32.727262	10.062982	0.000256	0.000004
RS	1	0.008540	32.727262	10.919729	0.000278	0.000031
RS	2	0.017808	32.727262	11.849179	0.000301	0.000084
RS	3	0.027869	32.727262	12.857458	0.000327	0.000161
RS	4	0.038788	2.472816	184.233121	0.004685	0.002310
RS	5	0.050640	2.472816	198.978723	0.005060	0.003297
RS	6	0.063504	1.104960	479.062101	0.012183	0.008565
RS	7	0.077467	1.104960	513.195906	0.013051	0.010620
RS	8	0.092621	0.785525	770.130340	0.019584	0.016679
RS	9	0.109070	0.785525	817.900726	0.020799	0.019090
RS	10	0.126924	0.686658	990.105061	0.025178	0.023671
RS	11	0.146302	0.686658	1043.582742	0.026538	0.026035
RS	12	0.167336	0.663418	1134.975941	0.028862	0.028722
RS	13	0.190165	0.663418	1188.601860	0.030226	0.031000
RS	14	0.214944	0.678130	1214.572319	0.030887	0.031981
RS	15	0.241839	0.678130	1265.041734	0.032170	0.034101
RS	16	0.271030	0.716685	1243.895585	0.031632	0.033737
RS	17	0.302714	0.716685	1289.481340	0.032791	0.035665
RS	18	0.337104	0.776532	1231.334846	0.031313	0.034209
RS	19	0.374431	0.776532	1271.367113	0.032331	0.035953
RS	20	0.414946	0.863530	1178.754713	0.029976	0.033456
RS	21	0.458920	0.863530	1213.495363	0.030859	0.034978
RS	22	0.506649	0.987949	1091.088655	0.027746	0.031521
RS	23	0.558454	0.987949	1121.511680	0.028520	0.032776
RS	24	0.614683	1.163781	978.588252	0.024885	0.028605
RS	25	0.675714	1.163781	1005.907397	0.025580	0.029591
RS	26	0.741957	1.412253	852.699061	0.021684	0.025038
RS	27	0.813856	1.412253	877.941834	0.022326	0.025786
RS	28	0.891895	1.764763	724.408726	0.018422	0.021196
RS	29	0.976599	1.764763	748.160887	0.019026	0.021748
RS	30	1.068536	2.260732	604.328350	0.015368	0.017463
RS	31	1.168324	2.260732	626.695668	0.015937	0.017865
RS	32	1.276633	2.937983	501.109516	0.012743	0.014168
RS	33	1.394191	2.937983	521.933573	0.013273	0.014470
RS	34	1.521789	3.818941	419.006298	0.010655	0.011499
RS	35	1.660282	3.818941	438.163881	0.011142	0.011746
RS	36	1.810603	4.896166	357.920849	0.009102	0.009485
RS	37	1.973760	4.896166	375.472229	0.009548	0.009705
RS	38	2.150850	6.115764	315.646372	0.008027	0.008057
RS	39	2.343063	6.115764	331.818130	0.008438	0.008266
RS	40	2.551690	7.363244	289.834132	0.007370	0.007127
RS	41	2.778132	7.363244	304.940233	0.007755	0.007340
RS	42	3.023912	8.476879	278.603170	0.007085	0.006623
RS	43	3.290681	8.476879	292.952386	0.007450	0.006853
RS	44	3.580230	9.304699	280.334834	0.007129	0.006490
RS	45	3.894505	9.304699	294.121539	0.007480	0.006745
RS	46	4.235619	9.774446	293.184072	0.007456	0.006673
RS	47	4.605862	9.774446	306.358478	0.007791	0.006953
RS	48	5.007722	9.925774	314.328863	0.007993	0.007102
RS	49	5.443899	9.925774	326.469027	0.008302	0.007391
RS	50	5.917323	9.888547	339.043175	0.008622	0.007656
RS	51	6.431177	9.888547	349.313621	0.008883	0.007922
RS	52	6.988910	9.836613	360.130429	0.009158	0.008152
RS	53	7.594272	9.836613	367.486573	0.009345	0.008347
RS	54	8.251330	10.217377	359.598866	0.009145	0.008147
RS	55	8.964497	10.217377	363.952244	0.009255	0.008246
RS	56	9.738565	10.217377	366.163558	0.009312	0.008276
RS	57	10.578735	10.217377	366.006168	0.009308	0.008227
RS	58	11.490653	25.391738	150.427373	0.003825	0.003618
RS	59	12.480444	25.391738	157.381342	0.004002	0.003728
RS	60	13.554759	25.391738	164.138157	0.004174	0.003818
RS	61	14.720815	25.391738	170.599451	0.004338	0.003887
RS	62	15.986448	25.391738	176.656255	0.004492	0.003935
RS	63	17.360160	25.391738	3484.839639	0.088619	0.063413
PA	4+25*2+4+6 0.011904187 0.007895985 17.360160388 32.727261750 2.472816225 1.104959986 0.785524655 0.686658158 0.663417650 0.678129998 0.716685068 0.776531515 0.863529918 0.987948613 1.163780602 1.412252975 1.764763082 2.260732177 2.937983292 3.818941204 4.896166461 6.115763542 7.363243772 8.476879170 9.304698651 9.774445530 9.925774008 9.888547109 9.836612798 10.217377492 25.391737624
//
IT	4441
RD	8
LK	-138817.353823
QD	-638.992458 -> -522.726426
RI	0.0101553318
TR	0.010862	0.008205
MT	18.052265
MM	C_pi: 5.288667, n_recomb: 43571.979907
RS	0	0.000000	64.232560	5.713976	0.000131	0.000002
RS	1	0.008607	64.232560	6.205114	0.000142	0.000016
RS	2	0.017954	64.232560	6.738408	0.000155	0.000044
RS	3	0.028106	64.232560	7.317464	0.000168	0.000084
RS	4	0.039131	3.310928	153.893477	0.003532	0.001782
RS	5	0.051105	3.310928	166.517650	0.003822	0.002540
RS	6	0.064110	1.307632	454.577675	0.010433	0.007471
RS	7	0.078235	1.307632	488.200146	0.011204	0.009246
RS	8	0.093575	0.879288	776.567429	0.017823	0.015371
RS	9	0.110235	0.879288	826.960030	0.018979	0.017554
RS	10	0.128329	0.747706	1031.819717	0.023681	0.022396
RS	11	0.147980	0.747706	1090.418630	0.025026	0.024573
RS	12	0.169322	0.709552	1210.453712	0.027781	0.027620
RS	13	0.192502	0.709552	1270.728630	0.029164	0.029759
RS	14	0.217676	0.714731	1320.655580	0.030310	0.031188
RS	15	0.245017	0.714731	1378.392493	0.031635	0.033230
RS	16	0.274711	0.745419	1375.983056	0.031580	0.033357
RS	17	0.306961	0.745419	1428.687327	0.032789	0.035248
RS	18	0.341986	0.797534	1383.407866	0.031750	0.034271
RS	19	0.380026	0.797534	1429.810074	0.032815	0.035994
RS	20	0.421340	0.876289	1342.592718	0.030813	0.033911
RS	21	0.466209	0.876289	1382.602992	0.031731	0.035426
RS	22	0.514940	0.991726	1256.698027	0.028842	0.032268
RS	23	0.567866	0.991726	1291.278806	0.029636	0.033528
RS	24	0.625346	1.157917	1136.045104	0.026073	0.029505
RS	25	0.687773	1.157917	1166.688085	0.026776	0.030507
RS	26	0.755573	1.396829	993.795442	0.022808	0.025942
RS	27	0.829209	1.396829	1021.924523	0.023454	0.026716
RS	28	0.909181	1.741931	843.842034	0.019367	0.021982
RS	29	0.996037	1.741931	870.360866	0.019975	0.022566
RS	30	1.090368	2.236835	700.498392	0.016077	0.018060
RS	31	1.192818	2.236835	725.624854	0.016653	0.018499
RS	32	1.304085	2.926075	575.889277	0.013217	0.014568
RS	33	1.424928	2.926075	599.399026	0.013757	0.014907
RS	34	1.556172	3.840262	476.352107	0.010933	0.011733
RS	35	1.698712	3.840262	498.010020	0.011430	0.012012
RS	36	1.853519	4.978412	402.303534	0.009233	0.009597
RS	37	2.021650	4.978412	422.109547	0.009688	0.009843
RS	38	2.204251	6.286322	351.148184	0.008059	0.008091
RS	39	2.402567	6.286322	369.338051	0.008477	0.008322
RS	40	2.617952	7.637248	319.919391	0.007342	0.007120
RS	41	2.851874	7.637248	336.864039	0.007731	0.007350
RS	42	3.105929	8.845461	306.191960	0.007027	0.006602
RS	43	3.381849	8.845461	322.276307	0.007396	0.006843
RS	44	3.681516	9.732994	307.956035	0.007068	0.006474
RS	45	4.006975	9.732994	323.441655	0.007423	0.006736
RS	46	4.360444	10.214003	323.073831	0.007415	0.006679
RS	47	4.744334	10.214003	337.937601	0.007756	0.006962
RS	48	5.161265	10.333624	348.353059	0.007995	0.007144
RS	49	5.614078	10.333624	362.121574	0.008311	0.007435
RS	50	6.105864	10.240765	378.329496	0.008683	0.007748
RS	51	6.639975	10.240765	390.009342	0.008951	0.008015
RS	52	7.220055	10.131875	404.416708	0.009282	0.008296
RS	53	7.850059	10.131875	412.728185	0.009472	0.008494
RS	54	8.534286	10.476959	405.643421	0.009310	0.008327
RS	55	9.277400	10.476959	410.408441	0.009419	0.008427
RS	56	10.084472	10.476959	412.700964	0.009472	0.008458
RS	57	10.961004	10.476959	412.261895	0.009462	0.008411
RS	58	11.912976	27.993516	157.770171	0.003621	0.003429
RS	59	12.946879	27.993516	165.568733	0.003800	0.003549
RS	60	14.069766	27.993516	173.237074	0.003976	0.003653
RS	61	15.289295	27.993516	180.675783	0.004147	0.003740
RS	62	16.613784	27.993516	187.773036	0.004309	0.003809
RS	63	18.052265	27.993516	3952.771161	0.090718	0.066566
PA	4+25*2+4+6 0.010862293 0.008204655 18.052264866 64.232560201 3.310928149 1.307631947 0.879287851 0.747705732 0.709551730 0.714731489 0.745418741 0.797533745 0.876288811 0.991725817 1.157917171 1.396829085 1.741931379 2.236835049 2.926075305 3.840261625 4.978412361 6.286321778 7.637247537 8.845461278 9.732994344 10.214002693 10.333624177 10.240765113 10.131875066 10.476958997 27.993516492
//
IT	5043
RD	9
LK	-138594.021594
QD	-546.779092 -> -449.932407
RI	0.0083406552
TR	0.009953	0.008457
MT	18.765420
MM	C_pi: 5.629291, n_recomb: 47708.756073
RS	0	0.000000	124.570741	3.244349	0.000068	0.000001
RS	1	0.008673	124.570741	3.525610	0.000074	0.000009
RS	2	0.018098	124.570741	3.831244	0.000080	0.000023
RS	3	0.028341	124.570741	4.163359	0.000087	0.000045
RS	4	0.039472	4.387071	128.295150	0.002689	0.001384
RS	5	0.051568	4.387071	139.029103	0.002914	0.001971
RS	6	0.064714	1.534968	429.198110	0.008996	0.006551
RS	7	0.079000	1.534968	461.944673	0.009683	0.008095
RS	8	0.094524	0.978896	776.548656	0.016277	0.014204
RS	9	0.111395	0.978896	828.922768	0.017375	0.016195
RS	10	0.129730	0.811835	1063.036184	0.022282	0.021203
RS	11	0.149654	0.811835	1126.131116	0.023604	0.023226
RS	12	0.171307	0.758374	1272.950742	0.026682	0.026537
RS	13	0.194837	0.758374	1339.436296	0.028075	0.028559
RS	14	0.220408	0.754099	1413.279014	0.029623	0.030350
RS	15	0.248197	0.754099	1478.118216	0.030982	0.032326
RS	16	0.278396	0.777198	1495.970949	0.031356	0.032879
RS	17	0.311215	0.777198	1555.892044	0.032612	0.034742
RS	18	0.346879	0.822073	1526.125850	0.031988	0.034205
RS	19	0.385637	0.822073	1579.174127	0.033100	0.035917
RS	20	0.427757	0.893317	1500.670198	0.031455	0.034236
RS	21	0.473529	0.893317	1546.270049	0.032411	0.035749
RS	22	0.523271	1.000715	1420.276870	0.029770	0.032902
RS	23	0.577328	1.000715	1459.252867	0.030587	0.034170
RS	24	0.636072	1.158331	1294.553080	0.027134	0.030323
RS	25	0.699912	1.158331	1328.617378	0.027849	0.031339
RS	26	0.769289	1.388653	1137.853552	0.023850	0.026799
RS	27	0.844682	1.388653	1168.853548	0.024500	0.027592
RS	28	0.926614	1.726812	966.859487	0.020266	0.022749
RS	29	1.015653	1.726812	996.091459	0.020879	0.023358
RS	30	1.112413	2.220019	799.879500	0.016766	0.018659
RS	31	1.217566	2.220019	827.734810	0.017350	0.019126
RS	32	1.331839	2.918959	653.023225	0.013688	0.014979
RS	33	1.456022	2.918959	679.226840	0.014237	0.015348
RS	34	1.590976	3.862258	535.158656	0.011217	0.011982
RS	35	1.737635	3.862258	559.347262	0.011724	0.012288
RS	36	1.897013	5.055972	447.438972	0.009379	0.009727
RS	37	2.070214	5.055972	469.532328	0.009842	0.009995
RS	38	2.258437	6.446740	386.926443	0.008110	0.008143
RS	39	2.462984	6.446740	407.158883	0.008534	0.008392
RS	40	2.685272	7.896895	349.990356	0.007336	0.007129
RS	41	2.926839	7.896895	368.787860	0.007730	0.007372
RS	42	3.189357	9.197466	333.600039	0.006992	0.006594
RS	43	3.474643	9.197466	351.426365	0.007366	0.006846
RS	44	3.784672	10.144565	335.307527	0.007028	0.006469
RS	45	4.121590	10.144565	352.495587	0.007388	0.006738
RS	46	4.487729	10.638352	352.667481	0.007392	0.006693
RS	47	4.885623	10.638352	369.224438	0.007739	0.006981
RS	48	5.318026	10.728816	382.131238	0.008010	0.007192
RS	49	5.787932	10.728816	397.532391	0.008332	0.007485
RS	50	6.298593	10.583156	417.512761	0.008751	0.007841
RS	51	6.853544	10.583156	430.598311	0.009026	0.008110
RS	52	7.456625	10.419470	448.810381	0.009407	0.008438
RS	53	8.112012	10.419470	458.045618	0.009601	0.008636
RS	54	8.824240	10.727878	452.039440	0.009475	0.008503
RS	55	9.598241	10.727878	457.136911	0.009582	0.008603
RS	56	10.439370	10.727878	459.411624	0.009630	0.008632
RS	57	11.353450	10.727878	458.571802	0.009612	0.008583
RS	58	12.346809	30.664309	164.188304	0.003441	0.003261
RS	59	13.426322	30.664309	172.771535	0.003621	0.003389
RS	60	14.599461	30.664309	181.292154	0.003800	0.003504
RS	61	15.874346	30.664309	189.650920	0.003975	0.003605
RS	62	17.259803	30.664309	197.734614	0.004145	0.003690
RS	63	18.765420	30.664309	4414.285450	0.092526	0.069430
PA	4+25*2+4+6 0.009952717 0.008457443 18.765419678 124.570740882 4.387070735 1.534967580 0.978896355 0.811834767 0.758374283 0.754099195 0.777198221 0.822073338 0.893316915 1.000714543 1.158330722 1.388652532 1.726811647 2.220018938 2.918958774 3.862257753 5.055972160 6.446740260 7.896895133 9.197465718 10.144565277 10.638352299 10.728816002 10.583156416 10.419469985 10.727878216 30.664309193
//
IT	4910
RD	10
LK	-138407.851215
QD	-470.504345 -> -389.496952
RI	0.0070339909
TR	0.009158	0.008663
MT	19.495276
MM	C_pi: 5.971777, n_recomb: 51735.277404
RS	0	0.000000	239.177748	1.842523	0.000036	0.000001
RS	1	0.008739	239.177748	2.003535	0.000039	0.000005
RS	2	0.018241	239.177748	2.178617	0.000042	0.000013
RS	3	0.028573	239.177748	2.368999	0.000046	0.000024
RS	4	0.039808	5.759757	106.860246	0.002066	0.001082
RS	5	0.052026	5.759757	115.947684	0.002241	0.001540
RS	6	0.065310	1.788812	403.884803	0.007807	0.005772
RS	7	0.079756	1.788812	435.520923	0.008418	0.007124
RS	8	0.095464	1.084342	771.787327	0.014918	0.013165
RS	9	0.112545	1.084342	825.610836	0.015958	0.014990
RS	10	0.131118	0.878905	1085.711541	0.020986	0.020097
RS	11	0.151314	0.878905	1152.719208	0.022281	0.021987
RS	12	0.173275	0.809636	1324.268054	0.025597	0.025492
RS	13	0.197155	0.809636	1396.496270	0.026993	0.027413
RS	14	0.223122	0.795835	1493.743507	0.028873	0.029498
RS	15	0.251358	0.795835	1565.441957	0.030259	0.031416
RS	16	0.282062	0.811424	1604.527285	0.031014	0.032340
RS	17	0.315448	0.811424	1671.673402	0.032312	0.034180
RS	18	0.351752	0.849308	1659.522971	0.032077	0.034045
RS	19	0.391229	0.849308	1719.423185	0.033235	0.035752
RS	20	0.434155	0.913490	1652.500784	0.031941	0.034457
RS	21	0.480832	0.913490	1703.978161	0.032936	0.035975
RS	22	0.531588	1.013493	1581.018647	0.030560	0.033442
RS	23	0.586779	1.013493	1624.630569	0.031403	0.034720
RS	24	0.646794	1.163312	1453.228091	0.028090	0.031069
RS	25	0.712052	1.163312	1490.829456	0.028816	0.032098
RS	26	0.783013	1.385815	1284.084329	0.024820	0.027611
RS	27	0.860175	1.385815	1317.952834	0.025475	0.028419
RS	28	0.944080	1.717494	1092.846809	0.021124	0.023494
RS	29	1.035317	1.717494	1124.738234	0.021740	0.024123
RS	30	1.134527	2.208709	902.025405	0.017435	0.019252
RS	31	1.242406	2.208709	932.570354	0.018026	0.019744
RS	32	1.359713	2.915816	732.189904	0.014153	0.015395
RS	33	1.487270	2.915816	761.084806	0.014711	0.015788
RS	34	1.625973	3.885286	595.184052	0.011504	0.012240
RS	35	1.776798	3.885286	621.924478	0.012021	0.012568
RS	36	1.940802	5.130620	493.138834	0.009532	0.009866
RS	37	2.119137	5.130620	517.544938	0.010004	0.010153
RS	38	2.313057	6.600260	422.829307	0.008173	0.008205
RS	39	2.523922	6.600260	445.123016	0.008604	0.008469
RS	40	2.753213	8.146678	379.922024	0.007344	0.007147
RS	41	3.002541	8.146678	400.582185	0.007743	0.007403
RS	42	3.273657	9.538252	360.720432	0.006972	0.006594
RS	43	3.568464	9.538252	380.292133	0.007351	0.006855
RS	44	3.889033	10.545152	362.291929	0.007003	0.006471
RS	45	4.237615	10.545152	381.183380	0.007368	0.006746
RS	46	4.616658	11.053051	381.870764	0.007381	0.006711
RS	47	5.028823	11.053051	400.123007	0.007734	0.007004
RS	48	5.477005	11.116352	415.562139	0.008032	0.007241
RS	49	5.964352	11.116352	432.599627	0.008362	0.007538
RS	50	6.494286	10.920006	456.476879	0.008823	0.007933
RS	51	7.070528	10.920006	470.965798	0.009103	0.008204
RS	52	7.697125	10.703086	493.180809	0.009533	0.008576
RS	53	8.378477	10.703086	503.312342	0.009729	0.008774
RS	54	9.119369	10.973614	498.672796	0.009639	0.008673
RS	55	9.925004	10.973614	504.027815	0.009742	0.008771
RS	56	10.801039	10.973614	506.191556	0.009784	0.008798
RS	57	11.753627	10.973614	504.839476	0.009758	0.008746
RS	58	12.789457	33.403428	169.852156	0.003283	0.003111
RS	59	13.915803	33.403428	179.167221	0.003463	0.003245
RS	60	15.140574	33.403428	188.487213	0.003643	0.003369
RS	61	16.472372	33.403428	197.714021	0.003822	0.003480
RS	62	17.920550	33.403428	206.734198	0.003996	0.003579
RS	63	19.495276	33.403428	4869.551625	0.094124	0.072012
PA	4+25*2+4+6 0.009158241 0.008662662 19.495276274 239.177747647 5.759757218 1.788812469 1.084341570 0.878904801 0.809635873 0.795835219 0.811424335 0.849307591 0.913489846 1.013493367 1.163312233 1.385814509 1.717493962 2.208709253 2.915815936 3.885285970 5.130620095 6.600259619 8.146678002 9.538251639 10.545152235 11.053050567 11.116351680 10.920006435 10.703085586 10.973614249 33.403428186
//
IT	4854
RD	11
LK	-138252.019526
QD	-407.216110 -> -339.196091
RI	0.0060625940
TR	0.008464	0.008828
MT	20.236285
MM	C_pi: 6.314405, n_recomb: 55639.493398
RS	0	0.000000	454.787759	1.047732	0.000019	0.000000
RS	1	0.008803	454.787759	1.139982	0.000020	0.000002
RS	2	0.018380	454.787759	1.240358	0.000022	0.000007
RS	3	0.028801	454.787759	1.349574	0.000024	0.000013
RS	4	0.040138	7.497418	89.000605	0.001600	0.000852
RS	5	0.052474	7.497418	96.674263	0.001738	0.001211
RS	6	0.065896	2.070347	379.250404	0.006816	0.005111
RS	7	0.080499	2.070347	409.634527	0.007362	0.006303
RS	8	0.096388	1.195278	763.550015	0.013723	0.012241
RS	9	0.113675	1.195278	818.378816	0.014709	0.013925
RS	10	0.132484	0.948624	1101.306422	0.019794	0.019081
RS	11	0.152948	0.948624	1171.678659	0.021058	0.020854
RS	12	0.175214	0.863053	1365.718749	0.024546	0.024498
RS	13	0.199440	0.863053	1443.192657	0.025938	0.026328
RS	14	0.225799	0.839580	1562.955014	0.028091	0.028651
RS	15	0.254477	0.839580	1641.191124	0.029497	0.030516
RS	16	0.285681	0.847621	1701.990728	0.030590	0.031763
RS	17	0.319630	0.847621	1776.270571	0.031925	0.033583
RS	18	0.356569	0.878610	1783.345123	0.032052	0.033817
RS	19	0.396759	0.878610	1850.213042	0.033254	0.035523
RS	20	0.440486	0.935996	1797.328524	0.032303	0.034595
RS	21	0.488063	0.935996	1854.912393	0.033338	0.036121
RS	22	0.539828	1.029036	1737.856846	0.031234	0.033901
RS	23	0.596149	1.029036	1786.320800	0.032105	0.035191
RS	24	0.657428	1.171623	1610.904730	0.028953	0.031750
RS	25	0.724102	1.171623	1652.154689	0.029694	0.032791
RS	26	0.796644	1.386896	1431.414265	0.025727	0.028378
RS	27	0.875572	1.386896	1468.145739	0.026387	0.029199
RS	28	0.961447	1.712485	1220.921239	0.021943	0.024215
RS	29	1.054882	1.712485	1255.406350	0.022563	0.024861
RS	30	1.156542	2.201537	1006.255675	0.018085	0.019836
RS	31	1.267150	2.201537	1039.431928	0.018682	0.020347
RS	32	1.387495	2.915670	812.873531	0.014610	0.015809
RS	33	1.518433	2.915670	844.436868	0.015177	0.016224
RS	34	1.660897	3.909013	656.032575	0.011791	0.012500
RS	35	1.815901	3.909013	685.327816	0.012317	0.012848
RS	36	1.984550	5.202811	539.092499	0.009689	0.010010
RS	37	2.168045	5.202811	565.821241	0.010169	0.010314
RS	38	2.367691	6.748102	458.606291	0.008242	0.008272
RS	39	2.584912	6.748102	482.966621	0.008680	0.008550
RS	40	2.821254	8.388425	409.503607	0.007360	0.007171
RS	41	3.078400	8.388425	432.024528	0.007765	0.007438
RS	42	3.358181	9.869979	387.365425	0.006962	0.006599
RS	43	3.662591	9.869979	408.675387	0.007345	0.006869
RS	44	3.993796	10.936838	388.732672	0.006987	0.006475
RS	45	4.354156	10.936838	409.318781	0.007357	0.006758
RS	46	4.746237	11.459807	410.504095	0.007378	0.006731
RS	47	5.172832	11.459807	430.444627	0.007736	0.007028
RS	48	5.636977	11.497333	448.450982	0.008060	0.007289
RS	49	6.141980	11.497333	467.120239	0.008395	0.007590
RS	50	6.691436	11.251754	495.002066	0.008897	0.008021
RS	51	7.289258	11.251754	510.885476	0.009182	0.008295
RS	52	7.939704	10.982571	537.284696	0.009657	0.008708
RS	53	8.647406	10.982571	548.281236	0.009854	0.008907
RS	54	9.417404	11.213556	545.312850	0.009801	0.008837
RS	55	10.255183	11.213556	550.847078	0.009900	0.008933
RS	56	11.166707	11.213556	552.805188	0.009935	0.008957
RS	57	12.158469	11.213556	550.830114	0.009900	0.008899
RS	58	13.237531	36.197053	174.859736	0.003143	0.002976
RS	59	14.411580	36.197053	184.856271	0.003322	0.003114
RS	60	15.688974	36.197053	194.924416	0.003503	0.003245
RS	61	17.078813	36.197053	204.967942	0.003684	0.003365
RS	62	18.590993	36.197053	214.874116	0.003862	0.003474
RS	63	20.236285	36.197053	5316.282884	0.095549	0.074326
PA	4+25*2+4+6 0.008464152 0.008828103 20.236284777 454.787759221 7.497417585 2.070346624 1.195277650 0.948624309 0.863052718 0.839579835 0.847621220 0.878610021 0.935996134 1.029036338 1.171623183 1.386895591 1.712485173 2.201536998 2.915669947 3.909012842 5.202810541 6.748101643 8.388424900 9.869978630 10.936838283 11.459807078 11.497333440 11.251753743 10.982570513 11.213556362 36.197053301
//
IT	5050
RD	12
LK	-138121.070127
QD	-354.481170 -> -297.143098
RI	0.0053209704
TR	0.007857	0.008961
MT	20.982812
MM	C_pi: 6.654566, n_recomb: 59405.456139
RS	0	0.000000	857.247055	0.596540	0.000010	0.000000
RS	1	0.008865	857.247055	0.649443	0.000011	0.000001
RS	2	0.018516	857.247055	0.707039	0.000012	0.000004
RS	3	0.029022	857.247055	0.769745	0.000013	0.000007
RS	4	0.040459	9.677935	74.182040	0.001249	0.000675
RS	5	0.052911	9.677935	80.654444	0.001358	0.000960
RS	6	0.066466	2.379948	355.720569	0.005988	0.004551
RS	7	0.081223	2.379948	384.781871	0.006477	0.005608
RS	8	0.097289	1.311066	752.865808	0.012673	0.011425
RS	9	0.114778	1.311066	808.334739	0.013607	0.012984
RS	10	0.133818	1.020569	1111.065699	0.018703	0.018154
RS	11	0.154545	1.020569	1184.293987	0.019936	0.019824
RS	12	0.177111	0.918290	1398.458033	0.023541	0.023561
RS	13	0.201676	0.918290	1480.664051	0.024925	0.025310
RS	14	0.228419	0.884993	1621.719521	0.027299	0.027825
RS	15	0.257533	0.884993	1706.105057	0.028720	0.029640
RS	16	0.289228	0.885405	1788.631183	0.030109	0.031167
RS	17	0.323733	0.885405	1869.858827	0.031476	0.032968
RS	18	0.361296	0.909503	1897.310760	0.031938	0.033537
RS	19	0.402189	0.909503	1971.167493	0.033182	0.035244
RS	20	0.446708	0.960233	1934.385638	0.032562	0.034665
RS	21	0.495172	0.960233	1998.233480	0.033637	0.036201
RS	22	0.547934	1.046597	1889.683614	0.031810	0.034291
RS	23	0.605372	1.046597	1943.176281	0.032710	0.035594
RS	24	0.667903	1.182363	1766.341797	0.029734	0.032370
RS	25	0.735976	1.182363	1811.335641	0.030491	0.033424
RS	26	0.810084	1.390852	1578.666480	0.026574	0.029102
RS	27	0.890762	1.390852	1618.244946	0.027241	0.029935
RS	28	0.978592	1.710667	1350.080530	0.022727	0.024911
RS	29	1.074208	1.710667	1387.077645	0.023349	0.025569
RS	30	1.178300	2.197432	1111.780478	0.018715	0.020407
RS	31	1.291619	2.197432	1147.507702	0.019317	0.020934
RS	32	1.414984	2.917678	894.470142	0.015057	0.016218
RS	33	1.549286	2.917678	928.655840	0.015633	0.016651
RS	34	1.695493	3.932983	717.245210	0.012074	0.012759
RS	35	1.854661	3.932983	749.077078	0.012610	0.013125
RS	36	2.027939	5.272573	584.944818	0.009847	0.010154
RS	37	2.216578	5.272573	613.987668	0.010336	0.010474
RS	38	2.421940	6.890751	493.975173	0.008315	0.008341
RS	39	2.645506	6.890751	520.391457	0.008760	0.008632
RS	40	2.888892	8.622912	438.501566	0.007382	0.007197
RS	41	3.153853	8.622912	462.867192	0.007792	0.007474
RS	42	3.442303	10.193462	413.330239	0.006958	0.006607
RS	43	3.756323	10.193462	436.358495	0.007345	0.006884
RS	44	4.098181	11.320252	414.435203	0.006976	0.006481
RS	45	4.470345	11.320252	436.695145	0.007351	0.006770
RS	46	4.875500	11.858825	438.368696	0.007379	0.006750
RS	47	5.316571	11.858825	459.978912	0.007743	0.007053
RS	48	5.796743	11.871414	480.580966	0.008090	0.007336
RS	49	6.319482	11.871414	500.866507	0.008431	0.007641
RS	50	6.888560	11.577505	532.842742	0.008970	0.008106
RS	51	7.508087	11.577505	550.102475	0.009260	0.008383
RS	52	8.182534	11.256524	580.850462	0.009778	0.008836
RS	53	8.916770	11.256524	592.674144	0.009977	0.009034
RS	54	9.716095	11.445851	591.697613	0.009960	0.008997
RS	55	10.586279	11.445851	597.326663	0.010055	0.009089
RS	56	11.533603	11.445851	598.980574	0.010083	0.009108
RS	57	12.564907	11.445851	596.270421	0.010037	0.009045
RS	58	13.687634	39.025308	179.281637	0.003018	0.002855
RS	59	14.909890	39.025308	189.910462	0.003197	0.002997
RS	60	16.240497	39.025308	200.675991	0.003378	0.003132
RS	61	17.689061	39.025308	211.484463	0.003560	0.003259
RS	62	19.266038	39.025308	222.224602	0.003741	0.003376
RS	63	20.982812	39.025308	5751.352501	0.096815	0.076389
PA	4+25*2+4+6 0.007857472 0.008960730 20.982811577 857.247055322 9.677935457 2.379947630 1.311066411 1.020569330 0.918290467 0.884992527 0.885404522 0.909502949 0.960232749 1.046596893 1.182363121 1.390851627 1.710667473 2.197432116 2.917678235 3.932983401 5.272573263 6.890750742 8.622911782 10.193461735 11.320251765 11.858824813 11.871413765 11.577505157 11.256524415 11.445850510 39.025308394
//
IT	5658
RD	13
LK	-138010.590070
QD	-310.329953 -> -261.798623
RI	0.0047424320
TR	0.007327	0.009066
MT	21.730119
MM	C_pi: 6.989609, n_recomb: 63017.870327
RS	0	0.000000	1601.788805	0.340354	0.000005	0.000000
RS	1	0.008925	1601.788805	0.370744	0.000006	0.000001
RS	2	0.018647	1601.788805	0.403850	0.000006	0.000002
RS	3	0.029236	1601.788805	0.439912	0.000007	0.000004
RS	4	0.040770	12.388498	61.927369	0.000983	0.000538
RS	5	0.053334	12.388498	67.387019	0.001069	0.000766
RS	6	0.067020	2.717152	333.584883	0.005293	0.004075
RS	7	0.081926	2.717152	361.306741	0.005733	0.005018
RS	8	0.098163	1.430793	740.618858	0.011753	0.010705
RS	9	0.115849	1.430793	796.437255	0.012638	0.012156
RS	10	0.135114	1.094202	1116.126782	0.017711	0.017314
RS	11	0.156098	1.094202	1191.750603	0.018911	0.018891
RS	12	0.178955	0.974972	1423.601021	0.022590	0.022687
RS	13	0.203852	0.974972	1510.025978	0.023962	0.024360
RS	14	0.230971	0.931764	1670.837390	0.026514	0.027028
RS	15	0.260511	0.931764	1760.935221	0.027943	0.028795
RS	16	0.292687	0.924438	1864.828179	0.029592	0.030565
RS	17	0.327734	0.924438	1952.736364	0.030987	0.032347
RS	18	0.365910	0.941606	2001.271680	0.031757	0.033222
RS	19	0.407492	0.941606	2082.048323	0.033039	0.034929
RS	20	0.452787	0.985748	2063.025116	0.032737	0.034679
RS	21	0.502123	0.985748	2133.219771	0.033851	0.036226
RS	22	0.555863	1.065630	2035.484356	0.032300	0.034619
RS	23	0.614399	1.065630	2094.135984	0.033231	0.035936
RS	24	0.678160	1.194871	1918.363777	0.030442	0.032936
RS	25	0.747612	1.194871	1967.174024	0.031216	0.034002
RS	26	0.823262	1.396927	1724.670815	0.027368	0.029785
RS	27	0.905663	1.396927	1767.067367	0.028041	0.030627
RS	28	0.995420	1.711219	1479.308023	0.023474	0.025579
RS	29	1.093187	1.711219	1518.719602	0.024100	0.026248
RS	30	1.199679	2.195606	1217.781118	0.019324	0.020962
RS	31	1.315677	2.195606	1255.957964	0.019930	0.021503
RS	32	1.442027	2.921216	976.350116	0.015493	0.016618
RS	33	1.579654	2.921216	1013.089493	0.016076	0.017067
RS	34	1.729565	3.956872	778.344669	0.012351	0.013013
RS	35	1.892855	3.956872	812.673913	0.012896	0.013395
RS	36	2.070718	5.339935	630.334111	0.010002	0.010297
RS	37	2.264457	5.339935	661.664005	0.010500	0.010631
RS	38	2.475486	7.028552	528.655499	0.008389	0.008410
RS	39	2.705350	7.028552	557.100917	0.008840	0.008712
RS	40	2.955730	8.850673	466.688482	0.007406	0.007223
RS	41	3.228456	8.850673	492.868506	0.007821	0.007510
RS	42	3.525524	10.509281	438.415547	0.006957	0.006614
RS	43	3.849104	10.509281	463.129145	0.007349	0.006899
RS	44	4.201565	11.695771	439.211621	0.006970	0.006487
RS	45	4.585483	11.695771	463.112357	0.007349	0.006782
RS	46	5.003666	12.250133	465.271368	0.007383	0.006769
RS	47	5.459172	12.250133	488.520904	0.007752	0.007076
RS	48	5.955332	12.238173	511.740107	0.008121	0.007380
RS	49	6.495775	12.238173	533.615396	0.008468	0.007689
RS	50	7.084453	11.896358	569.760046	0.009041	0.008187
RS	51	7.725671	11.896358	588.368544	0.009337	0.008466
RS	52	8.424118	11.523690	623.610611	0.009896	0.008957
RS	53	9.184903	11.523690	636.217155	0.010096	0.009156
RS	54	10.013587	11.668878	637.567584	0.010117	0.009151
RS	55	10.916233	11.668878	643.201425	0.010207	0.009239
RS	56	11.899440	11.668878	644.449225	0.010226	0.009253
RS	57	12.970399	11.668878	640.891287	0.010170	0.009182
RS	58	14.136942	41.867122	183.177391	0.002907	0.002747
RS	59	15.407600	41.867122	194.390570	0.003085	0.002890
RS	60	16.791666	41.867122	205.803362	0.003266	0.003029
RS	61	18.299260	41.867122	217.324894	0.003449	0.003161
RS	62	19.941408	41.867122	228.845925	0.003631	0.003285
RS	63	21.730119	41.867122	6171.589710	0.097934	0.078222
PA	4+25*2+4+6 0.007326551 0.009066418 21.730118728 1601.788804546 12.388497783 2.717151667 1.430792732 1.094201939 0.974972074 0.931764178 0.924438025 0.941605816 0.985748272 1.065629902 1.194870624 1.396926628 1.711218893 2.195605771 2.921216203 3.956872152 5.339935121 7.028552482 8.850672551 10.509280606 11.695770659 12.250132720 12.238173248 11.896357565 11.523690493 11.668878328 41.867122352
//
IT	4962
RD	14
LK	-137916.988980
QD	-273.182004 -> -231.927682
RI	0.0042838908
TR	0.006861	0.009150
MT	22.474350
MM	C_pi: 7.317182, n_recomb: 66464.427367
RS	0	0.000000	2940.246423	0.196489	0.000003	0.000000
RS	1	0.008983	2940.246423	0.214148	0.000003	0.000000
RS	2	0.018773	2940.246423	0.233395	0.000004	0.000001
RS	3	0.029443	2940.246423	0.254373	0.000004	0.000002
RS	4	0.041070	15.722629	51.824673	0.000780	0.000433
RS	5	0.053743	15.722629	56.435982	0.000849	0.000615
RS	6	0.067554	3.080563	313.031117	0.004710	0.003670
RS	7	0.082605	3.080563	339.438076	0.005107	0.004517
RS	8	0.099009	1.553349	727.547102	0.010946	0.010074
RS	9	0.116886	1.553349	783.492714	0.011788	0.011430
RS	10	0.136369	1.168912	1117.523257	0.016814	0.016557
RS	11	0.157602	1.168912	1195.136407	0.017982	0.018050
RS	12	0.180742	1.032709	1442.216034	0.021699	0.021875
RS	13	0.205961	1.032709	1532.362754	0.023055	0.023478
RS	14	0.233446	0.979579	1711.200898	0.025746	0.026266
RS	15	0.263400	0.979579	1806.545391	0.027181	0.027986
RS	16	0.296044	0.964435	1931.078462	0.029054	0.029966
RS	17	0.331621	0.964435	2025.335857	0.030472	0.031728
RS	18	0.370394	0.974610	2095.262496	0.031525	0.032880
RS	19	0.412649	0.974610	2182.810693	0.032842	0.034588
RS	20	0.458701	1.012191	2182.808230	0.032842	0.034648
RS	21	0.508889	1.012191	2259.360590	0.033994	0.036206
RS	22	0.563586	1.085723	2174.433997	0.032716	0.034893
RS	23	0.623197	1.085723	2238.326138	0.033677	0.036225
RS	24	0.688162	1.208668	2065.918215	0.031083	0.033450
RS	25	0.758963	1.208668	2118.592802	0.031876	0.034529
RS	26	0.836124	1.404568	1868.348617	0.028111	0.030426
RS	27	0.920216	1.404568	1913.521636	0.028790	0.031278
RS	28	1.011863	1.713549	1607.632387	0.024188	0.026220
RS	29	1.111742	1.713549	1649.347922	0.024815	0.026896
RS	30	1.220594	2.195497	1323.464989	0.019912	0.021500
RS	31	1.339223	2.195497	1363.972590	0.020522	0.022052
RS	32	1.468509	2.925847	1057.907125	0.015917	0.017008
RS	33	1.609409	2.925847	1097.111769	0.016507	0.017470
RS	34	1.762967	3.980484	838.876478	0.012621	0.013261
RS	35	1.930318	3.980484	875.644954	0.013175	0.013657
RS	36	2.112702	5.404995	674.922837	0.010155	0.010435
RS	37	2.311471	5.404995	708.495867	0.010660	0.010782
RS	38	2.528094	7.161883	562.391523	0.008462	0.008476
RS	39	2.764177	7.161883	592.824558	0.008919	0.008789
RS	40	3.021468	9.072257	493.861793	0.007430	0.007249
RS	41	3.301871	9.072257	521.812997	0.007851	0.007544
RS	42	3.607463	10.817951	462.450615	0.006958	0.006621
RS	43	3.940506	10.817951	488.804986	0.007354	0.006913
RS	44	4.303467	12.063762	462.901916	0.006965	0.006492
RS	45	4.699033	12.063762	488.399493	0.007348	0.006792
RS	46	5.130133	12.633802	491.047914	0.007388	0.006785
RS	47	5.599959	12.633802	515.895921	0.007762	0.007098
RS	48	6.111989	12.597332	541.746501	0.008151	0.007420
RS	49	6.670015	12.597332	565.175198	0.008503	0.007734
RS	50	7.278169	12.207705	605.544499	0.009111	0.008263
RS	51	7.940954	12.207705	625.466119	0.009411	0.008545
RS	52	8.663277	11.783166	665.330418	0.010010	0.009073
RS	53	9.450487	11.783166	678.670470	0.010211	0.009272
RS	54	10.308413	11.881518	682.692115	0.010272	0.009301
RS	55	11.243406	11.881518	688.236707	0.010355	0.009384
RS	56	12.262390	11.881518	688.974808	0.010366	0.009391
RS	57	13.372910	11.881518	684.457436	0.010298	0.009313
RS	58	14.583189	44.702114	186.603334	0.002808	0.002649
RS	59	15.902188	44.702114	198.354754	0.002984	0.002794
RS	60	17.339673	44.702114	210.366055	0.003165	0.002935
RS	61	18.906288	44.702114	222.549543	0.003348	0.003071
RS	62	20.613633	44.702114	234.798428	0.003533	0.003201
RS	63	22.474350	44.702114	6574.241804	0.098914	0.079843
PA	4+25*2+4+6 0.006861085 0.009150052 22.474349847 2940.246423482 15.722628855 3.080562825 1.553348952 1.168912201 1.032709297 0.979579276 0.964435035 0.974610367 1.012190921 1.085723471 1.208667901 1.404568203 1.713549311 2.195496888 2.925846698 3.980484306 5.404995108 7.161883374 9.072256734 10.817951436 12.063761978 12.633802200 12.597332055 12.207705279 11.783166291 11.881518067 44.702114161
//
IT	5436
RD	15
LK	-137837.339913
QD	-241.772841 -> -206.545265
RI	0.0039150160
TR	0.006452	0.009216
MT	23.212853
MM	C_pi: 7.635445, n_recomb: 69736.532722
RS	0	0.000000	5361.364561	0.113576	0.000002	0.000000
RS	1	0.009039	5361.364561	0.123847	0.000002	0.000000
RS	2	0.018894	5361.364561	0.135047	0.000002	0.000001
RS	3	0.029641	5361.364561	0.147261	0.000002	0.000001
RS	4	0.041359	19.783136	43.504319	0.000624	0.000351
RS	5	0.054136	19.783136	47.407473	0.000680	0.000498
RS	6	0.068068	3.467945	294.154788	0.004218	0.003326
RS	7	0.083259	3.467945	319.300965	0.004579	0.004091
RS	8	0.099824	1.677436	714.279827	0.010243	0.009521
RS	9	0.117885	1.677436	770.193531	0.011044	0.010794
RS	10	0.137579	1.244052	1116.181009	0.016006	0.015877
RS	11	0.159054	1.244052	1195.435138	0.017142	0.017296
RS	12	0.182469	1.091108	1455.330561	0.020869	0.021127
RS	13	0.208001	1.091108	1548.731280	0.022208	0.022665
RS	14	0.235840	1.028152	1743.724395	0.025004	0.025542
RS	15	0.266196	1.028152	1843.840038	0.026440	0.027217
RS	16	0.299295	1.005145	1988.010193	0.028507	0.029376
RS	17	0.335386	1.005145	2088.240198	0.029945	0.031119
RS	18	0.374740	1.008274	2179.494295	0.031253	0.032521
RS	19	0.417651	1.008274	2273.600248	0.032603	0.034229
RS	20	0.464440	1.039297	2293.505329	0.032888	0.034579
RS	21	0.515458	1.039297	2376.361729	0.034076	0.036148
RS	22	0.571088	1.106573	2305.925020	0.033066	0.035119
RS	23	0.631746	1.106573	2375.092434	0.034058	0.036466
RS	24	0.697886	1.223400	2208.152709	0.031664	0.033918
RS	25	0.770005	1.223400	2264.714758	0.032475	0.035008
RS	26	0.848643	1.413373	2008.770735	0.028805	0.031029
RS	27	0.934389	1.413373	2056.667220	0.029492	0.031888
RS	28	1.027885	1.717231	1734.188398	0.024868	0.026832
RS	29	1.129831	1.717231	1778.087783	0.025497	0.027515
RS	30	1.240993	2.196705	1428.115579	0.020479	0.022019
RS	31	1.362202	2.196705	1470.821689	0.021091	0.022579
RS	32	1.494366	2.931291	1138.587530	0.016327	0.017385
RS	33	1.638477	2.931291	1180.153139	0.016923	0.017859
RS	34	1.795614	4.003747	898.432439	0.012883	0.013500
RS	35	1.966954	4.003747	937.566213	0.013444	0.013909
RS	36	2.153781	5.467973	718.411391	0.010302	0.010568
RS	37	2.357494	5.467973	754.169336	0.010815	0.010927
RS	38	2.579621	7.291248	594.961791	0.008532	0.008539
RS	39	2.821826	7.291248	627.328392	0.008996	0.008862
RS	40	3.085922	9.288366	519.851422	0.007455	0.007272
RS	41	3.373890	9.288366	549.519654	0.007880	0.007574
RS	42	3.687886	11.120252	485.293673	0.006959	0.006626
RS	43	4.030264	11.120252	513.234453	0.007360	0.006924
RS	44	4.403589	12.424902	485.375982	0.006960	0.006495
RS	45	4.810657	12.424902	512.417338	0.007348	0.006801
RS	46	5.254519	13.010307	515.564484	0.007393	0.006799
RS	47	5.738501	13.010307	541.961424	0.007772	0.007116
RS	48	6.266228	12.949095	570.450439	0.008180	0.007457
RS	49	6.841656	12.949095	595.388225	0.008538	0.007775
RS	50	7.469095	12.511473	640.022781	0.009178	0.008335
RS	51	8.153247	12.511473	661.215649	0.009482	0.008620
RS	52	8.899238	12.034677	705.812284	0.010121	0.009184
RS	53	9.712657	12.034677	719.833412	0.010322	0.009382
RS	54	10.599599	12.083393	726.874718	0.010423	0.009447
RS	55	11.566709	12.083393	732.234333	0.010500	0.009525
RS	56	12.621235	12.083393	732.359764	0.010502	0.009525
RS	57	13.771076	12.083393	726.774581	0.010422	0.009437
RS	58	15.024848	47.512439	189.613643	0.002719	0.002561
RS	59	16.391946	47.512439	201.859643	0.002895	0.002707
RS	60	17.882612	47.512439	214.422849	0.003075	0.002850
RS	61	19.508016	47.512439	227.218917	0.003258	0.002990
RS	62	21.280337	47.512439	240.143790	0.003444	0.003124
RS	63	23.212853	47.512439	6957.127665	0.099763	0.081273
PA	4+25*2+4+6 0.006451971 0.009215533 23.212852538 5361.364560738 19.783136423 3.467945269 1.677436020 1.244051588 1.091108050 1.028152050 1.005145316 1.008273581 1.039296559 1.106572821 1.223400247 1.413372740 1.717231092 2.196705005 2.931290583 4.003747194 5.467972784 7.291248109 9.288365846 11.120251802 12.424902226 13.010306798 12.949094714 12.511472908 12.034676799 12.083392920 47.512438640
//
IT	5246
RD	16
LK	-137769.249217
QD	-215.088652 -> -184.864684
RI	0.0036155129
TR	0.006091	0.009266
MT	23.943263
MM	C_pi: 7.942903, n_recomb: 72829.414633
RS	0	0.000000	9639.203528	0.066259	0.000001	0.000000
RS	1	0.009092	9639.203528	0.072287	0.000001	0.000000
RS	2	0.019011	9639.203528	0.078863	0.000001	0.000000
RS	3	0.029832	9639.203528	0.086038	0.000001	0.000001
RS	4	0.041636	24.679181	36.652524	0.000503	0.000286
RS	5	0.054514	24.679181	39.965716	0.000549	0.000407
RS	6	0.068563	3.876310	276.975264	0.003803	0.003033
RS	7	0.083889	3.876310	300.934275	0.004132	0.003728
RS	8	0.100608	1.801686	701.304074	0.009629	0.009039
RS	9	0.118848	1.801686	757.080551	0.010395	0.010240
RS	10	0.138746	1.318951	1112.905949	0.015281	0.015270
RS	11	0.160453	1.318951	1193.509997	0.016388	0.016622
RS	12	0.184134	1.149780	1463.892454	0.020100	0.020438
RS	13	0.209967	1.149780	1560.116946	0.021422	0.021917
RS	14	0.238150	1.077217	1769.314149	0.024294	0.024857
RS	15	0.268895	1.077217	1873.730123	0.025728	0.026490
RS	16	0.302436	1.046352	2036.321557	0.027960	0.028802
RS	17	0.339026	1.046352	2142.118858	0.029413	0.030523
RS	18	0.378943	1.042387	2254.340227	0.030954	0.032152
RS	19	0.422489	1.042387	2354.738632	0.032332	0.033858
RS	20	0.469995	1.066848	2395.096609	0.032886	0.034479
RS	21	0.521820	1.066848	2484.147184	0.034109	0.036059
RS	22	0.578357	1.127936	2429.568847	0.033360	0.035304
RS	23	0.640034	1.127936	2504.002753	0.034382	0.036665
RS	24	0.707319	1.238790	2344.417188	0.032191	0.034342
RS	25	0.780722	1.238790	2404.865918	0.033021	0.035444
RS	26	0.860798	1.423029	2145.170292	0.029455	0.031595
RS	27	0.948156	1.423029	2195.727597	0.030149	0.032460
RS	28	1.043456	1.721930	1858.239447	0.025515	0.027417
RS	29	1.147420	1.721930	1904.196187	0.026146	0.028104
RS	30	1.260838	2.198913	1531.113391	0.021023	0.022519
RS	31	1.384567	2.198913	1575.876398	0.021638	0.023086
RS	32	1.519547	2.937324	1217.912128	0.016723	0.017750
RS	33	1.666798	2.937324	1261.722351	0.017324	0.018234
RS	34	1.827439	4.026619	956.660502	0.013136	0.013731
RS	35	2.002684	4.026619	998.073111	0.013704	0.014151
RS	36	2.193864	5.529063	760.549063	0.010443	0.010695
RS	37	2.402426	5.529063	798.422110	0.010963	0.011064
RS	38	2.629950	7.417057	626.189875	0.008598	0.008597
RS	39	2.878162	7.417057	660.425868	0.009068	0.008929
RS	40	3.148941	9.499589	544.526990	0.007477	0.007292
RS	41	3.444340	9.499589	575.849334	0.007907	0.007602
RS	42	3.766597	11.416850	506.839686	0.006959	0.006629
RS	43	4.118154	11.416850	536.304736	0.007364	0.006933
RS	44	4.501676	12.779783	506.539672	0.006955	0.006496
RS	45	4.920068	12.779783	535.064579	0.007347	0.006806
RS	46	5.376500	13.380072	538.724469	0.007397	0.006810
RS	47	5.874433	13.380072	566.614014	0.007780	0.007132
RS	48	6.417638	13.293656	597.742772	0.008207	0.007491
RS	49	7.010232	13.293656	624.139205	0.008570	0.007813
RS	50	7.656706	12.807653	673.064869	0.009242	0.008402
RS	51	8.361958	12.807653	695.482669	0.009549	0.008689
RS	52	9.131333	12.278073	744.904897	0.010228	0.009289
RS	53	9.970660	12.278073	759.553328	0.010429	0.009487
RS	54	10.886301	12.274311	769.963565	0.010572	0.009589
RS	55	11.885193	12.274311	775.042623	0.010642	0.009661
RS	56	12.974906	12.274311	774.454747	0.010634	0.009653
RS	57	14.163698	12.274311	767.698186	0.010541	0.009556
RS	58	15.460576	50.281653	192.261090	0.002640	0.002483
RS	59	16.875369	50.281653	204.960926	0.002814	0.002629
RS	60	18.418797	50.281653	218.032168	0.002994	0.002773
RS	61	20.102556	50.281653	231.393898	0.003177	0.002915
RS	62	21.939405	50.281653	244.944961	0.003363	0.003054
RS	63	23.943263	50.281653	7318.729685	0.100491	0.082530
PA	4+25*2+4+6 0.006091451 0.009266169 23.943262790 9639.203528430 24.679180914 3.876310462 1.801686067 1.318951472 1.149779602 1.077216891 1.046351849 1.042387250 1.066847567 1.127935726 1.238789939 1.423028908 1.721929593 2.198913073 2.937323964 4.026618636 5.529062587 7.417057351 9.499588881 11.416849895 12.779783139 13.380071753 13.293656450 12.807653252 12.278072977 12.274310519 50.281652885
//
IT	4904
RD	17
LK	-137710.760214
QD	-192.314545 -> -166.255635
RI	0.0033701071
TR	0.005773	0.009305
MT	24.664272
MM	C_pi: 8.238609, n_recomb: 75741.811625
RS	0	0.000000	17393.286485	0.038347	0.000001	0.000000
RS	1	0.009143	17393.286485	0.041855	0.000001	0.000000
RS	2	0.019123	17393.286485	0.045684	0.000001	0.000000
RS	3	0.030014	17393.286485	0.049864	0.000001	0.000000
RS	4	0.041902	30.523063	31.007807	0.000409	0.000235
RS	5	0.054877	30.523063	33.830050	0.000447	0.000334
RS	6	0.069038	4.302106	261.454494	0.003452	0.002782
RS	7	0.084493	4.302106	284.311521	0.003754	0.003419
RS	8	0.101362	1.924735	688.985720	0.009097	0.008621
RS	9	0.119773	1.924735	744.564695	0.009830	0.009759
RS	10	0.139868	1.392960	1108.385803	0.014634	0.014731
RS	11	0.161800	1.392960	1190.103765	0.015713	0.016022
RS	12	0.185737	1.208356	1468.766953	0.019392	0.019808
RS	13	0.211863	1.208356	1567.428334	0.020694	0.021231
RS	14	0.240378	1.126526	1788.872110	0.023618	0.024213
RS	15	0.271500	1.126526	1897.135247	0.025047	0.025805
RS	16	0.305467	1.087863	2076.782354	0.027419	0.028245
RS	17	0.342540	1.087863	2187.728767	0.028884	0.029946
RS	18	0.383003	1.076783	2320.303031	0.030634	0.031778
RS	19	0.427166	1.076783	2426.691609	0.032039	0.033481
RS	20	0.475367	1.094677	2487.742137	0.032845	0.034355
RS	21	0.527974	1.094677	2582.831051	0.034100	0.035945
RS	22	0.585392	1.149632	2545.179122	0.033603	0.035453
RS	23	0.648060	1.149632	2624.832554	0.034655	0.036828
RS	24	0.716457	1.254637	2474.253490	0.032667	0.034727
RS	25	0.791109	1.254637	2538.566834	0.033516	0.035840
RS	26	0.872586	1.433310	2276.953482	0.030062	0.032126
RS	27	0.961513	1.433310	2330.101452	0.030764	0.032996
RS	28	1.058571	1.727405	1979.186289	0.026131	0.027974
RS	29	1.164503	1.727405	2027.070769	0.026763	0.028664
RS	30	1.280120	2.201910	1631.937089	0.021546	0.023000
RS	31	1.406309	2.201910	1678.610272	0.022162	0.023572
RS	32	1.544036	2.943823	1295.478046	0.017104	0.018101
RS	33	1.694356	2.943823	1341.408534	0.017710	0.018593
RS	34	1.858420	4.049145	1013.269304	0.013378	0.013952
RS	35	2.037485	4.049145	1056.865241	0.013954	0.014382
RS	36	2.232923	5.588536	801.135630	0.010577	0.010814
RS	37	2.446230	5.588536	841.045316	0.011104	0.011193
RS	38	2.679040	7.539853	655.938253	0.008660	0.008651
RS	39	2.933137	7.539853	691.971822	0.009136	0.008991
RS	40	3.210467	9.706689	567.792237	0.007496	0.007308
RS	41	3.513154	9.706689	600.699235	0.007931	0.007625
RS	42	3.843517	11.708604	527.017055	0.006958	0.006629
RS	43	4.204086	11.708604	557.938577	0.007366	0.006938
RS	44	4.597623	13.129303	526.329190	0.006949	0.006494
RS	45	5.027143	13.129303	556.272234	0.007344	0.006809
RS	46	5.495935	13.743866	560.463602	0.007400	0.006818
RS	47	6.007590	13.743866	589.784601	0.007787	0.007144
RS	48	6.566027	13.631647	623.547426	0.008233	0.007520
RS	49	7.175525	13.631647	651.347879	0.008600	0.007846
RS	50	7.840751	13.096730	704.576277	0.009302	0.008464
RS	51	8.566800	13.096730	728.170190	0.009614	0.008755
RS	52	9.359235	12.513711	782.496668	0.010331	0.009389
RS	53	10.224125	12.513711	797.719149	0.010532	0.009587
RS	54	11.168094	12.454701	811.841235	0.010719	0.009727
RS	55	12.198374	12.454701	816.546617	0.010781	0.009793
RS	56	13.322856	12.454701	815.149323	0.010762	0.009777
RS	57	14.550153	12.454701	807.124632	0.010656	0.009669
RS	58	15.889666	52.996854	194.595240	0.002569	0.002412
RS	59	17.351656	52.996854	207.711435	0.002742	0.002558
RS	60	18.947319	52.996854	221.250048	0.002921	0.002704
RS	61	20.688880	52.996854	235.133585	0.003104	0.002848
RS	62	22.589678	52.996854	249.263863	0.003291	0.002989
RS	63	24.664272	52.996854	7658.136626	0.101108	0.083631
PA	4+25*2+4+6 0.005772747 0.009304522 24.664271535 17393.286484610 30.523062754 4.302106259 1.924735228 1.392959916 1.208355997 1.126525912 1.087863111 1.076783039 1.094676688 1.149632259 1.254636676 1.433310344 1.727404555 2.201910277 2.943822865 4.049144562 5.588535907 7.539852567 9.706689370 11.708603578 13.129303461 13.743865933 13.631647097 13.096729799 12.513710585 12.454701127 52.996854157
//
IT	4505
RD	18
LK	-137660.268211
QD	-172.792049 -> -150.210070
RI	0.0031678061
TR	0.005490	0.009333
MT	25.374813
MM	C_pi: 8.521900, n_recomb: 78475.086289
RS	0	0.000000	30772.657002	0.022546	0.000000	0.000000
RS	1	0.009192	30772.657002	0.024619	0.000000	0.000000
RS	2	0.019230	30772.657002	0.026884	0.000000	0.000000
RS	3	0.030190	30772.657002	0.029357	0.000000	0.000000
RS	4	0.042157	37.429973	26.350849	0.000336	0.000195
RS	5	0.055225	37.429973	28.764442	0.000367	0.000277
RS	6	0.069494	4.741287	247.517286	0.003154	0.002568
RS	7	0.085074	4.741287	269.363087	0.003432	0.003154
RS	8	0.102087	2.045173	677.613762	0.008635	0.008258
RS	9	0.120663	2.045173	732.973105	0.009340	0.009341
RS	10	0.140947	1.465459	1103.180145	0.014058	0.014252
RS	11	0.163096	1.465459	1185.825584	0.015111	0.015490
RS	12	0.187281	1.266481	1470.722561	0.018741	0.019231
RS	13	0.213689	1.266481	1571.478885	0.020025	0.020604
RS	14	0.242524	1.175854	1803.233306	0.022978	0.023609
RS	15	0.274010	1.175854	1914.915463	0.024402	0.025161
RS	16	0.308391	1.129515	2110.154264	0.026889	0.027708
RS	17	0.345931	1.129515	2225.830039	0.028364	0.029388
RS	18	0.386923	1.111317	2377.958535	0.030302	0.031402
RS	19	0.431683	1.111317	2490.009893	0.031730	0.033102
RS	20	0.480557	1.122646	2571.730181	0.032771	0.034212
RS	21	0.533924	1.122646	2672.664600	0.034057	0.035810
RS	22	0.592196	1.171516	2652.732997	0.033804	0.035570
RS	23	0.655825	1.171516	2737.525576	0.034884	0.036959
RS	24	0.725304	1.270776	2597.378378	0.033098	0.035076
RS	25	0.801168	1.270776	2665.514562	0.033966	0.036200
RS	26	0.884007	1.444035	2403.678666	0.030630	0.032624
RS	27	0.974460	1.444035	2459.340803	0.031339	0.033498
RS	28	1.073229	1.733467	2096.547866	0.026716	0.028506
RS	29	1.181076	1.733467	2146.229677	0.027349	0.029197
RS	30	1.298837	2.205522	1730.162851	0.022047	0.023461
RS	31	1.427423	2.205522	1778.597276	0.022664	0.024036
RS	32	1.567829	2.950684	1370.955160	0.017470	0.018438
RS	33	1.721142	2.950684	1418.876610	0.018081	0.018937
RS	34	1.888548	4.071356	1068.025272	0.013610	0.014162
RS	35	2.071343	4.071356	1113.702676	0.014192	0.014602
RS	36	2.270940	5.646629	840.014478	0.010704	0.010927
RS	37	2.488885	5.646629	881.875973	0.011238	0.011315
RS	38	2.726865	7.660108	684.105415	0.008717	0.008700
RS	39	2.986720	7.660108	721.859073	0.009199	0.009047
RS	40	3.270463	9.910325	589.582922	0.007513	0.007321
RS	41	3.580288	9.910325	624.000361	0.007952	0.007644
RS	42	3.918593	11.996315	545.780673	0.006955	0.006626
RS	43	4.287996	11.996315	578.086802	0.007367	0.006941
RS	44	4.691356	13.474256	544.708901	0.006941	0.006489
RS	45	5.131795	13.474256	576.001048	0.007340	0.006809
RS	46	5.612720	14.102426	580.744507	0.007400	0.006823
RS	47	6.137854	14.102426	611.432458	0.007791	0.007153
RS	48	6.711260	13.963671	647.818371	0.008255	0.007546
RS	49	7.337375	13.963671	676.965438	0.008627	0.007876
RS	50	8.021045	13.379179	734.496189	0.009360	0.008522
RS	51	8.767560	13.379179	759.216151	0.009675	0.008815
RS	52	9.582698	12.742008	818.509828	0.010430	0.009485
RS	53	10.472766	12.742008	834.254846	0.010631	0.009682
RS	54	11.444652	12.625063	852.423698	0.010862	0.009862
RS	55	12.505878	12.625063	856.666034	0.010916	0.009921
RS	56	13.664655	12.625063	854.368860	0.010887	0.009896
RS	57	14.929951	12.625063	844.987002	0.010768	0.009778
RS	58	16.311558	55.646963	196.661495	0.002506	0.002349
RS	59	17.820167	55.646963	210.159887	0.002678	0.002495
RS	60	19.467453	55.646963	224.128535	0.002856	0.002641
RS	61	21.266163	55.646963	238.493303	0.003039	0.002787
RS	62	23.230216	55.646963	253.158974	0.003226	0.002931
RS	63	25.374813	55.646963	7974.927305	0.101624	0.084592
PA	4+25*2+4+6 0.005490127 0.009332730 25.374813043 30772.657001648 37.429973422 4.741287008 2.045173207 1.465458822 1.266480794 1.175854180 1.129515341 1.111316734 1.122645556 1.171515899 1.270776464 1.444035129 1.733466918 2.205522376 2.950684268 4.071356284 5.646629018 7.660107555 9.910325304 11.996314537 13.474256071 14.102425729 13.963670972 13.379178995 12.742008089 12.625063388 55.646962840
//
IT	4684
RD	19
LK	-137616.457464
QD	-155.986792 -> -136.316024
RI	0.0029997254
TR	0.005239	0.009352
MT	26.074826
MM	C_pi: 8.792601, n_recomb: 81033.081656
RS	0	0.000000	55077.332176	0.013057	0.000000	0.000000
RS	1	0.009239	55077.332176	0.014264	0.000000	0.000000
RS	2	0.019332	55077.332176	0.015583	0.000000	0.000000
RS	3	0.030358	55077.332176	0.017023	0.000000	0.000000
RS	4	0.042402	45.525220	22.496009	0.000278	0.000163
RS	5	0.055559	45.525220	24.568646	0.000303	0.000231
RS	6	0.069932	5.189576	235.063747	0.002901	0.002385
RS	7	0.085632	5.189576	255.990307	0.003159	0.002928
RS	8	0.102784	2.161750	667.370318	0.008236	0.007945
RS	9	0.121520	2.161750	722.517086	0.008916	0.008982
RS	10	0.141986	1.535868	1097.760105	0.013547	0.013830
RS	11	0.164344	1.535868	1181.192188	0.014577	0.015020
RS	12	0.188768	1.323840	1470.426873	0.018146	0.018706
RS	13	0.215448	1.323840	1572.981360	0.019412	0.020031
RS	14	0.244594	1.225006	1813.179284	0.022376	0.023043
RS	15	0.276432	1.225006	1927.883911	0.023791	0.024558
RS	16	0.311212	1.171171	2137.206421	0.026374	0.027193
RS	17	0.349205	1.171171	2257.201107	0.027855	0.028852
RS	18	0.390709	1.145882	2427.931852	0.029962	0.031029
RS	19	0.436047	1.145882	2545.305451	0.031411	0.032724
RS	20	0.485575	1.150656	2647.457857	0.032671	0.034053
RS	21	0.539678	1.150656	2754.018182	0.033986	0.035660
RS	22	0.598780	1.193485	2752.353512	0.033966	0.035659
RS	23	0.663343	1.193485	2842.178158	0.035074	0.037061
RS	24	0.733870	1.287098	2713.665851	0.033488	0.035393
RS	25	0.810915	1.287098	2785.567105	0.034376	0.036527
RS	26	0.895077	1.455080	2525.055794	0.031161	0.033091
RS	27	0.987016	1.455080	2583.151638	0.031878	0.033969
RS	28	1.087449	1.739989	2209.976173	0.027273	0.029012
RS	29	1.197162	1.739989	2261.326642	0.027906	0.029703
RS	30	1.317011	2.209641	1825.470906	0.022527	0.023904
RS	31	1.447934	2.209641	1875.518602	0.023145	0.024481
RS	32	1.590953	2.957871	1444.092159	0.017821	0.018761
RS	33	1.747186	2.957871	1493.873623	0.018435	0.019266
RS	34	1.917854	4.093356	1120.753479	0.013831	0.014363
RS	35	2.104290	4.093356	1168.407143	0.014419	0.014810
RS	36	2.307952	5.703649	877.075485	0.010824	0.011032
RS	37	2.530432	5.703649	920.800189	0.011363	0.011428
RS	38	2.773466	7.778372	710.628104	0.008770	0.008743
RS	39	3.038956	7.778372	750.020965	0.009256	0.009098
RS	40	3.328975	10.111313	609.863947	0.007526	0.007330
RS	41	3.645790	10.111313	645.714807	0.007969	0.007658
RS	42	3.991877	12.280993	563.111651	0.006949	0.006620
RS	43	4.369940	12.280993	596.728238	0.007364	0.006939
RS	44	4.782933	13.815721	561.667493	0.006931	0.006481
RS	45	5.234084	13.815721	594.237772	0.007333	0.006805
RS	46	5.726919	14.456817	599.554997	0.007399	0.006824
RS	47	6.265288	14.456817	631.543680	0.007794	0.007159
RS	48	6.853400	14.290711	670.536059	0.008275	0.007569
RS	49	7.495849	14.290711	700.971131	0.008650	0.007902
RS	50	8.197656	13.655892	762.792247	0.009413	0.008575
RS	51	8.964305	13.655892	788.588444	0.009732	0.008871
RS	52	9.801788	12.963807	852.897663	0.010525	0.009576
RS	53	10.716649	12.963807	869.116802	0.010725	0.009772
RS	54	11.716037	12.786390	891.653566	0.011004	0.009994
RS	55	12.807762	12.786390	895.348969	0.011049	0.010046
RS	56	14.000355	12.786390	892.068665	0.011009	0.010012
RS	57	15.303136	12.786390	881.249628	0.010875	0.009882
RS	58	16.726286	58.224637	198.501360	0.002450	0.002292
RS	59	18.280926	58.224637	212.351197	0.002621	0.002438
RS	60	19.979204	58.224637	226.716038	0.002798	0.002585
RS	61	21.834392	58.224637	241.524989	0.002981	0.002732
RS	62	23.860987	58.224637	256.685735	0.003168	0.002878
RS	63	26.074826	58.224637	8269.130421	0.102046	0.085427
PA	4+25*2+4+6 0.005238584 0.009352369 26.074826411 55077.332176004 45.525220369 5.189576324 2.161750357 1.535868421 1.323839701 1.225006032 1.171171347 1.145882167 1.150655593 1.193485398 1.287098426 1.455080130 1.739988646 2.209640736 2.957871203 4.093355934 5.703648568 7.778372212 10.111312643 12.280993276 13.815720502 14.456816798 14.290711466 13.655891656 12.963807465 12.786390010 58.224637474
//
IT	4725
RD	20
LK	-137578.243460
QD	-141.461955 -> -124.236606
RI	0.0028599128
TR	0.005014	0.009365
MT	26.762739
MM	C_pi: 9.050383, n_recomb: 83421.951842
RS	0	0.000000	98072.034424	0.007577	0.000000	0.000000
RS	1	0.009284	98072.034424	0.008280	0.000000	0.000000
RS	2	0.019431	98072.034424	0.009050	0.000000	0.000000
RS	3	0.030519	98072.034424	0.009890	0.000000	0.000000
RS	4	0.042637	54.917443	19.300775	0.000231	0.000137
RS	5	0.055880	54.917443	21.088772	0.000253	0.000194
RS	6	0.070352	5.642544	223.980178	0.002685	0.002227
RS	7	0.086168	5.642544	244.077281	0.002926	0.002733
RS	8	0.103453	2.273319	658.367433	0.007892	0.007677
RS	9	0.122342	2.273319	713.330142	0.008551	0.008672
RS	10	0.142985	1.603683	1092.470300	0.013096	0.013459
RS	11	0.165545	1.603683	1176.584876	0.014104	0.014606
RS	12	0.190199	1.380146	1468.426754	0.017602	0.018227
RS	13	0.217142	1.380146	1572.523042	0.018850	0.019510
RS	14	0.246586	1.273799	1819.394129	0.021810	0.022513
RS	15	0.278764	1.273799	1936.756658	0.023216	0.023994
RS	16	0.313930	1.212697	2158.661110	0.025876	0.026699
RS	17	0.352361	1.212697	2282.578610	0.027362	0.028337
RS	18	0.394360	1.180370	2470.863868	0.029619	0.030659
RS	19	0.440258	1.180370	2593.213335	0.031086	0.032351
RS	20	0.490417	1.178600	2715.399725	0.032550	0.033882
RS	21	0.545233	1.178600	2827.346310	0.033892	0.035496
RS	22	0.605139	1.215430	2844.282164	0.034095	0.035725
RS	23	0.670606	1.215430	2939.009300	0.035231	0.037140
RS	24	0.742152	1.303478	2823.133913	0.033842	0.035680
RS	25	0.820340	1.303478	2898.727970	0.034748	0.036825
RS	26	0.905788	1.466303	2640.937656	0.031658	0.033529
RS	27	0.999169	1.466303	2701.383200	0.032382	0.034412
RS	28	1.101219	1.746810	2319.251054	0.027801	0.029494
RS	29	1.212745	1.746810	2372.143967	0.028435	0.030186
RS	30	1.334624	2.214106	1917.641983	0.022987	0.024328
RS	31	1.467820	2.214106	1969.157608	0.023605	0.024907
RS	32	1.613382	2.965245	1514.720772	0.018157	0.019071
RS	33	1.772458	2.965245	1566.231581	0.018775	0.019580
RS	34	1.946303	4.115068	1171.344043	0.014041	0.014553
RS	35	2.136289	4.115068	1220.867341	0.014635	0.015008
RS	36	2.343914	5.759632	912.257452	0.010935	0.011129
RS	37	2.570815	5.759632	957.754753	0.011481	0.011533
RS	38	2.818783	7.894805	735.481915	0.008816	0.008781
RS	39	3.089772	7.894805	776.431254	0.009307	0.009142
RS	40	3.385922	10.309913	628.634255	0.007536	0.007335
RS	41	3.709567	10.309913	665.840152	0.007982	0.007669
RS	42	4.063260	12.562926	579.023240	0.006941	0.006611
RS	43	4.449791	12.562926	613.875231	0.007359	0.006934
RS	44	4.872209	14.153986	577.223301	0.006919	0.006471
RS	45	5.333846	14.153986	611.000049	0.007324	0.006798
RS	46	5.838343	14.807243	616.914806	0.007395	0.006823
RS	47	6.389679	14.807243	650.137461	0.007793	0.007161
RS	48	6.992203	14.612880	691.716588	0.008292	0.007587
RS	49	7.650668	14.612880	723.380873	0.008671	0.007925
RS	50	8.370266	13.926893	789.473435	0.009464	0.008625
RS	51	9.156675	13.926893	816.296984	0.009785	0.008923
RS	52	10.016096	13.179113	885.659262	0.010617	0.009663
RS	53	10.955309	13.179113	902.307399	0.010816	0.009858
RS	54	11.981722	12.938781	929.522120	0.011142	0.010123
RS	55	13.103430	12.938781	932.591879	0.011179	0.010167
RS	56	14.329282	12.938781	928.251776	0.011127	0.010124
RS	57	15.668946	12.938781	915.923616	0.010979	0.009982
RS	58	17.132988	60.720817	200.154225	0.002399	0.002241
RS	59	18.732958	60.720817	214.328007	0.002569	0.002387
RS	60	20.481474	60.720817	229.058570	0.002746	0.002534
RS	61	22.392328	60.720817	244.278113	0.002928	0.002683
RS	62	24.480593	60.720817	259.897108	0.003115	0.002830
RS	63	26.762739	60.720817	8541.307372	0.102387	0.086150
PA	4+25*2+4+6 0.005014179 0.009365194 26.762739456 98072.034423633 54.917443290 5.642544380 2.273318536 1.603683412 1.380146391 1.273799299 1.212697168 1.180369655 1.178599628 1.215429824 1.303477822 1.466303452 1.746810367 2.214106057 2.965244894 4.115068472 5.759631791 7.894805207 10.309912973 12.562926174 14.153985956 14.807243388 14.612879939 13.926892946 13.179112695 12.938780599 60.720817047
//
IT	4582
RD	21
LK	-137544.738402
QD	-128.861068 -> -113.696531
RI	0.0027422314
TR	0.004813	0.009372
MT	27.440220
MM	C_pi: 9.295741, n_recomb: 85647.714702
RS	0	0.000000	167962.724971	0.004558	0.000000	0.000000
RS	1	0.009328	167962.724971	0.004983	0.000000	0.000000
RS	2	0.019525	167962.724971	0.005448	0.000000	0.000000
RS	3	0.030674	167962.724971	0.005957	0.000000	0.000000
RS	4	0.042863	65.753222	16.635074	0.000194	0.000116
RS	5	0.056188	65.753222	18.184051	0.000212	0.000165
RS	6	0.070757	6.095769	214.153146	0.002500	0.002091
RS	7	0.086684	6.095769	233.507244	0.002726	0.002566
RS	8	0.104097	2.378818	650.694678	0.007597	0.007448
RS	9	0.123135	2.378818	705.521029	0.008237	0.008409
RS	10	0.143948	1.668457	1087.603862	0.012699	0.013134
RS	11	0.166702	1.668457	1172.331241	0.013688	0.014244
RS	12	0.191579	1.435144	1465.217303	0.017107	0.017792
RS	13	0.218776	1.435144	1570.640258	0.018338	0.019036
RS	14	0.248510	1.322086	1822.512617	0.021279	0.022018
RS	15	0.281017	1.322086	1942.204656	0.022677	0.023466
RS	16	0.316557	1.254003	2175.203781	0.025397	0.026227
RS	17	0.355411	1.254003	2302.669587	0.026885	0.027846
RS	18	0.397890	1.214713	2507.404423	0.029276	0.030296
RS	19	0.444331	1.214713	2634.386572	0.030758	0.031983
RS	20	0.495104	1.206431	2776.052086	0.032412	0.033702
RS	21	0.550613	1.206431	2893.133547	0.033779	0.035324
RS	22	0.611299	1.237304	2928.817189	0.034196	0.035770
RS	23	0.677646	1.237304	3028.300420	0.035358	0.037197
RS	24	0.750181	1.319870	2925.862799	0.034162	0.035941
RS	25	0.829482	1.319870	3005.065977	0.035086	0.037095
RS	26	0.916180	1.477658	2751.241391	0.032123	0.033941
RS	27	1.010965	1.477658	2813.950372	0.032855	0.034827
RS	28	1.114591	1.753893	2424.198820	0.028304	0.029954
RS	29	1.227882	1.753893	2478.511771	0.028938	0.030644
RS	30	1.351741	2.218903	2006.494865	0.023427	0.024735
RS	31	1.487153	2.218903	2059.337153	0.024044	0.025313
RS	32	1.635196	2.972868	1582.690992	0.018479	0.019367
RS	33	1.797047	2.972868	1635.802523	0.019099	0.019880
RS	34	1.973995	4.136703	1219.695044	0.014241	0.014734
RS	35	2.167449	4.136703	1270.981497	0.014840	0.015194
RS	36	2.378946	5.814999	945.505310	0.011039	0.011220
RS	37	2.610171	5.814999	992.683848	0.011590	0.011630
RS	38	2.862964	8.010126	758.643370	0.008858	0.008813
RS	39	3.139336	8.010126	801.065612	0.009353	0.009180
RS	40	3.441487	10.507149	645.892028	0.007541	0.007336
RS	41	3.771821	10.507149	684.374032	0.007991	0.007674
RS	42	4.132968	12.843448	593.523049	0.006930	0.006598
RS	43	4.527800	12.843448	629.535094	0.007350	0.006926
RS	44	4.959461	14.490581	591.387819	0.006905	0.006457
RS	45	5.431385	14.490581	626.299233	0.007313	0.006788
RS	46	5.947328	15.155296	632.834338	0.007389	0.006819
RS	47	6.511396	15.155296	667.224178	0.007790	0.007160
RS	48	7.128077	14.931748	711.363605	0.008306	0.007602
RS	49	7.802280	14.931748	744.198665	0.008689	0.007943
RS	50	8.539370	14.193723	814.530565	0.009510	0.008670
RS	51	9.345212	14.193723	842.334268	0.009835	0.008971
RS	52	10.226220	13.389423	916.772582	0.010704	0.009745
RS	53	11.189404	13.389423	933.809016	0.010903	0.009940
RS	54	12.242429	13.083947	965.990070	0.011279	0.010249
RS	55	13.393676	13.083947	968.363068	0.011306	0.010286
RS	56	14.652306	13.083947	962.895586	0.011243	0.010232
RS	57	16.028336	13.083947	948.996921	0.011080	0.010079
RS	58	17.532716	63.134805	201.648207	0.002354	0.002196
RS	59	19.177417	63.134805	216.121361	0.002523	0.002341
[truncated: 10,120,398 more chars]
