# Supplementary material for: Recent speciation associated with range expansion and a shift to self-fertilization in North American Arabidopsis
Source: Nat Commun. 2022 Dec 8;13:7564. doi: 10.1038/s41467-022-35368-1 (PMC9732334; doi:10.1038/s41467-022-35368-1)
Supplement: Supplementary file 5 — Source Data [file 41467_2022_35368_MOESM5_ESM.zip › Source Data/SuppFig18-4_lyrPA4_03.psmc]

CC
CC	Brief Description of the file format:
CC	  CC  comments
CC	  MM  useful-messages
CC	  RD  round-of-iterations
CC	  LL  \log[P(sequence)]
CC	  QD  Q-before-opt Q-after-opt
CC	  TR  \theta_0 \rho_0
CC	  RS  k t_k \lambda_k \pi_k \sum_{l\not=k}A_{kl} A_{kk}
CC	  DC  begin end best-k t_k+\Delta_k max-prob
CC
MM	Version: 0.6.5-r67
MM	pattern:4+25*2+4+6, n:63, n_free_lambdas:28
MM	n_iterations:25, skip:1, max_t:5, theta/rho:5
MM	is_decoding:0
MM	n_seqs:12, sum_L:1046273, sum_n:72944
RD	0
LK	0.000000
QD	0.000000 -> 0.000000
RI	inf
TR	0.072267	0.014453
MT	5.000000
MM	C_pi: 1.000000, n_recomb: 15013.795535
RS	0	0.000000	1.000000	95.686798	0.006373	0.000000
RS	1	0.006440	1.000000	101.179008	0.006739	0.000000
RS	2	0.013294	1.000000	106.941006	0.007123	0.000000
RS	3	0.020590	1.000000	112.980026	0.007525	0.000000
RS	4	0.028356	1.000000	119.302623	0.007946	0.000000
RS	5	0.036622	1.000000	125.914504	0.008387	0.000000
RS	6	0.045421	1.000000	132.820358	0.008847	0.000000
RS	7	0.054785	1.000000	140.023650	0.009326	0.000000
RS	8	0.064753	1.000000	147.526410	0.009826	0.000000
RS	9	0.075363	1.000000	155.328984	0.010346	0.000000
RS	10	0.086656	1.000000	163.429774	0.010885	0.000000
RS	11	0.098677	1.000000	171.824953	0.011444	0.000000
RS	12	0.111471	1.000000	180.508154	0.012023	0.000000
RS	13	0.125090	1.000000	189.470139	0.012620	0.000000
RS	14	0.139585	1.000000	198.698445	0.013234	0.000000
RS	15	0.155014	1.000000	208.177018	0.013866	0.000000
RS	16	0.171437	1.000000	217.885822	0.014512	0.000000
RS	17	0.188917	1.000000	227.800443	0.015173	0.000000
RS	18	0.207523	1.000000	237.891685	0.015845	0.000000
RS	19	0.227327	1.000000	248.125165	0.016526	0.000000
RS	20	0.248406	1.000000	258.460923	0.017215	0.000000
RS	21	0.270843	1.000000	268.853042	0.017907	0.000000
RS	22	0.294725	1.000000	279.249316	0.018600	0.000000
RS	23	0.320144	1.000000	289.590952	0.019288	0.000000
RS	24	0.347201	1.000000	299.812341	0.019969	0.000000
RS	25	0.376000	1.000000	309.840924	0.020637	0.000000
RS	26	0.406654	1.000000	319.597149	0.021287	0.000000
RS	27	0.439282	1.000000	328.994573	0.021913	0.000000
RS	28	0.474011	1.000000	337.940116	0.022509	0.000000
RS	29	0.510976	1.000000	346.334503	0.023068	0.000000
RS	30	0.550322	1.000000	354.072918	0.023583	0.000000
RS	31	0.592202	1.000000	361.045905	0.024048	0.000000
RS	32	0.636779	1.000000	367.140534	0.024454	0.000000
RS	33	0.684227	1.000000	372.241863	0.024793	0.000000
RS	34	0.734730	1.000000	376.234703	0.025059	0.000000
RS	35	0.788485	1.000000	379.005716	0.025244	0.000000
RS	36	0.845702	1.000000	380.445820	0.025340	0.000000
RS	37	0.906604	1.000000	380.452910	0.025340	0.000000
RS	38	0.971428	1.000000	378.934854	0.025239	0.000000
RS	39	1.040426	1.000000	375.812716	0.025031	0.000000
RS	40	1.113868	1.000000	371.024144	0.024712	0.000000
RS	41	1.192040	1.000000	364.526811	0.024279	0.000000
RS	42	1.275245	1.000000	356.301807	0.023732	0.000000
RS	43	1.363809	1.000000	346.356831	0.023069	0.000000
RS	44	1.458076	1.000000	334.729007	0.022295	0.000000
RS	45	1.558414	1.000000	321.487151	0.021413	0.000000
RS	46	1.665214	1.000000	306.733279	0.020430	0.000000
RS	47	1.778891	1.000000	290.603171	0.019356	0.000000
RS	48	1.899889	1.000000	273.265787	0.018201	0.000000
RS	49	2.028679	1.000000	254.921394	0.016979	0.000000
RS	50	2.165763	1.000000	235.798269	0.015705	0.000000
RS	51	2.311675	1.000000	216.147956	0.014397	0.000000
RS	52	2.466983	1.000000	196.239080	0.013071	0.000000
RS	53	2.632293	1.000000	176.349876	0.011746	0.000000
RS	54	2.808249	1.000000	156.759663	0.010441	0.000000
RS	55	2.995536	1.000000	137.739609	0.009174	0.000000
RS	56	3.194884	1.000000	119.543255	0.007962	0.000000
RS	57	3.407070	1.000000	102.397320	0.006820	0.000000
RS	58	3.632920	1.000000	86.493377	0.005761	0.000000
RS	59	3.873315	1.000000	71.980996	0.004794	0.000000
RS	60	4.129191	1.000000	58.962860	0.003927	0.000000
RS	61	4.401545	1.000000	47.492309	0.003163	0.000000
RS	62	4.691438	1.000000	37.573542	0.002503	0.000000
RS	63	5.000000	1.000000	104.791297	0.006980	0.000000
PA	4+25*2+4+6 0.072267450 0.014453490 5.000000000 1.000000000 1.000000000 1.000000000 1.000000000 1.000000000 1.000000000 1.000000000 1.000000000 1.000000000 1.000000000 1.000000000 1.000000000 1.000000000 1.000000000 1.000000000 1.000000000 1.000000000 1.000000000 1.000000000 1.000000000 1.000000000 1.000000000 1.000000000 1.000000000 1.000000000 1.000000000 1.000000000 1.000000000
//
IT	4987
RD	1
LK	-210783.009175
QD	-4183.693727 -> -1785.364715
RI	0.0853237425
TR	0.052801	0.010232
MT	8.121610
MM	C_pi: 1.224692, n_recomb: 13029.579816
RS	0	0.000000	0.249941	370.191157	0.028412	0.002029
RS	1	0.007250	0.249941	385.289797	0.029570	0.010620
RS	2	0.015025	0.249941	400.132822	0.030710	0.021198
RS	3	0.023364	0.249941	414.579264	0.031818	0.032786
RS	4	0.032308	0.245470	436.126277	0.033472	0.038670
RS	5	0.041899	0.245470	449.209672	0.034476	0.039634
RS	6	0.052187	0.298702	380.628057	0.029213	0.038279
RS	7	0.063220	0.298702	392.919069	0.030156	0.035718
RS	8	0.075053	0.374862	323.692041	0.024843	0.032908
RS	9	0.087744	0.374862	335.215913	0.025727	0.030314
RS	10	0.101355	0.465563	279.863572	0.021479	0.028074
RS	11	0.115952	0.465563	290.581489	0.022302	0.026114
RS	12	0.131608	0.569640	246.814199	0.018943	0.024311
RS	13	0.148399	0.569640	256.768536	0.019707	0.022615
RS	14	0.166407	0.686073	221.936289	0.017033	0.021043
RS	15	0.185721	0.686073	231.207519	0.017745	0.019634
RS	16	0.206435	0.810991	203.841389	0.015645	0.018403
RS	17	0.228651	0.810991	212.526782	0.016311	0.017343
RS	18	0.252477	0.941767	190.837425	0.014646	0.016423
RS	19	0.278030	0.941767	199.025755	0.015275	0.015609
RS	20	0.305436	1.077711	181.370241	0.013920	0.014870
RS	21	0.334829	1.077711	189.128785	0.014515	0.014186
RS	22	0.366353	1.217434	174.541835	0.013396	0.013551
RS	23	0.400163	1.217434	181.918759	0.013962	0.012964
RS	24	0.436423	1.357788	169.934721	0.013042	0.012427
RS	25	0.475312	1.357788	176.962007	0.013582	0.011943
RS	26	0.517021	1.494852	167.277133	0.012838	0.011513
RS	27	0.561753	1.494852	173.968581	0.013352	0.011137
RS	28	0.609728	1.625100	166.284021	0.012762	0.010813
RS	29	0.661181	1.625100	172.630893	0.013249	0.010541
RS	30	0.716365	1.745648	166.658983	0.012791	0.010317
RS	31	0.775549	1.745648	172.625798	0.013249	0.010141
RS	32	0.839024	1.854279	168.097573	0.012901	0.010011
RS	33	0.907100	1.854279	173.618058	0.013325	0.009927
RS	34	0.980112	1.949379	170.280662	0.013069	0.009888
RS	35	1.058417	1.949379	175.253805	0.013450	0.009894
RS	36	1.142399	2.029980	172.851258	0.013266	0.009946
RS	37	1.232469	2.029980	177.138038	0.013595	0.010043
RS	38	1.329069	2.095940	175.379127	0.013460	0.010184
RS	39	1.432673	2.095940	178.801753	0.013723	0.010366
RS	40	1.543787	2.148107	177.333549	0.013610	0.010585
RS	41	1.662957	2.148107	179.680409	0.013790	0.010833
RS	42	1.790767	2.188186	178.091840	0.013668	0.011101
RS	43	1.927842	2.188186	179.131235	0.013748	0.011380
RS	44	2.074854	2.218453	176.979793	0.013583	0.011658
RS	45	2.232525	2.218453	176.484668	0.013545	0.011920
RS	46	2.401626	2.241516	173.335613	0.013303	0.012155
RS	47	2.582987	2.241516	171.120100	0.013133	0.012346
RS	48	2.777496	2.260153	166.599873	0.012786	0.012481
RS	49	2.986106	2.260153	162.565534	0.012477	0.012548
RS	50	3.209840	2.277155	156.430825	0.012006	0.012537
RS	51	3.449794	2.277155	150.615083	0.011559	0.012442
RS	52	3.707144	2.295480	142.805432	0.010960	0.012259
RS	53	3.983151	2.295480	135.422207	0.010393	0.011986
RS	54	4.279168	2.335200	125.259488	0.009613	0.011625
RS	55	4.596645	2.335200	116.892378	0.008971	0.011182
RS	56	4.937138	2.335200	107.990102	0.008288	0.010666
RS	57	5.302316	2.335200	98.693127	0.007575	0.010087
RS	58	5.693969	2.608229	80.557805	0.006183	0.009461
RS	59	6.114015	2.608229	73.288078	0.005625	0.008802
RS	60	6.564513	2.608229	65.884117	0.005057	0.008125
RS	61	7.047671	2.608229	58.475628	0.004488	0.007448
RS	62	7.565857	2.608229	51.193376	0.003929	0.006787
RS	63	8.121610	2.608229	218.640504	0.016780	0.033200
PA	4+25*2+4+6 0.052800688 0.010232247 8.121609688 0.249940872 0.245470047 0.298702240 0.374862194 0.465562820 0.569640160 0.686072826 0.810991287 0.941766739 1.077711105 1.217433929 1.357788086 1.494852066 1.625099659 1.745647907 1.854278564 1.949378967 2.029979706 2.095939636 2.148106575 2.188186169 2.218453407 2.241516113 2.260152817 2.277155161 2.295479774 2.335200310 2.608228981
//
IT	4958
RD	2
LK	-207146.351206
QD	-1893.190368 -> -1231.040207
RI	0.0855580715
TR	0.045614	0.009686
MT	9.787314
MM	C_pi: 1.502568, n_recomb: 15117.691041
RS	0	0.000000	0.265539	421.512726	0.027882	0.001322
RS	1	0.007564	0.265539	440.208099	0.029119	0.007988
RS	2	0.015701	0.265539	458.707427	0.030342	0.016787
RS	3	0.024453	0.265539	476.837729	0.031542	0.026773
RS	4	0.033866	0.205164	636.341714	0.042093	0.036383
RS	5	0.043992	0.205164	650.342059	0.043019	0.042426
RS	6	0.054884	0.241984	563.765335	0.037292	0.038054
RS	7	0.066600	0.241984	576.735398	0.038150	0.040234
RS	8	0.079202	0.307197	465.734250	0.030807	0.033349
RS	9	0.092757	0.307197	478.578129	0.031657	0.034439
RS	10	0.107338	0.391683	386.474944	0.025564	0.028578
RS	11	0.123022	0.391683	398.823320	0.026381	0.029441
RS	12	0.139892	0.496215	325.422685	0.021526	0.024743
RS	13	0.158038	0.496215	337.036407	0.022294	0.025353
RS	14	0.177556	0.623427	278.233829	0.018405	0.021473
RS	15	0.198551	0.623427	289.033399	0.019119	0.021832
RS	16	0.221134	0.772064	242.713190	0.016055	0.018746
RS	17	0.245426	0.772064	252.717951	0.016717	0.019028
RS	18	0.271554	0.941101	216.042779	0.014291	0.016642
RS	19	0.299660	0.941101	225.325854	0.014905	0.016907
RS	20	0.329891	1.132800	195.350683	0.012922	0.014996
RS	21	0.362409	1.132800	203.994157	0.013494	0.015190
RS	22	0.397387	1.349192	178.927930	0.011836	0.013583
RS	23	0.435010	1.349192	187.008533	0.012370	0.013685
RS	24	0.475479	1.587640	166.138077	0.010990	0.012337
RS	25	0.519010	1.587640	173.730443	0.011492	0.012391
RS	26	0.565834	1.840592	156.708289	0.010366	0.011300
RS	27	0.616199	1.840592	163.884641	0.010841	0.011352
RS	28	0.670374	2.097888	150.339966	0.009945	0.010500
RS	29	0.728647	2.097888	157.163480	0.010396	0.010574
RS	30	0.791327	2.348074	146.724320	0.009705	0.009930
RS	31	0.858750	2.348074	153.241707	0.010137	0.010039
RS	32	0.931272	2.579565	145.577292	0.009630	0.009576
RS	33	1.009280	2.579565	151.811069	0.010042	0.009729
RS	34	1.093188	2.781778	146.645412	0.009700	0.009427
RS	35	1.183444	2.781778	152.584863	0.010093	0.009634
RS	36	1.280527	2.946549	149.666781	0.009900	0.009486
RS	37	1.384953	2.946549	155.256435	0.010270	0.009763
RS	38	1.497278	3.070124	154.275429	0.010205	0.009765
RS	39	1.618100	3.070124	159.401702	0.010544	0.010115
RS	40	1.748061	3.154732	159.891131	0.010576	0.010245
RS	41	1.887853	3.154732	164.372013	0.010873	0.010646
RS	42	2.038219	3.207672	165.690971	0.010960	0.010855
RS	43	2.199959	3.207672	169.276432	0.011197	0.011258
RS	44	2.373934	3.238415	170.678516	0.011290	0.011482
RS	45	2.561068	3.238415	173.066994	0.011448	0.011826
RS	46	2.762357	3.256453	173.771423	0.011495	0.011993
RS	47	2.978873	3.256453	174.645256	0.011552	0.012219
RS	48	3.211766	3.270039	173.926343	0.011505	0.012267
RS	49	3.462276	3.270039	173.004998	0.011444	0.012334
RS	50	3.731735	3.285775	170.289775	0.011264	0.012224
RS	51	4.021577	3.285775	167.394048	0.011073	0.012119
RS	52	4.333343	3.309861	162.300550	0.010736	0.011835
RS	53	4.668691	3.309861	157.422175	0.010413	0.011565
RS	54	5.029407	3.383567	148.386279	0.009815	0.011033
RS	55	5.417407	3.383567	141.983578	0.009392	0.010634
RS	56	5.834757	3.383567	134.660206	0.008907	0.010165
RS	57	6.283676	3.383567	126.504712	0.008368	0.009634
RS	58	6.766553	4.072192	98.987791	0.006548	0.008176
RS	59	7.285955	4.072192	93.519120	0.006186	0.007755
RS	60	7.844647	4.072192	87.489786	0.005787	0.007290
RS	61	8.445599	4.072192	80.989776	0.005357	0.006792
RS	62	9.092008	4.072192	74.126298	0.004903	0.006268
RS	63	9.787314	4.072192	406.294433	0.026875	0.035517
PA	4+25*2+4+6 0.045613885 0.009686239 9.787313591 0.265538758 0.205164492 0.241984405 0.307197054 0.391683334 0.496214872 0.623426682 0.772064013 0.941100769 1.132800403 1.349191718 1.587640027 1.840591920 2.097888019 2.348073784 2.579564589 2.781778400 2.946548814 3.070124384 3.154732437 3.207672417 3.238415254 3.256452778 3.270039195 3.285774915 3.309860941 3.383566897 4.072192099
//
IT	5568
RD	3
LK	-206050.351577
QD	-1357.702669 -> -1059.564566
RI	0.0668126110
TR	0.041442	0.009896
MT	10.734215
MM	C_pi: 1.790734, n_recomb: 18377.357511
RS	0	0.000000	0.356515	390.242100	0.021235	0.000965
RS	1	0.007721	0.356515	411.039136	0.022367	0.005971
RS	2	0.016037	0.356515	432.194906	0.023518	0.012596
RS	3	0.024996	0.356515	453.592061	0.024682	0.019924
RS	4	0.034646	0.215485	778.613791	0.042368	0.034614
RS	5	0.045041	0.215485	797.793575	0.043412	0.041032
RS	6	0.056239	0.240489	731.737558	0.039817	0.038578
RS	7	0.068302	0.240489	748.279228	0.040717	0.041415
RS	8	0.081295	0.299048	616.363625	0.033539	0.034512
RS	9	0.095292	0.299048	632.500850	0.034417	0.036271
RS	10	0.110370	0.377745	514.799533	0.028013	0.029850
RS	11	0.126612	0.377745	530.376413	0.028860	0.031333
RS	12	0.144107	0.477263	433.230963	0.023574	0.025954
RS	13	0.162953	0.477263	447.974014	0.024376	0.027183
RS	14	0.183255	0.602242	367.664752	0.020006	0.022586
RS	15	0.205123	0.602242	381.438049	0.020756	0.023502
RS	16	0.228681	0.753516	316.693994	0.017233	0.019703
RS	17	0.254056	0.753516	329.463971	0.017928	0.020443
RS	18	0.281391	0.931929	277.417013	0.015096	0.017402
RS	19	0.310837	0.931929	289.233256	0.015739	0.018061
RS	20	0.342555	1.143388	245.992579	0.013386	0.015560
RS	21	0.376723	1.143388	256.933178	0.013981	0.016104
RS	22	0.413528	1.395626	220.020067	0.011972	0.013950
RS	23	0.453175	1.395626	230.164086	0.012524	0.014347
RS	24	0.495883	1.690597	198.885107	0.010822	0.012501
RS	25	0.541888	1.690597	208.319896	0.011336	0.012793
RS	26	0.591445	2.021526	182.556623	0.009934	0.011279
RS	27	0.644828	2.021526	191.383923	0.010414	0.011525
RS	28	0.702333	2.374838	170.818084	0.009295	0.010331
RS	29	0.764277	2.374838	179.145811	0.009748	0.010562
RS	30	0.831003	2.731579	163.326473	0.008887	0.009654
RS	31	0.902881	2.731579	171.256688	0.009319	0.009889
RS	32	0.980309	3.069355	159.745130	0.008692	0.009232
RS	33	1.063714	3.069355	167.361806	0.009107	0.009483
RS	34	1.153559	3.365338	159.797866	0.008695	0.009049
RS	35	1.250340	3.365338	167.153193	0.009096	0.009331
RS	36	1.354593	3.600381	163.239213	0.008883	0.009106
RS	37	1.466895	3.600381	170.335479	0.009269	0.009439
RS	38	1.587867	3.764806	169.693871	0.009234	0.009415
RS	39	1.718179	3.764806	176.458937	0.009602	0.009808
RS	40	1.858551	3.863052	178.431199	0.009709	0.009955
RS	41	2.009761	3.863052	184.693636	0.010050	0.010383
RS	42	2.172645	3.911061	188.300851	0.010246	0.010636
RS	43	2.348105	3.911061	193.779458	0.010544	0.011049
RS	44	2.537111	3.928226	197.869258	0.010767	0.011324
RS	45	2.740709	3.928226	202.187489	0.011002	0.011662
RS	46	2.960026	3.932108	205.562787	0.011186	0.011875
RS	47	3.196276	3.932108	208.291412	0.011334	0.012083
RS	48	3.450765	3.935913	209.865649	0.011420	0.012164
RS	49	3.724901	3.935913	210.589948	0.011459	0.012214
RS	50	4.020203	3.948585	209.515236	0.011401	0.012124
RS	51	4.338303	3.948585	207.916741	0.011314	0.012011
RS	52	4.680963	3.978130	203.574840	0.011077	0.011736
RS	53	5.050077	3.978130	199.525412	0.010857	0.011473
RS	54	5.447689	4.086404	189.256931	0.010298	0.010905
RS	55	5.875999	4.086404	183.245204	0.009971	0.010531
RS	56	6.337376	4.086404	175.969673	0.009575	0.010092
RS	57	6.834374	4.086404	167.490983	0.009114	0.009592
RS	58	7.369742	5.239875	125.032949	0.006804	0.007605
RS	59	7.946444	5.239875	120.489967	0.006556	0.007290
RS	60	8.567670	5.239875	115.117563	0.006264	0.006930
RS	61	9.236857	5.239875	108.970265	0.005930	0.006530
RS	62	9.957710	5.239875	102.126696	0.005557	0.006096
RS	63	10.734215	5.239875	656.316566	0.035713	0.038487
PA	4+25*2+4+6 0.041441553 0.009895502 10.734215385 0.356515087 0.215484780 0.240489334 0.299047767 0.377744564 0.477262825 0.602242413 0.753516308 0.931928731 1.143387700 1.395625768 1.690597115 2.021526457 2.374838183 2.731579261 3.069354821 3.365337821 3.600380930 3.764805699 3.863051667 3.911060781 3.928226463 3.932107661 3.935912502 3.948584562 3.978130168 4.086403973 5.239875298
//
IT	4960
RD	4
LK	-205512.570449
QD	-1151.095766 -> -955.089576
RI	0.0490241974
TR	0.038422	0.010317
MT	11.346385
MM	C_pi: 2.028108, n_recomb: 21665.833696
RS	0	0.000000	0.484355	343.166079	0.015839	0.000747
RS	1	0.007815	0.484355	363.847961	0.016794	0.004635
RS	2	0.016240	0.484355	385.272610	0.017782	0.009705
RS	3	0.025323	0.484355	407.384586	0.018803	0.015127
RS	4	0.035117	0.233914	880.337743	0.040633	0.033206
RS	5	0.045675	0.233914	905.706277	0.041803	0.039173
RS	6	0.057059	0.248745	874.401512	0.040359	0.038792
RS	7	0.069333	0.248745	895.690389	0.041341	0.041503
RS	8	0.082565	0.303086	753.825697	0.034793	0.035236
RS	9	0.096832	0.303086	774.009708	0.035725	0.036993
RS	10	0.112213	0.377814	638.534285	0.029472	0.030726
RS	11	0.128797	0.377814	657.806736	0.030361	0.032278
RS	12	0.146676	0.472605	542.567416	0.025043	0.026866
RS	13	0.165953	0.472605	560.756833	0.025882	0.028242
RS	14	0.186736	0.592993	462.578165	0.021351	0.023483
RS	15	0.209143	0.592993	479.586650	0.022136	0.024585
RS	16	0.233301	0.740960	398.444953	0.018390	0.020536
RS	17	0.259347	0.740960	414.235349	0.019119	0.021450
RS	18	0.287428	0.918430	347.811769	0.016053	0.018119
RS	19	0.317704	0.918430	362.426019	0.016728	0.018939
RS	20	0.350345	1.134007	306.154892	0.014131	0.016130
RS	21	0.385538	1.134007	319.667656	0.014754	0.016831
RS	22	0.423480	1.400564	270.498103	0.012485	0.014352
RS	23	0.464387	1.400564	282.981814	0.013061	0.014894
RS	24	0.508492	1.725553	240.484264	0.011100	0.012723
RS	25	0.556042	1.725553	252.023549	0.011632	0.013139
RS	26	0.607309	2.105349	216.613620	0.009998	0.011331
RS	27	0.662582	2.105349	227.324364	0.010492	0.011678
RS	28	0.722174	2.526008	198.919991	0.009181	0.010241
RS	29	0.786423	2.526008	208.943389	0.009644	0.010553
RS	30	0.855693	2.963808	187.077938	0.008635	0.009457
RS	31	0.930376	2.963808	196.563835	0.009073	0.009754
RS	32	1.010894	3.386879	180.697061	0.008340	0.008961
RS	33	1.097706	3.386879	189.786173	0.008760	0.009260
RS	34	1.191301	3.759835	179.456720	0.008283	0.008738
RS	35	1.292210	3.759835	188.261305	0.008689	0.009056
RS	36	1.401004	4.051311	183.101805	0.008451	0.008788
RS	37	1.518301	4.051311	191.680483	0.008847	0.009144
RS	38	1.644763	4.244709	191.223986	0.008826	0.009117
RS	39	1.781108	4.244709	199.545500	0.009210	0.009522
RS	40	1.928108	4.346858	202.906267	0.009365	0.009698
RS	41	2.086595	4.346858	210.808612	0.009730	0.010131
RS	42	2.257467	4.383151	216.615199	0.009998	0.010433
RS	43	2.441691	4.383151	223.783451	0.010329	0.010846
RS	44	2.640313	4.383253	230.413776	0.010635	0.011180
RS	45	2.854455	4.383253	236.394485	0.010911	0.011517
RS	46	3.085332	4.372161	242.187515	0.011178	0.011785
RS	47	3.334250	4.372161	246.442813	0.011375	0.011998
RS	48	3.602621	4.366945	249.930591	0.011536	0.012124
RS	49	3.891963	4.366945	251.924137	0.011628	0.012184
RS	50	4.203916	4.377781	252.000113	0.011631	0.012128
RS	51	4.540246	4.377781	251.298844	0.011599	0.012033
RS	52	4.902860	4.413566	247.144697	0.011407	0.011776
RS	53	5.293809	4.413566	243.536443	0.011241	0.011536
RS	54	5.715310	4.555279	231.250379	0.010674	0.010940
RS	55	6.169749	4.555279	225.317227	0.010400	0.010595
RS	56	6.659700	4.555279	217.806238	0.010053	0.010185
RS	57	7.187938	4.555279	208.757291	0.009635	0.009712
RS	58	7.757456	6.179692	148.701351	0.006863	0.007269
RS	59	8.371479	6.179692	145.061245	0.006695	0.007029
RS	60	9.033485	6.179692	140.407618	0.006481	0.006743
RS	61	9.747223	6.179692	134.761826	0.006220	0.006416
RS	62	10.516737	6.179692	128.172064	0.005916	0.006051
RS	63	11.346385	6.179692	920.814329	0.042501	0.041682
PA	4+25*2+4+6 0.038421801 0.010317141 11.346384727 0.484354817 0.233913816 0.248745421 0.303086117 0.377814091 0.472604787 0.592993191 0.740960050 0.918430297 1.134006821 1.400563676 1.725552937 2.105348659 2.526008269 2.963807888 3.386879029 3.759835305 4.051310979 4.244709134 4.346857833 4.383151467 4.383253321 4.372160553 4.366945324 4.377780788 4.413566323 4.555279484 6.179691692
//
IT	5304
RD	5
LK	-205141.637422
QD	-1020.844535 -> -866.158560
RI	0.0363532186
TR	0.035960	0.010790
MT	11.804093
MM	C_pi: 2.223389, n_recomb: 24803.135526
RS	0	0.000000	0.642446	298.852245	0.012049	0.000596
RS	1	0.007882	0.642446	318.335993	0.012835	0.003692
RS	2	0.016384	0.642446	338.750597	0.013658	0.007672
RS	3	0.025558	0.642446	360.085160	0.014518	0.011803
RS	4	0.035454	0.252935	958.786895	0.038656	0.032021
RS	5	0.046129	0.252935	990.028445	0.039915	0.037495
RS	6	0.057647	0.258722	996.521051	0.040177	0.038754
RS	7	0.070072	0.258722	1022.803262	0.041237	0.041244
RS	8	0.083477	0.310455	875.453609	0.035296	0.035581
RS	9	0.097937	0.310455	899.902952	0.036282	0.037217
RS	10	0.113538	0.382817	751.136563	0.030284	0.031225
RS	11	0.130369	0.382817	774.224978	0.031215	0.032717
RS	12	0.148525	0.474132	645.165076	0.026011	0.027457
RS	13	0.168113	0.474132	666.840482	0.026885	0.028841
RS	14	0.189245	0.590332	554.307669	0.022348	0.024126
RS	15	0.212042	0.590332	574.547461	0.023164	0.025288
RS	16	0.236636	0.734001	479.544527	0.019334	0.021186
RS	17	0.263169	0.734001	498.341953	0.020092	0.022171
RS	18	0.291792	0.907603	419.259598	0.016903	0.018725
RS	19	0.322672	0.907603	436.667215	0.017605	0.019615
RS	20	0.355986	1.121581	368.391799	0.014853	0.016644
RS	21	0.391925	1.121581	384.488375	0.015502	0.017422
RS	22	0.430697	1.392935	323.438990	0.013040	0.014738
RS	23	0.472524	1.392935	338.289930	0.013639	0.015360
RS	24	0.517649	1.734289	284.459951	0.011469	0.012961
RS	25	0.566329	1.734289	298.138652	0.012020	0.013448
RS	26	0.618847	2.146039	252.734586	0.010190	0.011421
RS	27	0.675504	2.146039	265.359236	0.010699	0.011827
RS	28	0.736627	2.615715	228.725940	0.009222	0.010203
RS	29	0.802567	2.615715	240.461229	0.009695	0.010560
RS	30	0.873704	3.117052	212.205749	0.008556	0.009316
RS	31	0.950448	3.117052	223.243280	0.009001	0.009648
RS	32	1.033240	3.610431	202.754280	0.008175	0.008748
RS	33	1.122558	3.610431	213.288871	0.008599	0.009072
RS	34	1.218916	4.048533	200.003838	0.008064	0.008483
RS	35	1.322868	4.048533	210.207644	0.008475	0.008818
RS	36	1.435013	4.387476	203.679329	0.008212	0.008519
RS	37	1.555998	4.387476	213.668881	0.008615	0.008885
RS	38	1.686518	4.603344	213.326194	0.008601	0.008859
RS	39	1.827325	4.603344	223.113708	0.008995	0.009266
RS	40	1.979229	4.705065	227.835234	0.009186	0.009468
RS	41	2.143107	4.705065	237.270534	0.009566	0.009900
RS	42	2.319901	4.727291	245.274946	0.009889	0.010246
RS	43	2.510629	4.727291	254.010101	0.010241	0.010661
RS	44	2.716389	4.709484	263.178503	0.010611	0.011047
RS	45	2.938367	4.709484	270.682117	0.010913	0.011392
RS	46	3.177840	4.683297	278.862191	0.011243	0.011713
RS	47	3.436188	4.683297	284.486785	0.011470	0.011942
RS	48	3.714898	4.669007	289.805037	0.011684	0.012116
RS	49	4.015575	4.669007	292.894929	0.011809	0.012200
RS	50	4.339950	4.677637	293.975638	0.011852	0.012179
RS	51	4.689891	4.677637	293.991829	0.011853	0.012112
RS	52	5.067413	4.718673	289.822807	0.011685	0.011875
RS	53	5.474690	4.718673	286.485445	0.011550	0.011663
RS	54	5.914067	4.890455	271.833692	0.010960	0.011040
RS	55	6.388075	4.890455	265.852235	0.010718	0.010726
RS	56	6.899442	4.890455	257.998979	0.010402	0.010343
RS	57	7.451113	4.890455	248.296953	0.010011	0.009893
RS	58	8.046265	6.980667	169.141192	0.006819	0.007035
RS	59	8.688324	6.980667	166.415820	0.006709	0.006855
RS	60	9.380989	6.980667	162.548604	0.006554	0.006629
RS	61	10.128247	6.980667	157.530965	0.006351	0.006361
RS	62	10.934401	6.980667	151.381776	0.006103	0.006052
RS	63	11.804093	6.980667	1184.023017	0.047737	0.044930
PA	4+25*2+4+6 0.035960439 0.010790080 11.804093225 0.642445651 0.252934918 0.258722050 0.310454608 0.382816838 0.474131767 0.590331984 0.734001378 0.907602736 1.121581100 1.392935097 1.734289098 2.146039328 2.615714511 3.117051583 3.610431162 4.048533020 4.387476357 4.603343855 4.705065191 4.727291178 4.709484186 4.683296869 4.669007445 4.677637297 4.718673284 4.890454898 6.980666592
//
IT	4939
RD	6
LK	-204843.505484
QD	-916.315586 -> -785.780597
RI	0.0276229580
TR	0.033824	0.011254
MT	12.192187
MM	C_pi: 2.394165, n_recomb: 27817.023010
RS	0	0.000000	0.831802	260.646706	0.009370	0.000482
RS	1	0.007937	0.831802	278.569238	0.010014	0.002985
RS	2	0.016503	0.831802	297.490971	0.010695	0.006173
RS	3	0.025749	0.831802	317.429391	0.011411	0.009404
RS	4	0.035730	0.271034	1024.772141	0.036840	0.030980
RS	5	0.046502	0.271034	1061.407082	0.038157	0.036047
RS	6	0.058129	0.268629	1105.343889	0.039736	0.038566
RS	7	0.070679	0.268629	1136.604881	0.040860	0.040879
RS	8	0.084225	0.318843	985.080856	0.035413	0.035686
RS	9	0.098847	0.318843	1013.860483	0.036447	0.037212
RS	10	0.114628	0.390026	853.944302	0.030699	0.031474
RS	11	0.131663	0.390026	880.900565	0.031668	0.032893
RS	12	0.150049	0.479039	740.668008	0.026626	0.027819
RS	13	0.169894	0.479039	765.847133	0.027532	0.029177
RS	14	0.191314	0.591972	641.556763	0.023063	0.024576
RS	15	0.214435	0.591972	665.015553	0.023907	0.025755
RS	16	0.239390	0.731750	558.273577	0.020069	0.021689
RS	17	0.266326	0.731750	580.052335	0.020852	0.022706
RS	18	0.295400	0.901097	489.896412	0.017611	0.019230
RS	19	0.326782	0.901097	510.071858	0.018337	0.020154
RS	20	0.360653	1.111753	430.863541	0.015489	0.017099
RS	21	0.397214	1.111753	449.526960	0.016160	0.017918
RS	22	0.436676	1.384019	377.133173	0.013558	0.015099
RS	23	0.479269	1.384019	394.346680	0.014176	0.015769
RS	24	0.525244	1.735136	329.263408	0.011837	0.013200
RS	25	0.574867	1.735136	345.085744	0.012406	0.013733
RS	26	0.628428	2.169768	289.506528	0.010408	0.011531
RS	27	0.686240	2.169768	304.049797	0.010930	0.011974
RS	28	0.748641	2.677978	258.921228	0.009308	0.010197
RS	29	0.815994	2.677978	272.365607	0.009791	0.010582
RS	30	0.888693	3.232539	237.464854	0.008537	0.009216
RS	31	0.967162	3.232539	250.038783	0.008989	0.009567
RS	32	1.051858	3.787503	224.723326	0.008079	0.008578
RS	33	1.143276	3.787503	236.674170	0.008508	0.008915
RS	34	1.241950	4.284231	220.288675	0.007919	0.008270
RS	35	1.348455	4.284231	231.849575	0.008335	0.008613
RS	36	1.463413	4.666251	223.855745	0.008047	0.008288
RS	37	1.587495	4.666251	235.203998	0.008455	0.008658
RS	38	1.721425	4.901910	234.918791	0.008445	0.008631
RS	39	1.865984	4.901910	246.114196	0.008848	0.009037
RS	40	2.022016	5.001804	252.182233	0.009066	0.009259
RS	41	2.190432	5.001804	263.090807	0.009458	0.009690
RS	42	2.372214	5.009339	273.327160	0.009826	0.010073
RS	43	2.568424	5.009339	283.570756	0.010194	0.010490
RS	44	2.780206	4.973259	295.354463	0.010618	0.010923
RS	45	3.008796	4.973259	304.323396	0.010940	0.011280
RS	46	3.255529	4.931415	314.990271	0.011324	0.011652
RS	47	3.521844	4.931415	321.924012	0.011573	0.011902
RS	48	3.809295	4.907053	329.162942	0.011833	0.012122
RS	49	4.119560	4.907053	333.282100	0.011981	0.012234
RS	50	4.454449	4.912004	335.418196	0.012058	0.012250
RS	51	4.815917	4.912004	336.075918	0.012082	0.012214
RS	52	5.206074	4.956383	331.879717	0.011931	0.011998
RS	53	5.627195	4.956383	328.732466	0.011818	0.011816
RS	54	6.081740	5.154358	311.562695	0.011200	0.011169
RS	55	6.572359	5.154358	305.465995	0.010981	0.010883
RS	56	7.101918	5.154358	297.211174	0.010685	0.010524
RS	57	7.673505	5.154358	286.806441	0.010310	0.010094
RS	58	8.290456	7.706545	187.367467	0.006736	0.006854
RS	59	8.956373	7.706545	185.557223	0.006671	0.006723
RS	60	9.675141	7.706545	182.511205	0.006561	0.006548
RS	61	10.450954	7.706545	178.193792	0.006406	0.006329
RS	62	11.288341	7.706545	172.596293	0.006205	0.006068
RS	63	12.192187	7.706545	1446.809363	0.052012	0.048144
PA	4+25*2+4+6 0.033824045 0.011254431 12.192187282 0.831802355 0.271034133 0.268628770 0.318843454 0.390025758 0.479038574 0.591971958 0.731750184 0.901097206 1.111753403 1.384019165 1.735135919 2.169767870 2.677978223 3.232539114 3.787503346 4.284230524 4.666251294 4.901909540 5.001803833 5.009339204 4.973259064 4.931415452 4.907052794 4.912004067 4.956383129 5.154358251 7.706545463
//
IT	5378
RD	7
LK	-204590.382354
QD	-826.215031 -> -713.416322
RI	0.0214790231
TR	0.031911	0.011687
MT	12.550162
MM	C_pi: 2.552432, n_recomb: 30751.376740
RS	0	0.000000	1.057809	227.885748	0.007411	0.000392
RS	1	0.007986	1.057809	244.171771	0.007940	0.002433
RS	2	0.016609	1.057809	261.458744	0.008502	0.005020
RS	3	0.025921	1.057809	279.781319	0.009098	0.007598
RS	4	0.035977	0.288193	1083.210758	0.035225	0.030019
RS	5	0.046836	0.288193	1124.851709	0.036579	0.034771
RS	6	0.058562	0.278137	1205.605229	0.039205	0.038286
RS	7	0.071225	0.278137	1241.795837	0.040382	0.040482
RS	8	0.084898	0.327522	1086.422625	0.035329	0.035649
RS	9	0.099664	0.327522	1119.565428	0.036407	0.037098
RS	10	0.115609	0.398328	949.490689	0.030876	0.031568
RS	11	0.132827	0.398328	980.360984	0.031880	0.032928
RS	12	0.151420	0.485909	830.559378	0.027009	0.028035
RS	13	0.171498	0.485909	859.277971	0.027943	0.029362
RS	14	0.193179	0.596394	725.031843	0.023577	0.024897
RS	15	0.216591	0.596394	751.727023	0.024445	0.026079
RS	16	0.241874	0.732924	634.843233	0.020644	0.022087
RS	17	0.269175	0.732924	659.607867	0.021450	0.023120
RS	18	0.298657	0.898344	559.641416	0.018199	0.019660
RS	19	0.330492	0.898344	582.584351	0.018945	0.020602
RS	20	0.364871	1.105362	493.338886	0.016043	0.017506
RS	21	0.401994	1.105362	514.570481	0.016733	0.018351
RS	22	0.442082	1.376996	431.301613	0.014025	0.015437
RS	23	0.485372	1.376996	450.885392	0.014662	0.016140
RS	24	0.532119	1.734607	374.619905	0.012182	0.013435
RS	25	0.582598	1.734607	392.599237	0.012767	0.014001
RS	26	0.637109	2.187152	326.669521	0.010623	0.011654
RS	27	0.695973	2.187152	343.144433	0.011159	0.012122
RS	28	0.759538	2.727916	289.254376	0.009406	0.010212
RS	29	0.828179	2.727916	304.413871	0.009899	0.010616
RS	30	0.902301	3.329828	262.610327	0.008540	0.009142
RS	31	0.982343	3.329828	276.715698	0.008998	0.009506
RS	32	1.068776	3.941744	246.365637	0.008012	0.008438
RS	33	1.162112	3.941744	259.716052	0.008446	0.008783
RS	34	1.262902	4.494206	240.078060	0.007807	0.008087
RS	35	1.371740	4.494206	252.969530	0.008226	0.008434
RS	36	1.489270	4.917944	243.404612	0.007915	0.008086
RS	37	1.616186	4.917944	256.078956	0.008327	0.008455
RS	38	1.753237	5.173034	255.784156	0.008318	0.008426
RS	39	1.901233	5.173034	268.353938	0.008727	0.008829
RS	40	2.061047	5.271217	275.746478	0.008967	0.009068
RS	41	2.233624	5.271217	288.099755	0.009369	0.009496
RS	42	2.419982	5.264142	300.609762	0.009775	0.009911
RS	43	2.621222	5.264142	312.342817	0.010157	0.010331
RS	44	2.838533	5.209537	326.851683	0.010629	0.010807
RS	45	3.073198	5.209537	337.277509	0.010968	0.011175
RS	46	3.326603	5.151223	350.597409	0.011401	0.011596
RS	47	3.600244	5.151223	358.838435	0.011669	0.011866
RS	48	3.895738	5.115390	368.186739	0.011973	0.012134
RS	49	4.214829	5.115390	373.331978	0.012140	0.012274
RS	50	4.559403	5.114857	376.688036	0.012249	0.012329
RS	51	4.931493	5.114857	377.974739	0.012291	0.012322
RS	52	5.333297	5.160521	373.849742	0.012157	0.012131
RS	53	5.767189	5.160521	370.867125	0.012060	0.011975
RS	54	6.235730	5.381169	351.133370	0.011418	0.011309
RS	55	6.741688	5.381169	344.892541	0.011216	0.011048
RS	56	7.288051	5.381169	336.207086	0.010933	0.010710
RS	57	7.878045	5.381169	325.071093	0.010571	0.010298
RS	58	8.515155	8.395534	204.240848	0.006642	0.006703
RS	59	9.203143	8.395534	203.348189	0.006613	0.006614
RS	60	9.946072	8.395534	201.147882	0.006541	0.006482
RS	61	10.748330	8.395534	197.579436	0.006425	0.006307
RS	62	11.614655	8.395534	192.608124	0.006263	0.006088
RS	63	12.550162	8.395534	1713.137363	0.055709	0.051277
PA	4+25*2+4+6 0.031911406 0.011686785 12.550162210 1.057809421 0.288193472 0.278136652 0.327521977 0.398328223 0.485909093 0.596394490 0.732924319 0.898344376 1.105362212 1.376996206 1.734606915 2.187151914 2.727915641 3.329828484 3.941743975 4.494205934 4.917943596 5.173034210 5.271217130 5.264142499 5.209536962 5.151223478 5.115390288 5.114856946 5.160520737 5.381168600 8.395534463
//
IT	5036
RD	8
LK	-204371.190367
QD	-747.231010 -> -648.811127
RI	0.0170168180
TR	0.030174	0.012079
MT	12.896311
MM	C_pi: 2.704914, n_recomb: 33634.764992
RS	0	0.000000	1.329225	199.378902	0.005928	0.000320
RS	1	0.008032	1.329225	214.054434	0.006364	0.001989
RS	2	0.016709	1.329225	229.695128	0.006829	0.004104
RS	3	0.026083	1.329225	246.345366	0.007324	0.006188
RS	4	0.036211	0.304779	1135.822360	0.033769	0.029097
RS	5	0.047151	0.304779	1182.173107	0.035147	0.033607
RS	6	0.058970	0.287301	1299.722939	0.038642	0.037946
RS	7	0.071739	0.287301	1340.811217	0.039864	0.040071
RS	8	0.085533	0.336257	1181.869109	0.035138	0.035527
RS	9	0.100435	0.336257	1219.406979	0.036254	0.036930
RS	10	0.116534	0.407196	1039.759023	0.030913	0.031569
RS	11	0.133927	0.407196	1074.592257	0.031949	0.032888
RS	12	0.152716	0.493949	916.258925	0.027241	0.028157
RS	13	0.173014	0.493949	948.566298	0.028202	0.029460
RS	14	0.194943	0.602599	805.654796	0.023953	0.025133
RS	15	0.218633	0.602599	835.625637	0.024844	0.026315
RS	16	0.244226	0.736436	709.815537	0.021104	0.022412
RS	17	0.271874	0.736436	737.594972	0.021930	0.023457
RS	18	0.301743	0.898364	628.812518	0.018695	0.020035
RS	19	0.334012	0.898364	654.545306	0.019460	0.020989
RS	20	0.368872	1.101858	555.981053	0.016530	0.017879
RS	21	0.406532	1.101858	579.800935	0.017238	0.018740
RS	22	0.447217	1.372235	486.026885	0.014450	0.015757
RS	23	0.491170	1.372235	508.003198	0.015104	0.016484
RS	24	0.538653	1.734576	420.573338	0.012504	0.013668
RS	25	0.589950	1.734576	440.734639	0.013104	0.014258
RS	26	0.645367	2.202103	364.242036	0.010829	0.011784
RS	27	0.705235	2.202103	382.671636	0.011377	0.012272
RS	28	0.769913	2.771769	319.727163	0.009506	0.010243
RS	29	0.839785	2.771769	336.617115	0.010008	0.010661
RS	30	0.915269	3.417589	287.629097	0.008552	0.009089
RS	31	0.996816	3.417589	303.269994	0.009017	0.009461
RS	32	1.084913	4.084133	267.658444	0.007958	0.008322
RS	33	1.180086	4.084133	282.400960	0.008396	0.008671
RS	34	1.282903	4.691527	259.342497	0.007711	0.007929
RS	35	1.393979	4.691527	273.547831	0.008133	0.008277
RS	36	1.513976	5.157365	262.291400	0.007798	0.007905
RS	37	1.643612	5.157365	276.270102	0.008214	0.008273
RS	38	1.783660	5.432822	275.882211	0.008202	0.008240
RS	39	1.934957	5.432822	289.805311	0.008616	0.008640
RS	40	2.098406	5.530154	298.485346	0.008874	0.008891
RS	41	2.274984	5.530154	312.269736	0.009284	0.009316
RS	42	2.465744	5.508879	327.083986	0.009725	0.009758
RS	43	2.671827	5.508879	340.306455	0.010118	0.010181
RS	44	2.894462	5.435510	357.654663	0.010633	0.010696
RS	45	3.134979	5.435510	369.553339	0.010987	0.011075
RS	46	3.394815	5.359826	385.717236	0.011468	0.011542
RS	47	3.675521	5.359826	395.294053	0.011753	0.011832
RS	48	3.978774	5.311068	406.985929	0.012100	0.012147
RS	49	4.306384	5.311068	413.189185	0.012285	0.012313
RS	50	4.660307	5.303275	417.989329	0.012427	0.012409
RS	51	5.042659	5.303275	419.929155	0.012485	0.012428
RS	52	5.455721	5.348316	416.036017	0.012369	0.012263
RS	53	5.901960	5.348316	413.226403	0.012286	0.012132
RS	54	6.384042	5.588662	390.945887	0.011623	0.011452
RS	55	6.904844	5.588662	384.557200	0.011433	0.011213
RS	56	7.467478	5.588662	375.433362	0.011162	0.010894
RS	57	8.075304	5.588662	363.554188	0.010809	0.010497
RS	58	8.731950	9.068822	220.265273	0.006549	0.006572
RS	59	9.441338	9.068822	220.297800	0.006550	0.006519
RS	60	10.207705	9.068822	218.966303	0.006510	0.006424
RS	61	11.035627	9.068822	216.187052	0.006427	0.006287
RS	62	11.930049	9.068822	211.900487	0.006300	0.006106
RS	63	12.896311	9.068822	1985.955952	0.059045	0.054303
PA	4+25*2+4+6 0.030173714 0.012078896 12.896310931 1.329224553 0.304779406 0.287301366 0.336256513 0.407196034 0.493948602 0.602598875 0.736435949 0.898364080 1.101857935 1.372234522 1.734576311 2.202103148 2.771768551 3.417588589 4.084132679 4.691527349 5.157364663 5.432821587 5.530154129 5.508878517 5.435510022 5.359825539 5.311068446 5.303275278 5.348316119 5.588661506 9.068822437
//
IT	4452
RD	9
LK	-204179.773102
QD	-677.699215 -> -591.388837
RI	0.0136734619
TR	0.028584	0.012429
MT	13.238712
MM	C_pi: 2.855024, n_recomb: 36481.174942
RS	0	0.000000	1.658248	174.167560	0.004774	0.000261
RS	1	0.008077	1.658248	187.292887	0.005134	0.001628
RS	2	0.016806	1.658248	201.325784	0.005519	0.003362
RS	3	0.026240	1.658248	216.315384	0.005930	0.005060
RS	4	0.036436	0.321196	1182.939468	0.032426	0.028190
RS	5	0.047455	0.321196	1233.751545	0.033819	0.032509
RS	6	0.059365	0.296253	1388.749553	0.038068	0.037562
RS	7	0.072236	0.296253	1434.719177	0.039328	0.039649
RS	8	0.086147	0.344979	1272.751308	0.034888	0.035354
RS	9	0.101181	0.344979	1314.716709	0.036038	0.036732
RS	10	0.117430	0.416362	1125.994239	0.030865	0.031516
RS	11	0.134991	0.416362	1164.838195	0.031930	0.032806
RS	12	0.153971	0.502687	998.752029	0.027377	0.028222
RS	13	0.174483	0.502687	1034.701206	0.028363	0.029506
RS	14	0.196652	0.609930	884.123948	0.024235	0.025312
RS	15	0.220612	0.609930	917.419135	0.025148	0.026494
RS	16	0.246507	0.741491	783.654609	0.021481	0.022687
RS	17	0.274493	0.741491	814.490088	0.022326	0.023741
RS	18	0.304739	0.900299	697.706275	0.019125	0.020371
RS	19	0.337429	0.900299	726.263662	0.019908	0.021334
RS	20	0.372758	1.100470	618.973613	0.016967	0.018226
RS	21	0.410942	1.100470	645.412484	0.017692	0.019100
RS	22	0.452209	1.369308	541.427197	0.014841	0.016065
RS	23	0.496809	1.369308	565.826518	0.015510	0.016811
RS	24	0.545011	1.735291	467.207730	0.012807	0.013899
RS	25	0.597107	1.735291	489.582482	0.013420	0.014509
RS	26	0.653410	2.215838	402.286570	0.011027	0.011920
RS	27	0.714260	2.215838	422.699563	0.011587	0.012425
RS	28	0.780025	2.811937	350.382111	0.009604	0.010285
RS	29	0.851102	2.811937	369.022985	0.010115	0.010715
RS	30	0.927919	3.499442	312.550093	0.008567	0.009052
RS	31	1.010941	3.499442	329.735348	0.009039	0.009431
RS	32	1.100668	4.219474	288.620749	0.007911	0.008224
RS	33	1.197642	4.219474	304.752365	0.008354	0.008575
RS	34	1.302448	4.882074	278.094047	0.007623	0.007790
RS	35	1.415719	4.882074	293.600855	0.008048	0.008138
RS	36	1.538139	5.391315	280.520675	0.007689	0.007742
RS	37	1.670446	5.391315	295.786206	0.008108	0.008108
RS	38	1.813439	5.688736	295.207874	0.008092	0.008069
RS	39	1.967982	5.688736	310.467431	0.008510	0.008465
RS	40	2.135006	5.786437	320.381617	0.008782	0.008725
RS	41	2.315520	5.786437	335.588125	0.009199	0.009148
RS	42	2.510614	5.751488	352.720373	0.009669	0.009613
RS	43	2.721464	5.751488	367.438148	0.010072	0.010039
RS	44	2.949345	5.659122	387.728142	0.010628	0.010589
RS	45	3.195630	5.659122	401.124265	0.010995	0.010978
RS	46	3.461808	5.565181	420.321724	0.011522	0.011489
RS	47	3.749483	5.565181	431.275319	0.011822	0.011797
RS	48	4.060393	5.502121	445.558481	0.012213	0.012159
RS	49	4.396415	5.502121	452.868084	0.012414	0.012348
RS	50	4.759575	5.485427	459.363976	0.012592	0.012485
RS	51	5.152067	5.485427	461.999925	0.012664	0.012529
RS	52	5.576260	5.528139	458.533800	0.012569	0.012393
RS	53	6.034713	5.528139	455.924327	0.012498	0.012284
RS	54	6.530193	5.785687	431.154975	0.011819	0.011594
RS	55	7.065692	5.785687	424.629588	0.011640	0.011374
RS	56	7.644442	5.785687	415.073044	0.011378	0.011072
RS	57	8.269935	5.785687	402.450278	0.011032	0.010689
RS	58	8.945947	9.737318	235.696408	0.006461	0.006454
RS	59	9.676559	9.737318	236.664552	0.006487	0.006432
RS	60	10.466180	9.737318	236.224273	0.006475	0.006370
RS	61	11.319575	9.737318	234.269905	0.006422	0.006266
RS	62	12.241897	9.737318	230.718059	0.006324	0.006119
RS	63	13.238712	9.737318	2266.637899	0.062132	0.057208
PA	4+25*2+4+6 0.028584472 0.012429459 13.238711764 1.658248119 0.321196335 0.296253231 0.344978506 0.416362038 0.502686878 0.609929532 0.741490547 0.900299471 1.100470336 1.369308347 1.735290935 2.215837731 2.811937118 3.499441807 4.219473792 4.882074116 5.391315476 5.688736345 5.786437231 5.751488019 5.659122153 5.565180855 5.502121361 5.485427178 5.528138620 5.785686519 9.737317992
//
IT	4862
RD	10
LK	-204011.827830
QD	-616.355423 -> -540.406547
RI	0.0111075587
TR	0.027127	0.012740
MT	13.580457
MM	C_pi: 3.004326, n_recomb: 39295.425241
RS	0	0.000000	2.060397	151.661070	0.003860	0.000212
RS	1	0.008120	2.060397	163.313783	0.004156	0.001330
RS	2	0.016900	2.060397	175.804037	0.004474	0.002754
RS	3	0.026392	2.060397	189.182317	0.004814	0.004143
RS	4	0.036655	0.337783	1224.428068	0.031160	0.027286
RS	5	0.047751	0.337783	1279.465640	0.032560	0.031450
RS	6	0.059749	0.305112	1473.033362	0.037486	0.037146
RS	7	0.072721	0.305112	1523.871200	0.038780	0.039217
RS	8	0.086746	0.353670	1359.752539	0.034603	0.035149
RS	9	0.101910	0.353670	1406.172799	0.035785	0.036518
RS	10	0.118305	0.425680	1208.901832	0.030764	0.031429
RS	11	0.136031	0.425680	1251.797558	0.031856	0.032701
RS	12	0.155197	0.511843	1078.613940	0.027449	0.028249
RS	13	0.175920	0.511843	1118.254015	0.028458	0.029520
RS	14	0.198325	0.617974	960.846530	0.024452	0.025453
RS	15	0.222549	0.617974	997.514994	0.025385	0.026636
RS	16	0.248740	0.747554	856.630525	0.021800	0.022926
RS	17	0.277058	0.747554	890.566288	0.022663	0.023989
RS	18	0.307675	0.903526	766.489867	0.019506	0.020677
RS	19	0.340779	0.903526	797.910436	0.020305	0.021649
RS	20	0.376571	1.100555	682.416036	0.017366	0.018553
RS	21	0.415268	1.100555	711.507828	0.018107	0.019438
RS	22	0.457109	1.367690	597.566416	0.015207	0.016363
RS	23	0.502346	1.367690	624.421315	0.015890	0.017125
RS	24	0.551257	1.736525	514.571943	0.013095	0.014128
RS	25	0.604140	1.736525	539.193075	0.013722	0.014757
RS	26	0.661317	2.228618	440.840192	0.011219	0.012060
RS	27	0.723136	2.228618	463.266613	0.011789	0.012581
RS	28	0.789975	2.849269	381.246973	0.009702	0.010337
RS	29	0.862242	2.849269	401.660595	0.010222	0.010777
RS	30	0.940377	3.576828	337.394191	0.008586	0.009027
RS	31	1.024856	3.576828	356.133934	0.009063	0.009412
RS	32	1.116196	4.349740	309.270045	0.007870	0.008140
RS	33	1.214952	4.349740	326.788916	0.008316	0.008494
RS	34	1.321727	5.068310	296.346964	0.007542	0.007666
RS	35	1.437172	5.068310	313.143729	0.007969	0.008014
RS	36	1.561992	5.622686	298.102049	0.007586	0.007595
RS	37	1.696947	5.622686	314.637304	0.008007	0.007958
RS	38	1.842861	5.943960	313.762909	0.007985	0.007911
RS	39	2.000622	5.943960	330.341829	0.008407	0.008304
RS	40	2.171195	6.043406	341.422525	0.008689	0.008570
RS	41	2.355617	6.043406	358.041244	0.009112	0.008991
RS	42	2.555016	5.995331	377.487979	0.009606	0.009475
RS	43	2.770605	5.995331	393.705904	0.010019	0.009903
RS	44	3.003700	5.883736	417.021451	0.010612	0.010485
RS	45	3.255723	5.883736	431.939544	0.010992	0.010883
RS	46	3.528211	5.770682	454.346992	0.011562	0.011436
RS	47	3.822824	5.770682	466.720543	0.011877	0.011760
RS	48	4.141361	5.692037	483.839726	0.012313	0.012168
RS	49	4.485763	5.692037	492.309189	0.012528	0.012378
RS	50	4.858130	5.664947	500.761365	0.012744	0.012557
RS	51	5.260734	5.664947	504.144231	0.012830	0.012624
RS	52	5.696030	5.703818	501.317165	0.012758	0.012517
RS	53	6.166673	5.703818	498.944046	0.012697	0.012428
RS	54	6.675531	5.976417	471.773490	0.012006	0.011731
RS	55	7.225710	5.976417	465.130089	0.011837	0.011529
RS	56	7.820564	5.976417	455.153824	0.011583	0.011242
RS	57	8.463720	5.976417	441.793931	0.011243	0.010870
RS	58	9.159101	10.406022	250.653557	0.006379	0.006347
RS	59	9.910947	10.406022	252.567690	0.006427	0.006352
RS	60	10.723844	10.406022	253.038924	0.006439	0.006319
RS	61	11.602749	10.406022	251.940788	0.006411	0.006244
RS	62	12.553021	10.406022	249.166957	0.006341	0.006128
RS	63	13.580457	10.406022	2555.380429	0.065030	0.059987
PA	4+25*2+4+6 0.027127034 0.012740398 13.580456617 2.060396724 0.337783078 0.305112496 0.353669953 0.425679573 0.511843410 0.617974085 0.747553569 0.903526491 1.100554820 1.367689716 1.736525492 2.228618289 2.849268677 3.576827763 4.349739848 5.068310464 5.622685635 5.943959536 6.043405955 5.995331242 5.883735510 5.770682223 5.692036718 5.664947462 5.703817618 5.976416874 10.406022322
//
IT	4978
RD	11
LK	-203863.994584
QD	-562.116673 -> -495.105543
RI	0.0090990809
TR	0.025789	0.013015
MT	13.922553
MM	C_pi: 3.153431, n_recomb: 42076.919723
RS	0	0.000000	2.555681	131.478741	0.003125	0.000172
RS	1	0.008162	2.555681	141.746555	0.003369	0.001085
RS	2	0.016991	2.555681	152.775464	0.003631	0.002253
RS	3	0.026541	2.555681	164.614988	0.003912	0.003392
RS	4	0.036869	0.354789	1260.130895	0.029948	0.026382
RS	5	0.048041	0.354789	1319.151091	0.031351	0.030416
RS	6	0.060125	0.313955	1552.683578	0.036901	0.036708
RS	7	0.073195	0.313955	1608.368060	0.038224	0.038775
RS	8	0.087332	0.362325	1443.200389	0.034299	0.034927
RS	9	0.102623	0.362325	1494.092182	0.035509	0.036294
RS	10	0.119162	0.435060	1288.855098	0.030631	0.031322
RS	11	0.137052	0.435060	1335.832555	0.031747	0.032584
RS	12	0.156401	0.521245	1156.137773	0.027477	0.028253
RS	13	0.177329	0.521245	1199.508889	0.028508	0.029514
RS	14	0.199966	0.626471	1036.008750	0.024622	0.025567
RS	15	0.224451	0.626471	1076.093803	0.025574	0.026751
RS	16	0.250934	0.754281	928.838804	0.022075	0.023138
RS	17	0.279579	0.754281	965.916018	0.022956	0.024210
RS	18	0.310562	0.907623	835.201650	0.019849	0.020960
RS	19	0.344074	0.907623	869.522073	0.020665	0.021941
RS	20	0.380322	1.101644	746.313949	0.017737	0.018865
RS	21	0.419528	1.101644	778.090702	0.018492	0.019760
RS	22	0.461934	1.366944	654.440842	0.015553	0.016653
RS	23	0.507802	1.366944	683.781583	0.016251	0.017430
RS	24	0.557414	1.738003	562.661806	0.013372	0.014357
RS	25	0.611075	1.738003	589.559904	0.014011	0.015002
RS	26	0.669117	2.240418	479.903054	0.011405	0.012205
RS	27	0.731895	2.240418	504.371107	0.011987	0.012739
RS	28	0.799799	2.884031	412.323981	0.009799	0.010396
RS	29	0.873245	2.884031	434.530891	0.010327	0.010846
RS	30	0.952685	3.650286	362.164566	0.008607	0.009012
RS	31	1.038611	3.650286	382.467937	0.009090	0.009403
RS	32	1.131549	4.475691	329.610809	0.007834	0.008069
RS	33	1.232074	4.475691	348.514155	0.008283	0.008425
RS	34	1.340805	5.251162	314.107708	0.007465	0.007555
RS	35	1.458410	5.251162	332.181837	0.007895	0.007903
RS	36	1.585615	5.852556	315.040925	0.007487	0.007459
RS	37	1.723203	5.852556	332.827231	0.007910	0.007821
RS	38	1.872021	6.199681	331.546916	0.007880	0.007764
RS	39	2.032987	6.199681	349.425652	0.008304	0.008154
RS	40	2.207092	6.302288	361.595082	0.008594	0.008423
RS	41	2.395407	6.302288	379.612492	0.009022	0.008842
RS	42	2.599094	6.241638	401.353003	0.009539	0.009343
RS	43	2.819407	6.241638	419.071344	0.009960	0.009772
RS	44	3.057703	6.110584	445.475090	0.010587	0.010384
RS	45	3.315450	6.110584	461.935004	0.010978	0.010789
RS	46	3.594235	5.977599	487.709836	0.011591	0.011382
RS	47	3.895776	5.977599	501.543027	0.011920	0.011721
RS	48	4.221931	5.882182	521.730148	0.012399	0.012174
RS	49	4.574707	5.882182	531.411758	0.012630	0.012403
RS	50	4.956279	5.843355	542.077147	0.012883	0.012624
RS	51	5.368997	5.843355	546.259098	0.012982	0.012711
RS	52	5.815402	5.877025	544.290893	0.012936	0.012635
RS	53	6.298245	5.877025	542.193532	0.012886	0.012564
RS	54	6.820501	6.162775	512.732114	0.012186	0.011864
RS	55	7.385385	6.162775	505.992342	0.012025	0.011678
RS	56	7.996378	6.162775	495.612718	0.011779	0.011404
RS	57	8.657242	6.162775	481.525899	0.011444	0.011043
RS	58	9.372050	11.076891	265.182223	0.006302	0.006248
RS	59	10.145204	11.076891	268.050619	0.006370	0.006277
RS	60	10.981466	11.076891	269.450219	0.006404	0.006269
RS	61	11.885988	11.076891	269.234783	0.006399	0.006221
RS	62	12.864342	11.076891	267.275921	0.006352	0.006131
RS	63	13.922553	11.076891	2851.582523	0.067771	0.062638
PA	4+25*2+4+6 0.025788678 0.013014798 13.922553118 2.555681375 0.354788587 0.313955316 0.362325048 0.435059677 0.521244831 0.626471276 0.754280707 0.907622870 1.101644274 1.366943639 1.738002715 2.240418377 2.884030768 3.650286421 4.475690639 5.251162431 5.852555572 6.199681489 6.302288199 6.241638020 6.110583787 5.977598606 5.882182292 5.843354711 5.877024863 6.162775233 11.076891067
//
IT	5191
RD	12
LK	-203733.520062
QD	-514.043990 -> -454.782239
RI	0.0075076512
TR	0.024559	0.013256
MT	14.264906
MM	C_pi: 3.302445, n_recomb: 44822.492342
RS	0	0.000000	3.169094	113.403672	0.002530	0.000140
RS	1	0.008204	3.169094	122.383886	0.002730	0.000882
RS	2	0.017081	3.169094	132.046642	0.002946	0.001839
RS	3	0.026686	3.169094	142.438953	0.003178	0.002773
RS	4	0.037079	0.372393	1289.980241	0.028780	0.025480
RS	5	0.048325	0.372393	1352.724267	0.030180	0.029400
RS	6	0.060493	0.322829	1627.707157	0.036315	0.036254
RS	7	0.073660	0.322829	1688.201442	0.037664	0.038326
RS	8	0.087907	0.370940	1523.236981	0.033984	0.034694
RS	9	0.103323	0.370940	1578.602836	0.035219	0.036066
RS	10	0.120003	0.444447	1366.027013	0.030476	0.031204
RS	11	0.138052	0.444447	1417.102674	0.031616	0.032458
RS	12	0.157582	0.530783	1231.439125	0.027474	0.028239
RS	13	0.178713	0.530783	1278.569761	0.028525	0.029492
RS	14	0.201579	0.635257	1109.649123	0.024757	0.025660
RS	15	0.226320	0.635257	1153.185214	0.025728	0.026846
RS	16	0.253091	0.761445	1000.265046	0.022316	0.023329
RS	17	0.282058	0.761445	1040.518351	0.023214	0.024409
RS	18	0.313402	0.912308	903.788664	0.020164	0.021225
RS	19	0.347317	0.912308	941.040367	0.020995	0.022215
RS	20	0.384014	1.103415	810.603772	0.018085	0.019164
RS	21	0.423722	1.103415	845.092612	0.018854	0.020069
RS	22	0.466688	1.366761	711.989257	0.015885	0.016938
RS	23	0.513178	1.366761	743.841106	0.016595	0.017728
RS	24	0.563483	1.739488	611.435413	0.013641	0.014584
RS	25	0.617914	1.739488	640.636466	0.014293	0.015244
RS	26	0.676811	2.251151	519.446995	0.011589	0.012353
RS	27	0.740540	2.251151	545.981130	0.012181	0.012900
RS	28	0.809497	2.916306	443.593450	0.009897	0.010462
RS	29	0.884111	2.916306	467.611270	0.010433	0.010921
RS	30	0.964847	3.719987	386.852244	0.008631	0.009006
RS	31	1.052205	3.719987	408.726158	0.009119	0.009402
RS	32	1.146731	4.597515	349.641816	0.007801	0.008007
RS	33	1.249012	4.597515	369.924972	0.008253	0.008366
RS	34	1.359683	5.430822	331.379624	0.007393	0.007455
RS	35	1.479434	5.430822	350.716619	0.007825	0.007803
RS	36	1.609009	6.081126	331.342229	0.007392	0.007335
RS	37	1.749215	6.081126	350.358597	0.007817	0.007694
RS	38	1.900922	6.456103	348.562028	0.007776	0.007626
RS	39	2.065076	6.456103	367.717828	0.008204	0.008014
RS	40	2.242697	6.563268	380.891346	0.008498	0.008284
RS	41	2.434889	6.563268	400.289387	0.008931	0.008701
RS	42	2.642849	6.490588	424.287510	0.009466	0.009215
RS	43	2.867869	6.490588	443.500596	0.009895	0.009647
RS	44	3.111350	6.339839	473.035320	0.010554	0.010285
RS	45	3.374806	6.339839	491.050197	0.010955	0.010698
RS	46	3.659875	6.186149	520.327779	0.011609	0.011328
RS	47	3.968332	6.186149	535.653995	0.011951	0.011679
RS	48	4.302093	6.072867	559.123313	0.012474	0.012176
RS	49	4.663237	6.072867	570.064692	0.012718	0.012423
RS	50	5.054008	6.021068	583.192041	0.013011	0.012686
RS	51	5.476837	6.021068	588.222775	0.013123	0.012792
RS	52	5.934355	6.048317	587.333289	0.013104	0.012746
RS	53	6.429407	6.048317	585.550677	0.013064	0.012692
RS	54	6.965073	6.345497	553.926511	0.012358	0.011992
RS	55	7.544684	6.345497	547.112012	0.012206	0.011820
RS	56	8.171847	6.345497	536.346089	0.011966	0.011558
RS	57	8.850460	6.345497	521.543968	0.011636	0.011206
RS	58	9.584747	11.750144	279.294021	0.006231	0.006156
RS	59	10.379273	11.750144	283.121723	0.006317	0.006206
RS	60	11.238982	11.750144	285.462305	0.006369	0.006220
RS	61	12.169221	11.750144	286.150753	0.006384	0.006195
RS	62	13.175775	11.750144	285.037468	0.006359	0.006130
RS	63	14.264906	11.750144	3154.209577	0.070371	0.065159
PA	4+25*2+4+6 0.024558899 0.013256202 14.264905594 3.169094285 0.372392912 0.322828963 0.370939880 0.444447323 0.530782895 0.635256772 0.761444956 0.912307804 1.103414552 1.366761132 1.739487825 2.251150667 2.916305643 3.719986695 4.597514985 5.430822051 6.081126373 6.456103399 6.563268390 6.490587516 6.339839362 6.186148803 6.072867095 6.021068146 6.048317072 6.345496943 11.750144381
//
IT	5151
RD	13
LK	-203618.101814
QD	-471.329493 -> -418.812335
RI	0.0062364033
TR	0.023428	0.013468
MT	14.606966
MM	C_pi: 3.451222, n_recomb: 47527.855712
RS	0	0.000000	3.932213	97.284855	0.002047	0.000113
RS	1	0.008244	3.932213	105.081775	0.002211	0.000716
RS	2	0.017168	3.932213	113.483695	0.002388	0.001498
RS	3	0.026828	3.932213	122.534159	0.002578	0.002262
RS	4	0.037284	0.390716	1314.067384	0.027648	0.024585
RS	5	0.048602	0.390716	1380.259322	0.029041	0.028401
RS	6	0.060854	0.331753	1698.128649	0.035729	0.035791
RS	7	0.074115	0.331753	1763.377154	0.037102	0.037872
RS	8	0.088469	0.379500	1599.954410	0.033664	0.034457
RS	9	0.104008	0.379500	1659.780713	0.034922	0.035836
RS	10	0.120827	0.453805	1440.482978	0.030308	0.031079
RS	11	0.139032	0.453805	1495.658598	0.031469	0.032329
RS	12	0.158739	0.540386	1304.534775	0.027448	0.028214
RS	13	0.180070	0.540386	1355.440274	0.028519	0.029461
RS	14	0.203160	0.644224	1181.718803	0.024864	0.025737
RS	15	0.228153	0.644224	1228.729664	0.025853	0.026925
RS	16	0.255207	0.768906	1070.808763	0.022530	0.023503
RS	17	0.284492	0.768906	1114.264287	0.023444	0.024590
RS	18	0.316191	0.917403	972.129142	0.020454	0.021474
RS	19	0.350503	0.917403	1012.336397	0.021300	0.022473
RS	20	0.387644	1.105658	875.163916	0.018414	0.019452
RS	21	0.427847	1.105658	912.385314	0.019197	0.020366
RS	22	0.471364	1.366928	770.113121	0.016203	0.017216
RS	23	0.518469	1.366928	804.494842	0.016927	0.018019
RS	24	0.569458	1.740832	660.815939	0.013904	0.014811
RS	25	0.624650	1.740832	692.339903	0.014567	0.015486
RS	26	0.684392	2.260762	559.419340	0.011770	0.012504
RS	27	0.749060	2.260762	588.039048	0.012373	0.013064
RS	28	0.819059	2.946120	475.022501	0.009995	0.010532
RS	29	0.894830	2.946120	500.865063	0.010538	0.011001
RS	30	0.976847	3.786017	411.434630	0.008657	0.009007
RS	31	1.065625	3.786017	434.882963	0.009150	0.009409
RS	32	1.161723	4.715260	369.351461	0.007771	0.007953
RS	33	1.265744	4.715260	391.007239	0.008227	0.008315
RS	34	1.378340	5.607216	348.161722	0.007325	0.007364
RS	35	1.500219	5.607216	368.744817	0.007758	0.007712
RS	36	1.632147	6.308226	347.010776	0.007301	0.007219
RS	37	1.774950	6.308226	367.233729	0.007727	0.007577
RS	38	1.929527	6.713002	364.812513	0.007676	0.007498
RS	39	2.096848	6.713002	385.219329	0.008105	0.007882
RS	40	2.277963	6.826068	399.308898	0.008402	0.008152
RS	41	2.474010	6.826068	420.064901	0.008838	0.008568
RS	42	2.686220	6.741862	446.273375	0.009390	0.009093
RS	43	2.915925	6.741862	466.969361	0.009825	0.009526
RS	44	3.164568	6.571190	499.658876	0.010513	0.010188
RS	45	3.433709	6.571190	519.234493	0.010925	0.010607
RS	46	3.725039	6.396075	552.127225	0.011617	0.011273
RS	47	4.040388	6.396075	568.972340	0.011971	0.011636
RS	48	4.381735	6.263914	595.918136	0.012538	0.012175
RS	49	4.751224	6.263914	608.160488	0.012796	0.012438
RS	50	5.151174	6.198024	623.984867	0.013129	0.012743
RS	51	5.584098	6.198024	629.909640	0.013253	0.012866
RS	52	6.052713	6.217729	630.316158	0.013262	0.012852
RS	53	6.559963	6.217729	628.884764	0.013232	0.012813
RS	54	7.109032	6.524740	595.240584	0.012524	0.012115
RS	55	7.703368	6.524740	588.371140	0.012380	0.011955
RS	56	8.346703	6.524740	577.234908	0.012145	0.011704
RS	57	9.043076	6.524740	561.728905	0.011819	0.011360
RS	58	9.796861	12.425070	292.986541	0.006165	0.006070
RS	59	10.612790	12.425070	297.774820	0.006265	0.006138
RS	60	11.495987	12.425070	301.064387	0.006334	0.006172
RS	61	12.451997	12.425070	302.672419	0.006368	0.006169
RS	62	13.486825	12.425070	302.428978	0.006363	0.006126
RS	63	14.606966	12.425070	3461.995548	0.072841	0.067555
PA	4+25*2+4+6 0.023428402 0.013468157 14.606966433 3.932212639 0.390715641 0.331753452 0.379500064 0.453804836 0.540385522 0.644223557 0.768906357 0.917402785 1.105658052 1.366927973 1.740831538 2.260762180 2.946120169 3.786016552 4.715260494 5.607216454 6.308225627 6.713001980 6.826068022 6.741862132 6.571190450 6.396074721 6.263914348 6.198023614 6.217729056 6.524740457 12.425069672
//
IT	5260
RD	14
LK	-203515.791233
QD	-433.281278 -> -386.652232
RI	0.0052182132
TR	0.022389	0.013654
MT	14.948140
MM	C_pi: 3.599482, n_recomb: 50187.914913
RS	0	0.000000	4.883842	83.016517	0.001654	0.000091
RS	1	0.008284	4.883842	89.740022	0.001788	0.000579
RS	2	0.017254	4.883842	96.994344	0.001933	0.001217
RS	3	0.026967	4.883842	104.819028	0.002089	0.001842
RS	4	0.037484	0.409828	1332.622736	0.026553	0.023702
RS	5	0.048873	0.409828	1401.972188	0.027934	0.027420
RS	6	0.061205	0.340725	1764.026621	0.035148	0.035326
RS	7	0.074559	0.340725	1833.953562	0.036542	0.037417
RS	8	0.089019	0.387990	1673.394414	0.033343	0.034220
RS	9	0.104677	0.387990	1737.650573	0.034623	0.035607
RS	10	0.121632	0.463096	1512.246705	0.030132	0.030951
RS	11	0.139991	0.463096	1571.508401	0.031312	0.032199
RS	12	0.159871	0.550003	1375.375803	0.027405	0.028179
RS	13	0.181399	0.550003	1430.057275	0.028494	0.029421
RS	14	0.204709	0.653300	1252.109146	0.024948	0.025801
RS	15	0.229950	0.653300	1302.606372	0.025955	0.026990
RS	16	0.257282	0.776570	1140.319045	0.022721	0.023661
RS	17	0.286879	0.776570	1186.992839	0.023651	0.024755
RS	18	0.318927	0.922782	1040.061414	0.020723	0.021708
RS	19	0.353629	0.922782	1083.239828	0.021584	0.022716
RS	20	0.391207	1.108230	939.834672	0.018726	0.019728
RS	21	0.431897	1.108230	979.801056	0.019523	0.020652
RS	22	0.475958	1.367306	828.674409	0.016511	0.017489
RS	23	0.523669	1.367306	865.596946	0.017247	0.018304
RS	24	0.575332	1.741934	710.699974	0.014161	0.015037
RS	25	0.631275	1.741934	744.559623	0.014835	0.015725
RS	26	0.691851	2.269228	599.746026	0.011950	0.012658
RS	27	0.757446	2.269228	630.464788	0.012562	0.013229
RS	28	0.828475	2.973506	506.561656	0.010093	0.010608
RS	29	0.905387	2.973506	534.238118	0.010645	0.011085
RS	30	0.988671	3.848399	435.880480	0.008685	0.009013
RS	31	1.078853	3.848399	460.903486	0.009184	0.009421
RS	32	1.176506	4.828867	388.721948	0.007745	0.007907
RS	33	1.282249	4.828867	411.740207	0.008204	0.008272
RS	34	1.396751	5.780153	364.446582	0.007262	0.007281
RS	35	1.520738	5.780153	386.256379	0.007696	0.007629
RS	36	1.654995	6.533544	362.045333	0.007214	0.007112
RS	37	1.800374	6.533544	383.448633	0.007640	0.007469
RS	38	1.957796	6.969979	380.298772	0.007577	0.007377
RS	39	2.128258	6.969979	401.927122	0.008008	0.007759
RS	40	2.312841	7.090251	416.841565	0.008306	0.008027
RS	41	2.512715	7.090251	438.928138	0.008746	0.008441
RS	42	2.729145	6.995001	467.289407	0.009311	0.008976
RS	43	2.963504	6.995001	489.450117	0.009752	0.009410
RS	44	3.217276	6.804199	525.299279	0.010467	0.010094
RS	45	3.492071	6.804199	546.433711	0.010888	0.010519
RS	46	3.789628	6.606970	583.032531	0.011617	0.011217
RS	47	4.111835	6.606970	601.414247	0.011983	0.011592
RS	48	4.460732	6.454993	632.009061	0.012593	0.012172
RS	49	4.838531	6.454993	645.586207	0.012863	0.012449
RS	50	5.247625	6.373978	664.327502	0.013237	0.012795
RS	51	5.690608	6.373978	671.185924	0.013373	0.012933
RS	52	6.170287	6.385121	673.098290	0.013412	0.012952
RS	53	6.689701	6.385121	672.051064	0.013391	0.012927
RS	54	7.252141	6.700460	636.542367	0.012683	0.012233
RS	55	7.861173	6.700460	629.635155	0.012546	0.012084
RS	56	8.520655	6.700460	618.142900	0.012317	0.011842
RS	57	9.234768	6.700460	601.943745	0.011994	0.011506
RS	58	10.008035	13.100637	306.244674	0.006102	0.005990
RS	59	10.845357	13.100637	311.990896	0.006216	0.006074
RS	60	11.752042	13.100637	316.232844	0.006301	0.006125
RS	61	12.733833	13.100637	318.770830	0.006352	0.006141
RS	62	13.796954	13.100637	319.415454	0.006364	0.006119
RS	63	14.948140	13.100637	3773.495959	0.075187	0.069827
PA	4+25*2+4+6 0.022388557 0.013653916 14.948140100 4.883842253 0.409828393 0.340725174 0.387989699 0.463096449 0.550002502 0.653299785 0.776570299 0.922781910 1.108230352 1.367306344 1.741933901 2.269227835 2.973505721 3.848399155 4.828867102 5.780153256 6.533544108 6.969978965 7.090250582 6.995001189 6.804198566 6.606969769 6.454993199 6.373977687 6.385120827 6.700460108 13.100636830
//
IT	5190
RD	15
LK	-203424.925912
QD	-399.307414 -> -357.832050
RI	0.0044008303
TR	0.021432	0.013817
MT	15.287733
MM	C_pi: 3.746940, n_recomb: 52798.512548
RS	0	0.000000	6.073562	70.473744	0.001335	0.000073
RS	1	0.008322	6.073562	76.234328	0.001444	0.000467
RS	2	0.017337	6.073562	82.456403	0.001562	0.000986
RS	3	0.027102	6.073562	89.175317	0.001689	0.001496
RS	4	0.037679	0.429787	1345.955823	0.025492	0.022835
RS	5	0.049137	0.429787	1418.162974	0.026860	0.026459
RS	6	0.061548	0.349736	1825.527179	0.034575	0.034862
RS	7	0.074992	0.349736	1900.039226	0.035987	0.036964
RS	8	0.089556	0.396391	1743.630766	0.033024	0.033985
RS	9	0.105331	0.396391	1812.271294	0.034324	0.035381
RS	10	0.122418	0.472302	1581.326725	0.029950	0.030821
RS	11	0.140928	0.472302	1644.646934	0.031149	0.032067
RS	12	0.160978	0.559602	1443.913376	0.027348	0.028137
RS	13	0.182697	0.559602	1502.359152	0.028455	0.029375
RS	14	0.206224	0.662444	1320.706702	0.025014	0.025852
RS	15	0.231708	0.662444	1374.690804	0.026037	0.027043
RS	16	0.259313	0.784380	1208.643800	0.022892	0.023804
RS	17	0.289215	0.784380	1258.542658	0.023837	0.024906
RS	18	0.321606	0.928376	1107.414122	0.020974	0.021929
RS	19	0.356693	0.928376	1153.571396	0.021849	0.022945
RS	20	0.394699	1.111043	1004.457110	0.019024	0.019995
RS	21	0.435868	1.111043	1047.173644	0.019833	0.020928
RS	22	0.480464	1.367814	887.538337	0.016810	0.017757
RS	23	0.528771	1.367814	927.005548	0.017557	0.018583
RS	24	0.581098	1.742752	760.986194	0.014413	0.015262
RS	25	0.637779	1.742752	797.187714	0.015099	0.015963
RS	26	0.699178	2.276559	640.359948	0.012128	0.012812
RS	27	0.765686	2.276559	673.185812	0.012750	0.013396
RS	28	0.837730	2.998547	538.164288	0.010193	0.010686
RS	29	0.915768	2.998547	567.679559	0.010752	0.011173
RS	30	1.000302	3.907209	460.163205	0.008715	0.009025
RS	31	1.091870	3.907209	486.757983	0.009219	0.009438
RS	32	1.191058	4.938292	407.743776	0.007723	0.007867
RS	33	1.298501	4.938292	432.112047	0.008184	0.008234
RS	34	1.414886	5.949450	380.235418	0.007202	0.007204
RS	35	1.540956	5.949450	403.250583	0.007638	0.007553
RS	36	1.677518	6.756731	376.456558	0.007130	0.007012
RS	37	1.825445	6.756731	399.012085	0.007557	0.007368
RS	38	1.985682	7.226583	395.035007	0.007482	0.007262
RS	39	2.159255	7.226583	417.852992	0.007914	0.007643
RS	40	2.347272	7.355305	433.501093	0.008210	0.007908
RS	41	2.550937	7.355305	456.887300	0.008653	0.008320
RS	42	2.771550	7.249463	487.336978	0.009230	0.008863
RS	43	3.010523	7.249463	510.939133	0.009677	0.009298
RS	44	3.269384	7.038322	549.938748	0.010416	0.010001
RS	45	3.549788	7.038322	572.623445	0.010845	0.010432
RS	46	3.853527	6.818337	612.999058	0.011610	0.011162
RS	47	4.182543	6.818337	632.927623	0.011988	0.011546
RS	48	4.538940	6.645679	667.322840	0.012639	0.012166
RS	49	4.924997	6.645679	682.261442	0.012922	0.012456
RS	50	5.343182	6.548592	704.122783	0.013336	0.012843
RS	51	5.796169	6.548592	711.948599	0.013484	0.012996
RS	52	6.286854	6.550228	715.568924	0.013553	0.013046
RS	53	6.818374	6.550228	714.934561	0.013541	0.013034
RS	54	7.394128	6.872470	677.725360	0.012836	0.012346
RS	55	8.017797	6.872470	670.794153	0.012705	0.012207
RS	56	8.693368	6.872470	658.957489	0.012481	0.011974
RS	57	9.425160	6.872470	642.074096	0.012161	0.011645
RS	58	10.217853	13.775537	319.063351	0.006043	0.005914
RS	59	11.076515	13.775537	325.761251	0.006170	0.006012
RS	60	12.006636	13.775537	330.954654	0.006268	0.006080
RS	61	13.014161	13.775537	334.427923	0.006334	0.006113
RS	62	14.105535	13.775537	335.973079	0.006363	0.006109
RS	63	15.287733	13.775537	4087.368136	0.077414	0.071980
PA	4+25*2+4+6 0.021431545 0.013816516 15.287733022 6.073561999 0.429786732 0.349735865 0.396391463 0.472301618 0.559601802 0.662443684 0.784380337 0.928375842 1.111043135 1.367813913 1.742751646 2.276558738 2.998547219 3.907208690 4.938292191 5.949450273 6.756730871 7.226583225 7.355305138 7.249463022 7.038322115 6.818337310 6.645679484 6.548592109 6.550228328 6.872470051 13.775536999
//
IT	4768
RD	16
LK	-203344.079494
QD	-368.900244 -> -331.945902
RI	0.0037448539
TR	0.020550	0.013959
MT	15.625016
MM	C_pi: 3.893236, n_recomb: 55355.208598
RS	0	0.000000	7.564205	59.524925	0.001075	0.000058
RS	1	0.008359	7.564205	64.430540	0.001164	0.000376
RS	2	0.017418	7.564205	69.734082	0.001260	0.000797
RS	3	0.027233	7.564205	75.466726	0.001363	0.001213
RS	4	0.037869	0.450600	1354.502159	0.024469	0.021990
RS	5	0.049394	0.450600	1429.263992	0.025820	0.025523
RS	6	0.061882	0.358761	1882.815171	0.034013	0.034404
RS	7	0.075415	0.358761	1961.802278	0.035440	0.036515
RS	8	0.090078	0.404683	1810.735170	0.032711	0.033755
RS	9	0.105968	0.404683	1883.699717	0.034029	0.035159
RS	10	0.123185	0.481394	1647.731040	0.029767	0.030691
RS	11	0.141842	0.481394	1715.068171	0.030983	0.031937
RS	12	0.162059	0.569154	1510.082140	0.027280	0.028089
RS	13	0.183965	0.569154	1572.267139	0.028403	0.029323
RS	14	0.207703	0.671620	1387.380138	0.025063	0.025893
RS	15	0.233425	0.671620	1444.839612	0.026101	0.027085
RS	16	0.261297	0.792290	1275.614301	0.023044	0.023934
RS	17	0.291499	0.792290	1328.734730	0.024004	0.025043
RS	18	0.324226	0.934127	1173.999915	0.021208	0.022137
RS	19	0.359689	0.934127	1223.134851	0.022096	0.023161
RS	20	0.398116	1.114034	1068.845331	0.019309	0.020252
RS	21	0.439755	1.114034	1114.309015	0.020130	0.021194
RS	22	0.484876	1.368393	946.546641	0.017100	0.018019
RS	23	0.533768	1.368393	988.554486	0.017858	0.018856
RS	24	0.586747	1.743253	811.556203	0.014661	0.015485
RS	25	0.644155	1.743253	850.098440	0.015357	0.016198
RS	26	0.706361	2.282785	681.174738	0.012306	0.012968
RS	27	0.773768	2.282785	716.109508	0.012937	0.013563
RS	28	0.846810	3.021304	569.774972	0.010293	0.010768
RS	29	0.925957	3.021304	601.129156	0.010859	0.011263
RS	30	1.011721	3.962483	484.249170	0.008748	0.009041
RS	31	1.104654	3.962483	512.409213	0.009257	0.009460
RS	32	1.205356	5.043475	426.399346	0.007703	0.007833
RS	33	1.314475	5.043475	452.102404	0.008167	0.008203
RS	34	1.432717	6.114877	395.523533	0.007145	0.007134
RS	35	1.560842	6.114877	419.720505	0.007582	0.007484
RS	36	1.699678	6.977399	390.248265	0.007050	0.006919
RS	37	1.850120	6.977399	413.925782	0.007478	0.007273
RS	38	2.013138	7.482297	409.030341	0.007389	0.007155
RS	39	2.189784	7.482297	433.003559	0.007822	0.007533
RS	40	2.381196	7.620661	449.294421	0.008117	0.007794
RS	41	2.588608	7.620661	473.945780	0.008562	0.008205
RS	42	2.813359	7.504673	506.412177	0.009148	0.008754
RS	43	3.056898	7.504673	531.427433	0.009600	0.009190
RS	44	3.320795	7.272986	573.555475	0.010361	0.009911
RS	45	3.606753	7.272986	597.775285	0.010799	0.010346
RS	46	3.916615	7.029656	641.977866	0.011597	0.011106
RS	47	4.252379	7.029656	663.455985	0.011985	0.011500
RS	48	4.616211	6.835514	701.782117	0.012678	0.012158
RS	49	5.010457	6.835514	718.101427	0.012973	0.012460
RS	50	5.437660	6.721483	743.268265	0.013427	0.012887
RS	51	5.900574	6.721483	752.089009	0.013587	0.013053
RS	52	6.402185	6.712726	757.611058	0.013686	0.013136
RS	53	6.945727	6.712726	757.413624	0.013683	0.013135
RS	54	7.534707	7.040514	718.674389	0.012983	0.012455
RS	55	8.172921	7.040514	711.729410	0.012857	0.012325
RS	56	8.864486	7.040514	699.557214	0.012638	0.012100
RS	57	9.613862	7.040514	681.996703	0.012320	0.011776
RS	58	10.425881	14.448344	331.430242	0.005987	0.005842
RS	59	11.305780	14.448344	339.070056	0.006125	0.005953
RS	60	12.259233	14.448344	345.209892	0.006236	0.006035
RS	61	13.292388	14.448344	349.619063	0.006316	0.006084
RS	62	14.411909	14.448344	352.071888	0.006360	0.006097
RS	63	15.625016	14.448344	4402.202410	0.079526	0.074016
PA	4+25*2+4+6 0.020550248 0.013958736 15.625015599 7.564204964 0.450600469 0.358760964 0.404682570 0.481393948 0.569153568 0.671620249 0.792290148 0.934127194 1.114034311 1.368392762 1.743252744 2.282785440 3.021304214 3.962483209 5.043474665 6.114877401 6.977399308 7.482296825 7.620660894 7.504672638 7.272986327 7.029656309 6.835513645 6.721483332 6.712725934 7.040513851 14.448343891
//
IT	5506
RD	17
LK	-203272.024240
QD	-341.623979 -> -308.643475
RI	0.0032205058
TR	0.019738	0.014083
MT	15.959294
MM	C_pi: 4.038046, n_recomb: 57854.558919
RS	0	0.000000	9.433222	50.046168	0.000865	0.000047
RS	1	0.008396	9.433222	54.200884	0.000937	0.000302
RS	2	0.017496	9.433222	58.696247	0.001015	0.000643
RS	3	0.027360	9.433222	63.559443	0.001099	0.000981
RS	4	0.038053	0.472282	1358.687803	0.023485	0.021169
RS	5	0.049643	0.472282	1435.702774	0.024816	0.024613
RS	6	0.062207	0.367776	1936.106348	0.033465	0.033955
RS	7	0.075825	0.367776	2019.445359	0.034906	0.036075
RS	8	0.090587	0.412840	1874.813088	0.032406	0.033532
RS	9	0.106587	0.412840	1952.028976	0.033740	0.034944
RS	10	0.123932	0.490356	1711.475408	0.029582	0.030563
RS	11	0.142732	0.490356	1782.775894	0.030815	0.031807
RS	12	0.163111	0.578637	1573.835404	0.027203	0.028036
RS	13	0.185200	0.578637	1639.722746	0.028342	0.029266
RS	14	0.209144	0.680805	1452.019924	0.025098	0.025923
RS	15	0.235099	0.680805	1512.932468	0.026151	0.027117
RS	16	0.263232	0.800273	1341.073083	0.023180	0.024052
RS	17	0.293728	0.800273	1397.402282	0.024154	0.025166
RS	18	0.326783	0.940001	1239.643049	0.021427	0.022333
RS	19	0.362614	0.940001	1291.746469	0.022327	0.023364
RS	20	0.401453	1.117164	1132.826323	0.019581	0.020499
RS	21	0.443553	1.117164	1181.026912	0.020414	0.021449
RS	22	0.489188	1.369009	1005.551463	0.017381	0.018275
RS	23	0.538653	1.369009	1050.088877	0.018150	0.019122
RS	24	0.592272	1.743440	862.294316	0.014905	0.015706
RS	25	0.650392	1.743440	903.169451	0.015611	0.016431
RS	26	0.713392	2.287956	722.112111	0.012482	0.013125
RS	27	0.781681	2.287956	759.151976	0.013122	0.013730
RS	28	0.855703	3.041871	601.342808	0.010394	0.010852
RS	29	0.935940	3.041871	634.531683	0.010968	0.011356
RS	30	1.022913	4.014296	508.110731	0.008783	0.009060
RS	31	1.117187	4.014296	537.826432	0.009296	0.009485
RS	32	1.219377	5.144408	444.676092	0.007686	0.007803
RS	33	1.330146	5.144408	471.696440	0.008153	0.008176
RS	34	1.450215	6.276273	410.311181	0.007092	0.007070
RS	35	1.580365	6.276273	435.664704	0.007530	0.007420
RS	36	1.721441	7.195223	403.430361	0.006973	0.006831
RS	37	1.874361	7.195223	428.198145	0.007401	0.007185
RS	38	2.040120	7.736678	422.300248	0.007299	0.007052
RS	39	2.219795	7.736678	447.392532	0.007733	0.007429
RS	40	2.414556	7.885799	464.238336	0.008024	0.007685
RS	41	2.625667	7.885799	490.117761	0.008472	0.008095
RS	42	2.854502	7.760085	524.525451	0.009066	0.008649
RS	43	3.102549	7.760085	550.921492	0.009523	0.009086
RS	44	3.371422	7.507678	596.143276	0.010304	0.009824
RS	45	3.662867	7.507678	621.877553	0.010749	0.010263
RS	46	3.978781	7.240437	669.941542	0.011580	0.011051
RS	47	4.321218	7.240437	692.965344	0.011978	0.011453
RS	48	4.692405	7.024065	735.333351	0.012710	0.012147
RS	49	5.094754	7.024065	753.045896	0.013016	0.012461
RS	50	5.530883	6.892280	781.687481	0.013511	0.012927
RS	51	6.003628	6.892280	791.524748	0.013681	0.013105
RS	52	6.516063	6.872315	799.130820	0.013813	0.013221
RS	53	7.071519	6.872315	799.389910	0.013817	0.013230
RS	54	7.673608	7.204341	759.296538	0.013124	0.012559
RS	55	8.326247	7.204341	752.344370	0.013004	0.012438
RS	56	9.033679	7.204341	739.842556	0.012788	0.012219
RS	57	9.800503	7.204341	721.609883	0.012473	0.011900
RS	58	10.631706	15.117604	343.342503	0.005935	0.005775
RS	59	11.532694	15.117604	351.911428	0.006083	0.005897
RS	60	12.509325	15.117604	358.989054	0.006205	0.005992
RS	61	13.567950	15.117604	364.330512	0.006297	0.006055
RS	62	14.715452	15.117604	367.693290	0.006355	0.006083
RS	63	15.959294	15.117604	4716.739219	0.081528	0.075940
PA	4+25*2+4+6 0.019738156 0.014083083 15.959293682 9.433221690 0.472282299 0.367776041 0.412840472 0.490355502 0.578636602 0.680805119 0.800273206 0.940001480 1.117164217 1.369008722 1.743440398 2.287955896 3.041871221 4.014295960 5.144408393 6.276272804 7.195223449 7.736678262 7.885798519 7.760084981 7.507678330 7.240436857 7.024064973 6.892279806 6.872315267 7.204340810 15.117603542
//
IT	4834
RD	18
LK	-203207.697826
QD	-317.103170 -> -287.621752
RI	0.0028027388
TR	0.018989	0.014192
MT	16.290115
MM	C_pi: 4.181091, n_recomb: 60293.497277
RS	0	0.000000	11.779034	41.896963	0.000695	0.000037
RS	1	0.008431	11.779034	45.398110	0.000753	0.000243
RS	2	0.017572	11.779034	49.188997	0.000816	0.000518
RS	3	0.027484	11.779034	53.293106	0.000884	0.000792
RS	4	0.038232	0.494823	1358.986677	0.022540	0.020377
RS	5	0.049886	0.494823	1437.960575	0.023849	0.023732
RS	6	0.062522	0.376752	1985.652454	0.032933	0.033519
RS	7	0.076224	0.376752	2073.210156	0.034385	0.035645
RS	8	0.091081	0.420847	1935.966637	0.032109	0.033317
RS	9	0.107190	0.420847	2017.350809	0.033459	0.034735
RS	10	0.124658	0.499167	1772.600909	0.029400	0.030435
RS	11	0.143598	0.499167	1847.800651	0.030647	0.031680
RS	12	0.164135	0.588035	1635.136189	0.027120	0.027978
RS	13	0.186403	0.588035	1704.678234	0.028273	0.029204
RS	14	0.210548	0.689981	1514.529157	0.025119	0.025944
RS	15	0.236730	0.689981	1578.862359	0.026186	0.027139
RS	16	0.265118	0.808311	1404.874658	0.023301	0.024158
RS	17	0.295900	0.808311	1464.390991	0.024288	0.025278
RS	18	0.329277	0.945978	1304.173553	0.021630	0.022516
RS	19	0.365468	0.945978	1359.228703	0.022544	0.023555
RS	20	0.404710	1.120409	1196.230180	0.019840	0.020736
RS	21	0.447260	1.120409	1247.150611	0.020685	0.021694
RS	22	0.493398	1.369651	1064.401679	0.017654	0.018525
RS	23	0.543425	1.369651	1111.450960	0.018434	0.019382
RS	24	0.597670	1.743334	913.084672	0.015144	0.015925
RS	25	0.656489	1.743334	956.278555	0.015860	0.016661
RS	26	0.720266	2.292141	763.091477	0.012656	0.013282
RS	27	0.789419	2.292141	802.227210	0.013305	0.013898
RS	28	0.864403	3.060365	632.816468	0.010496	0.010938
RS	29	0.945709	3.060365	667.831663	0.011076	0.011450
RS	30	1.033869	4.062793	531.715271	0.008819	0.009083
RS	31	1.129462	4.062793	562.973927	0.009337	0.009513
RS	32	1.233113	5.241147	462.560947	0.007672	0.007777
RS	33	1.345503	5.241147	490.878984	0.008141	0.008153
RS	34	1.467369	6.433536	424.599275	0.007042	0.007010
RS	35	1.599508	6.433536	451.082638	0.007481	0.007361
RS	36	1.742788	7.409953	416.013288	0.006900	0.006749
RS	37	1.898147	7.409953	441.838431	0.007328	0.007102
RS	38	2.066604	7.989355	434.861884	0.007212	0.006956
RS	39	2.249263	7.989355	461.035719	0.007647	0.007331
RS	40	2.447322	8.150283	478.351663	0.007934	0.007581
RS	41	2.662078	8.150283	505.419988	0.008383	0.007990
RS	42	2.894939	8.015256	541.690048	0.008984	0.008548
RS	43	3.147432	8.015256	569.431209	0.009444	0.008985
RS	44	3.421212	7.741960	617.702852	0.010245	0.009738
RS	45	3.718074	7.741960	644.926125	0.010696	0.010181
RS	46	4.039962	7.450294	696.868890	0.011558	0.010996
RS	47	4.388988	7.450294	721.428530	0.011965	0.011405
RS	48	4.767440	7.211001	767.930874	0.012737	0.012135
RS	49	5.177797	7.211001	787.042897	0.013054	0.012460
RS	50	5.622750	7.060719	819.310633	0.013589	0.012964
RS	51	6.105215	7.060719	830.180445	0.013769	0.013154
RS	52	6.628356	7.028792	840.041869	0.013933	0.013301
RS	53	7.195601	7.028792	840.772774	0.013945	0.013320
RS	54	7.810668	7.363799	799.504580	0.013260	0.012660
RS	55	8.477589	7.363799	792.548363	0.013145	0.012546
RS	56	9.200736	7.363799	779.720024	0.012932	0.012333
RS	57	9.984850	7.363799	760.818078	0.012619	0.012019
RS	58	10.835069	15.782089	354.797618	0.005885	0.005711
RS	59	11.756967	15.782089	364.280195	0.006042	0.005844
RS	60	12.756588	15.782089	372.283779	0.006175	0.005950
RS	61	13.840483	15.782089	378.550156	0.006278	0.006026
RS	62	15.015757	15.782089	382.820833	0.006349	0.006068
RS	63	16.290115	15.782089	5029.771130	0.083421	0.077757
PA	4+25*2+4+6 0.018989103 0.014191660 16.290114917 11.779033610 0.494822855 0.376752142 0.420847068 0.499166764 0.588034834 0.689980551 0.808311228 0.945977699 1.120409459 1.369651072 1.743333987 2.292140904 3.060364806 4.062793257 5.241146679 6.433536362 7.409952880 7.989354543 8.150282644 8.015255603 7.741960343 7.450294184 7.211001417 7.060719254 7.028792475 7.363798727 15.782089219
//
IT	4433
RD	19
LK	-203150.177325
QD	-295.012818 -> -268.617539
RI	0.0024720504
TR	0.018298	0.014286
MT	16.616872
MM	C_pi: 4.322076, n_recomb: 62669.631400
RS	0	0.000000	14.723879	34.940266	0.000558	0.000030
RS	1	0.008465	14.723879	37.877518	0.000604	0.000194
RS	2	0.017646	14.723879	41.059826	0.000655	0.000417
RS	3	0.027604	14.723879	44.507307	0.000710	0.000639
RS	4	0.038405	0.518205	1355.863807	0.021635	0.019614
RS	5	0.050121	0.518205	1436.513472	0.022922	0.022882
RS	6	0.062828	0.385658	2031.721783	0.032420	0.033097
RS	7	0.076611	0.385658	2123.357596	0.033882	0.035228
RS	8	0.091560	0.428681	1994.326182	0.031823	0.033110
RS	9	0.107775	0.428681	2079.786817	0.033187	0.034534
RS	10	0.125363	0.507811	1831.151957	0.029219	0.030311
RS	11	0.144439	0.507811	1910.177553	0.030480	0.031555
RS	12	0.165130	0.597333	1693.962872	0.027030	0.027917
RS	13	0.187572	0.597333	1767.102147	0.028197	0.029139
RS	14	0.211914	0.699135	1574.818421	0.025129	0.025956
RS	15	0.238316	0.699135	1642.530401	0.026209	0.027151
RS	16	0.266953	0.816388	1466.891587	0.023407	0.024252
RS	17	0.298015	0.816388	1529.565066	0.024407	0.025377
RS	18	0.331705	0.952037	1367.435996	0.021820	0.022687
RS	19	0.368247	0.952037	1425.418979	0.022745	0.023733
RS	20	0.407883	1.123752	1258.895668	0.020088	0.020963
RS	21	0.450873	1.123752	1312.512521	0.020943	0.021929
RS	22	0.497503	1.370317	1122.948017	0.017919	0.018769
RS	23	0.548079	1.370317	1172.485290	0.018709	0.019636
RS	24	0.602937	1.742951	963.816229	0.015379	0.016141
RS	25	0.662438	1.742951	1009.308795	0.016105	0.016887
RS	26	0.726975	2.295404	804.035738	0.012830	0.013439
RS	27	0.796976	2.295404	845.252998	0.013487	0.014065
RS	28	0.872902	3.076893	664.147303	0.010598	0.011026
RS	29	0.955254	3.076893	700.976522	0.011185	0.011546
RS	30	1.044578	4.108073	555.037639	0.008857	0.009108
RS	31	1.141462	4.108073	587.823821	0.009380	0.009544
RS	32	1.246547	5.333726	480.043942	0.007660	0.007754
RS	33	1.360528	5.333726	509.638200	0.008132	0.008134
RS	34	1.484156	6.586537	438.392458	0.006995	0.006954
RS	35	1.618249	6.586537	465.977797	0.007435	0.007307
RS	36	1.763693	7.621324	428.009755	0.006830	0.006671
RS	37	1.921448	7.621324	454.858452	0.007258	0.007024
RS	38	2.092556	8.239963	446.733602	0.007128	0.006864
RS	39	2.278148	8.239963	473.950456	0.007563	0.007238
RS	40	2.479449	8.413670	491.656355	0.007845	0.007482
RS	41	2.697790	8.413670	519.872828	0.008295	0.007890
RS	42	2.934613	8.269703	557.926051	0.008903	0.008451
RS	43	3.191482	8.269703	586.973980	0.009366	0.008888
RS	44	3.470094	7.975369	638.243451	0.010184	0.009655
RS	45	3.772290	7.975369	666.926148	0.010642	0.010101
RS	46	4.100065	7.658791	722.752228	0.011533	0.010941
RS	47	4.455586	7.658791	748.832556	0.011949	0.011357
RS	48	4.841200	7.395950	799.543349	0.012758	0.012122
RS	49	5.259454	7.395950	820.055342	0.013085	0.012457
RS	50	5.713113	7.226486	856.084365	0.013660	0.012998
RS	51	6.205172	7.226486	867.997448	0.013850	0.013198
RS	52	6.738882	7.181886	880.275386	0.014046	0.013378
RS	53	7.317769	7.181886	881.489091	0.014066	0.013406
RS	54	7.945656	7.518659	839.226937	0.013391	0.012757
RS	55	8.626692	7.518659	832.266299	0.013280	0.012650
RS	56	9.365374	7.518659	819.111566	0.013070	0.012442
RS	57	10.166584	7.518659	799.540943	0.012758	0.012131
RS	58	11.035614	16.440420	365.798064	0.005837	0.005650
RS	59	11.978203	16.440420	376.176532	0.006003	0.005793
RS	60	13.000579	16.440420	385.091442	0.006145	0.005909
RS	61	14.109496	16.440420	392.272035	0.006259	0.005997
RS	62	15.312279	16.440420	397.444669	0.006342	0.006052
RS	63	16.616872	16.440420	5340.219578	0.085212	0.079471
PA	4+25*2+4+6 0.018297699 0.014286477 16.616872336 14.723879071 0.518204549 0.385658442 0.428680738 0.507811339 0.597333214 0.699134880 0.816387588 0.952037471 1.123751745 1.370317234 1.742951179 2.295404400 3.076892788 4.108072586 5.333726062 6.586537285 7.621324397 8.239962849 8.413669844 8.269702891 7.975368882 7.658791382 7.395950026 7.226485990 7.181886377 7.518659040 16.440419725
//
IT	4962
RD	20
LK	-203098.661297
QD	-275.071596 -> -251.402327
RI	0.0022116810
TR	0.017659	0.014369
MT	16.939186
MM	C_pi: 4.460753, n_recomb: 64980.904549
RS	0	0.000000	18.423166	29.035327	0.000447	0.000024
RS	1	0.008498	18.423166	31.489470	0.000485	0.000156
RS	2	0.017717	18.423166	34.149834	0.000526	0.000335
RS	3	0.027720	18.423166	37.033531	0.000570	0.000514
RS	4	0.038573	0.542411	1349.747630	0.020771	0.018883
RS	5	0.050349	0.542411	1431.803536	0.022034	0.022065
RS	6	0.063124	0.394467	2074.578540	0.031926	0.032691
RS	7	0.076986	0.394467	2170.147328	0.033397	0.034826
RS	8	0.092025	0.436322	2050.032783	0.031548	0.032913
RS	9	0.108343	0.436322	2139.471303	0.032925	0.034343
RS	10	0.126047	0.516274	1887.190588	0.029042	0.030189
RS	11	0.145255	0.516274	1969.960919	0.030316	0.031434
RS	12	0.166096	0.606520	1750.308305	0.026936	0.027851
RS	13	0.188707	0.606520	1826.978757	0.028116	0.029071
RS	14	0.213240	0.708253	1632.833055	0.025128	0.025960
RS	15	0.239858	0.708253	1703.873423	0.026221	0.027155
RS	16	0.268737	0.824493	1527.008260	0.023499	0.024334
RS	17	0.300071	0.824493	1592.801214	0.024512	0.025464
RS	18	0.334067	0.958170	1429.287357	0.021995	0.022847
RS	19	0.370952	0.958170	1490.167718	0.022932	0.023900
RS	20	0.410971	1.127178	1320.675238	0.020324	0.021181
RS	21	0.454391	1.127178	1376.959325	0.021190	0.022154
RS	22	0.501501	1.370988	1181.068327	0.018176	0.019006
RS	23	0.552613	1.370988	1233.064183	0.018976	0.019882
RS	24	0.608069	1.742311	1014.384288	0.015610	0.016354
RS	25	0.668238	1.742311	1062.150004	0.016346	0.017111
RS	26	0.733519	2.297806	844.873418	0.013002	0.013596
RS	27	0.804347	2.297806	888.153118	0.013668	0.014231
RS	28	0.881194	3.091562	695.289978	0.010700	0.011115
RS	29	0.964572	3.091562	733.917271	0.011294	0.011643
RS	30	1.055034	4.150253	578.053104	0.008896	0.009136
RS	31	1.153183	4.150253	612.348818	0.009424	0.009577
RS	32	1.259673	5.422200	497.117015	0.007650	0.007735
RS	33	1.375211	5.422200	527.964381	0.008125	0.008118
RS	34	1.500567	6.735250	451.691841	0.006951	0.006903
RS	35	1.636576	6.735250	480.350172	0.007392	0.007256
RS	36	1.784142	7.829128	439.432982	0.006762	0.006598
RS	37	1.944247	7.829128	467.270774	0.007191	0.006950
RS	38	2.117958	8.488150	457.936990	0.007047	0.006776
RS	39	2.306429	8.488150	486.157705	0.007482	0.007149
RS	40	2.510916	8.675594	504.174491	0.007759	0.007387
RS	41	2.732779	8.675594	533.497129	0.008210	0.007793
RS	42	2.973495	8.523068	573.251838	0.008822	0.008356
RS	43	3.234666	8.523068	603.565913	0.009288	0.008794
RS	44	3.518030	8.207547	657.775183	0.010123	0.009574
RS	45	3.825473	8.207547	687.884166	0.010586	0.010023
RS	46	4.159041	7.865622	747.583951	0.011505	0.010887
RS	47	4.520954	7.865622	775.165094	0.011929	0.011310
RS	48	4.913621	7.578642	830.143266	0.012775	0.012108
RS	49	5.339655	7.578642	852.050463	0.013112	0.012451
RS	50	5.801891	7.389358	891.960762	0.013727	0.013030
RS	51	6.303405	7.389358	904.922887	0.013926	0.013240
RS	52	6.847536	7.331437	919.765771	0.014154	0.013451
RS	53	7.437904	7.331437	921.469388	0.014181	0.013487
RS	54	8.078439	7.668812	878.394139	0.013518	0.012851
RS	55	8.773404	7.668812	871.425700	0.013410	0.012750
RS	56	9.527424	7.668812	857.942234	0.013203	0.012546
RS	57	10.345516	7.668812	837.701706	0.012892	0.012239
RS	58	11.233126	17.091479	376.345916	0.005792	0.005593
RS	59	12.196161	17.091479	387.600558	0.005965	0.005744
RS	60	13.241031	17.091479	397.409759	0.006116	0.005870
RS	61	14.374688	17.091479	405.490980	0.006240	0.005969
RS	62	15.604678	17.091479	411.556234	0.006333	0.006035
RS	63	16.939186	17.091479	5647.069206	0.086904	0.081086
PA	4+25*2+4+6 0.017658861 0.014369206 16.939186185 18.423166348 0.542410879 0.394466705 0.436321617 0.516273764 0.606520143 0.708252645 0.824493258 0.958170109 1.127177948 1.370987641 1.742311229 2.297805807 3.091561622 4.150253184 5.422200492 6.735249701 7.829127623 8.488149673 8.675594039 8.523067907 8.207546722 7.865622193 7.578641790 7.389357869 7.331436523 7.668812485 17.091479206
//
IT	5050
RD	21
LK	-203052.449349
QD	-257.034542 -> -235.776640
RI	0.0020086549
TR	0.017068	0.014441
MT	17.256718
MM	C_pi: 4.596915, n_recomb: 67225.992164
RS	0	0.000000	23.071195	24.051023	0.000358	0.000019
RS	1	0.008529	23.071195	26.094029	0.000388	0.000124
RS	2	0.017786	23.071195	28.309802	0.000421	0.000269
RS	3	0.027833	23.071195	30.712813	0.000457	0.000414
RS	4	0.038736	0.567401	1341.093375	0.019949	0.018184
RS	5	0.050569	0.567401	1424.303860	0.021187	0.021282
RS	6	0.063412	0.403148	2114.495332	0.031454	0.032303
RS	7	0.077349	0.403148	2213.849949	0.032931	0.034439
RS	8	0.092476	0.443751	2103.237134	0.031286	0.032726
RS	9	0.108893	0.443751	2196.550019	0.032674	0.034160
RS	10	0.126710	0.524544	1940.776379	0.028869	0.030071
RS	11	0.146047	0.524544	2027.204041	0.030155	0.031315
RS	12	0.167033	0.615585	1804.184800	0.026838	0.027783
RS	13	0.189809	0.615585	1884.313073	0.028030	0.029000
RS	14	0.214528	0.717327	1688.524158	0.025117	0.025956
RS	15	0.241355	0.717327	1762.835017	0.026223	0.027151
RS	16	0.270471	0.832618	1585.137208	0.023579	0.024406
RS	17	0.302069	0.832618	1654.005139	0.024604	0.025541
RS	18	0.336363	0.964366	1489.605839	0.022158	0.022995
RS	19	0.373582	0.964366	1553.347295	0.023106	0.024054
RS	20	0.413975	1.130686	1381.428745	0.020549	0.021389
RS	21	0.457814	1.130686	1440.345823	0.021425	0.022369
RS	22	0.505391	1.371678	1238.627018	0.018425	0.019238
RS	23	0.557027	1.371678	1293.047155	0.019234	0.020121
RS	24	0.613067	1.741451	1064.685742	0.015837	0.016564
RS	25	0.673887	1.741451	1114.694252	0.016581	0.017330
RS	26	0.739894	2.299435	885.530267	0.013172	0.013752
RS	27	0.811532	2.299435	930.848989	0.013847	0.014397
RS	28	0.889279	3.104505	726.200352	0.010802	0.011205
RS	29	0.973658	3.104505	766.606489	0.011403	0.011741
RS	30	1.065234	4.189485	600.739619	0.008936	0.009166
RS	31	1.164621	4.189485	636.524667	0.009468	0.009613
RS	32	1.272484	5.506674	513.774256	0.007642	0.007719
RS	33	1.389548	5.506674	545.850292	0.008120	0.008105
RS	34	1.516596	6.879666	464.503637	0.006910	0.006854
RS	35	1.654481	6.879666	494.205296	0.007351	0.007209
RS	36	1.804126	8.033230	450.298014	0.006698	0.006528
RS	37	1.966536	8.033230	479.090130	0.007127	0.006880
RS	38	2.142797	8.733705	468.492512	0.006969	0.006692
RS	39	2.334093	8.733705	497.677623	0.007403	0.007064
RS	40	2.541704	8.935752	515.932567	0.007675	0.007296
RS	41	2.767024	8.935752	546.318761	0.008127	0.007701
RS	42	3.011562	8.775015	587.694532	0.008742	0.008266
RS	43	3.276957	8.775015	619.232646	0.009211	0.008704
RS	44	3.564989	8.438195	676.316716	0.010060	0.009495
RS	45	3.877587	8.438195	707.816127	0.010529	0.009947
RS	46	4.216849	8.070504	771.370744	0.011474	0.010834
RS	47	4.585047	8.070504	800.428940	0.011907	0.011262
RS	48	4.984650	7.758846	859.718136	0.012788	0.012093
RS	49	5.418336	7.758846	883.011264	0.013135	0.012444
RS	50	5.889013	7.549164	926.906979	0.013788	0.013059
RS	51	6.399835	7.549164	940.919637	0.013996	0.013278
RS	52	6.954228	7.477313	958.465442	0.014257	0.013520
RS	53	7.555906	7.477313	960.662561	0.014290	0.013564
RS	54	8.208903	7.814169	916.954692	0.013640	0.012943
RS	55	8.917596	7.814169	909.972187	0.013536	0.012846
RS	56	9.686736	7.814169	896.155180	0.013330	0.012646
RS	57	10.521479	7.814169	875.241577	0.013019	0.012341
RS	58	11.427419	17.734208	386.449446	0.005749	0.005539
RS	59	12.410630	17.734208	398.559004	0.005929	0.005697
RS	60	13.477703	17.734208	409.243492	0.006088	0.005832
RS	61	14.635789	17.734208	418.209312	0.006221	0.005940
RS	62	15.892653	17.734208	425.154908	0.006324	0.006018
RS	63	17.256718	17.734208	5949.456154	0.088499	0.082606
PA	4+25*2+4+6 0.017067998 0.014441328 17.256718384 23.071195495 0.567400837 0.403148482 0.443751239 0.524544377 0.615585183 0.717327213 0.832618075 0.964366467 1.130685544 1.371677989 1.741450522 2.299435082 3.104504847 4.189484780 5.506674166 6.879666497 8.033230171 8.733705337 8.935751985 8.775014618 8.438194552 8.070503613 7.758846444 7.549163614 7.477313495 7.814169282 17.734208145
//
IT	4270
RD	22
LK	-203010.930017
QD	-240.688427 -> -221.566473
RI	0.0018522222
TR	0.016521	0.014504
MT	17.568946
MM	C_pi: 4.730330, n_recomb: 69404.053234
RS	0	0.000000	28.910216	19.865981	0.000286	0.000015
RS	1	0.008560	28.910216	21.561255	0.000311	0.000099
RS	2	0.017853	28.910216	23.400708	0.000337	0.000215
RS	3	0.027941	28.910216	25.396514	0.000366	0.000332
RS	4	0.038893	0.593136	1330.299957	0.019167	0.017517
RS	5	0.050782	0.593136	1414.431656	0.020380	0.020532
RS	6	0.063689	0.411681	2151.712570	0.031003	0.031933
RS	7	0.077701	0.411681	2254.705280	0.032487	0.034070
RS	8	0.092912	0.450957	2154.068083	0.031037	0.032550
RS	9	0.109426	0.450957	2251.148012	0.032435	0.033988
RS	10	0.127353	0.532611	1991.989206	0.028701	0.029957
RS	11	0.146814	0.532611	2081.981625	0.029998	0.031200
RS	12	0.167942	0.624516	1855.624705	0.026737	0.027712
RS	13	0.190878	0.624516	1939.131109	0.027940	0.028926
RS	14	0.215777	0.726349	1741.864942	0.025097	0.025944
RS	15	0.242807	0.726349	1819.381617	0.026214	0.027140
RS	16	0.272152	0.840753	1641.205099	0.023647	0.024468
RS	17	0.304008	0.840753	1713.097226	0.024683	0.025606
RS	18	0.338591	0.970615	1548.288669	0.022308	0.023132
RS	19	0.376135	0.970615	1614.849598	0.023267	0.024198
RS	20	0.416892	1.134261	1441.040110	0.020763	0.021587
RS	21	0.461139	1.134261	1502.551377	0.021649	0.022574
RS	22	0.509172	1.372384	1295.511257	0.018666	0.019462
RS	23	0.561318	1.372384	1352.317017	0.019485	0.020354
RS	24	0.617927	1.740384	1114.630911	0.016060	0.016771
RS	25	0.679382	1.740384	1166.847501	0.016812	0.017546
RS	26	0.746097	2.300336	925.947398	0.013341	0.013907
RS	27	0.818524	2.300336	973.277871	0.014023	0.014561
RS	28	0.897150	3.115818	756.840697	0.010905	0.011296
RS	29	0.982506	3.115818	799.003436	0.011512	0.011839
RS	30	1.075169	4.225879	623.078866	0.008978	0.009197
RS	31	1.175764	4.225879	660.331022	0.009514	0.009649
RS	32	1.284970	5.587218	530.011770	0.007637	0.007705
RS	33	1.403524	5.587218	563.290840	0.008116	0.008094
RS	34	1.532226	7.019730	476.836484	0.006870	0.006809
RS	35	1.671945	7.019730	507.551298	0.007313	0.007165
RS	36	1.823625	8.233445	460.621701	0.006637	0.006462
RS	37	1.988288	8.233445	490.333234	0.007065	0.006814
RS	38	2.167046	8.976324	478.424264	0.006893	0.006613
RS	39	2.361106	8.976324	508.534273	0.007327	0.006983
RS	40	2.571778	9.193783	526.958728	0.007593	0.007208
RS	41	2.800484	9.193783	558.365513	0.008045	0.007612
RS	42	3.048766	9.025162	601.283070	0.008664	0.008178
RS	43	3.318302	9.025162	634.001994	0.009135	0.008616
RS	44	3.610910	8.666927	693.893419	0.009998	0.009418
RS	45	3.928566	8.666927	726.745153	0.010471	0.009872
RS	46	4.273413	8.273102	794.124928	0.011442	0.010781
RS	47	4.647779	8.273102	824.633023	0.011882	0.011215
RS	48	5.054191	7.936270	888.264373	0.012798	0.012077
RS	49	5.495392	7.936270	912.930060	0.013154	0.012436
RS	50	5.974360	7.705657	960.901447	0.013845	0.013086
RS	51	6.494328	7.705657	975.962071	0.014062	0.013314
RS	52	7.058805	7.619304	996.339281	0.014356	0.013587
RS	53	7.671602	7.619304	999.029989	0.014394	0.013638
RS	54	8.336854	7.954553	954.867974	0.013758	0.013031
RS	55	9.059053	7.954553	947.862262	0.013657	0.012939
RS	56	9.843072	7.954553	933.704410	0.013453	0.012743
RS	57	10.694203	7.954553	912.112541	0.013142	0.012440
RS	58	11.618192	18.367400	396.118732	0.005707	0.005487
RS	59	12.621274	18.367400	409.060673	0.005894	0.005652
RS	60	13.710221	18.367400	420.599779	0.006060	0.005795
RS	61	14.892381	18.367400	430.432084	0.006202	0.005913
RS	62	16.175736	18.367400	438.243203	0.006314	0.006000
RS	63	17.568946	18.367400	6246.633389	0.090004	0.084037
PA	4+25*2+4+6 0.016521143 0.014504309 17.568946073 28.910216158 0.593135754 0.411680693 0.450957177 0.532610820 0.624515658 0.726349078 0.840753081 0.970614851 1.134261206 1.372383727 1.740384303 2.300336369 3.115817631 4.225878915 5.587217552 7.019729898 8.233444974 8.976323996 9.193783482 9.025162340 8.666926683 8.273102057 7.936269559 7.705657016 7.619304410 7.954552843 18.367400122
//
IT	4988
RD	23
LK	-202973.568824
QD	-225.847179 -> -208.619623
RI	0.0017333251
TR	0.016014	0.014559
MT	17.875698
MM	C_pi: 4.860833, n_recomb: 71514.263232
RS	0	0.000000	36.238638	16.370404	0.000229	0.000012
RS	1	0.008590	36.238638	17.773339	0.000249	0.000079
RS	2	0.017917	36.238638	19.296202	0.000270	0.000172
RS	3	0.028046	36.238638	20.949193	0.000293	0.000267
RS	4	0.039045	0.619590	1317.694315	0.018426	0.016883
RS	5	0.050988	0.619590	1402.531604	0.019612	0.019816
RS	6	0.063958	0.420031	2186.518923	0.030575	0.031582
RS	7	0.078041	0.420031	2293.003862	0.032064	0.033718
RS	8	0.093334	0.457919	2202.697244	0.030801	0.032386
RS	9	0.109941	0.457919	2303.434567	0.032209	0.033826
RS	10	0.127975	0.540459	2040.919700	0.028539	0.029846
RS	11	0.147557	0.540459	2134.380148	0.029846	0.031089
RS	12	0.168821	0.633304	1904.653692	0.026633	0.027639
RS	13	0.191912	0.633304	1991.452935	0.027847	0.028850
RS	14	0.216987	0.735309	1792.841225	0.025070	0.025926
RS	15	0.244215	0.735309	1873.492878	0.026197	0.027121
RS	16	0.273782	0.848888	1695.155539	0.023704	0.024520
RS	17	0.305889	0.848888	1770.015192	0.024751	0.025662
RS	18	0.340754	0.976911	1605.235609	0.022446	0.023259
RS	19	0.378613	0.976911	1674.569280	0.023416	0.024330
RS	20	0.419725	1.137902	1499.392509	0.020966	0.021775
RS	21	0.464367	1.137902	1563.454833	0.021862	0.022769
RS	22	0.512845	1.373111	1351.606581	0.018900	0.019680
RS	23	0.565486	1.373111	1410.755204	0.019727	0.020579
RS	24	0.622650	1.739139	1164.127793	0.016278	0.016974
RS	25	0.684723	1.739139	1218.513606	0.017039	0.017758
RS	26	0.752129	2.300588	966.054912	0.013509	0.014061
RS	27	0.825324	2.300588	1015.366008	0.014198	0.014724
RS	28	0.904807	3.125607	787.172400	0.011007	0.011387
RS	29	0.991117	3.125607	831.066613	0.011621	0.011937
RS	30	1.084840	4.259574	645.050744	0.009020	0.009230
RS	31	1.186615	4.259574	683.745824	0.009561	0.009688
RS	32	1.297131	5.663954	545.822966	0.007632	0.007693
RS	33	1.417141	5.663954	580.278254	0.008114	0.008085
RS	34	1.547459	7.155482	488.694699	0.006834	0.006767
RS	35	1.688971	7.155482	520.391938	0.007277	0.007124
RS	36	1.842638	8.429706	470.416528	0.006578	0.006400
RS	37	2.009505	8.429706	501.012412	0.007006	0.006751
RS	38	2.190705	9.215851	487.750946	0.006820	0.006536
RS	39	2.387470	9.215851	518.746313	0.007254	0.006906
RS	40	2.601136	9.449463	537.276817	0.007513	0.007124
RS	41	2.833156	9.449463	569.660972	0.007966	0.007527
RS	42	3.085106	9.273291	614.040631	0.008586	0.008093
RS	43	3.358697	9.273291	647.896170	0.009060	0.008531
RS	44	3.655789	8.893546	710.522870	0.009935	0.009343
RS	45	3.978400	8.893546	744.686831	0.010413	0.009800
RS	46	4.328723	8.473244	815.853772	0.011408	0.010729
RS	47	4.709137	8.473244	847.781570	0.011855	0.011168
RS	48	5.122228	8.110779	915.773326	0.012805	0.012060
RS	49	5.570802	8.110779	941.794532	0.013169	0.012426
RS	50	6.057907	7.858741	993.919350	0.013898	0.013112
RS	51	6.586853	7.858741	1010.021720	0.014123	0.013347
RS	52	7.161235	7.757365	1033.346783	0.014450	0.013651
RS	53	7.784953	7.757365	1036.528280	0.014494	0.013709
RS	54	8.462248	8.089964	992.088346	0.013873	0.013117
RS	55	9.197720	8.089964	985.048089	0.013774	0.013028
RS	56	9.996367	8.089964	970.540288	0.013571	0.012835
RS	57	10.863615	8.089964	948.263651	0.013260	0.012533
RS	58	11.805357	18.990271	405.360652	0.005668	0.005439
RS	59	12.827993	18.990271	419.111392	0.005861	0.005610
RS	60	13.938470	18.990271	431.483061	0.006034	0.005760
RS	61	15.144333	18.990271	442.161972	0.006183	0.005886
RS	62	16.453777	18.990271	450.821624	0.006304	0.005982
RS	63	17.875698	18.990271	6537.873596	0.091421	0.085382
PA	4+25*2+4+6 0.016014439 0.014559244 17.875697577 36.238638448 0.619589897 0.420030903 0.457919090 0.540459466 0.633304401 0.735309158 0.848888191 0.976910662 1.137901721 1.373110769 1.739138654 2.300587556 3.125607156 4.259573676 5.663954302 7.155481701 8.429706339 9.215850776 9.449463490 9.273291129 8.893546050 8.473243754 8.110779149 7.858741193 7.757364774 8.089963884 18.990271072
//
IT	5620
RD	24
LK	-202939.896106
QD	-212.347781 -> -196.802505
RI	0.0016445093
TR	0.015544	0.014607
MT	18.176724
MM	C_pi: 4.988291, n_recomb: 73556.658408
RS	0	0.000000	45.444037	13.458605	0.000183	0.000010
RS	1	0.008618	45.444037	14.616581	0.000199	0.000063
RS	2	0.017979	45.444037	15.874008	0.000216	0.000138
RS	3	0.028147	45.444037	17.239395	0.000234	0.000214
RS	4	0.039191	0.646721	1303.608380	0.017723	0.016280
RS	5	0.051187	0.646721	1388.955208	0.018883	0.019134
RS	6	0.064217	0.428180	2219.141968	0.030169	0.031250
RS	7	0.078370	0.428180	2328.976380	0.031662	0.033385
RS	8	0.093743	0.464630	2249.254416	0.030579	0.032232
RS	9	0.110440	0.464630	2353.538648	0.031996	0.033675
RS	10	0.128576	0.548086	2087.649857	0.028382	0.029739
RS	11	0.148276	0.548086	2184.479089	0.029698	0.030982
RS	12	0.169673	0.641945	1951.326488	0.026528	0.027564
RS	13	0.192915	0.641945	2041.329436	0.027752	0.028773
RS	14	0.218159	0.744202	1841.463727	0.025035	0.025901
RS	15	0.245579	0.744202	1925.174913	0.026173	0.027095
RS	16	0.275362	0.857020	1746.952088	0.023750	0.024563
RS	17	0.307712	0.857020	1824.718079	0.024807	0.025708
RS	18	0.342850	0.983248	1660.381747	0.022573	0.023375
RS	19	0.381016	0.983248	1732.437604	0.023552	0.024451
RS	20	0.422472	1.141603	1556.398909	0.021159	0.021954
RS	21	0.467500	1.141603	1622.966035	0.022064	0.022954
RS	22	0.516409	1.373864	1406.823063	0.019126	0.019891
RS	23	0.569534	1.373864	1468.268859	0.019961	0.020797
RS	24	0.627236	1.737742	1213.100010	0.016492	0.017174
RS	25	0.689912	1.737742	1269.613098	0.017260	0.017966
RS	26	0.757989	2.300245	1005.803972	0.013674	0.014214
RS	27	0.831934	2.300245	1057.061727	0.014371	0.014885
RS	28	0.912251	3.133989	817.164495	0.011109	0.011479
RS	29	0.999490	3.133989	862.762813	0.011729	0.012036
RS	30	1.094248	4.290715	666.642489	0.009063	0.009265
RS	31	1.197172	4.290715	706.754916	0.009608	0.009727
RS	32	1.308967	5.736994	561.210235	0.007630	0.007684
RS	33	1.430396	5.736994	596.814352	0.008114	0.008078
RS	34	1.562291	7.286973	500.088896	0.006799	0.006727
RS	35	1.705553	7.286973	532.737767	0.007243	0.007086
RS	36	1.861161	8.621946	479.701755	0.006522	0.006340
RS	37	2.030181	8.621946	511.147292	0.006949	0.006691
RS	38	2.213767	9.452115	496.498842	0.006750	0.006463
RS	39	2.413175	9.452115	528.340581	0.007183	0.006832
RS	40	2.629769	9.702593	546.916704	0.007435	0.007043
RS	41	2.865030	9.702593	580.235356	0.007888	0.007445
RS	42	3.120566	9.519153	626.001534	0.008510	0.008011
RS	43	3.398125	9.519153	660.949332	0.008986	0.008449
RS	44	3.699606	9.117832	726.236103	0.009873	0.009271
RS	45	4.027069	9.117832	761.671078	0.010355	0.009729
RS	46	4.382753	8.670720	836.582141	0.011373	0.010678
RS	47	4.769092	8.670720	869.897277	0.011826	0.011121
RS	48	5.188727	8.282219	942.255831	0.012810	0.012043
RS	49	5.644527	8.282219	969.612600	0.013182	0.012416
RS	50	6.139610	8.008306	1025.956085	0.013948	0.013135
RS	51	6.677360	8.008306	1043.090943	0.014181	0.013378
RS	52	7.261456	7.891424	1069.470345	0.014539	0.013713
RS	53	7.895891	7.891424	1073.137219	0.014589	0.013776
RS	54	8.585004	8.220369	1028.592475	0.013984	0.013200
RS	55	9.333507	8.220369	1021.504185	0.013887	0.013115
RS	56	10.146518	8.220369	1006.635436	0.013685	0.012924
RS	57	11.029598	8.220369	983.665971	0.013373	0.012624
RS	58	11.988784	19.601992	414.189569	0.005631	0.005392
RS	59	13.030636	19.601992	428.724876	0.005828	0.005569
RS	60	14.162278	19.601992	441.906078	0.006008	0.005726
RS	61	15.391450	19.601992	453.410377	0.006164	0.005859
RS	62	16.726555	19.601992	462.899827	0.006293	0.005964
RS	63	18.176724	19.601992	6822.640345	0.092754	0.086645
PA	4+25*2+4+6 0.015544492 0.014607174 18.176723986 45.444036984 0.646721063 0.428179954 0.464629946 0.548086170 0.641944741 0.744201696 0.857020453 0.983247777 1.141603296 1.373863732 1.737742136 2.300245290 3.133989197 4.290714854 5.736994301 7.286973340 8.621945585 9.452114529 9.702593430 9.519152610 9.117832064 8.670720266 8.282218614 8.008306425 7.891423924 8.220369414 19.601991703
//
IT	5270
RD	25
LK	-202909.499713
QD	-200.047204 -> -185.997661
RI	0.0015800271
TR	0.015108	0.014649
MT	18.471825
MM	C_pi: 5.112575, n_recomb: 75531.333598
RS	0	0.000000	56.995553	11.043686	0.000146	0.000008
RS	1	0.008646	56.995553	11.997412	0.000159	0.000051
RS	2	0.018039	56.995553	13.033397	0.000173	0.000111
RS	3	0.028245	56.995553	14.158718	0.000187	0.000172
RS	4	0.039333	0.674490	1288.323160	0.017057	0.015707
RS	5	0.051380	0.674490	1374.002015	0.018191	0.018484
RS	6	0.064468	0.436108	2249.799752	0.029786	0.030938
RS	7	0.078688	0.436108	2362.844763	0.031283	0.033070
RS	8	0.094137	0.471078	2293.889667	0.030370	0.032090
RS	9	0.110922	0.471078	2401.610213	0.031796	0.033535
RS	10	0.129158	0.555481	2132.279341	0.028230	0.029637
RS	11	0.148971	0.555481	2232.376180	0.029556	0.030880
RS	12	0.170497	0.650427	1995.705102	0.026422	0.027487
RS	13	0.193884	0.650427	2088.819229	0.027655	0.028694
RS	14	0.219293	0.753016	1887.756745	0.024993	0.025870
RS	15	0.246899	0.753016	1974.447742	0.026141	0.027064
RS	16	0.276892	0.865144	1796.567590	0.023786	0.024597
RS	17	0.309478	0.865144	1877.174333	0.024853	0.025744
RS	18	0.344881	0.989621	1713.664800	0.022688	0.023481
RS	19	0.383346	0.989621	1788.388480	0.023677	0.024562
RS	20	0.425135	1.145365	1611.971504	0.021342	0.022124
RS	21	0.470538	1.145365	1680.994086	0.022256	0.023129
RS	22	0.519867	1.374645	1461.073791	0.019344	0.020095
RS	23	0.573460	1.374645	1524.768234	0.020187	0.021007
RS	24	0.631687	1.736217	1261.472248	0.016701	0.017369
RS	25	0.694949	1.736217	1320.067672	0.017477	0.018169
RS	26	0.763680	2.299359	1045.144954	0.013837	0.014366
RS	27	0.838353	2.299359	1098.312604	0.014541	0.015044
RS	28	0.919483	3.141061	846.786665	0.011211	0.011570
RS	29	1.007627	3.141061	894.059516	0.011837	0.012134
RS	30	1.103392	4.319424	687.841796	0.009107	0.009300
RS	31	1.207436	4.319424	729.344622	0.009656	0.009767
RS	32	1.320477	5.806479	576.170433	0.007628	0.007676
RS	33	1.443290	5.806479	612.895204	0.008114	0.008073
RS	34	1.576723	7.414252	511.027901	0.006766	0.006690
RS	35	1.721691	7.414252	544.597503	0.007210	0.007049
RS	36	1.879194	8.810122	488.492879	0.006467	0.006283
RS	37	2.050314	8.810122	520.753628	0.006895	0.006634
RS	38	2.236229	9.684988	504.689529	0.006682	0.006393
RS	39	2.438219	9.684988	537.339090	0.007114	0.006760
RS	40	2.657672	9.952973	555.905901	0.007360	0.006965
RS	41	2.896099	9.952973	590.116537	0.007813	0.007366
RS	42	3.155140	9.762566	637.193397	0.008436	0.007932
RS	43	3.436578	9.762566	673.188913	0.008913	0.008370
RS	44	3.742349	9.339583	741.061118	0.009811	0.009200
RS	45	4.074557	9.339583	777.724907	0.010297	0.009660
RS	46	4.435488	8.865390	856.327944	0.011337	0.010628
RS	47	4.827624	8.865390	890.996107	0.011796	0.011075
RS	48	5.253664	8.450465	967.719714	0.012812	0.012025
RS	49	5.716539	8.450465	996.389436	0.013192	0.012405
RS	50	6.219435	8.154270	1057.005301	0.013994	0.013157
RS	51	6.765810	8.154270	1075.160617	0.014235	0.013407
RS	52	7.359425	8.021437	1104.691131	0.014626	0.013772
RS	53	8.004364	8.021437	1108.835633	0.014680	0.013841
RS	54	8.705064	8.345767	1064.355263	0.014092	0.013282
RS	55	9.466346	8.345767	1057.203674	0.013997	0.013200
RS	56	10.293448	8.345767	1041.961487	0.013795	0.013010
RS	57	11.192061	8.345767	1018.289999	0.013482	0.012710
RS	58	12.168367	20.201843	422.617422	0.005595	0.005348
RS	59	13.229085	20.201843	437.912546	0.005798	0.005530
RS	60	14.381511	20.201843	451.879455	0.005983	0.005693
RS	61	15.633577	20.201843	464.186807	0.006146	0.005833
RS	62	16.993895	20.201843	474.485853	0.006282	0.005946
RS	63	18.471825	20.201843	7100.438250	0.094007	0.087831
PA	4+25*2+4+6 0.015108218 0.014649014 18.471825156 56.995552808 0.674490084 0.436108365 0.471077576 0.555481269 0.650427432 0.753016493 0.865144189 0.989621077 1.145364816 1.374644622 1.736217475 2.299359316 3.141060710 4.319423937 5.806478505 7.414251589 8.810122251 9.684988376 9.952973446 9.762565618 9.339583233 8.865390081 8.450465397 8.154270334 8.021436716 8.345767019 20.201843250
//
CC
CC	Brief Description of the file format:
CC	  CC  comments
CC	  MM  useful-messages
CC	  RD  round-of-iterations
CC	  LL  \log[P(sequence)]
CC	  QD  Q-before-opt Q-after-opt
CC	  TR  \theta_0 \rho_0
CC	  RS  k t_k \lambda_k \pi_k \sum_{l\not=k}A_{kl} A_{kk}
CC	  DC  begin end best-k t_k+\Delta_k max-prob
CC
MM	Version: 0.6.5-r67
MM	pattern:4+25*2+4+6, n:63, n_free_lambdas:28
MM	n_iterations:25, skip:1, max_t:5, theta/rho:5
MM	is_decoding:0
MM	n_seqs:7, sum_L:1023394, sum_n:79671
RD	0
LK	0.000000
QD	0.000000 -> 0.000000
RI	inf
TR	0.081047	0.016209
MT	5.000000
MM	C_pi: 1.000000, n_recomb: 16455.266669
RS	0	0.000000	1.000000	104.782626	0.006368	0.000000
RS	1	0.006440	1.000000	110.797564	0.006733	0.000000
RS	2	0.013294	1.000000	117.108051	0.007117	0.000000
RS	3	0.020590	1.000000	123.722028	0.007519	0.000000
RS	4	0.028356	1.000000	130.646688	0.007940	0.000000
RS	5	0.036622	1.000000	137.888302	0.008380	0.000000
RS	6	0.045421	1.000000	145.452024	0.008839	0.000000
RS	7	0.054785	1.000000	153.341675	0.009319	0.000000
RS	8	0.064753	1.000000	161.559500	0.009818	0.000000
RS	9	0.075363	1.000000	170.105908	0.010337	0.000000
RS	10	0.086656	1.000000	178.979180	0.010877	0.000000
RS	11	0.098677	1.000000	188.175159	0.011436	0.000000
RS	12	0.111471	1.000000	197.686909	0.012014	0.000000
RS	13	0.125090	1.000000	207.504350	0.012610	0.000000
RS	14	0.139585	1.000000	217.613880	0.013225	0.000000
RS	15	0.155014	1.000000	227.997962	0.013856	0.000000
RS	16	0.171437	1.000000	238.634702	0.014502	0.000000
RS	17	0.188917	1.000000	249.497415	0.015162	0.000000
RS	18	0.207523	1.000000	260.554181	0.015834	0.000000
RS	19	0.227327	1.000000	271.767402	0.016516	0.000000
RS	20	0.248406	1.000000	283.093373	0.017204	0.000000
RS	21	0.270843	1.000000	294.481868	0.017896	0.000000
RS	22	0.294725	1.000000	305.875771	0.018588	0.000000
RS	23	0.320144	1.000000	317.210752	0.019277	0.000000
RS	24	0.347201	1.000000	328.415017	0.019958	0.000000
RS	25	0.376000	1.000000	339.409150	0.020626	0.000000
RS	26	0.406654	1.000000	350.106077	0.021276	0.000000
RS	27	0.439282	1.000000	360.411166	0.021902	0.000000
RS	28	0.474011	1.000000	370.222507	0.022499	0.000000
RS	29	0.510976	1.000000	379.431390	0.023058	0.000000
RS	30	0.550322	1.000000	387.923024	0.023574	0.000000
RS	31	0.592202	1.000000	395.577514	0.024040	0.000000
RS	32	0.636779	1.000000	402.271139	0.024446	0.000000
RS	33	0.684227	1.000000	407.877945	0.024787	0.000000
RS	34	0.734730	1.000000	412.271682	0.025054	0.000000
RS	35	0.788485	1.000000	415.328090	0.025240	0.000000
RS	36	0.845702	1.000000	416.927534	0.025337	0.000000
RS	37	0.906604	1.000000	416.957985	0.025339	0.000000
RS	38	0.971428	1.000000	415.318290	0.025239	0.000000
RS	39	1.040426	1.000000	411.921712	0.025033	0.000000
RS	40	1.113868	1.000000	406.699632	0.024715	0.000000
RS	41	1.192040	1.000000	399.605327	0.024284	0.000000
RS	42	1.275245	1.000000	390.617688	0.023738	0.000000
RS	43	1.363809	1.000000	379.744720	0.023077	0.000000
RS	44	1.458076	1.000000	367.026637	0.022305	0.000000
RS	45	1.558414	1.000000	352.538357	0.021424	0.000000
RS	46	1.665214	1.000000	336.391170	0.020443	0.000000
RS	47	1.778891	1.000000	318.733367	0.019370	0.000000
RS	48	1.899889	1.000000	299.749624	0.018216	0.000000
RS	49	2.028679	1.000000	279.658967	0.016995	0.000000
RS	50	2.165763	1.000000	258.711186	0.015722	0.000000
RS	51	2.311675	1.000000	237.181649	0.014414	0.000000
RS	52	2.466983	1.000000	215.364555	0.013088	0.000000
RS	53	2.632293	1.000000	193.564759	0.011763	0.000000
RS	54	2.808249	1.000000	172.088438	0.010458	0.000000
RS	55	2.995536	1.000000	151.232982	0.009191	0.000000
RS	56	3.194884	1.000000	131.276606	0.007978	0.000000
RS	57	3.407070	1.000000	112.468262	0.006835	0.000000
RS	58	3.632920	1.000000	95.018504	0.005774	0.000000
RS	59	3.873315	1.000000	79.091933	0.004806	0.000000
RS	60	4.129191	1.000000	64.801826	0.003938	0.000000
RS	61	4.401545	1.000000	52.207393	0.003173	0.000000
RS	62	4.691438	1.000000	41.313962	0.002511	0.000000
RS	63	5.000000	1.000000	115.331632	0.007009	0.000000
PA	4+25*2+4+6 0.081047143 0.016209429 5.000000000 1.000000000 1.000000000 1.000000000 1.000000000 1.000000000 1.000000000 1.000000000 1.000000000 1.000000000 1.000000000 1.000000000 1.000000000 1.000000000 1.000000000 1.000000000 1.000000000 1.000000000 1.000000000 1.000000000 1.000000000 1.000000000 1.000000000 1.000000000 1.000000000 1.000000000 1.000000000 1.000000000 1.000000000
//
IT	4875
RD	1
LK	-224414.311873
QD	-3692.909430 -> -1626.716743
RI	0.0930921056
TR	0.061849	0.012003
MT	7.629619
MM	C_pi: 1.173858, n_recomb: 14318.243750
RS	0	0.000000	0.246068	406.902557	0.028418	0.001585
RS	1	0.007145	0.246068	423.079781	0.029548	0.009027
RS	2	0.014800	0.246068	438.957730	0.030657	0.021608
RS	3	0.023002	0.246068	454.386256	0.031735	0.035472
RS	4	0.031790	0.233368	494.223281	0.034517	0.040375
RS	5	0.041206	0.233368	507.895799	0.035472	0.041135
RS	6	0.051295	0.289114	421.919627	0.029467	0.038978
RS	7	0.062105	0.289114	434.926241	0.030376	0.035825
RS	8	0.073687	0.371195	349.878808	0.024436	0.032640
RS	9	0.086096	0.371195	362.149010	0.025293	0.029641
RS	10	0.099392	0.471257	295.725493	0.020654	0.026948
RS	11	0.113638	0.471257	307.116234	0.021449	0.024581
RS	12	0.128902	0.585169	257.148806	0.017960	0.022509
RS	13	0.145256	0.585169	267.688758	0.018696	0.020683
RS	14	0.162779	0.710137	229.794663	0.016049	0.019077
RS	15	0.181554	0.710137	239.591277	0.016733	0.017695
RS	16	0.201670	0.841833	210.813735	0.014723	0.016537
RS	17	0.223224	0.841833	219.995115	0.015365	0.015574
RS	18	0.246317	0.977160	197.810432	0.013815	0.014758
RS	19	0.271060	0.977160	206.489701	0.014421	0.014041
RS	20	0.297572	1.114765	188.928102	0.013195	0.013392
RS	21	0.325977	1.114765	197.189585	0.013772	0.012798
RS	22	0.356412	1.251877	183.219773	0.012796	0.012262
RS	23	0.389021	1.251877	191.124313	0.013348	0.011787
RS	24	0.423960	1.384430	180.193243	0.012585	0.011377
RS	25	0.461396	1.384430	187.779842	0.013115	0.011029
RS	26	0.501506	1.508759	179.432811	0.012532	0.010741
RS	27	0.544482	1.508759	186.714441	0.013040	0.010511
RS	28	0.590528	1.621979	180.557169	0.012610	0.010335
RS	29	0.639864	1.621979	187.516119	0.013096	0.010211
RS	30	0.692726	1.722019	183.206108	0.012795	0.010134
RS	31	0.749364	1.722019	189.789128	0.013255	0.010103
RS	32	0.810048	1.807400	187.036197	0.013063	0.010118
RS	33	0.875069	1.807400	193.149126	0.013490	0.010179
RS	34	0.944735	1.877174	191.689098	0.013388	0.010287
RS	35	1.019378	1.877174	197.190745	0.013772	0.010446
RS	36	1.099354	1.931221	196.725352	0.013739	0.010655
RS	37	1.185045	1.931221	201.422229	0.014068	0.010913
RS	38	1.276857	1.970707	201.546536	0.014076	0.011215
RS	39	1.375230	1.970707	205.193073	0.014331	0.011553
RS	40	1.480631	1.997967	205.384378	0.014344	0.011917
RS	41	1.593563	1.997967	207.693932	0.014506	0.012293
RS	42	1.714563	2.015915	207.360697	0.014482	0.012667
RS	43	1.844208	2.015915	208.030260	0.014529	0.013024
RS	44	1.983117	2.027540	206.575750	0.014427	0.013345
RS	45	2.131949	2.027540	205.325257	0.014340	0.013616
RS	46	2.291416	2.035603	202.220098	0.014123	0.013821
RS	47	2.462276	2.035603	198.844200	0.013887	0.013947
RS	48	2.645343	2.042352	193.717598	0.013529	0.013986
RS	49	2.841490	2.042352	188.141675	0.013140	0.013933
RS	50	3.051651	2.049677	180.835510	0.012630	0.013783
RS	51	3.276828	2.049677	173.167481	0.012094	0.013535
RS	52	3.518093	2.059632	163.753364	0.011437	0.013191
RS	53	3.776595	2.059632	154.322546	0.010778	0.012753
RS	54	4.053567	2.086071	142.408668	0.009946	0.012229
RS	55	4.350327	2.086071	131.932483	0.009214	0.011631
RS	56	4.668291	2.086071	120.964313	0.008448	0.010972
RS	57	5.008972	2.086071	109.680941	0.007660	0.010266
RS	58	5.373993	2.272081	90.900896	0.006349	0.009531
RS	59	5.765095	2.272081	81.697618	0.005706	0.008779
RS	60	6.184139	2.272081	72.510410	0.005064	0.008026
RS	61	6.633123	2.272081	63.496846	0.004435	0.007286
RS	62	7.114185	2.272081	54.808530	0.003828	0.006568
RS	63	7.629619	2.272081	218.374006	0.015251	0.030166
PA	4+25*2+4+6 0.061848898 0.012002734 7.629618645 0.246068001 0.233367920 0.289113998 0.371194839 0.471257210 0.585168839 0.710137367 0.841833115 0.977159500 1.114765167 1.251877308 1.384429932 1.508758545 1.621978760 1.722019196 1.807399750 1.877173901 1.931221485 1.970706940 1.997966766 2.015914917 2.027540207 2.035602570 2.042352438 2.049677372 2.059631824 2.086070538 2.272081435
//
IT	4712
RD	2
LK	-221308.232700
QD	-1677.539227 -> -1131.482261
RI	0.0950056635
TR	0.054621	0.011422
MT	8.988542
MM	C_pi: 1.373479, n_recomb: 15930.130850
RS	0	0.000000	0.252904	457.042735	0.028690	0.001128
RS	1	0.007421	0.252904	476.266465	0.029897	0.007362
RS	2	0.015392	0.252904	495.181398	0.031085	0.017027
RS	3	0.023954	0.252904	513.602536	0.032241	0.028966
RS	4	0.033152	0.184337	723.723915	0.045431	0.040207
RS	5	0.043033	0.184337	735.446994	0.046167	0.045781
RS	6	0.053647	0.223893	616.118455	0.038676	0.039697
RS	7	0.065048	0.223893	627.843917	0.039412	0.041391
RS	8	0.077295	0.294658	487.641654	0.030611	0.033197
RS	9	0.090452	0.294658	500.169298	0.031398	0.033976
RS	10	0.104584	0.389644	389.046146	0.024422	0.027278
RS	11	0.119765	0.389644	401.405124	0.025198	0.027727
RS	12	0.136073	0.508000	318.368306	0.019985	0.022637
RS	13	0.153591	0.508000	330.014886	0.020716	0.022890
RS	14	0.172409	0.650224	267.712419	0.016805	0.019026
RS	15	0.192623	0.650224	278.489026	0.017482	0.019173
RS	16	0.214337	0.813697	231.776679	0.014550	0.016317
RS	17	0.237662	0.813697	241.717310	0.015174	0.016511
RS	18	0.262719	0.995977	206.116892	0.012939	0.014434
RS	19	0.289634	0.995977	215.327737	0.013517	0.014666
RS	20	0.318547	1.198111	187.101730	0.011745	0.013048
RS	21	0.349605	1.198111	195.690971	0.012284	0.013215
RS	22	0.382968	1.418668	172.912071	0.010854	0.011892
RS	23	0.418807	1.418668	180.978894	0.011361	0.012005
RS	24	0.457305	1.650489	162.834467	0.010222	0.010959
RS	25	0.498660	1.650489	170.473099	0.010701	0.011073
RS	26	0.543084	1.883478	156.372817	0.009816	0.010281
RS	27	0.590804	1.883478	163.666937	0.010274	0.010423
RS	28	0.642065	2.106592	153.099118	0.009611	0.009851
RS	29	0.697130	2.106592	160.114055	0.010051	0.010035
RS	30	0.756281	2.309428	152.641225	0.009582	0.009650
RS	31	0.819821	2.309428	159.415849	0.010007	0.009875
RS	32	0.888077	2.483023	154.698851	0.009711	0.009647
RS	33	0.961397	2.483023	161.236844	0.010122	0.009914
RS	34	1.040158	2.619952	159.052607	0.009984	0.009836
RS	35	1.124764	2.619952	165.311145	0.010377	0.010168
RS	36	1.215648	2.716293	165.425506	0.010384	0.010252
RS	37	1.313275	2.716293	171.298702	0.010753	0.010669
RS	38	1.418148	2.774527	173.260163	0.010876	0.010906
RS	39	1.530802	2.774527	178.562272	0.011209	0.011388
RS	40	1.651816	2.803088	181.635405	0.011402	0.011724
RS	41	1.781809	2.803088	186.095894	0.011682	0.012214
RS	42	1.921449	2.812496	189.378893	0.011888	0.012569
RS	43	2.071451	2.812496	192.657407	0.012094	0.012994
RS	44	2.232584	2.812345	195.213117	0.012254	0.013282
RS	45	2.405673	2.812345	196.935794	0.012362	0.013569
RS	46	2.591607	2.809884	197.917347	0.012424	0.013714
RS	47	2.791338	2.809884	197.730971	0.012412	0.013819
RS	48	3.005890	2.809482	196.511687	0.012336	0.013783
RS	49	3.236363	2.809482	194.145394	0.012187	0.013699
RS	50	3.483938	2.814126	190.320353	0.011947	0.013475
RS	51	3.749884	2.814126	185.652534	0.011654	0.013210
RS	52	4.035566	2.827423	179.007972	0.011237	0.012797
RS	53	4.342446	2.827423	172.137583	0.010806	0.012367
RS	54	4.672098	2.876702	161.534145	0.010140	0.011721
RS	55	5.026212	2.876702	153.050196	0.009608	0.011175
RS	56	5.406603	2.876702	143.667722	0.009019	0.010571
RS	57	5.815221	2.876702	133.518176	0.008381	0.009919
RS	58	6.254160	3.325535	107.342593	0.006738	0.008535
RS	59	6.725671	3.325535	99.820583	0.006266	0.007992
RS	60	7.232171	3.325535	91.837657	0.005765	0.007419
RS	61	7.776255	3.325535	83.527494	0.005243	0.006822
RS	62	8.360714	3.325535	75.037062	0.004710	0.006211
RS	63	8.988542	3.325535	368.295659	0.023119	0.031941
PA	4+25*2+4+6 0.054620533 0.011422146 8.988541872 0.252904370 0.184337057 0.223892981 0.294657958 0.389644163 0.508000234 0.650223658 0.813696571 0.995977194 1.198111345 1.418667571 1.650489233 1.883478371 2.106591969 2.309427823 2.483023084 2.619951879 2.716293143 2.774527007 2.803088062 2.812496379 2.812345392 2.809884033 2.809482129 2.814126208 2.827423023 2.876701608 3.325534809
//
IT	4636
RD	3
LK	-220410.534858
QD	-1222.507513 -> -980.576856
RI	0.0744428306
TR	0.050353	0.011619
MT	9.760275
MM	C_pi: 1.587871, n_recomb: 18708.059587
RS	0	0.000000	0.334660	414.044970	0.022132	0.000851
RS	1	0.007560	0.334660	435.047614	0.023255	0.005656
RS	2	0.015691	0.334660	456.308074	0.024391	0.012870
RS	3	0.024436	0.334660	477.698156	0.025534	0.021520
RS	4	0.033843	0.186161	886.493044	0.047386	0.039476
RS	5	0.043961	0.186161	901.286559	0.048176	0.045680
RS	6	0.054844	0.215207	792.611469	0.042367	0.041028
RS	7	0.066549	0.215207	805.811317	0.043073	0.043484
RS	8	0.079140	0.279416	632.807019	0.033825	0.034651
RS	9	0.092682	0.279416	647.318925	0.034601	0.036200
RS	10	0.107248	0.369084	502.780315	0.026875	0.028536
RS	11	0.122915	0.369084	517.537047	0.027664	0.029699
RS	12	0.139766	0.484444	406.878185	0.021749	0.023663
RS	13	0.157892	0.484444	421.018980	0.022505	0.024533
RS	14	0.177387	0.628193	336.632625	0.017994	0.019822
RS	15	0.198356	0.628193	349.798868	0.018698	0.020469
RS	16	0.220911	0.799647	285.976653	0.015286	0.016892
RS	17	0.245170	0.799647	298.106963	0.015935	0.017482
RS	18	0.271264	0.997941	249.278567	0.013325	0.014818
RS	19	0.299330	0.997941	260.455701	0.013922	0.015393
RS	20	0.329517	1.228221	221.297786	0.011829	0.013278
RS	21	0.361987	1.228221	231.631592	0.012381	0.013742
RS	22	0.396911	1.493973	199.450177	0.010661	0.011973
RS	23	0.434475	1.493973	209.050265	0.011174	0.012324
RS	24	0.474879	1.789183	183.038956	0.009784	0.010892
RS	25	0.518338	1.789183	192.026040	0.010264	0.011197
RS	26	0.565081	2.100363	171.640014	0.009175	0.010091
RS	27	0.615359	2.100363	180.140558	0.009629	0.010387
RS	28	0.669437	2.409445	164.795165	0.008809	0.009572
RS	29	0.727603	2.409445	172.928367	0.009244	0.009880
RS	30	0.790166	2.696934	162.056856	0.008662	0.009316
RS	31	0.857459	2.696934	169.921202	0.009083	0.009640
RS	32	0.929838	2.944517	163.069223	0.008717	0.009286
RS	33	1.007690	2.944517	170.729710	0.009126	0.009626
RS	34	1.091426	3.135649	167.668085	0.008962	0.009472
RS	35	1.181493	3.135649	175.141866	0.009362	0.009855
RS	36	1.278368	3.260315	175.675448	0.009390	0.009915
RS	37	1.382566	3.260315	182.906443	0.009777	0.010367
RS	38	1.494642	3.322603	186.470256	0.009967	0.010628
RS	39	1.615190	3.322603	193.295881	0.010332	0.011132
RS	40	1.744851	3.339606	198.816637	0.010627	0.011523
RS	41	1.884314	3.339606	204.949080	0.010955	0.012016
RS	42	2.034319	3.331809	211.074048	0.011283	0.012436
RS	43	2.195664	3.331809	216.113282	0.011552	0.012844
RS	44	2.369206	3.316117	221.464147	0.011838	0.013185
RS	45	2.555868	3.316117	224.943084	0.012024	0.013443
RS	46	2.756640	3.303364	228.339266	0.012205	0.013622
RS	47	2.972589	3.303364	229.791019	0.012283	0.013695
RS	48	3.204864	3.298353	230.428319	0.012317	0.013680
RS	49	3.454697	3.298353	229.457825	0.012265	0.013576
RS	50	3.723416	3.303684	226.812960	0.012124	0.013365
RS	51	4.012450	3.303684	223.174991	0.011929	0.013095
RS	52	4.323333	3.323544	216.883436	0.011593	0.012689
RS	53	4.657718	3.323544	210.576161	0.011256	0.012272
RS	54	5.017381	3.399095	198.618764	0.010617	0.011597
RS	55	5.404232	3.399095	190.279215	0.010171	0.011082
RS	56	5.820328	3.399095	180.701618	0.009659	0.010512
RS	57	6.267879	3.399095	169.998517	0.009087	0.009893
RS	58	6.749263	4.139104	131.755451	0.007043	0.008072
RS	59	7.267038	4.139104	124.847529	0.006673	0.007635
RS	60	7.823953	4.139104	117.173613	0.006263	0.007161
RS	61	8.422970	4.139104	108.843754	0.005818	0.006655
RS	62	9.067269	4.139104	99.991373	0.005345	0.006123
RS	63	9.760275	4.139104	562.200554	0.030051	0.034535
PA	4+25*2+4+6 0.050352868 0.011618726 9.760274629 0.334660003 0.186161132 0.215206520 0.279416380 0.369083888 0.484444490 0.628193308 0.799647064 0.997941458 1.228221352 1.493972592 1.789182847 2.100362654 2.409444599 2.696934278 2.944516960 3.135648966 3.260315438 3.322602566 3.339605609 3.331808926 3.316117016 3.303363794 3.298352854 3.303684268 3.323543848 3.399095116 4.139104126
//
IT	4874
RD	4
LK	-219973.535257
QD	-1049.098615 -> -888.349544
RI	0.0542867104
TR	0.047219	0.012041
MT	10.262432
MM	C_pi: 1.767355, n_recomb: 21549.648957
RS	0	0.000000	0.454075	355.974669	0.016519	0.000670
RS	1	0.007644	0.454075	376.566129	0.017474	0.004438
RS	2	0.015873	0.454075	397.818387	0.018461	0.009914
RS	3	0.024731	0.454075	419.667821	0.019474	0.016226
RS	4	0.034266	0.196783	1005.118241	0.046642	0.038663
RS	5	0.044530	0.196783	1025.006300	0.047565	0.044537
RS	6	0.055578	0.217436	944.787518	0.043842	0.041874
RS	7	0.067471	0.217436	960.957075	0.044593	0.044254
RS	8	0.080273	0.277768	767.012623	0.035593	0.035696
RS	9	0.094054	0.277768	784.274846	0.036394	0.037306
RS	10	0.108889	0.363747	614.094818	0.028497	0.029508
RS	11	0.124857	0.363747	631.657637	0.029312	0.030830
RS	12	0.142046	0.475556	498.190191	0.023118	0.024527
RS	13	0.160549	0.475556	515.107315	0.023903	0.025590
RS	14	0.180466	0.616987	411.356531	0.019089	0.020556
RS	15	0.201906	0.616987	427.172319	0.019823	0.021391
RS	16	0.224985	0.788508	347.660786	0.016133	0.017488
RS	17	0.249828	0.788508	362.252346	0.016810	0.018236
RS	18	0.276570	0.990333	300.897051	0.013963	0.015275
RS	19	0.305357	0.990333	314.328235	0.014586	0.015995
RS	20	0.336344	1.231201	264.380217	0.012268	0.013601
RS	21	0.369700	1.231201	276.756062	0.012843	0.014202
RS	22	0.405606	1.520078	234.850465	0.010898	0.012155
RS	23	0.444256	1.520078	246.277424	0.011428	0.012623
RS	24	0.485861	1.854145	211.865116	0.009831	0.010930
RS	25	0.530647	1.854145	222.475758	0.010324	0.011330
RS	26	0.578856	2.219133	195.271323	0.009061	0.010004
RS	27	0.630751	2.219133	205.223751	0.009523	0.010375
RS	28	0.686612	2.592234	184.660607	0.008569	0.009387
RS	29	0.746744	2.592234	194.120037	0.009008	0.009752
RS	30	0.811473	2.946155	179.513178	0.008330	0.009060
RS	31	0.881149	2.946155	188.631332	0.008753	0.009427
RS	32	0.956152	3.253344	179.397260	0.008325	0.008988
RS	33	1.036889	3.253344	188.294297	0.008738	0.009360
RS	34	1.123797	3.487428	184.188207	0.008547	0.009161
RS	35	1.217349	3.487428	192.935396	0.008953	0.009563
RS	36	1.318053	3.631543	193.792704	0.008993	0.009619
RS	37	1.426454	3.631543	202.378275	0.009391	0.010079
RS	38	1.543143	3.691338	207.497244	0.009629	0.010372
RS	39	1.668751	3.691338	215.775225	0.010013	0.010874
RS	40	1.803962	3.693190	223.681644	0.010380	0.011322
RS	41	1.949508	3.693190	231.338070	0.010735	0.011809
RS	42	2.106181	3.667744	240.143035	0.011144	0.012291
RS	43	2.274830	3.667744	246.709563	0.011448	0.012692
RS	44	2.456372	3.638510	254.527878	0.011811	0.013087
RS	45	2.651791	3.638510	259.441823	0.012039	0.013340
RS	46	2.862149	3.618760	264.743062	0.012285	0.013559
RS	47	3.088588	3.618760	267.433764	0.012410	0.013636
RS	48	3.332336	3.612716	269.276158	0.012496	0.013648
RS	49	3.594718	3.612716	269.248839	0.012494	0.013555
RS	50	3.877157	3.621899	267.057055	0.012393	0.013362
RS	51	4.181187	3.621899	263.979939	0.012250	0.013112
RS	52	4.508458	3.650630	257.299832	0.011940	0.012713
RS	53	4.860748	3.650630	251.115777	0.011653	0.012323
RS	54	5.239967	3.753778	236.924305	0.010994	0.011616
RS	55	5.648176	3.753778	228.387464	0.010598	0.011134
RS	56	6.087589	3.753778	218.308563	0.010130	0.010596
RS	57	6.560594	3.753778	206.787848	0.009596	0.010004
RS	58	7.069756	4.790642	154.356616	0.007163	0.007793
RS	59	7.617842	4.790642	148.043435	0.006870	0.007434
RS	60	8.207824	4.790642	140.740423	0.006531	0.007035
RS	61	8.842908	4.790642	132.532055	0.006150	0.006599
RS	62	9.526540	4.790642	123.532009	0.005732	0.006131
RS	63	10.262432	4.790642	765.855080	0.035539	0.037374
PA	4+25*2+4+6 0.047218515 0.012041211 10.262431588 0.454074777 0.196783487 0.217435547 0.277767583 0.363747431 0.475555797 0.616986996 0.788507723 0.990332766 1.231201491 1.520077817 1.854144588 2.219133209 2.592233740 2.946154996 3.253343794 3.487428477 3.631543152 3.691337982 3.693190385 3.667744359 3.638509727 3.618760190 3.612716416 3.621898790 3.650630076 3.753778030 4.790641846
//
IT	5353
RD	5
LK	-219668.487932
QD	-938.257563 -> -810.008624
RI	0.0397403380
TR	0.044642	0.012524
MT	10.637353
MM	C_pi: 1.916103, n_recomb: 24268.224824
RS	0	0.000000	0.605625	303.169867	0.012492	0.000538
RS	1	0.007705	0.605625	322.260057	0.013279	0.003550
RS	2	0.016004	0.605625	342.205146	0.014101	0.007809
RS	3	0.024942	0.605625	362.988007	0.014957	0.012525
RS	4	0.034569	0.208750	1097.831264	0.045237	0.037831
RS	5	0.044938	0.208750	1123.067008	0.046277	0.043276
RS	6	0.056106	0.222247	1076.701676	0.044367	0.042328
RS	7	0.068134	0.222247	1096.388428	0.045178	0.044508
RS	8	0.081089	0.280352	886.928968	0.036547	0.036335
RS	9	0.095042	0.280352	907.244187	0.037384	0.037855
RS	10	0.110070	0.364108	716.418844	0.029521	0.030149
RS	11	0.126257	0.364108	736.893477	0.030365	0.031478
RS	12	0.143690	0.473182	584.608403	0.024089	0.025148
RS	13	0.162467	0.473182	604.312484	0.024901	0.026268
RS	14	0.182690	0.611891	484.048345	0.019946	0.021131
RS	15	0.204472	0.611891	502.498739	0.020706	0.022043
RS	16	0.227932	0.781326	409.189229	0.016861	0.017997
RS	17	0.253199	0.781326	426.234885	0.017563	0.018814
RS	18	0.280414	0.982276	353.599781	0.014570	0.015699
RS	19	0.309725	0.982276	369.296209	0.015217	0.016485
RS	20	0.341295	1.226305	309.264680	0.012744	0.013924
RS	21	0.375298	1.226305	323.712105	0.013339	0.014597
RS	22	0.411920	1.527430	272.294686	0.011220	0.012361
RS	23	0.451364	1.527430	285.588929	0.011768	0.012895
RS	24	0.493848	1.886705	242.686469	0.010000	0.011011
RS	25	0.539605	1.886705	254.961199	0.010506	0.011463
RS	26	0.588887	2.290674	220.741296	0.009096	0.009969
RS	27	0.641967	2.290674	232.177243	0.009567	0.010380
RS	28	0.699137	2.713675	206.192845	0.008496	0.009256
RS	29	0.760711	2.713675	216.995425	0.008942	0.009649
RS	30	0.827030	3.121965	198.484652	0.008179	0.008856
RS	31	0.898459	3.121965	208.855639	0.008606	0.009242
RS	32	0.975392	3.479215	197.116049	0.008122	0.008736
RS	33	1.058253	3.479215	207.229190	0.008539	0.009123
RS	34	1.147498	3.749231	201.994492	0.008323	0.008892
RS	35	1.243619	3.749231	211.974654	0.008735	0.009301
RS	36	1.347147	3.908080	213.107277	0.008781	0.009357
RS	37	1.458652	3.908080	222.987466	0.009188	0.009816
RS	38	1.578748	3.962798	229.644183	0.009463	0.010136
RS	39	1.708099	3.962798	239.295389	0.009860	0.010633
RS	40	1.847415	3.948835	249.580614	0.010284	0.011127
RS	41	1.997466	3.948835	258.661256	0.010658	0.011611
RS	42	2.159079	3.906492	270.111345	0.011130	0.012145
RS	43	2.333145	3.906492	278.081757	0.011459	0.012549
RS	44	2.520622	3.865080	288.270709	0.011879	0.012992
RS	45	2.722545	3.865080	294.470887	0.012134	0.013258
RS	46	2.940026	3.839666	301.502601	0.012424	0.013515
RS	47	3.174265	3.839666	305.261244	0.012579	0.013614
RS	48	3.426552	3.833584	308.068380	0.012694	0.013653
RS	49	3.698278	3.833584	308.800947	0.012724	0.013588
RS	50	3.990941	3.847148	306.784660	0.012641	0.013411
RS	51	4.306154	3.847148	304.089250	0.012530	0.013192
RS	52	4.645654	3.884703	296.733474	0.012227	0.012799
RS	53	5.011314	3.884703	290.519006	0.011971	0.012440
RS	54	5.405149	4.014175	273.717623	0.011279	0.011697
RS	55	5.829328	4.014175	264.890072	0.010915	0.011249
RS	56	6.286192	4.014175	254.241756	0.010476	0.010738
RS	57	6.778258	4.014175	241.863459	0.009966	0.010170
RS	58	7.308238	5.346455	174.103762	0.007174	0.007599
RS	59	7.879053	5.346455	168.444941	0.006941	0.007303
RS	60	8.493851	5.346455	161.627308	0.006660	0.006966
RS	61	9.156020	5.346455	153.709641	0.006334	0.006588
RS	62	9.869210	5.346455	144.783241	0.005966	0.006174
RS	63	10.637353	5.346455	968.718023	0.039917	0.040259
PA	4+25*2+4+6 0.044641580 0.012524386 10.637352652 0.605624729 0.208749908 0.222247399 0.280351929 0.364107856 0.473182499 0.611891412 0.781325943 0.982275621 1.226305222 1.527430489 1.886705145 2.290673640 2.713675476 3.121964624 3.479215288 3.749231063 3.908079752 3.962797775 3.948835248 3.906492489 3.865080326 3.839666295 3.833584334 3.847148332 3.884702582 4.014175045 5.346455083
//
IT	5240
RD	6
LK	-219420.869353
QD	-848.349801 -> -739.410136
RI	0.0297092084
TR	0.042396	0.013007
MT	10.950739
MM	C_pi: 2.045931, n_recomb: 26876.210586
RS	0	0.000000	0.790735	258.836206	0.009631	0.000436
RS	1	0.007754	0.790735	276.095164	0.010273	0.002876
RS	2	0.016110	0.790735	294.273616	0.010949	0.006253
RS	3	0.025114	0.790735	313.383514	0.011660	0.009861
RS	4	0.034815	0.220394	1176.097480	0.043760	0.037013
RS	5	0.045269	0.220394	1206.470121	0.044890	0.042088
RS	6	0.056534	0.227576	1195.038774	0.044465	0.042535
RS	7	0.068672	0.227576	1218.424558	0.045335	0.044548
RS	8	0.081752	0.284518	995.488396	0.037040	0.036702
RS	9	0.095845	0.284518	1018.996101	0.037914	0.038124
RS	10	0.111032	0.367133	810.315256	0.030150	0.030551
RS	11	0.127396	0.367133	833.747003	0.031022	0.031853
RS	12	0.145029	0.474386	665.384247	0.024757	0.025582
RS	13	0.164029	0.474386	687.857690	0.025594	0.026716
RS	14	0.184503	0.610846	553.311148	0.020587	0.021571
RS	15	0.206564	0.610846	574.353764	0.021370	0.022519
RS	16	0.230336	0.777933	468.883446	0.017446	0.018416
RS	17	0.255952	0.777933	488.340943	0.018170	0.019268
RS	18	0.283554	0.976711	405.594079	0.015091	0.016073
RS	19	0.313296	0.976711	423.524550	0.015758	0.016892
RS	20	0.345344	1.220952	354.162656	0.013178	0.014226
RS	21	0.379878	1.220952	370.664536	0.013792	0.014940
RS	22	0.417089	1.529144	310.069172	0.011537	0.012568
RS	23	0.457186	1.529144	325.224408	0.012101	0.013143
RS	24	0.500392	1.906404	273.864401	0.010190	0.011110
RS	25	0.546948	1.906404	287.800152	0.010708	0.011594
RS	26	0.597115	2.341022	246.462357	0.009170	0.009963
RS	27	0.651172	2.341022	259.374742	0.009651	0.010396
RS	28	0.709420	2.805828	227.831838	0.008477	0.009160
RS	29	0.772185	2.805828	239.961837	0.008928	0.009566
RS	30	0.839817	3.261686	217.423186	0.008090	0.008688
RS	31	0.912694	3.261686	229.020738	0.008521	0.009081
RS	32	0.991222	3.663871	214.682493	0.007988	0.008520
RS	33	1.075839	3.663871	225.975063	0.008408	0.008911
RS	34	1.167017	3.966329	219.547876	0.008169	0.008654
RS	35	1.265266	3.966329	230.715477	0.008584	0.009065
RS	36	1.371134	4.137944	232.082251	0.008635	0.009120
RS	37	1.485211	4.137944	243.205423	0.009049	0.009575
RS	38	1.608133	4.186912	251.383951	0.009353	0.009916
RS	39	1.740588	4.186912	262.353942	0.009762	0.010407
RS	40	1.883313	4.157331	275.032282	0.010233	0.010939
RS	41	2.037106	4.157331	285.481981	0.010622	0.011422
RS	42	2.202825	4.098617	299.611749	0.011148	0.012003
RS	43	2.381394	4.098617	308.929781	0.011495	0.012414
RS	44	2.573809	4.045375	321.522895	0.011963	0.012902
RS	45	2.781146	4.045375	328.949832	0.012239	0.013186
RS	46	3.004560	4.014134	337.729024	0.012566	0.013481
RS	47	3.245298	4.014134	342.491018	0.012743	0.013608
RS	48	3.504704	4.007408	346.249611	0.012883	0.013676
RS	49	3.784225	4.007408	347.672952	0.012936	0.013642
RS	50	4.085421	4.024407	345.788037	0.012866	0.013484
RS	51	4.409973	4.024407	343.404808	0.012777	0.013298
RS	52	4.759692	4.069540	335.299410	0.012476	0.012912
RS	53	5.136529	4.069540	328.992863	0.012241	0.012584
RS	54	5.542587	4.222989	309.416743	0.011513	0.011809
RS	55	5.980133	4.222989	300.262996	0.011172	0.011390
RS	56	6.451607	4.222989	289.022701	0.010754	0.010905
RS	57	6.959641	4.222989	275.778540	0.010261	0.010357
RS	58	7.507070	5.848457	191.839155	0.007138	0.007449
RS	59	8.096948	5.848457	186.871078	0.006953	0.007208
RS	60	8.732567	5.848457	180.610745	0.006720	0.006922
RS	61	9.417475	5.848457	173.092060	0.006440	0.006594
RS	62	10.155493	5.848457	164.383258	0.006116	0.006227
RS	63	10.950739	5.848457	1171.554512	0.043591	0.043109
PA	4+25*2+4+6 0.042396322 0.013006926 10.950738709 0.790734646 0.220394362 0.227575969 0.284518269 0.367132667 0.474386015 0.610845699 0.777932618 0.976711201 1.220952147 1.529143898 1.906403906 2.341022208 2.805828296 3.261685861 3.663870753 3.966329239 4.137943722 4.186912043 4.157330689 4.098616704 4.045375006 4.014134164 4.007407508 4.024407015 4.069539524 4.222988896 5.848457393
//
IT	4332
RD	7
LK	-219209.380827
QD	-770.508833 -> -675.957236
RI	0.0227036226
TR	0.040383	0.013465
MT	11.233336
MM	C_pi: 2.165067, n_recomb: 29405.178922
RS	0	0.000000	1.014437	221.929532	0.007547	0.000355
RS	1	0.007798	1.014437	237.344638	0.008072	0.002345
RS	2	0.016203	1.014437	253.673543	0.008627	0.005061
RS	3	0.025264	1.014437	270.945168	0.009214	0.007877
RS	4	0.035032	0.231465	1245.452076	0.042355	0.036206
RS	5	0.045561	0.231465	1280.701669	0.043554	0.040989
RS	6	0.056911	0.232864	1304.439040	0.044361	0.042588
RS	7	0.069146	0.232864	1331.586452	0.045284	0.044490
RS	8	0.082335	0.289309	1095.905373	0.037269	0.036896
RS	9	0.096553	0.289309	1122.683259	0.038180	0.038245
RS	10	0.111879	0.371506	897.704513	0.030529	0.030797
RS	11	0.128401	0.371506	924.126702	0.031427	0.032072
RS	12	0.146210	0.477645	741.489801	0.025216	0.025887
RS	13	0.165409	0.477645	766.726530	0.026075	0.027024
RS	14	0.186104	0.612403	619.513367	0.021068	0.021912
RS	15	0.208413	0.612403	643.122132	0.021871	0.022880
RS	16	0.232462	0.777384	526.745853	0.017913	0.018767
RS	17	0.258386	0.777384	548.585744	0.018656	0.019638
RS	18	0.286331	0.973761	456.658562	0.015530	0.016404
RS	19	0.316455	0.973761	476.799044	0.016215	0.017241
RS	20	0.348928	1.217058	398.741207	0.013560	0.014506
RS	21	0.383934	1.217058	417.282448	0.014191	0.015246
RS	22	0.421669	1.529745	347.803829	0.011828	0.012771
RS	23	0.462346	1.529745	364.812654	0.012406	0.013373
RS	24	0.506195	1.920992	305.023574	0.010373	0.011217
RS	25	0.553464	1.920992	320.615175	0.010903	0.011723
RS	26	0.604418	2.381481	272.053524	0.009252	0.009973
RS	27	0.659345	2.381481	286.433362	0.009741	0.010421
RS	28	0.718555	2.883513	249.189010	0.008474	0.009085
RS	29	0.782382	2.883513	262.629798	0.008931	0.009499
RS	30	0.851186	3.383397	235.931767	0.008023	0.008545
RS	31	0.925355	3.383397	248.730456	0.008459	0.008941
RS	32	1.005308	3.828235	231.692703	0.007879	0.008330
RS	33	1.091495	3.828235	244.131517	0.008302	0.008722
RS	34	1.184402	4.161919	236.440626	0.008041	0.008440
RS	35	1.284554	4.161919	248.757360	0.008460	0.008850
RS	36	1.392515	4.345966	250.305264	0.008512	0.008903
RS	37	1.508895	4.345966	262.631925	0.008931	0.009352
RS	38	1.634349	4.389450	272.303320	0.009260	0.009711
RS	39	1.769585	4.389450	284.556391	0.009677	0.010196
RS	40	1.915367	4.344720	299.640243	0.010190	0.010760
RS	41	2.072516	4.344720	311.431470	0.010591	0.011241
RS	42	2.241919	4.269921	328.300914	0.011165	0.011863
RS	43	2.424531	4.269921	338.948860	0.011527	0.012282
RS	44	2.621382	4.204634	354.045938	0.012040	0.012813
RS	45	2.833583	4.204634	362.689854	0.012334	0.013116
RS	46	3.062331	4.166774	373.334914	0.012696	0.013451
RS	47	3.308915	4.166774	379.094006	0.012892	0.013606
RS	48	3.574726	4.158168	383.917341	0.013056	0.013706
RS	49	3.861264	4.158168	386.023909	0.013128	0.013704
RS	50	4.170146	4.177140	384.355859	0.013071	0.013568
RS	51	4.503112	4.177140	382.273054	0.013000	0.013412
RS	52	4.862041	4.228238	373.460978	0.012701	0.013037
RS	53	5.248959	4.228238	367.047020	0.012482	0.012737
RS	54	5.666046	4.403145	344.639980	0.011720	0.011933
RS	55	6.115656	4.403145	335.150506	0.011398	0.011541
RS	56	6.600324	4.403145	323.313555	0.010995	0.011079
RS	57	7.122784	4.403145	309.204153	0.010515	0.010549
RS	58	7.685984	6.320437	208.323155	0.007085	0.007327
RS	59	8.293099	6.320437	204.068035	0.006940	0.007131
RS	60	8.947555	6.320437	198.410727	0.006747	0.006891
RS	61	9.653041	6.320437	191.361245	0.006508	0.006606
RS	62	10.413539	6.320437	182.964788	0.006222	0.006281
RS	63	11.233336	6.320437	1376.979508	0.046828	0.045887
PA	4+25*2+4+6 0.040382627 0.013464624 11.233336190 1.014437229 0.231464882 0.232863566 0.289309009 0.371506034 0.477644723 0.612403359 0.777383617 0.973760555 1.217058425 1.529744720 1.920992247 2.381480892 2.883512799 3.383396872 3.828235072 4.161919212 4.345965885 4.389450214 4.344720136 4.269921384 4.204633946 4.166773617 4.158167644 4.177139655 4.228237637 4.403144614 6.320436852
//
IT	5185
RD	8
LK	-219025.473020
QD	-702.117992 -> -619.308107
RI	0.0176727469
TR	0.038551	0.013889
MT	11.499479
MM	C_pi: 2.278156, n_recomb: 31876.798283
RS	0	0.000000	1.284883	190.830051	0.005986	0.000289
RS	1	0.007837	1.284883	204.497251	0.006415	0.001919
RS	2	0.016289	1.284883	219.035434	0.006871	0.004123
RS	3	0.025403	1.284883	234.482653	0.007356	0.006354
RS	4	0.035231	0.242098	1308.123659	0.041037	0.035400
RS	5	0.045829	0.242098	1348.029086	0.042289	0.039954
RS	6	0.057258	0.237996	1407.464391	0.044153	0.042539
RS	7	0.069583	0.237996	1438.405477	0.045124	0.044376
RS	8	0.082874	0.294335	1190.437408	0.037345	0.036983
RS	9	0.097206	0.294335	1220.537514	0.038289	0.038284
RS	10	0.112661	0.376574	980.239270	0.030751	0.030945
RS	11	0.129328	0.376574	1009.680991	0.031674	0.032200
RS	12	0.147301	0.482078	814.021293	0.025536	0.026106
RS	13	0.166683	0.482078	842.025587	0.026415	0.027245
RS	14	0.187584	0.615566	683.325792	0.021436	0.022185
RS	15	0.210122	0.615566	709.490355	0.022257	0.023167
RS	16	0.234427	0.778736	583.157172	0.018294	0.019067
RS	17	0.260637	0.778736	607.365221	0.019054	0.019951
RS	18	0.288901	0.972781	506.980331	0.015904	0.016701
RS	19	0.319381	0.972781	529.319121	0.016605	0.017550
RS	20	0.352249	1.214669	443.065517	0.013899	0.014768
RS	21	0.387693	1.214669	463.639901	0.014545	0.015526
RS	22	0.425914	1.530424	385.504495	0.012094	0.012968
RS	23	0.467132	1.530424	404.365811	0.012685	0.013591
RS	24	0.511579	1.933222	336.138094	0.010545	0.011329
RS	25	0.559510	1.933222	353.385260	0.011086	0.011851
RS	26	0.611198	2.416601	297.466278	0.009332	0.009996
RS	27	0.666936	2.416601	313.308772	0.009829	0.010453
RS	28	0.727043	2.953133	270.197518	0.008476	0.009028
RS	29	0.791861	2.953133	284.936353	0.008939	0.009444
RS	30	0.861758	3.495249	253.930682	0.007966	0.008422
RS	31	0.937134	3.495249	267.909076	0.008405	0.008818
RS	32	1.018417	3.982011	248.058552	0.007782	0.008161
RS	33	1.106070	3.982011	261.614971	0.008207	0.008551
RS	34	1.200593	4.347025	252.574182	0.007923	0.008246
RS	35	1.302524	4.347025	266.007180	0.008345	0.008653
RS	36	1.412443	4.544071	267.667616	0.008397	0.008702
RS	37	1.530978	4.544071	281.165128	0.008820	0.009146
RS	38	1.658802	4.582809	292.281926	0.009169	0.009517
RS	39	1.796644	4.582809	305.791490	0.009593	0.009996
RS	40	1.945289	4.523483	323.279439	0.010142	0.010588
RS	41	2.105583	4.523483	336.397511	0.010553	0.011068
RS	42	2.278441	4.432731	356.067602	0.011170	0.011727
RS	43	2.464845	4.432731	368.045939	0.011546	0.012154
RS	44	2.665859	4.354977	385.768294	0.012102	0.012725
RS	45	2.882627	4.354977	395.643763	0.012412	0.013047
RS	46	3.116383	4.309514	408.319415	0.012809	0.013421
RS	47	3.368460	4.309514	415.099004	0.013022	0.013602
RS	48	3.640292	4.297661	421.163476	0.013212	0.013736
RS	49	3.933429	4.297661	423.978096	0.013301	0.013764
RS	50	4.249539	4.317057	422.682758	0.013260	0.013654
RS	51	4.590424	4.317057	420.919763	0.013205	0.013527
RS	52	4.958025	4.372514	411.507843	0.012909	0.013165
RS	53	5.354436	4.372514	404.996905	0.012705	0.012891
RS	54	5.781914	4.566517	379.764993	0.011914	0.012063
RS	55	6.242896	4.566517	369.945297	0.011605	0.011695
RS	56	6.740005	4.566517	357.517822	0.011216	0.011253
RS	57	7.276075	4.566517	342.549830	0.010746	0.010738
RS	58	7.854157	6.775098	224.015489	0.007028	0.007222
RS	59	8.477546	6.775098	220.489864	0.006917	0.007066
RS	60	9.149790	6.775098	215.468746	0.006759	0.006865
RS	61	9.874721	6.775098	208.939174	0.006555	0.006619
RS	62	10.656466	6.775098	200.923579	0.006303	0.006331
RS	63	11.499479	6.775098	1586.856823	0.049781	0.048575
PA	4+25*2+4+6 0.038551118 0.013888818 11.499479202 1.284882701 0.242098167 0.237996187 0.294334819 0.376574014 0.482078445 0.615565827 0.778735877 0.972781293 1.214669170 1.530424010 1.933221770 2.416601498 2.953132830 3.495248995 3.982010537 4.347024865 4.544071199 4.582809063 4.523482985 4.432730624 4.354977310 4.309513517 4.297661380 4.317056720 4.372513520 4.566517363 6.775098218
//
IT	4331
RD	9
LK	-218864.262516
QD	-641.779319 -> -568.879660
RI	0.0139568528
TR	0.036873	0.014277
MT	11.755986
MM	C_pi: 2.387656, n_recomb: 34302.566610
RS	0	0.000000	1.613138	164.248785	0.004788	0.000236
RS	1	0.007875	1.613138	176.296514	0.005139	0.001571
RS	2	0.016370	1.613138	189.153233	0.005514	0.003370
RS	3	0.025533	1.613138	202.861108	0.005914	0.005156
RS	4	0.035419	0.252507	1364.828953	0.039788	0.034587
RS	5	0.046083	0.252507	1409.205442	0.041082	0.038959
RS	6	0.057586	0.242987	1505.390418	0.043886	0.042420
RS	7	0.069996	0.242987	1540.151916	0.044899	0.044226
RS	8	0.083382	0.299425	1280.479837	0.037329	0.037003
RS	9	0.097823	0.299425	1313.940439	0.038304	0.038276
RS	10	0.113401	0.381986	1059.062882	0.030874	0.031031
RS	11	0.130206	0.381986	1091.548414	0.031821	0.032274
RS	12	0.148334	0.487171	883.799889	0.025765	0.026270
RS	13	0.167889	0.487171	914.580224	0.026662	0.027411
RS	14	0.188985	0.619685	745.303172	0.021727	0.022411
RS	15	0.211742	0.619685	774.021838	0.022565	0.023406
RS	16	0.236290	0.781285	638.473781	0.018613	0.019331
RS	17	0.262772	0.781285	665.045112	0.019388	0.020226
RS	18	0.291339	0.973129	556.774010	0.016231	0.016974
RS	19	0.322156	0.973129	581.307530	0.016946	0.017830
RS	20	0.355400	1.213396	487.258568	0.014205	0.015016
RS	21	0.391261	1.213396	509.866094	0.014864	0.015788
RS	22	0.429947	1.531306	423.247876	0.012339	0.013160
RS	23	0.471678	1.531306	443.965300	0.012943	0.013801
RS	24	0.516697	1.943981	367.257134	0.010706	0.011443
RS	25	0.565260	1.943981	386.163440	0.011258	0.011979
RS	26	0.617647	2.448173	322.731308	0.009408	0.010027
RS	27	0.674159	2.448173	340.035062	0.009913	0.010491
RS	28	0.735122	3.017396	290.874758	0.008480	0.008982
RS	29	0.800886	3.017396	306.901988	0.008947	0.009401
RS	30	0.871828	3.600829	271.427664	0.007913	0.008315
RS	31	0.948357	3.600829	286.567186	0.008354	0.008709
RS	32	1.030912	4.129621	263.778919	0.007690	0.008009
RS	33	1.119968	4.129621	278.426985	0.008117	0.008396
RS	34	1.216037	4.526751	267.940416	0.007811	0.008068
RS	35	1.319671	4.526751	282.459426	0.008234	0.008471
RS	36	1.431466	4.737838	284.151024	0.008284	0.008515
RS	37	1.552064	4.737838	298.789324	0.008710	0.008953
RS	38	1.682159	4.772769	311.288412	0.009075	0.009334
RS	39	1.822499	4.772769	326.030684	0.009505	0.009808
RS	40	1.973891	4.699405	345.904323	0.010084	0.010422
RS	41	2.137203	4.699405	360.338399	0.010505	0.010901
RS	42	2.313377	4.592767	382.856861	0.011161	0.011592
RS	43	2.503423	4.592767	396.172195	0.011549	0.012027
RS	44	2.708435	4.502051	416.641738	0.012146	0.012637
RS	45	2.929591	4.502051	427.772762	0.012471	0.012975
RS	46	3.168163	4.448000	442.658093	0.012905	0.013389
RS	47	3.425521	4.448000	450.494478	0.013133	0.013595
RS	48	3.703146	4.431582	458.004587	0.013352	0.013765
RS	49	4.002633	4.431582	461.567404	0.013456	0.013821
RS	50	4.325703	4.449951	460.834576	0.013434	0.013738
RS	51	4.674215	4.449951	459.426668	0.013393	0.013638
RS	52	5.050170	4.508283	449.557460	0.013106	0.013291
RS	53	5.455731	4.508283	442.973935	0.012914	0.013041
RS	54	5.893229	4.719268	414.961839	0.012097	0.012193
RS	55	6.365178	4.719268	404.826173	0.011802	0.011847
RS	56	6.874293	4.719268	391.821166	0.011423	0.011422
RS	57	7.423498	4.719268	376.005896	0.010961	0.010922
RS	58	8.015952	7.219056	239.161104	0.006972	0.007130
RS	59	8.655059	7.219056	236.378759	0.006891	0.007008
RS	60	9.344495	7.219056	232.020286	0.006764	0.006842
RS	61	10.088222	7.219056	226.050582	0.006590	0.006631
RS	62	10.890515	7.219056	218.469667	0.006369	0.006375
RS	63	11.755986	7.219056	1802.032597	0.052533	0.051163
PA	4+25*2+4+6 0.036873333 0.014277498 11.755986188 1.613138165 0.252507288 0.242986935 0.299424885 0.381985908 0.487170590 0.619684565 0.781284687 0.973129186 1.213395511 1.531305564 1.943981393 2.448172909 3.017395778 3.600828864 4.129620962 4.526751055 4.737837846 4.772768792 4.699405032 4.592766600 4.502051491 4.447999776 4.431582132 4.449951497 4.508283047 4.719267948 7.219055881
//
IT	4751
RD	10
LK	-218722.264963
QD	-588.398798 -> -523.983837
RI	0.0111436206
TR	0.035331	0.014632
MT	12.005927
MM	C_pi: 2.494774, n_recomb: 36687.321127
RS	0	0.000000	2.013512	141.275596	0.003851	0.000192
RS	1	0.007910	2.013512	151.838916	0.004139	0.001286
RS	2	0.016447	2.013512	163.140130	0.004447	0.002758
RS	3	0.025658	2.013512	175.222287	0.004776	0.004200
RS	4	0.035598	0.262881	1415.724057	0.038589	0.033764
RS	5	0.046325	0.262881	1464.403826	0.039916	0.037987
RS	6	0.057900	0.247874	1598.810367	0.043579	0.042250
RS	7	0.070390	0.247874	1637.416727	0.044632	0.044048
RS	8	0.083869	0.304502	1366.835260	0.037256	0.036981
RS	9	0.098413	0.304502	1403.684283	0.038261	0.038239
RS	10	0.114109	0.387547	1134.890433	0.030934	0.031079
RS	11	0.131046	0.387547	1170.437695	0.031903	0.032314
RS	12	0.149323	0.492611	951.364429	0.025932	0.026397
RS	13	0.169045	0.492611	984.928581	0.026847	0.027540
RS	14	0.190328	0.624348	805.818283	0.021964	0.022604
RS	15	0.213294	0.624348	837.092110	0.022817	0.023610
RS	16	0.238077	0.784548	692.941961	0.018888	0.019568
RS	17	0.264820	0.784548	721.875518	0.019676	0.020473
RS	18	0.293679	0.974302	606.195302	0.016523	0.017227
RS	19	0.324821	0.974302	632.923456	0.017252	0.018090
RS	20	0.358426	1.212817	531.417660	0.014485	0.015253
RS	21	0.394689	1.212817	556.060922	0.015157	0.016037
RS	22	0.433822	1.532217	461.098519	0.012568	0.013348
RS	23	0.476049	1.532217	483.677519	0.013184	0.014004
RS	24	0.521617	1.953480	398.430172	0.010860	0.011561
RS	25	0.570790	1.953480	419.000825	0.011421	0.012108
RS	26	0.623852	2.476853	347.887982	0.009483	0.010065
RS	27	0.681112	2.476853	366.653199	0.009994	0.010536
RS	28	0.742902	3.077396	311.253306	0.008484	0.008947
RS	29	0.809579	3.077396	328.560814	0.008956	0.009368
RS	30	0.881531	3.701631	288.450934	0.007862	0.008220
RS	31	0.959174	3.701631	304.734402	0.008306	0.008613
RS	32	1.042959	4.272916	278.879938	0.007602	0.007871
RS	33	1.133372	4.272916	294.594884	0.008030	0.008255
RS	34	1.230938	4.703284	282.560734	0.007702	0.007904
RS	35	1.336221	4.703284	298.136284	0.008126	0.008303
RS	36	1.449832	4.929676	299.769380	0.008171	0.008339
RS	37	1.572430	4.929676	315.518544	0.008600	0.008772
RS	38	1.704727	4.961797	329.325790	0.008977	0.009159
RS	39	1.847489	4.961797	345.276394	0.009411	0.009628
RS	40	2.001544	4.874953	367.499500	0.010017	0.010261
RS	41	2.167785	4.874953	383.237711	0.010446	0.010740
RS	42	2.347177	4.752451	408.635796	0.011138	0.011460
RS	43	2.540759	4.752451	423.294174	0.011538	0.011902
RS	44	2.749655	4.648294	446.619661	0.012174	0.012549
RS	45	2.975075	4.648294	459.031254	0.012512	0.012902
RS	46	3.218327	4.584724	476.303793	0.012983	0.013355
RS	47	3.480822	4.584724	485.236486	0.013226	0.013583
RS	48	3.764080	4.562542	494.403279	0.013476	0.013791
RS	49	4.069746	4.562542	498.759852	0.013595	0.013871
RS	50	4.399591	4.578568	498.794812	0.013596	0.013818
RS	51	4.755529	4.578568	497.783967	0.013568	0.013743
RS	52	5.139622	4.638450	487.617989	0.013291	0.013414
RS	53	5.554099	4.638450	480.993041	0.013111	0.013185
RS	54	6.001364	4.864523	450.272478	0.012273	0.012322
RS	55	6.484008	4.864523	439.839526	0.011989	0.011995
RS	56	7.004832	4.864523	426.273812	0.011619	0.011586
RS	57	7.566856	4.864523	409.625674	0.011165	0.011098
RS	58	8.173338	7.655520	253.878467	0.006920	0.007047
RS	59	8.827795	7.655520	251.850961	0.006865	0.006956
RS	60	9.534023	7.655520	248.176994	0.006765	0.006821
RS	61	10.296116	7.655520	242.800100	0.006618	0.006640
RS	62	11.118495	7.655520	235.698308	0.006425	0.006415
RS	63	12.005927	7.655520	2022.586071	0.055130	0.053648
PA	4+25*2+4+6 0.035330734 0.014631772 12.005927134 2.013511654 0.262880527 0.247874245 0.304502032 0.387547343 0.492611080 0.624348410 0.784548187 0.974302239 1.212816919 1.532216833 1.953479514 2.476852805 3.077396164 3.701630600 4.272916497 4.703283709 4.929675872 4.961797248 4.874953295 4.752450579 4.648294231 4.584723966 4.562542058 4.578567948 4.638450016 4.864522878 7.655520223
//
IT	5648
RD	11
LK	-218596.737525
QD	-541.036796 -> -483.942912
RI	0.0089699617
TR	0.033909	0.014954
MT	12.250711
MM	C_pi: 2.600098, n_recomb: 39032.448167
RS	0	0.000000	2.504211	121.282016	0.003107	0.000156
RS	1	0.007945	2.504211	130.494487	0.003343	0.001052
RS	2	0.016521	2.504211	140.370628	0.003596	0.002257
RS	3	0.025778	2.504211	150.952312	0.003867	0.003427
RS	4	0.035771	0.273368	1460.801933	0.037425	0.032931
RS	5	0.046557	0.273368	1513.619161	0.038778	0.037029
RS	6	0.058201	0.252695	1687.990087	0.043246	0.042043
RS	7	0.070769	0.252695	1730.461735	0.044334	0.043846
RS	8	0.084337	0.309526	1449.988765	0.037148	0.036932
RS	9	0.098982	0.309526	1490.244475	0.038180	0.038185
RS	10	0.114790	0.393148	1208.160826	0.030953	0.031102
RS	11	0.131855	0.393148	1246.780778	0.031942	0.032333
RS	12	0.150275	0.498218	1017.043708	0.026056	0.026498
RS	13	0.170159	0.498218	1053.396346	0.026988	0.027645
RS	14	0.191622	0.629309	865.093205	0.022163	0.022773
RS	15	0.214791	0.629309	898.922730	0.023030	0.023789
RS	16	0.239800	0.788219	746.708120	0.019130	0.019784
RS	17	0.266796	0.788219	778.003349	0.019932	0.020699
RS	18	0.295937	0.975967	655.329523	0.016789	0.017466
RS	19	0.327393	0.975967	684.252705	0.017530	0.018335
RS	20	0.361349	1.212628	575.594264	0.014747	0.015481
RS	21	0.398002	1.212628	602.275958	0.015430	0.016275
RS	22	0.437566	1.532975	499.094427	0.012787	0.013534
RS	23	0.480275	1.532975	523.540374	0.013413	0.014204
RS	24	0.526376	1.961732	429.693413	0.011009	0.011680
RS	25	0.576140	1.961732	451.933766	0.011578	0.012238
RS	26	0.629857	2.502901	372.968441	0.009555	0.010108
RS	27	0.687843	2.502901	393.195728	0.010074	0.010586
RS	28	0.750435	3.133591	331.364906	0.008489	0.008921
RS	29	0.817999	3.133591	349.945190	0.008965	0.009343
RS	30	0.890932	3.798267	305.032501	0.007815	0.008136
RS	31	0.969659	3.798267	322.443363	0.008261	0.008527
RS	32	1.054640	4.412657	293.393829	0.007517	0.007745
RS	33	1.146373	4.412657	310.151359	0.007946	0.008127
RS	34	1.245394	4.877493	296.468075	0.007595	0.007752
RS	35	1.352282	4.877493	313.070795	0.008021	0.008147
RS	36	1.467662	5.120531	314.552487	0.008059	0.008174
RS	37	1.592209	5.120531	331.381915	0.008490	0.008602
RS	38	1.726651	5.150884	346.412879	0.008875	0.008993
RS	39	1.871773	5.150884	363.545586	0.009314	0.009457
RS	40	2.028425	5.051076	388.068989	0.009942	0.010106
RS	41	2.197523	5.051076	405.096507	0.010378	0.010583
RS	42	2.380055	4.912712	433.388017	0.011103	0.011331
RS	43	2.577089	4.912712	449.391987	0.011513	0.011778
RS	44	2.789776	4.794652	475.666631	0.012186	0.012459
RS	45	3.019361	4.794652	489.380732	0.012538	0.012827
RS	46	3.267186	4.720718	509.206636	0.013046	0.013319
RS	47	3.534700	4.720718	519.273427	0.013304	0.013567
RS	48	3.823468	4.691697	530.304110	0.013586	0.013812
RS	49	4.135177	4.691697	535.500049	0.013719	0.013916
RS	50	4.471650	4.704201	536.511812	0.013745	0.013894
RS	51	4.834856	4.704201	535.941601	0.013731	0.013841
RS	52	5.226917	4.764457	525.647999	0.013467	0.013533
RS	53	5.650126	4.764457	519.015238	0.013297	0.013323
RS	54	6.106958	5.003923	485.676597	0.012443	0.012448
RS	55	6.600085	5.003923	474.966715	0.012169	0.012137
RS	56	7.132389	5.003923	460.858804	0.011807	0.011743
RS	57	7.706983	5.003923	443.393857	0.011360	0.011266
RS	58	8.327227	8.085972	268.223419	0.006872	0.006972
RS	59	8.996747	8.085972	266.959889	0.006839	0.006908
RS	60	9.719460	8.085972	263.988309	0.006763	0.006800
RS	61	10.499590	8.085972	259.231602	0.006641	0.006647
RS	62	11.341699	8.085972	252.646269	0.006473	0.006449
RS	63	12.250711	8.085972	2248.152830	0.057597	0.056030
PA	4+25*2+4+6 0.033909251 0.014953926 12.250711219 2.504210740 0.273367911 0.252695446 0.309526314 0.393148262 0.498217796 0.629308598 0.788218686 0.975967307 1.212627520 1.532974849 1.961731599 2.502900983 3.133590892 3.798266692 4.412657430 4.877493315 5.120530649 5.150884331 5.051075823 4.912712355 4.794652245 4.720718294 4.691697021 4.704200903 4.764456532 5.003922993 8.085971939
//
IT	5056
RD	12
LK	-218485.431489
QD	-498.885202 -> -448.142677
RI	0.0072656328
TR	0.032597	0.015247
MT	12.490938
MM	C_pi: 2.703863, n_recomb: 41337.210827
RS	0	0.000000	3.107892	103.836610	0.002512	0.000126
RS	1	0.007978	3.107892	111.828620	0.002705	0.000859
RS	2	0.016592	3.107892	120.410716	0.002913	0.001847
RS	3	0.025893	3.107892	129.622329	0.003136	0.002798
RS	4	0.035937	0.284072	1500.103220	0.036289	0.032092
RS	5	0.046781	0.284072	1556.883656	0.037663	0.036080
RS	6	0.058491	0.257470	1773.088694	0.042893	0.041810
RS	7	0.071135	0.257470	1819.436931	0.044015	0.043626
RS	8	0.084788	0.314474	1530.223365	0.037018	0.036866
RS	9	0.099530	0.314474	1573.893647	0.038075	0.038119
RS	10	0.115448	0.398722	1279.128221	0.030944	0.031109
RS	11	0.132636	0.398722	1320.823750	0.031952	0.032338
RS	12	0.151195	0.503881	1081.012790	0.026151	0.026581
RS	13	0.171235	0.503881	1120.153476	0.027098	0.027732
RS	14	0.192873	0.634414	923.230709	0.022334	0.022924
RS	15	0.216238	0.634414	959.613402	0.023214	0.023950
RS	16	0.241466	0.792110	799.823242	0.019349	0.019984
RS	17	0.268708	0.792110	833.477455	0.020163	0.020908
RS	18	0.298122	0.977903	704.200928	0.017036	0.017691
RS	19	0.329884	0.977903	735.317666	0.017788	0.018567
RS	20	0.364179	1.212625	619.789895	0.014994	0.015702
RS	21	0.401210	1.212625	648.510695	0.015688	0.016505
RS	22	0.441195	1.533454	537.235497	0.012996	0.013717
RS	23	0.484370	1.533454	563.551821	0.013633	0.014399
RS	24	0.530989	1.968755	461.050511	0.011153	0.011801
RS	25	0.581328	1.968755	484.964413	0.011732	0.012369
RS	26	0.635683	2.526455	397.985057	0.009628	0.010157
RS	27	0.694374	2.526455	419.674181	0.010152	0.010640
RS	28	0.757747	3.186223	351.225030	0.008497	0.008902
RS	29	0.826176	3.186223	371.070115	0.008977	0.009326
RS	30	0.900064	3.890977	321.196083	0.007770	0.008061
RS	31	0.979846	3.890977	339.717658	0.008218	0.008451
RS	32	1.065994	4.549077	307.349595	0.007435	0.007630
RS	33	1.159014	4.549077	325.125312	0.007865	0.008009
RS	34	1.259455	5.049647	309.692763	0.007492	0.007610
RS	35	1.367908	5.049647	327.292831	0.007918	0.008002
RS	36	1.485014	5.310698	328.528533	0.007948	0.008019
RS	37	1.611463	5.310698	346.406382	0.008380	0.008442
RS	38	1.747999	5.340291	362.572463	0.008771	0.008834
RS	39	1.895428	5.340291	380.858593	0.009213	0.009294
RS	40	2.054618	5.228011	407.621263	0.009861	0.009955
RS	41	2.226508	5.228011	425.919368	0.010304	0.010432
RS	42	2.412110	5.073766	457.102904	0.011058	0.011203
RS	43	2.612520	5.073766	474.450051	0.011478	0.011656
RS	44	2.828918	4.941370	503.749434	0.012186	0.012370
RS	45	3.062580	4.941370	518.782782	0.012550	0.012749
RS	46	3.314882	4.856323	541.311181	0.013095	0.013279
RS	47	3.587313	4.856323	552.545488	0.013367	0.013546
RS	48	3.881477	4.819487	565.639079	0.013684	0.013829
RS	49	4.199110	4.819487	571.717032	0.013831	0.013954
RS	50	4.542082	4.827419	573.911449	0.013884	0.013966
RS	51	4.912415	4.827419	573.824124	0.013882	0.013933
RS	52	5.312293	4.886992	563.575831	0.013634	0.013646
RS	53	5.744072	4.886992	556.968765	0.013474	0.013454
RS	54	6.210297	5.138332	521.115589	0.012606	0.012571
RS	55	6.713716	5.138332	510.149208	0.012341	0.012275
RS	56	7.257297	5.138332	495.518040	0.011987	0.011893
RS	57	7.844244	5.138332	477.253147	0.011545	0.011426
RS	58	8.478015	8.510982	282.214550	0.006827	0.006903
RS	59	9.162347	8.510982	281.721574	0.006815	0.006862
RS	60	9.901274	8.510982	279.466618	0.006761	0.006779
RS	61	10.699150	8.510982	275.352727	0.006661	0.006651
RS	62	11.560679	8.510982	269.315383	0.006515	0.006479
RS	63	12.490938	8.510982	2478.078386	0.059948	0.058310
PA	4+25*2+4+6 0.032597303 0.015246651 12.490938023 3.107891947 0.284071698 0.257469682 0.314473727 0.398721583 0.503880722 0.634413670 0.792109881 0.977903044 1.212624629 1.533454371 1.968754781 2.526455429 3.186223036 3.890976531 4.549076936 5.049646814 5.310698061 5.340291487 5.228010831 5.073765959 4.941369515 4.856322748 4.819486722 4.827418705 4.886992108 5.138331938 8.510982446
//
IT	4411
RD	13
LK	-218386.470453
QD	-461.255167 -> -416.046638
RI	0.0059150301
TR	0.031385	0.015513
MT	12.726944
MM	C_pi: 2.806163, n_recomb: 43600.170909
RS	0	0.000000	3.852738	88.621560	0.002033	0.000102
RS	1	0.008010	3.852738	95.519207	0.002191	0.000700
RS	2	0.016661	3.852738	102.936421	0.002361	0.001509
RS	3	0.026005	3.852738	110.909464	0.002544	0.002284
RS	4	0.036097	0.295061	1533.759224	0.035178	0.031250
RS	5	0.046998	0.295061	1594.316301	0.036567	0.035141
RS	6	0.058772	0.262210	1854.207168	0.042528	0.041560
RS	7	0.071489	0.262210	1904.432843	0.043679	0.043391
RS	8	0.085224	0.319330	1607.722281	0.036874	0.036791
RS	9	0.100060	0.319330	1654.805186	0.037954	0.038047
RS	10	0.116084	0.404229	1347.942963	0.030916	0.031106
RS	11	0.133391	0.404229	1392.709275	0.031943	0.032334
RS	12	0.152085	0.509536	1143.362461	0.026224	0.026651
RS	13	0.172276	0.509536	1185.285313	0.027185	0.027805
RS	14	0.194084	0.639576	980.266778	0.022483	0.023061
RS	15	0.217639	0.639576	1019.196261	0.023376	0.024095
RS	16	0.243081	0.796112	852.288569	0.019548	0.020171
RS	17	0.270560	0.796112	888.296017	0.020374	0.021103
RS	18	0.300240	0.979990	752.785927	0.017266	0.017907
RS	19	0.332298	0.979990	786.091890	0.018030	0.018788
RS	20	0.366923	1.212689	663.979343	0.015229	0.015917
RS	21	0.404322	1.212689	694.737136	0.015934	0.016728
RS	22	0.444716	1.533595	575.501219	0.013200	0.013898
RS	23	0.488345	1.533595	603.688742	0.013846	0.014592
RS	24	0.535469	1.974583	492.493408	0.011296	0.011923
RS	25	0.586368	1.974583	518.082713	0.011883	0.012501
RS	26	0.641343	2.547641	422.940338	0.009700	0.010210
RS	27	0.700721	2.547641	446.089792	0.010231	0.010699
RS	28	0.764856	3.235440	370.846398	0.008506	0.008889
RS	29	0.834127	3.235440	391.947665	0.008990	0.009315
RS	30	0.908947	3.979898	336.960667	0.007728	0.007995
RS	31	0.989759	3.979898	356.575943	0.008178	0.008384
RS	32	1.077044	4.682251	320.773760	0.007357	0.007523
RS	33	1.171320	4.682251	339.543104	0.007788	0.007900
RS	34	1.273148	5.219777	322.266258	0.007391	0.007478
RS	35	1.383131	5.219777	340.833508	0.007817	0.007866
RS	36	1.501924	5.500173	341.731066	0.007838	0.007872
RS	37	1.630231	5.500173	360.624501	0.008271	0.008291
RS	38	1.768815	5.529982	377.834566	0.008666	0.008683
RS	39	1.918500	5.529982	397.243253	0.009111	0.009139
RS	40	2.080173	5.405695	426.175426	0.009775	0.009810
RS	41	2.254796	5.405695	445.721676	0.010223	0.010286
RS	42	2.443405	5.235553	479.780734	0.011004	0.011078
RS	43	2.647121	5.235553	498.463550	0.011433	0.011535
RS	44	2.867154	5.088417	530.846228	0.012175	0.012280
RS	45	3.104810	5.088417	547.209798	0.012551	0.012671
RS	46	3.361502	4.991575	572.573544	0.013132	0.013238
RS	47	3.638754	4.991575	585.003292	0.013417	0.013521
RS	48	3.938212	4.946062	600.344546	0.013769	0.013843
RS	49	4.261656	4.946062	607.342852	0.013930	0.013987
RS	50	4.611006	4.948486	610.918663	0.014012	0.014032
RS	51	4.988338	4.948486	611.353689	0.014022	0.014018
RS	52	5.395892	5.006439	601.322405	0.013792	0.013754
RS	53	5.836090	5.006439	594.773203	0.013642	0.013578
RS	54	6.311546	5.268271	556.519808	0.012764	0.012689
RS	55	6.825084	5.268271	545.316461	0.012507	0.012407
RS	56	7.379754	5.268271	530.180534	0.012160	0.012037
RS	57	7.978850	5.268271	511.132620	0.011723	0.011579
RS	58	8.625932	8.930750	295.855778	0.006786	0.006839
RS	59	9.324843	8.930750	296.137332	0.006792	0.006819
RS	60	10.079733	8.930750	294.609789	0.006757	0.006758
RS	61	10.895087	8.930750	291.157041	0.006678	0.006653
RS	62	11.775747	8.930750	285.694097	0.006553	0.006504
RS	63	12.726944	8.930750	2711.589354	0.062192	0.060490
PA	4+25*2+4+6 0.031384622 0.015512565 12.726944249 3.852737559 0.295060968 0.262209752 0.319330097 0.404228942 0.509535694 0.639575735 0.796112069 0.979990205 1.212688812 1.533595494 1.974582699 2.547641421 3.235440309 3.979897547 4.682250892 5.219776516 5.500172668 5.529981597 5.405695472 5.235553410 5.088417030 4.991574965 4.946062044 4.948486172 5.006438596 5.268270615 8.930749531
//
IT	4443
RD	14
LK	-218298.268757
QD	-427.560389 -> -387.191785
RI	0.0048364815
TR	0.030263	0.015754
MT	12.958622
MM	C_pi: 2.906961, n_recomb: 45819.632120
RS	0	0.000000	4.774027	75.379447	0.001645	0.000083
RS	1	0.008040	4.774027	81.302970	0.001774	0.000570
RS	2	0.016727	4.774027	87.680092	0.001914	0.001232
RS	3	0.026112	4.774027	94.543565	0.002063	0.001863
RS	4	0.036252	0.306382	1561.970585	0.034090	0.030410
RS	5	0.047207	0.306382	1626.104255	0.035489	0.034212
RS	6	0.059043	0.266919	1931.449090	0.042153	0.041297
RS	7	0.071830	0.266919	1985.540828	0.043334	0.043147
RS	8	0.085646	0.324084	1682.612213	0.036723	0.036709
RS	9	0.100572	0.324084	1733.095980	0.037824	0.037972
RS	10	0.116699	0.409643	1414.700791	0.030875	0.031095
RS	11	0.134122	0.409643	1462.525275	0.031919	0.032323
RS	12	0.152946	0.515145	1204.121964	0.026280	0.026710
RS	13	0.173284	0.515145	1248.815258	0.027255	0.027868
RS	14	0.195256	0.644741	1036.193080	0.022615	0.023184
RS	15	0.218996	0.644741	1077.658437	0.023520	0.024226
RS	16	0.244644	0.800160	904.067306	0.019731	0.020345
RS	17	0.272354	0.800160	942.418399	0.020568	0.021286
RS	18	0.302293	0.982147	801.040326	0.017482	0.018112
RS	19	0.334638	0.982147	836.527672	0.018257	0.018999
RS	20	0.369584	1.212744	708.117536	0.015454	0.016125
RS	21	0.407340	1.212744	740.906783	0.016170	0.016944
RS	22	0.448132	1.533364	613.857006	0.013397	0.014077
RS	23	0.492203	1.533364	643.913382	0.014053	0.014781
RS	24	0.539818	1.979253	524.003100	0.011436	0.012046
RS	25	0.591261	1.979253	551.267160	0.012031	0.012634
RS	26	0.646840	2.566558	447.829069	0.009774	0.010266
RS	27	0.706888	2.566558	472.435668	0.010311	0.010762
RS	28	0.771764	3.281338	390.236040	0.008517	0.008881
RS	29	0.841856	3.281338	412.583916	0.009005	0.009310
RS	30	0.917584	4.065053	352.343372	0.007690	0.007935
RS	31	0.999400	4.065053	373.034879	0.008141	0.008324
RS	32	1.087795	4.812103	333.691730	0.007283	0.007425
RS	33	1.183297	4.812103	353.429934	0.007714	0.007800
RS	34	1.286478	5.387703	334.221293	0.007294	0.007354
RS	35	1.397954	5.387703	353.725313	0.007720	0.007739
RS	36	1.518394	5.688718	354.196064	0.007730	0.007733
RS	37	1.648517	5.688718	374.071460	0.008164	0.008148
RS	38	1.789103	5.719691	392.233001	0.008560	0.008538
RS	39	1.940992	5.719691	412.731463	0.009008	0.008990
RS	40	2.105093	5.583831	443.758020	0.009685	0.009670
RS	41	2.282388	5.583831	464.526546	0.010138	0.010145
RS	42	2.473939	5.397771	501.432975	0.010944	0.010956
RS	43	2.680891	5.397771	521.438996	0.011380	0.011417
RS	44	2.904482	5.235532	556.946555	0.012155	0.012190
RS	45	3.146050	5.235532	574.645399	0.012541	0.012592
RS	46	3.407042	5.126269	602.961298	0.013159	0.013194
RS	47	3.689017	5.126269	616.608387	0.013457	0.013493
RS	48	3.993665	5.071306	634.367372	0.013845	0.013852
RS	49	4.322807	5.071306	642.319144	0.014018	0.014014
RS	50	4.678412	5.067383	647.465656	0.014131	0.014093
RS	51	5.062610	5.067383	648.458585	0.014152	0.014097
RS	52	5.477698	5.122869	638.812609	0.013942	0.013857
RS	53	5.926160	5.122869	632.350896	0.013801	0.013695
RS	54	6.410679	5.393926	591.818896	0.012916	0.012803
RS	55	6.934156	5.393926	580.396282	0.012667	0.012534
RS	56	7.499721	5.393926	564.772772	0.012326	0.012174
RS	57	8.110759	5.393926	544.958011	0.011894	0.011724
RS	58	8.770927	9.345036	309.144216	0.006747	0.006779
RS	59	9.484174	9.345036	310.201634	0.006770	0.006778
RS	60	10.254767	9.345036	309.408966	0.006753	0.006737
RS	61	11.087319	9.345036	306.631673	0.006692	0.006653
RS	62	11.986810	9.345036	301.764866	0.006586	0.006525
RS	63	12.958622	9.345036	2947.866666	0.064336	0.062572
PA	4+25*2+4+6 0.030262692 0.015754413 12.958622174 4.774027153 0.306381933 0.266918620 0.324084070 0.409642942 0.515145283 0.644740766 0.800160482 0.982147476 1.212744325 1.533364411 1.979253044 2.566558444 3.281337959 4.065053021 4.812103050 5.387703248 5.688717615 5.719690782 5.583830773 5.397771404 5.235532473 5.126268696 5.071306031 5.067382809 5.122869246 5.393926217 9.345036329
//
IT	3902
RD	15
LK	-218219.482336
QD	-397.303332 -> -361.181478
RI	0.0039714334
TR	0.029223	0.015974
MT	13.186163
MM	C_pi: 3.006224, n_recomb: 47993.595977
RS	0	0.000000	5.915335	63.897697	0.001331	0.000067
RS	1	0.008070	5.915335	68.960865	0.001437	0.000463
RS	2	0.016791	5.915335	74.417110	0.001551	0.001004
RS	3	0.026216	5.915335	80.295588	0.001673	0.001519
RS	4	0.036401	0.318055	1585.048471	0.033026	0.029577
RS	5	0.047409	0.318055	1652.546976	0.034433	0.033295
RS	6	0.059305	0.271592	2004.944413	0.041775	0.041028
RS	7	0.072160	0.271592	2062.877950	0.042982	0.042895
RS	8	0.086054	0.328725	1754.995088	0.036567	0.036626
RS	9	0.101068	0.328725	1808.858430	0.037690	0.037895
RS	10	0.117294	0.414949	1479.447351	0.030826	0.031081
RS	11	0.134829	0.414949	1530.310013	0.031886	0.032308
RS	12	0.153780	0.520688	1263.287744	0.026322	0.026761
RS	13	0.174260	0.520688	1310.733874	0.027311	0.027921
RS	14	0.196392	0.649884	1090.964776	0.022731	0.023297
RS	15	0.220311	0.649884	1134.950310	0.023648	0.024346
RS	16	0.246159	0.804223	955.096957	0.019901	0.020508
RS	17	0.274094	0.804223	995.777951	0.020748	0.021457
RS	18	0.304283	0.984337	848.895720	0.017688	0.018308
RS	19	0.336908	0.984337	886.552741	0.018472	0.019201
RS	20	0.372166	1.212770	752.135371	0.015672	0.016328
RS	21	0.410270	1.212770	786.946731	0.016397	0.017154
RS	22	0.451448	1.532774	652.252043	0.013590	0.014254
RS	23	0.495949	1.532774	684.171439	0.014255	0.014968
RS	24	0.544042	1.982844	555.547987	0.011575	0.012170
RS	25	0.596015	1.982844	584.483351	0.012178	0.012768
RS	26	0.652183	2.583346	472.635930	0.009848	0.010325
RS	27	0.712884	2.583346	498.694542	0.010391	0.010827
RS	28	0.778483	3.324060	409.392450	0.008530	0.008878
RS	29	0.849375	3.324060	432.976191	0.009022	0.009310
RS	30	0.925989	4.146519	367.354388	0.007654	0.007881
RS	31	1.008785	4.146519	389.104064	0.008107	0.008270
RS	32	1.098263	4.938608	346.123098	0.007212	0.007334
RS	33	1.194962	4.938608	366.805136	0.007643	0.007707
RS	34	1.299464	5.553334	345.583213	0.007201	0.007239
RS	35	1.412399	5.553334	365.993311	0.007626	0.007620
RS	36	1.534448	5.876179	365.953192	0.007625	0.007602
RS	37	1.666347	5.876179	386.776232	0.008059	0.008013
RS	38	1.808889	5.909204	405.798930	0.008455	0.008399
RS	39	1.962935	5.909204	427.352768	0.008904	0.008848
RS	40	2.129411	5.762192	460.393107	0.009593	0.009534
RS	41	2.309323	5.762192	482.354967	0.010050	0.010009
RS	42	2.503753	5.560202	522.069423	0.010878	0.010836
RS	43	2.713873	5.560202	543.381586	0.011322	0.011301
RS	44	2.940950	5.382526	582.040485	0.012127	0.012101
RS	45	3.186351	5.382526	601.073954	0.012524	0.012512
RS	46	3.451557	5.260290	632.439665	0.013178	0.013149
RS	47	3.738164	5.260290	647.320095	0.013488	0.013461
RS	48	4.047900	5.195180	667.651758	0.013911	0.013859
RS	49	4.382631	5.195180	676.584842	0.014097	0.014037
RS	50	4.744375	5.184159	683.480171	0.014241	0.014150
RS	51	5.135311	5.184159	685.062552	0.014274	0.014170
RS	52	5.557796	5.236424	675.964634	0.014084	0.013954
RS	53	6.014374	5.236424	669.617488	0.013952	0.013806
RS	54	6.507798	5.515552	626.933752	0.013063	0.012913
RS	55	7.041041	5.515552	615.307954	0.012821	0.012655
RS	56	7.617316	5.515552	599.212952	0.012485	0.012304
RS	57	8.240096	5.515552	578.647046	0.012057	0.011862
RS	58	8.913134	9.753791	322.069535	0.006711	0.006723
RS	59	9.640485	9.753791	323.901739	0.006749	0.006740
RS	60	10.426532	9.753791	323.848428	0.006748	0.006717
RS	61	11.276013	9.753791	321.757348	0.006704	0.006652
RS	62	12.194046	9.753791	317.504307	0.006616	0.006542
RS	63	13.186163	9.753791	3186.037796	0.066385	0.064558
PA	4+25*2+4+6 0.029223114 0.015974372 13.186163288 5.915335320 0.318055159 0.271591712 0.328725384 0.414949163 0.520687913 0.649883561 0.804222996 0.984337361 1.212769769 1.532773630 1.982844132 2.583345726 3.324059541 4.146518765 4.938608360 5.553334214 5.876179419 5.909204195 5.762191548 5.560202433 5.382526182 5.260290007 5.195180086 5.184158549 5.236424058 5.515552109 9.753791322
//
IT	4620
RD	16
LK	-218148.959140
QD	-370.059799 -> -337.675324
RI	0.0032760267
TR	0.028259	0.016175
MT	13.409488
MM	C_pi: 3.103872, n_recomb: 50120.368466
RS	0	0.000000	7.330803	53.985175	0.001077	0.000054
RS	1	0.008098	7.330803	58.294096	0.001163	0.000376
RS	2	0.016853	7.330803	62.941430	0.001256	0.000817
RS	3	0.026316	7.330803	67.952825	0.001356	0.001237
RS	4	0.036546	0.330090	1603.341147	0.031990	0.028756
RS	5	0.047604	0.330090	1673.983695	0.033399	0.032393
RS	6	0.059558	0.276223	2074.827357	0.041397	0.040757
RS	7	0.072480	0.276223	2136.566283	0.042629	0.042640
RS	8	0.086448	0.333245	1824.961135	0.036412	0.036542
RS	9	0.101547	0.333245	1882.173983	0.037553	0.037819
RS	10	0.117870	0.420135	1542.223089	0.030770	0.031063
RS	11	0.135514	0.420135	1596.096937	0.031845	0.032289
RS	12	0.154587	0.526147	1320.850046	0.026354	0.026803
RS	13	0.175205	0.526147	1371.025690	0.027355	0.027965
RS	14	0.197492	0.654992	1144.522778	0.022835	0.023400
RS	15	0.221584	0.654992	1191.008025	0.023763	0.024456
RS	16	0.247628	0.808282	1005.306149	0.020058	0.020661
RS	17	0.275781	0.808282	1048.299113	0.020916	0.021617
RS	18	0.306213	0.986545	896.270955	0.017882	0.018496
RS	19	0.339110	0.986545	936.082013	0.018677	0.019394
RS	20	0.374672	1.212748	795.964532	0.015881	0.016525
RS	21	0.413113	1.212748	832.784932	0.016616	0.017358
RS	22	0.454667	1.531844	690.631286	0.013779	0.014428
RS	23	0.499587	1.531844	724.404353	0.014453	0.015153
RS	24	0.548145	1.985435	587.092669	0.011714	0.012295
RS	25	0.600635	1.985435	617.693010	0.012324	0.012902
RS	26	0.657376	2.598133	497.343167	0.009923	0.010388
RS	27	0.718712	2.598133	524.846654	0.010472	0.010895
RS	28	0.785015	3.363727	428.313322	0.008546	0.008880
RS	29	0.856688	3.363727	453.121011	0.009041	0.009314
RS	30	0.934165	4.224346	382.003110	0.007622	0.007833
RS	31	1.017917	4.224346	404.792330	0.008076	0.008222
RS	32	1.108452	5.061700	358.087476	0.007145	0.007250
RS	33	1.206318	5.061700	379.688172	0.007576	0.007621
RS	34	1.312110	5.716496	356.379346	0.007110	0.007130
RS	35	1.426470	5.716496	377.664787	0.007535	0.007508
RS	36	1.550091	6.062301	377.035683	0.007523	0.007477
RS	37	1.683724	6.062301	398.771724	0.007956	0.007885
RS	38	1.828179	6.098240	418.566083	0.008351	0.008267
RS	39	1.984332	6.098240	441.139706	0.008802	0.008713
RS	40	2.153132	5.940469	476.111021	0.009499	0.009403
RS	41	2.335602	5.940469	499.234773	0.009961	0.009877
RS	42	2.532849	5.722542	541.709286	0.010808	0.010720
RS	43	2.746070	5.722542	564.306511	0.011259	0.011188
RS	44	2.976559	5.529132	606.128659	0.012093	0.012013
RS	45	3.225714	5.529132	626.490893	0.012500	0.012432
RS	46	3.495047	5.393416	660.988994	0.013188	0.013103
RS	47	3.786192	5.393416	677.113049	0.013510	0.013428
RS	48	4.100915	5.317532	700.156615	0.013970	0.013862
RS	49	4.441126	5.317532	710.093528	0.014168	0.014056
RS	50	4.808889	5.298741	718.903360	0.014344	0.014203
RS	51	5.206436	5.298741	721.102473	0.014387	0.014238
RS	52	5.636177	5.347098	712.709730	0.014220	0.014047
RS	53	6.100722	5.347098	706.501168	0.014096	0.013912
RS	54	6.602887	5.633230	661.796202	0.013204	0.013020
RS	55	7.145720	5.633230	649.981108	0.012968	0.012772
RS	56	7.732515	5.633230	633.429004	0.012638	0.012429
RS	57	8.366831	5.633230	612.126519	0.012213	0.011994
RS	58	9.052518	10.156723	334.624162	0.006676	0.006670
RS	59	9.793734	10.156723	337.227702	0.006728	0.006702
RS	60	10.594978	10.156723	337.915350	0.006742	0.006696
RS	61	11.461111	10.156723	336.517843	0.006714	0.006648
RS	62	12.397387	10.156723	332.892302	0.006642	0.006557
RS	63	13.409488	10.156723	3425.272943	0.068341	0.066453
PA	4+25*2+4+6 0.028258807 0.016174643 13.409488134 7.330803210 0.330090331 0.276222682 0.333245070 0.420134959 0.526147168 0.654991766 0.808281784 0.986545271 1.212748372 1.531843946 1.985434785 2.598132676 3.363726630 4.224345872 5.061699609 5.716495606 6.062300986 6.098239940 5.940468581 5.722542214 5.529132283 5.393415613 5.317531706 5.298740667 5.347097609 5.633229732 10.156722887
//
IT	4641
RD	17
LK	-218085.711290
QD	-345.467349 -> -316.380733
RI	0.0027160483
TR	0.027363	0.016357
MT	13.628513
MM	C_pi: 3.199833, n_recomb: 52198.757963
RS	0	0.000000	9.088356	45.462972	0.000871	0.000043
RS	1	0.008126	9.088356	49.115018	0.000941	0.000305
RS	2	0.016913	9.088356	53.056718	0.001016	0.000665
RS	3	0.026413	9.088356	57.310421	0.001098	0.001007
RS	4	0.036685	0.342491	1617.221882	0.030982	0.027950
RS	5	0.047793	0.342491	1690.782274	0.032391	0.031509
RS	6	0.059802	0.280803	2141.259206	0.041021	0.040486
RS	7	0.072788	0.280803	2206.756332	0.042276	0.042384
RS	8	0.086829	0.337637	1892.595664	0.036257	0.036461
RS	9	0.102011	0.337637	1953.120593	0.037417	0.037744
RS	10	0.118426	0.425199	1603.044768	0.030710	0.031042
RS	11	0.136176	0.425199	1659.897085	0.031800	0.032269
RS	12	0.155368	0.531522	1376.782028	0.026376	0.026839
RS	13	0.176119	0.531522	1429.659048	0.027389	0.028003
RS	14	0.198557	0.660058	1196.819261	0.022928	0.023493
RS	15	0.222818	0.660058	1245.779650	0.023866	0.024555
RS	16	0.249051	0.812331	1054.627582	0.020204	0.020804
RS	17	0.277415	0.812331	1099.910955	0.021072	0.021767
RS	18	0.308084	0.988761	943.097107	0.018067	0.018675
RS	19	0.341245	0.988761	985.043216	0.018871	0.019579
RS	20	0.377101	1.212685	839.535905	0.016083	0.016716
RS	21	0.415871	1.212685	878.348962	0.016827	0.017556
RS	22	0.457791	1.530612	728.940565	0.013965	0.014601
RS	23	0.503118	1.530612	764.554816	0.014647	0.015334
RS	24	0.552128	1.987110	618.604598	0.011851	0.012420
RS	25	0.605120	1.987110	650.861054	0.012469	0.013036
RS	26	0.662419	2.611041	521.938189	0.009999	0.010452
RS	27	0.724374	2.611041	550.877765	0.010553	0.010966
RS	28	0.791364	3.400470	446.998661	0.008563	0.008885
RS	29	0.863797	3.400470	473.017473	0.009062	0.009323
RS	30	0.942116	4.298590	396.301957	0.007592	0.007790
RS	31	1.026799	4.298590	420.111834	0.008048	0.008179
RS	32	1.118364	5.181337	369.605677	0.007081	0.007171
RS	33	1.217369	5.181337	392.099974	0.007512	0.007541
RS	34	1.324420	5.877026	366.639384	0.007024	0.007027
RS	35	1.440170	5.877026	388.769760	0.007448	0.007403
RS	36	1.565326	6.246845	387.479213	0.007423	0.007359
RS	37	1.700652	6.246845	410.093739	0.007856	0.007763
RS	38	1.846974	6.286527	430.572742	0.008249	0.008140
RS	39	2.005187	6.286527	454.129981	0.008700	0.008583
RS	40	2.176257	6.118375	490.948156	0.009405	0.009277
RS	41	2.361228	6.118375	515.200588	0.009870	0.009749
RS	42	2.561230	5.884508	560.380749	0.010736	0.010606
RS	43	2.777484	5.884508	584.238745	0.011193	0.011077
RS	44	3.011311	5.675083	629.225702	0.012054	0.011926
RS	45	3.264139	5.675083	650.906352	0.012470	0.012353
RS	46	3.537512	5.525433	688.603769	0.013192	0.013055
RS	47	3.833100	5.525433	705.976602	0.013525	0.013392
RS	48	4.152708	5.438211	731.856173	0.014021	0.013863
RS	49	4.498287	5.438211	742.814436	0.014231	0.014070
RS	50	4.871948	5.411040	753.693082	0.014439	0.014253
RS	51	5.275974	5.411040	756.531939	0.014493	0.014301
RS	52	5.712830	5.454876	748.992829	0.014349	0.014136
RS	53	6.185187	5.454876	742.943786	0.014233	0.014012
RS	54	6.695927	5.747017	696.350497	0.013340	0.013122
RS	55	7.248171	5.747017	684.357667	0.013111	0.012883
RS	56	7.845290	5.747017	667.360927	0.012785	0.012549
RS	57	8.490933	5.747017	645.334990	0.012363	0.012119
RS	58	9.189040	10.553538	346.804864	0.006644	0.006620
RS	59	9.943877	10.553538	350.174164	0.006708	0.006666
RS	60	10.760052	10.553538	351.601770	0.006736	0.006675
RS	61	11.642551	10.553538	350.902105	0.006722	0.006644
RS	62	12.596762	10.553538	347.914232	0.006665	0.006569
RS	63	13.628513	10.553538	3664.819810	0.070209	0.068258
PA	4+25*2+4+6 0.027363376 0.016357218 13.628513081 9.088355617 0.342490900 0.280803405 0.337637484 0.425198651 0.531521659 0.660058292 0.812330994 0.988760956 1.212684761 1.530612424 1.987110496 2.611040631 3.400469913 4.298589865 5.181337254 5.877025630 6.246845213 6.286526535 6.118375127 5.884508163 5.675083414 5.525432846 5.438210896 5.411040182 5.454875759 5.747017023 10.553538284
//
IT	4773
RD	18
LK	-218028.885451
QD	-323.214500 -> -297.044998
RI	0.0022654355
TR	0.026531	0.016524
MT	13.843261
MM	C_pi: 3.294043, n_recomb: 54227.602467
RS	0	0.000000	11.271604	38.171085	0.000704	0.000035
RS	1	0.008153	11.271604	41.254901	0.000761	0.000247
RS	2	0.016970	11.271604	44.585374	0.000822	0.000540
RS	3	0.026506	11.271604	48.181814	0.000889	0.000819
RS	4	0.036820	0.355255	1627.068754	0.030004	0.027163
RS	5	0.047975	0.355255	1703.318498	0.031411	0.030646
RS	6	0.060039	0.285324	2204.416586	0.040651	0.040219
RS	7	0.073086	0.285324	2273.614833	0.041927	0.042130
RS	8	0.087198	0.341898	1957.975110	0.036107	0.036382
RS	9	0.102459	0.341898	2021.768052	0.037283	0.037672
RS	10	0.118965	0.430131	1661.955794	0.030648	0.031020
RS	11	0.136817	0.430131	1721.748221	0.031750	0.032246
RS	12	0.156124	0.536807	1431.064513	0.026390	0.026869
RS	13	0.177005	0.536807	1486.610022	0.027414	0.028034
RS	14	0.199589	0.665080	1247.801896	0.023010	0.023578
RS	15	0.224013	0.665080	1299.208754	0.023958	0.024644
RS	16	0.250429	0.816373	1102.985471	0.020340	0.020938
RS	17	0.278999	0.816373	1150.534012	0.021217	0.021907
RS	18	0.309898	0.990990	989.292460	0.018243	0.018846
RS	19	0.343316	0.990990	1033.351210	0.019056	0.019755
RS	20	0.379458	1.212592	882.774562	0.016279	0.016902
RS	21	0.418547	1.212592	923.560579	0.017031	0.017748
RS	22	0.460823	1.529111	767.125534	0.014146	0.014770
RS	23	0.506545	1.529111	804.565393	0.014837	0.015512
RS	24	0.555995	1.987952	650.048889	0.011987	0.012545
RS	25	0.609477	1.987952	683.950038	0.012613	0.013169
RS	26	0.667319	2.622216	546.399782	0.010076	0.010518
RS	27	0.729876	2.622216	576.764786	0.010636	0.011038
RS	28	0.797534	3.434449	465.442017	0.008583	0.008894
RS	29	0.870707	3.434449	492.658031	0.009085	0.009334
RS	30	0.949847	4.369370	410.255773	0.007565	0.007751
RS	31	1.035438	4.369370	435.066938	0.008023	0.008142
RS	32	1.128007	5.297522	380.694169	0.007020	0.007098
RS	33	1.228124	5.297522	404.057055	0.007451	0.007467
RS	34	1.336402	6.034849	376.386133	0.006941	0.006930
RS	35	1.453508	6.034849	399.331247	0.007364	0.007304
RS	36	1.580162	6.429663	397.312841	0.007327	0.007247
RS	37	1.717141	6.429663	420.771446	0.007759	0.007647
RS	38	1.865288	6.473844	441.853525	0.008148	0.008019
RS	39	2.025512	6.473844	466.357816	0.008600	0.008459
RS	40	2.198800	6.295664	504.939238	0.009311	0.009155
RS	41	2.386215	6.295664	530.285709	0.009779	0.009626
RS	42	2.588910	6.045874	578.110313	0.010661	0.010495
RS	43	2.808130	6.045874	603.201993	0.011124	0.010969
RS	44	3.045222	5.820183	651.344287	0.012011	0.011840
RS	45	3.301644	5.820183	674.328981	0.012435	0.012274
RS	46	3.578971	5.656183	715.279204	0.013190	0.013007
RS	47	3.878908	5.656183	733.901227	0.013534	0.013355
RS	48	4.203298	5.557114	762.726236	0.014065	0.013861
RS	49	4.554135	5.557114	774.718671	0.014286	0.014082
RS	50	4.933574	5.521019	787.807435	0.014528	0.014298
RS	51	5.343948	5.521019	791.305084	0.014592	0.014359
RS	52	5.787779	5.559770	784.761575	0.014472	0.014220
RS	53	6.267795	5.559770	778.889937	0.014363	0.014107
RS	54	6.786945	5.857003	730.541259	0.013472	0.013221
RS	55	7.348419	5.857003	718.380116	0.013247	0.012991
RS	56	7.955670	5.857003	700.949459	0.012926	0.012663
RS	57	8.612428	5.857003	678.211921	0.012507	0.012238
RS	58	9.322729	10.944029	358.607150	0.006613	0.006573
RS	59	10.090940	10.944029	362.734704	0.006689	0.006632
RS	60	10.921781	10.944029	364.898920	0.006729	0.006655
RS	61	11.820358	10.944029	364.898588	0.006729	0.006638
RS	62	12.792194	10.944029	362.555339	0.006686	0.006578
RS	63	13.843261	10.944029	3903.941208	0.071992	0.069978
PA	4+25*2+4+6 0.026530856 0.016523789 13.843261142 11.271604376 0.355254723 0.285323517 0.341898138 0.430131419 0.536807217 0.665079974 0.816372987 0.990990104 1.212592240 1.529111482 1.987951664 2.622216121 3.434449447 4.369369514 5.297521618 6.034848902 6.429663150 6.473843654 6.295663860 6.045873561 5.820182641 5.656182724 5.557114192 5.521019278 5.559769813 5.857002627 10.944029270
//
IT	4786
RD	19
LK	-217977.741447
QD	-303.032688 -> -279.449306
RI	0.0019034091
TR	0.025756	0.016676
MT	14.053674
MM	C_pi: 3.386409, n_recomb: 56205.707436
RS	0	0.000000	13.983887	31.960897	0.000569	0.000028
RS	1	0.008178	13.983887	34.556216	0.000615	0.000200
RS	2	0.017026	13.983887	37.360639	0.000665	0.000438
RS	3	0.026597	13.983887	40.390734	0.000719	0.000665
RS	4	0.036950	0.368371	1633.268631	0.029059	0.026396
RS	5	0.048151	0.368371	1711.979672	0.030459	0.029806
RS	6	0.060267	0.289772	2264.472581	0.040289	0.039957
RS	7	0.073375	0.289772	2337.305716	0.041585	0.041880
RS	8	0.087554	0.346018	2021.192282	0.035961	0.036307
RS	9	0.102893	0.346018	2088.202371	0.037153	0.037604
RS	10	0.119486	0.434930	1718.969758	0.030584	0.030997
RS	11	0.137437	0.434930	1781.658526	0.031699	0.032223
RS	12	0.156856	0.541998	1483.678360	0.026397	0.026893
RS	13	0.177863	0.541998	1541.854641	0.027432	0.028059
RS	14	0.200588	0.670055	1297.413004	0.023083	0.023654
RS	15	0.225171	0.670055	1351.233402	0.024041	0.024725
RS	16	0.251765	0.820406	1150.306830	0.020466	0.021062
RS	17	0.280534	0.820406	1200.091496	0.021352	0.022038
RS	18	0.311656	0.993232	1034.777824	0.018411	0.019008
RS	19	0.345323	0.993232	1080.923281	0.019232	0.019923
RS	20	0.381743	1.212472	925.608901	0.016468	0.017083
RS	21	0.421142	1.212472	968.344812	0.017229	0.017934
RS	22	0.463764	1.527379	805.121572	0.014325	0.014937
RS	23	0.509871	1.527379	844.368128	0.015023	0.015687
RS	24	0.559749	1.988046	681.380206	0.012123	0.012670
RS	25	0.613706	1.988046	716.911754	0.012755	0.013303
RS	26	0.672076	2.631764	570.708258	0.010154	0.010586
RS	27	0.735220	2.631764	602.486131	0.010719	0.011112
RS	28	0.803529	3.465768	483.638775	0.008605	0.008905
RS	29	0.877423	3.465768	512.036992	0.009110	0.009349
RS	30	0.957361	4.436716	423.872576	0.007541	0.007716
RS	31	1.043837	4.436716	449.665277	0.008000	0.008108
RS	32	1.137385	5.410208	391.367783	0.006963	0.007030
RS	33	1.238584	5.410208	415.574235	0.007394	0.007398
RS	34	1.348060	6.189770	385.644764	0.006861	0.006839
RS	35	1.466489	6.189770	409.374762	0.007284	0.007210
RS	36	1.594604	6.610515	406.565637	0.007234	0.007140
RS	37	1.733196	6.610515	430.834108	0.007665	0.007538
RS	38	1.883123	6.659926	452.440252	0.008050	0.007903
RS	39	2.045312	6.659926	477.854698	0.008502	0.008340
RS	40	2.220765	6.472086	518.113596	0.009218	0.009038
RS	41	2.410568	6.472086	544.518118	0.009688	0.009508
RS	42	2.615894	6.206382	594.922566	0.010585	0.010388
RS	43	2.838012	6.206382	621.218236	0.011053	0.010863
RS	44	3.078296	5.964209	672.495608	0.011965	0.011756
RS	45	3.338232	5.964209	696.766143	0.012397	0.012196
RS	46	3.619426	5.785491	741.008353	0.013184	0.012959
RS	47	3.923618	5.785491	760.875431	0.013537	0.013317
RS	48	4.252687	5.674120	792.740625	0.014104	0.013858
RS	49	4.608670	5.674120	805.775507	0.014336	0.014091
RS	50	4.993767	5.628607	821.203887	0.014611	0.014341
RS	51	5.410358	5.628607	825.375449	0.014685	0.014414
RS	52	5.861020	5.661763	819.961136	0.014589	0.014301
RS	53	6.348540	5.661763	814.281915	0.014488	0.014197
RS	54	6.875931	5.963225	764.311917	0.013598	0.013317
RS	55	7.446454	5.963225	751.989802	0.013379	0.013094
RS	56	8.063638	5.963225	734.134280	0.013062	0.012772
RS	57	8.731297	5.963225	710.695815	0.012645	0.012352
RS	58	9.453561	11.327930	370.024257	0.006583	0.006527
RS	59	10.234895	11.327930	374.900750	0.006670	0.006599
RS	60	11.080130	11.327930	377.796053	0.006722	0.006634
RS	61	11.994492	11.327930	378.493994	0.006734	0.006631
RS	62	12.983635	11.327930	376.799408	0.006704	0.006585
RS	63	14.053674	11.327930	4141.908106	0.073692	0.071614
PA	4+25*2+4+6 0.025756014 0.016675959 14.053674022 13.983886851 0.368370837 0.289771629 0.346017736 0.434930205 0.541998281 0.670055185 0.820405896 0.993231838 1.212471973 1.527379416 1.988046457 2.631763947 3.465768308 4.436715848 5.410207675 6.189769540 6.610514595 6.659926158 6.472085775 6.206381744 5.964208538 5.785491436 5.674120462 5.628606852 5.661763118 5.963225370 11.327930333
//
IT	4984
RD	20
LK	-217931.636847
QD	-284.689740 -> -263.403713
RI	0.0016133222
TR	0.025034	0.016815
MT	14.259686
MM	C_pi: 3.476885, n_recomb: 58132.837489
RS	0	0.000000	17.353129	26.694993	0.000459	0.000023
RS	1	0.008203	17.353129	28.872718	0.000497	0.000161
RS	2	0.017079	17.353129	31.227020	0.000537	0.000356
RS	3	0.026684	17.353129	33.772033	0.000581	0.000540
RS	4	0.037076	0.381822	1636.230508	0.028146	0.025653
RS	5	0.048321	0.381822	1717.179216	0.029539	0.028989
RS	6	0.060488	0.294140	2321.606975	0.039936	0.039703
RS	7	0.073653	0.294140	2398.002234	0.041250	0.041635
RS	8	0.087898	0.349997	2082.315785	0.035820	0.036236
RS	9	0.103312	0.349997	2152.487853	0.037027	0.037539
RS	10	0.119991	0.439595	1774.119281	0.030518	0.030974
RS	11	0.138037	0.439595	1839.656814	0.031646	0.032198
RS	12	0.157564	0.547100	1534.606950	0.026398	0.026911
RS	13	0.178692	0.547100	1595.372871	0.027444	0.028078
RS	14	0.201554	0.674993	1345.605363	0.023147	0.023722
RS	15	0.226292	0.674993	1401.803331	0.024114	0.024797
RS	16	0.253058	0.824440	1196.530087	0.020583	0.021178
RS	17	0.282021	0.824440	1248.519136	0.021477	0.022159
RS	18	0.313359	0.995495	1079.490133	0.018569	0.019163
RS	19	0.347268	0.995495	1127.693927	0.019399	0.020082
RS	20	0.383958	1.212347	967.973147	0.016651	0.017257
RS	21	0.423659	1.212347	1012.633452	0.017419	0.018115
RS	22	0.466616	1.525454	842.881696	0.014499	0.015101
RS	23	0.513097	1.525454	883.913725	0.015205	0.015859
RS	24	0.563391	1.987476	712.568463	0.012258	0.012795
RS	25	0.617811	1.987476	749.714142	0.012897	0.013435
RS	26	0.676695	2.639818	594.848886	0.010233	0.010655
RS	27	0.740409	2.639818	628.025722	0.010803	0.011188
RS	28	0.809350	3.494578	501.587868	0.008628	0.008919
RS	29	0.883946	3.494578	531.152655	0.009137	0.009367
RS	30	0.964662	4.500765	437.160000	0.007520	0.007685
RS	31	1.051999	4.500765	463.914371	0.007980	0.008078
RS	32	1.146501	5.519426	401.645075	0.006909	0.006966
RS	33	1.248755	5.519426	426.670496	0.007340	0.007333
RS	34	1.359397	6.341745	394.439948	0.006785	0.006753
RS	35	1.479115	6.341745	418.925634	0.007206	0.007122
RS	36	1.608654	6.789250	415.270999	0.007143	0.007038
RS	37	1.748820	6.789250	440.315893	0.007574	0.007433
RS	38	1.900484	6.844592	462.370970	0.007954	0.007792
RS	39	2.064589	6.844592	488.659084	0.008406	0.008226
RS	40	2.242156	6.647427	530.512632	0.009126	0.008925
RS	41	2.434290	6.647427	557.938873	0.009598	0.009393
RS	42	2.642184	6.365839	610.854826	0.010508	0.010283
RS	43	2.867133	6.365839	638.323302	0.010980	0.010760
RS	44	3.110535	6.106972	692.710122	0.011916	0.011673
RS	45	3.373904	6.106972	718.245621	0.012355	0.012118
RS	46	3.658878	5.913198	765.808945	0.013173	0.012911
RS	47	3.967229	5.913198	786.913368	0.013536	0.013278
RS	48	4.300875	5.789115	821.900643	0.014138	0.013853
RS	49	4.661890	5.789115	835.982376	0.014381	0.014097
RS	50	5.052521	5.733736	853.868434	0.014688	0.014381
RS	51	5.475197	5.733736	858.725439	0.014772	0.014465
RS	52	5.932545	5.760838	854.565138	0.014700	0.014378
RS	53	6.427411	5.760838	849.090458	0.014606	0.014284
RS	54	6.962873	6.065722	797.631668	0.013721	0.013409
RS	55	7.542259	6.065722	785.153673	0.013506	0.013193
RS	56	8.169175	6.065722	766.880331	0.013192	0.012877
RS	57	8.847518	6.065722	742.749908	0.012777	0.012461
RS	58	9.581507	11.704983	381.061287	0.006555	0.006485
RS	59	10.375707	11.704983	386.675908	0.006652	0.006566
RS	60	11.235058	11.704983	390.294897	0.006714	0.006614
RS	61	12.164904	11.704983	391.687771	0.006738	0.006623
RS	62	13.171027	11.704983	390.643192	0.006720	0.006590
RS	63	14.259686	11.704983	4378.159222	0.075313	0.073171
PA	4+25*2+4+6 0.025034138 0.016815185 14.259685817 17.353129189 0.381821985 0.294139581 0.349996734 0.439595256 0.547099983 0.674992530 0.824439951 0.995494746 1.212347092 1.525453761 1.987475776 2.639818042 3.494578207 4.500765365 5.519425582 6.341745112 6.789250333 6.844591541 6.647427394 6.365838977 6.106972298 5.913198213 5.789115211 5.733735675 5.760838141 6.065721718 11.704982766
//
IT	4140
RD	21
LK	-217890.010142
QD	-267.983581 -> -248.742288
RI	0.0013814988
TR	0.024361	0.016943
MT	14.461388
MM	C_pi: 3.565423, n_recomb: 60008.341163
RS	0	0.000000	21.537413	22.247483	0.000371	0.000018
RS	1	0.008227	21.537413	24.070007	0.000401	0.000131
RS	2	0.017131	21.537413	26.041136	0.000434	0.000288
RS	3	0.026768	21.537413	28.172869	0.000469	0.000438
RS	4	0.037198	0.395595	1636.304423	0.027268	0.024934
RS	5	0.048485	0.395595	1719.273030	0.028651	0.028197
RS	6	0.060701	0.298418	2375.996113	0.039594	0.039458
RS	7	0.073923	0.298418	2455.874795	0.040926	0.041396
RS	8	0.088232	0.353829	2141.443151	0.035686	0.036170
RS	9	0.103718	0.353829	2214.717314	0.036907	0.037478
RS	10	0.120478	0.444125	1827.434404	0.030453	0.030950
RS	11	0.138617	0.444125	1895.769178	0.031592	0.032173
RS	12	0.158249	0.552112	1583.840008	0.026394	0.026925
RS	13	0.179496	0.552112	1647.150776	0.027449	0.028092
RS	14	0.202490	0.679890	1392.345106	0.023203	0.023782
RS	15	0.227377	0.679890	1450.881368	0.024178	0.024860
RS	16	0.254311	0.828475	1241.600692	0.020690	0.021285
RS	17	0.283461	0.828475	1295.759409	0.021593	0.022271
RS	18	0.315009	0.997787	1123.358904	0.018720	0.019310
RS	19	0.349153	0.997787	1173.589885	0.019557	0.020234
RS	20	0.386106	1.212227	1009.802908	0.016828	0.017426
RS	21	0.426099	1.212227	1056.359458	0.017604	0.018289
RS	22	0.469383	1.523371	880.349372	0.014670	0.015263
RS	23	0.516227	1.523371	923.142986	0.015384	0.016028
RS	24	0.566925	1.986308	743.577634	0.012391	0.012919
RS	25	0.621795	1.986308	782.318912	0.013037	0.013567
RS	26	0.681179	2.646510	618.798109	0.010312	0.010726
RS	27	0.745448	2.646510	653.358276	0.010888	0.011264
RS	28	0.815005	3.521033	519.280456	0.008653	0.008936
RS	29	0.890285	3.521033	549.995188	0.009165	0.009387
RS	30	0.971758	4.561613	450.123609	0.007501	0.007658
RS	31	1.059934	4.561613	477.819537	0.007963	0.008051
RS	32	1.155364	5.625195	411.539685	0.006858	0.006907
RS	33	1.258646	5.625195	437.359682	0.007288	0.007273
RS	34	1.370425	6.490718	402.791492	0.006712	0.006671
RS	35	1.491400	6.490718	428.004124	0.007132	0.007039
RS	36	1.622328	6.965765	423.453520	0.007057	0.006941
RS	37	1.764028	6.965765	449.241854	0.007486	0.007334
RS	38	1.917386	7.027688	471.675271	0.007860	0.007685
RS	39	2.083361	7.027688	498.800756	0.008312	0.008117
RS	40	2.262991	6.821535	542.166677	0.009035	0.008816
RS	41	2.457400	6.821535	570.577760	0.009508	0.009283
RS	42	2.667803	6.524084	625.935445	0.010431	0.010181
RS	43	2.895517	6.524084	654.543956	0.010908	0.010660
RS	44	3.141965	6.248357	712.004829	0.011865	0.011592
RS	45	3.408689	6.248357	738.781719	0.012311	0.012042
RS	46	3.697357	6.039225	789.683581	0.013160	0.012863
RS	47	4.009774	6.039225	812.014185	0.013532	0.013238
RS	48	4.347895	5.902051	850.194116	0.014168	0.013846
RS	49	4.713833	5.902051	865.323395	0.014420	0.014101
RS	50	5.109878	5.836408	885.772917	0.014761	0.014418
RS	51	5.538507	5.836408	891.323608	0.014853	0.014512
RS	52	6.002400	5.857037	888.534319	0.014807	0.014452
RS	53	6.504459	5.857037	883.273764	0.014719	0.014366
RS	54	7.047823	6.164588	830.457389	0.013839	0.013499
RS	55	7.635891	6.164588	817.826812	0.013629	0.013288
RS	56	8.272341	6.164588	799.141209	0.013317	0.012977
RS	57	8.961153	6.164588	774.326689	0.012904	0.012565
RS	58	9.706635	12.075080	391.715774	0.006528	0.006443
RS	59	10.513449	12.075080	398.056349	0.006633	0.006535
RS	60	11.386643	12.075080	402.389947	0.006706	0.006593
RS	61	12.331675	12.075080	404.472405	0.006740	0.006614
RS	62	13.354458	12.075080	404.076836	0.006734	0.006594
RS	63	14.461388	12.075080	4612.084601	0.076857	0.074652
PA	4+25*2+4+6 0.024360733 0.016942633 14.461387611 21.537412592 0.395594801 0.298417971 0.353828562 0.444124624 0.552111964 0.679889975 0.828474971 0.997786544 1.212226849 1.523370508 1.986308207 2.646509628 3.521033096 4.561612504 5.625195062 6.490718449 6.965764522 7.027688229 6.821534894 6.524084024 6.248357243 6.039224513 5.902051365 5.836407764 5.857037440 6.164588419 12.075079970
//
IT	4002
RD	22
LK	-217852.369868
QD	-252.738196 -> -235.320037
RI	0.0011969800
TR	0.023732	0.017060
MT	14.658688
MM	C_pi: 3.651961, n_recomb: 61832.128258
RS	0	0.000000	26.734629	18.502863	0.000299	0.000015
RS	1	0.008250	26.734629	20.024447	0.000324	0.000106
RS	2	0.017181	26.734629	21.670715	0.000350	0.000234
RS	3	0.026849	26.734629	23.451808	0.000379	0.000355
RS	4	0.037315	0.409666	1633.857548	0.026424	0.024240
RS	5	0.048644	0.409666	1718.636697	0.027795	0.027432
RS	6	0.060907	0.302597	2427.824714	0.039265	0.039222
RS	7	0.074183	0.302597	2511.103336	0.040612	0.041166
RS	8	0.088554	0.357512	2198.644272	0.035558	0.036109
RS	9	0.104110	0.357512	2274.957136	0.036792	0.037422
RS	10	0.120950	0.448517	1878.952270	0.030388	0.030925
RS	11	0.139179	0.448517	1950.029482	0.031537	0.032148
RS	12	0.158912	0.557034	1631.376903	0.026384	0.026934
RS	13	0.180273	0.557034	1697.184607	0.027448	0.028101
RS	14	0.203397	0.684752	1437.596602	0.023250	0.023834
RS	15	0.228428	0.684752	1498.429019	0.024234	0.024916
RS	16	0.255524	0.832518	1285.464023	0.020790	0.021384
RS	17	0.284856	0.832518	1341.755123	0.021700	0.022375
RS	18	0.316608	1.000115	1166.322435	0.018863	0.019449
RS	19	0.350980	1.000115	1218.547135	0.019707	0.020378
RS	20	0.388187	1.212125	1051.037216	0.016998	0.017590
RS	21	0.428465	1.212125	1099.459625	0.017781	0.018458
RS	22	0.472065	1.521156	917.477523	0.014838	0.015421
RS	23	0.519262	1.521156	962.006648	0.015558	0.016194
RS	24	0.570354	1.984610	774.374718	0.012524	0.013043
RS	25	0.625660	1.984610	814.691093	0.013176	0.013698
RS	26	0.685530	2.651932	642.542188	0.010392	0.010797
RS	27	0.750339	2.651932	678.468760	0.010973	0.011342
RS	28	0.820495	3.545244	536.715081	0.008680	0.008954
RS	29	0.896439	3.545244	568.562497	0.009195	0.009409
RS	30	0.978648	4.619367	462.768684	0.007484	0.007633
RS	31	1.067641	4.619367	491.385880	0.007947	0.008028
RS	32	1.163975	5.727552	421.065262	0.006810	0.006851
RS	33	1.268258	5.727552	447.655730	0.007240	0.007217
RS	34	1.381144	6.636617	410.721102	0.006643	0.006594
RS	35	1.503343	6.636617	436.632590	0.007062	0.006959
RS	36	1.635625	7.139906	431.141457	0.006973	0.006849
RS	37	1.778820	7.139906	457.641013	0.007401	0.007239
RS	38	1.933829	7.209021	480.386840	0.007769	0.007583
RS	39	2.101628	7.209021	508.313960	0.008221	0.008012
RS	40	2.283270	6.994204	553.111991	0.008945	0.008710
RS	41	2.479898	6.994204	582.470987	0.009420	0.009177
RS	42	2.692749	6.680937	640.197806	0.010354	0.010083
RS	43	2.923160	6.680937	669.912559	0.010834	0.010563
RS	44	3.172582	6.388195	730.407470	0.011813	0.011512
RS	45	3.442581	6.388195	758.400091	0.012265	0.011968
RS	46	3.734857	6.163430	812.648899	0.013143	0.012815
RS	47	4.051246	6.163430	836.191572	0.013524	0.013198
RS	48	4.393739	6.012834	877.622333	0.014194	0.013839
RS	49	4.764488	6.012834	893.796596	0.014455	0.014103
RS	50	5.165826	5.936560	916.905738	0.014829	0.014453
RS	51	5.600275	5.936560	923.155236	0.014930	0.014557
RS	52	6.070568	5.950335	921.845885	0.014909	0.014522
RS	53	6.579662	5.950335	916.806492	0.014827	0.014444
RS	54	7.130757	6.259840	862.761868	0.013953	0.013585
RS	55	7.727321	6.259840	849.980033	0.013747	0.013380
RS	56	8.373102	6.259840	830.885974	0.013438	0.013074
RS	57	9.072163	6.259840	805.393752	0.013025	0.012665
RS	58	9.828899	12.437962	401.992102	0.006501	0.006404
RS	59	10.648069	12.437962	409.045258	0.006615	0.006505
RS	60	11.534823	12.437962	414.082877	0.006697	0.006573
RS	61	12.494737	12.437962	416.847726	0.006742	0.006604
RS	62	13.533847	12.437962	417.097985	0.006746	0.006596
RS	63	14.658688	12.437962	4843.188027	0.078328	0.076058
PA	4+25*2+4+6 0.023732021 0.017059534 14.658688151 26.734628741 0.409665788 0.302596943 0.357512364 0.448516840 0.557034013 0.684751630 0.832517889 1.000115020 1.212125115 1.521156442 1.984609975 2.651932244 3.545243691 4.619366990 5.727551707 6.636617491 7.139905978 7.209020943 6.994204475 6.680936897 6.388194698 6.163430003 6.012834156 5.936560164 5.950335490 6.259840133 12.437961788
//
IT	4545
RD	23
LK	-217818.284882
QD	-238.799458 -> -223.009546
RI	0.0010508656
TR	0.023145	0.017167
MT	14.851544
MM	C_pi: 3.736456, n_recomb: 63604.227357
RS	0	0.000000	33.186858	15.360900	0.000242	0.000012
RS	1	0.008273	33.186858	16.628569	0.000261	0.000085
RS	2	0.017230	33.186858	18.000576	0.000283	0.000189
RS	3	0.026928	33.186858	19.485462	0.000306	0.000288
RS	4	0.037428	0.424023	1629.179170	0.025614	0.023573
RS	5	0.048797	0.424023	1715.568290	0.026973	0.026694
RS	6	0.061106	0.306671	2477.244299	0.038948	0.038997
RS	7	0.074434	0.306671	2563.836264	0.040309	0.040944
RS	8	0.088865	0.361046	2254.002906	0.035438	0.036054
RS	9	0.104489	0.361046	2333.288260	0.036684	0.037371
RS	10	0.121405	0.452774	1928.705049	0.030324	0.030901
RS	11	0.139722	0.452774	2002.467340	0.031483	0.032123
RS	12	0.159553	0.561866	1677.228757	0.026370	0.026938
RS	13	0.181025	0.561866	1745.482921	0.027443	0.028105
RS	14	0.204273	0.689576	1481.347074	0.023290	0.023880
RS	15	0.229445	0.689576	1544.431123	0.024282	0.024964
RS	16	0.256698	0.836568	1328.085311	0.020880	0.021474
RS	17	0.286207	0.836568	1386.469364	0.021798	0.022470
RS	18	0.318157	1.002478	1208.337336	0.018998	0.019581
RS	19	0.352749	1.002478	1262.520363	0.019850	0.020513
RS	20	0.390204	1.212048	1091.626140	0.017163	0.017747
RS	21	0.430757	1.212048	1141.882126	0.017953	0.018620
RS	22	0.474664	1.518835	954.223063	0.015003	0.015577
RS	23	0.522204	1.518835	1000.459682	0.015729	0.016356
RS	24	0.573677	1.982439	804.929565	0.012655	0.013165
RS	25	0.629408	1.982439	846.798762	0.013314	0.013828
RS	26	0.689750	2.656186	666.065391	0.010472	0.010869
RS	27	0.755083	2.656186	703.340180	0.011058	0.011420
RS	28	0.825821	3.567350	553.885751	0.008708	0.008975
RS	29	0.902411	3.567350	586.847866	0.009227	0.009433
RS	30	0.985337	4.674099	475.104708	0.007470	0.007611
RS	31	1.075124	4.674099	504.622942	0.007934	0.008007
RS	32	1.172338	5.826533	430.235473	0.006764	0.006798
RS	33	1.277594	5.826533	457.572669	0.007194	0.007164
RS	34	1.391558	6.779391	418.249151	0.006576	0.006520
RS	35	1.514949	6.779391	444.832084	0.006994	0.006884
RS	36	1.648549	7.311558	438.360864	0.006892	0.006761
RS	37	1.793200	7.311558	465.540226	0.007319	0.007148
RS	38	1.949818	7.388457	488.535375	0.007681	0.007485
RS	39	2.119393	7.388457	517.229003	0.008132	0.007911
RS	40	2.302996	7.165272	563.382737	0.008858	0.008609
RS	41	2.501788	7.165272	593.652860	0.009334	0.009074
RS	42	2.717025	6.836231	653.676298	0.010277	0.009987
RS	43	2.950068	6.836231	684.462792	0.010761	0.010469
RS	44	3.202390	6.526346	747.946153	0.011759	0.011435
RS	45	3.475586	6.526346	777.127126	0.012218	0.011894
RS	46	3.771382	6.285708	834.722414	0.013124	0.012767
RS	47	4.091648	6.285708	859.460500	0.013513	0.013158
RS	48	4.438409	6.121387	904.190380	0.014216	0.013830
RS	49	4.813857	6.121387	921.404100	0.014487	0.014104
RS	50	5.220363	6.034160	947.257717	0.014893	0.014485
RS	51	5.660499	6.034160	954.208366	0.015002	0.014599
RS	52	6.137046	6.040725	954.481391	0.015007	0.014590
RS	53	6.653016	6.040725	949.667810	0.014931	0.014519
RS	54	7.211670	6.351510	894.521523	0.014064	0.013669
RS	55	7.816540	6.351510	881.587940	0.013861	0.013469
RS	56	8.471449	6.351510	862.087615	0.013554	0.013166
RS	57	9.180537	6.351510	835.922723	0.013143	0.012760
RS	58	9.948284	12.793428	411.895038	0.006476	0.006367
RS	59	10.779545	12.793428	419.646388	0.006598	0.006476
RS	60	11.679573	12.793428	425.376138	0.006688	0.006553
RS	61	12.654058	12.793428	428.814584	0.006742	0.006594
RS	62	13.709159	12.793428	429.705568	0.006756	0.006597
RS	63	14.851544	12.793428	5071.018842	0.079728	0.077394
PA	4+25*2+4+6 0.023144515 0.017166948 14.851543921 33.186857566 0.424023171 0.306671389 0.361046314 0.452773699 0.561865541 0.689575563 0.836568230 1.002478019 1.212047665 1.518834616 1.982439081 2.656186156 3.567350411 4.674099328 5.826532577 6.779390945 7.311557713 7.388456523 7.165271585 6.836231139 6.526345768 6.285708059 6.121387047 6.034159538 6.040724665 6.351510146 12.793428481
//
IT	4454
RD	24
LK	-217787.376891
QD	-226.032655 -> -211.699161
RI	0.0009360405
TR	0.022595	0.017266
MT	15.040089
MM	C_pi: 3.818900, n_recomb: 65324.805877
RS	0	0.000000	41.191400	12.733015	0.000195	0.000009
RS	1	0.008294	41.191400	13.787254	0.000211	0.000069
RS	2	0.017276	41.191400	14.928612	0.000229	0.000153
RS	3	0.027003	41.191400	16.164259	0.000247	0.000234
RS	4	0.037537	0.438641	1622.590311	0.024839	0.022931
RS	5	0.048945	0.438641	1710.400121	0.026183	0.025983
RS	6	0.061299	0.310632	2524.444276	0.038644	0.038782
RS	7	0.074677	0.310632	2614.260418	0.040019	0.040731
RS	8	0.089165	0.364429	2307.599752	0.035325	0.036004
RS	9	0.104855	0.364429	2389.789132	0.036583	0.037326
RS	10	0.121846	0.456895	1976.735636	0.030260	0.030877
RS	11	0.140247	0.456895	2053.123436	0.031429	0.032098
RS	12	0.160173	0.566611	1721.394565	0.026351	0.026938
RS	13	0.181752	0.566611	1792.042475	0.027433	0.028105
RS	14	0.205122	0.694368	1523.572211	0.023323	0.023919
RS	15	0.230429	0.694368	1588.861230	0.024322	0.025005
RS	16	0.257835	0.840634	1369.424219	0.020963	0.021557
RS	17	0.287515	0.840634	1429.859864	0.021888	0.022557
RS	18	0.319656	1.004888	1249.350264	0.019125	0.019705
RS	19	0.354464	1.004888	1305.454486	0.019984	0.020642
RS	20	0.392158	1.212013	1131.514977	0.017321	0.017899
RS	21	0.432978	1.212013	1183.570592	0.018118	0.018777
RS	22	0.477185	1.516442	990.538915	0.015163	0.015729
RS	23	0.525057	1.516442	1038.453273	0.015897	0.016514
RS	24	0.576901	1.979862	835.211214	0.012786	0.013287
RS	25	0.633044	1.979862	878.609384	0.013450	0.013957
RS	26	0.693845	2.659389	689.349565	0.010553	0.010942
RS	27	0.759688	2.659389	727.953212	0.011144	0.011498
RS	28	0.830992	3.587470	570.792126	0.008738	0.008997
RS	29	0.908210	3.587470	604.850556	0.009259	0.009459
RS	30	0.991833	4.725981	487.133132	0.007457	0.007591
RS	31	1.082392	4.725981	517.532020	0.007922	0.007989
RS	32	1.180462	5.922206	439.063946	0.006721	0.006749
RS	33	1.286667	5.922206	467.124603	0.007151	0.007114
RS	34	1.401679	6.919074	425.392833	0.006512	0.006451
RS	35	1.526232	6.919074	452.620475	0.006929	0.006813
RS	36	1.661115	7.480691	445.134881	0.006814	0.006677
RS	37	1.807185	7.480691	472.963477	0.007240	0.007062
RS	38	1.965371	7.565911	496.150333	0.007595	0.007391
RS	39	2.136677	7.565911	525.576143	0.008046	0.007815
RS	40	2.322192	7.334670	573.009499	0.008772	0.008511
RS	41	2.523093	7.334670	604.154283	0.009248	0.008975
RS	42	2.740658	6.989903	666.401518	0.010201	0.009895
RS	43	2.976268	6.989903	698.224842	0.010689	0.010377
RS	44	3.231420	6.662764	764.646853	0.011705	0.011359
RS	45	3.507735	6.662764	794.987490	0.012170	0.011822
RS	46	3.806968	6.406030	855.922020	0.013103	0.012720
RS	47	4.131019	6.406030	881.836761	0.013499	0.013117
RS	48	4.481949	6.227718	929.903545	0.014235	0.013820
RS	49	4.861985	6.227718	948.148716	0.014514	0.014103
RS	50	5.273542	6.129240	976.822901	0.014953	0.014516
RS	51	5.719235	6.129240	984.474579	0.015070	0.014638
RS	52	6.201894	6.128276	986.424229	0.015100	0.014655
RS	53	6.724586	6.128276	981.839122	0.015030	0.014591
RS	54	7.290631	6.439715	925.714446	0.014171	0.013750
RS	55	7.903625	6.439715	912.627204	0.013971	0.013555
RS	56	8.567462	6.439715	892.721549	0.013666	0.013256
RS	57	9.286359	6.439715	865.887981	0.013255	0.012852
RS	58	10.064882	13.141455	421.429851	0.006451	0.006331
RS	59	10.907979	13.141455	429.864198	0.006580	0.006447
RS	60	11.821003	13.141455	436.273119	0.006679	0.006533
RS	61	12.809755	13.141455	440.375004	0.006741	0.006584
RS	62	13.880516	13.141455	441.899948	0.006765	0.006596
RS	63	15.040089	13.141455	5295.165024	0.081059	0.078663
PA	4+25*2+4+6 0.022594820 0.017265686 15.040088912 41.191400025 0.438640902 0.310631652 0.364429264 0.456895001 0.566611447 0.694368375 0.840633888 1.004888190 1.212012988 1.516441737 1.979862427 2.659389308 3.587470374 4.725980967 5.922206365 6.919074422 7.480691036 7.565911074 7.334669971 6.989903171 6.662763583 6.406030031 6.227717641 6.129240296 6.128275699 6.439714628 13.141454516
//
IT	4531
RD	25
LK	-217759.310568
QD	-214.318641 -> -201.289828
RI	0.0008466168
TR	0.022080	0.017357
MT	15.224272
MM	C_pi: 3.899256, n_recomb: 66994.239241
RS	0	0.000000	51.111307	10.541677	0.000157	0.000008
RS	1	0.008315	51.111307	11.417140	0.000170	0.000056
RS	2	0.017321	51.111307	12.365211	0.000185	0.000124
RS	3	0.027077	51.111307	13.391896	0.000200	0.000189
RS	4	0.037643	0.453501	1614.347087	0.024097	0.022315
RS	5	0.049088	0.453501	1703.399110	0.025426	0.025299
RS	6	0.061485	0.314471	2569.584932	0.038355	0.038579
RS	7	0.074912	0.314471	2662.534498	0.039743	0.040529
RS	8	0.089456	0.367662	2359.504744	0.035220	0.035960
RS	9	0.105209	0.367662	2444.527974	0.036489	0.037285
RS	10	0.122272	0.460882	2023.081662	0.030198	0.030853
RS	11	0.140754	0.460882	2102.033620	0.031376	0.032073
RS	12	0.160773	0.571273	1763.889378	0.026329	0.026935
RS	13	0.182456	0.571273	1836.876396	0.027418	0.028101
RS	14	0.205943	0.699131	1564.264363	0.023349	0.023951
RS	15	0.231382	0.699131	1631.709828	0.024356	0.025039
RS	16	0.258936	0.844716	1409.454758	0.021038	0.021632
RS	17	0.288782	0.844716	1471.898959	0.021971	0.022636
RS	18	0.321109	1.007345	1289.325800	0.019245	0.019822
RS	19	0.356124	1.007345	1347.312620	0.020111	0.020763
RS	20	0.394051	1.212023	1170.664017	0.017474	0.018046
RS	21	0.435131	1.212023	1224.483918	0.018277	0.018928
RS	22	0.479627	1.513995	1026.388241	0.015321	0.015878
RS	23	0.527823	1.513995	1075.949090	0.016060	0.016669
RS	24	0.580026	1.976919	865.196686	0.012914	0.013408
RS	25	0.636570	1.976919	910.098619	0.013585	0.014084
RS	26	0.697816	2.661614	712.384197	0.010634	0.011016
RS	27	0.764154	2.661614	752.296394	0.011229	0.011577
RS	28	0.836009	3.605719	587.430716	0.008768	0.009020
RS	29	0.913838	3.605719	622.566549	0.009293	0.009486
RS	30	0.998138	4.775090	498.862055	0.007446	0.007574
RS	31	1.089448	4.775090	530.121306	0.007913	0.007974
RS	32	1.188351	6.014619	447.563152	0.006681	0.006702
RS	33	1.295477	6.014619	476.324411	0.007110	0.007068
RS	34	1.411511	7.055625	432.171214	0.006451	0.006384
RS	35	1.537193	7.055625	460.017582	0.006867	0.006745
RS	36	1.673326	7.647202	451.487691	0.006739	0.006596
RS	37	1.820777	7.647202	479.935850	0.007164	0.006979
RS	38	1.980490	7.741260	503.259885	0.007512	0.007301
RS	39	2.153483	7.741260	533.384365	0.007962	0.007723
RS	40	2.340859	7.502253	582.024871	0.008688	0.008417
RS	41	2.543817	7.502253	614.008325	0.009165	0.008879
RS	42	2.763650	7.141823	678.405880	0.010126	0.009805
RS	43	3.001762	7.141823	711.230896	0.010616	0.010288
RS	44	3.259673	6.797331	780.539083	0.011651	0.011284
RS	45	3.539030	6.797331	812.009602	0.012121	0.011752
RS	46	3.841615	6.524312	876.268471	0.013080	0.012673
RS	47	4.169360	6.524312	903.339248	0.013484	0.013077
RS	48	4.524357	6.331767	954.772382	0.014252	0.013810
RS	49	4.908871	6.331767	974.038677	0.014539	0.014101
RS	50	5.325359	6.221771	1005.600854	0.015010	0.014545
RS	51	5.776477	6.221771	1013.951095	0.015135	0.014675
RS	52	6.265105	6.212984	1017.664619	0.015190	0.014718
RS	53	6.794363	6.212984	1013.308630	0.015125	0.014660
RS	54	7.367629	6.524483	956.325576	0.014275	0.013829
RS	55	7.988562	6.524483	943.081222	0.014077	0.013638
RS	56	8.661125	6.524483	922.769775	0.013774	0.013342
RS	57	9.389611	6.524483	895.270323	0.013363	0.012939
RS	58	10.178672	13.481880	430.602972	0.006427	0.006296
RS	59	11.033343	13.481880	439.704429	0.006563	0.006420
RS	60	11.959079	13.481880	446.778630	0.006669	0.006514
RS	61	12.961790	13.481880	451.532614	0.006740	0.006573
RS	62	14.047877	13.481880	453.683296	0.006772	0.006595
RS	63	15.224272	13.481880	5515.280180	0.082325	0.079867
PA	4+25*2+4+6 0.022080106 0.017356643 15.224271825 51.111306554 0.453501322 0.314471238 0.367661797 0.460882357 0.571272616 0.699130926 0.844716098 1.007345364 1.212023391 1.513994781 1.976918811 2.661613547 3.605719473 4.775089748 6.014619410 7.055624682 7.647201932 7.741260091 7.502253459 7.141823388 6.797330851 6.524311536 6.331767109 6.221771380 6.212984130 6.524482705 13.481880150
//
CC
CC	Brief Description of the file format:
CC	  CC  comments
CC	  MM  useful-messages
CC	  RD  round-of-iterations
CC	  LL  \log[P(sequence)]
CC	  QD  Q-before-opt Q-after-opt
CC	  TR  \theta_0 \rho_0
CC	  RS  k t_k \lambda_k \pi_k \sum_{l\not=k}A_{kl} A_{kk}
CC	  DC  begin end best-k t_k+\Delta_k max-prob
CC
MM	Version: 0.6.5-r67
MM	pattern:4+25*2+4+6, n:63, n_free_lambdas:28
MM	n_iterations:25, skip:1, max_t:5, theta/rho:5
MM	is_decoding:0
MM	n_seqs:13, sum_L:1126671, sum_n:78091
RD	0
LK	0.000000
QD	0.000000 -> 0.000000
RI	inf
TR	0.071830	0.014366
MT	5.000000
MM	C_pi: 1.000000, n_recomb: 16070.411101
RS	0	0.000000	1.000000	102.425312	0.006374	0.000000
RS	1	0.006440	1.000000	108.304267	0.006739	0.000000
RS	2	0.013294	1.000000	114.472002	0.007123	0.000000
RS	3	0.020590	1.000000	120.936262	0.007525	0.000000
RS	4	0.028356	1.000000	127.704061	0.007947	0.000000
RS	5	0.036622	1.000000	134.781509	0.008387	0.000000
RS	6	0.045421	1.000000	142.173623	0.008847	0.000000
RS	7	0.054785	1.000000	149.884111	0.009327	0.000000
RS	8	0.064753	1.000000	157.915144	0.009826	0.000000
RS	9	0.075363	1.000000	166.267091	0.010346	0.000000
RS	10	0.086656	1.000000	174.938242	0.010886	0.000000
RS	11	0.098677	1.000000	183.924497	0.011445	0.000000
RS	12	0.111471	1.000000	193.219039	0.012023	0.000000
RS	13	0.125090	1.000000	202.811977	0.012620	0.000000
RS	14	0.139585	1.000000	212.689970	0.013235	0.000000
RS	15	0.155014	1.000000	222.835830	0.013866	0.000000
RS	16	0.171437	1.000000	233.228109	0.014513	0.000000
RS	17	0.188917	1.000000	243.840670	0.015173	0.000000
RS	18	0.207523	1.000000	254.642258	0.015845	0.000000
RS	19	0.227327	1.000000	265.596068	0.016527	0.000000
RS	20	0.248406	1.000000	276.659321	0.017215	0.000000
RS	21	0.270843	1.000000	287.782867	0.017908	0.000000
RS	22	0.294725	1.000000	298.910817	0.018600	0.000000
RS	23	0.320144	1.000000	309.980237	0.019289	0.000000
RS	24	0.347201	1.000000	320.920896	0.019970	0.000000
RS	25	0.376000	1.000000	331.655122	0.020638	0.000000
RS	26	0.406654	1.000000	342.097759	0.021287	0.000000
RS	27	0.439282	1.000000	352.156275	0.021913	0.000000
RS	28	0.474011	1.000000	361.731035	0.022509	0.000000
RS	29	0.510976	1.000000	370.715771	0.023068	0.000000
RS	30	0.550322	1.000000	378.998288	0.023584	0.000000
RS	31	0.592202	1.000000	386.461423	0.024048	0.000000
RS	32	0.636779	1.000000	392.984296	0.024454	0.000000
RS	33	0.684227	1.000000	398.443873	0.024794	0.000000
RS	34	0.734730	1.000000	402.716862	0.025060	0.000000
RS	35	0.788485	1.000000	405.681946	0.025244	0.000000
RS	36	0.845702	1.000000	407.222374	0.025340	0.000000
RS	37	0.906604	1.000000	407.228859	0.025340	0.000000
RS	38	0.971428	1.000000	405.602795	0.025239	0.000000
RS	39	1.040426	1.000000	402.259701	0.025031	0.000000
RS	40	1.113868	1.000000	397.132850	0.024712	0.000000
RS	41	1.192040	1.000000	390.176952	0.024279	0.000000
RS	42	1.275245	1.000000	381.371787	0.023731	0.000000
RS	43	1.363809	1.000000	370.725615	0.023069	0.000000
RS	44	1.458076	1.000000	358.278197	0.022294	0.000000
RS	45	1.558414	1.000000	344.103215	0.021412	0.000000
RS	46	1.665214	1.000000	328.309891	0.020429	0.000000
RS	47	1.778891	1.000000	311.043585	0.019355	0.000000
RS	48	1.899889	1.000000	292.485175	0.018200	0.000000
RS	49	2.028679	1.000000	272.849042	0.016978	0.000000
RS	50	2.165763	1.000000	252.379550	0.015705	0.000000
RS	51	2.311675	1.000000	231.345960	0.014396	0.000000
RS	52	2.466983	1.000000	210.035813	0.013070	0.000000
RS	53	2.632293	1.000000	188.746931	0.011745	0.000000
RS	54	2.808249	1.000000	167.778287	0.010440	0.000000
RS	55	2.995536	1.000000	147.420125	0.009173	0.000000
RS	56	3.194884	1.000000	127.943811	0.007961	0.000000
RS	57	3.407070	1.000000	109.591997	0.006819	0.000000
RS	58	3.632920	1.000000	92.569712	0.005760	0.000000
RS	59	3.873315	1.000000	77.037018	0.004794	0.000000
RS	60	4.129191	1.000000	63.103789	0.003927	0.000000
RS	61	4.401545	1.000000	50.827082	0.003163	0.000000
RS	62	4.691438	1.000000	40.211358	0.002502	0.000000
RS	63	5.000000	1.000000	112.142797	0.006978	0.000000
PA	4+25*2+4+6 0.071830399 0.014366080 5.000000000 1.000000000 1.000000000 1.000000000 1.000000000 1.000000000 1.000000000 1.000000000 1.000000000 1.000000000 1.000000000 1.000000000 1.000000000 1.000000000 1.000000000 1.000000000 1.000000000 1.000000000 1.000000000 1.000000000 1.000000000 1.000000000 1.000000000 1.000000000 1.000000000 1.000000000 1.000000000 1.000000000 1.000000000
//
IT	5805
RD	1
LK	-224968.274357
QD	-4707.328457 -> -2008.315594
RI	0.0906046225
TR	0.052478	0.010141
MT	8.130989
MM	C_pi: 1.231249, n_recomb: 13979.955842
RS	0	0.000000	0.261974	379.308997	0.027132	0.001744
RS	1	0.007252	0.261974	395.328617	0.028278	0.008654
RS	2	0.015029	0.261974	411.170074	0.029411	0.018370
RS	3	0.023371	0.261974	426.694949	0.030522	0.032512
RS	4	0.032317	0.240149	481.100642	0.034414	0.039480
RS	5	0.041912	0.240149	495.090595	0.035414	0.041082
RS	6	0.052203	0.283619	431.613777	0.030874	0.040558
RS	7	0.063241	0.283619	444.646492	0.031806	0.038237
RS	8	0.075078	0.352630	368.953972	0.026392	0.035448
RS	9	0.087774	0.352630	381.246105	0.027271	0.032691
RS	10	0.101391	0.440771	315.616564	0.022576	0.030082
RS	11	0.115995	0.440771	327.106171	0.023398	0.027652
RS	12	0.131658	0.546771	273.616620	0.019572	0.025406
RS	13	0.148457	0.546771	284.289090	0.020335	0.023353
RS	14	0.166475	0.668379	241.851999	0.017300	0.021492
RS	15	0.185799	0.668379	251.761101	0.018009	0.019824
RS	16	0.206524	0.801590	218.651148	0.015640	0.018358
RS	17	0.228752	0.801590	227.891901	0.016301	0.017099
RS	18	0.252592	0.942076	202.162022	0.014461	0.016030
RS	19	0.278160	0.942076	210.838210	0.015081	0.015115
RS	20	0.305583	1.087708	190.456023	0.013624	0.014310
RS	21	0.334995	1.087708	198.654594	0.014210	0.013580
RS	22	0.366539	1.236564	182.234268	0.013035	0.012910
RS	23	0.400371	1.236564	190.020380	0.013592	0.012296
RS	24	0.436656	1.384586	176.891411	0.012653	0.011743
RS	25	0.475572	1.384586	184.311394	0.013184	0.011257
RS	26	0.517311	1.527012	174.026814	0.012448	0.010841
RS	27	0.562076	1.527012	181.105276	0.012955	0.010491
RS	28	0.610088	1.660296	173.196248	0.012389	0.010206
RS	29	0.661581	1.660296	179.930338	0.012871	0.009980
RS	30	0.716808	1.782382	173.931979	0.012442	0.009806
RS	31	0.776040	1.782382	180.287349	0.012896	0.009680
RS	32	0.839568	1.892128	175.794575	0.012575	0.009597
RS	33	0.907702	1.892128	181.702968	0.012997	0.009552
RS	34	0.980777	1.988605	178.398185	0.012761	0.009544
RS	35	1.059151	1.988605	183.755180	0.013144	0.009573
RS	36	1.143209	2.070909	181.381040	0.012974	0.009639
RS	37	1.233362	2.070909	186.043140	0.013308	0.009745
RS	38	1.330053	2.138458	184.344938	0.013186	0.009891
RS	39	1.433755	2.138458	188.127411	0.013457	0.010078
RS	40	1.544978	2.191557	186.787126	0.013361	0.010301
RS	41	1.664266	2.191557	189.466596	0.013553	0.010557
RS	42	1.792204	2.231649	188.075019	0.013453	0.010837
RS	43	1.929420	2.231649	189.401675	0.013548	0.011130
RS	44	2.076587	2.261088	187.482055	0.013411	0.011425
RS	45	2.234425	2.261088	187.204808	0.013391	0.011706
RS	46	2.403710	2.282785	184.263607	0.013181	0.011958
RS	47	2.585270	2.282785	182.169414	0.013031	0.012166
RS	48	2.779997	2.299774	177.775502	0.012716	0.012318
RS	49	2.988844	2.299774	173.739294	0.012428	0.012401
RS	50	3.212837	2.314995	167.601932	0.011989	0.012408
RS	51	3.453072	2.314995	161.639667	0.011562	0.012331
RS	52	3.710729	2.331615	153.655126	0.010991	0.012166
RS	53	3.987069	2.331615	145.971464	0.010441	0.011911
RS	54	4.283450	2.369768	135.390289	0.009685	0.011567
RS	55	4.601322	2.369768	126.584659	0.009055	0.011141
RS	56	4.942246	2.369768	117.180225	0.008382	0.010640
RS	57	5.307892	2.369768	107.323380	0.007677	0.010077
RS	58	5.700054	2.639175	88.029544	0.006297	0.009468
RS	59	6.120654	2.639175	80.224755	0.005739	0.008828
RS	60	6.571754	2.639175	72.254135	0.005168	0.008174
RS	61	7.055567	2.639175	64.256955	0.004596	0.007521
RS	62	7.574463	2.639175	56.374490	0.004033	0.006885
RS	63	8.130989	2.639175	243.571566	0.017423	0.034176
PA	4+25*2+4+6 0.052478155 0.010140642 8.130989075 0.261973858 0.240148544 0.283618927 0.352630138 0.440771103 0.546770573 0.668378830 0.801590443 0.942075729 1.087707758 1.236563683 1.384586334 1.527011871 1.660296440 1.782382011 1.892127991 1.988605380 2.070909262 2.138458014 2.191556931 2.231649399 2.261088371 2.282785416 2.299774170 2.314994812 2.331615448 2.369767904 2.639174521
//
IT	4353
RD	2
LK	-220893.271684
QD	-2108.218267 -> -1379.235667
RI	0.0834494446
TR	0.045479	0.009673
MT	9.746740
MM	C_pi: 1.518303, n_recomb: 16426.766329
RS	0	0.000000	0.293558	414.450142	0.025230	0.001093
RS	1	0.007557	0.293558	434.037721	0.026423	0.006486
RS	2	0.015686	0.293558	453.635831	0.027616	0.014022
RS	3	0.024428	0.293558	473.092210	0.028800	0.023822
RS	4	0.033831	0.203451	704.880711	0.042910	0.036487
RS	5	0.043945	0.203451	720.076830	0.043836	0.043416
RS	6	0.054824	0.228343	654.897818	0.039868	0.040626
RS	7	0.066524	0.228343	667.961982	0.040663	0.043339
RS	8	0.079109	0.284291	548.177886	0.033371	0.036472
RS	9	0.092644	0.284291	561.226425	0.034165	0.037798
RS	10	0.107203	0.363848	449.960531	0.027392	0.031163
RS	11	0.122862	0.363848	462.867325	0.028178	0.031959
RS	12	0.139704	0.469177	370.056695	0.022528	0.026290
RS	13	0.157819	0.469177	382.428080	0.023281	0.026701
RS	14	0.177303	0.602326	308.428636	0.018776	0.022087
RS	15	0.198259	0.602326	320.009017	0.019481	0.022259
RS	16	0.220799	0.762503	262.665784	0.015990	0.018663
RS	17	0.245042	0.762503	273.381251	0.016642	0.018766
RS	18	0.271118	0.946789	229.398258	0.013965	0.016081
RS	19	0.299164	0.946789	239.299735	0.014568	0.016234
RS	20	0.329330	1.154914	204.799007	0.012467	0.014212
RS	21	0.361775	1.154914	213.982582	0.013026	0.014358
RS	22	0.396673	1.388132	186.112988	0.011330	0.012732
RS	23	0.434207	1.388132	194.676273	0.011851	0.012802
RS	24	0.474579	1.642234	172.177531	0.010482	0.011475
RS	25	0.518001	1.642234	180.216838	0.010971	0.011511
RS	26	0.564705	1.906720	162.474856	0.009891	0.010481
RS	27	0.614938	1.906720	170.083768	0.010354	0.010545
RS	28	0.668967	2.169582	156.444299	0.009524	0.009785
RS	29	0.727080	2.169582	163.702514	0.009966	0.009902
RS	30	0.789584	2.420458	153.469093	0.009343	0.009361
RS	31	0.856812	2.420458	160.431753	0.009766	0.009527
RS	32	0.929120	2.651010	153.008268	0.009315	0.009152
RS	33	1.006893	2.651010	159.699371	0.009722	0.009351
RS	34	1.090543	2.853690	154.678732	0.009416	0.009104
RS	35	1.180515	2.853690	161.086067	0.009806	0.009331
RS	36	1.277286	3.020927	158.244647	0.009633	0.009203
RS	37	1.381371	3.020927	164.311681	0.010003	0.009479
RS	38	1.493321	3.147154	163.462765	0.009951	0.009484
RS	39	1.613732	3.147154	169.074776	0.010293	0.009828
RS	40	1.743243	3.232448	169.861116	0.010341	0.009962
RS	41	1.882541	3.232448	174.830443	0.010643	0.010364
RS	42	2.032365	3.283426	176.630876	0.010753	0.010590
RS	43	2.193513	3.283426	180.692543	0.011000	0.011002
RS	44	2.366839	3.310428	182.688808	0.011121	0.011249
RS	45	2.553263	3.310428	185.515639	0.011293	0.011604
RS	46	2.753776	3.324145	186.820345	0.011373	0.011793
RS	47	2.969442	3.324145	188.060527	0.011448	0.012026
RS	48	3.201407	3.333298	187.865799	0.011437	0.012093
RS	49	3.450901	3.333298	187.198665	0.011396	0.012169
RS	50	3.719250	3.344531	184.863679	0.011254	0.012081
RS	51	4.007880	3.344531	182.067963	0.011084	0.011991
RS	52	4.318321	3.364450	177.121957	0.010783	0.011733
RS	53	4.652223	3.364450	172.155549	0.010480	0.011479
RS	54	5.011359	3.434023	162.874313	0.009915	0.010976
RS	55	5.397636	3.434023	156.188810	0.009508	0.010593
RS	56	5.813104	3.434023	148.484680	0.009039	0.010141
RS	57	6.259970	3.434023	139.850299	0.008514	0.009630
RS	58	6.740607	4.112284	110.224763	0.006710	0.008214
RS	59	7.257567	4.112284	104.325856	0.006351	0.007808
RS	60	7.813594	4.112284	97.793262	0.005953	0.007361
RS	61	8.411642	4.112284	90.722103	0.005523	0.006877
RS	62	9.054885	4.112284	83.226870	0.005067	0.006366
RS	63	9.746740	4.112284	463.630786	0.028224	0.036509
PA	4+25*2+4+6 0.045478810 0.009673287 9.746739791 0.293558017 0.203450978 0.228342535 0.284291415 0.363847513 0.469176820 0.602325988 0.762503414 0.946788911 1.154914227 1.388131698 1.642234009 1.906720233 2.169581882 2.420458270 2.651010416 2.853689737 3.020926562 3.147153773 3.232448032 3.283426439 3.310427955 3.324145460 3.333297634 3.344530965 3.364449563 3.434022802 4.112283561
//
IT	4753
RD	3
LK	-219690.191201
QD	-1514.080393 -> -1188.991583
RI	0.0613670950
TR	0.041435	0.009955
MT	10.637138
MM	C_pi: 1.808695, n_recomb: 20105.241084
RS	0	0.000000	0.413173	368.153300	0.018311	0.000775
RS	1	0.007705	0.413173	388.930779	0.019345	0.004729
RS	2	0.016004	0.413173	410.269605	0.020406	0.010184
RS	3	0.024942	0.413173	432.085787	0.021491	0.016811
RS	4	0.034569	0.217355	853.891704	0.042471	0.033923
RS	5	0.044938	0.217355	875.292637	0.043536	0.041107
RS	6	0.056105	0.227063	856.606501	0.042606	0.041117
RS	7	0.068134	0.227063	873.294756	0.043436	0.044479
RS	8	0.081088	0.274511	737.182171	0.036666	0.037957
RS	9	0.095041	0.274511	753.225160	0.037464	0.039991
RS	10	0.110070	0.346660	610.673686	0.030374	0.032807
RS	11	0.126256	0.346660	626.655768	0.031169	0.034348
RS	12	0.143689	0.446236	500.695281	0.024904	0.027800
RS	13	0.162466	0.446236	516.272468	0.025679	0.028912
RS	14	0.182689	0.577560	412.179320	0.020501	0.023335
RS	15	0.204470	0.577560	426.939111	0.021235	0.024103
RS	16	0.227930	0.742281	344.716785	0.017146	0.019615
RS	17	0.253197	0.742281	358.431144	0.017828	0.020191
RS	18	0.280412	0.939351	294.917211	0.014669	0.016751
RS	19	0.309723	0.939351	307.561018	0.015298	0.017288
RS	20	0.341292	1.171400	257.486609	0.012807	0.014645
RS	21	0.375295	1.171400	269.139662	0.013387	0.015127
RS	22	0.411917	1.445399	228.189075	0.011350	0.012970
RS	23	0.451360	1.445399	238.953570	0.011885	0.013322
RS	24	0.493843	1.761722	205.432746	0.010218	0.011531
RS	25	0.539600	1.761722	215.424999	0.010715	0.011789
RS	26	0.588881	2.108682	188.810419	0.009391	0.010378
RS	27	0.641961	2.108682	198.166288	0.009856	0.010620
RS	28	0.699129	2.468197	177.712947	0.008839	0.009567
RS	29	0.760703	2.468197	186.570583	0.009280	0.009828
RS	30	0.827021	2.821882	171.291638	0.008520	0.009068
RS	31	0.898449	2.821882	179.770104	0.008941	0.009352
RS	32	0.975381	3.153119	168.770684	0.008394	0.008817
RS	33	1.058241	3.153119	176.957108	0.008802	0.009111
RS	34	1.147484	3.445798	169.648632	0.008438	0.008748
RS	35	1.243604	3.445798	177.591433	0.008833	0.009047
RS	36	1.347131	3.682763	173.742820	0.008642	0.008846
RS	37	1.458634	3.682763	181.442301	0.009025	0.009173
RS	38	1.578728	3.850799	180.921964	0.008999	0.009150
RS	39	1.708076	3.850799	188.308004	0.009366	0.009529
RS	40	1.847390	3.949793	190.672748	0.009484	0.009678
RS	41	1.997439	3.949793	197.573404	0.009827	0.010101
RS	42	2.159049	3.994391	201.884993	0.010041	0.010369
RS	43	2.333111	3.994391	208.006883	0.010346	0.010786
RS	44	2.520586	4.005896	212.985191	0.010594	0.011084
RS	45	2.722505	4.005896	217.924400	0.010839	0.011425
RS	46	2.939982	4.003906	222.205703	0.011052	0.011659
RS	47	3.174216	4.003906	225.493001	0.011216	0.011869
RS	48	3.426498	4.001959	227.888678	0.011335	0.011969
RS	49	3.698219	4.001959	229.059127	0.011393	0.012024
RS	50	3.990876	4.008665	228.644798	0.011372	0.011961
RS	51	4.306082	4.008665	227.322726	0.011307	0.011861
RS	52	4.645576	4.032540	223.348604	0.011109	0.011618
RS	53	5.011228	4.032540	219.354420	0.010910	0.011371
RS	54	5.405054	4.134853	208.879740	0.010389	0.010839
RS	55	5.829225	4.134853	202.683844	0.010081	0.010483
RS	56	6.286078	4.134853	195.097059	0.009704	0.010063
RS	57	6.778133	4.134853	186.175331	0.009260	0.009585
RS	58	7.308101	5.270499	140.114003	0.006969	0.007653
RS	59	7.878904	5.270499	135.249728	0.006727	0.007350
RS	60	8.493687	5.270499	129.456493	0.006439	0.007002
RS	61	9.155841	5.270499	122.789464	0.006107	0.006614
RS	62	9.869014	5.270499	115.330360	0.005736	0.006191
RS	63	10.637138	5.270499	754.794606	0.037542	0.039605
PA	4+25*2+4+6 0.041434633 0.009954955 10.637137770 0.413173469 0.217355462 0.227063386 0.274511117 0.346660304 0.446235580 0.577559748 0.742281268 0.939350588 1.171400162 1.445399068 1.761722345 2.108682459 2.468196924 2.821882434 3.153118629 3.445797645 3.682762590 3.850798549 3.949792943 3.994390957 4.005895774 4.003906128 4.001959220 4.008664888 4.032540388 4.134853272 5.270498940
//
IT	4558
RD	4
LK	-219104.101509
QD	-1284.522879 -> -1070.926651
RI	0.0429074780
TR	0.038497	0.010439
MT	11.200515
MM	C_pi: 2.042702, n_recomb: 23771.255812
RS	0	0.000000	0.585736	310.848384	0.013077	0.000582
RS	1	0.007793	0.585736	330.486259	0.013903	0.003571
RS	2	0.016192	0.585736	350.987727	0.014765	0.007606
RS	3	0.025247	0.585736	372.329850	0.015663	0.012253
RS	4	0.035007	0.239972	950.546340	0.039987	0.031931
RS	5	0.045527	0.239972	979.063724	0.041187	0.038446
RS	6	0.056868	0.235326	1024.197561	0.043086	0.041169
RS	7	0.069092	0.235326	1046.094225	0.044007	0.044369
RS	8	0.082268	0.276651	909.100429	0.038244	0.038884
RS	9	0.096472	0.276651	929.129451	0.039086	0.040878
RS	10	0.111782	0.343399	766.246117	0.032234	0.033967
RS	11	0.128285	0.343399	785.810669	0.033057	0.035605
RS	12	0.146074	0.437579	633.741723	0.026660	0.028958
RS	13	0.165250	0.437579	652.797893	0.027462	0.030257
RS	14	0.185920	0.564497	522.360942	0.021974	0.024369
RS	15	0.208200	0.564497	540.514268	0.022738	0.025345
RS	16	0.232217	0.727059	435.075122	0.018303	0.020471
RS	17	0.258105	0.727059	452.013404	0.019015	0.021236
RS	18	0.286011	0.925299	369.566231	0.015547	0.017419
RS	19	0.316091	0.925299	385.200214	0.016204	0.018115
RS	20	0.348515	1.163994	319.556413	0.013443	0.015129
RS	21	0.383466	1.163994	333.943217	0.014048	0.015759
RS	22	0.421141	1.455336	279.411920	0.011754	0.013279
RS	23	0.461751	1.455336	292.644612	0.012311	0.013767
RS	24	0.505526	1.805466	247.283623	0.010403	0.011675
RS	25	0.552712	1.805466	259.480308	0.010916	0.012045
RS	26	0.603575	2.204372	223.149418	0.009387	0.010376
RS	27	0.658402	2.204372	234.472833	0.009864	0.010706
RS	28	0.717501	2.630931	206.496824	0.008687	0.009449
RS	29	0.781205	2.630931	217.133962	0.009134	0.009778
RS	30	0.849874	3.060860	196.256053	0.008256	0.008865
RS	31	0.923893	3.060860	206.383741	0.008682	0.009201
RS	32	1.003681	3.470284	191.375559	0.008051	0.008554
RS	33	1.089686	3.470284	201.138793	0.008461	0.008890
RS	34	1.182393	3.834568	191.200769	0.008043	0.008453
RS	35	1.282325	3.834568	200.703613	0.008443	0.008785
RS	36	1.390044	4.126444	195.580745	0.008228	0.008545
RS	37	1.506156	4.126444	204.876369	0.008619	0.008894
RS	38	1.631318	4.324381	204.486606	0.008602	0.008866
RS	39	1.766232	4.324381	213.547267	0.008983	0.009256
RS	40	1.911659	4.428118	217.339667	0.009143	0.009429
RS	41	2.068419	4.428118	226.007617	0.009508	0.009852
RS	42	2.237395	4.460822	232.680762	0.009788	0.010165
RS	43	2.419539	4.460822	240.632152	0.010123	0.010576
RS	44	2.615876	4.454814	248.379620	0.010449	0.010928
RS	45	2.827512	4.454814	255.132741	0.010733	0.011266
RS	46	3.055641	4.437697	262.066062	0.011024	0.011551
RS	47	3.301547	4.437697	267.038788	0.011234	0.011763
RS	48	3.566615	4.426576	271.574736	0.011425	0.011908
RS	49	3.852339	4.426576	274.173022	0.011534	0.011973
RS	50	4.160328	4.430892	275.128237	0.011574	0.011944
RS	51	4.492318	4.430892	274.850056	0.011562	0.011862
RS	52	4.850178	4.460191	271.233076	0.011410	0.011639
RS	53	5.235924	4.460191	267.801266	0.011266	0.011417
RS	54	5.651730	4.594760	255.288545	0.010739	0.010862
RS	55	6.099938	4.594760	249.261214	0.010486	0.010536
RS	56	6.583073	4.594760	241.506881	0.010160	0.010146
RS	57	7.103857	4.594760	232.057038	0.009762	0.009696
RS	58	7.665223	6.193959	166.690055	0.007012	0.007315
RS	59	8.270334	6.193959	162.858298	0.006851	0.007085
RS	60	8.922599	6.193959	157.899578	0.006642	0.006810
RS	61	9.625692	6.193959	151.831930	0.006387	0.006494
RS	62	10.383574	6.193959	144.702562	0.006087	0.006138
RS	63	11.200515	6.193959	1059.888730	0.044587	0.042943
PA	4+25*2+4+6 0.038497068 0.010438929 11.200515230 0.585736051 0.239971643 0.235325859 0.276651022 0.343398594 0.437578769 0.564496883 0.727058703 0.925298528 1.163993562 1.455335552 1.805465882 2.204371570 2.630931054 3.060859849 3.470284036 3.834567834 4.126444489 4.324381225 4.428118316 4.460821820 4.454813927 4.437697054 4.426576488 4.430891788 4.460191355 4.594760251 6.193959076
//
IT	5095
RD	5
LK	-218699.921320
QD	-1137.504334 -> -969.041658
RI	0.0305262279
TR	0.036086	0.010965
MT	11.618539
MM	C_pi: 2.232554, n_recomb: 27248.188017
RS	0	0.000000	0.807832	260.474293	0.009559	0.000450
RS	1	0.007855	0.807832	278.121938	0.010207	0.002765
RS	2	0.016326	0.807832	296.730703	0.010890	0.005839
RS	3	0.025464	0.807832	316.314887	0.011609	0.009227
RS	4	0.035318	0.263800	1017.790030	0.037353	0.030276
RS	5	0.045947	0.263800	1052.792718	0.038637	0.036088
RS	6	0.057411	0.245404	1164.764291	0.042746	0.040924
RS	7	0.069775	0.245404	1192.270647	0.043756	0.043874
RS	8	0.083111	0.282157	1061.115271	0.038943	0.039356
RS	9	0.097494	0.282157	1085.519258	0.039838	0.041189
RS	10	0.113006	0.345172	908.855003	0.033355	0.034691
RS	11	0.129737	0.345172	932.189779	0.034211	0.036269
RS	12	0.147783	0.435225	759.683912	0.027880	0.029760
RS	13	0.167245	0.435225	782.244239	0.028708	0.031092
RS	14	0.188237	0.558027	629.502161	0.023103	0.025146
RS	15	0.210877	0.558027	651.006095	0.023892	0.026200
RS	16	0.235296	0.717080	524.909666	0.019264	0.021166
RS	17	0.261632	0.717080	545.024238	0.020002	0.022016
RS	18	0.290038	0.912928	445.204329	0.016339	0.018005
RS	19	0.320674	0.912928	463.800229	0.017021	0.018775
RS	20	0.353717	1.151763	383.477838	0.014074	0.015587
RS	21	0.389356	1.151763	400.593996	0.014702	0.016288
RS	22	0.427793	1.449983	332.795912	0.012214	0.013597
RS	23	0.469250	1.449983	348.511623	0.012790	0.014158
RS	24	0.513963	1.819262	291.190783	0.010687	0.011852
RS	25	0.562188	1.819262	305.614127	0.011216	0.012287
RS	26	0.614202	2.252538	259.265299	0.009515	0.010425
RS	27	0.670300	2.252538	272.573110	0.010003	0.010804
RS	28	0.730805	2.727773	236.758145	0.008689	0.009391
RS	29	0.796063	2.727773	249.177463	0.009145	0.009756
RS	30	0.866447	3.216726	222.426275	0.008163	0.008722
RS	31	0.942358	3.216726	234.186759	0.008595	0.009082
RS	32	1.024233	3.689374	214.950586	0.007889	0.008347
RS	33	1.112539	3.689374	226.252598	0.008303	0.008701
RS	34	1.207781	4.112903	213.521352	0.007836	0.008207
RS	35	1.310503	4.112903	224.523544	0.008240	0.008555
RS	36	1.421295	4.450077	218.008645	0.008001	0.008289
RS	37	1.540789	4.450077	228.817119	0.008398	0.008649
RS	38	1.669669	4.671247	228.469782	0.008385	0.008620
RS	39	1.808671	4.671247	239.100341	0.008775	0.009013
RS	40	1.958593	4.775915	244.255076	0.008964	0.009207
RS	41	2.120290	4.775915	254.565944	0.009342	0.009628
RS	42	2.294688	4.795342	263.547729	0.009672	0.009977
RS	43	2.482785	4.795342	273.185646	0.010026	0.010387
RS	44	2.685656	4.771956	283.646270	0.010410	0.010785
RS	45	2.904462	4.771956	292.051619	0.010718	0.011128
RS	46	3.140455	4.740354	301.555869	0.011067	0.011462
RS	47	3.394985	4.740354	308.033920	0.011305	0.011690
RS	48	3.669507	4.720533	314.584959	0.011545	0.011879
RS	49	3.965592	4.720533	318.416331	0.011686	0.011969
RS	50	4.284934	4.722471	320.563439	0.011765	0.011975
RS	51	4.629359	4.722471	321.129987	0.011785	0.011921
RS	52	5.000839	4.756506	317.643029	0.011657	0.011720
RS	53	5.401497	4.756506	314.588236	0.011545	0.011528
RS	54	5.833625	4.920350	299.657601	0.010997	0.010949
RS	55	6.299696	4.920350	293.664266	0.010777	0.010654
RS	56	6.802376	4.920350	285.632231	0.010483	0.010292
RS	57	7.344540	4.920350	275.572990	0.010113	0.009866
RS	58	7.929290	6.978743	189.297809	0.006947	0.007074
RS	59	8.559971	6.978743	186.512770	0.006845	0.006903
RS	60	9.240189	6.978743	182.466313	0.006696	0.006688
RS	61	9.973837	6.978743	177.143316	0.006501	0.006430
RS	62	10.765112	6.978743	170.558126	0.006259	0.006131
RS	63	11.618539	6.978743	1361.385562	0.049962	0.046322
PA	4+25*2+4+6 0.036086116 0.010965342 11.618538686 0.807831789 0.263799775 0.245403966 0.282156928 0.345171627 0.435225467 0.558026635 0.717079618 0.912927693 1.151762663 1.449983054 1.819262447 2.252537855 2.727772910 3.216726159 3.689374310 4.112903089 4.450077337 4.671246933 4.775914726 4.795342191 4.771955846 4.740353778 4.720533054 4.722471191 4.756505671 4.920350022 6.978743191
//
IT	4811
RD	6
LK	-218375.383574
QD	-1018.663763 -> -876.837193
RI	0.0223734288
TR	0.033980	0.011476
MT	11.973906
MM	C_pi: 2.397502, n_recomb: 30578.214127
RS	0	0.000000	1.084269	219.139288	0.007167	0.000352
RS	1	0.007906	1.084269	234.689829	0.007675	0.002174
RS	2	0.016437	1.084269	251.194245	0.008215	0.004569
RS	3	0.025642	1.084269	268.686630	0.008787	0.007119
RS	4	0.035575	0.287217	1069.483362	0.034975	0.028840
RS	5	0.046294	0.287217	1110.205417	0.036307	0.034060
RS	6	0.057860	0.255572	1287.778260	0.042114	0.040512
RS	7	0.070340	0.255572	1320.929598	0.043198	0.043261
RS	8	0.083807	0.288795	1198.150265	0.039183	0.039540
RS	9	0.098338	0.288795	1227.114065	0.040130	0.041234
RS	10	0.114019	0.349293	1040.041265	0.034012	0.035122
RS	11	0.130939	0.349293	1067.277140	0.034903	0.036620
RS	12	0.149197	0.436382	878.062699	0.028715	0.030309
RS	13	0.168898	0.436382	904.160841	0.029569	0.031630
RS	14	0.190157	0.555915	732.240072	0.023946	0.025730
RS	15	0.213096	0.555915	757.066022	0.024758	0.026814
RS	16	0.237849	0.711675	612.548620	0.020032	0.021727
RS	17	0.264560	0.711675	635.792035	0.020792	0.022621
RS	18	0.293381	0.904413	520.092202	0.017009	0.018511
RS	19	0.324482	0.904413	541.607753	0.017712	0.019318
RS	20	0.358041	1.141268	447.550004	0.014636	0.016006
RS	21	0.394253	1.141268	467.367501	0.015284	0.016745
RS	22	0.433328	1.442013	386.752932	0.012648	0.013905
RS	23	0.475493	1.442013	404.938915	0.013243	0.014510
RS	24	0.520990	1.823331	335.700996	0.010978	0.012041
RS	25	0.570085	1.823331	352.347077	0.011523	0.012517
RS	26	0.623062	2.281661	295.810522	0.009674	0.010501
RS	27	0.680226	2.281661	311.098026	0.010174	0.010912
RS	28	0.741910	2.795420	267.215566	0.008739	0.009370
RS	29	0.808471	2.795420	281.404243	0.009203	0.009754
RS	30	0.880293	3.333851	248.560725	0.008129	0.008619
RS	31	0.957794	3.333851	261.929203	0.008566	0.008990
RS	32	1.041423	3.861578	238.288378	0.007793	0.008181
RS	33	1.131662	3.861578	251.091394	0.008211	0.008541
RS	34	1.229036	4.337839	235.441269	0.007700	0.008000
RS	35	1.334109	4.337839	247.892926	0.008107	0.008355
RS	36	1.447488	4.715475	239.904753	0.007846	0.008066
RS	37	1.569831	4.715475	252.166200	0.008247	0.008431
RS	38	1.701846	4.956914	251.805862	0.008235	0.008402
RS	39	1.844298	4.956914	263.939480	0.008632	0.008795
RS	40	1.998013	5.061315	270.422724	0.008844	0.009006
RS	41	2.163880	5.061315	282.306394	0.009232	0.009424
RS	42	2.342860	5.067411	293.595429	0.009601	0.009805
RS	43	2.535990	5.067411	304.849495	0.009969	0.010215
RS	44	2.744389	5.026879	318.061395	0.010402	0.010653
RS	45	2.969263	5.026879	328.048944	0.010728	0.011005
RS	46	3.211916	4.980618	340.193488	0.011125	0.011385
RS	47	3.473753	4.980618	348.104866	0.011384	0.011633
RS	48	3.756291	4.951293	356.744412	0.011667	0.011867
RS	49	4.061165	4.951293	361.731352	0.011830	0.011985
RS	50	4.390143	4.949525	365.113804	0.011940	0.012028
RS	51	4.745129	4.949525	366.440667	0.011984	0.012005
RS	52	5.128180	4.986530	363.068161	0.011873	0.011827
RS	53	5.541515	4.986530	360.303576	0.011783	0.011664
RS	54	5.987528	5.176016	342.792373	0.011210	0.011063
RS	55	6.468802	5.176016	336.763516	0.011013	0.010797
RS	56	6.988125	5.176016	328.394228	0.010739	0.010460
RS	57	7.548505	5.176016	317.678269	0.010389	0.010055
RS	58	8.153189	7.690910	209.239037	0.006843	0.006883
RS	59	8.805678	7.690910	207.498444	0.006786	0.006761
RS	60	9.509752	7.690910	204.400835	0.006685	0.006597
RS	61	10.269490	7.690910	199.901389	0.006537	0.006389
RS	62	11.089292	7.690910	193.983860	0.006344	0.006139
RS	63	11.973906	7.690910	1661.111887	0.054323	0.049652
PA	4+25*2+4+6 0.033979894 0.011475981 11.973906130 1.084268972 0.287217384 0.255572338 0.288794737 0.349292648 0.436382248 0.555914962 0.711675069 0.904412876 1.141268488 1.442012528 1.823330984 2.281660833 2.795419897 3.333851294 3.861578372 4.337839244 4.715475397 4.956914075 5.061314728 5.067410689 5.026878597 4.980618272 4.951293441 4.949525201 4.986529671 5.176016060 7.690909836
//
IT	5165
RD	7
LK	-218100.552690
QD	-916.320575 -> -794.157951
RI	0.0168610869
TR	0.032085	0.011949
MT	12.304001
MM	C_pi: 2.550081, n_recomb: 33814.713674
RS	0	0.000000	1.425561	185.282889	0.005479	0.000278
RS	1	0.007952	1.425561	198.869910	0.005881	0.001724
RS	2	0.016537	1.425561	213.355702	0.006310	0.003618
RS	3	0.025804	1.425561	228.783686	0.006766	0.005583
RS	4	0.035808	0.310122	1111.916025	0.032883	0.027542
RS	5	0.046607	0.310122	1157.739385	0.034238	0.032287
RS	6	0.058266	0.265509	1399.219734	0.041379	0.040001
RS	7	0.070851	0.265509	1437.980631	0.042525	0.042610
RS	8	0.084437	0.295851	1324.788719	0.039178	0.039544
RS	9	0.099104	0.295851	1358.434361	0.040173	0.041146
RS	10	0.114937	0.354649	1162.760851	0.034386	0.035366
RS	11	0.132029	0.354649	1194.020718	0.035311	0.036798
RS	12	0.150480	0.439630	990.506704	0.029292	0.030690
RS	13	0.170399	0.439630	1020.209199	0.030171	0.031993
RS	14	0.191901	0.556657	831.361967	0.024586	0.026180
RS	15	0.215114	0.556657	859.526131	0.025419	0.027279
RS	16	0.240172	0.709642	698.302278	0.020651	0.022192
RS	17	0.267223	0.709642	724.667303	0.021431	0.023113
RS	18	0.296425	0.899393	594.268857	0.017574	0.018954
RS	19	0.327949	0.899393	618.692951	0.018297	0.019785
RS	20	0.361980	1.133728	511.656857	0.015131	0.016391
RS	21	0.398717	1.133728	534.170087	0.015797	0.017153
RS	22	0.438375	1.435194	441.099042	0.013045	0.014201
RS	23	0.481187	1.435194	461.758421	0.013656	0.014836
RS	24	0.527404	1.824985	380.616248	0.011256	0.012235
RS	25	0.577296	1.824985	399.493641	0.011814	0.012741
RS	26	0.631155	2.303329	332.579146	0.009835	0.010594
RS	27	0.689298	2.303329	349.852967	0.010346	0.011026
RS	28	0.752063	2.850027	297.652330	0.008802	0.009371
RS	29	0.819820	2.850027	313.608948	0.009274	0.009767
RS	30	0.892966	3.432877	274.433124	0.008116	0.008543
RS	31	0.971927	3.432877	289.397194	0.008558	0.008919
RS	32	1.057168	4.011796	261.155437	0.007723	0.008043
RS	33	1.149187	4.011796	275.435998	0.008145	0.008406
RS	34	1.248524	4.538060	256.730418	0.007592	0.007822
RS	35	1.355760	4.538060	270.599150	0.008002	0.008179
RS	36	1.471524	4.954465	261.050039	0.007720	0.007869
RS	37	1.596493	4.954465	274.726549	0.008124	0.008237
RS	38	1.731400	5.215449	274.297176	0.008112	0.008205
RS	39	1.877035	5.215449	287.894836	0.008514	0.008597
RS	40	2.034251	5.319680	295.677654	0.008744	0.008822
RS	41	2.203969	5.319680	309.099177	0.009141	0.009238
RS	42	2.387184	5.312832	322.713032	0.009544	0.009645
RS	43	2.584967	5.312832	335.557105	0.009923	0.010056
RS	44	2.798479	5.255241	351.602752	0.010398	0.010531
RS	45	3.028969	5.255241	363.157010	0.010740	0.010893
RS	46	3.277788	5.193716	378.089178	0.011181	0.011316
RS	47	3.546394	5.193716	387.426094	0.011457	0.011584
RS	48	3.836359	5.153590	398.336558	0.011780	0.011863
RS	49	4.149383	5.153590	404.471837	0.011961	0.012008
RS	50	4.487298	5.146368	409.259259	0.012103	0.012089
RS	51	4.852085	5.146368	411.331842	0.012164	0.012096
RS	52	5.245881	5.184351	408.181259	0.012071	0.011942
RS	53	5.670991	5.184351	405.681129	0.011997	0.011807
RS	54	6.129907	5.396128	385.544438	0.011402	0.011189
RS	55	6.625316	5.396128	379.452722	0.011222	0.010948
RS	56	7.160120	5.396128	370.720053	0.010963	0.010634
RS	57	7.737453	5.396128	359.323210	0.010626	0.010247
RS	58	8.360696	8.368883	227.548723	0.006729	0.006723
RS	59	9.033500	8.368883	226.851903	0.006709	0.006643
RS	60	9.759806	8.368883	224.727304	0.006646	0.006521
RS	61	10.543869	8.368883	221.103013	0.006539	0.006356
RS	62	11.390281	8.368883	215.934123	0.006386	0.006149
RS	63	12.304001	8.368883	1964.028686	0.058082	0.052885
PA	4+25*2+4+6 0.032084627 0.011948716 12.304001139 1.425560937 0.310121755 0.265508532 0.295851105 0.354649413 0.439629596 0.556656923 0.709641665 0.899392821 1.133728064 1.435194235 1.824985078 2.303329056 2.850027272 3.432877146 4.011796141 4.538060383 4.954465441 5.215449108 5.319680100 5.312832465 5.255241025 5.193715750 5.153589997 5.146368443 5.184350606 5.396127651 8.368882521
//
IT	5262
RD	8
LK	-217863.339297
QD	-826.986089 -> -720.757862
RI	0.0130010792
TR	0.030357	0.012376
MT	12.625331
MM	C_pi: 2.697049, n_recomb: 36990.845188
RS	0	0.000000	1.847765	157.108643	0.004247	0.000219
RS	1	0.007996	1.847765	168.917810	0.004566	0.001373
RS	2	0.016631	1.847765	181.550029	0.004908	0.002884
RS	3	0.025957	1.847765	195.051981	0.005273	0.004422
RS	4	0.036028	0.332846	1147.436209	0.031019	0.026331
RS	5	0.046905	0.332846	1197.871694	0.032383	0.030697
RS	6	0.058652	0.275260	1502.092161	0.040607	0.039427
RS	7	0.071337	0.275260	1546.431205	0.041806	0.041942
RS	8	0.085037	0.303083	1443.931585	0.039035	0.039435
RS	9	0.099833	0.303083	1482.361671	0.040074	0.040984
RS	10	0.115811	0.360704	1279.301362	0.034584	0.035493
RS	11	0.133068	0.360704	1314.703843	0.035541	0.036878
RS	12	0.151704	0.444161	1098.571037	0.029698	0.030962
RS	13	0.171830	0.444161	1131.962785	0.030601	0.032251
RS	14	0.193565	0.559241	927.873547	0.025084	0.026539
RS	15	0.217038	0.559241	959.421404	0.025937	0.027649
RS	16	0.242388	0.709910	782.809845	0.021162	0.022590
RS	17	0.269766	0.709910	812.319136	0.021960	0.023531
RS	18	0.299332	0.896960	668.134994	0.018062	0.019352
RS	19	0.331262	0.896960	695.482508	0.018801	0.020200
RS	20	0.365746	1.128737	576.037537	0.015572	0.016751
RS	21	0.402987	1.128737	601.261795	0.016254	0.017528
RS	22	0.443205	1.430121	495.980196	0.013408	0.014489
RS	23	0.486639	1.430121	519.132482	0.014034	0.015146
RS	24	0.533547	1.826419	426.027934	0.011517	0.012432
RS	25	0.584205	1.826419	447.158582	0.012088	0.012960
RS	26	0.638913	2.321789	369.627455	0.009992	0.010697
RS	27	0.697997	2.321789	388.905920	0.010514	0.011145
RS	28	0.761804	2.898152	328.093032	0.008870	0.009388
RS	29	0.830713	2.898152	345.826801	0.009349	0.009793
RS	30	0.905133	3.522709	300.043848	0.008111	0.008486
RS	31	0.985502	3.522709	316.601137	0.008559	0.008865
RS	32	1.072299	4.151187	283.537187	0.007665	0.007928
RS	33	1.166035	4.151187	299.281820	0.008091	0.008290
RS	34	1.267266	4.726836	277.364856	0.007498	0.007666
RS	35	1.376592	4.726836	292.628819	0.007911	0.008023
RS	36	1.494660	5.182092	281.416521	0.007608	0.007694
RS	37	1.622168	5.182092	296.481983	0.008015	0.008061
RS	38	1.759872	5.463161	295.914914	0.008000	0.008026
RS	39	1.908586	5.463161	310.951371	0.008406	0.008417
RS	40	2.069191	5.567927	319.998072	0.008651	0.008652
RS	41	2.242639	5.567927	334.939228	0.009055	0.009065
RS	42	2.429955	5.548652	350.894482	0.009486	0.009495
RS	43	2.632248	5.548652	365.323353	0.009876	0.009908
RS	44	2.850717	5.473978	384.295508	0.010389	0.010416
RS	45	3.086655	5.473978	397.427426	0.010744	0.010787
RS	46	3.341458	5.396436	415.322810	0.011228	0.011251
RS	47	3.616635	5.396436	426.109983	0.011519	0.011539
RS	48	3.913815	5.344114	439.523447	0.011882	0.011862
RS	49	4.234758	5.344114	446.837187	0.012080	0.012032
RS	50	4.581363	5.329693	453.262887	0.012253	0.012153
RS	51	4.955682	5.329693	456.105585	0.012330	0.012186
RS	52	5.359931	5.366777	453.351379	0.012256	0.012059
RS	53	5.796504	5.366777	451.125944	0.012196	0.011948
RS	54	6.267986	5.597978	428.387843	0.011581	0.011317
RS	55	6.777166	5.597978	422.232635	0.011415	0.011100
RS	56	7.327061	5.597978	413.132969	0.011169	0.010805
RS	57	7.920924	5.597978	401.048488	0.010842	0.010434
RS	58	8.562273	9.033164	244.817745	0.006618	0.006582
RS	59	9.254903	9.033164	245.169031	0.006628	0.006537
RS	60	10.002916	9.033164	244.039223	0.006597	0.006452
RS	61	10.810740	9.033164	241.331304	0.006524	0.006325
RS	62	11.683157	9.033164	236.973254	0.006406	0.006156
RS	63	12.625331	9.033164	2273.587765	0.061464	0.055996
PA	4+25*2+4+6 0.030356708 0.012376471 12.625331133 1.847765236 0.332846028 0.275259534 0.303083484 0.360703552 0.444160576 0.559241461 0.709909665 0.896960305 1.128736670 1.430121461 1.826419202 2.321789499 2.898152141 3.522709046 4.151186866 4.726836072 5.182092098 5.463161255 5.567926528 5.548651802 5.473978024 5.396435534 5.344114019 5.329692997 5.366777326 5.597977601 9.033164307
//
IT	4730
RD	9
LK	-217656.880019
QD	-748.750125 -> -655.896900
RI	0.0102080219
TR	0.028773	0.012759
MT	12.944716
MM	C_pi: 2.841735, n_recomb: 40122.772551
RS	0	0.000000	2.372972	133.273409	0.003322	0.000174
RS	1	0.008038	2.372972	143.487719	0.003576	0.001095
RS	2	0.016723	2.372972	154.441783	0.003849	0.002306
RS	3	0.026106	2.372972	166.182007	0.004142	0.003522
RS	4	0.036243	0.355787	1176.790740	0.029330	0.025177
RS	5	0.047195	0.355787	1231.420150	0.030691	0.029236
RS	6	0.059027	0.284951	1597.687803	0.039820	0.038810
RS	7	0.071810	0.284951	1647.582018	0.041064	0.041262
RS	8	0.085621	0.310417	1557.135374	0.038809	0.039254
RS	9	0.100542	0.310417	1600.442505	0.039889	0.040778
RS	10	0.116662	0.367173	1391.089681	0.034671	0.035544
RS	11	0.134079	0.367173	1430.745275	0.035659	0.036899
RS	12	0.152895	0.449491	1203.330594	0.029991	0.031163
RS	13	0.173224	0.449491	1240.500639	0.030918	0.032441
RS	14	0.195187	0.563014	1022.509895	0.025485	0.026838
RS	15	0.218915	0.563014	1057.499862	0.026357	0.027958
RS	16	0.244551	0.711705	866.569430	0.021598	0.022940
RS	17	0.272247	0.711705	899.260962	0.022413	0.023900
RS	18	0.302170	0.896310	742.030313	0.018494	0.019717
RS	19	0.334498	0.896310	772.330287	0.019249	0.020580
RS	20	0.369425	1.125598	640.926906	0.015974	0.017092
RS	21	0.407160	1.125598	668.889232	0.016671	0.017882
RS	22	0.447928	1.426488	551.554900	0.013747	0.014769
RS	23	0.491973	1.426488	577.228840	0.014387	0.015444
RS	24	0.539558	1.828039	472.051427	0.011765	0.012630
RS	25	0.590968	1.828039	495.464890	0.012349	0.013178
RS	26	0.646512	2.338445	407.037179	0.010145	0.010808
RS	27	0.706519	2.338445	428.345236	0.010676	0.011270
RS	28	0.771351	2.942297	358.596166	0.008937	0.009417
RS	29	0.841394	2.942297	378.122252	0.009424	0.009828
RS	30	0.917068	3.606952	325.434851	0.008111	0.008444
RS	31	0.998824	3.606952	343.588386	0.008563	0.008824
RS	32	1.087152	4.284451	305.463154	0.007613	0.007829
RS	33	1.182581	4.284451	322.663323	0.008042	0.008191
RS	34	1.285681	4.909936	297.364529	0.007411	0.007528
RS	35	1.397068	4.909936	314.006538	0.007826	0.007884
RS	36	1.517409	5.405076	301.015312	0.007502	0.007535
RS	37	1.647423	5.405076	317.448207	0.007912	0.007900
RS	38	1.787889	5.707399	316.663868	0.007892	0.007861
RS	39	1.939646	5.707399	333.118706	0.008302	0.008250
RS	40	2.103602	5.813673	343.383004	0.008558	0.008493
RS	41	2.280737	5.813673	359.831050	0.008968	0.008905
RS	42	2.472111	5.782498	378.134180	0.009424	0.009353
RS	43	2.678869	5.782498	394.149534	0.009824	0.009768
RS	44	2.902247	5.690635	416.134756	0.010372	0.010306
RS	45	3.143581	5.690635	430.864727	0.010739	0.010687
RS	46	3.404314	5.596292	451.900558	0.011263	0.011190
RS	47	3.686007	5.596292	464.175710	0.011569	0.011494
RS	48	3.990343	5.530444	480.338468	0.011972	0.011861
RS	49	4.319143	5.530444	488.877485	0.012185	0.012054
RS	50	4.674373	5.507215	497.201564	0.012392	0.012215
RS	51	5.058159	5.507215	500.857880	0.012483	0.012272
RS	52	5.472795	5.541716	498.709503	0.012430	0.012174
RS	53	5.920761	5.541716	496.787953	0.012382	0.012085
RS	54	6.404736	5.789902	471.515954	0.011752	0.011445
RS	55	6.927616	5.789902	465.311397	0.011597	0.011247
RS	56	7.492527	5.789902	455.854262	0.011361	0.010970
RS	57	8.102848	5.789902	443.086430	0.011043	0.010613
RS	58	8.762230	9.693869	261.349053	0.006514	0.006455
RS	59	9.474615	9.693869	262.755188	0.006549	0.006441
RS	60	10.244265	9.693869	262.640345	0.006546	0.006388
RS	61	11.075784	9.693869	260.884017	0.006502	0.006295
RS	62	11.974143	9.693869	257.388383	0.006415	0.006159
RS	63	12.944716	9.693869	2591.346803	0.064585	0.058973
PA	4+25*2+4+6 0.028772934 0.012758893 12.944716216 2.372971838 0.355786774 0.284950802 0.310417082 0.367172697 0.449490964 0.563013734 0.711705129 0.896310195 1.125597750 1.426488111 1.828039085 2.338444945 2.942297045 3.606952298 4.284450695 4.909936417 5.405076408 5.707399224 5.813672797 5.782498486 5.690634743 5.596292462 5.530443678 5.507214567 5.541715956 5.789901977 9.693869016
//
IT	5366
RD	10
LK	-217476.316089
QD	-680.087127 -> -598.628541
RI	0.0081325575
TR	0.027318	0.013099
MT	13.264601
MM	C_pi: 2.985642, n_recomb: 43216.183791
RS	0	0.000000	3.030065	112.882908	0.002612	0.000137
RS	1	0.008080	3.030065	121.672539	0.002815	0.000873
RS	2	0.016813	3.030065	131.117764	0.003034	0.001845
RS	3	0.026251	3.030065	141.262655	0.003269	0.002814
RS	4	0.036452	0.379305	1200.157930	0.027771	0.024067
RS	5	0.047478	0.379305	1258.592550	0.029123	0.027871
RS	6	0.059394	0.294695	1686.498775	0.039025	0.038164
RS	7	0.072273	0.294695	1741.921298	0.040307	0.040572
RS	8	0.086193	0.317827	1665.183957	0.038531	0.039023
RS	9	0.101237	0.317827	1713.448028	0.039648	0.040541
RS	10	0.117497	0.373899	1498.919422	0.034684	0.035545
RS	11	0.135071	0.373899	1542.926206	0.035703	0.036882
RS	12	0.154065	0.455333	1305.391507	0.030206	0.031315
RS	13	0.174593	0.455333	1346.424499	0.031156	0.032587
RS	14	0.196780	0.567559	1115.691973	0.025817	0.027094
RS	15	0.220760	0.567559	1154.184671	0.026707	0.028222
RS	16	0.246677	0.714507	949.867837	0.021979	0.023257
RS	17	0.274689	0.714507	985.784451	0.022811	0.024233
RS	18	0.304964	0.896857	816.146527	0.018885	0.020058
RS	19	0.337685	0.896857	849.432940	0.019655	0.020934
RS	20	0.373050	1.123734	706.452255	0.016347	0.017419
RS	21	0.411272	1.123734	737.183582	0.017058	0.018221
RS	22	0.452583	1.423843	607.918765	0.014067	0.015044
RS	23	0.497231	1.423843	636.145969	0.014720	0.015735
RS	24	0.545488	1.829730	518.757572	0.012004	0.012830
RS	25	0.597643	1.829730	544.485718	0.012599	0.013395
RS	26	0.654013	2.353645	444.865032	0.010294	0.010925
RS	27	0.714937	2.353645	468.229882	0.010835	0.011399
RS	28	0.780784	2.983343	389.203972	0.009006	0.009454
RS	29	0.851951	2.983343	410.539639	0.009500	0.009873
RS	30	0.928869	3.687005	350.637767	0.008114	0.008414
RS	31	1.012001	3.687005	370.392376	0.008571	0.008796
RS	32	1.101851	4.413437	326.961425	0.007566	0.007745
RS	33	1.198961	4.413437	345.610125	0.007997	0.008105
RS	34	1.303917	5.089706	316.751759	0.007329	0.007405
RS	35	1.417353	5.089706	334.755731	0.007746	0.007760
RS	36	1.539955	5.626192	319.863923	0.007401	0.007390
RS	37	1.672464	5.626192	337.643399	0.007813	0.007754
RS	38	1.815679	5.951229	336.554463	0.007788	0.007708
RS	39	1.970465	5.951229	354.407404	0.008201	0.008095
RS	40	2.137759	6.060098	365.832212	0.008465	0.008343
RS	41	2.318570	6.060098	383.774031	0.008880	0.008754
RS	42	2.513990	6.017512	404.419097	0.009358	0.009219
RS	43	2.725201	6.017512	422.022132	0.009765	0.009635
RS	44	2.953477	5.908280	447.094190	0.010346	0.010201
RS	45	3.200198	5.908280	463.442859	0.010724	0.010590
RS	46	3.466854	5.796367	487.784887	0.011287	0.011130
RS	47	3.755056	5.796367	501.587854	0.011606	0.011450
RS	48	4.066544	5.715775	520.740880	0.012050	0.011859
RS	49	4.403201	5.715775	530.556810	0.012277	0.012072
RS	50	4.767060	5.682282	541.046355	0.012520	0.012273
RS	51	5.160318	5.682282	545.567039	0.012624	0.012353
RS	52	5.585352	5.712709	544.249495	0.012594	0.012284
RS	53	6.044728	5.712709	542.669446	0.012557	0.012215
RS	54	6.541222	5.975762	514.961474	0.011916	0.011569
RS	55	7.077833	5.975762	508.728462	0.011772	0.011389
RS	56	7.657802	5.975762	498.929794	0.011545	0.011127
RS	57	8.284632	5.975762	485.488762	0.011234	0.010783
RS	58	8.962110	10.355462	277.289261	0.006416	0.006339
RS	59	9.694328	10.355462	279.756424	0.006473	0.006352
RS	60	10.485710	10.355462	280.673744	0.006495	0.006327
RS	61	11.341035	10.355462	279.898633	0.006477	0.006263
RS	62	12.265471	10.355462	277.308657	0.006417	0.006158
RS	63	13.264601	10.355462	2917.492099	0.067509	0.061812
PA	4+25*2+4+6 0.027318325 0.013098503 13.264600981 3.030065404 0.379305001 0.294695223 0.317826883 0.373898632 0.455332851 0.567559398 0.714506946 0.896857259 1.123734234 1.423843484 1.829730138 2.353645408 2.983343112 3.687004668 4.413436614 5.089706199 5.626191671 5.951229298 6.060098383 6.017512302 5.908279640 5.796367432 5.715775271 5.682282452 5.712709236 5.975761753 10.355461713
//
IT	4638
RD	11
LK	-217317.841948
QD	-619.676297 -> -548.001730
RI	0.0065591163
TR	0.025981	0.013399
MT	13.585509
MM	C_pi: 3.129320, n_recomb: 46270.715199
RS	0	0.000000	3.856179	95.342624	0.002061	0.000108
RS	1	0.008121	3.856179	102.865298	0.002223	0.000695
RS	2	0.016901	3.856179	110.962284	0.002398	0.001477
RS	3	0.026394	3.856179	119.674187	0.002586	0.002250
RS	4	0.036658	0.403676	1217.672844	0.026316	0.022995
RS	5	0.047756	0.403676	1279.532332	0.027653	0.026582
RS	6	0.059755	0.304569	1768.707078	0.038225	0.037501
RS	7	0.072728	0.304569	1829.614494	0.039542	0.039874
RS	8	0.086755	0.325302	1768.429122	0.038219	0.038760
RS	9	0.101920	0.325302	1821.712481	0.039371	0.040284
RS	10	0.118318	0.380784	1603.183541	0.034648	0.035513
RS	11	0.136047	0.380784	1651.623311	0.035695	0.036840
RS	12	0.155215	0.461504	1405.041956	0.030366	0.031434
RS	13	0.175941	0.461504	1450.012354	0.031338	0.032702
RS	14	0.198349	0.572613	1207.592880	0.026098	0.027318
RS	15	0.222577	0.572613	1249.644261	0.027007	0.028456
RS	16	0.248773	0.717980	1032.794764	0.022321	0.023548
RS	17	0.277096	0.717980	1071.977298	0.023168	0.024538
RS	18	0.307718	0.898202	890.534653	0.019246	0.020380
RS	19	0.340828	0.898202	926.840072	0.020031	0.021269
RS	20	0.376626	1.122715	772.642006	0.016698	0.017735
RS	21	0.415332	1.122715	806.171584	0.017423	0.018547
RS	22	0.457180	1.421818	665.085073	0.014374	0.015316
RS	23	0.502428	1.421818	695.895118	0.015040	0.016021
RS	24	0.551349	1.831282	566.159767	0.012236	0.013031
RS	25	0.604243	1.831282	594.232690	0.012843	0.013611
RS	26	0.661433	2.367430	483.123191	0.010441	0.011046
RS	27	0.723266	2.367430	508.570793	0.010991	0.011532
RS	28	0.790122	3.021582	419.926686	0.009075	0.009500
RS	29	0.862406	3.021582	443.088349	0.009576	0.009924
RS	30	0.940560	3.763348	375.663509	0.008119	0.008392
RS	31	1.025061	3.763348	397.023334	0.008580	0.008777
RS	32	1.116424	4.538793	348.043732	0.007522	0.007671
RS	33	1.215206	4.538793	368.133189	0.007956	0.008031
RS	34	1.322010	5.266928	335.540798	0.007252	0.007295
RS	35	1.437488	5.266928	354.889674	0.007670	0.007647
RS	36	1.562343	5.846395	337.974123	0.007304	0.007257
RS	37	1.697337	5.846395	357.077829	0.007717	0.007619
RS	38	1.843293	6.195734	355.592072	0.007685	0.007566
RS	39	2.001103	6.195734	374.820520	0.008101	0.007950
RS	40	2.171727	6.308286	387.341589	0.008371	0.008202
RS	41	2.356208	6.308286	406.760737	0.008791	0.008611
RS	42	2.555669	6.254718	429.729692	0.009287	0.009091
RS	43	2.771328	6.254718	448.917344	0.009702	0.009509
RS	44	3.004501	6.127920	477.131735	0.010312	0.010100
RS	45	3.256608	6.127920	495.115185	0.010700	0.010496
RS	46	3.529189	5.997694	522.911374	0.011301	0.011072
RS	47	3.823905	5.997694	538.278248	0.011633	0.011405
RS	48	4.142554	5.901240	560.649119	0.012117	0.011855
RS	49	4.487080	5.901240	571.791722	0.012358	0.012087
RS	50	4.859583	5.856177	584.708582	0.012637	0.012328
RS	51	5.262337	5.856177	590.144807	0.012754	0.012428
RS	52	5.697797	5.881204	589.887660	0.012749	0.012389
RS	53	6.168620	5.881204	588.688929	0.012723	0.012338
RS	54	6.677676	6.157238	558.665404	0.012074	0.011690
RS	55	7.228072	6.157238	552.426739	0.011939	0.011526
RS	56	7.823164	6.157238	542.304713	0.011720	0.011277
RS	57	8.466581	6.157238	528.203155	0.011415	0.010944
RS	58	9.162249	11.019456	292.700574	0.006326	0.006232
RS	59	9.914409	11.019456	296.232407	0.006402	0.006268
RS	60	10.727651	11.019456	298.194941	0.006445	0.006268
RS	61	11.606933	11.019456	298.424795	0.006450	0.006230
RS	62	12.557620	11.019456	296.776062	0.006414	0.006152
RS	63	13.585509	11.019456	3251.317814	0.070267	0.064511
PA	4+25*2+4+6 0.025981303 0.013398922 13.585508953 3.856178793 0.403675887 0.304569397 0.325301714 0.380784143 0.461503716 0.572613206 0.717979737 0.898201806 1.122715070 1.421817523 1.831282286 2.367429565 3.021581763 3.763348438 4.538792700 5.266927748 5.846395369 6.195734163 6.308285781 6.254717668 6.127919582 5.997694374 5.901239689 5.856176956 5.881204237 6.157238496 11.019456332
//
IT	4910
RD	12
LK	-217178.347004
QD	-566.376914 -> -503.147277
RI	0.0053493668
TR	0.024752	0.013664
MT	13.907107
MM	C_pi: 3.272847, n_recomb: 49283.212901
RS	0	0.000000	4.898683	80.239348	0.001628	0.000085
RS	1	0.008161	4.898683	86.642031	0.001758	0.000553
RS	2	0.016987	4.898683	93.542821	0.001898	0.001181
RS	3	0.026534	4.898683	100.978301	0.002049	0.001800
RS	4	0.036860	0.429107	1229.546147	0.024949	0.021959
RS	5	0.048028	0.429107	1294.451008	0.026266	0.025358
RS	6	0.060108	0.314620	1844.410830	0.037425	0.036827
RS	7	0.073174	0.314620	1910.735919	0.038771	0.039172
RS	8	0.087306	0.332831	1867.028470	0.037884	0.038476
RS	9	0.102591	0.332831	1925.372611	0.039068	0.040011
RS	10	0.119124	0.387763	1704.063035	0.034577	0.035458
RS	11	0.137006	0.387763	1756.999225	0.035651	0.036780
RS	12	0.156347	0.467886	1502.376530	0.030485	0.031528
RS	13	0.177266	0.467886	1551.345822	0.031478	0.032794
RS	14	0.199893	0.578007	1298.221479	0.026342	0.027519
RS	15	0.224366	0.578007	1343.879361	0.027269	0.028664
RS	16	0.250836	0.721906	1115.315646	0.022631	0.023817
RS	17	0.279466	0.721906	1157.799252	0.023493	0.024822
RS	18	0.310433	0.900088	965.139819	0.019584	0.020686
RS	19	0.343927	0.900088	1004.491903	0.020382	0.021587
RS	20	0.380154	1.122258	839.441583	0.017033	0.018041
RS	21	0.419337	1.122258	875.793799	0.017771	0.018864
RS	22	0.461718	1.420147	723.010636	0.014671	0.015584
RS	23	0.507558	1.420147	756.428327	0.015349	0.016302
RS	24	0.557138	1.832526	614.229057	0.012463	0.013233
RS	25	0.610764	1.832526	644.672704	0.013081	0.013828
RS	26	0.668767	2.379775	521.792420	0.010588	0.011172
RS	27	0.731503	2.379775	549.345498	0.011147	0.011669
RS	28	0.799358	3.057101	450.754546	0.009146	0.009550
RS	29	0.872751	3.057101	475.756208	0.009654	0.009982
RS	30	0.952133	3.836116	400.509953	0.008127	0.008379
RS	31	1.037993	3.836116	423.477215	0.008593	0.008766
RS	32	1.130860	4.660649	368.714302	0.007482	0.007607
RS	33	1.231306	4.660649	390.234993	0.007918	0.007967
RS	34	1.339948	5.441722	353.741080	0.007178	0.007194
RS	35	1.457456	5.441722	374.415977	0.007597	0.007545
RS	36	1.584554	6.065844	355.355726	0.007210	0.007134
RS	37	1.722023	6.065844	375.759026	0.007624	0.007494
RS	38	1.870711	6.441064	373.784425	0.007584	0.007432
RS	39	2.031532	6.441064	394.362699	0.008002	0.007815
RS	40	2.205478	6.558367	407.909600	0.008277	0.008068
RS	41	2.393618	6.558367	428.785326	0.008700	0.008477
RS	42	2.597112	6.494205	454.048270	0.009213	0.008968
RS	43	2.817212	6.494205	474.811843	0.009634	0.009388
RS	44	3.055273	6.349607	506.208018	0.010271	0.010002
RS	45	3.312762	6.349607	525.835797	0.010670	0.010405
RS	46	3.591263	6.200366	557.213488	0.011306	0.011014
RS	47	3.892492	6.200366	574.173904	0.011650	0.011359
RS	48	4.218303	6.087025	599.971587	0.012174	0.011849
RS	49	4.570702	6.087025	612.485434	0.012428	0.012098
RS	50	4.951858	6.029211	628.080530	0.012744	0.012379
RS	51	5.364119	6.029211	634.480246	0.012874	0.012497
RS	52	5.810023	6.047644	635.511958	0.012895	0.012488
RS	53	6.292316	6.047644	634.732964	0.012879	0.012454
RS	54	6.813966	6.334946	602.531439	0.012226	0.011805
RS	55	7.378186	6.334946	596.308855	0.012100	0.011656
RS	56	7.988449	6.334946	585.881179	0.011888	0.011420
RS	57	8.648514	6.334946	571.131949	0.011589	0.011097
RS	58	9.362444	11.685810	307.607474	0.006242	0.006132
RS	59	10.134635	11.685810	312.204070	0.006335	0.006188
RS	60	10.969841	11.685810	315.220094	0.006396	0.006210
RS	61	11.873204	11.685810	316.472591	0.006422	0.006196
RS	62	12.850287	11.685810	315.793286	0.006408	0.006142
RS	63	13.907107	11.685810	3591.653261	0.072878	0.067074
PA	4+25*2+4+6 0.024751937 0.013664070 13.907106532 4.898682859 0.429107454 0.314619967 0.332831197 0.387763500 0.467885738 0.578007449 0.721906257 0.900088022 1.122258415 1.420146652 1.832525756 2.379774979 3.057101145 3.836115591 4.660649477 5.441722074 6.065843721 6.441063908 6.558366969 6.494204991 6.349607377 6.200365716 6.087025220 6.029210672 6.047643995 6.334945775 11.685809916
//
IT	5450
RD	13
LK	-217055.240238
QD	-519.214401 -> -463.303071
RI	0.0044108040
TR	0.023621	0.013898
MT	14.228737
MM	C_pi: 3.416070, n_recomb: 52249.256264
RS	0	0.000000	6.217841	67.261834	0.001287	0.000067
RS	1	0.008200	6.217841	72.681486	0.001391	0.000440
RS	2	0.017071	6.217841	78.529371	0.001503	0.000943
RS	3	0.026671	6.217841	84.837884	0.001624	0.001438
RS	4	0.037057	0.455737	1236.136668	0.023658	0.020961
RS	5	0.048295	0.455737	1303.709324	0.024952	0.024193
RS	6	0.060455	0.324865	1913.746312	0.036627	0.036152
RS	7	0.073612	0.324865	1985.394532	0.037999	0.038470
RS	8	0.087847	0.340404	1961.047007	0.037533	0.038178
RS	9	0.103250	0.340404	2024.470697	0.038746	0.039727
RS	10	0.119915	0.394793	1801.604199	0.034481	0.035385
RS	11	0.137947	0.394793	1859.081087	0.035581	0.036707
RS	12	0.157458	0.474403	1597.365684	0.030572	0.031602
RS	13	0.178568	0.474403	1650.381015	0.031587	0.032867
RS	14	0.201410	0.583632	1387.488781	0.026555	0.027699
RS	15	0.226124	0.583632	1436.790862	0.027499	0.028852
RS	16	0.252865	0.726150	1197.306704	0.022915	0.024069
RS	17	0.281798	0.726150	1243.118783	0.023792	0.025086
RS	18	0.313104	0.902352	1039.836549	0.019901	0.020978
RS	19	0.346977	0.902352	1082.256057	0.020713	0.021891
RS	20	0.383627	1.122185	906.737952	0.017354	0.018339
RS	21	0.423282	1.122185	945.930472	0.018104	0.019172
RS	22	0.466189	1.418662	781.607530	0.014959	0.015848
RS	23	0.512614	1.418662	817.651210	0.015649	0.016579
RS	24	0.562846	1.833361	662.901443	0.012687	0.013436
RS	25	0.617196	1.833361	695.736092	0.013316	0.014044
RS	26	0.676003	2.390665	560.831889	0.010734	0.011300
RS	27	0.739632	2.390665	590.508730	0.011302	0.011808
RS	28	0.808478	3.089953	481.660612	0.009219	0.009606
RS	29	0.882970	3.089953	508.512855	0.009732	0.010044
RS	30	0.963569	3.905339	425.163230	0.008137	0.008372
RS	31	1.050777	3.905339	449.737461	0.008608	0.008761
RS	32	1.145136	4.778946	388.971100	0.007445	0.007550
RS	33	1.247232	4.778946	411.911255	0.007884	0.007910
RS	34	1.357699	5.613945	371.358040	0.007107	0.007102
RS	35	1.477224	5.613945	393.337898	0.007528	0.007452
RS	36	1.606549	6.284326	372.018452	0.007120	0.007020
RS	37	1.746479	6.284326	393.694250	0.007535	0.007378
RS	38	1.897882	6.686968	391.140308	0.007486	0.007307
RS	39	2.061700	6.686968	413.039502	0.007905	0.007688
RS	40	2.238950	6.810037	427.538706	0.008183	0.007942
RS	41	2.430734	6.810037	449.845801	0.008610	0.008349
RS	42	2.638243	6.735622	477.363378	0.009136	0.008851
RS	43	2.862767	6.735622	499.688223	0.009564	0.009272
RS	44	3.105701	6.572987	534.288727	0.010226	0.009907
RS	45	3.368554	6.572987	555.563169	0.010633	0.010316
RS	46	3.652961	6.404061	590.629132	0.011304	0.010956
RS	47	3.960687	6.404061	609.205105	0.011660	0.011313
RS	48	4.293646	6.272892	638.618431	0.012223	0.011842
RS	49	4.653906	6.272892	652.541219	0.012489	0.012106
RS	50	5.043706	6.201266	671.049378	0.012843	0.012427
RS	51	5.465467	6.201266	678.455381	0.012985	0.012560
RS	52	5.921812	6.212025	680.998691	0.013034	0.012583
RS	53	6.415574	6.212025	680.674562	0.013027	0.012563
RS	54	6.949823	6.509004	646.446534	0.012372	0.011917
RS	55	7.527878	6.509004	640.259102	0.012254	0.011780
RS	56	8.153331	6.509004	629.541532	0.012049	0.011555
RS	57	8.830068	6.509004	614.156336	0.011754	0.011240
RS	58	9.562295	12.353709	322.016015	0.006163	0.006039
RS	59	10.354562	12.353709	327.673568	0.006271	0.006113
RS	60	11.211790	12.353709	331.746451	0.006349	0.006154
RS	61	12.139308	12.353709	334.033300	0.006393	0.006161
RS	62	13.142879	12.353709	334.344566	0.006399	0.006129
RS	63	14.228737	12.353709	3937.083842	0.075352	0.069503
PA	4+25*2+4+6 0.023621217 0.013897766 14.228737284 6.217840846 0.455737299 0.324865453 0.340403550 0.394792660 0.474402755 0.583632208 0.726149601 0.902352457 1.122184834 1.418662277 1.833361124 2.390665320 3.089952761 3.905339014 4.778946277 5.613945154 6.284326257 6.686967562 6.810037397 6.735622028 6.572987148 6.404061202 6.272891704 6.201265749 6.212025184 6.509003692 12.353709052
//
IT	4632
RD	14
LK	-216946.340375
QD	-477.360615 -> -427.812337
RI	0.0036790432
TR	0.022581	0.014104
MT	14.549712
MM	C_pi: 3.558730, n_recomb: 55163.963601
RS	0	0.000000	7.889800	56.158172	0.001018	0.000053
RS	1	0.008238	7.889800	60.721900	0.001101	0.000349
RS	2	0.017154	7.889800	65.650950	0.001190	0.000752
RS	3	0.026805	7.889800	70.973614	0.001287	0.001149
RS	4	0.037250	0.483658	1237.891617	0.022440	0.020002
RS	5	0.048556	0.483658	1307.760493	0.023707	0.023083
RS	6	0.060794	0.335307	1976.901511	0.035837	0.035480
RS	7	0.074039	0.335307	2053.751154	0.037230	0.037771
RS	8	0.088376	0.348002	2050.541079	0.037172	0.037873
RS	9	0.103894	0.348002	2119.039701	0.038413	0.039437
RS	10	0.120690	0.401835	1895.812494	0.034367	0.035301
RS	11	0.138869	0.401835	1957.854714	0.035492	0.036625
RS	12	0.158547	0.480997	1689.934795	0.030635	0.031660
RS	13	0.179845	0.480997	1747.028016	0.031670	0.032925
RS	14	0.202897	0.589416	1475.244267	0.026743	0.027862
RS	15	0.227849	0.589416	1528.217069	0.027703	0.029022
RS	16	0.254856	0.730620	1278.593205	0.023178	0.024305
RS	17	0.284087	0.730620	1327.752234	0.024069	0.025334
RS	18	0.315727	0.904892	1114.452115	0.020203	0.021258
RS	19	0.349973	0.904892	1159.951795	0.021027	0.022182
RS	20	0.387040	1.122379	974.381562	0.017663	0.018628
RS	21	0.427161	1.122379	1016.424320	0.018426	0.019472
RS	22	0.470586	1.417266	840.754129	0.015241	0.016110
RS	23	0.517589	1.417266	879.434678	0.015942	0.016852
RS	24	0.568464	1.833742	712.088578	0.012909	0.013639
RS	25	0.623529	1.833742	747.327922	0.013547	0.014260
RS	26	0.683131	2.400132	600.179890	0.010880	0.011431
RS	27	0.747642	2.400132	631.993489	0.011457	0.011950
RS	28	0.817468	3.120199	512.605512	0.009292	0.009666
RS	29	0.893045	3.120199	541.314885	0.009813	0.010110
RS	30	0.974848	3.971045	449.600280	0.008150	0.008370
RS	31	1.063390	3.971045	475.777874	0.008625	0.008763
RS	32	1.159226	4.893606	408.804450	0.007411	0.007500
RS	33	1.262956	4.893606	433.149720	0.007852	0.007861
RS	34	1.375231	5.783385	388.392952	0.007041	0.007018
RS	35	1.496755	5.783385	411.654399	0.007462	0.007367
RS	36	1.628290	6.501520	387.970176	0.007033	0.006914
RS	37	1.770660	6.501520	410.888924	0.007449	0.007271
RS	38	1.924758	6.933074	407.667331	0.007390	0.007189
RS	39	2.091550	6.933074	430.855399	0.007810	0.007568
RS	40	2.272081	7.062864	446.232069	0.008089	0.007821
RS	41	2.467484	7.062864	469.941040	0.008519	0.008227
RS	42	2.678984	6.978504	499.665218	0.009058	0.008738
RS	43	2.907906	6.978504	523.530884	0.009490	0.009161
RS	44	3.155686	6.797578	561.344049	0.010176	0.009815
RS	45	3.423877	6.797578	584.260287	0.010591	0.010229
RS	46	3.714161	6.608335	623.101167	0.011295	0.010899
RS	47	4.028357	6.608335	643.306809	0.011662	0.011266
RS	48	4.368436	6.458474	676.502746	0.012263	0.011833
RS	49	4.736528	6.458474	691.864707	0.012542	0.012111
RS	50	5.134943	6.372074	713.503748	0.012934	0.012470
RS	51	5.566178	6.372074	721.952790	0.013087	0.012619
RS	52	6.032936	6.374172	726.222727	0.013165	0.012672
RS	53	6.538144	6.374172	726.384276	0.013168	0.012666
RS	54	7.084970	6.679340	690.291692	0.012513	0.012024
RS	55	7.676840	6.679340	684.155023	0.012402	0.011898
RS	56	8.317467	6.679340	673.160613	0.012203	0.011683
RS	57	9.010866	6.679340	657.149332	0.011913	0.011376
RS	58	9.761385	13.022022	335.923663	0.006090	0.005952
RS	59	10.573728	13.022022	342.634483	0.006211	0.006041
RS	60	11.452989	13.022022	347.762838	0.006304	0.006100
RS	61	12.404681	13.022022	351.090077	0.006364	0.006125
RS	62	13.434769	13.022022	352.406451	0.006388	0.006113
RS	63	14.549712	13.022022	4286.079549	0.077697	0.071802
PA	4+25*2+4+6 0.022580737 0.014103520 14.549712160 7.889799948 0.483657606 0.335307177 0.348001936 0.401834784 0.480997313 0.589415509 0.730620447 0.904891941 1.122378540 1.417266041 1.833742282 2.400131532 3.120198804 3.971045258 4.893605899 5.783384600 6.501519845 6.933074454 7.062864036 6.978504379 6.797577707 6.608335031 6.458474482 6.372074287 6.374171876 6.679339763 13.022022338
//
IT	4386
RD	15
LK	-216849.796641
QD	-440.112562 -> -396.112691
RI	0.0031072772
TR	0.021623	0.014285
MT	14.869269
MM	C_pi: 3.700524, n_recomb: 58022.807493
RS	0	0.000000	10.011182	46.705671	0.000805	0.000042
RS	1	0.008275	10.011182	50.530026	0.000871	0.000276
RS	2	0.017234	10.011182	54.663912	0.000942	0.000599
RS	3	0.026935	10.011182	59.131758	0.001019	0.000917
RS	4	0.037438	0.512926	1235.318224	0.021290	0.019086
RS	5	0.048811	0.512926	1307.123124	0.022528	0.022027
RS	6	0.061125	0.345932	2034.142011	0.035058	0.034816
RS	7	0.074457	0.345932	2116.046668	0.036469	0.037081
RS	8	0.088893	0.355609	2135.575083	0.036806	0.037564
RS	9	0.104523	0.355609	2209.121681	0.038073	0.039142
RS	10	0.121447	0.408862	1986.669982	0.034239	0.035208
RS	11	0.139771	0.408862	2053.283453	0.035388	0.036535
RS	12	0.159611	0.487631	1779.976665	0.030677	0.031705
RS	13	0.181094	0.487631	1841.164822	0.031732	0.032970
RS	14	0.204353	0.595309	1561.317886	0.026909	0.028009
RS	15	0.229538	0.595309	1617.976707	0.027885	0.029175
RS	16	0.256806	0.735262	1358.978605	0.023421	0.024526
RS	17	0.286330	0.735262	1411.494016	0.024327	0.025566
RS	18	0.318298	0.907641	1188.795621	0.020488	0.021524
RS	19	0.352911	0.907641	1237.380102	0.021326	0.022459
RS	20	0.390388	1.122772	1042.201534	0.017962	0.018909
RS	21	0.430966	1.122772	1087.096614	0.018736	0.019762
RS	22	0.474902	1.415898	900.318131	0.015517	0.016367
RS	23	0.522473	1.415898	941.638881	0.016229	0.017121
RS	24	0.573981	1.833650	761.696050	0.013128	0.013841
RS	25	0.629751	1.833650	799.347095	0.013776	0.014475
RS	26	0.690136	2.408218	639.770746	0.011026	0.011564
RS	27	0.755517	2.408218	673.728693	0.011611	0.012093
RS	28	0.826309	3.147914	543.546778	0.009368	0.009729
RS	29	0.902958	3.147914	574.115719	0.009895	0.010180
RS	30	0.985950	4.033259	473.797721	0.008166	0.008372
RS	31	1.075809	4.033259	501.571979	0.008644	0.008769
RS	32	1.173104	5.004520	428.207220	0.007380	0.007455
RS	33	1.278449	5.004520	453.940884	0.007823	0.007817
RS	34	1.392512	5.949793	404.849379	0.006977	0.006940
RS	35	1.516013	5.949793	429.366994	0.007400	0.007289
RS	36	1.649733	6.717050	403.221967	0.006949	0.006815
RS	37	1.794518	6.717050	427.352037	0.007365	0.007170
RS	38	1.951284	7.178905	423.380272	0.007297	0.007078
RS	39	2.121021	7.178905	447.822588	0.007718	0.007455
RS	40	2.304804	7.316327	464.000412	0.007997	0.007707
RS	41	2.503795	7.316327	489.078082	0.008429	0.008112
RS	42	2.719251	7.222292	520.954956	0.008978	0.008630
RS	43	2.952536	7.222292	546.335839	0.009416	0.009054
RS	44	3.205124	7.022825	587.356305	0.010123	0.009726
RS	45	3.478613	7.022825	611.902818	0.010546	0.010145
RS	46	3.774732	6.812674	654.585942	0.011282	0.010843
RS	47	4.095355	6.812674	676.427789	0.011658	0.011220
RS	48	4.442508	6.643333	713.551973	0.012298	0.011822
RS	49	4.818387	6.643333	730.375879	0.012588	0.012113
RS	50	5.225369	6.541273	755.346731	0.013018	0.012510
RS	51	5.666027	6.541273	764.869173	0.013182	0.012673
RS	52	6.143149	6.533816	771.069568	0.013289	0.012757
RS	53	6.659750	6.533816	771.742894	0.013301	0.012763
RS	54	7.219100	6.845760	733.956415	0.012649	0.012127
RS	55	7.824733	6.845760	727.882221	0.012545	0.012011
RS	56	8.480481	6.845760	716.620840	0.012351	0.011805
RS	57	9.190490	6.845760	699.991014	0.012064	0.011505
RS	58	9.959251	13.689402	349.328240	0.006021	0.005869
RS	59	10.791624	13.689402	357.081024	0.006154	0.005973
RS	60	11.692873	13.689402	363.259073	0.006261	0.006047
RS	61	12.668698	13.689402	367.627520	0.006336	0.006089
RS	62	13.725269	13.689402	369.957477	0.006376	0.006096
RS	63	14.869269	13.689402	4637.138009	0.079919	0.073976
PA	4+25*2+4+6 0.021622829 0.014284593 14.869269227 10.011182158 0.512925880 0.345932142 0.355608637 0.408862263 0.487631475 0.595308675 0.735261659 0.907640507 1.122772441 1.415898211 1.833649596 2.408218370 3.147914041 4.033259472 5.004519594 5.949793084 6.717049603 7.178904712 7.316327374 7.222291757 7.022824742 6.812674393 6.643332989 6.541272956 6.533815528 6.845760157 13.689401510
//
IT	4862
RD	16
LK	-216764.030509
QD	-406.872360 -> -367.722878
RI	0.0026611304
TR	0.020740	0.014444
MT	15.186833
MM	C_pi: 3.841152, n_recomb: 60821.475608
RS	0	0.000000	12.702124	38.708846	0.000636	0.000033
RS	1	0.008311	12.702124	41.899913	0.000689	0.000219
RS	2	0.017312	12.702124	45.351711	0.000746	0.000477
RS	3	0.027062	12.702124	49.085140	0.000807	0.000731
RS	4	0.037622	0.543564	1228.967243	0.020206	0.018213
RS	5	0.049059	0.543564	1302.365155	0.021413	0.021025
RS	6	0.061447	0.356718	2085.786619	0.034294	0.034165
RS	7	0.074865	0.356718	2172.578783	0.035721	0.036402
RS	8	0.089397	0.363202	2216.250567	0.036439	0.037256
RS	9	0.105138	0.363202	2294.797014	0.037730	0.038846
RS	10	0.122186	0.415851	2074.159367	0.034102	0.035108
RS	11	0.140652	0.415851	2145.332027	0.035273	0.036439
RS	12	0.160652	0.494275	1867.382984	0.030703	0.031739
RS	13	0.182314	0.494275	1932.668441	0.031776	0.033004
RS	14	0.205776	0.601278	1645.527382	0.027055	0.028142
RS	15	0.231189	0.601278	1705.876192	0.028047	0.029314
RS	16	0.258713	0.740034	1438.256076	0.023647	0.024733
RS	17	0.288525	0.740034	1494.128064	0.024566	0.025783
RS	18	0.320815	0.910557	1262.661108	0.020760	0.021779
RS	19	0.355788	0.910557	1314.326764	0.021610	0.022725
RS	20	0.393667	1.123327	1110.012615	0.018250	0.019182
RS	21	0.434695	1.123327	1157.754160	0.019035	0.020045
RS	22	0.479132	1.414536	960.149966	0.015786	0.016621
RS	23	0.527262	1.414536	1004.106523	0.016509	0.017385
RS	24	0.579393	1.833109	811.611489	0.013344	0.014043
RS	25	0.635856	1.833109	851.674250	0.014003	0.014689
RS	26	0.697011	2.415004	679.528763	0.011173	0.011698
RS	27	0.763249	2.415004	715.633012	0.011766	0.012237
RS	28	0.834992	3.173205	574.435613	0.009445	0.009794
RS	29	0.912697	3.173205	606.862284	0.009978	0.010253
RS	30	0.996860	4.092060	497.726292	0.008183	0.008379
RS	31	1.088018	4.092060	527.087285	0.008666	0.008779
RS	32	1.186751	5.111654	447.166979	0.007352	0.007416
RS	33	1.293690	5.111654	474.269873	0.007798	0.007779
RS	34	1.409517	6.113007	420.726610	0.006917	0.006868
RS	35	1.534970	6.113007	446.472951	0.007341	0.007216
RS	36	1.670849	6.930605	417.782799	0.006869	0.006721
RS	37	1.818020	6.930605	443.090668	0.007285	0.007075
RS	38	1.977423	7.424079	438.290624	0.007206	0.006973
RS	39	2.150073	7.424079	463.950221	0.007628	0.007348
RS	40	2.337071	7.569966	480.855172	0.007906	0.007597
RS	41	2.539611	7.569966	507.265130	0.008340	0.008001
RS	42	2.758984	7.466505	541.234835	0.008899	0.008526
RS	43	2.996588	7.466505	568.100696	0.009340	0.008951
RS	44	3.253939	7.248252	612.311150	0.010067	0.009639
RS	45	3.532677	7.248252	638.470305	0.010497	0.010063
RS	46	3.834581	7.016640	685.044988	0.011263	0.010788
RS	47	4.161576	7.016640	708.522439	0.011649	0.011173
RS	48	4.515746	6.827085	749.700515	0.012326	0.011811
RS	49	4.899351	6.827085	768.001899	0.012627	0.012112
RS	50	5.314836	6.708566	796.486147	0.013095	0.012547
RS	51	5.764852	6.708566	807.106087	0.013270	0.012722
RS	52	6.252267	6.690725	815.430881	0.013407	0.012837
RS	53	6.780190	6.690725	816.637221	0.013427	0.012855
RS	54	7.351988	7.008111	777.332976	0.012781	0.012226
RS	55	7.971307	7.008111	771.329063	0.012682	0.012119
RS	56	8.642096	7.008111	759.807376	0.012492	0.011920
RS	57	9.368633	7.008111	742.564166	0.012209	0.011627
RS	58	10.155551	14.354591	362.225878	0.005956	0.005792
RS	59	11.007868	14.354591	371.006050	0.006100	0.005908
RS	60	11.931019	14.354591	378.224040	0.006219	0.005996
RS	61	12.930891	14.354591	383.629793	0.006307	0.006053
RS	62	14.013860	14.354591	386.976320	0.006362	0.006076
RS	63	15.186833	14.354591	4988.770109	0.082023	0.076029
PA	4+25*2+4+6 0.020740232 0.014443810 15.186833094 12.702123679 0.543563826 0.356718108 0.363201527 0.415851215 0.494275060 0.601278362 0.740034378 0.910557125 1.123327094 1.414535753 1.833109246 2.415003840 3.173205104 4.092059633 5.111654368 6.113006890 6.930604749 7.424078888 7.569966094 7.466505133 7.248252128 7.016640242 6.827085285 6.708566285 6.690724779 7.008110755 14.354590805
//
IT	4987
RD	17
LK	-216687.687984
QD	-377.130089 -> -342.230624
RI	0.0023136945
TR	0.019927	0.014584
MT	15.501642
MM	C_pi: 3.980316, n_recomb: 63556.835664
RS	0	0.000000	16.115640	31.978622	0.000503	0.000026
RS	1	0.008346	16.115640	34.631014	0.000545	0.000173
RS	2	0.017388	16.115640	37.501912	0.000590	0.000379
RS	3	0.027185	16.115640	40.609059	0.000639	0.000582
RS	4	0.037800	0.575583	1219.368335	0.019185	0.017385
RS	5	0.049300	0.575583	1294.037021	0.020360	0.020075
RS	6	0.061761	0.367639	2132.198601	0.033548	0.033530
RS	7	0.075261	0.367639	2223.694522	0.034987	0.035738
RS	8	0.089888	0.370766	2292.662400	0.036073	0.036950
RS	9	0.105736	0.370766	2376.142707	0.037386	0.038551
RS	10	0.122906	0.422784	2158.284433	0.033958	0.035004
RS	11	0.141510	0.422784	2233.988486	0.035149	0.036339
RS	12	0.161666	0.500908	1952.063370	0.030714	0.031762
RS	13	0.183504	0.500908	2021.435465	0.031805	0.033028
RS	14	0.207165	0.607299	1727.719941	0.027184	0.028262
RS	15	0.232800	0.607299	1791.752498	0.028191	0.029439
RS	16	0.260575	0.744915	1516.232143	0.023856	0.024926
RS	17	0.290668	0.744915	1575.452721	0.024788	0.025985
RS	18	0.323273	0.913617	1335.855190	0.021018	0.022022
RS	19	0.358598	0.913617	1390.591163	0.021879	0.022977
RS	20	0.396872	1.124017	1177.643569	0.018529	0.019446
RS	21	0.438340	1.124017	1228.218786	0.019325	0.020318
RS	22	0.483269	1.413176	1020.105778	0.016050	0.016870
RS	23	0.531948	1.413176	1066.686895	0.016783	0.017645
RS	24	0.584689	1.832151	861.733566	0.013558	0.014244
RS	25	0.641832	1.832151	904.201853	0.014227	0.014901
RS	26	0.703744	2.420568	719.387108	0.011319	0.011832
RS	27	0.770823	2.420568	757.634606	0.011921	0.012382
RS	28	0.843501	3.196180	605.231513	0.009523	0.009862
RS	29	0.922244	3.196180	639.510366	0.010062	0.010327
RS	30	1.007559	4.147506	521.367263	0.008203	0.008388
RS	31	1.099994	4.147506	552.302476	0.008690	0.008792
RS	32	1.200143	5.214970	465.680137	0.007327	0.007380
RS	33	1.308651	5.214970	494.131268	0.007775	0.007745
RS	34	1.426215	6.272773	436.037885	0.006861	0.006801
RS	35	1.553590	6.272773	462.984348	0.007285	0.007149
RS	36	1.691596	7.141819	431.672567	0.006792	0.006634
RS	37	1.841120	7.141819	458.123614	0.007208	0.006986
RS	38	2.003123	7.668103	452.424807	0.007118	0.006873
RS	39	2.178646	7.668103	479.263371	0.007541	0.007247
RS	40	2.368818	7.823262	496.821178	0.007817	0.007493
RS	41	2.574862	7.823262	524.524784	0.008253	0.007896
RS	42	2.798101	7.710600	560.524294	0.008819	0.008426
RS	43	3.039972	7.710600	588.841388	0.009265	0.008852
RS	44	3.302029	7.473322	636.215031	0.010010	0.009555
RS	45	3.585957	7.473322	663.964216	0.010447	0.009983
RS	46	3.893581	7.219723	714.465169	0.011241	0.010734
RS	47	4.226878	7.219723	739.571471	0.011636	0.011126
RS	48	4.587992	7.009284	784.910141	0.012350	0.011798
RS	49	4.979245	7.009284	804.698013	0.012661	0.012110
RS	50	5.403150	6.873565	836.861073	0.013167	0.012581
RS	51	5.862434	6.873565	848.596572	0.013352	0.012768
RS	52	6.360049	6.844582	859.227471	0.013519	0.012914
RS	53	6.899194	6.844582	860.983191	0.013547	0.012941
RS	54	7.483335	7.166128	820.340940	0.012907	0.012321
RS	55	8.116228	7.166128	814.410987	0.012814	0.012223
RS	56	8.801941	7.166128	802.632072	0.012629	0.012031
RS	57	9.544883	7.166128	784.777732	0.012348	0.011743
RS	58	10.349829	15.016101	374.623157	0.005894	0.005719
RS	59	11.221954	15.016101	384.413370	0.006048	0.005846
RS	60	12.166866	15.016101	392.658109	0.006178	0.005946
RS	61	13.190639	15.016101	399.093109	0.006279	0.006017
RS	62	14.299854	15.016101	403.454280	0.006348	0.006055
RS	63	15.501642	15.016101	5339.686535	0.084014	0.077967
PA	4+25*2+4+6 0.019926583 0.014583885 15.501641943 16.115640136 0.575583299 0.367638981 0.370766378 0.422783549 0.500907576 0.607299311 0.744915357 0.913617278 1.124017004 1.413175954 1.832151239 2.420568196 3.196180046 4.147506242 5.214969576 6.272773043 7.141819201 7.668103454 7.823261831 7.710599787 7.473322213 7.219723294 7.009283957 6.873565222 6.844581951 7.166128105 15.016100733
//
IT	4686
RD	18
LK	-216619.605665
QD	-350.449715 -> -319.282043
RI	0.0020439641
TR	0.019176	0.014707
MT	15.813397
MM	C_pi: 4.117755, n_recomb: 66225.359420
RS	0	0.000000	20.445200	26.341430	0.000398	0.000020
RS	1	0.008380	20.445200	28.538450	0.000431	0.000137
RS	2	0.017462	20.445200	30.917774	0.000467	0.000301
RS	3	0.027305	20.445200	33.494363	0.000506	0.000464
RS	4	0.037973	0.608962	1207.055809	0.018226	0.016601
RS	5	0.049535	0.608962	1282.697944	0.019369	0.019176
RS	6	0.062066	0.378663	2173.759037	0.032824	0.032913
RS	7	0.075647	0.378663	2269.762548	0.034273	0.035092
RS	8	0.090366	0.378279	2364.964472	0.035711	0.036648
RS	9	0.106318	0.378279	2453.295629	0.037045	0.038258
RS	10	0.123607	0.429642	2239.050818	0.033810	0.034896
RS	11	0.142345	0.429642	2319.243118	0.035020	0.036236
RS	12	0.162654	0.507507	2033.942493	0.030712	0.031776
RS	13	0.184664	0.507507	2107.377187	0.031821	0.033042
RS	14	0.208518	0.613352	1807.736404	0.027297	0.028370
RS	15	0.234372	0.613352	1875.435777	0.028319	0.029551
RS	16	0.262391	0.749885	1592.710620	0.024050	0.025106
RS	17	0.292759	0.749885	1655.263070	0.024994	0.026173
RS	18	0.325672	0.916804	1408.175034	0.021263	0.022254
RS	19	0.361343	0.916804	1465.962785	0.022136	0.023218
RS	20	0.400003	1.124827	1244.909587	0.018798	0.019702
RS	21	0.441902	1.124827	1298.298370	0.019604	0.020583
RS	22	0.487313	1.411815	1080.035654	0.016308	0.017115
RS	23	0.536529	1.411815	1129.222921	0.017051	0.017899
RS	24	0.589869	1.830816	911.946649	0.013770	0.014443
RS	25	0.647679	1.830816	956.807628	0.014448	0.015111
RS	26	0.710334	2.425010	759.264706	0.011465	0.011968
RS	27	0.778239	2.425010	799.646900	0.012075	0.012527
RS	28	0.851834	3.216977	635.881429	0.009602	0.009932
RS	29	0.931597	3.216977	672.002729	0.010147	0.010404
RS	30	1.018043	4.199725	544.689307	0.008225	0.008401
RS	31	1.111734	4.199725	577.183161	0.008715	0.008809
RS	32	1.213275	5.314497	483.733583	0.007304	0.007349
RS	33	1.323326	5.314497	513.509787	0.007754	0.007715
RS	34	1.442599	6.429028	450.780893	0.006807	0.006738
RS	35	1.571867	6.429028	478.897188	0.007231	0.007086
RS	36	1.711967	7.350483	444.899712	0.006718	0.006551
RS	37	1.863807	7.350483	472.457921	0.007134	0.006903
RS	38	2.028372	7.910700	465.795138	0.007033	0.006778
RS	39	2.206726	7.910700	493.772710	0.007456	0.007151
RS	40	2.400027	8.075885	511.911077	0.007730	0.007393
RS	41	2.609526	8.075885	540.867334	0.008167	0.007795
RS	42	2.836581	7.954218	578.830866	0.008740	0.008329
RS	43	3.082662	7.954218	608.561930	0.009189	0.008756
RS	44	3.349365	7.697698	659.061397	0.009952	0.009474
RS	45	3.638417	7.697698	688.373095	0.010394	0.009905
RS	46	3.951692	7.421627	742.818950	0.011217	0.010680
RS	47	4.291218	7.421627	769.541346	0.011620	0.011079
RS	48	4.659196	7.189684	819.128567	0.012369	0.011784
RS	49	5.058011	7.189684	840.405596	0.012690	0.012106
RS	50	5.490245	7.036093	876.394279	0.013234	0.012613
RS	51	5.958700	7.036093	889.257715	0.013428	0.012810
RS	52	6.466412	6.995269	902.364706	0.013626	0.012987
RS	53	7.016668	6.995269	904.681731	0.013661	0.013024
RS	54	7.613036	7.319760	862.883705	0.013030	0.012413
RS	55	8.259378	7.319760	857.027910	0.012941	0.012322
RS	56	8.959883	7.319760	844.992006	0.012759	0.012137
RS	57	9.719089	7.319760	826.526715	0.012481	0.011853
RS	58	10.541915	15.672896	386.517012	0.005836	0.005650
RS	59	11.433694	15.672896	397.297385	0.005999	0.005786
RS	60	12.400202	15.672896	406.552578	0.006139	0.005898
RS	61	13.447703	15.672896	414.005049	0.006251	0.005982
RS	62	14.582982	15.672896	419.374578	0.006333	0.006034
RS	63	15.813397	15.672896	5688.523160	0.085896	0.079794
PA	4+25*2+4+6 0.019175591 0.014706924 15.813396766 20.445199958 0.608961966 0.378662771 0.378279466 0.429641541 0.507507039 0.613351883 0.749885362 0.916803598 1.124827395 1.411814767 1.830816320 2.425009622 3.216977334 4.199725039 5.314496907 6.429028399 7.350483470 7.910699799 8.075885072 7.954217962 7.697698061 7.421626796 7.189683900 7.036093428 6.995268519 7.319759849 15.672895646
//
IT	5115
RD	19
LK	-216558.777622
QD	-326.457057 -> -298.572616
RI	0.0018361107
TR	0.018482	0.014815
MT	16.121498
MM	C_pi: 4.253196, n_recomb: 68824.731061
RS	0	0.000000	25.932225	21.643124	0.000314	0.000016
RS	1	0.008413	25.932225	23.457523	0.000341	0.000108
RS	2	0.017533	25.932225	25.423442	0.000369	0.000239
RS	3	0.027421	25.932225	27.553435	0.000400	0.000369
RS	4	0.038141	0.643662	1192.531513	0.017327	0.015861
RS	5	0.049763	0.643662	1268.876638	0.018436	0.018328
RS	6	0.062362	0.389759	2210.845421	0.032123	0.032317
RS	7	0.076021	0.389759	2311.152178	0.033580	0.034465
RS	8	0.090830	0.385723	2433.305278	0.035355	0.036354
RS	9	0.106884	0.385723	2526.390347	0.036708	0.037970
RS	10	0.124289	0.436408	2316.501548	0.033658	0.034786
RS	11	0.143158	0.436408	2401.125529	0.034888	0.036131
RS	12	0.163615	0.514062	2112.944778	0.030700	0.031782
RS	13	0.185792	0.514062	2190.406463	0.031826	0.033049
RS	14	0.209836	0.619420	1885.449367	0.027395	0.028465
RS	15	0.235902	0.619420	1956.789097	0.028431	0.029650
RS	16	0.264161	0.754927	1667.527066	0.024229	0.025273
RS	17	0.294797	0.754927	1733.386941	0.025186	0.026348
RS	18	0.328011	0.920102	1479.440733	0.021496	0.022474
RS	19	0.364019	0.920102	1540.255041	0.022379	0.023447
RS	20	0.403056	1.125750	1311.639990	0.019058	0.019949
RS	21	0.445377	1.125750	1367.815917	0.019874	0.020838
RS	22	0.491259	1.410457	1139.798787	0.016561	0.017354
RS	23	0.541001	1.410457	1191.567539	0.017313	0.018148
RS	24	0.594927	1.829135	962.149895	0.013980	0.014640
RS	25	0.653391	1.829135	1009.384932	0.014666	0.015319
RS	26	0.716772	2.428405	799.093703	0.011611	0.012103
RS	27	0.785486	2.428405	841.597252	0.012228	0.012672
RS	28	0.859981	3.235704	666.344214	0.009682	0.010003
RS	29	0.940743	3.235704	704.294674	0.010233	0.010481
RS	30	1.028299	4.248797	567.672663	0.008248	0.008416
RS	31	1.123221	4.248797	601.707144	0.008743	0.008827
RS	32	1.226129	5.410237	501.322810	0.007284	0.007320
RS	33	1.337695	5.410237	532.399299	0.007736	0.007689
RS	34	1.458646	6.581646	464.963171	0.006756	0.006680
RS	35	1.589773	6.581646	494.217948	0.007181	0.007028
RS	36	1.731931	7.556340	457.480780	0.006647	0.006473
RS	37	1.886049	7.556340	486.109349	0.007063	0.006824
RS	38	2.053132	8.151497	478.424892	0.006951	0.006688
RS	39	2.234272	8.151497	507.500639	0.007374	0.007059
RS	40	2.430652	8.327396	526.150984	0.007645	0.007298
RS	41	2.643552	8.327396	556.317450	0.008083	0.007699
RS	42	2.874363	8.196929	596.175610	0.008662	0.008237
RS	43	3.124592	8.196929	627.280830	0.009114	0.008664
RS	44	3.395873	7.920956	680.861734	0.009893	0.009395
RS	45	3.689975	7.920956	711.704566	0.010341	0.009829
RS	46	4.008821	7.621945	770.102509	0.011189	0.010627
RS	47	4.354490	7.621945	798.423203	0.011601	0.011033
RS	48	4.729240	7.367933	852.329987	0.012384	0.011769
RS	49	5.135518	7.367933	875.093252	0.012715	0.012100
RS	50	5.575975	7.195854	915.038107	0.013295	0.012642
RS	51	6.053487	7.195854	929.036557	0.013499	0.012849
RS	52	6.571171	7.142541	944.777775	0.013727	0.013056
RS	53	7.132407	7.142541	947.663662	0.013769	0.013102
RS	54	7.740860	7.468807	904.893254	0.013148	0.012503
RS	55	8.400500	7.468807	899.108163	0.013064	0.012418
RS	56	9.115636	7.468807	886.812351	0.012885	0.012238
RS	57	9.890934	7.468807	867.733743	0.012608	0.011958
RS	58	10.731458	16.323635	397.915320	0.005782	0.005584
RS	59	11.642693	16.323635	409.663904	0.005952	0.005730
RS	60	12.630590	16.323635	419.910642	0.006101	0.005852
RS	61	13.701597	16.323635	428.365596	0.006224	0.005947
RS	62	14.862706	16.323635	434.733348	0.006317	0.006012
RS	63	16.121498	16.323635	6034.147453	0.087674	0.081515
PA	4+25*2+4+6 0.018481932 0.014815066 16.121498130 25.932225167 0.643661861 0.389759296 0.385723294 0.436407956 0.514062286 0.619420029 0.754927144 0.920102015 1.125749933 1.410456575 1.829134920 2.428404621 3.235704092 4.248797382 5.410237079 6.581646211 7.556339922 8.151496571 8.327395809 8.196928716 7.920955501 7.621945324 7.367933227 7.195854350 7.142541271 7.468806687 16.323635199
//
IT	4344
RD	20
LK	-216504.334257
QD	-304.830249 -> -279.839647
RI	0.0016771481
TR	0.017840	0.014910
MT	16.425655
MM	C_pi: 4.386441, n_recomb: 71353.120724
RS	0	0.000000	32.883116	17.742485	0.000249	0.000013
RS	1	0.008445	32.883116	19.236921	0.000270	0.000086
RS	2	0.017603	32.883116	20.856877	0.000292	0.000190
RS	3	0.027534	32.883116	22.612831	0.000317	0.000294
RS	4	0.038304	0.679643	1176.236983	0.016485	0.015165
RS	5	0.049984	0.679643	1253.041944	0.017561	0.017529
RS	6	0.062650	0.400894	2243.864262	0.031447	0.031742
RS	7	0.076385	0.400894	2348.266229	0.032910	0.033859
RS	8	0.091281	0.393080	2497.862439	0.035007	0.036066
RS	9	0.107434	0.393080	2595.593217	0.036377	0.037688
RS	10	0.124951	0.443073	2390.676525	0.033505	0.034675
RS	11	0.143948	0.443073	2479.664391	0.034752	0.036024
RS	12	0.164549	0.520558	2189.049915	0.030679	0.031780
RS	13	0.186890	0.520558	2270.492452	0.031821	0.033048
RS	14	0.211117	0.625494	1960.747299	0.027479	0.028549
RS	15	0.237391	0.625494	2035.692360	0.028530	0.029737
RS	16	0.265883	0.760034	1740.526052	0.024393	0.025428
RS	17	0.296781	0.760034	1809.661997	0.025362	0.026510
RS	18	0.330288	0.923508	1549.483121	0.021716	0.022682
RS	19	0.366626	0.923508	1613.292866	0.022610	0.023663
RS	20	0.406031	1.126785	1377.674571	0.019308	0.020188
RS	21	0.448765	1.126785	1436.605690	0.020134	0.021085
RS	22	0.495107	1.409120	1199.257860	0.016807	0.017589
RS	23	0.545363	1.409120	1253.577875	0.017569	0.018391
RS	24	0.599863	1.827160	1012.241013	0.014186	0.014835
RS	25	0.658965	1.827160	1061.826180	0.014881	0.015524
RS	26	0.723058	2.430850	838.807666	0.011756	0.012239
RS	27	0.792564	2.430850	883.414867	0.012381	0.012816
RS	28	0.867940	3.252500	696.579557	0.009762	0.010075
RS	29	0.949681	3.252500	736.342668	0.010320	0.010560
RS	30	1.038324	4.294876	590.295622	0.008273	0.008432
RS	31	1.134454	4.294876	625.850475	0.008771	0.008848
RS	32	1.238702	5.502264	518.444185	0.007266	0.007295
RS	33	1.351753	5.502264	550.794839	0.007719	0.007665
RS	34	1.474351	6.730581	478.593903	0.006707	0.006625
RS	35	1.607302	6.730581	508.955097	0.007133	0.006974
RS	36	1.751481	7.759240	469.433075	0.006579	0.006399
RS	37	1.907835	7.759240	499.094760	0.006995	0.006749
RS	38	2.077394	8.390262	490.337133	0.006872	0.006602
RS	39	2.261271	8.390262	520.469728	0.007294	0.006972
RS	40	2.460677	8.577525	539.565903	0.007562	0.007206
RS	41	2.676921	8.577525	570.899132	0.008001	0.007607
RS	42	2.911428	8.438433	612.582476	0.008585	0.008147
RS	43	3.165738	8.438433	645.020128	0.009040	0.008575
RS	44	3.441524	8.142800	701.632418	0.009833	0.009318
RS	45	3.740600	8.142800	733.971867	0.010286	0.009755
RS	46	4.064932	7.820432	796.315876	0.011160	0.010575
RS	47	4.416654	7.820432	826.212802	0.011579	0.010987
RS	48	4.798078	7.543822	884.495662	0.012396	0.011754
RS	49	5.211712	7.543822	908.737354	0.012736	0.012093
RS	50	5.660277	7.352698	952.752301	0.013353	0.012670
RS	51	6.146723	7.352698	967.888183	0.013565	0.012886
RS	52	6.674249	7.286298	986.410291	0.013824	0.013123
RS	53	7.246323	7.286298	989.868737	0.013873	0.013176
RS	54	7.866707	7.613218	946.308936	0.013262	0.012589
RS	55	8.539483	7.613218	940.587933	0.013182	0.012510
RS	56	9.269073	7.613218	928.026566	0.013006	0.012334
RS	57	10.060275	7.613218	908.330091	0.012730	0.012059
RS	58	10.918294	16.967329	408.826973	0.005730	0.005522
RS	59	11.848770	16.967329	421.520192	0.005908	0.005676
RS	60	12.857824	16.967329	432.737442	0.006065	0.005808
RS	61	13.952091	16.967329	442.177221	0.006197	0.005913
RS	62	15.138766	16.967329	449.529801	0.006300	0.005989
RS	63	16.425655	16.967329	6375.524509	0.089352	0.083136
PA	4+25*2+4+6 0.017840494 0.014910019 16.425655004 32.883115839 0.679642928 0.400894044 0.393080359 0.443072839 0.520558042 0.625494454 0.760034142 0.923508383 1.126784882 1.409119529 1.827160260 2.430850219 3.252499952 4.294876373 5.502263779 6.730580862 7.759239697 8.390262332 8.577525183 8.438433305 8.142799832 7.820432272 7.543822417 7.352697679 7.286297911 7.613218081 16.967329039
//
IT	5138
RD	21
LK	-216455.519544
QD	-285.291266 -> -262.855742
RI	0.0015573309
TR	0.017247	0.014994
MT	16.725267
MM	C_pi: 4.517234, n_recomb: 73809.230879
RS	0	0.000000	41.672118	14.519446	0.000197	0.000010
RS	1	0.008476	41.672118	15.747784	0.000213	0.000068
RS	2	0.017670	41.672118	17.079828	0.000231	0.000151
RS	3	0.027643	41.672118	18.524297	0.000251	0.000234
RS	4	0.038462	0.716848	1158.571807	0.015697	0.014510
RS	5	0.050198	0.716848	1235.620422	0.016741	0.016778
RS	6	0.062928	0.412035	2273.182701	0.030798	0.031191
RS	7	0.076738	0.412035	2381.470468	0.032265	0.033276
RS	8	0.091718	0.400332	2558.819624	0.034668	0.035787
RS	9	0.107967	0.400332	2661.078156	0.036053	0.037412
RS	10	0.125594	0.449623	2461.637430	0.033351	0.034564
RS	11	0.144715	0.449623	2554.910904	0.034615	0.035917
RS	12	0.165456	0.526985	2262.225661	0.030650	0.031772
RS	13	0.187956	0.526985	2347.593150	0.031806	0.033040
RS	14	0.212362	0.631561	2033.547467	0.027551	0.028622
RS	15	0.238837	0.631561	2112.054470	0.028615	0.029813
RS	16	0.267556	0.765194	1811.575120	0.024544	0.025571
RS	17	0.298709	0.765194	1883.949014	0.025525	0.026659
RS	18	0.332503	0.927010	1618.152829	0.021923	0.022879
RS	19	0.369161	0.927010	1684.921191	0.022828	0.023868
RS	20	0.408926	1.127922	1442.867485	0.019549	0.020417
RS	21	0.452061	1.127922	1504.516588	0.020384	0.021322
RS	22	0.498853	1.407800	1258.290680	0.017048	0.017818
RS	23	0.549610	1.407800	1315.126503	0.017818	0.018629
RS	24	0.604670	1.824917	1062.126385	0.014390	0.015028
RS	25	0.664396	1.824917	1114.032710	0.015093	0.015726
RS	26	0.729184	2.432414	878.343120	0.011900	0.012374
RS	27	0.799464	2.432414	925.032005	0.012533	0.012960
RS	28	0.875700	3.267458	726.551162	0.009844	0.010148
RS	29	0.958398	3.267458	768.107297	0.010407	0.010640
RS	30	1.048106	4.338035	612.542789	0.008299	0.008451
RS	31	1.145417	4.338035	649.595718	0.008801	0.008871
RS	32	1.250975	5.590587	535.096188	0.007250	0.007272
RS	33	1.365481	5.590587	568.693632	0.007705	0.007644
RS	34	1.489691	6.875706	491.684340	0.006662	0.006573
RS	35	1.624430	6.875706	523.119284	0.007087	0.006922
RS	36	1.770589	7.958927	480.776327	0.006514	0.006329
RS	37	1.929135	7.958927	511.433610	0.006929	0.006678
RS	38	2.101120	8.626673	501.555852	0.006795	0.006520
RS	39	2.287682	8.626673	532.703619	0.007217	0.006889
RS	40	2.490056	8.825860	552.185147	0.007481	0.007119
RS	41	2.709583	8.825860	584.641010	0.007921	0.007518
RS	42	2.947717	8.678312	628.079259	0.008509	0.008061
RS	43	3.206034	8.678312	661.806058	0.008966	0.008490
RS	44	3.486246	8.362838	721.393637	0.009774	0.009243
RS	45	3.790208	8.362838	755.192452	0.010232	0.009683
RS	46	4.119933	8.016727	821.466338	0.011130	0.010524
RS	47	4.477605	8.016727	852.913568	0.011556	0.010941
RS	48	4.865592	7.717026	915.616127	0.012405	0.011738
RS	49	5.286464	7.717026	941.323892	0.012753	0.012085
RS	50	5.743008	7.506344	989.508622	0.013406	0.012695
RS	51	6.238248	7.506344	1005.779845	0.013627	0.012920
RS	52	6.775463	7.426304	1027.218144	0.013917	0.013187
RS	53	7.358211	7.426304	1031.249019	0.013972	0.013248
RS	54	7.990352	7.752793	987.082014	0.013373	0.012673
RS	55	8.676071	7.752793	981.415258	0.013297	0.012599
RS	56	9.419911	7.752793	968.579870	0.013123	0.012427
RS	57	10.226796	7.752793	948.258672	0.012847	0.012154
RS	58	11.102071	17.602681	419.263277	0.005680	0.005464
RS	59	12.051533	17.602681	432.876156	0.005865	0.005625
RS	60	13.081468	17.602681	445.041044	0.006030	0.005765
RS	61	14.198699	17.602681	455.445653	0.006171	0.005880
RS	62	15.410623	17.602681	463.766795	0.006283	0.005966
RS	63	16.725267	17.602681	6711.751956	0.090934	0.084661
PA	4+25*2+4+6 0.017246993 0.014993557 16.725267351 41.672118387 0.716848251 0.412035300 0.400332419 0.449623377 0.526984742 0.631561042 0.765194172 0.927010151 1.127921660 1.407799793 1.824917424 2.432414161 3.267458118 4.338035011 5.590587471 6.875705514 7.958926666 8.626672946 8.825859668 8.678312186 8.362837515 8.016726930 7.717026386 7.506343723 7.426303602 7.752793158 17.602680936
//
IT	4464
RD	22
LK	-216411.677231
QD	-267.599859 -> -247.423930
RI	0.0014683579
TR	0.016697	0.015067
MT	17.020223
MM	C_pi: 4.645430, n_recomb: 76192.006199
RS	0	0.000000	52.769442	11.865248	0.000156	0.000008
RS	1	0.008506	52.769442	12.873167	0.000169	0.000054
RS	2	0.017735	52.769442	13.966585	0.000183	0.000120
RS	3	0.027749	52.769442	15.152733	0.000199	0.000186
RS	4	0.038615	0.755203	1139.905911	0.014961	0.013895
RS	5	0.050405	0.755203	1217.009557	0.015973	0.016072
RS	6	0.063198	0.423147	2299.189561	0.030176	0.030663
RS	7	0.077079	0.423147	2411.156196	0.031646	0.032716
RS	8	0.092141	0.407464	2616.369088	0.034339	0.035518
RS	9	0.108484	0.407464	2723.030281	0.035739	0.037145
RS	10	0.126217	0.456047	2529.472895	0.033199	0.034453
RS	11	0.145458	0.456047	2626.945008	0.034478	0.035811
RS	12	0.166336	0.533330	2332.484254	0.030613	0.031757
RS	13	0.188990	0.533330	2421.712120	0.031784	0.033026
RS	14	0.213571	0.637614	2103.774345	0.027611	0.028685
RS	15	0.240242	0.637614	2185.792501	0.028688	0.029879
RS	16	0.269182	0.770398	1880.565187	0.024682	0.025701
RS	17	0.300583	0.770398	1956.132828	0.025674	0.026795
RS	18	0.334656	0.930601	1685.314631	0.022119	0.023065
RS	19	0.371626	0.930601	1754.999713	0.023034	0.024061
RS	20	0.411741	1.129163	1507.075577	0.019780	0.020638
RS	21	0.455269	1.129163	1571.400820	0.020624	0.021550
RS	22	0.502498	1.406517	1316.769789	0.017282	0.018041
RS	23	0.553745	1.406517	1376.081277	0.018061	0.018860
RS	24	0.609350	1.822456	1111.709151	0.014591	0.015219
RS	25	0.669685	1.822456	1165.903058	0.015302	0.015926
RS	26	0.735153	2.433194	917.634132	0.012044	0.012508
RS	27	0.806188	2.433194	966.378791	0.012683	0.013103
RS	28	0.883266	3.280732	756.216951	0.009925	0.010222
RS	29	0.966899	3.280732	799.543492	0.010494	0.010720
RS	30	1.057646	4.378446	634.392481	0.008326	0.008471
RS	31	1.156112	4.378446	672.919188	0.008832	0.008895
RS	32	1.262953	5.675349	551.272496	0.007235	0.007251
RS	33	1.378882	5.675349	586.088161	0.007692	0.007626
RS	34	1.504671	7.017092	504.239113	0.006618	0.006525
RS	35	1.641160	7.017092	536.714524	0.007044	0.006874
RS	36	1.789257	8.155369	491.524487	0.006451	0.006262
RS	37	1.949952	8.155369	523.139629	0.006866	0.006610
RS	38	2.124314	8.860578	512.103521	0.006721	0.006442
RS	39	2.313508	8.860578	544.224722	0.007143	0.006809
RS	40	2.518793	9.072259	564.031163	0.007403	0.007034
RS	41	2.741540	9.072259	597.565037	0.007843	0.007433
RS	42	2.983233	8.916403	642.688309	0.008435	0.007978
RS	43	3.245483	8.916403	677.659778	0.008894	0.008407
RS	44	3.530039	8.580904	740.162968	0.009714	0.009171
RS	45	3.838799	8.580904	775.381701	0.010177	0.009613
RS	46	4.173822	8.210682	845.560804	0.011098	0.010475
RS	47	4.537340	8.210682	878.529176	0.011530	0.010897
RS	48	4.931778	7.887458	945.679359	0.012412	0.011722
RS	49	5.359766	7.887458	972.837033	0.012768	0.012076
RS	50	5.824157	7.656739	1025.278456	0.013457	0.012719
RS	51	6.328047	7.656739	1042.679144	0.013685	0.012952
RS	52	6.874797	7.562549	1067.157617	0.014006	0.013248
RS	53	7.468052	7.562549	1071.757678	0.014067	0.013316
RS	54	8.111768	7.887579	1027.162851	0.013481	0.012755
RS	55	8.810235	7.887579	1021.538120	0.013407	0.012685
RS	56	9.568113	7.887579	1008.418252	0.013235	0.012517
RS	57	10.390453	7.887579	987.463962	0.012960	0.012246
RS	58	11.282739	18.228967	429.234047	0.005634	0.005408
RS	59	12.250920	18.228967	443.740589	0.005824	0.005576
RS	60	13.301451	18.228967	456.828820	0.005996	0.005723
RS	61	14.441338	18.228967	468.176399	0.006145	0.005847
RS	62	15.678179	18.228967	477.447482	0.006266	0.005943
RS	63	17.020223	18.228967	7041.984284	0.092424	0.086095
PA	4+25*2+4+6 0.016697120 0.015066943 17.020223219 52.769441713 0.755202835 0.423147069 0.407463622 0.456047466 0.533330088 0.637613590 0.770397991 0.930601226 1.129163252 1.406516620 1.822455661 2.433193590 3.280731886 4.378445936 5.675349243 7.017092330 8.155369252 8.860577875 9.072258800 8.916403274 8.580903534 8.210681727 7.887458378 7.656738902 7.562548867 7.887579210 18.228967174
//
IT	4730
RD	23
LK	-216372.232600
QD	-251.546987 -> -233.372541
RI	0.0014036930
TR	0.016187	0.015131
MT	17.310203
MM	C_pi: 4.770853, n_recomb: 78500.855478
RS	0	0.000000	66.770045	9.684204	0.000123	0.000006
RS	1	0.008535	66.770045	10.510021	0.000134	0.000043
RS	2	0.017798	66.770045	11.406196	0.000145	0.000096
RS	3	0.027851	66.770045	12.378710	0.000158	0.000149
RS	4	0.038763	0.794630	1120.546664	0.014274	0.013319
RS	5	0.050606	0.794630	1197.541980	0.015255	0.015410
RS	6	0.063459	0.434201	2322.212984	0.029582	0.030159
RS	7	0.077410	0.434201	2437.655487	0.031053	0.032180
RS	8	0.092551	0.414456	2670.719161	0.034022	0.035259
RS	9	0.108985	0.414456	2781.652381	0.035435	0.036886
RS	10	0.126821	0.462334	2594.275057	0.033048	0.034344
RS	11	0.146179	0.462334	2695.851385	0.034342	0.035705
RS	12	0.167190	0.539585	2399.839077	0.030571	0.031737
RS	13	0.189993	0.539585	2492.855081	0.031756	0.033006
RS	14	0.214743	0.643642	2171.382435	0.027661	0.028739
RS	15	0.241605	0.643642	2256.854112	0.028749	0.029935
RS	16	0.270760	0.775640	1947.394887	0.024807	0.025821
RS	17	0.302403	0.775640	2026.106519	0.025810	0.026920
RS	18	0.336747	0.934277	1750.844401	0.022304	0.023240
RS	19	0.374021	0.934277	1823.399751	0.023228	0.024243
RS	20	0.414477	1.130503	1570.178366	0.020002	0.020850
RS	21	0.458386	1.130503	1637.133831	0.020855	0.021769
RS	22	0.506042	1.405275	1374.584755	0.017510	0.018258
RS	23	0.557766	1.405275	1436.327656	0.018297	0.019085
RS	24	0.613904	1.819801	1160.906754	0.014788	0.015406
RS	25	0.674833	1.819801	1217.350598	0.015507	0.016122
RS	26	0.740962	2.433249	956.626682	0.012186	0.012642
RS	27	0.812735	2.433249	1007.397718	0.012833	0.013245
RS	28	0.890633	3.292416	785.546217	0.010007	0.010296
RS	29	0.975180	3.292416	830.617995	0.010581	0.010800
RS	30	1.066942	4.416207	655.832380	0.008354	0.008493
RS	31	1.166537	4.416207	695.806962	0.008864	0.008921
RS	32	1.274631	5.756595	566.974887	0.007223	0.007233
RS	33	1.391950	5.756595	602.979386	0.007681	0.007609
RS	34	1.519283	7.154687	516.270697	0.006577	0.006479
RS	35	1.657483	7.154687	549.753067	0.007003	0.006829
RS	36	1.807477	8.348455	501.694755	0.006391	0.006198
RS	37	1.970273	8.348455	534.230014	0.006805	0.006546
RS	38	2.146963	9.091790	522.002809	0.006650	0.006367
RS	39	2.338733	9.091790	555.055776	0.007071	0.006733
RS	40	2.546870	9.316444	575.133020	0.007326	0.006954
RS	41	2.772770	9.316444	609.700181	0.007767	0.007351
RS	42	3.017951	9.152452	656.436637	0.008362	0.007898
RS	43	3.284056	9.152452	692.607467	0.008823	0.008327
RS	44	3.572873	8.796765	757.962192	0.009655	0.009101
RS	45	3.886339	8.796765	794.559596	0.010122	0.009545
RS	46	4.226558	8.402082	868.612071	0.011065	0.010426
RS	47	4.595813	8.402082	903.069615	0.011504	0.010852
RS	48	4.996583	8.054933	974.684479	0.012416	0.011705
RS	49	5.431558	8.054933	1003.272383	0.012780	0.012066
RS	50	5.903655	7.803747	1060.043460	0.013504	0.012742
RS	51	6.416045	7.803747	1078.564207	0.013740	0.012982
RS	52	6.972165	7.694940	1106.195750	0.014092	0.013307
RS	53	7.575748	7.694940	1111.358804	0.014157	0.013381
RS	54	8.230844	8.017517	1066.513595	0.013586	0.012834
RS	55	8.941851	8.017517	1060.916243	0.013515	0.012769
RS	56	9.713539	8.017517	1047.499357	0.013344	0.012603
RS	57	10.551088	8.017517	1025.901958	0.013069	0.012334
RS	58	11.460118	18.845255	438.751814	0.005589	0.005356
RS	59	12.446731	18.845255	454.125191	0.005785	0.005529
RS	60	13.517548	18.845255	468.111276	0.005963	0.005684
RS	61	14.679754	18.845255	480.378361	0.006119	0.005815
RS	62	15.941151	18.845255	490.578704	0.006249	0.005920
RS	63	17.310203	18.845255	7365.497319	0.093827	0.087442
PA	4+25*2+4+6 0.016187204 0.015131459 17.310203428 66.770044576 0.794630064 0.434200757 0.414456450 0.462334463 0.539585391 0.643642319 0.775640184 0.934277212 1.130502791 1.405275193 1.819800822 2.433249282 3.292416202 4.416207034 5.756595302 7.154686968 8.348455110 9.091789663 9.316443637 9.152451874 8.796764925 8.402082063 8.054933427 7.803747127 7.694939775 8.017517377 18.845255227
//
IT	5401
RD	24
LK	-216336.684803
QD	-236.950981 -> -220.552037
RI	0.0013584038
TR	0.015714	0.015188
MT	17.595005
MM	C_pi: 4.893391, n_recomb: 80735.965375
RS	0	0.000000	84.408699	7.896427	0.000098	0.000005
RS	1	0.008563	84.408699	8.572239	0.000106	0.000034
RS	2	0.017858	84.408699	9.305861	0.000115	0.000076
RS	3	0.027950	84.408699	10.102231	0.000125	0.000118
RS	4	0.038906	0.835055	1100.753100	0.013634	0.012780
RS	5	0.050800	0.835055	1177.500248	0.014585	0.014790
RS	6	0.063712	0.445161	2342.616131	0.029016	0.029679
RS	7	0.077730	0.445161	2461.338590	0.030486	0.031669
RS	8	0.092948	0.421303	2722.036409	0.033715	0.035011
RS	9	0.109470	0.421303	2837.107927	0.035141	0.036637
RS	10	0.127406	0.468480	2656.134841	0.032899	0.034236
RS	11	0.146878	0.468480	2761.715722	0.034207	0.035600
RS	12	0.168017	0.545747	2464.320435	0.030523	0.031712
RS	13	0.190966	0.545747	2561.046537	0.031721	0.032982
RS	14	0.215880	0.649640	2236.357046	0.027700	0.028783
RS	15	0.242928	0.649640	2325.219259	0.028800	0.029982
RS	16	0.272291	0.780914	2012.004292	0.024921	0.025929
RS	17	0.304169	0.780914	2093.805810	0.025934	0.027034
RS	18	0.338776	0.938033	1814.651624	0.022476	0.023404
RS	19	0.376347	0.938033	1890.027338	0.023410	0.024413
RS	20	0.417134	1.131947	1632.063429	0.020215	0.021053
RS	21	0.461414	1.131947	1701.600205	0.021076	0.021978
RS	22	0.509486	1.404088	1431.639748	0.017732	0.018470
RS	23	0.561674	1.404088	1495.766756	0.018527	0.019304
RS	24	0.618330	1.816989	1209.646195	0.014983	0.015590
RS	25	0.679838	1.816989	1268.299154	0.015709	0.016314
RS	26	0.746612	2.432665	995.270419	0.012327	0.012775
RS	27	0.819104	2.432665	1048.035598	0.012981	0.013385
RS	28	0.897803	3.302627	814.513966	0.010089	0.010370
RS	29	0.983241	3.302627	861.303844	0.010668	0.010881
RS	30	1.075994	4.451458	676.853560	0.008384	0.008515
RS	31	1.176689	4.451458	718.248949	0.008896	0.008947
RS	32	1.286007	5.834453	582.206009	0.007211	0.007216
RS	33	1.404685	5.834453	619.369447	0.007672	0.007595
RS	34	1.533525	7.288559	527.790987	0.006537	0.006435
RS	35	1.673397	7.288559	562.246827	0.006964	0.006786
RS	36	1.825245	8.538071	511.312537	0.006333	0.006137
RS	37	1.990096	8.538071	544.730809	0.006747	0.006484
RS	38	2.169062	9.320156	531.282760	0.006580	0.006295
RS	39	2.363353	9.320156	565.226484	0.007001	0.006660
RS	40	2.574279	9.558272	585.520922	0.007252	0.006876
RS	41	2.803267	9.558272	621.077016	0.007693	0.007272
RS	42	3.051861	9.386252	669.359615	0.008291	0.007820
RS	43	3.321742	9.386252	706.684419	0.008753	0.008249
RS	44	3.614732	9.010236	774.823818	0.009597	0.009032
RS	45	3.932809	9.010236	812.757671	0.010067	0.009479
RS	46	4.278121	8.590789	890.643288	0.011032	0.010378
RS	47	4.653002	8.590789	926.556096	0.011476	0.010809
RS	48	5.059981	8.219339	1002.643583	0.012419	0.011689
RS	49	5.501809	8.219339	1032.639379	0.012790	0.012056
RS	50	5.981469	7.947293	1093.801673	0.013548	0.012764
RS	51	6.502200	7.947293	1113.430216	0.013791	0.013010
RS	52	7.067518	7.823436	1144.317980	0.014174	0.013365
RS	53	7.681243	7.823436	1150.035311	0.014244	0.013444
RS	54	8.347519	8.142608	1105.113685	0.013688	0.012912
RS	55	9.070844	8.142608	1099.526957	0.013619	0.012850
RS	56	9.856106	8.142608	1085.798625	0.013449	0.012686
RS	57	10.708605	8.142608	1063.546510	0.013173	0.012418
RS	58	11.634101	19.450811	447.833750	0.005547	0.005306
RS	59	12.638843	19.450811	464.046740	0.005748	0.005485
RS	60	13.729618	19.450811	478.904463	0.005932	0.005646
RS	61	14.913790	19.450811	492.066482	0.006095	0.005784
RS	62	16.199358	19.450811	503.173873	0.006232	0.005898
RS	63	17.595005	19.450811	7681.743552	0.095146	0.088706
PA	4+25*2+4+6 0.015713853 0.015188193 17.595004558 84.408698591 0.835054744 0.445161203 0.421303478 0.468479957 0.545746819 0.649640311 0.780913563 0.938032761 1.131946948 1.404087798 1.816989316 2.432664509 3.302627134 4.451458320 5.834453306 7.288558961 8.538071129 9.320156092 9.558271567 9.386252357 9.010235652 8.590788684 8.219338950 7.947292921 7.823436322 8.142607580 19.450810621
//
IT	4931
RD	25
LK	-216304.594625
QD	-223.653193 -> -208.831590
RI	0.0013282890
TR	0.015274	0.015238
MT	17.874407
MM	C_pi: 5.012910, n_recomb: 82897.314103
RS	0	0.000000	106.614265	6.433030	0.000078	0.000004
RS	1	0.008590	106.614265	6.985490	0.000084	0.000027
RS	2	0.017917	106.614265	7.585385	0.000092	0.000061
RS	3	0.028046	106.614265	8.236785	0.000099	0.000095
RS	4	0.039044	0.876362	1080.780068	0.013038	0.012276
RS	5	0.050987	0.876362	1157.162636	0.013959	0.014209
RS	6	0.063957	0.456004	2360.670807	0.028477	0.029223
RS	7	0.078040	0.456004	2482.484083	0.029946	0.031182
RS	8	0.093333	0.427987	2770.536197	0.033421	0.034773
RS	9	0.109939	0.427987	2889.609690	0.034858	0.036398
RS	10	0.127972	0.474473	2715.165336	0.032753	0.034130
RS	11	0.147554	0.474473	2824.645844	0.034074	0.035497
RS	12	0.168818	0.551805	2525.972108	0.030471	0.031683
RS	13	0.191908	0.551805	2626.324222	0.031682	0.032954
RS	14	0.216982	0.655598	2298.686630	0.027729	0.028818
RS	15	0.244209	0.655598	2390.870696	0.028841	0.030019
RS	16	0.273775	0.786209	2074.332646	0.025023	0.026027
RS	17	0.305881	0.786209	2159.165185	0.026046	0.027136
RS	18	0.340745	0.941861	1876.644118	0.022638	0.023558
RS	19	0.378603	0.941861	1954.786453	0.023581	0.024573
RS	20	0.419713	1.133487	1692.632116	0.020418	0.021248
RS	21	0.464354	1.133487	1764.697985	0.021288	0.022179
RS	22	0.512830	1.402956	1487.838500	0.017948	0.018676
RS	23	0.565469	1.402956	1554.298989	0.018750	0.019517
RS	24	0.622630	1.814047	1257.848988	0.015174	0.015772
RS	25	0.684701	1.814047	1318.666796	0.015907	0.016504
RS	26	0.752104	2.431493	1033.514875	0.012467	0.012907
RS	27	0.825296	2.431493	1088.238940	0.013128	0.013524
RS	28	0.904775	3.311468	843.088072	0.010170	0.010445
RS	29	0.991081	3.311468	891.566579	0.010755	0.010961
RS	30	1.084800	4.484316	697.442301	0.008413	0.008539
RS	31	1.186569	4.484316	740.229971	0.008929	0.008975
RS	32	1.297080	5.908996	596.966891	0.007201	0.007201
RS	33	1.417084	5.908996	635.258713	0.007663	0.007582
RS	34	1.547395	7.418729	538.808858	0.006500	0.006394
RS	35	1.688899	7.418729	574.204499	0.006927	0.006745
RS	36	1.842558	8.724201	520.390790	0.006278	0.006079
RS	37	2.009416	8.724201	554.655025	0.006691	0.006426
RS	38	2.190606	9.545548	539.964292	0.006514	0.006226
RS	39	2.387359	9.545548	574.758069	0.006933	0.006590
RS	40	2.601013	9.797553	595.220672	0.007180	0.006801
RS	41	2.833019	9.797553	631.721533	0.007621	0.007196
RS	42	3.084953	9.617637	681.481933	0.008221	0.007745
RS	43	3.358527	9.617637	719.914956	0.008684	0.008174
RS	44	3.655600	9.221142	790.771078	0.009539	0.008966
RS	45	3.978191	9.221142	829.998029	0.010012	0.009414
RS	46	4.328490	8.776655	911.670030	0.010998	0.010331
RS	47	4.708879	8.776655	949.002172	0.011448	0.010766
RS	48	5.121942	8.380567	1029.559747	0.012420	0.011672
RS	49	5.570485	8.380567	1060.938448	0.012798	0.012045
RS	50	6.057556	8.087303	1126.542251	0.013590	0.012784
RS	51	6.586465	8.087303	1147.263594	0.013840	0.013037
RS	52	7.160804	7.947994	1181.501781	0.014253	0.013420
RS	53	7.784477	7.947994	1187.762338	0.014328	0.013504
RS	54	8.461721	8.262851	1142.933885	0.013787	0.012988
RS	55	9.197137	8.262851	1137.339311	0.013720	0.012928
RS	56	9.995722	8.262851	1123.283703	0.013550	0.012767
RS	57	10.862903	8.262851	1100.364249	0.013274	0.012499
RS	58	11.804570	20.044902	456.492469	0.005507	0.005258
RS	59	12.827123	20.044902	473.517437	0.005712	0.005442
RS	60	13.937509	20.044902	489.219887	0.005902	0.005609
RS	61	15.143273	20.044902	503.251245	0.006071	0.005755
RS	62	16.452607	20.044902	515.242079	0.006215	0.005875
RS	63	17.874407	20.044902	7990.172615	0.096386	0.089893
PA	4+25*2+4+6 0.015274040 0.015238136 17.874406739 106.614264916 0.876361673 0.456003924 0.427987394 0.474473279 0.551805289 0.655597859 0.786209389 0.941860603 1.133486867 1.402956307 1.814046994 2.431492924 3.311467753 4.484316489 5.908996468 7.418728680 8.724201432 9.545547974 9.797552867 9.617637255 9.221142376 8.776654970 8.380566627 8.087303121 7.947994158 8.262850850 20.044901937
//
CC
CC	Brief Description of the file format:
CC	  CC  comments
CC	  MM  useful-messages
CC	  RD  round-of-iterations
CC	  LL  \log[P(sequence)]
CC	  QD  Q-before-opt Q-after-opt
CC	  TR  \theta_0 \rho_0
CC	  RS  k t_k \lambda_k \pi_k \sum_{l\not=k}A_{kl} A_{kk}
CC	  DC  begin end best-k t_k+\Delta_k max-prob
CC
MM	Version: 0.6.5-r67
MM	pattern:4+25*2+4+6, n:63, n_free_lambdas:28
MM	n_iterations:25, skip:1, max_t:5, theta/rho:5
MM	is_decoding:0
MM	n_seqs:12, sum_L:1050504, sum_n:65519
RD	0
LK	0.000000
QD	0.000000 -> 0.000000
RI	inf
TR	0.064399	0.012880
MT	5.000000
MM	C_pi: 1.000000, n_recomb: 13443.687745
RS	0	0.000000	1.000000	85.746864	0.006378	0.000000
RS	1	0.006440	1.000000	90.668071	0.006744	0.000000
RS	2	0.013294	1.000000	95.830952	0.007128	0.000000
RS	3	0.020590	1.000000	101.241982	0.007531	0.000000
RS	4	0.028356	1.000000	106.907019	0.007952	0.000000
RS	5	0.036622	1.000000	112.831165	0.008393	0.000000
RS	6	0.045421	1.000000	119.018606	0.008853	0.000000
RS	7	0.054785	1.000000	125.472430	0.009333	0.000000
RS	8	0.064753	1.000000	132.194436	0.009833	0.000000
RS	9	0.075363	1.000000	139.184913	0.010353	0.000000
RS	10	0.086656	1.000000	146.442409	0.010893	0.000000
RS	11	0.098677	1.000000	153.963468	0.011452	0.000000
RS	12	0.111471	1.000000	161.742358	0.012031	0.000000
RS	13	0.125090	1.000000	169.770772	0.012628	0.000000
RS	14	0.139585	1.000000	178.037512	0.013243	0.000000
RS	15	0.155014	1.000000	186.528158	0.013875	0.000000
RS	16	0.171437	1.000000	195.224721	0.014522	0.000000
RS	17	0.188917	1.000000	204.105287	0.015182	0.000000
RS	18	0.207523	1.000000	213.143656	0.015855	0.000000
RS	19	0.227327	1.000000	222.308976	0.016536	0.000000
RS	20	0.248406	1.000000	231.565399	0.017225	0.000000
RS	21	0.270843	1.000000	240.871740	0.017917	0.000000
RS	22	0.294725	1.000000	250.181173	0.018610	0.000000
RS	23	0.320144	1.000000	259.440976	0.019298	0.000000
RS	24	0.347201	1.000000	268.592321	0.019979	0.000000
RS	25	0.376000	1.000000	277.570151	0.020647	0.000000
RS	26	0.406654	1.000000	286.303153	0.021296	0.000000
RS	27	0.439282	1.000000	294.713841	0.021922	0.000000
RS	28	0.474011	1.000000	302.718791	0.022518	0.000000
RS	29	0.510976	1.000000	310.229039	0.023076	0.000000
RS	30	0.550322	1.000000	317.150667	0.023591	0.000000
RS	31	0.592202	1.000000	323.385614	0.024055	0.000000
RS	32	0.636779	1.000000	328.832723	0.024460	0.000000
RS	33	0.684227	1.000000	333.389052	0.024799	0.000000
RS	34	0.734730	1.000000	336.951462	0.025064	0.000000
RS	35	0.788485	1.000000	339.418497	0.025247	0.000000
RS	36	0.845702	1.000000	340.692541	0.025342	0.000000
RS	37	0.906604	1.000000	340.682256	0.025341	0.000000
RS	38	0.971428	1.000000	339.305272	0.025239	0.000000
RS	39	1.040426	1.000000	336.491075	0.025030	0.000000
RS	40	1.113868	1.000000	332.184034	0.024709	0.000000
RS	41	1.192040	1.000000	326.346495	0.024275	0.000000
RS	42	1.275245	1.000000	318.961807	0.023726	0.000000
RS	43	1.363809	1.000000	310.037182	0.023062	0.000000
RS	44	1.458076	1.000000	299.606208	0.022286	0.000000
RS	45	1.558414	1.000000	287.730874	0.021403	0.000000
RS	46	1.665214	1.000000	274.502913	0.020419	0.000000
RS	47	1.778891	1.000000	260.044287	0.019343	0.000000
RS	48	1.899889	1.000000	244.506659	0.018187	0.000000
RS	49	2.028679	1.000000	228.069695	0.016965	0.000000
RS	50	2.165763	1.000000	210.938098	0.015690	0.000000
RS	51	2.311675	1.000000	193.337342	0.014381	0.000000
RS	52	2.466983	1.000000	175.508121	0.013055	0.000000
RS	53	2.632293	1.000000	157.699643	0.011730	0.000000
RS	54	2.808249	1.000000	140.161984	0.010426	0.000000
RS	55	2.995536	1.000000	123.137817	0.009160	0.000000
RS	56	3.194884	1.000000	106.853926	0.007948	0.000000
RS	57	3.407070	1.000000	91.512976	0.006807	0.000000
RS	58	3.632920	1.000000	77.286079	0.005749	0.000000
RS	59	3.873315	1.000000	64.306667	0.004783	0.000000
RS	60	4.129191	1.000000	52.666147	0.003918	0.000000
RS	61	4.401545	1.000000	42.411732	0.003155	0.000000
RS	62	4.691438	1.000000	33.546650	0.002495	0.000000
RS	63	5.000000	1.000000	93.480911	0.006954	0.000000
PA	4+25*2+4+6 0.064398915 0.012879783 5.000000000 1.000000000 1.000000000 1.000000000 1.000000000 1.000000000 1.000000000 1.000000000 1.000000000 1.000000000 1.000000000 1.000000000 1.000000000 1.000000000 1.000000000 1.000000000 1.000000000 1.000000000 1.000000000 1.000000000 1.000000000 1.000000000 1.000000000 1.000000000 1.000000000 1.000000000 1.000000000 1.000000000 1.000000000
//
IT	4900
RD	1
LK	-192289.587140
QD	-4789.034737 -> -1957.508562
RI	0.0967252695
TR	0.045389	0.008732
MT	8.567004
MM	C_pi: 1.274134, n_recomb: 11623.410477
RS	0	0.000000	0.262807	318.356988	0.027389	0.001772
RS	1	0.007340	0.262807	331.983794	0.028562	0.008887
RS	2	0.015218	0.262807	345.460100	0.029721	0.017585
RS	3	0.023674	0.262807	358.665673	0.030857	0.029823
RS	4	0.032751	0.238189	409.080635	0.035195	0.039281
RS	5	0.042495	0.238189	420.896431	0.036211	0.042372
RS	6	0.052953	0.277649	371.587502	0.031969	0.042521
RS	7	0.064179	0.277649	382.510496	0.032909	0.040733
RS	8	0.076229	0.344460	317.832228	0.027344	0.037907
RS	9	0.089164	0.344460	328.156342	0.028232	0.034906
RS	10	0.103048	0.429742	271.961938	0.023398	0.032108
RS	11	0.117951	0.429742	281.635333	0.024230	0.029605
RS	12	0.133947	0.531409	236.130086	0.020315	0.027328
RS	13	0.151118	0.531409	245.131998	0.021090	0.025194
RS	14	0.169549	0.649632	208.357337	0.017926	0.023188
RS	15	0.189333	0.649632	216.719887	0.018645	0.021337
RS	16	0.210568	0.781303	187.547031	0.016135	0.019675
RS	17	0.233363	0.781303	195.335727	0.016805	0.018218
RS	18	0.257830	0.922102	172.441700	0.014836	0.016958
RS	19	0.284093	0.922102	179.734918	0.015463	0.015872
RS	20	0.312284	1.069466	161.537957	0.013898	0.014928
RS	21	0.342544	1.069466	168.405766	0.014488	0.014090
RS	22	0.375025	1.222077	153.623162	0.013217	0.013333
RS	23	0.409889	1.222077	160.118845	0.013776	0.012641
RS	24	0.447313	1.377639	147.998044	0.012733	0.012007
RS	25	0.487483	1.377639	154.158918	0.013263	0.011429
RS	26	0.530602	1.532316	144.292379	0.012414	0.010909
RS	27	0.576886	1.532316	150.140286	0.012917	0.010448
RS	28	0.626566	1.681889	142.226168	0.012236	0.010047
RS	29	0.679893	1.681889	147.764906	0.012713	0.009705
RS	30	0.737134	1.822855	141.507156	0.012174	0.009420
RS	31	0.798576	1.822855	146.718861	0.012623	0.009189
RS	32	0.864527	1.952774	141.822987	0.012201	0.009010
RS	33	0.935319	1.952774	146.665094	0.012618	0.008879
RS	34	1.011307	2.070108	142.852933	0.012290	0.008793
RS	35	1.092872	2.070108	147.256001	0.012669	0.008749
RS	36	1.180424	2.173866	144.276118	0.012413	0.008746
RS	37	1.274401	2.173866	148.142353	0.012745	0.008783
RS	38	1.375276	2.263445	145.759591	0.012540	0.008858
RS	39	1.483555	2.263445	148.962306	0.012816	0.008972
RS	40	1.599781	2.338756	146.932617	0.012641	0.009121
RS	41	1.724538	2.338756	149.318060	0.012846	0.009305
RS	42	1.858451	2.400421	147.366727	0.012678	0.009516
RS	43	2.002193	2.400421	148.760728	0.012798	0.009751
RS	44	2.156484	2.449818	146.579269	0.012611	0.010000
RS	45	2.322100	2.449818	146.801248	0.012630	0.010255
RS	46	2.499872	2.489052	144.059294	0.012394	0.010504
RS	47	2.690691	2.489052	142.945784	0.012298	0.010735
RS	48	2.895516	2.520979	139.316149	0.011986	0.010936
RS	49	3.115374	2.520979	136.754883	0.011765	0.011093
RS	50	3.351368	2.549213	131.958381	0.011353	0.011193
RS	51	3.604683	2.549213	127.930491	0.011006	0.011226
RS	52	3.876591	2.578255	121.792920	0.010478	0.011183
RS	53	4.168455	2.578255	116.415960	0.010016	0.011058
RS	54	4.481741	2.639023	107.951583	0.009287	0.010847
RS	55	4.818021	2.639023	101.697138	0.008749	0.010551
RS	56	5.178983	2.639023	94.892250	0.008164	0.010177
RS	57	5.566437	2.639023	87.637557	0.007540	0.009733
RS	58	5.982329	3.038837	70.275347	0.006046	0.009233
RS	59	6.428745	3.038837	64.913277	0.005585	0.008695
RS	60	6.907926	3.038837	59.303349	0.005102	0.008137
RS	61	7.422278	3.038837	53.541347	0.004606	0.007580
RS	62	7.974380	3.038837	47.729546	0.004106	0.007041
RS	63	8.567004	3.038837	224.780600	0.019339	0.037926
PA	4+25*2+4+6 0.045388633 0.008732327 8.567004204 0.262806892 0.238188744 0.277648926 0.344459534 0.429741859 0.531409264 0.649631500 0.781303406 0.922101974 1.069465637 1.222077370 1.377638817 1.532316208 1.681888580 1.822854996 1.952774048 2.070108414 2.173866272 2.263444901 2.338755608 2.400421143 2.449817657 2.489051819 2.520978928 2.549213409 2.578254700 2.639022827 3.038837373
//
IT	5129
RD	2
LK	-187998.412906
QD	-2091.744301 -> -1317.554117
RI	0.0838917035
TR	0.038759	0.008377
MT	10.376590
MM	C_pi: 1.643123, n_recomb: 14360.544001
RS	0	0.000000	0.310854	347.301501	0.024184	0.001025
RS	1	0.007663	0.310854	364.479818	0.025381	0.006078
RS	2	0.015913	0.310854	381.759484	0.026584	0.012981
RS	3	0.024796	0.310854	399.016229	0.027786	0.021571
RS	4	0.034359	0.211219	607.657415	0.042314	0.034217
RS	5	0.044655	0.211219	621.971842	0.043311	0.042725
RS	6	0.055741	0.230045	583.602814	0.040639	0.041726
RS	7	0.067675	0.230045	595.415797	0.041462	0.045305
RS	8	0.080524	0.283131	494.291930	0.034420	0.038614
RS	9	0.094358	0.283131	505.883828	0.035227	0.040179
RS	10	0.109252	0.358975	409.197599	0.028495	0.033242
RS	11	0.125287	0.358975	420.622993	0.029290	0.034196
RS	12	0.142551	0.456858	340.397246	0.023704	0.028384
RS	13	0.161138	0.456858	351.355548	0.024467	0.029040
RS	14	0.181150	0.581219	285.576180	0.019886	0.024185
RS	15	0.202695	0.581219	295.881723	0.020604	0.024493
RS	16	0.225891	0.733736	243.200591	0.016935	0.020528
RS	17	0.250864	0.733736	252.774956	0.017602	0.020634
RS	18	0.277751	0.912924	211.401522	0.014721	0.017552
RS	19	0.306699	0.912924	220.259201	0.015338	0.017628
RS	20	0.337864	1.118253	187.508479	0.013057	0.015275
RS	21	0.371419	1.118253	195.714529	0.013629	0.015358
RS	22	0.407544	1.351666	169.106968	0.011776	0.013502
RS	23	0.446438	1.351666	176.737485	0.012307	0.013542
RS	24	0.488312	1.613775	154.776252	0.010778	0.012019
RS	25	0.533395	1.613775	161.905270	0.011274	0.012001
RS	26	0.581933	1.899435	143.922859	0.010022	0.010759
RS	27	0.634190	1.899435	150.622969	0.010489	0.010727
RS	28	0.690452	2.197797	136.232950	0.009487	0.009752
RS	29	0.751025	2.197797	142.572957	0.009928	0.009749
RS	30	0.816241	2.495265	131.384044	0.009149	0.009017
RS	31	0.886453	2.495265	137.421726	0.009569	0.009069
RS	32	0.962046	2.778320	129.020438	0.008984	0.008545
RS	33	1.043432	2.778320	134.794330	0.009386	0.008658
RS	34	1.131055	3.035385	128.787631	0.008968	0.008306
RS	35	1.225392	3.035385	134.309407	0.009353	0.008476
RS	36	1.326959	3.257308	130.365764	0.009078	0.008265
RS	37	1.436308	3.257308	135.612855	0.009443	0.008492
RS	38	1.554038	3.437579	133.456805	0.009293	0.008408
RS	39	1.680789	3.437579	138.363739	0.009635	0.008697
RS	40	1.817253	3.573838	137.694842	0.009588	0.008733
RS	41	1.964174	3.573838	142.143351	0.009898	0.009082
RS	42	2.122354	3.669185	142.550424	0.009927	0.009214
RS	43	2.292656	3.669185	146.362691	0.010192	0.009595
RS	44	2.476008	3.731367	147.301824	0.010257	0.009780
RS	45	2.673411	3.731367	150.243451	0.010462	0.010149
RS	46	2.885941	3.770594	151.070401	0.010520	0.010328
RS	47	3.114758	3.770594	152.868678	0.010645	0.010630
RS	48	3.361108	3.797930	152.885392	0.010646	0.010741
RS	49	3.626338	3.797930	153.267090	0.010673	0.010923
RS	50	3.911891	3.824361	151.797954	0.010570	0.010910
RS	51	4.219328	3.824361	150.546731	0.010483	0.010940
RS	52	4.550323	3.861282	147.015297	0.010237	0.010767
RS	53	4.906683	3.861282	144.044176	0.010031	0.010637
RS	54	5.290352	3.974199	136.340038	0.009494	0.010196
RS	55	5.703421	3.974199	132.011961	0.009193	0.009934
RS	56	6.148145	3.974199	126.786555	0.008829	0.009597
RS	57	6.626948	3.974199	120.707103	0.008405	0.009193
RS	58	7.142442	5.006863	91.645537	0.006382	0.007665
RS	59	7.697440	5.006863	88.154156	0.006139	0.007381
RS	60	8.294967	5.006863	84.066783	0.005854	0.007053
RS	61	8.938284	5.006863	79.427140	0.005531	0.006686
RS	62	9.630899	5.006863	74.296261	0.005174	0.006287
RS	63	10.376590	5.006863	472.650493	0.032913	0.040658
PA	4+25*2+4+6 0.038758712 0.008376871 10.376590373 0.310853959 0.211219259 0.230044523 0.283131456 0.358975042 0.456857973 0.581219450 0.733735648 0.912923834 1.118252582 1.351665872 1.613774664 1.899435338 2.197797175 2.495265136 2.778320443 3.035385183 3.257308206 3.437579313 3.573837978 3.669185268 3.731367258 3.770593905 3.797929900 3.824361038 3.861281729 3.974198921 5.006862704
//
IT	4435
RD	3
LK	-186720.424973
QD	-1473.242764 -> -1131.819990
RI	0.0599837732
TR	0.034988	0.008725
MT	11.337362
MM	C_pi: 2.008323, n_recomb: 18247.136024
RS	0	0.000000	0.455366	307.723465	0.016864	0.000693
RS	1	0.007813	0.455366	325.916205	0.017861	0.004208
RS	2	0.016237	0.455366	344.705079	0.018891	0.009037
RS	3	0.025319	0.455366	364.031234	0.019950	0.014790
RS	4	0.035110	0.233529	740.275986	0.040569	0.030893
RS	5	0.045666	0.233529	761.541494	0.041735	0.038955
RS	6	0.057048	0.233819	779.608406	0.042725	0.041438
RS	7	0.069318	0.233819	795.974647	0.043622	0.045674
RS	8	0.082547	0.277606	684.850087	0.037532	0.039873
RS	9	0.096810	0.277606	700.032961	0.038364	0.042191
RS	10	0.112187	0.345851	575.319865	0.031529	0.034953
RS	11	0.128765	0.345851	590.186355	0.032344	0.036606
RS	12	0.146639	0.436395	480.707565	0.026344	0.030093
RS	13	0.165910	0.436395	495.073444	0.027132	0.031441
RS	14	0.186686	0.555347	401.411461	0.021999	0.025744
RS	15	0.209085	0.555347	415.058565	0.022747	0.026710
RS	16	0.233234	0.707546	337.439527	0.018493	0.021858
RS	17	0.259270	0.707546	350.201110	0.019192	0.022507
RS	18	0.287341	0.894411	287.933299	0.015780	0.018588
RS	19	0.317604	0.894411	299.748863	0.016427	0.019091
RS	20	0.350232	1.118351	249.858699	0.013693	0.016009
RS	21	0.385410	1.118351	260.761837	0.014291	0.016447
RS	22	0.423336	1.386290	219.755890	0.012043	0.013967
RS	23	0.464225	1.386290	229.818568	0.012595	0.014310
RS	24	0.508309	1.705563	195.510060	0.010715	0.012245
RS	25	0.555837	1.705563	204.814846	0.011224	0.012475
RS	26	0.607079	2.075305	176.446003	0.009670	0.010773
RS	27	0.662324	2.075305	185.089354	0.010143	0.010938
RS	28	0.721886	2.482868	162.348146	0.008897	0.009596
RS	29	0.786101	2.482868	170.441735	0.009341	0.009750
RS	30	0.855334	2.906551	152.871194	0.008378	0.008740
RS	31	0.929976	2.906551	160.530328	0.008798	0.008917
RS	32	1.010450	3.320388	147.532621	0.008085	0.008194
RS	33	1.097211	3.320388	154.860421	0.008487	0.008408
RS	34	1.190751	3.699185	145.827685	0.007992	0.007920
RS	35	1.291600	3.699185	152.900498	0.008379	0.008171
RS	36	1.400328	4.021538	147.331263	0.008074	0.007875
RS	37	1.517551	4.021538	154.185903	0.008450	0.008164
RS	38	1.643933	4.271811	151.702845	0.008314	0.008040
RS	39	1.780190	4.271811	158.321863	0.008677	0.008376
RS	40	1.927093	4.444503	158.520106	0.008687	0.008411
RS	41	2.085473	4.444503	164.811698	0.009032	0.008792
RS	42	2.256228	4.547402	167.078953	0.009156	0.008954
RS	43	2.440324	4.547402	172.857427	0.009473	0.009353
RS	44	2.638804	4.598218	176.336117	0.009664	0.009584
RS	45	2.852791	4.598218	181.315506	0.009937	0.009954
RS	46	3.083498	4.617978	184.973055	0.010137	0.010185
RS	47	3.332231	4.617978	188.784109	0.010346	0.010475
RS	48	3.600397	4.626695	191.499690	0.010495	0.010632
RS	49	3.889515	4.626695	193.736593	0.010617	0.010798
RS	50	4.201223	4.641800	194.415971	0.010655	0.010818
RS	51	4.537285	4.641800	194.713656	0.010671	0.010839
RS	52	4.899604	4.679930	192.377431	0.010543	0.010682
RS	53	5.290232	4.679930	190.515832	0.010441	0.010556
RS	54	5.711381	4.837665	181.595615	0.009952	0.010073
RS	55	6.165434	4.837665	177.958205	0.009753	0.009833
RS	56	6.654963	4.837665	173.097798	0.009486	0.009525
RS	57	7.182741	4.837665	167.021696	0.009153	0.009152
RS	58	7.751754	6.565714	119.663215	0.006558	0.007020
RS	59	8.365225	6.565714	117.397283	0.006434	0.006829
RS	60	9.026628	6.565714	114.327992	0.006266	0.006595
RS	61	9.739708	6.565714	110.457143	0.006053	0.006318
RS	62	10.508501	6.565714	105.806337	0.005799	0.006004
RS	63	11.337362	6.565714	809.225217	0.044348	0.043960
PA	4+25*2+4+6 0.034987686 0.008724724 11.337362321 0.455365671 0.233528520 0.233818976 0.277606000 0.345850893 0.436395182 0.555347221 0.707545598 0.894410714 1.118350695 1.386289729 1.705563085 2.075304686 2.482867593 2.906550688 3.320387513 3.699184636 4.021538164 4.271811311 4.444502913 4.547402433 4.598218301 4.617977508 4.626695130 4.641799536 4.679930120 4.837665133 6.565714430
//
IT	4871
RD	4
LK	-186108.146141
QD	-1236.168234 -> -1016.663827
RI	0.0414039366
TR	0.032267	0.009245
MT	11.931036
MM	C_pi: 2.295409, n_recomb: 22058.911364
RS	0	0.000000	0.665971	257.392773	0.011668	0.000501
RS	1	0.007900	0.665971	274.333475	0.012436	0.003053
RS	2	0.016424	0.665971	292.105399	0.013242	0.006514
RS	3	0.025621	0.665971	310.702955	0.014085	0.010487
RS	4	0.035545	0.264315	821.699354	0.037250	0.028453
RS	5	0.046253	0.264315	850.103895	0.038538	0.035495
RS	6	0.057806	0.245946	940.398040	0.042631	0.040904
RS	7	0.070273	0.245946	962.682866	0.043641	0.044931
RS	8	0.083724	0.282581	857.421715	0.038870	0.040559
RS	9	0.098238	0.282581	877.134226	0.039763	0.042836
RS	10	0.113898	0.345397	734.976056	0.033319	0.036074
RS	11	0.130796	0.345397	753.790061	0.034172	0.037760
RS	12	0.149028	0.429692	622.377899	0.028214	0.031326
RS	13	0.168701	0.429692	640.402805	0.029031	0.032795
RS	14	0.189928	0.541861	523.443612	0.023729	0.026949
RS	15	0.212831	0.541861	540.581890	0.024506	0.028116
RS	16	0.237544	0.688404	440.203022	0.019956	0.022954
RS	17	0.264210	0.688404	456.296160	0.020685	0.023814
RS	18	0.292982	0.872515	373.755203	0.016944	0.019509
RS	19	0.324026	0.872515	388.699004	0.017621	0.020193
RS	20	0.357524	1.098685	321.452196	0.014572	0.016717
RS	21	0.393667	1.098685	335.246467	0.015198	0.017310
RS	22	0.432666	1.377920	279.106657	0.012653	0.014454
RS	23	0.474746	1.377920	291.806301	0.013228	0.014940
RS	24	0.520149	1.724174	244.074505	0.011065	0.012522
RS	25	0.569140	1.724174	255.752552	0.011594	0.012879
RS	26	0.622001	2.142867	215.821670	0.009784	0.010862
RS	27	0.679038	2.142867	226.579304	0.010272	0.011132
RS	28	0.740580	2.623301	194.437337	0.008814	0.009532
RS	29	0.806984	2.623301	204.414942	0.009267	0.009770
RS	30	0.878634	3.139438	179.637789	0.008144	0.008564
RS	31	0.955945	3.139438	189.000782	0.008568	0.008805
RS	32	1.039362	3.655119	170.800445	0.007743	0.007942
RS	33	1.129370	3.655119	179.713761	0.008147	0.008203
RS	34	1.226488	4.131646	167.225968	0.007581	0.007622
RS	35	1.331278	4.131646	175.830247	0.007971	0.007908
RS	36	1.444346	4.534194	168.339428	0.007631	0.007561
RS	37	1.566346	4.534194	176.731653	0.008012	0.007875
RS	38	1.697985	4.836949	173.722337	0.007875	0.007735
RS	39	1.840022	4.836949	181.934842	0.008248	0.008086
RS	40	1.993280	5.031080	182.872094	0.008290	0.008135
RS	41	2.158645	5.031080	190.842158	0.008651	0.008521
RS	42	2.337074	5.129757	194.885447	0.008835	0.008720
RS	43	2.529598	5.129757	202.422107	0.009176	0.009117
RS	44	2.737331	5.161224	208.368084	0.009446	0.009402
RS	45	2.961475	5.161224	215.135928	0.009753	0.009768
RS	46	3.203326	5.156915	221.531890	0.010043	0.010060
RS	47	3.464282	5.156915	227.067727	0.010294	0.010349
RS	48	3.745854	5.144523	232.341615	0.010533	0.010565
RS	49	4.049669	5.144523	236.112589	0.010704	0.010739
RS	50	4.377485	5.146424	238.726109	0.010822	0.010811
RS	51	4.731198	5.146424	240.230598	0.010890	0.010847
RS	52	5.112853	5.183110	238.781147	0.010825	0.010726
RS	53	5.524659	5.183110	237.688572	0.010775	0.010622
RS	54	5.968996	5.377516	226.973165	0.010289	0.010119
RS	55	6.448436	5.377516	223.737986	0.010143	0.009908
RS	56	6.965750	5.377516	218.979428	0.009927	0.009629
RS	57	7.523930	5.377516	212.676840	0.009641	0.009283
RS	58	8.126207	7.792591	143.987239	0.006527	0.006646
RS	59	8.776061	7.792591	142.895670	0.006478	0.006518
RS	60	9.477253	7.792591	140.877539	0.006386	0.006349
RS	61	10.233838	7.792591	137.900150	0.006251	0.006138
RS	62	11.050192	7.792591	133.949987	0.006072	0.005888
RS	63	11.931036	7.792591	1159.797702	0.052577	0.047495
PA	4+25*2+4+6 0.032266515 0.009245070 11.931035923 0.665970818 0.264315080 0.245946355 0.282580572 0.345397213 0.429691789 0.541860967 0.688403777 0.872514807 1.098684721 1.377919711 1.724174090 2.142867434 2.623301050 3.139437640 3.655119114 4.131645658 4.534194382 4.836949113 5.031079674 5.129757349 5.161223512 5.156914997 5.144523118 5.146424186 5.183109996 5.377515891 7.792591037
//
IT	4502
RD	5
LK	-185694.637861
QD	-1086.601676 -> -915.964980
RI	0.0292541100
TR	0.030035	0.009788
MT	12.373573
MM	C_pi: 2.524411, n_recomb: 25641.230582
RS	0	0.000000	0.944884	212.526494	0.008288	0.000374
RS	1	0.007962	0.944884	227.455003	0.008871	0.002279
RS	2	0.016557	0.944884	243.263188	0.009487	0.004836
RS	3	0.025837	0.944884	259.975114	0.010139	0.007683
RS	4	0.035856	0.296465	873.827039	0.034079	0.026491
RS	5	0.046672	0.296465	908.337372	0.035425	0.032653
RS	6	0.058350	0.259372	1072.754096	0.041837	0.040206
RS	7	0.070957	0.259372	1101.170516	0.042945	0.043931
RS	8	0.084568	0.290281	1008.944814	0.039349	0.040797
RS	9	0.099263	0.290281	1033.515250	0.040307	0.042916
RS	10	0.115128	0.349416	880.186364	0.034327	0.036705
RS	11	0.132256	0.349416	903.136545	0.035222	0.038292
RS	12	0.150747	0.429150	755.426559	0.029461	0.032130
RS	13	0.170711	0.429150	777.150623	0.030309	0.033568
RS	14	0.192264	0.535581	641.586630	0.025022	0.027815
RS	15	0.215533	0.535581	662.158925	0.025824	0.029031
RS	16	0.240655	0.676074	542.264416	0.021148	0.023805
RS	17	0.267777	0.676074	561.602945	0.021902	0.024754
RS	18	0.297059	0.854874	460.693379	0.017967	0.020280
RS	19	0.328671	0.854874	478.692120	0.018669	0.021050
RS	20	0.362801	1.077812	395.057007	0.015407	0.017354
RS	21	0.399647	1.077812	411.695475	0.016056	0.018025
RS	22	0.439428	1.358893	340.727448	0.013288	0.014925
RS	23	0.482375	1.358893	356.042839	0.013886	0.015487
RS	24	0.528742	1.717641	294.702282	0.011493	0.012819
RS	25	0.578801	1.717641	308.748733	0.012041	0.013250
RS	26	0.632845	2.165897	256.804049	0.010015	0.010998
RS	27	0.691192	2.165897	269.672746	0.010517	0.011331
RS	28	0.754184	2.696766	227.637977	0.008878	0.009532
RS	29	0.822192	2.696766	239.484752	0.009340	0.009820
RS	30	0.895614	3.282838	207.083116	0.008076	0.008461
RS	31	0.974882	3.282838	218.115470	0.008506	0.008737
RS	32	1.060460	3.880301	194.399533	0.007582	0.007763
RS	33	1.152853	3.880301	204.841117	0.007989	0.008048
RS	34	1.252601	4.438086	188.678848	0.007358	0.007394
RS	35	1.360291	4.438086	198.734557	0.007751	0.007694
RS	36	1.476555	4.907850	189.173293	0.007378	0.007308
RS	37	1.602075	4.907850	199.001891	0.007761	0.007632
RS	38	1.737589	5.253160	195.367042	0.007619	0.007482
RS	39	1.883893	5.253160	205.053303	0.007997	0.007836
RS	40	2.041844	5.461764	206.662674	0.008060	0.007898
RS	41	2.212371	5.461764	216.176277	0.008431	0.008282
RS	42	2.396475	5.552060	221.956467	0.008656	0.008512
RS	43	2.595237	5.552060	231.104498	0.009013	0.008906
RS	44	2.809823	5.562229	239.507002	0.009341	0.009236
RS	45	3.041495	5.562229	247.906859	0.009668	0.009603
RS	46	3.291611	5.533065	257.057159	0.010025	0.009949
RS	47	3.561641	5.533065	264.152149	0.010302	0.010247
RS	48	3.853169	5.498815	272.014048	0.010608	0.010521
RS	49	4.167909	5.498815	277.143351	0.010809	0.010713
RS	50	4.507707	5.485990	281.705206	0.010986	0.010839
RS	51	4.874558	5.485990	284.231041	0.011085	0.010901
RS	52	5.270617	5.518408	283.626475	0.011061	0.010818
RS	53	5.698210	5.518408	283.114495	0.011041	0.010742
RS	54	6.159845	5.741345	270.405922	0.010546	0.010226
RS	55	6.658235	5.741345	267.407338	0.010429	0.010044
RS	56	7.196305	5.741345	262.600135	0.010241	0.009791
RS	57	7.777215	5.741345	255.940627	0.009982	0.009468
RS	58	8.404375	8.824910	164.269208	0.006406	0.006381
RS	59	9.081467	8.824910	164.296002	0.006407	0.006303
RS	60	9.812468	8.824910	163.324279	0.006370	0.006186
RS	61	10.601668	8.824910	161.293206	0.006290	0.006028
RS	62	11.453702	8.824910	158.159289	0.006168	0.005831
RS	63	12.373573	8.824910	1501.488007	0.058558	0.051081
PA	4+25*2+4+6 0.030034671 0.009788449 12.373573021 0.944884078 0.296465161 0.259371684 0.290280705 0.349415850 0.429150462 0.535581055 0.676073807 0.854873562 1.077811748 1.358893051 1.717641283 2.165896736 2.696765668 3.282838314 3.880301357 4.438086341 4.907850214 5.253159521 5.461763578 5.552059636 5.562229142 5.533064638 5.498814508 5.485989943 5.518408439 5.741345014 8.824909569
//
IT	4934
RD	6
LK	-185366.882882
QD	-966.775854 -> -824.397305
RI	0.0213406446
TR	0.028082	0.010303
MT	12.759822
MM	C_pi: 2.722555, n_recomb: 29058.388441
RS	0	0.000000	1.304953	175.449319	0.006038	0.000283
RS	1	0.008014	1.304953	188.311312	0.006480	0.001729
RS	2	0.016670	1.304953	202.013476	0.006952	0.003658
RS	3	0.026020	1.304953	216.593684	0.007454	0.005759
RS	4	0.036119	0.328643	910.228199	0.031324	0.024810
RS	5	0.047028	0.328643	949.873688	0.032688	0.030285
RS	6	0.058811	0.272706	1186.585433	0.040835	0.039424
RS	7	0.071538	0.272706	1221.053517	0.042021	0.042897
RS	8	0.085285	0.298845	1144.878128	0.039399	0.040761
RS	9	0.100133	0.298845	1174.458746	0.040417	0.042750
RS	10	0.116172	0.355538	1013.143321	0.034866	0.037022
RS	11	0.133496	0.355538	1040.372467	0.035803	0.038510
RS	12	0.152208	0.432123	879.821440	0.030278	0.032640
RS	13	0.172420	0.432123	905.316920	0.031155	0.034021
RS	14	0.194252	0.534123	754.621993	0.025969	0.028438
RS	15	0.217833	0.534123	778.624158	0.026795	0.029657
RS	16	0.243304	0.669394	642.001445	0.022093	0.024475
RS	17	0.270816	0.669394	664.538359	0.022869	0.025464
RS	18	0.300533	0.842832	547.129536	0.018829	0.020931
RS	19	0.332632	0.842832	568.128351	0.019551	0.021749
RS	20	0.367303	1.061187	469.193752	0.016147	0.017927
RS	21	0.404752	1.061187	488.632499	0.016816	0.018640
RS	22	0.445203	1.340716	403.320444	0.013880	0.015374
RS	23	0.488895	1.340716	421.225305	0.014496	0.015980
RS	24	0.536089	1.705529	346.291124	0.011917	0.013123
RS	25	0.587065	1.705529	362.695005	0.012482	0.013601
RS	26	0.642126	2.173473	298.467160	0.010271	0.011161
RS	27	0.701600	2.173473	313.441560	0.010787	0.011536
RS	28	0.765840	2.742380	261.153293	0.008987	0.009572
RS	29	0.835228	2.742380	274.858492	0.009459	0.009893
RS	30	0.910177	3.385430	234.501719	0.008070	0.008404
RS	31	0.991133	3.385430	247.180196	0.008506	0.008702
RS	32	1.078576	4.053235	217.689221	0.007491	0.007634
RS	33	1.173026	4.053235	229.620778	0.007902	0.007931
RS	34	1.275046	4.683503	209.595398	0.007213	0.007215
RS	35	1.385242	4.683503	221.049787	0.007607	0.007521
RS	36	1.504269	5.214287	209.289464	0.007202	0.007101
RS	37	1.632834	5.214287	220.489776	0.007588	0.007427
RS	38	1.771703	5.598150	216.141245	0.007438	0.007267
RS	39	1.921701	5.598150	227.228276	0.007820	0.007620
RS	40	2.083719	5.819073	229.452104	0.007896	0.007690
RS	41	2.258722	5.819073	240.432258	0.008274	0.008071
RS	42	2.447749	5.900239	247.927948	0.008532	0.008325
RS	43	2.651925	5.900239	258.610802	0.008900	0.008716
RS	44	2.872463	5.889085	269.499525	0.009274	0.009085
RS	45	3.110675	5.889085	279.458329	0.009617	0.009455
RS	46	3.367978	5.834965	291.454541	0.010030	0.009850
RS	47	3.645901	5.834965	300.038764	0.010325	0.010160
RS	48	3.946096	5.778092	310.632428	0.010690	0.010490
RS	49	4.270349	5.778092	317.048524	0.010911	0.010702
RS	50	4.620587	5.748838	323.716866	0.011140	0.010881
RS	51	4.998893	5.748838	327.183559	0.011260	0.010970
RS	52	5.407517	5.774251	327.537716	0.011272	0.010927
RS	53	5.848888	5.774251	327.512669	0.011271	0.010879
RS	54	6.325630	6.019122	312.785974	0.010764	0.010355
RS	55	6.840578	6.019122	309.928680	0.010666	0.010200
RS	56	7.396793	6.019122	304.980552	0.010495	0.009970
RS	57	7.997584	6.019122	297.877299	0.010251	0.009667
RS	58	8.646522	9.762234	181.899072	0.006260	0.006169
RS	59	9.347465	9.762234	182.998666	0.006298	0.006134
RS	60	10.104582	9.762234	183.057297	0.006300	0.006060
RS	61	10.922374	9.762234	181.990391	0.006263	0.005947
RS	62	11.805703	9.762234	179.728387	0.006185	0.005795
RS	63	12.759822	9.762234	1837.428102	0.063232	0.054611
PA	4+25*2+4+6 0.028082329 0.010302573 12.759822365 1.304953436 0.328643082 0.272706405 0.298844819 0.355537932 0.432123397 0.534122807 0.669393508 0.842832010 1.061186795 1.340716176 1.705529391 2.173473210 2.742379754 3.385430143 4.053235167 4.683502981 5.214286621 5.598149607 5.819072974 5.900238822 5.889085216 5.834965496 5.778091823 5.748837972 5.774251152 6.019121652 9.762234191
//
IT	5406
RD	7
LK	-185091.600230
QD	-864.179427 -> -742.361725
RI	0.0160298211
TR	0.026324	0.010769
MT	13.130640
MM	C_pi: 2.906936, n_recomb: 32378.521300
RS	0	0.000000	1.768206	145.037509	0.004479	0.000216
RS	1	0.008063	1.768206	155.996822	0.004818	0.001322
RS	2	0.016776	1.768206	167.720697	0.005180	0.002797
RS	3	0.026191	1.768206	180.251874	0.005567	0.004378
RS	4	0.036365	0.361019	936.993882	0.028939	0.023299
RS	5	0.047360	0.361019	981.030826	0.030299	0.028242
RS	6	0.059241	0.285830	1288.031587	0.039780	0.038593
RS	7	0.072080	0.285830	1328.450091	0.041029	0.041878
RS	8	0.085955	0.307759	1270.085291	0.039226	0.040559
RS	9	0.100948	0.307759	1304.794358	0.040298	0.042465
RS	10	0.117150	0.362812	1137.281937	0.035125	0.037144
RS	11	0.134658	0.362812	1168.936871	0.036102	0.038563
RS	12	0.153577	0.437252	997.644511	0.030812	0.032962
RS	13	0.174023	0.437252	1027.028251	0.031719	0.034292
RS	14	0.196116	0.535880	863.613025	0.026672	0.028899
RS	15	0.219991	0.535880	891.107162	0.027522	0.030109
RS	16	0.245791	0.666838	739.897713	0.022851	0.025018
RS	17	0.273672	0.666838	765.651110	0.023647	0.026030
RS	18	0.303800	0.835474	633.264825	0.019558	0.021494
RS	19	0.336357	0.835474	657.262383	0.020299	0.022342
RS	20	0.371539	1.049212	543.936840	0.016799	0.018448
RS	21	0.409558	1.049212	566.173114	0.017486	0.019189
RS	22	0.450642	1.326099	466.908689	0.014420	0.015802
RS	23	0.495039	1.326099	487.408317	0.015053	0.016437
RS	24	0.543015	1.694084	398.857967	0.012319	0.013429
RS	25	0.594860	1.694084	417.634178	0.012898	0.013940
RS	26	0.650884	2.176578	340.832765	0.010527	0.011340
RS	27	0.711426	2.176578	357.931002	0.011055	0.011747
RS	28	0.776849	2.776591	295.009128	0.009111	0.009639
RS	29	0.847547	2.776591	310.585096	0.009592	0.009983
RS	30	0.923945	3.469290	261.919105	0.008089	0.008379
RS	31	1.006503	3.469290	276.244123	0.008532	0.008692
RS	32	1.095717	4.201337	240.695789	0.007434	0.007540
RS	33	1.192124	4.201337	254.104006	0.007848	0.007843
RS	34	1.296304	4.900148	230.007653	0.007104	0.007071
RS	35	1.408885	4.900148	242.835073	0.007500	0.007379
RS	36	1.530542	5.490088	228.727785	0.007064	0.006927
RS	37	1.662008	5.490088	241.265118	0.007451	0.007252
RS	38	1.804073	5.912036	236.100640	0.007292	0.007080
RS	39	1.957593	5.912036	248.549224	0.007676	0.007431
RS	40	2.123491	6.145656	251.321380	0.007762	0.007506
RS	41	2.302765	6.145656	263.729709	0.008145	0.007883
RS	42	2.496493	6.218407	272.920323	0.008429	0.008157
RS	43	2.705841	6.218407	285.106172	0.008805	0.008546
RS	44	2.932068	6.186467	298.527264	0.009220	0.008948
RS	45	3.176536	6.186467	310.024056	0.009575	0.009321
RS	46	3.440713	6.107355	324.993712	0.010037	0.009761
RS	47	3.726191	6.107355	335.057337	0.010348	0.010082
RS	48	4.034686	6.027007	348.586193	0.010766	0.010465
RS	49	4.368054	6.027007	356.284415	0.011004	0.010697
RS	50	4.728301	5.979663	365.298088	0.011282	0.010929
RS	51	5.117593	5.979663	369.694838	0.011418	0.011042
RS	52	5.538273	5.995742	371.209854	0.011465	0.011040
RS	53	5.992871	5.995742	371.644154	0.011478	0.011016
RS	54	6.484122	6.257659	354.963600	0.010963	0.010491
RS	55	7.014981	6.257659	352.205811	0.010878	0.010358
RS	56	7.588642	6.257659	347.071303	0.010719	0.010149
RS	57	8.208555	6.257659	339.475887	0.010485	0.009863
RS	58	8.878451	10.662669	197.914532	0.006113	0.005989
RS	59	9.602358	10.662669	200.062994	0.006179	0.005988
RS	60	10.384632	10.662669	201.146551	0.006212	0.005951
RS	61	11.229978	10.662669	201.059815	0.006210	0.005877
RS	62	12.143482	10.662669	199.709852	0.006168	0.005765
RS	63	13.130640	10.662669	2174.707119	0.067165	0.058026
PA	4+25*2+4+6 0.026323948 0.010768838 13.130639613 1.768205708 0.361018897 0.285829693 0.307758783 0.362811606 0.437251632 0.535879656 0.666838059 0.835473739 1.049212496 1.326099466 1.694083573 2.176578243 2.776591306 3.469289741 4.201336642 4.900147868 5.490087970 5.912035686 6.145655526 6.218406608 6.186466677 6.107355443 6.027007037 5.979662992 5.995741787 6.257659059 10.662669270
//
IT	4535
RD	8
LK	-184855.521303
QD	-775.099442 -> -669.792580
RI	0.0123423448
TR	0.024722	0.011183
MT	13.502729
MM	C_pi: 3.086467, n_recomb: 35642.487286
RS	0	0.000000	2.367068	119.847656	0.003362	0.000165
RS	1	0.008110	2.367068	129.112647	0.003622	0.001014
RS	2	0.016878	2.367068	139.054200	0.003901	0.002149
RS	3	0.026358	2.367068	149.715057	0.004200	0.003354
RS	4	0.036606	0.394179	956.413872	0.026834	0.021894
RS	5	0.047685	0.394179	1004.249687	0.028176	0.026415
RS	6	0.059662	0.298911	1380.074416	0.038720	0.037726
RS	7	0.072611	0.298911	1426.366223	0.040019	0.040875
RS	8	0.086611	0.316891	1387.480037	0.038928	0.040254
RS	9	0.101745	0.316891	1427.433807	0.040049	0.042115
RS	10	0.118108	0.370783	1255.093410	0.035213	0.037147
RS	11	0.135797	0.370783	1291.324297	0.036230	0.038526
RS	12	0.154921	0.443753	1110.714600	0.031163	0.033167
RS	13	0.175595	0.443753	1144.125564	0.032100	0.034458
RS	14	0.197947	0.539778	969.739341	0.027207	0.029254
RS	15	0.222111	0.539778	1000.825988	0.028080	0.030454
RS	16	0.248236	0.667159	836.692916	0.023475	0.025475
RS	17	0.276479	0.667159	865.723552	0.024289	0.026503
RS	18	0.307012	0.831575	719.587562	0.020189	0.021995
RS	19	0.340022	0.831575	746.620739	0.020947	0.022867
RS	20	0.375709	1.040999	619.631165	0.017385	0.018933
RS	21	0.414291	1.040999	644.693394	0.018088	0.019695
RS	22	0.456001	1.314958	531.751618	0.014919	0.016215
RS	23	0.501095	1.314958	554.876094	0.015568	0.016873
RS	24	0.549845	1.684702	452.609623	0.012699	0.013736
RS	25	0.602550	1.684702	473.793441	0.013293	0.014272
RS	26	0.659529	2.178808	384.073228	0.010776	0.011531
RS	27	0.721129	2.178808	403.331434	0.011316	0.011962
RS	28	0.787725	2.805737	329.347411	0.009240	0.009724
RS	29	0.859722	2.805737	346.823180	0.009731	0.010086
RS	30	0.937558	3.543663	289.455113	0.008121	0.008376
RS	31	1.021707	3.543663	305.443055	0.008570	0.008700
RS	32	1.112681	4.336691	263.522533	0.007393	0.007469
RS	33	1.211033	4.336691	278.409703	0.007811	0.007777
RS	34	1.317362	5.102710	250.010432	0.007014	0.006953
RS	35	1.432314	5.102710	264.200976	0.007413	0.007261
RS	36	1.556589	5.752227	247.580451	0.006946	0.006779
RS	37	1.690944	5.752227	261.436455	0.007335	0.007101
RS	38	1.836195	6.213666	255.336902	0.007164	0.006917
RS	39	1.993226	6.213666	269.125191	0.007551	0.007263
RS	40	2.162993	6.461573	272.367449	0.007642	0.007341
RS	41	2.346529	6.461573	286.184624	0.008029	0.007714
RS	42	2.544949	6.527193	297.041529	0.008334	0.008004
RS	43	2.759463	6.527193	310.720133	0.008718	0.008391
RS	44	2.991374	6.475112	326.717707	0.009167	0.008821
RS	45	3.242094	6.475112	339.756819	0.009532	0.009198
RS	46	3.513147	6.370882	357.835056	0.010040	0.009678
RS	47	3.806185	6.370882	369.398345	0.010364	0.010011
RS	48	4.122988	6.266179	386.085108	0.010832	0.010443
RS	49	4.465485	6.266179	395.096002	0.011085	0.010694
RS	50	4.835760	6.199255	406.726153	0.011411	0.010976
RS	51	5.236065	6.199255	412.081166	0.011562	0.011111
RS	52	5.668836	6.204071	415.003059	0.011643	0.011151
RS	53	6.136706	6.204071	415.908464	0.011669	0.011149
RS	54	6.642521	6.479421	397.388148	0.011149	0.010626
RS	55	7.189360	6.479421	394.722009	0.011074	0.010513
RS	56	7.780549	6.479421	389.386752	0.010925	0.010322
RS	57	8.419685	6.479421	381.277998	0.010697	0.010051
RS	58	9.110658	11.556671	212.889969	0.005973	0.005829
RS	59	9.857670	11.556671	216.078480	0.006062	0.005858
RS	60	10.665267	11.556671	218.191325	0.006122	0.005853
RS	61	11.538363	11.556671	219.104384	0.006147	0.005812
RS	62	12.482269	11.556671	218.703291	0.006136	0.005735
RS	63	13.502729	11.556671	2518.176347	0.070651	0.061294
PA	4+25*2+4+6 0.024721614 0.011182512 13.502728832 2.367067992 0.394179272 0.298911212 0.316890793 0.370782502 0.443753428 0.539778492 0.667158576 0.831575144 1.040998513 1.314957749 1.684701760 2.178807595 2.805737443 3.543663143 4.336691212 5.102710018 5.752226560 6.213665787 6.461572659 6.527193204 6.475112131 6.370881689 6.266178819 6.199254975 6.204070851 6.479421345 11.556671448
//
IT	4700
RD	9
LK	-184651.232864
QD	-697.506803 -> -605.966440
RI	0.0097061805
TR	0.023256	0.011545
MT	13.881988
MM	C_pi: 3.265338, n_recomb: 38869.420695
RS	0	0.000000	3.146369	98.785465	0.002541	0.000126
RS	1	0.008158	3.146369	106.561197	0.002742	0.000778
RS	2	0.016980	3.146369	114.924143	0.002957	0.001653
RS	3	0.026523	3.146369	123.914447	0.003188	0.002578
RS	4	0.036844	0.428776	969.240315	0.024936	0.020565
RS	5	0.048007	0.428776	1020.355195	0.026251	0.024742
RS	6	0.060081	0.312157	1463.911612	0.037662	0.036832
RS	7	0.073140	0.312157	1516.009273	0.039003	0.039881
RS	8	0.087264	0.326223	1498.523581	0.038553	0.039883
RS	9	0.102540	0.326223	1543.834014	0.039718	0.041724
RS	10	0.119062	0.379216	1368.017777	0.035195	0.037075
RS	11	0.136932	0.379216	1408.969414	0.036249	0.038434
RS	12	0.156259	0.451163	1220.182509	0.031392	0.033294
RS	13	0.177164	0.451163	1257.763368	0.032359	0.034561
RS	14	0.199773	0.545122	1073.795605	0.027626	0.029538
RS	15	0.224227	0.545122	1108.590536	0.028521	0.030730
RS	16	0.250676	0.669465	932.906936	0.024001	0.025871
RS	17	0.279283	0.669465	965.296249	0.024834	0.026912
RS	18	0.310223	0.830137	806.450626	0.020748	0.022452
RS	19	0.343687	0.830137	836.576103	0.021523	0.023343
RS	20	0.379880	1.035568	696.534784	0.017920	0.019390
RS	21	0.419027	1.035568	724.467642	0.018638	0.020170
RS	22	0.461366	1.306556	598.052612	0.015386	0.016616
RS	23	0.507160	1.306556	623.844655	0.016050	0.017293
RS	24	0.556689	1.677260	507.709142	0.013062	0.014043
RS	25	0.610258	1.677260	531.346052	0.013670	0.014601
RS	26	0.668198	2.181066	428.321031	0.011019	0.011730
RS	27	0.730863	2.181066	449.784389	0.011572	0.012182
RS	28	0.798641	2.832035	364.278261	0.009372	0.009821
RS	29	0.871948	2.832035	383.691400	0.009871	0.010199
RS	30	0.951234	3.612223	317.197762	0.008161	0.008389
RS	31	1.036989	3.612223	334.872998	0.008615	0.008723
RS	32	1.129739	4.464304	286.246489	0.007364	0.007417
RS	33	1.230055	4.464304	302.622527	0.007786	0.007729
RS	34	1.338554	5.297426	269.673387	0.006938	0.006854
RS	35	1.455904	5.297426	285.224468	0.007338	0.007163
RS	36	1.582827	6.008033	265.912650	0.006841	0.006650
RS	37	1.720103	6.008033	281.076107	0.007231	0.006970
RS	38	1.868578	6.511228	273.912167	0.007047	0.006771
RS	39	2.029165	6.511228	289.025354	0.007436	0.007114
RS	40	2.202852	6.775560	292.648142	0.007529	0.007192
RS	41	2.390707	6.775560	307.861909	0.007920	0.007561
RS	42	2.593886	6.835493	320.346398	0.008242	0.007862
RS	43	2.813640	6.835493	335.515080	0.008632	0.008248
RS	44	3.051321	6.763882	354.121579	0.009111	0.008703
RS	45	3.308390	6.763882	368.716192	0.009486	0.009083
RS	46	3.586429	6.634317	390.028676	0.010034	0.009601
RS	47	3.887150	6.634317	403.123191	0.010371	0.009944
RS	48	4.212401	6.504381	423.186660	0.010887	0.010422
RS	49	4.564186	6.504381	433.555529	0.011154	0.010689
RS	50	4.944667	6.416531	448.079468	0.011528	0.011022
RS	51	5.356186	6.416531	454.439166	0.011691	0.011176
RS	52	5.801274	6.408468	459.030617	0.011810	0.011257
RS	53	6.282671	6.408468	460.439033	0.011846	0.011275
RS	54	6.803337	6.694466	440.223111	0.011326	0.010757
RS	55	7.366477	6.694466	437.659082	0.011260	0.010662
RS	56	7.975555	6.694466	432.126191	0.011117	0.010486
RS	57	8.634319	6.694466	423.499073	0.010895	0.010227
RS	58	9.346821	12.458687	227.113833	0.005843	0.005683
RS	59	10.117446	12.458687	231.340326	0.005952	0.005738
RS	60	10.950934	12.458687	234.490777	0.006033	0.005760
RS	61	11.852414	12.458687	236.423967	0.006083	0.005749
RS	62	12.827433	12.458687	237.005650	0.006097	0.005702
RS	63	13.881988	12.458687	2870.044802	0.073838	0.064400
PA	4+25*2+4+6 0.023255869 0.011544950 13.881988294 3.146369488 0.428775629 0.312157278 0.326222906 0.379215646 0.451162536 0.545121834 0.669464990 0.830136548 1.035567546 1.306555672 1.677259726 2.181066243 2.832034810 3.612223070 4.464304146 5.297426220 6.008032602 6.511227548 6.775560145 6.835492804 6.763882127 6.634316932 6.504380560 6.416530947 6.408467892 6.694465693 12.458687076
//
IT	5296
RD	10
LK	-184473.545579
QD	-629.774862 -> -549.895742
RI	0.0077781039
TR	0.021914	0.011860
MT	14.269547
MM	C_pi: 3.445219, n_recomb: 42064.870621
RS	0	0.000000	4.166814	81.089521	0.001928	0.000096
RS	1	0.008204	4.166814	87.567241	0.002082	0.000596
RS	2	0.017082	4.166814	94.546915	0.002248	0.001271
RS	3	0.026688	4.166814	102.064800	0.002426	0.001983
RS	4	0.037082	0.465377	975.819459	0.023198	0.019299
RS	5	0.048329	0.465377	1029.722787	0.024479	0.023184
RS	6	0.060498	0.325724	1539.972332	0.036609	0.035922
RS	7	0.073666	0.325724	1597.794603	0.037984	0.038893
RS	8	0.087915	0.335758	1603.842898	0.038128	0.039469
RS	9	0.103332	0.335758	1654.606311	0.039335	0.041307
RS	10	0.120014	0.387971	1476.771494	0.035107	0.036955
RS	11	0.138065	0.387971	1522.573578	0.036196	0.038309
RS	12	0.157597	0.459180	1326.654022	0.031538	0.033371
RS	13	0.178732	0.459180	1368.538067	0.032534	0.034621
RS	14	0.201600	0.551457	1176.164256	0.027961	0.029771
RS	15	0.226345	0.551457	1214.783083	0.028879	0.030959
RS	16	0.253120	0.673157	1028.757732	0.024456	0.026224
RS	17	0.282091	0.673157	1064.592524	0.025308	0.027277
RS	18	0.313440	0.830441	893.983154	0.021252	0.022874
RS	19	0.347360	0.830441	927.263723	0.022044	0.023784
RS	20	0.384064	1.032138	774.740333	0.018418	0.019825
RS	21	0.423779	1.032138	805.592930	0.019151	0.020623
RS	22	0.466752	1.300165	665.885748	0.015830	0.017009
RS	23	0.513251	1.300165	694.390604	0.016508	0.017703
RS	24	0.563564	1.671270	564.222779	0.013413	0.014351
RS	25	0.618006	1.671270	590.359885	0.014035	0.014929
RS	26	0.676915	2.183346	473.633944	0.011260	0.011936
RS	27	0.740656	2.183346	497.349343	0.011823	0.012407
RS	28	0.809628	2.856161	399.844666	0.009505	0.009929
RS	29	0.884257	2.856161	421.234680	0.010014	0.010322
RS	30	0.965010	3.676310	345.183752	0.008206	0.008414
RS	31	1.052389	3.676310	364.572773	0.008667	0.008757
RS	32	1.146936	4.586110	308.899555	0.007343	0.007379
RS	33	1.249240	4.586110	326.776426	0.007768	0.007695
RS	34	1.359938	5.486715	289.027023	0.006871	0.006771
RS	35	1.479718	5.486715	305.937929	0.007273	0.007080
RS	36	1.609325	6.260342	283.754060	0.006746	0.006536
RS	37	1.749566	6.260342	300.215320	0.007137	0.006855
RS	38	1.901312	6.807909	291.852654	0.006938	0.006641
RS	39	2.065509	6.807909	308.276971	0.007329	0.006980
RS	40	2.243177	7.090957	312.184943	0.007422	0.007055
RS	41	2.435422	7.090957	328.783451	0.007816	0.007421
RS	42	2.643439	7.146664	342.845652	0.008150	0.007732
RS	43	2.868524	7.146664	359.501516	0.008546	0.008117
RS	44	3.112075	7.056027	380.735775	0.009051	0.008592
RS	45	3.375608	7.056027	396.898741	0.009435	0.008976
RS	46	3.660762	6.900847	421.553238	0.010022	0.009527
RS	47	3.969312	6.900847	436.211113	0.010370	0.009879
RS	48	4.303177	6.744802	459.854619	0.010932	0.010402
RS	49	4.664434	6.744802	471.629482	0.011212	0.010684
RS	50	5.055329	6.634806	489.315018	0.011632	0.011064
RS	51	5.478296	6.634806	496.731478	0.011809	0.011236
RS	52	5.935964	6.612466	503.256946	0.011964	0.011358
RS	53	6.431182	6.612466	505.208412	0.012010	0.011392
RS	54	6.967030	6.906815	483.462451	0.011493	0.010883
RS	55	7.546841	6.906815	481.018961	0.011435	0.010803
RS	56	8.174222	6.906815	475.299709	0.011299	0.010640
RS	57	8.853077	6.906815	466.157352	0.011082	0.010393
RS	58	9.587628	13.374454	240.718632	0.005723	0.005550
RS	59	10.382444	13.374454	245.982005	0.005848	0.005626
RS	60	11.242471	13.374454	250.177634	0.005947	0.005672
RS	61	12.173059	13.374454	253.148619	0.006018	0.005687
RS	62	13.179996	13.374454	254.742182	0.006056	0.005667
RS	63	14.269547	13.374454	3230.592810	0.076800	0.067341
PA	4+25*2+4+6 0.021914236 0.011860101 14.269547037 4.166813788 0.465376552 0.325724047 0.335757662 0.387971149 0.459180471 0.551457474 0.673157315 0.830440553 1.032137631 1.300164791 1.671269776 2.183345952 2.856161404 3.676309976 4.586109934 5.486715280 6.260342372 6.807909362 7.090957057 7.146663637 7.056026710 6.900847194 6.744801888 6.634805692 6.612465932 6.906815225 13.374453764
//
IT	5246
RD	11
LK	-184318.423654
QD	-570.495039 -> -500.576463
RI	0.0063453489
TR	0.020687	0.012133
MT	14.664699
MM	C_pi: 3.626577, n_recomb: 45227.365313
RS	0	0.000000	5.509590	66.225654	0.001464	0.000073
RS	1	0.008251	5.509590	71.581997	0.001583	0.000456
RS	2	0.017183	5.509590	77.361940	0.001711	0.000976
RS	3	0.026852	5.509590	83.597334	0.001848	0.001524
RS	4	0.037318	0.504459	976.486145	0.021591	0.018092
RS	5	0.048649	0.504459	1032.699882	0.022834	0.021722
RS	6	0.060914	0.339712	1608.443401	0.035563	0.035002
RS	7	0.074191	0.339712	1671.880044	0.036966	0.037910
RS	8	0.088563	0.345496	1703.659016	0.037669	0.039027
RS	9	0.104122	0.345496	1759.947240	0.038913	0.040870
RS	10	0.120964	0.396958	1581.657542	0.034971	0.036804
RS	11	0.139196	0.396958	1632.418547	0.036094	0.038161
RS	12	0.158932	0.467621	1430.356348	0.031626	0.033413
RS	13	0.180297	0.467621	1476.660989	0.032650	0.034653
RS	14	0.203424	0.558492	1276.943284	0.028234	0.029968
RS	15	0.228460	0.558492	1319.493141	0.029175	0.031152
RS	16	0.255561	0.677840	1124.239738	0.024858	0.026543
RS	17	0.284899	0.677840	1163.603648	0.025728	0.027606
RS	18	0.316657	0.832003	982.135716	0.021716	0.023270
RS	19	0.351035	0.832003	1018.632469	0.022522	0.024196
RS	20	0.388251	1.030168	854.191010	0.018887	0.020244
RS	21	0.428536	1.030168	888.009997	0.019634	0.021057
RS	22	0.472146	1.295241	735.210712	0.016256	0.017394
RS	23	0.519354	1.295241	766.470098	0.016947	0.018104
RS	24	0.570458	1.666300	622.127706	0.013756	0.014659
RS	25	0.625777	1.666300	650.808425	0.014390	0.015254
RS	26	0.685662	2.185474	520.000969	0.011497	0.012147
RS	27	0.750487	2.185474	546.012414	0.012073	0.012635
RS	28	0.820661	2.878276	436.043677	0.009641	0.010045
RS	29	0.896625	2.878276	459.448240	0.010159	0.010450
RS	30	0.978858	3.736409	373.412804	0.008256	0.008449
RS	31	1.067875	3.736409	394.540924	0.008724	0.008800
RS	32	1.164237	4.702812	331.484828	0.007329	0.007352
RS	33	1.268549	4.702812	350.873626	0.007758	0.007672
RS	34	1.381469	5.671366	308.080230	0.006812	0.006699
RS	35	1.503706	5.671366	326.349492	0.007216	0.007009
RS	36	1.636029	6.510039	301.115505	0.006658	0.006435
RS	37	1.779269	6.510039	318.863906	0.007050	0.006752
RS	38	1.934329	7.104613	309.170781	0.006836	0.006522
RS	39	2.102183	7.104613	326.890938	0.007228	0.006859
RS	40	2.283886	7.408704	330.983926	0.007318	0.006929
RS	41	2.480582	7.408704	348.952835	0.007716	0.007292
RS	42	2.693507	7.461578	364.534488	0.008060	0.007610
RS	43	2.924001	7.461578	382.671027	0.008461	0.007994
RS	44	3.173512	7.352334	406.536933	0.008989	0.008488
RS	45	3.443612	7.352334	424.276584	0.009381	0.008875
RS	46	3.735997	7.171188	452.362087	0.010002	0.009457
RS	47	4.052507	7.171188	468.610831	0.010361	0.009817
RS	48	4.395133	6.988195	496.015363	0.010967	0.010381
RS	49	4.766029	6.988195	509.240797	0.011260	0.010676
RS	50	5.167528	6.854931	530.338722	0.011726	0.011102
RS	51	5.602154	6.854931	538.862861	0.011915	0.011290
RS	52	6.072642	6.817076	547.580002	0.012107	0.011452
RS	53	6.581950	6.817076	550.115850	0.012163	0.011502
RS	54	7.133281	7.117771	527.021457	0.011653	0.011003
RS	55	7.730103	7.117771	524.718765	0.011602	0.010936
RS	56	8.376170	7.117771	518.826862	0.011472	0.010785
RS	57	9.075543	7.117771	509.175407	0.011258	0.010548
RS	58	9.832622	14.305269	253.765114	0.005611	0.005426
RS	59	10.652168	14.305269	260.062132	0.005750	0.005521
RS	60	11.539335	14.305269	265.307126	0.005866	0.005588
RS	61	12.499703	14.305269	269.328789	0.005955	0.005624
RS	62	13.539312	14.305269	271.957068	0.006013	0.005629
RS	63	14.664699	14.305269	3598.989934	0.079575	0.070117
PA	4+25*2+4+6 0.020686571 0.012132703 14.664698767 5.509589933 0.504458914 0.339711615 0.345495930 0.396958219 0.467621105 0.558492320 0.677840427 0.832003110 1.030168493 1.295240704 1.666300161 2.185473962 2.878275643 3.736409431 4.702812177 5.671365710 6.510039388 7.104613036 7.408704090 7.461577953 7.352333959 7.171188114 6.988194561 6.854931133 6.817075704 7.117770697 14.305268526
//
IT	4655
RD	12
LK	-184182.590185
QD	-518.457014 -> -457.093047
RI	0.0052697360
TR	0.019564	0.012368
MT	15.065952
MM	C_pi: 3.809244, n_recomb: 48351.688478
RS	0	0.000000	7.282887	53.788406	0.001112	0.000055
RS	1	0.008297	7.282887	58.185338	0.001203	0.000347
RS	2	0.017283	7.282887	62.935779	0.001302	0.000748
RS	3	0.027014	7.282887	68.067132	0.001408	0.001170
RS	4	0.037552	0.546394	971.716569	0.020097	0.016946
RS	5	0.048965	0.546394	1029.774448	0.021298	0.020347
RS	6	0.061325	0.354176	1669.466986	0.034528	0.034083
RS	7	0.074710	0.354176	1738.371126	0.035953	0.036936
RS	8	0.089206	0.355425	1798.032711	0.037187	0.038568
RS	9	0.104905	0.355425	1859.886526	0.038466	0.040420
RS	10	0.121906	0.406110	1682.751049	0.034802	0.036631
RS	11	0.140318	0.406110	1738.553872	0.035956	0.037997
RS	12	0.160258	0.476352	1531.313682	0.031670	0.033428
RS	13	0.181852	0.476352	1582.135657	0.032721	0.034663
RS	14	0.205237	0.566026	1376.049282	0.028459	0.030135
RS	15	0.230563	0.566026	1422.623356	0.029422	0.031318
RS	16	0.257991	0.683249	1219.186997	0.025215	0.026834
RS	17	0.287694	0.683249	1262.155023	0.026104	0.027906
RS	18	0.319861	0.834495	1070.725771	0.022145	0.023643
RS	19	0.354698	0.834495	1110.493067	0.022967	0.024584
RS	20	0.392424	1.029277	934.725304	0.019332	0.020647
RS	21	0.433282	1.029277	971.550380	0.020093	0.021475
RS	22	0.477529	1.291386	805.900443	0.016667	0.017772
RS	23	0.525447	1.291386	839.948512	0.017372	0.018497
RS	24	0.577341	1.662011	681.332364	0.014091	0.014966
RS	25	0.633541	1.662011	712.592800	0.014738	0.015578
RS	26	0.694404	2.187269	567.356784	0.011734	0.012361
RS	27	0.760317	2.187269	595.702190	0.012320	0.012865
RS	28	0.831699	2.898396	472.829649	0.009779	0.010166
RS	29	0.909003	2.898396	498.281829	0.010305	0.010585
RS	30	0.992721	3.792696	401.852542	0.008311	0.008492
RS	31	1.083386	3.792696	424.741575	0.008784	0.008851
RS	32	1.181573	4.814600	353.982243	0.007321	0.007334
RS	33	1.287907	4.814600	374.891274	0.007753	0.007659
RS	34	1.403063	5.851511	326.820961	0.006759	0.006638
RS	35	1.527775	5.851511	346.444595	0.007165	0.006949
RS	36	1.662833	6.757089	317.994428	0.006577	0.006345
RS	37	1.809098	6.757089	337.016853	0.006970	0.006661
RS	38	1.967499	7.401251	325.864646	0.006739	0.006414
RS	39	2.139042	7.401251	344.862358	0.007132	0.006749
RS	40	2.324818	7.728598	349.041327	0.007219	0.006813
RS	41	2.526009	7.728598	368.362374	0.007618	0.007174
RS	42	2.743892	7.779949	385.398228	0.007971	0.007496
RS	43	2.979854	7.779949	405.003675	0.008376	0.007879
RS	44	3.235394	7.652468	431.489704	0.008924	0.008389
RS	45	3.512136	7.652468	450.807785	0.009324	0.008779
RS	46	3.811840	7.444977	482.392343	0.009977	0.009389
RS	47	4.136410	7.444977	500.252204	0.010346	0.009757
RS	48	4.487911	7.234215	531.575590	0.010994	0.010360
RS	49	4.868576	7.234215	546.289429	0.011298	0.010666
RS	50	5.280826	7.076641	571.030027	0.011810	0.011136
RS	51	5.727281	7.076641	580.707789	0.012010	0.011339
RS	52	6.210778	7.022141	591.863263	0.012241	0.011540
RS	53	6.734392	7.022141	595.022134	0.012306	0.011603
RS	54	7.301451	7.327367	570.771989	0.011805	0.011118
RS	55	7.915560	7.327367	568.628715	0.011760	0.011062
RS	56	8.580622	7.327367	562.577067	0.011635	0.010921
RS	57	9.300865	7.327367	552.422759	0.011425	0.010692
RS	58	10.080868	15.250068	266.276473	0.005507	0.005311
RS	59	10.925588	15.250068	273.600301	0.005659	0.005422
RS	60	11.840397	15.250068	279.894215	0.005789	0.005507
RS	61	12.831108	15.250068	284.973696	0.005894	0.005563
RS	62	13.904020	15.250068	288.652611	0.005970	0.005588
RS	63	15.065952	15.250068	3973.750269	0.082184	0.072731
PA	4+25*2+4+6 0.019563777 0.012367634 15.065952346 7.282887258 0.546393802 0.354176255 0.355425129 0.406109553 0.476352075 0.566025961 0.683249182 0.834494574 1.029277415 1.291385527 1.662011159 2.187269005 2.898396035 3.792695598 4.814599586 5.851511143 6.757089428 7.401250632 7.728597719 7.779949338 7.652467644 7.444977192 7.234214829 7.076641194 7.022141201 7.327366554 15.250068316
//
IT	5192
RD	13
LK	-184063.329752
QD	-472.632870 -> -418.646569
RI	0.0044581948
TR	0.018537	0.012569
MT	15.471648
MM	C_pi: 3.992807, n_recomb: 51431.579813
RS	0	0.000000	9.629321	43.450172	0.000845	0.000042
RS	1	0.008343	9.629321	47.035117	0.000915	0.000264
RS	2	0.017381	9.629321	50.912244	0.000990	0.000572
RS	3	0.027174	9.629321	55.104740	0.001071	0.000897
RS	4	0.037783	0.591506	962.060089	0.018706	0.015861
RS	5	0.049278	0.591506	1021.511926	0.019862	0.019052
RS	6	0.061731	0.369139	1723.272654	0.033506	0.033172
RS	7	0.075224	0.369139	1797.460601	0.034949	0.035974
RS	8	0.089842	0.365527	1886.987049	0.036689	0.038099
RS	9	0.105679	0.365527	1954.414479	0.038000	0.039962
RS	10	0.122838	0.415378	1780.020379	0.034609	0.036443
RS	11	0.141429	0.415378	1840.921533	0.035794	0.037821
RS	12	0.161570	0.485286	1629.435415	0.031682	0.033424
RS	13	0.183391	0.485286	1684.849799	0.032759	0.034657
RS	14	0.207033	0.573927	1473.300347	0.028646	0.030278
RS	15	0.232648	0.573927	1523.976105	0.029631	0.031461
RS	16	0.260399	0.689207	1313.354914	0.025536	0.027100
RS	17	0.290465	0.689207	1359.991327	0.026443	0.028182
RS	18	0.323040	0.837701	1159.493476	0.022544	0.023995
RS	19	0.358332	0.837701	1202.577174	0.023382	0.024950
RS	20	0.396569	1.029215	1016.116356	0.019757	0.021035
RS	21	0.437995	1.029215	1055.978754	0.020532	0.021878
RS	22	0.482877	1.288336	877.777207	0.017067	0.018142
RS	23	0.531504	1.288336	914.639149	0.017784	0.018881
RS	24	0.584187	1.658175	741.708538	0.014421	0.015272
RS	25	0.641266	1.658175	775.576155	0.015080	0.015900
RS	26	0.703106	2.188600	615.614142	0.011970	0.012578
RS	27	0.770106	2.188600	646.324201	0.012567	0.013098
RS	28	0.842694	2.916534	510.140519	0.009919	0.010293
RS	29	0.921339	2.916534	537.667811	0.010454	0.010723
RS	30	1.006544	3.845258	430.460625	0.008370	0.008540
RS	31	1.098858	3.845258	455.128157	0.008849	0.008908
RS	32	1.198873	4.921519	376.364634	0.007318	0.007323
RS	33	1.307232	4.921519	398.798856	0.007754	0.007652
RS	34	1.424631	6.027010	345.236093	0.006713	0.006585
RS	35	1.551824	6.027010	366.207329	0.007120	0.006897
RS	36	1.689627	7.001191	334.385078	0.006502	0.006264
RS	37	1.838927	7.001191	354.665685	0.006896	0.006578
RS	38	2.000683	7.697329	341.934530	0.006648	0.006315
RS	39	2.175933	7.697329	362.188483	0.007042	0.006647
RS	40	2.365803	8.050043	366.355486	0.007123	0.006705
RS	41	2.571514	8.050043	387.006470	0.007525	0.007064
RS	42	2.794386	8.101085	405.426923	0.007883	0.007389
RS	43	3.035850	8.101085	426.484240	0.008292	0.007772
RS	44	3.297460	7.955647	455.568292	0.008858	0.008295
RS	45	3.580894	7.955647	476.459801	0.009264	0.008688
RS	46	3.887973	7.721430	511.591534	0.009947	0.009324
RS	47	4.220671	7.721430	531.074953	0.010326	0.009698
RS	48	4.581124	7.482113	566.451473	0.011014	0.010337
RS	49	4.971648	7.482113	582.683733	0.011329	0.010655
RS	50	5.394752	7.299264	611.274814	0.011885	0.011168
RS	51	5.853153	7.299264	622.145594	0.012097	0.011383
RS	52	6.349796	7.227081	635.972312	0.012365	0.011623
RS	53	6.887872	7.227081	639.788269	0.012440	0.011698
RS	54	7.470837	7.535124	614.584468	0.011950	0.011227
RS	55	8.102436	7.535124	612.615596	0.011911	0.011181
RS	56	8.786727	7.535124	606.414292	0.011791	0.011050
RS	57	9.528105	7.535124	595.761497	0.011584	0.010828
RS	58	10.331332	16.206656	278.266097	0.005410	0.005204
RS	59	11.201568	16.206656	286.606005	0.005573	0.005328
RS	60	12.144405	16.206656	293.943574	0.005715	0.005429
RS	61	13.165898	16.206656	300.082195	0.005835	0.005503
RS	62	14.272609	16.206656	304.820797	0.005927	0.005547
RS	63	15.471648	16.206656	4353.159555	0.084640	0.075188
PA	4+25*2+4+6 0.018537236 0.012569482 15.471647527 9.629321104 0.591506193 0.369139412 0.365526809 0.415377552 0.485286039 0.573927078 0.689207386 0.837701396 1.029214593 1.288335566 1.658175417 2.188599836 2.916534229 3.845257789 4.921518651 6.027010272 7.001190521 7.697328608 8.050042806 8.101085486 7.955646874 7.721429594 7.482112747 7.299264221 7.227081115 7.535124441 16.206656235
//
IT	6358
RD	14
LK	-183958.368068
QD	-432.155707 -> -384.553555
RI	0.0038433487
TR	0.017599	0.012742
MT	15.880167
MM	C_pi: 4.176705, n_recomb: 54460.113001
RS	0	0.000000	12.741639	34.908119	0.000641	0.000031
RS	1	0.008387	12.741639	37.812052	0.000694	0.000201
RS	2	0.017478	12.741639	40.955393	0.000752	0.000437
RS	3	0.027330	12.741639	44.357500	0.000814	0.000686
RS	4	0.038010	0.640049	948.165137	0.017410	0.014838
RS	5	0.049585	0.640049	1008.584957	0.018520	0.017837
RS	6	0.062131	0.384593	1770.187937	0.032504	0.032276
RS	7	0.075729	0.384593	1849.442231	0.033960	0.035029
RS	8	0.090467	0.375772	1970.568274	0.036184	0.037628
RS	9	0.106442	0.375772	2043.543871	0.037524	0.039499
RS	10	0.123756	0.424716	1873.413200	0.034400	0.036247
RS	11	0.142523	0.424716	1939.441599	0.035612	0.037637
RS	12	0.162863	0.494351	1724.591996	0.031667	0.033403
RS	13	0.184910	0.494351	1784.650598	0.032770	0.034637
RS	14	0.208805	0.582097	1568.468398	0.028800	0.030400
RS	15	0.234705	0.582097	1623.305488	0.029807	0.031584
RS	16	0.262777	0.695587	1406.450383	0.025825	0.027344
RS	17	0.293203	0.695587	1456.806568	0.026750	0.028434
RS	18	0.326182	0.841465	1248.136888	0.022918	0.024327
RS	19	0.361926	0.841465	1294.572449	0.023771	0.025295
RS	20	0.400668	1.029804	1098.086484	0.020163	0.021409
RS	21	0.442659	1.029804	1141.007451	0.020951	0.022266
RS	22	0.488172	1.285909	950.615548	0.017455	0.018505
RS	23	0.537503	1.285909	990.306215	0.018184	0.019258
RS	24	0.590971	1.654640	803.089296	0.014746	0.015577
RS	25	0.648923	1.654640	839.581553	0.015416	0.016219
RS	26	0.711735	2.189401	664.652689	0.012204	0.012797
RS	27	0.779816	2.189401	697.749510	0.012812	0.013331
RS	28	0.853607	2.932728	547.891608	0.010060	0.010422
RS	29	0.933587	2.932728	577.514777	0.010604	0.010865
RS	30	1.020274	3.894178	459.178675	0.008431	0.008593
RS	31	1.114233	3.894178	485.637136	0.008917	0.008969
RS	32	1.216071	5.023570	398.593780	0.007319	0.007318
RS	33	1.326451	5.023570	422.554109	0.007759	0.007652
RS	34	1.446089	6.197681	363.302000	0.006671	0.006539
RS	35	1.575760	6.197681	385.610682	0.007081	0.006853
RS	36	1.716307	7.241916	350.275472	0.006432	0.006190
RS	37	1.868642	7.241916	371.795330	0.006827	0.006504
RS	38	2.033754	7.992217	357.374883	0.006562	0.006223
RS	39	2.212713	7.992217	378.860469	0.006957	0.006554
RS	40	2.406682	8.372256	382.921718	0.007031	0.006604
RS	41	2.616919	8.372256	404.876389	0.007434	0.006961
RS	42	2.844789	8.424132	424.607723	0.007797	0.007287
RS	43	3.091771	8.424132	447.094507	0.008210	0.007670
RS	44	3.359467	8.260990	478.742531	0.008791	0.008206
RS	45	3.649615	8.260990	501.195563	0.009203	0.008601
RS	46	3.964098	7.999653	539.904606	0.009914	0.009260
RS	47	4.304956	7.999653	561.015904	0.010301	0.009641
RS	48	4.674403	7.731027	600.557064	0.011027	0.010315
RS	49	5.074836	7.731027	618.329355	0.011354	0.010642
RS	50	5.508853	7.522006	650.955893	0.011953	0.011196
RS	51	5.979271	7.522006	663.051658	0.012175	0.011423
RS	52	6.489144	7.431175	679.767296	0.012482	0.011700
RS	53	7.041780	7.431175	684.268798	0.012565	0.011787
RS	54	7.640767	7.740408	658.319450	0.012088	0.011331
RS	55	8.289990	7.740408	656.535543	0.012055	0.011294
RS	56	8.993665	7.740408	650.191138	0.011939	0.011170
RS	57	9.756357	7.740408	639.041724	0.011734	0.010955
RS	58	10.583017	17.172309	289.737986	0.005320	0.005104
RS	59	11.479009	17.172309	299.079357	0.005492	0.005240
RS	60	12.450149	17.172309	307.450599	0.005645	0.005354
RS	61	13.502738	17.172309	314.644076	0.005778	0.005443
RS	62	14.643610	17.172309	320.444882	0.005884	0.005505
RS	63	15.880167	17.172309	4735.338541	0.086951	0.077496
PA	4+25*2+4+6 0.017598749 0.012742445 15.880166800 12.741639241 0.640049410 0.384593431 0.375771973 0.424716036 0.494351460 0.582096599 0.695586611 0.841464987 1.029803514 1.285908977 1.654640288 2.189401326 2.932727678 3.894178135 5.023569986 6.197681280 7.241916203 7.992217330 8.372256291 8.424131968 8.260989556 7.999653370 7.731027486 7.522006165 7.431175359 7.740408465 17.172309160
//
IT	4877
RD	15
LK	-183865.782944
QD	-396.293940 -> -354.232140
RI	0.0033787241
TR	0.016741	0.012890
MT	16.290042
MM	C_pi: 4.360353, n_recomb: 57430.753934
RS	0	0.000000	16.871597	27.907188	0.000486	0.000024
RS	1	0.008431	16.871597	30.245904	0.000527	0.000152
RS	2	0.017572	16.871597	32.779330	0.000571	0.000333
RS	3	0.027484	16.871597	35.523451	0.000619	0.000524
RS	4	0.038232	0.692204	930.746922	0.016206	0.013879
RS	5	0.049886	0.692204	991.741794	0.017268	0.016698
RS	6	0.062522	0.400511	1810.627094	0.031527	0.031401
RS	7	0.076224	0.400511	1894.702542	0.032991	0.034105
RS	8	0.091081	0.386129	2048.851870	0.035675	0.037159
RS	9	0.107190	0.386129	2127.318622	0.037041	0.039037
RS	10	0.124657	0.434084	1962.883043	0.034178	0.036044
RS	11	0.143597	0.434084	2034.040816	0.035417	0.037447
RS	12	0.164134	0.503496	1816.630705	0.031632	0.033369
RS	13	0.186403	0.503496	1881.362442	0.032759	0.034605
RS	14	0.210548	0.590466	1661.301741	0.028927	0.030504
RS	15	0.236729	0.590466	1720.341700	0.029955	0.031688
RS	16	0.265118	0.702298	1498.159097	0.026086	0.027567
RS	17	0.295900	0.702298	1552.273003	0.027029	0.028665
RS	18	0.329277	0.845683	1336.321584	0.023268	0.024640
RS	19	0.365467	0.845683	1386.133789	0.024136	0.025621
RS	20	0.404709	1.030921	1180.338255	0.020552	0.021769
RS	21	0.447260	1.030921	1226.328921	0.021353	0.022639
RS	22	0.493397	1.283985	1024.168123	0.017833	0.018860
RS	23	0.543424	1.283985	1066.691943	0.018574	0.019626
RS	24	0.597669	1.651319	865.286284	0.015067	0.015878
RS	25	0.656487	1.651319	904.410417	0.015748	0.016535
RS	26	0.720264	2.189663	714.337003	0.012438	0.013017
RS	27	0.789418	2.189663	749.833799	0.013056	0.013564
RS	28	0.864401	2.947050	585.990025	0.010203	0.010555
RS	29	0.945707	2.947050	617.722842	0.010756	0.011008
RS	30	1.033867	3.939579	487.942333	0.008496	0.008650
RS	31	1.129459	3.939579	516.198785	0.008988	0.009034
RS	32	1.233110	5.120807	420.627397	0.007324	0.007318
RS	33	1.345500	5.120807	446.110583	0.007768	0.007656
RS	34	1.467365	6.363402	380.992647	0.006634	0.006498
RS	35	1.599504	6.363402	404.625225	0.007045	0.006814
RS	36	1.742784	7.478869	365.653948	0.006367	0.006122
RS	37	1.898142	7.478869	388.391203	0.006763	0.006436
RS	38	2.066599	8.285320	372.181031	0.006481	0.006138
RS	39	2.249257	8.285320	394.870622	0.006876	0.006467
RS	40	2.447315	8.694503	398.736852	0.006943	0.006509
RS	41	2.662070	8.694503	421.965297	0.007347	0.006865
RS	42	2.894930	8.748247	442.933110	0.007712	0.007192
RS	43	3.147422	8.748247	466.822142	0.008128	0.007574
RS	44	3.421201	8.567621	500.990696	0.008723	0.008121
RS	45	3.718061	8.567621	524.987035	0.009141	0.008518
RS	46	4.039949	8.278770	567.287470	0.009878	0.009199
RS	47	4.388973	8.278770	590.023334	0.010274	0.009586
RS	48	4.767423	7.980135	633.817681	0.011036	0.010292
RS	49	5.177778	7.980135	653.143480	0.011373	0.010628
RS	50	5.622729	7.744096	689.968892	0.012014	0.011221
RS	51	6.105193	7.744096	703.314125	0.012246	0.011459
RS	52	6.628331	7.633730	723.119279	0.012591	0.011773
RS	53	7.195573	7.633730	728.328966	0.012682	0.011869
RS	54	7.810637	7.942571	701.847648	0.012221	0.011430
RS	55	8.477556	7.942571	700.254463	0.012193	0.011402
RS	56	9.200699	7.942571	693.769535	0.012080	0.011285
RS	57	9.984809	7.942571	682.122381	0.011877	0.011075
RS	58	10.835024	18.144125	300.696788	0.005236	0.005010
RS	59	11.756917	18.144125	311.021509	0.005416	0.005156
RS	60	12.756533	18.144125	320.412193	0.005579	0.005282
RS	61	13.840422	18.144125	328.651167	0.005723	0.005385
RS	62	15.015690	18.144125	335.510748	0.005842	0.005462
RS	63	16.290042	18.144125	5118.435119	0.089124	0.079659
PA	4+25*2+4+6 0.016740560 0.012890264 16.290041529 16.871596625 0.692203857 0.400511364 0.386129412 0.434083820 0.503496181 0.590465748 0.702298187 0.845682640 1.030921140 1.283984852 1.651319413 2.189663367 2.947049735 3.939579067 5.120807466 6.363401826 7.478868892 8.285320279 8.694502917 8.748246737 8.567620620 8.278770304 7.980135062 7.744095503 7.633730194 7.942570918 18.144125291
//
IT	5639
RD	16
LK	-183783.941294
QD	-364.429729 -> -327.188107
RI	0.0030283701
TR	0.015955	0.013016
MT	16.699904
MM	C_pi: 4.543152, n_recomb: 60337.462624
RS	0	0.000000	22.353125	22.211074	0.000368	0.000018
RS	1	0.008473	22.353125	24.084922	0.000399	0.000116
RS	2	0.017664	22.353125	26.116112	0.000433	0.000254
RS	3	0.027634	22.353125	28.317721	0.000469	0.000400
RS	4	0.038449	0.748133	910.470835	0.015090	0.012983
RS	5	0.050180	0.748133	971.684545	0.016104	0.015634
RS	6	0.062905	0.416861	1845.031267	0.030579	0.030553
RS	7	0.076708	0.416861	1933.661673	0.032047	0.033208
RS	8	0.091681	0.396560	2121.990976	0.035169	0.036695
RS	9	0.107922	0.396560	2205.863139	0.036559	0.038579
RS	10	0.125540	0.443447	2048.392111	0.033949	0.035837
RS	11	0.144650	0.443447	2124.656347	0.035213	0.037254
RS	12	0.165380	0.512678	1905.411666	0.031579	0.033324
RS	13	0.187866	0.512678	1974.823371	0.032730	0.034563
RS	14	0.212257	0.598976	1751.577184	0.029030	0.030590
RS	15	0.238715	0.598976	1814.843325	0.030078	0.031776
RS	16	0.267415	0.709274	1588.175631	0.026322	0.027771
RS	17	0.298547	0.709274	1646.071528	0.027281	0.028875
RS	18	0.332317	0.850272	1423.722940	0.023596	0.024936
RS	19	0.368948	0.850272	1476.925733	0.024478	0.025928
RS	20	0.408682	1.032481	1262.562335	0.020925	0.022115
RS	21	0.451784	1.032481	1311.623882	0.021738	0.022997
RS	22	0.498537	1.282473	1098.181843	0.018201	0.019207
RS	23	0.549252	1.282473	1143.533042	0.018952	0.019985
RS	24	0.604265	1.648154	928.103755	0.015382	0.016177
RS	25	0.663938	1.648154	969.856883	0.016074	0.016846
RS	26	0.728668	2.189381	764.530461	0.012671	0.013236
RS	27	0.798882	2.189381	802.431586	0.013299	0.013796
RS	28	0.875046	2.959579	624.340177	0.010347	0.010689
RS	29	0.957664	2.959579	658.189358	0.010908	0.011154
RS	30	1.047281	3.981561	516.689053	0.008563	0.008710
RS	31	1.144492	3.981561	546.745247	0.009061	0.009102
RS	32	1.249940	5.213276	442.424262	0.007332	0.007322
RS	33	1.364323	5.213276	469.422955	0.007780	0.007664
RS	34	1.488398	6.523977	398.287522	0.006601	0.006462
RS	35	1.622985	6.523977	423.227342	0.007014	0.006780
RS	36	1.768977	7.711677	380.509078	0.006306	0.006059
RS	37	1.927338	7.711677	404.439107	0.006703	0.006374
RS	38	2.099118	8.576032	386.350614	0.006403	0.006058
RS	39	2.285453	8.576032	410.213866	0.006799	0.006387
RS	40	2.487577	9.016010	413.802215	0.006858	0.006420
RS	41	2.706826	9.016010	438.271309	0.007264	0.006774
RS	42	2.944653	9.072615	460.398629	0.007630	0.007101
RS	43	3.202632	9.072615	485.658354	0.008049	0.007484
RS	44	3.482470	8.874676	522.297403	0.008656	0.008039
RS	45	3.786018	8.874676	547.813072	0.009079	0.008438
RS	46	4.115287	8.557955	593.702209	0.009840	0.009139
RS	47	4.472456	8.557955	618.052199	0.010243	0.009531
RS	48	4.859888	8.228643	666.168360	0.011041	0.010268
RS	49	5.280147	8.228643	687.053343	0.011387	0.010613
RS	50	5.736016	7.964803	728.219007	0.012069	0.011243
RS	51	6.230512	7.964803	742.830862	0.012311	0.011491
RS	52	6.766907	7.834069	765.910359	0.012694	0.011841
RS	53	7.348752	7.834069	771.844906	0.012792	0.011947
RS	54	7.979897	8.140988	745.047178	0.012348	0.011525
RS	55	8.664520	8.140988	743.645632	0.012325	0.011504
RS	56	9.407153	8.140988	737.018730	0.012215	0.011393
RS	57	10.212710	8.140988	724.869659	0.012014	0.011188
RS	58	11.086524	19.119106	311.147450	0.005157	0.004922
RS	59	12.034377	19.119106	322.434319	0.005344	0.005077
RS	60	13.062543	19.119106	332.826433	0.005516	0.005214
RS	61	14.177828	19.119106	342.097016	0.005670	0.005329
RS	62	15.387612	19.119106	350.006607	0.005801	0.005419
RS	63	16.699904	19.119106	5500.652904	0.091165	0.081685
PA	4+25*2+4+6 0.015955472 0.013016281 16.699904067 22.353124589 0.748133473 0.416861050 0.396559858 0.443446579 0.512678138 0.598975778 0.709274279 0.850272061 1.032481420 1.282472590 1.648154023 2.189380673 2.959579058 3.981560627 5.213275660 6.523977323 7.711676838 8.576032162 9.016010374 9.072615474 8.874676268 8.557955248 8.228642886 7.964802845 7.834069238 8.140988243 19.119105593
//
IT	5078
RD	17
LK	-183711.449107
QD	-336.039165 -> -303.000529
RI	0.0027659049
TR	0.015237	0.013123
MT	17.108516
MM	C_pi: 4.724547, n_recomb: 63175.227138
RS	0	0.000000	29.623183	17.610333	0.000279	0.000013
RS	1	0.008515	29.623183	19.105161	0.000302	0.000087
RS	2	0.017754	29.623183	20.726450	0.000328	0.000193
RS	3	0.027780	29.623183	22.484822	0.000356	0.000305
RS	4	0.038660	0.807953	887.986430	0.014056	0.012149
RS	5	0.050467	0.807953	949.103805	0.015023	0.014642
RS	6	0.063278	0.433587	1873.948557	0.029663	0.029734
RS	7	0.077181	0.433587	1966.854853	0.031133	0.032340
RS	8	0.092267	0.407032	2190.136820	0.034668	0.036241
RS	9	0.108637	0.407032	2279.304027	0.036079	0.038127
RS	10	0.126402	0.452775	2129.931337	0.033715	0.035630
RS	11	0.145679	0.452775	2211.256441	0.035002	0.037058
RS	12	0.166597	0.521860	1990.834443	0.031513	0.033269
RS	13	0.189297	0.521860	2064.912234	0.032685	0.034512
RS	14	0.213929	0.607585	1839.083595	0.029111	0.030661
RS	15	0.240659	0.607585	1906.581942	0.030179	0.031848
RS	16	0.269665	0.716461	1676.223492	0.026533	0.027956
RS	17	0.301140	0.716461	1737.912332	0.027509	0.029067
RS	18	0.335295	0.855173	1510.029196	0.023902	0.025213
RS	19	0.372359	0.855173	1566.626182	0.024798	0.026215
RS	20	0.412578	1.034421	1344.457359	0.021281	0.022447
RS	21	0.456222	1.034421	1396.581719	0.022106	0.023341
RS	22	0.503581	1.281319	1172.396967	0.018558	0.019545
RS	23	0.554974	1.281319	1220.560321	0.019320	0.020334
RS	24	0.610742	1.645117	991.343153	0.015692	0.016471
RS	25	0.671258	1.645117	1035.712882	0.016394	0.017153
RS	26	0.736927	2.188585	815.092346	0.012902	0.013454
RS	27	0.808188	2.188585	855.393642	0.013540	0.014028
RS	28	0.885516	2.970426	662.845785	0.010492	0.010824
RS	29	0.969428	2.970426	698.811245	0.011061	0.011300
RS	30	1.060486	4.020290	545.353732	0.008632	0.008773
RS	31	1.159296	4.020290	577.206233	0.009137	0.009172
RS	32	1.266519	5.301055	463.946994	0.007344	0.007328
RS	33	1.382872	5.301055	492.450080	0.007795	0.007676
RS	34	1.509132	6.679369	415.164004	0.006572	0.006430
RS	35	1.646143	6.679369	441.391442	0.006987	0.006750
RS	36	1.794819	7.940032	394.833872	0.006250	0.006002
RS	37	1.956154	7.940032	419.929725	0.006647	0.006316
RS	38	2.131226	8.863863	399.884163	0.006330	0.005984
RS	39	2.321205	8.863863	424.888479	0.006726	0.006312
RS	40	2.527360	9.336157	428.121690	0.006777	0.006336
RS	41	2.751068	9.336157	453.795649	0.007183	0.006689
RS	42	2.993824	9.396511	477.007390	0.007551	0.007015
RS	43	3.257249	9.396511	503.602710	0.007972	0.007397
RS	44	3.543104	9.181421	542.655236	0.008590	0.007960
RS	45	3.853298	9.181421	569.661385	0.009017	0.008362
RS	46	4.189904	8.836462	619.125139	0.009800	0.009081
RS	47	4.555170	8.836462	645.072619	0.010211	0.009478
RS	48	4.951537	8.475851	697.560375	0.011042	0.010245
RS	49	5.381653	8.475851	720.003243	0.011397	0.010596
RS	50	5.848392	8.183487	765.630074	0.012119	0.011264
RS	51	6.354871	8.183487	781.518981	0.012371	0.011520
RS	52	6.904474	8.031603	808.042061	0.012790	0.011906
RS	53	7.500874	8.031603	814.712589	0.012896	0.012020
RS	54	8.148054	8.335100	787.815864	0.012470	0.011617
RS	55	8.850339	8.335100	786.602193	0.012451	0.011601
RS	56	9.612421	8.335100	779.827888	0.012344	0.011496
RS	57	10.439390	8.335100	767.169609	0.012144	0.011294
RS	58	11.336772	20.094293	321.100229	0.005083	0.004839
RS	59	12.310563	20.094293	333.325565	0.005276	0.005002
RS	60	13.367267	20.094293	344.697981	0.005456	0.005149
RS	61	14.513944	20.094293	354.982466	0.005619	0.005274
RS	62	15.758257	20.094293	363.928727	0.005761	0.005377
RS	63	17.108516	20.094293	5880.370878	0.093080	0.083581
PA	4+25*2+4+6 0.015236839 0.013123451 17.108516403 29.623183241 0.807953058 0.433587158 0.407032099 0.452774564 0.521859961 0.607585324 0.716460868 0.855173036 1.034421183 1.281318632 1.645116515 2.188585162 2.970425828 4.020290221 5.301054694 6.679368630 7.940031832 8.863862526 9.336156575 9.396510760 9.181420740 8.836462427 8.475851149 8.183486730 8.031602725 8.335100056 20.094292779
//
IT	5538
RD	18
LK	-183647.111237
QD	-310.676904 -> -281.310528
RI	0.0025705365
TR	0.014579	0.013214
MT	17.514784
MM	C_pi: 4.903998, n_recomb: 65939.476401
RS	0	0.000000	39.256991	13.917213	0.000211	0.000010
RS	1	0.008555	39.256991	15.105254	0.000229	0.000066
RS	2	0.017841	39.256991	16.394476	0.000249	0.000147
RS	3	0.027922	39.256991	17.793453	0.000270	0.000232
RS	4	0.038866	0.871769	863.855154	0.013101	0.011374
RS	5	0.050745	0.871769	924.601546	0.014022	0.013721
RS	6	0.063641	0.450644	1897.866296	0.028782	0.028947
RS	7	0.077640	0.450644	1994.762211	0.030251	0.031504
RS	8	0.092837	0.417508	2253.508659	0.034175	0.035798
RS	9	0.109334	0.417508	2347.839457	0.035606	0.037683
RS	10	0.127242	0.462035	2207.542553	0.033478	0.035423
RS	11	0.146682	0.462035	2293.862120	0.034787	0.036861
RS	12	0.167785	0.531009	2072.821881	0.031435	0.033207
RS	13	0.190693	0.531009	2151.532389	0.032629	0.034453
RS	14	0.215561	0.616254	1923.651579	0.029173	0.030717
RS	15	0.242557	0.616254	1995.371153	0.030261	0.031906
RS	16	0.271862	0.723816	1762.040962	0.026722	0.028124
RS	17	0.303674	0.723816	1827.520511	0.027715	0.029240
RS	18	0.338207	0.860335	1594.947484	0.024188	0.025473
RS	19	0.375694	0.860335	1654.932020	0.025098	0.026485
RS	20	0.416389	1.036683	1425.738370	0.021622	0.022765
RS	21	0.460565	1.036683	1480.908486	0.022459	0.023669
RS	22	0.508520	1.280468	1246.566822	0.018905	0.019873
RS	23	0.560577	1.280468	1297.518044	0.019677	0.020674
RS	24	0.617088	1.642172	1054.813872	0.015997	0.016760
RS	25	0.678433	1.642172	1101.778626	0.016709	0.017454
RS	26	0.745026	2.187313	865.878347	0.013131	0.013672
RS	27	0.817316	2.187313	908.567246	0.013779	0.014257
RS	28	0.895790	2.979691	701.410048	0.010637	0.010960
RS	29	0.980977	2.979691	739.484952	0.011215	0.011446
RS	30	1.073452	4.055904	573.873952	0.008703	0.008837
RS	31	1.173838	4.055904	607.514260	0.009213	0.009244
RS	32	1.282812	5.384266	485.154826	0.007358	0.007338
RS	33	1.401108	5.384266	515.147349	0.007812	0.007690
RS	34	1.529524	6.829510	431.602180	0.006545	0.006402
RS	35	1.668926	6.829510	459.094835	0.006962	0.006724
RS	36	1.820253	8.163669	408.620543	0.006197	0.005948
RS	37	1.984526	8.163669	434.853040	0.006595	0.006263
RS	38	2.162852	9.148348	412.782566	0.006260	0.005914
RS	39	2.356433	9.148348	438.893289	0.006656	0.006241
RS	40	2.566575	9.654351	441.699819	0.006699	0.006256
RS	41	2.794694	9.654351	468.540476	0.007106	0.006608
RS	42	3.042328	9.719271	492.762472	0.007473	0.006933
RS	43	3.311147	9.719271	520.655077	0.007896	0.007315
RS	44	3.602962	9.487174	562.058763	0.008524	0.007885
RS	45	3.919741	9.487174	590.522099	0.008956	0.008288
RS	46	4.263620	9.113633	643.534316	0.009759	0.009025
RS	47	4.636917	9.113633	671.056910	0.010177	0.009426
RS	48	5.042149	8.721132	727.949509	0.011040	0.010221
RS	49	5.482047	8.721132	751.942392	0.011404	0.010579
RS	50	5.959577	8.399574	802.131668	0.012165	0.011282
RS	51	6.477959	8.399574	819.301623	0.012425	0.011547
RS	52	7.040687	8.225805	849.422139	0.012882	0.011967
RS	53	7.651555	8.225805	856.834373	0.012994	0.012089
RS	54	8.314682	8.524427	830.054990	0.012588	0.011705
RS	55	9.034537	8.524427	829.021058	0.012572	0.011695
RS	56	9.815974	8.524427	822.090263	0.012467	0.011593
RS	57	10.664261	8.524427	808.912697	0.012268	0.011395
RS	58	11.585117	21.066825	330.564176	0.005013	0.004762
RS	59	12.584750	21.066825	343.702155	0.005212	0.004932
RS	60	13.669900	21.066825	356.031038	0.005399	0.005086
RS	61	14.847881	21.066825	367.308378	0.005570	0.005222
RS	62	16.126635	21.066825	377.273941	0.005722	0.005335
RS	63	17.514784	21.066825	6256.038046	0.094875	0.085352
PA	4+25*2+4+6 0.014578555 0.013214360 17.514783625 39.256990899 0.871769403 0.450644071 0.417508001 0.462034936 0.531009143 0.616254304 0.723816273 0.860334693 1.036682983 1.280468147 1.642171679 2.187312754 2.979690562 4.055903730 5.384265994 6.829509763 8.163669317 9.148347799 9.654350864 9.719271176 9.487174477 9.113633145 8.721131858 8.399574435 8.225805403 8.524426656 21.066825105
//
IT	4941
RD	19
LK	-183589.900024
QD	-287.962664 -> -261.810795
RI	0.0024268117
TR	0.013975	0.013291
MT	17.917870
MM	C_pi: 5.081071, n_recomb: 68626.889006
RS	0	0.000000	52.017733	10.966787	0.000160	0.000008
RS	1	0.008594	52.017733	11.907902	0.000174	0.000050
RS	2	0.017926	52.017733	12.929654	0.000188	0.000111
RS	3	0.028060	52.017733	14.038929	0.000205	0.000177
RS	4	0.039065	0.939637	838.607133	0.012220	0.010656
RS	5	0.051016	0.939637	898.749897	0.013096	0.012866
RS	6	0.063994	0.467975	1917.319621	0.027938	0.028194
RS	7	0.078088	0.467975	2017.918888	0.029404	0.030701
RS	8	0.093392	0.427953	2312.353422	0.033695	0.035368
RS	9	0.110012	0.427953	2411.700044	0.035142	0.037251
RS	10	0.128059	0.471206	2281.272772	0.033242	0.035218
RS	11	0.147658	0.471206	2372.503115	0.034571	0.036666
RS	12	0.168941	0.540103	2151.324365	0.031348	0.033137
RS	13	0.192054	0.540103	2234.617392	0.032562	0.034388
RS	14	0.217152	0.624959	2005.131984	0.029218	0.030760
RS	15	0.244407	0.624959	2081.046896	0.030324	0.031950
RS	16	0.274005	0.731307	1845.416431	0.026891	0.028274
RS	17	0.306146	0.731307	1914.672595	0.027900	0.029396
RS	18	0.341049	0.865724	1678.214381	0.024454	0.025716
RS	19	0.378951	0.865724	1741.570913	0.025377	0.026736
RS	20	0.420111	1.039234	1506.137734	0.021947	0.023069
RS	21	0.464808	1.039234	1564.329032	0.022795	0.023983
RS	22	0.513347	1.279902	1320.449400	0.019241	0.020191
RS	23	0.566056	1.279902	1374.156659	0.020024	0.021003
RS	24	0.623295	1.639328	1118.326507	0.016296	0.017045
RS	25	0.685453	1.639328	1167.856819	0.017017	0.017750
RS	26	0.752953	2.185617	916.757213	0.013359	0.013887
RS	27	0.826254	2.185617	961.813860	0.014015	0.014484
RS	28	0.905854	2.987505	739.944618	0.010782	0.011096
RS	29	0.992294	2.987505	780.116222	0.011368	0.011592
RS	30	1.086163	4.088594	602.193465	0.008775	0.008902
RS	31	1.188099	4.088594	637.608673	0.009291	0.009316
RS	32	1.298795	5.463070	506.016856	0.007373	0.007350
RS	33	1.419004	5.463070	537.480764	0.007832	0.007707
RS	34	1.549543	6.974479	447.586145	0.006522	0.006376
RS	35	1.691301	6.974479	476.319350	0.006941	0.006701
RS	36	1.845241	8.382480	421.866541	0.006147	0.005898
RS	37	2.012410	8.382480	449.204869	0.006546	0.006214
RS	38	2.193945	9.429165	425.053895	0.006194	0.005848
RS	39	2.391081	9.429165	452.235049	0.006590	0.006174
RS	40	2.605158	9.970145	454.549599	0.006623	0.006181
RS	41	2.837633	9.970145	482.517259	0.007031	0.006532
RS	42	3.090085	10.040378	507.677464	0.007398	0.006854
RS	43	3.364233	10.040378	536.826837	0.007822	0.007236
RS	44	3.661941	9.791393	580.516282	0.008459	0.007813
RS	45	3.985232	9.791393	610.400196	0.008894	0.008217
RS	46	4.336307	9.388943	666.924991	0.009718	0.008971
RS	47	4.717552	9.388943	695.995754	0.010142	0.009375
RS	48	5.131560	8.964017	757.310120	0.011035	0.010197
RS	49	5.581147	8.964017	782.839703	0.011407	0.010562
RS	50	6.069370	8.612637	837.676155	0.012206	0.011298
RS	51	6.599550	8.612637	856.125615	0.012475	0.011571
RS	52	7.175293	8.416305	889.981719	0.012968	0.012025
RS	53	7.800513	8.416305	898.136705	0.013087	0.012153
RS	54	8.479463	8.708634	871.689448	0.012702	0.011790
RS	55	9.216760	8.708634	870.823203	0.012689	0.011785
RS	56	10.017419	8.708634	863.723485	0.012586	0.011687
RS	57	10.886884	8.708634	850.013912	0.012386	0.011491
RS	58	11.831069	22.034163	339.555024	0.004948	0.004689
RS	59	12.856395	22.034163	353.578356	0.005152	0.004865
RS	60	13.969835	22.034163	366.837880	0.005345	0.005027
RS	61	15.178961	22.034163	379.084454	0.005524	0.005171
RS	62	16.491996	22.034163	390.048728	0.005684	0.005295
RS	63	17.917870	22.034163	6626.339325	0.096556	0.087006
PA	4+25*2+4+6 0.013974948 0.013291190 17.917870057 52.017733038 0.939636533 0.467974668 0.427953107 0.471206226 0.540103250 0.624959403 0.731307246 0.865723600 1.039233720 1.279901534 1.639327647 2.185616849 2.987505112 4.088594227 5.463070325 6.974478968 8.382480282 9.429164707 9.970145409 10.040377812 9.791393489 9.388943131 8.964016698 8.612636607 8.416305092 8.708633603 22.034162533
//
IT	4735
RD	20
LK	-183538.928476
QD	-267.570763 -> -244.237626
RI	0.0023229074
TR	0.013421	0.013356
MT	18.316836
MM	C_pi: 5.255301, n_recomb: 71234.563231
RS	0	0.000000	68.893821	8.621884	0.000121	0.000006
RS	1	0.008632	68.893821	9.365421	0.000131	0.000038
RS	2	0.018008	68.893821	10.173018	0.000143	0.000085
RS	3	0.028194	68.893821	11.050182	0.000155	0.000135
RS	4	0.039259	1.011574	812.697204	0.011409	0.009992
RS	5	0.051279	1.011574	872.043390	0.012242	0.012074
RS	6	0.064337	0.485514	1932.833017	0.027133	0.027477
RS	7	0.078522	0.485514	2036.853904	0.028594	0.029934
RS	8	0.093931	0.438330	2366.938621	0.033227	0.034952
RS	9	0.110670	0.438330	2471.139840	0.034690	0.036832
RS	10	0.128854	0.480260	2351.213632	0.033007	0.035016
RS	11	0.148607	0.480260	2447.255096	0.034355	0.036472
RS	12	0.170066	0.549117	2226.319198	0.031253	0.033062
RS	13	0.193377	0.549117	2314.128414	0.032486	0.034317
RS	14	0.218699	0.633671	2083.417414	0.029247	0.030790
RS	15	0.246208	0.633671	2163.486826	0.030371	0.031982
RS	16	0.276091	0.738903	1926.153442	0.027040	0.028408
RS	17	0.308553	0.738903	1999.160069	0.028064	0.029534
RS	18	0.343817	0.871306	1759.581937	0.024701	0.025942
RS	19	0.382125	0.871306	1826.285761	0.025638	0.026971
RS	20	0.423740	1.042040	1585.395056	0.022256	0.023358
RS	21	0.468947	1.042040	1646.575442	0.023115	0.024281
RS	22	0.518055	1.279587	1393.813799	0.019567	0.020500
RS	23	0.571403	1.279587	1450.237858	0.020359	0.021321
RS	24	0.629355	1.636576	1181.695172	0.016589	0.017324
RS	25	0.692309	1.636576	1233.753841	0.017320	0.018039
RS	26	0.760698	2.183537	967.594131	0.013583	0.014101
RS	27	0.834989	2.183537	1014.991376	0.014249	0.014708
RS	28	0.915692	2.993973	778.359272	0.010927	0.011232
RS	29	1.003362	2.993973	820.608846	0.011520	0.011737
RS	30	1.098599	4.118509	630.255954	0.008848	0.008969
RS	31	1.202056	4.118509	667.428695	0.009369	0.009390
RS	32	1.314443	5.537594	526.500733	0.007391	0.007363
RS	33	1.436531	5.537594	559.414784	0.007853	0.007725
RS	34	1.569156	7.114291	463.100454	0.006501	0.006354
RS	35	1.713230	7.114291	493.047285	0.006921	0.006681
RS	36	1.869739	8.596288	434.569454	0.006101	0.005851
RS	37	2.039757	8.596288	462.981197	0.006499	0.006168
RS	38	2.224450	9.705985	436.703046	0.006130	0.005785
RS	39	2.425085	9.705985	464.917270	0.006527	0.006111
RS	40	2.643038	10.283063	466.681913	0.006551	0.006109
RS	41	2.879803	10.283063	495.735397	0.006959	0.006459
RS	42	3.137005	10.359293	521.763567	0.007325	0.006779
RS	43	3.416407	10.359293	552.127092	0.007751	0.007160
RS	44	3.719926	10.093527	598.033780	0.008395	0.007743
RS	45	4.049643	10.093527	629.298556	0.008834	0.008149
RS	46	4.407820	9.661870	689.290678	0.009676	0.008918
RS	47	4.796912	9.661870	719.878388	0.010106	0.009326
RS	48	5.219589	9.204012	785.618267	0.011029	0.010173
RS	49	5.678750	9.204012	812.666100	0.011408	0.010544
RS	50	6.177543	8.822228	872.217886	0.012244	0.011313
RS	51	6.719390	8.822228	891.940102	0.012521	0.011593
RS	52	7.308005	8.602698	929.656038	0.013051	0.012080
RS	53	7.947428	8.602698	938.550387	0.013175	0.012215
RS	54	8.642042	8.887349	912.647937	0.012812	0.011873
RS	55	9.396612	8.887349	911.933677	0.012802	0.011871
RS	56	10.216312	8.887349	904.649544	0.012700	0.011776
RS	57	11.106765	8.887349	890.392921	0.012499	0.011582
RS	58	12.074077	22.993655	348.086869	0.004886	0.004621
RS	59	13.124883	22.993655	362.967019	0.005095	0.004802
RS	60	14.266390	22.993655	377.129659	0.005294	0.004971
RS	61	15.506425	22.993655	390.319625	0.005479	0.005123
RS	62	16.853495	22.993655	402.259222	0.005647	0.005255
RS	63	18.316836	22.993655	6990.056675	0.098127	0.088549
PA	4+25*2+4+6 0.013421023 0.013355974 18.316836303 68.893820784 1.011573781 0.485514078 0.438329758 0.480260280 0.549117195 0.633670652 0.738902944 0.871306431 1.042040488 1.279587227 1.636576090 2.183536651 2.993972584 4.118508792 5.537594020 7.114291006 8.596287985 9.705985277 10.283062628 10.359293497 10.093527362 9.661869820 9.204012238 8.822228430 8.602698491 8.887349053 22.993654758
//
IT	4410
RD	21
LK	-183493.429999
QD	-249.221328 -> -228.363892
RI	0.0022493721
TR	0.012912	0.013410
MT	18.711026
MM	C_pi: 5.426313, n_recomb: 73760.287862
RS	0	0.000000	91.188579	6.765089	0.000092	0.000004
RS	1	0.008668	91.188579	7.351206	0.000100	0.000029
RS	2	0.018087	91.188579	7.988076	0.000108	0.000064
RS	3	0.028323	91.188579	8.680089	0.000118	0.000103
RS	4	0.039446	1.087611	786.482207	0.010663	0.009379
RS	5	0.051534	1.087611	844.874203	0.011454	0.011342
RS	6	0.064669	0.503204	1944.881465	0.026368	0.026795
RS	7	0.078942	0.503204	2052.050790	0.027821	0.029204
RS	8	0.094453	0.448606	2417.531808	0.032776	0.034553
RS	9	0.111308	0.448606	2526.417062	0.034252	0.036427
RS	10	0.129624	0.489175	2417.475377	0.032775	0.034818
RS	11	0.149528	0.489175	2518.215497	0.034141	0.036281
RS	12	0.171157	0.558028	2297.828098	0.031153	0.032981
RS	13	0.194661	0.558028	2390.073401	0.032403	0.034241
RS	14	0.220203	0.642365	2158.435964	0.029263	0.030808
RS	15	0.247958	0.642365	2242.605880	0.030404	0.032003
RS	16	0.278119	0.746576	2004.102667	0.027170	0.028526
RS	17	0.310895	0.746576	2080.822705	0.028211	0.029657
RS	18	0.346511	0.877052	1838.849486	0.024930	0.026152
RS	19	0.385215	0.877052	1908.867624	0.025879	0.027188
RS	20	0.427273	1.045073	1663.284900	0.022550	0.023633
RS	21	0.472977	1.045073	1727.415717	0.023419	0.024565
RS	22	0.522643	1.279502	1466.449473	0.019881	0.020799
RS	23	0.576614	1.279502	1525.544761	0.020682	0.021628
RS	24	0.635263	1.633916	1244.747922	0.016876	0.017597
RS	25	0.698996	1.633916	1299.291018	0.017615	0.018322
RS	26	0.768253	2.181117	1018.263918	0.013805	0.014311
RS	27	0.843514	2.181117	1067.968124	0.014479	0.014929
RS	28	0.925298	2.999203	816.570706	0.011071	0.011367
RS	29	1.014171	2.999203	860.874149	0.011671	0.011882
RS	30	1.110747	4.145826	658.008185	0.008921	0.009036
RS	31	1.215695	4.145826	696.917040	0.009448	0.009464
RS	32	1.329740	5.608033	546.575273	0.007410	0.007378
RS	33	1.453670	5.608033	580.915330	0.007876	0.007744
RS	34	1.588343	7.249022	478.133516	0.006482	0.006333
RS	35	1.734689	7.249022	509.265192	0.006904	0.006663
RS	36	1.893721	8.805058	446.727405	0.006056	0.005807
RS	37	2.066537	8.805058	476.178816	0.006456	0.006124
RS	38	2.254333	9.978588	447.738106	0.006070	0.005726
RS	39	2.458407	9.978588	476.947083	0.006466	0.006051
RS	40	2.680170	10.592778	478.109514	0.006482	0.006040
RS	41	2.921156	10.592778	508.206592	0.006890	0.006390
RS	42	3.183031	10.675632	535.034998	0.007254	0.006707
RS	43	3.467605	10.675632	566.568510	0.007681	0.007088
RS	44	3.776846	10.393183	614.621326	0.008333	0.007676
RS	45	4.112892	10.393183	647.224788	0.008775	0.008083
RS	46	4.478067	9.932034	710.631712	0.009634	0.008866
RS	47	4.874895	9.932034	742.701608	0.010069	0.009278
RS	48	5.306120	9.440761	812.859364	0.011020	0.010149
RS	49	5.774724	9.440761	841.402586	0.011407	0.010525
RS	50	6.283947	9.028049	905.721537	0.012279	0.011327
RS	51	6.837309	9.028049	926.705220	0.012564	0.011613
RS	52	7.438637	8.784725	968.391864	0.013129	0.012133
RS	53	8.092088	8.784725	978.018299	0.013259	0.012274
RS	54	8.802181	9.060360	952.869207	0.012918	0.011953
RS	55	9.573824	9.060360	952.288146	0.012911	0.011955
RS	56	10.412354	9.060360	944.801558	0.012809	0.011862
RS	57	11.323568	9.060360	929.980952	0.012608	0.011669
RS	58	12.313766	23.943049	356.175288	0.004829	0.004556
RS	59	13.389795	23.943049	371.882879	0.005042	0.004743
RS	60	14.559094	23.943049	386.919859	0.005246	0.004917
RS	61	15.829748	23.943049	401.025663	0.005437	0.005076
RS	62	17.210543	23.943049	413.914954	0.005612	0.005217
RS	63	18.711026	23.943049	7346.116103	0.099594	0.089987
PA	4+25*2+4+6 0.012912138 0.013410375 18.711025878 91.188579408 1.087611411 0.503204250 0.448606247 0.489174794 0.558028117 0.642364938 0.746576478 0.877051568 1.045073466 1.279501806 1.633915774 2.181116922 2.999203448 4.145826057 5.608033474 7.249021908 8.805057708 9.978587644 10.592777597 10.675631633 10.393182806 9.932033576 9.440761380 9.028048679 8.784724981 9.060360103 23.943048716
//
IT	5191
RD	22
LK	-183452.740192
QD	-232.673248 -> -213.993590
RI	0.0021993022
TR	0.012444	0.013456
MT	19.099816
MM	C_pi: 5.593783, n_recomb: 76202.828611
RS	0	0.000000	120.599222	5.299857	0.000070	0.000003
RS	1	0.008703	120.599222	5.761039	0.000076	0.000022
RS	2	0.018164	120.599222	6.262344	0.000082	0.000049
RS	3	0.028448	120.599222	6.807261	0.000089	0.000078
RS	4	0.039628	1.167754	760.264236	0.009977	0.008814
RS	5	0.051780	1.167754	817.576879	0.010729	0.010666
RS	6	0.064990	0.520985	1953.922800	0.025641	0.026149
RS	7	0.079349	0.520985	2063.979443	0.027085	0.028509
RS	8	0.094959	0.458751	2464.420116	0.032340	0.034171
RS	9	0.111927	0.458751	2577.813008	0.033828	0.036037
RS	10	0.130371	0.497928	2480.197836	0.032547	0.034625
RS	11	0.150421	0.497928	2585.513971	0.033929	0.036094
RS	12	0.172216	0.566819	2365.891049	0.031047	0.032897
RS	13	0.195908	0.566819	2462.480784	0.032315	0.034161
RS	14	0.221662	0.651024	2230.147587	0.029266	0.030816
RS	15	0.249657	0.651024	2318.352521	0.030423	0.032013
RS	16	0.280089	0.754308	2079.145366	0.027284	0.028630
RS	17	0.313169	0.754308	2159.532112	0.028339	0.029765
RS	18	0.349128	0.882940	1915.835514	0.025141	0.026346
RS	19	0.388218	0.882940	1989.127889	0.026103	0.027389
RS	20	0.430709	1.048307	1739.614240	0.022829	0.023894
RS	21	0.476898	1.048307	1806.651343	0.023708	0.024834
RS	22	0.527107	1.279629	1538.166176	0.020185	0.021087
RS	23	0.581686	1.279629	1599.881983	0.020995	0.021925
RS	24	0.641016	1.631354	1307.324994	0.017156	0.017864
RS	25	0.705509	1.631354	1364.302988	0.017904	0.018598
RS	26	0.775615	2.178405	1068.652686	0.014024	0.014519
RS	27	0.851822	2.178405	1120.624657	0.014706	0.015146
RS	28	0.934662	3.003312	854.503492	0.011214	0.011501
RS	29	1.024712	3.003312	900.832022	0.011822	0.012025
RS	30	1.122600	4.170703	685.407813	0.008995	0.009103
RS	31	1.229007	4.170703	726.028002	0.009528	0.009538
RS	32	1.344674	5.674544	566.220201	0.007430	0.007394
RS	33	1.470409	5.674544	601.959904	0.007899	0.007765
RS	34	1.607087	7.378790	492.677666	0.006465	0.006314
RS	35	1.755660	7.378790	524.963935	0.006889	0.006646
RS	36	1.917164	9.008739	458.345779	0.006015	0.005765
RS	37	2.092724	9.008739	488.802326	0.006414	0.006083
RS	38	2.283564	10.246824	458.170279	0.006013	0.005669
RS	39	2.491013	10.246824	488.335131	0.006408	0.005995
RS	40	2.716517	10.899016	488.849918	0.006415	0.005974
RS	41	2.961648	10.899016	519.947827	0.006823	0.006323
RS	42	3.228113	10.989046	547.512353	0.007185	0.006638
RS	43	3.517769	10.989046	580.170777	0.007614	0.007019
RS	44	3.832635	10.689996	630.297764	0.008271	0.007611
RS	45	4.174905	10.689996	664.196031	0.008716	0.008019
RS	46	4.546964	10.199071	730.960632	0.009592	0.008816
RS	47	4.951404	10.199071	764.475233	0.010032	0.009230
RS	48	5.391044	9.673960	839.030785	0.011010	0.010125
RS	49	5.868947	9.673960	869.042965	0.011404	0.010507
RS	50	6.388443	9.229827	938.168207	0.012311	0.011340
RS	51	6.953154	9.229827	960.398217	0.012603	0.011632
RS	52	7.567012	8.962166	1006.152849	0.013204	0.012184
RS	53	8.234297	8.962166	1016.500806	0.013339	0.012330
RS	54	8.959657	9.227479	992.310471	0.013022	0.012031
RS	55	9.748148	9.227479	991.841071	0.013016	0.012035
RS	56	10.605264	9.227479	984.131672	0.012915	0.011945
RS	57	11.536978	9.227479	968.728381	0.012712	0.011753
RS	58	12.549781	24.880218	363.839476	0.004775	0.004496
RS	59	13.650732	24.880218	380.344723	0.004991	0.004687
RS	60	14.847502	24.880218	396.226502	0.005200	0.004866
RS	61	16.148431	24.880218	411.219397	0.005396	0.005032
[truncated: 10,022,035 more chars]
