# Supplementary material for: Recent speciation associated with range expansion and a shift to self-fertilization in North American Arabidopsis
Source: Nat Commun. 2022 Dec 8;13:7564. doi: 10.1038/s41467-022-35368-1 (PMC9732334; doi:10.1038/s41467-022-35368-1)
Supplement: Supplementary file 5 — Source Data [file 41467_2022_35368_MOESM5_ESM.zip › Source Data/SuppFig18-4_lyrPA4_19.psmc]

CC
CC	Brief Description of the file format:
CC	  CC  comments
CC	  MM  useful-messages
CC	  RD  round-of-iterations
CC	  LL  \log[P(sequence)]
CC	  QD  Q-before-opt Q-after-opt
CC	  TR  \theta_0 \rho_0
CC	  RS  k t_k \lambda_k \pi_k \sum_{l\not=k}A_{kl} A_{kk}
CC	  DC  begin end best-k t_k+\Delta_k max-prob
CC
MM	Version: 0.6.5-r67
MM	pattern:4+25*2+4+6, n:63, n_free_lambdas:28
MM	n_iterations:25, skip:1, max_t:5, theta/rho:5
MM	is_decoding:0
MM	n_seqs:14, sum_L:1117056, sum_n:113932
RD	0
LK	0.000000
QD	0.000000 -> 0.000000
RI	inf
TR	0.107578	0.021516
MT	5.000000
MM	C_pi: 1.000000, n_recomb: 23778.223198
RS	0	0.000000	1.000000	151.017064	0.006351	0.000000
RS	1	0.006440	1.000000	159.688857	0.006716	0.000000
RS	2	0.013294	1.000000	168.787121	0.007098	0.000000
RS	3	0.020590	1.000000	178.323367	0.007499	0.000000
RS	4	0.028356	1.000000	188.308039	0.007919	0.000000
RS	5	0.036622	1.000000	198.750259	0.008358	0.000000
RS	6	0.045421	1.000000	209.657548	0.008817	0.000000
RS	7	0.054785	1.000000	221.035515	0.009296	0.000000
RS	8	0.064753	1.000000	232.887510	0.009794	0.000000
RS	9	0.075363	1.000000	245.214243	0.010313	0.000000
RS	10	0.086656	1.000000	258.013374	0.010851	0.000000
RS	11	0.098677	1.000000	271.279054	0.011409	0.000000
RS	12	0.111471	1.000000	285.001445	0.011986	0.000000
RS	13	0.125090	1.000000	299.166193	0.012582	0.000000
RS	14	0.139585	1.000000	313.753871	0.013195	0.000000
RS	15	0.155014	1.000000	328.739400	0.013825	0.000000
RS	16	0.171437	1.000000	344.091430	0.014471	0.000000
RS	17	0.188917	1.000000	359.771717	0.015130	0.000000
RS	18	0.207523	1.000000	375.734481	0.015802	0.000000
RS	19	0.227327	1.000000	391.925766	0.016483	0.000000
RS	20	0.248406	1.000000	408.282817	0.017170	0.000000
RS	21	0.270843	1.000000	424.733485	0.017862	0.000000
RS	22	0.294725	1.000000	441.195686	0.018555	0.000000
RS	23	0.320144	1.000000	457.576931	0.019244	0.000000
RS	24	0.347201	1.000000	473.773961	0.019925	0.000000
RS	25	0.376000	1.000000	489.672512	0.020593	0.000000
RS	26	0.406654	1.000000	505.147252	0.021244	0.000000
RS	27	0.439282	1.000000	520.061919	0.021871	0.000000
RS	28	0.474011	1.000000	534.269712	0.022469	0.000000
RS	29	0.510976	1.000000	547.613970	0.023030	0.000000
RS	30	0.550322	1.000000	559.929193	0.023548	0.000000
RS	31	0.592202	1.000000	571.042437	0.024015	0.000000
RS	32	0.636779	1.000000	580.775143	0.024425	0.000000
RS	33	0.684227	1.000000	588.945418	0.024768	0.000000
RS	34	0.734730	1.000000	595.370808	0.025038	0.000000
RS	35	0.788485	1.000000	599.871584	0.025228	0.000000
RS	36	0.845702	1.000000	602.274529	0.025329	0.000000
RS	37	0.906604	1.000000	602.417216	0.025335	0.000000
RS	38	0.971428	1.000000	600.152728	0.025240	0.000000
RS	39	1.040426	1.000000	595.354751	0.025038	0.000000
RS	40	1.113868	1.000000	587.922917	0.024725	0.000000
RS	41	1.192040	1.000000	577.788262	0.024299	0.000000
RS	42	1.275245	1.000000	564.918611	0.023758	0.000000
RS	43	1.363809	1.000000	549.323645	0.023102	0.000000
RS	44	1.458076	1.000000	531.059416	0.022334	0.000000
RS	45	1.558414	1.000000	510.231985	0.021458	0.000000
RS	46	1.665214	1.000000	486.999895	0.020481	0.000000
RS	47	1.778891	1.000000	461.575152	0.019412	0.000000
RS	48	1.899889	1.000000	434.222415	0.018261	0.000000
RS	49	2.028679	1.000000	405.256145	0.017043	0.000000
RS	50	2.165763	1.000000	375.035525	0.015772	0.000000
RS	51	2.311675	1.000000	343.957063	0.014465	0.000000
RS	52	2.466983	1.000000	312.444934	0.013140	0.000000
RS	53	2.632293	1.000000	280.939247	0.011815	0.000000
RS	54	2.808249	1.000000	249.882618	0.010509	0.000000
RS	55	2.995536	1.000000	219.705597	0.009240	0.000000
RS	56	3.194884	1.000000	190.811652	0.008025	0.000000
RS	57	3.407070	1.000000	163.562556	0.006879	0.000000
RS	58	3.632920	1.000000	138.265107	0.005815	0.000000
RS	59	3.873315	1.000000	115.160099	0.004843	0.000000
RS	60	4.129191	1.000000	94.414404	0.003971	0.000000
RS	61	4.401545	1.000000	76.116844	0.003201	0.000000
RS	62	4.691438	1.000000	60.278277	0.002535	0.000000
RS	63	5.000000	1.000000	168.742528	0.007097	0.000000
PA	4+25*2+4+6 0.107577523 0.021515505 5.000000000 1.000000000 1.000000000 1.000000000 1.000000000 1.000000000 1.000000000 1.000000000 1.000000000 1.000000000 1.000000000 1.000000000 1.000000000 1.000000000 1.000000000 1.000000000 1.000000000 1.000000000 1.000000000 1.000000000 1.000000000 1.000000000 1.000000000 1.000000000 1.000000000 1.000000000 1.000000000 1.000000000 1.000000000
//
IT	4775
RD	1
LK	-306874.513297
QD	-2609.456558 -> -1260.142603
RI	0.0676182555
TR	0.088339	0.017746
MT	6.751156
MM	C_pi: 1.116094, n_recomb: 21908.009320
RS	0	0.000000	0.321410	463.382582	0.021151	0.000858
RS	1	0.006940	0.321410	484.624353	0.022121	0.008825
RS	2	0.014361	0.321410	506.057108	0.023099	0.018781
RS	3	0.022297	0.321410	527.565057	0.024081	0.024103
RS	4	0.030785	0.319579	552.117064	0.025202	0.025980
RS	5	0.039861	0.319579	573.385261	0.026172	0.026191
RS	6	0.049567	0.374598	508.186563	0.023196	0.025634
RS	7	0.059946	0.374598	528.146543	0.024107	0.024829
RS	8	0.071046	0.443959	463.357749	0.021150	0.024085
RS	9	0.082916	0.443959	482.047718	0.022003	0.023475
RS	10	0.095610	0.523697	425.307156	0.019413	0.022931
RS	11	0.109185	0.523697	442.842790	0.020214	0.022325
RS	12	0.123702	0.615903	392.210459	0.017903	0.021559
RS	13	0.139226	0.615903	408.691091	0.018655	0.020649
RS	14	0.155828	0.719503	364.641704	0.016644	0.019690
RS	15	0.173581	0.719503	380.180311	0.017353	0.018769
RS	16	0.192567	0.830206	343.565131	0.015682	0.017925
RS	17	0.212871	0.830206	358.295160	0.016355	0.017160
RS	18	0.234583	0.945097	328.216569	0.014982	0.016464
RS	19	0.257802	0.945097	342.257938	0.015623	0.015824
RS	20	0.282633	1.062134	317.507138	0.014493	0.015225
RS	21	0.309186	1.062134	330.952397	0.015106	0.014657
RS	22	0.337583	1.178040	310.908731	0.014192	0.014120
RS	23	0.367950	1.178040	323.825358	0.014781	0.013622
RS	24	0.400425	1.287476	308.429539	0.014078	0.013174
RS	25	0.435153	1.287476	320.858680	0.014646	0.012789
RS	26	0.472291	1.384598	310.115284	0.014155	0.012478
RS	27	0.512006	1.384598	322.056861	0.014700	0.012248
RS	28	0.554478	1.465014	315.739768	0.014412	0.012106
RS	29	0.599897	1.465014	327.129402	0.014932	0.012058
RS	30	0.648468	1.526901	324.711046	0.014822	0.012103
RS	31	0.700410	1.526901	335.396545	0.015309	0.012240
RS	32	0.755956	1.570988	336.083820	0.015341	0.012464
RS	33	0.815357	1.570988	345.807521	0.015785	0.012770
RS	34	0.878881	1.599691	348.628352	0.015913	0.013148
RS	35	0.946812	1.599691	357.019959	0.016296	0.013587
RS	36	1.019458	1.616318	360.856230	0.016471	0.014074
RS	37	1.097146	1.616318	367.440888	0.016772	0.014590
RS	38	1.180224	1.624497	371.048813	0.016937	0.015117
RS	39	1.269069	1.624497	375.277190	0.017130	0.015633
RS	40	1.364078	1.627546	377.401589	0.017227	0.016117
RS	41	1.465682	1.627546	378.704135	0.017286	0.016550
RS	42	1.574336	1.628036	378.226703	0.017264	0.016916
RS	43	1.690530	1.628036	376.087655	0.017167	0.017197
RS	44	1.814788	1.627758	372.138482	0.016986	0.017382
RS	45	1.947670	1.627758	366.182620	0.016715	0.017459
RS	46	2.089773	1.627817	358.234945	0.016352	0.017422
RS	47	2.241737	1.627817	348.315587	0.015899	0.017265
RS	48	2.404247	1.628830	336.243703	0.015348	0.016989
RS	49	2.578035	1.628830	322.518418	0.014721	0.016595
RS	50	2.763884	1.631155	306.616306	0.013996	0.016090
RS	51	2.962630	1.631155	289.595490	0.013219	0.015479
RS	52	3.175169	1.635088	270.564772	0.012350	0.014775
RS	53	3.402457	1.635088	251.115934	0.011462	0.013987
RS	54	3.645518	1.645177	229.479138	0.010475	0.013131
RS	55	3.905447	1.645177	208.905534	0.009536	0.012221
RS	56	4.183414	1.645177	188.064009	0.008584	0.011272
RS	57	4.480672	1.645177	167.291594	0.007636	0.010301
RS	58	4.798559	1.721245	141.053128	0.006438	0.009322
RS	59	5.138506	1.721245	123.357864	0.005631	0.008350
RS	60	5.502044	1.721245	106.387791	0.004856	0.007397
RS	61	5.890811	1.721245	90.393573	0.004126	0.006476
RS	62	6.306558	1.721245	75.588378	0.003450	0.005597
RS	63	6.751156	1.721245	260.670140	0.011898	0.021452
PA	4+25*2+4+6 0.088338675 0.017746265 6.751155853 0.321410179 0.319579124 0.374597549 0.443959236 0.523696899 0.615902901 0.719503403 0.830205917 0.945096970 1.062133789 1.178039551 1.287475586 1.384597778 1.465014458 1.526901245 1.570987701 1.599691391 1.616317749 1.624497414 1.627546310 1.628036499 1.627758026 1.627817154 1.628829956 1.631154537 1.635087967 1.645176888 1.721244872
//
IT	4561
RD	2
LK	-304822.154039
QD	-1314.509704 -> -924.617498
RI	0.0770223413
TR	0.080359	0.017108
MT	7.664476
MM	C_pi: 1.230490, n_recomb: 23270.700527
RS	0	0.000000	0.310897	523.747675	0.022507	0.000695
RS	1	0.007152	0.310897	548.029993	0.023550	0.007131
RS	2	0.014816	0.310897	572.464501	0.024600	0.016173
RS	3	0.023028	0.310897	596.900632	0.025650	0.022598
RS	4	0.031828	0.256485	750.539881	0.032253	0.026569
RS	5	0.041257	0.256485	774.246238	0.033271	0.029008
RS	6	0.051360	0.298425	686.612126	0.029505	0.026296
RS	7	0.062186	0.298425	708.663876	0.030453	0.027710
RS	8	0.073786	0.358812	608.815637	0.026162	0.024619
RS	9	0.086216	0.358812	629.442313	0.027049	0.025946
RS	10	0.099534	0.433654	538.916374	0.023159	0.023182
RS	11	0.113806	0.433654	558.183830	0.023987	0.024357
RS	12	0.129098	0.528044	475.236746	0.020422	0.021611
RS	13	0.145484	0.528044	493.194936	0.021194	0.022349
RS	14	0.163042	0.644799	419.539350	0.018029	0.019632
RS	15	0.181856	0.644799	436.238670	0.018746	0.020052
RS	16	0.202015	0.781694	374.453023	0.016091	0.017711
RS	17	0.223616	0.781694	389.990192	0.016759	0.018031
RS	18	0.246762	0.937293	338.943175	0.014565	0.016109
RS	19	0.271564	0.937293	353.445853	0.015188	0.016359
RS	20	0.298140	1.111257	311.002249	0.013365	0.014749
RS	21	0.326616	1.111257	324.600612	0.013949	0.014901
RS	22	0.357129	1.300151	289.643318	0.012447	0.013533
RS	23	0.389825	1.300151	302.468630	0.012998	0.013599
RS	24	0.424859	1.493456	274.983485	0.011817	0.012487
RS	25	0.462399	1.493456	287.175244	0.012341	0.012536
RS	26	0.502624	1.675199	267.295768	0.011486	0.011722
RS	27	0.545726	1.675199	278.988895	0.011989	0.011828
RS	28	0.591910	1.829387	266.480206	0.011451	0.011330
RS	29	0.641398	1.829387	277.772648	0.011937	0.011548
RS	30	0.694426	1.945669	271.953832	0.011687	0.011362
RS	31	0.751246	1.945669	282.865473	0.012155	0.011721
RS	32	0.812130	2.021952	282.691063	0.012148	0.011816
RS	33	0.877369	2.021952	293.124380	0.012596	0.012312
RS	34	0.947274	2.062843	297.327449	0.012777	0.012643
RS	35	1.022179	2.062843	307.037958	0.013194	0.013249
RS	36	1.102442	2.076985	314.120018	0.013499	0.013750
RS	37	1.188445	2.076985	322.703143	0.013867	0.014405
RS	38	1.280599	2.074579	330.897774	0.014220	0.014976
RS	39	1.379345	2.074579	337.805148	0.014516	0.015587
RS	40	1.485153	2.064610	345.278805	0.014837	0.016111
RS	41	1.598529	2.064610	349.871152	0.015035	0.016590
RS	42	1.720014	2.053295	354.995627	0.015255	0.016971
RS	43	1.850188	2.053295	356.623834	0.015325	0.017253
RS	44	1.989673	2.044241	358.132909	0.015390	0.017424
RS	45	2.139134	2.044241	356.234843	0.015308	0.017471
RS	46	2.299285	2.039065	353.324253	0.015183	0.017394
RS	47	2.470891	2.039065	347.522800	0.014934	0.017196
RS	48	2.654771	2.038088	339.884669	0.014606	0.016870
RS	49	2.851802	2.038088	330.073694	0.014184	0.016443
RS	50	3.062926	2.041130	317.850203	0.013659	0.015891
RS	51	3.289150	2.041130	304.261708	0.013075	0.015270
RS	52	3.531554	2.048049	287.999330	0.012376	0.014531
RS	53	3.791297	2.048049	271.240270	0.011656	0.013759
RS	54	4.069617	2.067004	250.952635	0.010784	0.012852
RS	55	4.367843	2.067004	232.195054	0.009978	0.011987
RS	56	4.687400	2.067004	212.596556	0.009136	0.011084
RS	57	5.029812	2.067004	192.475614	0.008271	0.010156
RS	58	5.396715	2.238230	160.126735	0.006881	0.008845
RS	59	5.789861	2.238230	143.540588	0.006168	0.008011
RS	60	6.211125	2.238230	127.041025	0.005459	0.007173
RS	61	6.662520	2.238230	110.911215	0.004766	0.006342
RS	62	7.146201	2.238230	95.421151	0.004100	0.005530
RS	63	7.664476	2.238230	373.603543	0.016055	0.022657
PA	4+25*2+4+6 0.080358578 0.017108182 7.664475645 0.310897441 0.256485185 0.298425077 0.358812460 0.433653782 0.528043980 0.644799180 0.781694449 0.937293387 1.111257335 1.300151324 1.493456135 1.675198968 1.829386814 1.945668520 2.021952095 2.062842855 2.076985017 2.074579170 2.064609771 2.053295079 2.044241387 2.039064625 2.038087898 2.041130331 2.048049129 2.067003558 2.238230020
//
IT	4654
RD	3
LK	-304170.768829
QD	-997.240914 -> -807.143087
RI	0.0663339436
TR	0.075471	0.017269
MT	8.205665
MM	C_pi: 1.353981, n_recomb: 25816.394665
RS	0	0.000000	0.377394	486.685418	0.018852	0.000565
RS	1	0.007267	0.377394	511.772907	0.019824	0.005853
RS	2	0.015062	0.377394	537.376472	0.020815	0.013449
RS	3	0.023424	0.377394	563.386983	0.021823	0.018959
RS	4	0.032393	0.255611	865.375919	0.033520	0.026834
RS	5	0.042014	0.255611	892.836151	0.034584	0.029302
RS	6	0.052334	0.288642	815.456349	0.031587	0.026903
RS	7	0.063404	0.288642	840.721978	0.032565	0.028598
RS	8	0.075279	0.341844	732.261569	0.028364	0.025338
RS	9	0.088017	0.341844	755.814632	0.029277	0.027068
RS	10	0.101680	0.409582	651.577009	0.025239	0.023966
RS	11	0.116336	0.409582	673.577063	0.026091	0.025616
RS	12	0.132057	0.498710	572.431835	0.022173	0.022382
RS	13	0.148921	0.498710	592.979255	0.022969	0.023643
RS	14	0.167010	0.614912	498.742987	0.019319	0.020310
RS	15	0.186414	0.614912	517.867695	0.020060	0.021200
RS	16	0.207228	0.758261	436.527465	0.016909	0.018207
RS	17	0.229554	0.758261	454.270679	0.017596	0.018931
RS	18	0.253503	0.929914	385.823082	0.014945	0.016394
RS	19	0.279192	0.929914	402.274649	0.015582	0.016993
RS	20	0.306748	1.133429	344.384214	0.013340	0.014816
RS	21	0.336306	1.133429	359.656929	0.013931	0.015264
RS	22	0.368013	1.368653	311.246799	0.012056	0.013388
RS	23	0.402023	1.368653	325.476984	0.012607	0.013692
RS	24	0.438506	1.623515	287.038593	0.011118	0.012160
RS	25	0.477639	1.623515	300.407586	0.011636	0.012393
RS	26	0.519616	1.873352	272.483997	0.010555	0.011265
RS	27	0.564644	1.873352	285.210143	0.011048	0.011510
RS	28	0.612944	2.089003	267.616655	0.010366	0.010806
RS	29	0.664754	2.089003	279.910247	0.010842	0.011130
RS	30	0.720329	2.248763	271.745082	0.010526	0.010832
RS	31	0.779942	2.248763	283.745290	0.010991	0.011269
RS	32	0.843888	2.346054	283.611839	0.010986	0.011330
RS	33	0.912480	2.346054	295.323694	0.011439	0.011882
RS	34	0.986058	2.387908	301.566473	0.011681	0.012243
RS	35	1.064982	2.387908	312.809838	0.012117	0.012885
RS	36	1.149641	2.389701	323.444167	0.012529	0.013464
RS	37	1.240453	2.389701	333.822095	0.012931	0.014139
RS	38	1.337864	2.369645	346.412885	0.013418	0.014811
RS	39	1.442354	2.369645	355.320522	0.013763	0.015422
RS	40	1.554438	2.343029	367.295164	0.014227	0.016043
RS	41	1.674666	2.343029	373.984936	0.014486	0.016503
RS	42	1.803632	2.319348	383.116427	0.014840	0.016957
RS	43	1.941969	2.319348	386.803475	0.014983	0.017210
RS	44	2.090360	2.303187	391.445786	0.015163	0.017423
RS	45	2.249534	2.303187	391.428399	0.015162	0.017438
RS	46	2.420275	2.295760	390.629756	0.015131	0.017377
RS	47	2.603424	2.295760	386.401366	0.014967	0.017153
RS	48	2.799883	2.296274	379.893422	0.014715	0.016828
RS	49	3.010618	2.296274	371.230517	0.014380	0.016391
RS	50	3.236668	2.303400	359.258996	0.013916	0.015836
RS	51	3.479145	2.303400	346.289085	0.013414	0.015221
RS	52	3.739242	2.316140	329.489848	0.012763	0.014483
RS	53	4.018241	2.316140	312.736657	0.012114	0.013732
RS	54	4.317515	2.346718	290.631085	0.011258	0.012813
RS	55	4.638537	2.346718	271.324025	0.010510	0.011981
RS	56	4.982888	2.346718	250.755875	0.009713	0.011110
RS	57	5.352263	2.346718	229.251495	0.008880	0.010211
RS	58	5.748481	2.622519	187.107894	0.007248	0.008641
RS	59	6.173492	2.622519	170.315754	0.006597	0.007895
RS	60	6.629389	2.622519	153.191606	0.005934	0.007133
RS	61	7.118415	2.622519	136.036628	0.005269	0.006366
RS	62	7.642980	2.622519	119.155313	0.004615	0.005607
RS	63	8.205665	2.622519	509.627022	0.019740	0.024437
PA	4+25*2+4+6 0.075471181 0.017268549 8.205664625 0.377394429 0.255611217 0.288641656 0.341843589 0.409582262 0.498710329 0.614912429 0.758260970 0.929914468 1.133428942 1.368653235 1.623514844 1.873351775 2.089003087 2.248762592 2.346054177 2.387908374 2.389700630 2.369644657 2.343029342 2.319348370 2.303187155 2.295759831 2.296273635 2.303399975 2.316139789 2.346717518 2.622518774
//
IT	4686
RD	4
LK	-303822.026426
QD	-867.699759 -> -732.788567
RI	0.0528151469
TR	0.071786	0.017682
MT	8.577659
MM	C_pi: 1.463161, n_recomb: 28531.328986
RS	0	0.000000	0.471979	434.762911	0.015238	0.000471
RS	1	0.007342	0.471979	459.247929	0.016096	0.004938
RS	2	0.015222	0.471979	484.540405	0.016983	0.011364
RS	3	0.023682	0.471979	510.579398	0.017895	0.015909
RS	4	0.032762	0.267207	941.587793	0.033002	0.026983
RS	5	0.042509	0.267207	973.303437	0.034113	0.029030
RS	6	0.052971	0.294374	912.470285	0.031981	0.027201
RS	7	0.064202	0.294374	941.583341	0.033002	0.028737
RS	8	0.076257	0.342721	834.714085	0.029256	0.025761
RS	9	0.089197	0.342721	861.711181	0.030202	0.027483
RS	10	0.103087	0.404463	754.112821	0.026431	0.024554
RS	11	0.117997	0.404463	779.238241	0.027312	0.026297
RS	12	0.134002	0.487642	668.392112	0.023427	0.023068
RS	13	0.151182	0.487642	691.846040	0.024249	0.024503
RS	14	0.169622	0.599909	582.751782	0.020425	0.020986
RS	15	0.189417	0.599909	604.612903	0.021191	0.022067
RS	16	0.210665	0.742981	507.078563	0.017773	0.018772
RS	17	0.233473	0.742981	527.369947	0.018484	0.019671
RS	18	0.257956	0.920308	443.265966	0.015536	0.016790
RS	19	0.284236	0.920308	462.043108	0.016194	0.017550
RS	20	0.312445	1.139536	389.347826	0.013646	0.015014
RS	21	0.342725	1.139536	406.690682	0.014254	0.015605
RS	22	0.375229	1.405110	344.817985	0.012086	0.013380
RS	23	0.410118	1.405110	360.843277	0.012647	0.013804
RS	24	0.447569	1.705891	311.233705	0.010908	0.011971
RS	25	0.487770	1.705891	326.141120	0.011431	0.012297
RS	26	0.530922	2.010732	290.031307	0.010165	0.010946
RS	27	0.577242	2.010732	304.106829	0.010659	0.011260
RS	28	0.626963	2.277771	281.434070	0.009864	0.010416
RS	29	0.680334	2.277771	294.990455	0.010339	0.010786
RS	30	0.737623	2.473030	284.591500	0.009975	0.010420
RS	31	0.799119	2.473030	297.878484	0.010440	0.010885
RS	32	0.865129	2.584688	297.948462	0.010443	0.010938
RS	33	0.935986	2.584688	311.063025	0.010903	0.011502
RS	34	1.012044	2.622282	319.518937	0.011199	0.011903
RS	35	1.093687	2.622282	332.331562	0.011648	0.012546
RS	36	1.181323	2.608411	346.659702	0.012150	0.013202
RS	37	1.275393	2.608411	358.763219	0.012574	0.013870
RS	38	1.376370	2.569593	375.771651	0.013170	0.014637
RS	39	1.484760	2.569593	386.483596	0.013546	0.015239
RS	40	1.601108	2.527134	402.749950	0.014116	0.015951
RS	41	1.725997	2.527134	411.196533	0.014412	0.016401
RS	42	1.860056	2.493185	423.811999	0.014854	0.016924
RS	43	2.003956	2.493185	429.068451	0.015039	0.017169
RS	44	2.158421	2.472662	435.998498	0.015281	0.017421
RS	45	2.324227	2.472662	437.241132	0.015325	0.017434
RS	46	2.502205	2.465891	437.455755	0.015332	0.017386
RS	47	2.693250	2.465891	434.089149	0.015214	0.017169
RS	48	2.898321	2.470633	427.484764	0.014983	0.016842
RS	49	3.118448	2.470633	419.225563	0.014694	0.016421
RS	50	3.354735	2.484214	406.286874	0.014240	0.015861
RS	51	3.608370	2.484214	393.222556	0.013782	0.015270
RS	52	3.880626	2.504682	374.786506	0.013136	0.014527
RS	53	4.172870	2.504682	357.418350	0.012527	0.013806
RS	54	4.486569	2.548794	332.437327	0.011652	0.012866
RS	55	4.823299	2.548794	312.124055	0.010940	0.012068
RS	56	5.184751	2.548794	290.184946	0.010171	0.011226
RS	57	5.572739	2.548794	266.955679	0.009357	0.010350
RS	58	5.989212	2.933893	213.324047	0.007477	0.008534
RS	59	6.436261	2.933893	196.312616	0.006881	0.007859
RS	60	6.916131	2.933893	178.626365	0.006261	0.007160
RS	61	7.431231	2.933893	160.572445	0.005628	0.006447
RS	62	7.984149	2.933893	142.474524	0.004994	0.005732
RS	63	8.577659	2.933893	652.421261	0.022867	0.026415
PA	4+25*2+4+6 0.071786420 0.017682231 8.577659096 0.471978598 0.267207105 0.294373882 0.342720875 0.404462928 0.487641998 0.599909301 0.742981148 0.920308266 1.139535881 1.405110158 1.705891412 2.010731668 2.277770731 2.473029842 2.584687758 2.622282186 2.608411329 2.569593368 2.527134305 2.493184590 2.472662317 2.465891274 2.470633249 2.484214202 2.504682212 2.548793633 2.933892952
//
IT	5060
RD	5
LK	-303563.533798
QD	-782.427127 -> -670.897719
RI	0.0420298504
TR	0.068703	0.018173
MT	8.867851
MM	C_pi: 1.557962, n_recomb: 31185.815072
RS	0	0.000000	0.581695	388.607099	0.012461	0.000401
RS	1	0.007398	0.581695	411.916372	0.013208	0.004254
RS	2	0.015343	0.581695	436.200321	0.013987	0.009780
RS	3	0.023875	0.581695	461.434801	0.014796	0.013573
RS	4	0.033039	0.280733	1001.217696	0.032105	0.027095
RS	5	0.042881	0.280733	1036.999759	0.033252	0.028708
RS	6	0.053451	0.304519	989.065417	0.031715	0.027277
RS	7	0.064803	0.304519	1022.072783	0.032774	0.028590
RS	8	0.076995	0.349838	919.283909	0.029478	0.025921
RS	9	0.090088	0.349838	949.830905	0.030457	0.027537
RS	10	0.104151	0.406842	844.007944	0.027064	0.024903
RS	11	0.119253	0.406842	872.346935	0.027973	0.026621
RS	12	0.135473	0.484620	757.367246	0.024286	0.023572
RS	13	0.152892	0.484620	783.769291	0.025132	0.025059
RS	14	0.171601	0.592318	664.280193	0.021301	0.021550
RS	15	0.191693	0.592318	688.897843	0.022090	0.022713
RS	16	0.213271	0.732807	578.122422	0.018538	0.019289
RS	17	0.236446	0.732807	600.993396	0.019271	0.020272
RS	18	0.261336	0.911367	502.936544	0.016127	0.017188
RS	19	0.288066	0.911367	524.095674	0.016806	0.018031
RS	20	0.316774	1.139402	437.338827	0.014024	0.015246
RS	21	0.347606	1.139402	456.829691	0.014649	0.015916
RS	22	0.380719	1.426259	381.622639	0.012237	0.013427
RS	23	0.416281	1.426259	399.527469	0.012811	0.013920
RS	24	0.454474	1.763170	338.634957	0.010859	0.011852
RS	25	0.495493	1.763170	355.155259	0.011388	0.012232
RS	26	0.539545	2.114389	310.753153	0.009965	0.010706
RS	27	0.586857	2.114389	326.232521	0.010461	0.011058
RS	28	0.637669	2.426286	298.447640	0.009570	0.010106
RS	29	0.692240	2.426286	313.297735	0.010046	0.010499
RS	30	0.750847	2.652375	300.676152	0.009641	0.010083
RS	31	0.813791	2.652375	315.256313	0.010109	0.010556
RS	32	0.881390	2.775090	315.555947	0.010119	0.010607
RS	33	0.953991	2.775090	330.054551	0.010583	0.011167
RS	34	1.031962	2.806389	340.758999	0.010927	0.011604
RS	35	1.115701	2.806389	355.096019	0.011386	0.012238
RS	36	1.205635	2.776165	373.161669	0.011966	0.012959
RS	37	1.302223	2.776165	386.916463	0.012407	0.013616
RS	38	1.405955	2.719059	408.368347	0.013095	0.014464
RS	39	1.517361	2.719059	420.774095	0.013492	0.015060
RS	40	1.637009	2.661988	441.274245	0.014150	0.015849
RS	41	1.765508	2.661988	451.323242	0.014472	0.016301
RS	42	1.903513	2.619306	467.220300	0.014982	0.016884
RS	43	2.051728	2.619306	473.845727	0.015194	0.017137
RS	44	2.210906	2.595940	482.699523	0.015478	0.017422
RS	45	2.381861	2.595940	484.964583	0.015551	0.017450
RS	46	2.565462	2.591155	485.703778	0.015575	0.017413
RS	47	2.762645	2.591155	482.944648	0.015486	0.017218
RS	48	2.974416	2.601213	475.704348	0.015254	0.016888
RS	49	3.201852	2.601213	467.605701	0.014994	0.016495
RS	50	3.446114	2.622091	453.186541	0.014532	0.015926
RS	51	3.708445	2.622091	439.825289	0.014103	0.015366
RS	52	3.990183	2.650914	419.322162	0.013446	0.014615
RS	53	4.292764	2.650914	401.203145	0.012865	0.013925
RS	54	4.617728	2.709197	372.927929	0.011958	0.012959
RS	55	4.966732	2.709197	351.572004	0.011273	0.012193
RS	56	5.341555	2.709197	328.257653	0.010526	0.011379
RS	57	5.744106	2.709197	303.330864	0.009727	0.010525
RS	58	6.176436	3.206304	237.270756	0.007608	0.008468
RS	59	6.640749	3.206304	220.226020	0.007062	0.007855
RS	60	7.139411	3.206304	202.209365	0.006484	0.007212
RS	61	7.674962	3.206304	183.524706	0.005885	0.006546
RS	62	8.250132	3.206304	164.503480	0.005275	0.005870
RS	63	8.867851	3.206304	797.264068	0.025565	0.028454
PA	4+25*2+4+6 0.068703186 0.018173158 8.867850906 0.581694641 0.280733022 0.304518868 0.349837741 0.406841603 0.484620325 0.592318439 0.732806729 0.911366519 1.139402211 1.426258983 1.763170069 2.114388543 2.426286476 2.652374600 2.775090382 2.806388815 2.776164673 2.719058856 2.661987577 2.619305977 2.595939829 2.591155233 2.601212716 2.622091127 2.650914238 2.709197389 3.206304300
//
IT	3888
RD	6
LK	-303346.824961
QD	-712.731057 -> -615.844497
RI	0.0340850969
TR	0.065987	0.018674
MT	9.115693
MM	C_pi: 1.643053, n_recomb: 33756.622713
RS	0	0.000000	0.701637	350.886000	0.010395	0.000348
RS	1	0.007444	0.701637	372.907719	0.011047	0.003718
RS	2	0.015443	0.701637	395.989166	0.011731	0.008539
RS	3	0.024036	0.701637	420.131773	0.012446	0.011769
RS	4	0.033270	0.293329	1054.823922	0.031248	0.027205
RS	5	0.043191	0.293329	1094.391117	0.032420	0.028462
RS	6	0.053850	0.315830	1053.261096	0.031202	0.027218
RS	7	0.065303	0.315830	1090.023535	0.032291	0.028337
RS	8	0.077609	0.359536	990.680319	0.029348	0.025901
RS	9	0.090830	0.359536	1024.732896	0.030356	0.027405
RS	10	0.105036	0.412840	923.000824	0.027343	0.025069
RS	11	0.120299	0.412840	954.550398	0.028277	0.026732
RS	12	0.136699	0.485928	838.987881	0.024854	0.023920
RS	13	0.154319	0.485928	868.324659	0.025723	0.025413
RS	14	0.173251	0.589207	741.799500	0.021975	0.022001
RS	15	0.193592	0.589207	769.142606	0.022785	0.023203
RS	16	0.215448	0.726402	647.577329	0.019184	0.019743
RS	17	0.238931	0.726402	672.998248	0.019937	0.020770
RS	18	0.264161	0.904266	562.504096	0.016664	0.017562
RS	19	0.291270	0.904266	586.030993	0.017360	0.018453
RS	20	0.320397	1.137563	485.929725	0.014395	0.015483
RS	21	0.351692	1.137563	507.571513	0.015036	0.016202
RS	22	0.385317	1.440489	419.196154	0.012418	0.013501
RS	23	0.421445	1.440489	438.991043	0.013005	0.014039
RS	24	0.460263	1.807494	366.748828	0.010865	0.011775
RS	25	0.501970	1.807494	384.887334	0.011402	0.012190
RS	26	0.546781	2.199680	332.110432	0.009838	0.010517
RS	27	0.594929	2.199680	348.986229	0.010338	0.010892
RS	28	0.646661	2.552620	316.041569	0.009362	0.009850
RS	29	0.702244	2.552620	332.163586	0.009840	0.010253
RS	30	0.761965	2.807195	317.287997	0.009399	0.009797
RS	31	0.826131	2.807195	333.126592	0.009868	0.010269
RS	32	0.895074	2.939678	333.617187	0.009883	0.010317
RS	33	0.969150	2.939678	349.454763	0.010352	0.010869
RS	34	1.048739	2.964204	362.372485	0.010735	0.011335
RS	35	1.134254	2.964204	378.182104	0.011203	0.011955
RS	36	1.226134	2.917870	399.975919	0.011849	0.012731
RS	37	1.324854	2.917870	415.326490	0.012304	0.013376
RS	38	1.430923	2.843201	441.243731	0.013071	0.014293
RS	39	1.544888	2.843201	455.283992	0.013487	0.014886
RS	40	1.667337	2.772394	480.037550	0.014221	0.015744
RS	41	1.798901	2.772394	491.622557	0.014564	0.016203
RS	42	1.940259	2.721748	510.770187	0.015131	0.016839
RS	43	2.092140	2.721748	518.688333	0.015366	0.017107
RS	44	2.255327	2.696074	529.355416	0.015682	0.017424
RS	45	2.430663	2.696074	532.558936	0.015776	0.017475
RS	46	2.619050	2.693561	533.643527	0.015809	0.017448
RS	47	2.821462	2.693561	531.408230	0.015742	0.017281
RS	48	3.038942	2.709022	523.320798	0.015503	0.016949
RS	49	3.272611	2.709022	515.311241	0.015265	0.016587
RS	50	3.523675	2.737155	499.208947	0.014788	0.016010
RS	51	3.793428	2.737155	485.504162	0.014382	0.015484
RS	52	4.083263	2.774225	462.767604	0.013709	0.014723
RS	53	4.394674	2.774225	443.887433	0.013150	0.014065
RS	54	4.729266	2.846565	412.130090	0.012209	0.013070
RS	55	5.088766	2.846565	389.774407	0.011547	0.012335
RS	56	5.475029	2.846565	365.145541	0.010817	0.011546
RS	57	5.890045	2.846565	338.598434	0.010031	0.010710
RS	58	6.335956	3.457543	259.412617	0.007685	0.008421
RS	59	6.815062	3.457543	242.493234	0.007184	0.007864
RS	60	7.329833	3.457543	224.337154	0.006646	0.007270
RS	61	7.882925	3.457543	205.238885	0.006080	0.006648
RS	62	8.477190	3.457543	185.529784	0.005496	0.006007
RS	63	9.115693	3.457543	944.635892	0.027984	0.030496
PA	4+25*2+4+6 0.065987461 0.018674309 9.115692969 0.701636541 0.293329083 0.315830408 0.359535735 0.412839996 0.485928266 0.589206521 0.726402036 0.904266459 1.137562566 1.440489255 1.807494146 2.199679839 2.552620083 2.807195271 2.939678233 2.964204293 2.917869863 2.843200762 2.772394299 2.721747515 2.696073704 2.693560842 2.709021881 2.737154700 2.774225274 2.846564540 3.457542728
//
IT	4615
RD	7
LK	-303157.764792
QD	-652.020945 -> -566.408735
RI	0.0282186240
TR	0.063536	0.019159
MT	9.339344
MM	C_pi: 1.722022, n_recomb: 36256.649353
RS	0	0.000000	0.830314	320.108103	0.008829	0.000305
RS	1	0.007485	0.830314	340.891273	0.009402	0.003282
RS	2	0.015530	0.830314	362.771813	0.010006	0.007534
RS	3	0.024178	0.830314	385.768759	0.010640	0.010336
RS	4	0.033473	0.304305	1106.892658	0.030529	0.027320
RS	5	0.043463	0.304305	1150.027036	0.031719	0.028306
RS	6	0.054202	0.327216	1109.825872	0.030610	0.027081
RS	7	0.065744	0.327216	1150.174761	0.031723	0.028050
RS	8	0.078150	0.370386	1052.670526	0.029034	0.025769
RS	9	0.091485	0.370386	1090.137140	0.030067	0.027175
RS	10	0.105818	0.420782	993.421432	0.027400	0.025108
RS	11	0.121223	0.420782	1028.149972	0.028358	0.026713
RS	12	0.137782	0.489778	914.308381	0.025218	0.024152
RS	13	0.155580	0.489778	946.561247	0.026107	0.025634
RS	14	0.174711	0.588946	815.520790	0.022493	0.022363
RS	15	0.195273	0.588946	845.560905	0.023322	0.023583
RS	16	0.217375	0.722686	715.189715	0.019726	0.020141
RS	17	0.241131	0.722686	743.129667	0.020496	0.021194
RS	18	0.266665	0.898971	621.468662	0.017141	0.017911
RS	19	0.294110	0.898971	647.341069	0.017854	0.018832
RS	20	0.323609	1.135562	534.501894	0.014742	0.015719
RS	21	0.355317	1.135562	558.284637	0.015398	0.016471
RS	22	0.389398	1.451342	456.866042	0.012601	0.013591
RS	23	0.426030	1.451342	478.546897	0.013199	0.014160
RS	24	0.465404	1.844513	394.868916	0.010891	0.011726
RS	25	0.507725	1.844513	414.616821	0.011436	0.012165
RS	26	0.553214	2.274197	353.360253	0.009746	0.010364
RS	27	0.602108	2.274197	371.612704	0.010250	0.010754
RS	28	0.654661	2.666014	333.433789	0.009196	0.009632
RS	29	0.711148	2.666014	350.796362	0.009675	0.010040
RS	30	0.771863	2.948158	333.597325	0.009201	0.009546
RS	31	0.837123	2.948158	350.653609	0.009671	0.010014
RS	32	0.907268	3.090234	351.254652	0.009688	0.010058
RS	33	0.982663	3.090234	368.384977	0.010160	0.010599
RS	34	1.063702	3.108262	383.435338	0.010576	0.011087
RS	35	1.150806	3.108262	400.671472	0.011051	0.011695
RS	36	1.244430	3.046392	426.144975	0.011754	0.012514
RS	37	1.345062	3.046392	443.051603	0.012220	0.013149
RS	38	1.453226	2.954822	473.443905	0.013058	0.014126
RS	39	1.569487	2.954822	489.089088	0.013490	0.014716
RS	40	1.694450	2.870824	518.150065	0.014291	0.015636
RS	41	1.828766	2.870824	531.250951	0.014653	0.016103
RS	42	1.973136	2.812505	553.707989	0.015272	0.016789
RS	43	2.128313	2.812505	562.905007	0.015526	0.017076
RS	44	2.295104	2.784538	575.414427	0.015871	0.017423
RS	45	2.474380	2.784538	579.546651	0.015985	0.017499
RS	46	2.667075	2.784069	580.967732	0.016024	0.017485
RS	47	2.874194	2.784069	579.251085	0.015976	0.017348
RS	48	3.096815	2.804550	570.281789	0.015729	0.017015
RS	49	3.336100	2.804550	562.363410	0.015511	0.016686
RS	50	3.593296	2.839486	544.534396	0.015019	0.016102
RS	51	3.869743	2.839486	530.499275	0.014632	0.015608
RS	52	4.166883	2.884350	505.489758	0.013942	0.014839
RS	53	4.486263	2.884350	485.876903	0.013401	0.014211
RS	54	4.829550	2.970264	450.552601	0.012427	0.013188
RS	55	5.198532	2.970264	427.250203	0.011784	0.012481
RS	56	5.595132	2.970264	401.368908	0.011070	0.011716
RS	57	6.021419	2.970264	373.271178	0.010295	0.010898
RS	58	6.479614	3.696473	280.353576	0.007732	0.008384
RS	59	6.972105	3.696473	263.673031	0.007272	0.007876
RS	60	7.501459	3.696473	245.515234	0.006772	0.007328
RS	61	8.070436	3.696473	226.161179	0.006238	0.006745
RS	62	8.682002	3.696473	205.936720	0.005680	0.006137
RS	63	9.339344	3.696473	1095.792242	0.030223	0.032513
PA	4+25*2+4+6 0.063535687 0.019159311 9.339343782 0.830314282 0.304305398 0.327216421 0.370386344 0.420781521 0.489778453 0.588945935 0.722686120 0.898971472 1.135561805 1.451341940 1.844512770 2.274197115 2.666013563 2.948157928 3.090234359 3.108262378 3.046391532 2.954821859 2.870824349 2.812505441 2.784537594 2.784069229 2.804550287 2.839485803 2.884350198 2.970263712 3.696473227
//
IT	4485
RD	8
LK	-302990.457709
QD	-598.220518 -> -522.001595
RI	0.0237761517
TR	0.061295	0.019618
MT	9.547404
MM	C_pi: 1.797003, n_recomb: 38698.909827
RS	0	0.000000	0.968063	294.365818	0.007607	0.000269
RS	1	0.007522	0.968063	313.991414	0.008114	0.002916
RS	2	0.015610	0.968063	334.724336	0.008649	0.006695
RS	3	0.024307	0.968063	356.595867	0.009215	0.009161
RS	4	0.033658	0.313673	1159.049782	0.029950	0.027441
RS	5	0.043712	0.313673	1205.602019	0.031153	0.028225
RS	6	0.054522	0.338315	1161.344781	0.030010	0.026900
RS	7	0.066146	0.338315	1205.124559	0.031141	0.027758
RS	8	0.078644	0.381755	1107.782315	0.028626	0.025567
RS	9	0.092082	0.381755	1148.558806	0.029679	0.026896
RS	10	0.106531	0.429822	1057.163299	0.027318	0.025062
RS	11	0.122067	0.429822	1095.027213	0.028296	0.026615
RS	12	0.138772	0.495182	984.468762	0.025439	0.024298
RS	13	0.156733	0.495182	1019.619974	0.026348	0.025766
RS	14	0.176045	0.590525	886.009962	0.022895	0.022656
RS	15	0.196810	0.590525	918.727113	0.023740	0.023887
RS	16	0.219137	0.720817	781.176724	0.020186	0.020494
RS	17	0.243144	0.720817	811.612707	0.020972	0.021564
RS	18	0.268956	0.895069	679.852560	0.017568	0.018238
RS	19	0.296710	0.895069	708.052331	0.018296	0.019179
RS	20	0.326552	1.133738	582.972738	0.015064	0.015951
RS	21	0.358638	1.133738	608.887252	0.015734	0.016727
RS	22	0.393138	1.460200	494.490896	0.012778	0.013690
RS	23	0.430234	1.460200	518.052787	0.013387	0.014283
RS	24	0.470119	1.876767	422.817199	0.010926	0.011696
RS	25	0.513006	1.876767	444.164564	0.011477	0.012154
RS	26	0.559118	2.341544	374.297706	0.009672	0.010236
RS	27	0.608699	2.341544	393.906365	0.010179	0.010637
RS	28	0.662009	2.771006	350.391165	0.009054	0.009442
RS	29	0.719330	2.771006	368.962998	0.009534	0.009853
RS	30	0.780962	3.080589	349.344527	0.009027	0.009323
RS	31	0.847231	3.080589	367.578810	0.009498	0.009786
RS	32	0.918485	3.232696	368.181215	0.009514	0.009822
RS	33	0.995098	3.232696	386.560389	0.009989	0.010353
RS	34	1.077475	3.244862	403.632152	0.010430	0.010857
RS	35	1.166048	3.244862	422.253064	0.010911	0.011452
RS	36	1.261284	3.168122	451.328526	0.011663	0.012308
RS	37	1.363684	3.168122	469.759496	0.012139	0.012933
RS	38	1.473787	3.060221	504.615966	0.013040	0.013961
RS	39	1.592172	3.060221	521.850539	0.013485	0.014550
RS	40	1.719463	2.963358	555.280333	0.014349	0.015525
RS	41	1.856328	2.963358	569.899094	0.014726	0.016002
RS	42	2.003489	2.897411	595.765143	0.015395	0.016735
RS	43	2.161720	2.897411	606.257535	0.015666	0.017040
RS	44	2.331854	2.866918	620.711950	0.016040	0.017419
RS	45	2.514785	2.866918	625.799294	0.016171	0.017520
RS	46	2.711478	2.868052	627.640711	0.016219	0.017520
RS	47	2.922966	2.868052	626.475251	0.016188	0.017413
RS	48	3.150362	2.892981	616.686272	0.015935	0.017082
RS	49	3.394865	2.892981	608.895317	0.015734	0.016784
RS	50	3.657759	2.934099	589.384284	0.015230	0.016197
RS	51	3.940429	2.934099	575.057651	0.014860	0.015734
RS	52	4.244363	2.986168	547.802199	0.014155	0.014959
RS	53	4.571159	2.986168	527.498770	0.013631	0.014358
RS	54	4.922538	3.085005	488.578570	0.012625	0.013309
RS	55	5.300349	3.085005	464.379752	0.012000	0.012628
RS	56	5.706580	3.085005	437.300535	0.011300	0.011884
RS	57	6.143369	3.085005	407.709531	0.010535	0.011082
RS	58	6.613014	3.927369	300.508952	0.007765	0.008353
RS	59	7.117988	3.927369	284.148058	0.007343	0.007890
RS	60	7.660947	3.927369	266.088488	0.006876	0.007382
RS	61	8.244750	3.927369	246.594943	0.006372	0.006836
RS	62	8.872467	3.927369	225.983897	0.005840	0.006259
RS	63	9.547404	3.927369	1251.564602	0.032341	0.034490
PA	4+25*2+4+6 0.061294974 0.019618407 9.547404114 0.968062820 0.313672740 0.338315073 0.381754985 0.429821749 0.495181740 0.590525330 0.720816990 0.895068924 1.133738107 1.460200228 1.876766976 2.341544040 2.771006459 3.080589087 3.232696068 3.244861868 3.168122151 3.060221183 2.963357577 2.897410931 2.866917817 2.868051554 2.892981498 2.934098683 2.986168496 3.085005380 3.927368625
//
IT	3911
RD	9
LK	-302841.404968
QD	-550.254526 -> -482.091894
RI	0.0203087804
TR	0.059235	0.020049
MT	9.743896
MM	C_pi: 1.869150, n_recomb: 41091.844544
RS	0	0.000000	1.116311	272.137898	0.006623	0.000239
RS	1	0.007557	1.116311	290.676474	0.007074	0.002602
RS	2	0.015684	1.116311	310.315010	0.007552	0.005978
RS	3	0.024426	1.116311	331.093382	0.008057	0.008171
RS	4	0.033829	0.321653	1211.682577	0.029487	0.027565
RS	5	0.043942	0.321653	1261.549523	0.030701	0.028202
RS	6	0.054819	0.349018	1209.225681	0.029427	0.026695
RS	7	0.066519	0.349018	1256.299241	0.030573	0.027472
RS	8	0.079102	0.393335	1157.632440	0.028172	0.025325
RS	9	0.092636	0.393335	1201.612458	0.029242	0.026591
RS	10	0.107193	0.439495	1115.581597	0.027148	0.024960
RS	11	0.122850	0.439495	1156.529759	0.028145	0.026468
RS	12	0.139691	0.501553	1050.369864	0.025562	0.024384
RS	13	0.157803	0.501553	1088.400644	0.026487	0.025836
RS	14	0.177285	0.593296	953.787582	0.023211	0.022895
RS	15	0.198238	0.593296	989.166846	0.024072	0.024133
RS	16	0.220775	0.720182	845.813408	0.020583	0.020810
RS	17	0.245016	0.720182	878.728345	0.021384	0.021892
RS	18	0.271087	0.892132	737.786352	0.017955	0.018546
RS	19	0.299130	0.892132	768.299336	0.018697	0.019503
RS	20	0.329291	1.132043	631.393868	0.015365	0.016179
RS	21	0.361731	1.132043	659.433017	0.016048	0.016974
RS	22	0.396623	1.467570	532.081625	0.012949	0.013796
RS	23	0.434151	1.467570	557.520899	0.013568	0.014409
RS	24	0.474515	1.905398	450.576904	0.010965	0.011681
RS	25	0.517930	1.905398	473.515018	0.011523	0.012154
RS	26	0.564625	2.403455	394.883322	0.009610	0.010128
RS	27	0.614849	2.403455	415.829138	0.010120	0.010537
RS	28	0.668868	2.869799	366.860445	0.008928	0.009275
RS	29	0.726970	2.869799	386.611994	0.009408	0.009686
RS	30	0.789461	3.207100	364.461650	0.008869	0.009122
RS	31	0.856676	3.207100	383.836133	0.009341	0.009578
RS	32	0.928969	3.369973	384.315872	0.009353	0.009605
RS	33	1.006725	3.369973	403.901890	0.009829	0.010126
RS	34	1.090358	3.377073	422.865180	0.010291	0.010641
RS	35	1.180310	3.377073	442.831031	0.010777	0.011224
RS	36	1.277059	3.286161	475.405957	0.011569	0.012110
RS	37	1.381120	3.286161	495.332090	0.012054	0.012727
RS	38	1.493044	3.162404	534.622054	0.013010	0.013798
RS	39	1.613426	3.162404	553.435199	0.013468	0.014387
RS	40	1.742905	3.052876	591.286535	0.014389	0.015412
RS	41	1.882168	3.052876	607.433698	0.014782	0.015898
RS	42	2.031955	2.979218	636.823060	0.015498	0.016675
RS	43	2.193061	2.979218	648.640212	0.015785	0.016999
RS	44	2.366341	2.945862	665.178944	0.016188	0.017409
RS	45	2.552716	2.945862	671.263954	0.016336	0.017534
RS	46	2.753174	2.948076	673.660408	0.016394	0.017552
RS	47	2.968781	2.948076	673.095675	0.016380	0.017473
RS	48	3.200680	2.976826	662.602845	0.016125	0.017148
RS	49	3.450103	2.976826	654.990733	0.015940	0.016880
RS	50	3.718375	3.023456	633.891612	0.015426	0.016292
RS	51	4.006919	3.023456	619.323015	0.015072	0.015857
RS	52	4.317268	3.082093	589.887785	0.014355	0.015078
RS	53	4.651069	3.082093	568.940099	0.013846	0.014503
RS	54	5.010094	3.193126	526.429871	0.012811	0.013430
RS	55	5.396249	3.193126	501.380037	0.012201	0.012773
RS	56	5.811586	3.193126	473.150104	0.011514	0.012048
RS	57	6.258308	3.193126	442.113564	0.010759	0.011261
RS	58	6.738788	4.152112	320.127704	0.007791	0.008327
RS	59	7.255577	4.152112	304.145596	0.007402	0.007904
RS	60	7.811417	4.152112	286.259242	0.006966	0.007433
RS	61	8.409261	4.152112	266.715130	0.006491	0.006920
RS	62	9.052283	4.152112	245.817519	0.005982	0.006373
RS	63	9.743896	4.152112	1412.285499	0.034369	0.036420
PA	4+25*2+4+6 0.059234756 0.020049288 9.743895890 1.116311103 0.321652623 0.349018311 0.393334593 0.439495419 0.501553348 0.593295980 0.720182497 0.892132152 1.132043029 1.467570241 1.905398350 2.403454801 2.869798826 3.207100019 3.369973185 3.377073056 3.286161271 3.162403566 3.052876424 2.979217828 2.945862391 2.948075607 2.976826358 3.023455589 3.082093451 3.193125731 4.152112485
//
IT	4598
RD	10
LK	-302708.046340
QD	-507.333940 -> -446.168632
RI	0.0175262832
TR	0.057333	0.020452
MT	9.930991
MM	C_pi: 1.939083, n_recomb: 43439.687031
RS	0	0.000000	1.277074	252.375747	0.005810	0.000213
RS	1	0.007589	1.277074	269.880424	0.006213	0.002328
RS	2	0.015754	1.277074	288.465936	0.006641	0.005354
RS	3	0.024538	1.277074	308.178155	0.007094	0.007317
RS	4	0.033989	0.328494	1264.704926	0.029114	0.027688
RS	5	0.044157	0.328494	1317.810011	0.030337	0.028219
RS	6	0.055097	0.359318	1254.220535	0.028873	0.026477
RS	7	0.066867	0.359318	1304.465420	0.030029	0.027195
RS	8	0.079531	0.404965	1203.256897	0.027699	0.025061
RS	9	0.093155	0.404965	1250.334357	0.028783	0.026275
RS	10	0.107813	0.449534	1169.599527	0.026925	0.024819
RS	11	0.123584	0.449534	1213.574476	0.027937	0.026288
RS	12	0.140552	0.508528	1112.667366	0.025614	0.024425
RS	13	0.158807	0.508528	1153.555461	0.026555	0.025861
RS	14	0.178447	0.596839	1019.236304	0.023463	0.023095
RS	15	0.199578	0.596839	1057.263896	0.024339	0.024336
RS	16	0.222313	0.720367	909.302827	0.020933	0.021097
RS	17	0.246773	0.720367	944.682098	0.021747	0.022189
RS	18	0.273089	0.889826	795.380884	0.018310	0.018839
RS	19	0.301402	0.889826	828.194512	0.019065	0.019808
RS	20	0.331864	1.130340	679.828732	0.015650	0.016404
RS	21	0.364638	1.130340	709.986008	0.016344	0.017214
RS	22	0.399899	1.473650	569.671406	0.013114	0.013908
RS	23	0.437835	1.473650	596.984828	0.013743	0.014537
RS	24	0.478651	1.930984	478.163769	0.011008	0.011678
RS	25	0.522564	1.930984	502.684637	0.011572	0.012163
RS	26	0.569810	2.460820	415.123046	0.009556	0.010036
RS	27	0.620641	2.460820	437.388097	0.010069	0.010451
RS	28	0.675329	2.963529	382.839140	0.008813	0.009125
RS	29	0.734168	2.963529	403.742222	0.009294	0.009536
RS	30	0.797472	3.329010	378.942481	0.008723	0.008938
RS	31	0.865580	3.329010	399.420747	0.009195	0.009389
RS	32	0.938857	3.503541	399.645328	0.009200	0.009404
RS	33	1.017694	3.503541	420.397088	0.009678	0.009915
RS	34	1.102515	3.506444	441.110120	0.010155	0.010438
RS	35	1.193772	3.506444	462.381143	0.010644	0.011010
RS	36	1.291955	3.402032	498.336876	0.011472	0.011919
RS	37	1.397588	3.402032	519.728366	0.011964	0.012528
RS	38	1.511238	3.262833	563.399440	0.012970	0.013637
RS	39	1.633513	3.262833	583.779889	0.013439	0.014225
RS	40	1.765067	3.140770	626.090312	0.014413	0.015296
RS	41	1.906605	3.140770	643.777489	0.014820	0.015791
RS	42	2.058884	3.059252	676.804217	0.015580	0.016611
RS	43	2.222719	3.059252	689.978924	0.015884	0.016951
RS	44	2.398987	3.022668	708.754556	0.016316	0.017394
RS	45	2.588632	3.022668	715.885340	0.016480	0.017543
RS	46	2.792669	3.025429	718.996920	0.016552	0.017579
RS	47	3.012190	3.025429	719.088999	0.016554	0.017527
RS	48	3.248370	3.057370	708.039187	0.016299	0.017211
RS	49	3.502473	3.057370	700.663273	0.016130	0.016971
RS	50	3.775860	3.108850	678.098079	0.015610	0.016385
RS	51	4.069995	3.108850	663.341170	0.015270	0.015977
RS	52	4.386450	3.173418	631.816520	0.014545	0.015196
RS	53	4.726921	3.173418	610.271911	0.014049	0.014644
RS	54	5.093230	3.295895	564.201993	0.012988	0.013550
RS	55	5.487338	3.295895	538.342759	0.012393	0.012915
RS	56	5.911354	3.295895	509.004501	0.011717	0.012208
RS	57	6.367548	3.295895	476.564402	0.010971	0.011434
RS	58	6.858362	4.371535	339.344869	0.007812	0.008304
RS	59	7.386424	4.371535	323.786372	0.007454	0.007917
RS	60	7.954559	4.371535	306.131695	0.007047	0.007480
RS	61	8.565809	4.371535	286.607790	0.006598	0.006999
RS	62	9.223447	4.371535	265.504586	0.006112	0.006478
RS	63	9.930991	4.371535	1577.888046	0.036324	0.038300
PA	4+25*2+4+6 0.057333143 0.020452328 9.930991151 1.277073802 0.328493803 0.359317516 0.404965350 0.449533714 0.508528189 0.596839089 0.720367251 0.889825624 1.130340500 1.473650034 1.930983533 2.460819515 2.963529214 3.329010115 3.503541077 3.506444066 3.402031976 3.262833138 3.140770183 3.059251690 3.022668394 3.025428692 3.057369793 3.108850125 3.173417918 3.295895208 4.371535082
//
IT	4564
RD	11
LK	-302588.332780
QD	-468.807408 -> -413.763356
RI	0.0152382785
TR	0.055574	0.020829
MT	10.109764
MM	C_pi: 2.007123, n_recomb: 45744.592092
RS	0	0.000000	1.452898	234.368595	0.005123	0.000190
RS	1	0.007619	1.452898	250.876619	0.005484	0.002085
RS	2	0.015819	1.452898	268.437733	0.005868	0.004804
RS	3	0.024643	1.452898	287.101873	0.006276	0.006570
RS	4	0.034139	0.334421	1317.869351	0.028809	0.027808
RS	5	0.044360	0.334421	1374.149981	0.030040	0.028263
RS	6	0.055358	0.369240	1296.746320	0.028348	0.026255
RS	7	0.067195	0.369240	1350.050323	0.029513	0.026930
RS	8	0.079934	0.416558	1245.351851	0.027224	0.024784
RS	9	0.093643	0.416558	1295.421610	0.028319	0.025957
RS	10	0.108397	0.459767	1219.876870	0.026667	0.024655
RS	11	0.124275	0.459767	1266.815735	0.027693	0.026089
RS	12	0.141362	0.515883	1171.808101	0.025616	0.024434
RS	13	0.159752	0.515883	1215.526767	0.026572	0.025854
RS	14	0.179543	0.600886	1082.616508	0.023667	0.023262
RS	15	0.200841	0.600886	1123.277568	0.024555	0.024505
RS	16	0.223762	0.721087	971.787171	0.021244	0.021361
RS	17	0.248430	0.721087	1009.616452	0.022071	0.022460
RS	18	0.274977	0.887913	852.707764	0.018641	0.019119
RS	19	0.303547	0.887913	887.809318	0.019408	0.020099
RS	20	0.334293	1.128525	728.315411	0.015921	0.016625
RS	21	0.367382	1.128525	760.583612	0.016627	0.017449
RS	22	0.402992	1.478535	607.289865	0.013276	0.014024
RS	23	0.441315	1.478535	636.473811	0.013914	0.014667
RS	24	0.482558	1.953842	505.603226	0.011053	0.011684
RS	25	0.526944	1.953842	531.699138	0.011623	0.012181
RS	26	0.574711	2.514120	435.040082	0.009510	0.009957
RS	27	0.626117	2.514120	458.607329	0.010025	0.010377
RS	28	0.681440	3.052788	398.347752	0.008708	0.008990
RS	29	0.740979	3.052788	420.375363	0.009190	0.009400
RS	30	0.805053	3.446979	392.807945	0.008587	0.008770
RS	31	0.874010	3.446979	414.354759	0.009058	0.009214
RS	32	0.948220	3.634103	414.191408	0.009054	0.009217
RS	33	1.028084	3.634103	436.068498	0.009533	0.009718
RS	34	1.114034	3.633697	458.384088	0.010021	0.010245
RS	35	1.206531	3.633697	480.920114	0.010513	0.010807
RS	36	1.306077	3.516431	520.126061	0.011370	0.011735
RS	37	1.413206	3.516431	542.951342	0.011869	0.012337
RS	38	1.528498	3.362152	590.934647	0.012918	0.013479
RS	39	1.652574	3.362152	612.868471	0.013398	0.014067
RS	40	1.786104	3.227630	659.660221	0.014421	0.015178
RS	41	1.929807	3.227630	678.896467	0.014841	0.015681
RS	42	2.084459	3.138089	715.664107	0.015645	0.016542
RS	43	2.250893	3.138089	730.227699	0.015963	0.016899
RS	44	2.430009	3.097913	751.395009	0.016426	0.017373
RS	45	2.622772	3.097913	759.619497	0.016606	0.017544
RS	46	2.830221	3.100705	763.617539	0.016693	0.017602
RS	47	3.053476	3.100705	764.423199	0.016711	0.017575
RS	48	3.293741	3.135229	752.980250	0.016461	0.017271
RS	49	3.552311	3.135229	745.898609	0.016306	0.017056
RS	50	3.830583	3.190923	722.006530	0.015783	0.016476
RS	51	4.130055	3.190923	707.114985	0.015458	0.016092
RS	52	4.452345	3.260805	673.605217	0.014725	0.015310
RS	53	4.799191	3.260805	651.509889	0.014242	0.014781
RS	54	5.172462	3.393976	601.928675	0.013158	0.013668
RS	55	5.574174	3.393976	575.297988	0.012576	0.013053
RS	56	6.006491	3.393976	544.889795	0.011912	0.012362
RS	57	6.471748	3.393976	511.083893	0.011173	0.011600
RS	58	6.972452	4.585881	358.235162	0.007831	0.008284
RS	59	7.511306	4.585881	343.134985	0.007501	0.007930
RS	60	8.091215	4.585881	325.758717	0.007121	0.007524
RS	61	8.715307	4.585881	306.312879	0.006696	0.007071
RS	62	9.386949	4.585881	285.071481	0.006232	0.006576
RS	63	10.109764	4.585881	1748.099869	0.038214	0.040126
PA	4+25*2+4+6 0.055573837 0.020829338 10.109764448 1.452898346 0.334420673 0.369240265 0.416558405 0.459767421 0.515883188 0.600886031 0.721087223 0.887912871 1.128525187 1.478535143 1.953841517 2.514120500 3.052787579 3.446979015 3.634103259 3.633696857 3.516430596 3.362151745 3.227630071 3.138089179 3.097912537 3.100705481 3.135228666 3.190922563 3.260805424 3.393975951 4.585881374
//
IT	4879
RD	12
LK	-302480.562817
QD	-434.121178 -> -384.459438
RI	0.0133218233
TR	0.053943	0.021182
MT	10.280909
MM	C_pi: 2.073427, n_recomb: 48006.991686
RS	0	0.000000	1.646551	217.681335	0.004534	0.000170
RS	1	0.007647	1.646551	233.220804	0.004858	0.001869
RS	2	0.015880	1.646551	249.779060	0.005203	0.004313
RS	3	0.024742	1.646551	267.408605	0.005570	0.005906
RS	4	0.034281	0.339619	1370.880148	0.028556	0.027924
RS	5	0.044550	0.339619	1430.279626	0.029793	0.028327
RS	6	0.055605	0.378807	1337.090690	0.027852	0.026032
RS	7	0.067504	0.378807	1393.348288	0.029024	0.026676
RS	8	0.080314	0.428062	1284.387122	0.026754	0.024503
RS	9	0.094104	0.428062	1337.344420	0.027857	0.025641
RS	10	0.108948	0.470089	1266.869833	0.026389	0.024474
RS	11	0.124927	0.470089	1316.704511	0.027427	0.025878
RS	12	0.142128	0.523467	1228.107524	0.025582	0.024417
RS	13	0.160645	0.523467	1274.624485	0.026551	0.025823
RS	14	0.180577	0.605257	1144.092074	0.023832	0.023403
RS	15	0.202034	0.605257	1187.368757	0.024733	0.024648
RS	16	0.225132	0.722158	1033.327967	0.021525	0.021604
RS	17	0.249996	0.722158	1073.591215	0.022363	0.022710
RS	18	0.276762	0.886233	909.789785	0.018951	0.019387
RS	19	0.305575	0.886233	947.164701	0.019730	0.020376
RS	20	0.336591	1.126520	776.862169	0.016182	0.016844
RS	21	0.369979	1.126520	811.232047	0.016898	0.017680
RS	22	0.405920	1.482301	644.941600	0.013434	0.014144
RS	23	0.444610	1.482301	675.990861	0.014081	0.014800
RS	24	0.486259	1.974211	532.902496	0.011101	0.011698
RS	25	0.531093	1.974211	560.564990	0.011677	0.012205
RS	26	0.579356	2.563702	454.645156	0.009470	0.009888
RS	27	0.631309	2.563702	479.497540	0.009988	0.010314
RS	28	0.687235	3.137925	413.404367	0.008611	0.008868
RS	29	0.747439	3.137925	436.530072	0.009093	0.009277
RS	30	0.812246	3.561373	406.079178	0.008459	0.008614
RS	31	0.882010	3.561373	428.659921	0.008929	0.009053
RS	32	0.957109	3.762009	427.980813	0.008915	0.009041
RS	33	1.037950	3.762009	450.943067	0.009393	0.009534
RS	34	1.124974	3.759163	474.713636	0.009888	0.010061
RS	35	1.218654	3.759163	498.473636	0.010383	0.010614
RS	36	1.319497	3.629657	540.791464	0.011265	0.011557
RS	37	1.428052	3.629657	565.016514	0.011769	0.012152
RS	38	1.544909	3.460633	617.226325	0.012857	0.013322
RS	39	1.670703	3.460633	640.695679	0.013346	0.013910
RS	40	1.806117	3.313712	691.972008	0.014414	0.015059
RS	41	1.951886	3.313712	712.761880	0.014847	0.015570
RS	42	2.108803	3.215985	753.359982	0.015693	0.016469
RS	43	2.277720	3.215985	769.339695	0.016026	0.016841
RS	44	2.459555	3.171861	793.049338	0.016519	0.017348
RS	45	2.655295	3.171861	802.412252	0.016714	0.017540
RS	46	2.866005	3.174197	807.472243	0.016820	0.017620
RS	47	3.092829	3.174197	809.045868	0.016853	0.017617
RS	48	3.336999	3.210734	797.380456	0.016610	0.017326
RS	49	3.599841	3.210734	790.649484	0.016469	0.017136
RS	50	3.882785	3.270043	765.578833	0.015947	0.016562
RS	51	4.187366	3.270043	750.605007	0.015635	0.016202
RS	52	4.515240	3.344652	715.225240	0.014898	0.015422
RS	53	4.868188	3.344652	692.623859	0.014428	0.014913
RS	54	5.248128	3.487777	639.594767	0.013323	0.013783
RS	55	5.657123	3.487777	612.227863	0.012753	0.013187
RS	56	6.097396	3.487777	580.785512	0.012098	0.012510
RS	57	6.571339	3.487777	545.649143	0.011366	0.011760
RS	58	7.081526	4.795197	376.830379	0.007849	0.008266
RS	59	7.630729	4.795197	362.216120	0.007545	0.007942
RS	60	8.221933	4.795197	345.156674	0.007190	0.007565
RS	61	8.858348	4.795197	325.837539	0.006787	0.007138
RS	62	9.543433	4.795197	304.515626	0.006343	0.006667
RS	63	10.280909	4.795197	1922.489442	0.040046	0.041899
PA	4+25*2+4+6 0.053943014 0.021182378 10.280909342 1.646551433 0.339619286 0.378807156 0.428061993 0.470089295 0.523467376 0.605256537 0.722158460 0.886232860 1.126520141 1.482301010 1.974210958 2.563701548 3.137925357 3.561372784 3.762008530 3.759162937 3.629656653 3.460633046 3.313712437 3.215985063 3.171861159 3.174196633 3.210734061 3.270043186 3.344651961 3.487776900 4.795197089
//
IT	5022
RD	13
LK	-302383.299814
QD	-402.803333 -> -357.893954
RI	0.0116932615
TR	0.052429	0.021513
MT	10.444925
MM	C_pi: 2.138085, n_recomb: 50226.822363
RS	0	0.000000	1.861087	202.046719	0.004023	0.000152
RS	1	0.007674	1.861087	216.641341	0.004313	0.001676
RS	2	0.015937	1.861087	232.215403	0.004623	0.003873
RS	3	0.024835	1.861087	248.822778	0.004954	0.005312
RS	4	0.034415	0.344218	1423.549397	0.028342	0.028033
RS	5	0.044730	0.344218	1486.013851	0.029586	0.028402
RS	6	0.055837	0.388047	1375.423853	0.027384	0.025811
RS	7	0.067796	0.388047	1434.533983	0.028561	0.026433
RS	8	0.080673	0.439438	1320.724858	0.026295	0.024223
RS	9	0.094539	0.439438	1376.465631	0.027405	0.025331
RS	10	0.109468	0.480436	1310.894987	0.026100	0.024283
RS	11	0.125543	0.480436	1363.552884	0.027148	0.025659
RS	12	0.142852	0.531185	1281.782272	0.025520	0.024382
RS	13	0.161489	0.531185	1331.059868	0.026501	0.025773
RS	14	0.181556	0.609844	1203.741828	0.023966	0.023522
RS	15	0.203164	0.609844	1249.612782	0.024879	0.024768
RS	16	0.226429	0.723470	1093.932860	0.021780	0.021830
RS	17	0.251480	0.723470	1136.611680	0.022630	0.022941
RS	18	0.278453	0.884699	966.604858	0.019245	0.019646
RS	19	0.307497	0.884699	1006.236124	0.020034	0.020643
RS	20	0.338769	1.124298	825.451248	0.016434	0.017060
RS	21	0.372441	1.124298	861.911036	0.017160	0.017906
RS	22	0.408698	1.485031	682.618740	0.013591	0.014266
RS	23	0.447736	1.485031	715.526201	0.014246	0.014933
RS	24	0.489771	1.992289	560.065118	0.011151	0.011718
RS	25	0.535031	1.992289	589.284823	0.011732	0.012234
RS	26	0.583765	2.609828	473.948731	0.009436	0.009829
RS	27	0.636239	2.609828	500.069081	0.009956	0.010259
RS	28	0.692739	3.219214	428.024989	0.008522	0.008756
RS	29	0.753576	3.219214	452.222743	0.009004	0.009165
RS	30	0.819082	3.672387	418.784514	0.008338	0.008469
RS	31	0.889614	3.672387	442.365347	0.008807	0.008903
RS	32	0.965559	3.887464	441.043481	0.008781	0.008876
RS	33	1.047333	3.887464	465.051040	0.009259	0.009362
RS	34	1.135382	3.883026	490.130681	0.009758	0.009886
RS	35	1.230188	3.883026	515.072951	0.010255	0.010431
RS	36	1.332270	3.741858	560.360155	0.011157	0.011385
RS	37	1.442186	3.741858	585.948722	0.011666	0.011974
RS	38	1.560537	3.558385	642.289207	0.012788	0.013168
RS	39	1.687970	3.558385	667.272383	0.013285	0.013756
RS	40	1.825183	3.399107	723.021166	0.014395	0.014939
RS	41	1.972926	3.399107	745.364300	0.014840	0.015457
RS	42	2.132008	3.293023	789.870190	0.015726	0.016393
RS	43	2.303297	3.293023	807.288099	0.016073	0.016779
RS	44	2.487732	3.244618	833.682375	0.016598	0.017318
RS	45	2.686320	3.244618	844.223716	0.016808	0.017529
RS	46	2.900149	3.246048	850.516896	0.016934	0.017634
RS	47	3.130388	3.246048	852.909006	0.016981	0.017653
RS	48	3.378295	3.284072	841.193785	0.016748	0.017378
RS	49	3.645228	3.284072	834.866794	0.016622	0.017210
RS	50	3.932646	3.346433	808.771963	0.016102	0.016646
RS	51	4.242121	3.346433	793.765604	0.015804	0.016307
RS	52	4.575345	3.425218	756.635732	0.015064	0.015531
RS	53	4.934142	3.425218	733.570910	0.014605	0.015040
RS	54	5.320474	3.577585	677.168334	0.013482	0.013896
RS	55	5.736454	3.577585	649.098083	0.012923	0.013317
RS	56	6.184358	3.577585	616.655239	0.012277	0.012654
RS	57	6.666634	3.577585	580.221965	0.011552	0.011914
RS	58	7.185922	4.999464	395.144272	0.007867	0.008250
RS	59	7.745060	4.999464	381.038126	0.007586	0.007953
RS	60	8.347109	4.999464	364.327522	0.007254	0.007602
RS	61	8.995360	4.999464	345.176585	0.006872	0.007200
RS	62	9.693359	4.999464	323.824236	0.006447	0.006752
RS	63	10.444925	4.999464	2100.578318	0.041822	0.043619
PA	4+25*2+4+6 0.052428671 0.021513492 10.444925024 1.861087344 0.344217660 0.388047069 0.439438186 0.480436338 0.531185276 0.609844262 0.723469752 0.884698968 1.124298017 1.485030557 1.992289164 2.609827717 3.219214102 3.672387180 3.887464305 3.883025503 3.741858481 3.558384718 3.399106637 3.293023178 3.244618486 3.246047736 3.284072469 3.346432610 3.425217623 3.577584595 4.999463796
//
IT	4741
RD	14
LK	-302295.318072
QD	-374.449894 -> -333.751970
RI	0.0102924543
TR	0.051020	0.021824
MT	10.602307
MM	C_pi: 2.201156, n_recomb: 52403.552421
RS	0	0.000000	2.100151	187.279540	0.003574	0.000137
RS	1	0.007700	2.100151	200.950312	0.003835	0.001502
RS	2	0.015992	2.100151	215.557254	0.004113	0.003477
RS	3	0.024923	2.100151	231.154647	0.004411	0.004778
RS	4	0.034541	0.348335	1475.642218	0.028159	0.028136
RS	5	0.044900	0.348335	1541.117794	0.029409	0.028484
RS	6	0.056057	0.396976	1411.910577	0.026943	0.025595
RS	7	0.068073	0.396976	1473.776102	0.028124	0.026200
RS	8	0.081014	0.450666	1354.635577	0.025850	0.023947
RS	9	0.094951	0.450666	1413.056917	0.026965	0.025028
RS	10	0.109961	0.490759	1352.222422	0.025804	0.024086
RS	11	0.126127	0.490759	1407.627562	0.026861	0.025437
RS	12	0.143538	0.538972	1332.998175	0.025437	0.024331
RS	13	0.162290	0.538972	1384.993868	0.026429	0.025709
RS	14	0.182485	0.614567	1261.635082	0.024075	0.023623
RS	15	0.204235	0.614567	1310.075367	0.025000	0.024868
RS	16	0.227660	0.724937	1153.602724	0.022014	0.022040
RS	17	0.252888	0.724937	1198.676120	0.022874	0.023156
RS	18	0.280059	0.883248	1023.123844	0.019524	0.019895
RS	19	0.309322	0.883248	1064.991791	0.020323	0.020899
RS	20	0.340838	1.121849	874.053648	0.016679	0.017272
RS	21	0.374780	1.121849	912.588825	0.017415	0.018128
RS	22	0.411336	1.486804	720.305474	0.013745	0.014390
RS	23	0.450707	1.486804	755.061899	0.014409	0.015068
RS	24	0.493109	2.008261	587.086000	0.011203	0.011744
RS	25	0.538775	2.008261	617.852359	0.011790	0.012269
RS	26	0.587958	2.652728	492.956821	0.009407	0.009778
RS	27	0.640928	2.652728	520.327664	0.009929	0.010212
RS	28	0.697976	3.296838	442.227647	0.008439	0.008653
RS	29	0.759417	3.296838	467.471829	0.008921	0.009062
RS	30	0.825588	3.780187	430.946582	0.008224	0.008334
RS	31	0.896854	3.780187	455.494232	0.008692	0.008763
RS	32	0.973608	4.010571	453.412131	0.008652	0.008720
RS	33	1.056271	4.010571	478.425582	0.009130	0.009199
RS	34	1.145299	4.005348	504.672767	0.009631	0.009719
RS	35	1.241181	4.005348	530.755177	0.010128	0.010256
RS	36	1.344446	3.853074	578.866634	0.011046	0.011218
RS	37	1.455662	3.853074	605.780483	0.011560	0.011802
RS	38	1.575441	3.655433	666.144368	0.012712	0.013017
RS	39	1.704443	3.655433	692.615879	0.013217	0.013604
RS	40	1.843377	3.483836	752.809041	0.014366	0.014818
RS	41	1.993009	3.483836	776.699962	0.014822	0.015343
RS	42	2.154161	3.369238	825.175435	0.015747	0.016314
RS	43	2.327722	3.369238	844.048013	0.016107	0.016714
RS	44	2.514645	3.316255	873.255086	0.016664	0.017285
RS	45	2.715962	3.316255	885.009665	0.016888	0.017514
RS	46	2.932778	3.316360	892.702735	0.017035	0.017643
RS	47	3.166289	3.316360	895.959333	0.017097	0.017683
RS	48	3.417779	3.355387	884.365221	0.016876	0.017426
RS	49	3.688632	3.355387	878.491948	0.016764	0.017279
RS	50	3.980340	3.420278	851.528715	0.016249	0.016726
RS	51	4.294508	3.420278	836.536962	0.015963	0.016406
RS	52	4.632866	3.502726	797.780729	0.015224	0.015636
RS	53	4.997276	3.502726	774.293243	0.014776	0.015162
RS	54	5.389744	3.663658	714.600452	0.013636	0.014006
RS	55	5.812430	3.663658	685.858113	0.013088	0.013442
RS	56	6.267661	3.663658	652.447187	0.012450	0.012792
RS	57	6.757943	3.663658	614.749748	0.011731	0.012062
RS	58	7.285974	5.198703	413.175663	0.007884	0.008236
RS	59	7.854662	5.198703	399.595772	0.007625	0.007964
RS	60	8.467135	5.198703	383.261167	0.007314	0.007637
RS	61	9.126767	5.198703	364.314419	0.006952	0.007258
RS	62	9.837188	5.198703	342.975817	0.006545	0.006831
RS	63	10.602307	5.198703	2281.844103	0.043544	0.045286
PA	4+25*2+4+6 0.051019812 0.021824445 10.602307230 2.100150515 0.348334514 0.396976130 0.450666097 0.490758786 0.538972136 0.614567087 0.724936941 0.883247779 1.121849348 1.486803684 2.008260522 2.652728084 3.296838051 3.780186784 4.010570931 4.005347679 3.853073906 3.655433179 3.483836034 3.369237714 3.316254841 3.316359742 3.355387424 3.420277775 3.502726133 3.663658334 5.198702841
//
IT	4578
RD	15
LK	-302215.562079
QD	-348.714080 -> -311.760679
RI	0.0090786409
TR	0.049708	0.022117
MT	10.753246
MM	C_pi: 2.262639, n_recomb: 54536.584623
RS	0	0.000000	2.367554	173.292456	0.003178	0.000122
RS	1	0.007724	2.367554	186.061793	0.003412	0.001344
RS	2	0.016044	2.367554	199.721155	0.003662	0.003119
RS	3	0.025006	2.367554	214.324450	0.003930	0.004295
RS	4	0.034661	0.352052	1526.995116	0.027999	0.028231
RS	5	0.045062	0.352052	1595.426584	0.029254	0.028570
RS	6	0.056265	0.405606	1446.676731	0.026527	0.025384
RS	7	0.068335	0.405606	1511.203052	0.027710	0.025978
RS	8	0.081336	0.461728	1386.333059	0.025420	0.023676
RS	9	0.095341	0.461728	1447.332819	0.026539	0.024734
RS	10	0.110429	0.501021	1391.056087	0.025507	0.023886
RS	11	0.126681	0.501021	1449.129208	0.026572	0.025214
RS	12	0.144189	0.546781	1381.873942	0.025338	0.024269
RS	13	0.163049	0.546781	1436.540156	0.026341	0.025633
RS	14	0.183365	0.619373	1317.792277	0.024163	0.023709
RS	15	0.205251	0.619373	1368.772856	0.025098	0.024953
RS	16	0.228827	0.726510	1212.296945	0.022229	0.022237
RS	17	0.254224	0.726510	1259.740751	0.023099	0.023357
RS	18	0.281583	0.881841	1079.293197	0.019790	0.020135
RS	19	0.311054	0.881841	1123.375021	0.020599	0.021145
RS	20	0.342802	1.119175	922.625970	0.016918	0.017482
RS	21	0.377002	1.119175	963.218850	0.017662	0.018347
RS	22	0.413843	1.487694	757.975309	0.013898	0.014516
RS	23	0.453530	1.487694	794.568936	0.014569	0.015204
RS	24	0.496281	2.022280	613.953841	0.011258	0.011775
RS	25	0.542335	2.022280	646.254770	0.011850	0.012307
RS	26	0.591946	2.692578	511.672797	0.009382	0.009733
RS	27	0.645389	2.692578	540.276124	0.009907	0.010171
RS	28	0.702959	3.370944	456.024412	0.008362	0.008559
RS	29	0.764975	3.370944	482.289484	0.008843	0.008967
RS	30	0.831782	3.884835	442.588809	0.008115	0.008207
RS	31	0.903748	3.884835	468.070511	0.008583	0.008633
RS	32	0.981272	4.131327	465.119564	0.008529	0.008573
RS	33	1.064784	4.131327	491.099927	0.009005	0.009045
RS	34	1.154747	4.126099	518.377219	0.009505	0.009559
RS	35	1.251657	4.126099	545.557300	0.010004	0.010090
RS	36	1.356052	3.963245	596.347934	0.010935	0.011057
RS	37	1.468510	3.963245	624.547080	0.011452	0.011635
RS	38	1.589654	3.751698	688.820863	0.012630	0.012869
RS	39	1.720155	3.751698	716.751700	0.013143	0.013455
RS	40	1.860735	3.567824	781.346863	0.014327	0.014698
RS	41	2.012172	3.567824	806.775072	0.014793	0.015229
RS	42	2.175306	3.444567	859.266664	0.015756	0.016233
RS	43	2.351039	3.444567	879.604634	0.016129	0.016645
RS	44	2.540345	3.386723	911.742984	0.016718	0.017248
RS	45	2.744272	3.386723	924.739783	0.016956	0.017494
RS	46	2.963950	3.385124	933.990083	0.017126	0.017649
RS	47	3.200594	3.385124	938.152000	0.017202	0.017708
RS	48	3.455516	3.424705	926.846744	0.016995	0.017470
RS	49	3.730126	3.424705	921.472591	0.016896	0.017343
RS	50	4.025946	3.491647	893.794856	0.016389	0.016802
RS	51	4.344614	3.491647	878.861651	0.016115	0.016501
RS	52	4.687894	3.577277	838.605078	0.015377	0.015737
RS	53	5.057687	3.577277	814.733413	0.014939	0.015280
RS	54	5.456041	3.746125	751.841394	0.013786	0.014114
RS	55	5.885162	3.746125	722.456330	0.013247	0.013564
RS	56	6.347426	3.746125	688.108258	0.012617	0.012925
RS	57	6.845393	3.746125	649.178426	0.011904	0.012205
RS	58	7.381821	5.392815	430.918152	0.007901	0.008223
RS	59	7.959680	5.392815	417.879230	0.007662	0.007974
RS	60	8.582169	5.392815	401.943689	0.007370	0.007670
RS	61	9.252737	5.392815	383.232506	0.007027	0.007312
RS	62	9.975096	5.392815	361.946881	0.006637	0.006904
RS	63	10.753246	5.392815	2465.768284	0.045213	0.046900
PA	4+25*2+4+6 0.049707665 0.022117227 10.753246448 2.367554304 0.352052470 0.405606375 0.461727999 0.501021032 0.546781397 0.619373081 0.726510462 0.881841087 1.119174651 1.487694142 2.022279980 2.692578103 3.370943932 3.884834670 4.131326838 4.126099109 3.963244633 3.751698144 3.567824120 3.444566931 3.386722916 3.385123755 3.424704672 3.491646639 3.577276848 3.746125289 5.392814892
//
IT	5055
RD	16
LK	-302143.124778
QD	-325.298766 -> -291.684611
RI	0.0080188751
TR	0.048483	0.022393
MT	10.898151
MM	C_pi: 2.322568, n_recomb: 56625.355699
RS	0	0.000000	2.667947	160.015004	0.002826	0.000109
RS	1	0.007746	2.667947	171.906371	0.003036	0.001203
RS	2	0.016092	2.667947	184.639583	0.003261	0.002795
RS	3	0.025085	2.667947	198.267530	0.003501	0.003857
RS	4	0.034774	0.355436	1577.488508	0.027858	0.028318
RS	5	0.045214	0.355436	1648.819627	0.029118	0.028656
RS	6	0.056463	0.413947	1479.846857	0.026134	0.025179
RS	7	0.068583	0.413947	1546.942468	0.027319	0.025766
RS	8	0.081642	0.472611	1416.008774	0.025007	0.023412
RS	9	0.095712	0.472611	1479.486646	0.026128	0.024449
RS	10	0.110872	0.511204	1427.560137	0.025211	0.023685
RS	11	0.127207	0.511204	1488.219955	0.026282	0.024991
RS	12	0.144806	0.554587	1428.502364	0.025227	0.024197
RS	13	0.163770	0.554587	1485.787569	0.026239	0.025548
RS	14	0.184202	0.624226	1372.237781	0.024234	0.023781
RS	15	0.206216	0.624226	1425.726248	0.025178	0.025023
RS	16	0.229937	0.728156	1269.982512	0.022428	0.022420
RS	17	0.255494	0.728156	1319.769950	0.023307	0.023543
RS	18	0.283031	0.880461	1135.058340	0.020045	0.020367
RS	19	0.312702	0.880461	1181.328596	0.020862	0.021383
RS	20	0.344670	1.116297	971.118933	0.017150	0.017689
RS	21	0.379115	1.116297	1013.749039	0.017903	0.018562
RS	22	0.416228	1.487795	795.596868	0.014050	0.014643
RS	23	0.456216	1.487795	834.013665	0.014729	0.015340
RS	24	0.499302	2.034519	640.654532	0.011314	0.011809
RS	25	0.545725	2.034519	674.476619	0.011911	0.012350
RS	26	0.595744	2.729591	530.095463	0.009361	0.009694
RS	27	0.649637	2.729591	559.912793	0.009888	0.010136
RS	28	0.707706	3.441701	469.427472	0.008290	0.008472
RS	29	0.770272	3.441701	496.688179	0.008771	0.008879
RS	30	0.837685	3.986433	453.733648	0.008013	0.008089
RS	31	0.910320	3.986433	480.117342	0.008479	0.008511
RS	32	0.988581	4.249797	476.195264	0.008410	0.008433
RS	33	1.072905	4.249797	503.104196	0.008885	0.008899
RS	34	1.163760	4.245269	531.284796	0.009382	0.009407
RS	35	1.261653	4.245269	559.520271	0.009881	0.009930
RS	36	1.367129	4.072344	612.845294	0.010823	0.010901
RS	37	1.480776	4.072344	642.288642	0.011343	0.011474
RS	38	1.603226	3.847150	710.351749	0.012545	0.012723
RS	39	1.735161	3.847150	739.710072	0.013063	0.013309
RS	40	1.877316	3.651033	808.654891	0.014281	0.014577
RS	41	2.030482	3.651033	835.605472	0.014757	0.015114
RS	42	2.195513	3.518995	892.143522	0.015755	0.016150
RS	43	2.373328	3.518995	913.952287	0.016140	0.016574
RS	44	2.564916	3.456035	949.126635	0.016762	0.017208
RS	45	2.771346	3.456035	963.389199	0.017013	0.017470
RS	46	2.993765	3.452384	974.344938	0.017207	0.017651
RS	47	3.233414	3.452384	979.448006	0.017297	0.017729
RS	48	3.491627	3.492110	968.592467	0.017105	0.017510
RS	49	3.769841	3.492110	963.758763	0.017020	0.017402
RS	50	4.069606	3.560662	935.518394	0.016521	0.016875
RS	51	4.392591	3.560662	920.684568	0.016259	0.016591
RS	52	4.740595	3.649032	879.052989	0.015524	0.015835
RS	53	5.115557	3.649032	854.833628	0.015096	0.015393
RS	54	5.519563	3.825188	788.838388	0.013931	0.014218
RS	55	5.954865	3.825188	758.838652	0.013401	0.013681
RS	56	6.423886	3.825188	723.583449	0.012778	0.013054
RS	57	6.929238	3.825188	683.452522	0.012070	0.012341
RS	58	7.473736	5.581861	448.361296	0.007918	0.008212
RS	59	8.060412	5.581861	435.875382	0.007698	0.007984
RS	60	8.692532	5.581861	420.358704	0.007424	0.007701
RS	61	9.373618	5.581861	401.910706	0.007098	0.007363
RS	62	10.107462	5.581861	380.713192	0.006723	0.006974
RS	63	10.898151	5.581861	2651.837989	0.046831	0.048462
PA	4+25*2+4+6 0.048483433 0.022393246 10.898150940 2.667946607 0.355436428 0.413946717 0.472610515 0.511203899 0.554587003 0.624225519 0.728155991 0.880461023 1.116297134 1.487794875 2.034518853 2.729590986 3.441701298 3.986433239 4.249796903 4.245269213 4.072344075 3.847149758 3.651033290 3.518995063 3.456035082 3.452383888 3.492110288 3.560662016 3.649032128 3.825188348 5.581860562
//
IT	4279
RD	17
LK	-302077.215518
QD	-303.946550 -> -273.318557
RI	0.0070909705
TR	0.047339	0.022654
MT	11.037412
MM	C_pi: 2.380961, n_recomb: 58669.141591
RS	0	0.000000	3.006176	147.431049	0.002513	0.000098
RS	1	0.007768	3.006176	158.471636	0.002701	0.001074
RS	2	0.016139	3.006176	170.304708	0.002903	0.002501
RS	3	0.025160	3.006176	182.981634	0.003119	0.003460
RS	4	0.034882	0.358537	1627.021267	0.027732	0.028397
RS	5	0.045359	0.358537	1701.194276	0.028996	0.028741
RS	6	0.056651	0.422008	1511.511495	0.025763	0.024982
RS	7	0.068819	0.422008	1581.087327	0.026949	0.025565
RS	8	0.081932	0.483301	1443.826995	0.024610	0.023156
RS	9	0.096064	0.483301	1509.684618	0.025732	0.024174
RS	10	0.111294	0.521284	1461.895554	0.024918	0.023484
RS	11	0.127706	0.521284	1525.059306	0.025994	0.024770
RS	12	0.145394	0.562360	1472.982302	0.025107	0.024117
RS	13	0.164455	0.562360	1532.831245	0.026127	0.025456
RS	14	0.184997	0.629105	1424.964286	0.024288	0.023840
RS	15	0.207135	0.629105	1480.924681	0.025242	0.025080
RS	16	0.230993	0.729856	1326.603278	0.022612	0.022592
RS	17	0.256703	0.729856	1378.704732	0.023500	0.023718
RS	18	0.284411	0.879101	1190.350868	0.020289	0.020592
RS	19	0.314271	0.879101	1238.781302	0.021115	0.021612
RS	20	0.346450	1.113240	1019.477190	0.017377	0.017893
RS	21	0.381129	1.113240	1064.121134	0.018138	0.018773
RS	22	0.418502	1.487182	833.137193	0.014201	0.014771
RS	23	0.458777	1.487182	873.360770	0.014886	0.015477
RS	24	0.502181	2.045115	667.174545	0.011372	0.011847
RS	25	0.548957	2.045115	702.503006	0.011974	0.012395
RS	26	0.599366	2.763930	548.225164	0.009344	0.009660
RS	27	0.653691	2.763930	579.237543	0.009873	0.010106
RS	28	0.712235	3.509263	482.444614	0.008223	0.008391
RS	29	0.775327	3.509263	510.675784	0.008704	0.008798
RS	30	0.843320	4.085066	464.399482	0.007916	0.007978
RS	31	0.916595	4.085066	491.653651	0.008380	0.008396
RS	32	0.995561	4.365985	486.669041	0.008295	0.008301
RS	33	1.080661	4.365985	514.468892	0.008769	0.008761
RS	34	1.172371	4.362873	543.426385	0.009263	0.009261
RS	35	1.271205	4.362873	572.675016	0.009761	0.009778
RS	36	1.377716	4.180361	628.391834	0.010711	0.010751
RS	37	1.492501	4.180361	659.037228	0.011233	0.011319
RS	38	1.616202	3.941758	730.765820	0.012456	0.012581
RS	39	1.749511	3.941758	761.517164	0.012980	0.013165
RS	40	1.893176	3.733437	834.748052	0.014228	0.014458
RS	41	2.048000	3.733437	863.201934	0.014713	0.014999
RS	42	2.214850	3.592506	923.803513	0.015746	0.016066
RS	43	2.394661	3.592506	947.083330	0.016143	0.016500
RS	44	2.588439	3.524202	985.384240	0.016796	0.017165
RS	45	2.797269	3.524202	1000.930785	0.017061	0.017442
RS	46	3.022320	3.518184	1013.729316	0.017279	0.017650
RS	47	3.264853	3.518184	1019.804503	0.017382	0.017745
RS	48	3.526225	3.557682	1009.553171	0.017208	0.017547
RS	49	3.807899	3.557682	1005.297211	0.017135	0.017457
RS	50	4.111453	3.627444	976.640992	0.016647	0.016944
RS	51	4.438586	3.627444	961.944585	0.016396	0.016677
RS	52	4.791130	3.718149	919.062139	0.015665	0.015929
RS	53	5.171059	3.718149	894.529984	0.015247	0.015501
RS	54	5.580500	3.901043	825.532515	0.014071	0.014319
RS	55	6.021744	3.901043	794.945334	0.013550	0.013794
RS	56	6.497263	3.901043	758.812602	0.012934	0.013177
RS	57	7.009719	3.901043	717.511944	0.012230	0.012473
RS	58	7.561981	5.765942	465.488790	0.007934	0.008202
RS	59	8.157141	5.765942	453.565867	0.007731	0.007993
RS	60	8.798532	5.765942	438.485312	0.007474	0.007729
RS	61	9.489744	5.765942	420.325173	0.007164	0.007410
RS	62	10.234647	5.765942	399.247670	0.006805	0.007038
RS	63	11.037412	5.765942	2839.538614	0.048399	0.049974
PA	4+25*2+4+6 0.047339227 0.022653728 11.037411887 3.006176244 0.358537331 0.422007927 0.483301173 0.521284087 0.562359716 0.629104662 0.729856114 0.879101068 1.113239649 1.487182454 2.045114659 2.763930318 3.509263382 4.085065837 4.365985062 4.362872562 4.180360658 3.941757650 3.733437163 3.592506441 3.524202370 3.518183910 3.557681688 3.627443784 3.718149479 3.901043385 5.765941812
//
IT	5129
RD	18
LK	-302017.145182
QD	-284.434666 -> -256.483982
RI	0.0062745344
TR	0.046269	0.022900
MT	11.171135
MM	C_pi: 2.437813, n_recomb: 60667.793781
RS	0	0.000000	3.388361	135.508123	0.002234	0.000087
RS	1	0.007788	3.388361	145.726789	0.002402	0.000958
RS	2	0.016183	3.388361	156.688032	0.002583	0.002235
RS	3	0.025231	3.388361	168.441294	0.002776	0.003100
RS	4	0.034984	0.361399	1675.504658	0.027618	0.028467
RS	5	0.045497	0.361399	1752.460126	0.028886	0.028824
RS	6	0.056829	0.429793	1541.779714	0.025413	0.024792
RS	7	0.069043	0.429793	1613.749460	0.026600	0.025372
RS	8	0.082208	0.493788	1469.941274	0.024229	0.022908
RS	9	0.096399	0.493788	1538.082655	0.025353	0.023909
RS	10	0.111694	0.531253	1494.182094	0.024629	0.023285
RS	11	0.128181	0.531253	1559.766025	0.025710	0.024552
RS	12	0.145952	0.570088	1515.380651	0.024978	0.024031
RS	13	0.165107	0.570088	1577.735025	0.026006	0.025358
RS	14	0.185754	0.633993	1475.979583	0.024329	0.023889
RS	15	0.208009	0.633993	1534.372997	0.025291	0.025126
RS	16	0.231997	0.731594	1382.120358	0.022782	0.022753
RS	17	0.257854	0.731594	1436.503899	0.023678	0.023881
RS	18	0.285724	0.877754	1245.115126	0.020523	0.020808
RS	19	0.315764	0.877754	1295.675195	0.021357	0.021834
RS	20	0.348145	1.110019	1067.655694	0.017598	0.018094
RS	21	0.383047	1.110019	1114.287645	0.018367	0.018981
RS	22	0.420667	1.485934	870.562519	0.014350	0.014899
RS	23	0.461217	1.485934	912.574340	0.015042	0.015613
RS	24	0.504926	2.054199	693.501041	0.011431	0.011888
RS	25	0.552038	2.054199	730.319859	0.012038	0.012443
RS	26	0.602819	2.795756	566.062546	0.009331	0.009631
RS	27	0.657556	2.795756	598.250623	0.009861	0.010081
RS	28	0.716555	3.573734	495.090434	0.008161	0.008315
RS	29	0.780150	3.573734	524.267285	0.008642	0.008723
RS	30	0.848697	4.180776	474.609080	0.007823	0.007873
RS	31	0.922583	4.180776	502.702991	0.008286	0.008288
RS	32	1.002223	4.479871	496.573107	0.008185	0.008175
RS	33	1.088065	4.479871	525.227160	0.008657	0.008630
RS	34	1.180593	4.478825	554.845333	0.009146	0.009121
RS	35	1.280327	4.478825	585.065562	0.009644	0.009632
RS	36	1.387829	4.287184	643.036385	0.010599	0.010605
RS	37	1.503703	4.287184	674.841376	0.011124	0.011169
RS	38	1.628601	4.035406	750.110145	0.012364	0.012442
RS	39	1.763227	4.035406	782.218212	0.012893	0.013025
RS	40	1.908337	3.814930	859.662958	0.014170	0.014340
RS	41	2.064749	3.814930	889.597615	0.014663	0.014886
RS	42	2.233342	3.665006	954.269108	0.015729	0.015982
RS	43	2.415066	3.665006	979.015560	0.016137	0.016425
RS	44	2.610942	3.591151	1020.521430	0.016821	0.017120
RS	45	2.822074	3.591151	1037.364955	0.017099	0.017411
RS	46	3.049649	3.582476	1052.133349	0.017343	0.017646
RS	47	3.294947	3.582476	1059.206491	0.017459	0.017757
RS	48	3.559350	3.621403	1049.705459	0.017303	0.017580
RS	49	3.844345	3.621403	1046.060010	0.017242	0.017507
RS	50	4.151535	3.692003	1017.130543	0.016766	0.017010
RS	51	4.482650	3.692003	1002.605812	0.016526	0.016758
RS	52	4.839552	3.784669	958.593929	0.015801	0.016019
RS	53	5.224251	3.784669	933.781046	0.015392	0.015605
RS	54	5.638910	3.973765	861.883671	0.014207	0.014417
RS	55	6.085864	3.973765	830.734325	0.013693	0.013904
RS	56	6.567626	3.973765	793.752076	0.013084	0.013296
RS	57	7.086909	3.973765	751.311888	0.012384	0.012599
RS	58	7.646635	5.945010	482.292570	0.007950	0.008192
RS	59	8.249953	5.945010	470.940320	0.007763	0.008002
RS	60	8.900257	5.945010	456.310395	0.007521	0.007756
RS	61	9.601208	5.945010	438.459655	0.007227	0.007454
RS	62	10.356751	5.945010	417.530654	0.006882	0.007099
RS	63	11.171135	5.945010	3028.415544	0.049918	0.051437
PA	4+25*2+4+6 0.046268924 0.022900201 11.171135414 3.388360842 0.361399267 0.429793480 0.493788302 0.531253016 0.570087914 0.633993144 0.731594138 0.877754217 1.110019079 1.485934361 2.054199498 2.795756046 3.573734102 4.180776453 4.479871345 4.478824608 4.287184354 4.035405671 3.814929501 3.665005744 3.591151060 3.582476283 3.621403173 3.692003107 3.784668859 3.973764575 5.945009512
//
IT	5277
RD	19
LK	-301962.313326
QD	-266.569579 -> -241.024946
RI	0.0055550354
TR	0.045266	0.023134
MT	11.299711
MM	C_pi: 2.493151, n_recomb: 62620.859687
RS	0	0.000000	3.821136	124.242286	0.001984	0.000078
RS	1	0.007808	3.821136	133.671029	0.002135	0.000854
RS	2	0.016225	3.821136	143.792534	0.002296	0.001995
RS	3	0.025299	3.821136	154.654017	0.002470	0.002773
RS	4	0.035082	0.364047	1722.919283	0.027514	0.028528
RS	5	0.045628	0.364047	1802.597229	0.028786	0.028903
RS	6	0.056998	0.437310	1570.736588	0.025083	0.024610
RS	7	0.069256	0.437310	1645.016626	0.026269	0.025189
RS	8	0.082471	0.504069	1494.466612	0.023865	0.022669
RS	9	0.096717	0.504069	1564.798177	0.024988	0.023655
RS	10	0.112076	0.541094	1524.557333	0.024346	0.023088
RS	11	0.128634	0.541094	1592.477602	0.025430	0.024337
RS	12	0.146484	0.577761	1555.762610	0.024844	0.023940
RS	13	0.165729	0.577761	1620.561496	0.025879	0.025255
RS	14	0.186476	0.638880	1525.284390	0.024357	0.023927
RS	15	0.208842	0.638880	1586.069120	0.025328	0.025162
RS	16	0.232955	0.733362	1436.487809	0.022939	0.022903
RS	17	0.258951	0.733362	1493.119244	0.023844	0.024033
RS	18	0.286976	0.876422	1299.287646	0.020748	0.021018
RS	19	0.317189	0.876422	1351.944570	0.021589	0.022047
RS	20	0.349761	1.106667	1115.595351	0.017815	0.018291
RS	21	0.384877	1.106667	1164.187004	0.018591	0.019185
RS	22	0.422734	1.484120	907.839662	0.014497	0.015028
RS	23	0.463546	1.484120	951.619160	0.015197	0.015750
RS	24	0.507545	2.061909	719.616257	0.011492	0.011932
RS	25	0.554980	2.061909	757.908136	0.012103	0.012493
RS	26	0.606117	2.825233	583.604900	0.009320	0.009607
RS	27	0.661248	2.825233	616.948892	0.009852	0.010060
RS	28	0.720682	3.635265	507.371702	0.008102	0.008246
RS	29	0.784757	3.635265	537.469626	0.008583	0.008653
RS	30	0.853835	4.273644	484.380344	0.007735	0.007773
RS	31	0.928306	4.273644	513.283966	0.008197	0.008186
RS	32	1.008591	4.591487	505.933235	0.008079	0.008055
RS	33	1.095145	4.591487	535.405619	0.008550	0.008506
RS	34	1.188456	4.593132	565.573546	0.009032	0.008987
RS	35	1.289053	4.593132	596.724356	0.009529	0.009493
RS	36	1.397504	4.392800	656.815119	0.010489	0.010464
RS	37	1.514422	4.392800	689.736962	0.011014	0.011024
RS	38	1.640468	4.128075	768.418287	0.012271	0.012306
RS	39	1.776356	4.128075	801.845126	0.012805	0.012889
RS	40	1.922853	3.895492	883.424341	0.014108	0.014223
RS	41	2.080788	3.895492	914.814109	0.014609	0.014773
RS	42	2.251054	3.736494	983.548706	0.015706	0.015896
RS	43	2.434613	3.736494	1009.753161	0.016125	0.016349
RS	44	2.632504	3.656904	1054.529505	0.016840	0.017074
RS	45	2.845845	3.656904	1072.678366	0.017130	0.017378
RS	46	3.075843	3.645312	1089.532151	0.017399	0.017639
RS	47	3.323798	3.645312	1097.624681	0.017528	0.017766
RS	48	3.591112	3.683357	1089.011781	0.017391	0.017611
RS	49	3.879297	3.683357	1086.005889	0.017343	0.017553
RS	50	4.189982	3.754461	1056.938799	0.016878	0.017072
RS	51	4.524923	3.754461	1042.617418	0.016650	0.016835
RS	52	4.886016	3.848741	997.595794	0.015931	0.016107
RS	53	5.275301	3.848741	972.532653	0.015530	0.015704
RS	54	5.694979	4.043540	897.840299	0.014338	0.014513
RS	55	6.147424	4.043540	866.153276	0.013832	0.014010
RS	56	6.635194	4.043540	828.349084	0.013228	0.013410
RS	57	7.161046	4.043540	784.799534	0.012533	0.012720
RS	58	7.727955	6.119223	498.756958	0.007965	0.008184
RS	59	8.339125	6.119223	487.981535	0.007793	0.008011
RS	60	8.998012	6.119223	473.814841	0.007566	0.007781
RS	61	9.708343	6.119223	456.292807	0.007287	0.007496
RS	62	10.474132	6.119223	435.538308	0.006955	0.007156
RS	63	11.299711	6.119223	3218.002243	0.051389	0.052851
PA	4+25*2+4+6 0.045265987 0.023133560 11.299711350 3.821136421 0.364046751 0.437309504 0.504068926 0.541093784 0.577761388 0.638880311 0.733361855 0.876422404 1.106666768 1.484120476 2.061908555 2.825232670 3.635264504 4.273643966 4.591486983 4.593132074 4.392800491 4.128074729 3.895491989 3.736493516 3.656903575 3.645312412 3.683357143 3.754461128 3.848740986 4.043539638 6.119222589
//
IT	4551
RD	20
LK	-301912.189736
QD	-250.181908 -> -226.804400
RI	0.0049192087
TR	0.044325	0.023355
MT	11.423393
MM	C_pi: 2.547006, n_recomb: 64528.632916
RS	0	0.000000	4.312831	113.612776	0.001761	0.000069
RS	1	0.007826	4.312831	122.284951	0.001895	0.000759
RS	2	0.016264	4.312831	131.600638	0.002039	0.001777
RS	3	0.025363	4.312831	141.604596	0.002194	0.002476
RS	4	0.035174	0.366528	1769.137898	0.027416	0.028581
RS	5	0.045753	0.366528	1851.476606	0.028692	0.028978
RS	6	0.057160	0.444557	1598.498189	0.024772	0.024435
RS	7	0.069459	0.444557	1675.008781	0.025958	0.025015
RS	8	0.082721	0.514133	1517.548598	0.023517	0.022438
RS	9	0.097021	0.514133	1589.980561	0.024640	0.023410
RS	10	0.112439	0.550807	1553.123599	0.024069	0.022895
RS	11	0.129065	0.550807	1623.297075	0.025156	0.024126
RS	12	0.146991	0.585373	1594.211584	0.024705	0.023844
RS	13	0.166321	0.585373	1661.392785	0.025747	0.025148
RS	14	0.187163	0.643760	1572.899829	0.024375	0.023957
RS	15	0.209637	0.643760	1636.032514	0.025354	0.025189
RS	16	0.233869	0.735157	1489.677286	0.023086	0.023044
RS	17	0.259997	0.735157	1548.521193	0.023997	0.024176
RS	18	0.288171	0.875113	1352.820766	0.020965	0.021220
RS	19	0.318549	0.875113	1407.540529	0.021813	0.022253
RS	20	0.351305	1.103214	1163.252697	0.018027	0.018485
RS	21	0.386624	1.103214	1213.774208	0.018810	0.019385
RS	22	0.424707	1.481816	944.942304	0.014644	0.015156
RS	23	0.465771	1.481816	990.467547	0.015349	0.015885
RS	24	0.510048	2.068371	745.511794	0.011553	0.011977
RS	25	0.557790	2.068371	785.258758	0.012169	0.012544
RS	26	0.609269	2.852528	600.855318	0.009311	0.009585
RS	27	0.664776	2.852528	635.335438	0.009846	0.010042
RS	28	0.724628	3.693989	519.303879	0.008048	0.008180
RS	29	0.789163	3.693989	550.298958	0.008528	0.008588
RS	30	0.858749	4.363738	493.738326	0.007651	0.007680
RS	31	0.933781	4.363738	523.422804	0.008111	0.008089
RS	32	1.014684	4.700856	514.782310	0.007978	0.007941
RS	33	1.101920	4.700856	545.038511	0.008446	0.008387
RS	34	1.195982	4.705768	575.654299	0.008921	0.008858
RS	35	1.297405	4.705768	607.695947	0.009417	0.009359
RS	36	1.406766	4.497161	669.778375	0.010380	0.010328
RS	37	1.524686	4.497161	703.774923	0.010906	0.010884
RS	38	1.651834	4.219713	785.742073	0.012177	0.012173
RS	39	1.788932	4.219713	820.449083	0.012714	0.012755
RS	40	1.936760	3.975079	906.078334	0.014041	0.014108
RS	41	2.096157	3.975079	938.895419	0.014550	0.014662
RS	42	2.268028	3.806936	1011.677555	0.015678	0.015811
RS	43	2.453350	3.806936	1039.327986	0.016106	0.016272
RS	44	2.653176	3.721444	1087.429628	0.016852	0.017026
RS	45	2.868639	3.721444	1106.888048	0.017153	0.017342
RS	46	3.100965	3.706704	1125.931239	0.017449	0.017631
RS	47	3.351472	3.706704	1135.060362	0.017590	0.017772
RS	48	3.621585	3.743579	1127.465549	0.017472	0.017639
RS	49	3.912836	3.743579	1125.124292	0.017436	0.017596
RS	50	4.226880	3.814878	1096.049557	0.016985	0.017132
RS	51	4.565502	3.814878	1081.959743	0.016767	0.016909
RS	52	4.930624	3.910465	1036.040874	0.016056	0.016191
RS	53	5.324321	3.910465	1010.755614	0.015664	0.015800
RS	54	5.748829	4.110500	933.373387	0.014464	0.014605
RS	55	6.206558	4.110500	901.171533	0.013965	0.014112
RS	56	6.700109	4.110500	862.571554	0.013367	0.013521
RS	57	7.232286	4.110500	817.941677	0.012676	0.012836
RS	58	7.806111	6.288669	514.878194	0.007979	0.008176
RS	59	8.424843	6.288669	504.683965	0.007821	0.008018
RS	60	9.091997	6.288669	490.990917	0.007609	0.007805
RS	61	9.811363	6.288669	473.814349	0.007343	0.007535
RS	62	10.587026	6.288669	453.257523	0.007024	0.007210
RS	63	11.423393	6.288669	3407.917310	0.052812	0.054219
PA	4+25*2+4+6 0.044324943 0.023354796 11.423393002 4.312831110 0.366527757 0.444556909 0.514133169 0.550807287 0.585372574 0.643759608 0.735156835 0.875112567 1.103213632 1.481816258 2.068371093 2.852528475 3.693988751 4.363738058 4.700855851 4.705768447 4.497161216 4.219712527 3.975079090 3.806935657 3.721444030 3.706703749 3.743579268 3.814878149 3.910465032 4.110500005 6.288668929
//
IT	4059
RD	21
LK	-301866.307665
QD	-235.122938 -> -213.701432
RI	0.0043576155
TR	0.043441	0.023565
MT	11.542358
MM	C_pi: 2.599369, n_recomb: 66390.650023
RS	0	0.000000	4.872282	103.623421	0.001561	0.000062
RS	1	0.007844	4.872282	111.575124	0.001681	0.000674
RS	2	0.016302	4.872282	120.122153	0.001809	0.001581
RS	3	0.025425	4.872282	129.306663	0.001948	0.002208
RS	4	0.035262	0.368851	1814.176607	0.027326	0.028625
RS	5	0.045872	0.368851	1899.113693	0.028605	0.029048
RS	6	0.057313	0.451535	1625.143419	0.024478	0.024268
RS	7	0.069652	0.451535	1703.807113	0.025663	0.024850
RS	8	0.082959	0.523971	1539.292877	0.023185	0.022216
RS	9	0.097310	0.523971	1613.737881	0.024307	0.023175
RS	10	0.112786	0.560380	1579.984323	0.023798	0.022704
RS	11	0.129476	0.560380	1652.327865	0.024888	0.023920
RS	12	0.147475	0.592911	1630.784460	0.024563	0.023745
RS	13	0.166886	0.592911	1700.283404	0.025610	0.025038
RS	14	0.187819	0.648621	1618.825274	0.024383	0.023978
RS	15	0.210395	0.648621	1684.259669	0.025369	0.025207
RS	16	0.234741	0.736971	1541.641396	0.023221	0.023176
RS	17	0.260997	0.736971	1602.659888	0.024140	0.024308
RS	18	0.289312	0.873821	1405.652973	0.021172	0.021415
RS	19	0.319848	0.873821	1462.399218	0.022027	0.022452
RS	20	0.352779	1.099666	1210.578800	0.018234	0.018676
RS	21	0.388293	1.099666	1262.997866	0.019024	0.019581
RS	22	0.426592	1.479065	981.835003	0.014789	0.015285
RS	23	0.467896	1.479065	1029.081861	0.015500	0.016021
RS	24	0.512440	2.073684	771.165914	0.011616	0.012025
RS	25	0.560477	2.073684	812.348452	0.012236	0.012598
RS	26	0.612282	2.877757	617.808333	0.009306	0.009568
RS	27	0.668150	2.877757	653.404128	0.009842	0.010027
RS	28	0.728401	3.749999	530.891293	0.007996	0.008120
RS	29	0.793377	3.749999	562.759573	0.008476	0.008527
RS	30	0.863450	4.451125	502.692084	0.007572	0.007591
RS	31	0.939019	4.451125	533.128827	0.008030	0.007998
RS	32	1.020515	4.807966	523.139936	0.007880	0.007833
RS	33	1.108403	4.807966	554.146048	0.008347	0.008274
RS	34	1.203185	4.816679	585.115014	0.008813	0.008735
RS	35	1.305402	4.816679	618.008260	0.009309	0.009231
RS	36	1.415636	4.600205	681.956859	0.010272	0.010197
RS	37	1.534516	4.600205	716.985796	0.010799	0.010749
RS	38	1.662720	4.310250	802.112364	0.012082	0.012044
RS	39	1.800981	4.310250	838.059633	0.012623	0.012625
RS	40	1.950086	4.053627	927.648800	0.013973	0.013995
RS	41	2.110886	4.053627	961.862725	0.014488	0.014552
RS	42	2.284298	3.876279	1038.667383	0.015645	0.015726
RS	43	2.471313	3.876279	1067.747935	0.016083	0.016195
RS	44	2.672996	3.784743	1119.216617	0.016858	0.016977
RS	45	2.890498	3.784743	1139.984463	0.017171	0.017305
RS	46	3.125060	3.766639	1161.311251	0.017492	0.017620
RS	47	3.378020	3.766639	1171.489816	0.017645	0.017775
RS	48	3.650822	3.802091	1165.032196	0.017548	0.017665
RS	49	3.945021	3.802091	1163.377011	0.017523	0.017636
RS	50	4.262295	3.873307	1134.417058	0.017087	0.017188
RS	51	4.604455	3.873307	1120.584461	0.016879	0.016978
RS	52	4.973453	3.969907	1073.880733	0.016175	0.016271
RS	53	5.371393	3.969907	1048.399605	0.015791	0.015891
RS	54	5.800546	4.174746	968.432621	0.014587	0.014694
RS	55	6.263361	4.174746	935.737967	0.014094	0.014210
RS	56	6.762476	4.174746	896.367924	0.013501	0.013626
RS	57	7.300740	4.174746	850.686753	0.012813	0.012948
RS	58	7.881223	6.453413	530.639199	0.007993	0.008169
RS	59	8.507236	6.453413	521.029210	0.007848	0.008026
RS	60	9.182352	6.453413	507.818638	0.007649	0.007827
RS	61	9.910421	6.453413	491.002484	0.007396	0.007571
RS	62	10.695596	6.453413	470.664518	0.007089	0.007260
RS	63	11.542358	6.453413	3597.717188	0.054190	0.055540
PA	4+25*2+4+6 0.043441064 0.023564896 11.542357628 4.872282189 0.368850854 0.451535120 0.523970616 0.560380186 0.592910689 0.648620761 0.736971282 0.873820649 1.099665929 1.479064816 2.073684163 2.877757308 3.749998737 4.451125098 4.807965729 4.816679208 4.600204577 4.310249687 4.053627177 3.876279446 3.784743032 3.766639474 3.802090545 3.873306631 3.969906971 4.174746168 6.453413291
//
IT	4462
RD	22
LK	-301824.255851
QD	-221.262914 -> -201.610202
RI	0.0038614621
TR	0.042610	0.023765
MT	11.656837
MM	C_pi: 2.650272, n_recomb: 68207.346907
RS	0	0.000000	5.509964	94.268863	0.001382	0.000055
RS	1	0.007860	5.509964	101.537924	0.001489	0.000598
RS	2	0.016339	5.509964	109.355591	0.001603	0.001404
RS	3	0.025483	5.509964	117.761323	0.001727	0.001965
RS	4	0.035346	0.371042	1857.987603	0.027240	0.028661
RS	5	0.045985	0.371042	1945.460052	0.028523	0.029112
RS	6	0.057460	0.458248	1650.756582	0.024202	0.024108
RS	7	0.069837	0.458248	1731.499351	0.025386	0.024694
RS	8	0.083187	0.533581	1559.798149	0.022868	0.022003
RS	9	0.097586	0.533581	1636.172319	0.023988	0.022950
RS	10	0.113117	0.569807	1605.247627	0.023535	0.022518
RS	11	0.129868	0.569807	1679.679655	0.024626	0.023718
RS	12	0.147937	0.600377	1665.541717	0.024419	0.023644
RS	13	0.167425	0.600377	1737.293082	0.025471	0.024926
RS	14	0.188446	0.653463	1663.078731	0.024383	0.023992
RS	15	0.211119	0.653463	1730.767332	0.025375	0.025217
RS	16	0.235574	0.738807	1592.354418	0.023346	0.023299
RS	17	0.261951	0.738807	1655.508675	0.024272	0.024432
RS	18	0.290402	0.872556	1457.739207	0.021372	0.021604
RS	19	0.321088	0.872556	1516.474683	0.022233	0.022644
RS	20	0.354187	1.096054	1257.528929	0.018437	0.018864
RS	21	0.389888	1.096054	1311.812005	0.019233	0.019774
RS	22	0.428395	1.475928	1018.493513	0.014932	0.015413
RS	23	0.469928	1.475928	1067.436727	0.015650	0.016155
RS	24	0.514727	2.077952	796.572150	0.011679	0.012074
RS	25	0.563046	2.077952	839.170229	0.012303	0.012653
RS	26	0.615164	2.901056	634.468583	0.009302	0.009553
RS	27	0.671378	2.901056	671.159704	0.009840	0.010015
RS	28	0.732011	3.803438	542.144548	0.007948	0.008063
RS	29	0.797410	3.803438	574.862611	0.008428	0.008471
RS	30	0.867949	4.535865	511.264615	0.007496	0.007507
RS	31	0.944033	4.535865	542.426190	0.007953	0.007912
RS	32	1.026098	4.912837	531.035837	0.007786	0.007729
RS	33	1.114613	4.912837	562.759323	0.008251	0.008167
RS	34	1.210085	4.925863	593.992207	0.008709	0.008617
RS	35	1.313063	4.925863	627.699123	0.009203	0.009108
RS	36	1.424134	4.701906	693.394798	0.010166	0.010070
RS	37	1.543936	4.701906	729.414676	0.010694	0.010618
RS	38	1.673155	4.399653	817.577259	0.011987	0.011919
RS	39	1.812531	4.399653	854.724780	0.012531	0.012498
RS	40	1.962862	4.131106	948.181227	0.013901	0.013884
RS	41	2.125010	4.131106	983.760131	0.014423	0.014443
RS	42	2.299903	3.944510	1064.554256	0.015608	0.015642
RS	43	2.488543	3.944510	1095.046515	0.016055	0.016118
RS	44	2.692011	3.846798	1149.915441	0.016859	0.016927
RS	45	2.911473	3.846798	1171.989221	0.017183	0.017266
RS	46	3.148184	3.825134	1195.684884	0.017530	0.017607
RS	47	3.403503	3.825134	1206.922055	0.017695	0.017775
RS	48	3.678890	3.858931	1201.711061	0.017618	0.017688
RS	49	3.975923	3.858931	1200.759938	0.017605	0.017672
RS	50	4.296304	3.929805	1172.031767	0.017183	0.017242
RS	51	4.641868	3.929805	1158.478928	0.016985	0.017044
RS	52	5.014595	4.027156	1111.096065	0.016290	0.016349
RS	53	5.416619	4.027156	1085.443077	0.015914	0.015979
RS	54	5.850243	4.236395	1002.995430	0.014705	0.014781
RS	55	6.317952	4.236395	969.828398	0.014219	0.014305
RS	56	6.822424	4.236395	929.712579	0.013631	0.013728
RS	57	7.366550	4.236395	883.007938	0.012946	0.013056
RS	58	7.953446	6.613570	546.036779	0.008006	0.008162
RS	59	8.586473	6.613570	537.012673	0.007873	0.008032
RS	60	9.269259	6.613570	524.291684	0.007687	0.007847
RS	61	10.005714	6.613570	507.848869	0.007446	0.007605
RS	62	10.800057	6.613570	487.748672	0.007151	0.007307
RS	63	11.656837	6.613570	3787.068629	0.055523	0.056817
PA	4+25*2+4+6 0.042609863 0.023764649 11.656837188 5.509963569 0.371041990 0.458248446 0.533580795 0.569807358 0.600376807 0.653462950 0.738807076 0.872555638 1.096054127 1.475927761 2.077951865 2.901056259 3.803438157 4.535864918 4.912836896 4.925863137 4.701906259 4.399652625 4.131106345 3.944509588 3.846797852 3.825134001 3.858931032 3.929805343 4.027155998 4.236395354 6.613569506
//
IT	4840
RD	23
LK	-301785.668280
QD	-208.486355 -> -190.436045
RI	0.0034231066
TR	0.041827	0.023955
MT	11.767060
MM	C_pi: 2.699736, n_recomb: 69978.879145
RS	0	0.000000	6.238180	85.537637	0.001222	0.000049
RS	1	0.007876	6.238180	92.162868	0.001317	0.000529
RS	2	0.016373	6.238180	99.291752	0.001419	0.001244
RS	3	0.025539	6.238180	106.961024	0.001528	0.001746
RS	4	0.035427	0.373116	1900.561845	0.027159	0.028689
RS	5	0.046093	0.373116	1990.506389	0.028444	0.029171
RS	6	0.057600	0.464698	1675.418536	0.023942	0.023957
RS	7	0.070013	0.464698	1758.169515	0.025124	0.024547
RS	8	0.083404	0.542960	1579.156721	0.022566	0.021799
RS	9	0.097849	0.542960	1657.379437	0.023684	0.022734
RS	10	0.113433	0.579089	1628.992432	0.023278	0.022335
RS	11	0.130243	0.579089	1705.432537	0.024371	0.023520
RS	12	0.148378	0.607760	1698.567180	0.024273	0.023540
RS	13	0.167941	0.607760	1772.505052	0.025329	0.024811
RS	14	0.189045	0.658282	1705.678778	0.024374	0.023999
RS	15	0.211811	0.658282	1775.572582	0.025373	0.025220
RS	16	0.236370	0.740664	1641.787465	0.023461	0.023413
RS	17	0.262864	0.740664	1707.037421	0.024394	0.024547
RS	18	0.291444	0.871321	1509.034974	0.021564	0.021786
RS	19	0.322275	0.871321	1569.721281	0.022431	0.022828
RS	20	0.355535	1.092397	1304.060191	0.018635	0.019048
RS	21	0.391414	1.092397	1360.172309	0.019437	0.019963
RS	22	0.430120	1.472457	1054.888307	0.015074	0.015540
RS	23	0.471873	1.472457	1105.501238	0.015798	0.016289
RS	24	0.516916	2.081261	821.720523	0.011742	0.012125
RS	25	0.565506	2.081261	865.713364	0.012371	0.012709
RS	26	0.617923	2.922554	650.834569	0.009300	0.009541
RS	27	0.674469	2.922554	688.600453	0.009840	0.010006
RS	28	0.735469	3.854398	553.075244	0.007903	0.008009
RS	29	0.801273	3.854398	586.620178	0.008383	0.008418
RS	30	0.872260	4.618030	519.471233	0.007423	0.007428
RS	31	0.948838	4.618030	551.330984	0.007879	0.007830
RS	32	1.031448	5.015505	538.491563	0.007695	0.007631
RS	33	1.120564	5.015505	570.900890	0.008158	0.008064
RS	34	1.216700	5.033301	602.317336	0.008607	0.008503
RS	35	1.320407	5.033301	636.801100	0.009100	0.008990
RS	36	1.432283	4.802220	704.131660	0.010062	0.009948
RS	37	1.552970	4.802220	741.101773	0.010590	0.010492
RS	38	1.683163	4.487885	832.176850	0.011892	0.011797
RS	39	1.823611	4.487885	870.484403	0.012439	0.012375
RS	40	1.975120	4.207488	967.712030	0.013829	0.013775
RS	41	2.138563	4.207488	1004.622628	0.014356	0.014337
RS	42	2.314879	4.011608	1089.366152	0.015567	0.015558
RS	43	2.505083	4.011608	1121.249147	0.016023	0.016041
RS	44	2.710267	3.907605	1179.542442	0.016856	0.016877
RS	45	2.931612	3.907605	1202.915350	0.017190	0.017226
RS	46	3.170392	3.882212	1229.052520	0.017563	0.017593
RS	47	3.427978	3.882212	1241.354085	0.017739	0.017774
RS	48	3.705852	3.914141	1237.492322	0.017684	0.017709
RS	49	4.005613	3.914141	1237.260001	0.017680	0.017706
RS	50	4.328984	3.984442	1208.872387	0.017275	0.017294
RS	51	4.677824	3.984442	1195.619305	0.017085	0.017107
RS	52	5.054140	4.082299	1147.659431	0.016400	0.016424
RS	53	5.460096	4.082299	1121.856697	0.016031	0.016063
RS	54	5.898027	4.295565	1037.031031	0.014819	0.014864
RS	55	6.370450	4.295565	1003.410955	0.014339	0.014396
RS	56	6.880083	4.295565	962.572778	0.013755	0.013827
RS	57	7.429856	4.295565	914.871893	0.013074	0.013159
RS	58	8.022930	6.769257	561.063318	0.008018	0.008155
RS	59	8.662717	6.769257	552.625535	0.007897	0.008038
RS	60	9.352896	6.769257	540.399760	0.007722	0.007866
RS	61	10.097436	6.769257	524.341490	0.007493	0.007637
RS	62	10.900617	6.769257	504.496053	0.007209	0.007352
RS	63	11.767060	6.769257	3975.622238	0.056812	0.058051
PA	4+25*2+4+6 0.041827256 0.023954753 11.767059825 6.238179775 0.373115746 0.464697766 0.542959891 0.579088948 0.607760091 0.658282163 0.740664176 0.871320752 1.092396566 1.472456732 2.081261286 2.922554267 3.854398177 4.618030146 5.015504700 5.033301180 4.802219774 4.487884756 4.207488353 4.011608413 3.907604769 3.882211825 3.914140844 3.984441981 4.082299265 4.295564740 6.769256613
//
IT	4408
RD	24
LK	-301750.219835
QD	-196.691413 -> -180.095212
RI	0.0030361384
TR	0.041090	0.024136
MT	11.873175
MM	C_pi: 2.747778, n_recomb: 71705.648719
RS	0	0.000000	7.071224	77.416232	0.001080	0.000043
RS	1	0.007892	7.071224	83.436998	0.001164	0.000468
RS	2	0.016406	7.071224	89.918476	0.001254	0.001101
RS	3	0.025592	7.071224	96.894688	0.001351	0.001549
RS	4	0.035503	0.375093	1941.854966	0.027081	0.028710
RS	5	0.046197	0.375093	2034.207568	0.028369	0.029225
RS	6	0.057734	0.470885	1699.204056	0.023697	0.023814
RS	7	0.070181	0.470885	1783.895531	0.024878	0.024408
RS	8	0.083611	0.552100	1597.470128	0.022278	0.021603
RS	9	0.098101	0.552100	1677.464434	0.023394	0.022528
RS	10	0.113734	0.588215	1651.326461	0.023029	0.022156
RS	11	0.130601	0.588215	1729.696178	0.024122	0.023328
RS	12	0.148799	0.615065	1729.903692	0.024125	0.023434
RS	13	0.168434	0.615065	1805.961598	0.025186	0.024695
RS	14	0.189617	0.663076	1746.648811	0.024359	0.024000
RS	15	0.212472	0.663076	1818.697719	0.025363	0.025217
RS	16	0.237131	0.742534	1689.939344	0.023568	0.023520
RS	17	0.263736	0.742534	1757.244052	0.024506	0.024654
RS	18	0.292441	0.870118	1559.504556	0.021749	0.021962
RS	19	0.323410	0.870118	1622.102459	0.022622	0.023006
RS	20	0.356824	1.088707	1350.137776	0.018829	0.019229
RS	21	0.392875	1.088707	1408.042864	0.019636	0.020149
RS	22	0.431770	1.468693	1090.996041	0.015215	0.015667
RS	23	0.473735	1.468693	1143.250932	0.015944	0.016422
RS	24	0.519012	2.083707	846.596873	0.011807	0.012177
RS	25	0.567861	2.083707	891.962913	0.012439	0.012766
RS	26	0.620566	2.942354	666.909785	0.009301	0.009531
RS	27	0.677430	2.942354	705.729876	0.009842	0.010000
RS	28	0.738781	3.902993	563.691363	0.007861	0.007959
RS	29	0.804974	3.902993	598.040633	0.008340	0.008368
RS	30	0.876390	4.697683	527.328210	0.007354	0.007352
RS	31	0.953443	4.697683	559.860322	0.007808	0.007752
RS	32	1.036576	5.115945	545.534553	0.007608	0.007536
RS	33	1.126269	5.115945	578.599480	0.008069	0.007966
RS	34	1.223041	5.138971	610.121440	0.008509	0.008394
RS	35	1.327449	5.138971	645.346432	0.009000	0.008877
RS	36	1.440097	4.901120	714.203384	0.009960	0.009830
RS	37	1.561635	4.901120	752.083868	0.010488	0.010370
RS	38	1.692764	4.574901	845.953345	0.011798	0.011678
RS	39	1.834241	4.574901	885.380834	0.012347	0.012255
RS	40	1.986882	4.282730	986.282779	0.013755	0.013668
RS	41	2.151570	4.282730	1024.490785	0.014287	0.014232
RS	42	2.329254	4.077542	1113.138392	0.015524	0.015475
RS	43	2.520960	4.077542	1146.389017	0.015987	0.015964
RS	44	2.727794	3.967150	1208.120609	0.016848	0.016826
RS	45	2.950951	3.967150	1232.782970	0.017192	0.017185
RS	46	3.191718	3.937869	1261.427192	0.017592	0.017578
RS	47	3.451486	3.937869	1274.795644	0.017778	0.017770
RS	48	3.731754	3.967740	1272.375724	0.017744	0.017728
RS	49	4.034138	3.967740	1272.873856	0.017751	0.017737
RS	50	4.360386	4.037252	1244.929996	0.017362	0.017342
RS	51	4.712380	4.037252	1231.993878	0.017181	0.017167
RS	52	5.092152	4.135396	1183.552978	0.016506	0.016495
RS	53	5.501893	4.135396	1157.620568	0.016144	0.016144
RS	54	5.943970	4.352336	1070.518289	0.014929	0.014945
RS	55	6.420933	4.352336	1036.463051	0.014454	0.014485
RS	56	6.935536	4.352336	994.924657	0.013875	0.013921
RS	57	7.490749	4.352336	946.253692	0.013196	0.013258
RS	58	8.089777	6.920553	575.715143	0.008029	0.008148
RS	59	8.736077	6.920553	567.862914	0.007919	0.008044
RS	60	9.433381	6.920553	556.136525	0.007756	0.007884
RS	61	10.185713	6.920553	540.472307	0.007537	0.007667
RS	62	10.997416	6.920553	520.896715	0.007264	0.007394
RS	63	11.873175	6.920553	4163.072166	0.058058	0.059242
PA	4+25*2+4+6 0.041089747 0.024135948 11.873174516 7.071224285 0.375092921 0.470885310 0.552100218 0.588214529 0.615065435 0.663075943 0.742534244 0.870117527 1.088706544 1.468693358 2.083706616 2.942354287 3.902992789 4.697682640 5.115945039 5.138971243 4.901119555 4.574901038 4.282730127 4.077541697 3.967149965 3.937869489 3.967740343 4.037252435 4.135396454 4.352336028 6.920552815
//
IT	4192
RD	25
LK	-301717.620960
QD	-185.787747 -> -170.513143
RI	0.0026948939
TR	0.040394	0.024309
MT	11.975445
MM	C_pi: 2.794433, n_recomb: 73387.965766
RS	0	0.000000	8.025558	69.889898	0.000952	0.000038
RS	1	0.007906	8.025558	75.345814	0.001027	0.000412
RS	2	0.016437	8.025558	81.221707	0.001107	0.000972
RS	3	0.025643	8.025558	87.548931	0.001193	0.001371
RS	4	0.035576	0.376981	1981.884364	0.027006	0.028724
RS	5	0.046295	0.376981	2076.581460	0.028296	0.029273
RS	6	0.057862	0.476813	1722.182903	0.023467	0.023678
RS	7	0.070342	0.476813	1808.750346	0.024646	0.024278
RS	8	0.083810	0.560996	1614.828509	0.022004	0.021415
RS	9	0.098342	0.560996	1696.521120	0.023117	0.022331
RS	10	0.114023	0.597183	1672.328257	0.022787	0.021982
RS	11	0.130944	0.597183	1752.550971	0.023881	0.023140
RS	12	0.149203	0.622288	1759.622299	0.023977	0.023327
RS	13	0.168905	0.622288	1837.733778	0.025041	0.024579
RS	14	0.190165	0.667844	1786.009893	0.024337	0.023995
RS	15	0.213106	0.667844	1860.162867	0.025347	0.025208
RS	16	0.237860	0.744420	1736.788809	0.023666	0.023619
RS	17	0.264572	0.744420	1806.106531	0.024610	0.024753
RS	18	0.293396	0.868953	1609.107186	0.021926	0.022132
RS	19	0.324498	0.868953	1673.576768	0.022805	0.023178
RS	20	0.358059	1.085000	1395.725902	0.019018	0.019407
RS	21	0.394274	1.085000	1455.386943	0.019831	0.020330
RS	22	0.433352	1.464682	1126.791140	0.015354	0.015793
RS	23	0.475519	1.464682	1180.659218	0.016088	0.016554
RS	24	0.521021	2.085360	871.194818	0.011871	0.012230
RS	25	0.570119	2.085360	917.912025	0.012508	0.012824
RS	26	0.623100	2.960582	682.691927	0.009303	0.009524
RS	27	0.680269	2.960582	722.545532	0.009846	0.009995
RS	28	0.741958	3.949338	574.000586	0.007821	0.007913
RS	29	0.808524	3.949338	609.132084	0.008300	0.008322
RS	30	0.880353	4.774901	534.850035	0.007288	0.007280
RS	31	0.957861	4.774901	568.029522	0.007740	0.007679
RS	32	1.041497	5.214227	552.182439	0.007524	0.007446
RS	33	1.131745	5.214227	585.873696	0.007983	0.007873
RS	34	1.229128	5.242885	617.432038	0.008413	0.008289
RS	35	1.334210	5.242885	653.363823	0.008903	0.008768
RS	36	1.447601	4.998602	723.643836	0.009861	0.009715
RS	37	1.569956	4.998602	762.395770	0.010389	0.010252
RS	38	1.701985	4.660694	858.944142	0.011704	0.011563
RS	39	1.844452	4.660694	899.451722	0.012256	0.012138
RS	40	1.998183	4.356832	1003.928956	0.013680	0.013563
RS	41	2.164067	4.356832	1043.399319	0.014218	0.014130
RS	42	2.343067	4.142319	1135.900282	0.015478	0.015393
RS	43	2.536219	4.142319	1170.493638	0.015949	0.015888
RS	44	2.744642	4.025452	1235.670593	0.016838	0.016775
RS	45	2.969543	4.025452	1261.610145	0.017191	0.017143
RS	46	3.212224	3.992151	1292.815192	0.017616	0.017562
RS	47	3.474093	3.992151	1307.250264	0.017813	0.017765
RS	48	3.756665	4.019788	1306.357883	0.017801	0.017745
RS	49	4.061578	4.019788	1307.595384	0.017818	0.017765
RS	50	4.390597	4.088319	1280.190534	0.017444	0.017389
RS	51	4.745629	4.088319	1267.586387	0.017272	0.017224
RS	52	5.128730	4.186548	1218.756287	0.016607	0.016565
RS	53	5.542120	4.186548	1192.712604	0.016252	0.016222
RS	54	5.988193	4.406839	1103.432511	0.015036	0.015024
RS	55	6.469533	4.406839	1068.959089	0.014566	0.014570
RS	56	6.988928	4.406839	1026.741870	0.013991	0.014012
RS	57	7.549387	4.406839	977.126442	0.013315	0.013354
RS	58	8.154157	7.067619	589.986927	0.008039	0.008142
RS	59	8.806741	7.067619	582.718516	0.007940	0.008049
RS	60	9.510919	7.067619	571.494477	0.007787	0.007900
RS	61	10.270770	7.067619	556.232389	0.007579	0.007695
RS	62	11.090695	7.067619	536.940106	0.007316	0.007433
RS	63	11.975445	7.067619	4349.116363	0.059262	0.060392
PA	4+25*2+4+6 0.040393800 0.024308709 11.975445131 8.025557949 0.376981306 0.476813050 0.560995838 0.597182678 0.622287897 0.667843926 0.744420364 0.868952890 1.084999915 1.464681881 2.085359948 2.960582373 3.949337702 4.774900941 5.214226515 5.242885129 4.998601997 4.660694394 4.356832121 4.142318776 4.025451682 3.992150691 4.019787856 4.088318918 4.186547818 4.406839016 7.067619166
//
CC
CC	Brief Description of the file format:
CC	  CC  comments
CC	  MM  useful-messages
CC	  RD  round-of-iterations
CC	  LL  \log[P(sequence)]
CC	  QD  Q-before-opt Q-after-opt
CC	  TR  \theta_0 \rho_0
CC	  RS  k t_k \lambda_k \pi_k \sum_{l\not=k}A_{kl} A_{kk}
CC	  DC  begin end best-k t_k+\Delta_k max-prob
CC
MM	Version: 0.6.5-r67
MM	pattern:4+25*2+4+6, n:63, n_free_lambdas:28
MM	n_iterations:25, skip:1, max_t:5, theta/rho:5
MM	is_decoding:0
MM	n_seqs:11, sum_L:1183399, sum_n:120314
RD	0
LK	0.000000
QD	0.000000 -> 0.000000
RI	inf
TR	0.107216	0.021443
MT	5.000000
MM	C_pi: 1.000000, n_recomb: 25106.619228
RS	0	0.000000	1.000000	159.459484	0.006351	0.000000
RS	1	0.006440	1.000000	168.616022	0.006716	0.000000
RS	2	0.013294	1.000000	178.222865	0.007099	0.000000
RS	3	0.020590	1.000000	188.292166	0.007500	0.000000
RS	4	0.028356	1.000000	198.834953	0.007920	0.000000
RS	5	0.036622	1.000000	209.860856	0.008359	0.000000
RS	6	0.045421	1.000000	221.377815	0.008818	0.000000
RS	7	0.054785	1.000000	233.391752	0.009296	0.000000
RS	8	0.064753	1.000000	245.906200	0.009794	0.000000
RS	9	0.075363	1.000000	258.921910	0.010313	0.000000
RS	10	0.086656	1.000000	272.436407	0.010851	0.000000
RS	11	0.098677	1.000000	286.443516	0.011409	0.000000
RS	12	0.111471	1.000000	300.932843	0.011986	0.000000
RS	13	0.125090	1.000000	315.889230	0.012582	0.000000
RS	14	0.139585	1.000000	331.292164	0.013195	0.000000
RS	15	0.155014	1.000000	347.115158	0.013826	0.000000
RS	16	0.171437	1.000000	363.325109	0.014471	0.000000
RS	17	0.188917	1.000000	379.881630	0.015131	0.000000
RS	18	0.207523	1.000000	396.736380	0.015802	0.000000
RS	19	0.227327	1.000000	413.832382	0.016483	0.000000
RS	20	0.248406	1.000000	431.103369	0.017171	0.000000
RS	21	0.270843	1.000000	448.473157	0.017863	0.000000
RS	22	0.294725	1.000000	465.855069	0.018555	0.000000
RS	23	0.320144	1.000000	483.151441	0.019244	0.000000
RS	24	0.347201	1.000000	500.253241	0.019925	0.000000
RS	25	0.376000	1.000000	517.039812	0.020594	0.000000
RS	26	0.406654	1.000000	533.378815	0.021245	0.000000
RS	27	0.439282	1.000000	549.126367	0.021872	0.000000
RS	28	0.474011	1.000000	564.127460	0.022469	0.000000
RS	29	0.510976	1.000000	578.216675	0.023030	0.000000
RS	30	0.550322	1.000000	591.219260	0.023548	0.000000
RS	31	0.592202	1.000000	602.952606	0.024016	0.000000
RS	32	0.636779	1.000000	613.228175	0.024425	0.000000
RS	33	0.684227	1.000000	621.853910	0.024769	0.000000
RS	34	0.734730	1.000000	628.637165	0.025039	0.000000
RS	35	0.788485	1.000000	633.388173	0.025228	0.000000
RS	36	0.845702	1.000000	635.924044	0.025329	0.000000
RS	37	0.906604	1.000000	636.073285	0.025335	0.000000
RS	38	0.971428	1.000000	633.680782	0.025240	0.000000
RS	39	1.040426	1.000000	628.613179	0.025038	0.000000
RS	40	1.113868	1.000000	620.764517	0.024725	0.000000
RS	41	1.192040	1.000000	610.062003	0.024299	0.000000
RS	42	1.275245	1.000000	596.471684	0.023758	0.000000
RS	43	1.363809	1.000000	580.003813	0.023102	0.000000
RS	44	1.458076	1.000000	560.717600	0.022333	0.000000
RS	45	1.558414	1.000000	538.725065	0.021457	0.000000
RS	46	1.665214	1.000000	514.193639	0.020480	0.000000
RS	47	1.778891	1.000000	487.347207	0.019411	0.000000
RS	48	1.899889	1.000000	458.465242	0.018261	0.000000
RS	49	2.028679	1.000000	427.879805	0.017043	0.000000
RS	50	2.165763	1.000000	395.970168	0.015772	0.000000
RS	51	2.311675	1.000000	363.155012	0.014465	0.000000
RS	52	2.466983	1.000000	329.882222	0.013139	0.000000
RS	53	2.632293	1.000000	296.616500	0.011814	0.000000
RS	54	2.808249	1.000000	263.825188	0.010508	0.000000
RS	55	2.995536	1.000000	231.962876	0.009239	0.000000
RS	56	3.194884	1.000000	201.455551	0.008024	0.000000
RS	57	3.407070	1.000000	172.685170	0.006878	0.000000
RS	58	3.632920	1.000000	145.975632	0.005814	0.000000
RS	59	3.873315	1.000000	121.581141	0.004843	0.000000
RS	60	4.129191	1.000000	99.677846	0.003970	0.000000
RS	61	4.401545	1.000000	80.359485	0.003201	0.000000
RS	62	4.691438	1.000000	63.637477	0.002535	0.000000
RS	63	5.000000	1.000000	178.139557	0.007095	0.000000
PA	4+25*2+4+6 0.107215748 0.021443150 5.000000000 1.000000000 1.000000000 1.000000000 1.000000000 1.000000000 1.000000000 1.000000000 1.000000000 1.000000000 1.000000000 1.000000000 1.000000000 1.000000000 1.000000000 1.000000000 1.000000000 1.000000000 1.000000000 1.000000000 1.000000000 1.000000000 1.000000000 1.000000000 1.000000000 1.000000000 1.000000000 1.000000000 1.000000000
//
IT	5347
RD	1
LK	-321769.869667
QD	-2849.209077 -> -1342.276036
RI	0.0685082010
TR	0.087719	0.017523
MT	6.804928
MM	C_pi: 1.115673, n_recomb: 22910.774523
RS	0	0.000000	0.273226	570.117472	0.024884	0.001270
RS	1	0.006953	0.273226	593.950638	0.025925	0.012942
RS	2	0.014389	0.273226	617.651284	0.026959	0.025820
RS	3	0.022343	0.273226	641.044557	0.027980	0.030361
RS	4	0.030849	0.308081	589.926657	0.025749	0.029340
RS	5	0.039947	0.308081	612.009278	0.026713	0.027058
RS	6	0.049678	0.376520	519.997038	0.022697	0.025333
RS	7	0.060085	0.376520	540.524589	0.023593	0.024017
RS	8	0.071216	0.453548	466.761272	0.020373	0.022920
RS	9	0.083121	0.453548	485.893228	0.021208	0.022117
RS	10	0.095853	0.537382	427.093409	0.018642	0.021578
RS	11	0.109471	0.537382	445.023697	0.019424	0.021091
RS	12	0.124035	0.631680	394.618095	0.017224	0.020446
RS	13	0.139612	0.631680	411.481989	0.017960	0.019609
RS	14	0.156273	0.737119	367.781994	0.016053	0.018690
RS	15	0.174091	0.737119	383.699895	0.016748	0.017806
RS	16	0.193149	0.848987	347.589784	0.015171	0.017006
RS	17	0.213531	0.848987	362.704106	0.015831	0.016290
RS	18	0.235331	0.964392	333.158938	0.014542	0.015645
RS	19	0.258647	0.964392	347.594443	0.015172	0.015062
RS	20	0.283584	1.081058	323.441061	0.014117	0.014529
RS	21	0.310254	1.081058	337.293169	0.014722	0.014037
RS	22	0.338779	1.195744	317.872357	0.013874	0.013580
RS	23	0.369288	1.195744	331.208361	0.014456	0.013157
RS	24	0.401917	1.303669	316.339968	0.013807	0.012776
RS	25	0.436816	1.303669	329.196971	0.014369	0.012446
RS	26	0.474140	1.399487	318.847033	0.013917	0.012178
RS	27	0.514060	1.399487	331.218893	0.014457	0.011982
RS	28	0.556756	1.478986	325.200518	0.014194	0.011868
RS	29	0.602420	1.478986	337.015840	0.014710	0.011842
RS	30	0.651260	1.540356	334.845395	0.014615	0.011906
RS	31	0.703495	1.540356	345.943559	0.015100	0.012058
RS	32	0.759362	1.584399	346.824975	0.015138	0.012295
RS	33	0.819113	1.584399	356.938060	0.015579	0.012608
RS	34	0.883019	1.613641	359.864954	0.015707	0.012989
RS	35	0.951369	1.613641	368.611549	0.016089	0.013427
RS	36	1.024471	1.631455	372.425845	0.016255	0.013906
RS	37	1.102655	1.631455	379.321249	0.016556	0.014411
RS	38	1.186276	1.641474	382.747195	0.016706	0.014923
RS	39	1.275711	1.641474	387.236089	0.016902	0.015420
RS	40	1.371364	1.647062	388.983860	0.016978	0.015882
RS	41	1.473668	1.647062	390.498030	0.017044	0.016289
RS	42	1.583085	1.650820	389.438646	0.016998	0.016625
RS	43	1.700110	1.650820	387.473244	0.016912	0.016875
RS	44	1.825272	1.654337	382.802546	0.016708	0.017028
RS	45	1.959136	1.654337	376.997902	0.016455	0.017076
RS	46	2.102308	1.658268	368.322824	0.016076	0.017017
RS	47	2.255435	1.658268	358.539394	0.015649	0.016850
RS	48	2.419209	1.662611	345.880371	0.015097	0.016578
RS	49	2.594369	1.662611	332.258823	0.014502	0.016204
RS	50	2.781709	1.667185	315.982012	0.013792	0.015736
RS	51	2.982075	1.667185	298.986660	0.013050	0.015179
RS	52	3.196371	1.672087	279.739382	0.012210	0.014540
RS	53	3.425568	1.672087	260.178200	0.011356	0.013824
RS	54	3.670701	1.682037	238.336482	0.010403	0.013041
RS	55	3.932879	1.682037	217.468578	0.009492	0.012199
RS	56	4.213285	1.682037	196.249192	0.008566	0.011310
RS	57	4.513188	1.682037	175.021558	0.007639	0.010387
RS	58	4.833943	1.762843	147.732845	0.006448	0.009445
RS	59	5.177001	1.762843	129.599662	0.005657	0.008500
RS	60	5.543911	1.762843	112.137113	0.004895	0.007567
RS	61	5.936333	1.762843	95.608856	0.004173	0.006658
RS	62	6.356039	1.762843	80.242764	0.003502	0.005786
RS	63	6.804928	1.762843	281.280171	0.012277	0.022665
PA	4+25*2+4+6 0.087719144 0.017522509 6.804928184 0.273226380 0.308080614 0.376520038 0.453547955 0.537381887 0.631679893 0.737118959 0.848986983 0.964392185 1.081058323 1.195743561 1.303669035 1.399487078 1.478986382 1.540355682 1.584398508 1.613641441 1.631454766 1.641473711 1.647062123 1.650819540 1.654336929 1.658267796 1.662611425 1.667184949 1.672087312 1.682037473 1.762842953
//
IT	4298
RD	2
LK	-319487.350718
QD	-1381.849962 -> -959.836590
RI	0.0866287809
TR	0.079573	0.016830
MT	7.757627
MM	C_pi: 1.228462, n_recomb: 24216.554031
RS	0	0.000000	0.244919	691.787032	0.028567	0.001023
RS	1	0.007173	0.244919	719.301646	0.029703	0.010708
RS	2	0.014860	0.244919	746.288922	0.030817	0.023281
RS	3	0.023098	0.244919	772.489615	0.031899	0.030700
RS	4	0.031928	0.243293	802.848475	0.033153	0.029786
RS	5	0.041390	0.243293	826.532677	0.034131	0.030636
RS	6	0.051532	0.301681	687.195521	0.028377	0.025638
RS	7	0.062401	0.301681	709.579671	0.029301	0.026538
RS	8	0.074049	0.371170	596.224092	0.024621	0.022998
RS	9	0.086533	0.371170	617.181418	0.025486	0.024152
RS	10	0.099912	0.451064	526.195210	0.021729	0.021522
RS	11	0.114252	0.451064	545.741206	0.022536	0.022746
RS	12	0.129619	0.548172	466.147326	0.019249	0.020321
RS	13	0.146089	0.548172	484.345840	0.020001	0.021105
RS	14	0.163740	0.667954	413.362072	0.017069	0.018590
RS	15	0.182657	0.667954	430.276346	0.017768	0.018994
RS	16	0.202931	0.807624	370.688021	0.015307	0.016808
RS	17	0.224659	0.807624	386.432227	0.015957	0.017117
RS	18	0.247946	0.965370	337.196619	0.013924	0.015331
RS	19	0.272903	0.965370	351.911206	0.014532	0.015581
RS	20	0.299650	1.139989	311.122954	0.012848	0.014106
RS	21	0.328316	1.139989	324.947921	0.013418	0.014291
RS	22	0.359037	1.327434	291.515381	0.012038	0.013062
RS	23	0.391962	1.327434	304.588096	0.012578	0.013180
RS	24	0.427249	1.518055	278.273555	0.011491	0.012181
RS	25	0.465067	1.518055	290.732121	0.012006	0.012272
RS	26	0.505597	1.697087	271.616806	0.011216	0.011528
RS	27	0.549034	1.697087	283.590377	0.011711	0.011656
RS	28	0.595587	1.849102	271.567666	0.011214	0.011197
RS	29	0.645480	1.849102	283.148007	0.011692	0.011428
RS	30	0.698950	1.963862	277.672720	0.011466	0.011266
RS	31	0.756256	1.963862	288.873487	0.011929	0.011636
RS	32	0.817672	2.039584	288.931178	0.011931	0.011747
RS	33	0.883494	2.039584	299.647209	0.012374	0.012251
RS	34	0.954037	2.081371	303.917216	0.012550	0.012584
RS	35	1.029639	2.081371	313.895926	0.012962	0.013189
RS	36	1.110664	2.098135	320.813469	0.013248	0.013676
RS	37	1.197501	2.098135	329.645733	0.013612	0.014320
RS	38	1.290566	2.100079	337.394376	0.013932	0.014862
RS	39	1.390307	2.100079	344.536253	0.014227	0.015455
RS	40	1.497201	2.096356	351.217825	0.014503	0.015933
RS	41	1.611763	2.096356	356.050568	0.014703	0.016383
RS	42	1.734542	2.093225	360.034323	0.014867	0.016698
RS	43	1.866127	2.093225	361.950053	0.014946	0.016944
RS	44	2.007151	2.093608	362.146604	0.014955	0.017039
RS	45	2.158289	2.093608	360.634730	0.014892	0.017054
RS	46	2.320269	2.097707	356.572583	0.014724	0.016917
RS	47	2.493866	2.097707	351.288580	0.014506	0.016713
RS	48	2.679915	2.104181	342.990309	0.014163	0.016366
RS	49	2.879309	2.104181	333.807531	0.013784	0.015972
RS	50	3.093004	2.111643	321.552729	0.013278	0.015451
RS	51	3.322028	2.111643	308.616019	0.012744	0.014898
RS	52	3.567478	2.119851	292.796678	0.012091	0.014230
RS	53	3.830533	2.119851	276.585752	0.011421	0.013539
RS	54	4.112457	2.137615	256.914838	0.010609	0.012716
RS	55	4.414602	2.137615	238.473544	0.009848	0.011921
RS	56	4.738419	2.137615	219.085691	0.009047	0.011080
RS	57	5.085462	2.137615	199.062581	0.008220	0.010202
RS	58	5.457397	2.320051	165.861536	0.006849	0.008914
RS	59	5.856010	2.320051	149.297016	0.006165	0.008115
RS	60	6.283214	2.320051	132.715564	0.005480	0.007303
RS	61	6.741060	2.320051	116.404078	0.004807	0.006492
RS	62	7.231746	2.320051	100.640443	0.004156	0.005693
RS	63	7.757627	2.320051	403.698862	0.016670	0.023966
PA	4+25*2+4+6 0.079572892 0.016830073 7.757626955 0.244919078 0.243292592 0.301681107 0.371170411 0.451064163 0.548172261 0.667953953 0.807624437 0.965369843 1.139989001 1.327434021 1.518055142 1.697087089 1.849101816 1.963861738 2.039583530 2.081371181 2.098135257 2.100079339 2.096356272 2.093224625 2.093607673 2.097707058 2.104180747 2.111643162 2.119850722 2.137614620 2.320051450
//
IT	4743
RD	3
LK	-318785.922417
QD	-1034.555714 -> -834.056686
RI	0.0802560389
TR	0.074557	0.016952
MT	8.329408
MM	C_pi: 1.354889, n_recomb: 26871.369551
RS	0	0.000000	0.279963	683.059501	0.025420	0.000852
RS	1	0.007292	0.279963	713.397991	0.026549	0.009063
RS	2	0.015116	0.279963	743.622558	0.027673	0.020226
RS	3	0.023511	0.279963	773.496585	0.028785	0.027294
RS	4	0.032517	0.238853	938.146754	0.034913	0.030440
RS	5	0.042181	0.238853	965.315132	0.035924	0.031584
RS	6	0.052549	0.292526	811.991870	0.030218	0.026237
RS	7	0.063673	0.292526	837.623235	0.031172	0.027394
RS	8	0.075609	0.356114	710.499166	0.026441	0.023540
RS	9	0.088414	0.356114	734.509789	0.027334	0.025090
RS	10	0.102154	0.429179	630.559231	0.023466	0.022139
RS	11	0.116895	0.429179	652.968755	0.024300	0.023801
RS	12	0.132712	0.520801	557.705301	0.020755	0.020978
RS	13	0.149682	0.520801	578.593352	0.021532	0.022273
RS	14	0.167889	0.640273	488.759378	0.018189	0.019220
RS	15	0.187424	0.640273	508.167146	0.018911	0.020076
RS	16	0.208384	0.787204	430.146672	0.016008	0.017287
RS	17	0.230872	0.787204	448.140088	0.016677	0.017974
RS	18	0.254999	0.962081	382.337513	0.014228	0.015614
RS	19	0.280887	0.962081	399.028289	0.014850	0.016190
RS	20	0.308662	1.166973	343.566784	0.012786	0.014189
RS	21	0.338462	1.166973	359.087039	0.013363	0.014650
RS	22	0.370436	1.400279	312.941844	0.011646	0.012953
RS	23	0.404741	1.400279	327.443396	0.012186	0.013298
RS	24	0.441548	1.650822	290.706032	0.010818	0.011908
RS	25	0.481039	1.650822	304.372819	0.011327	0.012177
RS	26	0.523409	1.895911	277.482537	0.010326	0.011135
RS	27	0.568870	1.895911	290.525828	0.010812	0.011400
RS	28	0.617645	2.107504	273.532064	0.010179	0.010741
RS	29	0.669977	2.107504	286.153641	0.010649	0.011075
RS	30	0.726126	2.264132	278.409476	0.010361	0.010803
RS	31	0.786369	2.264132	290.740537	0.010820	0.011250
RS	32	0.851005	2.359801	290.914404	0.010826	0.011328
RS	33	0.920354	2.359801	302.949289	0.011274	0.011889
RS	34	0.994760	2.402513	309.292193	0.011510	0.012253
RS	35	1.074593	2.402513	320.837185	0.011940	0.012898
RS	36	1.160246	2.408157	331.231962	0.012327	0.013460
RS	37	1.252146	2.408157	341.879771	0.012723	0.014129
RS	38	1.350748	2.394968	353.769480	0.013165	0.014761
RS	39	1.456539	2.394968	362.918466	0.013506	0.015359
RS	40	1.570046	2.378517	373.589746	0.013903	0.015912
RS	41	1.691829	2.378517	380.522962	0.014161	0.016348
RS	42	1.822493	2.368338	387.728827	0.014429	0.016703
RS	43	1.962685	2.368338	391.729692	0.014578	0.016921
RS	44	2.113100	2.367709	394.141716	0.014668	0.017019
RS	45	2.274485	2.367709	394.598912	0.014685	0.017006
RS	46	2.447637	2.375276	391.863539	0.014583	0.016851
RS	47	2.633416	2.375276	388.334665	0.014452	0.016628
RS	48	2.832743	2.387415	380.755416	0.014170	0.016263
RS	49	3.046605	2.387415	372.999879	0.013881	0.015866
RS	50	3.276062	2.400961	361.041863	0.013436	0.015340
RS	51	3.522251	2.400961	349.068019	0.012990	0.014799
RS	52	3.786394	2.415075	333.093935	0.012396	0.014138
RS	53	4.069798	2.415075	317.244803	0.011806	0.013472
RS	54	4.373868	2.443301	296.301859	0.011027	0.012647
RS	55	4.700113	2.443301	277.614695	0.010331	0.011886
RS	56	5.050147	2.443301	257.548090	0.009584	0.011078
RS	57	5.425707	2.443301	236.411748	0.008798	0.010231
RS	58	5.828653	2.737513	193.275296	0.007193	0.008681
RS	59	6.260983	2.737513	176.720934	0.006577	0.007971
RS	60	6.724840	2.737513	159.710545	0.005944	0.007239
RS	61	7.222522	2.737513	142.542242	0.005305	0.006495
RS	62	7.756496	2.737513	125.522472	0.004671	0.005753
RS	63	8.329408	2.737513	552.184640	0.020549	0.025827
PA	4+25*2+4+6 0.074557071 0.016951719 8.329408073 0.279963442 0.238853317 0.292526318 0.356113701 0.429179351 0.520800660 0.640273297 0.787203841 0.962081287 1.166972764 1.400278725 1.650822135 1.895911073 2.107504103 2.264131945 2.359801194 2.402512558 2.408156543 2.394967889 2.378517170 2.368338448 2.367709389 2.375276253 2.387414854 2.400960604 2.415074893 2.443301170 2.737513038
//
IT	4520
RD	4
LK	-318419.150085
QD	-897.936879 -> -757.129632
RI	0.0680668177
TR	0.070786	0.017335
MT	8.724695
MM	C_pi: 1.467976, n_recomb: 29735.646505
RS	0	0.000000	0.331470	645.685981	0.021714	0.000732
RS	1	0.007370	0.331470	677.521579	0.022785	0.007901
RS	2	0.015284	0.331470	709.723661	0.023868	0.017807
RS	3	0.023781	0.331470	742.105435	0.024957	0.024095
RS	4	0.032904	0.245819	1038.962002	0.034940	0.031046
RS	5	0.042699	0.245819	1070.490714	0.036000	0.031886
RS	6	0.053216	0.298551	909.062850	0.030571	0.026581
RS	7	0.064509	0.298551	938.628581	0.031566	0.027566
RS	8	0.076633	0.358621	807.420426	0.027153	0.023861
RS	9	0.089652	0.358621	835.010325	0.028081	0.025409
RS	10	0.103630	0.425776	727.717114	0.024473	0.022616
RS	11	0.118638	0.425776	753.418249	0.025337	0.024353
RS	12	0.134752	0.510958	650.433644	0.021874	0.021578
RS	13	0.152054	0.510958	674.387951	0.022679	0.023043
RS	14	0.170631	0.626401	570.931265	0.019200	0.019850
RS	15	0.190577	0.626401	593.211702	0.019950	0.020890
RS	16	0.211994	0.773530	499.652517	0.016803	0.017824
RS	17	0.234989	0.773530	520.305083	0.017498	0.018674
RS	18	0.259678	0.954882	439.340841	0.014775	0.015992
RS	19	0.286188	0.954882	458.447768	0.015417	0.016718
RS	20	0.314651	1.176063	388.762875	0.013074	0.014384
RS	21	0.345212	1.176063	406.432355	0.013668	0.014978
RS	22	0.378025	1.439201	347.481479	0.011686	0.012961
RS	23	0.413257	1.439201	363.857253	0.012236	0.013419
RS	24	0.451085	1.733897	316.419593	0.010641	0.011752
RS	25	0.491702	1.733897	331.709988	0.011155	0.012111
RS	26	0.535312	2.031669	296.834533	0.009982	0.010858
RS	27	0.582137	2.031669	311.317587	0.010470	0.011189
RS	28	0.632412	2.292424	289.303068	0.009729	0.010395
RS	29	0.686393	2.292424	303.280616	0.010199	0.010774
RS	30	0.744352	2.482596	293.365459	0.009866	0.010437
RS	31	0.806583	2.482596	307.077730	0.010327	0.010910
RS	32	0.873401	2.591178	307.570126	0.010343	0.010983
RS	33	0.945144	2.591178	321.100148	0.010798	0.011556
RS	34	1.022174	2.629145	329.777300	0.011090	0.011963
RS	35	1.104881	2.629145	342.974443	0.011534	0.012613
RS	36	1.193685	2.619893	357.096605	0.012009	0.013252
RS	37	1.289033	2.619893	369.532980	0.012427	0.013920
RS	38	1.391409	2.590005	385.672554	0.012970	0.014641
RS	39	1.501330	2.590005	396.661639	0.013340	0.015235
RS	40	1.619352	2.561209	411.132507	0.013826	0.015862
RS	41	1.746074	2.561209	419.836431	0.014119	0.016292
RS	42	1.882135	2.545676	429.674474	0.014450	0.016689
RS	43	2.028224	2.545676	435.262593	0.014638	0.016903
RS	44	2.185080	2.546409	438.913983	0.014761	0.017008
RS	45	2.353497	2.546409	440.693819	0.014820	0.016997
RS	46	2.534327	2.560022	438.045326	0.014731	0.016827
RS	47	2.728484	2.560022	435.518931	0.014646	0.016615
RS	48	2.936951	2.580291	427.322316	0.014371	0.016233
RS	49	3.160784	2.580291	420.192094	0.014131	0.015857
RS	50	3.401113	2.602099	407.238623	0.013695	0.015322
RS	51	3.659155	2.602099	395.439887	0.013299	0.014808
RS	52	3.936215	2.623929	378.154065	0.012717	0.014148
RS	53	4.233696	2.623929	361.955678	0.012172	0.013513
RS	54	4.553102	2.664543	338.623142	0.011388	0.012677
RS	55	4.896049	2.664543	319.132919	0.010732	0.011951
RS	56	5.264273	2.664543	297.887380	0.010018	0.011173
RS	57	5.659635	2.664543	275.201238	0.009255	0.010352
RS	58	6.084137	3.075211	220.300412	0.007409	0.008555
RS	59	6.539925	3.075211	203.657329	0.006849	0.007917
RS	60	7.029307	3.075211	186.205064	0.006262	0.007249
RS	61	7.554758	3.075211	168.242622	0.005658	0.006561
RS	62	8.118935	3.075211	150.090759	0.005048	0.005865
RS	63	8.724695	3.075211	708.238896	0.023818	0.027873
PA	4+25*2+4+6 0.070786132 0.017334773 8.724694637 0.331469911 0.245818969 0.298550814 0.358621408 0.425776043 0.510957571 0.626400799 0.773529699 0.954882486 1.176063029 1.439200580 1.733897260 2.031669079 2.292424436 2.482595665 2.591177728 2.629145178 2.619893461 2.590005156 2.561208527 2.545676252 2.546409379 2.560022429 2.580290787 2.602098893 2.623928607 2.664543123 3.075211281
//
IT	4533
RD	5
LK	-318149.644652
QD	-809.434245 -> -693.348640
RI	0.0574540193
TR	0.067651	0.017802
MT	9.032487
MM	C_pi: 1.566467, n_recomb: 32545.867036
RS	0	0.000000	0.388282	608.298572	0.018691	0.000644
RS	1	0.007429	0.388282	640.693556	0.019686	0.007027
RS	2	0.015409	0.388282	673.823410	0.020704	0.015924
RS	3	0.023983	0.388282	707.549202	0.021740	0.021526
RS	4	0.033193	0.254219	1125.299411	0.034576	0.031604
RS	5	0.043088	0.254219	1161.184352	0.035678	0.032086
RS	6	0.053717	0.308834	987.259449	0.030334	0.026704
RS	7	0.065137	0.308834	1020.814040	0.031365	0.027463
RS	8	0.077404	0.367281	888.015096	0.027285	0.023950
RS	9	0.090583	0.367281	919.252567	0.028245	0.025404
RS	10	0.104741	0.429716	813.518721	0.024996	0.022884
RS	11	0.119951	0.429716	842.577257	0.025889	0.024590
RS	12	0.136290	0.508944	737.152077	0.022650	0.022017
RS	13	0.153843	0.508944	764.215817	0.023481	0.023533
RS	14	0.172701	0.619620	651.336645	0.020013	0.020372
RS	15	0.192959	0.619620	676.524474	0.020787	0.021494
RS	16	0.214722	0.764536	570.093176	0.017517	0.018309
RS	17	0.238102	0.764536	593.455514	0.018234	0.019238
RS	18	0.263219	0.947845	498.826290	0.015327	0.016363
RS	19	0.290201	0.947845	520.424247	0.015990	0.017166
RS	20	0.319188	1.178423	437.166326	0.013432	0.014602
RS	21	0.350329	1.178423	457.078516	0.014044	0.015268
RS	22	0.383782	1.462473	385.437444	0.011843	0.013013
RS	23	0.419721	1.462473	403.785534	0.012407	0.013535
RS	24	0.458330	1.791688	345.532244	0.010617	0.011653
RS	25	0.499807	1.791688	362.534096	0.011139	0.012063
RS	26	0.544365	2.133540	319.546749	0.009818	0.010646
RS	27	0.592233	2.133540	335.537720	0.010310	0.011014
RS	28	0.643657	2.436864	308.445458	0.009477	0.010116
RS	29	0.698902	2.436864	323.824016	0.009950	0.010516
RS	30	0.758250	2.655808	311.744367	0.009579	0.010131
RS	31	0.822007	2.655808	326.859518	0.010043	0.010612
RS	32	0.890501	2.773790	327.730772	0.010070	0.010684
RS	33	0.964082	2.773790	342.754663	0.010531	0.011255
RS	34	1.043130	2.804624	353.879394	0.010873	0.011701
RS	35	1.128050	2.804624	368.703254	0.011329	0.012344
RS	36	1.219279	2.779304	386.705645	0.011882	0.013051
RS	37	1.317285	2.779304	400.875402	0.012317	0.013712
RS	38	1.422571	2.732659	421.393875	0.012948	0.014513
RS	39	1.535679	2.732659	434.127154	0.013339	0.015104
RS	40	1.657189	2.692169	452.399854	0.013900	0.015799
RS	41	1.787726	2.692169	462.726334	0.014218	0.016233
RS	42	1.927960	2.672201	474.990835	0.014595	0.016668
RS	43	2.078612	2.672201	481.962562	0.014809	0.016894
RS	44	2.240455	2.675203	486.438029	0.014946	0.017005
RS	45	2.414321	2.675203	489.291432	0.015034	0.017013
RS	46	2.601104	2.695678	486.177861	0.014938	0.016830
RS	47	2.801761	2.695678	484.380839	0.014883	0.016644
RS	48	3.017325	2.724806	474.980787	0.014594	0.016245
RS	49	3.248903	2.724806	468.205904	0.014386	0.015899
RS	50	3.497684	2.755519	453.719796	0.013941	0.015353
RS	51	3.764947	2.755519	441.857603	0.013576	0.014872
RS	52	4.052064	2.785607	422.815519	0.012991	0.014208
RS	53	4.360509	2.785607	406.087271	0.012477	0.013605
RS	54	4.691869	2.839209	379.934053	0.011674	0.012753
RS	55	5.047844	2.839209	359.552663	0.011048	0.012059
RS	56	5.430264	2.839209	337.073532	0.010357	0.011309
RS	57	5.841092	2.839209	312.817088	0.009612	0.010511
RS	58	6.282440	3.368603	245.152963	0.007533	0.008475
RS	59	6.756575	3.368603	228.562400	0.007023	0.007899
RS	60	7.265932	3.368603	210.860779	0.006479	0.007287
RS	61	7.813127	3.368603	192.340031	0.005910	0.006648
RS	62	8.400972	3.368603	173.324731	0.005326	0.005992
RS	63	9.032487	3.368603	866.238150	0.026616	0.029966
PA	4+25*2+4+6 0.067651470 0.017801513 9.032487209 0.388281664 0.254218640 0.308833770 0.367280709 0.429716420 0.508943613 0.619619912 0.764535717 0.947845007 1.178422976 1.462473176 1.791687786 2.133539678 2.436864035 2.655808383 2.773790006 2.804624451 2.779304360 2.732658772 2.692168760 2.672201273 2.675202882 2.695677914 2.724806127 2.755518543 2.785606947 2.839208609 3.368603410
//
IT	4486
RD	6
LK	-317924.201695
QD	-737.214278 -> -636.440045
RI	0.0492248061
TR	0.064909	0.018284
MT	9.293807
MM	C_pi: 1.654862, n_recomb: 35272.232361
RS	0	0.000000	0.446899	576.511735	0.016345	0.000576
RS	1	0.007477	0.446899	608.999684	0.017266	0.006334
RS	2	0.015513	0.446899	642.487715	0.018215	0.014412
RS	3	0.024149	0.446899	676.876578	0.019190	0.019470
RS	4	0.033432	0.261548	1207.106773	0.034223	0.032142
RS	5	0.043408	0.261548	1247.155827	0.035358	0.032328
RS	6	0.054131	0.320217	1053.569982	0.029870	0.026684
RS	7	0.065655	0.320217	1090.976651	0.030930	0.027253
RS	8	0.078041	0.378494	956.148700	0.027108	0.023879
RS	9	0.091353	0.378494	990.953361	0.028094	0.025232
RS	10	0.105660	0.437210	889.092909	0.025207	0.022992
RS	11	0.121037	0.437210	921.474753	0.026125	0.024641
RS	12	0.137563	0.511168	817.025571	0.023163	0.022315
RS	13	0.155326	0.511168	847.172391	0.024018	0.023838
RS	14	0.174416	0.617187	728.078067	0.020642	0.020788
RS	15	0.194934	0.617187	756.141294	0.021437	0.021951
RS	16	0.216985	0.759140	639.087322	0.018119	0.018731
RS	17	0.240686	0.759140	665.134666	0.018857	0.019701
RS	18	0.266158	0.942458	558.200214	0.015825	0.016707
RS	19	0.293536	0.942458	582.280741	0.016508	0.017554
RS	20	0.322960	1.178942	486.103392	0.013781	0.014820
RS	21	0.354584	1.178942	508.265144	0.014410	0.015530
RS	22	0.388572	1.478880	424.107853	0.012024	0.013084
RS	23	0.425102	1.478880	444.441130	0.012600	0.013646
RS	24	0.464363	1.836811	375.320490	0.010641	0.011586
RS	25	0.506560	1.836811	394.041279	0.011171	0.012029
RS	26	0.551911	2.217504	342.851215	0.009720	0.010475
RS	27	0.600654	2.217504	360.345075	0.010216	0.010865
RS	28	0.653041	2.559663	328.111859	0.009302	0.009881
RS	29	0.709345	2.559663	344.872412	0.009777	0.010292
RS	30	0.769858	2.805085	330.589382	0.009373	0.009867
RS	31	0.834896	2.805085	347.076517	0.009840	0.010346
RS	32	0.904797	2.931100	348.309045	0.009875	0.010417
RS	33	0.979924	2.931100	364.788005	0.010342	0.010980
RS	34	1.060668	2.954081	378.385010	0.010728	0.011459
RS	35	1.147450	2.954081	394.793258	0.011193	0.012091
RS	36	1.240720	2.912558	416.759825	0.011816	0.012856
RS	37	1.340964	2.912558	432.618981	0.012265	0.013510
RS	38	1.448702	2.849437	457.637956	0.012974	0.014380
RS	39	1.564497	2.849437	472.066414	0.013384	0.014972
RS	40	1.688949	2.797629	494.233349	0.014012	0.015727
RS	41	1.822706	2.797629	506.121406	0.014349	0.016171
RS	42	1.966464	2.773432	520.806690	0.014765	0.016642
RS	43	2.120970	2.773432	529.084708	0.015000	0.016886
RS	44	2.287029	2.778670	534.257794	0.015147	0.017006
RS	45	2.465503	2.778670	538.093815	0.015255	0.017040
RS	46	2.657322	2.805808	534.304092	0.015148	0.016847
RS	47	2.863483	2.805808	533.140754	0.015115	0.016692
RS	48	3.085059	2.843553	522.300467	0.014808	0.016278
RS	49	3.323201	2.843553	515.792334	0.014623	0.015966
RS	50	3.579149	2.882950	499.559159	0.014163	0.015409
RS	51	3.854233	2.882950	487.564334	0.013823	0.014962
RS	52	4.149886	2.921111	466.596452	0.013228	0.014293
RS	53	4.467643	2.921111	449.300244	0.012738	0.013722
RS	54	4.809159	2.987513	420.140868	0.011911	0.012850
RS	55	5.176210	2.987513	398.878436	0.011309	0.012186
RS	56	5.570705	2.987513	375.194420	0.010637	0.011462
RS	57	5.994695	2.987513	349.414386	0.009906	0.010684
RS	58	6.450386	3.636947	268.253500	0.007605	0.008418
RS	59	6.940149	3.636947	251.845958	0.007140	0.007897
RS	60	7.466531	3.636947	234.060663	0.006636	0.007334
RS	61	8.032269	3.636947	215.177234	0.006100	0.006739
RS	62	8.640307	3.636947	195.516994	0.005543	0.006121
RS	63	9.293807	3.636947	1026.635129	0.029106	0.032052
PA	4+25*2+4+6 0.064908993 0.018283567 9.293807369 0.446899244 0.261548262 0.320216938 0.378494218 0.437210196 0.511167562 0.617187112 0.759139879 0.942457552 1.178942186 1.478880001 1.836810783 2.217504199 2.559662856 2.805084833 2.931100247 2.954081243 2.912557839 2.849436611 2.797629426 2.773431752 2.778669570 2.805808363 2.843553491 2.882949739 2.921110693 2.987512660 3.636947155
//
IT	5097
RD	7
LK	-317727.645702
QD	-674.210990 -> -585.200001
RI	0.0428726989
TR	0.062446	0.018753
MT	9.528170
MM	C_pi: 1.736842, n_recomb: 37927.031274
RS	0	0.000000	0.506614	549.802113	0.014496	0.000520
RS	1	0.007519	0.506614	582.151102	0.015349	0.005758
RS	2	0.015603	0.506614	615.693642	0.016234	0.013150
RS	3	0.024295	0.506614	650.362701	0.017148	0.017776
RS	4	0.033641	0.267320	1288.776085	0.033980	0.032674
RS	5	0.043689	0.267320	1332.816061	0.035142	0.032640
RS	6	0.054493	0.331656	1112.383940	0.029330	0.026577
RS	7	0.066109	0.331656	1153.477461	0.030413	0.027004
RS	8	0.078599	0.390855	1015.259874	0.026769	0.023707
RS	9	0.092027	0.390855	1053.513130	0.027777	0.024973
RS	10	0.106466	0.446598	956.559717	0.025221	0.022989
RS	11	0.121990	0.446598	992.206289	0.026161	0.024579
RS	12	0.138681	0.515863	890.976453	0.023492	0.022510
RS	13	0.156627	0.515863	924.173718	0.024367	0.024022
RS	14	0.175923	0.617513	801.282465	0.021127	0.021120
RS	15	0.196669	0.617513	832.188535	0.021942	0.022306
RS	16	0.218975	0.756312	706.333971	0.018623	0.019099
RS	17	0.242959	0.756312	735.036895	0.019380	0.020094
RS	18	0.268746	0.938736	616.932640	0.016266	0.017024
RS	19	0.296471	0.938736	643.476486	0.016966	0.017899
RS	20	0.326281	1.179208	534.925741	0.014104	0.015032
RS	21	0.358333	1.179208	559.328727	0.014747	0.015772
RS	22	0.392795	1.491988	462.784863	0.012202	0.013166
RS	23	0.429848	1.491988	485.099281	0.012790	0.013755
RS	24	0.469686	1.874948	405.038656	0.010679	0.011542
RS	25	0.512520	1.874948	425.469230	0.011218	0.012007
RS	26	0.558575	2.291202	365.968062	0.009649	0.010333
RS	27	0.608093	2.291202	384.944786	0.010150	0.010738
RS	28	0.661334	2.670183	347.477461	0.009162	0.009678
RS	29	0.718578	2.670183	365.588417	0.009639	0.010093
RS	30	0.780126	2.941277	349.019029	0.009202	0.009632
RS	31	0.846301	2.941277	366.837861	0.009672	0.010107
RS	32	0.917453	3.075174	368.357037	0.009712	0.010176
RS	33	0.993954	3.075174	386.247384	0.010184	0.010728
RS	34	1.076207	3.090413	402.278831	0.010607	0.011232
RS	35	1.164645	3.090413	420.231343	0.011080	0.011853
RS	36	1.259733	3.032988	446.188593	0.011764	0.012668
RS	37	1.361970	3.032988	463.706447	0.012226	0.013313
RS	38	1.471894	2.953722	493.325129	0.013007	0.014245
RS	39	1.590083	2.953722	509.428643	0.013432	0.014837
RS	40	1.717159	2.890762	535.617626	0.014122	0.015649
RS	41	1.853789	2.890762	549.053525	0.014477	0.016104
RS	42	2.000693	2.862186	566.256286	0.014930	0.016611
RS	43	2.158642	2.862186	575.827878	0.015183	0.016876
RS	44	2.328467	2.869215	581.728451	0.015338	0.017007
RS	45	2.511061	2.869215	586.533181	0.015465	0.017069
RS	46	2.707384	2.902397	582.039159	0.015346	0.016870
RS	47	2.918468	2.902397	581.495889	0.015332	0.016747
RS	48	3.145424	2.948108	569.161146	0.015007	0.016322
RS	49	3.389444	2.948108	562.909885	0.014842	0.016043
RS	50	3.651812	2.995590	544.877405	0.014366	0.015477
RS	51	3.933907	2.995590	532.747849	0.014047	0.015062
RS	52	4.237213	3.041308	509.813945	0.013442	0.014389
RS	53	4.563323	3.041308	491.959884	0.012971	0.013848
RS	54	4.913954	3.119961	459.717171	0.012121	0.012957
RS	55	5.290948	3.119961	437.604796	0.011538	0.012321
RS	56	5.696288	3.119961	412.756272	0.010883	0.011620
RS	57	6.132106	3.119961	385.501385	0.010164	0.010861
RS	58	6.600692	3.890275	290.205526	0.007652	0.008374
RS	59	7.104510	3.890275	274.076400	0.007226	0.007901
RS	60	7.646210	3.890275	256.328243	0.006758	0.007384
RS	61	8.228640	3.890275	237.224937	0.006255	0.006828
RS	62	8.854862	3.890275	217.079754	0.005724	0.006243
RS	63	9.528170	3.890275	1190.865883	0.031399	0.034105
PA	4+25*2+4+6 0.062446213 0.018753099 9.528169832 0.506614465 0.267319865 0.331656267 0.390854760 0.446597755 0.515862797 0.617512606 0.756312043 0.938736081 1.179207808 1.491987626 1.874948339 2.291202056 2.670182966 2.941277413 3.075173929 3.090412706 3.032987612 2.953721558 2.890762256 2.862185715 2.869214574 2.902397370 2.948107863 2.995589708 3.041308402 3.119960852 3.890274811
//
IT	4728
RD	8
LK	-317553.780732
QD	-618.305624 -> -539.102438
RI	0.0378447206
TR	0.060204	0.019199
MT	9.745160
MM	C_pi: 1.814670, n_recomb: 40523.778182
RS	0	0.000000	0.567871	526.544477	0.012993	0.000473
RS	1	0.007557	0.567871	558.610336	0.013785	0.005262
RS	2	0.015685	0.567871	592.014265	0.014609	0.012062
RS	3	0.024427	0.567871	626.715770	0.015465	0.016331
RS	4	0.033830	0.271646	1371.943779	0.033855	0.033206
RS	5	0.043944	0.271646	1419.850344	0.035037	0.033014
RS	6	0.054821	0.342813	1166.165625	0.028777	0.026419
RS	7	0.066521	0.342813	1210.794977	0.029879	0.026745
RS	8	0.079105	0.403743	1067.728130	0.026348	0.023476
RS	9	0.092640	0.403743	1109.306757	0.027374	0.024671
RS	10	0.107198	0.457046	1017.718272	0.025114	0.022912
RS	11	0.122855	0.457046	1056.565550	0.026073	0.024451
RS	12	0.139696	0.522058	960.086620	0.023692	0.022629
RS	13	0.157810	0.522058	996.305483	0.024586	0.024127
RS	14	0.177293	0.619594	871.513546	0.021506	0.021389
RS	15	0.198248	0.619594	905.239193	0.022338	0.022589
RS	16	0.220786	0.755219	772.073925	0.019052	0.019425
RS	17	0.245028	0.755219	803.411065	0.019826	0.020436
RS	18	0.271101	0.936271	675.078270	0.016659	0.017319
RS	19	0.299145	0.936271	704.070634	0.017374	0.018213
RS	20	0.329308	1.179549	583.575584	0.014401	0.015239
RS	21	0.361751	1.179549	610.212745	0.015058	0.016000
RS	22	0.396645	1.503134	501.346455	0.012372	0.013254
RS	23	0.434176	1.503134	525.637535	0.012971	0.013864
RS	24	0.474544	1.908569	434.523767	0.010723	0.011514
RS	25	0.517961	1.908569	456.654016	0.011269	0.011995
RS	26	0.564661	2.358189	388.700467	0.009592	0.010214
RS	27	0.614889	2.358189	409.139165	0.010096	0.010628
RS	28	0.668912	2.772905	366.318512	0.009040	0.009499
RS	29	0.727019	2.772905	385.747966	0.009519	0.009916
RS	30	0.789516	3.069660	366.779662	0.009051	0.009421
RS	31	0.856736	3.069660	385.890248	0.009523	0.009889
RS	32	0.929036	3.211919	387.584777	0.009564	0.009953
RS	33	1.006800	3.211919	406.844049	0.010040	0.010494
RS	34	1.090440	3.219974	425.223316	0.010493	0.011019
RS	35	1.180401	3.219974	444.682987	0.010973	0.011627
RS	36	1.277160	3.147127	474.611175	0.011712	0.012484
RS	37	1.381231	3.147127	493.764123	0.012185	0.013122
RS	38	1.493167	3.052037	528.050785	0.013031	0.014108
RS	39	1.613562	3.052037	545.823420	0.013469	0.014701
RS	40	1.743055	2.977962	576.168840	0.014218	0.015566
RS	41	1.882333	2.977962	591.162174	0.014588	0.016032
RS	42	2.032137	2.944717	611.025614	0.015078	0.016575
RS	43	2.193262	2.944717	621.910224	0.015347	0.016860
RS	44	2.366562	2.952949	628.651004	0.015513	0.017006
RS	45	2.552959	2.952949	634.448597	0.015656	0.017094
RS	46	2.753442	2.991425	629.320968	0.015530	0.016895
RS	47	2.969075	2.991425	629.423903	0.015532	0.016802
RS	48	3.201003	3.044319	615.639028	0.015192	0.016370
RS	49	3.450458	3.044319	609.671677	0.015045	0.016122
RS	50	3.718764	3.099165	589.872670	0.014556	0.015552
RS	51	4.007346	3.099165	577.636238	0.014254	0.015167
RS	52	4.317736	3.151809	552.762634	0.013640	0.014491
RS	53	4.651582	3.151809	534.380089	0.013187	0.013977
RS	54	5.010656	3.242013	499.033244	0.012315	0.013068
RS	55	5.396866	3.242013	476.105992	0.011749	0.012458
RS	56	5.812261	3.242013	450.132100	0.011108	0.011778
RS	57	6.259047	3.242013	421.444550	0.010400	0.011035
RS	58	6.739596	4.133703	311.427134	0.007685	0.008339
RS	59	7.256461	4.133703	295.645972	0.007296	0.007909
RS	60	7.812385	4.133703	278.023869	0.006861	0.007431
RS	61	8.410319	4.133703	258.806673	0.006387	0.006912
RS	62	9.053439	4.133703	238.296206	0.005880	0.006359
RS	63	9.745160	4.133703	1359.941010	0.033559	0.036111
PA	4+25*2+4+6 0.060203974 0.019199125 9.745159649 0.567871479 0.271646131 0.342812837 0.403743272 0.457045724 0.522057622 0.619594093 0.755219311 0.936270566 1.179548556 1.503134392 1.908568902 2.358188911 2.772904985 3.069660407 3.211919069 3.219974431 3.147127137 3.052036596 2.977961975 2.944717007 2.952948660 2.991425451 3.044319285 3.099164678 3.151808516 3.242012848 4.133702893
//
IT	4810
RD	9
LK	-317398.971117
QD	-568.429666 -> -497.647738
RI	0.0337408690
TR	0.058147	0.019618
MT	9.949621
MM	C_pi: 1.889586, n_recomb: 43070.473202
RS	0	0.000000	0.631553	505.313672	0.011732	0.000432
RS	1	0.007592	0.631553	536.977688	0.012467	0.004824
RS	2	0.015760	0.631553	570.088965	0.013236	0.011098
RS	3	0.024549	0.631553	604.629314	0.014038	0.015060
RS	4	0.034005	0.274788	1456.978721	0.033828	0.033739
RS	5	0.044179	0.274788	1508.664184	0.035028	0.033436
RS	6	0.055125	0.353595	1216.244611	0.028238	0.026231
RS	7	0.066902	0.353595	1264.276911	0.029354	0.026487
RS	8	0.079573	0.416864	1115.073348	0.025890	0.023209
RS	9	0.093206	0.416864	1159.856764	0.026929	0.024347
RS	10	0.107875	0.468093	1073.858938	0.024933	0.022787
RS	11	0.123657	0.468093	1115.840398	0.025907	0.024281
RS	12	0.140637	0.529162	1025.237716	0.023804	0.022695
RS	13	0.158906	0.529162	1064.450888	0.024714	0.024177
RS	14	0.178562	0.622783	939.292419	0.021808	0.021610
RS	15	0.199711	0.622783	975.820346	0.022656	0.022820
RS	16	0.222465	0.755247	836.604521	0.019424	0.019717
RS	17	0.246947	0.755247	870.560675	0.020212	0.020741
RS	18	0.273287	0.934629	732.793575	0.017014	0.017597
RS	19	0.301627	0.934629	764.223925	0.017744	0.018505
RS	20	0.332119	1.179877	632.136014	0.014677	0.015441
RS	21	0.364925	1.179877	661.002917	0.015347	0.016218
RS	22	0.400223	1.512765	539.823708	0.012533	0.013348
RS	23	0.438200	1.512765	566.088676	0.013143	0.013974
RS	24	0.479060	1.938722	463.775021	0.010768	0.011498
RS	25	0.523023	1.938722	487.596308	0.011321	0.011993
RS	26	0.570323	2.420071	411.025670	0.009543	0.010111
RS	27	0.621214	2.420071	432.906983	0.010051	0.010534
RS	28	0.675969	2.869914	384.593861	0.008929	0.009339
RS	29	0.734881	2.869914	405.311484	0.009410	0.009756
RS	30	0.798265	3.192729	383.812576	0.008911	0.009228
RS	31	0.866462	3.192729	404.176362	0.009384	0.009690
RS	32	0.939836	3.344166	405.910903	0.009424	0.009746
RS	33	1.018781	3.344166	426.497533	0.009902	0.010276
RS	34	1.103719	3.345798	447.107165	0.010381	0.010816
RS	35	1.195106	3.345798	468.037434	0.010867	0.011413
RS	36	1.293431	3.258079	501.879168	0.011653	0.012305
RS	37	1.399221	3.258079	522.644910	0.012135	0.012935
RS	38	1.513043	3.147465	561.634245	0.013040	0.013970
RS	39	1.635506	3.147465	581.074177	0.013491	0.014564
RS	40	1.767266	3.062270	615.695055	0.014295	0.015477
RS	41	1.909029	3.062270	632.264233	0.014680	0.015955
RS	42	2.061556	3.024022	654.947549	0.015206	0.016533
RS	43	2.225662	3.024022	667.178372	0.015490	0.016838
RS	44	2.402227	3.032857	674.910909	0.015670	0.017001
RS	45	2.592198	3.032857	681.742852	0.015829	0.017115
RS	46	2.796590	3.075867	676.106643	0.015698	0.016918
RS	47	3.016501	3.075867	676.900388	0.015716	0.016854
RS	48	3.253107	3.135152	661.764404	0.015365	0.016420
RS	49	3.507676	3.135152	656.125260	0.015234	0.016201
RS	50	3.781572	3.196617	634.641046	0.014735	0.015628
RS	51	4.076263	3.196617	622.339425	0.014449	0.015271
RS	52	4.393327	3.255533	595.589267	0.013828	0.014595
RS	53	4.734462	3.255533	576.716291	0.013390	0.014106
RS	54	5.101496	3.356543	538.279022	0.012498	0.013181
RS	55	5.496396	3.356543	514.572664	0.011947	0.012594
RS	56	5.921277	3.356543	487.510706	0.011319	0.011933
RS	57	6.378415	3.356543	457.428276	0.010620	0.011205
RS	58	6.870259	4.369760	332.153270	0.007712	0.008308
RS	59	7.399444	4.369760	316.773189	0.007355	0.007917
RS	60	7.968805	4.369760	299.345915	0.006950	0.007476
RS	61	8.581392	4.369760	280.097664	0.006503	0.006990
RS	62	9.240487	4.369760	259.316312	0.006021	0.006466
RS	63	9.949621	4.369760	1534.251792	0.035622	0.038066
PA	4+25*2+4+6 0.058146888 0.019618134 9.949621235 0.631552756 0.274787775 0.353595293 0.416863881 0.468093355 0.529162269 0.622782541 0.755246680 0.934629421 1.179877029 1.512765008 1.938721559 2.420070860 2.869913925 3.192729206 3.344166033 3.345797673 3.258078963 3.147465131 3.062270389 3.024022374 3.032856953 3.075866828 3.135151588 3.196616515 3.255532622 3.356542526 4.369760481
//
IT	5179
RD	10
LK	-317260.563878
QD	-523.794638 -> -460.333353
RI	0.0302905467
TR	0.056251	0.020010
MT	10.144104
MM	C_pi: 1.962285, n_recomb: 45571.739711
RS	0	0.000000	0.698748	485.073793	0.010644	0.000396
RS	1	0.007625	0.698748	516.220331	0.011328	0.004430
RS	2	0.015831	0.698748	548.895858	0.012045	0.010226
RS	3	0.024663	0.698748	583.101237	0.012795	0.013914
RS	4	0.034168	0.277000	1543.786975	0.033876	0.034271
RS	5	0.044398	0.277000	1599.186325	0.035092	0.033891
RS	6	0.055408	0.364010	1263.334876	0.027722	0.026027
RS	7	0.067258	0.364010	1314.651813	0.028848	0.026234
RS	8	0.080011	0.430069	1158.282974	0.025417	0.022924
RS	9	0.093736	0.430069	1206.154680	0.026467	0.024015
RS	10	0.108508	0.479488	1125.854225	0.024705	0.022631
RS	11	0.124406	0.479488	1170.901577	0.025694	0.024085
RS	12	0.141517	0.536830	1087.053663	0.023854	0.022722
RS	13	0.159932	0.536830	1129.233524	0.024779	0.024188
RS	14	0.179751	0.626679	1004.997213	0.022053	0.021795
RS	15	0.201082	0.626679	1044.313076	0.022916	0.023012
RS	16	0.224038	0.755998	900.150015	0.019752	0.019983
RS	17	0.248746	0.755998	936.713571	0.020555	0.021017
RS	18	0.275337	0.933480	790.230493	0.017340	0.017860
RS	19	0.303955	0.933480	824.091084	0.018083	0.018780
RS	20	0.334756	1.180060	680.701273	0.014937	0.015639
RS	21	0.367905	1.180060	711.795299	0.015619	0.016430
RS	22	0.403582	1.521043	578.280812	0.012689	0.013446
RS	23	0.441979	1.521043	606.518471	0.013309	0.014086
RS	24	0.483304	1.965907	492.837908	0.010815	0.011493
RS	25	0.527780	1.965907	518.343356	0.011374	0.011999
RS	26	0.575646	2.477636	432.977005	0.009501	0.010023
RS	27	0.627163	2.477636	456.283575	0.010012	0.010451
RS	28	0.682607	2.962230	402.326725	0.008828	0.009195
RS	29	0.742280	2.962230	424.304214	0.009311	0.009612
RS	30	0.806502	3.311674	400.136059	0.008780	0.009051
RS	31	0.875620	3.311674	421.716288	0.009254	0.009507
RS	32	0.950009	3.473263	423.342917	0.009290	0.009553
RS	33	1.030070	3.473263	445.216276	0.009770	0.010073
RS	34	1.116236	3.469328	467.918536	0.010268	0.010623
RS	35	1.208971	3.469328	490.282576	0.010758	0.011209
RS	36	1.308777	3.367304	527.953358	0.011585	0.012130
RS	37	1.416193	3.367304	550.308549	0.012076	0.012754
RS	38	1.531800	3.241451	594.004675	0.013034	0.013831
RS	39	1.656221	3.241451	615.109603	0.013498	0.014426
RS	40	1.790129	3.145106	654.105907	0.014353	0.015385
RS	41	1.934247	3.145106	672.270973	0.014752	0.015872
RS	42	2.089354	3.101519	697.933662	0.015315	0.016486
RS	43	2.256287	3.101519	711.548235	0.015614	0.016809
RS	44	2.435949	3.110382	720.442311	0.015809	0.016992
RS	45	2.629310	3.110382	728.356504	0.015983	0.017130
RS	46	2.837414	3.157203	722.365073	0.015851	0.016940
RS	47	3.061385	3.157203	723.901488	0.015885	0.016903
RS	48	3.302434	3.222119	707.544384	0.015526	0.016469
RS	49	3.561862	3.222119	702.284531	0.015411	0.016278
RS	50	3.841071	3.289485	679.223236	0.014904	0.015705
RS	51	4.141569	3.289485	666.903413	0.014634	0.015373
RS	52	4.464980	3.354035	638.361286	0.014008	0.014699
RS	53	4.813049	3.354035	619.038738	0.013584	0.014232
RS	54	5.187659	3.465106	577.545900	0.012673	0.013293
RS	55	5.590831	3.465106	553.094973	0.012137	0.012727
RS	56	6.024745	3.465106	524.979832	0.011520	0.012084
RS	57	6.491743	3.465106	493.536727	0.010830	0.011369
RS	58	6.994349	4.599668	352.516751	0.007735	0.008282
RS	59	7.535278	4.599668	337.579620	0.007408	0.007926
RS	60	8.117451	4.599668	320.402246	0.007031	0.007518
RS	61	8.744014	4.599668	301.190104	0.006609	0.007063
RS	62	9.418350	4.599668	280.215247	0.006149	0.006566
RS	63	10.144104	4.599668	1713.813794	0.037607	0.039965
PA	4+25*2+4+6 0.056250954 0.020009954 10.144103966 0.698748170 0.277000265 0.364010171 0.430068583 0.479487712 0.536829897 0.626679476 0.755997910 0.933480049 1.180060439 1.521043135 1.965906992 2.477635984 2.962230325 3.311673727 3.473262694 3.469327950 3.367303698 3.241450754 3.145106319 3.101519407 3.110382265 3.157203456 3.222119204 3.289485442 3.354035229 3.465106082 4.599667557
//
IT	4058
RD	11
LK	-317136.427676
QD	-483.737071 -> -426.683530
RI	0.0273243506
TR	0.054498	0.020376
MT	10.330119
MM	C_pi: 2.033127, n_recomb: 48029.066665
RS	0	0.000000	0.770508	465.221491	0.009686	0.000363
RS	1	0.007656	0.770508	495.737037	0.010322	0.004070
RS	2	0.015897	0.770508	527.840507	0.010990	0.009426
RS	3	0.024770	0.770508	561.549146	0.011692	0.012865
RS	4	0.034321	0.278502	1632.032571	0.033980	0.034802
RS	5	0.044604	0.278502	1691.091894	0.035210	0.034368
RS	6	0.055675	0.374080	1307.852522	0.027230	0.025813
RS	7	0.067592	0.374080	1362.344754	0.028365	0.025988
RS	8	0.080423	0.443279	1197.987620	0.024943	0.022630
RS	9	0.094235	0.443279	1248.833332	0.026002	0.023682
RS	10	0.109104	0.491074	1174.288507	0.024450	0.022455
RS	11	0.125113	0.491074	1222.330274	0.025450	0.023874
RS	12	0.142346	0.544843	1145.943829	0.023859	0.022721
RS	13	0.160899	0.544843	1191.059606	0.024799	0.024171
RS	14	0.180872	0.631027	1068.863841	0.022255	0.021951
RS	15	0.202374	0.631027	1110.952644	0.023131	0.023174
RS	16	0.225523	0.757198	962.850792	0.020047	0.020227
RS	17	0.250443	0.757198	1002.010372	0.020863	0.021270
RS	18	0.277272	0.932609	847.456403	0.017645	0.018112
RS	19	0.306154	0.932609	883.739195	0.018400	0.019042
RS	20	0.337247	1.179997	729.317105	0.015185	0.015835
RS	21	0.370720	1.179997	762.635070	0.015879	0.016637
RS	22	0.406757	1.528055	616.751599	0.012841	0.013547
RS	23	0.445552	1.528055	646.960450	0.013470	0.014200
RS	24	0.487316	1.990426	521.739218	0.010863	0.011496
RS	25	0.532279	1.990426	548.922172	0.011429	0.012012
RS	26	0.580683	2.531339	454.579700	0.009465	0.009947
RS	27	0.632793	2.531339	479.294924	0.009979	0.010380
RS	28	0.688892	3.050376	419.545038	0.008735	0.009065
RS	29	0.749286	3.050376	442.755204	0.009218	0.009482
RS	30	0.814303	3.427105	415.774793	0.008657	0.008888
RS	31	0.884298	3.427105	438.535534	0.009131	0.009337
RS	32	0.959651	3.599855	439.904894	0.009159	0.009372
RS	33	1.040773	3.599855	463.024424	0.009641	0.009882
RS	34	1.128105	3.591234	487.671112	0.010154	0.010439
RS	35	1.222123	3.591234	511.430728	0.010648	0.011015
RS	36	1.323338	3.475488	552.821460	0.011510	0.011960
RS	37	1.432302	3.475488	576.739847	0.012008	0.012577
RS	38	1.549608	3.334652	625.121417	0.013015	0.013692
RS	39	1.675894	3.334652	647.885534	0.013489	0.014287
RS	40	1.811849	3.227110	691.336794	0.014394	0.015288
RS	41	1.958211	3.227110	711.114993	0.014806	0.015785
RS	42	2.115778	3.177873	739.905927	0.015405	0.016434
RS	43	2.285407	3.177873	754.940590	0.015718	0.016775
RS	44	2.468023	3.186230	765.171367	0.015931	0.016979
RS	45	2.664618	3.186230	774.216008	0.016120	0.017140
RS	46	2.876264	3.236193	768.037274	0.015991	0.016959
RS	47	3.104113	3.236193	770.369426	0.016040	0.016947
RS	48	3.349405	3.306036	752.937382	0.015677	0.016516
RS	49	3.613475	3.306036	748.109518	0.015576	0.016350
RS	50	3.897761	3.378632	723.594318	0.015066	0.015780
RS	51	4.203811	3.378632	711.304830	0.014810	0.015472
RS	52	4.533291	3.448210	681.068773	0.014180	0.014801
RS	53	4.887994	3.448210	661.338420	0.013770	0.014355
RS	54	5.269851	3.568619	616.841137	0.012843	0.013405
RS	55	5.680941	3.568619	591.679293	0.012319	0.012857
RS	56	6.123503	3.568619	562.544646	0.011713	0.012230
RS	57	6.599945	3.568619	529.773590	0.011030	0.011528
RS	58	7.112861	4.824033	372.575434	0.007757	0.008259
RS	59	7.665044	4.824033	358.115640	0.007456	0.007935
RS	60	8.259499	4.824033	341.234122	0.007105	0.007557
RS	61	8.899463	4.824033	322.114838	0.006707	0.007130
RS	62	9.588419	4.824033	301.012592	0.006267	0.006659
RS	63	10.330119	4.824033	1898.333192	0.039525	0.041806
PA	4+25*2+4+6 0.054497738 0.020375679 10.330118934 0.770507771 0.278502061 0.374079868 0.443278545 0.491074149 0.544843365 0.631026768 0.757198335 0.932609398 1.179997417 1.528055238 1.990426084 2.531339016 3.050376068 3.427104905 3.599855351 3.591233647 3.475487950 3.334651551 3.227110110 3.177873073 3.186230343 3.236193309 3.306035728 3.378632349 3.448210096 3.568618830 4.824032872
//
IT	4499
RD	12
LK	-317024.790248
QD	-447.688399 -> -396.270937
RI	0.0247251524
TR	0.052873	0.020717
MT	10.508531
MM	C_pi: 2.102305, n_recomb: 50442.869829
RS	0	0.000000	0.847984	445.372445	0.008829	0.000333
RS	1	0.007685	0.847984	475.144707	0.009419	0.003740
RS	2	0.015960	0.847984	506.544011	0.010042	0.008687
RS	3	0.024870	0.847984	539.601686	0.010697	0.011893
RS	4	0.034466	0.279458	1721.384495	0.034125	0.035327
RS	5	0.044799	0.279458	1784.054570	0.035368	0.034859
RS	6	0.055926	0.383842	1350.027092	0.026763	0.025595
RS	7	0.067909	0.383842	1407.590852	0.027905	0.025748
RS	8	0.080812	0.456451	1234.624404	0.024476	0.022333
RS	9	0.094706	0.456451	1288.331518	0.025540	0.023351
RS	10	0.109668	0.502759	1219.572376	0.024177	0.022265
RS	11	0.125780	0.502759	1270.533971	0.025188	0.023653
RS	12	0.143130	0.553069	1202.184123	0.023833	0.022698
RS	13	0.161814	0.553069	1250.201170	0.024784	0.024133
RS	14	0.181933	0.635663	1131.035358	0.022422	0.022084
RS	15	0.203598	0.635663	1175.880099	0.023311	0.023312
RS	16	0.226928	0.758682	1024.771397	0.020315	0.020453
RS	17	0.252051	0.758682	1066.514432	0.021143	0.021505
RS	18	0.279104	0.931874	904.506984	0.017931	0.018354
RS	19	0.308237	0.931874	943.202611	0.018698	0.019293
RS	20	0.339608	1.179623	778.007758	0.015424	0.016027
RS	21	0.373389	1.179623	813.545080	0.016128	0.016840
RS	22	0.409767	1.533861	655.260030	0.012990	0.013652
RS	23	0.448940	1.533861	687.437700	0.013628	0.014315
RS	24	0.491123	2.012472	550.504858	0.010913	0.011506
RS	25	0.536548	2.012472	579.358559	0.011485	0.012031
RS	26	0.585464	2.581460	475.861127	0.009434	0.009880
RS	27	0.638139	2.581460	501.968914	0.009951	0.010319
RS	28	0.694861	3.134640	436.281062	0.008649	0.008946
RS	29	0.755942	3.134640	460.697655	0.009133	0.009362
RS	30	0.821717	3.539294	430.766729	0.008540	0.008736
RS	31	0.892547	3.539294	454.672980	0.009014	0.009180
RS	32	0.968819	3.724222	455.635995	0.009033	0.009201
RS	33	1.050953	3.724222	479.961325	0.009515	0.009702
RS	34	1.139398	3.711796	506.398245	0.010039	0.010263
RS	35	1.234640	3.711796	531.513972	0.010537	0.010830
RS	36	1.337200	3.582884	576.502898	0.011429	0.011794
RS	37	1.447642	3.582884	601.955192	0.011933	0.012404
RS	38	1.566571	3.427309	654.977808	0.012985	0.013553
RS	39	1.694639	3.427309	679.390961	0.013469	0.014149
RS	40	1.832548	3.308531	727.353392	0.014419	0.015189
RS	41	1.981055	3.308531	748.757471	0.014844	0.015695
RS	42	2.140974	3.253349	780.814393	0.015479	0.016378
RS	43	2.313182	3.253349	797.301671	0.015806	0.016734
RS	44	2.498623	3.260713	809.041726	0.016039	0.016962
RS	45	2.698315	3.260713	819.262194	0.016241	0.017143
RS	46	2.913352	3.313208	813.068607	0.016119	0.016974
RS	47	3.144913	3.313208	816.247642	0.016182	0.016986
RS	48	3.394269	3.387323	797.896460	0.015818	0.016561
RS	49	3.662787	3.387323	793.551875	0.015732	0.016419
RS	50	3.951939	3.464521	767.715730	0.015220	0.015854
RS	51	4.263311	3.464521	755.503966	0.014977	0.015568
RS	52	4.598610	3.538558	723.679766	0.014347	0.014901
RS	53	4.959676	3.538558	703.582348	0.013948	0.014474
RS	54	5.348487	3.667614	656.142777	0.013008	0.013514
RS	55	5.767177	3.667614	630.302068	0.012495	0.012984
RS	56	6.218041	3.667614	600.180050	0.011898	0.012371
RS	57	6.703552	3.667614	566.112349	0.011223	0.011681
RS	58	7.226372	5.043104	392.355371	0.007778	0.008238
RS	59	7.789368	5.043104	378.401473	0.007502	0.007943
RS	60	8.395628	5.043104	361.854735	0.007174	0.007594
RS	61	9.048475	5.043104	342.877088	0.006797	0.007192
RS	62	9.751491	5.043104	321.704991	0.006378	0.006745
RS	63	10.508531	5.043104	2087.384541	0.041381	0.043591
PA	4+25*2+4+6 0.052872702 0.020717095 10.508530851 0.847984299 0.279458487 0.383841985 0.456451228 0.502758853 0.553068682 0.635662688 0.758682293 0.931873859 1.179622681 1.533860990 2.012471991 2.581460000 3.134640054 3.539294010 3.724222455 3.711795826 3.582883848 3.427309029 3.308531414 3.253348529 3.260713145 3.313208202 3.387323315 3.464521044 3.538558326 3.667614024 5.043104172
//
IT	4846
RD	13
LK	-316924.150775
QD	-415.158905 -> -368.718692
RI	0.0224178179
TR	0.051363	0.021036
MT	10.680002
MM	C_pi: 2.169917, n_recomb: 52812.468690
RS	0	0.000000	0.932322	425.358901	0.008054	0.000306
RS	1	0.007712	0.932322	454.281657	0.008602	0.003434
RS	2	0.016019	0.932322	484.852905	0.009181	0.008000
RS	3	0.024966	0.932322	517.115984	0.009792	0.010985
RS	4	0.034603	0.279996	1811.503592	0.034301	0.035846
RS	5	0.044984	0.279996	1877.735504	0.035555	0.035357
RS	6	0.056165	0.393326	1390.013034	0.026320	0.025375
RS	7	0.068208	0.393326	1450.547518	0.027466	0.025516
RS	8	0.081180	0.469561	1268.500712	0.024019	0.022037
RS	9	0.095153	0.469561	1324.957331	0.025088	0.023026
RS	10	0.110203	0.514480	1261.995922	0.023896	0.022067
RS	11	0.126413	0.514480	1315.799219	0.024915	0.023427
RS	12	0.143874	0.561419	1255.951738	0.023781	0.022659
RS	13	0.162681	0.561419	1306.830564	0.024745	0.024079
RS	14	0.182939	0.640480	1191.584231	0.022563	0.022198
RS	15	0.204759	0.640480	1239.164489	0.023463	0.023429
RS	16	0.228262	0.760345	1085.915627	0.020562	0.020665
RS	17	0.253577	0.760345	1130.226885	0.021401	0.021723
RS	18	0.280845	0.931190	961.366897	0.018203	0.018587
RS	19	0.310215	0.931190	1002.463301	0.018982	0.019534
RS	20	0.341851	1.178909	826.762048	0.015655	0.016218
RS	21	0.375926	1.178909	864.511576	0.016369	0.017040
RS	22	0.412629	1.538535	693.801768	0.013137	0.013760
RS	23	0.452163	1.538535	727.943945	0.013784	0.014433
RS	24	0.494745	2.032225	579.138700	0.010966	0.011522
RS	25	0.540612	2.032225	609.655347	0.011544	0.012056
RS	26	0.590015	2.628216	496.836233	0.009408	0.009823
RS	27	0.643229	2.628216	524.320342	0.009928	0.010265
RS	28	0.700546	3.215231	452.555792	0.008569	0.008838
RS	29	0.762283	3.215231	478.152882	0.009054	0.009253
RS	30	0.828782	3.648396	445.141973	0.008429	0.008595
RS	31	0.900409	3.648396	470.159203	0.008902	0.009034
RS	32	0.977560	3.846490	470.571342	0.008910	0.009040
RS	33	1.060660	3.846490	496.062026	0.009393	0.009533
RS	34	1.150170	3.831117	524.133944	0.009924	0.010094
RS	35	1.246582	3.831117	550.564922	0.010425	0.010652
RS	36	1.350429	3.689579	599.018872	0.011342	0.011632
RS	37	1.462285	3.689579	625.972528	0.011853	0.012237
RS	38	1.582767	3.519502	683.571822	0.012943	0.013415
RS	39	1.712541	3.519502	709.618986	0.013437	0.014011
RS	40	1.852323	3.389451	762.128008	0.014431	0.015088
RS	41	2.002885	3.389451	785.165159	0.014867	0.015601
RS	42	2.165058	3.328061	820.608434	0.015538	0.016318
RS	43	2.339737	3.328061	838.575645	0.015878	0.016690
RS	44	2.527888	3.333983	851.992616	0.016132	0.016940
RS	45	2.730549	3.333983	863.429795	0.016349	0.017142
RS	46	2.948838	3.388449	857.395238	0.016235	0.016987
RS	47	3.183963	3.388449	861.468576	0.016312	0.017020
RS	48	3.437219	3.466240	842.356766	0.015950	0.016604
RS	49	3.710007	3.466240	838.543933	0.015878	0.016484
RS	50	4.003832	3.547462	811.523727	0.015366	0.015926
RS	51	4.320316	3.547462	799.435141	0.015137	0.015660
RS	52	4.661208	3.625434	766.132798	0.014507	0.014998
RS	53	5.028389	3.625434	745.707939	0.014120	0.014589
RS	54	5.423886	3.762482	695.397788	0.013167	0.013621
RS	55	5.849884	3.762482	668.909276	0.012666	0.013107
RS	56	6.308735	3.762482	637.831353	0.012077	0.012507
RS	57	6.802972	3.762482	602.498025	0.011408	0.011827
RS	58	7.335324	5.257029	411.856870	0.007798	0.008220
RS	59	7.908731	5.257029	398.433054	0.007544	0.007951
RS	60	8.526358	5.257029	382.254757	0.007238	0.007627
RS	61	9.191616	5.257029	363.461558	0.006882	0.007250
RS	62	9.908179	5.257029	342.270746	0.006481	0.006825
RS	63	10.680002	5.257029	2280.431228	0.043180	0.045319
PA	4+25*2+4+6 0.051363229 0.021035974 10.680002411 0.932321891 0.279996043 0.393325599 0.469560898 0.514479933 0.561418834 0.640479826 0.760345340 0.931190446 1.178909446 1.538534648 2.032225318 2.628215875 3.215231234 3.648395768 3.846489566 3.831116899 3.689579247 3.519502189 3.389451249 3.328060753 3.333982915 3.388449071 3.466240451 3.547461564 3.625434014 3.762482393 5.257029494
//
IT	4405
RD	14
LK	-316833.227751
QD	-385.728563 -> -343.699265
RI	0.0203505824
TR	0.049958	0.021334
MT	10.845085
MM	C_pi: 2.236018, n_recomb: 55136.794203
RS	0	0.000000	1.024717	405.138616	0.007348	0.000281
RS	1	0.007738	1.024717	433.115010	0.007855	0.003149
RS	2	0.016075	1.024717	462.745444	0.008393	0.007358
RS	3	0.025056	1.024717	494.083353	0.008961	0.010135
RS	4	0.034733	0.280209	1902.085440	0.034498	0.036354
RS	5	0.045159	0.280209	1971.828369	0.035762	0.035856
RS	6	0.056391	0.402552	1427.930447	0.025898	0.025156
RS	7	0.068492	0.402552	1491.336623	0.027048	0.025289
RS	8	0.081530	0.482589	1299.853875	0.023575	0.021744
RS	9	0.095577	0.482589	1358.948679	0.024647	0.022707
RS	10	0.110710	0.526202	1301.761221	0.023610	0.021865
RS	11	0.127015	0.526202	1358.324636	0.024636	0.023199
RS	12	0.144581	0.569838	1307.364587	0.023711	0.022606
RS	13	0.163506	0.569838	1361.060720	0.024685	0.024012
RS	14	0.183896	0.645415	1250.526949	0.022680	0.022296
RS	15	0.205864	0.645415	1300.818333	0.023593	0.023529
RS	16	0.229531	0.762119	1146.259131	0.020789	0.020862
RS	17	0.255030	0.762119	1193.120187	0.021639	0.021927
RS	18	0.282502	0.930508	1017.998961	0.018463	0.018812
RS	19	0.312100	0.930508	1061.480904	0.019252	0.019766
RS	20	0.343988	1.177862	875.545420	0.015880	0.016406
RS	21	0.378343	1.177862	915.496897	0.016604	0.017237
RS	22	0.415357	1.542162	732.356491	0.013283	0.013869
RS	23	0.455235	1.542162	768.456462	0.013937	0.014552
RS	24	0.498199	2.049854	607.634826	0.011020	0.011544
RS	25	0.544487	2.049854	639.805221	0.011604	0.012085
RS	26	0.594356	2.671815	517.509733	0.009386	0.009773
RS	27	0.648085	2.671815	546.353380	0.009909	0.010219
RS	28	0.705971	3.292311	468.386213	0.008495	0.008738
RS	29	0.768337	3.292311	495.138014	0.008980	0.009153
RS	30	0.835528	3.754517	458.926227	0.008323	0.008463
RS	31	0.907918	3.754517	485.020253	0.008797	0.008897
RS	32	0.985910	3.966711	484.744632	0.008792	0.008887
RS	33	1.069937	3.966711	511.360213	0.009274	0.009373
RS	34	1.160465	3.949228	540.912407	0.009810	0.009932
RS	35	1.257999	3.949228	568.616579	0.010313	0.010483
RS	36	1.363080	3.795589	620.394269	0.011252	0.011475
RS	37	1.476292	3.795589	648.813754	0.011767	0.012074
RS	38	1.598264	3.611227	710.910724	0.012894	0.013278
RS	39	1.729674	3.611227	738.572127	0.013395	0.013874
RS	40	1.871253	3.469874	795.643024	0.014430	0.014985
RS	41	2.023787	3.469874	820.314680	0.014878	0.015506
RS	42	2.188123	3.402038	859.248698	0.015584	0.016256
RS	43	2.365176	3.402038	878.717305	0.015937	0.016640
RS	44	2.555929	3.406117	893.967439	0.016214	0.016916
RS	45	2.761443	3.406117	906.656981	0.016444	0.017136
RS	46	2.982859	3.462045	900.951792	0.016340	0.016996
RS	47	3.221408	3.462045	905.962469	0.016431	0.017050
RS	48	3.478416	3.542965	886.249493	0.016074	0.016645
RS	49	3.755310	3.542965	883.013374	0.016015	0.016545
RS	50	4.053631	3.627675	854.948482	0.015506	0.015995
RS	51	4.375035	3.627675	843.025937	0.015290	0.015748
RS	52	4.721309	3.709098	808.358153	0.014661	0.015093
RS	53	5.094378	3.709098	787.643841	0.014285	0.014700
RS	54	5.496315	3.853527	734.541628	0.013322	0.013726
RS	55	5.929352	3.853527	707.435347	0.012831	0.013226
RS	56	6.395898	3.853527	675.432382	0.012250	0.012639
RS	57	6.898545	3.853527	638.864336	0.011587	0.011968
RS	58	7.440087	5.465927	431.067135	0.007818	0.008204
RS	59	8.023532	5.465927	418.194101	0.007585	0.007959
RS	60	8.652124	5.465927	402.413719	0.007298	0.007658
RS	61	9.329356	5.465927	383.843045	0.006962	0.007304
RS	62	10.058991	5.465927	362.679579	0.006578	0.006899
RS	63	10.845085	5.465927	2476.885936	0.044923	0.046990
PA	4+25*2+4+6 0.049958242 0.021333987 10.845084846 1.024716874 0.280209396 0.402552420 0.482589429 0.526201963 0.569837632 0.645414858 0.762118988 0.930508422 1.177861603 1.542161717 2.049854104 2.671814527 3.292311468 3.754516899 3.966710706 3.949228048 3.795589344 3.611227497 3.469874172 3.402037690 3.406117000 3.462045149 3.542964924 3.627675410 3.709098195 3.853527150 5.465927062
//
IT	4626
RD	15
LK	-316750.917949
QD	-359.035934 -> -320.928147
RI	0.0184848069
TR	0.048649	0.021613
MT	11.004049
MM	C_pi: 2.300620, n_recomb: 57415.053429
RS	0	0.000000	1.126519	384.725265	0.006701	0.000257
RS	1	0.007763	1.126519	411.668720	0.007170	0.002885
RS	2	0.016128	1.126519	440.257402	0.007668	0.006758
RS	3	0.025142	1.126519	470.553054	0.008196	0.009337
RS	4	0.034856	0.280175	1992.835173	0.034709	0.036852
RS	5	0.045325	0.280175	2066.035497	0.035984	0.036352
RS	6	0.056606	0.411540	1463.882700	0.025496	0.024939
RS	7	0.068762	0.411540	1530.062845	0.026649	0.025069
RS	8	0.081863	0.495525	1328.878807	0.023145	0.021456
RS	9	0.095980	0.495525	1390.501288	0.024218	0.022396
RS	10	0.111193	0.537896	1339.045248	0.023322	0.021660
RS	11	0.127587	0.537896	1398.284425	0.024354	0.022970
RS	12	0.145254	0.578285	1356.516458	0.023626	0.022543
RS	13	0.164292	0.578285	1412.980796	0.024610	0.023935
RS	14	0.184807	0.650422	1307.869041	0.022779	0.022379
RS	15	0.206916	0.650422	1360.843225	0.023702	0.023614
RS	16	0.230740	0.763963	1205.756709	0.021001	0.021048
RS	17	0.256414	0.763963	1255.145855	0.021861	0.022118
RS	18	0.284081	0.929806	1074.346865	0.018712	0.019030
RS	19	0.313896	0.929806	1120.195834	0.019510	0.019991
RS	20	0.346025	1.176495	924.316219	0.016099	0.016593
RS	21	0.380648	1.176495	966.456260	0.016833	0.017431
RS	22	0.417959	1.544821	770.901732	0.013427	0.013981
RS	23	0.458166	1.544821	808.950381	0.014090	0.014672
RS	24	0.501494	2.065502	635.987253	0.011077	0.011571
RS	25	0.548185	2.065502	669.800815	0.011666	0.012119
RS	26	0.598501	2.712420	537.888241	0.009368	0.009729
RS	27	0.652722	2.712420	568.074165	0.009894	0.010180
RS	28	0.711153	3.366009	483.788507	0.008426	0.008646
RS	29	0.774119	3.366009	511.669370	0.008912	0.009061
RS	30	0.841974	3.857688	472.149058	0.008223	0.008339
RS	31	0.915095	3.857688	499.286253	0.008696	0.008770
RS	32	0.993893	4.084875	498.192021	0.008677	0.008743
RS	33	1.078807	4.084875	525.892290	0.009159	0.009222
RS	34	1.170313	4.066081	556.774086	0.009697	0.009777
RS	35	1.268921	4.066081	585.708674	0.010201	0.010320
RS	36	1.375185	3.900845	640.664921	0.011158	0.011322
RS	37	1.489697	3.900845	670.512319	0.011678	0.011916
RS	38	1.613099	3.702411	737.014907	0.012837	0.013143
RS	39	1.746079	3.702411	766.266598	0.013346	0.013739
RS	40	1.889383	3.549730	827.898209	0.014420	0.014881
RS	41	2.043810	3.549730	854.200397	0.014878	0.015409
RS	42	2.210225	3.475226	896.715474	0.015618	0.016190
RS	43	2.389558	3.475226	917.701131	0.015984	0.016588
RS	44	2.582812	3.477093	934.931552	0.016284	0.016888
RS	45	2.791067	3.477093	948.903503	0.016527	0.017125
RS	46	3.015488	3.534016	943.692803	0.016436	0.017003
RS	47	3.257330	3.534016	949.678843	0.016541	0.017076
RS	48	3.517945	3.617559	929.522311	0.016190	0.016682
RS	49	3.798791	3.617559	926.903631	0.016144	0.016602
RS	50	4.101438	3.705271	897.931626	0.015639	0.016061
RS	51	4.427577	3.705271	886.214799	0.015435	0.015832
RS	52	4.779034	3.789695	850.295071	0.014810	0.015185
RS	53	5.157773	3.789695	829.327084	0.014444	0.014807
RS	54	5.565911	3.940926	773.516821	0.013472	0.013827
RS	55	6.005732	3.940926	745.821237	0.012990	0.013341
RS	56	6.479694	3.940926	712.922961	0.012417	0.012765
RS	57	6.990447	3.940926	675.150485	0.011759	0.012104
RS	58	7.540848	5.669786	449.974742	0.007837	0.008189
RS	59	8.133975	5.669786	437.669877	0.007623	0.007966
RS	60	8.773143	5.669786	422.312977	0.007355	0.007687
RS	61	9.461928	5.669786	403.998524	0.007036	0.007354
RS	62	10.204180	5.669786	382.903782	0.006669	0.006969
RS	63	11.004049	5.669786	2676.186316	0.046611	0.048606
PA	4+25*2+4+6 0.048648753 0.021612997 11.004049234 1.126518561 0.280174589 0.411539995 0.495524742 0.537896124 0.578285264 0.650422077 0.763962732 0.929805821 1.176494551 1.544820779 2.065502046 2.712420107 3.366008686 3.857687914 4.084874936 4.066080569 3.900844611 3.702410839 3.549730094 3.475226082 3.477092930 3.534016461 3.617559457 3.705271462 3.789694930 3.940926235 5.669786217
//
IT	5241
RD	16
LK	-316676.269106
QD	-334.769872 -> -300.158589
RI	0.0167956292
TR	0.047426	0.021874
MT	11.157266
MM	C_pi: 2.363729, n_recomb: 59646.072437
RS	0	0.000000	1.239052	364.231516	0.006107	0.000235
RS	1	0.007786	1.239052	390.070580	0.006540	0.002639
RS	2	0.016178	1.239052	417.533303	0.007000	0.006196
RS	3	0.025224	1.239052	446.688059	0.007489	0.008586
RS	4	0.034974	0.279947	2083.496975	0.034931	0.037336
RS	5	0.045483	0.279947	2160.097246	0.036215	0.036843
RS	6	0.056810	0.420305	1497.937698	0.025114	0.024724
RS	7	0.069020	0.420305	1566.794561	0.026268	0.024856
RS	8	0.082179	0.508359	1355.725541	0.022730	0.021174
RS	9	0.096364	0.508359	1419.765778	0.023803	0.022093
RS	10	0.111653	0.549544	1373.980041	0.023036	0.021454
RS	11	0.128132	0.549544	1435.807919	0.024072	0.022742
RS	12	0.145895	0.586737	1403.463981	0.023530	0.022471
RS	13	0.165040	0.586737	1462.642676	0.024522	0.023849
RS	14	0.185676	0.655474	1363.587334	0.022861	0.022450
RS	15	0.207919	0.655474	1419.211704	0.023794	0.023686
RS	16	0.231894	0.765852	1264.343737	0.021197	0.021222
RS	17	0.257735	0.765852	1316.235609	0.022067	0.022297
RS	18	0.285588	0.929068	1130.344936	0.018951	0.019242
RS	19	0.315610	0.929068	1178.538850	0.019759	0.020208
RS	20	0.347970	1.174836	973.015241	0.016313	0.016777
RS	21	0.382849	1.174836	1017.326932	0.017056	0.017622
RS	22	0.420443	1.546606	809.396051	0.013570	0.014094
RS	23	0.460965	1.546606	849.381358	0.014240	0.014793
RS	24	0.504642	2.079330	664.174285	0.011135	0.011602
RS	25	0.551719	2.079330	699.618550	0.011729	0.012157
RS	26	0.602462	2.750213	557.967006	0.009355	0.009692
RS	27	0.657156	2.750213	589.477058	0.009883	0.010147
RS	28	0.716109	3.436444	498.773094	0.008362	0.008562
RS	29	0.779651	3.436444	527.757294	0.008848	0.008977
RS	30	0.848141	3.957976	484.829267	0.008128	0.008223
RS	31	0.921963	3.957976	512.976227	0.008600	0.008650
RS	32	1.001533	4.200981	510.942522	0.008566	0.008606
RS	33	1.087299	4.200981	539.687416	0.009048	0.009079
RS	34	1.179742	4.181629	571.753818	0.009586	0.009628
RS	35	1.279383	4.181629	601.875388	0.010091	0.010165
RS	36	1.386782	4.005284	659.861981	0.011063	0.011174
RS	37	1.502543	4.005284	691.097169	0.011587	0.011763
RS	38	1.627318	3.792985	761.902398	0.012774	0.013009
RS	39	1.761807	3.792985	792.716426	0.013290	0.013606
RS	40	1.906768	3.628959	858.891617	0.014400	0.014777
RS	41	2.063015	3.628959	886.815018	0.014868	0.015311
RS	42	2.231428	3.547596	932.983759	0.015642	0.016123
RS	43	2.412953	3.547596	955.496301	0.016019	0.016532
RS	44	2.608612	3.546915	974.842347	0.016344	0.016858
RS	45	2.819505	3.546915	990.121158	0.016600	0.017111
RS	46	3.046818	3.604409	985.563070	0.016524	0.017007
RS	47	3.291830	3.604409	992.557550	0.016641	0.017098
RS	48	3.555919	3.690112	972.111452	0.016298	0.016718
RS	49	3.840569	3.690112	970.146892	0.016265	0.016655
RS	50	4.147382	3.780372	940.405163	0.015766	0.016125
RS	51	4.478084	3.780372	928.930597	0.015574	0.015912
RS	52	4.834535	3.867383	891.871841	0.014953	0.015273
RS	53	5.218739	3.867383	870.683991	0.014598	0.014910
RS	54	5.632857	4.024881	812.253343	0.013618	0.013926
RS	55	6.079218	4.024881	783.995952	0.013144	0.013452
RS	56	6.560333	4.024881	750.231625	0.012578	0.012887
RS	57	7.078907	4.024881	711.285093	0.011925	0.012234
RS	58	7.637858	5.868685	468.557980	0.007856	0.008175
RS	59	8.240329	5.868685	456.836110	0.007659	0.007973
RS	60	8.889709	5.868685	441.925223	0.007409	0.007714
RS	61	9.589649	5.868685	423.897279	0.007107	0.007400
RS	62	10.344087	5.868685	402.908995	0.006755	0.007034
RS	63	11.157266	5.868685	2877.732553	0.048247	0.050168
PA	4+25*2+4+6 0.047426234 0.021874489 11.157265710 1.239051596 0.279946672 0.420305142 0.508359249 0.549543796 0.586736937 0.655473726 0.765851918 0.929068060 1.174836246 1.546606365 2.079330156 2.750212749 3.436444175 3.957975931 4.200980600 4.181628769 4.005283690 3.792985336 3.628959337 3.547595692 3.546914926 3.604408563 3.690112400 3.780371977 3.867383467 4.024880953 5.868685110
//
IT	4799
RD	17
LK	-316608.452914
QD	-312.661286 -> -281.175926
RI	0.0152593564
TR	0.046283	0.022120
MT	11.305040
MM	C_pi: 2.425351, n_recomb: 61828.909607
RS	0	0.000000	1.363989	343.731433	0.005559	0.000215
RS	1	0.007808	1.363989	368.406597	0.005958	0.002409
RS	2	0.016226	1.363989	394.672525	0.006383	0.005671
RS	3	0.025302	1.363989	422.602658	0.006835	0.007881
RS	4	0.035086	0.279569	2173.850085	0.035159	0.037805
RS	5	0.045634	0.279569	2253.789441	0.036452	0.037325
RS	6	0.057005	0.428859	1530.175671	0.024749	0.024512
RS	7	0.069265	0.428859	1601.612991	0.025904	0.024647
RS	8	0.082481	0.521081	1380.548188	0.022329	0.020898
RS	9	0.096730	0.521081	1446.897810	0.023402	0.021799
RS	10	0.112092	0.561126	1406.700480	0.022752	0.021249
RS	11	0.128652	0.561126	1471.028353	0.023792	0.022515
RS	12	0.146506	0.595172	1448.269267	0.023424	0.022392
RS	13	0.165754	0.595172	1510.104497	0.024424	0.023757
RS	14	0.186505	0.660548	1417.665686	0.022929	0.022510
RS	15	0.208877	0.660548	1475.903782	0.023871	0.023745
RS	16	0.232995	0.767769	1321.960756	0.021381	0.021385
RS	17	0.258996	0.767769	1376.326678	0.022260	0.022465
RS	18	0.287028	0.928297	1185.918093	0.019181	0.019446
RS	19	0.317248	0.928297	1236.431540	0.019998	0.020418
RS	20	0.349828	1.172914	1021.587427	0.016523	0.016958
RS	21	0.384952	1.172914	1068.050655	0.017274	0.017811
RS	22	0.422819	1.547595	847.805848	0.013712	0.014208
RS	23	0.463642	1.547595	889.713232	0.014390	0.014915
RS	24	0.507653	2.091474	692.179460	0.011195	0.011636
RS	25	0.555101	2.091474	729.240339	0.011794	0.012198
RS	26	0.606253	2.785353	577.743412	0.009344	0.009660
RS	27	0.661400	2.785353	610.558710	0.009875	0.010118
RS	28	0.720853	3.503747	513.348469	0.008303	0.008483
RS	29	0.784948	3.503747	543.410224	0.008789	0.008898
RS	30	0.854047	4.055442	496.985790	0.008038	0.008114
RS	31	0.928542	4.055442	526.109461	0.008509	0.008538
RS	32	1.008854	4.315000	523.028000	0.008459	0.008476
RS	33	1.095438	4.315000	552.777906	0.008940	0.008943
RS	34	1.188781	4.295821	585.887936	0.009476	0.009486
RS	35	1.289414	4.295821	617.152781	0.009982	0.010016
RS	36	1.397904	4.108837	678.020904	0.010966	0.011030
RS	37	1.514865	4.108837	710.602100	0.011493	0.011615
RS	38	1.640959	3.882875	785.599022	0.012706	0.012878
RS	39	1.776899	3.882875	817.944055	0.013229	0.013474
RS	40	1.923453	3.707500	888.630218	0.014372	0.014672
RS	41	2.081451	3.707500	918.160725	0.014850	0.015212
RS	42	2.251786	3.619101	968.041753	0.015657	0.016054
RS	43	2.435422	3.619101	992.085531	0.016046	0.016475
RS	44	2.633396	3.615568	1013.670421	0.016395	0.016826
RS	45	2.846828	3.615568	1030.275080	0.016663	0.017094
RS	46	3.076927	3.673245	1026.519306	0.016603	0.017009
RS	47	3.324992	3.673245	1034.550363	0.016732	0.017117
RS	48	3.592426	3.760681	1013.964859	0.016400	0.016750
RS	49	3.880743	3.760681	1012.686849	0.016379	0.016705
RS	50	4.191573	3.853075	982.308726	0.015888	0.016186
RS	51	4.526673	3.853075	971.109776	0.015706	0.015989
RS	52	4.887939	3.942299	933.022770	0.015090	0.015359
RS	53	5.277414	3.942299	911.646865	0.014745	0.015009
RS	54	5.697301	4.105557	850.687755	0.013759	0.014023
RS	55	6.149973	4.105557	821.894806	0.013293	0.013560
RS	56	6.637992	4.105557	787.292900	0.012733	0.013004
RS	57	7.164117	4.105557	747.202428	0.012085	0.012359
RS	58	7.731323	6.062691	486.796871	0.007873	0.008162
RS	59	8.342819	6.062691	475.670416	0.007693	0.007979
RS	60	9.002062	6.062691	461.225254	0.007460	0.007739
RS	61	9.712782	6.062691	443.510951	0.007173	0.007443
RS	62	10.478996	6.062691	422.663484	0.006836	0.007094
RS	63	11.305040	6.062691	3080.949239	0.049830	0.051676
PA	4+25*2+4+6 0.046283199 0.022119836 11.305039554 1.363988811 0.279568898 0.428859345 0.521081369 0.561126092 0.595171683 0.660548356 0.767769148 0.928297215 1.172913621 1.547594587 2.091474071 2.785353121 3.503746570 4.055442281 4.314999810 4.295820634 4.108836738 3.882874562 3.707499761 3.619100700 3.615568209 3.673244855 3.760681345 3.853075321 3.942298678 4.105556982 6.062690631
//
IT	4810
RD	18
LK	-316546.747813
QD	-292.477276 -> -263.793404
RI	0.0138603207
TR	0.045213	0.022350
MT	11.447655
MM	C_pi: 2.485487, n_recomb: 63962.827877
RS	0	0.000000	1.503108	323.345813	0.005055	0.000196
RS	1	0.007830	1.503108	346.811926	0.005422	0.002196
RS	2	0.016272	1.503108	371.826080	0.005813	0.005180
RS	3	0.025376	1.503108	398.465338	0.006230	0.007219
RS	4	0.035192	0.279082	2263.642383	0.035390	0.038257
RS	5	0.045777	0.279082	2346.856853	0.036691	0.037797
RS	6	0.057191	0.437204	1560.700676	0.024400	0.024303
RS	7	0.069499	0.437204	1634.623794	0.025556	0.024445
RS	8	0.082770	0.533683	1403.478638	0.021942	0.020630
RS	9	0.097080	0.533683	1472.031066	0.023014	0.021513
RS	10	0.112510	0.572637	1437.304824	0.022471	0.021045
RS	11	0.129149	0.572637	1504.042606	0.023514	0.022291
RS	12	0.147090	0.603577	1490.982046	0.023310	0.022307
RS	13	0.166437	0.603577	1555.412494	0.024317	0.023659
RS	14	0.187298	0.665633	1470.083976	0.022983	0.022560
RS	15	0.209792	0.665633	1530.895814	0.023934	0.023795
RS	16	0.234047	0.769706	1378.546254	0.021552	0.021540
RS	17	0.260202	0.769706	1435.354507	0.022440	0.022623
RS	18	0.288404	0.927492	1241.002148	0.019402	0.019645
RS	19	0.318815	0.927492	1293.806731	0.020227	0.020622
RS	20	0.351606	1.170759	1069.974392	0.016728	0.017138
RS	21	0.386965	1.170759	1118.566002	0.017488	0.017997
RS	22	0.425093	1.547862	886.095031	0.013853	0.014324
RS	23	0.466205	1.547862	929.907447	0.014538	0.015037
RS	24	0.510537	2.102067	719.984358	0.011256	0.011674
RS	25	0.558340	2.102067	758.646184	0.011861	0.012242
RS	26	0.609885	2.817995	597.214563	0.009337	0.009632
RS	27	0.665466	2.817995	631.315557	0.009870	0.010094
RS	28	0.725399	3.568029	527.524540	0.008247	0.008411
RS	29	0.790024	3.568029	558.638137	0.008734	0.008826
RS	30	0.859710	4.150108	508.641761	0.007952	0.008011
RS	31	0.934851	4.150108	538.709707	0.008422	0.008432
RS	32	1.015876	4.426927	534.476989	0.008356	0.008352
RS	33	1.103245	4.426927	565.192819	0.008836	0.008815
RS	34	1.197454	4.408610	599.212228	0.009368	0.009349
RS	35	1.299039	4.408610	631.576645	0.009874	0.009874
RS	36	1.408578	4.211437	695.178913	0.010868	0.010891
RS	37	1.526694	4.211437	729.063134	0.011398	0.011471
RS	38	1.654058	3.972006	808.134729	0.012634	0.012750
RS	39	1.791393	3.972006	841.976597	0.013164	0.013346
RS	40	1.939482	3.785285	917.129248	0.014338	0.014569
RS	41	2.099165	3.785285	948.248454	0.014825	0.015114
RS	42	2.271351	3.689699	1001.885100	0.015664	0.015984
RS	43	2.457018	3.689699	1027.459388	0.016063	0.016415
RS	44	2.657223	3.683040	1051.393731	0.016438	0.016792
RS	45	2.873102	3.683040	1069.338074	0.016718	0.017074
RS	46	3.105884	3.740541	1066.526971	0.016674	0.017008
RS	47	3.356892	3.740541	1075.617893	0.016816	0.017132
RS	48	3.627553	3.829324	1055.035576	0.016495	0.016781
RS	49	3.919406	3.829324	1054.472520	0.016486	0.016751
RS	50	4.234109	3.923471	1023.587923	0.016003	0.016245
RS	51	4.573453	3.923471	1012.694790	0.015833	0.016062
RS	52	4.939365	4.014556	973.689298	0.015223	0.015442
RS	53	5.333927	4.014556	952.154880	0.014886	0.015105
RS	54	5.759382	4.183113	888.759431	0.013895	0.014116
RS	55	6.218148	4.183113	859.456072	0.013437	0.013664
RS	56	6.712834	4.183113	824.044399	0.012883	0.013117
RS	57	7.246252	4.183113	782.839942	0.012239	0.012479
RS	58	7.821434	6.251880	504.672772	0.007890	0.008150
RS	59	8.441651	6.251880	494.151937	0.007726	0.007984
RS	60	9.110428	6.251880	480.189627	0.007507	0.007762
RS	61	9.831568	6.251880	462.813205	0.007236	0.007483
RS	62	10.609170	6.251880	442.137815	0.006912	0.007151
RS	63	11.447655	6.251880	3285.285132	0.051362	0.053133
PA	4+25*2+4+6 0.045212937 0.022350301 11.447654932 1.503107537 0.279081654 0.437204216 0.533683319 0.572637307 0.603577271 0.665633297 0.769705821 0.927492041 1.170758681 1.547862463 2.102067313 2.817995306 3.568029061 4.150108337 4.426926537 4.408610015 4.211436575 3.972006181 3.785285318 3.689698680 3.683040132 3.740541197 3.829323599 3.923471068 4.014555757 4.183112517 6.251880496
//
IT	4920
RD	19
LK	-316490.520111
QD	-274.014442 -> -247.847077
RI	0.0125837345
TR	0.044210	0.022567
MT	11.585331
MM	C_pi: 2.544144, n_recomb: 66047.503057
RS	0	0.000000	1.658530	303.177278	0.004590	0.000179
RS	1	0.007850	1.658530	325.401967	0.004927	0.001998
RS	2	0.016316	1.658530	349.123556	0.005286	0.004721
RS	3	0.025447	1.658530	374.421405	0.005669	0.006599
RS	4	0.035294	0.278517	2352.652466	0.035621	0.038691
RS	5	0.045915	0.278517	2439.075646	0.036929	0.038257
RS	6	0.057369	0.445352	1589.578315	0.024067	0.024099
RS	7	0.069722	0.445352	1665.894015	0.025223	0.024247
RS	8	0.083045	0.546154	1424.656278	0.021570	0.020368
RS	9	0.097414	0.546154	1495.307663	0.022640	0.021237
RS	10	0.112910	0.584065	1465.913668	0.022195	0.020843
RS	11	0.129624	0.584065	1534.971088	0.023240	0.022071
RS	12	0.147649	0.611942	1531.663694	0.023190	0.022218
RS	13	0.167089	0.611942	1598.625388	0.024204	0.023557
RS	14	0.188055	0.670717	1520.837404	0.023026	0.022601
RS	15	0.210667	0.670717	1584.180072	0.023985	0.023835
RS	16	0.235054	0.771657	1434.047542	0.021712	0.021685
RS	17	0.261356	0.771657	1493.263843	0.022609	0.022772
RS	18	0.289722	0.926663	1295.528203	0.019615	0.019837
RS	19	0.320314	0.926663	1350.592930	0.020449	0.020819
RS	20	0.353309	1.168404	1118.122293	0.016929	0.017315
RS	21	0.388893	1.168404	1168.816519	0.017697	0.018180
RS	22	0.427270	1.547495	924.224070	0.013993	0.014440
RS	23	0.468661	1.547495	969.922197	0.014685	0.015160
RS	24	0.513300	2.111249	747.568977	0.011319	0.011715
RS	25	0.561443	2.111249	787.814629	0.011928	0.012288
RS	26	0.613366	2.848310	616.375248	0.009332	0.009609
RS	27	0.669364	2.848310	651.741762	0.009868	0.010075
RS	28	0.729758	3.629418	541.311192	0.008196	0.008344
RS	29	0.794893	3.629418	573.451104	0.008682	0.008759
RS	30	0.865141	4.242055	519.815156	0.007870	0.007914
RS	31	0.940904	4.242055	550.795508	0.008339	0.008332
RS	32	1.022614	4.536751	545.320987	0.008256	0.008234
RS	33	1.110738	4.536751	576.964509	0.008736	0.008692
RS	34	1.205779	4.519961	611.764600	0.009262	0.009218
RS	35	1.308281	4.519961	645.185307	0.009769	0.009737
RS	36	1.418830	4.313006	711.380604	0.010771	0.010756
RS	37	1.538056	4.313006	746.524321	0.011303	0.011332
RS	38	1.666642	4.060312	829.547300	0.012560	0.012624
RS	39	1.805321	4.060312	864.849736	0.013094	0.013219
RS	40	1.954887	3.862253	944.414935	0.014299	0.014466
RS	41	2.116193	3.862253	977.100901	0.014794	0.015015
RS	42	2.290162	3.759339	1034.525257	0.015663	0.015913
RS	43	2.477787	3.759339	1061.624863	0.016074	0.016354
RS	44	2.680140	3.749305	1088.007595	0.016473	0.016756
RS	45	2.898378	3.749305	1107.300714	0.016765	0.017051
RS	46	3.133748	3.806305	1105.566579	0.016739	0.017006
RS	47	3.387593	3.806305	1115.736184	0.016893	0.017145
RS	48	3.661365	3.896075	1095.293897	0.016583	0.016809
RS	49	3.956628	3.896075	1095.470197	0.016586	0.016794
RS	50	4.275069	3.991626	1064.204135	0.016113	0.016301
RS	51	4.618507	3.991626	1053.643766	0.015953	0.016132
RS	52	4.988905	4.084251	1013.826110	0.015350	0.015522
RS	53	5.388378	4.084251	992.160387	0.015022	0.015196
RS	54	5.819210	4.257670	926.422620	0.014027	0.014206
RS	55	6.283861	4.257670	896.632321	0.013576	0.013764
RS	56	6.784987	4.257670	860.437362	0.013028	0.013226
RS	57	7.325451	4.257670	818.147959	0.012387	0.012594
RS	58	7.908340	6.436313	522.173179	0.007906	0.008139
RS	59	8.536986	6.436313	512.265998	0.007756	0.007989
RS	60	9.214980	6.436313	498.801133	0.007552	0.007783
RS	61	9.946195	6.436313	481.783994	0.007295	0.007521
RS	62	10.734810	6.436313	461.308883	0.006985	0.007204
RS	63	11.585331	6.436313	3490.245644	0.052844	0.054538
PA	4+25*2+4+6 0.044209585 0.022567068 11.585330708 1.658530277 0.278517243 0.445351844 0.546154240 0.584064852 0.611942125 0.670716913 0.771656831 0.926662688 1.168403516 1.547494900 2.111249158 2.848309907 3.629417851 4.242054674 4.536751004 4.519960868 4.313005770 4.060312043 3.862253073 3.759338894 3.749305023 3.806305383 3.896075357 3.991626381 4.084251204 4.257669548 6.436312882
//
IT	4574
RD	20
LK	-316439.214689
QD	-257.095609 -> -233.193518
RI	0.0114183931
TR	0.043268	0.022771
MT	11.718235
MM	C_pi: 2.601309, n_recomb: 68082.355937
RS	0	0.000000	1.832617	283.339758	0.004162	0.000163
RS	1	0.007869	1.832617	304.303843	0.004470	0.001813
RS	2	0.016358	1.832617	326.706682	0.004799	0.004294
RS	3	0.025514	1.832617	350.628737	0.005150	0.006019
RS	4	0.035391	0.277895	2440.712707	0.035849	0.039105
RS	5	0.046046	0.277895	2530.275165	0.037165	0.038702
RS	6	0.057538	0.453304	1616.888516	0.023749	0.023898
RS	7	0.069935	0.453304	1695.504951	0.024904	0.024056
RS	8	0.083308	0.558488	1444.184055	0.021212	0.020114
RS	9	0.097733	0.558488	1516.832555	0.022279	0.020969
RS	10	0.113293	0.595394	1492.635436	0.021924	0.020643
RS	11	0.130078	0.595394	1563.921981	0.022971	0.021854
RS	12	0.148183	0.620259	1570.353956	0.023066	0.022125
RS	13	0.167713	0.620259	1639.779972	0.024085	0.023452
RS	14	0.188780	0.675790	1569.909918	0.023059	0.022634
RS	15	0.211505	0.675790	1635.737224	0.024026	0.023866
RS	16	0.236018	0.773621	1488.397025	0.021862	0.021821
RS	17	0.262460	0.773621	1549.984134	0.022766	0.022912
RS	18	0.290983	0.925813	1349.425424	0.019820	0.020023
RS	19	0.321750	0.925813	1406.716447	0.020662	0.021009
RS	20	0.354939	1.165872	1165.972130	0.017126	0.017489
RS	21	0.390739	1.165872	1218.740324	0.017901	0.018360
RS	22	0.429357	1.546555	962.152507	0.014132	0.014556
RS	23	0.471013	1.546555	1009.714555	0.014831	0.015283
RS	24	0.515948	2.119109	774.918782	0.011382	0.011757
RS	25	0.564418	2.119109	816.729694	0.011996	0.012337
RS	26	0.616703	2.876400	635.224932	0.009330	0.009590
RS	27	0.673102	2.876400	671.836201	0.009868	0.010059
RS	28	0.733939	3.688026	554.711776	0.008148	0.008281
RS	29	0.799564	3.688026	587.852297	0.008634	0.008697
RS	30	0.870353	4.331291	530.524491	0.007792	0.007823
RS	31	0.946713	4.331291	562.385894	0.008260	0.008238
RS	32	1.029081	4.644457	555.583492	0.008160	0.008122
RS	33	1.117931	4.644457	588.116992	0.008638	0.008575
RS	34	1.213773	4.629790	623.579917	0.009159	0.009092
RS	35	1.317157	4.629790	658.013956	0.009665	0.009606
RS	36	1.428677	4.413483	726.658024	0.010673	0.010625
RS	37	1.548973	4.413483	763.016948	0.011207	0.011197
RS	38	1.678734	4.147711	849.867695	0.012483	0.012501
RS	39	1.818707	4.147711	886.592311	0.013022	0.013096
RS	40	1.969695	3.938328	970.507225	0.014255	0.014364
RS	41	2.132565	3.938328	1004.734478	0.014758	0.014918
RS	42	2.308251	3.827967	1065.965256	0.015657	0.015842
RS	43	2.497762	3.827967	1094.580570	0.016077	0.016292
RS	44	2.702187	3.814328	1123.499630	0.016502	0.016719
RS	45	2.922698	3.814328	1144.145909	0.016805	0.017027
RS	46	3.160561	3.870528	1143.612345	0.016797	0.017002
RS	47	3.417143	3.870528	1154.874943	0.016963	0.017155
RS	48	3.693916	3.960955	1134.702840	0.016667	0.016835
RS	49	3.992469	3.960955	1135.638935	0.016680	0.016834
RS	50	4.314515	4.057587	1104.111306	0.016217	0.016355
RS	51	4.661905	4.057587	1093.907491	0.016067	0.016199
RS	52	5.036631	4.151456	1053.380742	0.015472	0.015599
RS	53	5.440845	4.151456	1031.608723	0.015152	0.015284
RS	54	5.876868	4.329328	963.623370	0.014154	0.014294
RS	55	6.347203	4.329328	933.368313	0.013709	0.013861
RS	56	6.854549	4.329328	896.415670	0.013167	0.013330
RS	57	7.401820	4.329328	853.069953	0.012530	0.012705
RS	58	7.992157	6.616028	539.280266	0.007921	0.008128
RS	59	8.628949	6.616028	529.992862	0.007785	0.007994
RS	60	9.315852	6.616028	517.037841	0.007594	0.007803
RS	61	10.056809	6.616028	500.398960	0.007350	0.007556
RS	62	10.856074	6.616028	480.149740	0.007052	0.007253
RS	63	11.718235	6.616028	3695.317166	0.054277	0.055895
PA	4+25*2+4+6 0.043267964 0.022771276 11.718234707 1.832617465 0.277895439 0.453303888 0.558488306 0.595393831 0.620258915 0.675789941 0.773621341 0.925813419 1.165872437 1.546554812 2.119109140 2.876399786 3.688026018 4.331291165 4.644456959 4.629789896 4.413483088 4.147710847 3.938327683 3.827966505 3.814328492 3.870527820 3.960954615 4.057587175 4.151456318 4.329328018 6.616028214
//
IT	4024
RD	21
LK	-316392.341864
QD	-241.565511 -> -219.706498
RI	0.0103542070
TR	0.042383	0.022964
MT	11.846617
MM	C_pi: 2.656994, n_recomb: 70067.218991
RS	0	0.000000	2.028143	263.933113	0.003767	0.000148
RS	1	0.007888	2.028143	283.629432	0.004048	0.001643
RS	2	0.016398	2.028143	304.700703	0.004349	0.003897
RS	3	0.025579	2.028143	327.227425	0.004670	0.005477
RS	4	0.035484	0.277239	2527.629739	0.036074	0.039500
RS	5	0.046171	0.277239	2620.260414	0.037396	0.039132
RS	6	0.057700	0.461060	1642.728525	0.023445	0.023701
RS	7	0.070139	0.461060	1723.556339	0.024599	0.023870
RS	8	0.083560	0.570675	1462.182521	0.020868	0.019868
RS	9	0.098038	0.570675	1536.729539	0.021932	0.020709
RS	10	0.113659	0.606622	1517.557106	0.021659	0.020447
RS	11	0.130512	0.606622	1590.982684	0.022707	0.021641
RS	12	0.148694	0.628520	1607.112959	0.022937	0.022028
RS	13	0.168311	0.628520	1678.934614	0.023962	0.023343
RS	14	0.189474	0.680850	1617.292615	0.023082	0.022660
RS	15	0.212307	0.680850	1685.555964	0.024056	0.023890
RS	16	0.236941	0.775594	1541.558444	0.022001	0.021949
RS	17	0.263518	0.775594	1605.477063	0.022913	0.023043
RS	18	0.292192	0.924952	1402.635414	0.020018	0.020204
RS	19	0.323127	0.924952	1462.116778	0.020867	0.021194
RS	20	0.356502	1.163195	1213.471119	0.017319	0.017661
RS	21	0.392510	1.163195	1268.282378	0.018101	0.018538
RS	22	0.431358	1.545098	999.852126	0.014270	0.014672
RS	23	0.473270	1.545098	1049.254490	0.014975	0.015406
RS	24	0.518488	2.125771	802.012601	0.011446	0.011803
RS	25	0.567273	2.125771	845.368856	0.012065	0.012388
RS	26	0.619906	2.902416	653.758331	0.009330	0.009574
RS	27	0.676690	2.902416	691.593057	0.009870	0.010046
RS	28	0.737954	3.743951	567.737724	0.008103	0.008223
RS	29	0.804049	3.743951	601.853482	0.008590	0.008639
RS	30	0.875358	4.417880	540.787553	0.007718	0.007736
RS	31	0.952292	4.417880	573.499336	0.008185	0.008149
RS	32	1.035295	4.750040	565.292667	0.008068	0.008015
RS	33	1.124844	4.750040	598.679385	0.008544	0.008464
RS	34	1.221456	4.738080	634.691495	0.009058	0.008971
RS	35	1.325690	4.738080	670.096564	0.009564	0.009480
RS	36	1.438144	4.512816	741.051813	0.010576	0.010499
RS	37	1.559469	4.512816	778.581585	0.011112	0.011067
RS	38	1.690364	4.234160	869.132419	0.012404	0.012381
RS	39	1.831584	4.234160	907.239428	0.012948	0.012975
RS	40	1.983942	4.013475	995.433052	0.014207	0.014263
RS	41	2.148318	4.013475	1031.173382	0.014717	0.014821
RS	42	2.325660	3.895558	1096.219442	0.015645	0.015771
RS	43	2.516990	3.895558	1126.337154	0.016075	0.016229
RS	44	2.723412	3.878111	1157.868856	0.016525	0.016681
RS	45	2.946116	3.878111	1179.868622	0.016839	0.017000
RS	46	3.186386	3.933234	1180.649902	0.016850	0.016996
RS	47	3.445608	3.933234	1193.015851	0.017027	0.017162
RS	48	3.725276	4.024016	1173.236583	0.016744	0.016860
RS	49	4.027005	4.024016	1174.949414	0.016769	0.016872
RS	50	4.352533	4.121431	1143.275721	0.016317	0.016406
RS	51	4.703737	4.121431	1133.449301	0.016177	0.016262
RS	52	5.082644	4.216275	1092.312075	0.015589	0.015673
RS	53	5.491438	4.216275	1070.456685	0.015278	0.015369
RS	54	5.932477	4.398223	1000.317883	0.014277	0.014379
RS	55	6.408304	4.398223	969.619017	0.013838	0.013954
RS	56	6.921663	4.398223	931.933372	0.013301	0.013431
RS	57	7.475514	4.398223	887.559422	0.012667	0.012811
RS	58	8.073052	6.791137	555.981676	0.007935	0.008118
RS	59	8.717722	6.791137	547.318423	0.007811	0.007998
RS	60	9.413242	6.791137	534.883605	0.007634	0.007821
RS	61	10.163623	6.791137	518.639660	0.007402	0.007588
RS	62	10.973192	6.791137	498.639455	0.007117	0.007299
RS	63	11.846617	6.791137	3900.042637	0.055661	0.057203
PA	4+25*2+4+6 0.042383119 0.022963824 11.846617466 2.028142790 0.277238583 0.461059643 0.570675358 0.606622309 0.628520154 0.680850426 0.775593803 0.924951685 1.163195072 1.545097601 2.125771169 2.902415807 3.743950871 4.417879730 4.750040382 4.738079831 4.512816089 4.234159727 4.013475369 3.895558437 3.878110646 3.933234316 4.024015544 4.121430530 4.216275314 4.398222721 6.791137166
//
IT	4829
RD	22
LK	-316349.466785
QD	-227.287064 -> -207.274133
RI	0.0093827509
TR	0.041551	0.023146
MT	11.970577
MM	C_pi: 2.711192, n_recomb: 72002.090160
RS	0	0.000000	2.248288	245.051902	0.003403	0.000134
RS	1	0.007905	2.248288	263.484631	0.003659	0.001485
RS	2	0.016436	2.248288	283.224143	0.003934	0.003528
RS	3	0.025641	2.248288	304.350041	0.004227	0.004972
RS	4	0.035573	0.276565	2613.218775	0.036294	0.039873
RS	5	0.046291	0.276565	2708.845021	0.037622	0.039545
RS	6	0.057856	0.468623	1667.167877	0.023154	0.023509
RS	7	0.070335	0.468623	1750.119638	0.024307	0.023689
RS	8	0.083800	0.582706	1478.759781	0.020538	0.019629
RS	9	0.098331	0.582706	1555.109859	0.021598	0.020459
RS	10	0.114009	0.617740	1540.779533	0.021399	0.020255
RS	11	0.130928	0.617740	1616.254955	0.022447	0.021432
RS	12	0.149184	0.636715	1642.007403	0.022805	0.021929
RS	13	0.168883	0.636715	1716.154537	0.023835	0.023232
RS	14	0.190139	0.685892	1662.987346	0.023096	0.022678
RS	15	0.213076	0.685892	1733.635842	0.024078	0.023906
RS	16	0.237826	0.777572	1593.490680	0.022131	0.022070
RS	17	0.264532	0.777572	1659.699437	0.023051	0.023166
RS	18	0.293350	0.924082	1455.102434	0.020209	0.020379
RS	19	0.324446	0.924082	1516.736139	0.021065	0.021372
RS	20	0.358001	1.160393	1260.569504	0.017507	0.017831
RS	21	0.394208	1.160393	1317.390756	0.018297	0.018712
RS	22	0.433277	1.543182	1037.286414	0.014406	0.014789
RS	23	0.475435	1.543182	1088.503510	0.015118	0.015528
RS	24	0.520925	2.131326	828.835466	0.011511	0.011850
RS	25	0.570012	2.131326	873.715947	0.012135	0.012440
RS	26	0.622979	2.926475	671.972908	0.009333	0.009562
RS	27	0.680134	2.926475	711.009306	0.009875	0.010037
RS	28	0.741807	3.797294	580.396075	0.008061	0.008169
RS	29	0.808355	3.797294	615.461816	0.008548	0.008586
RS	30	0.880165	4.501866	550.620565	0.007647	0.007654
RS	31	0.957651	4.501866	584.152662	0.008113	0.008066
RS	32	1.041263	4.853474	574.475565	0.007979	0.007913
RS	33	1.131485	4.853474	608.679677	0.008454	0.008359
RS	34	1.228839	4.844774	645.133748	0.008960	0.008855
RS	35	1.333889	4.844774	681.468317	0.009465	0.009359
RS	36	1.447244	4.610933	754.601460	0.010480	0.010376
RS	37	1.569561	4.610933	793.257812	0.011017	0.010941
RS	38	1.701547	4.319580	887.381643	0.012324	0.012264
RS	39	1.843967	4.319580	926.830176	0.012872	0.012857
RS	40	1.997645	4.087623	1019.225987	0.014156	0.014164
RS	41	2.163473	4.087623	1056.448774	0.014672	0.014725
RS	42	2.342411	3.962058	1125.308415	0.015629	0.015700
RS	43	2.535494	3.962058	1156.911821	0.016068	0.016166
RS	44	2.743841	3.940615	1191.121892	0.016543	0.016642
RS	45	2.968659	3.940615	1214.471630	0.016867	0.016972
RS	46	3.211249	3.994406	1216.674040	0.016898	0.016989
RS	47	3.473018	3.994406	1230.149808	0.017085	0.017168
RS	48	3.755480	4.085264	1210.878247	0.016817	0.016882
RS	49	4.060273	4.085264	1213.381217	0.016852	0.016907
RS	50	4.389160	4.183187	1181.670728	0.016412	0.016455
RS	51	4.744048	4.183187	1172.239617	0.016281	0.016323
RS	52	5.126990	4.278754	1130.587793	0.015702	0.015745
RS	53	5.540207	4.278754	1108.669601	0.015398	0.015450
RS	54	5.986089	4.464421	1036.470945	0.014395	0.014461
RS	55	6.467221	4.464421	1005.347553	0.013963	0.014045
RS	56	6.986388	4.464421	966.952210	0.013430	0.013528
RS	57	7.546597	4.464421	921.577073	0.012799	0.012913
RS	58	8.151094	6.961664	572.268218	0.007948	0.008108
RS	59	8.803378	6.961664	564.231732	0.007836	0.008001
RS	60	9.507229	6.961664	552.325450	0.007671	0.007838
RS	61	10.266721	6.961664	536.490861	0.007451	0.007619
RS	62	11.086255	6.961664	516.760354	0.007177	0.007343
RS	63	11.970577	6.961664	4104.002891	0.056998	0.058464
PA	4+25*2+4+6 0.041550979 0.023145720 11.970577090 2.248288164 0.276564904 0.468623485 0.582706293 0.617740309 0.636715199 0.685892315 0.777571849 0.924081932 1.160392957 1.543182025 2.131325953 2.926474911 3.797294064 4.501866026 4.853473678 4.844773508 4.610933137 4.319579777 4.087622636 3.962058388 3.940614527 3.994406024 4.085263644 4.183186584 4.278753894 4.464420928 6.961663878
//
IT	4351
RD	23
LK	-316310.205957
QD	-214.139920 -> -195.797837
RI	0.0084969341
TR	0.040767	0.023318
MT	12.090353
MM	C_pi: 2.763924, n_recomb: 73887.056719
RS	0	0.000000	2.496633	226.790365	0.003069	0.000121
RS	1	0.007922	2.496633	243.974816	0.003302	0.001339
RS	2	0.016472	2.496633	262.394784	0.003551	0.003187
RS	3	0.025700	2.496633	282.128180	0.003818	0.004504
RS	4	0.035658	0.275887	2697.338811	0.036506	0.040226
RS	5	0.046405	0.275887	2795.887052	0.037840	0.039942
RS	6	0.058004	0.475998	1690.282739	0.022877	0.023322
RS	7	0.070522	0.475998	1775.273494	0.024027	0.023514
RS	8	0.084031	0.594572	1494.021411	0.020220	0.019398
RS	9	0.098611	0.594572	1572.082699	0.021277	0.020217
RS	10	0.114345	0.628739	1562.402634	0.021146	0.020066
RS	11	0.131326	0.628739	1639.840239	0.022194	0.021228
RS	12	0.149653	0.644845	1675.082286	0.022671	0.021828
RS	13	0.169431	0.644845	1751.483593	0.023705	0.023120
RS	14	0.190776	0.690913	1706.999860	0.023103	0.022691
RS	15	0.213813	0.690913	1779.980802	0.024091	0.023916
RS	16	0.238674	0.779558	1644.154772	0.022252	0.022183
RS	17	0.265505	0.779558	1712.610627	0.023179	0.023281
RS	18	0.294462	0.923215	1506.770978	0.020393	0.020548
RS	19	0.325712	0.923215	1570.517375	0.021256	0.021545
RS	20	0.359439	1.157491	1307.220003	0.017692	0.017997
RS	21	0.395837	1.157491	1366.016376	0.018488	0.018883
RS	22	0.435119	1.540871	1074.418446	0.014541	0.014905
RS	23	0.477513	1.540871	1127.422975	0.015259	0.015651
RS	24	0.523265	2.135880	855.368235	0.011577	0.011898
RS	25	0.572642	2.135880	901.750698	0.012204	0.012494
RS	26	0.625931	2.948702	689.866817	0.009337	0.009552
RS	27	0.683442	2.948702	730.082795	0.009881	0.010030
RS	28	0.745509	3.848173	592.694161	0.008022	0.008119
RS	29	0.812493	3.848173	628.684894	0.008509	0.008536
RS	30	0.884784	4.583336	560.037603	0.007580	0.007577
RS	31	0.962802	4.583336	594.360596	0.008044	0.007986
RS	32	1.047001	4.954803	583.153613	0.007893	0.007816
RS	33	1.137870	4.954803	618.140183	0.008366	0.008258
RS	34	1.235939	4.949858	654.939094	0.008864	0.008744
RS	35	1.341776	4.949858	692.162582	0.009368	0.009243
RS	36	1.455999	4.707812	767.344001	0.010385	0.010258
RS	37	1.579271	4.707812	807.083026	0.010923	0.010819
RS	38	1.712308	4.403948	904.652516	0.012244	0.012149
RS	39	1.855885	4.403948	945.401017	0.012795	0.012741
RS	40	2.010837	4.160743	1041.919322	0.014102	0.014066
RS	41	2.178065	4.160743	1080.592041	0.014625	0.014631
RS	42	2.358541	4.027462	1153.252208	0.015608	0.015629
RS	43	2.553315	4.027462	1186.321773	0.016056	0.016103
RS	44	2.763520	4.001847	1223.267728	0.016556	0.016603
RS	45	2.990378	4.001847	1247.960564	0.016890	0.016943
RS	46	3.235209	4.054078	1251.679465	0.016940	0.016981
RS	47	3.499435	4.054078	1266.268220	0.017138	0.017172
RS	48	3.784595	4.144751	1247.613703	0.016885	0.016903
RS	49	4.092346	4.144751	1250.917065	0.016930	0.016940
RS	50	4.424478	4.242932	1219.272812	0.016502	0.016503
RS	51	4.782923	4.242932	1210.252283	0.016380	0.016381
RS	52	5.169764	4.338990	1168.177473	0.015810	0.015814
RS	53	5.587253	4.338990	1146.215048	0.015513	0.015528
RS	54	6.037817	4.528047	1072.048667	0.014509	0.014541
RS	55	6.524076	4.528047	1040.518749	0.014083	0.014132
RS	56	7.048858	4.528047	1001.435963	0.013554	0.013621
RS	57	7.615215	4.528047	955.085929	0.012926	0.013011
RS	58	8.226441	7.127731	588.131373	0.007960	0.008099
RS	59	8.886091	7.127731	580.722755	0.007860	0.008004
RS	60	9.598000	7.127731	569.351567	0.007706	0.007854
RS	61	10.366308	7.127731	553.938745	0.007497	0.007647
RS	62	11.195485	7.127731	534.496425	0.007234	0.007383
RS	63	12.090353	7.127731	4306.799692	0.058289	0.059680
PA	4+25*2+4+6 0.040767420 0.023317667 12.090352670 2.496632563 0.275886960 0.475997569 0.594571856 0.628738500 0.644844646 0.690913160 0.779558092 0.923214539 1.157490802 1.540871099 2.135880481 2.948701670 3.848172667 4.583335952 4.954802559 4.949858431 4.707812330 4.403947600 4.160743287 4.027461620 4.001847464 4.054078259 4.144751349 4.242931803 4.338989771 4.528046555 7.127731263
//
IT	4910
RD	24
LK	-316274.216463
QD	-202.016981 -> -185.189556
RI	0.0076896551
TR	0.040029	0.023481
MT	12.206024
MM	C_pi: 2.815182, n_recomb: 75722.293083
RS	0	0.000000	2.777463	209.215207	0.002763	0.000109
RS	1	0.007939	2.777463	225.175562	0.002974	0.001205
RS	2	0.016507	2.777463	242.298179	0.003200	0.002872
RS	3	0.025756	2.777463	260.658603	0.003442	0.004069
RS	4	0.035739	0.275219	2779.820647	0.036711	0.040556
RS	5	0.046515	0.275219	2881.216612	0.038050	0.040320
RS	6	0.058146	0.483181	1712.154987	0.022611	0.023140
RS	7	0.070701	0.483181	1799.102341	0.023759	0.023345
RS	8	0.084252	0.606261	1508.068828	0.019916	0.019175
RS	9	0.098879	0.606261	1587.753054	0.020968	0.019984
RS	10	0.114667	0.639612	1582.509770	0.020899	0.019882
RS	11	0.131708	0.639612	1661.823280	0.021946	0.021028
RS	12	0.150102	0.652900	1706.404372	0.022535	0.021726
RS	13	0.169957	0.652900	1784.987832	0.023573	0.023007
RS	14	0.191387	0.695906	1749.348814	0.023102	0.022697
RS	15	0.214519	0.695906	1824.607843	0.024096	0.023919
RS	16	0.239487	0.781550	1693.522917	0.022365	0.022290
RS	17	0.266438	0.781550	1764.181225	0.023298	0.023389
RS	18	0.295527	0.922349	1557.600268	0.020570	0.020712
RS	19	0.326926	0.922349	1623.418158	0.021439	0.021712
RS	20	0.360818	1.154505	1353.378959	0.017873	0.018161
RS	21	0.397400	1.154505	1414.113831	0.018675	0.019052
RS	22	0.436886	1.538194	1111.226978	0.014675	0.015022
RS	23	0.479507	1.538194	1165.990191	0.015398	0.015772
RS	24	0.525512	2.139500	881.600925	0.011643	0.011948
RS	25	0.575168	2.139500	929.462190	0.012275	0.012549
RS	26	0.628766	2.969202	707.436572	0.009343	0.009544
RS	27	0.686620	2.969202	748.809587	0.009889	0.010026
RS	28	0.749066	3.896667	604.640073	0.007985	0.008071
RS	29	0.816469	3.896667	641.531020	0.008472	0.008489
RS	30	0.889223	4.662298	569.057395	0.007515	0.007503
RS	31	0.967753	4.662298	604.142643	0.007978	0.007911
RS	32	1.052516	5.053991	591.352395	0.007809	0.007723
RS	33	1.144009	5.053991	627.087496	0.008281	0.008161
RS	34	1.242765	5.053276	664.139489	0.008771	0.008637
RS	35	1.349361	5.053276	702.212245	0.009274	0.009132
RS	36	1.464419	4.803381	779.317503	0.010292	0.010143
RS	37	1.588610	4.803381	820.095731	0.010830	0.010701
RS	38	1.722661	4.487188	920.984819	0.012163	0.012038
RS	39	1.867354	4.487188	962.991177	0.012717	0.012629
RS	40	2.023532	4.232790	1063.543248	0.014045	0.013971
RS	41	2.192110	4.232790	1103.631642	0.014575	0.014538
RS	42	2.374069	4.091718	1180.075241	0.015584	0.015559
RS	43	2.570474	4.091718	1214.588697	0.016040	0.016039
RS	44	2.782470	4.061780	1254.317375	0.016565	0.016563
RS	45	3.011296	4.061780	1280.343224	0.016908	0.016913
RS	46	3.258286	4.112235	1285.666793	0.016979	0.016972
RS	47	3.524885	4.112235	1301.368324	0.017186	0.017174
RS	48	3.812647	4.202486	1283.431581	0.016949	0.016923
RS	49	4.123254	4.202486	1287.542520	0.017003	0.016971
RS	50	4.458517	4.300688	1256.063070	0.016588	0.016548
RS	51	4.820396	4.300688	1247.465658	0.016474	0.016437
RS	52	5.211003	4.397023	1205.054932	0.015914	0.015881
RS	53	5.632619	4.397023	1183.064723	0.015624	0.015604
RS	54	6.087704	4.589159	1107.021419	0.014619	0.014618
RS	55	6.578916	4.589159	1075.101510	0.014198	0.014216
RS	56	7.109123	4.589159	1035.352313	0.013673	0.013711
RS	57	7.681421	4.589159	988.052740	0.013048	0.013105
RS	58	8.299151	7.289367	603.564382	0.007971	0.008089
RS	59	8.965920	7.289367	596.783217	0.007881	0.008006
RS	60	9.685620	7.289367	585.951933	0.007738	0.007868
RS	61	10.462454	7.289367	570.971332	0.007540	0.007673
RS	62	11.300957	7.289367	551.833564	0.007288	0.007421
RS	63	12.206024	7.289367	4508.063927	0.059534	0.060852
PA	4+25*2+4+6 0.040029115 0.023480523 12.206024227 2.777462536 0.275218538 0.483180594 0.606261137 0.639611860 0.652900161 0.695905692 0.781549780 0.922349060 1.154504835 1.538194425 2.139500113 2.969201886 3.896666772 4.662297698 5.053990658 5.053276303 4.803380504 4.487188146 4.232789906 4.091717974 4.061779708 4.112234697 4.202486100 4.300687990 4.397022915 4.589158878 7.289366855
//
IT	4586
RD	25
LK	-316241.193806
QD	-190.823674 -> -175.371295
RI	0.0069549993
TR	0.039333	0.023635
MT	12.317762
MM	C_pi: 2.864981, n_recomb: 77508.092163
RS	0	0.000000	3.095649	192.390535	0.002482	0.000098
RS	1	0.007954	3.095649	207.159418	0.002673	0.001082
RS	2	0.016541	3.095649	223.016374	0.002877	0.002582
RS	3	0.025810	3.095649	240.034039	0.003097	0.003668
RS	4	0.035817	0.274567	2860.559745	0.036907	0.040865
RS	5	0.046620	0.274567	2964.728835	0.038251	0.040680
RS	6	0.058282	0.490166	1732.881467	0.022357	0.022964
RS	7	0.070872	0.490166	1821.706241	0.023503	0.023181
RS	8	0.084463	0.617763	1520.998541	0.019624	0.018960
RS	9	0.099136	0.617763	1602.221234	0.020672	0.019759
RS	10	0.114975	0.650352	1601.191281	0.020658	0.019701
RS	11	0.132074	0.650352	1682.296347	0.021705	0.020834
RS	12	0.150533	0.660876	1736.035320	0.022398	0.021622
RS	13	0.170461	0.660876	1816.728532	0.023439	0.022892
RS	14	0.191973	0.700871	1790.038205	0.023095	0.022699
RS	15	0.215197	0.700871	1867.519487	0.024095	0.023918
RS	16	0.240268	0.783547	1741.568791	0.022470	0.022389
RS	17	0.267332	0.783547	1814.383564	0.023409	0.023491
RS	18	0.296550	0.921492	1607.544136	0.020740	0.020870
RS	19	0.328092	0.921492	1675.391001	0.021616	0.021873
RS	20	0.362142	1.151455	1399.001991	0.018050	0.018322
RS	21	0.398901	1.151455	1461.637225	0.018858	0.019217
RS	22	0.438584	1.535203	1147.677460	0.014807	0.015137
RS	23	0.481423	1.535203	1204.169100	0.015536	0.015893
RS	24	0.527669	2.142273	907.515898	0.011709	0.011999
RS	25	0.577594	2.142273	956.831779	0.012345	0.012605
RS	26	0.631490	2.988081	724.680557	0.009350	0.009539
RS	27	0.689673	2.988081	767.187797	0.009898	0.010024
RS	28	0.752483	3.942885	616.239451	0.007951	0.008028
RS	29	0.820290	3.942885	654.006046	0.008438	0.008446
RS	30	0.893490	4.738823	577.692927	0.007453	0.007433
RS	31	0.972512	4.738823	613.512431	0.007915	0.007839
RS	32	1.057820	5.151053	599.093747	0.007729	0.007634
RS	33	1.149913	5.151053	635.544441	0.008200	0.008069
RS	34	1.249331	5.155024	672.762595	0.008680	0.008533
RS	35	1.356657	5.155024	711.645936	0.009182	0.009025
RS	36	1.472520	4.897604	790.557843	0.010200	0.010033
RS	37	1.597598	4.897604	832.332455	0.010739	0.010586
RS	38	1.732626	4.569270	936.415821	0.012082	0.011929
RS	39	1.878393	4.569270	979.637704	0.012639	0.012520
RS	40	2.035754	4.303731	1084.132795	0.013987	0.013877
RS	41	2.205633	4.303731	1125.601284	0.014522	0.014447
RS	42	2.389023	4.154812	1205.802641	0.015557	0.015489
RS	43	2.587000	4.154812	1241.735474	0.016021	0.015976
RS	44	2.800724	4.120411	1284.284989	0.016570	0.016524
RS	45	3.031448	4.120411	1311.630976	0.016923	0.016883
RS	46	3.280524	4.168896	1318.637986	0.017013	0.016962
RS	47	3.549411	4.168896	1335.449210	0.017230	0.017174
RS	48	3.839686	4.258503	1318.325130	0.017009	0.016941
RS	49	4.153049	4.258503	1323.248026	0.017072	0.017000
RS	50	4.491337	4.356513	1292.025016	0.016670	0.016591
RS	51	4.856532	4.356513	1283.860907	0.016564	0.016490
RS	52	5.250775	4.452928	1241.197057	0.016014	0.015946
RS	53	5.676377	4.452928	1219.193694	0.015730	0.015676
RS	54	6.135830	4.647853	1141.362747	0.014726	0.014693
RS	55	6.631829	4.647853	1109.068138	0.014309	0.014297
RS	56	7.167279	4.647853	1068.672514	0.013788	0.013797
RS	57	7.745320	4.647853	1020.447953	0.013166	0.013196
RS	58	8.369337	7.446662	618.562118	0.007981	0.008080
RS	59	9.042989	7.446662	612.406645	0.007901	0.008007
RS	60	9.770223	7.446662	602.118495	0.007768	0.007880
RS	61	10.555302	7.446662	587.578782	0.007581	0.007697
RS	62	11.402826	7.446662	568.759963	0.007338	0.007456
RS	63	12.317762	7.446662	4707.453330	0.060735	0.061981
PA	4+25*2+4+6 0.039332775 0.023634944 12.317762075 3.095648997 0.274566566 0.490166275 0.617763363 0.650351803 0.660876360 0.700871251 0.783547301 0.921492310 1.151455005 1.535203341 2.142272998 2.988080507 3.942884542 4.738823200 5.151053020 5.155023647 4.897604226 4.569269708 4.303730925 4.154812102 4.120410744 4.168895889 4.258503164 4.356512904 4.452928362 4.647852964 7.446662129
//
CC
CC	Brief Description of the file format:
CC	  CC  comments
CC	  MM  useful-messages
CC	  RD  round-of-iterations
CC	  LL  \log[P(sequence)]
CC	  QD  Q-before-opt Q-after-opt
CC	  TR  \theta_0 \rho_0
CC	  RS  k t_k \lambda_k \pi_k \sum_{l\not=k}A_{kl} A_{kk}
CC	  DC  begin end best-k t_k+\Delta_k max-prob
CC
MM	Version: 0.6.5-r67
MM	pattern:4+25*2+4+6, n:63, n_free_lambdas:28
MM	n_iterations:25, skip:1, max_t:5, theta/rho:5
MM	is_decoding:0
MM	n_seqs:10, sum_L:1079357, sum_n:110966
RD	0
LK	0.000000
QD	0.000000 -> 0.000000
RI	inf
TR	0.108485	0.021697
MT	5.000000
MM	C_pi: 1.000000, n_recomb: 23167.442892
RS	0	0.000000	1.000000	147.124794	0.006350	0.000000
RS	1	0.006440	1.000000	155.573177	0.006715	0.000000
RS	2	0.013294	1.000000	164.437055	0.007098	0.000000
RS	3	0.020590	1.000000	173.727647	0.007499	0.000000
RS	4	0.028356	1.000000	183.455129	0.007919	0.000000
RS	5	0.036622	1.000000	193.628391	0.008358	0.000000
RS	6	0.045421	1.000000	204.254764	0.008816	0.000000
RS	7	0.054785	1.000000	215.339714	0.009295	0.000000
RS	8	0.064753	1.000000	226.886510	0.009793	0.000000
RS	9	0.075363	1.000000	238.895847	0.010312	0.000000
RS	10	0.086656	1.000000	251.365450	0.010850	0.000000
RS	11	0.098677	1.000000	264.289626	0.011408	0.000000
RS	12	0.111471	1.000000	277.658795	0.011985	0.000000
RS	13	0.125090	1.000000	291.458979	0.012581	0.000000
RS	14	0.139585	1.000000	305.671259	0.013194	0.000000
RS	15	0.155014	1.000000	320.271207	0.013824	0.000000
RS	16	0.171437	1.000000	335.228288	0.014470	0.000000
RS	17	0.188917	1.000000	350.505253	0.015129	0.000000
RS	18	0.207523	1.000000	366.057506	0.015801	0.000000
RS	19	0.227327	1.000000	381.832492	0.016481	0.000000
RS	20	0.248406	1.000000	397.769081	0.017169	0.000000
RS	21	0.270843	1.000000	413.796990	0.017861	0.000000
RS	22	0.294725	1.000000	429.836259	0.018553	0.000000
RS	23	0.320144	1.000000	445.796791	0.019242	0.000000
RS	24	0.347201	1.000000	461.577995	0.019924	0.000000
RS	25	0.376000	1.000000	477.068559	0.020592	0.000000
RS	26	0.406654	1.000000	492.146387	0.021243	0.000000
RS	27	0.439282	1.000000	506.678731	0.021870	0.000000
RS	28	0.474011	1.000000	520.522578	0.022468	0.000000
RS	29	0.510976	1.000000	533.525305	0.023029	0.000000
RS	30	0.550322	1.000000	545.525675	0.023547	0.000000
RS	31	0.592202	1.000000	556.355198	0.024015	0.000000
RS	32	0.636779	1.000000	565.839908	0.024424	0.000000
RS	33	0.684227	1.000000	573.802586	0.024768	0.000000
RS	34	0.734730	1.000000	580.065467	0.025038	0.000000
RS	35	0.788485	1.000000	584.453432	0.025227	0.000000
RS	36	0.845702	1.000000	586.797702	0.025329	0.000000
RS	37	0.906604	1.000000	586.940002	0.025335	0.000000
RS	38	0.971428	1.000000	584.737168	0.025240	0.000000
RS	39	1.040426	1.000000	580.066094	0.025038	0.000000
RS	40	1.113868	1.000000	572.828952	0.024726	0.000000
RS	41	1.192040	1.000000	562.958503	0.024300	0.000000
RS	42	1.275245	1.000000	550.423339	0.023758	0.000000
RS	43	1.363809	1.000000	535.232833	0.023103	0.000000
RS	44	1.458076	1.000000	517.441526	0.022335	0.000000
RS	45	1.558414	1.000000	497.152683	0.021459	0.000000
RS	46	1.665214	1.000000	474.520700	0.020482	0.000000
RS	47	1.778891	1.000000	449.752060	0.019413	0.000000
RS	48	1.899889	1.000000	423.104552	0.018263	0.000000
RS	49	2.028679	1.000000	394.884491	0.017045	0.000000
RS	50	2.165763	1.000000	365.441775	0.015774	0.000000
RS	51	2.311675	1.000000	335.162681	0.014467	0.000000
RS	52	2.466983	1.000000	304.460457	0.013142	0.000000
RS	53	2.632293	1.000000	273.763892	0.011817	0.000000
RS	54	2.808249	1.000000	243.504241	0.010511	0.000000
RS	55	2.995536	1.000000	214.101020	0.009241	0.000000
RS	56	3.194884	1.000000	185.947381	0.008026	0.000000
RS	57	3.407070	1.000000	159.395873	0.006880	0.000000
RS	58	3.632920	1.000000	134.745498	0.005816	0.000000
RS	59	3.873315	1.000000	112.230962	0.004844	0.000000
RS	60	4.129191	1.000000	92.014956	0.003972	0.000000
RS	61	4.401545	1.000000	74.184129	0.003202	0.000000
RS	62	4.691438	1.000000	58.749167	0.002536	0.000000
RS	63	5.000000	1.000000	164.477427	0.007100	0.000000
PA	4+25*2+4+6 0.108484841 0.021696968 5.000000000 1.000000000 1.000000000 1.000000000 1.000000000 1.000000000 1.000000000 1.000000000 1.000000000 1.000000000 1.000000000 1.000000000 1.000000000 1.000000000 1.000000000 1.000000000 1.000000000 1.000000000 1.000000000 1.000000000 1.000000000 1.000000000 1.000000000 1.000000000 1.000000000 1.000000000 1.000000000 1.000000000 1.000000000
//
IT	5349
RD	1
LK	-298779.816945
QD	-2422.144028 -> -1171.342949
RI	0.0652206470
TR	0.089180	0.017947
MT	6.734362
MM	C_pi: 1.118632, n_recomb: 21453.367119
RS	0	0.000000	0.323480	450.566367	0.021002	0.000879
RS	1	0.006936	0.323480	471.276427	0.021967	0.009189
RS	2	0.014352	0.323480	492.182959	0.022942	0.019409
RS	3	0.022283	0.323480	513.174598	0.023920	0.024445
RS	4	0.030764	0.329570	524.389303	0.024443	0.025800
RS	5	0.039833	0.329570	545.065871	0.025407	0.025632
RS	6	0.049532	0.389435	479.674871	0.022359	0.024889
RS	7	0.059903	0.389435	499.052476	0.023262	0.023896
RS	8	0.070993	0.460821	438.976327	0.020462	0.022973
RS	9	0.082852	0.460821	457.139289	0.021309	0.022352
RS	10	0.095534	0.538075	407.812069	0.019009	0.021999
RS	11	0.109095	0.538075	424.925906	0.019807	0.021669
RS	12	0.123597	0.626840	380.149035	0.017720	0.021144
RS	13	0.139105	0.626840	396.299262	0.018473	0.020402
RS	14	0.155688	0.728051	355.771357	0.016583	0.019551
RS	15	0.173422	0.728051	371.040201	0.017295	0.018700
RS	16	0.192385	0.836724	336.727590	0.015696	0.017892
RS	17	0.212664	0.836724	351.231609	0.016372	0.017138
RS	18	0.234349	0.949048	322.970156	0.015055	0.016444
RS	19	0.257538	0.949048	336.821562	0.015700	0.015810
RS	20	0.282335	1.062275	313.745637	0.014625	0.015232
RS	21	0.308852	1.062275	327.032604	0.015244	0.014699
RS	22	0.337208	1.173347	308.481032	0.014379	0.014207
RS	23	0.367531	1.173347	321.263598	0.014975	0.013758
RS	24	0.399957	1.277824	307.026268	0.014311	0.013359
RS	25	0.434632	1.277824	319.334053	0.014885	0.013017
RS	26	0.471712	1.370697	309.359244	0.014420	0.012743
RS	27	0.511363	1.370697	321.179371	0.014971	0.012543
RS	28	0.553764	1.447956	315.289306	0.014696	0.012427
RS	29	0.599107	1.447956	326.545988	0.015221	0.012398
RS	30	0.647594	1.507849	324.280704	0.015116	0.012458
RS	31	0.699444	1.507849	334.812937	0.015607	0.012605
RS	32	0.754890	1.551046	335.425259	0.015635	0.012834
RS	33	0.814181	1.551046	344.970215	0.016080	0.013140
RS	34	0.877585	1.579823	347.520966	0.016199	0.013512
RS	35	0.945386	1.579823	355.708314	0.016581	0.013941
RS	36	1.017889	1.597242	359.121736	0.016740	0.014411
RS	37	1.095421	1.597242	365.483006	0.017036	0.014908
RS	38	1.178331	1.606593	368.583819	0.017181	0.015411
RS	39	1.266990	1.606593	372.582154	0.017367	0.015903
RS	40	1.361799	1.610881	374.189729	0.017442	0.016363
RS	41	1.463183	1.610881	375.272270	0.017492	0.016772
RS	42	1.571598	1.612491	374.326130	0.017448	0.017114
RS	43	1.687533	1.612491	371.995898	0.017340	0.017373
RS	44	1.811509	1.613167	367.658124	0.017138	0.017535
RS	45	1.944083	1.613167	361.559424	0.016853	0.017590
RS	46	2.085852	1.614065	353.314538	0.016469	0.017530
RS	47	2.237453	1.614065	343.320299	0.016003	0.017351
RS	48	2.399569	1.615842	331.056024	0.015431	0.017052
RS	49	2.572928	1.615842	317.340773	0.014792	0.016637
RS	50	2.758311	1.618869	301.365141	0.014047	0.016111
RS	51	2.956551	1.618869	284.449723	0.013259	0.015482
RS	52	3.168540	1.623473	265.466945	0.012374	0.014760
RS	53	3.395232	1.623473	246.220186	0.011477	0.013956
RS	54	3.637647	1.634726	224.690229	0.010473	0.013085
RS	55	3.896874	1.634726	204.419892	0.009529	0.012162
RS	56	4.174080	1.634726	183.906311	0.008572	0.011202
RS	57	4.470512	1.634726	163.481078	0.007620	0.010222
RS	58	4.787503	1.715378	137.374776	0.006403	0.009238
RS	59	5.126479	1.715378	120.126041	0.005599	0.008264
RS	60	5.488965	1.715378	103.587932	0.004829	0.007314
RS	61	5.876592	1.715378	88.004177	0.004102	0.006398
RS	62	6.291102	1.715378	73.581864	0.003430	0.005528
RS	63	6.734362	1.715378	253.666171	0.011824	0.021242
PA	4+25*2+4+6 0.089179780 0.017946541 6.734361649 0.323479891 0.329569876 0.389435232 0.460821152 0.538075447 0.626839638 0.728051186 0.836724281 0.949048042 1.062274933 1.173347473 1.277824342 1.370697021 1.447956085 1.507848740 1.551046133 1.579822540 1.597241879 1.606593132 1.610880852 1.612491131 1.613166690 1.614065170 1.615841866 1.618868709 1.623472571 1.634725809 1.715378225
//
IT	4862
RD	2
LK	-296869.385953
QD	-1226.124873 -> -856.846329
RI	0.0761215264
TR	0.080990	0.017266
MT	7.660032
MM	C_pi: 1.234334, n_recomb: 22760.385398
RS	0	0.000000	0.308523	516.023532	0.022672	0.000704
RS	1	0.007151	0.308523	539.845980	0.023719	0.007415
RS	2	0.014814	0.308523	563.802217	0.024771	0.016882
RS	3	0.023025	0.308523	587.742478	0.025823	0.023317
RS	4	0.031823	0.264812	710.648556	0.031223	0.026347
RS	5	0.041250	0.264812	733.971424	0.032248	0.028397
RS	6	0.051352	0.313104	641.460080	0.028183	0.025299
RS	7	0.062175	0.313104	663.227686	0.029140	0.026440
RS	8	0.073773	0.376590	570.574168	0.025069	0.023351
RS	9	0.086200	0.376590	590.904346	0.025962	0.024532
RS	10	0.099516	0.448947	513.636607	0.022567	0.022215
RS	11	0.113784	0.448947	532.617940	0.023401	0.023515
RS	12	0.129073	0.539391	460.013364	0.020211	0.021220
RS	13	0.145455	0.539391	477.719105	0.020989	0.022057
RS	14	0.163008	0.653753	409.647254	0.017998	0.019541
RS	15	0.181817	0.653753	426.129279	0.018722	0.019984
RS	16	0.201971	0.788879	367.602760	0.016151	0.017727
RS	17	0.223566	0.788879	382.955747	0.016826	0.018038
RS	18	0.246706	0.941776	334.356318	0.014690	0.016154
RS	19	0.271500	0.941776	348.708610	0.015321	0.016386
RS	20	0.298067	1.110468	308.538911	0.013556	0.014824
RS	21	0.326535	1.110468	322.024044	0.014148	0.014985
RS	22	0.357038	1.291121	289.121019	0.012703	0.013686
RS	23	0.389723	1.291121	301.868944	0.013263	0.013784
RS	24	0.424745	1.474695	275.929981	0.012123	0.012736
RS	25	0.462271	1.474695	288.069250	0.012657	0.012820
RS	26	0.502481	1.647349	269.131956	0.011825	0.012048
RS	27	0.545567	1.647349	280.780174	0.012336	0.012181
RS	28	0.591734	1.794593	268.714211	0.011806	0.011706
RS	29	0.641203	1.794593	279.950933	0.012300	0.011944
RS	30	0.694209	1.906794	274.198411	0.012047	0.011767
RS	31	0.751006	1.906794	285.026639	0.012523	0.012138
RS	32	0.811865	1.982030	284.601729	0.012504	0.012231
RS	33	0.877076	1.982030	294.910189	0.012957	0.012728
RS	34	0.946951	2.024564	298.573911	0.013118	0.013043
RS	35	1.021823	2.024564	308.110313	0.013537	0.013637
RS	36	1.102049	2.042232	314.410876	0.013814	0.014108
RS	37	1.188012	2.042232	322.772161	0.014181	0.014741
RS	38	1.280123	2.044042	330.056978	0.014501	0.015274
RS	39	1.378821	2.044042	336.706493	0.014794	0.015861
RS	40	1.484577	2.038017	343.269477	0.015082	0.016349
RS	41	1.597896	2.038017	347.587095	0.015272	0.016806
RS	42	1.719320	2.029929	351.890375	0.015461	0.017156
RS	43	1.849426	2.029929	353.249905	0.015520	0.017420
RS	44	1.988838	2.023384	354.064882	0.015556	0.017563
RS	45	2.138219	2.023384	351.929030	0.015462	0.017593
RS	46	2.298282	2.020252	348.448952	0.015309	0.017490
RS	47	2.469793	2.020252	342.467749	0.015047	0.017275
RS	48	2.653569	2.021057	334.389570	0.014692	0.016923
RS	49	2.850488	2.021057	324.484211	0.014257	0.016480
RS	50	3.061489	2.025717	311.968216	0.013707	0.015905
RS	51	3.287579	2.025717	298.393451	0.013110	0.015269
RS	52	3.529839	2.034221	281.991721	0.012390	0.014511
RS	53	3.789423	2.034221	265.369546	0.011659	0.013726
RS	54	4.067571	2.056103	244.972981	0.010763	0.012798
RS	55	4.365610	2.056103	226.507296	0.009952	0.011923
RS	56	4.684964	2.056103	207.237287	0.009105	0.011012
RS	57	5.027156	2.056103	187.477023	0.008237	0.010078
RS	58	5.393819	2.238545	155.071302	0.006813	0.008743
RS	59	5.786703	2.238545	139.031678	0.006108	0.007915
RS	60	6.207685	2.238545	123.072362	0.005407	0.007085
RS	61	6.658772	2.238545	107.467224	0.004722	0.006264
RS	62	7.142119	2.238545	92.477540	0.004063	0.005464
RS	63	7.660032	2.238545	362.481951	0.015926	0.022485
PA	4+25*2+4+6 0.080990383 0.017265730 7.660031633 0.308522865 0.264811653 0.313104402 0.376589585 0.448947189 0.539390936 0.653753254 0.788878851 0.941775929 1.110468302 1.291120683 1.474694956 1.647349417 1.794592844 1.906793579 1.982029682 2.024563650 2.042231526 2.044042020 2.038016776 2.029929213 2.023384303 2.020251654 2.021057080 2.025717107 2.034221230 2.056103335 2.238544773
//
IT	4501
RD	3
LK	-296250.135292
QD	-928.806420 -> -746.391116
RI	0.0668390161
TR	0.075944	0.017387
MT	8.218030
MM	C_pi: 1.358615, n_recomb: 25199.252481
RS	0	0.000000	0.369171	485.639819	0.019272	0.000573
RS	1	0.007270	0.369171	510.455035	0.020257	0.006109
RS	2	0.015068	0.369171	535.745622	0.021260	0.014177
RS	3	0.023433	0.369171	561.398236	0.022278	0.019857
RS	4	0.032406	0.263067	819.849148	0.032535	0.026686
RS	5	0.042031	0.263067	846.805846	0.033604	0.028806
RS	6	0.052356	0.304058	756.787510	0.030032	0.025792
RS	7	0.063431	0.304058	781.812810	0.031025	0.027208
RS	8	0.075312	0.361061	680.529671	0.027006	0.023931
RS	9	0.088057	0.361061	703.866391	0.027932	0.025474
RS	10	0.101728	0.425827	617.537428	0.024506	0.022907
RS	11	0.116392	0.425827	639.293632	0.025370	0.024631
RS	12	0.132123	0.510194	552.747731	0.021935	0.021960
RS	13	0.148997	0.510194	573.041782	0.022740	0.023310
RS	14	0.167098	0.623902	486.279320	0.019297	0.020224
RS	15	0.186515	0.623902	505.165305	0.020047	0.021130
RS	16	0.207344	0.765957	427.873264	0.016980	0.018230
RS	17	0.229686	0.765957	445.402456	0.017675	0.018939
RS	18	0.253653	0.935390	379.985795	0.015079	0.016450
RS	19	0.279362	0.935390	396.256028	0.015725	0.017025
RS	20	0.306940	1.133172	341.336468	0.013545	0.014911
RS	21	0.336523	1.133172	356.472948	0.014146	0.015361
RS	22	0.368256	1.357835	310.847930	0.012336	0.013571
RS	23	0.402296	1.357835	324.994221	0.012897	0.013903
RS	24	0.438811	1.598912	288.639469	0.011454	0.012445
RS	25	0.477980	1.598912	301.967811	0.011983	0.012713
RS	26	0.519997	1.835094	275.249075	0.010923	0.011628
RS	27	0.565068	1.835094	287.955394	0.011427	0.011902
RS	28	0.613415	2.040100	270.866239	0.010749	0.011217
RS	29	0.665278	2.040100	283.134756	0.011236	0.011563
RS	30	0.720910	2.193921	274.971835	0.010912	0.011268
RS	31	0.780586	2.193921	286.916829	0.011386	0.011719
RS	32	0.844601	2.290539	286.364613	0.011364	0.011771
RS	33	0.913270	2.290539	297.969472	0.011825	0.012328
RS	34	0.986930	2.336353	303.394906	0.012040	0.012664
RS	35	1.065945	2.336353	314.465122	0.012479	0.013299
RS	36	1.150704	2.345099	323.937505	0.012855	0.013836
RS	37	1.241625	2.345099	334.074850	0.013257	0.014492
RS	38	1.339155	2.332711	345.328849	0.013704	0.015114
RS	39	1.443775	2.332711	353.942867	0.014046	0.015705
RS	40	1.556001	2.312749	364.613085	0.014469	0.016279
RS	41	1.676385	2.312749	370.981616	0.014722	0.016724
RS	42	1.805521	2.294098	378.979353	0.015039	0.017139
RS	43	1.944044	2.294098	382.347021	0.015173	0.017379
RS	44	2.092637	2.281535	386.070343	0.015321	0.017559
RS	45	2.252032	2.281535	385.765545	0.015309	0.017563
RS	46	2.423014	2.276851	384.235089	0.015248	0.017472
RS	47	2.606427	2.276851	379.783419	0.015071	0.017236
RS	48	2.803172	2.279703	372.711546	0.014791	0.016882
RS	49	3.014220	2.279703	363.922963	0.014442	0.016432
RS	50	3.240610	2.288974	351.565941	0.013951	0.015852
RS	51	3.483458	2.288974	338.597690	0.013437	0.015225
RS	52	3.743960	2.303935	321.586972	0.012762	0.014464
RS	53	4.023399	2.303935	304.986574	0.012103	0.013702
RS	54	4.323152	2.339020	282.653903	0.011217	0.012755
RS	55	4.644696	2.339020	263.704779	0.010465	0.011915
RS	56	4.989614	2.339020	243.542532	0.009665	0.011037
RS	57	5.359607	2.339020	222.487270	0.008829	0.010132
RS	58	5.756497	2.633384	180.210288	0.007151	0.008523
RS	59	6.182239	2.633384	164.111938	0.006513	0.007786
RS	60	6.638930	2.633384	147.682797	0.005861	0.007036
RS	61	7.128821	2.633384	131.211769	0.005207	0.006282
RS	62	7.654325	2.633384	114.991434	0.004563	0.005536
RS	63	8.218030	2.633384	493.204624	0.019572	0.024265
PA	4+25*2+4+6 0.075943797 0.017387034 8.218030153 0.369170503 0.263066826 0.304058028 0.361061014 0.425826800 0.510194435 0.623901621 0.765956754 0.935390100 1.133171682 1.357835140 1.598911948 1.835094363 2.040099654 2.193921149 2.290539493 2.336352816 2.345098705 2.332710596 2.312749125 2.294098044 2.281534762 2.276851258 2.279702798 2.288973628 2.303935340 2.339020100 2.633383522
//
IT	4692
RD	4
LK	-295915.064694
QD	-806.579644 -> -676.627990
RI	0.0540717828
TR	0.072149	0.017770
MT	8.604724
MM	C_pi: 1.469087, n_recomb: 27813.848839
RS	0	0.000000	0.455995	438.830571	0.015777	0.000480
RS	1	0.007347	0.455995	463.300071	0.016657	0.005179
RS	2	0.015234	0.455995	488.536647	0.017565	0.012081
RS	3	0.023700	0.455995	514.472582	0.018497	0.016871
RS	4	0.032788	0.273954	894.182636	0.032149	0.026939
RS	5	0.042544	0.273954	925.176292	0.033263	0.028683
RS	6	0.053017	0.310993	843.003305	0.030309	0.026030
RS	7	0.064259	0.310993	871.749214	0.031342	0.027299
RS	8	0.076327	0.363880	770.655143	0.027708	0.024244
RS	9	0.089281	0.363880	797.398884	0.028669	0.025768
RS	10	0.103188	0.422011	711.495197	0.025581	0.023413
RS	11	0.118116	0.422011	736.372951	0.026475	0.025204
RS	12	0.134141	0.499468	644.227026	0.023162	0.022613
RS	13	0.151343	0.499468	667.411373	0.023996	0.024137
RS	14	0.169809	0.609062	567.546758	0.020405	0.020899
RS	15	0.189632	0.609062	589.141358	0.021182	0.021994
RS	16	0.210911	0.751371	496.258880	0.017842	0.018790
RS	17	0.233754	0.751371	516.301872	0.018563	0.019673
RS	18	0.258274	0.927192	435.732540	0.015666	0.016841
RS	19	0.284597	0.927192	454.291664	0.016333	0.017578
RS	20	0.312853	1.140758	385.316894	0.013853	0.015114
RS	21	0.343185	1.140758	402.493467	0.014471	0.015706
RS	22	0.375746	1.394254	344.258774	0.012377	0.013580
RS	23	0.410698	1.394254	360.187316	0.012950	0.014031
RS	24	0.448219	1.677966	313.305300	0.011264	0.012282
RS	25	0.488497	1.677966	328.179787	0.011799	0.012642
RS	26	0.531733	1.965073	293.597354	0.010556	0.011335
RS	27	0.578147	1.965073	307.676025	0.011062	0.011678
RS	28	0.627970	2.218012	285.596890	0.010268	0.010848
RS	29	0.681453	2.218012	299.157887	0.010756	0.011243
RS	30	0.738867	2.405654	288.712006	0.010380	0.010875
RS	31	0.800498	2.405654	301.971596	0.010857	0.011357
RS	32	0.866657	2.517178	301.467066	0.010839	0.011395
RS	33	0.937677	2.517178	314.492391	0.011307	0.011967
RS	34	1.013915	2.561171	321.857713	0.011572	0.012337
RS	35	1.095754	2.561171	334.497982	0.012026	0.012976
RS	36	1.183605	2.557638	347.278986	0.012486	0.013583
RS	37	1.277911	2.557638	359.122970	0.012912	0.014237
RS	38	1.379146	2.529683	374.358368	0.013459	0.014945
RS	39	1.487818	2.529683	384.741536	0.013833	0.015531
RS	40	1.604474	2.496172	399.309634	0.014357	0.016188
RS	41	1.729701	2.496172	407.391211	0.014647	0.016626
RS	42	1.864129	2.468555	418.584582	0.015050	0.017105
RS	43	2.008433	2.468555	423.476266	0.015225	0.017341
RS	44	2.163339	2.452207	429.311691	0.015435	0.017559
RS	45	2.329625	2.452207	430.223897	0.015468	0.017563
RS	46	2.508129	2.448403	429.605654	0.015446	0.017486
RS	47	2.699747	2.448403	425.977754	0.015315	0.017258
RS	48	2.905443	2.455626	418.743792	0.015055	0.016903
RS	49	3.126252	2.455626	410.329551	0.014753	0.016470
RS	50	3.363284	2.471539	396.957867	0.014272	0.015883
RS	51	3.617730	2.471539	383.879598	0.013802	0.015282
RS	52	3.890870	2.494596	365.186891	0.013130	0.014513
RS	53	4.184078	2.494596	347.977656	0.012511	0.013781
RS	54	4.498828	2.544529	322.657767	0.011601	0.012807
RS	55	4.836702	2.544529	302.752872	0.010885	0.012001
RS	56	5.199399	2.544529	281.280727	0.010113	0.011153
RS	57	5.588744	2.544529	258.572102	0.009297	0.010271
RS	58	6.006694	2.955735	204.739130	0.007361	0.008402
RS	59	6.455351	2.955735	188.540370	0.006779	0.007739
RS	60	6.936970	2.955735	171.677436	0.006172	0.007053
RS	61	7.453974	2.955735	154.442748	0.005553	0.006354
RS	62	8.008961	2.955735	137.145277	0.004931	0.005654
RS	63	8.604724	2.955735	630.729094	0.022677	0.026229
PA	4+25*2+4+6 0.072149055 0.017769720 8.604723733 0.455995154 0.273953767 0.310993006 0.363880426 0.422011083 0.499467748 0.609062347 0.751370664 0.927192091 1.140758033 1.394253821 1.677965819 1.965072980 2.218012245 2.405654241 2.517178338 2.561171205 2.557638484 2.529682993 2.496172018 2.468555001 2.452206651 2.448402877 2.455626137 2.471539061 2.494595517 2.544528888 2.955735369
//
IT	4262
RD	5
LK	-295666.059447
QD	-726.185629 -> -618.684469
RI	0.0436240547
TR	0.068991	0.018236
MT	8.906548
MM	C_pi: 1.565366, n_recomb: 30378.405545
RS	0	0.000000	0.555983	396.280256	0.013045	0.000410
RS	1	0.007405	0.555983	419.816591	0.013820	0.004482
RS	2	0.015358	0.555983	444.298548	0.014625	0.010474
RS	3	0.023901	0.555983	469.694646	0.015461	0.014548
RS	4	0.033076	0.286650	954.015998	0.031404	0.027166
RS	5	0.042930	0.286650	988.874846	0.032552	0.028513
RS	6	0.053514	0.322465	910.760182	0.029981	0.026070
RS	7	0.064882	0.322465	943.195836	0.031048	0.027131
RS	8	0.077092	0.373178	844.086050	0.027786	0.024317
RS	9	0.090205	0.373178	874.263239	0.028779	0.025733
RS	10	0.104290	0.425889	793.290618	0.026114	0.023693
RS	11	0.119418	0.425889	821.343962	0.027037	0.025443
RS	12	0.135666	0.496899	729.005191	0.023997	0.023090
RS	13	0.153117	0.496899	755.114952	0.024857	0.024667
RS	14	0.171861	0.601679	646.481288	0.021281	0.021460
RS	15	0.191992	0.601679	670.806598	0.022082	0.022638
RS	16	0.213614	0.741912	565.088931	0.018602	0.019299
RS	17	0.236838	0.741912	587.681170	0.019345	0.020266
RS	18	0.261781	0.919740	493.543662	0.016247	0.017227
RS	19	0.288571	0.919740	514.450878	0.016935	0.018048
RS	20	0.317345	1.142427	432.166133	0.014226	0.015343
RS	21	0.348249	1.142427	451.461350	0.014861	0.016014
RS	22	0.381442	1.416191	380.810254	0.012536	0.013638
RS	23	0.417093	1.416191	398.605460	0.013121	0.014157
RS	24	0.455384	1.733309	341.148700	0.011230	0.012181
RS	25	0.496511	1.733309	357.644859	0.011773	0.012594
RS	26	0.540683	2.063111	315.123701	0.010373	0.011113
RS	27	0.588126	2.063111	330.631539	0.010884	0.011495
RS	28	0.639082	2.357645	303.540086	0.009992	0.010554
RS	29	0.693811	2.357645	318.427630	0.010482	0.010971
RS	30	0.752594	2.574500	305.718073	0.010064	0.010550
RS	31	0.815729	2.574500	320.302378	0.010544	0.011042
RS	32	0.883539	2.697625	319.882784	0.010530	0.011074
RS	33	0.956371	2.697625	334.314054	0.011005	0.011645
RS	34	1.034595	2.737664	343.668633	0.011313	0.012046
RS	35	1.118613	2.737664	357.838372	0.011779	0.012679
RS	36	1.208852	2.720931	373.982597	0.012311	0.013346
RS	37	1.305773	2.720931	387.462967	0.012755	0.013993
RS	38	1.409871	2.677557	406.710704	0.013388	0.014776
RS	39	1.521678	2.677557	418.756445	0.013785	0.015359
RS	40	1.641765	2.631369	437.173031	0.014391	0.016089
RS	41	1.770743	2.631369	446.817559	0.014708	0.016530
RS	42	1.909273	2.595968	461.028517	0.015176	0.017066
RS	43	2.058061	2.595968	467.248354	0.015381	0.017311
RS	44	2.217866	2.577015	474.874748	0.015632	0.017563
RS	45	2.389506	2.577015	476.769726	0.015694	0.017584
RS	46	2.573855	2.575116	476.624691	0.015690	0.017519
RS	47	2.771856	2.575116	473.566248	0.015589	0.017315
RS	48	2.984518	2.587534	465.674033	0.015329	0.016957
RS	49	3.212929	2.587534	457.385746	0.015056	0.016553
RS	50	3.458253	2.610701	442.516738	0.014567	0.015957
RS	51	3.721744	2.610701	429.114254	0.014126	0.015387
RS	52	4.004746	2.642287	408.321993	0.013441	0.014608
RS	53	4.308705	2.642287	390.350026	0.012850	0.013908
RS	54	4.635172	2.707477	361.621272	0.011904	0.012901
RS	55	4.985814	2.707477	340.700639	0.011215	0.012128
RS	56	5.362422	2.707477	317.889891	0.010464	0.011307
RS	57	5.766917	2.707477	293.530328	0.009662	0.010446
RS	58	6.201366	3.238206	227.197111	0.007479	0.008325
RS	59	6.667986	3.238206	211.052356	0.006947	0.007725
RS	60	7.169159	3.238206	193.957099	0.006385	0.007096
RS	61	7.707445	3.238206	176.198721	0.005800	0.006445
RS	62	8.285590	3.238206	158.091755	0.005204	0.005785
RS	63	8.906548	3.238206	770.410546	0.025360	0.028248
PA	4+25*2+4+6 0.068990681 0.018236394 8.906548343 0.555983273 0.286650088 0.322464954 0.373178224 0.425889400 0.496898903 0.601678909 0.741912033 0.919739723 1.142427433 1.416190619 1.733309073 2.063111489 2.357644875 2.574500116 2.697625458 2.737664267 2.720931316 2.677556795 2.631368560 2.595967701 2.577014572 2.575116347 2.587534170 2.610701256 2.642286993 2.707477346 3.238205567
//
IT	5234
RD	6
LK	-295457.218484
QD	-660.601952 -> -567.204539
RI	0.0358083600
TR	0.066224	0.018719
MT	9.163265
MM	C_pi: 1.651846, n_recomb: 32865.782304
RS	0	0.000000	0.664344	361.076690	0.010986	0.000357
RS	1	0.007453	0.664344	383.527033	0.011669	0.003934
RS	2	0.015461	0.664344	407.022341	0.012384	0.009205
RS	3	0.024067	0.664344	431.557200	0.013131	0.012731
RS	4	0.033313	0.298219	1009.051034	0.030702	0.027396
RS	5	0.043249	0.298219	1047.533401	0.031873	0.028417
RS	6	0.053926	0.335076	967.415839	0.029435	0.025991
RS	7	0.065398	0.335076	1003.367787	0.030529	0.026870
RS	8	0.077725	0.385163	905.252442	0.027544	0.024226
RS	9	0.090971	0.385163	938.761483	0.028563	0.025531
RS	10	0.105204	0.433494	864.583724	0.026307	0.023800
RS	11	0.120497	0.433494	895.778044	0.027256	0.025483
RS	12	0.136931	0.498706	806.683627	0.024545	0.023417
RS	13	0.154589	0.498706	835.696855	0.025428	0.024999
RS	14	0.173564	0.598758	721.570408	0.021955	0.021909
RS	15	0.193953	0.598758	748.594606	0.022777	0.023128
RS	16	0.215861	0.736160	632.326846	0.019240	0.019743
RS	17	0.239402	0.736160	657.440524	0.020004	0.020755
RS	18	0.264697	0.914056	551.133195	0.016769	0.017586
RS	19	0.291878	0.914056	574.375767	0.017476	0.018457
RS	20	0.321085	1.142433	479.480662	0.014589	0.015574
RS	21	0.352468	1.142433	500.897174	0.015241	0.016293
RS	22	0.386191	1.431536	418.048446	0.012720	0.013717
RS	23	0.422426	1.431536	437.719899	0.013318	0.014279
RS	24	0.461363	1.776413	369.668676	0.011248	0.012116
RS	25	0.503201	1.776413	387.791680	0.011799	0.012564
RS	26	0.548157	2.143774	337.271564	0.010262	0.010938
RS	27	0.596464	2.143774	354.202140	0.010777	0.011342
RS	28	0.648372	2.476168	322.058992	0.009799	0.010309
RS	29	0.704148	2.476168	338.253106	0.010292	0.010738
RS	30	0.764081	2.719894	323.252253	0.009836	0.010272
RS	31	0.828481	2.719894	339.128927	0.010319	0.010764
RS	32	0.897680	2.853256	338.766823	0.010308	0.010790
RS	33	0.972037	2.853256	354.561993	0.010788	0.011355
RS	34	1.051936	2.888721	365.886726	0.011133	0.011782
RS	35	1.137789	2.888721	381.537546	0.011609	0.012405
RS	36	1.230041	2.858818	401.049848	0.012203	0.013122
RS	37	1.329169	2.858818	416.114407	0.012661	0.013761
RS	38	1.435685	2.800499	439.405116	0.013370	0.014609
RS	39	1.550139	2.800499	453.057100	0.013785	0.015191
RS	40	1.673124	2.742266	475.350624	0.014463	0.015986
RS	41	1.805275	2.742266	486.494487	0.014802	0.016435
RS	42	1.947274	2.699645	503.707950	0.015326	0.017022
RS	43	2.099857	2.699645	511.182278	0.015554	0.017284
RS	44	2.263812	2.678437	520.519029	0.015838	0.017568
RS	45	2.439987	2.678437	523.314185	0.015923	0.017613
RS	46	2.629292	2.678546	523.501109	0.015928	0.017561
RS	47	2.832705	2.678546	520.926845	0.015850	0.017386
RS	48	3.051279	2.696068	512.199703	0.015585	0.017027
RS	49	3.286144	2.696068	503.959723	0.015334	0.016656
RS	50	3.538512	2.726289	487.412947	0.014830	0.016052
RS	51	3.809690	2.726289	473.628399	0.014411	0.015514
RS	52	4.101079	2.766152	450.578806	0.013710	0.014725
RS	53	4.414184	2.766152	431.817788	0.013139	0.014055
RS	54	4.750626	2.846288	399.489182	0.012155	0.013016
RS	55	5.112142	2.846288	377.575826	0.011488	0.012273
RS	56	5.500602	2.846288	353.466795	0.010755	0.011476
RS	57	5.918014	2.846288	327.512921	0.009965	0.010634
RS	58	6.366536	3.498236	247.983270	0.007545	0.008269
RS	59	6.848486	3.498236	232.026753	0.007060	0.007725
RS	60	7.366355	3.498236	214.866643	0.006538	0.007146
RS	61	7.922821	3.498236	196.779669	0.005987	0.006539
RS	62	8.520761	3.498236	178.078599	0.005418	0.005915
RS	63	9.163265	3.498236	912.506851	0.027765	0.030265
PA	4+25*2+4+6 0.066223959 0.018718552 9.163264601 0.664344168 0.298218937 0.335075695 0.385162837 0.433494437 0.498705569 0.598757951 0.736159713 0.914055906 1.142432608 1.431535962 1.776413437 2.143773597 2.476168369 2.719894201 2.853255717 2.888720948 2.858818172 2.800498750 2.742266056 2.699644770 2.678437383 2.678546374 2.696068241 2.726289239 2.766151755 2.846288440 3.498235511
//
IT	5156
RD	7
LK	-295275.011833
QD	-603.550769 -> -521.022007
RI	0.0299606078
TR	0.063737	0.019188
MT	9.393671
MM	C_pi: 1.732039, n_recomb: 35286.223349
RS	0	0.000000	0.779799	332.017310	0.009409	0.000314
RS	1	0.007495	0.779799	353.387072	0.010015	0.003487
RS	2	0.015552	0.779799	375.853399	0.010652	0.008168
RS	3	0.024212	0.779799	399.429431	0.011320	0.011270
RS	4	0.033522	0.307983	1063.389575	0.030136	0.027636
RS	5	0.043529	0.307983	1105.315010	0.031324	0.028410
RS	6	0.054286	0.347678	1017.328220	0.028831	0.025842
RS	7	0.065850	0.347678	1056.613791	0.029944	0.026582
RS	8	0.078280	0.398351	957.676106	0.027140	0.024032
RS	9	0.091642	0.398351	994.383454	0.028181	0.025243
RS	10	0.106005	0.443108	927.603990	0.026288	0.023789
RS	11	0.121445	0.443108	961.879427	0.027259	0.025403
RS	12	0.138042	0.503082	878.241427	0.024889	0.023629
RS	13	0.155883	0.503082	910.130231	0.025793	0.025201
RS	14	0.175062	0.598657	793.002699	0.022473	0.022269
RS	15	0.195677	0.598657	822.694853	0.023315	0.023509
RS	16	0.217838	0.733017	697.727180	0.019773	0.020131
RS	17	0.241659	0.733017	725.331480	0.020556	0.021170
RS	18	0.267266	0.910063	608.020340	0.017231	0.017919
RS	19	0.294793	0.910063	633.576376	0.017955	0.018821
RS	20	0.324382	1.142216	526.653908	0.014925	0.015800
RS	21	0.356189	1.142216	550.180798	0.015592	0.016552
RS	22	0.390380	1.443641	455.298844	0.012903	0.013808
RS	23	0.427133	1.443641	476.840806	0.013514	0.014401
RS	24	0.466641	1.812629	398.151023	0.011283	0.012075
RS	25	0.509111	1.812629	417.891176	0.011843	0.012547
RS	26	0.554763	2.214261	359.288537	0.010182	0.010794
RS	27	0.603837	2.214261	377.622316	0.010702	0.011213
RS	28	0.656588	2.582387	340.358425	0.009646	0.010099
RS	29	0.713294	2.582387	357.828760	0.010141	0.010533
RS	30	0.774249	2.852001	340.471803	0.009649	0.010027
RS	31	0.839773	2.852001	357.601765	0.010134	0.010516
RS	32	0.910208	2.995352	357.223473	0.010124	0.010535
RS	33	0.985923	2.995352	374.338616	0.010609	0.011091
RS	34	1.067311	3.026387	387.568082	0.010984	0.011538
RS	35	1.154800	3.026387	404.656726	0.011468	0.012150
RS	36	1.248846	2.983714	427.505294	0.012115	0.012909
RS	37	1.349941	2.983714	444.117162	0.012586	0.013540
RS	38	1.458612	2.910940	471.470421	0.013361	0.014444
RS	39	1.575429	2.910940	486.701437	0.013793	0.015026
RS	40	1.701000	2.841071	512.930388	0.014536	0.015879
RS	41	1.835983	2.841071	525.555430	0.014894	0.016338
RS	42	1.981083	2.791409	545.840284	0.015469	0.016974
RS	43	2.137058	2.791409	554.556848	0.015716	0.017255
RS	44	2.304723	2.767851	565.655473	0.016030	0.017571
RS	45	2.484955	2.767851	569.341459	0.016135	0.017642
RS	46	2.678695	2.769627	569.880532	0.016150	0.017604
RS	47	2.886955	2.769627	567.783120	0.016091	0.017460
RS	48	3.110824	2.791752	558.212784	0.015820	0.017104
RS	49	3.351472	2.791752	550.017349	0.015587	0.016765
RS	50	3.610156	2.828456	531.767316	0.015070	0.016156
RS	51	3.888229	2.828456	517.603845	0.014669	0.015650
RS	52	4.187142	2.876025	492.264066	0.013951	0.014852
RS	53	4.508459	2.876025	472.728573	0.013397	0.014211
RS	54	4.853858	2.970453	436.712724	0.012376	0.013139
RS	55	5.225145	2.970453	413.842888	0.011728	0.012424
RS	56	5.624259	2.970453	388.480494	0.011009	0.011650
RS	57	6.053286	2.970453	360.984806	0.010230	0.010823
RS	58	6.514469	3.744745	267.655340	0.007585	0.008226
RS	59	7.010216	3.744745	251.981766	0.007141	0.007731
RS	60	7.543119	3.744745	234.876245	0.006656	0.007197
RS	61	8.115963	3.744745	216.601236	0.006138	0.006630
RS	62	8.731741	3.744745	197.462775	0.005596	0.006039
RS	63	9.393671	3.744745	1058.116863	0.029987	0.032254
PA	4+25*2+4+6 0.063737421 0.019188455 9.393671013 0.779798943 0.307982944 0.347677910 0.398351274 0.443108139 0.503082303 0.598656880 0.733016606 0.910062595 1.142215796 1.443641359 1.812628637 2.214260507 2.582386758 2.852001183 2.995351703 3.026387382 2.983713707 2.910940172 2.841070704 2.791409305 2.767851371 2.769626954 2.791751799 2.828455925 2.876024784 2.970453355 3.744745448
//
IT	4578
RD	8
LK	-295113.773066
QD	-553.048988 -> -479.582249
RI	0.0254779216
TR	0.061473	0.019635
MT	9.606955
MM	C_pi: 1.808075, n_recomb: 37651.009436
RS	0	0.000000	0.902828	307.392095	0.008164	0.000278
RS	1	0.007533	0.902828	327.723185	0.008704	0.003110
RS	2	0.015633	0.902828	349.173230	0.009274	0.007295
RS	3	0.024343	0.902828	371.768742	0.009874	0.010057
RS	4	0.033710	0.315984	1118.502605	0.029707	0.027884
RS	5	0.043782	0.315984	1163.752654	0.030909	0.028477
RS	6	0.054613	0.359896	1062.834358	0.028229	0.025655
RS	7	0.066260	0.359896	1105.292766	0.029356	0.026294
RS	8	0.078784	0.412081	1003.718989	0.026658	0.023778
RS	9	0.092251	0.412081	1043.488497	0.027715	0.024912
RS	10	0.106733	0.453872	984.144838	0.026139	0.023697
RS	11	0.122306	0.453872	1021.432803	0.027129	0.025250
RS	12	0.139052	0.509028	944.758734	0.025093	0.023758
RS	13	0.157059	0.509028	979.496185	0.026015	0.025314
RS	14	0.176423	0.600361	861.315682	0.022876	0.022560
RS	15	0.197245	0.600361	893.652399	0.023735	0.023814
RS	16	0.219636	0.731638	761.507066	0.020225	0.020475
RS	17	0.243714	0.731638	791.577896	0.021024	0.021531
RS	18	0.269605	0.907346	664.230938	0.017642	0.018229
RS	19	0.297447	0.907346	692.081778	0.018381	0.019152
RS	20	0.327386	1.142081	573.607893	0.015235	0.016020
RS	21	0.359580	1.142081	599.234503	0.015915	0.016796
RS	22	0.394199	1.453805	492.417782	0.013078	0.013906
RS	23	0.431426	1.453805	515.823174	0.013700	0.014522
RS	24	0.471458	1.844346	426.413054	0.011325	0.012052
RS	25	0.514504	1.844346	447.758988	0.011892	0.012541
RS	26	0.560794	2.277991	380.962115	0.010118	0.010674
RS	27	0.610570	2.277991	400.678286	0.010642	0.011104
RS	28	0.664096	2.680611	358.198489	0.009514	0.009916
RS	29	0.721654	2.680611	376.914183	0.010011	0.010352
RS	30	0.783548	2.975913	357.106605	0.009485	0.009809
RS	31	0.850104	2.975913	375.451171	0.009972	0.010292
RS	32	0.921673	3.129591	374.954962	0.009959	0.010303
RS	33	0.998634	3.129591	393.347858	0.010447	0.010848
RS	34	1.081392	3.156733	408.382973	0.010847	0.011311
RS	35	1.170384	3.156733	426.869952	0.011338	0.011912
RS	36	1.266080	3.101840	452.991149	0.012031	0.012706
RS	37	1.368984	3.101840	471.120945	0.012513	0.013329
RS	38	1.479640	3.015074	502.534519	0.013347	0.014282
RS	39	1.598631	3.015074	519.330923	0.013793	0.014864
RS	40	1.726586	2.933821	549.558276	0.014596	0.015770
RS	41	1.864179	2.933821	563.667913	0.014971	0.016239
RS	42	2.012137	2.877099	587.130362	0.015594	0.016921
RS	43	2.171240	2.877099	597.106686	0.015859	0.017221
RS	44	2.342328	2.850902	610.084906	0.016204	0.017570
RS	45	2.526304	2.850902	614.688323	0.016326	0.017666
RS	46	2.724139	2.853827	615.686998	0.016352	0.017647
RS	47	2.936876	2.853827	614.097125	0.016310	0.017533
RS	48	3.165638	2.879901	603.767804	0.016036	0.017182
RS	49	3.411632	2.879901	595.648299	0.015820	0.016874
RS	50	3.676157	2.922379	575.754736	0.015292	0.016263
RS	51	3.960608	2.922379	561.242898	0.014906	0.015787
RS	52	4.266485	2.976969	533.646565	0.014173	0.014982
RS	53	4.595405	2.976969	513.367213	0.013635	0.014368
RS	54	4.949101	3.084889	473.633610	0.012580	0.013266
RS	55	5.329440	3.084889	449.843787	0.011948	0.012577
RS	56	5.738429	3.084889	423.268424	0.011242	0.011822
RS	57	6.178227	3.084889	394.274134	0.010472	0.011011
RS	58	6.651154	3.982174	286.598640	0.007612	0.008190
RS	59	7.159706	3.982174	271.274293	0.007205	0.007740
RS	60	7.706566	3.982174	254.308977	0.006754	0.007246
RS	61	8.294620	3.982174	235.948497	0.006267	0.006716
RS	62	8.926970	3.982174	216.488687	0.005750	0.006156
RS	63	9.606955	3.982174	1207.977319	0.032084	0.034203
PA	4+25*2+4+6 0.061472783 0.019635256 9.606955048 0.902827944 0.315984045 0.359895657 0.412080765 0.453871696 0.509027695 0.600360517 0.731638061 0.907346058 1.142080723 1.453804629 1.844346043 2.277991112 2.680611316 2.975913489 3.129591436 3.156733401 3.101840003 3.015074042 2.933820807 2.877098827 2.850902010 2.853827019 2.879900598 2.922378942 2.976969091 3.084888610 3.982174252
//
IT	4869
RD	9
LK	-294970.141952
QD	-508.076324 -> -442.387324
RI	0.0219376402
TR	0.059396	0.020056
MT	9.807637
MM	C_pi: 1.881145, n_recomb: 39967.814456
RS	0	0.000000	1.034918	285.814561	0.007151	0.000248
RS	1	0.007568	1.034918	305.144018	0.007635	0.002784
RS	2	0.015708	1.034918	325.595620	0.008146	0.006541
RS	3	0.024465	1.034918	347.205626	0.008687	0.009021
RS	4	0.033884	0.322489	1174.679344	0.029391	0.028137
RS	5	0.044016	0.322489	1223.176075	0.030604	0.028600
RS	6	0.054915	0.371628	1105.186175	0.027652	0.025447
RS	7	0.066638	0.371628	1150.679640	0.028790	0.026013
RS	8	0.079249	0.426038	1044.885411	0.026143	0.023489
RS	9	0.092814	0.426038	1087.586051	0.027212	0.024563
RS	10	0.107406	0.465317	1035.496428	0.025908	0.023552
RS	11	0.123102	0.465317	1075.724155	0.026915	0.025051
RS	12	0.139985	0.515957	1007.094588	0.025198	0.023828
RS	13	0.158147	0.515957	1044.653706	0.026137	0.025366
RS	14	0.177683	0.603228	927.009337	0.023194	0.022800
RS	15	0.198697	0.603228	961.972447	0.024069	0.024062
RS	16	0.221302	0.731427	823.940731	0.020615	0.020783
RS	17	0.245617	0.731427	856.459723	0.021429	0.021851
RS	18	0.271772	0.905489	719.908171	0.018012	0.018520
RS	19	0.299907	0.905489	750.039126	0.018766	0.019460
RS	20	0.330171	1.141981	620.402482	0.015523	0.016235
RS	21	0.362725	1.141981	648.120313	0.016216	0.017030
RS	22	0.397743	1.462506	529.419545	0.013246	0.014010
RS	23	0.435411	1.462506	554.682607	0.013878	0.014644
RS	24	0.475930	1.872640	454.441724	0.011370	0.012041
RS	25	0.519515	1.872640	477.383303	0.011944	0.012545
RS	26	0.566398	2.336604	402.256449	0.010065	0.010572
RS	27	0.616829	2.336604	423.335563	0.010592	0.011010
RS	28	0.671077	2.772955	375.526015	0.009396	0.009754
RS	29	0.729430	2.772955	395.457801	0.009894	0.010190
RS	30	0.792199	3.094130	373.089765	0.009335	0.009611
RS	31	0.859719	3.094130	392.611993	0.009823	0.010088
RS	32	0.932348	3.258795	391.876934	0.009805	0.010088
RS	33	1.010473	3.258795	411.507014	0.010296	0.010624
RS	34	1.094511	3.282756	428.228625	0.010714	0.011096
RS	35	1.184909	3.282756	448.076145	0.011211	0.011687
RS	36	1.282147	3.216249	477.381592	0.011944	0.012509
RS	37	1.386745	3.216249	497.002373	0.012435	0.013126
RS	38	1.499258	3.115900	532.453617	0.013322	0.014121
RS	39	1.620286	3.115900	550.806407	0.013781	0.014703
RS	40	1.750472	3.023421	585.087019	0.014639	0.015657
RS	41	1.890511	3.023421	600.693032	0.015029	0.016136
RS	42	2.041148	2.959534	627.448401	0.015699	0.016863
RS	43	2.203185	2.959534	638.714793	0.015981	0.017181
RS	44	2.377484	2.930338	653.721077	0.016356	0.017563
RS	45	2.564974	2.930338	659.284858	0.016495	0.017684
RS	46	2.766652	2.933845	660.896272	0.016536	0.017685
RS	47	2.983593	2.933845	659.862341	0.016510	0.017600
RS	48	3.216952	2.963174	648.910194	0.016236	0.017258
RS	49	3.467970	2.963174	640.914271	0.016036	0.016979
RS	50	3.737985	3.010692	619.484162	0.015500	0.016369
RS	51	4.028434	3.010692	604.666831	0.015129	0.015921
RS	52	4.340863	3.071587	574.886638	0.014384	0.015112
RS	53	4.676936	3.071587	553.900165	0.013859	0.014522
RS	54	5.038443	3.192138	510.453914	0.012772	0.013394
RS	55	5.427307	3.192138	485.777844	0.012154	0.012728
RS	56	5.845599	3.192138	458.024694	0.011460	0.011991
RS	57	6.295547	3.192138	427.567405	0.010698	0.011193
RS	58	6.779546	4.212589	305.049185	0.007632	0.008159
RS	59	7.300173	4.212589	290.121454	0.007259	0.007749
RS	60	7.860199	4.212589	273.359512	0.006839	0.007293
RS	61	8.462606	4.212589	254.990929	0.006380	0.006795
RS	62	9.110603	4.212589	235.298850	0.005887	0.006264
RS	63	9.807637	4.212589	1362.389410	0.034087	0.036103
PA	4+25*2+4+6 0.059395669 0.020055759 9.807637443 1.034917984 0.322489500 0.371628400 0.426038228 0.465317004 0.515957446 0.603228412 0.731427342 0.905489097 1.141980519 1.462506027 1.872639796 2.336604126 2.772954686 3.094129718 3.258795245 3.282755756 3.216249225 3.115899897 3.023421062 2.959534012 2.930338296 2.933845414 2.963174091 3.010691585 3.071586587 3.192138456 4.212589330
//
IT	4719
RD	10
LK	-294841.658914
QD	-467.885115 -> -408.955177
RI	0.0190629821
TR	0.057482	0.020450
MT	9.998127
MM	C_pi: 1.951878, n_recomb: 42240.270657
RS	0	0.000000	1.178131	266.315459	0.006305	0.000222
RS	1	0.007600	1.178131	284.666732	0.006739	0.002497
RS	2	0.015778	1.178131	304.129609	0.007200	0.005879
RS	3	0.024578	1.178131	324.747449	0.007688	0.008117
RS	4	0.034046	0.327782	1231.779638	0.029161	0.028391
RS	5	0.044234	0.327782	1283.467045	0.030385	0.028762
RS	6	0.055196	0.382874	1145.047618	0.027108	0.025230
RS	7	0.066991	0.382874	1193.454980	0.028254	0.025745
RS	8	0.079683	0.440056	1082.146634	0.025619	0.023182
RS	9	0.093339	0.440056	1127.652576	0.026696	0.024207
RS	10	0.108034	0.477161	1082.562193	0.025629	0.023372
RS	11	0.123845	0.477161	1125.652973	0.026649	0.024824
RS	12	0.140857	0.523508	1065.863082	0.025233	0.023854
RS	13	0.159163	0.523508	1106.213935	0.026189	0.025373
RS	14	0.178860	0.606844	990.447055	0.023448	0.022999
RS	15	0.200055	0.606844	1028.019471	0.024337	0.024267
RS	16	0.222859	0.731970	885.235140	0.020957	0.021063
RS	17	0.247398	0.731970	920.186041	0.021785	0.022142
RS	18	0.273801	0.904162	775.167368	0.018351	0.018796
RS	19	0.302211	0.904162	807.565074	0.019118	0.019749
RS	20	0.332780	1.141780	667.102388	0.015793	0.016446
RS	21	0.365672	1.141780	696.903433	0.016499	0.017256
RS	22	0.401064	1.469908	566.341907	0.013408	0.014117
RS	23	0.439147	1.469908	593.457219	0.014050	0.014767
RS	24	0.480123	1.898032	482.253384	0.011417	0.012041
RS	25	0.524214	1.898032	506.780977	0.011998	0.012557
RS	26	0.571656	2.390916	423.178367	0.010018	0.010485
RS	27	0.622704	2.390916	445.601871	0.010549	0.010929
RS	28	0.677631	2.860468	392.339480	0.009288	0.009608
RS	29	0.736733	2.860468	413.459186	0.009788	0.010044
RS	30	0.800327	3.207883	388.414119	0.009195	0.009429
RS	31	0.868754	3.207883	409.078100	0.009685	0.009901
RS	32	0.942382	3.384342	407.974538	0.009658	0.009888
RS	33	1.021606	3.384342	428.801751	0.010151	0.010415
RS	34	1.106851	3.405922	447.076685	0.010584	0.010894
RS	35	1.198575	3.405922	468.246613	0.011085	0.011475
RS	36	1.297270	3.328422	500.628549	0.011852	0.012320
RS	37	1.403467	3.328422	521.712350	0.012351	0.012930
RS	38	1.517734	3.214867	561.156227	0.013285	0.013961
RS	39	1.640686	3.214867	581.055612	0.013756	0.014545
RS	40	1.772983	3.111269	619.428344	0.014664	0.015542
RS	41	1.915335	3.111269	636.543263	0.015070	0.016030
RS	42	2.068506	3.040069	666.703839	0.015784	0.016799
RS	43	2.233318	3.040069	679.293758	0.016082	0.017135
RS	44	2.410656	3.007502	696.486290	0.016489	0.017551
RS	45	2.601473	3.007502	703.058923	0.016644	0.017695
RS	46	2.806792	3.011032	705.457750	0.016701	0.017719
RS	47	3.027716	3.011032	705.035174	0.016691	0.017660
RS	48	3.265430	3.042939	693.624625	0.016421	0.017331
RS	49	3.521212	3.042939	685.806897	0.016236	0.017080
RS	50	3.796434	3.094775	662.976347	0.015695	0.016474
RS	51	4.092573	3.094775	647.901744	0.015338	0.016052
RS	52	4.411220	3.161276	616.033685	0.014584	0.015241
RS	53	4.754085	3.161276	594.379564	0.014071	0.014674
RS	54	5.123008	3.293591	547.252092	0.012956	0.013522
RS	55	5.519971	3.293591	521.721526	0.012351	0.012876
RS	56	5.947103	3.293591	492.822746	0.011667	0.012156
RS	57	6.406699	3.293591	460.934064	0.010912	0.011370
RS	58	6.901226	4.436928	323.130793	0.007650	0.008133
RS	59	7.433338	4.436928	308.635111	0.007307	0.007759
RS	60	8.005891	4.436928	292.125375	0.006916	0.007336
RS	61	8.621961	4.436928	273.809864	0.006482	0.006869
RS	62	9.284853	4.436928	253.957224	0.006012	0.006365
RS	63	9.998127	4.436928	1521.268828	0.036015	0.037950
PA	4+25*2+4+6 0.057482305 0.020449902 9.998126586 1.178131221 0.327782127 0.382873553 0.440055739 0.477160538 0.523507667 0.606844212 0.731969683 0.904162481 1.141780129 1.469907989 1.898032451 2.390915928 2.860467659 3.207882567 3.384342032 3.405922180 3.328422356 3.214866936 3.111268902 3.040068922 3.007501771 3.011031992 3.042938736 3.094774522 3.161276419 3.293591480 4.436927852
//
IT	5075
RD	11
LK	-294726.354613
QD	-431.857750 -> -378.842355
RI	0.0166746748
TR	0.055715	0.020819
MT	10.179787
MM	C_pi: 2.020629, n_recomb: 44470.408451
RS	0	0.000000	1.334843	248.280654	0.005583	0.000199
RS	1	0.007631	1.334843	265.667017	0.005974	0.002242
RS	2	0.015844	1.334843	284.143987	0.006390	0.005289
RS	3	0.024683	1.334843	303.759991	0.006831	0.007315
RS	4	0.034198	0.332118	1289.503862	0.028997	0.028643
RS	5	0.044438	0.332118	1344.336716	0.030230	0.028951
RS	6	0.055460	0.393666	1182.788271	0.026597	0.025010
RS	7	0.067322	0.393666	1234.000071	0.027749	0.025489
RS	8	0.080090	0.454052	1116.133152	0.025098	0.022866
RS	9	0.093832	0.454052	1164.323335	0.026182	0.023853
RS	10	0.108623	0.489247	1125.946560	0.025319	0.023170
RS	11	0.124543	0.489247	1171.820563	0.026351	0.024580
RS	12	0.141677	0.531458	1121.493483	0.025219	0.023847
RS	13	0.160119	0.531458	1164.602563	0.026188	0.025349
RS	14	0.179967	0.610950	1051.874168	0.023653	0.023166
RS	15	0.201331	0.610950	1092.038238	0.024557	0.024439
RS	16	0.224325	0.732996	945.532776	0.021262	0.021321
RS	17	0.249073	0.732996	982.899841	0.022102	0.022407
RS	18	0.275710	0.903149	830.084610	0.018666	0.019060
RS	19	0.304379	0.903149	864.735798	0.019445	0.020023
RS	20	0.335236	1.141381	713.755990	0.016050	0.016653
RS	21	0.368448	1.141381	745.631934	0.016767	0.017476
RS	22	0.404194	1.476110	603.217341	0.013564	0.014229
RS	23	0.442668	1.476110	632.179302	0.014216	0.014891
RS	24	0.484077	1.920840	509.873909	0.011465	0.012049
RS	25	0.528646	1.920840	535.978214	0.012052	0.012575
RS	26	0.576617	2.441408	443.751366	0.009979	0.010410
RS	27	0.628247	2.441408	467.501560	0.010513	0.010860
RS	28	0.683818	2.943725	408.662541	0.009190	0.009477
RS	29	0.743629	2.943725	430.943198	0.009691	0.009912
RS	30	0.808004	3.317839	403.100725	0.009064	0.009263
RS	31	0.877291	3.317839	424.871622	0.009554	0.009729
RS	32	0.951865	3.506937	423.269922	0.009518	0.009701
RS	33	1.032130	3.506937	445.254796	0.010012	0.010220
RS	34	1.118520	3.526961	464.943931	0.010455	0.010701
RS	35	1.211502	3.526961	487.397635	0.010960	0.011274
RS	36	1.311579	3.439070	522.736677	0.011755	0.012137
RS	37	1.419293	3.439070	545.253757	0.012261	0.012741
RS	38	1.535226	3.312647	588.628759	0.013236	0.013803
RS	39	1.660005	3.312647	610.062319	0.013718	0.014388
RS	40	1.794306	3.198018	652.547039	0.014674	0.015424
RS	41	1.938856	3.198018	671.180942	0.015093	0.015922
RS	42	2.094435	3.119349	704.848013	0.015850	0.016731
RS	43	2.261886	3.119349	718.793601	0.016163	0.017083
RS	44	2.442115	3.083041	738.331666	0.016603	0.017533
RS	45	2.636097	3.083041	745.961721	0.016774	0.017700
RS	46	2.844881	3.086065	749.331069	0.016850	0.017748
RS	47	3.069597	3.086065	749.576504	0.016856	0.017715
RS	48	3.311460	3.119916	737.885171	0.016593	0.017400
RS	49	3.571779	3.119916	730.302050	0.016422	0.017175
RS	50	3.851962	3.175389	706.223121	0.015881	0.016576
RS	51	4.153525	3.175389	690.940933	0.015537	0.016178
RS	52	4.478100	3.246825	657.097298	0.014776	0.015368
RS	53	4.827442	3.246825	634.815172	0.014275	0.014821
RS	54	5.203442	3.390049	584.056607	0.013134	0.013648
RS	55	5.608133	3.390049	557.700942	0.012541	0.013021
RS	56	6.043704	3.390049	527.685940	0.011866	0.012316
RS	57	6.512513	3.390049	494.394398	0.011117	0.011541
RS	58	7.017096	4.655583	340.915387	0.007666	0.008110
RS	59	7.560182	4.655583	326.878721	0.007350	0.007768
RS	60	8.144709	4.655583	310.659787	0.006986	0.007376
RS	61	8.773840	4.655583	292.446905	0.006576	0.006938
RS	62	9.450978	4.655583	272.492890	0.006128	0.006459
RS	63	10.179787	4.655583	1684.361424	0.037876	0.039744
PA	4+25*2+4+6 0.055714565 0.020818988 10.179786578 1.334843338 0.332117853 0.393666080 0.454052358 0.489246818 0.531457567 0.610949735 0.732995832 0.903149306 1.141380507 1.476109612 1.920839771 2.441407683 2.943724831 3.317839037 3.506937270 3.526960888 3.439069697 3.312647300 3.198017610 3.119348521 3.083041312 3.086065434 3.119916459 3.175389252 3.246825182 3.390048867 4.655582776
//
IT	4530
RD	12
LK	-294622.587315
QD	-399.466514 -> -351.652159
RI	0.0146524099
TR	0.054078	0.021165
MT	10.353461
MM	C_pi: 2.087571, n_recomb: 46658.517555
RS	0	0.000000	1.507847	231.307985	0.004957	0.000178
RS	1	0.007659	1.507847	247.735611	0.005310	0.002014
RS	2	0.015905	1.507847	265.224487	0.005684	0.004759
RS	3	0.024783	1.507847	283.826500	0.006083	0.006596
RS	4	0.034341	0.335702	1347.526553	0.028881	0.028888
RS	5	0.044630	0.335702	1405.463259	0.030122	0.029156
RS	6	0.055708	0.404041	1218.637090	0.026118	0.024791
RS	7	0.067634	0.404041	1272.551412	0.027274	0.025245
RS	8	0.080474	0.467971	1147.301023	0.024589	0.022550
RS	9	0.094297	0.467971	1198.058032	0.025677	0.023503
RS	10	0.109179	0.501465	1166.098428	0.024992	0.022953
RS	11	0.125200	0.501465	1214.672479	0.026033	0.024326
RS	12	0.142449	0.539658	1174.286169	0.025168	0.023815
RS	13	0.161019	0.539658	1220.115099	0.026150	0.025300
RS	14	0.181012	0.615367	1111.449958	0.023821	0.023308
RS	15	0.202535	0.615367	1154.185406	0.024737	0.024584
RS	16	0.225708	0.734328	1004.899782	0.021537	0.021559
RS	17	0.250655	0.734328	1044.665671	0.022390	0.022652
RS	18	0.277513	0.902295	884.692092	0.018961	0.019313
RS	19	0.306428	0.902295	921.581824	0.019752	0.020286
RS	20	0.337557	1.140710	760.377999	0.016297	0.016857
RS	21	0.371071	1.140710	794.318722	0.017024	0.017692
RS	22	0.407152	1.481173	640.057121	0.013718	0.014342
RS	23	0.445997	1.481173	670.858754	0.014378	0.015017
RS	24	0.487817	1.941261	537.317733	0.011516	0.012065
RS	25	0.532840	1.941261	564.988849	0.012109	0.012601
RS	26	0.581311	2.488378	463.991622	0.009944	0.010346
RS	27	0.633495	2.488378	489.050854	0.010481	0.010800
RS	28	0.689676	3.023058	424.514587	0.009098	0.009357
RS	29	0.750160	3.023058	447.929687	0.009600	0.009792
RS	30	0.815277	3.424306	417.176493	0.008941	0.009108
RS	31	0.885381	3.424306	440.020089	0.009431	0.009569
RS	32	0.960855	3.626910	437.790055	0.009383	0.009526
RS	33	1.042109	3.626910	460.893156	0.009878	0.010037
RS	34	1.129587	3.646199	481.854880	0.010327	0.010518
RS	35	1.223766	3.646199	505.552622	0.010835	0.011082
RS	36	1.325158	3.548502	543.720011	0.011653	0.011959
RS	37	1.434316	3.548502	567.637960	0.012166	0.012558
RS	38	1.551834	3.409533	614.866052	0.013178	0.013648
RS	39	1.678354	3.409533	637.817330	0.013670	0.014232
RS	40	1.814564	3.283936	684.417569	0.014669	0.015305
RS	41	1.961207	3.283936	704.575898	0.015101	0.015811
RS	42	2.119082	3.197643	741.836716	0.015899	0.016658
RS	43	2.289050	3.197643	757.165842	0.016228	0.017026
RS	44	2.472035	3.157255	779.200140	0.016700	0.017510
RS	45	2.669036	3.157255	787.933016	0.016887	0.017697
RS	46	2.881127	3.159286	792.455255	0.016984	0.017771
RS	47	3.109461	3.159286	793.423473	0.017005	0.017762
RS	48	3.355285	3.194487	781.636522	0.016752	0.017465
RS	49	3.619938	3.194487	774.343385	0.016596	0.017263
RS	50	3.904861	3.252960	749.177474	0.016057	0.016674
RS	51	4.211607	3.252960	733.736874	0.015726	0.016298
RS	52	4.541848	3.328702	698.039019	0.014961	0.015491
RS	53	4.897383	3.328702	675.168225	0.014470	0.014963
RS	54	5.280150	3.482008	620.844310	0.013306	0.013771
RS	55	5.692235	3.482008	593.691579	0.012724	0.013161
RS	56	6.135882	3.482008	562.588483	0.012058	0.012471
RS	57	6.613510	3.482008	527.921479	0.011315	0.011706
RS	58	7.127721	4.868689	358.431368	0.007682	0.008091
RS	59	7.681317	4.868689	344.874925	0.007391	0.007778
RS	60	8.277316	4.868689	328.978346	0.007051	0.007414
RS	61	8.918963	4.868689	310.909581	0.006664	0.007001
RS	62	9.609757	4.868689	290.904642	0.006235	0.006546
RS	63	10.353461	4.868689	1851.249997	0.039677	0.041484
PA	4+25*2+4+6 0.054077653 0.021164804 10.353461440 1.507847373 0.335702312 0.404040504 0.467970642 0.501465204 0.539657943 0.615366782 0.734328201 0.902294886 1.140709988 1.481172505 1.941261297 2.488377800 3.023057870 3.424305948 3.626910314 3.646198675 3.548501917 3.409533237 3.283936183 3.197642659 3.157254603 3.159285748 3.194487026 3.252960343 3.328702104 3.482008391 4.868689286
//
IT	4429
RD	13
LK	-294528.970316
QD	-370.261490 -> -327.039057
RI	0.0129163787
TR	0.052559	0.021489
MT	10.519796
MM	C_pi: 2.152810, n_recomb: 48804.360788
RS	0	0.000000	1.700190	215.171875	0.004409	0.000160
RS	1	0.007686	1.700190	230.645261	0.004726	0.001808
RS	2	0.015963	1.700190	247.143801	0.005064	0.004280
RS	3	0.024877	1.700190	264.721514	0.005424	0.005946
RS	4	0.034475	0.338689	1405.580048	0.028800	0.029126
RS	5	0.044811	0.338689	1466.579492	0.030050	0.029370
RS	6	0.055942	0.414025	1252.759801	0.025669	0.024575
RS	7	0.067928	0.414025	1309.280145	0.026827	0.025013
RS	8	0.080836	0.481778	1175.975121	0.024096	0.022236
RS	9	0.094736	0.481778	1229.184646	0.025186	0.023162
RS	10	0.109704	0.513751	1203.332166	0.024656	0.022727
RS	11	0.125822	0.513751	1254.520129	0.025705	0.024067
RS	12	0.143179	0.548014	1224.448138	0.025089	0.023764
RS	13	0.161871	0.548014	1272.953644	0.026083	0.025232
RS	14	0.181999	0.619987	1169.257447	0.023958	0.023428
RS	15	0.203675	0.619987	1214.540760	0.024886	0.024707
RS	16	0.227016	0.735852	1063.360945	0.021788	0.021780
RS	17	0.252152	0.735852	1105.506046	0.022652	0.022880
RS	18	0.279219	0.901511	938.983105	0.019240	0.019556
RS	19	0.308367	0.901511	978.094109	0.020041	0.020537
RS	20	0.339756	1.139741	806.958675	0.016535	0.017058
RS	21	0.373557	1.139741	842.951717	0.017272	0.017903
RS	22	0.409956	1.485173	676.855963	0.013869	0.014458
RS	23	0.449153	1.485173	709.488465	0.014537	0.015144
RS	24	0.491362	1.959482	564.587957	0.011568	0.012086
RS	25	0.536817	1.959482	593.815007	0.012167	0.012631
RS	26	0.585764	2.532069	483.910579	0.009915	0.010290
RS	27	0.638474	2.532069	510.261009	0.010455	0.010749
RS	28	0.695236	3.098707	439.914007	0.009014	0.009248
RS	29	0.756361	3.098707	464.437383	0.009516	0.009683
RS	30	0.822183	3.527496	430.666314	0.008824	0.008965
RS	31	0.893065	3.527496	454.548881	0.009314	0.009421
RS	32	0.969396	3.744437	451.566740	0.009253	0.009361
RS	33	1.051593	3.744437	475.748790	0.009748	0.009864
RS	34	1.140108	3.763790	497.842492	0.010201	0.010343
RS	35	1.235427	3.763790	522.743653	0.010711	0.010899
RS	36	1.338072	3.656858	563.604156	0.011548	0.011787
RS	37	1.448607	3.656858	588.888091	0.012066	0.012381
RS	38	1.567638	3.505644	639.878734	0.013111	0.013494
RS	39	1.695818	3.505644	664.327176	0.013612	0.014079
RS	40	1.833851	3.369140	715.028979	0.014651	0.015185
RS	41	1.982493	3.369140	736.712066	0.015095	0.015698
RS	42	2.142560	3.275076	777.638294	0.015934	0.016582
RS	43	2.314931	3.275076	794.373620	0.016277	0.016964
RS	44	2.500550	3.230293	819.043987	0.016782	0.017482
RS	45	2.700437	3.230293	828.920554	0.016985	0.017689
RS	46	2.915688	3.230877	834.775213	0.017105	0.017790
RS	47	3.147484	3.230877	836.517410	0.017140	0.017803
RS	48	3.397096	3.266889	824.819314	0.016901	0.017525
RS	49	3.665894	3.266889	817.869192	0.016758	0.017346
RS	50	3.955353	3.327778	791.781373	0.016224	0.016769
RS	51	4.267061	3.327778	776.230209	0.015905	0.016413
RS	52	4.602728	3.407239	738.806226	0.015138	0.015610
RS	53	4.964195	3.407239	715.385361	0.014658	0.015100
RS	54	5.353446	3.569838	657.574671	0.013474	0.013893
RS	55	5.772616	3.569838	629.651788	0.012902	0.013298
RS	56	6.224004	3.569838	597.487864	0.012243	0.012620
RS	57	6.710088	3.569838	561.472256	0.011505	0.011865
RS	58	7.233534	5.076321	375.688855	0.007698	0.008073
RS	59	7.797213	5.076321	362.629571	0.007430	0.007788
RS	60	8.404219	5.076321	347.081595	0.007112	0.007449
RS	61	9.057882	5.076321	329.192302	0.006745	0.007061
RS	62	9.761787	5.076321	309.180192	0.006335	0.006627
RS	63	10.519796	5.076321	2021.465918	0.041420	0.043170
PA	4+25*2+4+6 0.052558740 0.021489146 10.519795985 1.700190031 0.338689318 0.414024995 0.481778011 0.513751048 0.548014443 0.619987127 0.735851725 0.901510975 1.139740700 1.485172864 1.959482097 2.532068981 3.098706680 3.527496305 3.744436519 3.763790057 3.656857900 3.505643565 3.369140086 3.275075809 3.230293003 3.230877477 3.266888627 3.327777661 3.407239177 3.569837637 5.076321106
//
IT	4717
RD	14
LK	-294444.317493
QD	-343.856949 -> -304.702978
RI	0.0114097267
TR	0.051147	0.021794
MT	10.679232
MM	C_pi: 2.216400, n_recomb: 50907.604104
RS	0	0.000000	1.915394	199.737812	0.003924	0.000143
RS	1	0.007712	1.915394	214.262192	0.004209	0.001621
RS	2	0.016018	1.915394	229.770187	0.004513	0.003845
RS	3	0.024965	1.915394	246.316849	0.004839	0.005355
RS	4	0.034603	0.341211	1463.379663	0.028746	0.029353
RS	5	0.044983	0.341211	1527.398942	0.030003	0.029588
RS	6	0.056164	0.423649	1285.271911	0.025247	0.024364
RS	7	0.068207	0.423649	1344.305878	0.026407	0.024792
RS	8	0.081178	0.495452	1202.416511	0.023620	0.021929
RS	9	0.095151	0.495452	1257.967486	0.024711	0.022830
RS	10	0.110200	0.526050	1237.923563	0.024317	0.022497
RS	11	0.126410	0.526050	1291.637390	0.025372	0.023805
RS	12	0.143871	0.556466	1272.133538	0.024989	0.023698
RS	13	0.162678	0.556466	1323.267848	0.025994	0.025150
RS	14	0.182935	0.624739	1225.348510	0.024070	0.023530
RS	15	0.204754	0.624739	1273.152886	0.025009	0.024810
RS	16	0.228256	0.737497	1120.909979	0.022019	0.021987
RS	17	0.253571	0.737497	1165.412228	0.022893	0.023092
RS	18	0.280837	0.900742	992.937193	0.019505	0.019791
RS	19	0.310207	0.900742	1034.249762	0.020316	0.020779
RS	20	0.341841	1.138471	853.474846	0.016765	0.017257
RS	21	0.375915	1.138471	891.505270	0.017512	0.018111
RS	22	0.412616	1.488187	713.602972	0.014018	0.014576
RS	23	0.452148	1.488187	748.055643	0.014694	0.015272
RS	24	0.494729	1.975666	591.684696	0.011623	0.012113
RS	25	0.540593	1.975666	622.455769	0.012227	0.012666
RS	26	0.589995	2.572695	503.516552	0.009891	0.010241
RS	27	0.643206	2.572695	531.140063	0.010433	0.010704
RS	28	0.700520	3.170847	454.880666	0.008935	0.009148
RS	29	0.762255	3.170847	480.486537	0.009438	0.009582
RS	30	0.828750	3.627537	443.598252	0.008714	0.008831
RS	31	0.900374	3.627537	468.486694	0.009203	0.009283
RS	32	0.977521	3.859594	464.636021	0.009127	0.009205
RS	33	1.060617	3.859594	489.858151	0.009622	0.009702
RS	34	1.150121	3.879787	512.946077	0.010076	0.010176
RS	35	1.246528	3.879787	539.009535	0.010588	0.010725
RS	36	1.350370	3.764160	582.426363	0.011441	0.011621
RS	37	1.462219	3.764160	609.039403	0.011964	0.012210
RS	38	1.582695	3.600986	663.692439	0.013037	0.013343
RS	39	1.712461	3.600986	689.613764	0.013546	0.013928
RS	40	1.852234	3.453628	744.389914	0.014622	0.015064
RS	41	2.002787	3.453628	767.593008	0.015078	0.015585
RS	42	2.164950	3.351660	812.240673	0.015955	0.016503
RS	43	2.339618	3.351660	830.399231	0.016312	0.016898
RS	44	2.527757	3.302195	857.833287	0.016851	0.017450
RS	45	2.730404	3.302195	868.889046	0.017068	0.017675
RS	46	2.948679	3.300926	876.246138	0.017212	0.017804
RS	47	3.183787	3.300926	878.809095	0.017263	0.017838
RS	48	3.437027	3.337249	867.382315	0.017038	0.017581
RS	49	3.709795	3.337249	860.824834	0.016910	0.017423
RS	50	4.003599	3.400014	833.981187	0.016382	0.016859
RS	51	4.320061	3.400014	818.364937	0.016075	0.016523
RS	52	4.660927	3.482653	779.345954	0.015309	0.015726
RS	53	5.028080	3.482653	755.412155	0.014839	0.015232
RS	54	5.423548	3.653797	694.202069	0.013637	0.014011
RS	55	5.849513	3.653797	665.534741	0.013073	0.013431
RS	56	6.308328	3.653797	632.336386	0.012421	0.012764
RS	57	6.802526	3.653797	594.998557	0.011688	0.012017
RS	58	7.334835	5.278492	392.689127	0.007714	0.008059
RS	59	7.908195	5.278492	380.140552	0.007467	0.007797
RS	60	8.525771	5.278492	364.963204	0.007169	0.007482
RS	61	9.190973	5.278492	347.283811	0.006822	0.007116
RS	62	9.907475	5.278492	327.302871	0.006429	0.006703
RS	63	10.679232	5.278492	2194.530968	0.043108	0.044802
PA	4+25*2+4+6 0.051146919 0.021793838 10.679231827 1.915394309 0.341211418 0.423648972 0.495451520 0.526050017 0.556465588 0.624738576 0.737496526 0.900742360 1.138471152 1.488187345 1.975666041 2.572695058 3.170847233 3.627536553 3.859593701 3.879786522 3.764159588 3.600985729 3.453627963 3.351660490 3.302195315 3.300925781 3.337248600 3.400013924 3.482652795 3.653796576 5.278492363
//
IT	4096
RD	15
LK	-294367.610662
QD	-319.922379 -> -284.384583
RI	0.0100938973
TR	0.049833	0.022081
MT	10.832081
MM	C_pi: 2.278352, n_recomb: 52967.490410
RS	0	0.000000	2.157165	184.963819	0.003492	0.000128
RS	1	0.007736	2.157165	198.549148	0.003749	0.001451
RS	2	0.016070	2.157165	213.072357	0.004023	0.003449
RS	3	0.025049	2.157165	228.588608	0.004316	0.004816
RS	4	0.034723	0.343357	1520.727047	0.028711	0.029570
RS	5	0.045145	0.343357	1587.720512	0.029975	0.029805
RS	6	0.056373	0.432928	1316.276197	0.024851	0.024160
RS	7	0.068470	0.432928	1377.734243	0.026011	0.024582
RS	8	0.081503	0.508968	1226.834722	0.023162	0.021628
RS	9	0.095543	0.508968	1284.618706	0.024253	0.022509
RS	10	0.110670	0.538327	1270.068685	0.023978	0.022264
RS	11	0.126968	0.538327	1326.218125	0.025038	0.023544
RS	12	0.144526	0.564961	1317.464011	0.024873	0.023621
RS	13	0.163442	0.564961	1371.174521	0.025887	0.025056
RS	14	0.183821	0.629569	1279.739048	0.024161	0.023617
RS	15	0.205777	0.629569	1330.033617	0.025110	0.024898
RS	16	0.229432	0.739213	1177.511669	0.022231	0.022180
RS	17	0.254916	0.739213	1224.345728	0.023115	0.023291
RS	18	0.282372	0.899959	1046.502249	0.019757	0.020019
RS	19	0.311952	0.899959	1089.993438	0.020579	0.021013
RS	20	0.343820	1.136906	899.885709	0.016989	0.017452
RS	21	0.378154	1.136906	939.935449	0.017746	0.018315
RS	22	0.415143	1.490288	750.271256	0.014165	0.014696
RS	23	0.454994	1.490288	786.530856	0.014849	0.015401
RS	24	0.497928	1.989963	618.593824	0.011679	0.012144
RS	25	0.544183	1.989963	650.895345	0.012289	0.012704
RS	26	0.594016	2.610425	522.810483	0.009870	0.010200
RS	27	0.647704	2.610425	551.688242	0.010416	0.010667
RS	28	0.705546	3.239618	469.425555	0.008863	0.009056
RS	29	0.767862	3.239618	496.088066	0.009366	0.009490
RS	30	0.834998	3.724506	455.992294	0.008609	0.008705
RS	31	0.907329	3.724506	481.853749	0.009097	0.009154
RS	32	0.985255	3.972414	477.025201	0.009006	0.009058
RS	33	1.069208	3.972414	503.248617	0.009501	0.009548
RS	34	1.159657	3.994170	527.199407	0.009953	0.010016
RS	35	1.257103	3.994170	554.383401	0.010466	0.010559
RS	36	1.362086	3.870367	600.218634	0.011332	0.011460
RS	37	1.475192	3.870367	628.121851	0.011859	0.012044
RS	38	1.597047	3.695504	686.329769	0.012958	0.013194
RS	39	1.728328	3.695504	713.695927	0.013474	0.013780
RS	40	1.869765	3.537349	772.504900	0.014585	0.014943
RS	41	2.022144	3.537349	797.218039	0.015051	0.015470
RS	42	2.186311	3.427356	845.628635	0.015965	0.016422
RS	43	2.363177	3.427356	865.221517	0.016335	0.016829
RS	44	2.553725	3.372949	895.532821	0.016907	0.017414
RS	45	2.759014	3.372949	907.797488	0.017139	0.017656
RS	46	2.980184	3.369452	916.818089	0.017309	0.017814
RS	47	3.218463	3.369452	920.243566	0.017374	0.017868
RS	48	3.475176	3.405634	909.264446	0.017166	0.017633
RS	49	3.751747	3.405634	903.145480	0.017051	0.017495
RS	50	4.049714	3.469783	875.710247	0.016533	0.016946
RS	51	4.370730	3.469783	860.072016	0.016238	0.016627
RS	52	4.716581	3.555097	819.591225	0.015473	0.015838
RS	53	5.089186	3.555097	795.180434	0.015013	0.015359
RS	54	5.490615	3.734077	730.667451	0.013795	0.014127
RS	55	5.923098	3.734077	701.280604	0.013240	0.013560
RS	56	6.389038	3.734077	667.073884	0.012594	0.012904
RS	57	6.891022	3.734077	628.440405	0.011865	0.012164
RS	58	7.431839	5.475195	409.421224	0.007730	0.008045
RS	59	8.014493	5.475195	397.394404	0.007503	0.007807
RS	60	8.642220	5.475195	382.606544	0.007223	0.007514
RS	61	9.318508	5.475195	365.163775	0.006894	0.007168
RS	62	10.047113	5.475195	345.248253	0.006518	0.006775
RS	63	10.832081	5.475195	2369.934880	0.044743	0.046381
PA	4+25*2+4+6 0.049832780 0.022080681 10.832080940 2.157164946 0.343357461 0.432928373 0.508968310 0.538327140 0.564960559 0.629569299 0.739213358 0.899958509 1.136905528 1.490287829 1.989962910 2.610425184 3.239618031 3.724506014 3.972413760 3.994169953 3.870366888 3.695504324 3.537348904 3.427355860 3.372948816 3.369451622 3.405634164 3.469782924 3.555097351 3.734076707 5.475194766
//
IT	4990
RD	16
LK	-294297.968825
QD	-298.173676 -> -265.859503
RI	0.0089376532
TR	0.048607	0.022351
MT	10.978895
MM	C_pi: 2.338714, n_recomb: 54983.319333
RS	0	0.000000	2.429975	170.819917	0.003107	0.000114
RS	1	0.007759	2.429975	183.480331	0.003337	0.001297
RS	2	0.016119	2.429975	197.029747	0.003583	0.003089
RS	3	0.025129	2.429975	211.522671	0.003847	0.004325
RS	4	0.034837	0.345202	1577.444818	0.028690	0.029774
RS	5	0.045299	0.345202	1647.364468	0.029961	0.030019
RS	6	0.056572	0.441880	1345.864440	0.024478	0.023962
RS	7	0.068720	0.441880	1409.660258	0.025638	0.024382
RS	8	0.081810	0.522316	1249.406763	0.022723	0.021336
RS	9	0.095916	0.522316	1309.318760	0.023813	0.022198
RS	10	0.111117	0.550560	1299.940917	0.023642	0.022031
RS	11	0.127497	0.550560	1358.434951	0.024706	0.023285
RS	12	0.145148	0.573471	1360.537916	0.024745	0.023533
RS	13	0.164168	0.573471	1416.768419	0.025767	0.024953
RS	14	0.184664	0.634447	1332.444621	0.024234	0.023689
RS	15	0.206750	0.634447	1385.195341	0.025193	0.024970
RS	16	0.230550	0.740976	1233.130611	0.022427	0.022362
RS	17	0.256196	0.740976	1282.268602	0.023321	0.023477
RS	18	0.283833	0.899148	1099.630294	0.019999	0.020238
RS	19	0.313613	0.899148	1145.274611	0.020829	0.021238
RS	20	0.345704	1.135071	946.148926	0.017208	0.017645
RS	21	0.380285	1.135071	988.197324	0.017973	0.018516
RS	22	0.417549	1.491563	786.834142	0.014310	0.014816
RS	23	0.457704	1.491563	824.885345	0.015002	0.015530
RS	24	0.500974	2.002535	645.302797	0.011736	0.012179
RS	25	0.547602	2.002535	679.119924	0.012351	0.012746
RS	26	0.597847	2.645452	541.793843	0.009854	0.010163
RS	27	0.651991	2.645452	571.906611	0.010401	0.010634
RS	28	0.710336	3.305190	483.560525	0.008795	0.008970
RS	29	0.773207	3.305190	511.254039	0.009298	0.009404
RS	30	0.840957	3.818505	467.871771	0.008509	0.008588
RS	31	0.913963	3.818505	494.674023	0.008997	0.009032
RS	32	0.992633	4.082948	488.765997	0.008889	0.008918
RS	33	1.077407	4.082948	515.952496	0.009384	0.009403
RS	34	1.168759	4.106959	540.639985	0.009833	0.009863
RS	35	1.267198	4.106959	568.902714	0.010347	0.010400
RS	36	1.373275	3.975489	617.017259	0.011222	0.011304
RS	37	1.487581	3.975489	646.170381	0.011752	0.011884
RS	38	1.610757	3.789195	707.820226	0.012873	0.013049
RS	39	1.743489	3.789195	736.600174	0.013397	0.013634
RS	40	1.886520	3.620302	799.388041	0.014539	0.014823
RS	41	2.040648	3.620302	825.596737	0.015015	0.015355
RS	42	2.206735	3.502183	877.795107	0.015965	0.016339
RS	43	2.385707	3.502183	898.828029	0.016347	0.016758
RS	44	2.578566	3.442603	932.115472	0.016953	0.017375
RS	45	2.786387	3.442603	945.613355	0.017198	0.017633
RS	46	3.010333	3.436538	956.448288	0.017395	0.017820
RS	47	3.251655	3.436538	960.773234	0.017474	0.017892
RS	48	3.511699	3.472175	950.409839	0.017285	0.017680
RS	49	3.791920	3.472175	944.771636	0.017183	0.017561
RS	50	4.093882	3.537258	916.906173	0.016676	0.017028
RS	51	4.419273	3.537258	901.286670	0.016392	0.016727
RS	52	4.769909	3.624791	859.476976	0.015632	0.015946
RS	53	5.147751	3.624791	834.623997	0.015180	0.015482
RS	54	5.554908	3.810954	766.909206	0.013948	0.014240
RS	55	5.993655	3.810954	736.827574	0.013401	0.013685
RS	56	6.466443	3.810954	701.638779	0.012761	0.013038
RS	57	6.975913	3.810954	661.736893	0.012035	0.012306
RS	58	7.524912	5.666591	425.871602	0.007745	0.008034
RS	59	8.116505	5.666591	414.375591	0.007536	0.007816
RS	60	8.753999	5.666591	399.993510	0.007275	0.007543
RS	61	9.440954	5.666591	382.811020	0.006962	0.007217
RS	62	10.181207	5.666591	362.991723	0.006602	0.006841
RS	63	10.978895	5.666591	2547.172922	0.046326	0.047909
PA	4+25*2+4+6 0.048606898 0.022350832 10.978894842 2.429975231 0.345202321 0.441880175 0.522316050 0.550560167 0.573471260 0.634447132 0.740975780 0.899148090 1.135070930 1.491563400 2.002534731 2.645452385 3.305190246 3.818505235 4.082947586 4.106958509 3.975488547 3.789194516 3.620302326 3.502183490 3.442603122 3.436537731 3.472174815 3.537257617 3.624790517 3.810953584 5.666591104
//
IT	4458
RD	17
LK	-294234.626651
QD	-278.365726 -> -248.933151
RI	0.0079173829
TR	0.047462	0.022606
MT	11.119948
MM	C_pi: 2.397500, n_recomb: 56954.719690
RS	0	0.000000	2.739088	157.294130	0.002762	0.000102
RS	1	0.007780	2.739088	169.048045	0.002968	0.001158
RS	2	0.016166	2.739088	181.639862	0.003189	0.002762
RS	3	0.025204	2.739088	195.122804	0.003426	0.003877
RS	4	0.034945	0.346806	1633.376484	0.028679	0.029965
RS	5	0.045445	0.346806	1706.171614	0.029957	0.030227
RS	6	0.056761	0.450512	1374.136999	0.024127	0.023770
RS	7	0.068957	0.450512	1440.187393	0.025287	0.024191
RS	8	0.082103	0.535478	1270.298964	0.022304	0.021054
RS	9	0.096271	0.535478	1332.237581	0.023391	0.021899
RS	10	0.111541	0.562730	1327.693039	0.023311	0.021799
RS	11	0.128000	0.562730	1388.440266	0.024378	0.023029
RS	12	0.145739	0.581977	1401.439397	0.024606	0.023438
RS	13	0.164859	0.581977	1460.130396	0.025637	0.024842
RS	14	0.185465	0.639351	1383.469336	0.024291	0.023750
RS	15	0.207676	0.639351	1438.639064	0.025259	0.025030
RS	16	0.231614	0.742764	1287.730166	0.022610	0.022533
RS	17	0.257414	0.742764	1339.141718	0.023512	0.023651
RS	18	0.285223	0.898306	1152.268271	0.020231	0.020451
RS	19	0.315194	0.898306	1200.037722	0.021070	0.021456
RS	20	0.347498	1.132999	992.215104	0.017421	0.017836
RS	21	0.382314	1.132999	1036.238910	0.018194	0.018713
RS	22	0.419840	1.492099	823.260137	0.014455	0.014937
RS	23	0.460285	1.492099	863.085474	0.015154	0.015659
RS	24	0.503878	2.013512	671.801826	0.011795	0.012217
RS	25	0.550861	2.013512	707.118522	0.012415	0.012791
RS	26	0.601500	2.677941	560.467909	0.009841	0.010132
RS	27	0.656080	2.677941	591.796008	0.010391	0.010607
RS	28	0.714905	3.367690	497.299089	0.008731	0.008892
RS	29	0.778307	3.367690	525.998229	0.009235	0.009326
RS	30	0.846643	3.909611	479.258111	0.008415	0.008477
RS	31	0.920295	3.909611	506.969543	0.008901	0.008919
RS	32	0.999677	4.191203	499.890313	0.008777	0.008786
RS	33	1.085236	4.191203	528.002386	0.009271	0.009265
RS	34	1.177451	4.218129	553.305839	0.009715	0.009716
RS	35	1.276841	4.218129	582.605689	0.010229	0.010248
RS	36	1.383964	4.079460	632.865736	0.011112	0.011153
RS	37	1.499421	4.079460	663.227631	0.011645	0.011729
RS	38	1.623862	3.881993	728.201103	0.012786	0.012906
RS	39	1.757984	3.881993	758.361345	0.013315	0.013492
RS	40	1.902541	3.702420	825.066501	0.014486	0.014703
RS	41	2.058346	3.702420	852.752238	0.014972	0.015241
RS	42	2.226272	3.576090	908.749921	0.015956	0.016254
RS	43	2.407264	3.576090	931.223493	0.016350	0.016684
RS	44	2.602338	3.511123	967.573926	0.016988	0.017333
RS	45	2.812589	3.511123	982.323828	0.017247	0.017606
RS	46	3.039198	3.502187	995.110571	0.017472	0.017823
RS	47	3.283438	3.502187	1000.366924	0.017564	0.017912
RS	48	3.546681	3.536905	990.780299	0.017396	0.017724
RS	49	3.830405	3.536905	985.660885	0.017306	0.017622
RS	50	4.136204	3.602517	957.520320	0.016812	0.017106
RS	51	4.465795	3.602517	941.957322	0.016539	0.016821
RS	52	4.821029	3.691850	898.949635	0.015784	0.016050
RS	53	5.203902	3.691850	873.687576	0.015340	0.015599
RS	54	5.616563	3.884582	802.877296	0.014097	0.014349
RS	55	6.061331	3.884582	772.124544	0.013557	0.013805
RS	56	6.540703	3.884582	735.979291	0.012922	0.013168
RS	57	7.057372	3.884582	694.836026	0.012200	0.012442
RS	58	7.614240	5.852729	442.028968	0.007761	0.008024
RS	59	8.214434	5.852729	431.070920	0.007569	0.007825
RS	60	8.861325	5.852729	417.108518	0.007324	0.007570
RS	61	9.558546	5.852729	400.207142	0.007027	0.007263
RS	62	10.310014	5.852729	380.511734	0.006681	0.006904
RS	63	11.119948	5.852729	2725.779656	0.047859	0.049386
PA	4+25*2+4+6 0.047461775 0.022605711 11.119947972 2.739087506 0.346806235 0.450512333 0.535478357 0.562730419 0.581976724 0.639350505 0.742763603 0.898306460 1.132998507 1.492098603 2.013512065 2.677941029 3.367689590 3.909611043 4.191203076 4.218129166 4.079459848 3.881993240 3.702419574 3.576089737 3.511122702 3.502186903 3.536905403 3.602516724 3.691850331 3.884582158 5.852728980
//
IT	5081
RD	18
LK	-294176.918132
QD	-260.286470 -> -233.436294
RI	0.0070156218
TR	0.046391	0.022847
MT	11.255499
MM	C_pi: 2.454718, n_recomb: 58881.356916
RS	0	0.000000	3.090273	144.406151	0.002452	0.000091
RS	1	0.007801	3.090273	155.277730	0.002637	0.001031
RS	2	0.016210	3.090273	166.934819	0.002835	0.002464
RS	3	0.025276	3.090273	179.428852	0.003047	0.003468
RS	4	0.035048	0.348212	1688.409735	0.028675	0.030142
RS	5	0.045583	0.348212	1764.027182	0.029959	0.030428
RS	6	0.056940	0.458834	1401.171659	0.023797	0.023587
RS	7	0.069183	0.458834	1469.396070	0.024955	0.024010
RS	8	0.082381	0.548446	1289.644147	0.021902	0.020781
RS	9	0.096608	0.548446	1353.511348	0.022987	0.021611
RS	10	0.111945	0.574819	1353.467780	0.022986	0.021569
RS	11	0.128479	0.574819	1416.376950	0.024055	0.022776
RS	12	0.146302	0.590459	1440.247928	0.024460	0.023337
RS	13	0.165516	0.590459	1501.337014	0.025498	0.024726
RS	14	0.186228	0.644264	1432.812721	0.024334	0.023800
RS	15	0.208557	0.644264	1490.361312	0.025311	0.025079
RS	16	0.232627	0.744570	1341.257993	0.022779	0.022693
RS	17	0.258575	0.744570	1394.910252	0.023690	0.023815
RS	18	0.286547	0.897435	1204.357996	0.020454	0.020657
RS	19	0.316701	0.897435	1254.222147	0.021301	0.021667
RS	20	0.349207	1.130711	1038.039766	0.017629	0.018023
RS	21	0.384249	1.130711	1084.013277	0.018410	0.018907
RS	22	0.422025	1.491972	859.514641	0.014597	0.015059
RS	23	0.462747	1.491972	901.094495	0.015304	0.015788
RS	24	0.506647	2.023032	698.073339	0.011856	0.012258
RS	25	0.553970	2.023032	734.872184	0.012481	0.012839
RS	26	0.604986	2.708050	578.830750	0.009830	0.010106
RS	27	0.659981	2.708050	611.353974	0.010383	0.010584
RS	28	0.719266	3.427249	510.650532	0.008673	0.008819
RS	29	0.783176	3.427249	540.330050	0.009177	0.009253
RS	30	0.852072	3.997887	490.171444	0.008325	0.008373
RS	31	0.926342	3.997887	518.761038	0.008810	0.008812
RS	32	1.006405	4.297163	510.430033	0.008669	0.008660
RS	33	1.092715	4.297163	539.430975	0.009161	0.009135
RS	34	1.185757	4.327650	565.233317	0.009600	0.009576
RS	35	1.286057	4.327650	595.529005	0.010114	0.010102
RS	36	1.394182	4.182215	647.805772	0.011002	0.011007
RS	37	1.510742	4.182215	679.334706	0.011537	0.011579
RS	38	1.636394	3.973822	747.512391	0.012695	0.012767
RS	39	1.771848	3.973822	779.017359	0.013230	0.013352
RS	40	1.917868	3.783641	849.566919	0.014428	0.014584
RS	41	2.075280	3.783641	878.707571	0.014923	0.015127
RS	42	2.244971	3.649020	938.506048	0.015939	0.016168
RS	43	2.427899	3.649020	962.416100	0.016345	0.016608
RS	44	2.625098	3.578484	1001.900791	0.017016	0.017289
RS	45	2.837680	3.578484	1017.916411	0.017288	0.017576
RS	46	3.066845	3.566401	1032.781772	0.017540	0.017822
RS	47	3.313886	3.566401	1038.996619	0.017646	0.017928
RS	48	3.580200	3.599867	1030.337480	0.017499	0.017764
RS	49	3.867288	3.599867	1025.771003	0.017421	0.017679
RS	50	4.176771	3.665633	997.506122	0.016941	0.017181
RS	51	4.510397	3.665633	982.034551	0.016678	0.016911
RS	52	4.870049	3.756383	937.957557	0.015930	0.016151
RS	53	5.257757	3.756383	912.317836	0.015494	0.015712
RS	54	5.675709	3.955113	838.520992	0.014241	0.014455
RS	55	6.126266	3.955113	807.120036	0.013708	0.013922
RS	56	6.611969	3.955113	770.043588	0.013078	0.013292
RS	57	7.135562	3.955113	727.686062	0.012359	0.012573
RS	58	7.700000	6.033680	457.880651	0.007776	0.008015
RS	59	8.308469	6.033680	447.466129	0.007599	0.007833
RS	60	8.964404	6.033680	433.935293	0.007370	0.007596
RS	61	9.671507	6.033680	417.333486	0.007088	0.007306
RS	62	10.433771	6.033680	397.786966	0.006756	0.006963
RS	63	11.255499	6.033680	2905.308101	0.049342	0.050814
PA	4+25*2+4+6 0.046390669 0.022846594 11.255498638 3.090272632 0.348212046 0.458834499 0.548445594 0.574819257 0.590458760 0.644263727 0.744569907 0.897435204 1.130710524 1.491971958 2.023031629 2.708050040 3.427248572 3.997886906 4.297162680 4.327649769 4.182215102 3.973821549 3.783640923 3.649019969 3.578484033 3.566400908 3.599866863 3.665632640 3.756383493 3.955112685 6.033679830
//
IT	4281
RD	19
LK	-294124.260012
QD	-243.751574 -> -219.221154
RI	0.0062164221
TR	0.045387	0.023075
MT	11.385810
MM	C_pi: 2.510389, n_recomb: 60763.147541
RS	0	0.000000	3.490667	132.158373	0.002175	0.000081
RS	1	0.007820	3.490667	142.175695	0.002340	0.000917
RS	2	0.016252	3.490667	152.925585	0.002517	0.002194
RS	3	0.025344	3.490667	164.457287	0.002707	0.003096
RS	4	0.035146	0.349467	1742.393825	0.028675	0.030305
RS	5	0.045715	0.349467	1820.777830	0.029965	0.030621
RS	6	0.057111	0.466856	1427.048415	0.023485	0.023410
RS	7	0.069397	0.466856	1497.369342	0.024643	0.023838
RS	8	0.082645	0.561208	1307.574723	0.021519	0.020517
RS	9	0.096929	0.561208	1373.276515	0.022600	0.021334
RS	10	0.112329	0.586816	1377.394000	0.022668	0.021343
RS	11	0.128934	0.586816	1442.374829	0.023738	0.022529
RS	12	0.146838	0.598912	1477.028241	0.024308	0.023230
RS	13	0.166142	0.598912	1540.450934	0.025352	0.024605
RS	14	0.186955	0.649177	1480.485669	0.024365	0.023840
RS	15	0.209396	0.649177	1540.370767	0.025350	0.025117
RS	16	0.233592	0.746382	1393.692341	0.022936	0.022844
RS	17	0.259680	0.746382	1449.550699	0.023856	0.023968
RS	18	0.287809	0.896537	1255.855145	0.020668	0.020856
RS	19	0.318137	0.896537	1307.781762	0.021523	0.021870
RS	20	0.350837	1.128235	1083.582538	0.017833	0.018207
RS	21	0.386094	1.128235	1131.478105	0.018621	0.019098
RS	22	0.424109	1.491235	895.582744	0.014739	0.015180
RS	23	0.465096	1.491235	938.896045	0.015452	0.015917
RS	24	0.509289	2.031196	724.113050	0.011917	0.012302
RS	25	0.556938	2.031196	762.375813	0.012547	0.012888
RS	26	0.608313	2.735911	596.887861	0.009823	0.010084
RS	27	0.663706	2.735911	630.585871	0.010378	0.010565
RS	28	0.723431	3.483980	523.628943	0.008618	0.008751
RS	29	0.787827	3.483980	554.264022	0.009122	0.009185
RS	30	0.857259	4.083371	500.636785	0.008239	0.008275
RS	31	0.932120	4.083371	530.074453	0.008724	0.008711
RS	32	1.012836	4.400855	520.413435	0.008565	0.008541
RS	33	1.099865	4.400855	550.267423	0.009056	0.009011
RS	34	1.193699	4.435458	576.465400	0.009487	0.009442
RS	35	1.294872	4.435458	607.716464	0.010001	0.009963
RS	36	1.403956	4.283714	661.879252	0.010893	0.010866
RS	37	1.521572	4.283714	694.533332	0.011430	0.011435
RS	38	1.648385	4.064631	765.795052	0.012603	0.012631
RS	39	1.785116	4.064631	798.607701	0.013143	0.013216
RS	40	1.932540	3.863905	872.925886	0.014366	0.014467
RS	41	2.091493	3.863905	903.496346	0.014869	0.015014
RS	42	2.262877	3.720936	967.083976	0.015916	0.016083
RS	43	2.447664	3.720936	992.422203	0.016333	0.016532
RS	44	2.646901	3.644663	1035.101751	0.017035	0.017243
RS	45	2.861720	3.644663	1052.392021	0.017320	0.017543
RS	46	3.093339	3.629187	1069.449929	0.017600	0.017819
RS	47	3.343071	3.629187	1076.645771	0.017719	0.017940
RS	48	3.612333	3.661094	1069.056435	0.017594	0.017801
RS	49	3.902653	3.661094	1065.073031	0.017528	0.017731
RS	50	4.215677	3.726678	1036.826677	0.017063	0.017252
RS	51	4.553181	3.726678	1021.478568	0.016811	0.016996
RS	52	4.917078	3.818494	976.458072	0.016070	0.016247
RS	53	5.309434	3.818494	950.470246	0.015642	0.015820
RS	54	5.732474	4.022688	873.797441	0.014380	0.014559
RS	55	6.188598	4.022688	841.770187	0.013853	0.014035
RS	56	6.680392	4.022688	803.787136	0.013228	0.013413
RS	57	7.210646	4.022688	760.242183	0.012512	0.012699
RS	58	7.782369	6.209543	473.415966	0.007791	0.008007
RS	59	8.398802	6.209543	463.549098	0.007629	0.007841
RS	60	9.063444	6.209543	450.459905	0.007413	0.007621
RS	61	9.780062	6.209543	434.173970	0.007145	0.007346
RS	62	10.552724	6.209543	414.798914	0.006826	0.007018
RS	63	11.385810	6.209543	3085.345564	0.050777	0.052193
PA	4+25*2+4+6 0.045387450 0.023074586 11.385810369 3.490667491 0.349467312 0.466855754 0.561207733 0.586815855 0.598912098 0.649176611 0.746382379 0.896536550 1.128234679 1.491234919 2.031196483 2.735911105 3.483979561 4.083371050 4.400854695 4.435457600 4.283713715 4.064631096 3.863905309 3.720936296 3.644663273 3.629186782 3.661093637 3.726678173 3.818493667 4.022687969 6.209542951
//
IT	4243
RD	20
LK	-294076.140179
QD	-228.600455 -> -206.158462
RI	0.0055083483
TR	0.044447	0.023291
MT	11.511159
MM	C_pi: 2.564527, n_recomb: 62599.888980
RS	0	0.000000	3.948173	120.571850	0.001926	0.000072
RS	1	0.007839	3.948173	129.767775	0.002073	0.000813
RS	2	0.016292	3.948173	139.643516	0.002231	0.001949
RS	3	0.025409	3.948173	150.245828	0.002400	0.002758
RS	4	0.035239	0.350601	1795.239205	0.028678	0.030454
RS	5	0.045841	0.350601	1876.331959	0.029973	0.030803
RS	6	0.057273	0.474574	1451.863508	0.023193	0.023241
RS	7	0.069602	0.474574	1524.206702	0.024348	0.023675
RS	8	0.082897	0.573748	1324.218998	0.021154	0.020264
RS	9	0.097234	0.573748	1391.665461	0.022231	0.021068
RS	10	0.112695	0.598707	1399.590256	0.022358	0.021121
RS	11	0.129369	0.598707	1466.553524	0.023427	0.022286
RS	12	0.147349	0.607321	1511.862144	0.024151	0.023119
RS	13	0.166738	0.607321	1577.552067	0.025201	0.024479
RS	14	0.187648	0.654080	1526.491634	0.024385	0.023870
RS	15	0.210197	0.654080	1588.668401	0.025378	0.025146
RS	16	0.234513	0.748200	1444.986793	0.023083	0.022985
RS	17	0.260735	0.748200	1503.014537	0.024010	0.024112
RS	18	0.289013	0.895618	1306.700832	0.020874	0.021049
RS	19	0.319508	0.895618	1360.655607	0.021736	0.022067
RS	20	0.352393	1.125601	1128.791532	0.018032	0.018389
RS	21	0.387856	1.125601	1178.579303	0.018827	0.019285
RS	22	0.426099	1.489966	931.423963	0.014879	0.015302
RS	23	0.467340	1.489966	976.447618	0.015598	0.016046
RS	24	0.511814	2.038131	749.901179	0.011979	0.012347
RS	25	0.559774	2.038131	789.608343	0.012614	0.012940
RS	26	0.611493	2.761679	614.633753	0.009818	0.010065
RS	27	0.667267	2.761679	649.485672	0.010375	0.010550
RS	28	0.727413	3.538011	536.241378	0.008566	0.008688
RS	29	0.792274	3.538011	567.807354	0.009070	0.009123
RS	30	0.862219	4.166146	510.669547	0.008158	0.008182
RS	31	0.937648	4.166146	540.925770	0.008641	0.008616
RS	32	1.018989	4.502287	529.867025	0.008464	0.008427
RS	33	1.106706	4.502287	560.539097	0.008954	0.008892
RS	34	1.201300	4.541554	587.032400	0.009378	0.009313
RS	35	1.303308	4.541554	619.198936	0.009891	0.009829
RS	36	1.413313	4.383909	675.125366	0.010785	0.010730
RS	37	1.531942	4.383909	708.862646	0.011324	0.011295
RS	38	1.659870	4.154368	783.088226	0.012509	0.012499
RS	39	1.797826	4.154368	817.170232	0.013054	0.013083
RS	40	1.946596	3.943175	895.173114	0.014300	0.014351
RS	41	2.107028	3.943175	927.145584	0.014811	0.014902
RS	42	2.280037	3.791808	994.501909	0.015887	0.015996
RS	43	2.466608	3.791808	1021.256132	0.016314	0.016454
RS	44	2.667804	3.709651	1067.178622	0.017048	0.017195
RS	45	2.884772	3.709651	1085.748027	0.017344	0.017508
RS	46	3.118748	3.690558	1105.101084	0.017653	0.017812
RS	47	3.371065	3.690558	1113.296036	0.017784	0.017948
RS	48	3.643161	3.720631	1106.908569	0.017682	0.017834
RS	49	3.936587	3.720631	1103.534671	0.017628	0.017780
RS	50	4.253015	3.785728	1075.443263	0.017180	0.017320
RS	51	4.594247	3.785728	1060.247890	0.016937	0.017077
RS	52	4.962229	3.878287	1014.405725	0.016205	0.016340
RS	53	5.359056	3.878287	988.097719	0.015784	0.015924
RS	54	5.786991	4.087453	908.660635	0.014515	0.014659
RS	55	6.248471	4.087453	876.028282	0.013994	0.014143
RS	56	6.746127	4.087453	837.162863	0.013373	0.013529
RS	57	7.282794	4.087453	792.457354	0.012659	0.012820
RS	58	7.861531	6.380439	488.621929	0.007805	0.007999
RS	59	8.485634	6.380439	479.305584	0.007657	0.007849
RS	60	9.158661	6.380439	466.666529	0.007455	0.007644
RS	61	9.884446	6.380439	450.710904	0.007200	0.007384
RS	62	10.667126	6.380439	431.527789	0.006893	0.007070
RS	63	11.511159	6.380439	3265.478826	0.052164	0.053526
PA	4+25*2+4+6 0.044446513 0.023290638 11.511159218 3.948173112 0.350601123 0.474574232 0.573748225 0.598706899 0.607320819 0.654079908 0.748199619 0.895618276 1.125600708 1.489966359 2.038131301 2.761679249 3.538011387 4.166146295 4.502287358 4.541554008 4.383908992 4.154368235 3.943175034 3.791808163 3.709650712 3.690558338 3.720630541 3.785727613 3.878286907 4.087452963 6.380439202
//
IT	4337
RD	21
LK	-294032.107368
QD	-214.692668 -> -194.134738
RI	0.0048802279
TR	0.043563	0.023496
MT	11.631828
MM	C_pi: 2.617161, n_recomb: 64391.688510
RS	0	0.000000	4.472532	109.648528	0.001703	0.000064
RS	1	0.007857	4.472532	118.058883	0.001833	0.000719
RS	2	0.016331	4.472532	127.097062	0.001974	0.001727
RS	3	0.025470	4.472532	136.807117	0.002125	0.002451
RS	4	0.035328	0.351636	1846.886108	0.028682	0.030588
RS	5	0.045961	0.351636	1930.628557	0.029983	0.030976
RS	6	0.057428	0.481997	1475.687996	0.022917	0.023080
RS	7	0.069797	0.481997	1549.982296	0.024071	0.023521
RS	8	0.083137	0.586062	1339.679623	0.020805	0.020020
RS	9	0.097526	0.586062	1408.784881	0.021878	0.020813
RS	10	0.113045	0.610484	1420.169691	0.022055	0.020903
RS	11	0.129783	0.610484	1489.027987	0.023125	0.022048
RS	12	0.147836	0.615678	1544.823139	0.023991	0.023005
RS	13	0.167308	0.615678	1612.712836	0.025045	0.024351
RS	14	0.188310	0.658970	1570.842407	0.024395	0.023893
RS	15	0.210961	0.658970	1635.264301	0.025396	0.025166
RS	16	0.235392	0.750022	1495.110589	0.023219	0.023118
RS	17	0.261743	0.750022	1555.269618	0.024153	0.024247
RS	18	0.290164	0.894687	1356.852145	0.021072	0.021236
RS	19	0.320818	0.894687	1412.799390	0.021941	0.022257
RS	20	0.353880	1.122833	1173.629067	0.018226	0.018567
RS	21	0.389540	1.122833	1225.277644	0.019029	0.019469
RS	22	0.428002	1.488226	967.014198	0.015018	0.015424
RS	23	0.469486	1.488226	1013.723753	0.015743	0.016174
RS	24	0.514228	2.043947	775.425761	0.012042	0.012395
RS	25	0.562486	2.043947	816.556966	0.012681	0.012993
RS	26	0.614536	2.785483	632.071583	0.009816	0.010050
RS	27	0.670675	2.785483	668.056448	0.010375	0.010538
RS	28	0.731224	3.589467	548.498743	0.008518	0.008629
RS	29	0.796531	3.589467	580.971372	0.009022	0.009064
RS	30	0.866968	4.246285	520.289360	0.008080	0.008095
RS	31	0.942940	4.246285	551.335484	0.008562	0.008526
RS	32	1.024880	4.601479	538.819098	0.008368	0.008318
RS	33	1.113259	4.601479	570.275397	0.008856	0.008780
RS	34	1.208581	4.645926	596.969973	0.009271	0.009190
RS	35	1.311392	4.645926	630.013053	0.009784	0.009701
RS	36	1.422280	4.482777	687.584526	0.010678	0.010599
RS	37	1.541881	4.482777	722.363421	0.011218	0.011160
RS	38	1.670879	4.243004	799.433375	0.012415	0.012369
RS	39	1.810011	4.243004	834.745694	0.012964	0.012953
RS	40	1.960075	4.021422	916.345862	0.014231	0.014238
RS	41	2.121928	4.021422	949.690483	0.014749	0.014792
RS	42	2.296498	3.861613	1020.788024	0.015853	0.015910
RS	43	2.484784	3.861613	1048.942776	0.016290	0.016377
RS	44	2.687862	3.773443	1098.144817	0.017054	0.017146
RS	45	2.906896	3.773443	1117.993847	0.017362	0.017471
RS	46	3.143138	3.750539	1139.731995	0.017700	0.017804
RS	47	3.397941	3.750539	1148.940167	0.017843	0.017953
RS	48	3.672763	3.778529	1143.876434	0.017764	0.017865
RS	49	3.969178	3.778529	1141.134981	0.017722	0.017824
RS	50	4.288880	3.842861	1113.327709	0.017290	0.017385
RS	51	4.633701	3.842861	1098.311681	0.017057	0.017155
RS	52	5.005613	3.935874	1051.764779	0.016334	0.016430
RS	53	5.406745	3.935874	1025.162888	0.015921	0.016023
RS	54	5.839392	4.149557	943.073018	0.014646	0.014756
RS	55	6.306032	4.149557	909.856022	0.014130	0.014249
RS	56	6.809334	4.149557	870.132005	0.013513	0.013640
RS	57	7.352179	4.149557	824.292672	0.012801	0.012936
RS	58	7.937673	6.546517	503.489512	0.007819	0.007993
RS	59	8.569168	6.546517	494.725403	0.007683	0.007856
RS	60	9.250277	6.546517	482.543524	0.007494	0.007666
RS	61	9.984899	6.546517	466.930906	0.007251	0.007419
RS	62	10.777238	6.546517	447.958238	0.006957	0.007120
RS	63	11.631828	6.546517	3445.342696	0.053506	0.054814
PA	4+25*2+4+6 0.043562742 0.023495563 11.631828260 4.472532323 0.351635965 0.481996696 0.586061714 0.610483755 0.615678477 0.658969713 0.750021997 0.894687276 1.122833338 1.488225704 2.043946891 2.785483015 3.589466573 4.246284664 4.601478634 4.645926384 4.482777057 4.243004181 4.021421736 3.861612516 3.773442528 3.750539202 3.778529434 3.842861421 3.935874461 4.149556988 6.546517497
//
IT	4768
RD	22
LK	-293991.762304
QD	-201.904635 -> -183.049709
RI	0.0043241955
TR	0.042732	0.023690
MT	11.747961
MM	C_pi: 2.668296, n_recomb: 66138.719328
RS	0	0.000000	5.074386	99.405941	0.001503	0.000057
RS	1	0.007874	5.074386	107.070302	0.001619	0.000635
RS	2	0.016367	5.074386	115.311835	0.001743	0.001527
RS	3	0.025529	5.074386	124.171754	0.001877	0.002173
RS	4	0.035413	0.352592	1897.269869	0.028686	0.030709
RS	5	0.046075	0.352592	1983.601366	0.029992	0.031138
RS	6	0.057576	0.489123	1498.602347	0.022658	0.022927
RS	7	0.069983	0.489123	1574.779650	0.023810	0.023376
RS	8	0.083366	0.598139	1354.054431	0.020473	0.019786
RS	9	0.097804	0.598139	1424.736438	0.021542	0.020569
RS	10	0.113378	0.622139	1439.228637	0.021761	0.020689
RS	11	0.130179	0.622139	1509.896147	0.022829	0.021817
RS	12	0.148302	0.623980	1575.974206	0.023828	0.022888
RS	13	0.167852	0.623980	1645.995102	0.024887	0.024221
RS	14	0.188941	0.663842	1613.547042	0.024396	0.023909
RS	15	0.211691	0.663842	1680.165723	0.025404	0.025179
RS	16	0.236232	0.751847	1544.036289	0.023345	0.023243
RS	17	0.262706	0.751847	1606.287002	0.024287	0.024374
RS	18	0.291264	0.893747	1406.266215	0.021262	0.021416
RS	19	0.322070	0.893747	1464.168778	0.022138	0.022440
RS	20	0.355302	1.119955	1218.051938	0.018417	0.018743
RS	21	0.391150	1.119955	1271.528258	0.019225	0.019649
RS	22	0.429821	1.486069	1002.322674	0.015155	0.015545
RS	23	0.471537	1.486069	1050.692134	0.015886	0.016301
RS	24	0.516537	2.048736	800.673845	0.012106	0.012444
RS	25	0.565081	2.048736	843.207791	0.012749	0.013048
RS	26	0.617446	2.807444	649.200170	0.009816	0.010037
RS	27	0.673935	2.807444	686.296713	0.010377	0.010529
RS	28	0.734871	3.638455	560.409009	0.008473	0.008574
RS	29	0.800605	3.638455	593.764297	0.008978	0.009010
RS	30	0.871515	4.323841	529.513383	0.008006	0.008012
RS	31	0.948007	4.323841	561.321481	0.008487	0.008441
RS	32	1.030523	4.698427	547.295190	0.008275	0.008215
RS	33	1.119535	4.698427	579.502852	0.008762	0.008673
RS	34	1.215556	4.748517	606.314028	0.009167	0.009071
RS	35	1.319137	4.748517	640.195751	0.009680	0.009579
RS	36	1.430873	4.580246	699.298445	0.010573	0.010472
RS	37	1.551407	4.580246	735.077864	0.011114	0.011030
RS	38	1.681432	4.330465	814.874234	0.012321	0.012244
RS	39	1.821694	4.330465	851.377296	0.012873	0.012826
RS	40	1.972999	4.098582	936.483253	0.014159	0.014126
RS	41	2.136218	4.098582	971.168342	0.014684	0.014684
RS	42	2.312288	3.930302	1045.970928	0.015815	0.015825
RS	43	2.502220	3.930302	1075.507755	0.016261	0.016299
RS	44	2.707107	3.836005	1128.016487	0.017055	0.017096
RS	45	2.928126	3.836005	1149.141882	0.017375	0.017432
RS	46	3.166548	3.809114	1173.344894	0.017741	0.017793
RS	47	3.423741	3.809114	1183.576445	0.017895	0.017956
RS	48	3.701184	3.834797	1179.948773	0.017841	0.017893
RS	49	4.000473	3.834797	1177.859104	0.017809	0.017866
RS	50	4.323325	3.898110	1150.458140	0.017395	0.017446
RS	51	4.671598	3.898110	1135.645143	0.017171	0.017228
RS	52	5.047292	3.991309	1088.506165	0.016458	0.016516
RS	53	5.452567	3.991309	1061.634583	0.016052	0.016119
RS	54	5.889751	4.209084	977.002271	0.014772	0.014850
RS	55	6.361358	4.209084	943.219889	0.014261	0.014350
RS	56	6.870096	4.209084	902.660123	0.013648	0.013748
RS	57	7.418890	4.209084	855.713102	0.012938	0.013049
RS	58	8.010894	6.707846	518.010445	0.007832	0.007986
RS	59	8.649509	6.707846	509.799098	0.007708	0.007863
RS	60	9.338406	6.707846	498.079982	0.007531	0.007686
RS	61	10.081544	6.707846	482.821382	0.007300	0.007453
RS	62	10.883193	6.707846	464.075780	0.007017	0.007166
RS	63	11.747961	6.707846	3624.588935	0.054803	0.056057
PA	4+25*2+4+6 0.042731913 0.023690303 11.747960625 5.074385547 0.352591786 0.489122697 0.598138685 0.622139453 0.623979993 0.663842027 0.751846668 0.893747005 1.119955248 1.486069459 2.048736222 2.807443834 3.638454876 4.323840561 4.698427417 4.748517043 4.580246343 4.330465036 4.098581608 3.930301702 3.836004801 3.809113657 3.834797424 3.898109774 3.991308652 4.209084074 6.707845694
//
IT	4849
RD	23
LK	-293954.752003
QD	-190.127688 -> -172.814866
RI	0.0038317819
TR	0.041950	0.023876
MT	11.859807
MM	C_pi: 2.717966, n_recomb: 67841.337687
RS	0	0.000000	5.767072	89.836359	0.001324	0.000050
RS	1	0.007890	5.767072	96.795871	0.001427	0.000559
RS	2	0.016402	5.767072	104.283633	0.001537	0.001348
RS	3	0.025585	5.767072	112.337956	0.001656	0.001923
RS	4	0.035494	0.353489	1946.326577	0.028689	0.030816
RS	5	0.046184	0.353489	2035.185512	0.029999	0.031289
RS	6	0.057717	0.495953	1520.689081	0.022415	0.022781
RS	7	0.070160	0.495953	1598.684876	0.023565	0.023239
RS	8	0.083585	0.609971	1367.440956	0.020156	0.019562
RS	9	0.098070	0.609971	1439.622016	0.021220	0.020335
RS	10	0.113697	0.633658	1456.890328	0.021475	0.020480
RS	11	0.130556	0.633658	1529.284109	0.022542	0.021590
RS	12	0.148747	0.632218	1605.395021	0.023664	0.022769
RS	13	0.168372	0.632218	1677.478333	0.024726	0.024089
RS	14	0.189545	0.668693	1654.629510	0.024390	0.023917
RS	15	0.212389	0.668693	1723.395496	0.025403	0.025184
RS	16	0.237036	0.753677	1591.739179	0.023463	0.023360
RS	17	0.263627	0.753677	1656.041005	0.024411	0.024492
RS	18	0.292316	0.892807	1454.902768	0.021446	0.021591
RS	19	0.323268	0.892807	1514.722543	0.022327	0.022618
RS	20	0.356662	1.116990	1262.024641	0.018603	0.018916
RS	21	0.392691	1.116990	1317.294493	0.019417	0.019826
RS	22	0.431563	1.483545	1037.329362	0.015291	0.015666
RS	23	0.473501	1.483545	1087.331702	0.016028	0.016428
RS	24	0.518748	2.052587	825.637762	0.012170	0.012495
RS	25	0.567565	2.052587	869.552572	0.012817	0.013104
RS	26	0.620234	2.827696	666.018208	0.009817	0.010028
RS	27	0.677058	2.827696	704.205009	0.010380	0.010522
RS	28	0.738365	3.685080	571.984192	0.008431	0.008523
RS	29	0.804509	3.685080	606.198686	0.008936	0.008959
RS	30	0.875871	4.398905	538.357313	0.007936	0.007933
RS	31	0.952864	4.398905	570.900255	0.008415	0.008360
RS	32	1.035931	4.793187	555.317830	0.008186	0.008116
RS	33	1.125552	4.793187	588.245033	0.008671	0.008571
RS	34	1.222244	4.849356	615.093253	0.009067	0.008957
RS	35	1.326564	4.849356	649.776742	0.009578	0.009461
RS	36	1.439115	4.676313	710.304163	0.010470	0.010349
RS	37	1.560545	4.676313	747.043734	0.011012	0.010904
RS	38	1.691556	4.416742	829.450538	0.012226	0.012121
RS	39	1.832904	4.416742	867.104662	0.012781	0.012703
RS	40	1.985403	4.174636	955.625340	0.014086	0.014016
RS	41	2.149934	4.174636	991.617963	0.014617	0.014577
RS	42	2.327445	3.997867	1070.082998	0.015773	0.015740
RS	43	2.518962	3.997867	1100.981064	0.016229	0.016221
RS	44	2.725589	3.897349	1156.812903	0.017052	0.017045
RS	45	2.948518	3.897349	1179.208313	0.017382	0.017392
RS	46	3.189035	3.866306	1205.947648	0.017776	0.017781
RS	47	3.448528	3.866306	1217.209317	0.017942	0.017956
RS	48	3.728494	3.889479	1215.121228	0.017911	0.017919
RS	49	4.030548	3.889479	1213.699452	0.017890	0.017904
RS	50	4.356434	3.951546	1186.818122	0.017494	0.017505
RS	51	4.708030	3.951546	1172.229340	0.017279	0.017298
RS	52	5.087367	4.044690	1124.605096	0.016577	0.016599
RS	53	5.496631	4.044690	1097.486412	0.016177	0.016211
RS	54	5.938185	4.266165	1010.421176	0.014894	0.014941
RS	55	6.414577	4.266165	976.091760	0.014388	0.014448
RS	56	6.928553	4.266165	934.718397	0.013778	0.013852
RS	57	7.483081	4.266165	886.689370	0.013070	0.013156
RS	58	8.081359	6.864576	532.179302	0.007844	0.007980
RS	59	8.726839	6.864576	524.520244	0.007732	0.007870
RS	60	9.423245	6.864576	513.268218	0.007566	0.007705
RS	61	10.174594	6.864576	498.373137	0.007346	0.007484
RS	62	10.985223	6.864576	479.869500	0.007073	0.007209
RS	63	11.859807	6.864576	3802.910107	0.056056	0.057256
PA	4+25*2+4+6 0.041949843 0.023875519 11.859807445 5.767072450 0.353488921 0.495952776 0.609971104 0.633657840 0.632218193 0.668693073 0.753676854 0.892807297 1.116989745 1.483545379 2.052587215 2.827696259 3.685079935 4.398905404 4.793186732 4.849356279 4.676313160 4.416741801 4.174636349 3.997867256 3.897348992 3.866306160 3.889479099 3.951545509 4.044689726 4.266164510 6.864575848
//
IT	5262
RD	24
LK	-293920.761540
QD	-179.265598 -> -163.351562
RI	0.0033963016
TR	0.041213	0.024052
MT	11.967559
MM	C_pi: 2.766196, n_recomb: 69500.043496
RS	0	0.000000	6.566040	80.933923	0.001165	0.000044
RS	1	0.007905	6.566040	87.231143	0.001255	0.000492
RS	2	0.016435	6.566040	94.009763	0.001353	0.001186
RS	3	0.025639	6.566040	101.305179	0.001458	0.001697
RS	4	0.035571	0.354342	1994.013781	0.028691	0.030910
RS	5	0.046288	0.354342	2085.337887	0.030005	0.031429
RS	6	0.057852	0.502493	1542.006862	0.022187	0.022644
RS	7	0.070330	0.502493	1621.759638	0.023335	0.023111
RS	8	0.083795	0.621551	1379.930394	0.019855	0.019347
RS	9	0.098324	0.621551	1453.537083	0.020914	0.020111
RS	10	0.114001	0.645045	1473.223200	0.021197	0.020277
RS	11	0.130918	0.645045	1547.262363	0.022263	0.021370
RS	12	0.149172	0.640391	1633.156164	0.023499	0.022649
RS	13	0.168869	0.640391	1707.233210	0.024564	0.023955
RS	14	0.190123	0.673519	1694.121998	0.024376	0.023920
RS	15	0.213057	0.673519	1764.985046	0.025395	0.025183
RS	16	0.237804	0.755510	1638.213951	0.023571	0.023470
RS	17	0.264508	0.755510	1704.525679	0.024526	0.024603
RS	18	0.293322	0.891875	1502.730569	0.021622	0.021760
RS	19	0.324414	0.891875	1564.428793	0.022510	0.022789
RS	20	0.357964	1.113954	1305.519518	0.018784	0.019085
RS	21	0.394166	1.113954	1362.547830	0.019605	0.020000
RS	22	0.433230	1.480698	1072.015512	0.015425	0.015787
RS	23	0.475382	1.480698	1123.622849	0.016167	0.016554
RS	24	0.520866	2.055592	850.306784	0.012235	0.012547
RS	25	0.569945	2.055592	895.580004	0.012886	0.013161
RS	26	0.622905	2.846339	682.531938	0.009821	0.010021
RS	27	0.680050	2.846339	721.787733	0.010385	0.010518
RS	28	0.741713	3.729467	583.232323	0.008392	0.008476
RS	29	0.808251	3.729467	618.282977	0.008896	0.008912
RS	30	0.880048	4.471549	546.839027	0.007868	0.007858
RS	31	0.957521	4.471549	580.090604	0.008347	0.008284
RS	32	1.041118	4.885763	562.914329	0.008099	0.008022
RS	33	1.131323	4.885763	596.530532	0.008583	0.008473
RS	34	1.228659	4.948420	623.342327	0.008969	0.008848
RS	35	1.333690	4.948420	658.792022	0.009479	0.009348
RS	36	1.447023	4.770962	720.639509	0.010369	0.010231
RS	37	1.569315	4.770962	758.299764	0.010911	0.010782
RS	38	1.701275	4.501793	843.207580	0.012132	0.012003
RS	39	1.843666	4.501793	881.973294	0.012690	0.012584
RS	40	1.997312	4.249551	973.816046	0.014012	0.013908
RS	41	2.163105	4.249551	1011.082363	0.014548	0.014472
RS	42	2.342003	4.064290	1093.160595	0.015729	0.015656
RS	43	2.535044	4.064290	1125.397044	0.016193	0.016143
RS	44	2.743344	3.957464	1184.561689	0.017044	0.016994
RS	45	2.968111	3.957464	1208.217859	0.017384	0.017350
RS	46	3.210645	3.922127	1237.554148	0.017807	0.017768
RS	47	3.472351	3.922127	1249.849478	0.017983	0.017954
RS	48	3.754746	3.942608	1249.394158	0.017977	0.017942
RS	49	4.059464	3.942608	1248.653423	0.017966	0.017939
RS	50	4.388269	4.003218	1222.399271	0.017588	0.017560
RS	51	4.743067	4.003218	1208.053257	0.017382	0.017364
RS	52	5.125912	4.096092	1160.044089	0.016691	0.016679
RS	53	5.539020	4.096092	1132.699075	0.016298	0.016300
RS	54	5.984785	4.320900	1043.308588	0.015012	0.015030
RS	55	6.465787	4.320900	1008.449375	0.014510	0.014543
RS	56	6.984813	4.320900	966.283623	0.013903	0.013952
RS	57	7.544867	4.320900	917.197548	0.013197	0.013260
RS	58	8.149194	7.016823	545.993203	0.007856	0.007974
RS	59	8.801293	7.016823	538.884937	0.007754	0.007875
RS	60	9.504941	7.016823	528.103061	0.007599	0.007722
RS	61	10.264211	7.016823	513.579501	0.007390	0.007514
RS	62	11.083503	7.016823	495.331021	0.007127	0.007250
RS	63	11.967559	7.016823	3980.027063	0.057267	0.058415
PA	4+25*2+4+6 0.041212884 0.024051886 11.967558738 6.566040087 0.354342240 0.502493345 0.621550844 0.645044574 0.640390762 0.673518984 0.755510057 0.891874962 1.113954331 1.480698409 2.055591977 2.846338555 3.729467258 4.471549205 4.885762583 4.948419805 4.770962058 4.501793194 4.249551407 4.064289570 3.957463613 3.922126633 3.942608277 4.003218067 4.096092328 4.320900499 7.016823281
//
IT	4914
RD	25
LK	-293889.510831
QD	-169.233029 -> -154.589797
RI	0.0030117238
TR	0.040518	0.024220
MT	12.071361
MM	C_pi: 2.812993, n_recomb: 71114.974065
RS	0	0.000000	7.489685	72.685528	0.001022	0.000039
RS	1	0.007920	7.489685	78.363614	0.001102	0.000431
RS	2	0.016467	7.489685	84.478576	0.001188	0.001042
RS	3	0.025690	7.489685	91.062926	0.001281	0.001494
RS	4	0.035645	0.355160	2040.310712	0.028690	0.030991
RS	5	0.046387	0.355160	2134.036982	0.030008	0.031558
RS	6	0.057981	0.508739	1562.633466	0.021973	0.022514
RS	7	0.070492	0.508739	1644.084856	0.023119	0.022990
RS	8	0.083995	0.632859	1391.621137	0.019569	0.019141
RS	9	0.098566	0.632859	1466.584292	0.020623	0.019897
RS	10	0.114292	0.656284	1488.326937	0.020928	0.020078
RS	11	0.131263	0.656284	1563.933084	0.021992	0.021156
RS	12	0.149579	0.648490	1659.323687	0.023333	0.022527
RS	13	0.169344	0.648490	1735.325493	0.024402	0.023821
RS	14	0.190676	0.678316	1732.039307	0.024355	0.023916
RS	15	0.213696	0.678316	1804.947795	0.025381	0.025176
RS	16	0.238540	0.757345	1683.438564	0.023672	0.023572
RS	17	0.265351	0.757345	1751.717725	0.024632	0.024707
RS	18	0.294286	0.890948	1549.717623	0.021792	0.021923
RS	19	0.325512	0.890948	1613.254369	0.022685	0.022954
RS	20	0.359211	1.110866	1348.493106	0.018962	0.019251
RS	21	0.395579	1.110866	1407.243401	0.019788	0.020170
RS	22	0.434827	1.477571	1106.348964	0.015557	0.015906
RS	23	0.477184	1.477571	1159.532021	0.016305	0.016678
RS	24	0.522895	2.057800	874.674941	0.012299	0.012599
RS	25	0.572226	2.057800	921.283449	0.012955	0.013218
RS	26	0.625464	2.863456	698.740421	0.009826	0.010016
RS	27	0.682919	2.863456	739.043683	0.010392	0.010516
RS	28	0.744924	3.771691	594.160664	0.008355	0.008431
RS	29	0.811839	3.771691	630.024673	0.008859	0.008868
RS	30	0.884053	4.541792	554.973985	0.007804	0.007787
RS	31	0.961987	4.541792	588.908682	0.008281	0.008211
RS	32	1.046093	4.976155	570.103578	0.008017	0.007931
RS	33	1.136860	4.976155	604.379072	0.008499	0.008380
RS	34	1.234815	5.045677	631.086599	0.008874	0.008743
RS	35	1.340528	5.045677	667.267823	0.009383	0.009239
RS	36	1.454613	4.864118	730.339965	0.010270	0.010116
RS	37	1.577734	4.864118	768.882136	0.010812	0.010665
RS	38	1.710605	4.585587	856.176033	0.012039	0.011887
RS	39	1.853999	4.585587	896.013704	0.012600	0.012467
RS	40	2.008749	4.323298	991.084087	0.013936	0.013803
RS	41	2.175755	4.323298	1029.589131	0.014478	0.014369
RS	42	2.355987	4.129542	1115.227480	0.015682	0.015573
RS	43	2.550493	4.129542	1148.777311	0.016154	0.016066
RS	44	2.760404	4.016336	1211.275804	0.017033	0.016942
RS	45	2.986938	4.016336	1236.180629	0.017383	0.017308
RS	46	3.231414	3.976578	1268.165342	0.017833	0.017753
RS	47	3.495251	3.976578	1281.494779	0.018020	0.017950
RS	48	3.779983	3.994203	1282.757670	0.018038	0.017964
RS	49	4.087265	3.994203	1282.708172	0.018037	0.017972
RS	50	4.418883	4.053170	1257.179964	0.017678	0.017613
RS	51	4.776764	4.053170	1243.093066	0.017480	0.017427
RS	52	5.162987	4.145570	1194.796783	0.016801	0.016756
RS	53	5.579799	4.145570	1167.244520	0.016413	0.016385
RS	54	6.029620	4.373372	1075.634642	0.015125	0.015115
RS	55	6.515066	4.373372	1040.262008	0.014628	0.014635
RS	56	7.038958	4.373372	997.324459	0.014024	0.014048
RS	57	7.604340	4.373372	947.205954	0.013319	0.013360
RS	58	8.214498	7.164683	559.443279	0.007867	0.007969
RS	59	8.872979	7.164683	552.883441	0.007775	0.007881
RS	60	9.583610	7.164683	542.573724	0.007630	0.007739
RS	61	10.350520	7.164683	528.428472	0.007431	0.007541
RS	62	11.178167	7.164683	510.446986	0.007178	0.007289
RS	63	12.071361	7.164683	4155.632786	0.058435	0.059532
PA	4+25*2+4+6 0.040517823 0.024220064 12.071361368 7.489685348 0.355159601 0.508739433 0.632858574 0.656283592 0.648489881 0.678316455 0.757344837 0.890948279 1.110866346 1.477571305 2.057800329 2.863456066 3.771690588 4.541792429 4.976155453 5.045677404 4.864117611 4.585586595 4.323298171 4.129542174 4.016336288 3.976577964 3.994202507 4.053169721 4.145570006 4.373371837 7.164683247
//
CC
CC	Brief Description of the file format:
CC	  CC  comments
CC	  MM  useful-messages
CC	  RD  round-of-iterations
CC	  LL  \log[P(sequence)]
CC	  QD  Q-before-opt Q-after-opt
CC	  TR  \theta_0 \rho_0
CC	  RS  k t_k \lambda_k \pi_k \sum_{l\not=k}A_{kl} A_{kk}
CC	  DC  begin end best-k t_k+\Delta_k max-prob
CC
MM	Version: 0.6.5-r67
MM	pattern:4+25*2+4+6, n:63, n_free_lambdas:28
MM	n_iterations:25, skip:1, max_t:5, theta/rho:5
MM	is_decoding:0
MM	n_seqs:8, sum_L:1078533, sum_n:111251
RD	0
LK	0.000000
QD	0.000000 -> 0.000000
RI	inf
TR	0.108867	0.021773
MT	5.000000
MM	C_pi: 1.000000, n_recomb: 23230.424959
RS	0	0.000000	1.000000	147.519203	0.006350	0.000000
RS	1	0.006440	1.000000	155.990273	0.006715	0.000000
RS	2	0.013294	1.000000	164.877961	0.007098	0.000000
RS	3	0.020590	1.000000	174.193514	0.007499	0.000000
RS	4	0.028356	1.000000	183.947137	0.007918	0.000000
RS	5	0.036622	1.000000	194.147746	0.008357	0.000000
RS	6	0.045421	1.000000	204.802692	0.008816	0.000000
RS	7	0.054785	1.000000	215.917458	0.009295	0.000000
RS	8	0.064753	1.000000	227.495322	0.009793	0.000000
RS	9	0.075363	1.000000	239.536985	0.010311	0.000000
RS	10	0.086656	1.000000	252.040165	0.010850	0.000000
RS	11	0.098677	1.000000	264.999158	0.011407	0.000000
RS	12	0.111471	1.000000	278.404359	0.011984	0.000000
RS	13	0.125090	1.000000	292.241755	0.012580	0.000000
RS	14	0.139585	1.000000	306.492380	0.013194	0.000000
RS	15	0.155014	1.000000	321.131742	0.013824	0.000000
RS	16	0.171437	1.000000	336.129229	0.014469	0.000000
RS	17	0.188917	1.000000	351.447492	0.015129	0.000000
RS	18	0.207523	1.000000	367.041822	0.015800	0.000000
RS	19	0.227327	1.000000	382.859524	0.016481	0.000000
RS	20	0.248406	1.000000	398.839307	0.017169	0.000000
RS	21	0.270843	1.000000	414.910705	0.017861	0.000000
RS	22	0.294725	1.000000	430.993547	0.018553	0.000000
RS	23	0.320144	1.000000	446.997496	0.019242	0.000000
RS	24	0.347201	1.000000	462.821695	0.019923	0.000000
RS	25	0.376000	1.000000	478.354537	0.020592	0.000000
RS	26	0.406654	1.000000	493.473599	0.021243	0.000000
RS	27	0.439282	1.000000	508.045781	0.021870	0.000000
RS	28	0.474011	1.000000	521.927687	0.022467	0.000000
RS	29	0.510976	1.000000	534.966285	0.023029	0.000000
RS	30	0.550322	1.000000	546.999905	0.023547	0.000000
RS	31	0.592202	1.000000	557.859603	0.024014	0.000000
RS	32	0.636779	1.000000	567.370943	0.024424	0.000000
RS	33	0.684227	1.000000	575.356227	0.024767	0.000000
RS	34	0.734730	1.000000	581.637206	0.025038	0.000000
RS	35	0.788485	1.000000	586.038281	0.025227	0.000000
RS	36	0.845702	1.000000	588.390210	0.025328	0.000000
RS	37	0.906604	1.000000	588.534283	0.025335	0.000000
RS	38	0.971428	1.000000	586.326932	0.025240	0.000000
RS	39	1.040426	1.000000	581.644705	0.025038	0.000000
RS	40	1.113868	1.000000	574.389491	0.024726	0.000000
RS	41	1.192040	1.000000	564.493847	0.024300	0.000000
RS	42	1.275245	1.000000	551.926257	0.023759	0.000000
RS	43	1.363809	1.000000	536.696092	0.023103	0.000000
RS	44	1.458076	1.000000	518.858013	0.022335	0.000000
RS	45	1.558414	1.000000	498.515536	0.021460	0.000000
RS	46	1.665214	1.000000	475.823443	0.020483	0.000000
RS	47	1.778891	1.000000	450.988748	0.019414	0.000000
RS	48	1.899889	1.000000	424.269908	0.018264	0.000000
RS	49	2.028679	1.000000	395.974044	0.017045	0.000000
RS	50	2.165763	1.000000	366.451979	0.015775	0.000000
RS	51	2.311675	1.000000	336.091021	0.014468	0.000000
RS	52	2.466983	1.000000	305.305528	0.013142	0.000000
RS	53	2.632293	1.000000	274.525450	0.011817	0.000000
RS	54	2.808249	1.000000	244.183215	0.010511	0.000000
RS	55	2.995536	1.000000	214.699492	0.009242	0.000000
RS	56	3.194884	1.000000	186.468523	0.008027	0.000000
RS	57	3.407070	1.000000	159.843842	0.006881	0.000000
RS	58	3.632920	1.000000	135.125301	0.005817	0.000000
RS	59	3.873315	1.000000	112.548284	0.004845	0.000000
RS	60	4.129191	1.000000	92.275970	0.003972	0.000000
RS	61	4.401545	1.000000	74.395289	0.003202	0.000000
RS	62	4.691438	1.000000	58.917000	0.002536	0.000000
RS	63	5.000000	1.000000	164.953837	0.007101	0.000000
PA	4+25*2+4+6 0.108866987 0.021773397 5.000000000 1.000000000 1.000000000 1.000000000 1.000000000 1.000000000 1.000000000 1.000000000 1.000000000 1.000000000 1.000000000 1.000000000 1.000000000 1.000000000 1.000000000 1.000000000 1.000000000 1.000000000 1.000000000 1.000000000 1.000000000 1.000000000 1.000000000 1.000000000 1.000000000 1.000000000 1.000000000 1.000000000 1.000000000
//
IT	4166
RD	1
LK	-298975.487274
QD	-2461.680986 -> -1198.230668
RI	0.0666932378
TR	0.089809	0.018064
MT	6.703165
MM	C_pi: 1.111755, n_recomb: 21444.611889
RS	0	0.000000	0.323937	449.254073	0.020950	0.000875
RS	1	0.006928	0.323937	469.896598	0.021912	0.008870
RS	2	0.014336	0.323937	490.737170	0.022884	0.018527
RS	3	0.022256	0.323937	511.665365	0.023860	0.023359
RS	4	0.030726	0.322352	535.136829	0.024954	0.025173
RS	5	0.039783	0.322352	555.866048	0.025921	0.025967
RS	6	0.049467	0.375494	495.807712	0.023120	0.025948
RS	7	0.059821	0.375494	515.296027	0.024029	0.025226
RS	8	0.070893	0.446308	450.810839	0.021022	0.024297
RS	9	0.082733	0.446308	469.045842	0.021872	0.023518
RS	10	0.095392	0.526779	413.639172	0.019289	0.022918
RS	11	0.108928	0.526779	430.747223	0.020087	0.022313
RS	12	0.123402	0.619153	381.773034	0.017803	0.021541
RS	13	0.138879	0.619153	397.858101	0.018553	0.020611
RS	14	0.155428	0.722844	355.236527	0.016565	0.019636
RS	15	0.173124	0.722844	370.408965	0.017273	0.018705
RS	16	0.192045	0.833691	334.913633	0.015618	0.017842
RS	17	0.212278	0.833691	349.302924	0.016289	0.017045
RS	18	0.233912	0.948774	320.104466	0.014927	0.016310
RS	19	0.257045	0.948774	333.827361	0.015567	0.015638
RS	20	0.281780	1.065153	310.034067	0.014457	0.015024
RS	21	0.308229	1.065153	323.184929	0.015071	0.014460
RS	22	0.336510	1.179218	304.185786	0.014185	0.013943
RS	23	0.366751	1.179218	316.833042	0.014774	0.013473
RS	24	0.399086	1.286228	302.367888	0.014100	0.013057
RS	25	0.433662	1.286228	314.549537	0.014668	0.012701
RS	26	0.470633	1.380979	304.510403	0.014200	0.012413
RS	27	0.510165	1.380979	316.221699	0.014746	0.012202
RS	28	0.552436	1.459298	310.401654	0.014475	0.012075
RS	29	0.597636	1.459298	321.574789	0.014996	0.012038
RS	30	0.645967	1.519283	319.518268	0.014900	0.012093
RS	31	0.697646	1.519283	329.999471	0.015388	0.012239
RS	32	0.752905	1.561521	330.982255	0.015434	0.012472
RS	33	0.811993	1.561521	340.513370	0.015879	0.012788
RS	34	0.875174	1.588292	343.618973	0.016024	0.013179
RS	35	0.942732	1.588292	351.828952	0.016406	0.013635
RS	36	1.014971	1.602859	355.968543	0.016599	0.014142
RS	37	1.092214	1.602859	362.380316	0.016898	0.014683
RS	38	1.174808	1.608871	366.317523	0.017082	0.015239
RS	39	1.263124	1.608871	370.377577	0.017271	0.015787
RS	40	1.357559	1.609772	372.831573	0.017386	0.016305
RS	41	1.458535	1.609772	373.965829	0.017439	0.016771
RS	42	1.566508	1.608318	373.771472	0.017430	0.017164
RS	43	1.681960	1.608318	371.463196	0.017322	0.017467
RS	44	1.805411	1.606460	367.710260	0.017147	0.017664
RS	45	1.937414	1.606460	361.591093	0.016862	0.017745
RS	46	2.078562	1.605407	353.737965	0.016495	0.017701
RS	47	2.229488	1.605407	343.678316	0.016026	0.017528
RS	48	2.390871	1.605770	331.624696	0.015464	0.017228
RS	49	2.563434	1.605770	317.806943	0.014820	0.016805
RS	50	2.747951	1.607775	301.908810	0.014079	0.016267
RS	51	2.945252	1.607775	284.867676	0.013284	0.015622
RS	52	3.156221	1.611572	265.885174	0.012399	0.014882
RS	53	3.381805	1.611572	246.504629	0.011495	0.014061
RS	54	3.623018	1.621672	224.989672	0.010492	0.013172
RS	55	3.880941	1.621672	204.579471	0.009540	0.012231
RS	56	4.156733	1.621672	183.944617	0.008578	0.011256
RS	57	4.451631	1.621672	163.418157	0.007620	0.010262
RS	58	4.766959	1.695696	137.676915	0.006420	0.009266
RS	59	5.104133	1.695696	120.229954	0.005607	0.008283
RS	60	5.464665	1.695696	103.532100	0.004828	0.007325
RS	61	5.850174	1.695696	87.826742	0.004096	0.006403
RS	62	6.262391	1.695696	73.319149	0.003419	0.005527
RS	63	6.703165	1.695696	251.050530	0.011707	0.021105
PA	4+25*2+4+6 0.089809118 0.018064038 6.703164577 0.323936939 0.322351933 0.375494003 0.446308136 0.526779175 0.619153500 0.722844124 0.833690643 0.948774338 1.065152645 1.179217815 1.286228180 1.380979061 1.459297657 1.519283295 1.561520576 1.588292122 1.602858543 1.608871460 1.609772205 1.608317852 1.606460035 1.605406761 1.605770111 1.607774734 1.611571670 1.621672213 1.695696414
//
IT	5248
RD	2
LK	-297048.457711
QD	-1257.513067 -> -887.310404
RI	0.0761532470
TR	0.081829	0.017429
MT	7.594145
MM	C_pi: 1.221089, n_recomb: 22712.296220
RS	0	0.000000	0.311137	509.640108	0.022439	0.000712
RS	1	0.007137	0.311137	533.230089	0.023478	0.007232
RS	2	0.014783	0.311137	556.969683	0.024523	0.016124
RS	3	0.022975	0.311137	580.713533	0.025568	0.022158
RS	4	0.031752	0.258140	726.116023	0.031970	0.025868
RS	5	0.041155	0.258140	749.206238	0.032987	0.028547
RS	6	0.051229	0.297541	670.708749	0.029531	0.026459
RS	7	0.062022	0.297541	692.154418	0.030475	0.028089
RS	8	0.073585	0.359366	591.924094	0.026062	0.024830
RS	9	0.085974	0.359366	611.999242	0.026946	0.026033
RS	10	0.099246	0.435228	522.928760	0.023024	0.023169
RS	11	0.113466	0.435228	541.681793	0.023850	0.024319
RS	12	0.128701	0.530001	461.199800	0.020306	0.021579
RS	13	0.145023	0.530001	478.677006	0.021076	0.022290
RS	14	0.162511	0.647335	407.140508	0.017926	0.019564
RS	15	0.181246	0.647335	423.390455	0.018641	0.019956
RS	16	0.201318	0.785238	363.247280	0.015993	0.017608
RS	17	0.222823	0.785238	378.363650	0.016659	0.017888
RS	18	0.245862	0.942379	328.588253	0.014467	0.015940
RS	19	0.270546	0.942379	342.695166	0.015089	0.016137
RS	20	0.296991	1.116752	301.726856	0.013285	0.014527
RS	21	0.325324	1.116752	314.958896	0.013867	0.014655
RS	22	0.355679	1.303624	281.704667	0.012403	0.013331
RS	23	0.388201	1.303624	294.198779	0.012953	0.013406
RS	24	0.423043	1.493212	268.233597	0.011810	0.012351
RS	25	0.460372	1.493212	280.127132	0.012334	0.012417
RS	26	0.500365	1.670942	261.351590	0.011507	0.011645
RS	27	0.543212	1.670942	272.771629	0.012010	0.011761
RS	28	0.589118	1.821504	260.987199	0.011491	0.011289
RS	29	0.638299	1.821504	272.024004	0.011977	0.011512
RS	30	0.690991	1.934521	266.679929	0.011742	0.011341
RS	31	0.747443	1.934521	277.348506	0.012211	0.011701
RS	32	0.807924	2.007554	277.529896	0.012219	0.011810
RS	33	0.872722	2.007554	287.730368	0.012668	0.012309
RS	34	0.942144	2.044851	292.277407	0.012869	0.012658
RS	35	1.016521	2.044851	301.763385	0.013286	0.013272
RS	36	1.096206	2.054928	309.243313	0.013616	0.013802
RS	37	1.181578	2.054928	317.605815	0.013984	0.014475
RS	38	1.273043	2.048058	326.277365	0.014366	0.015090
RS	39	1.371035	2.048058	332.958767	0.014660	0.015731
RS	40	1.476021	2.033622	340.936640	0.015011	0.016308
RS	41	1.588500	2.033622	345.284941	0.015203	0.016817
RS	42	1.709007	2.018387	350.833179	0.015447	0.017244
RS	43	1.838114	2.018387	352.190174	0.015507	0.017543
RS	44	1.976435	2.006367	353.945708	0.015584	0.017739
RS	45	2.124628	2.006367	351.753038	0.015487	0.017782
RS	46	2.283397	1.999367	348.870563	0.015360	0.017703
RS	47	2.453498	1.999367	342.773950	0.015092	0.017481
RS	48	2.635738	1.997597	334.992077	0.014749	0.017131
RS	49	2.830985	1.997597	324.924243	0.014306	0.016670
RS	50	3.040166	2.000506	312.500249	0.013759	0.016084
RS	51	3.264277	2.000506	298.735769	0.013153	0.015424
RS	52	3.504382	2.007607	282.325260	0.012431	0.014650
RS	53	3.761622	2.007607	265.505952	0.011690	0.013842
RS	54	4.037222	2.027064	245.171231	0.010795	0.012901
RS	55	4.332492	2.027064	226.495906	0.009972	0.012006
RS	56	4.648834	2.027064	207.042627	0.009116	0.011078
RS	57	4.987753	2.027064	187.128630	0.008239	0.010129
RS	58	5.350861	2.192843	155.548596	0.006849	0.008809
RS	59	5.739883	2.192843	139.169135	0.006127	0.007964
RS	60	6.156669	2.192843	122.923556	0.005412	0.007119
RS	61	6.603201	2.192843	107.088851	0.004715	0.006284
RS	62	7.081601	2.192843	91.927099	0.004047	0.005471
RS	63	7.594145	2.192843	356.154898	0.015681	0.022238
PA	4+25*2+4+6 0.081829335 0.017429198 7.594144598 0.311137029 0.258140147 0.297540867 0.359366292 0.435227722 0.530001267 0.647334620 0.785237924 0.942379058 1.116751665 1.303624431 1.493211883 1.670941914 1.821504294 1.934521066 2.007554433 2.044850977 2.054928194 2.048057698 2.033622063 2.018386939 2.006366819 1.999366614 1.997597093 2.000506391 2.007606874 2.027063975 2.192843196
//
IT	4443
RD	3
LK	-296428.489133
QD	-959.458679 -> -777.175839
RI	0.0659730307
TR	0.076910	0.017587
MT	8.125211
MM	C_pi: 1.340591, n_recomb: 25132.555387
RS	0	0.000000	0.375455	475.096570	0.018904	0.000582
RS	1	0.007250	0.375455	499.482176	0.019874	0.005967
RS	2	0.015027	0.375455	524.360785	0.020864	0.013491
RS	3	0.023367	0.375455	549.625674	0.021869	0.018726
RS	4	0.032311	0.257010	835.306284	0.033236	0.026147
RS	5	0.041904	0.257010	861.962668	0.034297	0.028747
RS	6	0.052193	0.286643	797.044476	0.031714	0.027020
RS	7	0.063228	0.286643	821.494264	0.032686	0.028979
RS	8	0.075063	0.341167	711.827083	0.028323	0.025569
RS	9	0.087755	0.341167	734.656432	0.029231	0.027212
RS	10	0.101369	0.410036	631.364755	0.025121	0.023969
RS	11	0.115969	0.410036	652.703755	0.025970	0.025591
RS	12	0.131627	0.499540	554.408550	0.022059	0.022351
RS	13	0.148421	0.499540	574.339434	0.022852	0.023590
RS	14	0.166433	0.616569	482.601923	0.019202	0.020233
RS	15	0.185751	0.616569	501.149235	0.019940	0.021094
RS	16	0.206469	0.761604	421.757827	0.016781	0.018080
RS	17	0.228689	0.761604	438.957134	0.017466	0.018765
RS	18	0.252521	0.936117	372.037380	0.014803	0.016194
RS	19	0.278080	0.936117	387.972502	0.015437	0.016737
RS	20	0.305493	1.141460	332.064423	0.013213	0.014563
RS	21	0.334893	1.141460	346.854899	0.013801	0.014980
RS	22	0.366425	1.375207	300.900349	0.011973	0.013163
RS	23	0.400243	1.375207	314.695006	0.012521	0.013469
RS	24	0.436512	1.625887	278.474436	0.011080	0.012009
RS	25	0.475412	1.625887	291.455366	0.011597	0.012255
RS	26	0.517132	1.870921	265.096248	0.010548	0.011179
RS	27	0.561877	1.870921	277.470830	0.011040	0.011432
RS	28	0.609866	2.082316	260.841280	0.010379	0.010758
RS	29	0.661335	2.082316	272.807303	0.010855	0.011083
RS	30	0.716535	2.238358	265.209721	0.010552	0.010801
RS	31	0.775737	2.238358	276.898125	0.011018	0.011235
RS	32	0.839232	2.331799	277.144601	0.011027	0.011311
RS	33	0.907331	2.331799	288.557313	0.011481	0.011861
RS	34	0.980367	2.368971	295.168235	0.011744	0.012242
RS	35	1.058699	2.368971	306.124392	0.012180	0.012888
RS	36	1.142710	2.365017	317.235367	0.012622	0.013502
RS	37	1.232812	2.365017	327.334486	0.013024	0.014191
RS	38	1.329447	2.338361	340.564678	0.013551	0.014917
RS	39	1.433088	2.338361	349.190322	0.013894	0.015556
RS	40	1.544244	2.305051	361.893417	0.014399	0.016243
RS	41	1.663460	2.305051	368.278350	0.014653	0.016732
RS	42	1.791319	2.275575	378.043573	0.015042	0.017245
RS	43	1.928448	2.275575	381.385509	0.015175	0.017512
RS	44	2.075520	2.255177	386.398723	0.015374	0.017757
RS	45	2.233255	2.255177	385.995730	0.015358	0.017765
RS	46	2.402427	2.245325	385.228199	0.015328	0.017705
RS	47	2.583864	2.245325	380.601248	0.015144	0.017456
RS	48	2.778456	2.244995	373.851150	0.014875	0.017105
RS	49	2.987158	2.244995	364.828152	0.014516	0.016632
RS	50	3.210991	2.252230	352.517587	0.014026	0.016040
RS	51	3.451053	2.252230	339.283460	0.013500	0.015387
RS	52	3.708520	2.265512	322.207087	0.012820	0.014609
RS	53	3.984656	2.265512	305.334050	0.012149	0.013823
RS	54	4.280812	2.297084	283.084554	0.011264	0.012866
RS	55	4.598441	2.297084	263.842274	0.010498	0.012005
RS	56	4.939099	2.297084	243.417660	0.009685	0.011109
RS	57	5.304457	2.297084	222.135939	0.008839	0.010189
RS	58	5.696305	2.563826	181.178026	0.007209	0.008615
RS	59	6.116564	2.563826	164.582304	0.006549	0.007857
RS	60	6.567293	2.563826	147.717080	0.005878	0.007086
RS	61	7.050703	2.563826	130.878701	0.005208	0.006314
RS	62	7.569162	2.563826	114.364476	0.004550	0.005551
RS	63	8.125211	2.563826	483.271852	0.019229	0.023960
PA	4+25*2+4+6 0.076910030 0.017587196 8.125210954 0.375454791 0.257009927 0.286642893 0.341167088 0.410035736 0.499539902 0.616568544 0.761603863 0.936116758 1.141460068 1.375207309 1.625886638 1.870920918 2.082315770 2.238358150 2.331799317 2.368970981 2.365016626 2.338360799 2.305050689 2.275575473 2.255176541 2.245325225 2.244995421 2.252229503 2.265511572 2.297083737 2.563826002
//
IT	4044
RD	4
LK	-296093.701451
QD	-836.649755 -> -706.613642
RI	0.0527446923
TR	0.073181	0.017998
MT	8.492938
MM	C_pi: 1.447259, n_recomb: 27731.841185
RS	0	0.000000	0.467500	425.596266	0.015347	0.000487
RS	1	0.007325	0.467500	449.443321	0.016207	0.005058
RS	2	0.015186	0.467500	474.064717	0.017095	0.011454
RS	3	0.023624	0.467500	499.399661	0.018008	0.015794
RS	4	0.032679	0.268838	906.646560	0.032693	0.026275
RS	5	0.042398	0.268838	937.360292	0.033801	0.028403
RS	6	0.052828	0.291653	892.304951	0.032176	0.027296
RS	7	0.064023	0.291653	920.413838	0.033190	0.029115
RS	8	0.076038	0.341171	811.836914	0.029275	0.026018
RS	9	0.088932	0.341171	837.934581	0.030216	0.027680
RS	10	0.102771	0.404121	730.521590	0.026342	0.024583
RS	11	0.117624	0.404121	754.833282	0.027219	0.026297
RS	12	0.133565	0.487586	646.971930	0.023330	0.023049
RS	13	0.150674	0.487586	669.671723	0.024148	0.024470
RS	14	0.169035	0.600796	563.190155	0.020308	0.020913
RS	15	0.188742	0.600796	584.347701	0.021071	0.021964
RS	16	0.209892	0.746056	488.827919	0.017627	0.018630
RS	17	0.232592	0.746056	508.455791	0.018335	0.019492
RS	18	0.256954	0.927329	425.963035	0.015360	0.016564
RS	19	0.283100	0.927329	444.106038	0.016014	0.017271
RS	20	0.311162	1.149706	373.838432	0.013480	0.014736
RS	21	0.341280	1.149706	390.584285	0.014084	0.015294
RS	22	0.373603	1.414537	331.959197	0.011970	0.013139
RS	23	0.408294	1.414537	347.444911	0.012529	0.013562
RS	24	0.445527	1.711075	300.810291	0.010847	0.011813
RS	25	0.485486	1.711075	315.240678	0.011367	0.012149
RS	26	0.528373	2.010852	281.183410	0.010139	0.010855
RS	27	0.574400	2.010852	294.830412	0.010631	0.011175
RS	28	0.623800	2.273649	273.356668	0.009857	0.010362
RS	29	0.676818	2.273649	286.514951	0.010332	0.010732
RS	30	0.733719	2.465452	276.751663	0.009980	0.010381
RS	31	0.794789	2.465452	289.658758	0.010445	0.010841
RS	32	0.860332	2.573306	290.100170	0.010461	0.010906
RS	33	0.930675	2.573306	302.849297	0.010921	0.011466
RS	34	1.006172	2.605598	311.668463	0.011239	0.011888
RS	35	1.087198	2.605598	324.131491	0.011688	0.012533
RS	36	1.174160	2.584608	338.998659	0.012224	0.013226
RS	37	1.267491	2.584608	350.767179	0.012649	0.013907
RS	38	1.367659	2.537271	368.584523	0.013291	0.014736
RS	39	1.475164	2.537271	378.963275	0.013665	0.015363
RS	40	1.590544	2.486082	396.210980	0.014287	0.016151
RS	41	1.714375	2.486082	404.299613	0.014579	0.016628
RS	42	1.847277	2.444618	417.800891	0.015066	0.017219
RS	43	1.989914	2.444618	422.647858	0.015241	0.017476
RS	44	2.142999	2.418684	430.113541	0.015510	0.017768
RS	45	2.307298	2.418684	430.889980	0.015538	0.017773
RS	46	2.483631	2.408919	431.168434	0.015548	0.017729
RS	47	2.672880	2.408919	427.310844	0.015409	0.017485
RS	48	2.875992	2.412754	420.383789	0.015159	0.017133
RS	49	3.093982	2.412754	411.672821	0.014845	0.016675
RS	50	3.327939	2.426664	398.266699	0.014361	0.016074
RS	51	3.579034	2.426664	384.861698	0.013878	0.015445
RS	52	3.848521	2.448014	366.028010	0.013199	0.014660
RS	53	4.137747	2.448014	348.490783	0.012566	0.013903
RS	54	4.448160	2.493596	323.275955	0.011657	0.012921
RS	55	4.781310	2.493596	303.017131	0.010927	0.012095
RS	56	5.138863	2.493596	281.224282	0.010141	0.011229
RS	57	5.522607	2.493596	258.234748	0.009312	0.010333
RS	58	5.934460	2.866363	206.243227	0.007437	0.008514
RS	59	6.376480	2.866363	189.413453	0.006830	0.007826
RS	60	6.850879	2.866363	171.981917	0.006202	0.007118
RS	61	7.360026	2.866363	154.252439	0.005562	0.006398
RS	62	7.906469	2.866363	136.542664	0.004924	0.005677
RS	63	8.492938	2.866363	617.382444	0.022263	0.025893
PA	4+25*2+4+6 0.073180769 0.017997769 8.492938244 0.467500252 0.268837654 0.291652561 0.341170992 0.404120857 0.487586114 0.600795883 0.746056214 0.927328522 1.149706070 1.414536568 1.711074753 2.010852448 2.273648549 2.465452317 2.573306099 2.605597875 2.584607785 2.537270968 2.486082425 2.444617752 2.418683674 2.408919225 2.412754113 2.426664493 2.448014092 2.493595577 2.866362592
//
IT	4217
RD	5
LK	-295844.459133
QD	-755.394187 -> -647.570324
RI	0.0421074853
TR	0.070048	0.018486
MT	8.781799
MM	C_pi: 1.540487, n_recomb: 30281.884368
RS	0	0.000000	0.574041	381.467567	0.012597	0.000417
RS	1	0.007381	0.574041	404.228490	0.013349	0.004376
RS	2	0.015307	0.574041	427.928433	0.014131	0.009900
RS	3	0.023819	0.574041	452.542031	0.014944	0.013536
RS	4	0.032958	0.282880	961.596012	0.031755	0.026356
RS	5	0.042772	0.282880	996.190177	0.032897	0.028016
RS	6	0.053310	0.301332	967.447507	0.031948	0.027353
RS	7	0.064627	0.301332	999.299011	0.033000	0.028954
RS	8	0.076778	0.347629	894.731107	0.029547	0.026200
RS	9	0.089827	0.347629	924.221528	0.030521	0.027775
RS	10	0.103838	0.405906	817.800220	0.027006	0.024958
RS	11	0.118884	0.405906	845.181236	0.027910	0.026648
RS	12	0.135041	0.483841	733.218106	0.024213	0.023573
RS	13	0.152390	0.483841	758.735256	0.025056	0.025049
RS	14	0.171019	0.592522	641.794881	0.021194	0.021488
RS	15	0.191024	0.592522	665.590796	0.021980	0.022622
RS	16	0.212505	0.735567	556.698135	0.018384	0.019140
RS	17	0.235572	0.735567	578.795316	0.019114	0.020088
RS	18	0.260342	0.918938	482.269427	0.015926	0.016941
RS	19	0.286940	0.918938	502.686030	0.016600	0.017735
RS	20	0.315501	1.151233	418.724165	0.013828	0.014947
RS	21	0.346170	1.151233	437.511042	0.014448	0.015586
RS	22	0.379103	1.438028	366.348479	0.012098	0.013174
RS	23	0.414467	1.438028	383.616180	0.012668	0.013665
RS	24	0.452441	1.770747	326.479623	0.010781	0.011690
RS	25	0.493218	1.770747	342.440312	0.011308	0.012079
RS	26	0.537006	2.116861	300.582692	0.009926	0.010615
RS	27	0.584025	2.116861	315.562993	0.010421	0.010971
RS	28	0.634515	2.424893	289.192974	0.009550	0.010049
RS	29	0.688731	2.424893	303.580176	0.010025	0.010440
RS	30	0.746950	2.648238	291.634188	0.009631	0.010038
RS	31	0.809465	2.648238	305.770930	0.010097	0.010504
RS	32	0.876596	2.767641	306.400513	0.010118	0.010564
RS	33	0.948681	2.767641	320.470671	0.010583	0.011119
RS	34	1.026087	2.793346	331.503439	0.010947	0.011576
RS	35	1.109207	2.793346	345.431119	0.011407	0.012209
RS	36	1.198462	2.754852	364.077771	0.012023	0.012971
RS	37	1.294305	2.754852	377.444505	0.012464	0.013639
RS	38	1.397222	2.687517	399.866504	0.013205	0.014555
RS	39	1.507736	2.687517	411.892480	0.013602	0.015173
RS	40	1.626408	2.619884	433.635590	0.014320	0.016048
RS	41	1.753839	2.619884	443.279853	0.014638	0.016523
RS	42	1.890676	2.568126	460.336783	0.015202	0.017183
RS	43	2.037614	2.568126	466.495643	0.015405	0.017447
RS	44	2.195397	2.538260	476.075396	0.015721	0.017779
RS	45	2.364827	2.538260	477.800952	0.015778	0.017798
RS	46	2.546762	2.529933	478.656383	0.015807	0.017768
RS	47	2.742127	2.529933	475.320650	0.015697	0.017546
RS	48	2.951913	2.539007	467.687039	0.015444	0.017189
RS	49	3.177183	2.539007	459.051323	0.015159	0.016760
RS	50	3.419081	2.560428	444.038228	0.014663	0.016148
RS	51	3.678835	2.560428	430.265820	0.014209	0.015551
RS	52	3.957761	2.590474	409.243790	0.013514	0.014753
RS	53	4.257276	2.590474	390.911443	0.012909	0.014029
RS	54	4.578899	2.650727	362.309669	0.011965	0.013016
RS	55	4.924262	2.650727	341.001056	0.011261	0.012223
RS	56	5.295116	2.650727	317.836865	0.010496	0.011384
RS	57	5.693345	2.650727	293.165849	0.009681	0.010509
RS	58	6.120968	3.132722	229.207202	0.007569	0.008451
RS	59	6.580156	3.132722	212.328084	0.007012	0.007826
RS	60	7.073237	3.132722	194.557409	0.006425	0.007172
RS	61	7.602714	3.132722	176.197190	0.005819	0.006499
RS	62	8.171273	3.132722	157.574107	0.005204	0.005817
RS	63	8.781799	3.132722	753.956023	0.024898	0.027894
PA	4+25*2+4+6 0.070047715 0.018485510 8.781798708 0.574040675 0.282879782 0.301331956 0.347628857 0.405906028 0.483841482 0.592522288 0.735566648 0.918937625 1.151233418 1.438028179 1.770746709 2.116860895 2.424893221 2.648237602 2.767641048 2.793346358 2.754851706 2.687516853 2.619883861 2.568125530 2.538260287 2.529933085 2.539006674 2.560428005 2.590474217 2.650727085 3.132722104
//
IT	4392
RD	6
LK	-295634.923401
QD	-688.790484 -> -594.905566
RI	0.0342470014
TR	0.067282	0.018984
MT	9.029698
MM	C_pi: 1.624513, n_recomb: 32756.195760
RS	0	0.000000	0.689927	345.468782	0.010547	0.000363
RS	1	0.007428	0.689927	367.036846	0.011205	0.003842
RS	2	0.015408	0.689927	389.630270	0.011895	0.008682
RS	3	0.023981	0.689927	413.248520	0.012616	0.011791
RS	4	0.033191	0.296147	1010.481436	0.030849	0.026431
RS	5	0.043084	0.296147	1048.683143	0.032015	0.027708
RS	6	0.053713	0.312354	1030.239390	0.031452	0.027275
RS	7	0.065131	0.312354	1065.721423	0.032535	0.028679
RS	8	0.077397	0.356808	964.886169	0.029457	0.026196
RS	9	0.090575	0.356808	997.745272	0.030460	0.027673
RS	10	0.104731	0.411449	894.689068	0.027314	0.025149
RS	11	0.119939	0.411449	925.147040	0.028243	0.026783
RS	12	0.136276	0.484543	812.625854	0.024808	0.023943
RS	13	0.153827	0.484543	840.954022	0.025673	0.025429
RS	14	0.172682	0.588797	716.821926	0.021884	0.021954
RS	15	0.192938	0.588797	743.231528	0.022690	0.023128
RS	16	0.214698	0.728832	623.272075	0.019028	0.019591
RS	17	0.238074	0.728832	647.816104	0.019777	0.020585
RS	18	0.263187	0.912207	538.643735	0.016444	0.017300
RS	19	0.290165	0.912207	561.327327	0.017137	0.018145
RS	20	0.319148	1.150684	464.318063	0.014175	0.015168
RS	21	0.350283	1.150684	485.155575	0.014811	0.015857
RS	22	0.383731	1.454112	401.622543	0.012261	0.013239
RS	23	0.419663	1.454112	420.688523	0.012843	0.013775
RS	24	0.458265	1.816940	353.001682	0.010777	0.011612
RS	25	0.499734	1.816940	370.503806	0.011311	0.012035
RS	26	0.544284	2.204029	320.761339	0.009792	0.010426
RS	27	0.592143	2.204029	337.073399	0.010290	0.010806
RS	28	0.643556	2.553629	305.743559	0.009334	0.009792
RS	29	0.698789	2.553629	321.343241	0.009810	0.010193
RS	30	0.758125	2.806466	307.156132	0.009377	0.009746
RS	31	0.821869	2.806466	322.491900	0.009845	0.010211
RS	32	0.890347	2.936416	323.244868	0.009868	0.010265
RS	33	0.963912	2.936416	338.593774	0.010337	0.010811
RS	34	1.042942	2.955283	351.778797	0.010739	0.011295
RS	35	1.127842	2.955283	367.121147	0.011208	0.011915
RS	36	1.219049	2.899680	389.516863	0.011891	0.012731
RS	37	1.317030	2.899680	404.428052	0.012347	0.013387
RS	38	1.422290	2.813229	431.462412	0.013172	0.014376
RS	39	1.535369	2.813229	445.078970	0.013588	0.014988
RS	40	1.656848	2.730196	471.334237	0.014389	0.015939
RS	41	1.787351	2.730196	482.471734	0.014729	0.016418
RS	42	1.927547	2.669045	503.062907	0.015358	0.017139
RS	43	2.078158	2.669045	510.462331	0.015584	0.017418
RS	44	2.239956	2.635853	522.062903	0.015938	0.017787
RS	45	2.413773	2.635853	524.658479	0.016017	0.017830
RS	46	2.600501	2.629260	525.926854	0.016056	0.017812
RS	47	2.801100	2.629260	523.033453	0.015967	0.017620
RS	48	3.016600	2.643647	514.489025	0.015707	0.017260
RS	49	3.248108	2.643647	505.860397	0.015443	0.016863
RS	50	3.496812	2.672527	489.037433	0.014930	0.016240
RS	51	3.763991	2.672527	474.853650	0.014497	0.015676
RS	52	4.051017	2.711172	451.471976	0.013783	0.014866
RS	53	4.359363	2.711172	432.336325	0.013199	0.014174
RS	54	4.690614	2.786021	400.152003	0.012216	0.013129
RS	55	5.046471	2.786021	377.838192	0.011535	0.012367
RS	56	5.428762	2.786021	353.363917	0.010788	0.011554
RS	57	5.839451	2.786021	327.087867	0.009986	0.010697
RS	58	6.280646	3.379589	250.464051	0.007646	0.008407
RS	59	6.754614	3.379589	233.695341	0.007134	0.007837
RS	60	7.263789	3.379589	215.775685	0.006587	0.007232
RS	61	7.810787	3.379589	196.998953	0.006014	0.006602
RS	62	8.398417	3.379589	177.692954	0.005425	0.005955
RS	63	9.029698	3.379589	893.310517	0.027271	0.029904
PA	4+25*2+4+6 0.067281557 0.018983772 9.029697994 0.689926625 0.296147056 0.312353969 0.356808465 0.411449331 0.484542621 0.588797396 0.728832378 0.912207070 1.150684468 1.454112082 1.816939837 2.204028967 2.553628721 2.806466222 2.936416313 2.955283104 2.899680460 2.813228933 2.730196151 2.669045426 2.635853225 2.629259992 2.643647301 2.672526516 2.711172364 2.786020653 3.379589266
//
IT	4466
RD	7
LK	-295451.713903
QD	-630.645168 -> -547.518992
RI	0.0284396880
TR	0.064781	0.019466
MT	9.254119
MM	C_pi: 1.702696, n_recomb: 35165.242233
RS	0	0.000000	0.813344	316.244613	0.008993	0.000319
RS	1	0.007470	0.813344	336.670002	0.009574	0.003407
RS	2	0.015497	0.813344	358.161693	0.010185	0.007696
RS	3	0.024124	0.813344	380.736379	0.010827	0.010404
RS	4	0.033396	0.307854	1057.773360	0.030080	0.026514
RS	5	0.043360	0.307854	1099.368683	0.031263	0.027496
RS	6	0.054069	0.323580	1085.335452	0.030864	0.027120
RS	7	0.065577	0.323580	1124.296421	0.031972	0.028366
RS	8	0.077945	0.367240	1025.866427	0.029173	0.026072
RS	9	0.091237	0.367240	1062.019724	0.030201	0.027466
RS	10	0.105522	0.419033	963.335429	0.027395	0.025209
RS	11	0.120873	0.419033	996.848593	0.028348	0.026785
RS	12	0.137372	0.487876	886.095446	0.025198	0.024196
RS	13	0.155103	0.487876	917.222271	0.026083	0.025675
RS	14	0.174158	0.587988	788.379311	0.022419	0.022333
RS	15	0.194636	0.587988	817.378751	0.023244	0.023527
RS	16	0.216645	0.724804	688.229844	0.019571	0.019991
RS	17	0.240297	0.724804	715.194621	0.020338	0.021012
RS	18	0.265716	0.907178	594.550919	0.016907	0.017637
RS	19	0.293033	0.907178	619.484615	0.017616	0.018515
RS	20	0.322392	1.149717	509.981700	0.014502	0.015390
RS	21	0.353943	1.149717	532.864817	0.015153	0.016113
RS	22	0.387850	1.466457	437.086821	0.012430	0.013322
RS	23	0.424291	1.466457	457.951251	0.013023	0.013888
RS	24	0.463454	1.855404	379.645670	0.010796	0.011562
RS	25	0.505542	1.855404	398.684905	0.011337	0.012010
RS	26	0.550773	2.279967	340.954741	0.009696	0.010275
RS	27	0.599384	2.279967	358.583553	0.010197	0.010669
RS	28	0.651625	2.669022	322.207354	0.009163	0.009574
RS	29	0.707769	2.669022	338.992573	0.009640	0.009980
RS	30	0.768106	2.950617	322.475168	0.009170	0.009492
RS	31	0.832950	2.950617	338.972615	0.009639	0.009952
RS	32	0.902638	3.091154	339.747480	0.009661	0.009999
RS	33	0.977532	3.091154	356.331038	0.010133	0.010533
RS	34	1.058019	3.103606	371.568001	0.010566	0.011037
RS	35	1.144519	3.103606	388.280026	0.011042	0.011643
RS	36	1.237480	3.031577	414.356999	0.011783	0.012505
RS	37	1.337385	3.031577	430.773670	0.012250	0.013149
RS	38	1.444752	2.926790	462.412858	0.013150	0.014200
RS	39	1.560140	2.926790	477.591770	0.013581	0.014809
RS	40	1.684146	2.829020	508.405901	0.014458	0.015826
RS	41	1.817415	2.829020	521.019105	0.014816	0.016313
RS	42	1.960639	2.758864	545.208192	0.015504	0.017090
RS	43	2.114561	2.758864	553.837897	0.015750	0.017386
RS	44	2.279981	2.722407	567.501465	0.016138	0.017792
RS	45	2.457757	2.722407	570.960871	0.016237	0.017860
RS	46	2.648812	2.717321	572.647225	0.016284	0.017858
RS	47	2.854138	2.717321	570.193573	0.016215	0.017697
RS	48	3.074801	2.736620	560.710549	0.015945	0.017336
RS	49	3.311947	2.736620	552.092432	0.015700	0.016972
RS	50	3.566807	2.772492	533.414953	0.015169	0.016340
RS	51	3.840704	2.772492	518.833324	0.014754	0.015809
RS	52	4.135060	2.819291	493.045887	0.014021	0.014988
RS	53	4.451403	2.819291	473.135224	0.013455	0.014325
RS	54	4.791376	2.908287	437.273505	0.012435	0.013249
RS	55	5.156744	2.908287	414.007482	0.011773	0.012516
RS	56	5.549403	2.908287	388.284495	0.011042	0.011726
RS	57	5.971393	2.908287	360.471686	0.010251	0.010887
RS	58	6.424904	3.615219	270.573722	0.007694	0.008371
RS	59	6.912290	3.615219	254.030079	0.007224	0.007851
RS	60	7.436082	3.615219	236.099266	0.006714	0.007292
RS	61	7.999000	3.615219	217.062752	0.006173	0.006700
RS	62	8.603965	3.615219	197.243951	0.005609	0.006086
RS	63	9.254119	3.615219	1036.533135	0.029476	0.031892
PA	4+25*2+4+6 0.064780602 0.019466216 9.254119456 0.813344138 0.307854396 0.323580322 0.367240060 0.419033223 0.487876181 0.587987963 0.724803760 0.907177898 1.149716580 1.466456924 1.855403840 2.279967343 2.669021968 2.950616730 3.091153677 3.103605862 3.031576631 2.926789560 2.829020266 2.758864322 2.722406511 2.717320653 2.736619541 2.772492408 2.819290787 2.908287141 3.615218561
//
IT	4941
RD	8
LK	-295289.267948
QD	-579.018148 -> -504.881674
RI	0.0240433464
TR	0.062493	0.019923
MT	9.463247
MM	C_pi: 1.777046, n_recomb: 37520.721499
RS	0	0.000000	0.944326	291.948698	0.007781	0.000283
RS	1	0.007507	0.944326	311.312363	0.008297	0.003042
RS	2	0.015578	0.944326	331.756788	0.008842	0.006874
RS	3	0.024255	0.944326	353.310784	0.009416	0.009269
RS	4	0.033583	0.317951	1105.148484	0.029454	0.026605
RS	5	0.043612	0.317951	1149.990360	0.030649	0.027367
RS	6	0.054394	0.334606	1135.331055	0.030259	0.026921
RS	7	0.065984	0.334606	1177.625603	0.031386	0.028045
RS	8	0.078445	0.378262	1080.098493	0.028787	0.025875
RS	9	0.091842	0.378262	1119.455359	0.029836	0.027202
RS	10	0.106244	0.427787	1025.520101	0.027332	0.025180
RS	11	0.121728	0.427787	1062.053464	0.028306	0.026704
RS	12	0.138374	0.492834	954.658863	0.025444	0.024364
RS	13	0.156269	0.492834	988.572280	0.026347	0.025829
RS	14	0.175508	0.589074	856.953684	0.022839	0.022644
RS	15	0.196192	0.589074	888.526561	0.023681	0.023849
RS	16	0.218428	0.722642	751.741836	0.020035	0.020347
RS	17	0.242333	0.722642	781.107721	0.020818	0.021386
RS	18	0.268033	0.903480	649.978840	0.017323	0.017954
RS	19	0.295663	0.903480	677.148355	0.018047	0.018855
RS	20	0.325367	1.148754	555.604176	0.014808	0.015610
RS	21	0.357301	1.148754	580.527327	0.015472	0.016358
RS	22	0.391632	1.476543	472.577450	0.012595	0.013415
RS	23	0.428540	1.476543	495.238577	0.013199	0.014006
RS	24	0.468220	1.888768	406.212867	0.010826	0.011533
RS	25	0.510878	1.888768	426.782811	0.011375	0.011999
RS	26	0.556739	2.348346	360.937625	0.009620	0.010150
RS	27	0.606043	2.348346	379.866670	0.010124	0.010554
RS	28	0.659048	2.775638	338.332830	0.009017	0.009385
RS	29	0.716032	2.775638	356.276007	0.009495	0.009793
RS	30	0.777294	3.085961	337.320070	0.008990	0.009266
RS	31	0.843156	3.085961	354.942457	0.009460	0.009721
RS	32	0.913962	3.237684	355.614694	0.009478	0.009757
RS	33	0.990084	3.237684	373.390814	0.009952	0.010280
RS	34	1.071920	3.244476	390.552838	0.010409	0.010799
RS	35	1.159901	3.244476	408.593564	0.010890	0.011391
RS	36	1.254486	3.156775	438.256147	0.011680	0.012289
RS	37	1.356172	3.156775	456.146832	0.012157	0.012922
RS	38	1.465492	3.034295	492.364689	0.013122	0.014026
RS	39	1.583019	3.034295	509.091076	0.013568	0.014633
RS	40	1.709369	2.922207	544.514451	0.014512	0.015709
RS	41	1.845205	2.922207	558.607190	0.014888	0.016204
RS	42	1.991239	2.843158	586.495286	0.015631	0.017034
RS	43	2.148235	2.843158	596.374693	0.015895	0.017348
RS	44	2.317018	2.803229	612.216286	0.016317	0.017790
RS	45	2.498472	2.803229	616.568908	0.016433	0.017885
RS	46	2.693549	2.799200	618.771123	0.016491	0.017900
RS	47	2.903271	2.799200	616.791639	0.016439	0.017770
RS	48	3.128737	2.822814	606.440417	0.016163	0.017412
RS	49	3.371130	2.822814	597.869296	0.015934	0.017080
RS	50	3.631720	2.865046	577.380360	0.015388	0.016443
RS	51	3.911873	2.865046	562.438699	0.014990	0.015943
RS	52	4.213059	2.919403	534.266451	0.014239	0.015113
RS	53	4.536855	2.919403	513.621062	0.013689	0.014478
RS	54	4.884961	3.021917	474.042108	0.012634	0.013372
RS	55	5.259199	3.021917	449.872529	0.011990	0.012665
RS	56	5.661533	3.021917	422.953293	0.011273	0.011896
RS	57	6.094072	3.021917	393.658626	0.010492	0.011073
RS	58	6.559083	3.843483	289.931830	0.007727	0.008342
RS	59	7.059004	3.843483	273.694347	0.007294	0.007866
RS	60	7.596456	3.843483	255.852027	0.006819	0.007348
RS	61	8.174257	3.843483	236.671042	0.006308	0.006793
RS	62	8.795435	3.843483	216.466443	0.005769	0.006209
RS	63	9.463247	3.843483	1184.354183	0.031565	0.033845
PA	4+25*2+4+6 0.062493332 0.019923231 9.463246515 0.944326005 0.317951053 0.334606251 0.378261673 0.427787225 0.492834093 0.589073713 0.722641603 0.903480237 1.148753755 1.476542543 1.888768166 2.348346186 2.775637659 3.085961010 3.237684304 3.244475973 3.156774779 3.034294528 2.922206761 2.843158159 2.803228992 2.799199758 2.822813546 2.865046224 2.919402973 3.021917070 3.843482509
//
IT	4982
RD	9
LK	-295144.296419
QD	-532.912974 -> -466.509231
RI	0.0206158485
TR	0.060390	0.020352
MT	9.660927
MM	C_pi: 1.848651, n_recomb: 39830.122112
RS	0	0.000000	1.083898	271.105205	0.006807	0.000253
RS	1	0.007542	1.083898	289.478164	0.007268	0.002729
RS	2	0.015653	1.083898	308.929844	0.007756	0.006171
RS	3	0.024376	1.083898	329.497696	0.008273	0.008313
RS	4	0.033757	0.326613	1153.077550	0.028950	0.026704
RS	5	0.043845	0.326613	1201.064815	0.030155	0.027301
RS	6	0.054695	0.345305	1181.616732	0.029666	0.026698
RS	7	0.066362	0.345305	1227.113678	0.030809	0.027729
RS	8	0.078910	0.389545	1129.152096	0.028349	0.025634
RS	9	0.092404	0.389545	1171.616682	0.029415	0.026907
RS	10	0.106915	0.437228	1082.527674	0.027179	0.025092
RS	11	0.122521	0.437228	1122.037302	0.028171	0.026570
RS	12	0.139304	0.498813	1019.150057	0.025587	0.024468
RS	13	0.157353	0.498813	1055.836264	0.026508	0.025918
RS	14	0.176764	0.591393	923.010622	0.023174	0.022901
RS	15	0.197638	0.591393	957.144814	0.024031	0.024114
RS	16	0.220087	0.721736	814.038987	0.020438	0.020668
RS	17	0.244228	0.721736	845.791200	0.021235	0.021720
RS	18	0.270191	0.900709	705.027854	0.017701	0.018254
RS	19	0.298112	0.900709	734.421809	0.018439	0.019173
RS	20	0.328139	1.147790	601.215938	0.015095	0.015827
RS	21	0.360430	1.147790	628.174693	0.015771	0.016595
RS	22	0.395157	1.484945	508.082308	0.012756	0.013517
RS	23	0.432503	1.484945	532.538764	0.013370	0.014126
RS	24	0.472666	1.918266	432.662109	0.010863	0.011519
RS	25	0.515858	1.918266	454.756683	0.011417	0.012000
RS	26	0.562308	2.410964	380.651989	0.009557	0.010045
RS	27	0.612261	2.410964	400.865443	0.010064	0.010457
RS	28	0.665981	2.875717	354.049990	0.008889	0.009219
RS	29	0.723754	2.875717	373.124707	0.009368	0.009628
RS	30	0.785884	3.215123	351.608743	0.008828	0.009063
RS	31	0.852699	3.215123	370.320774	0.009298	0.009512
RS	32	0.924555	3.378903	370.754880	0.009308	0.009535
RS	33	1.001829	3.378903	389.683054	0.009784	0.010048
RS	34	1.084932	3.380938	408.627041	0.010259	0.010575
RS	35	1.174303	3.380938	427.957098	0.010745	0.011156
RS	36	1.270415	3.278321	461.088547	0.011576	0.012082
RS	37	1.373775	3.278321	480.423960	0.012062	0.012706
RS	38	1.484931	3.138681	521.173639	0.013085	0.013855
RS	39	1.604471	3.138681	539.436846	0.013543	0.014460
RS	40	1.733027	3.012539	579.510991	0.014550	0.015589
RS	41	1.871279	3.012539	595.095077	0.014941	0.016093
RS	42	2.019959	2.924564	626.795456	0.015737	0.016972
RS	43	2.179852	2.924564	637.956451	0.016017	0.017305
RS	44	2.351804	2.880848	656.124915	0.016473	0.017783
RS	45	2.536726	2.880848	661.416125	0.016606	0.017902
RS	46	2.735595	2.877336	664.283888	0.016678	0.017938
RS	47	2.949464	2.877336	662.829874	0.016641	0.017837
RS	48	3.179463	2.904606	651.736334	0.016363	0.017486
RS	49	3.426809	2.904606	643.263556	0.016150	0.017185
RS	50	3.692811	2.952510	621.056984	0.015593	0.016546
RS	51	3.978875	2.952510	605.803253	0.015210	0.016075
RS	52	4.286515	3.013778	575.306411	0.014444	0.015238
RS	53	4.617358	3.013778	553.970118	0.013908	0.014629
RS	54	4.973154	3.129087	510.669680	0.012821	0.013495
RS	55	5.355785	3.129087	485.639494	0.012193	0.012813
RS	56	5.767276	3.129087	457.568489	0.011488	0.012063
RS	57	6.209802	3.129087	426.836730	0.010716	0.011255
RS	58	6.685705	4.066037	308.775819	0.007752	0.008316
RS	59	7.197501	4.066037	292.903259	0.007354	0.007881
RS	60	7.747899	4.066037	275.223735	0.006910	0.007400
RS	61	8.339809	4.066037	255.986118	0.006427	0.006878
RS	62	8.976363	4.066037	235.494193	0.005912	0.006324
RS	63	9.660927	4.066037	1337.038914	0.033569	0.035754
PA	4+25*2+4+6 0.060389546 0.020352485 9.660926942 1.083898260 0.326613341 0.345305216 0.389544850 0.437227644 0.498812534 0.591392760 0.721736040 0.900709249 1.147789683 1.484944918 1.918265758 2.410964352 2.875717490 3.215123471 3.378903185 3.380938303 3.278320615 3.138681452 3.012539183 2.924563930 2.880847544 2.877336084 2.904605943 2.952509527 3.013777980 3.129087204 4.066036685
//
IT	4429
RD	10
LK	-295014.393274
QD	-491.599536 -> -431.930374
RI	0.0178656698
TR	0.058448	0.020754
MT	9.849207
MM	C_pi: 1.918103, n_recomb: 42097.435607
RS	0	0.000000	1.233767	252.652839	0.006002	0.000226
RS	1	0.007575	1.233767	270.086725	0.006416	0.002455
RS	2	0.015724	1.233767	288.586070	0.006855	0.005560
RS	3	0.024490	1.233767	308.194500	0.007321	0.007489
RS	4	0.033919	0.334069	1201.543159	0.028542	0.026808
RS	5	0.044064	0.334069	1252.602169	0.029755	0.027284
RS	6	0.054976	0.355646	1224.988240	0.029099	0.026464
RS	7	0.066716	0.355646	1273.569067	0.030253	0.027423
RS	8	0.079344	0.400915	1174.052640	0.027889	0.025367
RS	9	0.092929	0.400915	1219.527612	0.028969	0.026597
RS	10	0.107544	0.447073	1135.249913	0.026967	0.024963
RS	11	0.123265	0.447073	1177.684799	0.027975	0.026402
RS	12	0.140177	0.505438	1080.181033	0.025659	0.024527
RS	13	0.158370	0.505438	1119.622645	0.026596	0.025962
RS	14	0.177941	0.594522	986.896738	0.023443	0.023118
RS	15	0.198995	0.594522	1023.581216	0.024315	0.024336
RS	16	0.221644	0.721670	875.304356	0.020792	0.020962
RS	17	0.246008	0.721670	909.430326	0.021603	0.022023
RS	18	0.272217	0.898545	759.792491	0.018048	0.018540
RS	19	0.300413	0.898545	791.400767	0.018799	0.019473
RS	20	0.330743	1.146735	646.861608	0.015366	0.016042
RS	21	0.363372	1.146735	675.851813	0.016054	0.016826
RS	22	0.398472	1.491924	543.619169	0.012913	0.013624
RS	23	0.436230	1.491924	569.869661	0.013537	0.014250
RS	24	0.476849	1.944525	459.000142	0.010903	0.011517
RS	25	0.520545	1.944525	482.613754	0.011464	0.012010
RS	26	0.567551	2.468782	400.092368	0.009504	0.009956
RS	27	0.618117	2.468782	421.575241	0.010014	0.010375
RS	28	0.672513	2.970446	369.347895	0.008774	0.009072
RS	29	0.731030	2.970446	389.528922	0.009253	0.009480
RS	30	0.793980	3.339451	365.328446	0.008678	0.008879
RS	31	0.861698	3.339451	385.096157	0.009148	0.009321
RS	32	0.934546	3.516289	385.151809	0.009149	0.009330
RS	33	1.012911	3.516289	405.192532	0.009625	0.009833
RS	34	1.097213	3.514525	425.767526	0.010114	0.010365
RS	35	1.187901	3.514525	446.347809	0.010603	0.010934
RS	36	1.285458	3.397714	482.817277	0.011469	0.011883
RS	37	1.390405	3.397714	503.567632	0.011962	0.012499
RS	38	1.503302	3.241375	548.782230	0.013036	0.013687
RS	39	1.624750	3.241375	568.571141	0.013506	0.014290
RS	40	1.755398	3.101355	613.321517	0.014569	0.015467
RS	41	1.895943	3.101355	630.409740	0.014975	0.015979
RS	42	2.047133	3.004348	666.032879	0.015821	0.016905
RS	43	2.209776	3.004348	678.510736	0.016118	0.017254
RS	44	2.384739	2.956489	699.168010	0.016608	0.017769
RS	45	2.572956	2.956489	705.448809	0.016758	0.017913
RS	46	2.775429	2.952945	709.157066	0.016846	0.017971
RS	47	2.993240	2.952945	708.286495	0.016825	0.017898
RS	48	3.227550	2.983209	696.608724	0.016548	0.017557
RS	49	3.479608	2.983209	688.291567	0.016350	0.017284
RS	50	3.750760	3.036089	664.492678	0.015785	0.016646
RS	51	4.042451	3.036089	648.978398	0.015416	0.016202
RS	52	4.356237	3.103616	616.241670	0.014638	0.015361
RS	53	4.693792	3.103616	594.258510	0.014116	0.014776
RS	54	5.056917	3.230968	547.256121	0.013000	0.013617
RS	55	5.447548	3.230968	521.403603	0.012386	0.012957
RS	56	5.867768	3.230968	492.219612	0.011692	0.012225
RS	57	6.319821	3.230968	460.088923	0.010929	0.011430
RS	58	6.806115	4.283551	327.240506	0.007773	0.008293
RS	59	7.329246	4.283551	311.776618	0.007406	0.007895
RS	60	7.892004	4.283551	294.317064	0.006991	0.007448
RS	61	8.497390	4.283551	275.092035	0.006535	0.006957
RS	62	9.148633	4.283551	254.391887	0.006043	0.006430
RS	63	9.849207	4.283551	1494.512002	0.035501	0.037614
PA	4+25*2+4+6 0.058447574 0.020754386 9.849206926 1.233766698 0.334068525 0.355646169 0.400914946 0.447073101 0.505438149 0.594521810 0.721669963 0.898545470 1.146735019 1.491923724 1.944524977 2.468781628 2.970446110 3.339450582 3.516289468 3.514524857 3.397713885 3.241374898 3.101354525 3.004347698 2.956488694 2.952945405 2.983208827 3.036088915 3.103616400 3.230968389 4.283551215
//
IT	5213
RD	11
LK	-294897.625487
QD	-454.471611 -> -400.708299
RI	0.0156070009
TR	0.056651	0.021131
MT	10.029032
MM	C_pi: 1.985678, n_recomb: 44324.305612
RS	0	0.000000	1.395853	235.910269	0.005322	0.000203
RS	1	0.007605	1.395853	252.441800	0.005695	0.002213
RS	2	0.015789	1.395853	270.017332	0.006092	0.005020
RS	3	0.024596	1.395853	288.684835	0.006513	0.006767
RS	4	0.034072	0.340531	1250.332933	0.028209	0.026915
RS	5	0.044269	0.340531	1304.404186	0.029429	0.027301
RS	6	0.055241	0.365641	1265.879151	0.028559	0.026226
RS	7	0.067048	0.365641	1317.433822	0.029723	0.027130
RS	8	0.079753	0.412278	1215.458972	0.027422	0.025086
RS	9	0.093424	0.412278	1263.845902	0.028514	0.026282
RS	10	0.108135	0.457143	1184.316896	0.026719	0.024806
RS	11	0.123964	0.457143	1229.619377	0.027741	0.026212
RS	12	0.140998	0.512472	1138.172806	0.025678	0.024550
RS	13	0.159327	0.512472	1180.347182	0.026630	0.025971
RS	14	0.179050	0.598179	1048.845599	0.023663	0.023302
RS	15	0.200273	0.598179	1088.067666	0.024548	0.024523
RS	16	0.223110	0.722154	935.653991	0.021109	0.021232
RS	17	0.247684	0.722154	972.140748	0.021932	0.022301
RS	18	0.274127	0.896751	814.329021	0.018372	0.018814
RS	19	0.302582	0.896751	848.140709	0.019135	0.019759
RS	20	0.333200	1.145489	692.568365	0.015625	0.016254
RS	21	0.366147	1.145489	723.584659	0.016325	0.017053
RS	22	0.401599	1.497588	579.205649	0.013067	0.013736
RS	23	0.439749	1.497588	607.247982	0.013700	0.014375
RS	24	0.480799	1.967906	485.235077	0.010947	0.011525
RS	25	0.524972	1.967906	510.361748	0.011514	0.012029
RS	26	0.572504	2.522323	419.266210	0.009459	0.009880
RS	27	0.623651	2.522323	442.003773	0.009972	0.010305
RS	28	0.678688	3.060430	384.235034	0.008669	0.008939
RS	29	0.737911	3.060430	405.497852	0.009148	0.009347
RS	30	0.801638	3.459605	378.489068	0.008539	0.008710
RS	31	0.870212	3.459605	399.279290	0.009008	0.009147
RS	32	0.944002	3.650534	398.818157	0.008998	0.009140
RS	33	1.023403	3.650534	419.932349	0.009474	0.009633
RS	34	1.108843	3.645935	441.984326	0.009972	0.010166
RS	35	1.200782	3.645935	463.775119	0.010463	0.010725
RS	36	1.299712	3.515622	503.441504	0.011358	0.011692
RS	37	1.406167	3.515622	525.575015	0.011857	0.012299
RS	38	1.520719	3.342989	575.170129	0.012976	0.013520
RS	39	1.643982	3.342989	596.470613	0.013457	0.014122
RS	40	1.776621	3.189211	645.905429	0.014572	0.015343
RS	41	1.919347	3.189211	664.507641	0.014992	0.015862
RS	42	2.072928	3.083034	704.154048	0.015886	0.016832
RS	43	2.238190	3.083034	717.982242	0.016198	0.017198
RS	44	2.416020	3.030670	741.291806	0.016724	0.017750
RS	45	2.607376	3.030670	748.612860	0.016889	0.017916
RS	46	2.813285	3.026565	753.347032	0.016996	0.017999
RS	47	3.034854	3.026565	753.118647	0.016991	0.017952
RS	48	3.273275	3.059179	741.033224	0.016718	0.017624
RS	49	3.529829	3.059179	732.929810	0.016536	0.017378
RS	50	3.805895	3.116368	707.681540	0.015966	0.016744
RS	51	4.102958	3.116368	691.958489	0.015611	0.016325
RS	52	4.422613	3.189515	657.082982	0.014824	0.015481
RS	53	4.766580	3.189515	634.495882	0.014315	0.014919
RS	54	5.136707	3.328137	583.831910	0.013172	0.013738
RS	55	5.534984	3.328137	557.191309	0.012571	0.013098
RS	56	5.963552	3.328137	526.928810	0.011888	0.012382
RS	57	6.424714	3.328137	493.432887	0.011132	0.011599
RS	58	6.920950	4.496124	345.396533	0.007792	0.008273
RS	59	7.454928	4.496124	330.374671	0.007454	0.007908
RS	60	8.029517	4.496124	313.180330	0.007066	0.007492
RS	61	8.647806	4.496124	294.024088	0.006633	0.007030
RS	62	9.313119	4.496124	273.181257	0.006163	0.006528
RS	63	10.029032	4.496124	1656.477071	0.037372	0.039423
PA	4+25*2+4+6 0.056651410 0.021130843 10.029032332 1.395853478 0.340530936 0.365640764 0.412278159 0.457143082 0.512472436 0.598179399 0.722154483 0.896751080 1.145489122 1.497587928 1.967905801 2.522323348 3.060429798 3.459604764 3.650534252 3.645935433 3.515621970 3.342988578 3.189210995 3.083034199 3.030670106 3.026564798 3.059179120 3.116367885 3.189515375 3.328136919 4.496123888
//
IT	4739
RD	12
LK	-294792.384503
QD	-421.012342 -> -372.452988
RI	0.0137149326
TR	0.054987	0.021484
MT	10.201120
MM	C_pi: 2.051536, n_recomb: 46511.133937
RS	0	0.000000	1.572381	220.426302	0.004739	0.000183
RS	1	0.007634	1.572381	236.081476	0.005076	0.001997
RS	2	0.015851	1.572381	252.752884	0.005434	0.004538
RS	3	0.024696	1.572381	270.491420	0.005816	0.006125
RS	4	0.034215	0.346174	1299.231916	0.027934	0.027022
RS	5	0.044462	0.346174	1356.263345	0.029160	0.027344
RS	6	0.055490	0.375304	1304.586051	0.028049	0.025988
RS	7	0.067361	0.375304	1359.010715	0.029219	0.026849
RS	8	0.080138	0.423575	1253.843490	0.026958	0.024800
RS	9	0.093890	0.423575	1305.043496	0.028059	0.025967
RS	10	0.108692	0.467327	1230.167582	0.026449	0.024632
RS	11	0.124624	0.467327	1278.274384	0.027483	0.026008
RS	12	0.141772	0.519762	1193.419475	0.025659	0.024548
RS	13	0.160230	0.519762	1238.298471	0.026624	0.025954
RS	14	0.180096	0.602184	1109.002974	0.023844	0.023459
RS	15	0.201480	0.602184	1150.747118	0.024741	0.024683
RS	16	0.224496	0.723003	995.144411	0.021396	0.021482
RS	17	0.249268	0.723003	1033.977354	0.022231	0.022558
RS	18	0.275932	0.895181	868.646971	0.018676	0.019077
RS	19	0.304632	0.895181	904.649299	0.019450	0.020032
RS	20	0.335523	1.143995	738.339406	0.015874	0.016464
RS	21	0.368772	1.143995	771.374455	0.016585	0.017274
RS	22	0.404559	1.502044	614.840651	0.013219	0.013851
RS	23	0.443078	1.502044	644.671050	0.013861	0.014503
RS	24	0.484539	1.988685	511.368534	0.010995	0.011540
RS	25	0.529164	1.988685	538.001476	0.011567	0.012054
RS	26	0.577196	2.571972	438.179643	0.009421	0.009815
RS	27	0.628895	2.571972	462.157089	0.009936	0.010245
RS	28	0.684540	3.146081	398.722022	0.008573	0.008819
RS	29	0.744434	3.146081	421.042546	0.009053	0.009226
RS	30	0.808901	3.575974	391.108891	0.008409	0.008554
RS	31	0.878289	3.575974	412.889148	0.008877	0.008985
RS	32	0.952974	3.782014	411.777780	0.008853	0.008961
RS	33	1.033360	3.782014	433.926728	0.009330	0.009446
RS	34	1.119884	3.775531	457.302240	0.009832	0.009977
RS	35	1.213013	3.775531	480.263163	0.010326	0.010526
RS	36	1.313252	3.632378	522.978118	0.011244	0.011507
RS	37	1.421144	3.632378	546.460735	0.011749	0.012107
RS	38	1.537272	3.443813	600.337831	0.012907	0.013356
RS	39	1.662265	3.443813	623.131978	0.013397	0.013957
RS	40	1.796801	3.276369	677.241364	0.014561	0.015216
RS	41	1.941608	3.276369	697.362955	0.014993	0.015743
RS	42	2.097470	3.160873	741.118862	0.015934	0.016755
RS	43	2.265231	3.160873	756.326792	0.016261	0.017136
RS	44	2.445799	3.103659	782.445012	0.016823	0.017725
RS	45	2.640152	3.103659	790.854006	0.017004	0.017912
RS	46	2.849342	3.098487	796.803199	0.017131	0.018021
RS	47	3.074503	3.098487	797.273745	0.017142	0.017999
RS	48	3.316853	3.132857	784.963668	0.016877	0.017686
RS	49	3.577704	3.132857	777.130994	0.016708	0.017465
RS	50	3.858470	3.193717	750.588737	0.016138	0.016838
RS	51	4.160670	3.193717	734.707612	0.015796	0.016442
RS	52	4.485941	3.271868	697.806651	0.015003	0.015599
RS	53	4.836044	3.271868	674.657002	0.014505	0.015056
RS	54	5.212874	3.421001	620.386386	0.013338	0.013856
RS	55	5.618473	3.421001	592.989223	0.012749	0.013235
RS	56	6.055036	3.421001	561.680020	0.012076	0.012534
RS	57	6.524928	3.421001	526.850028	0.011327	0.011762
RS	58	7.030693	4.703757	363.278945	0.007811	0.008255
RS	59	7.575069	4.703757	348.725117	0.007498	0.007920
RS	60	8.161004	4.703757	331.832660	0.007134	0.007533
RS	61	8.791671	4.703757	312.791935	0.006725	0.007098
RS	62	9.470484	4.703757	291.862003	0.006275	0.006620
RS	63	10.201120	4.703757	1822.524406	0.039185	0.041180
PA	4+25*2+4+6 0.054986797 0.021483799 10.201120348 1.572381201 0.346173971 0.375303999 0.423575275 0.467327239 0.519762115 0.602184372 0.723002962 0.895181345 1.143995232 1.502043947 1.988685080 2.571972352 3.146080597 3.575974001 3.782013588 3.775531481 3.632378428 3.443812947 3.276368840 3.160873333 3.103658874 3.098487045 3.132856668 3.193717157 3.271867955 3.421000603 4.703756809
//
IT	4495
RD	13
LK	-294697.303224
QD	-390.777797 -> -346.821851
RI	0.0121039107
TR	0.053441	0.021815
MT	10.365963
MM	C_pi: 2.115758, n_recomb: 48657.631504
RS	0	0.000000	1.765953	205.895642	0.004232	0.000165
RS	1	0.007661	1.765953	220.693001	0.004536	0.001803
RS	2	0.015910	1.765953	236.473770	0.004860	0.004104
RS	3	0.024790	1.765953	253.290639	0.005206	0.005549
RS	4	0.034351	0.351135	1348.047390	0.027705	0.027129
RS	5	0.044644	0.351135	1407.990290	0.028937	0.027404
RS	6	0.055726	0.384653	1341.311236	0.027566	0.025753
RS	7	0.067656	0.384653	1398.506430	0.028742	0.026580
RS	8	0.080501	0.434766	1289.558813	0.026503	0.024513
RS	9	0.094330	0.434766	1343.472930	0.027611	0.025655
RS	10	0.109218	0.477552	1273.128303	0.026165	0.024446
RS	11	0.125247	0.477552	1323.971344	0.027210	0.025795
RS	12	0.142505	0.527204	1246.132061	0.025610	0.024525
RS	13	0.161084	0.527204	1293.682027	0.026587	0.025917
RS	14	0.181086	0.606417	1167.455380	0.023993	0.023593
RS	15	0.202622	0.606417	1211.702601	0.024903	0.024819
RS	16	0.225807	0.724093	1053.789111	0.021657	0.021715
RS	17	0.250768	0.724093	1094.951222	0.022503	0.022797
RS	18	0.277642	0.893734	922.737498	0.018964	0.019331
RS	19	0.306574	0.893734	960.915238	0.019749	0.020295
RS	20	0.337723	1.142227	784.157535	0.016116	0.016671
RS	21	0.371259	1.142227	819.201446	0.016836	0.017492
RS	22	0.407364	1.505384	650.512831	0.013369	0.013969
RS	23	0.446235	1.505384	682.125517	0.014019	0.014632
RS	24	0.488084	2.007078	537.397947	0.011044	0.011562
RS	25	0.533140	2.007078	565.529258	0.011623	0.012085
RS	26	0.581647	2.618018	456.836485	0.009389	0.009759
RS	27	0.633871	2.618018	482.038665	0.009907	0.010194
RS	28	0.690096	3.227666	412.821724	0.008484	0.008709
RS	29	0.750628	3.227666	436.176166	0.008964	0.009116
RS	30	0.815798	3.688780	403.208700	0.008287	0.008409
RS	31	0.885961	3.688780	425.947086	0.008754	0.008836
RS	32	0.961499	3.910921	424.057805	0.008715	0.008793
RS	33	1.042825	3.910921	447.203108	0.009191	0.009270
RS	34	1.130381	3.903476	471.752061	0.009695	0.009797
RS	35	1.224645	3.903476	495.842118	0.010190	0.010338
RS	36	1.326131	3.748107	541.454808	0.011128	0.011328
RS	37	1.435393	3.748107	566.250278	0.011637	0.011922
RS	38	1.553025	3.543944	624.298873	0.012830	0.013195
RS	39	1.679670	3.543944	648.564791	0.013329	0.013794
RS	40	1.816018	3.362901	707.323197	0.014537	0.015089
RS	41	1.962811	3.362901	728.964385	0.014982	0.015622
RS	42	2.120851	3.237947	776.898355	0.015967	0.016674
RS	43	2.290999	3.237947	793.510124	0.016308	0.017070
RS	44	2.474183	3.175557	822.583329	0.016906	0.017694
RS	45	2.671401	3.175557	832.123308	0.017102	0.017902
RS	46	2.883729	3.168850	839.473535	0.017253	0.018038
RS	47	3.112324	3.168850	840.696115	0.017278	0.018040
RS	48	3.358433	3.204416	828.348457	0.017024	0.017744
RS	49	3.623397	3.204416	820.840663	0.016870	0.017547
RS	50	3.908661	3.268354	793.165252	0.016301	0.016928
RS	51	4.215780	3.268354	777.174609	0.015972	0.016555
RS	52	4.546429	3.350927	738.368323	0.015175	0.015713
RS	53	4.902410	3.350927	714.695805	0.014688	0.015190
RS	54	5.285665	3.509833	656.886118	0.013500	0.013973
RS	55	5.698281	3.509833	628.761706	0.012922	0.013368
RS	56	6.142510	3.509833	596.435646	0.012258	0.012681
RS	57	6.620773	3.509833	560.301133	0.011515	0.011919
RS	58	7.135678	4.906379	380.900766	0.007828	0.008239
RS	59	7.690032	4.906379	366.835560	0.007539	0.007932
RS	60	8.286857	4.906379	350.275255	0.007199	0.007572
RS	61	8.929407	4.906379	331.389629	0.006811	0.007161
RS	62	9.621185	4.906379	310.420602	0.006380	0.006705
RS	63	10.365963	4.906379	1992.177503	0.040943	0.042884
PA	4+25*2+4+6 0.053441478 0.021815254 10.365962664 1.765953015 0.351134902 0.384653416 0.434766385 0.477551621 0.527204312 0.606416514 0.724093076 0.893733557 1.142227132 1.505383729 2.007077898 2.618017990 3.227665929 3.688780173 3.910920950 3.903476175 3.748107281 3.543943952 3.362901007 3.237947384 3.175557313 3.168850255 3.204415668 3.268353654 3.350926906 3.509832508 4.906378541
//
IT	5063
RD	14
LK	-294611.212013
QD	-363.386799 -> -323.516829
RI	0.0107165330
TR	0.052005	0.022127
MT	10.523939
MM	C_pi: 2.178383, n_recomb: 50763.274712
RS	0	0.000000	1.979270	192.147165	0.003785	0.000149
RS	1	0.007687	1.979270	206.102907	0.004060	0.001627
RS	2	0.015965	1.979270	221.005237	0.004354	0.003712
RS	3	0.024879	1.979270	236.907713	0.004667	0.005028
RS	4	0.034479	0.355528	1396.592678	0.027512	0.027235
RS	5	0.044816	0.355528	1459.399071	0.028749	0.027478
RS	6	0.055948	0.393707	1376.198266	0.027110	0.025524
RS	7	0.067936	0.393707	1436.067734	0.028290	0.026323
RS	8	0.080845	0.445826	1322.872531	0.026060	0.024229
RS	9	0.094746	0.445826	1379.402066	0.027173	0.025350
RS	10	0.109717	0.487768	1313.444995	0.025874	0.024252
RS	11	0.125837	0.487768	1366.952194	0.026928	0.025578
RS	12	0.143198	0.534731	1296.462786	0.025539	0.024486
RS	13	0.161892	0.534731	1346.644896	0.026528	0.025864
RS	14	0.182024	0.610796	1224.250796	0.024117	0.023709
RS	15	0.203703	0.610796	1270.978406	0.025037	0.024936
RS	16	0.227049	0.725343	1111.577442	0.021897	0.021933
RS	17	0.252189	0.725343	1155.048976	0.022754	0.023020
RS	18	0.279261	0.892351	976.564463	0.019238	0.019576
RS	19	0.308415	0.892351	1016.899596	0.020032	0.020547
RS	20	0.339810	1.140185	829.989946	0.016350	0.016875
RS	21	0.373618	1.140185	867.030013	0.017080	0.017707
RS	22	0.410025	1.507699	686.202344	0.013518	0.014089
RS	23	0.449231	1.507699	719.589333	0.014175	0.014763
RS	24	0.491450	2.023283	563.313909	0.011097	0.011589
RS	25	0.536915	2.023283	592.934353	0.011680	0.012121
RS	26	0.585875	2.660707	475.238153	0.009362	0.009711
RS	27	0.638598	2.660707	501.649442	0.009882	0.010150
RS	28	0.695374	3.305397	426.546078	0.008403	0.008609
RS	29	0.756514	3.305397	450.910864	0.008883	0.009015
RS	30	0.822355	3.798169	414.809813	0.008171	0.008274
RS	31	0.893256	3.798169	438.474990	0.008638	0.008696
RS	32	0.969607	4.037343	435.688792	0.008583	0.008635
RS	33	1.051828	4.037343	459.792515	0.009058	0.009105
RS	34	1.140369	4.029804	485.371785	0.009561	0.009626
RS	35	1.235716	4.029804	510.549687	0.010057	0.010159
RS	36	1.338393	3.862834	558.905594	0.011010	0.011155
RS	37	1.448962	3.862834	584.975782	0.011524	0.011743
RS	38	1.568031	3.643374	647.078327	0.012747	0.013036
RS	39	1.696252	3.643374	672.790395	0.013253	0.013634
RS	40	1.834330	3.448806	736.154324	0.014502	0.014961
RS	41	1.983022	3.448806	759.310164	0.014958	0.015501
RS	42	2.143144	3.314257	811.475800	0.015985	0.016590
RS	43	2.315574	3.314257	829.509790	0.016341	0.016999
RS	44	2.501259	3.246394	861.670892	0.016974	0.017659
RS	45	2.701218	3.246394	872.379583	0.017185	0.017886
RS	46	2.916547	3.237717	881.311139	0.017361	0.018051
RS	47	3.148429	3.237717	883.334369	0.017401	0.018074
RS	48	3.398136	3.273963	871.134359	0.017161	0.017798
RS	49	3.667037	3.273963	864.002176	0.017020	0.017623
RS	50	3.956609	3.340425	835.357283	0.016456	0.017015
RS	51	4.268441	3.340425	819.303166	0.016140	0.016662
RS	52	4.604242	3.426878	778.715840	0.015340	0.015824
RS	53	4.965857	3.426878	754.558404	0.014864	0.015318
RS	54	5.355270	3.594842	693.288207	0.013657	0.014086
RS	55	5.774616	3.594842	664.464014	0.013089	0.013497
RS	56	6.226197	3.594842	631.149433	0.012433	0.012823
RS	57	6.712492	3.594842	593.738847	0.011696	0.012070
RS	58	7.236168	5.103913	398.264140	0.007846	0.008225
RS	59	7.800099	5.103913	384.703974	0.007578	0.007943
RS	60	8.407379	5.103913	368.501092	0.007259	0.007607
RS	61	9.061341	5.103913	349.804507	0.006891	0.007220
RS	62	9.765573	5.103913	328.838350	0.006478	0.006785
RS	63	10.523939	5.103913	2164.942827	0.042648	0.044536
PA	4+25*2+4+6 0.052004686 0.022127105 10.523939458 1.979270067 0.355527704 0.393707248 0.445825692 0.487767684 0.534730695 0.610795727 0.725342624 0.892350650 1.140184671 1.507699426 2.023283136 2.660707191 3.305396712 3.798169116 4.037343449 4.029804132 3.862834481 3.643374202 3.448805916 3.314257122 3.246394213 3.237716756 3.273963409 3.340425213 3.426878141 3.594842289 5.103912934
//
IT	4898
RD	15
LK	-294533.103125
QD	-338.511180 -> -302.279002
RI	0.0095106373
TR	0.050667	0.022421
MT	10.675389
MM	C_pi: 2.239426, n_recomb: 52827.281797
RS	0	0.000000	2.215384	179.071178	0.003390	0.000134
RS	1	0.007711	2.215384	192.200980	0.003638	0.001468
RS	2	0.016017	2.215384	206.237412	0.003904	0.003356
RS	3	0.024963	2.215384	221.234140	0.004188	0.004555
RS	4	0.034599	0.359435	1444.741417	0.027348	0.027338
RS	5	0.044979	0.359435	1510.363132	0.028591	0.027561
RS	6	0.056158	0.402473	1409.386235	0.026679	0.025301
RS	7	0.068200	0.402473	1471.836428	0.027861	0.026078
RS	8	0.081170	0.456736	1353.989835	0.025631	0.023950
RS	9	0.095141	0.456736	1413.036462	0.026748	0.025051
RS	10	0.110188	0.497933	1351.332455	0.025580	0.024054
RS	11	0.126396	0.497933	1407.428407	0.026642	0.025357
RS	12	0.143854	0.542291	1344.528228	0.025451	0.024434
RS	13	0.162658	0.542291	1397.298629	0.026450	0.025799
RS	14	0.182912	0.615268	1279.406171	0.024219	0.023808
RS	15	0.204728	0.615268	1328.587512	0.025150	0.025035
RS	16	0.228226	0.726701	1168.468474	0.022119	0.022137
RS	17	0.253537	0.726701	1214.226584	0.022985	0.023227
RS	18	0.280798	0.890997	1030.076302	0.019499	0.019813
RS	19	0.310163	0.890997	1072.547725	0.020303	0.020791
RS	20	0.341791	1.137878	875.792235	0.016578	0.017077
RS	21	0.375858	1.137878	914.812664	0.017317	0.017917
RS	22	0.412553	1.509083	721.878734	0.013665	0.014211
RS	23	0.452077	1.509083	757.029527	0.014330	0.014894
RS	24	0.494648	2.037475	589.101989	0.011151	0.011621
RS	25	0.540503	2.037475	620.200782	0.011740	0.012161
RS	26	0.589893	2.700255	493.381981	0.009340	0.009669
RS	27	0.643092	2.700255	520.986072	0.009862	0.010113
RS	28	0.700393	3.379469	439.900856	0.008327	0.008517
RS	29	0.762113	3.379469	465.252333	0.008807	0.008923
RS	30	0.828593	3.904242	425.930792	0.008063	0.008148
RS	31	0.900198	3.904242	450.491862	0.008528	0.008566
RS	32	0.977325	4.161316	446.699014	0.008456	0.008486
RS	33	1.060400	4.161316	471.723656	0.008930	0.008950
RS	34	1.149881	4.154533	498.193466	0.009431	0.009462
RS	35	1.246261	4.154533	524.417616	0.009927	0.009988
RS	36	1.350074	3.976530	575.365413	0.010891	0.010989
RS	37	1.461892	3.976530	602.670530	0.011408	0.011570
RS	38	1.582333	3.742073	668.699656	0.012658	0.012881
RS	39	1.712061	3.742073	695.828754	0.013172	0.013478
RS	40	1.851792	3.534033	763.744227	0.014457	0.014834
RS	41	2.002299	3.534033	788.404664	0.014924	0.015378
RS	42	2.164411	3.389771	844.837786	0.015992	0.016504
RS	43	2.339024	3.389771	864.306519	0.016361	0.016925
RS	44	2.527102	3.316158	899.675840	0.017031	0.017621
RS	45	2.729683	3.316158	911.585197	0.017256	0.017864
RS	46	2.947886	3.305118	922.267389	0.017458	0.018059
RS	47	3.182914	3.305118	925.135039	0.017512	0.018102
RS	48	3.436066	3.341570	913.264714	0.017288	0.017847
RS	49	3.708739	3.341570	906.555075	0.017161	0.017693
RS	50	4.002438	3.410045	877.104129	0.016603	0.017098
RS	51	4.318785	3.410045	861.029942	0.016299	0.016764
RS	52	4.659526	3.499868	818.789307	0.015499	0.015932
RS	53	5.026542	3.499868	794.183152	0.015034	0.015441
RS	54	5.421860	3.676210	729.539402	0.013810	0.014197
RS	55	5.847661	3.676210	700.041529	0.013252	0.013622
RS	56	6.306297	3.676210	665.765797	0.012603	0.012959
RS	57	6.800299	3.676210	627.107097	0.011871	0.012215
RS	58	7.332394	5.296314	415.360933	0.007863	0.008213
RS	59	7.905521	5.296314	402.319072	0.007616	0.007954
RS	60	8.522842	5.296314	386.495055	0.007316	0.007641
RS	61	9.187766	5.296314	368.017080	0.006966	0.007275
RS	62	9.903964	5.296314	347.091031	0.006570	0.006860
RS	63	10.675389	5.296314	2340.306184	0.044301	0.046137
PA	4+25*2+4+6 0.050666797 0.022421077 10.675388896 2.215383553 0.359434835 0.402472935 0.456736257 0.497932612 0.542291091 0.615267581 0.726701203 0.890996690 1.137878098 1.509082642 2.037474999 2.700254589 3.379468798 3.904242099 4.161315755 4.154532614 3.976530256 3.742073473 3.534033104 3.389770719 3.316157991 3.305118369 3.341570459 3.410045014 3.499868460 3.676209770 5.296314010
//
IT	3829
RD	16
LK	-294462.102680
QD	-315.867701 -> -282.883418
RI	0.0084552661
TR	0.049419	0.022699
MT	10.820690
MM	C_pi: 2.298907, n_recomb: 54848.855943
RS	0	0.000000	2.477693	166.603957	0.003038	0.000121
RS	1	0.007734	2.477693	178.924592	0.003262	0.001324
RS	2	0.016066	2.477693	192.109534	0.003503	0.003031
RS	3	0.025043	2.477693	206.211926	0.003760	0.004124
RS	4	0.034714	0.362922	1492.393006	0.027209	0.027437
RS	5	0.045133	0.362922	1560.781255	0.028456	0.027650
RS	6	0.056358	0.410953	1441.009158	0.026272	0.025085
RS	7	0.068450	0.410953	1505.949349	0.027456	0.025844
RS	8	0.081479	0.467480	1383.099837	0.025217	0.023678
RS	9	0.095514	0.467480	1444.566297	0.026337	0.024762
RS	10	0.110636	0.508028	1386.933684	0.025286	0.023853
RS	11	0.126926	0.508028	1445.540294	0.026355	0.025137
RS	12	0.144477	0.549857	1390.406953	0.025350	0.024371
RS	13	0.163385	0.549857	1445.717396	0.026358	0.025723
RS	14	0.183756	0.619794	1332.929930	0.024302	0.023893
RS	15	0.205702	0.619794	1384.534694	0.025243	0.025119
RS	16	0.229345	0.728134	1224.418527	0.022324	0.022328
RS	17	0.254817	0.728134	1272.437472	0.023199	0.023422
RS	18	0.282259	0.889657	1083.211315	0.019749	0.020041
RS	19	0.311823	0.889657	1127.795001	0.020562	0.021026
RS	20	0.343674	1.135329	921.515593	0.016801	0.017275
RS	21	0.377988	1.135329	962.497657	0.017548	0.018124
RS	22	0.414956	1.509625	757.509096	0.013811	0.014333
RS	23	0.454783	1.509625	794.410787	0.014484	0.015026
RS	24	0.497690	2.049822	614.745695	0.011208	0.011657
RS	25	0.543916	2.049822	647.310556	0.011802	0.012204
RS	26	0.593717	2.736857	511.266160	0.009321	0.009634
RS	27	0.647370	2.736857	540.046171	0.009846	0.010081
RS	28	0.705172	3.450031	452.896421	0.008257	0.008432
RS	29	0.767445	3.450031	479.211098	0.008737	0.008838
RS	30	0.834534	4.007110	436.587934	0.007960	0.008030
RS	31	0.906812	4.007110	462.014446	0.008423	0.008445
RS	32	0.984680	4.282872	457.115662	0.008334	0.008345
RS	33	1.068570	4.282872	483.024286	0.008806	0.008802
RS	34	1.158949	4.277642	510.253089	0.009303	0.009306
RS	35	1.256317	4.277642	537.481964	0.009799	0.009825
RS	36	1.361216	4.089166	590.870186	0.010773	0.010827
RS	37	1.474228	4.089166	619.369209	0.011292	0.011403
RS	38	1.595980	3.839988	689.194273	0.012565	0.012728
RS	39	1.727149	3.839988	717.708287	0.013085	0.013324
RS	40	1.868462	3.618544	790.106314	0.014405	0.014706
RS	41	2.020705	3.618544	816.256641	0.014882	0.015256
RS	42	2.184722	3.464457	876.978896	0.015989	0.016415
RS	43	2.361425	3.464457	897.889251	0.016370	0.016848
RS	44	2.551794	3.384848	936.571077	0.017075	0.017578
RS	45	2.756886	3.384848	949.707426	0.017315	0.017839
RS	46	2.977840	3.371090	962.298828	0.017545	0.018063
RS	47	3.215883	3.371090	966.049738	0.017613	0.018126
RS	48	3.472337	3.407314	954.684772	0.017406	0.017893
RS	49	3.748625	3.407314	948.440802	0.017292	0.017758
RS	50	4.046282	3.477330	918.345450	0.016743	0.017177
RS	51	4.366959	3.477330	902.291977	0.016451	0.016861
RS	52	4.712438	3.570054	858.526587	0.015653	0.016035
RS	53	5.084637	3.570054	833.506433	0.015196	0.015560
RS	54	5.485621	3.754129	765.583127	0.013958	0.014305
RS	55	5.917619	3.754129	735.436755	0.013408	0.013743
RS	56	6.383027	3.754129	700.226732	0.012766	0.013091
RS	57	6.884431	3.754129	660.347833	0.012039	0.012355
RS	58	7.424613	5.483611	432.178842	0.007879	0.008202
RS	59	8.006574	5.483611	419.666080	0.007651	0.007965
RS	60	8.633545	5.483611	404.239312	0.007370	0.007672
RS	61	9.309006	5.483611	386.005980	0.007038	0.007326
RS	62	10.036707	5.483611	365.153412	0.006657	0.006930
RS	63	10.820690	5.483611	2517.760929	0.045904	0.047687
PA	4+25*2+4+6 0.049418942 0.022698578 10.820689905 2.477692574 0.362922317 0.410952849 0.467479997 0.508028253 0.549857275 0.619794472 0.728134402 0.889656734 1.135329046 1.509625210 2.049822349 2.736856674 3.450031247 4.007109653 4.282872134 4.277642086 4.089165797 3.839988426 3.618543792 3.464456648 3.384848245 3.371089865 3.407313522 3.477330391 3.570054344 3.754128549 5.483610818
//
IT	4576
RD	17
LK	-294397.451757
QD	-295.211526 -> -265.134554
RI	0.0075268824
TR	0.048253	0.022961
MT	10.960146
MM	C_pi: 2.356843, n_recomb: 56827.629669
RS	0	0.000000	2.769994	154.711933	0.002722	0.000109
RS	1	0.007756	2.769994	166.242285	0.002925	0.001193
RS	2	0.016113	2.769994	178.592958	0.003143	0.002736
RS	3	0.025119	2.769994	191.816054	0.003375	0.003731
RS	4	0.034823	0.366052	1539.438813	0.027090	0.027533
RS	5	0.045279	0.366052	1610.543716	0.028341	0.027742
RS	6	0.056547	0.419162	1471.150025	0.025888	0.024876
RS	7	0.068688	0.419162	1538.492049	0.027073	0.025622
RS	8	0.081771	0.478049	1410.358466	0.024818	0.023412
RS	9	0.095869	0.478049	1474.149269	0.025941	0.024481
RS	10	0.111060	0.518034	1420.405921	0.024995	0.023652
RS	11	0.127430	0.518034	1481.443748	0.026069	0.024918
RS	12	0.145069	0.557406	1434.184742	0.025237	0.024299
RS	13	0.164076	0.557406	1491.983559	0.026255	0.025639
RS	14	0.184557	0.624354	1384.825740	0.024369	0.023965
RS	15	0.206627	0.624354	1438.820621	0.025319	0.025190
RS	16	0.230408	0.729620	1279.388672	0.022513	0.022507
RS	17	0.256034	0.729620	1329.640384	0.023398	0.023604
RS	18	0.283647	0.888321	1135.918224	0.019989	0.020262
RS	19	0.313402	0.888321	1182.587796	0.020810	0.021252
RS	20	0.345464	1.132564	967.115632	0.017018	0.017471
RS	21	0.380014	1.132564	1010.038130	0.017774	0.018328
RS	22	0.417243	1.509412	793.065924	0.013956	0.014457
RS	23	0.457359	1.509412	831.703596	0.014636	0.015158
RS	24	0.500587	2.060485	640.231395	0.011266	0.011696
RS	25	0.547167	2.060485	674.248811	0.011865	0.012250
RS	26	0.597360	2.770716	528.888621	0.009307	0.009603
RS	27	0.651446	2.770716	558.827212	0.009834	0.010054
RS	28	0.709726	3.517253	465.542108	0.008192	0.008353
RS	29	0.772527	3.517253	492.796729	0.008672	0.008760
RS	30	0.840198	4.106854	446.802438	0.007862	0.007919
RS	31	0.913118	4.106854	473.064707	0.008325	0.008331
RS	32	0.991694	4.402024	466.970241	0.008217	0.008211
RS	33	1.076363	4.402024	493.726838	0.008688	0.008663
RS	34	1.167600	4.399113	521.589257	0.009178	0.009157
RS	35	1.265912	4.399113	549.781828	0.009675	0.009669
RS	36	1.371849	4.200679	605.465255	0.010654	0.010672
RS	37	1.486003	4.200679	635.116625	0.011176	0.011242
RS	38	1.609010	3.937063	708.601537	0.012469	0.012579
RS	39	1.741558	3.937063	738.466125	0.012995	0.013174
RS	40	1.884385	3.702277	815.269674	0.014346	0.014580
RS	41	2.038290	3.702277	842.891252	0.014832	0.015134
RS	42	2.204131	3.538274	907.909036	0.015977	0.016325
RS	43	2.382835	3.538274	930.262852	0.016370	0.016768
RS	44	2.575399	3.452443	972.348687	0.017110	0.017533
RS	45	2.782897	3.452443	986.732971	0.017364	0.017809
RS	46	3.006489	3.435639	1001.381604	0.017621	0.018064
RS	47	3.247422	3.435639	1006.049612	0.017704	0.018144
RS	48	3.507042	3.471241	995.357334	0.017515	0.017935
RS	49	3.786796	3.471241	989.618104	0.017414	0.017818
RS	50	4.088249	3.542368	959.036086	0.016876	0.017253
RS	51	4.413081	3.542368	943.041129	0.016595	0.016953
RS	52	4.763106	3.637559	897.878636	0.015800	0.016135
RS	53	5.140279	3.637559	872.477285	0.015353	0.015674
RS	54	5.546704	3.828760	801.372764	0.014102	0.014410
RS	55	5.984651	3.828760	770.601845	0.013560	0.013860
RS	56	6.456564	3.828760	734.483515	0.012925	0.013218
RS	57	6.965078	3.828760	693.411868	0.012202	0.012490
RS	58	7.513032	5.665834	448.708819	0.007896	0.008193
RS	59	8.103483	5.665834	436.733732	0.007685	0.007975
RS	60	8.739729	5.665834	421.719851	0.007421	0.007702
RS	61	9.425320	5.665834	403.754000	0.007105	0.007374
RS	62	10.164085	5.665834	383.004763	0.006740	0.006995
RS	63	10.960146	5.665834	2696.846266	0.047457	0.049187
PA	4+25*2+4+6 0.048253372 0.022960973 10.960146466 2.769994212 0.366052187 0.419161709 0.478048916 0.518034013 0.557406318 0.624354079 0.729620424 0.888321285 1.132563742 1.509412136 2.060484905 2.770715806 3.517253449 4.106854039 4.402023640 4.399112605 4.200678645 3.937063329 3.702276728 3.538273797 3.452443462 3.435639267 3.471240701 3.542368089 3.637558719 3.828759941 5.665833857
//
IT	5438
RD	18
LK	-294338.485083
QD	-276.329027 -> -248.860901
RI	0.0067061406
TR	0.047163	0.023209
MT	11.094073
MM	C_pi: 2.413259, n_recomb: 58763.304920
RS	0	0.000000	3.096829	143.365935	0.002440	0.000098
RS	1	0.007776	3.096829	154.126519	0.002623	0.001073
RS	2	0.016157	3.096829	165.662355	0.002819	0.002467
RS	3	0.025190	3.096829	178.024079	0.003030	0.003371
RS	4	0.034926	0.368879	1585.776869	0.026986	0.027623
RS	5	0.045418	0.368879	1659.547274	0.028241	0.027837
RS	6	0.056726	0.427107	1499.907100	0.025525	0.024675
RS	7	0.068914	0.427107	1569.565697	0.026710	0.025409
RS	8	0.082049	0.488435	1435.910346	0.024435	0.023155
RS	9	0.096206	0.488435	1501.932248	0.025559	0.024209
RS	10	0.111464	0.527939	1451.876978	0.024707	0.023452
RS	11	0.127908	0.527939	1515.265830	0.025786	0.024700
RS	12	0.145631	0.564919	1475.946759	0.025117	0.024221
RS	13	0.164732	0.564919	1536.179510	0.026142	0.025548
RS	14	0.185319	0.628929	1435.102117	0.024422	0.024026
RS	15	0.207507	0.628929	1491.451154	0.025381	0.025249
RS	16	0.231419	0.731148	1333.335921	0.022690	0.022675
RS	17	0.257192	0.731148	1385.790245	0.023583	0.023775
RS	18	0.284968	0.886989	1188.144132	0.020219	0.020476
RS	19	0.314905	0.886989	1236.871107	0.021048	0.021471
RS	20	0.347170	1.129617	1012.542466	0.017231	0.017664
RS	21	0.381943	1.129617	1057.381897	0.017994	0.018528
RS	22	0.419421	1.508533	828.517347	0.014099	0.014581
RS	23	0.459813	1.508533	868.874152	0.014786	0.015289
RS	24	0.503347	2.069612	665.545683	0.011326	0.011738
RS	25	0.550265	2.069612	701.001025	0.011929	0.012298
RS	26	0.600832	2.802004	546.251269	0.009296	0.009577
RS	27	0.655332	2.802004	577.330855	0.009825	0.010032
RS	28	0.714069	3.581280	477.849587	0.008132	0.008280
RS	29	0.777375	3.581280	506.021278	0.008611	0.008687
RS	30	0.845603	4.203530	456.597591	0.007770	0.007815
RS	31	0.919136	4.203530	483.666865	0.008231	0.008223
RS	32	0.998388	4.518794	476.291948	0.008105	0.008084
RS	33	1.083803	4.518794	503.861490	0.008574	0.008531
RS	34	1.175860	4.518914	532.241142	0.009057	0.009014
RS	35	1.275076	4.518914	561.357125	0.009553	0.009520
RS	36	1.382007	4.311030	619.193146	0.010537	0.010521
RS	37	1.497254	4.311030	649.955075	0.011061	0.011087
RS	38	1.621463	4.033232	726.965695	0.012371	0.012434
RS	39	1.755330	4.033232	758.144791	0.012902	0.013027
RS	40	1.899608	3.785179	839.266983	0.014282	0.014455
RS	41	2.055105	3.785179	868.337760	0.014777	0.015013
RS	42	2.222695	3.611175	937.646920	0.015956	0.016234
RS	43	2.403316	3.611175	961.441324	0.016361	0.016687
RS	44	2.597984	3.518929	1007.006430	0.017137	0.017485
RS	45	2.807789	3.518929	1022.654507	0.017403	0.017775
RS	46	3.033910	3.498787	1039.495305	0.017690	0.018061
RS	47	3.277615	3.498787	1045.109559	0.017785	0.018158
RS	48	3.540272	3.533404	1035.249846	0.017617	0.017973
RS	49	3.823354	3.533404	1030.050481	0.017529	0.017873
RS	50	4.128449	3.605248	999.134283	0.017003	0.017325
RS	51	4.457269	3.605248	983.232777	0.016732	0.017041
RS	52	4.811660	3.702503	936.799753	0.015942	0.016232
RS	53	5.193610	3.702503	911.048084	0.015504	0.015784
RS	54	5.605261	3.900265	836.863431	0.014241	0.014512
RS	55	6.048925	3.900265	805.490800	0.013707	0.013974
RS	56	6.527089	3.900265	768.489357	0.013078	0.013341
RS	57	7.042437	3.900265	726.252013	0.012359	0.012619
RS	58	7.597860	5.843056	464.940613	0.007912	0.008184
RS	59	8.196476	5.843056	453.509934	0.007718	0.007985
RS	60	8.841642	5.843056	438.922277	0.007469	0.007729
RS	61	9.536979	5.843056	421.244041	0.007168	0.007419
RS	62	10.286387	5.843056	400.624979	0.006818	0.007057
RS	63	11.094073	5.843056	2877.120857	0.048961	0.050638
PA	4+25*2+4+6 0.047163030 0.023209414 11.094073198 3.096829178 0.368878806 0.427106616 0.488435069 0.527938935 0.564919329 0.628928771 0.731147750 0.886988900 1.129616698 1.508532609 2.069612476 2.802003997 3.581279762 4.203530444 4.518793705 4.518914183 4.311030106 4.033231850 3.785179119 3.611175176 3.518929049 3.498786884 3.533404013 3.605247744 3.702502735 3.900265112 5.843056305
//
IT	4410
RD	19
LK	-294284.620953
QD	-259.034503 -> -233.912730
RI	0.0059788158
TR	0.046142	0.023445
MT	11.222730
MM	C_pi: 2.468150, n_recomb: 60655.220956
RS	0	0.000000	3.463178	132.557973	0.002185	0.000088
RS	1	0.007796	3.463178	142.571840	0.002351	0.000965
RS	2	0.016200	3.463178	153.315364	0.002528	0.002221
RS	3	0.025258	3.463178	164.837381	0.002718	0.003043
RS	4	0.035024	0.371430	1631.379879	0.026896	0.027709
RS	5	0.045550	0.371430	1707.763783	0.028155	0.027932
RS	6	0.056897	0.434782	1527.392011	0.025182	0.024482
RS	7	0.069128	0.434782	1599.284567	0.026367	0.025207
RS	8	0.082314	0.498624	1459.888632	0.024069	0.022906
RS	9	0.096527	0.498624	1528.050317	0.025192	0.023947
RS	10	0.111848	0.537726	1481.464754	0.024424	0.023254
RS	11	0.128363	0.537726	1547.123483	0.025507	0.024485
RS	12	0.146166	0.572382	1515.748962	0.024990	0.024136
RS	13	0.165357	0.572382	1578.357967	0.026022	0.025452
RS	14	0.186044	0.633504	1483.749236	0.024462	0.024076
RS	15	0.208344	0.633504	1542.413196	0.025429	0.025297
RS	16	0.232383	0.732701	1386.212092	0.022854	0.022833
RS	17	0.258295	0.732701	1440.836166	0.023755	0.023935
RS	18	0.286227	0.885659	1239.819998	0.020440	0.020683
RS	19	0.316338	0.885659	1290.573200	0.021277	0.021682
RS	20	0.348795	1.126507	1057.741975	0.017439	0.017854
RS	21	0.383783	1.126507	1104.472091	0.018209	0.018724
RS	22	0.421498	1.507046	863.829092	0.014242	0.014705
RS	23	0.462154	1.507046	905.885889	0.014935	0.015421
RS	24	0.505979	2.077330	690.666868	0.011387	0.011783
RS	25	0.553221	2.077330	727.543911	0.011995	0.012349
RS	26	0.604145	2.830890	563.343692	0.009288	0.009555
RS	27	0.659040	2.830890	595.545818	0.009819	0.010014
RS	28	0.718215	3.642244	489.821299	0.008076	0.008213
RS	29	0.782002	3.642244	518.887059	0.008555	0.008619
RS	30	0.850762	4.297237	465.982001	0.007682	0.007716
RS	31	0.924883	4.297237	493.829758	0.008142	0.008122
RS	32	1.004782	4.633184	485.101908	0.007998	0.007964
RS	33	1.090911	4.633184	513.449961	0.008465	0.008406
RS	34	1.183753	4.637005	542.237890	0.008940	0.008877
RS	35	1.283834	4.637005	572.237389	0.009434	0.009378
RS	36	1.391717	4.420153	632.088269	0.010421	0.010376
RS	37	1.508010	4.420153	663.918533	0.010946	0.010937
RS	38	1.633370	4.128435	744.316915	0.012271	0.012292
RS	39	1.768502	4.128435	776.772576	0.012806	0.012883
RS	40	1.914169	3.867187	862.120713	0.014213	0.014331
RS	41	2.071193	3.867187	892.615167	0.014716	0.014893
RS	42	2.240458	3.683121	966.196466	0.015929	0.016143
RS	43	2.422918	3.683121	991.423982	0.016345	0.016605
RS	44	2.619603	3.584282	1040.531097	0.017155	0.017435
RS	45	2.831622	3.584282	1057.453762	0.017434	0.017739
RS	46	3.060169	3.560534	1076.610431	0.017750	0.018055
RS	47	3.306534	3.560534	1083.195299	0.017858	0.018169
RS	48	3.572106	3.593840	1074.318258	0.017712	0.018008
RS	49	3.858381	3.593840	1069.690053	0.017636	0.017925
RS	50	4.166974	3.666039	1038.586907	0.017123	0.017393
RS	51	4.499624	3.666039	1022.811110	0.016863	0.017124
RS	52	4.858208	3.764991	975.231543	0.016078	0.016325
RS	53	5.244747	3.764991	949.159039	0.015648	0.015889
RS	54	5.661420	3.968784	871.999089	0.014376	0.014612
RS	55	6.110577	3.968784	840.047015	0.013850	0.014083
RS	56	6.594750	3.968784	802.187502	0.013225	0.013459
RS	57	7.116669	3.968784	758.811817	0.012510	0.012744
RS	58	7.679276	6.015345	480.856754	0.007928	0.008176
RS	59	8.285743	6.015345	469.975735	0.007748	0.007994
RS	60	8.939491	6.015345	455.825799	0.007515	0.007755
RS	61	9.644204	6.015345	438.453171	0.007229	0.007462
RS	62	10.403856	6.015345	417.988759	0.006891	0.007115
RS	63	11.222730	6.015345	3058.117792	0.050418	0.052042
PA	4+25*2+4+6 0.046141722 0.023445000 11.222730257 3.463178043 0.371430428 0.434782369 0.498624037 0.537726244 0.572381946 0.633503994 0.732701370 0.885659147 1.126506841 1.507046125 2.077329785 2.830890471 3.642244197 4.297237123 4.633183945 4.637005086 4.420152727 4.128435282 3.867187194 3.683121378 3.584282084 3.560534245 3.593839882 3.666039127 3.764990961 3.968783544 6.015345363
//
IT	4815
RD	20
LK	-294235.347708
QD	-243.165996 -> -220.158968
RI	0.0053326589
TR	0.045184	0.023669
MT	11.346401
MM	C_pi: 2.521557, n_recomb: 62503.688839
RS	0	0.000000	3.874858	122.282588	0.001956	0.000079
RS	1	0.007815	3.874858	131.575058	0.002105	0.000866
RS	2	0.016240	3.874858	141.551560	0.002265	0.001997
RS	3	0.025323	3.874858	152.258865	0.002436	0.002743
RS	4	0.035117	0.373754	1676.151483	0.026817	0.027790
RS	5	0.045675	0.373754	1755.095726	0.028080	0.028027
RS	6	0.057059	0.442197	1553.691440	0.024858	0.024297
RS	7	0.069333	0.442197	1627.738745	0.026042	0.025015
RS	8	0.082565	0.508615	1482.410470	0.023717	0.022666
RS	9	0.096832	0.508615	1552.623761	0.024841	0.023694
RS	10	0.112213	0.547396	1509.272253	0.024147	0.023058
RS	11	0.128797	0.547396	1577.120355	0.025232	0.024273
RS	12	0.146676	0.579790	1553.662900	0.024857	0.024046
RS	13	0.165953	0.579790	1618.589151	0.025896	0.025351
RS	14	0.186736	0.638076	1530.779025	0.024491	0.024117
RS	15	0.209143	0.638076	1591.717147	0.025466	0.025336
RS	16	0.233301	0.734285	1437.980229	0.023006	0.022981
RS	17	0.259347	0.734285	1494.740096	0.023914	0.024085
RS	18	0.287428	0.884342	1290.901841	0.020653	0.020883
RS	19	0.317704	0.884342	1343.648970	0.021497	0.021886
RS	20	0.350345	1.123267	1102.677088	0.017642	0.018041
RS	21	0.385538	1.123267	1151.270261	0.018419	0.018917
RS	22	0.423480	1.505037	898.975671	0.014383	0.014830
RS	23	0.464388	1.505037	942.712055	0.015083	0.015552
RS	24	0.508492	2.083774	715.586986	0.011449	0.011829
RS	25	0.556043	2.083774	753.868892	0.012061	0.012402
RS	26	0.607309	2.857536	580.172283	0.009282	0.009537
RS	27	0.662582	2.857536	613.478640	0.009815	0.009999
RS	28	0.722174	3.700307	501.470163	0.008023	0.008150
RS	29	0.786424	3.700307	531.407617	0.008502	0.008557
RS	30	0.855693	4.388036	474.981762	0.007599	0.007623
RS	31	0.930376	4.388036	503.580744	0.008057	0.008027
RS	32	1.010895	4.745216	493.433078	0.007894	0.007849
RS	33	1.097707	4.745216	522.526650	0.008360	0.008287
RS	34	1.191302	4.753366	551.621876	0.008825	0.008747
RS	35	1.292211	4.753366	582.466357	0.009319	0.009242
RS	36	1.401005	4.528008	644.200471	0.010307	0.010236
RS	37	1.518302	4.528008	677.057572	0.010832	0.010793
RS	38	1.644765	4.222625	760.708368	0.012171	0.012154
RS	39	1.781110	4.222625	794.402128	0.012710	0.012743
RS	40	1.928110	3.948261	883.878430	0.014141	0.014209
RS	41	2.086597	3.948261	915.768955	0.014651	0.014774
RS	42	2.257469	3.754080	993.595186	0.015897	0.016052
RS	43	2.441694	3.754080	1020.244872	0.016323	0.016522
RS	44	2.640315	3.648488	1072.945755	0.017166	0.017384
RS	45	2.854458	3.648488	1091.149529	0.017457	0.017701
RS	46	3.085335	3.620902	1112.731290	0.017803	0.018047
RS	47	3.334254	3.620902	1120.306962	0.017924	0.018175
RS	48	3.602625	3.652598	1112.553454	0.017800	0.018040
RS	49	3.891967	3.652598	1108.523998	0.017735	0.017972
RS	50	4.203921	3.724824	1077.374252	0.017237	0.017458
RS	51	4.540252	3.724824	1061.753513	0.016987	0.017203
RS	52	4.902866	3.825133	1013.148242	0.016209	0.016415
RS	53	5.293816	3.825133	986.782234	0.015788	0.015991
RS	54	5.715317	4.034459	906.752400	0.014507	0.014708
RS	55	6.169757	4.034459	874.241656	0.013987	0.014189
RS	56	6.659709	4.034459	835.547826	0.013368	0.013573
RS	57	7.187948	4.034459	791.060131	0.012656	0.012864
RS	58	7.757467	6.182811	496.453697	0.007943	0.008169
RS	59	8.371491	6.182811	486.126028	0.007778	0.008002
RS	60	9.033498	6.182811	472.423346	0.007558	0.007780
RS	61	9.747237	6.182811	455.371988	0.007286	0.007502
RS	62	10.516752	6.182811	435.084075	0.006961	0.007169
RS	63	11.346401	6.182811	3239.480695	0.051829	0.053399
PA	4+25*2+4+6 0.045183735 0.023668656 11.346401453 3.874858471 0.373753781 0.442197079 0.508614816 0.547395897 0.579789893 0.638076250 0.734284757 0.884341524 1.123267496 1.505036876 2.083773795 2.857536304 3.700306818 4.388036316 4.745216243 4.753366241 4.528007596 4.222624504 3.948261314 3.754080429 3.648487699 3.620901894 3.652597990 3.724824139 3.825133095 4.034459123 6.182810895
//
IT	4887
RD	21
LK	-294190.212741
QD	-228.580259 -> -207.483093
RI	0.0047582454
TR	0.044284	0.023881
MT	11.465343
MM	C_pi: 2.573482, n_recomb: 64308.247852
RS	0	0.000000	4.338223	112.544303	0.001750	0.000071
RS	1	0.007832	4.338223	121.143326	0.001884	0.000776
RS	2	0.016278	4.338223	130.381196	0.002027	0.001793
RS	3	0.025385	4.338223	140.302424	0.002182	0.002469
RS	4	0.035205	0.375863	1720.098894	0.026748	0.027864
RS	5	0.045795	0.375863	1801.549967	0.028014	0.028119
RS	6	0.057214	0.449355	1578.869512	0.024552	0.024119
RS	7	0.069527	0.449355	1654.994554	0.025735	0.024833
RS	8	0.082805	0.518398	1503.580203	0.023381	0.022434
RS	9	0.097123	0.518398	1575.759282	0.024503	0.023451
RS	10	0.112562	0.556935	1535.404319	0.023876	0.022864
RS	11	0.129210	0.556935	1605.361388	0.024964	0.024065
RS	12	0.147162	0.587135	1589.739291	0.024721	0.023953
RS	13	0.166521	0.587135	1656.921520	0.025765	0.025246
RS	14	0.187395	0.642635	1576.192063	0.024510	0.024149
RS	15	0.209905	0.642635	1639.360986	0.025492	0.025365
RS	16	0.234177	0.735887	1488.603971	0.023148	0.023120
RS	17	0.260351	0.735887	1547.463486	0.024063	0.024225
RS	18	0.288574	0.883036	1341.330723	0.020858	0.021076
RS	19	0.319008	0.883036	1396.037325	0.021709	0.022083
RS	20	0.351826	1.119917	1147.296645	0.017841	0.018224
RS	21	0.387214	1.119917	1197.722946	0.018625	0.019106
RS	22	0.425373	1.502557	933.923500	0.014523	0.014954
RS	23	0.466522	1.502557	979.317067	0.015228	0.015683
RS	24	0.510893	2.089042	740.288776	0.011512	0.011878
RS	25	0.558739	2.089042	779.957407	0.012128	0.012456
RS	26	0.610333	2.882093	596.727018	0.009279	0.009522
RS	27	0.665968	2.882093	631.118542	0.009814	0.009987
RS	28	0.725961	3.755583	512.799581	0.007974	0.008091
RS	29	0.790652	3.755583	543.586343	0.008453	0.008499
RS	30	0.860409	4.476000	483.607168	0.007520	0.007536
RS	31	0.935631	4.476000	512.930518	0.007976	0.007937
RS	32	1.016744	4.854892	501.305033	0.007795	0.007740
RS	33	1.104210	4.854892	531.111850	0.008259	0.008173
RS	34	1.198526	4.867974	560.418806	0.008715	0.008621
RS	35	1.300229	4.867974	592.070333	0.009207	0.009111
RS	36	1.409898	4.634547	655.561393	0.010194	0.010101
RS	37	1.528157	4.634547	689.403857	0.010720	0.010653
RS	38	1.655678	4.315745	776.172622	0.012070	0.012019
RS	39	1.793186	4.315745	811.064887	0.012612	0.012607
RS	40	1.941465	4.028355	904.565740	0.014066	0.014089
RS	41	2.101357	4.028355	937.822153	0.014583	0.014657
RS	42	2.273772	3.824019	1019.855819	0.015859	0.015960
RS	43	2.459691	3.824019	1047.912928	0.016295	0.016439
RS	44	2.660172	3.711539	1104.244625	0.017171	0.017331
RS	45	2.876355	3.711539	1123.731723	0.017474	0.017660
RS	46	3.109469	3.679899	1147.838153	0.017849	0.018036
RS	47	3.360842	3.679899	1156.420521	0.017982	0.018179
RS	48	3.631903	3.709715	1149.921801	0.017881	0.018069
RS	49	3.924194	3.709715	1146.515058	0.017828	0.018015
RS	50	4.239377	3.781669	1115.452347	0.017345	0.017521
RS	51	4.579247	3.781669	1100.013404	0.017105	0.017279
RS	52	4.945736	3.883028	1050.499102	0.016335	0.016501
RS	53	5.340929	3.883028	1023.865526	0.015921	0.016088
RS	54	5.767074	4.097426	941.072570	0.014634	0.014801
RS	55	6.226597	4.097426	908.023480	0.014120	0.014292
RS	56	6.722110	4.097426	868.519002	0.013506	0.013682
RS	57	7.256432	4.097426	822.945950	0.012797	0.012979
RS	58	7.832604	6.345566	511.714322	0.007957	0.008162
RS	59	8.453903	6.345566	501.942586	0.007805	0.008011
RS	60	9.123864	6.345566	488.695320	0.007599	0.007803
RS	61	9.846297	6.345566	471.979286	0.007339	0.007539
RS	62	10.625313	6.345566	451.887928	0.007027	0.007221
RS	63	11.465343	6.345566	3420.785481	0.053194	0.054711
PA	4+25*2+4+6 0.044283961 0.023881224 11.465343375 4.338223404 0.375863190 0.449354797 0.518398332 0.556934564 0.587135025 0.642635411 0.735886971 0.883035981 1.119916684 1.502556652 2.089041724 2.882092712 3.755583313 4.475999920 4.854892485 4.867973676 4.634547326 4.315745049 4.028355130 3.824019051 3.711539157 3.679899152 3.709715117 3.781669326 3.883027587 4.097425886 6.345566312
//
IT	4970
RD	22
LK	-294148.816539
QD	-215.152235 -> -195.783112
RI	0.0042464809
TR	0.043438	0.024083
MT	11.579792
MM	C_pi: 2.623961, n_recomb: 66069.345050
RS	0	0.000000	4.861236	103.331263	0.001564	0.000064
RS	1	0.007849	4.861236	111.265900	0.001684	0.000695
RS	2	0.016314	4.861236	119.794969	0.001813	0.001608
RS	3	0.025444	4.861236	128.960584	0.001952	0.002218
RS	4	0.035290	0.377793	1763.153513	0.026686	0.027933
RS	5	0.045909	0.377793	1847.057098	0.027956	0.028210
RS	6	0.057362	0.456257	1603.021262	0.024263	0.023949
RS	7	0.069713	0.456257	1681.150686	0.025445	0.024660
RS	8	0.083034	0.527978	1523.484467	0.023059	0.022211
RS	9	0.097400	0.527978	1597.546611	0.024180	0.023217
RS	10	0.112894	0.566339	1559.964795	0.023611	0.022674
RS	11	0.129605	0.566339	1631.951904	0.024701	0.023861
RS	12	0.147627	0.594415	1624.047621	0.024581	0.023856
RS	13	0.167063	0.594415	1693.423911	0.025631	0.025138
RS	14	0.188025	0.647179	1620.008527	0.024520	0.024173
RS	15	0.210632	0.647179	1685.363776	0.025509	0.025386
RS	16	0.235014	0.737508	1538.064025	0.023280	0.023250
RS	17	0.261309	0.737508	1598.986243	0.024202	0.024356
RS	18	0.289669	0.881749	1391.070338	0.021055	0.021263
RS	19	0.320254	0.881749	1447.701142	0.021912	0.022273
RS	20	0.353240	1.116487	1191.559589	0.018035	0.018405
RS	21	0.388816	1.116487	1243.787923	0.018825	0.019292
RS	22	0.427183	1.499672	968.648990	0.014661	0.015077
RS	23	0.468562	1.499672	1015.676273	0.015373	0.015813
RS	24	0.513189	2.093257	764.760818	0.011575	0.011928
RS	25	0.561319	2.093257	805.797401	0.012196	0.012511
RS	26	0.613226	2.904703	613.012255	0.009278	0.009510
RS	27	0.669208	2.904703	648.469992	0.009815	0.009978
RS	28	0.729583	3.808205	523.822430	0.007928	0.008037
RS	29	0.794698	3.808205	555.436762	0.008407	0.008445
RS	30	0.864924	4.561219	491.877537	0.007445	0.007453
RS	31	0.940661	4.561219	521.899430	0.007899	0.007852
RS	32	1.022343	4.962243	508.745913	0.007700	0.007636
RS	33	1.110437	4.962243	539.235064	0.008162	0.008065
RS	34	1.205445	4.980800	568.667759	0.008607	0.008501
RS	35	1.307911	4.980800	601.089874	0.009098	0.008986
RS	36	1.418418	4.739740	666.216270	0.010084	0.009971
RS	37	1.537600	4.739740	701.003625	0.010610	0.010518
RS	38	1.666137	4.407762	790.758599	0.011969	0.011888
RS	39	1.804762	4.407762	826.809790	0.012514	0.012475
RS	40	1.954268	4.107429	924.231562	0.013989	0.013971
RS	41	2.115510	4.107429	958.822330	0.014512	0.014542
RS	42	2.289407	3.892909	1045.019078	0.015817	0.015869
RS	43	2.476953	3.892909	1074.466182	0.016263	0.016355
RS	44	2.679220	3.773426	1134.455393	0.017171	0.017278
RS	45	2.897363	3.773426	1155.224483	0.017485	0.017618
RS	46	3.132628	3.737539	1181.943602	0.017889	0.018023
RS	47	3.386360	3.737539	1191.544801	0.018035	0.018180
RS	48	3.660007	3.765233	1186.421168	0.017957	0.018095
RS	49	3.955133	3.765233	1183.657755	0.017915	0.018056
RS	50	4.273423	3.836641	1152.809135	0.017448	0.017580
RS	51	4.616697	3.836641	1137.575950	0.017218	0.017350
RS	52	4.986914	3.938765	1087.264934	0.016456	0.016584
RS	53	5.386189	3.938765	1060.387646	0.016050	0.016181
RS	54	5.816805	4.157805	974.937508	0.014756	0.014892
RS	55	6.281219	4.157805	941.368975	0.014248	0.014391
RS	56	6.782086	4.157805	901.076266	0.013638	0.013788
RS	57	7.322266	4.157805	854.443475	0.012933	0.013090
RS	58	7.904845	6.503724	526.636192	0.007971	0.008156
RS	59	8.533152	6.503724	517.421656	0.007831	0.008018
RS	60	9.210774	6.503724	504.636319	0.007638	0.007824
RS	61	9.941584	6.503724	488.267713	0.007390	0.007574
RS	62	10.729756	6.503724	468.390758	0.007089	0.007269
RS	63	11.579792	6.503724	3601.717245	0.054514	0.055979
PA	4+25*2+4+6 0.043437825 0.024083484 11.579791683 4.861235697 0.377793225 0.456256832 0.527978489 0.566338561 0.594414747 0.647179191 0.737507770 0.881749208 1.116487221 1.499672213 2.093256860 2.904702513 3.808204677 4.561219172 4.962242768 4.980799997 4.739739726 4.407762330 4.107429160 3.892908858 3.773425516 3.737538830 3.765233428 3.836641111 3.938765454 4.157805297 6.503723838
//
IT	4069
RD	23
LK	-294110.803733
QD	-202.770677 -> -184.967875
RI	0.0037908231
[truncated: 9,997,521 more chars]
