# Supplementary material for: Recent speciation associated with range expansion and a shift to self-fertilization in North American Arabidopsis
Source: Nat Commun. 2022 Dec 8;13:7564. doi: 10.1038/s41467-022-35368-1 (PMC9732334; doi:10.1038/s41467-022-35368-1)
Supplement: Supplementary file 5 — Source Data [file 41467_2022_35368_MOESM5_ESM.zip › Source Data/SuppFig19-2_lyrMI2_06.psmc]

CC
CC	Brief Description of the file format:
CC	  CC  comments
CC	  MM  useful-messages
CC	  RD  round-of-iterations
CC	  LL  \log[P(sequence)]
CC	  QD  Q-before-opt Q-after-opt
CC	  TR  \theta_0 \rho_0
CC	  RS  k t_k \lambda_k \pi_k \sum_{l\not=k}A_{kl} A_{kk}
CC	  DC  begin end best-k t_k+\Delta_k max-prob
CC
MM	Version: 0.6.5-r67
MM	pattern:4+25*2+4+6, n:63, n_free_lambdas:28
MM	n_iterations:25, skip:1, max_t:5, theta/rho:5
MM	is_decoding:0
MM	n_seqs:29, sum_L:1215381, sum_n:143640
RD	0
LK	0.000000
QD	0.000000 -> 0.000000
RI	inf
TR	0.125773	0.025155
MT	5.000000
MM	C_pi: 1.000000, n_recomb: 30192.722916
RS	0	0.000000	1.000000	191.412516	0.006340	0.000000
RS	1	0.006440	1.000000	202.406369	0.006704	0.000000
RS	2	0.013294	1.000000	213.941214	0.007086	0.000000
RS	3	0.020590	1.000000	226.031701	0.007486	0.000000
RS	4	0.028356	1.000000	238.691134	0.007906	0.000000
RS	5	0.036622	1.000000	251.931148	0.008344	0.000000
RS	6	0.045421	1.000000	265.761358	0.008802	0.000000
RS	7	0.054785	1.000000	280.188961	0.009280	0.000000
RS	8	0.064753	1.000000	295.218300	0.009778	0.000000
RS	9	0.075363	1.000000	310.850384	0.010296	0.000000
RS	10	0.086656	1.000000	327.082362	0.010833	0.000000
RS	11	0.098677	1.000000	343.906949	0.011390	0.000000
RS	12	0.111471	1.000000	361.311811	0.011967	0.000000
RS	13	0.125090	1.000000	379.278901	0.012562	0.000000
RS	14	0.139585	1.000000	397.783758	0.013175	0.000000
RS	15	0.155014	1.000000	416.794758	0.013804	0.000000
RS	16	0.171437	1.000000	436.272347	0.014450	0.000000
RS	17	0.188917	1.000000	456.168237	0.015109	0.000000
RS	18	0.207523	1.000000	476.424597	0.015779	0.000000
RS	19	0.227327	1.000000	496.973239	0.016460	0.000000
RS	20	0.248406	1.000000	517.734828	0.017148	0.000000
RS	21	0.270843	1.000000	538.618122	0.017839	0.000000
RS	22	0.294725	1.000000	559.519283	0.018532	0.000000
RS	23	0.320144	1.000000	580.321280	0.019221	0.000000
RS	24	0.347201	1.000000	600.893419	0.019902	0.000000
RS	25	0.376000	1.000000	621.091040	0.020571	0.000000
RS	26	0.406654	1.000000	640.755427	0.021222	0.000000
RS	27	0.439282	1.000000	659.713978	0.021850	0.000000
RS	28	0.474011	1.000000	677.780690	0.022448	0.000000
RS	29	0.510976	1.000000	694.757013	0.023011	0.000000
RS	30	0.550322	1.000000	710.433125	0.023530	0.000000
RS	31	0.592202	1.000000	724.589696	0.023999	0.000000
RS	32	0.636779	1.000000	737.000188	0.024410	0.000000
RS	33	0.684227	1.000000	747.433736	0.024755	0.000000
RS	34	0.734730	1.000000	755.658653	0.025028	0.000000
RS	35	0.788485	1.000000	761.446578	0.025220	0.000000
RS	36	0.845702	1.000000	764.577265	0.025323	0.000000
RS	37	0.906604	1.000000	764.844005	0.025332	0.000000
RS	38	0.971428	1.000000	762.059597	0.025240	0.000000
RS	39	1.040426	1.000000	756.062804	0.025041	0.000000
RS	40	1.113868	1.000000	746.725131	0.024732	0.000000
RS	41	1.192040	1.000000	733.957759	0.024309	0.000000
RS	42	1.275245	1.000000	717.718377	0.023771	0.000000
RS	43	1.363809	1.000000	698.017649	0.023119	0.000000
RS	44	1.458076	1.000000	674.924958	0.022354	0.000000
RS	45	1.558414	1.000000	648.573072	0.021481	0.000000
RS	46	1.665214	1.000000	619.161336	0.020507	0.000000
RS	47	1.778891	1.000000	586.956970	0.019440	0.000000
RS	48	1.899889	1.000000	552.294118	0.018292	0.000000
RS	49	2.028679	1.000000	515.570307	0.017076	0.000000
RS	50	2.165763	1.000000	477.240081	0.015806	0.000000
RS	51	2.311675	1.000000	437.805693	0.014500	0.000000
RS	52	2.466983	1.000000	397.804921	0.013176	0.000000
RS	53	2.632293	1.000000	357.796243	0.011850	0.000000
RS	54	2.808249	1.000000	318.341836	0.010544	0.000000
RS	55	2.995536	1.000000	279.989101	0.009273	0.000000
RS	56	3.194884	1.000000	243.251598	0.008057	0.000000
RS	57	3.407070	1.000000	208.590455	0.006909	0.000000
RS	58	3.632920	1.000000	176.397439	0.005842	0.000000
RS	59	3.873315	1.000000	146.980849	0.004868	0.000000
RS	60	4.129191	1.000000	120.555334	0.003993	0.000000
RS	61	4.401545	1.000000	97.236508	0.003221	0.000000
RS	62	4.691438	1.000000	77.040895	0.002552	0.000000
RS	63	5.000000	1.000000	216.071515	0.007156	0.000000
PA	4+25*2+4+6 0.125773179 0.025154636 5.000000000 1.000000000 1.000000000 1.000000000 1.000000000 1.000000000 1.000000000 1.000000000 1.000000000 1.000000000 1.000000000 1.000000000 1.000000000 1.000000000 1.000000000 1.000000000 1.000000000 1.000000000 1.000000000 1.000000000 1.000000000 1.000000000 1.000000000 1.000000000 1.000000000 1.000000000 1.000000000 1.000000000 1.000000000
//
IT	4658
RD	1
LK	-382561.951828
QD	-1213.228641 -> -623.680241
RI	0.0378385764
TR	0.110766	0.022483
MT	6.048403
MM	C_pi: 1.073778, n_recomb: 28992.114852
RS	0	0.000000	0.394848	486.011274	0.016764	0.001251
RS	1	0.006756	0.394848	509.790869	0.017584	0.008592
RS	2	0.013969	0.394848	534.098235	0.018422	0.014336
RS	3	0.021669	0.394848	558.854454	0.019276	0.017654
RS	4	0.029889	0.430497	536.099962	0.018491	0.018244
RS	5	0.038664	0.430497	560.443883	0.019331	0.017561
RS	6	0.048033	0.507183	497.472759	0.017159	0.016975
RS	7	0.058034	0.507183	520.427704	0.017951	0.016745
RS	8	0.068711	0.580063	476.055070	0.016420	0.016815
RS	9	0.080110	0.580063	498.065371	0.017179	0.017072
RS	10	0.092278	0.651993	463.543348	0.015989	0.017395
RS	11	0.105269	0.651993	484.846688	0.016723	0.017635
RS	12	0.119137	0.729908	452.916502	0.015622	0.017638
RS	13	0.133943	0.729908	473.565533	0.016334	0.017394
RS	14	0.149748	0.813127	444.378719	0.015328	0.017050
RS	15	0.166622	0.813127	464.425169	0.016019	0.016721
RS	16	0.184635	0.897591	439.558029	0.015161	0.016424
RS	17	0.203866	0.897591	459.079979	0.015835	0.016148
RS	18	0.224396	0.980736	438.622964	0.015129	0.015896
RS	19	0.246312	0.980736	457.680924	0.015786	0.015678
RS	20	0.269710	1.059285	441.887352	0.015242	0.015500
RS	21	0.294688	1.059285	460.516186	0.015884	0.015359
RS	22	0.321354	1.130455	449.362712	0.015499	0.015254
RS	23	0.349821	1.130455	467.550773	0.016127	0.015183
RS	24	0.380212	1.191994	460.899349	0.015897	0.015152
RS	25	0.412656	1.191994	478.568259	0.016507	0.015169
RS	26	0.447292	1.242134	476.259301	0.016427	0.015243
RS	27	0.484268	1.242134	493.241283	0.017013	0.015379
RS	28	0.523743	1.280128	494.899916	0.017070	0.015581
RS	29	0.565884	1.280128	510.910367	0.017622	0.015852
RS	30	0.610872	1.306389	515.860056	0.017793	0.016191
RS	31	0.658900	1.306389	530.472902	0.018297	0.016596
RS	32	0.710173	1.322548	537.609864	0.018543	0.017058
RS	33	0.764910	1.322548	550.246005	0.018979	0.017563
RS	34	0.823345	1.331291	557.975752	0.019246	0.018094
RS	35	0.885727	1.331291	567.920411	0.019589	0.018626
RS	36	0.952325	1.335578	574.381626	0.019812	0.019139
RS	37	1.023422	1.335578	580.838570	0.020034	0.019609
RS	38	1.099323	1.337896	584.237778	0.020152	0.020015
RS	39	1.180351	1.337896	586.413705	0.020227	0.020338
RS	40	1.266854	1.339879	585.313332	0.020189	0.020564
RS	41	1.359201	1.339879	582.516967	0.020092	0.020683
RS	42	1.457787	1.342319	575.984569	0.019867	0.020688
RS	43	1.563035	1.342319	567.726305	0.019582	0.020576
RS	44	1.675392	1.345471	555.330447	0.019155	0.020346
RS	45	1.795341	1.345471	541.417353	0.018675	0.019998
RS	46	1.923394	1.349337	523.198820	0.018046	0.019535
RS	47	2.060098	1.349337	503.817989	0.017378	0.018960
RS	48	2.206038	1.353748	480.306095	0.016567	0.018282
RS	49	2.361839	1.353748	456.077959	0.015731	0.017509
RS	50	2.528165	1.358364	428.292386	0.014773	0.016652
RS	51	2.705729	1.358364	400.273482	0.013806	0.015725
RS	52	2.895289	1.362740	369.636989	0.012750	0.014742
RS	53	3.097656	1.362740	339.264216	0.011702	0.013716
RS	54	3.313696	1.368572	307.019226	0.010590	0.012660
RS	55	3.544332	1.368572	276.112956	0.009524	0.011586
RS	56	3.790549	1.368572	245.458681	0.008466	0.010503
RS	57	4.053402	1.368572	215.526597	0.007434	0.009424
RS	58	4.334014	1.407676	182.108558	0.006281	0.008360
RS	59	4.633584	1.407676	156.576405	0.005401	0.007325
RS	60	4.953394	1.407676	132.670524	0.004576	0.006334
RS	61	5.294811	1.407676	110.674176	0.003817	0.005401
RS	62	5.659294	1.407676	90.799729	0.003132	0.004540
RS	63	6.048403	1.407676	290.021488	0.010003	0.015765
PA	4+25*2+4+6 0.110765956 0.022483496 6.048402786 0.394848347 0.430497169 0.507182598 0.580062866 0.651992798 0.729907513 0.813127041 0.897590637 0.980735779 1.059285164 1.130455017 1.191993713 1.242133617 1.280128479 1.306388855 1.322548389 1.331291199 1.335577965 1.337896347 1.339879036 1.342318535 1.345471382 1.349337101 1.353748322 1.358364105 1.362740040 1.368572235 1.407676280
//
IT	5130
RD	2
LK	-381657.029286
QD	-647.859548 -> -466.711275
RI	0.0527002054
TR	0.103537	0.021873
MT	6.621093
MM	C_pi: 1.137671, n_recomb: 29871.577976
RS	0	0.000000	0.345354	584.261367	0.019559	0.001124
RS	1	0.006907	0.345354	611.875514	0.020484	0.008001
RS	2	0.014292	0.345354	639.883307	0.021421	0.014047
RS	3	0.022186	0.345354	668.155582	0.022368	0.017939
RS	4	0.030625	0.347217	692.853699	0.023194	0.018427
RS	5	0.039648	0.347217	721.139846	0.024141	0.019367
RS	6	0.049294	0.421325	619.023900	0.020723	0.017112
RS	7	0.059606	0.421325	645.312375	0.021603	0.017986
RS	8	0.070630	0.493981	573.948249	0.019214	0.016728
RS	9	0.082416	0.493981	598.714049	0.020043	0.017936
RS	10	0.095016	0.567831	543.360085	0.018190	0.017150
RS	11	0.108486	0.567831	566.896904	0.018978	0.018363
RS	12	0.122887	0.654085	513.507743	0.017191	0.017383
RS	13	0.138282	0.654085	535.865616	0.017939	0.018173
RS	14	0.154740	0.755040	484.486732	0.016219	0.016881
RS	15	0.172336	0.755040	505.715454	0.016930	0.017388
RS	16	0.191147	0.866483	460.006830	0.015399	0.016191
RS	17	0.211257	0.866483	480.223738	0.016076	0.016608
RS	18	0.232756	0.984998	440.985933	0.014763	0.015565
RS	19	0.255740	0.984998	460.322092	0.015410	0.015925
RS	20	0.280312	1.104770	428.323175	0.014339	0.015081
RS	21	0.306581	1.104770	446.915534	0.014961	0.015425
RS	22	0.334664	1.219549	422.256139	0.014136	0.014781
RS	23	0.364687	1.219549	440.220851	0.014737	0.015114
RS	24	0.396784	1.323146	422.745874	0.014152	0.014656
RS	25	0.431098	1.323146	440.153419	0.014735	0.014996
RS	26	0.467782	1.409497	429.805168	0.014388	0.014744
RS	27	0.507000	1.409497	446.653816	0.014952	0.015135
RS	28	0.548927	1.474411	443.168106	0.014836	0.015108
RS	29	0.593749	1.474411	459.343857	0.015377	0.015580
RS	30	0.641668	1.516662	462.080929	0.015469	0.015783
RS	31	0.692896	1.516662	477.311444	0.015979	0.016354
RS	32	0.747663	1.538726	484.955357	0.016235	0.016765
RS	33	0.806213	1.538726	498.771393	0.016697	0.017409
RS	34	0.868807	1.546437	509.115543	0.017043	0.017948
RS	35	0.935725	1.546437	520.848766	0.017436	0.018592
RS	36	1.007265	1.546692	531.149837	0.017781	0.019137
RS	37	1.083746	1.546692	539.988880	0.018077	0.019681
RS	38	1.165509	1.545174	547.593928	0.018332	0.020107
RS	39	1.252921	1.545174	552.688635	0.018502	0.020465
RS	40	1.346370	1.545286	555.579825	0.018599	0.020679
RS	41	1.446273	1.545286	556.160353	0.018618	0.020801
RS	42	1.553078	1.548316	553.174123	0.018518	0.020760
RS	43	1.667259	1.548316	548.655840	0.018367	0.020633
RS	44	1.789328	1.554281	539.371361	0.018056	0.020335
RS	45	1.919827	1.554281	529.440536	0.017724	0.019968
RS	46	2.059341	1.562662	513.996666	0.017207	0.019431
RS	47	2.208491	1.562662	498.680398	0.016694	0.018847
RS	48	2.367943	1.572606	477.711733	0.015992	0.018106
RS	49	2.538409	1.572606	457.419978	0.015313	0.017339
RS	50	2.720650	1.582930	432.005587	0.014462	0.016442
RS	51	2.915478	1.582930	407.532819	0.013643	0.015542
RS	52	3.123763	1.592361	379.035897	0.012689	0.014545
RS	53	3.346435	1.592361	351.530948	0.011768	0.013559
RS	54	3.584487	1.604184	320.642260	0.010734	0.012491
RS	55	3.838983	1.604184	291.751255	0.009767	0.011462
RS	56	4.111056	1.604184	262.524365	0.008788	0.010418
RS	57	4.401923	1.604184	233.430506	0.007814	0.009370
RS	58	4.712880	1.688074	195.724319	0.006552	0.008123
RS	59	5.045315	1.688074	171.323281	0.005735	0.007176
RS	60	5.400713	1.688074	147.907827	0.004951	0.006258
RS	61	5.780659	1.688074	125.821571	0.004212	0.005383
RS	62	6.186848	1.688074	105.357551	0.003527	0.004564
RS	63	6.621093	1.688074	366.169314	0.012258	0.016611
PA	4+25*2+4+6 0.103537278 0.021872529 6.621093390 0.345353542 0.347216682 0.421324525 0.493981082 0.567831354 0.654085468 0.755040362 0.866483265 0.984997952 1.104769502 1.219548846 1.323145579 1.409497066 1.474410978 1.516661725 1.538726180 1.546436894 1.546691935 1.545174230 1.545285750 1.548315572 1.554281490 1.562662322 1.572606189 1.582930045 1.592361339 1.604183877 1.688074283
//
IT	5109
RD	3
LK	-381352.374357
QD	-506.478100 -> -413.694848
RI	0.0528437640
TR	0.098928	0.021910
MT	6.974226
MM	C_pi: 1.204292, n_recomb: 31651.447694
RS	0	0.000000	0.368776	586.918460	0.018543	0.001023
RS	1	0.006994	0.368776	615.812255	0.019456	0.007380
RS	2	0.014477	0.368776	645.245807	0.020386	0.013077
RS	3	0.022484	0.368776	675.098036	0.021329	0.016648
RS	4	0.031051	0.333699	778.345002	0.024591	0.018691
RS	5	0.040217	0.333699	809.530161	0.025576	0.019905
RS	6	0.050024	0.405724	693.048376	0.021896	0.017288
RS	7	0.060517	0.405724	722.025231	0.022812	0.018378
RS	8	0.071743	0.474979	642.720537	0.020306	0.016859
RS	9	0.083755	0.474979	670.001447	0.021168	0.018291
RS	10	0.096607	0.543982	609.848212	0.019268	0.017323
RS	11	0.110358	0.543982	635.753620	0.020086	0.018818
RS	12	0.125071	0.627982	574.170073	0.018140	0.017608
RS	13	0.140813	0.627982	598.704153	0.018916	0.018758
RS	14	0.157656	0.732474	535.354377	0.016914	0.017134
RS	15	0.175676	0.732474	558.512665	0.017646	0.017964
RS	16	0.194958	0.854265	499.718773	0.015788	0.016362
RS	17	0.215587	0.854265	521.595568	0.016479	0.017059
RS	18	0.237660	0.990522	469.613803	0.014837	0.015607
RS	19	0.261276	0.990522	490.344745	0.015492	0.016206
RS	20	0.286545	1.134528	447.011994	0.014123	0.014988
RS	21	0.313580	1.134528	466.769264	0.014747	0.015535
RS	22	0.342506	1.277843	432.657998	0.013669	0.014574
RS	23	0.373456	1.277843	451.618246	0.014268	0.015078
RS	24	0.406570	1.411067	426.720567	0.013482	0.014365
RS	25	0.442000	1.411067	445.033614	0.014060	0.014843
RS	26	0.479909	1.523773	429.488754	0.013569	0.014400
RS	27	0.520468	1.523773	447.247476	0.014130	0.014897
RS	28	0.563865	1.607667	440.949746	0.013931	0.014750
RS	29	0.610296	1.607667	458.138349	0.014474	0.015302
RS	30	0.659975	1.659127	460.521752	0.014550	0.015457
RS	31	0.713129	1.659127	476.949389	0.015069	0.016087
RS	32	0.770000	1.681191	486.487904	0.015370	0.016516
RS	33	0.830849	1.681191	501.722649	0.015851	0.017205
RS	34	0.895954	1.683055	515.545893	0.016288	0.017811
RS	35	0.965613	1.683055	528.893032	0.016710	0.018485
RS	36	1.040143	1.675917	543.242296	0.017163	0.019112
RS	37	1.119886	1.675917	553.808987	0.017497	0.019673
RS	38	1.205207	1.668719	565.036964	0.017852	0.020163
RS	39	1.296495	1.668719	571.871571	0.018068	0.020525
RS	40	1.394168	1.666442	577.306629	0.018240	0.020765
RS	41	1.498672	1.666442	579.555843	0.018311	0.020880
RS	42	1.610485	1.670522	577.862506	0.018257	0.020827
RS	43	1.730119	1.670522	574.891795	0.018163	0.020689
RS	44	1.858120	1.680403	565.822028	0.017877	0.020353
RS	45	1.995073	1.680403	557.292945	0.017607	0.019979
RS	46	2.141606	1.694742	541.316427	0.017102	0.019393
RS	47	2.298387	1.694742	527.234865	0.016658	0.018813
RS	48	2.466133	1.711740	505.351281	0.015966	0.018027
RS	49	2.645612	1.711740	486.083612	0.015357	0.017278
RS	50	2.837644	1.729131	459.685978	0.014523	0.016353
RS	51	3.043107	1.729131	435.939803	0.013773	0.015482
RS	52	3.262940	1.744675	406.535247	0.012844	0.014477
RS	53	3.498149	1.744675	379.334608	0.011985	0.013525
RS	54	3.749808	1.763509	347.117011	0.010967	0.012453
RS	55	4.019069	1.763509	318.079401	0.010049	0.011459
RS	56	4.307162	1.763509	288.329067	0.009110	0.010445
RS	57	4.615405	1.763509	258.348187	0.008162	0.009421
RS	58	4.945207	1.894435	214.259597	0.006769	0.008023
RS	59	5.298076	1.894435	189.804534	0.005997	0.007141
RS	60	5.675625	1.894435	165.934937	0.005243	0.006277
RS	61	6.079580	1.894435	143.031913	0.004519	0.005444
RS	62	6.511788	1.894435	121.440286	0.003837	0.004655
RS	63	6.974226	1.894435	448.811447	0.014180	0.017698
PA	4+25*2+4+6 0.098928062 0.021909948 6.974225927 0.368775897 0.333698606 0.405724342 0.474978558 0.543982270 0.627981958 0.732474320 0.854264857 0.990522136 1.134527633 1.277843068 1.411066552 1.523772983 1.607666768 1.659127194 1.681191478 1.683054912 1.675917088 1.668719160 1.666442256 1.670521752 1.680402624 1.694741681 1.711739505 1.729131382 1.744675189 1.763508638 1.894435362
//
IT	4334
RD	4
LK	-381181.285116
QD	-448.252226 -> -380.194980
RI	0.0476523853
TR	0.095457	0.022188
MT	7.221050
MM	C_pi: 1.264827, n_recomb: 33636.440537
RS	0	0.000000	0.410654	564.822382	0.016792	0.000945
RS	1	0.007052	0.410654	594.049815	0.017661	0.006873
RS	2	0.014602	0.410654	624.010475	0.018552	0.012171
RS	3	0.022684	0.410654	654.607128	0.019461	0.015318
RS	4	0.031337	0.336801	834.031158	0.024795	0.018953
RS	5	0.040599	0.336801	867.884898	0.025802	0.020095
RS	6	0.050515	0.409458	743.440291	0.022102	0.017371
RS	7	0.061129	0.409458	774.892406	0.023037	0.018434
RS	8	0.072493	0.476336	694.410008	0.020645	0.016923
RS	9	0.084658	0.476336	724.089739	0.021527	0.018365
RS	10	0.097681	0.539803	666.170925	0.019805	0.017483
RS	11	0.111622	0.539803	694.450750	0.020646	0.019046
RS	12	0.126546	0.619098	631.216972	0.018766	0.017865
RS	13	0.142523	0.619098	658.041692	0.019563	0.019150
RS	14	0.159627	0.722681	587.820803	0.017476	0.017432
RS	15	0.177937	0.722681	613.116266	0.018228	0.018402
RS	16	0.197538	0.848459	544.866346	0.016199	0.016605
RS	17	0.218522	0.848459	568.686536	0.016907	0.017429
RS	18	0.240985	0.994632	506.463753	0.015057	0.015738
RS	19	0.265033	0.994632	528.926727	0.015725	0.016448
RS	20	0.290776	1.154420	476.006333	0.014152	0.014989
RS	21	0.318335	1.154420	497.295144	0.014784	0.015631
RS	22	0.347838	1.318089	455.011284	0.013527	0.014456
RS	23	0.379421	1.318089	475.339217	0.014132	0.015040
RS	24	0.413232	1.473771	443.995477	0.013200	0.014152
RS	25	0.449427	1.473771	463.568529	0.013782	0.014694
RS	26	0.488175	1.607025	443.603657	0.013188	0.014124
RS	27	0.529655	1.607025	462.587235	0.013753	0.014668
RS	28	0.574061	1.705371	454.109907	0.013501	0.014448
RS	29	0.621599	1.705371	472.565417	0.014049	0.015031
RS	30	0.672489	1.762492	475.128565	0.014125	0.015171
RS	31	0.726968	1.762492	492.926359	0.014655	0.015820
RS	32	0.785289	1.781794	504.829170	0.015008	0.016288
RS	33	0.847723	1.781794	521.552688	0.015506	0.016989
RS	34	0.914560	1.775885	539.233342	0.016031	0.017673
RS	35	0.986111	1.775885	554.134843	0.016474	0.018356
RS	36	1.062708	1.760252	572.734703	0.017027	0.019072
RS	37	1.144706	1.760252	584.810183	0.017386	0.019640
RS	38	1.232488	1.746961	599.559669	0.017825	0.020201
RS	39	1.326460	1.746961	607.732955	0.018068	0.020567
RS	40	1.427060	1.742352	615.223454	0.018290	0.020841
RS	41	1.534754	1.742352	618.553072	0.018389	0.020960
RS	42	1.650044	1.747824	617.283833	0.018352	0.020902
RS	43	1.773464	1.747824	615.104980	0.018287	0.020770
RS	44	1.905588	1.762128	605.088592	0.017989	0.020399
RS	45	2.047030	1.762128	597.079972	0.017751	0.020036
RS	46	2.198447	1.783015	579.246794	0.017221	0.019402
RS	47	2.360543	1.783015	565.450465	0.016811	0.018840
RS	48	2.534070	1.807658	541.304852	0.016093	0.018009
RS	49	2.719835	1.807658	522.107899	0.015522	0.017287
RS	50	2.918701	1.832644	493.475436	0.014671	0.016331
RS	51	3.131592	1.832644	469.562285	0.013960	0.015493
RS	52	3.359497	1.854727	438.174395	0.013027	0.014476
RS	53	3.603474	1.854727	410.501099	0.012204	0.013557
RS	54	3.864658	1.881051	376.030098	0.011179	0.012474
RS	55	4.144262	1.881051	346.240261	0.010294	0.011512
RS	56	4.443584	1.881051	315.440210	0.009378	0.010524
RS	57	4.764015	1.881051	284.129001	0.008447	0.009521
RS	58	5.107045	2.059517	232.820470	0.006922	0.007980
RS	59	5.474267	2.059517	208.092967	0.006187	0.007152
RS	60	5.867386	2.059517	183.639410	0.005460	0.006331
RS	61	6.288230	2.059517	159.866194	0.004753	0.005532
RS	62	6.738754	2.059517	137.155161	0.004078	0.004767
RS	63	7.221050	2.059517	532.145892	0.015821	0.018851
PA	4+25*2+4+6 0.095457387 0.022188000 7.221049737 0.410654338 0.336800807 0.409457819 0.476336123 0.539802898 0.619098020 0.722680762 0.848459373 0.994632246 1.154419649 1.318088856 1.473770693 1.607025482 1.705370866 1.762491950 1.781794316 1.775885075 1.760251882 1.746960661 1.742351662 1.747823785 1.762128214 1.783015403 1.807658124 1.832644180 1.854727347 1.881050541 2.059517408
//
IT	4461
RD	5
LK	-381050.482128
QD	-409.218775 -> -351.886118
RI	0.0421252530
TR	0.092592	0.022559
MT	7.412227
MM	C_pi: 1.318224, n_recomb: 35613.188048
RS	0	0.000000	0.456468	541.331363	0.015200	0.000884
RS	1	0.007096	0.456468	570.535756	0.016020	0.006471
RS	2	0.014696	0.456468	600.632862	0.016865	0.011430
RS	3	0.022835	0.456468	631.548701	0.017734	0.014217
RS	4	0.031552	0.343672	877.915421	0.024651	0.019201
RS	5	0.040887	0.343672	914.241090	0.025671	0.020205
RS	6	0.050885	0.419346	780.894220	0.021927	0.017372
RS	7	0.061592	0.419346	814.591952	0.022873	0.018355
RS	8	0.073058	0.485244	734.429341	0.020622	0.016898
RS	9	0.085339	0.485244	766.314242	0.021518	0.018292
RS	10	0.098491	0.543582	713.558190	0.020036	0.017569
RS	11	0.112576	0.543582	744.087220	0.020894	0.019126
RS	12	0.127661	0.617695	682.743700	0.019171	0.018068
RS	13	0.143817	0.617695	711.793104	0.019987	0.019405
RS	14	0.161118	0.718807	637.816289	0.017910	0.017698
RS	15	0.179648	0.718807	665.231365	0.018679	0.018734
RS	16	0.199492	0.845860	589.804085	0.016561	0.016841
RS	17	0.220745	0.845860	615.590711	0.017285	0.017729
RS	18	0.243506	0.998150	544.672715	0.015294	0.015884
RS	19	0.267882	0.998150	568.921444	0.015975	0.016652
RS	20	0.293987	1.169301	507.404734	0.014248	0.015021
RS	21	0.321945	1.169301	530.296695	0.014890	0.015711
RS	22	0.351888	1.348846	480.489475	0.013492	0.014375
RS	23	0.383954	1.348846	502.262011	0.014103	0.014999
RS	24	0.418297	1.522963	464.918441	0.013055	0.013978
RS	25	0.455076	1.522963	485.822557	0.013642	0.014551
RS	26	0.494466	1.673590	461.743214	0.012966	0.013885
RS	27	0.536650	1.673590	482.007398	0.013535	0.014451
RS	28	0.581828	1.784018	471.578914	0.013242	0.014178
RS	29	0.630212	1.784018	491.335036	0.013796	0.014774
RS	30	0.682030	1.845122	494.253434	0.013878	0.014908
RS	31	0.737524	1.845122	513.428350	0.014417	0.015562
RS	32	0.796957	1.860522	527.864016	0.014822	0.016072
RS	33	0.860606	1.860522	546.052226	0.015333	0.016773
RS	34	0.928773	1.846171	567.772823	0.015943	0.017534
RS	35	1.001777	1.846171	584.165679	0.016403	0.018217
RS	36	1.079961	1.821742	607.177604	0.017049	0.019022
RS	37	1.163694	1.821742	620.647158	0.017427	0.019593
RS	38	1.253368	1.802263	638.974043	0.017942	0.020226
RS	39	1.349406	1.802263	648.307239	0.018204	0.020600
RS	40	1.452259	1.795271	657.732731	0.018469	0.020910
RS	41	1.562411	1.795271	661.896328	0.018586	0.021040
RS	42	1.680379	1.802072	660.734433	0.018553	0.020980
RS	43	1.806718	1.802072	659.043175	0.018506	0.020863
RS	44	1.942023	1.820717	647.612388	0.018185	0.020461
RS	45	2.086929	1.820717	639.783079	0.017965	0.020116
RS	46	2.242119	1.848058	619.552882	0.017397	0.019438
RS	47	2.408320	1.848058	605.690254	0.017007	0.018900
RS	48	2.586316	1.880248	578.748468	0.016251	0.018027
RS	49	2.776943	1.880248	559.287444	0.015705	0.017334
RS	50	2.981097	1.912738	527.951016	0.014825	0.016348
RS	51	3.199738	1.912738	503.577972	0.014140	0.015541
RS	52	3.433894	1.941286	469.835484	0.013193	0.014510
RS	53	3.684667	1.941286	441.460212	0.012396	0.013622
RS	54	3.953234	1.975046	404.439066	0.011356	0.012524
RS	55	4.240861	1.975046	373.751675	0.010495	0.011591
RS	56	4.548897	1.975046	341.796553	0.009597	0.010626
RS	57	4.878793	1.975046	309.089358	0.008679	0.009641
RS	58	5.232098	2.200744	250.227153	0.007026	0.007964
RS	59	5.610475	2.200744	225.252863	0.006325	0.007181
RS	60	6.015703	2.200744	200.285905	0.005624	0.006398
RS	61	6.449686	2.200744	175.749577	0.004935	0.005628
RS	62	6.914465	2.200744	152.052881	0.004270	0.004884
RS	63	7.412227	2.200744	614.482332	0.017254	0.020010
PA	4+25*2+4+6 0.092591773 0.022558969 7.412226688 0.456467860 0.343672202 0.419346377 0.485243667 0.543581502 0.617695482 0.718806757 0.845859966 0.998149963 1.169301060 1.348845804 1.522963097 1.673589983 1.784017976 1.845122207 1.860522336 1.846170985 1.821742080 1.802262911 1.795271238 1.802072404 1.820717147 1.848058015 1.880248396 1.912738121 1.941285629 1.975046021 2.200744323
//
IT	5534
RD	6
LK	-380938.852669
QD	-376.793248 -> -326.382959
RI	0.0374739112
TR	0.090103	0.022962
MT	7.571636
MM	C_pi: 1.366004, n_recomb: 37532.907562
RS	0	0.000000	0.501215	522.116523	0.013911	0.000836
RS	1	0.007132	0.501215	551.218276	0.014686	0.006147
RS	2	0.014772	0.501215	581.334416	0.015489	0.010835
RS	3	0.022958	0.501215	612.410126	0.016317	0.013343
RS	4	0.031727	0.350513	917.729273	0.024451	0.019441
RS	5	0.041122	0.350513	956.375674	0.025481	0.020317
RS	6	0.051187	0.431119	811.029691	0.021608	0.017316
RS	7	0.061969	0.431119	846.766482	0.022561	0.018222
RS	8	0.073521	0.497280	766.504038	0.020422	0.016808
RS	9	0.085896	0.497280	800.397084	0.021325	0.018143
RS	10	0.099154	0.551073	753.870812	0.020086	0.017588
RS	11	0.113357	0.551073	786.498756	0.020955	0.019117
RS	12	0.128574	0.620066	729.055922	0.019424	0.018214
RS	13	0.144875	0.620066	760.222481	0.020255	0.019568
RS	14	0.162340	0.718155	684.532278	0.018238	0.017919
RS	15	0.181050	0.718155	713.991428	0.019023	0.018992
RS	16	0.201094	0.845189	632.993824	0.016865	0.017054
RS	17	0.222567	0.845189	660.698038	0.017603	0.017980
RS	18	0.245573	1.001585	582.169803	0.015511	0.016027
RS	19	0.270219	1.001585	608.175965	0.016204	0.016828
RS	20	0.296622	1.181608	538.732952	0.014354	0.015064
RS	21	0.324909	1.181608	563.212145	0.015006	0.015780
RS	22	0.355213	1.374451	506.280028	0.013489	0.014314
RS	23	0.387679	1.374451	529.485273	0.014107	0.014959
RS	24	0.422459	1.564734	486.376940	0.012959	0.013828
RS	25	0.459721	1.564734	508.597197	0.013551	0.014418
RS	26	0.499640	1.731001	480.546790	0.012803	0.013672
RS	27	0.542405	1.731001	502.068959	0.013377	0.014247
RS	28	0.588221	1.852393	489.756684	0.013049	0.013931
RS	29	0.637304	1.852393	510.780930	0.013609	0.014531
RS	30	0.689888	1.916803	514.083219	0.013697	0.014663
RS	31	0.746223	1.916803	534.593921	0.014243	0.015314
RS	32	0.806574	1.927955	551.588614	0.014696	0.015864
RS	33	0.871230	1.927955	571.194061	0.015218	0.016560
RS	34	0.940498	1.905038	597.026095	0.015907	0.017392
RS	35	1.014705	1.905038	614.857397	0.016382	0.018074
RS	36	1.094205	1.871812	642.397228	0.017116	0.018961
RS	37	1.179375	1.871812	657.197891	0.017510	0.019537
RS	38	1.270618	1.846125	679.211300	0.018096	0.020239
RS	39	1.368370	1.846125	689.623792	0.018374	0.020622
RS	40	1.473093	1.836613	701.023609	0.018678	0.020971
RS	41	1.585284	1.836613	705.918646	0.018808	0.021115
RS	42	1.705477	1.844476	704.802117	0.018778	0.021057
RS	43	1.834242	1.844476	703.477140	0.018743	0.020957
RS	44	1.972191	1.867096	690.486328	0.018397	0.020530
RS	45	2.119978	1.867096	682.705365	0.018190	0.020207
RS	46	2.278304	1.900482	659.888906	0.017582	0.019489
RS	47	2.447923	1.900482	645.831011	0.017207	0.018976
RS	48	2.629639	1.939808	615.905919	0.016410	0.018064
RS	49	2.824314	1.939808	596.064834	0.015881	0.017400
RS	50	3.032874	1.979415	561.871939	0.014970	0.016386
RS	51	3.256307	1.979415	536.945512	0.014306	0.015609
RS	52	3.495676	2.014100	500.741121	0.013341	0.014564
RS	53	3.752117	2.014100	471.602078	0.012565	0.013704
RS	54	4.026846	2.054961	431.956405	0.011509	0.012591
RS	55	4.321169	2.054961	400.349173	0.010667	0.011683
RS	56	4.636483	2.054961	367.239379	0.009784	0.010739
RS	57	4.974285	2.054961	333.158242	0.008876	0.009769
RS	58	5.336179	2.327205	266.577157	0.007102	0.007961
RS	59	5.723882	2.327205	241.412064	0.006432	0.007218
RS	60	6.139236	2.327205	216.016225	0.005755	0.006469
RS	61	6.584213	2.327205	190.824108	0.005084	0.005725
RS	62	7.060925	2.327205	166.265101	0.004430	0.005000
RS	63	7.571636	2.327205	696.142876	0.018548	0.021153
PA	4+25*2+4+6 0.090103445 0.022961795 7.571636329 0.501215119 0.350513028 0.431118818 0.497279591 0.551073415 0.620065941 0.718155011 0.845188610 1.001585406 1.181608218 1.374451435 1.564734431 1.731001450 1.852392719 1.916803133 1.927954950 1.905038179 1.871811599 1.846125109 1.836613415 1.844476038 1.867095621 1.900481956 1.939808142 1.979414605 2.014099854 2.054961309 2.327204885
//
IT	4704
RD	7
LK	-380840.317059
QD	-348.224827 -> -303.266097
RI	0.0337549240
TR	0.087881	0.023369
MT	7.711163
MM	C_pi: 1.409704, n_recomb: 39390.566169
RS	0	0.000000	0.543334	507.524443	0.012884	0.000795
RS	1	0.007163	0.543334	536.547293	0.013621	0.005879
RS	2	0.014838	0.543334	566.678925	0.014386	0.010351
RS	3	0.023064	0.543334	597.879831	0.015178	0.012645
RS	4	0.031878	0.356268	956.579559	0.024284	0.019677
RS	5	0.041324	0.356268	997.444527	0.025322	0.020450
RS	6	0.051446	0.443242	836.823545	0.021244	0.017224
RS	7	0.062294	0.443242	874.432837	0.022199	0.018069
RS	8	0.073918	0.510681	793.101420	0.020134	0.016673
RS	9	0.086375	0.510681	828.830476	0.021041	0.017954
RS	10	0.099724	0.560451	788.808154	0.020025	0.017557
RS	11	0.114030	0.560451	823.396546	0.020903	0.019051
RS	12	0.129360	0.624508	771.044451	0.019574	0.018313
RS	13	0.145788	0.624508	804.224019	0.020417	0.019669
RS	14	0.163393	0.719365	728.254035	0.018488	0.018104
RS	15	0.182258	0.719365	759.677588	0.019286	0.019196
RS	16	0.202475	0.845692	674.290845	0.017118	0.017246
RS	17	0.224140	0.845692	703.852176	0.017869	0.018195
RS	18	0.247357	1.005003	618.517448	0.015702	0.016163
RS	19	0.272237	1.005003	646.235298	0.016406	0.016986
RS	20	0.298898	1.192351	569.337984	0.014454	0.015112
RS	21	0.327470	1.192351	595.367370	0.015114	0.015844
RS	22	0.358087	1.396880	531.563432	0.013495	0.014266
RS	23	0.390898	1.396880	556.166721	0.014119	0.014924
RS	24	0.426059	1.601957	507.417374	0.012882	0.013696
RS	25	0.463738	1.601957	530.916313	0.013478	0.014295
RS	26	0.504117	1.782940	498.942120	0.012667	0.013478
RS	27	0.547387	1.782940	521.679067	0.013244	0.014058
RS	28	0.593756	1.914813	507.476828	0.012883	0.013703
RS	29	0.643447	1.914813	529.720064	0.013448	0.014302
RS	30	0.696697	1.982392	533.354083	0.013540	0.014432
RS	31	0.753761	1.982392	555.148446	0.014093	0.015078
RS	32	0.814912	1.989338	574.648688	0.014588	0.015662
RS	33	0.880443	1.989338	595.621984	0.015121	0.016353
RS	34	0.950668	1.957992	625.560085	0.015881	0.017249
RS	35	1.025923	1.957992	644.788141	0.016369	0.017928
RS	36	1.106568	1.916095	676.925490	0.017185	0.018892
RS	37	1.192989	1.916095	693.023249	0.017594	0.019471
RS	38	1.285601	1.884214	718.839417	0.018249	0.020240
RS	39	1.384845	1.884214	730.299933	0.018540	0.020634
RS	40	1.491198	1.872022	743.781160	0.018882	0.021022
RS	41	1.605169	1.872022	749.374035	0.019024	0.021181
RS	42	1.727303	1.880619	748.362465	0.018999	0.021129
RS	43	1.858184	1.880619	747.366613	0.018973	0.021048
RS	44	1.998441	1.906775	732.821702	0.018604	0.020600
RS	45	2.148743	1.906775	725.051140	0.018407	0.020298
RS	46	2.309811	1.945701	699.625880	0.017761	0.019547
RS	47	2.482415	1.945701	685.337640	0.017399	0.019059
RS	48	2.667382	1.991645	652.401977	0.016562	0.018112
RS	49	2.865598	1.991645	632.151888	0.016048	0.017475
RS	50	3.078011	2.037882	595.086265	0.015107	0.016435
RS	51	3.305638	2.037882	569.586798	0.014460	0.015687
RS	52	3.549569	2.078282	530.920682	0.013478	0.014628
RS	53	3.810972	2.078282	501.011360	0.012719	0.013794
RS	54	4.091098	2.125784	458.752772	0.011646	0.012666
RS	55	4.391288	2.125784	426.234814	0.010821	0.011782
RS	56	4.712979	2.125784	391.993153	0.009951	0.010856
RS	57	5.057712	2.125784	356.573535	0.009052	0.009900
RS	58	5.427137	2.443697	282.165240	0.007163	0.007967
RS	59	5.823021	2.443697	256.853319	0.006521	0.007260
RS	60	6.247262	2.443697	231.093032	0.005867	0.006540
RS	61	6.701889	2.443697	205.326072	0.005213	0.005819
RS	62	7.189078	2.443697	179.997447	0.004570	0.005111
RS	63	7.711163	2.443697	777.756977	0.019745	0.022270
PA	4+25*2+4+6 0.087880952 0.023369390 7.711163493 0.543334453 0.356268413 0.443241897 0.510680507 0.560450575 0.624507503 0.719364862 0.845692382 1.005002585 1.192350946 1.396879520 1.601957041 1.782940111 1.914813475 1.982391985 1.989337984 1.957992495 1.916094541 1.884213975 1.872022367 1.880618816 1.906774537 1.945701448 1.991645456 2.037882387 2.078282269 2.125783744 2.443697489
//
IT	4836
RD	8
LK	-380752.315398
QD	-322.692063 -> -282.345173
RI	0.0307786362
TR	0.085863	0.023770
MT	7.837019
MM	C_pi: 1.450399, n_recomb: 41190.574986
RS	0	0.000000	0.582689	496.586712	0.012056	0.000762
RS	1	0.007190	0.582689	525.576404	0.012760	0.005652
RS	2	0.014896	0.582689	555.751079	0.013492	0.009947
RS	3	0.023157	0.582689	587.083629	0.014253	0.012075
RS	4	0.032012	0.360786	995.595759	0.024170	0.019911
RS	5	0.041503	0.360786	1038.611287	0.025215	0.020607
RS	6	0.051677	0.455167	859.824339	0.020874	0.017111
RS	7	0.062582	0.455167	899.173809	0.021830	0.017910
RS	8	0.074271	0.524666	815.799251	0.019805	0.016511
RS	9	0.086801	0.524666	853.219344	0.020714	0.017745
RS	10	0.100232	0.570833	819.643194	0.019899	0.017491
RS	11	0.114628	0.570833	856.071846	0.020783	0.018952
RS	12	0.130059	0.630131	809.567275	0.019654	0.018377
RS	13	0.146600	0.630131	844.668839	0.020506	0.019728
RS	14	0.164330	0.721672	769.476374	0.018681	0.018259
RS	15	0.183334	0.721672	802.793540	0.019490	0.019365
RS	16	0.203706	0.846873	713.931440	0.017332	0.017421
RS	17	0.225541	0.846873	745.294037	0.018094	0.018385
RS	18	0.248947	1.008293	653.777709	0.015872	0.016294
RS	19	0.274035	1.008293	683.162664	0.016585	0.017132
RS	20	0.300927	1.201896	599.154349	0.014546	0.015163
RS	21	0.329753	1.201896	626.695657	0.015215	0.015907
RS	22	0.360651	1.416997	556.176507	0.013503	0.014229
RS	23	0.393771	1.416997	582.140569	0.014133	0.014895
RS	24	0.429272	1.635952	527.807136	0.012814	0.013578
RS	25	0.467326	1.635952	552.544366	0.013414	0.014183
RS	26	0.508115	1.831144	516.637012	0.012543	0.013301
RS	27	0.551837	1.831144	540.542902	0.013123	0.013882
RS	28	0.598702	1.973372	524.397063	0.012731	0.013491
RS	29	0.648937	1.973372	547.808463	0.013299	0.014087
RS	30	0.702784	2.044236	551.683698	0.013393	0.014213
RS	31	0.760502	2.044236	574.709518	0.013952	0.014854
RS	32	0.822370	2.047217	596.612937	0.014484	0.015467
RS	33	0.888687	2.047217	618.907221	0.015025	0.016151
RS	34	0.959771	2.007693	652.896533	0.015851	0.017104
RS	35	1.035966	2.007693	673.486931	0.016351	0.017780
RS	36	1.117639	1.957309	710.250379	0.017243	0.018816
RS	37	1.205184	1.957309	727.626061	0.017665	0.019398
RS	38	1.299024	1.919270	757.348026	0.018386	0.020232
RS	39	1.399610	1.919270	769.849559	0.018690	0.020635
RS	40	1.507429	1.904255	785.540083	0.019071	0.021063
RS	41	1.622999	1.904255	791.830628	0.019224	0.021236
RS	42	1.746878	1.913275	791.034407	0.019204	0.021195
RS	43	1.879664	1.913275	790.370804	0.019188	0.021131
RS	44	2.021997	1.942533	774.351793	0.018799	0.020668
RS	45	2.174564	1.942533	766.596837	0.018611	0.020387
RS	46	2.338100	1.986500	738.618974	0.017932	0.019607
RS	47	2.513393	1.986500	724.107459	0.017579	0.019142
RS	48	2.701290	2.038537	688.208731	0.016708	0.018165
RS	49	2.902696	2.038537	667.558113	0.016207	0.017554
RS	50	3.118582	2.090902	627.666531	0.015238	0.016492
RS	51	3.349991	2.090902	601.603977	0.014605	0.015769
RS	52	3.598037	2.136575	560.522199	0.013608	0.014699
RS	53	3.863916	2.136575	529.855788	0.012864	0.013888
RS	54	4.148912	2.190218	485.031537	0.011775	0.012747
RS	55	4.454399	2.190218	451.619220	0.010964	0.011883
RS	56	4.781849	2.190218	416.270837	0.010106	0.010973
RS	57	5.132842	2.190218	379.545751	0.009214	0.010029
RS	58	5.509071	2.552809	297.226686	0.007216	0.007978
RS	59	5.912350	2.552809	271.797514	0.006599	0.007302
RS	60	6.344623	2.552809	245.718095	0.005965	0.006609
RS	61	6.807976	2.552809	219.434570	0.005327	0.005910
RS	62	7.304643	2.552809	193.404101	0.004695	0.005217
RS	63	7.837019	2.552809	859.776935	0.020873	0.023357
PA	4+25*2+4+6 0.085863205 0.023769515 7.837018798 0.582688629 0.360786255 0.455167347 0.524666343 0.570832590 0.630130939 0.721672014 0.846873120 1.008293166 1.201895885 1.416996591 1.635952429 1.831144019 1.973372208 2.044235863 2.047217168 2.007693143 1.957308603 1.919270214 1.904254613 1.913274825 1.942533288 1.986499767 2.038537377 2.090902116 2.136575001 2.190217590 2.552809500
//
IT	4590
RD	9
LK	-380673.285609
QD	-299.766668 -> -263.419828
RI	0.0283577464
TR	0.084013	0.024157
MT	7.952641
MM	C_pi: 1.488771, n_recomb: 42937.706168
RS	0	0.000000	0.619617	488.277934	0.011372	0.000732
RS	1	0.007214	0.619617	517.273990	0.012047	0.005454
RS	2	0.014949	0.619617	547.518882	0.012751	0.009601
RS	3	0.023242	0.619617	578.995810	0.013485	0.011598
RS	4	0.032133	0.364196	1035.078561	0.024107	0.020146
RS	5	0.041666	0.364196	1080.195919	0.025157	0.020784
RS	6	0.051886	0.466702	880.868021	0.020515	0.016985
RS	7	0.062844	0.466702	921.850002	0.021469	0.017752
RS	8	0.074592	0.538863	835.592164	0.019461	0.016333
RS	9	0.087188	0.538863	874.580033	0.020369	0.017527
RS	10	0.100692	0.581750	847.269581	0.019733	0.017402
RS	11	0.115171	0.581750	885.433955	0.020621	0.018831
RS	12	0.130694	0.636433	845.285838	0.019686	0.018414
RS	13	0.147337	0.636433	882.230297	0.020547	0.019758
RS	14	0.165181	0.724622	808.630651	0.018833	0.018391
RS	15	0.184312	0.724622	843.779857	0.019651	0.019506
RS	16	0.204823	0.848400	752.187919	0.017518	0.017581
RS	17	0.226814	0.848400	785.302657	0.018289	0.018557
RS	18	0.250392	1.011336	688.110838	0.016026	0.016420
RS	19	0.275670	1.011336	719.122888	0.016748	0.017270
RS	20	0.302772	1.210378	628.263986	0.014632	0.015218
RS	21	0.331830	1.210378	657.282073	0.015308	0.015970
RS	22	0.362984	1.435199	580.146067	0.013511	0.014201
RS	23	0.396385	1.435199	607.435971	0.014147	0.014872
RS	24	0.432196	1.667363	547.531247	0.012752	0.013474
RS	25	0.470591	1.667363	573.468367	0.013356	0.014081
RS	26	0.511755	1.876456	533.589613	0.012427	0.013138
RS	27	0.555890	1.876456	558.620629	0.013010	0.013718
RS	28	0.603208	2.029078	540.455070	0.012587	0.013292
RS	29	0.653940	2.029078	564.985916	0.013158	0.013885
RS	30	0.708332	2.103484	568.987928	0.013251	0.014005
RS	31	0.766648	2.103484	593.195089	0.013815	0.014640
RS	32	0.829171	2.102825	617.374639	0.014378	0.015277
RS	33	0.896205	2.102825	640.945301	0.014927	0.015954
RS	34	0.968075	2.055422	678.897321	0.015811	0.016959
RS	35	1.045130	2.055422	700.819021	0.016322	0.017632
RS	36	1.127743	1.996758	742.203906	0.017286	0.018734
RS	37	1.216317	1.996758	760.844613	0.017720	0.019318
RS	38	1.311281	1.952619	794.552894	0.018505	0.020214
RS	39	1.413096	1.952619	808.099205	0.018820	0.020626
RS	40	1.522257	1.934662	826.125874	0.019240	0.021094
RS	41	1.639292	1.934662	833.129363	0.019403	0.021282
RS	42	1.764771	1.943828	832.679704	0.019393	0.021253
RS	43	1.899303	1.943828	832.370212	0.019386	0.021206
RS	44	2.043540	1.975798	814.988994	0.018981	0.020733
RS	45	2.198183	1.975798	807.274996	0.018801	0.020471
RS	46	2.363982	2.024340	776.839012	0.018092	0.019667
RS	47	2.541743	2.024340	762.130629	0.017750	0.019224
RS	48	2.732328	2.081978	723.352457	0.016847	0.018221
RS	49	2.936662	2.081978	702.326574	0.016357	0.017634
RS	50	3.155738	2.139991	659.685165	0.015364	0.016553
RS	51	3.390619	2.139991	633.082432	0.014744	0.015853
RS	52	3.642445	2.190508	589.652714	0.013733	0.014774
RS	53	3.912439	2.190508	558.250361	0.013001	0.013983
RS	54	4.201911	2.249797	510.924107	0.011899	0.012830
RS	55	4.512267	2.249797	476.635570	0.011101	0.011985
RS	56	4.845013	2.249797	440.204673	0.010252	0.011090
RS	57	5.201764	2.249797	402.203610	0.009367	0.010156
RS	58	5.584253	2.655994	311.908415	0.007264	0.007992
RS	59	5.994336	2.655994	286.381832	0.006670	0.007345
RS	60	6.434004	2.655994	260.015837	0.006056	0.006676
RS	61	6.905391	2.655994	233.258992	0.005432	0.005997
RS	62	7.410785	2.655994	206.577996	0.004811	0.005318
RS	63	7.952641	2.655994	942.421995	0.021949	0.024413
PA	4+25*2+4+6 0.084012889 0.024156748 7.952641014 0.619616518 0.364196186 0.466701541 0.538863080 0.581749755 0.636432994 0.724621811 0.848400370 1.011335616 1.210378466 1.435199319 1.667363248 1.876455655 2.029078057 2.103484189 2.102824811 2.055421942 1.996758065 1.952619349 1.934662365 1.943828439 1.975798496 2.024340460 2.081978308 2.139991384 2.190508148 2.249797217 2.655994049
//
IT	4813
RD	10
LK	-380602.056337
QD	-279.122513 -> -246.281507
RI	0.0263460442
TR	0.082305	0.024529
MT	8.060079
MM	C_pi: 1.525258, n_recomb: 44635.930866
RS	0	0.000000	0.654593	481.769072	0.010793	0.000706
RS	1	0.007237	0.654593	510.797085	0.011444	0.005279
RS	2	0.014998	0.654593	541.128979	0.012123	0.009297
RS	3	0.023320	0.654593	572.756759	0.012832	0.011187
RS	4	0.032244	0.366690	1075.021137	0.024084	0.020382
RS	5	0.041815	0.366690	1122.201808	0.025141	0.020975
RS	6	0.052078	0.477815	900.384028	0.020172	0.016854
RS	7	0.063084	0.477815	942.907194	0.021124	0.017598
RS	8	0.074886	0.553095	853.108107	0.019113	0.016147
RS	9	0.087542	0.553095	893.556729	0.020019	0.017307
RS	10	0.101115	0.592943	872.306547	0.019543	0.017296
RS	11	0.115669	0.592943	912.114355	0.020435	0.018696
RS	12	0.131277	0.643132	878.668908	0.019685	0.018432
RS	13	0.148014	0.643132	917.386330	0.020553	0.019768
RS	14	0.165963	0.727939	846.053038	0.018955	0.018505
RS	15	0.185210	0.727939	882.980349	0.019782	0.019626
RS	16	0.205851	0.850070	789.288097	0.017683	0.017730
RS	17	0.227985	0.850070	824.111840	0.018463	0.018716
RS	18	0.251721	1.014044	721.676516	0.016168	0.016543
RS	19	0.277175	1.014044	754.280354	0.016899	0.017402
RS	20	0.304471	1.217863	656.778099	0.014714	0.015276
RS	21	0.333742	1.217863	687.241681	0.015397	0.016035
RS	22	0.365132	1.451701	603.550378	0.013522	0.014180
RS	23	0.398793	1.451701	632.134652	0.014162	0.014855
RS	24	0.434890	1.696530	566.645868	0.012695	0.013380
RS	25	0.473600	1.696530	593.747804	0.013302	0.013989
RS	26	0.515111	1.919305	549.845817	0.012318	0.012987
RS	27	0.559626	1.919305	575.961508	0.012904	0.013567
RS	28	0.607362	2.082433	555.690700	0.012449	0.013106
RS	29	0.658554	2.082433	581.295523	0.013023	0.013696
RS	30	0.713450	2.160694	585.301461	0.013113	0.013808
RS	31	0.772318	2.160694	610.642589	0.013681	0.014436
RS	32	0.835447	2.156763	636.955535	0.014270	0.015093
RS	33	0.903145	2.156763	661.759840	0.014826	0.015764
RS	34	0.975742	2.101798	703.564507	0.015762	0.016814
RS	35	1.053593	2.101798	726.787821	0.016283	0.017484
RS	36	1.137077	2.035071	772.762872	0.017313	0.018646
RS	37	1.226604	2.035071	792.657678	0.017758	0.019233
RS	38	1.322609	1.984902	830.410697	0.018604	0.020187
RS	39	1.425562	1.984902	845.009400	0.018931	0.020608
RS	40	1.535966	1.963910	865.489887	0.019390	0.021117
RS	41	1.654359	1.963910	873.227732	0.019563	0.021318
RS	42	1.781321	1.972986	873.258020	0.019564	0.021304
RS	43	1.917471	1.972986	873.332474	0.019566	0.021274
RS	44	2.063474	2.007319	854.714922	0.019149	0.020793
RS	45	2.220043	2.007319	847.075791	0.018977	0.020550
RS	46	2.387942	2.060021	814.292530	0.018243	0.019726
RS	47	2.567993	2.060021	799.421895	0.017910	0.019304
RS	48	2.761074	2.122809	757.864360	0.016979	0.018279
RS	49	2.968127	2.122809	736.495504	0.016500	0.017713
RS	50	3.190166	2.186027	691.193555	0.015485	0.016615
RS	51	3.428272	2.186027	664.078869	0.014878	0.015937
RS	52	3.683611	2.240986	618.378140	0.013854	0.014850
RS	53	3.957428	2.240986	586.264085	0.013134	0.014078
RS	54	4.251061	2.305446	536.508041	0.012020	0.012915
RS	55	4.565944	2.305446	501.361387	0.011232	0.012086
RS	56	4.903615	2.305446	463.870633	0.010392	0.011204
RS	57	5.265723	2.305446	424.620103	0.009513	0.010280
RS	58	5.654036	2.754121	326.298829	0.007310	0.008008
RS	59	6.070452	2.754121	300.688490	0.006736	0.007388
RS	60	6.517003	2.754121	274.060208	0.006140	0.006741
RS	61	6.995870	2.754121	246.863442	0.005531	0.006079
RS	62	7.509393	2.754121	219.572402	0.004919	0.005415
RS	63	8.060079	2.754121	1025.757904	0.022981	0.025437
PA	4+25*2+4+6 0.082304761 0.024528887 8.060079209 0.654593212 0.366690150 0.477814775 0.553095023 0.592943396 0.643132202 0.727938866 0.850070347 1.014043889 1.217862991 1.451700520 1.696530051 1.919304997 2.082433041 2.160694411 2.156763321 2.101798387 2.035070762 1.984901806 1.963909905 1.972985606 2.007319478 2.060021098 2.122808732 2.186026946 2.240986457 2.305445892 2.754120819
//
IT	4928
RD	11
LK	-380537.670504
QD	-260.479646 -> -230.729525
RI	0.0246376044
TR	0.080720	0.024885
MT	8.160656
MM	C_pi: 1.560148, n_recomb: 46288.256848
RS	0	0.000000	0.688104	476.432829	0.010293	0.000683
RS	1	0.007258	0.688104	505.503850	0.010921	0.005120
RS	2	0.015042	0.688104	535.927106	0.011578	0.009024
RS	3	0.023392	0.688104	567.702308	0.012264	0.010825
RS	4	0.032347	0.368449	1115.316941	0.024095	0.020618
RS	5	0.041953	0.368449	1164.527538	0.025158	0.021177
RS	6	0.052255	0.488514	918.645885	0.019846	0.016721
RS	7	0.063306	0.488514	962.630781	0.020796	0.017448
RS	8	0.075158	0.567260	868.786584	0.018769	0.015956
RS	9	0.087871	0.567260	910.601603	0.019672	0.017088
RS	10	0.101506	0.604265	895.186010	0.019339	0.017180
RS	11	0.116131	0.604265	936.554144	0.020233	0.018553
RS	12	0.131817	0.650050	910.066083	0.019661	0.018434
RS	13	0.148642	0.650050	950.493436	0.020534	0.019761
RS	14	0.166688	0.731460	881.980718	0.019054	0.018605
RS	15	0.186043	0.731460	920.637655	0.019889	0.019731
RS	16	0.206804	0.851768	825.393271	0.017832	0.017871
RS	17	0.229071	0.851768	861.887211	0.018620	0.018864
RS	18	0.252954	1.016381	754.593061	0.016302	0.016663
RS	19	0.278571	1.016381	788.756908	0.017040	0.017530
RS	20	0.306047	1.224411	684.786992	0.014794	0.015337
RS	21	0.335517	1.224411	716.667885	0.015483	0.016101
RS	22	0.367126	1.466647	626.464853	0.013534	0.014167
RS	23	0.401029	1.466647	656.315079	0.014179	0.014845
RS	24	0.437392	1.723673	585.214509	0.012643	0.013296
RS	25	0.476395	1.723673	613.449266	0.013253	0.013907
RS	26	0.518228	1.959958	565.465222	0.012216	0.012848
RS	27	0.563098	1.959958	592.628317	0.012803	0.013427
RS	28	0.611224	2.133724	570.166532	0.012318	0.012932
RS	29	0.662843	2.133724	596.803000	0.012893	0.013517
RS	30	0.718209	2.216165	600.690578	0.012977	0.013620
RS	31	0.777592	2.216165	627.120900	0.013548	0.014242
RS	32	0.841286	2.209331	655.421937	0.014160	0.014915
RS	33	0.909603	2.209331	681.418659	0.014721	0.015580
RS	34	0.982877	2.147121	726.953114	0.015705	0.016670
RS	35	1.061470	2.147121	751.448637	0.016234	0.017337
RS	36	1.145767	2.072547	801.961558	0.017325	0.018555
RS	37	1.236182	2.072547	823.099302	0.017782	0.019144
RS	38	1.333159	2.016428	864.933932	0.018686	0.020154
RS	39	1.437175	2.016428	880.592975	0.019024	0.020583
RS	40	1.548740	1.992331	903.631420	0.019522	0.021131
RS	41	1.668402	1.992331	912.126504	0.019705	0.021345
RS	42	1.796748	2.001113	912.766866	0.019719	0.021348
RS	43	1.934410	2.001113	913.257496	0.019730	0.021333
RS	44	2.082063	2.037510	893.530683	0.019304	0.020848
RS	45	2.240432	2.037510	886.003312	0.019141	0.020623
RS	46	2.410296	2.093999	850.991148	0.018385	0.019783
RS	47	2.592487	2.093999	835.995694	0.018061	0.019379
RS	48	2.787902	2.161530	791.765769	0.017105	0.018336
RS	49	2.997500	2.161530	770.088658	0.016637	0.017790
RS	50	3.222310	2.229549	722.220710	0.015603	0.016679
RS	51	3.463435	2.229549	694.624184	0.015006	0.016020
RS	52	3.722062	2.288581	646.733206	0.013972	0.014926
RS	53	3.999459	2.288581	613.932735	0.013263	0.014172
RS	54	4.296988	2.357767	561.822257	0.012137	0.013000
RS	55	4.616112	2.357767	525.835498	0.011360	0.012186
RS	56	4.958397	2.357767	487.306576	0.010528	0.011316
RS	57	5.325524	2.357767	446.831317	0.009653	0.010401
RS	58	5.719297	2.847755	340.449491	0.007355	0.008027
RS	59	6.141649	2.847755	314.765256	0.006800	0.007430
RS	60	6.594654	2.847755	287.893666	0.006220	0.006804
RS	61	7.080537	2.847755	260.283908	0.005623	0.006159
RS	62	7.601684	2.847755	232.416090	0.005021	0.005506
RS	63	8.160656	2.847755	1109.757234	0.023975	0.026430
PA	4+25*2+4+6 0.080720288 0.024885273 8.160655711 0.688104269 0.368449156 0.488513907 0.567260166 0.604265051 0.650049742 0.731460280 0.851767932 1.016381292 1.224410636 1.466647037 1.723673374 1.959958001 2.133723512 2.216164699 2.209331260 2.147120580 2.072546537 2.016428413 1.992330687 2.001112961 2.037510361 2.093999159 2.161529722 2.229549000 2.288581261 2.357767036 2.847755289
//
IT	4793
RD	12
LK	-380479.321361
QD	-243.595474 -> -216.582258
RI	0.0231591045
TR	0.079245	0.025226
MT	8.255253
MM	C_pi: 1.593627, n_recomb: 47896.745018
RS	0	0.000000	0.720553	471.832865	0.009851	0.000662
RS	1	0.007277	0.720553	500.946505	0.010459	0.004975
RS	2	0.015084	0.720553	531.455318	0.011096	0.008776
RS	3	0.023459	0.720553	563.365903	0.011762	0.010499
RS	4	0.032443	0.369619	1155.847029	0.024132	0.020856
RS	5	0.042081	0.369619	1207.056377	0.025201	0.021387
RS	6	0.052421	0.498827	935.814500	0.019538	0.016587
RS	7	0.063513	0.498827	981.189685	0.020486	0.017303
RS	8	0.075412	0.581302	882.928390	0.018434	0.015766
RS	9	0.088177	0.581302	926.024874	0.019334	0.016872
RS	10	0.101871	0.615619	916.221648	0.019129	0.017057
RS	11	0.116561	0.615619	959.073838	0.020024	0.018405
RS	12	0.132321	0.657077	939.721204	0.019620	0.018425
RS	13	0.149227	0.657077	981.800092	0.020498	0.019742
RS	14	0.167364	0.735081	916.582864	0.019137	0.018693
RS	15	0.186820	0.735081	956.924592	0.019979	0.019822
RS	16	0.207692	0.853419	860.618646	0.017968	0.018003
RS	17	0.230084	0.853419	898.746837	0.018764	0.019002
RS	18	0.254104	1.018337	786.940130	0.016430	0.016780
RS	19	0.279873	1.018337	822.634431	0.017175	0.017654
RS	20	0.307517	1.230066	712.362259	0.014873	0.015400
RS	21	0.337173	1.230066	745.634482	0.015568	0.016169
RS	22	0.368987	1.480161	648.943505	0.013549	0.014159
RS	23	0.403116	1.480161	680.033352	0.014198	0.014840
RS	24	0.439728	1.748944	603.291935	0.012596	0.013221
RS	25	0.479005	1.748944	632.629912	0.013208	0.013832
RS	26	0.521140	1.998569	580.507078	0.012120	0.012719
RS	27	0.566342	1.998569	608.682964	0.012708	0.013297
RS	28	0.614832	2.183116	583.943429	0.012192	0.012767
RS	29	0.666852	2.183116	611.571773	0.012769	0.013350
RS	30	0.722657	2.270052	615.223540	0.012845	0.013440
RS	31	0.782523	2.270052	642.700384	0.013418	0.014058
RS	32	0.846746	2.260672	672.846314	0.014048	0.014743
RS	33	0.915642	2.260672	699.995218	0.014615	0.015402
RS	34	0.989552	2.191530	749.127010	0.015640	0.016527
RS	35	1.068841	2.191530	774.864879	0.016178	0.017192
RS	36	1.153899	2.109316	829.850014	0.017326	0.018460
RS	37	1.245148	2.109316	852.218015	0.017793	0.019052
RS	38	1.343036	2.047332	898.154119	0.018752	0.020114
RS	39	1.448048	2.047332	914.879696	0.019101	0.020551
RS	40	1.560702	2.020080	940.563864	0.019637	0.021139
RS	41	1.681555	2.020080	949.837863	0.019831	0.021364
RS	42	1.811201	2.028398	951.209410	0.019860	0.021385
RS	43	1.950283	2.028398	952.147932	0.019879	0.021385
RS	44	2.099485	2.066592	931.439010	0.019447	0.020899
RS	45	2.259545	2.066592	924.060014	0.019293	0.020690
RS	46	2.431253	2.126540	886.936925	0.018518	0.019837
RS	47	2.615457	2.126540	871.854153	0.018203	0.019452
RS	48	2.813065	2.198449	825.060179	0.017226	0.018392
RS	49	3.025054	2.198449	803.109846	0.016768	0.017865
RS	50	3.252469	2.270901	752.772904	0.015717	0.016742
RS	51	3.496434	2.270901	724.725021	0.015131	0.016102
RS	52	3.758152	2.333669	674.725190	0.014087	0.015003
RS	53	4.038917	2.333669	641.264082	0.013388	0.014265
RS	54	4.340112	2.407169	586.876735	0.012253	0.013085
RS	55	4.663227	2.407169	550.068083	0.011484	0.012285
RS	56	5.009855	2.407169	510.522424	0.010659	0.011426
RS	57	5.381707	2.407169	468.846497	0.009789	0.010518
RS	58	5.780620	2.937285	354.385244	0.007399	0.008047
RS	59	6.208563	2.937285	328.634999	0.006861	0.007472
RS	60	6.667648	2.937285	301.535972	0.006296	0.006864
RS	61	7.160141	2.937285	273.536163	0.005711	0.006234
RS	62	7.688473	2.937285	245.120259	0.005118	0.005594
RS	63	8.255253	2.937285	1194.326644	0.024935	0.027393
PA	4+25*2+4+6 0.079245325 0.025226083 8.255253308 0.720552908 0.369618726 0.498826696 0.581302422 0.615619340 0.657076636 0.735080693 0.853418748 1.018337090 1.230066045 1.480161311 1.748944276 1.998569272 2.183116089 2.270052328 2.260672365 2.191530094 2.109316007 2.047331760 2.020079743 2.028398453 2.066592086 2.126540164 2.198449313 2.270900575 2.333669155 2.407168625 2.937285206
//
IT	4711
RD	13
LK	-380426.320636
QD	-228.260806 -> -203.679914
RI	0.0218608823
TR	0.077868	0.025552
MT	8.344563
MM	C_pi: 1.625835, n_recomb: 49463.051692
RS	0	0.000000	0.752218	467.698807	0.009456	0.000642
RS	1	0.007295	0.752218	496.847921	0.010045	0.004840
RS	2	0.015123	0.752218	527.430580	0.010663	0.008547
RS	3	0.023521	0.752218	559.459615	0.011311	0.010202
RS	4	0.032532	0.370324	1196.471019	0.024189	0.021094
RS	5	0.042201	0.370324	1249.648311	0.025264	0.021603
RS	6	0.052575	0.508770	952.025765	0.019247	0.016455
RS	7	0.063706	0.508770	998.726477	0.020191	0.017163
RS	8	0.075649	0.595200	895.737292	0.018109	0.015577
RS	9	0.088463	0.595200	940.037410	0.019005	0.016661
RS	10	0.102212	0.626954	935.636151	0.018916	0.016931
RS	11	0.116963	0.626954	979.901292	0.019811	0.018255
RS	12	0.132791	0.664150	967.806928	0.019566	0.018408
RS	13	0.149774	0.664150	1011.482257	0.020449	0.019714
RS	14	0.167996	0.738746	949.968608	0.019206	0.018771
RS	15	0.187547	0.738746	991.952694	0.020054	0.019903
RS	16	0.208524	0.854991	895.036264	0.018095	0.018128
RS	17	0.231032	0.854991	934.764645	0.018898	0.019133
RS	18	0.255182	1.019927	818.768310	0.016553	0.016896
RS	19	0.281093	1.019927	855.965000	0.017305	0.017776
RS	20	0.308895	1.234911	739.540483	0.014951	0.015465
RS	21	0.338725	1.234911	774.179372	0.015652	0.016238
RS	22	0.370731	1.492349	671.031932	0.013566	0.014157
RS	23	0.405072	1.492349	703.336830	0.014219	0.014841
RS	24	0.441919	1.772479	620.922254	0.012553	0.013154
RS	25	0.481453	1.772479	651.335835	0.013168	0.013766
RS	26	0.523872	2.035279	595.019416	0.012030	0.012599
RS	27	0.569385	2.035279	624.175728	0.012619	0.013176
RS	28	0.618218	2.230725	597.080587	0.012071	0.012612
RS	29	0.670614	2.230725	625.663449	0.012649	0.013191
RS	30	0.726833	2.322460	628.966849	0.012716	0.013269
RS	31	0.787153	2.322460	657.449553	0.013292	0.013882
RS	32	0.851873	2.310880	689.299081	0.013936	0.014576
RS	33	0.921314	2.310880	717.560915	0.014507	0.015230
RS	34	0.995822	2.235098	770.157076	0.015570	0.016386
RS	35	1.075765	2.235098	797.106963	0.016115	0.017048
RS	36	1.161541	2.145448	856.485277	0.017316	0.018363
RS	37	1.253573	2.145448	880.069133	0.017792	0.018958
RS	38	1.352320	2.077681	930.112038	0.018804	0.020069
RS	39	1.458271	2.077681	947.908038	0.019164	0.020513
RS	40	1.571951	2.047240	976.312424	0.019738	0.021140
RS	41	1.693925	2.047240	986.384752	0.019942	0.021377
RS	42	1.824796	2.054950	988.599121	0.019987	0.021417
RS	43	1.965215	2.054950	990.015331	0.020015	0.021431
RS	44	2.115879	2.094710	968.444926	0.019579	0.020945
RS	45	2.277533	2.094710	961.249484	0.019434	0.020752
RS	46	2.450980	2.157825	922.132491	0.018643	0.019888
RS	47	2.637081	2.157825	906.998697	0.018337	0.019520
RS	48	2.836759	2.233785	857.748291	0.017341	0.018447
RS	49	3.051004	2.233785	835.558920	0.016893	0.017938
RS	50	3.280878	2.310338	782.848215	0.015827	0.016805
RS	51	3.527522	2.310338	754.379229	0.015251	0.016181
RS	52	3.792160	2.376536	702.352080	0.014200	0.015079
RS	53	4.076104	2.376536	668.256183	0.013510	0.014355
RS	54	4.380762	2.453970	611.669975	0.012366	0.013170
RS	55	4.707646	2.453970	574.057960	0.011606	0.012382
RS	56	5.058376	2.453970	533.517032	0.010786	0.011533
RS	57	5.434694	2.453970	490.664291	0.009920	0.010632
RS	58	5.838465	3.023028	368.119258	0.007442	0.008069
RS	59	6.271692	3.023028	342.309767	0.006921	0.007513
RS	60	6.736525	3.023028	314.997150	0.006368	0.006923
RS	61	7.235268	3.023028	286.627490	0.005795	0.006307
RS	62	7.770396	3.023028	257.688964	0.005210	0.005678
RS	63	8.344563	3.023028	1279.353509	0.025865	0.028326
PA	4+25*2+4+6 0.077868103 0.025551743 8.344562613 0.752217831 0.370323718 0.508770158 0.595200003 0.626953899 0.664150116 0.738745666 0.854991171 1.019926882 1.234910875 1.492348995 1.772478673 2.035278528 2.230724765 2.322460000 2.310880016 2.235098359 2.145448375 2.077681229 2.047239514 2.054950460 2.094710285 2.157824504 2.233784964 2.310337964 2.376535673 2.453970142 3.023027724
//
IT	3793
RD	14
LK	-380378.075339
QD	-214.294982 -> -191.882860
RI	0.0207058797
TR	0.076579	0.025863
MT	8.429108
MM	C_pi: 1.656874, n_recomb: 50988.499243
RS	0	0.000000	0.783345	463.828863	0.009097	0.000624
RS	1	0.007312	0.783345	493.000811	0.009669	0.004715
RS	2	0.015159	0.783345	523.640664	0.010270	0.008332
RS	3	0.023580	0.783345	555.766964	0.010900	0.009927
RS	4	0.032616	0.370650	1237.106586	0.024262	0.021333
RS	5	0.042314	0.370650	1292.221352	0.025343	0.021822
RS	6	0.052720	0.518375	967.356576	0.018972	0.016325
RS	7	0.063887	0.518375	1015.322679	0.019913	0.017028
RS	8	0.075871	0.608925	907.394347	0.017796	0.015391
RS	9	0.088731	0.608925	952.826763	0.018687	0.016455
RS	10	0.102532	0.638228	953.611398	0.018702	0.016801
RS	11	0.117341	0.638228	999.222758	0.019597	0.018104
RS	12	0.133234	0.671226	994.458958	0.019504	0.018382
RS	13	0.150288	0.671226	1039.678127	0.020390	0.019679
RS	14	0.168590	0.742416	982.223681	0.019264	0.018841
RS	15	0.188230	0.742416	1025.809414	0.020118	0.019973
RS	16	0.209306	0.856474	928.688916	0.018214	0.018248
RS	17	0.231923	0.856474	969.984530	0.019024	0.019257
RS	18	0.256194	1.021179	850.105258	0.016672	0.017009
RS	19	0.282240	1.021179	888.777083	0.017431	0.017895
RS	20	0.310190	1.239014	766.349039	0.015030	0.015532
RS	21	0.340184	1.239014	802.330827	0.015736	0.016310
RS	22	0.372372	1.503322	692.756207	0.013587	0.014160
RS	23	0.406913	1.503322	726.252677	0.014243	0.014846
RS	24	0.443979	1.794403	638.136939	0.012515	0.013093
RS	25	0.483756	1.794403	669.599981	0.013132	0.013706
RS	26	0.526442	2.070201	609.041989	0.011945	0.012488
RS	27	0.572249	2.070201	639.148214	0.012535	0.013063
RS	28	0.621405	2.276642	609.627267	0.011956	0.012466
RS	29	0.674156	2.276642	639.129316	0.012535	0.013042
RS	30	0.730764	2.373455	641.980306	0.012591	0.013106
RS	31	0.791512	2.373455	671.429993	0.013168	0.013714
RS	32	0.856701	2.359999	704.848382	0.013824	0.014415
RS	33	0.926658	2.359999	734.184808	0.014399	0.015064
RS	34	1.001729	2.277866	790.108118	0.015496	0.016248
RS	35	1.082291	2.277866	818.239215	0.016048	0.016907
RS	36	1.168743	2.180968	881.926169	0.017297	0.018265
RS	37	1.261516	2.180968	906.709627	0.017783	0.018862
RS	38	1.361073	2.107504	960.850793	0.018844	0.020020
RS	39	1.467911	2.107504	979.718475	0.019214	0.020472
RS	40	1.582560	2.073847	1010.905416	0.019826	0.021135
RS	41	1.705593	2.073847	1021.792656	0.020040	0.021383
RS	42	1.837622	2.080827	1024.951785	0.020102	0.021443
RS	43	1.979306	2.080827	1026.872819	0.020139	0.021470
RS	44	2.131350	2.121953	1004.554845	0.019702	0.020988
RS	45	2.294511	2.121953	997.575821	0.019565	0.020809
RS	46	2.469604	2.187972	956.578280	0.018761	0.019937
RS	47	2.657499	2.187972	941.427841	0.018464	0.019585
RS	48	2.859134	2.267691	889.825922	0.017452	0.018501
RS	49	3.075513	2.267691	867.430337	0.017012	0.018008
RS	50	3.307714	2.348045	812.439945	0.015934	0.016867
RS	51	3.556895	2.348045	783.579282	0.015368	0.016259
RS	52	3.824296	2.417395	729.604589	0.014309	0.015154
RS	53	4.111250	2.417395	694.899587	0.013629	0.014444
RS	54	4.419186	2.498417	636.192583	0.012477	0.013254
RS	55	4.749640	2.498417	597.796033	0.011724	0.012477
RS	56	5.104258	2.498417	556.281460	0.010910	0.011636
RS	57	5.484805	2.498417	512.275808	0.010047	0.010742
RS	58	5.893180	3.105233	381.656635	0.007485	0.008091
RS	59	6.331416	3.105233	355.793992	0.006978	0.007553
RS	60	6.801696	3.105233	328.280256	0.006438	0.006979
RS	61	7.306365	3.105233	299.558997	0.005875	0.006377
RS	62	7.847936	3.105233	270.120973	0.005298	0.005757
RS	63	8.429108	3.105233	1364.709311	0.026765	0.029231
PA	4+25*2+4+6 0.076578930 0.025862898 8.429108353 0.783345268 0.370650399 0.518375198 0.608924655 0.638228087 0.671226270 0.742415525 0.856474353 1.021178719 1.239013992 1.503321982 1.794402738 2.070200871 2.276642241 2.373455177 2.359998911 2.277866029 2.180967960 2.107503751 2.073846818 2.080827045 2.121952530 2.187972180 2.267690872 2.348045411 2.417395072 2.498416897 3.105233307
//
IT	4387
RD	15
LK	-380334.072009
QD	-201.542602 -> -181.070138
RI	0.0196672549
TR	0.075369	0.026160
MT	8.509398
MM	C_pi: 1.686834, n_recomb: 52474.155734
RS	0	0.000000	0.814132	460.084484	0.008768	0.000607
RS	1	0.007328	0.814132	489.263009	0.009324	0.004597
RS	2	0.015193	0.814132	519.940200	0.009909	0.008131
RS	3	0.023635	0.814132	552.139865	0.010522	0.009670
RS	4	0.032695	0.370665	1277.692091	0.024349	0.021573
RS	5	0.042419	0.370665	1334.714095	0.025436	0.022044
RS	6	0.052856	0.527663	981.880008	0.018712	0.016199
RS	7	0.064058	0.527663	1031.055576	0.019649	0.016898
RS	8	0.076080	0.622466	918.030357	0.017495	0.015209
RS	9	0.088984	0.622466	964.529030	0.018381	0.016255
RS	10	0.102833	0.649415	970.293446	0.018491	0.016671
RS	11	0.117697	0.649415	1017.188124	0.019385	0.017953
RS	12	0.133650	0.678278	1019.784309	0.019434	0.018351
RS	13	0.150773	0.678278	1066.496784	0.020324	0.019638
RS	14	0.169150	0.746075	1013.402957	0.019312	0.018903
RS	15	0.188874	0.746075	1058.550825	0.020173	0.020036
RS	16	0.210043	0.857869	961.604686	0.018325	0.018361
RS	17	0.232763	0.857869	1004.435401	0.019142	0.019375
RS	18	0.257149	1.022123	880.970265	0.016789	0.017121
RS	19	0.283322	1.022123	921.090607	0.017553	0.018012
RS	20	0.311412	1.242452	792.801514	0.015108	0.015601
RS	21	0.341561	1.242452	830.103019	0.015819	0.016382
RS	22	0.373920	1.513186	714.136079	0.013609	0.014167
RS	23	0.408650	1.513186	748.801554	0.014270	0.014855
RS	24	0.445924	1.814827	654.964682	0.012482	0.013039
RS	25	0.485931	1.814827	687.452402	0.013101	0.013653
RS	26	0.528869	2.103452	622.606436	0.011865	0.012384
RS	27	0.574954	2.103452	653.633659	0.012456	0.012958
RS	28	0.624416	2.320965	621.624048	0.011846	0.012328
RS	29	0.677502	2.320965	652.011762	0.012425	0.012901
RS	30	0.734479	2.423107	654.315384	0.012469	0.012950
RS	31	0.795632	2.423107	684.694859	0.013048	0.013554
RS	32	0.861265	2.408082	719.552625	0.013713	0.014259
RS	33	0.931709	2.408082	749.926248	0.014291	0.014904
RS	34	1.007315	2.319857	809.044958	0.015418	0.016111
RS	35	1.088461	2.319857	838.326136	0.015976	0.016769
RS	36	1.175554	2.215894	906.229652	0.017270	0.018166
RS	37	1.269029	2.215894	932.194772	0.017765	0.018765
RS	38	1.369354	2.136822	990.413008	0.018874	0.019967
RS	39	1.477031	2.136822	1010.351055	0.019254	0.020426
RS	40	1.592599	2.099934	1044.370869	0.019903	0.021126
RS	41	1.716636	2.099934	1056.086700	0.020126	0.021385
RS	42	1.849763	2.106080	1060.282135	0.020206	0.021465
RS	43	1.992646	2.106080	1062.732333	0.020252	0.021505
RS	44	2.145999	2.148394	1039.774844	0.019815	0.021026
RS	45	2.310590	2.148394	1033.042496	0.019687	0.020862
RS	46	2.487243	2.217089	990.272388	0.018872	0.019983
RS	47	2.676842	2.217089	975.137548	0.018583	0.019646
RS	48	2.880334	2.300307	921.284276	0.017557	0.018553
RS	49	3.098739	2.300307	898.713920	0.017127	0.018075
RS	50	3.333149	2.384192	841.536178	0.016037	0.016928
RS	51	3.584737	2.384192	812.312486	0.015480	0.016334
RS	52	3.854762	2.456439	756.469497	0.014416	0.015227
RS	53	4.144575	2.456439	721.180771	0.013744	0.014530
RS	54	4.455626	2.540736	660.429447	0.012586	0.013336
RS	55	4.789472	2.540736	621.267672	0.011839	0.012569
RS	56	5.147782	2.540736	578.801487	0.011030	0.011737
RS	57	5.532350	2.540736	533.667176	0.010170	0.010849
RS	58	5.945100	3.184154	394.996359	0.007527	0.008114
RS	59	6.388098	3.184154	369.086490	0.007034	0.007593
RS	60	6.863559	3.184154	341.383347	0.006506	0.007033
RS	61	7.373862	3.184154	312.327502	0.005952	0.006443
RS	62	7.921562	3.184154	282.411514	0.005382	0.005834
RS	63	8.509398	3.184154	1450.258323	0.027638	0.030108
PA	4+25*2+4+6 0.075368970 0.026160059 8.509398131 0.814132204 0.370665245 0.527663254 0.622466367 0.649415289 0.678277956 0.746074586 0.857869443 1.022123375 1.242452494 1.513186056 1.814826815 2.103451988 2.320964612 2.423107384 2.408082232 2.319857407 2.215894197 2.136821757 2.099933663 2.106079925 2.148393562 2.217088776 2.300307246 2.384191717 2.456439455 2.540735606 3.184153932
//
IT	4237
RD	16
LK	-380293.863422
QD	-189.869511 -> -171.136743
RI	0.0187270375
TR	0.074231	0.026444
MT	8.585778
MM	C_pi: 1.715777, n_recomb: 53920.948930
RS	0	0.000000	0.844685	456.397674	0.008464	0.000591
RS	1	0.007343	0.844685	485.565616	0.009005	0.004485
RS	2	0.015226	0.844685	516.259717	0.009574	0.007940
RS	3	0.023687	0.844685	548.508668	0.010172	0.009428
RS	4	0.032770	0.370423	1318.161729	0.024446	0.021813
RS	5	0.042519	0.370423	1377.060233	0.025539	0.022267
RS	6	0.052985	0.536651	995.656567	0.018465	0.016075
RS	7	0.064219	0.536651	1045.989057	0.019399	0.016772
RS	8	0.076278	0.635816	927.751846	0.017206	0.015031
RS	9	0.089222	0.635816	975.255154	0.018087	0.016060
RS	10	0.103118	0.660499	985.794550	0.018282	0.016540
RS	11	0.118033	0.660499	1033.912615	0.019175	0.017803
RS	12	0.134044	0.685287	1043.865131	0.019359	0.018315
RS	13	0.151230	0.685287	1092.021785	0.020252	0.019592
RS	14	0.169679	0.749710	1043.549110	0.019353	0.018959
RS	15	0.189482	0.749710	1090.220303	0.020219	0.020091
RS	16	0.210739	0.859179	993.799211	0.018431	0.018470
RS	17	0.233557	0.859179	1038.133228	0.019253	0.019486
RS	18	0.258051	1.022798	911.363656	0.016902	0.017230
RS	19	0.284344	1.022798	952.905933	0.017672	0.018126
RS	20	0.312567	1.245292	818.904042	0.015187	0.015670
RS	21	0.342863	1.245292	857.502282	0.015903	0.016455
RS	22	0.375384	1.522039	735.180670	0.013634	0.014178
RS	23	0.410292	1.522039	770.993026	0.014299	0.014868
RS	24	0.447764	1.833865	671.419649	0.012452	0.012990
RS	25	0.487988	1.833865	704.908050	0.013073	0.013605
RS	26	0.531166	2.135120	635.740377	0.011790	0.012287
RS	27	0.577514	2.135120	667.660992	0.012382	0.012860
RS	28	0.627265	2.363755	633.107716	0.011741	0.012197
RS	29	0.680670	2.363755	664.349123	0.012321	0.012768
RS	30	0.737997	2.471462	666.016753	0.012352	0.012801
RS	31	0.799533	2.471462	697.290250	0.012932	0.013401
RS	32	0.865588	2.455147	733.466982	0.013603	0.014109
RS	33	0.936493	2.455147	764.841249	0.014184	0.014750
RS	34	1.012606	2.361079	827.024653	0.015338	0.015978
RS	35	1.094307	2.361079	857.424465	0.015902	0.016633
RS	36	1.182008	2.250226	929.447640	0.017237	0.018067
RS	37	1.276149	2.250226	956.574860	0.017740	0.018668
RS	38	1.377203	2.165629	1018.841615	0.018895	0.019912
RS	39	1.485678	2.165629	1039.846066	0.019285	0.020377
RS	40	1.602118	2.125505	1076.736213	0.019969	0.021112
RS	41	1.727109	2.125505	1089.291326	0.020202	0.021381
RS	42	1.861278	2.130728	1094.605662	0.020300	0.021482
RS	43	2.005300	2.130728	1097.606359	0.020356	0.021534
RS	44	2.159897	2.174074	1074.110278	0.019920	0.021061
RS	45	2.325847	2.174074	1067.652126	0.019800	0.020910
RS	46	2.503983	2.245242	1023.211567	0.018976	0.020027
RS	47	2.695200	2.245242	1008.122370	0.018696	0.019704
RS	48	2.900458	2.331720	952.117458	0.017658	0.018603
RS	49	3.120790	2.331720	929.401801	0.017236	0.018140
RS	50	3.357300	2.418891	870.125018	0.016137	0.016987
RS	51	3.611178	2.418891	840.565824	0.015589	0.016407
RS	52	3.883700	2.493812	782.930373	0.014520	0.015299
RS	53	4.176233	2.493812	747.083132	0.013855	0.014613
RS	54	4.490247	2.581092	684.364336	0.012692	0.013417
RS	55	4.827320	2.581092	644.456951	0.011952	0.012660
RS	56	5.189146	2.581092	601.061484	0.011147	0.011835
RS	57	5.577541	2.581092	554.823080	0.010290	0.010952
RS	58	5.994457	3.259979	408.135113	0.007569	0.008137
RS	59	6.441988	3.259979	382.183853	0.007088	0.007632
RS	60	6.922383	3.259979	354.302453	0.006571	0.007086
RS	61	7.438054	3.259979	324.928083	0.006026	0.006507
RS	62	7.991592	3.259979	294.554438	0.005463	0.005907
RS	63	8.585778	3.259979	1535.867390	0.028484	0.030958
PA	4+25*2+4+6 0.074231212 0.026443970 8.585778341 0.844685037 0.370423455 0.536650618 0.635815923 0.660498754 0.685286967 0.749709657 0.859179266 1.022797918 1.245291503 1.522038671 1.833865106 2.135119585 2.363755472 2.471462175 2.455147239 2.361078628 2.250225916 2.165628550 2.125505036 2.130728413 2.174074071 2.245241754 2.331719877 2.418891300 2.493811642 2.581092454 3.259979168
//
IT	4466
RD	17
LK	-380257.060033
QD	-179.159745 -> -161.991433
RI	0.0178687183
TR	0.073160	0.026715
MT	8.658525
MM	C_pi: 1.743754, n_recomb: 55329.842046
RS	0	0.000000	0.875139	452.697209	0.008182	0.000576
RS	1	0.007357	0.875139	481.835701	0.008708	0.004379
RS	2	0.015256	0.875139	512.524813	0.009263	0.007758
RS	3	0.023736	0.875139	544.797780	0.009846	0.009199
RS	4	0.032840	0.369965	1358.481464	0.024552	0.022052
RS	5	0.042614	0.369965	1419.225642	0.025650	0.022492
RS	6	0.053106	0.545358	1008.729442	0.018231	0.015956
RS	7	0.064371	0.545358	1060.169078	0.019161	0.016651
RS	8	0.076465	0.648969	936.648878	0.016928	0.014858
RS	9	0.089448	0.648969	985.099222	0.017804	0.015872
RS	10	0.103387	0.671469	1000.210467	0.018077	0.016410
RS	11	0.118351	0.671469	1049.494759	0.018968	0.017654
RS	12	0.134416	0.692240	1066.777068	0.019280	0.018275
RS	13	0.151663	0.692240	1116.330206	0.020176	0.019541
RS	14	0.170179	0.753315	1072.697541	0.019387	0.019008
RS	15	0.190057	0.753315	1120.853912	0.020258	0.020140
RS	16	0.211398	0.860414	1025.280356	0.018530	0.018574
RS	17	0.234309	0.860414	1071.086157	0.019358	0.019593
RS	18	0.258906	1.023227	941.294968	0.017012	0.017337
RS	19	0.285312	1.023227	984.232872	0.017788	0.018237
RS	20	0.313661	1.247590	844.662445	0.015266	0.015741
RS	21	0.344096	1.247590	884.534677	0.015987	0.016529
RS	22	0.376770	1.529961	755.902168	0.013662	0.014192
RS	23	0.411849	1.529961	792.839817	0.014329	0.014885
RS	24	0.449508	1.851603	687.521968	0.012426	0.012947
RS	25	0.489937	1.851603	721.987990	0.013049	0.013562
RS	26	0.533342	2.165276	648.471992	0.011720	0.012196
RS	27	0.579940	2.165276	681.259708	0.012313	0.012768
RS	28	0.629966	2.405078	644.111128	0.011641	0.012073
RS	29	0.683673	2.405078	676.175728	0.012221	0.012642
RS	30	0.741331	2.518544	677.130548	0.012238	0.012659
RS	31	0.803232	2.518544	709.263829	0.012819	0.013255
RS	32	0.869687	2.501210	746.642888	0.013494	0.013963
RS	33	0.941031	2.501210	778.982207	0.014079	0.014601
RS	34	1.017625	2.401530	844.103407	0.015256	0.015847
RS	35	1.099854	2.401530	875.590341	0.015825	0.016501
RS	36	1.188133	2.283952	951.634923	0.017199	0.017968
RS	37	1.282906	2.283952	979.903351	0.017710	0.018571
RS	38	1.384653	2.193912	1046.182402	0.018908	0.019855
RS	39	1.493886	2.193912	1068.246941	0.019307	0.020326
RS	40	1.611156	2.150554	1108.035819	0.020026	0.021096
RS	41	1.737053	2.150554	1121.437979	0.020268	0.021374
RS	42	1.872214	2.154777	1127.945472	0.020386	0.021496
RS	43	2.017319	2.154777	1131.514909	0.020450	0.021559
RS	44	2.173100	2.199018	1107.573566	0.020018	0.021093
RS	45	2.340342	2.199018	1101.414218	0.019906	0.020954
RS	46	2.519889	2.272473	1055.401137	0.019075	0.020068
RS	47	2.712647	2.272473	1040.384945	0.018803	0.019758
RS	48	2.919586	2.361997	982.322389	0.017754	0.018651
RS	49	3.141751	2.361997	959.488921	0.017341	0.018202
RS	50	3.380262	2.452237	898.197476	0.016234	0.017044
RS	51	3.636320	2.452237	868.329093	0.015694	0.016478
RS	52	3.911219	2.529620	808.976128	0.014621	0.015369
RS	53	4.206343	2.529620	772.594808	0.013963	0.014695
RS	54	4.523180	2.619624	707.983026	0.012796	0.013496
RS	55	4.863329	2.619624	667.349740	0.012061	0.012748
RS	56	5.228504	2.619624	623.047434	0.011261	0.011930
RS	57	5.620547	2.619624	575.729651	0.010405	0.011052
RS	58	6.041434	3.332874	421.069277	0.007610	0.008160
RS	59	6.493288	3.332874	395.082413	0.007140	0.007669
RS	60	6.978386	3.332874	367.033466	0.006634	0.007136
RS	61	7.499176	3.332874	337.355866	0.006097	0.006569
RS	62	8.058282	3.332874	306.543860	0.005540	0.005977
RS	63	8.658525	3.332874	1621.414461	0.029305	0.031782
PA	4+25*2+4+6 0.073159672 0.026715401 8.658524949 0.875138619 0.369964919 0.545358212 0.648968809 0.671468790 0.692239658 0.753314938 0.860414477 1.023226613 1.247590107 1.529961117 1.851603426 2.165275836 2.405077618 2.518543830 2.501209815 2.401529856 2.283952180 2.193912377 2.150554177 2.154777381 2.199017612 2.272472839 2.361996683 2.452236593 2.529620277 2.619624189 3.332874333
//
IT	4560
RD	18
LK	-380223.320499
QD	-169.312445 -> -153.554451
RI	0.0170806614
TR	0.072148	0.026975
MT	8.728003
MM	C_pi: 1.770832, n_recomb: 56701.817340
RS	0	0.000000	0.905581	448.948196	0.007918	0.000562
RS	1	0.007371	0.905581	478.038290	0.008431	0.004278
RS	2	0.015285	0.905581	508.700659	0.008972	0.007584
RS	3	0.023783	0.905581	540.972779	0.009541	0.008981
RS	4	0.032907	0.369333	1398.589653	0.024666	0.022291
RS	5	0.042703	0.369333	1461.148348	0.025769	0.022716
RS	6	0.053222	0.553798	1021.155155	0.018009	0.015839
RS	7	0.064516	0.553798	1073.655417	0.018935	0.016534
RS	8	0.076642	0.661922	944.804328	0.016663	0.014690
RS	9	0.089662	0.661922	994.148152	0.017533	0.015690
RS	10	0.103642	0.682315	1013.635279	0.017877	0.016281
RS	11	0.118652	0.682315	1064.031713	0.018765	0.017508
RS	12	0.134769	0.699130	1088.586799	0.019198	0.018231
RS	13	0.152073	0.699130	1139.490291	0.020096	0.019488
RS	14	0.170654	0.756887	1100.886556	0.019415	0.019052
RS	15	0.190603	0.756887	1150.490906	0.020290	0.020183
RS	16	0.212023	0.861585	1056.060576	0.018625	0.018673
RS	17	0.235023	0.861585	1103.307195	0.019458	0.019694
RS	18	0.259717	1.023453	970.757524	0.017120	0.017443
RS	19	0.286231	1.023453	1015.064918	0.017902	0.018347
RS	20	0.314700	1.249418	870.075632	0.015345	0.015812
RS	21	0.345267	1.249418	911.199376	0.016070	0.016604
RS	22	0.378088	1.537052	776.304110	0.013691	0.014209
RS	23	0.413327	1.537052	814.345935	0.014362	0.014904
RS	24	0.451164	1.868158	703.281291	0.012403	0.012908
RS	25	0.491790	1.868158	738.702662	0.013028	0.013524
RS	26	0.535410	2.194047	660.814896	0.011654	0.012111
RS	27	0.582246	2.194047	694.444475	0.012247	0.012683
RS	28	0.632534	2.445013	654.664479	0.011546	0.011956
RS	29	0.686529	2.445013	687.523321	0.012125	0.012522
RS	30	0.744503	2.564428	687.692000	0.012128	0.012523
RS	31	0.806751	2.564428	720.652340	0.012710	0.013115
RS	32	0.873587	2.546314	759.127774	0.013388	0.013823
RS	33	0.945349	2.546314	792.397763	0.013975	0.014457
RS	34	1.022401	2.441241	860.333901	0.015173	0.015720
RS	35	1.105132	2.441241	892.876787	0.015747	0.016372
RS	36	1.193962	2.317095	972.843004	0.017157	0.017869
RS	37	1.289339	2.317095	1002.230959	0.017675	0.018475
RS	38	1.391746	2.221694	1072.479616	0.018914	0.019796
RS	39	1.501701	2.221694	1095.596192	0.019322	0.020273
RS	40	1.619762	2.175104	1138.305193	0.020075	0.021076
RS	41	1.746524	2.175104	1152.559815	0.020327	0.021363
RS	42	1.882630	2.178263	1160.325235	0.020464	0.021506
RS	43	2.028768	2.178263	1164.479199	0.020537	0.021580
RS	44	2.185678	2.223273	1140.181234	0.020108	0.021121
RS	45	2.354154	2.223273	1134.342766	0.020005	0.020995
RS	46	2.535048	2.298852	1086.849112	0.019168	0.020107
RS	47	2.729275	2.298852	1071.931067	0.018905	0.019810
RS	48	2.937819	2.391231	1011.900008	0.017846	0.018697
RS	49	3.161734	2.391231	988.974494	0.017442	0.018261
RS	50	3.402154	2.484340	925.750071	0.016327	0.017100
RS	51	3.660296	2.484340	895.597519	0.015795	0.016546
RS	52	3.937464	2.564003	834.597677	0.014719	0.015437
RS	53	4.235063	2.564003	797.706244	0.014068	0.014773
RS	54	4.554597	2.656492	731.274626	0.012897	0.013573
RS	55	4.897684	2.656492	689.935213	0.012168	0.012833
RS	56	5.266060	2.656492	644.748551	0.011371	0.012022
RS	57	5.661588	2.656492	596.376142	0.010518	0.011148
RS	58	6.086271	3.403044	433.796728	0.007650	0.008183
RS	59	6.542256	3.403044	407.779977	0.007192	0.007706
RS	60	7.031852	3.403044	379.573759	0.006694	0.007185
RS	61	7.557536	3.403044	349.607477	0.006166	0.006628
RS	62	8.121968	3.403044	318.375429	0.005615	0.006045
RS	63	8.728003	3.403044	1706.790555	0.030101	0.032581
PA	4+25*2+4+6 0.072148240 0.026974778 8.728002821 0.905581387 0.369332831 0.553797779 0.661921870 0.682315250 0.699130195 0.756886548 0.861584999 1.023453004 1.249417632 1.537052268 1.868158051 2.194047034 2.445012545 2.564427964 2.546314201 2.441240975 2.317094857 2.221693773 2.175103789 2.178263472 2.223273209 2.298851985 2.391230608 2.484340206 2.564003491 2.656492384 3.403044172
//
IT	4745
RD	19
LK	-380192.343549
QD	-160.239709 -> -145.756047
RI	0.0163549187
TR	0.071193	0.027223
MT	8.794384
MM	C_pi: 1.797035, n_recomb: 58037.466147
RS	0	0.000000	0.936048	445.142435	0.007670	0.000548
RS	1	0.007384	0.936048	474.166108	0.008170	0.004182
RS	2	0.015313	0.936048	504.781110	0.008698	0.007417
RS	3	0.023827	0.936048	537.028874	0.009253	0.008772
RS	4	0.032970	0.368548	1438.473439	0.024785	0.022529
RS	5	0.042788	0.368548	1502.815153	0.025894	0.022941
RS	6	0.053331	0.561983	1032.962521	0.017798	0.015726
RS	7	0.064653	0.561983	1086.478719	0.018720	0.016421
RS	8	0.076810	0.674671	952.278840	0.016408	0.014527
RS	9	0.089865	0.674671	1002.465492	0.017273	0.015514
RS	10	0.103884	0.693029	1026.139102	0.017681	0.016154
RS	11	0.118938	0.693029	1077.595653	0.018567	0.017364
RS	12	0.135104	0.705947	1109.349649	0.019114	0.018185
RS	13	0.152463	0.705947	1161.558202	0.020014	0.019431
RS	14	0.171105	0.760424	1128.130113	0.019438	0.019091
RS	15	0.191122	0.760424	1179.145205	0.020317	0.020220
RS	16	0.212618	0.862693	1086.142326	0.018715	0.018767
RS	17	0.235700	0.862693	1134.798645	0.019553	0.019791
RS	18	0.260488	1.023497	999.745073	0.017226	0.017546
RS	19	0.287105	1.023497	1045.395496	0.018012	0.018454
RS	20	0.315687	1.250818	895.137956	0.015423	0.015884
RS	21	0.346381	1.250818	937.490444	0.016153	0.016679
RS	22	0.379340	1.543370	796.389901	0.013722	0.014228
RS	23	0.414733	1.543370	835.514832	0.014396	0.014925
RS	24	0.452739	1.883589	718.709216	0.012384	0.012873
RS	25	0.493552	1.883589	755.064105	0.013010	0.013490
RS	26	0.537378	2.221476	672.789170	0.011592	0.012031
RS	27	0.584440	2.221476	707.236205	0.012186	0.012603
RS	28	0.634977	2.483600	664.789849	0.011454	0.011844
RS	29	0.689245	2.483600	698.414932	0.012034	0.012408
RS	30	0.747521	2.609122	697.733727	0.012022	0.012392
RS	31	0.810099	2.609122	731.489453	0.012604	0.012982
RS	32	0.877298	2.590455	770.960382	0.013284	0.013688
RS	33	0.949459	2.590455	805.127321	0.013873	0.014319
RS	34	1.026948	2.480196	875.758896	0.015090	0.015595
RS	35	1.110158	2.480196	909.326377	0.015668	0.016246
RS	36	1.199513	2.349627	993.115005	0.017112	0.017772
RS	37	1.295465	2.349627	1023.599484	0.017637	0.018379
RS	38	1.398502	2.248948	1097.767764	0.018915	0.019736
RS	39	1.509146	2.248948	1121.926028	0.019331	0.020219
RS	40	1.627961	2.199135	1167.567610	0.020117	0.021054
RS	41	1.755548	2.199135	1182.677270	0.020378	0.021350
RS	42	1.892556	2.201175	1191.758646	0.020534	0.021513
RS	43	2.039681	2.201175	1196.509857	0.020616	0.021598
RS	44	2.197668	2.246846	1171.934942	0.020193	0.021147
RS	45	2.367321	2.246846	1166.436708	0.020098	0.021032
RS	46	2.549500	2.324400	1117.549996	0.019256	0.020143
RS	47	2.745131	2.324400	1102.752873	0.019001	0.019859
RS	48	2.955207	2.419459	1040.838687	0.017934	0.018742
RS	49	3.180794	2.419459	1017.845100	0.017538	0.018318
RS	50	3.423038	2.515257	952.766788	0.016416	0.017154
RS	51	3.683169	2.515257	922.353938	0.015892	0.016611
RS	52	3.962506	2.597032	859.775727	0.014814	0.015504
RS	53	4.262470	2.597032	822.397717	0.014170	0.014849
RS	54	4.584581	2.691792	754.217367	0.012995	0.013648
RS	55	4.930476	2.691792	712.192092	0.012271	0.012916
RS	56	5.301911	2.691792	666.144143	0.011478	0.012111
RS	57	5.700772	2.691792	616.742550	0.010627	0.011242
RS	58	6.129083	3.470610	446.308359	0.007690	0.008207
RS	59	6.589020	3.470610	420.267669	0.007241	0.007742
RS	60	7.082917	3.470610	391.914435	0.006753	0.007232
RS	61	7.613282	3.470610	361.673791	0.006232	0.006685
RS	62	8.182807	3.470610	330.039637	0.005687	0.006109
RS	63	8.794384	3.470610	1791.867042	0.030874	0.033357
PA	4+25*2+4+6 0.071192517 0.027222910 8.794384106 0.936048085 0.368547550 0.561983463 0.674671385 0.693028808 0.705946971 0.760424204 0.862693023 1.023496987 1.250818284 1.543370070 1.883588612 2.221475604 2.483599730 2.609122141 2.590455007 2.480195561 2.349626854 2.248947938 2.199135025 2.201174608 2.246846466 2.324399510 2.419459223 2.515256568 2.597032357 2.691791911 3.470610270
//
IT	4442
RD	20
LK	-380163.863945
QD	-151.864935 -> -138.535206
RI	0.0156822137
TR	0.070288	0.027460
MT	8.857930
MM	C_pi: 1.822420, n_recomb: 59337.949638
RS	0	0.000000	0.966633	441.251739	0.007436	0.000535
RS	1	0.007396	0.966633	470.190684	0.007924	0.004089
RS	2	0.015339	0.966633	500.737563	0.008439	0.007257
RS	3	0.023869	0.966633	532.937511	0.008981	0.008572
RS	4	0.033030	0.367638	1478.097689	0.024910	0.022767
RS	5	0.042869	0.367638	1544.191012	0.026024	0.023165
RS	6	0.053435	0.569932	1044.188893	0.017597	0.015617
RS	7	0.064783	0.569932	1098.678868	0.018516	0.016312
RS	8	0.076970	0.687217	959.139469	0.016164	0.014369
RS	9	0.090058	0.687217	1010.121889	0.017023	0.015344
RS	10	0.104115	0.703610	1037.792185	0.017490	0.016028
RS	11	0.119211	0.703610	1090.259538	0.018374	0.017222
RS	12	0.135423	0.712699	1129.108313	0.019028	0.018136
RS	13	0.152835	0.712699	1182.577948	0.019930	0.019373
RS	14	0.171534	0.763927	1154.466326	0.019456	0.019125
RS	15	0.191616	0.763927	1206.856044	0.020339	0.020252
RS	16	0.213183	0.863760	1115.526138	0.018800	0.018857
RS	17	0.236346	0.863760	1165.561569	0.019643	0.019882
RS	18	0.261222	1.023395	1028.254654	0.017329	0.017647
RS	19	0.287937	1.023395	1075.222057	0.018120	0.018558
RS	20	0.316628	1.251845	919.854489	0.015502	0.015956
RS	21	0.347441	1.251845	963.413477	0.016236	0.016754
RS	22	0.380533	1.548997	816.165600	0.013755	0.014250
RS	23	0.416073	1.548997	856.353173	0.014432	0.014949
RS	24	0.454240	1.897993	733.817684	0.012367	0.012842
RS	25	0.495231	1.897993	771.085143	0.012995	0.013460
RS	26	0.539253	2.247661	684.412490	0.011534	0.011957
RS	27	0.586531	2.247661	719.653750	0.012128	0.012527
RS	28	0.637306	2.520914	674.515165	0.011367	0.011738
RS	29	0.691836	2.520914	708.880024	0.011946	0.012300
RS	30	0.750399	2.652678	707.293286	0.011920	0.012268
RS	31	0.813293	2.652678	741.814405	0.012502	0.012854
RS	32	0.880839	2.633672	782.185469	0.013182	0.013558
RS	33	0.953380	2.633672	817.217073	0.013772	0.014185
RS	34	1.031286	2.518416	890.431075	0.015006	0.015474
RS	35	1.114954	2.518416	924.992585	0.015589	0.016124
RS	36	1.204810	2.381573	1012.501707	0.017063	0.017675
RS	37	1.301311	2.381573	1044.059568	0.017595	0.018285
RS	38	1.404950	2.275685	1122.099798	0.018910	0.019675
RS	39	1.516254	2.275685	1147.288211	0.019335	0.020164
RS	40	1.635789	2.222660	1195.869161	0.020154	0.021029
RS	41	1.764165	2.222660	1211.834521	0.020423	0.021334
RS	42	1.902036	2.223532	1222.282377	0.020599	0.021518
RS	43	2.050103	2.223532	1227.641305	0.020689	0.021613
RS	44	2.209121	2.269771	1202.862447	0.020271	0.021171
RS	45	2.379899	2.269771	1197.721477	0.020185	0.021067
RS	46	2.563308	2.349163	1147.524286	0.019339	0.020178
RS	47	2.760282	2.349163	1132.868597	0.019092	0.019905
RS	48	2.971824	2.446746	1069.152017	0.018018	0.018784
RS	49	3.199011	2.446746	1046.112322	0.017630	0.018372
RS	50	3.443000	2.545067	979.254681	0.016503	0.017207
RS	51	3.705034	2.545067	948.603844	0.015986	0.016675
RS	52	3.986448	2.628805	884.512225	0.014906	0.015568
RS	53	4.288675	2.628805	846.670076	0.014269	0.014923
RS	54	4.613254	2.725640	776.809580	0.013091	0.013722
RS	55	4.961838	2.725640	734.118104	0.012372	0.012997
RS	56	5.336204	2.725640	687.231308	0.011582	0.012197
RS	57	5.738256	2.725640	636.825338	0.010732	0.011332
RS	58	6.170044	3.535731	458.606078	0.007729	0.008230
RS	59	6.633765	3.535731	432.546995	0.007290	0.007777
RS	60	7.131783	3.535731	404.056322	0.006809	0.007278
RS	61	7.666634	3.535731	373.554718	0.006295	0.006739
RS	62	8.241041	3.535731	341.535296	0.005756	0.006171
RS	63	8.857930	3.535731	1876.562299	0.031625	0.034108
PA	4+25*2+4+6 0.070287882 0.027460265 8.857930144 0.966632812 0.367638286 0.569931991 0.687217208 0.703609867 0.712699434 0.763927268 0.863760102 1.023395474 1.251845348 1.548997406 1.897992934 2.247661058 2.520914384 2.652677762 2.633671831 2.518416425 2.381572516 2.275684565 2.222659974 2.223532177 2.269771317 2.349163045 2.446746253 2.545067454 2.628805309 2.725640313 3.535730592
//
IT	4120
RD	21
LK	-380137.646311
QD	-144.120112 -> -131.837424
RI	0.0150579429
TR	0.069431	0.027687
MT	8.918812
MM	C_pi: 1.847008, n_recomb: 60603.701485
RS	0	0.000000	0.997340	437.286156	0.007216	0.000523
RS	1	0.007407	0.997340	466.123657	0.007691	0.004000
RS	2	0.015363	0.997340	496.583428	0.008194	0.007102
RS	3	0.023909	0.997340	528.714060	0.008724	0.008380
RS	4	0.033087	0.366627	1517.416036	0.025038	0.023003
RS	5	0.042946	0.366627	1585.228661	0.026157	0.023387
RS	6	0.053534	0.577648	1054.870434	0.017406	0.015511
RS	7	0.064907	0.577648	1110.293973	0.018321	0.016207
RS	8	0.077122	0.699548	965.445794	0.015930	0.014216
RS	9	0.090242	0.699548	1017.179839	0.016784	0.015180
RS	10	0.104334	0.714052	1048.649760	0.017303	0.015904
RS	11	0.119470	0.714052	1102.080443	0.018185	0.017084
RS	12	0.135727	0.719373	1147.919190	0.018941	0.018085
RS	13	0.153188	0.719373	1202.606932	0.019844	0.019312
RS	14	0.171943	0.767391	1179.913767	0.019469	0.019155
RS	15	0.192087	0.767391	1233.642078	0.020356	0.020280
RS	16	0.213723	0.864782	1144.219901	0.018880	0.018943
RS	17	0.236961	0.864782	1195.603791	0.019728	0.019970
RS	18	0.261921	1.023157	1056.283809	0.017429	0.017746
RS	19	0.288730	1.023157	1104.541888	0.018226	0.018660
RS	20	0.317525	1.252529	944.220129	0.015580	0.016027
RS	21	0.348452	1.252529	988.963074	0.016319	0.016829
RS	22	0.381671	1.553979	835.631996	0.013788	0.014274
RS	23	0.417350	1.553979	876.861688	0.014469	0.014975
RS	24	0.455672	1.911424	748.612916	0.012353	0.012815
RS	25	0.496833	1.911424	786.772235	0.012982	0.013433
RS	26	0.541043	2.272647	695.697440	0.011479	0.011887
RS	27	0.588527	2.272647	731.710258	0.012074	0.012457
RS	28	0.639529	2.556988	683.857655	0.011284	0.011638
RS	29	0.694309	2.556988	718.936596	0.011863	0.012198
RS	30	0.753146	2.695123	716.390685	0.011821	0.012148
RS	31	0.816342	2.695123	751.647970	0.012403	0.012732
RS	32	0.884219	2.675966	792.832744	0.013082	0.013432
RS	33	0.957124	2.675966	828.697329	0.013674	0.014057
RS	34	1.035429	2.555899	904.382732	0.014923	0.015356
RS	35	1.119534	2.555899	939.907641	0.015509	0.016004
RS	36	1.209870	2.412913	1031.038507	0.017013	0.017580
RS	37	1.306897	2.412913	1063.645571	0.017551	0.018192
RS	38	1.411111	2.301898	1145.499267	0.018901	0.019614
RS	39	1.523045	2.301898	1171.704505	0.019334	0.020108
RS	40	1.643270	2.245678	1223.223972	0.020184	0.021004
RS	41	1.772401	2.245678	1240.043469	0.020462	0.021316
RS	42	1.911096	2.245341	1251.902182	0.020657	0.021521
RS	43	2.060066	2.245341	1257.876935	0.020756	0.021626
RS	44	2.220070	2.292060	1232.962903	0.020345	0.021192
RS	45	2.391927	2.292060	1228.193918	0.020266	0.021099
RS	46	2.576513	2.373170	1176.763211	0.019417	0.020210
RS	47	2.774772	2.373170	1162.267629	0.019178	0.019948
RS	48	2.987718	2.473132	1096.826854	0.018098	0.018825
RS	49	3.216437	2.473132	1073.761600	0.017718	0.018424
RS	50	3.462098	2.573829	1005.196372	0.016586	0.017258
RS	51	3.725956	2.573829	974.329082	0.016077	0.016736
RS	52	4.009359	2.659391	908.787760	0.014996	0.015631
RS	53	4.313754	2.659391	870.503674	0.014364	0.014994
RS	54	4.640698	2.758123	799.030598	0.013185	0.013793
RS	55	4.991859	2.758123	755.693001	0.012469	0.013075
RS	56	5.369033	2.758123	707.990311	0.011682	0.012281
RS	57	5.774145	2.758123	656.605391	0.010834	0.011420
RS	58	6.209265	3.598530	470.679504	0.007767	0.008253
RS	59	6.676616	3.598530	444.607961	0.007336	0.007811
RS	60	7.178585	3.598530	415.989632	0.006864	0.007322
RS	61	7.717738	3.598530	385.240522	0.006357	0.006792
RS	62	8.296827	3.598530	352.852603	0.005822	0.006231
RS	63	8.918812	3.598530	1960.757868	0.032354	0.034837
PA	4+25*2+4+6 0.069430609 0.027687447 8.918811856 0.997340193 0.366627485 0.577647936 0.699547554 0.714052197 0.719372564 0.767391466 0.864781546 1.023157334 1.252529426 1.553979395 1.911423632 2.272647193 2.556988374 2.695122589 2.675965761 2.555899321 2.412913420 2.301897938 2.245677729 2.245341252 2.292060436 2.373170490 2.473132330 2.573829061 2.659391003 2.758123380 3.598529728
//
IT	4887
RD	22
LK	-380113.482480
QD	-136.946611 -> -125.615740
RI	0.0144754835
TR	0.068617	0.027905
MT	8.977212
MM	C_pi: 1.870836, n_recomb: 61835.635724
RS	0	0.000000	1.028260	433.222532	0.007006	0.000511
RS	1	0.007418	1.028260	461.941485	0.007470	0.003915
RS	2	0.015387	1.028260	492.294876	0.007961	0.006953
RS	3	0.023947	1.028260	524.334529	0.008479	0.008195
RS	4	0.033142	0.365519	1556.466892	0.025171	0.023238
RS	5	0.043019	0.365519	1625.967472	0.026295	0.023609
RS	6	0.053628	0.585133	1065.053685	0.017224	0.015408
RS	7	0.065025	0.585133	1121.373063	0.018135	0.016105
RS	8	0.077267	0.711675	971.228788	0.015707	0.014068
RS	9	0.090418	0.711675	1023.672515	0.016555	0.015021
RS	10	0.104544	0.724344	1058.782054	0.017123	0.015782
RS	11	0.119718	0.724344	1113.131214	0.018001	0.016948
RS	12	0.136017	0.725968	1165.824145	0.018854	0.018032
RS	13	0.153526	0.725968	1221.688138	0.019757	0.019250
RS	14	0.172333	0.770822	1204.490215	0.019479	0.019181
RS	15	0.192536	0.770822	1259.521590	0.020369	0.020304
RS	16	0.214237	0.865770	1172.222739	0.018957	0.019026
RS	17	0.237549	0.865770	1224.924675	0.019809	0.020053
RS	18	0.262589	1.022805	1083.829128	0.017528	0.017843
RS	19	0.289488	1.022805	1133.351732	0.018328	0.018760
RS	20	0.318381	1.252924	968.223583	0.015658	0.016099
RS	21	0.349418	1.252924	1014.127900	0.016400	0.016904
RS	22	0.382758	1.558381	854.789271	0.013824	0.014299
RS	23	0.418571	1.558381	897.040813	0.014507	0.015002
RS	24	0.457040	1.923958	763.100974	0.012341	0.012790
RS	25	0.498364	1.923958	802.131960	0.012972	0.013410
RS	26	0.542753	2.296506	706.657739	0.011428	0.011821
RS	27	0.590434	2.296506	743.420307	0.012023	0.012390
RS	28	0.641654	2.591887	692.835617	0.011204	0.011542
RS	29	0.696672	2.591887	728.604018	0.011783	0.012100
RS	30	0.755772	2.736491	725.054949	0.011726	0.012034
RS	31	0.819257	2.736491	761.020481	0.012307	0.012615
RS	32	0.887451	2.717362	802.937017	0.012985	0.013310
RS	33	0.960704	2.717362	839.604046	0.013578	0.013932
RS	34	1.039391	2.592656	917.655388	0.014840	0.015241
RS	35	1.123915	2.592656	954.113703	0.015430	0.015888
RS	36	1.214710	2.443659	1048.767570	0.016961	0.017487
RS	37	1.312240	2.443659	1082.399479	0.017504	0.018100
RS	38	1.417006	2.327590	1168.008194	0.018889	0.019552
RS	39	1.529543	2.327590	1195.215848	0.019329	0.020052
RS	40	1.650429	2.268192	1249.668408	0.020210	0.020976
RS	41	1.780282	2.268192	1267.338719	0.020495	0.021297
RS	42	1.919769	2.266610	1280.647302	0.020711	0.021521
RS	43	2.069603	2.266610	1287.243837	0.020817	0.021636
RS	44	2.230552	2.313733	1262.256789	0.020413	0.021211
RS	45	2.403442	2.313733	1257.872339	0.020342	0.021128
RS	46	2.589157	2.396451	1205.280587	0.019492	0.020241
RS	47	2.788648	2.396451	1190.961694	0.019260	0.019989
RS	48	3.002939	2.498661	1123.869867	0.018175	0.018865
RS	49	3.233127	2.498661	1100.797887	0.017802	0.018474
RS	50	3.480392	2.601599	1030.593112	0.016667	0.017306
RS	51	3.745999	2.601599	999.529595	0.016164	0.016795
RS	52	4.031310	2.688858	932.599952	0.015082	0.015691
RS	53	4.337786	2.688858	893.895171	0.014456	0.015063
RS	54	4.666998	2.789329	820.873811	0.013275	0.013863
RS	55	5.020632	2.789329	776.909906	0.012564	0.013151
RS	56	5.400500	2.789329	728.414028	0.011780	0.012362
RS	57	5.808548	2.789329	676.075373	0.010933	0.011504
RS	58	6.246867	3.659133	482.526962	0.007803	0.008275
RS	59	6.717702	3.659133	456.448735	0.007382	0.007844
RS	60	7.223465	3.659133	427.712178	0.006917	0.007364
RS	61	7.766748	3.659133	396.728497	0.006416	0.006843
RS	62	8.350333	3.659133	363.988201	0.005886	0.006288
RS	63	8.977212	3.659133	2044.372452	0.033061	0.035544
PA	4+25*2+4+6 0.068617176 0.027904970 8.977211593 1.028260016 0.365519116 0.585133471 0.711674834 0.724344427 0.725967535 0.770822156 0.865770386 1.022805085 1.252923612 1.558381091 1.923958409 2.296505549 2.591886541 2.736490751 2.717361750 2.592656145 2.443658865 2.327590174 2.268191773 2.266610223 2.313732882 2.396451224 2.498661413 2.601599118 2.688858394 2.789329211 3.659132976
//
IT	4691
RD	23
LK	-380091.185676
QD	-130.291557 -> -119.827507
RI	0.0139313713
TR	0.067844	0.028113
MT	9.033305
MM	C_pi: 1.893941, n_recomb: 63034.693584
RS	0	0.000000	1.059388	429.079970	0.006807	0.000500
RS	1	0.007429	1.059388	457.665212	0.007261	0.003832
RS	2	0.015410	1.059388	487.895065	0.007740	0.006809
RS	3	0.023983	1.059388	519.824373	0.008247	0.008016
RS	4	0.033194	0.364344	1595.168215	0.025306	0.023471
RS	5	0.043089	0.364344	1666.324471	0.026435	0.023829
RS	6	0.053719	0.592410	1074.749460	0.017050	0.015308
RS	7	0.065138	0.592410	1131.928344	0.017957	0.016007
RS	8	0.077406	0.723593	976.544361	0.015492	0.013925
RS	9	0.090585	0.723593	1029.658894	0.016335	0.014868
RS	10	0.104744	0.734491	1068.235736	0.016947	0.015663
RS	11	0.119954	0.734491	1123.460616	0.017823	0.016815
RS	12	0.136294	0.732487	1182.865225	0.018765	0.017978
RS	13	0.153848	0.732487	1239.864904	0.019670	0.019187
RS	14	0.172706	0.774221	1228.223705	0.019485	0.019203
RS	15	0.192965	0.774221	1284.523451	0.020378	0.020323
RS	16	0.214729	0.866735	1199.543272	0.019030	0.019104
RS	17	0.238110	0.866735	1253.533372	0.019886	0.020132
RS	18	0.263228	1.022364	1110.885377	0.017623	0.017937
RS	19	0.290212	1.022364	1161.646612	0.018429	0.018857
RS	20	0.319200	1.253053	991.875148	0.015735	0.016171
RS	21	0.350342	1.253053	1038.918759	0.016482	0.016978
RS	22	0.383798	1.562254	873.643884	0.013860	0.014326
RS	23	0.419738	1.562254	916.897473	0.014546	0.015031
RS	24	0.458349	1.935657	777.293896	0.012331	0.012769
RS	25	0.499828	1.935657	817.177068	0.012964	0.013389
RS	26	0.544389	2.319305	717.307133	0.011380	0.011759
RS	27	0.592260	2.319305	754.798519	0.011974	0.012328
RS	28	0.643687	2.625656	701.471103	0.011128	0.011451
RS	29	0.698935	2.625656	737.905542	0.011706	0.012007
RS	30	0.758287	2.776829	733.310672	0.011633	0.011924
RS	31	0.822048	2.776829	769.957771	0.012215	0.012503
RS	32	0.890546	2.757887	812.531518	0.012890	0.013193
RS	33	0.964132	2.757887	849.971646	0.013484	0.013813
RS	34	1.043185	2.628706	930.287717	0.014758	0.015130
RS	35	1.128111	2.628706	967.650198	0.015351	0.015775
RS	36	1.219346	2.473818	1065.731622	0.016907	0.017395
RS	37	1.317359	2.473818	1100.364026	0.017456	0.018010
RS	38	1.422653	2.352769	1189.667663	0.018873	0.019491
RS	39	1.535769	2.352769	1217.862517	0.019321	0.019995
RS	40	1.657289	2.290210	1275.239247	0.020231	0.020948
RS	41	1.787836	2.290210	1293.755575	0.020525	0.021276
RS	42	1.928081	2.287355	1308.546136	0.020759	0.021520
RS	43	2.078745	2.287355	1315.768670	0.020874	0.021644
RS	44	2.240602	2.334812	1290.766006	0.020477	0.021228
RS	45	2.414482	2.334812	1286.776771	0.020414	0.021155
RS	46	2.601280	2.419038	1233.092140	0.019562	0.020269
RS	47	2.801955	2.419038	1218.964701	0.019338	0.020028
RS	48	3.017538	2.523377	1150.291361	0.018249	0.018902
RS	49	3.249137	2.523377	1127.229842	0.017883	0.018522
RS	50	3.497940	2.628431	1055.450899	0.016744	0.017354
RS	51	3.765227	2.628431	1024.209925	0.016248	0.016851
RS	52	4.052371	2.717275	955.949214	0.015165	0.015750
RS	53	4.360846	2.717275	916.844048	0.014545	0.015129
RS	54	4.692237	2.819338	842.336849	0.013363	0.013931
RS	55	5.048247	2.819338	797.765870	0.012656	0.013225
RS	56	5.430704	2.819338	748.498927	0.011874	0.012440
RS	57	5.841574	2.819338	695.231193	0.011029	0.011586
RS	58	6.282967	3.717659	494.148331	0.007839	0.008298
RS	59	6.757150	3.717659	468.068931	0.007426	0.007876
RS	60	7.266560	3.717659	439.223134	0.006968	0.007405
RS	61	7.813814	3.717659	408.017216	0.006473	0.006891
RS	62	8.401722	3.717659	374.939951	0.005948	0.006343
RS	63	9.033305	3.717659	2127.334136	0.033749	0.036230
PA	4+25*2+4+6 0.067844344 0.028113278 9.033305467 1.059388491 0.364343858 0.592409861 0.723592912 0.734490731 0.732486922 0.774220585 0.866734760 1.022364194 1.253052659 1.562254097 1.935657283 2.319304681 2.625656486 2.776829208 2.757887285 2.628705917 2.473818445 2.352768946 2.290210134 2.287355175 2.334812031 2.419038168 2.523376948 2.628430739 2.717275272 2.819337931 3.717659375
//
IT	4237
RD	24
LK	-380070.589523
QD	-124.107988 -> -114.434680
RI	0.0134232321
TR	0.067109	0.028313
MT	9.087234
MM	C_pi: 1.916346, n_recomb: 64201.465032
RS	0	0.000000	1.090679	424.889674	0.006618	0.000489
RS	1	0.007439	1.090679	453.328619	0.007061	0.003752
RS	2	0.015431	1.090679	483.420536	0.007530	0.006669
RS	3	0.024018	1.090679	515.223088	0.008025	0.007843
RS	4	0.033244	0.363109	1633.516375	0.025444	0.023703
RS	5	0.043156	0.363109	1706.295957	0.026577	0.024047
RS	6	0.053805	0.599488	1083.973832	0.016884	0.015212
RS	7	0.065246	0.599488	1141.977112	0.017787	0.015912
RS	8	0.077539	0.735305	981.421692	0.015287	0.013786
RS	9	0.090746	0.735305	1035.170069	0.016124	0.014720
RS	10	0.104935	0.744493	1077.046449	0.016776	0.015546
RS	11	0.120180	0.744493	1133.105817	0.017649	0.016685
RS	12	0.136559	0.738922	1199.088423	0.018677	0.017923
RS	13	0.154157	0.738922	1257.184303	0.019582	0.019123
RS	14	0.173063	0.777590	1251.124258	0.019487	0.019222
RS	15	0.193376	0.777590	1308.657827	0.020384	0.020339
RS	16	0.215200	0.867676	1226.185321	0.019099	0.019179
RS	17	0.238648	0.867676	1281.433777	0.019960	0.020207
RS	18	0.263840	1.021845	1137.448173	0.017717	0.018030
RS	19	0.290905	1.021845	1189.422063	0.018526	0.018952
RS	20	0.319985	1.252952	1015.162441	0.015812	0.016242
RS	21	0.351227	1.252952	1063.322996	0.016562	0.017052
RS	22	0.384793	1.565648	892.190582	0.013897	0.014354
RS	23	0.420857	1.565648	936.426334	0.014586	0.015061
RS	24	0.459603	1.946582	791.191817	0.012324	0.012750
RS	25	0.501231	1.946582	831.907855	0.012958	0.013371
RS	26	0.545956	2.341093	727.655408	0.011334	0.011700
RS	27	0.594009	2.341093	765.855238	0.011929	0.012269
RS	28	0.645635	2.658349	709.775123	0.011055	0.011364
RS	29	0.701103	2.658349	746.852854	0.011633	0.011919
RS	30	0.760696	2.816169	741.175877	0.011545	0.011819
RS	31	0.824723	2.816169	778.478719	0.012126	0.012395
RS	32	0.893512	2.797560	821.640422	0.012798	0.013080
RS	33	0.967419	2.797560	859.825098	0.013393	0.013697
RS	34	1.046823	2.664054	942.309975	0.014677	0.015021
RS	35	1.132135	2.664054	980.547785	0.015273	0.015666
RS	36	1.223792	2.503395	1081.961340	0.016853	0.017305
RS	37	1.322268	2.503395	1117.569602	0.017407	0.017921
RS	38	1.428070	2.377436	1210.506010	0.018855	0.019430
RS	39	1.541742	2.377436	1239.671827	0.019309	0.019939
RS	40	1.663870	2.311736	1299.959394	0.020248	0.020919
RS	41	1.795083	2.311736	1319.315386	0.020550	0.021254
RS	42	1.936057	2.307585	1335.614152	0.020803	0.021518
RS	43	2.087517	2.307585	1343.465134	0.020926	0.021650
RS	44	2.250245	2.355311	1318.501498	0.020537	0.021244
RS	45	2.425078	2.355311	1314.916223	0.020481	0.021180
RS	46	2.612917	2.440953	1260.202460	0.019629	0.020297
RS	47	2.814729	2.440953	1246.279477	0.019412	0.020065
RS	48	3.031554	2.547312	1176.090339	0.018319	0.018938
RS	49	3.264508	2.547312	1153.055032	0.017960	0.018567
RS	50	3.514791	2.654370	1079.763606	0.016818	0.017399
RS	51	3.783692	2.654370	1048.363012	0.016329	0.016906
RS	52	4.072598	2.744697	978.826685	0.015246	0.015806
RS	53	4.382994	2.744697	939.340885	0.014631	0.015194
RS	54	4.716481	2.848219	863.408241	0.013448	0.013996
RS	55	5.074775	2.848219	818.249428	0.012745	0.013296
RS	56	5.459723	2.848219	768.233610	0.011966	0.012515
RS	57	5.873307	2.848219	714.061583	0.011122	0.011664
RS	58	6.317657	3.774211	505.538621	0.007874	0.008319
RS	59	6.795061	3.774211	479.463558	0.007468	0.007907
RS	60	7.307980	3.774211	450.517374	0.007017	0.007444
RS	61	7.859054	3.774211	419.101312	0.006528	0.006938
RS	62	8.451123	3.774211	385.702156	0.006008	0.006396
RS	63	9.087234	3.774211	2209.555195	0.034416	0.036895
PA	4+25*2+4+6 0.067109296 0.028312831 9.087234312 1.090678851 0.363108966 0.599487756 0.735304813 0.744493020 0.738922001 0.777590434 0.867676238 1.021845492 1.252952279 1.565648048 1.946581832 2.341092621 2.658348986 2.816169404 2.797560110 2.664053621 2.503395360 2.377435890 2.311736221 2.307585403 2.355310574 2.440953273 2.547311796 2.654369728 2.744696773 2.848218926 3.774211078
//
IT	4559
RD	25
LK	-380051.545408
QD	-118.354635 -> -109.403794
RI	0.0129457753
TR	0.066409	0.028504
MT	9.139128
MM	C_pi: 1.938081, n_recomb: 65336.787315
RS	0	0.000000	1.122235	420.624033	0.006438	0.000478
RS	1	0.007449	1.122235	448.903140	0.006871	0.003675
RS	2	0.015452	1.122235	478.841825	0.007329	0.006533
RS	3	0.024051	1.122235	510.500372	0.007813	0.007676
RS	4	0.033291	0.361823	1671.512545	0.025583	0.023932
RS	5	0.043220	0.361823	1745.883511	0.026721	0.024264
RS	6	0.053887	0.606376	1092.753327	0.016725	0.015118
RS	7	0.065350	0.606376	1151.547611	0.017625	0.015819
RS	8	0.077666	0.746805	985.906584	0.015090	0.013652
RS	9	0.090899	0.746805	1040.254478	0.015921	0.014577
RS	10	0.105119	0.754351	1085.259469	0.016610	0.015432
RS	11	0.120397	0.754351	1142.114119	0.017480	0.016558
RS	12	0.136813	0.745277	1214.527482	0.018589	0.017867
RS	13	0.154452	0.745277	1273.681189	0.019494	0.019059
RS	14	0.173405	0.780927	1273.225328	0.019487	0.019237
RS	15	0.193770	0.780927	1331.959060	0.020386	0.020352
RS	16	0.215652	0.868601	1252.155925	0.019165	0.019250
RS	17	0.239163	0.868601	1308.633372	0.020029	0.020279
RS	18	0.264426	1.021263	1163.518750	0.017808	0.018120
RS	19	0.291570	1.021263	1216.679631	0.018622	0.019045
RS	20	0.320736	1.252644	1038.091051	0.015888	0.016313
RS	21	0.352075	1.252644	1087.346551	0.016642	0.017126
RS	22	0.385748	1.568603	910.434655	0.013934	0.014384
RS	23	0.421929	1.568603	955.633061	0.014626	0.015093
RS	24	0.460805	1.956779	804.805209	0.012318	0.012733
RS	25	0.502577	1.956779	846.335385	0.012953	0.013356
RS	26	0.547460	2.361923	737.714753	0.011291	0.011645
RS	27	0.595686	2.361923	776.603399	0.011886	0.012214
RS	28	0.647504	2.690006	717.765253	0.010986	0.011280
RS	29	0.703183	2.690006	755.464517	0.011563	0.011834
RS	30	0.763008	2.854532	748.675635	0.011459	0.011718
RS	31	0.827289	2.854532	786.609581	0.012039	0.012292
RS	32	0.896359	2.836398	830.292661	0.012708	0.012971
RS	33	0.970573	2.836398	869.194415	0.013303	0.013585
RS	34	1.050315	2.698713	953.755168	0.014598	0.014916
RS	35	1.135996	2.698713	992.840197	0.015196	0.015559
RS	36	1.228060	2.532395	1097.493746	0.016797	0.017216
RS	37	1.326981	2.532395	1134.053335	0.017357	0.017834
RS	38	1.433270	2.401592	1230.560936	0.018834	0.019369
RS	39	1.547476	2.401592	1260.680821	0.019295	0.019882
RS	40	1.670189	2.332775	1323.861264	0.020262	0.020889
RS	41	1.802042	2.332775	1344.049345	0.020571	0.021231
RS	42	1.943717	2.327306	1361.880054	0.020844	0.021514
RS	43	2.095943	2.327306	1370.360220	0.020974	0.021654
RS	44	2.259509	2.375245	1345.482534	0.020593	0.021259
RS	45	2.435258	2.375245	1342.308331	0.020544	0.021203
RS	46	2.624097	2.462221	1286.625362	0.019692	0.020322
RS	47	2.827003	2.462221	1272.918239	0.019482	0.020100
RS	48	3.045021	2.570500	1201.275279	0.018386	0.018973
RS	49	3.279279	2.570500	1178.280539	0.018034	0.018611
RS	50	3.530986	2.679458	1103.535499	0.016890	0.017443
RS	51	3.801441	2.679458	1071.991951	0.016407	0.016958
RS	52	4.092041	2.771173	1001.233199	0.015324	0.015861
RS	53	4.404287	2.771173	961.385592	0.014714	0.015256
RS	54	4.739790	2.876036	884.084993	0.013531	0.014060
RS	55	5.100284	2.876036	838.357183	0.012831	0.013365
RS	56	5.487629	2.876036	787.614282	0.012055	0.012589
RS	57	5.903825	2.876036	732.562374	0.011212	0.011740
RS	58	6.351022	3.828884	516.697663	0.007908	0.008340
RS	59	6.831528	3.828884	490.632195	0.007509	0.007937
RS	60	7.347826	3.828884	461.594090	0.007065	0.007482
RS	61	7.902579	3.828884	429.979468	0.006581	0.006983
RS	62	8.498654	3.828884	396.272903	0.006065	0.006447
RS	63	9.139128	3.828884	2290.972671	0.035064	0.037540
PA	4+25*2+4+6 0.066409475 0.028504054 9.139127888 1.122234995 0.361822853 0.606375791 0.746805171 0.754350714 0.745276904 0.780927443 0.868601361 1.021262737 1.252643993 1.568602929 1.956779065 2.361923152 2.690005860 2.854532064 2.836397621 2.698712708 2.532395397 2.401592266 2.332774996 2.327306153 2.375245311 2.462220734 2.570499520 2.679458475 2.771173423 2.876036280 3.828883906
//
CC
CC	Brief Description of the file format:
CC	  CC  comments
CC	  MM  useful-messages
CC	  RD  round-of-iterations
CC	  LL  \log[P(sequence)]
CC	  QD  Q-before-opt Q-after-opt
CC	  TR  \theta_0 \rho_0
CC	  RS  k t_k \lambda_k \pi_k \sum_{l\not=k}A_{kl} A_{kk}
CC	  DC  begin end best-k t_k+\Delta_k max-prob
CC
MM	Version: 0.6.5-r67
MM	pattern:4+25*2+4+6, n:63, n_free_lambdas:28
MM	n_iterations:25, skip:1, max_t:5, theta/rho:5
MM	is_decoding:0
MM	n_seqs:23, sum_L:1331276, sum_n:146499
RD	0
LK	0.000000
QD	0.000000 -> 0.000000
RI	inf
TR	0.116583	0.023317
MT	5.000000
MM	C_pi: 1.000000, n_recomb: 30683.197536
RS	0	0.000000	1.000000	194.698101	0.006345	0.000000
RS	1	0.006440	1.000000	205.879406	0.006710	0.000000
RS	2	0.013294	1.000000	217.610759	0.007092	0.000000
RS	3	0.020590	1.000000	229.907034	0.007493	0.000000
RS	4	0.028356	1.000000	242.781727	0.007913	0.000000
RS	5	0.036622	1.000000	256.246636	0.008351	0.000000
RS	6	0.045421	1.000000	270.311499	0.008810	0.000000
RS	7	0.054785	1.000000	284.983590	0.009288	0.000000
RS	8	0.064753	1.000000	300.267279	0.009786	0.000000
RS	9	0.075363	1.000000	316.163535	0.010304	0.000000
RS	10	0.086656	1.000000	332.669399	0.010842	0.000000
RS	11	0.098677	1.000000	349.777396	0.011400	0.000000
RS	12	0.111471	1.000000	367.474910	0.011976	0.000000
RS	13	0.125090	1.000000	385.743508	0.012572	0.000000
RS	14	0.139585	1.000000	404.558227	0.013185	0.000000
RS	15	0.155014	1.000000	423.886815	0.013815	0.000000
RS	16	0.171437	1.000000	443.688947	0.014460	0.000000
RS	17	0.188917	1.000000	463.915410	0.015120	0.000000
RS	18	0.207523	1.000000	484.507280	0.015791	0.000000
RS	19	0.227327	1.000000	505.395096	0.016471	0.000000
RS	20	0.248406	1.000000	526.498054	0.017159	0.000000
RS	21	0.270843	1.000000	547.723242	0.017851	0.000000
RS	22	0.294725	1.000000	568.964935	0.018543	0.000000
RS	23	0.320144	1.000000	590.103990	0.019232	0.000000
RS	24	0.347201	1.000000	611.007376	0.019913	0.000000
RS	25	0.376000	1.000000	631.527863	0.020582	0.000000
RS	26	0.406654	1.000000	651.503937	0.021233	0.000000
RS	27	0.439282	1.000000	670.759980	0.021861	0.000000
RS	28	0.474011	1.000000	689.106760	0.022459	0.000000
RS	29	0.510976	1.000000	706.342312	0.023020	0.000000
RS	30	0.550322	1.000000	722.253239	0.023539	0.000000
RS	31	0.592202	1.000000	736.616511	0.024007	0.000000
RS	32	0.636779	1.000000	749.201812	0.024417	0.000000
RS	33	0.684227	1.000000	759.774477	0.024762	0.000000
RS	34	0.734730	1.000000	768.099063	0.025033	0.000000
RS	35	0.788485	1.000000	773.943575	0.025224	0.000000
RS	36	0.845702	1.000000	777.084344	0.025326	0.000000
RS	37	0.906604	1.000000	777.311540	0.025333	0.000000
RS	38	0.971428	1.000000	774.435257	0.025240	0.000000
RS	39	1.040426	1.000000	768.292073	0.025040	0.000000
RS	40	1.113868	1.000000	758.751943	0.024729	0.000000
RS	41	1.192040	1.000000	745.725250	0.024304	0.000000
RS	42	1.275245	1.000000	729.169739	0.023764	0.000000
RS	43	1.363809	1.000000	709.097085	0.023110	0.000000
RS	44	1.458076	1.000000	685.578714	0.022344	0.000000
RS	45	1.558414	1.000000	658.750529	0.021469	0.000000
RS	46	1.665214	1.000000	628.816121	0.020494	0.000000
RS	47	1.778891	1.000000	596.048065	0.019426	0.000000
RS	48	1.899889	1.000000	560.786914	0.018277	0.000000
RS	49	2.028679	1.000000	523.437556	0.017059	0.000000
RS	50	2.165763	1.000000	484.462706	0.015789	0.000000
RS	51	2.311675	1.000000	444.373400	0.014483	0.000000
RS	52	2.466983	1.000000	403.716577	0.013158	0.000000
RS	53	2.632293	1.000000	363.059966	0.011833	0.000000
RS	54	2.808249	1.000000	322.974799	0.010526	0.000000
RS	55	2.995536	1.000000	284.017007	0.009256	0.000000
RS	56	3.194884	1.000000	246.707849	0.008040	0.000000
RS	57	3.407070	1.000000	211.515044	0.006894	0.000000
RS	58	3.632920	1.000000	178.835589	0.005828	0.000000
RS	59	3.873315	1.000000	148.981486	0.004855	0.000000
RS	60	4.129191	1.000000	122.169454	0.003982	0.000000
RS	61	4.401545	1.000000	98.515535	0.003211	0.000000
RS	62	4.691438	1.000000	78.035118	0.002543	0.000000
RS	63	5.000000	1.000000	218.654199	0.007126	0.000000
PA	4+25*2+4+6 0.116583310 0.023316662 5.000000000 1.000000000 1.000000000 1.000000000 1.000000000 1.000000000 1.000000000 1.000000000 1.000000000 1.000000000 1.000000000 1.000000000 1.000000000 1.000000000 1.000000000 1.000000000 1.000000000 1.000000000 1.000000000 1.000000000 1.000000000 1.000000000 1.000000000 1.000000000 1.000000000 1.000000000 1.000000000 1.000000000 1.000000000
//
IT	5056
RD	1
LK	-397586.046309
QD	-1561.164653 -> -758.498236
RI	0.0335274521
TR	0.100888	0.020413
MT	6.219668
MM	C_pi: 1.090857, n_recomb: 29317.426462
RS	0	0.000000	0.365319	534.943291	0.018247	0.002124
RS	1	0.006803	0.365319	560.479836	0.019118	0.014637
RS	2	0.014068	0.365319	586.469754	0.020004	0.016410
RS	3	0.021828	0.365319	612.810342	0.020903	0.014083
RS	4	0.030116	0.447300	523.352315	0.017851	0.014076
RS	5	0.038967	0.447300	547.686114	0.018681	0.014891
RS	6	0.048421	0.500434	512.198594	0.017471	0.015571
RS	7	0.058517	0.500434	535.806269	0.018276	0.016223
RS	8	0.069301	0.554478	505.722321	0.017250	0.017063
RS	9	0.080818	0.554478	528.713962	0.018034	0.018108
RS	10	0.093119	0.611147	501.316534	0.017100	0.019200
RS	11	0.106256	0.611147	523.724064	0.017864	0.020117
RS	12	0.120287	0.683013	489.458303	0.016695	0.020564
RS	13	0.135273	0.683013	511.111007	0.017434	0.020324
RS	14	0.151278	0.770924	472.807364	0.016127	0.019593
RS	15	0.168372	0.770924	493.615627	0.016837	0.018798
RS	16	0.186628	0.864842	459.293316	0.015666	0.018124
RS	17	0.206127	0.864842	479.334218	0.016350	0.017527
RS	18	0.226952	0.960070	450.495164	0.015366	0.016964
RS	19	0.249194	0.960070	469.863999	0.016027	0.016453
RS	20	0.272949	1.051484	447.250051	0.015255	0.016021
RS	21	0.298319	1.051484	466.031110	0.015896	0.015677
RS	22	0.325416	1.135437	449.396837	0.015329	0.015408
RS	23	0.354356	1.135437	467.627925	0.015951	0.015200
RS	24	0.385265	1.210151	456.155368	0.015559	0.015043
RS	25	0.418276	1.210151	473.802982	0.016161	0.014936
RS	26	0.453533	1.273564	467.103805	0.015933	0.014886
RS	27	0.491189	1.273564	484.052191	0.016511	0.014901
RS	28	0.531406	1.323822	481.889496	0.016437	0.014986
RS	29	0.574359	1.323822	497.917900	0.016984	0.015144
RS	30	0.620234	1.360448	499.750419	0.017046	0.015374
RS	31	0.669229	1.360448	514.504290	0.017549	0.015674
RS	32	0.721558	1.384499	519.377879	0.017716	0.016039
RS	33	0.777447	1.384499	532.348983	0.018158	0.016459
RS	34	0.837137	1.398327	538.859907	0.018380	0.016921
RS	35	0.900889	1.398327	549.388535	0.018739	0.017410
RS	36	0.968977	1.405006	555.769368	0.018957	0.017905
RS	37	1.041696	1.405006	563.080944	0.019206	0.018388
RS	38	1.119363	1.407569	567.440771	0.019355	0.018835
RS	39	1.202313	1.407569	570.719815	0.019467	0.019227
RS	40	1.290907	1.408496	571.314249	0.019487	0.019543
RS	41	1.385527	1.408496	569.808467	0.019436	0.019765
RS	42	1.486583	1.409604	565.238952	0.019280	0.019879
RS	43	1.594515	1.409604	558.382011	0.019046	0.019872
RS	44	1.709788	1.412077	547.769366	0.018684	0.019736
RS	45	1.832904	1.412077	535.303306	0.018259	0.019467
RS	46	1.964394	1.416411	518.456278	0.017684	0.019068
RS	47	2.104830	1.416411	500.523603	0.017073	0.018545
RS	48	2.254819	1.422355	478.008474	0.016305	0.017909
RS	49	2.415012	1.422355	455.187047	0.015526	0.017174
RS	50	2.586102	1.429156	428.167475	0.014605	0.016356
RS	51	2.768831	1.429156	401.452660	0.013693	0.015469
RS	52	2.963990	1.436009	371.431409	0.012669	0.014528
RS	53	3.172426	1.436009	342.181741	0.011672	0.013547
RS	54	3.395041	1.445435	310.209966	0.010581	0.012539
RS	55	3.632800	1.445435	280.213504	0.009558	0.011516
RS	56	3.886733	1.445435	250.250813	0.008536	0.010488
RS	57	4.157941	1.445435	220.789714	0.007531	0.009465
RS	58	4.447598	1.495044	186.540630	0.006363	0.008456
RS	59	4.756960	1.495044	161.395283	0.005505	0.007471
RS	60	5.087367	1.495044	137.654102	0.004695	0.006518
RS	61	5.440250	1.495044	115.623414	0.003944	0.005611
RS	62	5.817140	1.495044	95.545327	0.003259	0.004761
RS	63	6.219668	1.495044	314.307708	0.010721	0.017034
PA	4+25*2+4+6 0.100888328 0.020412608 6.219668388 0.365318775 0.447299957 0.500433922 0.554477692 0.611147404 0.683012962 0.770923615 0.864842415 0.960069656 1.051484108 1.135437012 1.210151196 1.273564339 1.323822021 1.360447884 1.384498596 1.398326874 1.405005693 1.407568932 1.408495903 1.409604073 1.412076950 1.416411400 1.422354698 1.429156184 1.436008751 1.445434570 1.495043814
//
IT	5177
RD	2
LK	-396362.852451
QD	-783.521520 -> -546.137406
RI	0.0499115987
TR	0.093581	0.019786
MT	6.880145
MM	C_pi: 1.168617, n_recomb: 30429.767154
RS	0	0.000000	0.313531	661.517754	0.021739	0.001778
RS	1	0.006971	0.313531	691.589329	0.022727	0.013109
RS	2	0.014429	0.313531	721.872905	0.023723	0.017031
RS	3	0.022406	0.313531	752.195077	0.024719	0.015977
RS	4	0.030940	0.385863	637.430807	0.020948	0.013599
RS	5	0.040068	0.385863	665.442575	0.021868	0.015251
RS	6	0.049833	0.428015	626.038317	0.020573	0.015261
RS	7	0.060278	0.428015	653.053023	0.021461	0.016917
RS	8	0.071452	0.474056	614.822765	0.020205	0.016923
RS	9	0.083404	0.474056	640.826766	0.021059	0.018833
RS	10	0.096190	0.524245	603.724068	0.019840	0.019008
RS	11	0.109867	0.524245	628.699739	0.020661	0.020973
RS	12	0.124498	0.597023	574.863544	0.018891	0.020369
RS	13	0.140149	0.597023	598.579814	0.019671	0.021567
RS	14	0.156890	0.699045	532.470204	0.017498	0.019721
RS	15	0.174799	0.699045	554.791941	0.018232	0.020062
RS	16	0.193956	0.819857	493.025029	0.016202	0.018137
RS	17	0.214449	0.819857	514.038086	0.016893	0.018388
RS	18	0.236371	0.952994	461.165301	0.015155	0.016769
RS	19	0.259821	0.952994	481.028633	0.015808	0.016962
RS	20	0.284905	1.090376	438.533433	0.014411	0.015680
RS	21	0.311739	1.090376	457.436375	0.015033	0.015907
RS	22	0.340442	1.224483	424.801719	0.013960	0.014972
RS	23	0.371147	1.224483	442.916284	0.014555	0.015235
RS	24	0.403993	1.350307	418.580651	0.013756	0.014554
RS	25	0.439128	1.350307	436.023336	0.014329	0.014827
RS	26	0.476713	1.461193	419.420367	0.013783	0.014368
RS	27	0.516918	1.461193	436.245286	0.014336	0.014681
RS	28	0.559926	1.549877	427.328546	0.014043	0.014467
RS	29	0.605932	1.549877	443.500718	0.014575	0.014862
RS	30	0.655146	1.612291	441.823711	0.014519	0.014898
RS	31	0.707790	1.612291	457.169283	0.015024	0.015390
RS	32	0.764104	1.648955	461.649432	0.015171	0.015657
RS	33	0.824344	1.648955	475.806328	0.015636	0.016235
RS	34	0.888784	1.664705	484.595279	0.015925	0.016677
RS	35	0.957716	1.664705	496.986616	0.016332	0.017294
RS	36	1.031454	1.666875	507.553694	0.016680	0.017818
RS	37	1.110332	1.666875	517.409766	0.017003	0.018394
RS	38	1.194709	1.662789	526.946462	0.017317	0.018882
RS	39	1.284969	1.662789	533.386258	0.017528	0.019328
RS	40	1.381520	1.658167	539.282539	0.017722	0.019665
RS	41	1.484803	1.658167	541.442652	0.017793	0.019902
RS	42	1.595286	1.656815	541.640728	0.017800	0.019996
RS	43	1.713471	1.656815	538.826912	0.017707	0.019971
RS	44	1.839896	1.660873	532.071248	0.017485	0.019771
RS	45	1.975133	1.660873	523.900198	0.017217	0.019469
RS	46	2.119799	1.670703	510.003325	0.016760	0.018977
RS	47	2.274551	1.670703	496.484803	0.016316	0.018426
RS	48	2.440090	1.684865	476.332363	0.015654	0.017698
RS	49	2.617170	1.684865	457.865139	0.015047	0.016960
RS	50	2.806595	1.700864	432.976496	0.014229	0.016074
RS	51	3.009225	1.700864	410.298655	0.013483	0.015213
RS	52	3.225982	1.716356	382.288306	0.012563	0.014242
RS	53	3.457849	1.716356	356.439962	0.011714	0.013310
RS	54	3.705881	1.736257	325.679907	0.010703	0.012278
RS	55	3.971205	1.736257	298.245111	0.009801	0.011318
RS	56	4.255025	1.736257	270.179351	0.008879	0.010346
RS	57	4.558631	1.736257	241.935563	0.007951	0.009368
RS	58	4.883403	1.845274	202.490157	0.006654	0.008143
RS	59	5.230816	1.845274	178.901530	0.005879	0.007264
RS	60	5.602449	1.845274	155.967860	0.005126	0.006400
RS	61	5.999989	1.845274	134.049046	0.004405	0.005563
RS	62	6.425244	1.845274	113.466709	0.003729	0.004767
RS	63	6.880145	1.845274	413.709371	0.013596	0.018118
PA	4+25*2+4+6 0.093580636 0.019785655 6.880145145 0.313531232 0.385863271 0.428014904 0.474056492 0.524244578 0.597022750 0.699044701 0.819856548 0.952993948 1.090375671 1.224483039 1.350307361 1.461192862 1.549877443 1.612290896 1.648955302 1.664705172 1.666874882 1.662789095 1.658167120 1.656814710 1.660872666 1.670703319 1.684864567 1.700864180 1.716355615 1.736257224 1.845274416
//
IT	4925
RD	3
LK	-395966.095785
QD	-595.743953 -> -477.826026
RI	0.0517029770
TR	0.089044	0.019848
MT	7.277852
MM	C_pi: 1.246872, n_recomb: 32543.875875
RS	0	0.000000	0.326847	687.477212	0.021125	0.001604
RS	1	0.007066	0.326847	719.814887	0.022118	0.012155
RS	2	0.014630	0.326847	752.486967	0.023122	0.016580
RS	3	0.022730	0.326847	785.315991	0.024131	0.015746
RS	4	0.031401	0.395342	678.017679	0.020834	0.013171
RS	5	0.040685	0.395342	708.556219	0.021772	0.014755
RS	6	0.050625	0.426088	686.528492	0.021095	0.015014
RS	7	0.061268	0.426088	716.352305	0.022012	0.016797
RS	8	0.072662	0.462047	688.810041	0.021166	0.016936
RS	9	0.084862	0.462047	717.684419	0.022053	0.018977
RS	10	0.097923	0.501207	688.830397	0.021166	0.019251
RS	11	0.111908	0.501207	716.606769	0.022020	0.021476
RS	12	0.126880	0.566437	659.522330	0.020266	0.020777
RS	13	0.142910	0.566437	685.848027	0.021075	0.022436
RS	14	0.160073	0.669043	604.094582	0.018562	0.020231
RS	15	0.178449	0.669043	628.765889	0.019321	0.021023
RS	16	0.198123	0.799354	548.063193	0.016841	0.018523
RS	17	0.219187	0.799354	571.120086	0.017549	0.019114
RS	18	0.241739	0.950632	500.679534	0.015385	0.016938
RS	19	0.265884	0.950632	522.273579	0.016048	0.017423
RS	20	0.291736	1.113852	465.098041	0.014291	0.015664
RS	21	0.319414	1.113852	485.451465	0.014917	0.016132
RS	22	0.349048	1.279412	441.144005	0.013555	0.014811
RS	23	0.380776	1.279412	460.492238	0.014150	0.015277
RS	24	0.414745	1.440376	426.882031	0.013117	0.014284
RS	25	0.451115	1.440376	445.417652	0.013687	0.014721
RS	26	0.490054	1.586003	421.873933	0.012963	0.014019
RS	27	0.531744	1.586003	439.743897	0.013512	0.014459
RS	28	0.576381	1.702989	426.515441	0.013106	0.014079
RS	29	0.624170	1.702989	443.793065	0.013637	0.014569
RS	30	0.675337	1.782592	440.575058	0.013538	0.014520
RS	31	0.730119	1.782592	457.189957	0.014048	0.015082
RS	32	0.788771	1.824183	462.776726	0.014220	0.015339
RS	33	0.851567	1.824183	478.435717	0.014701	0.015969
RS	34	0.918801	1.835187	490.502472	0.015072	0.016464
RS	35	0.990784	1.835187	504.633688	0.015506	0.017117
RS	36	1.067854	1.827718	519.779820	0.015972	0.017731
RS	37	1.150369	1.827718	531.543472	0.016333	0.018329
RS	38	1.238714	1.813728	545.884908	0.016774	0.018911
RS	39	1.333302	1.813728	554.275077	0.017032	0.019364
RS	40	1.434572	1.802137	564.188773	0.017336	0.019767
RS	41	1.542998	1.802137	568.208132	0.017460	0.019996
RS	42	1.659084	1.798442	570.919033	0.017543	0.020110
RS	43	1.783373	1.798442	569.780196	0.017508	0.020068
RS	44	1.916443	1.805353	563.745874	0.017323	0.019838
RS	45	2.058916	1.805353	557.042222	0.017117	0.019520
RS	46	2.211455	1.822677	542.334804	0.016665	0.018963
RS	47	2.374771	1.822677	530.103882	0.016289	0.018408
RS	48	2.549627	1.847324	508.299030	0.015619	0.017608
RS	49	2.736837	1.847324	490.954932	0.015086	0.016884
RS	50	2.937275	1.874629	464.293114	0.014267	0.015945
RS	51	3.151875	1.874629	442.518395	0.013598	0.015116
RS	52	3.381637	1.900410	412.998317	0.012691	0.014120
RS	53	3.627633	1.900410	387.701530	0.011913	0.013231
RS	54	3.891010	1.932318	355.059124	0.010910	0.012181
RS	55	4.172996	1.932318	327.790706	0.010072	0.011268
RS	56	4.474906	1.932318	299.464994	0.009202	0.010336
RS	57	4.798148	1.932318	270.537708	0.008313	0.009391
RS	58	5.144228	2.104639	223.411588	0.006865	0.007990
RS	59	5.514760	2.104639	200.097108	0.006149	0.007187
RS	60	5.911473	2.104639	176.969670	0.005438	0.006388
RS	61	6.336216	2.104639	154.416184	0.004745	0.005605
RS	62	6.790969	2.104639	132.803169	0.004081	0.004850
RS	63	7.277852	2.104639	521.380130	0.016021	0.019461
PA	4+25*2+4+6 0.089044296 0.019848168 7.277852357 0.326846897 0.395341903 0.426087650 0.462046801 0.501207487 0.566437017 0.669043290 0.799354192 0.950631857 1.113851624 1.279412041 1.440376057 1.586003271 1.702988620 1.782592443 1.824183222 1.835186568 1.827717842 1.813728004 1.802137305 1.798441954 1.805353363 1.822677308 1.847323711 1.874628886 1.900409750 1.932317539 2.104639316
//
IT	5100
RD	4
LK	-395749.526975
QD	-520.849077 -> -435.915295
RI	0.0481523609
TR	0.085703	0.020163
MT	7.547247
MM	C_pi: 1.315366, n_recomb: 34845.048868
RS	0	0.000000	0.351278	690.656658	0.019821	0.001498
RS	1	0.007126	0.351278	724.549224	0.020793	0.011552
RS	2	0.014761	0.351278	758.972051	0.021781	0.016133
RS	3	0.022939	0.351278	793.760921	0.022780	0.015295
RS	4	0.031701	0.422014	691.358747	0.019841	0.012768
RS	5	0.041086	0.422014	723.837858	0.020773	0.014131
RS	6	0.051141	0.442805	721.510724	0.020706	0.014729
RS	7	0.061912	0.442805	753.788711	0.021633	0.016430
RS	8	0.073450	0.469779	741.559706	0.021282	0.016867
RS	9	0.085811	0.469779	773.154730	0.022188	0.018839
RS	10	0.099053	0.498095	759.451809	0.021795	0.019444
RS	11	0.113239	0.498095	790.049458	0.022673	0.021689
RS	12	0.128435	0.554539	737.902777	0.021177	0.021193
RS	13	0.144715	0.554539	766.952178	0.022010	0.023010
RS	14	0.162154	0.654151	676.027059	0.019401	0.020734
RS	15	0.180837	0.654151	703.238071	0.020182	0.021729
RS	16	0.200850	0.787867	607.797295	0.017443	0.018936
RS	17	0.222290	0.787867	633.162384	0.018171	0.019680
RS	18	0.245258	0.948947	547.977323	0.015726	0.017170
RS	19	0.269863	0.948947	571.624249	0.016405	0.017791
RS	20	0.296222	1.128243	501.761687	0.014400	0.015731
RS	21	0.324458	1.128243	523.922678	0.015036	0.016313
RS	22	0.354707	1.315146	469.412954	0.013471	0.014739
RS	23	0.387112	1.315146	490.363079	0.014073	0.015300
RS	24	0.421826	1.501843	448.549823	0.012873	0.014097
RS	25	0.459014	1.501843	468.532855	0.013446	0.014611
RS	26	0.498852	1.674324	438.839636	0.012594	0.013745
RS	27	0.541529	1.674324	458.070814	0.013146	0.014242
RS	28	0.587248	1.813373	441.157250	0.012661	0.013755
RS	29	0.636225	1.813373	459.796020	0.013195	0.014285
RS	30	0.688692	1.905264	455.556337	0.013074	0.014192
RS	31	0.744898	1.905264	473.615382	0.013592	0.014779
RS	32	0.805109	1.947908	480.760573	0.013797	0.015053
RS	33	0.869612	1.947908	497.994940	0.014292	0.015697
RS	34	0.938711	1.951294	513.736699	0.014743	0.016262
RS	35	1.012735	1.951294	529.555047	0.015197	0.016923
RS	36	1.092034	1.932359	549.581906	0.015772	0.017637
RS	37	1.176984	1.932359	563.043853	0.016159	0.018240
RS	38	1.267988	1.907609	582.274670	0.016710	0.018924
RS	39	1.365478	1.907609	592.218238	0.016996	0.019380
RS	40	1.469915	1.888901	605.876979	0.017388	0.019857
RS	41	1.581795	1.888901	611.152744	0.017539	0.020087
RS	42	1.701648	1.883139	615.651770	0.017668	0.020228
RS	43	1.830043	1.883139	615.389158	0.017661	0.020188
RS	44	1.967587	1.893401	608.907575	0.017475	0.019934
RS	45	2.114934	1.893401	602.721175	0.017297	0.019621
RS	46	2.272781	1.918823	585.727802	0.016809	0.019004
RS	47	2.441877	1.918823	573.753157	0.016466	0.018464
RS	48	2.623024	1.954609	548.725526	0.015748	0.017594
RS	49	2.817080	1.954609	531.470594	0.015252	0.016895
RS	50	3.024966	1.993827	501.572846	0.014394	0.015902
RS	51	3.247667	1.993827	479.737492	0.013768	0.015108
RS	52	3.486238	2.030391	447.469875	0.012842	0.014082
RS	53	3.741811	2.030391	421.894446	0.012108	0.013233
RS	54	4.015598	2.074833	386.317372	0.011087	0.012158
RS	55	4.308896	2.074833	358.581229	0.010291	0.011285
RS	56	4.623096	2.074833	329.453518	0.009455	0.010387
RS	57	4.959687	2.074833	299.397278	0.008592	0.009470
RS	58	5.320266	2.311301	243.642768	0.006992	0.007904
RS	59	5.706541	2.311301	220.399381	0.006325	0.007163
RS	60	6.120344	2.311301	196.984475	0.005653	0.006417
RS	61	6.563636	2.311301	173.798157	0.004988	0.005677
RS	62	7.038520	2.311301	151.234201	0.004340	0.004956
RS	63	7.547247	2.311301	629.112976	0.018055	0.020863
PA	4+25*2+4+6 0.085703386 0.020162642 7.547246551 0.351278451 0.422013954 0.442805146 0.469778915 0.498094585 0.554538515 0.654150898 0.787866548 0.948947407 1.128242877 1.315146047 1.501843101 1.674323713 1.813372775 1.905264080 1.947908375 1.951293741 1.932359306 1.907609300 1.888901091 1.883138615 1.893401219 1.918823303 1.954608707 1.993826686 2.030390576 2.074833136 2.311300644
//
IT	4085
RD	5
LK	-395586.692342
QD	-471.453806 -> -400.731269
RI	0.0442723502
TR	0.082994	0.020574
MT	7.749014
MM	C_pi: 1.373931, n_recomb: 37107.557976
RS	0	0.000000	0.374027	694.849344	0.018725	0.001429
RS	1	0.007171	0.374027	730.090148	0.019675	0.011152
RS	2	0.014856	0.374027	766.031067	0.020644	0.015825
RS	3	0.023092	0.374027	802.520583	0.021627	0.014980
RS	4	0.031919	0.452317	695.609255	0.018746	0.012395
RS	5	0.041378	0.452317	729.589167	0.019661	0.013557
RS	6	0.051516	0.464852	743.683892	0.020041	0.014422
RS	7	0.062381	0.464852	778.039935	0.020967	0.016011
RS	8	0.074025	0.484309	780.352349	0.021029	0.016718
RS	9	0.086504	0.484309	814.395120	0.021947	0.018580
RS	10	0.099878	0.502739	817.649704	0.022035	0.019534
RS	11	0.114210	0.502739	850.916032	0.022931	0.021724
RS	12	0.129571	0.550643	807.940737	0.021773	0.021521
RS	13	0.146033	0.550643	839.624609	0.022627	0.023384
RS	14	0.163676	0.646324	743.617950	0.020040	0.021160
RS	15	0.182583	0.646324	773.313307	0.020840	0.022257
RS	16	0.202847	0.781071	665.941113	0.017946	0.019304
RS	17	0.224563	0.781071	693.596252	0.018692	0.020126
RS	18	0.247837	0.948110	595.574208	0.016050	0.017396
RS	19	0.272780	0.948110	621.289886	0.016743	0.018088
RS	20	0.299511	1.138511	540.040282	0.014553	0.015816
RS	21	0.328159	1.138511	564.048594	0.015200	0.016457
RS	22	0.358861	1.341282	500.226716	0.013480	0.014701
RS	23	0.391765	1.341282	522.830070	0.014090	0.015309
RS	24	0.427029	1.548389	473.400396	0.012758	0.013950
RS	25	0.464821	1.548389	494.880813	0.013336	0.014503
RS	26	0.505323	1.743224	459.411872	0.012381	0.013513
RS	27	0.548729	1.743224	480.040968	0.012936	0.014037
RS	28	0.595248	1.900936	459.689035	0.012388	0.013471
RS	29	0.645103	1.900936	479.703813	0.012927	0.014017
RS	30	0.698533	2.002668	474.615571	0.012790	0.013896
RS	31	0.755794	2.002668	494.106675	0.013316	0.014490
RS	32	0.817161	2.044687	502.948957	0.013554	0.014787
RS	33	0.882929	2.044687	521.716560	0.014060	0.015432
RS	34	0.953413	2.039426	541.287420	0.014587	0.016064
RS	35	1.028951	2.039426	558.716243	0.015057	0.016724
RS	36	1.109906	2.008531	583.812083	0.015733	0.017534
RS	37	1.196665	2.008531	598.850905	0.016138	0.018139
RS	38	1.289647	1.972870	623.141589	0.016793	0.018922
RS	39	1.389295	1.972870	634.456603	0.017098	0.019383
RS	40	1.496089	1.946995	651.911214	0.017568	0.019935
RS	41	1.610542	1.946995	658.187937	0.017737	0.020173
RS	42	1.733201	1.939038	664.312119	0.017902	0.020344
RS	43	1.864656	1.939038	664.598279	0.017910	0.020316
RS	44	2.005537	1.952374	657.264576	0.017712	0.020043
RS	45	2.156521	1.952374	651.217451	0.017549	0.019747
RS	46	2.318331	1.985507	631.358580	0.017014	0.019075
RS	47	2.491745	1.985507	619.246506	0.016688	0.018558
RS	48	2.677593	2.032023	590.370291	0.015910	0.017622
RS	49	2.876769	2.032023	572.830170	0.015437	0.016953
RS	50	3.090226	2.082802	539.134217	0.014529	0.015906
RS	51	3.318991	2.082802	516.912642	0.013930	0.015147
RS	52	3.564159	2.129864	481.458269	0.012975	0.014091
RS	53	3.826909	2.129864	455.351519	0.012271	0.013276
RS	54	4.108499	2.186579	416.493421	0.011224	0.012173
RS	55	4.410281	2.186579	388.133325	0.010460	0.011336
RS	56	4.733704	2.186579	358.096453	0.009650	0.010467
RS	57	5.080319	2.186579	326.853494	0.008808	0.009573
RS	58	5.451789	2.486606	262.120591	0.007064	0.007850
RS	59	5.849896	2.486606	238.977573	0.006440	0.007162
RS	60	6.276550	2.486606	215.365024	0.005804	0.006461
RS	61	6.733799	2.486606	191.687433	0.005166	0.005759
RS	62	7.223837	2.486606	168.354612	0.004537	0.005068
RS	63	7.749014	2.486606	734.772458	0.019801	0.022257
PA	4+25*2+4+6 0.082993801 0.020574283 7.749013699 0.374026982 0.452317169 0.464852161 0.484308972 0.502738856 0.550642616 0.646323803 0.781071175 0.948110068 1.138511457 1.341281504 1.548388986 1.743223887 1.900936249 2.002668075 2.044687419 2.039425904 2.008531314 1.972869574 1.946995226 1.939037827 1.952374090 1.985507072 2.032022658 2.082802002 2.129864273 2.186579091 2.486606346
//
IT	4603
RD	6
LK	-395449.261773
QD	-430.778724 -> -369.172432
RI	0.0411732258
TR	0.080673	0.021019
MT	7.912082
MM	C_pi: 1.425136, n_recomb: 39290.573459
RS	0	0.000000	0.392163	704.820985	0.017939	0.001381
RS	1	0.007206	0.392163	741.420435	0.018870	0.010873
RS	2	0.014931	0.392163	778.855933	0.019823	0.015638
RS	3	0.023212	0.392163	816.984537	0.020793	0.014821
RS	4	0.032091	0.482012	697.711385	0.017758	0.012055
RS	5	0.041609	0.482012	732.917591	0.018654	0.013064
RS	6	0.051813	0.487911	759.582305	0.019332	0.014114
RS	7	0.062752	0.487911	795.715917	0.020252	0.015605
RS	8	0.074480	0.501267	810.285594	0.020623	0.016520
RS	9	0.087053	0.501267	846.509957	0.021545	0.018276
RS	10	0.100531	0.510827	866.421202	0.022052	0.019542
RS	11	0.114981	0.510827	902.173540	0.022962	0.021659
RS	12	0.130472	0.550741	870.511045	0.022156	0.021761
RS	13	0.147079	0.550741	904.702041	0.023026	0.023628
RS	14	0.164883	0.642348	806.325389	0.020522	0.021509
RS	15	0.183970	0.642348	838.399985	0.021338	0.022663
RS	16	0.204432	0.777114	721.107738	0.018353	0.019624
RS	17	0.226369	0.777114	750.970361	0.019113	0.020490
RS	18	0.249887	0.948158	641.515064	0.016327	0.017603
RS	19	0.275099	0.948158	669.239547	0.017033	0.018337
RS	20	0.302127	1.146936	577.549906	0.014699	0.015904
RS	21	0.331104	1.146936	603.362786	0.015356	0.016578
RS	22	0.362168	1.362446	530.849112	0.013511	0.014678
RS	23	0.395471	1.362446	555.072328	0.014127	0.015313
RS	24	0.431173	1.586884	498.402621	0.012685	0.013828
RS	25	0.469449	1.586884	521.347945	0.013269	0.014400
RS	26	0.510482	1.801532	480.311934	0.012225	0.013308
RS	27	0.554472	1.801532	502.300041	0.012784	0.013846
RS	28	0.601631	1.976166	478.609301	0.012181	0.013215
RS	29	0.652189	1.976166	499.950732	0.012724	0.013766
RS	30	0.706391	2.086701	494.038582	0.012574	0.013623
RS	31	0.764497	2.086701	514.901872	0.013105	0.014216
RS	32	0.826791	2.127577	525.427681	0.013373	0.014535
RS	33	0.893573	2.127577	545.661508	0.013888	0.015174
RS	34	0.965168	2.113497	569.076037	0.014484	0.015868
RS	35	1.041922	2.113497	588.045392	0.014967	0.016524
RS	36	1.124206	2.070679	618.305024	0.015737	0.017423
RS	37	1.212420	2.070679	634.847565	0.016158	0.018028
RS	38	1.306990	2.024174	664.366373	0.016909	0.018906
RS	39	1.408374	2.024174	676.968680	0.017230	0.019372
RS	40	1.517064	1.991059	698.389607	0.017775	0.019998
RS	41	1.633586	1.991059	705.561297	0.017958	0.020248
RS	42	1.758504	1.980579	713.393845	0.018157	0.020454
RS	43	1.892424	1.980579	714.096440	0.018175	0.020441
RS	44	2.035994	1.996387	705.857695	0.017965	0.020156
RS	45	2.189909	1.996387	699.798721	0.017811	0.019880
RS	46	2.354914	2.036442	676.904474	0.017228	0.019161
RS	47	2.531810	2.036442	664.501118	0.016912	0.018668
RS	48	2.721452	2.092855	631.561511	0.016074	0.017674
RS	49	2.924760	2.092855	613.595248	0.015617	0.017034
RS	50	3.142717	2.154433	575.909090	0.014658	0.015938
RS	51	3.376380	2.154433	553.184922	0.014079	0.015211
RS	52	3.626880	2.211361	514.405002	0.013092	0.014125
RS	53	3.895431	2.211361	487.685519	0.012412	0.013342
RS	54	4.183332	2.279693	445.449359	0.011337	0.012210
RS	55	4.491980	2.279693	416.428015	0.010599	0.011404
RS	56	4.822867	2.279693	385.473480	0.009811	0.010561
RS	57	5.177598	2.279693	353.063619	0.008986	0.009687
RS	58	5.557890	2.642054	279.190492	0.007106	0.007815
RS	59	5.965585	2.642054	256.190767	0.006520	0.007173
RS	60	6.402657	2.642054	232.463512	0.005917	0.006512
RS	61	6.871224	2.642054	208.412182	0.005304	0.005843
RS	62	7.373555	2.642054	184.455464	0.004695	0.005177
RS	63	7.912082	2.642054	839.036105	0.021355	0.023622
PA	4+25*2+4+6 0.080673388 0.021019414 7.912082219 0.392162676 0.482012324 0.487910660 0.501266756 0.510826923 0.550741341 0.642347520 0.777114333 0.948157990 1.146935668 1.362446249 1.586884004 1.801532453 1.976166444 2.086701461 2.127576569 2.113497308 2.070679216 2.024173636 1.991058931 1.980579418 1.996386833 2.036442478 2.092854895 2.154433479 2.211360969 2.279693291 2.642054073
//
IT	4216
RD	7
LK	-395329.056845
QD	-395.231180 -> -340.753190
RI	0.0388613865
TR	0.078624	0.021470
MT	8.050904
MM	C_pi: 1.471185, n_recomb: 41396.173518
RS	0	0.000000	0.405892	720.004655	0.017393	0.001346
RS	1	0.007235	0.405892	758.029987	0.018312	0.010670
RS	2	0.014993	0.405892	797.002673	0.019253	0.015533
RS	3	0.023313	0.405892	836.784628	0.020214	0.014775
RS	4	0.032235	0.509798	700.092178	0.016912	0.011748
RS	5	0.041802	0.509798	736.366241	0.017788	0.012649
RS	6	0.052062	0.510447	772.464507	0.018660	0.013820
RS	7	0.063063	0.510447	810.159492	0.019571	0.015233
RS	8	0.074861	0.518941	834.613312	0.020162	0.016299
RS	9	0.087512	0.518941	872.798384	0.021084	0.017963
RS	10	0.101079	0.520541	908.312375	0.021942	0.019492
RS	11	0.115627	0.520541	946.383997	0.022862	0.021536
RS	12	0.131227	0.553008	927.098563	0.022396	0.021932
RS	13	0.147957	0.553008	963.678840	0.023279	0.023786
RS	14	0.165896	0.640619	864.807500	0.020891	0.021795
RS	15	0.185134	0.640619	899.161414	0.021721	0.022987
RS	16	0.205763	0.774910	773.439970	0.018684	0.019901
RS	17	0.227885	0.774910	805.425364	0.019457	0.020796
RS	18	0.251608	0.948827	685.593448	0.016562	0.017791
RS	19	0.277047	0.948827	715.257904	0.017278	0.018552
RS	20	0.304326	1.154306	613.828863	0.014828	0.015990
RS	21	0.333579	1.154306	641.389932	0.015494	0.016685
RS	22	0.364949	1.380602	560.618496	0.013543	0.014666
RS	23	0.398588	1.380602	586.411907	0.014166	0.015316
RS	24	0.434661	1.620451	522.740416	0.012628	0.013722
RS	25	0.473344	1.620451	547.101298	0.013216	0.014306
RS	26	0.514825	1.853415	500.604814	0.012093	0.013126
RS	27	0.559308	1.853415	523.897626	0.012656	0.013669
RS	28	0.607009	2.044122	496.883466	0.012003	0.012981
RS	29	0.658161	2.044122	519.490010	0.012549	0.013533
RS	30	0.713014	2.163179	512.695770	0.012385	0.013369
RS	31	0.771836	2.163179	534.864068	0.012921	0.013957
RS	32	0.834913	2.202968	546.976300	0.013213	0.014295
RS	33	0.902554	2.202968	568.609327	0.013736	0.014926
RS	34	0.975089	2.180307	595.791886	0.014392	0.015674
RS	35	1.052872	2.180307	616.243031	0.014886	0.016324
RS	36	1.136282	2.125827	651.685431	0.015743	0.017305
RS	37	1.225727	2.125827	669.686427	0.016177	0.017909
RS	38	1.321644	2.068642	704.564071	0.017020	0.018876
RS	39	1.424500	2.068642	718.419223	0.017355	0.019348
RS	40	1.534798	2.028221	744.007658	0.017973	0.020048
RS	41	1.653075	2.028221	752.041364	0.018167	0.020309
RS	42	1.779911	2.014854	761.771327	0.018402	0.020553
RS	43	1.915922	2.014854	762.850574	0.018428	0.020556
RS	44	2.061775	2.032470	753.819932	0.018210	0.020267
RS	45	2.218179	2.032470	747.701629	0.018062	0.020011
RS	46	2.385900	2.078581	721.797159	0.017436	0.019254
RS	47	2.565755	2.078581	709.053117	0.017128	0.018785
RS	48	2.758622	2.143958	672.026728	0.016234	0.017739
RS	49	2.965444	2.143958	653.589091	0.015789	0.017127
RS	50	3.187229	2.215462	611.884047	0.014781	0.015986
RS	51	3.425061	2.215462	588.620442	0.014219	0.015288
RS	52	3.680099	2.281510	546.500501	0.013202	0.014174
RS	53	3.953590	2.281510	519.144640	0.012541	0.013420
RS	54	4.246867	2.360660	473.529413	0.011439	0.012261
RS	55	4.561364	2.360660	443.839813	0.010722	0.011482
RS	56	4.898614	2.360660	411.978339	0.009952	0.010661
RS	57	5.260264	2.360660	378.429506	0.009142	0.009804
RS	58	5.648080	2.783815	295.313907	0.007134	0.007791
RS	59	6.063954	2.783815	272.481821	0.006582	0.007189
RS	60	6.509917	2.783815	248.692872	0.006008	0.006564
RS	61	6.988145	2.783815	224.346174	0.005419	0.005924
RS	62	7.500973	2.783815	199.864661	0.004828	0.005281
RS	63	8.050904	2.783815	942.911009	0.022778	0.024948
PA	4+25*2+4+6 0.078623896 0.021469900 8.050904297 0.405892237 0.509798309 0.510447148 0.518941044 0.520540944 0.553008225 0.640618790 0.774909519 0.948827123 1.154305850 1.380601787 1.620450562 1.853414889 2.044122042 2.163178701 2.202967923 2.180306999 2.125826678 2.068642385 2.028220772 2.014854086 2.032469600 2.078581255 2.143957969 2.215462090 2.281509914 2.360660019 2.783814977
//
IT	3987
RD	8
LK	-395222.604408
QD	-363.734551 -> -315.241438
RI	0.0371390346
TR	0.076781	0.021913
MT	8.173068
MM	C_pi: 1.513531, n_recomb: 43432.900761
RS	0	0.000000	0.416241	738.792850	0.017010	0.001319
RS	1	0.007260	0.416241	778.302151	0.017920	0.010515
RS	2	0.015048	0.416241	818.854130	0.018853	0.015480
RS	3	0.023401	0.416241	860.312930	0.019808	0.014798
RS	4	0.032360	0.535426	703.415397	0.016195	0.011474
RS	5	0.041970	0.535426	740.664640	0.017053	0.012299
RS	6	0.052277	0.531923	783.916096	0.018049	0.013547
RS	7	0.063333	0.531923	823.019317	0.018949	0.014899
RS	8	0.075192	0.536601	855.298322	0.019692	0.016069
RS	9	0.087911	0.536601	895.267461	0.020613	0.017657
RS	10	0.101554	0.531017	945.146886	0.021761	0.019405
RS	11	0.116188	0.531017	985.394289	0.022688	0.021381
RS	12	0.131883	0.556508	978.986303	0.022540	0.022051
RS	13	0.148719	0.556508	1017.854874	0.023435	0.023886
RS	14	0.166777	0.640247	919.856210	0.021179	0.022034
RS	15	0.186146	0.640247	956.404369	0.022020	0.023251
RS	16	0.206921	0.773767	823.410801	0.018958	0.020145
RS	17	0.229204	0.773767	857.445234	0.019742	0.021061
RS	18	0.253106	0.949803	728.059269	0.016763	0.017964
RS	19	0.278742	0.949803	759.601906	0.017489	0.018745
RS	20	0.306240	1.160820	648.965677	0.014942	0.016075
RS	21	0.335735	1.160820	678.222600	0.015615	0.016784
RS	22	0.367371	1.396544	589.494998	0.013573	0.014661
RS	23	0.401303	1.396544	616.810912	0.014201	0.015321
RS	24	0.437700	1.650476	546.283173	0.012578	0.013631
RS	25	0.476738	1.650476	572.011356	0.013170	0.014222
RS	26	0.518611	1.900801	520.091836	0.011975	0.012961
RS	27	0.563525	1.900801	544.636154	0.012540	0.013508
RS	28	0.611699	2.107197	514.261797	0.011840	0.012766
RS	29	0.663371	2.107197	538.073699	0.012389	0.013316
RS	30	0.718794	2.234863	530.296864	0.012210	0.013132
RS	31	0.778241	2.234863	553.705882	0.012749	0.013714
RS	32	0.842004	2.273918	567.258282	0.013061	0.014065
RS	33	0.910397	2.273918	590.227973	0.013589	0.014688
RS	34	0.983755	2.243097	621.046849	0.014299	0.015483
RS	35	1.062439	2.243097	642.928740	0.014803	0.016126
RS	36	1.146836	2.177317	683.512338	0.015737	0.017180
RS	37	1.237361	2.177317	702.940600	0.016185	0.017783
RS	38	1.334458	2.109656	743.265646	0.017113	0.018833
RS	39	1.438604	2.109656	758.363126	0.017461	0.019310
RS	40	1.550312	2.061885	788.312673	0.018150	0.020083
RS	41	1.670130	2.061885	797.210862	0.018355	0.020355
RS	42	1.798648	2.045300	809.063275	0.018628	0.020641
RS	43	1.936496	2.045300	810.524476	0.018662	0.020660
RS	44	2.084352	2.064115	800.886840	0.018440	0.020373
RS	45	2.242944	2.064115	794.711780	0.018297	0.020136
RS	46	2.413049	2.115464	765.916627	0.017634	0.019347
RS	47	2.595505	2.115464	752.831427	0.017333	0.018901
RS	48	2.791208	2.188903	711.788012	0.016388	0.017810
RS	49	3.001119	2.188903	692.876705	0.015953	0.017223
RS	50	3.226271	2.269474	647.199682	0.014901	0.016043
RS	51	3.467769	2.269474	623.393706	0.014353	0.015371
RS	52	3.726801	2.343895	577.974242	0.013307	0.014233
RS	53	4.004640	2.343895	549.980887	0.012663	0.013504
RS	54	4.302651	2.433037	501.026361	0.011536	0.012319
RS	55	4.622298	2.433037	470.670083	0.010837	0.011565
RS	56	4.965153	2.433037	437.914812	0.010083	0.010763
RS	57	5.332900	2.433037	403.251239	0.009284	0.009922
RS	58	5.727346	2.915275	310.815447	0.007156	0.007776
RS	59	6.150431	2.915275	288.160423	0.006635	0.007210
RS	60	6.604234	2.915275	264.340824	0.006086	0.006615
RS	61	7.090983	2.915275	239.749377	0.005520	0.006002
RS	62	7.613073	2.915275	214.810179	0.004946	0.005380
RS	63	8.173068	2.915275	1047.088885	0.024108	0.026232
PA	4+25*2+4+6 0.076780768 0.021913026 8.173068011 0.416241255 0.535425668 0.531922832 0.536601082 0.531017033 0.556507983 0.640247032 0.773767007 0.949803480 1.160820022 1.396544377 1.650475791 1.900801249 2.107196718 2.234862712 2.273917887 2.243096745 2.177317220 2.109656142 2.061884669 2.045300485 2.064115485 2.115463735 2.188903193 2.269474459 2.343894951 2.433037089 2.915275491
//
IT	4102
RD	9
LK	-395127.775288
QD	-335.707995 -> -292.366172
RI	0.0358192753
TR	0.075104	0.022343
MT	8.282876
MM	C_pi: 1.553086, n_recomb: 45408.185749
RS	0	0.000000	0.424255	759.677432	0.016730	0.001298
RS	1	0.007283	0.424255	800.700501	0.017633	0.010392
RS	2	0.015096	0.424255	842.851470	0.018562	0.015458
RS	3	0.023478	0.424255	885.995059	0.019512	0.014860
RS	4	0.032471	0.558990	707.745128	0.015586	0.011231
RS	5	0.042118	0.558990	745.912407	0.016427	0.012000
RS	6	0.052469	0.552189	794.694305	0.017501	0.013296
RS	7	0.063573	0.552189	835.094837	0.018391	0.014601
RS	8	0.075485	0.553922	873.516439	0.019237	0.015840
RS	9	0.088265	0.553922	915.127819	0.020153	0.017365
RS	10	0.101976	0.541825	978.143191	0.021541	0.019294
RS	11	0.116686	0.541825	1020.443003	0.022473	0.021208
RS	12	0.132467	0.560730	1027.125953	0.022620	0.022131
RS	13	0.149397	0.560730	1068.196421	0.023524	0.023946
RS	14	0.167560	0.640714	972.124084	0.021409	0.022236
RS	15	0.187045	0.640714	1010.794859	0.022260	0.023472
RS	16	0.207950	0.773256	871.469225	0.019192	0.020363
RS	17	0.230378	0.773256	907.490246	0.019985	0.021296
RS	18	0.254438	0.950843	769.220470	0.016940	0.018125
RS	19	0.280251	0.950843	802.588481	0.017675	0.018921
RS	20	0.307944	1.166525	683.153435	0.015045	0.016159
RS	21	0.337654	1.166525	714.060869	0.015725	0.016879
RS	22	0.369528	1.410631	617.597634	0.013601	0.014664
RS	23	0.403722	1.410631	646.394190	0.014235	0.015330
RS	24	0.440407	1.677641	569.091326	0.012533	0.013552
RS	25	0.479764	1.677641	596.143692	0.013129	0.014147
RS	26	0.521987	1.944637	538.799946	0.011866	0.012812
RS	27	0.567285	1.944637	564.547650	0.012433	0.013359
RS	28	0.615882	2.166554	530.749508	0.011688	0.012567
RS	29	0.668018	2.166554	555.712171	0.012238	0.013114
RS	30	0.723951	2.303091	546.831796	0.012043	0.012909
RS	31	0.783958	2.303091	571.422291	0.012584	0.013484
RS	32	0.848334	2.341888	586.247110	0.012911	0.013844
RS	33	0.917400	2.341888	610.495552	0.013445	0.014459
RS	34	0.991495	2.303402	644.787164	0.014200	0.015294
RS	35	1.070986	2.303402	668.053254	0.014712	0.015930
RS	36	1.156266	2.226728	713.692083	0.015717	0.017049
RS	37	1.247758	2.226728	734.522469	0.016176	0.017651
RS	38	1.345912	2.148809	780.343015	0.017185	0.018779
RS	39	1.451215	2.148809	796.682443	0.017545	0.019261
RS	40	1.564186	2.093682	831.159593	0.018304	0.020104
RS	41	1.685385	2.093682	840.940841	0.018520	0.020388
RS	42	1.815411	2.073607	855.142623	0.018832	0.020718
RS	43	1.954907	2.073607	857.012565	0.018874	0.020751
RS	44	2.104561	2.093090	846.982333	0.018653	0.020471
RS	45	2.265115	2.093090	840.777081	0.018516	0.020252
RS	46	2.437361	2.148943	809.254342	0.017822	0.019439
RS	47	2.622151	2.148943	795.850690	0.017527	0.019014
RS	48	2.820400	2.229626	750.903640	0.016537	0.017884
RS	49	3.033086	2.229626	731.536379	0.016110	0.017321
RS	50	3.261262	2.318465	681.971124	0.015019	0.016106
RS	51	3.506056	2.318465	657.635130	0.014483	0.015458
RS	52	3.768677	2.400553	608.981264	0.013411	0.014297
RS	53	4.050425	2.400553	580.359078	0.012781	0.013590
RS	54	4.352692	2.498890	528.123396	0.011631	0.012384
RS	55	4.676972	2.498890	497.105023	0.010947	0.011650
RS	56	5.024868	2.498890	463.468591	0.010207	0.010866
RS	57	5.398102	2.498890	427.710560	0.009419	0.010039
RS	58	5.798517	3.038400	325.893496	0.007177	0.007768
RS	59	6.228093	3.038400	303.416289	0.006682	0.007232
RS	60	6.688955	3.038400	279.583764	0.006157	0.006666
RS	61	7.183380	3.038400	254.780984	0.005611	0.006076
RS	62	7.713813	3.038400	229.431085	0.005053	0.005473
RS	63	8.282876	3.038400	1151.926952	0.025368	0.027474
PA	4+25*2+4+6 0.075104263 0.022342979 8.282876153 0.424255452 0.558989839 0.552188713 0.553922037 0.541824991 0.560729919 0.640714131 0.773255627 0.950843342 1.166525175 1.410631338 1.677640952 1.944637056 2.166553664 2.303090885 2.341887599 2.303402474 2.226728460 2.148809206 2.093681797 2.073606874 2.093089501 2.148943288 2.229626158 2.318464554 2.400553414 2.498890233 3.038400289
//
IT	4698
RD	10
LK	-395042.973782
QD	-310.696381 -> -271.835008
RI	0.0347712958
TR	0.073568	0.022757
MT	8.382911
MM	C_pi: 1.590409, n_recomb: 47327.018140
RS	0	0.000000	0.430717	781.574230	0.016514	0.001280
RS	1	0.007303	0.430717	824.114788	0.017413	0.010290
RS	2	0.015139	0.430717	867.861906	0.018338	0.015451
RS	3	0.023548	0.430717	912.679923	0.019285	0.014941
RS	4	0.032571	0.580674	712.957883	0.015065	0.011018
RS	5	0.042252	0.580674	752.004759	0.015890	0.011745
RS	6	0.052641	0.571232	805.162849	0.017013	0.013069
RS	7	0.063788	0.571232	846.777103	0.017892	0.014336
RS	8	0.075750	0.570758	889.966984	0.018805	0.015619
RS	9	0.088585	0.570758	933.103694	0.019716	0.017089
RS	10	0.102357	0.552735	1008.102415	0.021301	0.019167
RS	11	0.117135	0.552735	1052.346017	0.022236	0.021026
RS	12	0.132992	0.565389	1072.154324	0.022654	0.022183
RS	13	0.150008	0.565389	1115.350105	0.023567	0.023976
RS	14	0.168266	0.641715	1022.063626	0.021596	0.022409
RS	15	0.187857	0.641715	1062.794585	0.022456	0.023659
RS	16	0.208880	0.773115	917.938112	0.019396	0.020560
RS	17	0.231437	0.773115	955.891257	0.020198	0.021508
RS	18	0.255642	0.951797	809.310621	0.017100	0.018278
RS	19	0.281614	0.951797	844.457847	0.017843	0.019087
RS	20	0.309484	1.171420	716.569780	0.015141	0.016243
RS	21	0.339388	1.171420	749.088160	0.015828	0.016971
RS	22	0.371477	1.423051	645.052923	0.013630	0.014673
RS	23	0.405908	1.423051	675.293332	0.014269	0.015344
RS	24	0.442855	1.702299	591.261992	0.012493	0.013484
RS	25	0.482500	1.702299	619.600296	0.013092	0.014082
RS	26	0.525039	1.985407	556.808187	0.011765	0.012676
RS	27	0.570686	1.985407	583.716058	0.012334	0.013224
RS	28	0.619666	2.222777	546.416824	0.011546	0.012383
RS	29	0.672223	2.222777	572.480531	0.012096	0.012926
RS	30	0.728619	2.368522	562.367622	0.011883	0.012699
RS	31	0.789133	2.368522	588.084810	0.012426	0.013268
RS	32	0.854066	2.407590	604.004510	0.012762	0.013633
RS	33	0.923741	2.407590	629.477170	0.013301	0.014241
RS	34	0.998505	2.361966	667.058567	0.014095	0.015108
RS	35	1.078729	2.361966	691.664309	0.014615	0.015738
RS	36	1.164811	2.274798	742.245374	0.015683	0.016915
RS	37	1.257180	2.274798	764.454134	0.016153	0.017516
RS	38	1.356295	2.186850	815.780565	0.017237	0.018716
RS	39	1.462648	2.186850	833.364296	0.017609	0.019203
RS	40	1.576768	2.124381	872.507685	0.018436	0.020114
RS	41	1.699222	2.124381	883.196292	0.018662	0.020408
RS	42	1.830619	2.100596	899.961414	0.019016	0.020783
RS	43	1.971612	2.100596	902.275907	0.019065	0.020831
RS	44	2.122902	2.120295	892.073653	0.018849	0.020562
RS	45	2.285240	2.120295	885.875650	0.018718	0.020360
RS	46	2.459434	2.180016	851.806870	0.017998	0.019527
RS	47	2.646349	2.180016	838.118268	0.017709	0.019122
RS	48	2.846915	2.267211	789.402614	0.016680	0.017959
RS	49	3.062128	2.267211	769.606495	0.016261	0.017417
RS	50	3.293057	2.363592	716.254103	0.015134	0.016172
RS	51	3.540852	2.363592	691.407949	0.014609	0.015545
RS	52	3.806743	2.452705	639.596460	0.013514	0.014365
RS	53	4.092052	2.452705	610.359375	0.012897	0.013678
RS	54	4.398197	2.559488	554.910690	0.011725	0.012451
RS	55	4.726700	2.559488	523.237020	0.011056	0.011737
RS	56	5.079194	2.559488	488.732311	0.010327	0.010968
RS	57	5.457430	2.559488	451.898411	0.009548	0.010153
RS	58	5.863288	3.154405	340.656167	0.007198	0.007763
RS	59	6.298787	3.154405	318.353750	0.006727	0.007256
RS	60	6.766089	3.154405	294.519042	0.006223	0.006715
RS	61	7.267519	3.154405	269.528633	0.005695	0.006147
RS	62	7.805568	3.154405	243.803186	0.005151	0.005562
RS	63	8.382911	3.154405	1257.533724	0.026571	0.028674
PA	4+25*2+4+6 0.073567785 0.022757333 8.382911194 0.430716938 0.580673981 0.571232446 0.570758250 0.552734597 0.565389228 0.641715003 0.773114777 0.951797290 1.171420109 1.423050990 1.702298967 1.985407492 2.222776667 2.368521601 2.407589703 2.361966383 2.274797675 2.186849697 2.124380915 2.100596417 2.120294698 2.180016170 2.267211295 2.363592290 2.452704719 2.559488397 3.154404763
//
IT	4514
RD	11
LK	-394966.903246
QD	-288.309014 -> -253.367913
RI	0.0339056622
TR	0.072152	0.023155
MT	8.474881
MM	C_pi: 1.625859, n_recomb: 49192.777228
RS	0	0.000000	0.436178	803.727806	0.016338	0.001265
RS	1	0.007321	0.436178	847.768892	0.017234	0.010202
RS	2	0.015179	0.436178	893.090810	0.018155	0.015453
RS	3	0.023611	0.436178	939.557017	0.019099	0.015028
RS	4	0.032661	0.600678	718.883778	0.014614	0.010831
RS	5	0.042374	0.600678	758.781606	0.015425	0.011525
RS	6	0.052798	0.589097	815.495804	0.016578	0.012864
RS	7	0.063985	0.589097	858.258336	0.017447	0.014101
RS	8	0.075991	0.587051	905.080681	0.018399	0.015407
RS	9	0.088875	0.587051	949.643901	0.019305	0.016831
RS	10	0.102704	0.563618	1035.570260	0.021051	0.019031
RS	11	0.117544	0.563618	1081.660074	0.021988	0.020840
RS	12	0.133472	0.570309	1114.529215	0.022656	0.022211
RS	13	0.150565	0.570309	1159.780560	0.023576	0.023982
RS	14	0.168910	0.643063	1069.988616	0.021751	0.022558
RS	15	0.188597	0.643063	1112.723558	0.022620	0.023819
RS	16	0.209727	0.773183	963.046604	0.019577	0.020741
RS	17	0.232403	0.773183	1002.882939	0.020387	0.021700
RS	18	0.256739	0.952582	848.496075	0.017248	0.018423
RS	19	0.282857	0.952582	885.381001	0.017998	0.019242
RS	20	0.310888	1.175533	749.340303	0.015233	0.016328
RS	21	0.340970	1.175533	783.434137	0.015926	0.017063
RS	22	0.373255	1.433946	671.961505	0.013660	0.014687
RS	23	0.407904	1.433946	703.612842	0.014303	0.015362
RS	24	0.445090	1.724693	612.880250	0.012459	0.013425
RS	25	0.484997	1.724693	642.470157	0.013060	0.014025
RS	26	0.527827	2.023426	574.193540	0.011672	0.012553
RS	27	0.573793	2.023426	602.222442	0.012242	0.013100
RS	28	0.623124	2.276200	561.344626	0.011411	0.012212
RS	29	0.676066	2.276200	588.463922	0.011962	0.012752
RS	30	0.732885	2.431509	576.989678	0.011729	0.012501
RS	31	0.793863	2.431509	603.782662	0.012274	0.013064
RS	32	0.859306	2.471378	620.622106	0.012616	0.013430
RS	33	0.929540	2.471378	647.267221	0.013158	0.014031
RS	34	1.004916	2.419127	687.951027	0.013985	0.014925
RS	35	1.085811	2.419127	713.852811	0.014511	0.015550
RS	36	1.172629	2.321863	769.240355	0.015637	0.016779
RS	37	1.265803	2.321863	792.803042	0.016116	0.017378
RS	38	1.365798	2.224121	849.613541	0.017271	0.018644
RS	39	1.473114	2.224121	868.443017	0.017654	0.019137
RS	40	1.588287	2.154347	912.361299	0.018547	0.020113
RS	41	1.711893	2.154347	923.982085	0.018783	0.020416
RS	42	1.844548	2.126681	943.505207	0.019180	0.020838
RS	43	1.986916	2.126681	946.302700	0.019237	0.020899
RS	44	2.139706	2.146215	936.143986	0.019030	0.020644
RS	45	2.303683	2.146215	929.994807	0.018905	0.020459
RS	46	2.479665	2.209252	893.566731	0.018165	0.019612
RS	47	2.668532	2.209252	879.631230	0.017881	0.019225
RS	48	2.871226	2.302312	827.292099	0.016817	0.018034
RS	49	3.088760	2.302312	807.098366	0.016407	0.017511
RS	50	3.322221	2.405586	750.068128	0.015248	0.016239
RS	51	3.572774	2.405586	724.735318	0.014733	0.015632
RS	52	3.841671	2.501135	669.849445	0.013617	0.014435
RS	53	4.130254	2.501135	640.014229	0.013010	0.013766
RS	54	4.439966	2.615676	581.426023	0.011819	0.012521
RS	55	4.772354	2.615676	549.105596	0.011162	0.011823
RS	56	5.129076	2.615676	513.746096	0.010444	0.011068
RS	57	5.511916	2.615676	475.854409	0.009673	0.010264
RS	58	5.922784	3.264113	355.160735	0.007220	0.007763
RS	59	6.363734	3.264113	333.028674	0.006770	0.007281
RS	60	6.836967	3.264113	309.198841	0.006285	0.006762
RS	61	7.344847	3.264113	284.038831	0.005774	0.006214
RS	62	7.889911	3.264113	257.965736	0.005244	0.005646
RS	63	8.474881	3.264113	1363.869939	0.027725	0.029833
PA	4+25*2+4+6 0.072151831 0.023155249 8.474880694 0.436177836 0.600677954 0.589096534 0.587050557 0.563617698 0.570308864 0.643063210 0.773182978 0.952582001 1.175532909 1.433946007 1.724692682 2.023425716 2.276199993 2.431509318 2.471377595 2.419127008 2.321863158 2.224121467 2.154347000 2.126681189 2.146214610 2.209252465 2.302312144 2.405586122 2.501135109 2.615675897 3.264113348
//
IT	4852
RD	12
LK	-394898.476667
QD	-268.207807 -> -236.712144
RI	0.0331640008
TR	0.070842	0.023537
MT	8.559959
MM	C_pi: 1.659677, n_recomb: 51007.904121
RS	0	0.000000	0.441006	825.640397	0.016187	0.001252
RS	1	0.007338	0.441006	871.150396	0.017079	0.010126
RS	2	0.015215	0.441006	918.012418	0.017997	0.015458
RS	3	0.023670	0.441006	966.088853	0.018940	0.015114
RS	4	0.032745	0.619158	725.394600	0.014221	0.010667
RS	5	0.042486	0.619158	766.121184	0.015020	0.011335
RS	6	0.052941	0.605842	825.772637	0.016189	0.012680
RS	7	0.064165	0.605842	869.630264	0.017049	0.013892
RS	8	0.076211	0.602782	919.130877	0.018019	0.015205
RS	9	0.089142	0.602782	965.035031	0.018919	0.016589
RS	10	0.103022	0.574404	1060.923569	0.020799	0.018890
RS	11	0.117920	0.574404	1108.770217	0.021737	0.020653
RS	12	0.133911	0.575388	1154.558025	0.022635	0.022222
RS	13	0.151076	0.575388	1201.799659	0.023561	0.023972
RS	14	0.169500	0.644649	1116.103918	0.021881	0.022688
RS	15	0.189277	0.644649	1160.790706	0.022757	0.023957
RS	16	0.210504	0.773374	1006.936551	0.019741	0.020907
RS	17	0.233290	0.773374	1048.610725	0.020558	0.021876
RS	18	0.257747	0.953159	886.889817	0.017387	0.018562
RS	19	0.283999	0.953159	925.474072	0.018144	0.019391
RS	20	0.312178	1.178901	781.557164	0.015322	0.016412
RS	21	0.342424	1.178901	817.193858	0.016021	0.017153
RS	22	0.374890	1.443437	698.400243	0.013692	0.014706
RS	23	0.409738	1.443437	731.432446	0.014340	0.015385
RS	24	0.447144	1.745009	634.015043	0.012430	0.013375
RS	25	0.487294	1.745009	664.825272	0.013034	0.013977
RS	26	0.530391	2.058917	591.022527	0.011587	0.012440
RS	27	0.576650	2.058917	620.136649	0.012158	0.012987
RS	28	0.626304	2.327052	575.604457	0.011285	0.012053
RS	29	0.679601	2.327052	603.737426	0.011836	0.012590
RS	30	0.736809	2.492254	590.782887	0.011582	0.012314
RS	31	0.798216	2.492254	618.604179	0.012128	0.012872
RS	32	0.864129	2.533435	636.194286	0.012472	0.013236
RS	33	0.934878	2.533435	663.962491	0.013017	0.013830
RS	34	1.010819	2.475057	707.558636	0.013872	0.014747
RS	35	1.092333	2.475057	734.713408	0.014404	0.015367
RS	36	1.179829	2.368080	794.759267	0.015581	0.016641
RS	37	1.273745	2.368080	819.650008	0.016069	0.017239
RS	38	1.374553	2.260769	881.901017	0.017289	0.018567
RS	39	1.482758	2.260769	901.975150	0.017683	0.019064
RS	40	1.598904	2.183740	950.749588	0.018639	0.020103
RS	41	1.723572	2.183740	963.325251	0.018886	0.020416
RS	42	1.857389	2.152059	985.779955	0.019326	0.020883
RS	43	2.001026	2.152059	989.098094	0.019391	0.020957
RS	44	2.155203	2.171107	979.188382	0.019197	0.020720
RS	45	2.320694	2.171107	973.129969	0.019078	0.020549
RS	46	2.498329	2.236985	934.527543	0.018321	0.019693
RS	47	2.688999	2.236985	920.384189	0.018044	0.019322
RS	48	2.893660	2.335337	864.569527	0.016950	0.018107
RS	49	3.113341	2.335337	844.010652	0.016547	0.017602
RS	50	3.349141	2.444923	783.415097	0.015359	0.016307
RS	51	3.602245	2.444923	757.620549	0.014853	0.015718
RS	52	3.873923	2.546380	699.745494	0.013718	0.014506
RS	53	4.165536	2.546380	669.330503	0.013122	0.013853
RS	54	4.478549	2.668046	607.679221	0.011913	0.012592
RS	55	4.814531	2.668046	574.722020	0.011267	0.011909
RS	56	5.175168	2.668046	538.521998	0.010558	0.011167
RS	57	5.562269	2.668046	499.590739	0.009794	0.010372
RS	58	5.977777	3.368129	369.436125	0.007243	0.007766
RS	59	6.423775	3.368129	347.469885	0.006812	0.007307
RS	60	6.902501	3.368129	323.650184	0.006345	0.006809
RS	61	7.416357	3.368129	298.335298	0.005849	0.006278
RS	62	7.967920	3.368129	271.937931	0.005331	0.005725
RS	63	8.559959	3.368129	1470.825594	0.028835	0.030952
PA	4+25*2+4+6 0.070841533 0.023536747 8.559958773 0.441006018 0.619158132 0.605842257 0.602781643 0.574403596 0.575387698 0.644648981 0.773373955 0.953159096 1.178900620 1.443436578 1.745009191 2.058916559 2.327052064 2.492254384 2.533434786 2.475057046 2.368080054 2.260768690 2.183739840 2.152059317 2.171106899 2.236984633 2.335337142 2.444922692 2.546379773 2.668046115 3.368128797
//
IT	4082
RD	13
LK	-394836.771166
QD	-250.102222 -> -221.646256
RI	0.0325115512
TR	0.069625	0.023902
MT	8.639013
MM	C_pi: 1.692024, n_recomb: 52773.834757
RS	0	0.000000	0.445416	847.034240	0.016050	0.001241
RS	1	0.007354	0.445416	893.973121	0.016940	0.010057
RS	2	0.015248	0.445416	942.332840	0.017856	0.015463
RS	3	0.023723	0.445416	991.974699	0.018797	0.015195
RS	4	0.032821	0.636245	732.378046	0.013878	0.010524
RS	5	0.042588	0.636245	773.914908	0.014665	0.011170
RS	6	0.053074	0.621521	836.035938	0.015842	0.012515
RS	7	0.064330	0.621521	880.944184	0.016693	0.013705
RS	8	0.076415	0.617944	932.302993	0.017666	0.015015
RS	9	0.089388	0.617944	979.472359	0.018560	0.016363
RS	10	0.103315	0.585053	1084.418946	0.020548	0.018747
RS	11	0.118266	0.585053	1133.938721	0.021487	0.020466
RS	12	0.134316	0.580560	1192.452501	0.022596	0.022218
RS	13	0.151547	0.580560	1241.621598	0.023527	0.023947
RS	14	0.170045	0.646399	1160.542448	0.021991	0.022802
RS	15	0.189903	0.646399	1207.131065	0.022874	0.024076
RS	16	0.211222	0.773634	1049.691327	0.019890	0.021060
RS	17	0.234108	0.773634	1093.159801	0.020714	0.022039
RS	18	0.258677	0.953519	924.551323	0.017519	0.018695
RS	19	0.285053	0.953519	964.798007	0.018282	0.019532
RS	20	0.313368	1.181585	813.262282	0.015410	0.016497
RS	21	0.343766	1.181585	850.410511	0.016114	0.017244
RS	22	0.376399	1.451644	724.410141	0.013727	0.014730
RS	23	0.411432	1.451644	758.794641	0.014378	0.015411
RS	24	0.449041	1.763422	654.705692	0.012406	0.013333
RS	25	0.489416	1.763422	686.706758	0.013012	0.013936
RS	26	0.532759	2.092053	607.343439	0.011508	0.012337
RS	27	0.579290	2.092053	637.509306	0.012080	0.012884
RS	28	0.629243	2.375494	589.251858	0.011166	0.011904
RS	29	0.682869	2.375494	618.359213	0.011717	0.012438
RS	30	0.740438	2.550892	603.813664	0.011442	0.012137
RS	31	0.802241	2.550892	632.618325	0.011987	0.012690
RS	32	0.868589	2.593866	650.799551	0.012332	0.013050
RS	33	0.939816	2.593866	679.643236	0.012878	0.013639
RS	34	1.016281	2.529828	725.966880	0.013756	0.014573
RS	35	1.098368	2.529828	754.331658	0.014294	0.015188
RS	36	1.186492	2.413502	818.879248	0.015517	0.016502
RS	37	1.281096	2.413502	845.070134	0.016013	0.017100
RS	38	1.382657	2.296839	912.698006	0.017295	0.018484
RS	39	1.491687	2.296839	934.012213	0.017698	0.018986
RS	40	1.608734	2.212619	987.698896	0.018716	0.020084
RS	41	1.734389	2.212619	1001.248517	0.018972	0.020406
RS	42	1.869284	2.176823	1026.786140	0.019456	0.020920
RS	43	2.014098	2.176823	1030.659919	0.019530	0.021006
RS	44	2.169562	2.195117	1021.190703	0.019350	0.020789
RS	45	2.336458	2.195117	1015.263582	0.019238	0.020632
RS	46	2.515626	2.263417	974.668936	0.018469	0.019770
RS	47	2.707971	2.263417	960.356031	0.018198	0.019415
RS	48	2.914459	2.366560	901.212688	0.017077	0.018179
RS	49	3.136133	2.366560	880.321156	0.016681	0.017691
RS	50	3.374107	2.481935	816.274516	0.015467	0.016375
RS	51	3.629581	2.481935	790.043754	0.014970	0.015802
RS	52	3.903842	2.588825	729.265930	0.013819	0.014576
RS	53	4.198271	2.588825	698.290730	0.013232	0.013938
RS	54	4.514351	2.717045	633.654402	0.012007	0.012663
RS	55	4.853675	2.717045	600.072180	0.011371	0.011994
RS	56	5.217951	2.717045	563.047335	0.010669	0.011263
RS	57	5.609015	2.717045	523.095820	0.009912	0.010476
RS	58	6.028837	3.466927	383.488858	0.007267	0.007771
RS	59	6.479531	3.466927	361.684754	0.006853	0.007332
RS	60	6.963368	3.466927	337.880029	0.006402	0.006853
RS	61	7.482784	3.466927	312.423444	0.005920	0.006340
RS	62	8.040396	3.466927	285.722681	0.005414	0.005800
RS	63	8.639013	3.466927	1578.227934	0.029906	0.032033
PA	4+25*2+4+6 0.069624968 0.023902242 8.639013263 0.445415969 0.636245303 0.621520792 0.617944081 0.585053259 0.580560050 0.646398659 0.773633572 0.953519061 1.181585418 1.451643679 1.763421573 2.092053190 2.375493848 2.550892392 2.593865571 2.529827729 2.413501664 2.296839189 2.212618930 2.176823137 2.195116752 2.263416899 2.366559573 2.481935462 2.588824860 2.717044532 3.466926706
//
IT	4518
RD	14
LK	-394780.999037
QD	-233.744797 -> -207.979835
RI	0.0319231381
TR	0.068492	0.024252
MT	8.712788
MM	C_pi: 1.723034, n_recomb: 54492.007660
RS	0	0.000000	0.449559	867.720228	0.015924	0.001230
RS	1	0.007368	0.449559	916.042172	0.016811	0.009994
RS	2	0.015279	0.449559	965.851873	0.017725	0.015467
RS	3	0.023773	0.449559	1017.009636	0.018663	0.015270
RS	4	0.032892	0.652064	739.736446	0.013575	0.010399
RS	5	0.042684	0.652064	782.067456	0.014352	0.011026
RS	6	0.053197	0.636194	846.300011	0.015531	0.012368
RS	7	0.064484	0.636194	892.220894	0.016373	0.013539
RS	8	0.076603	0.632546	944.732493	0.017337	0.014835
RS	9	0.089615	0.632546	993.099569	0.018225	0.016152
RS	10	0.103586	0.595541	1106.269961	0.020302	0.018602
RS	11	0.118586	0.595541	1157.384513	0.021240	0.020282
RS	12	0.134692	0.585783	1228.386409	0.022543	0.022202
RS	13	0.151984	0.585783	1279.422452	0.023479	0.023911
RS	14	0.170550	0.648270	1203.400607	0.022084	0.022901
RS	15	0.190484	0.648270	1251.842893	0.022973	0.024180
RS	16	0.211887	0.773936	1091.369715	0.020028	0.021203
RS	17	0.234867	0.773936	1136.590573	0.020858	0.022190
RS	18	0.259540	0.953681	961.514686	0.017645	0.018823
RS	19	0.286030	0.953681	1003.388123	0.018413	0.019668
RS	20	0.314473	1.183650	844.492581	0.015498	0.016582
RS	21	0.345011	1.183650	883.122304	0.016206	0.017334
RS	22	0.377800	1.458694	750.021426	0.013764	0.014758
RS	23	0.413004	1.458694	785.730991	0.014419	0.015442
RS	24	0.450802	1.780094	674.986850	0.012387	0.013297
RS	25	0.491385	1.780094	708.150996	0.012996	0.013901
RS	26	0.534958	2.123014	623.195970	0.011436	0.012242
RS	27	0.581742	2.123014	654.382258	0.012009	0.012789
RS	28	0.631973	2.421675	602.338507	0.011054	0.011765
RS	29	0.685904	2.421675	632.383551	0.011605	0.012296
RS	30	0.743810	2.607538	616.146610	0.011307	0.011971
RS	31	0.805981	2.607538	645.892347	0.011853	0.012519
RS	32	0.872734	2.652753	664.515287	0.012195	0.012873
RS	33	0.944405	2.652753	694.388867	0.012743	0.013455
RS	34	1.021356	2.583491	743.262166	0.013640	0.014404
RS	35	1.103978	2.583491	772.794516	0.014182	0.015015
RS	36	1.192687	2.458160	841.683530	0.015446	0.016364
RS	37	1.287932	2.458160	869.145166	0.015950	0.016961
RS	38	1.390194	2.332359	942.070555	0.017288	0.018398
RS	39	1.499992	2.332359	964.617102	0.017702	0.018904
RS	40	1.617879	2.241020	1023.249953	0.018778	0.020060
RS	41	1.744452	2.241020	1037.788938	0.019045	0.020390
RS	42	1.880351	2.201030	1066.542241	0.019572	0.020949
RS	43	2.026263	2.201030	1071.003370	0.019654	0.021046
RS	44	2.182926	2.218344	1062.152269	0.019492	0.020851
RS	45	2.351132	2.218344	1056.394523	0.019386	0.020708
RS	46	2.531731	2.288709	1013.980392	0.018608	0.019842
RS	47	2.725636	2.288709	999.534797	0.018343	0.019501
RS	48	2.933829	2.396193	937.208932	0.017199	0.018249
RS	49	3.157361	2.396193	916.016256	0.016810	0.017775
RS	50	3.397363	2.516898	848.630385	0.015573	0.016441
RS	51	3.655048	2.516898	821.988860	0.015085	0.015884
RS	52	3.931720	2.628791	758.394676	0.013918	0.014646
RS	53	4.228776	2.628791	726.879383	0.013339	0.014022
RS	54	4.547720	2.763046	659.336757	0.012100	0.012733
RS	55	4.890164	2.763046	625.142393	0.011472	0.012077
RS	56	5.257838	2.763046	587.309311	0.010778	0.011356
RS	57	5.652603	2.763046	546.357517	0.010026	0.010578
RS	58	6.076454	3.560931	397.322301	0.007291	0.007778
RS	59	6.531535	3.560931	375.677336	0.006894	0.007358
RS	60	7.020145	3.560931	351.892110	0.006458	0.006896
RS	61	7.544757	3.560931	326.305759	0.005988	0.006398
RS	62	8.108022	3.560931	299.320462	0.005493	0.005872
RS	63	8.712788	3.560931	1685.906451	0.030939	0.033077
PA	4+25*2+4+6 0.068491885 0.024252207 8.712787643 0.449559078 0.652064273 0.636194340 0.632545636 0.595541050 0.585783328 0.648270213 0.773935698 0.953681380 1.183649944 1.458694404 1.780093822 2.123013732 2.421674995 2.607538290 2.652753307 2.583491294 2.458160292 2.332359308 2.241020061 2.201030105 2.218343581 2.288708776 2.396193026 2.516897800 2.628791345 2.763045672 3.560930520
//
IT	3921
RD	15
LK	-394730.481376
QD	-218.923526 -> -195.548598
RI	0.0313850009
TR	0.067434	0.024587
MT	8.781828
MM	C_pi: 1.752798, n_recomb: 56163.290137
RS	0	0.000000	0.453514	887.616910	0.015804	0.001221
RS	1	0.007381	0.453514	937.273654	0.016688	0.009937
RS	2	0.015307	0.453514	988.483385	0.017600	0.015468
RS	3	0.023819	0.453514	1041.105561	0.018537	0.015337
RS	4	0.032958	0.666698	747.410176	0.013308	0.010291
RS	5	0.042772	0.666698	790.521371	0.014075	0.010901
RS	6	0.053310	0.649915	856.565819	0.015251	0.012236
RS	7	0.064627	0.649915	903.465939	0.016086	0.013391
RS	8	0.076778	0.646594	956.514254	0.017031	0.014666
RS	9	0.089827	0.646594	1006.017749	0.017912	0.015955
RS	10	0.103838	0.605851	1126.631598	0.020060	0.018457
RS	11	0.118884	0.605851	1179.266428	0.020997	0.020101
RS	12	0.135041	0.591032	1262.475649	0.022479	0.022176
RS	13	0.152390	0.591032	1315.319139	0.023420	0.023866
RS	14	0.171019	0.650230	1244.744367	0.022163	0.022988
RS	15	0.191024	0.650230	1294.992905	0.023058	0.024269
RS	16	0.212506	0.774263	1131.999302	0.020156	0.021336
RS	17	0.235572	0.774263	1178.931170	0.020991	0.022330
RS	18	0.260342	0.953659	997.796575	0.017766	0.018947
RS	19	0.286940	0.953659	1041.261445	0.018540	0.019799
RS	20	0.315501	1.185158	875.257512	0.015584	0.016667
RS	21	0.346170	1.185158	915.338952	0.016298	0.017424
RS	22	0.379104	1.464693	775.249274	0.013803	0.014789
RS	23	0.414468	1.464693	812.257225	0.014462	0.015475
RS	24	0.452442	1.795162	694.878747	0.012372	0.013267
RS	25	0.493219	1.795162	729.179167	0.012983	0.013873
RS	26	0.537006	2.151931	638.609811	0.011371	0.012156
RS	27	0.584026	2.151931	670.786679	0.011944	0.012702
RS	28	0.634516	2.465705	614.903280	0.010948	0.011635
RS	29	0.688732	2.465705	645.851190	0.011500	0.012164
RS	30	0.746951	2.662269	627.831807	0.011179	0.011813
RS	31	0.809467	2.662269	658.478305	0.011724	0.012356
RS	32	0.876597	2.710131	677.406491	0.012061	0.012702
RS	33	0.948683	2.710131	708.265920	0.012611	0.013280
RS	34	1.026089	2.636072	759.512600	0.013523	0.014239
RS	35	1.109209	2.636072	790.170273	0.014069	0.014846
RS	36	1.198464	2.502060	863.238921	0.015370	0.016228
RS	37	1.294307	2.502060	891.940229	0.015881	0.016824
RS	38	1.397225	2.367319	970.073689	0.017272	0.018309
RS	39	1.507740	2.367319	993.841435	0.017696	0.018819
RS	40	1.626412	2.268935	1057.436526	0.018828	0.020029
RS	41	1.753843	2.268935	1072.976056	0.019105	0.020368
RS	42	1.890681	2.224697	1105.056406	0.019676	0.020971
RS	43	2.037618	2.224697	1110.132782	0.019766	0.021080
RS	44	2.195402	2.240839	1102.063661	0.019622	0.020907
RS	45	2.364833	2.240839	1096.510385	0.019524	0.020777
RS	46	2.546769	2.312954	1052.443122	0.018739	0.019910
RS	47	2.742135	2.312954	1037.899470	0.018480	0.019583
RS	48	2.951921	2.424388	972.531477	0.017316	0.018316
RS	49	3.177192	2.424388	951.068082	0.016934	0.017857
RS	50	3.419091	2.550002	880.455990	0.015677	0.016507
RS	51	3.678845	2.550002	853.428643	0.015195	0.015963
RS	52	3.957772	2.666517	787.103038	0.014015	0.014715
RS	53	4.257288	2.666517	755.068257	0.013444	0.014103
RS	54	4.578912	2.806339	684.698027	0.012191	0.012803
RS	55	4.924276	2.806339	649.905814	0.011572	0.012158
RS	56	5.295133	2.806339	611.282428	0.010884	0.011447
RS	57	5.693363	2.806339	569.351612	0.010137	0.010676
RS	58	6.120988	3.650488	410.928537	0.007317	0.007786
RS	59	6.580177	3.650488	389.440842	0.006934	0.007384
RS	60	7.073260	3.650488	365.680008	0.006511	0.006938
RS	61	7.602739	3.650488	339.975485	0.006053	0.006454
RS	62	8.171300	3.650488	312.723567	0.005568	0.005940
RS	63	8.781828	3.650488	1793.665021	0.031937	0.034085
PA	4+25*2+4+6 0.067433987 0.024587330 8.781828469 0.453513711 0.666698433 0.649915362 0.646594249 0.605851228 0.591031533 0.650230030 0.774263407 0.953658642 1.185158043 1.464692911 1.795161878 2.151931117 2.465705408 2.662269001 2.710130910 2.636072372 2.502059654 2.367318529 2.268935142 2.224697073 2.240838514 2.312954017 2.424387672 2.550001549 2.666517000 2.806339472 3.650487502
//
IT	4286
RD	16
LK	-394684.632958
QD	-205.457692 -> -184.211842
RI	0.0308866308
TR	0.066444	0.024908
MT	8.846615
MM	C_pi: 1.781397, n_recomb: 57788.657525
RS	0	0.000000	0.457334	906.679273	0.015690	0.001213
RS	1	0.007394	0.457334	957.621353	0.016571	0.009883
RS	2	0.015334	0.457334	1010.180104	0.017481	0.015468
RS	3	0.023861	0.457334	1064.214315	0.018416	0.015397
RS	4	0.033019	0.680229	755.346423	0.013071	0.010198
RS	5	0.042854	0.680229	799.225364	0.013830	0.010793
RS	6	0.053417	0.662735	866.832527	0.015000	0.012118
RS	7	0.064760	0.662735	914.682268	0.015828	0.013260
RS	8	0.076941	0.660107	967.718375	0.016746	0.014507
RS	9	0.090024	0.660107	1018.302242	0.017621	0.015771
RS	10	0.104074	0.615977	1145.632881	0.019825	0.018314
RS	11	0.119162	0.615977	1199.717137	0.020760	0.019924
RS	12	0.135366	0.596282	1294.833439	0.022406	0.022142
RS	13	0.152769	0.596282	1349.426119	0.023351	0.023812
RS	14	0.171458	0.652261	1284.619948	0.022230	0.023064
RS	15	0.191528	0.652261	1336.628040	0.023130	0.024347
RS	16	0.213083	0.774612	1171.597316	0.020274	0.021460
RS	17	0.236231	0.774612	1220.199399	0.021115	0.022460
RS	18	0.261091	0.953470	1033.408823	0.017883	0.019066
RS	19	0.287789	0.953470	1078.430235	0.018662	0.019925
RS	20	0.316461	1.186171	905.565022	0.015670	0.016752
RS	21	0.347253	1.186171	947.068756	0.016388	0.017513
RS	22	0.380321	1.469744	800.103697	0.013845	0.014823
RS	23	0.415834	1.469744	838.383877	0.014508	0.015512
RS	24	0.453974	1.808757	714.398933	0.012362	0.013242
RS	25	0.494933	1.808757	749.809758	0.012975	0.013849
RS	26	0.538920	2.178951	653.607226	0.011310	0.012076
RS	27	0.586160	2.178951	686.746154	0.011884	0.012622
RS	28	0.636892	2.507705	626.979427	0.010850	0.011514
RS	29	0.691376	2.507705	658.797164	0.011400	0.012040
RS	30	0.749887	2.715170	638.914324	0.011056	0.011663
RS	31	0.812725	2.715170	670.423244	0.011601	0.012203
RS	32	0.880209	2.766054	689.530140	0.011932	0.012539
RS	33	0.952683	2.766054	721.333032	0.012482	0.013112
RS	34	1.030515	2.687581	774.789890	0.013407	0.014080
RS	35	1.114101	2.687581	806.531258	0.013957	0.014683
RS	36	1.203868	2.545192	883.618385	0.015291	0.016092
RS	37	1.300272	2.545192	913.527127	0.015808	0.016688
RS	38	1.403803	2.401709	996.766890	0.017248	0.018218
RS	39	1.514990	2.401709	1021.741833	0.017681	0.018732
RS	40	1.634397	2.296359	1090.299405	0.018867	0.019994
RS	41	1.762632	2.296359	1106.846858	0.019153	0.020340
RS	42	1.900349	2.247834	1142.349211	0.019768	0.020988
RS	43	2.048249	2.247834	1148.064899	0.019867	0.021107
RS	44	2.207083	2.262643	1140.926649	0.019743	0.020958
RS	45	2.377662	2.262643	1135.609812	0.019651	0.020840
RS	46	2.560852	2.336231	1090.048129	0.018863	0.019974
RS	47	2.757587	2.336231	1075.438627	0.018610	0.019660
RS	48	2.968867	2.451264	1007.165338	0.017428	0.018381
RS	49	3.195769	2.451264	985.459903	0.017053	0.017935
RS	50	3.439448	2.581416	911.729844	0.015777	0.016571
RS	51	3.701143	2.581416	884.341010	0.015303	0.016040
RS	52	3.982188	2.702208	815.368465	0.014109	0.014783
RS	53	4.284011	2.702208	782.834869	0.013547	0.014183
RS	54	4.608151	2.847177	709.715386	0.012281	0.012872
RS	55	4.956256	2.847177	674.340478	0.011669	0.012237
RS	56	5.330100	2.847177	634.945535	0.010987	0.011535
RS	57	5.731584	2.847177	592.057723	0.010245	0.010770
RS	58	6.162752	3.735915	424.300904	0.007342	0.007795
RS	59	6.625800	3.735915	402.969452	0.006973	0.007409
RS	60	7.123084	3.735915	379.238110	0.006563	0.006978
RS	61	7.657135	3.735915	353.426631	0.006116	0.006508
RS	62	8.230672	3.735915	325.925122	0.005640	0.006005
RS	63	8.846615	3.735915	1901.323444	0.032901	0.035059
PA	4+25*2+4+6 0.066444038 0.024908267 8.846615408 0.457334130 0.680229173 0.662734843 0.660106534 0.615976906 0.596282370 0.652260882 0.774611930 0.953469527 1.186170751 1.469743884 1.808756868 2.178950928 2.507705191 2.715170305 2.766053516 2.687580629 2.545191701 2.401709325 2.296359462 2.247833519 2.262642632 2.336231324 2.451263535 2.581416458 2.702207847 2.847177149 3.735915469
//
IT	4830
RD	17
LK	-394642.946101
QD	-193.192070 -> -173.848146
RI	0.0304210557
TR	0.065516	0.025216
MT	8.907542
MM	C_pi: 1.808898, n_recomb: 59369.027305
RS	0	0.000000	0.461053	924.895606	0.015579	0.001205
RS	1	0.007405	0.461053	977.073474	0.016458	0.009833
RS	2	0.015359	0.461053	1030.930222	0.017365	0.015466
RS	3	0.023901	0.461053	1086.324161	0.018298	0.015449
RS	4	0.033077	0.692733	763.497967	0.012860	0.010117
RS	5	0.042931	0.692733	808.133169	0.013612	0.010698
RS	6	0.053516	0.674699	877.099062	0.014774	0.012013
RS	7	0.064884	0.674699	925.871900	0.015595	0.013142
RS	8	0.077094	0.673101	978.397739	0.016480	0.014358
RS	9	0.090208	0.673101	1030.010278	0.017349	0.015599
RS	10	0.104294	0.625913	1163.385344	0.019596	0.018172
RS	11	0.119422	0.625913	1218.851510	0.020530	0.019751
RS	12	0.135671	0.601521	1325.553063	0.022327	0.022100
RS	13	0.153123	0.601521	1381.837716	0.023275	0.023752
RS	14	0.171867	0.654350	1323.066332	0.022285	0.023130
RS	15	0.192000	0.654350	1376.787827	0.023190	0.024413
RS	16	0.213623	0.774979	1210.175068	0.020384	0.021576
RS	17	0.236848	0.774979	1260.406994	0.021230	0.022582
RS	18	0.261792	0.953136	1068.353076	0.017995	0.019182
RS	19	0.288584	0.953136	1114.896358	0.018779	0.020046
RS	20	0.317359	1.186744	935.417854	0.015756	0.016837
RS	21	0.348266	1.186744	978.314654	0.016479	0.017602
RS	22	0.381461	1.473936	824.593418	0.013889	0.014860
RS	23	0.417114	1.473936	864.120093	0.014555	0.015551
RS	24	0.455408	1.821002	733.558796	0.012356	0.013222
RS	25	0.496537	1.821002	770.054857	0.012971	0.013831
RS	26	0.540712	2.204186	668.212309	0.011255	0.012004
RS	27	0.588158	2.204186	702.286058	0.011829	0.012549
RS	28	0.639118	2.547782	638.595606	0.010756	0.011400
RS	29	0.693852	2.547782	671.251700	0.011306	0.011924
RS	30	0.752638	2.766306	649.436545	0.010939	0.011521
RS	31	0.815778	2.766306	681.771415	0.011484	0.012057
RS	32	0.883594	2.820557	700.939436	0.011806	0.012383
RS	33	0.956432	2.820557	733.645021	0.012357	0.012951
RS	34	1.034663	2.738037	789.154181	0.013292	0.013925
RS	35	1.118688	2.738037	821.938297	0.013845	0.014525
RS	36	1.208934	2.587553	902.887127	0.015208	0.015959
RS	37	1.305864	2.587553	933.970200	0.015732	0.016554
RS	38	1.409972	2.435516	1022.209076	0.017218	0.018126
RS	39	1.521789	2.435516	1048.374651	0.017659	0.018643
RS	40	1.641887	2.323280	1121.881273	0.018897	0.019955
RS	41	1.770878	2.323280	1139.440396	0.019193	0.020309
RS	42	1.909421	2.270440	1178.443379	0.019849	0.021000
RS	43	2.058223	2.270440	1184.818686	0.019957	0.021129
RS	44	2.218045	2.283781	1178.747231	0.019855	0.021005
RS	45	2.389702	2.283781	1173.695511	0.019769	0.020897
RS	46	2.574070	2.358603	1126.787689	0.018979	0.020035
RS	47	2.772092	2.358603	1112.142144	0.018733	0.019733
RS	48	2.984777	2.476918	1041.096941	0.017536	0.018444
RS	49	3.213213	2.476918	1019.176376	0.017167	0.018010
RS	50	3.458564	2.611274	942.434740	0.015874	0.016634
RS	51	3.722085	2.611274	914.707653	0.015407	0.016114
RS	52	4.005120	2.736031	843.170268	0.014202	0.014850
RS	53	4.309114	2.736031	810.158293	0.013646	0.014260
RS	54	4.635620	2.885768	734.366712	0.012370	0.012940
RS	55	4.986304	2.885768	698.424875	0.011764	0.012315
RS	56	5.362957	2.885768	658.277727	0.011088	0.011620
RS	57	5.767503	2.885768	614.455559	0.010350	0.010862
RS	58	6.202006	3.817494	437.431414	0.007368	0.007805
RS	59	6.668685	3.817494	416.255926	0.007011	0.007434
RS	60	7.169923	3.817494	392.559420	0.006612	0.007017
RS	61	7.708278	3.817494	366.651970	0.006176	0.006559
RS	62	8.286501	3.817494	338.917251	0.005709	0.006067
RS	63	8.907542	3.817494	2008.707714	0.033834	0.036000
PA	4+25*2+4+6 0.065515853 0.025215708 8.907541686 0.461052618 0.692732708 0.674698599 0.673101381 0.625912889 0.601521143 0.654349708 0.774979077 0.953136496 1.186743997 1.473936240 1.821002394 2.204185756 2.547781920 2.766305543 2.820557439 2.738037355 2.587552661 2.435516345 2.323279779 2.270440455 2.283780678 2.358602710 2.476917533 2.611274155 2.736031316 2.885768062 3.817494191
//
IT	4764
RD	18
LK	-394604.978532
QD	-181.992911 -> -164.352439
RI	0.0299855619
TR	0.064644	0.025510
MT	8.964940
MM	C_pi: 1.835353, n_recomb: 60905.185991
RS	0	0.000000	0.464671	942.306998	0.015472	0.001198
RS	1	0.007416	0.464671	995.672974	0.016348	0.009786
RS	2	0.015382	0.464671	1050.778541	0.017253	0.015461
RS	3	0.023939	0.464671	1107.481705	0.018184	0.015495
RS	4	0.033130	0.704266	771.835398	0.012673	0.010048
RS	5	0.043003	0.704266	817.216458	0.013418	0.010616
RS	6	0.053609	0.685849	887.360135	0.014570	0.011920
RS	7	0.065000	0.685849	937.031877	0.015385	0.013038
RS	8	0.077237	0.685582	988.612300	0.016232	0.014217
RS	9	0.090381	0.685582	1041.205994	0.017096	0.015438
RS	10	0.104500	0.635657	1179.977037	0.019374	0.018032
RS	11	0.119666	0.635657	1236.760312	0.020306	0.019582
RS	12	0.135956	0.606741	1354.699584	0.022243	0.022053
RS	13	0.153455	0.606741	1412.619528	0.023194	0.023687
RS	14	0.172251	0.656481	1360.121630	0.022332	0.023187
RS	15	0.192442	0.656481	1415.510625	0.023241	0.024470
RS	16	0.214129	0.775364	1247.733367	0.020486	0.021685
RS	17	0.237425	0.775364	1299.554814	0.021337	0.022695
RS	18	0.262449	0.952689	1102.611737	0.018104	0.019294
RS	19	0.289329	0.952689	1150.641973	0.018892	0.020162
RS	20	0.318202	1.186938	964.803308	0.015841	0.016921
RS	21	0.349216	1.186938	1009.063708	0.016568	0.017690
RS	22	0.382530	1.477372	848.708000	0.013935	0.014899
RS	23	0.418315	1.477372	889.455300	0.014604	0.015592
RS	24	0.456753	1.832021	752.359927	0.012353	0.013207
RS	25	0.498043	1.832021	789.916378	0.012970	0.013817
RS	26	0.542394	2.227784	682.429720	0.011205	0.011937
RS	27	0.590034	2.227784	717.411677	0.011779	0.012482
RS	28	0.641208	2.586040	649.773722	0.010669	0.011293
RS	29	0.696176	2.586040	683.237980	0.011218	0.011815
RS	30	0.755221	2.815757	659.428685	0.010827	0.011386
RS	31	0.818645	2.815757	692.554529	0.011371	0.011919
RS	32	0.886773	2.873677	711.680232	0.011685	0.012233
RS	33	0.959952	2.873677	745.249224	0.012236	0.012798
RS	34	1.038559	2.787439	802.665033	0.013179	0.013775
RS	35	1.122996	2.787439	836.451697	0.013734	0.014372
RS	36	1.213694	2.629136	921.104338	0.015124	0.015828
RS	37	1.311119	2.629136	953.327938	0.015653	0.016422
RS	38	1.415768	2.468719	1046.456012	0.017182	0.018033
RS	39	1.528179	2.468719	1073.793307	0.017631	0.018553
RS	40	1.648926	2.349682	1152.221388	0.018918	0.019912
RS	41	1.778627	2.349682	1170.792532	0.019223	0.020274
RS	42	1.917948	2.292515	1213.359983	0.019922	0.021007
RS	43	2.067600	2.292515	1220.411595	0.020038	0.021146
RS	44	2.228351	2.304269	1215.531108	0.019958	0.021047
RS	45	2.401024	2.304269	1210.769897	0.019880	0.020950
RS	46	2.586501	2.380111	1162.656546	0.019090	0.020093
RS	47	2.785734	2.380111	1148.002057	0.018849	0.019802
RS	48	2.999743	2.501430	1074.311270	0.017639	0.018504
RS	49	3.229622	2.501430	1052.200751	0.017276	0.018082
RS	50	3.476549	2.639689	972.550927	0.015968	0.016695
RS	51	3.741789	2.639689	944.507902	0.015508	0.016186
RS	52	4.026699	2.768131	870.486417	0.014292	0.014914
RS	53	4.332738	2.768131	837.016279	0.013743	0.014335
RS	54	4.661473	2.922293	758.628664	0.012456	0.013006
RS	55	5.014588	2.922293	722.136271	0.011857	0.012390
RS	56	5.393890	2.922293	681.256902	0.011186	0.011702
RS	57	5.801321	2.922293	636.523687	0.010451	0.010950
RS	58	6.238967	3.895471	450.310952	0.007394	0.007816
RS	59	6.709070	3.895471	429.291783	0.007049	0.007458
RS	60	7.214035	3.895471	405.635681	0.006660	0.007054
RS	61	7.756450	3.895471	379.643080	0.006233	0.006607
RS	62	8.339090	3.895471	351.691028	0.005774	0.006126
RS	63	8.964940	3.895471	2115.645589	0.034737	0.036910
PA	4+25*2+4+6 0.064644075 0.025510342 8.964939559 0.464671190 0.704266021 0.685848657 0.685582382 0.635657112 0.606741406 0.656481260 0.775364321 0.952689050 1.186937529 1.477371837 1.832020527 2.227783654 2.586039614 2.815757090 2.873676777 2.787438570 2.629135579 2.468719189 2.349682045 2.292515288 2.304268964 2.380110888 2.501429798 2.639688536 2.768130713 2.922293018 3.895471143
//
IT	4198
RD	19
LK	-394570.343802
QD	-171.744827 -> -155.633777
RI	0.0295742337
TR	0.063823	0.025793
MT	9.019187
MM	C_pi: 1.860832, n_recomb: 62398.146380
RS	0	0.000000	0.468219	958.901365	0.015367	0.001191
RS	1	0.007426	0.468219	1013.407775	0.016241	0.009742
RS	2	0.015404	0.468219	1069.713077	0.017143	0.015455
RS	3	0.023974	0.468219	1127.675151	0.018072	0.015534
RS	4	0.033181	0.714886	780.338526	0.012506	0.009988
RS	5	0.043071	0.714886	826.456325	0.013245	0.010545
RS	6	0.053696	0.696235	897.608207	0.014385	0.011837
RS	7	0.065110	0.696235	948.156799	0.015195	0.012945
RS	8	0.077371	0.697573	998.398129	0.016000	0.014085
RS	9	0.090543	0.697573	1051.929037	0.016858	0.015287
RS	10	0.104694	0.645212	1195.496065	0.019159	0.017895
RS	11	0.119895	0.645212	1253.534950	0.020089	0.019417
RS	12	0.136225	0.611936	1382.358156	0.022154	0.022000
RS	13	0.153767	0.611936	1441.858213	0.023107	0.023618
RS	14	0.172613	0.658650	1395.826747	0.022370	0.023236
RS	15	0.192857	0.658650	1452.838296	0.023283	0.024518
RS	16	0.214606	0.775767	1284.291881	0.020582	0.021786
RS	17	0.237969	0.775767	1337.663369	0.021438	0.022800
RS	18	0.263068	0.952144	1136.194251	0.018209	0.019401
RS	19	0.290030	0.952144	1185.677152	0.019002	0.020275
RS	20	0.318994	1.186798	993.726657	0.015926	0.017004
RS	21	0.350110	1.186798	1039.321672	0.016656	0.017777
RS	22	0.383536	1.480132	872.453651	0.013982	0.014940
RS	23	0.419445	1.480132	914.396242	0.014654	0.015636
RS	24	0.458020	1.841920	770.813766	0.012353	0.013195
RS	25	0.499460	1.841920	809.406565	0.012972	0.013807
RS	26	0.543978	2.249852	696.280827	0.011159	0.011875
RS	27	0.591801	2.249852	732.145643	0.011733	0.012421
RS	28	0.643176	2.622575	660.541702	0.010586	0.011192
RS	29	0.698366	2.622575	694.785543	0.011135	0.011712
RS	30	0.757655	2.863593	668.928423	0.010720	0.011258
RS	31	0.821346	2.863593	702.812136	0.011263	0.011788
RS	32	0.889768	2.925465	721.798131	0.011568	0.012090
RS	33	0.963270	2.925465	756.192995	0.012119	0.012651
RS	34	1.042231	2.835820	815.376937	0.013067	0.013631
RS	35	1.127056	2.835820	850.127082	0.013624	0.014225
RS	36	1.218181	2.669953	938.332255	0.015038	0.015699
RS	37	1.316072	2.669953	971.662465	0.015572	0.016293
RS	38	1.421233	2.501329	1069.563866	0.017141	0.017939
RS	39	1.534204	2.501329	1098.052377	0.017598	0.018464
RS	40	1.655564	2.375574	1181.366295	0.018933	0.019867
RS	41	1.785936	2.375574	1200.947030	0.019247	0.020236
RS	42	1.925991	2.314077	1247.128842	0.019987	0.021011
RS	43	2.076446	2.314077	1254.870311	0.020111	0.021158
RS	44	2.238074	2.324148	1251.291251	0.020053	0.021085
RS	45	2.411705	2.324148	1246.843196	0.019982	0.020998
RS	46	2.598231	2.400821	1197.656971	0.019194	0.020147
RS	47	2.798608	2.400821	1183.018386	0.018959	0.019867
RS	48	3.013866	2.524892	1106.804701	0.017738	0.018562
RS	49	3.245109	2.524892	1084.527571	0.017381	0.018151
RS	50	3.493525	2.666784	1002.068499	0.016059	0.016754
RS	51	3.760390	2.666784	973.730770	0.015605	0.016256
RS	52	4.047072	2.798664	897.302122	0.014380	0.014977
RS	53	4.355044	2.798664	863.393797	0.013837	0.014407
RS	54	4.685886	2.956943	782.485303	0.012540	0.013071
RS	55	5.041298	2.956943	745.459048	0.011947	0.012463
RS	56	5.423104	2.956943	703.867749	0.011280	0.011782
RS	57	5.833263	2.956943	658.247092	0.010549	0.011035
RS	58	6.273882	3.970119	462.933888	0.007419	0.007827
RS	59	6.747223	3.970119	442.071872	0.007085	0.007482
RS	60	7.255715	3.970119	418.461845	0.006706	0.007090
RS	61	7.801968	3.970119	392.394660	0.006289	0.006654
RS	62	8.388788	3.970119	364.240583	0.005837	0.006182
RS	63	9.019187	3.970119	2221.992192	0.035610	0.037789
PA	4+25*2+4+6 0.063823467 0.025792626 9.019186978 0.468219451 0.714885999 0.696234734 0.697573483 0.645212192 0.611935800 0.658649964 0.775767319 0.952143917 1.186798299 1.480131934 1.841919884 2.249851667 2.622574796 2.863593295 2.925464984 2.835819786 2.669952552 2.501329348 2.375574012 2.314076706 2.324147749 2.400821005 2.524891676 2.666783975 2.798663741 2.956942742 3.970118945
//
IT	4200
RD	20
LK	-394538.701967
QD	-162.347338 -> -147.612632
RI	0.0291861647
TR	0.063050	0.026063
MT	9.070486
MM	C_pi: 1.885367, n_recomb: 63848.723809
RS	0	0.000000	0.471693	974.726446	0.015266	0.001185
RS	1	0.007436	0.471693	1030.327656	0.016137	0.009701
RS	2	0.015425	0.471693	1087.785607	0.017037	0.015446
RS	3	0.024007	0.471693	1146.958218	0.017964	0.015568
RS	4	0.033228	0.724657	788.969172	0.012357	0.009938
RS	5	0.043135	0.724657	835.814465	0.013091	0.010484
RS	6	0.053778	0.705888	907.846268	0.014219	0.011763
RS	7	0.065213	0.705888	959.251528	0.015024	0.012863
RS	8	0.077498	0.709082	1007.795744	0.015784	0.013960
RS	9	0.090696	0.709082	1062.223041	0.016637	0.015145
RS	10	0.104876	0.654578	1210.011954	0.018951	0.017760
RS	11	0.120110	0.654578	1269.247341	0.019879	0.019257
RS	12	0.136477	0.617096	1408.595428	0.022061	0.021943
RS	13	0.154061	0.617096	1469.621132	0.023017	0.023544
RS	14	0.172953	0.660845	1430.214382	0.022400	0.023277
RS	15	0.193249	0.660845	1488.803756	0.023318	0.024558
RS	16	0.215054	0.776187	1319.852619	0.020672	0.021881
RS	17	0.238481	0.776187	1374.734730	0.021531	0.022899
RS	18	0.263650	0.951519	1169.089261	0.018310	0.019506
RS	19	0.290690	0.951519	1219.990391	0.019108	0.020383
RS	20	0.319741	1.186370	1022.175858	0.016009	0.017087
RS	21	0.350952	1.186370	1069.076262	0.016744	0.017863
RS	22	0.384484	1.482272	895.833596	0.014031	0.014982
RS	23	0.420510	1.482272	938.946255	0.014706	0.015680
RS	24	0.459214	1.850785	788.924910	0.012356	0.013187
RS	25	0.500796	1.850785	828.530315	0.012976	0.013800
RS	26	0.545470	2.270484	709.775620	0.011117	0.011818
RS	27	0.593466	2.270484	746.498587	0.011692	0.012364
RS	28	0.645031	2.657475	670.915243	0.010508	0.011097
RS	29	0.700430	2.657475	705.911058	0.011056	0.011615
RS	30	0.759949	2.909872	677.961145	0.010618	0.011137
RS	31	0.823893	2.909872	712.570908	0.011160	0.011663
RS	32	0.892592	2.975944	731.330469	0.011454	0.011953
RS	33	0.966399	2.975944	766.515008	0.012005	0.012510
RS	34	1.045695	2.883185	827.335534	0.012958	0.013491
RS	35	1.130886	2.883185	863.010908	0.013516	0.014082
RS	36	1.222413	2.709995	954.621139	0.014951	0.015573
RS	37	1.320745	2.709995	989.023761	0.015490	0.016167
RS	38	1.426389	2.533327	1091.582184	0.017096	0.017846
RS	39	1.539888	2.533327	1121.199716	0.017560	0.018374
RS	40	1.661827	2.400937	1209.355137	0.018941	0.019821
RS	41	1.792834	2.400937	1229.940246	0.019263	0.020196
RS	42	1.933581	2.335111	1279.775618	0.020044	0.021011
RS	43	2.084795	2.335111	1288.217240	0.020176	0.021167
RS	44	2.247252	2.343416	1286.040101	0.020142	0.021119
RS	45	2.421789	2.343416	1281.924706	0.020078	0.021042
RS	46	2.609305	2.420754	1231.789019	0.019292	0.020198
RS	47	2.810764	2.420754	1217.188670	0.019064	0.019928
RS	48	3.027203	2.547351	1138.568648	0.017832	0.018618
RS	49	3.259736	2.547351	1116.146503	0.017481	0.018217
RS	50	3.509560	2.692630	1030.975301	0.016147	0.016811
RS	51	3.777960	2.692630	1002.362863	0.015699	0.016323
RS	52	4.066318	2.827717	923.603378	0.014465	0.015039
RS	53	4.376118	2.827717	889.276011	0.013928	0.014477
RS	54	4.708953	2.989837	805.918848	0.012622	0.013134
RS	55	5.066538	2.989837	768.375527	0.012034	0.012533
RS	56	5.450713	2.989837	726.092742	0.011372	0.011859
RS	57	5.863453	2.989837	679.608468	0.010644	0.011117
RS	58	6.306885	4.041618	475.292559	0.007444	0.007838
RS	59	6.783289	4.041618	454.588871	0.007120	0.007505
RS	60	7.295117	4.041618	431.030656	0.006751	0.007124
RS	61	7.845005	4.041618	404.899252	0.006342	0.006698
RS	62	8.435781	4.041618	376.558023	0.005898	0.006235
RS	63	9.070486	4.041618	2327.597805	0.036455	0.038638
PA	4+25*2+4+6 0.063050177 0.026063312 9.070485531 0.471692553 0.724657445 0.705888025 0.709082445 0.654578013 0.617095881 0.660845462 0.776187172 0.951518962 1.186370471 1.482271512 1.850784524 2.270484004 2.657474897 2.909871726 2.975944080 2.883185497 2.709995118 2.533326927 2.400936553 2.335110989 2.343415610 2.420754274 2.547350989 2.692629686 2.827717290 2.989836875 4.041617791
//
IT	4514
RD	21
LK	-394509.754488
QD	-153.713023 -> -140.219532
RI	0.0288175709
TR	0.062321	0.026323
MT	9.119048
MM	C_pi: 1.909004, n_recomb: 65257.981923
RS	0	0.000000	0.475103	989.797632	0.015167	0.001179
RS	1	0.007445	0.475103	1046.448916	0.016036	0.009661
RS	2	0.015444	0.475103	1105.013372	0.016933	0.015436
RS	3	0.024038	0.475103	1165.349113	0.017858	0.015596
RS	4	0.033273	0.733647	797.692817	0.012224	0.009896
RS	5	0.043195	0.733647	845.256234	0.012953	0.010432
RS	6	0.053855	0.714859	918.057924	0.014068	0.011698
RS	7	0.065310	0.714859	970.300707	0.014869	0.012790
RS	8	0.077617	0.720133	1016.827049	0.015582	0.013843
RS	9	0.090840	0.720133	1072.112479	0.016429	0.015012
RS	10	0.105048	0.663754	1223.602050	0.018750	0.017628
RS	11	0.120313	0.663754	1283.977805	0.019675	0.019101
RS	12	0.136715	0.622216	1433.483944	0.021966	0.021883
RS	13	0.154338	0.622216	1495.982170	0.022924	0.023467
RS	14	0.173273	0.663065	1463.319250	0.022424	0.023312
RS	15	0.193618	0.663065	1523.442489	0.023345	0.024591
RS	16	0.215477	0.776625	1354.429138	0.020755	0.021970
RS	17	0.238964	0.776625	1410.783117	0.021619	0.022990
RS	18	0.264199	0.950827	1201.302963	0.018409	0.019607
RS	19	0.291313	0.950827	1253.588383	0.019210	0.020488
RS	20	0.320446	1.185684	1050.158311	0.016092	0.017170
RS	21	0.351747	1.185684	1098.335314	0.016831	0.017949
RS	22	0.385379	1.483862	918.846607	0.014080	0.015027
RS	23	0.421514	1.483862	963.104381	0.014758	0.015726
RS	24	0.460340	1.858692	806.705622	0.012362	0.013183
RS	25	0.502057	1.858692	847.300593	0.012984	0.013796
RS	26	0.546879	2.289769	722.930392	0.011078	0.011766
RS	27	0.595038	2.289769	760.487785	0.011654	0.012312
RS	28	0.646782	2.690820	680.916495	0.010434	0.011007
RS	29	0.702379	2.690820	716.637980	0.010982	0.011524
RS	30	0.762114	2.954641	686.558901	0.010521	0.011021
RS	31	0.826297	2.954641	721.864523	0.011062	0.011544
RS	32	0.895258	3.025151	740.315776	0.011344	0.011821
RS	33	0.969353	3.025151	776.255392	0.011895	0.012375
RS	34	1.048965	2.929547	838.590668	0.012850	0.013355
RS	35	1.134503	2.929547	875.154245	0.013411	0.013944
RS	36	1.226410	2.749258	970.028503	0.014865	0.015450
RS	37	1.325159	2.749258	1005.469574	0.015408	0.016044
RS	38	1.431259	2.564702	1112.567795	0.017049	0.017754
RS	39	1.545259	2.564702	1143.291038	0.017520	0.018284
RS	40	1.667745	2.425760	1236.236704	0.018944	0.019772
RS	41	1.799351	2.425760	1257.818694	0.019275	0.020154
RS	42	1.940754	2.355613	1311.337689	0.020095	0.021008
RS	43	2.092685	2.355613	1320.486852	0.020235	0.021173
RS	44	2.255926	2.362081	1319.801284	0.020224	0.021150
RS	45	2.431321	2.362081	1316.035183	0.020167	0.021083
RS	46	2.619773	2.439937	1265.065650	0.019386	0.020246
RS	47	2.822256	2.439937	1250.523327	0.019163	0.019986
RS	48	3.039812	2.568856	1169.607545	0.017923	0.018671
RS	49	3.273566	2.568856	1147.059962	0.017577	0.018280
RS	50	3.524722	2.717299	1059.268431	0.016232	0.016867
RS	51	3.794576	2.717299	1030.399986	0.015790	0.016388
RS	52	4.084520	2.855389	949.382561	0.014548	0.015098
RS	53	4.396050	2.855389	914.654649	0.014016	0.014544
RS	54	4.730773	3.021094	828.920364	0.012702	0.013196
RS	55	5.090416	3.021094	790.876495	0.012119	0.012602
RS	56	5.476833	3.021094	747.922390	0.011461	0.011933
RS	57	5.892018	3.021094	700.598064	0.010736	0.011196
RS	58	6.338113	4.110151	487.383900	0.007469	0.007850
RS	59	6.817420	4.110151	466.839846	0.007154	0.007528
RS	60	7.332409	4.110151	443.339038	0.006794	0.007157
RS	61	7.885739	4.110151	417.153387	0.006392	0.006741
RS	62	8.480263	4.110151	388.639258	0.005955	0.006286
RS	63	9.119048	4.110151	2432.343216	0.037273	0.039459
PA	4+25*2+4+6 0.062320560 0.026323013 9.119048254 0.475102798 0.733647280 0.714858918 0.720133457 0.663753770 0.622216493 0.663064507 0.776625203 0.950826586 1.185683705 1.483861817 1.858691929 2.289769269 2.690819545 2.954640542 3.025150736 2.929546839 2.749258124 2.564701906 2.425760460 2.355613269 2.362081121 2.439936524 2.568855535 2.717299423 2.855388685 3.021093874 4.110151443
//
IT	4454
RD	22
LK	-394483.238030
QD	-145.765069 -> -133.393151
RI	0.0284678341
TR	0.061631	0.026572
MT	9.165101
MM	C_pi: 1.931779, n_recomb: 66626.610252
RS	0	0.000000	0.478447	1004.155687	0.015071	0.001173
RS	1	0.007453	0.478447	1061.814214	0.015937	0.009624
RS	2	0.015462	0.478447	1121.440906	0.016832	0.015425
RS	3	0.024068	0.478447	1182.894211	0.017754	0.015619
RS	4	0.033315	0.741889	806.505520	0.012105	0.009861
RS	5	0.043252	0.741889	854.778664	0.012829	0.010388
RS	6	0.053929	0.723159	928.266914	0.013932	0.011641
RS	7	0.065401	0.723159	981.330378	0.014729	0.012726
RS	8	0.077729	0.730734	1025.524269	0.015392	0.013733
RS	9	0.090976	0.730734	1081.632177	0.016234	0.014887
RS	10	0.105210	0.672738	1236.326653	0.018556	0.017499
RS	11	0.120505	0.672738	1297.788972	0.019479	0.018949
RS	12	0.136940	0.627294	1457.078068	0.021869	0.021819
RS	13	0.154600	0.627294	1520.996467	0.022829	0.023388
RS	14	0.173576	0.665300	1495.170900	0.022441	0.023341
RS	15	0.193966	0.665300	1556.784328	0.023366	0.024617
RS	16	0.215877	0.777080	1388.026449	0.020833	0.022054
RS	17	0.239420	0.777080	1445.813690	0.021700	0.023076
RS	18	0.264718	0.950083	1232.823206	0.018503	0.019704
RS	19	0.291902	0.950083	1286.458884	0.019308	0.020589
RS	20	0.321111	1.184775	1077.660863	0.016175	0.017251
RS	21	0.352498	1.184775	1127.085471	0.016916	0.018033
RS	22	0.386224	1.484958	941.488057	0.014131	0.015072
RS	23	0.422464	1.484958	986.865960	0.014812	0.015774
RS	24	0.461405	1.865733	824.150562	0.012370	0.013181
RS	25	0.503248	1.865733	865.712106	0.012993	0.013796
RS	26	0.548210	2.307796	735.751532	0.011043	0.011718
RS	27	0.596524	2.307796	774.120149	0.011619	0.012264
RS	28	0.648438	2.722691	690.557625	0.010365	0.010923
RS	29	0.704221	2.722691	726.979315	0.010911	0.011438
RS	30	0.764162	2.997962	694.741304	0.010427	0.010910
RS	31	0.828571	2.997962	730.713720	0.010967	0.011431
RS	32	0.897780	3.073124	748.782143	0.011238	0.011694
RS	33	0.972148	3.073124	785.443441	0.011789	0.012245
RS	34	1.052059	2.974917	849.180774	0.012745	0.013224
RS	35	1.137926	2.974917	886.596434	0.013307	0.013810
RS	36	1.230192	2.787742	984.598492	0.014778	0.015330
RS	37	1.329336	2.787742	1021.044074	0.015325	0.015923
RS	38	1.435869	2.595455	1132.561549	0.016999	0.017662
RS	39	1.550342	2.595455	1164.366029	0.017476	0.018196
RS	40	1.673347	2.450048	1262.043546	0.018942	0.019723
RS	41	1.805520	2.450048	1284.612761	0.019281	0.020110
RS	42	1.947545	2.375590	1341.835967	0.020140	0.021003
RS	43	2.100155	2.375590	1351.697422	0.020288	0.021176
RS	44	2.264140	2.380163	1352.582783	0.020301	0.021179
RS	45	2.440347	2.380163	1349.180142	0.020250	0.021120
RS	46	2.629687	2.458403	1297.485014	0.019474	0.020292
RS	47	2.833139	2.458403	1283.018489	0.019257	0.020041
RS	48	3.051755	2.589462	1199.912233	0.018010	0.018723
RS	49	3.286666	2.589462	1177.257405	0.017669	0.018340
RS	50	3.539085	2.740866	1086.936643	0.016314	0.016920
RS	51	3.810318	2.740866	1057.829798	0.015877	0.016450
RS	52	4.101766	2.881773	974.624262	0.014628	0.015156
RS	53	4.414937	2.881773	939.513890	0.014101	0.014609
RS	54	4.751450	3.050836	851.471998	0.012780	0.013255
RS	55	5.113044	3.050836	812.944396	0.012201	0.012668
RS	56	5.501589	3.050836	769.339483	0.011547	0.012005
RS	57	5.919094	3.050836	721.199071	0.010824	0.011271
RS	58	6.367716	4.175907	499.200009	0.007493	0.007861
RS	59	6.849776	4.175907	478.817219	0.007187	0.007549
RS	60	7.367765	4.175907	455.379536	0.006835	0.007188
RS	61	7.924361	4.175907	429.149529	0.006441	0.006782
RS	62	8.522443	4.175907	400.476496	0.006011	0.006335
RS	63	9.165101	4.175907	2536.092000	0.038064	0.040253
PA	4+25*2+4+6 0.061631161 0.026572229 9.165101110 0.478446853 0.741888582 0.723159134 0.730733795 0.672738325 0.627293554 0.665300172 0.777079961 0.950082573 1.184775425 1.484957828 1.865733086 2.307795664 2.722691320 2.997961562 3.073124101 2.974917300 2.787742326 2.595455308 2.450047537 2.375590163 2.380163192 2.458403423 2.589462461 2.740865784 2.881772906 3.050835879 4.175907385
//
IT	4542
RD	23
LK	-394458.919212
QD	-138.436829 -> -127.080258
RI	0.0281336642
TR	0.060979	0.026811
MT	9.208818
MM	C_pi: 1.953735, n_recomb: 67955.793701
RS	0	0.000000	0.481740	1017.806599	0.014977	0.001168
RS	1	0.007461	0.481740	1076.430118	0.015840	0.009588
RS	2	0.015479	0.481740	1137.075408	0.016733	0.015412
RS	3	0.024096	0.481740	1199.601396	0.017653	0.015639
RS	4	0.033355	0.749434	815.388564	0.011999	0.009833
RS	5	0.043305	0.749434	864.363264	0.012719	0.010351
RS	6	0.053998	0.730852	938.438260	0.013810	0.011591
RS	7	0.065488	0.730852	992.305512	0.014602	0.012670
RS	8	0.077835	0.740897	1033.920443	0.015215	0.013629
RS	9	0.091104	0.740897	1090.817921	0.016052	0.014770
RS	10	0.105363	0.681541	1248.237805	0.018368	0.017373
RS	11	0.120686	0.681541	1310.735406	0.019288	0.018802
RS	12	0.137152	0.632318	1479.461493	0.021771	0.021753
RS	13	0.154847	0.632318	1544.749544	0.022732	0.023307
RS	14	0.173862	0.667550	1525.809633	0.022453	0.023364
RS	15	0.194296	0.667550	1588.870612	0.023381	0.024638
RS	16	0.216254	0.777550	1420.669373	0.020906	0.022132
RS	17	0.239851	0.777550	1479.852217	0.021777	0.023156
RS	18	0.265209	0.949295	1263.662300	0.018595	0.019798
RS	19	0.292458	0.949295	1318.614945	0.019404	0.020686
RS	20	0.321741	1.183682	1104.681377	0.016256	0.017332
RS	21	0.353209	1.183682	1155.324998	0.017001	0.018117
RS	22	0.387024	1.485610	963.764850	0.014182	0.015118
RS	23	0.423363	1.485610	1010.238440	0.014866	0.015822
RS	24	0.462413	1.871978	841.270821	0.012380	0.013181
RS	25	0.504376	1.871978	883.776666	0.013005	0.013798
RS	26	0.549471	2.324647	748.253471	0.011011	0.011674
RS	27	0.597930	2.324647	787.411054	0.011587	0.012220
RS	28	0.650005	2.753153	699.862177	0.010299	0.010843
RS	29	0.705966	2.753153	736.959963	0.010845	0.011357
RS	30	0.766102	3.039904	702.532458	0.010338	0.010805
RS	31	0.830724	3.039904	739.144037	0.010877	0.011324
RS	32	0.900169	3.119894	756.766634	0.011136	0.011573
RS	33	0.974795	3.119894	794.117888	0.011686	0.012121
RS	34	1.054989	3.019319	859.149636	0.012643	0.013098
RS	35	1.141167	3.019319	897.382651	0.013205	0.013681
RS	36	1.233775	2.825465	998.379735	0.014692	0.015213
RS	37	1.333293	2.825465	1035.796564	0.015242	0.015806
RS	38	1.440236	2.625587	1151.618412	0.016947	0.017571
RS	39	1.555158	2.625587	1184.479195	0.017430	0.018108
RS	40	1.678655	2.473794	1286.828071	0.018936	0.019672
RS	41	1.811367	2.473794	1310.373224	0.019283	0.020066
RS	42	1.953981	2.395047	1371.310829	0.020179	0.020996
RS	43	2.107235	2.395047	1381.887161	0.020335	0.021176
RS	44	2.271925	2.397673	1384.415856	0.020372	0.021205
RS	45	2.448903	2.397673	1381.388419	0.020328	0.021154
RS	46	2.639085	2.476181	1329.067627	0.019558	0.020336
RS	47	2.843458	2.476181	1314.692526	0.019346	0.020093
RS	48	3.063080	2.609211	1229.497167	0.018093	0.018772
RS	49	3.299088	2.609211	1206.751296	0.017758	0.018398
RS	50	3.552706	2.763390	1113.986246	0.016393	0.016972
RS	51	3.825247	2.763390	1084.657254	0.015961	0.016510
RS	52	4.118124	2.906945	999.331283	0.014706	0.015212
RS	53	4.432853	2.906945	963.855431	0.014184	0.014672
RS	54	4.771065	3.079157	873.573122	0.012855	0.013313
RS	55	5.134512	3.079157	834.577904	0.012281	0.012732
RS	56	5.525077	3.079157	790.341966	0.011630	0.012074
RS	57	5.944784	3.079157	741.408695	0.010910	0.011345
RS	58	6.395806	4.239039	510.742043	0.007516	0.007872
RS	59	6.880481	4.239039	490.521974	0.007218	0.007570
RS	60	7.401319	4.239039	467.152738	0.006874	0.007218
RS	61	7.961019	4.239039	440.887661	0.006488	0.006821
RS	62	8.562480	4.239039	412.068927	0.006064	0.006382
RS	63	9.208818	4.239039	2638.754441	0.038830	0.041019
PA	4+25*2+4+6 0.060979041 0.026811493 9.208817921 0.481740443 0.749434195 0.730852316 0.740896774 0.681541272 0.632318194 0.667550116 0.777549806 0.949295199 1.183682398 1.485610150 1.871977768 2.324646744 2.753152873 3.039904250 3.119894261 3.019319368 2.825465177 2.625587388 2.473793576 2.395046614 2.397672920 2.476181303 2.609211083 2.763390356 2.906945367 3.079157353 4.239038765
//
IT	4056
RD	24
LK	-394436.590652
QD	-131.668664 -> -121.232872
RI	0.0278162527
TR	0.060361	0.027041
MT	9.250375
MM	C_pi: 1.974906, n_recomb: 69246.412062
RS	0	0.000000	0.484962	1030.829350	0.014886	0.001163
RS	1	0.007469	0.484962	1090.379105	0.015746	0.009554
RS	2	0.015496	0.484962	1152.002799	0.016636	0.015398
RS	3	0.024122	0.484962	1215.559939	0.017554	0.015654
RS	4	0.033393	0.756350	824.300788	0.011904	0.009810
RS	5	0.043356	0.756350	873.967840	0.012621	0.010320
RS	6	0.054063	0.737964	948.575940	0.013699	0.011547
RS	7	0.065570	0.737964	1003.231289	0.014488	0.012621
RS	8	0.077936	0.750647	1042.018799	0.015048	0.013531
RS	9	0.091226	0.750647	1099.674335	0.015881	0.014660
RS	10	0.105509	0.690160	1259.394549	0.018187	0.017250
RS	11	0.120858	0.690160	1322.878574	0.019104	0.018658
RS	12	0.137354	0.637293	1500.673928	0.021672	0.021684
RS	13	0.155082	0.637293	1567.281978	0.022633	0.023224
RS	14	0.174133	0.669813	1555.261143	0.022460	0.023383
RS	15	0.194608	0.669813	1619.727534	0.023391	0.024653
RS	16	0.216612	0.778046	1452.347412	0.020974	0.022206
RS	17	0.240260	0.778046	1512.888454	0.021848	0.023231
RS	18	0.265674	0.948479	1293.813973	0.018684	0.019889
RS	19	0.292986	0.948479	1350.050518	0.019496	0.020780
RS	20	0.322338	1.182422	1131.224384	0.016336	0.017411
RS	21	0.353882	1.182422	1183.058726	0.017085	0.018199
RS	22	0.387782	1.485871	985.671775	0.014234	0.015165
RS	23	0.424214	1.485871	1033.216697	0.014921	0.015871
RS	24	0.463368	1.877496	858.067585	0.012392	0.013184
RS	25	0.505445	1.877496	901.495755	0.013019	0.013802
RS	26	0.550666	2.340408	760.441400	0.010982	0.011633
RS	27	0.599264	2.340408	800.366220	0.011558	0.012179
RS	28	0.651491	2.782300	708.837654	0.010236	0.010768
RS	29	0.707620	2.782300	746.588150	0.010782	0.011281
RS	30	0.767941	3.080515	709.954417	0.010253	0.010705
RS	31	0.832767	3.080515	747.178765	0.010790	0.011221
RS	32	0.902435	3.165496	764.296805	0.011037	0.011457
RS	33	0.977306	3.165496	802.307597	0.011586	0.012001
RS	34	1.057769	3.062773	868.532586	0.012543	0.012975
RS	35	1.144242	3.062773	907.549339	0.013106	0.013556
RS	36	1.237174	2.862432	1011.415143	0.014606	0.015099
RS	37	1.337047	2.862432	1049.770409	0.015160	0.015691
RS	38	1.444379	2.655100	1169.781958	0.016893	0.017482
RS	39	1.559728	2.655100	1203.673538	0.017382	0.018021
RS	40	1.683693	2.497003	1310.627607	0.018927	0.019621
RS	41	1.816916	2.497003	1335.135897	0.019281	0.020020
RS	42	1.960089	2.413989	1399.791923	0.020215	0.020987
RS	43	2.113956	2.413989	1411.083571	0.020378	0.021175
RS	44	2.279315	2.414625	1415.319766	0.020439	0.021229
RS	45	2.457025	2.414625	1412.677049	0.020401	0.021186
RS	46	2.648008	2.493297	1359.823464	0.019637	0.020377
RS	47	2.853256	2.493297	1345.553453	0.019431	0.020142
RS	48	3.073833	2.628145	1258.365040	0.018172	0.018820
RS	49	3.310885	2.628145	1235.542811	0.017843	0.018454
RS	50	3.565642	2.784935	1140.414411	0.016469	0.017022
RS	51	3.839427	2.784935	1110.878513	0.016042	0.016567
RS	52	4.133661	2.930981	1023.498144	0.014781	0.015265
RS	53	4.449871	2.930981	987.673085	0.014263	0.014733
RS	54	4.789698	3.106156	895.214775	0.012928	0.013369
RS	55	5.154907	3.106156	855.767960	0.012358	0.012794
RS	56	5.547393	3.106156	810.920692	0.011711	0.012140
RS	57	5.969194	3.106156	761.217723	0.010993	0.011415
RS	58	6.422499	4.299703	522.006536	0.007538	0.007883
RS	59	6.909661	4.299703	501.950754	0.007249	0.007590
RS	60	7.433209	4.299703	478.655217	0.006912	0.007247
RS	61	7.995861	4.299703	452.364121	0.006533	0.006858
RS	62	8.600537	4.299703	423.412500	0.006115	0.006426
RS	63	9.250375	4.299703	2740.229898	0.039572	0.041761
PA	4+25*2+4+6 0.060361429 0.027041273 9.250375354 0.484961691 0.756349788 0.737963756 0.750647498 0.690159528 0.637293457 0.669812683 0.778045889 0.948478602 1.182422040 1.485870839 1.877495998 2.340408192 2.782299783 3.080514544 3.165496162 3.062773108 2.862432032 2.655100256 2.497003321 2.413988610 2.414624623 2.493297241 2.628144844 2.784934542 2.930981027 3.106155656 4.299703209
//
IT	4205
RD	25
LK	-394416.067108
QD	-125.408050 -> -115.808661
RI	0.0275132999
TR	0.059776	0.027262
MT	9.289897
MM	C_pi: 1.995316, n_recomb: 70499.285656
RS	0	0.000000	0.488124	1043.226527	0.014798	0.001159
RS	1	0.007476	0.488124	1103.664112	0.015655	0.009521
RS	2	0.015511	0.488124	1166.226399	0.016542	0.015383
RS	3	0.024147	0.488124	1230.773586	0.017458	0.015666
RS	4	0.033428	0.762649	833.258326	0.011819	0.009792
RS	5	0.043404	0.762649	883.609970	0.012534	0.010294
RS	6	0.054125	0.744522	958.679390	0.013598	0.011509
RS	7	0.065647	0.744522	1014.108024	0.014385	0.012579
RS	8	0.078031	0.759990	1049.850154	0.014892	0.013439
RS	9	0.091341	0.759990	1108.234487	0.015720	0.014557
RS	10	0.105646	0.698589	1269.854431	0.018012	0.017130
RS	11	0.121021	0.698589	1334.278422	0.018926	0.018520
RS	12	0.137544	0.642214	1520.773289	0.021571	0.021615
RS	13	0.155304	0.642214	1588.652848	0.022534	0.023141
RS	14	0.174391	0.672079	1583.567398	0.022462	0.023396
RS	15	0.194904	0.672079	1649.397682	0.023396	0.024664
RS	16	0.216952	0.778559	1483.084659	0.021037	0.022274
RS	17	0.240648	0.778559	1544.946985	0.021914	0.023301
RS	18	0.266115	0.947639	1323.277557	0.018770	0.019977
RS	19	0.293486	0.947639	1380.765133	0.019586	0.020870
RS	20	0.322904	1.181019	1157.281941	0.016416	0.017490
RS	21	0.354521	1.181019	1210.278704	0.017167	0.018280
RS	22	0.388501	1.485774	1007.209393	0.014287	0.015213
RS	23	0.425022	1.485774	1055.801425	0.014976	0.015921
RS	24	0.464274	1.882338	874.545633	0.012405	0.013189
RS	25	0.506460	1.882338	918.874458	0.013034	0.013808
RS	26	0.551799	2.355139	772.323887	0.010955	0.011596
RS	27	0.600529	2.355139	812.994748	0.011532	0.012142
RS	28	0.652901	2.810182	717.498226	0.010177	0.010696
RS	29	0.709189	2.810182	755.878878	0.010722	0.011208
RS	30	0.769686	3.119840	717.023501	0.010171	0.010609
RS	31	0.834705	3.119840	754.835203	0.010707	0.011123
RS	32	0.904584	3.209958	771.396101	0.010942	0.011345
RS	33	0.979689	3.209958	810.037137	0.011490	0.011887
RS	34	1.060408	3.105295	877.359404	0.012445	0.012857
RS	35	1.147161	3.105295	917.127245	0.013009	0.013436
RS	36	1.240401	2.898646	1023.741492	0.014521	0.014987
RS	37	1.340611	2.898646	1063.002806	0.015078	0.015579
RS	38	1.448314	2.683992	1187.090871	0.016838	0.017394
RS	39	1.564068	2.683992	1221.987240	0.017333	0.017935
RS	40	1.688476	2.519673	1333.477072	0.018915	0.019570
RS	41	1.822185	2.519673	1358.934265	0.019276	0.019975
RS	42	1.965890	2.432415	1427.306423	0.020246	0.020976
RS	43	2.120339	2.432415	1439.311810	0.020416	0.021171
RS	44	2.286335	2.431027	1445.310848	0.020501	0.021250
RS	45	2.464741	2.431027	1443.060365	0.020469	0.021215
RS	46	2.656484	2.509768	1389.761651	0.019713	0.020416
RS	47	2.862563	2.509768	1375.608544	0.019512	0.020190
RS	48	3.084049	2.646296	1286.517546	0.018249	0.018865
RS	49	3.322093	2.646296	1263.632278	0.017924	0.018507
RS	50	3.577933	2.805542	1166.219512	0.016542	0.017071
RS	51	3.852901	2.805542	1136.490845	0.016121	0.016623
RS	52	4.148425	2.953938	1047.119331	0.014853	0.015318
RS	53	4.466044	2.953938	1010.960689	0.014340	0.014792
RS	54	4.807408	3.131904	916.389528	0.012999	0.013423
RS	55	5.174293	3.131904	876.506849	0.012433	0.012853
RS	56	5.568606	3.131904	831.067677	0.011788	0.012204
RS	57	5.992400	3.131904	780.617938	0.011073	0.011483
RS	58	6.447876	4.358019	532.991068	0.007560	0.007894
RS	59	6.937405	4.358019	513.101036	0.007278	0.007609
RS	60	7.463531	4.358019	489.884200	0.006949	0.007275
RS	61	8.028992	4.358019	463.575744	0.006576	0.006893
RS	62	8.636727	4.358019	434.503535	0.006163	0.006469
RS	63	9.289897	4.358019	2840.419228	0.040290	0.042478
PA	4+25*2+4+6 0.059776028 0.027262087 9.289897221 0.488123773 0.762649361 0.744521903 0.759990360 0.698588975 0.642213966 0.672079085 0.778559355 0.947639076 1.181019249 1.485774303 1.882337563 2.355139307 2.810181792 3.119840036 3.209957820 3.105295396 2.898646099 2.683991528 2.519673414 2.432415234 2.431026646 2.509768217 2.646295994 2.805541829 2.953938015 3.131903627 4.358018961
//
CC
CC	Brief Description of the file format:
CC	  CC  comments
CC	  MM  useful-messages
CC	  RD  round-of-iterations
CC	  LL  \log[P(sequence)]
CC	  QD  Q-before-opt Q-after-opt
CC	  TR  \theta_0 \rho_0
CC	  RS  k t_k \lambda_k \pi_k \sum_{l\not=k}A_{kl} A_{kk}
CC	  DC  begin end best-k t_k+\Delta_k max-prob
CC
MM	Version: 0.6.5-r67
MM	pattern:4+25*2+4+6, n:63, n_free_lambdas:28
MM	n_iterations:25, skip:1, max_t:5, theta/rho:5
MM	is_decoding:0
MM	n_seqs:40, sum_L:1164176, sum_n:135432
RD	0
LK	0.000000
QD	0.000000 -> 0.000000
RI	inf
TR	0.123675	0.024735
MT	5.000000
MM	C_pi: 1.000000, n_recomb: 28444.088092
RS	0	0.000000	1.000000	180.363967	0.006341	0.000000
RS	1	0.006440	1.000000	190.722976	0.006705	0.000000
RS	2	0.013294	1.000000	201.591701	0.007087	0.000000
RS	3	0.020590	1.000000	212.983943	0.007488	0.000000
RS	4	0.028356	1.000000	224.912228	0.007907	0.000000
RS	5	0.036622	1.000000	237.387512	0.008346	0.000000
RS	6	0.045421	1.000000	250.418846	0.008804	0.000000
RS	7	0.054785	1.000000	264.013003	0.009282	0.000000
RS	8	0.064753	1.000000	278.174064	0.009780	0.000000
RS	9	0.075363	1.000000	292.902968	0.010297	0.000000
RS	10	0.086656	1.000000	308.197016	0.010835	0.000000
RS	11	0.098677	1.000000	324.049330	0.011393	0.000000
RS	12	0.111471	1.000000	340.448273	0.011969	0.000000
RS	13	0.125090	1.000000	357.376824	0.012564	0.000000
RS	14	0.139585	1.000000	374.811914	0.013177	0.000000
RS	15	0.155014	1.000000	392.723730	0.013807	0.000000
RS	16	0.171437	1.000000	411.074980	0.014452	0.000000
RS	17	0.188917	1.000000	429.820143	0.015111	0.000000
RS	18	0.207523	1.000000	448.904704	0.015782	0.000000
RS	19	0.227327	1.000000	468.264391	0.016463	0.000000
RS	20	0.248406	1.000000	487.824424	0.017150	0.000000
RS	21	0.270843	1.000000	507.498806	0.017842	0.000000
RS	22	0.294725	1.000000	527.189671	0.018534	0.000000
RS	23	0.320144	1.000000	546.786721	0.019223	0.000000
RS	24	0.347201	1.000000	566.166787	0.019905	0.000000
RS	25	0.376000	1.000000	585.193538	0.020573	0.000000
RS	26	0.406654	1.000000	603.717406	0.021225	0.000000
RS	27	0.439282	1.000000	621.575740	0.021853	0.000000
RS	28	0.474011	1.000000	638.593266	0.022451	0.000000
RS	29	0.510976	1.000000	654.582892	0.023013	0.000000
RS	30	0.550322	1.000000	669.346913	0.023532	0.000000
RS	31	0.592202	1.000000	682.678674	0.024001	0.000000
RS	32	0.636779	1.000000	694.364735	0.024412	0.000000
RS	33	0.684227	1.000000	704.187591	0.024757	0.000000
RS	34	0.734730	1.000000	711.928976	0.025029	0.000000
RS	35	0.788485	1.000000	717.373770	0.025220	0.000000
RS	36	0.845702	1.000000	720.314517	0.025324	0.000000
RS	37	0.906604	1.000000	720.556528	0.025332	0.000000
RS	38	0.971428	1.000000	717.923515	0.025240	0.000000
RS	39	1.040426	1.000000	712.263672	0.025041	0.000000
RS	40	1.113868	1.000000	703.456060	0.024731	0.000000
RS	41	1.192040	1.000000	691.417138	0.024308	0.000000
RS	42	1.275245	1.000000	676.107206	0.023770	0.000000
RS	43	1.363809	1.000000	657.536485	0.023117	0.000000
RS	44	1.458076	1.000000	635.770533	0.022352	0.000000
RS	45	1.558414	1.000000	610.934639	0.021478	0.000000
RS	46	1.665214	1.000000	583.216812	0.020504	0.000000
RS	47	1.778891	1.000000	552.869013	0.019437	0.000000
RS	48	1.899889	1.000000	520.206239	0.018289	0.000000
RS	49	2.028679	1.000000	485.603188	0.017072	0.000000
RS	50	2.165763	1.000000	449.488242	0.015803	0.000000
RS	51	2.311675	1.000000	412.334699	0.014496	0.000000
RS	52	2.466983	1.000000	374.649282	0.013171	0.000000
RS	53	2.632293	1.000000	336.958160	0.011846	0.000000
RS	54	2.808249	1.000000	299.790936	0.010540	0.000000
RS	55	2.995536	1.000000	263.663232	0.009270	0.000000
RS	56	3.194884	1.000000	229.058726	0.008053	0.000000
RS	57	3.407070	1.000000	196.411652	0.006905	0.000000
RS	58	3.632920	1.000000	166.090846	0.005839	0.000000
RS	59	3.873315	1.000000	138.386475	0.004865	0.000000
RS	60	4.129191	1.000000	113.500459	0.003990	0.000000
RS	61	4.401545	1.000000	91.541408	0.003218	0.000000
RS	62	4.691438	1.000000	72.524591	0.002550	0.000000
RS	63	5.000000	1.000000	203.361418	0.007150	0.000000
PA	4+25*2+4+6 0.123674900 0.024734980 5.000000000 1.000000000 1.000000000 1.000000000 1.000000000 1.000000000 1.000000000 1.000000000 1.000000000 1.000000000 1.000000000 1.000000000 1.000000000 1.000000000 1.000000000 1.000000000 1.000000000 1.000000000 1.000000000 1.000000000 1.000000000 1.000000000 1.000000000 1.000000000 1.000000000 1.000000000 1.000000000 1.000000000 1.000000000
//
IT	4614
RD	1
LK	-365397.857119
QD	-1066.287102 -> -564.602256
RI	0.0355149627
TR	0.109722	0.022420
MT	5.971775
MM	C_pi: 1.073201, n_recomb: 27678.922280
RS	0	0.000000	0.407443	448.387994	0.016200	0.001229
RS	1	0.006735	0.407443	470.516241	0.016999	0.008478
RS	2	0.013923	0.407443	493.171383	0.017818	0.014126
RS	3	0.021596	0.407443	516.285861	0.018653	0.017292
RS	4	0.029786	0.452404	486.651227	0.017582	0.017599
RS	5	0.038527	0.452404	509.208537	0.018397	0.016498
RS	6	0.047856	0.535634	450.184915	0.016265	0.015612
RS	7	0.057814	0.535634	471.414111	0.017032	0.015276
RS	8	0.068443	0.605909	436.362867	0.015765	0.015386
RS	9	0.079787	0.605909	456.885230	0.016507	0.015794
RS	10	0.091896	0.670148	432.398135	0.015622	0.016361
RS	11	0.104820	0.670148	452.479290	0.016347	0.016915
RS	12	0.118615	0.740579	428.338024	0.015475	0.017258
RS	13	0.133338	0.740579	447.964048	0.016184	0.017300
RS	14	0.149053	0.819622	423.188524	0.015289	0.017136
RS	15	0.165827	0.819622	442.322090	0.015980	0.016894
RS	16	0.183730	0.902168	419.873077	0.015169	0.016625
RS	17	0.202839	0.902168	438.543836	0.015844	0.016355
RS	18	0.223235	0.983109	420.135928	0.015179	0.016112
RS	19	0.245005	0.983109	438.395554	0.015839	0.015920
RS	20	0.268241	1.058537	424.585393	0.015340	0.015780
RS	21	0.293042	1.058537	442.465615	0.015986	0.015682
RS	22	0.319513	1.126613	432.886570	0.015640	0.015612
RS	23	0.347767	1.126613	450.366008	0.016271	0.015562
RS	24	0.377923	1.185836	444.699907	0.016066	0.015533
RS	25	0.410111	1.185836	461.690997	0.016680	0.015537
RS	26	0.444467	1.234344	459.914297	0.016616	0.015591
RS	27	0.481136	1.234344	476.247678	0.017206	0.015706
RS	28	0.520276	1.270901	478.231522	0.017278	0.015891
RS	29	0.562051	1.270901	493.628409	0.017834	0.016151
RS	30	0.606640	1.295671	498.831653	0.018022	0.016488
RS	31	0.654231	1.295671	512.875860	0.018529	0.016895
RS	32	0.705028	1.310359	520.213821	0.018795	0.017361
RS	33	0.759246	1.310359	532.339247	0.019233	0.017873
RS	34	0.817116	1.317589	540.292376	0.019520	0.018412
RS	35	0.878883	1.317589	549.798755	0.019863	0.018958
RS	36	0.944810	1.320118	556.636562	0.020110	0.019489
RS	37	1.015178	1.320118	562.738076	0.020331	0.019984
RS	38	1.090284	1.320404	566.711750	0.020474	0.020417
RS	39	1.170449	1.320404	568.618606	0.020543	0.020768
RS	40	1.256013	1.320245	568.227931	0.020529	0.021015
RS	41	1.347340	1.320245	565.249373	0.020422	0.021147
RS	42	1.444817	1.320496	559.523494	0.020215	0.021155
RS	43	1.548860	1.320496	551.168279	0.019913	0.021038
RS	44	1.659909	1.321286	539.704111	0.019499	0.020797
RS	45	1.778438	1.321286	525.769733	0.018995	0.020434
RS	46	1.904950	1.322534	508.598669	0.018375	0.019951
RS	47	2.039982	1.322534	489.256412	0.017676	0.019354
RS	48	2.184108	1.324242	466.798525	0.016865	0.018645
RS	49	2.337942	1.324242	442.663628	0.015993	0.017834
RS	50	2.502135	1.326457	415.796597	0.015022	0.016929
RS	51	2.677388	1.326457	387.949355	0.014016	0.015944
RS	52	2.864443	1.329078	358.048591	0.012936	0.014894
RS	53	3.064096	1.329078	327.973481	0.011849	0.013797
RS	54	3.277196	1.333593	296.424205	0.010709	0.012670
RS	55	3.504648	1.333593	265.966551	0.009609	0.011528
RS	56	3.747419	1.333593	235.865673	0.008521	0.010387
RS	57	4.006540	1.333593	206.578577	0.007463	0.009261
RS	58	4.283113	1.367915	174.522394	0.006305	0.008162
RS	59	4.578313	1.367915	149.556964	0.005403	0.007105
RS	60	4.893395	1.367915	126.282572	0.004562	0.006103
RS	61	5.229696	1.367915	104.961416	0.003792	0.005168
RS	62	5.588648	1.367915	85.783664	0.003099	0.004310
RS	63	5.971775	1.367915	269.772113	0.009746	0.014518
PA	4+25*2+4+6 0.109722196 0.022420392 5.971775055 0.407443047 0.452404022 0.535634041 0.605909348 0.670147896 0.740578651 0.819622040 0.902168274 0.983108997 1.058536530 1.126612663 1.185835838 1.234344482 1.270900726 1.295670986 1.310359001 1.317588806 1.320117950 1.320404053 1.320244789 1.320496082 1.321286201 1.322533607 1.324241638 1.326457024 1.329077721 1.333593369 1.367915213
//
IT	5153
RD	2
LK	-364619.829316
QD	-611.849142 -> -446.133396
RI	0.0506493539
TR	0.102802	0.021942
MT	6.506613
MM	C_pi: 1.134961, n_recomb: 28635.043054
RS	0	0.000000	0.351268	548.431474	0.019152	0.001125
RS	1	0.006878	0.351268	574.446487	0.020061	0.008014
RS	2	0.014229	0.351268	600.861315	0.020983	0.014054
RS	3	0.022086	0.351268	627.559540	0.021916	0.017848
RS	4	0.030483	0.366669	627.254068	0.021905	0.017738
RS	5	0.039458	0.366669	653.705738	0.022829	0.018199
RS	6	0.049050	0.451665	553.558461	0.019332	0.015657
RS	7	0.059302	0.451665	577.972796	0.020184	0.016279
RS	8	0.070258	0.522805	521.426881	0.018209	0.015299
RS	9	0.081969	0.522805	544.601051	0.019019	0.016517
RS	10	0.094485	0.587513	506.066525	0.017673	0.016229
RS	11	0.107862	0.587513	528.366225	0.018452	0.017606
RS	12	0.122158	0.664596	487.613814	0.017029	0.017108
RS	13	0.137439	0.664596	508.993844	0.017775	0.018080
RS	14	0.153770	0.760842	464.114976	0.016208	0.017021
RS	15	0.171224	0.760842	484.501997	0.016920	0.017581
RS	16	0.189879	0.870853	441.904191	0.015432	0.016416
RS	17	0.209817	0.870853	461.350488	0.016111	0.016818
RS	18	0.231127	0.987106	424.893885	0.014838	0.015789
RS	19	0.253902	0.987106	443.524302	0.015489	0.016153
RS	20	0.278243	1.102440	414.433055	0.014473	0.015360
RS	21	0.304259	1.102440	432.385420	0.015100	0.015733
RS	22	0.332064	1.212378	410.027493	0.014319	0.015135
RS	23	0.361782	1.212378	427.402904	0.014926	0.015479
RS	24	0.393543	1.312565	411.238995	0.014361	0.015023
RS	25	0.427490	1.312565	428.087777	0.014950	0.015340
RS	26	0.463771	1.396964	418.316553	0.014609	0.015059
RS	27	0.502547	1.396964	434.626308	0.015178	0.015416
RS	28	0.543991	1.460299	431.442786	0.015067	0.015365
RS	29	0.588285	1.460299	447.100169	0.015614	0.015816
RS	30	0.635625	1.500741	450.092825	0.015718	0.016015
RS	31	0.686222	1.500741	464.831344	0.016233	0.016577
RS	32	0.740299	1.521008	472.660343	0.016506	0.016995
RS	33	0.798095	1.521008	486.019345	0.016973	0.017634
RS	34	0.859866	1.526786	496.583416	0.017342	0.018187
RS	35	0.925887	1.526786	507.904720	0.017737	0.018830
RS	36	0.996448	1.524421	518.699040	0.018114	0.019406
RS	37	1.071862	1.524421	527.173642	0.018410	0.019966
RS	38	1.152463	1.519462	535.629605	0.018705	0.020442
RS	39	1.238609	1.519462	540.394760	0.018872	0.020822
RS	40	1.330679	1.515735	544.337135	0.019009	0.021085
RS	41	1.429082	1.515735	544.603044	0.019019	0.021216
RS	42	1.534253	1.514669	542.768156	0.018955	0.021208
RS	43	1.646658	1.514669	537.926615	0.018786	0.021072
RS	44	1.766794	1.515978	529.929186	0.018506	0.020796
RS	45	1.895193	1.515978	519.631680	0.018147	0.020410
RS	46	2.032424	1.519009	505.561999	0.017655	0.019890
RS	47	2.179093	1.519009	489.797240	0.017105	0.019277
RS	48	2.335850	1.523413	470.041421	0.016415	0.018536
RS	49	2.503389	1.523413	449.214544	0.015688	0.017723
RS	50	2.682452	1.528959	424.570531	0.014827	0.016796
RS	51	2.873831	1.528959	399.541606	0.013953	0.015826
RS	52	3.078372	1.535152	371.312690	0.012967	0.014769
RS	53	3.296983	1.535152	343.357813	0.011991	0.013701
RS	54	3.530629	1.544938	312.527425	0.010914	0.012564
RS	55	3.780346	1.544938	283.407902	0.009897	0.011460
RS	56	4.047238	1.544938	254.113954	0.008874	0.010351
RS	57	4.332488	1.544938	225.112954	0.007861	0.009251
RS	58	4.637357	1.619571	188.676494	0.006589	0.007989
RS	59	4.963195	1.619571	164.380494	0.005741	0.007009
RS	60	5.311445	1.619571	141.214601	0.004932	0.006069
RS	61	5.683647	1.619571	119.505049	0.004173	0.005181
RS	62	6.081449	1.619571	99.522646	0.003476	0.004357
RS	63	6.506613	1.619571	337.789314	0.011796	0.015337
PA	4+25*2+4+6 0.102802443 0.021941818 6.506613114 0.351267872 0.366669157 0.451665251 0.522805239 0.587512858 0.664595563 0.760841773 0.870853216 0.987106309 1.102440403 1.212378364 1.312564625 1.396964203 1.460298782 1.500740542 1.521007843 1.526786262 1.524421454 1.519462416 1.515734743 1.514668608 1.515977662 1.519008632 1.523412531 1.528959345 1.535152224 1.544938289 1.619570785
//
IT	4434
RD	3
LK	-364337.162852
QD	-494.539799 -> -403.554836
RI	0.0517987387
TR	0.098280	0.022048
MT	6.841551
MM	C_pi: 1.198824, n_recomb: 30370.091767
RS	0	0.000000	0.368485	561.019066	0.018473	0.001036
RS	1	0.006962	0.368485	588.506843	0.019378	0.007478
RS	2	0.014409	0.368485	616.505284	0.020300	0.013263
RS	3	0.022374	0.368485	644.900197	0.021235	0.016837
RS	4	0.030893	0.351551	705.583879	0.023233	0.018001
RS	5	0.040006	0.351551	734.810718	0.024195	0.018782
RS	6	0.049753	0.438047	614.792710	0.020243	0.015748
RS	7	0.060179	0.438047	641.674734	0.021129	0.016553
RS	8	0.071331	0.506197	579.634194	0.019086	0.015358
RS	9	0.083259	0.506197	605.137378	0.019925	0.016756
RS	10	0.096017	0.564222	566.617481	0.018657	0.016391
RS	11	0.109664	0.564222	591.178517	0.019466	0.018011
RS	12	0.124261	0.637419	545.893582	0.017975	0.017359
RS	13	0.139874	0.637419	569.387940	0.018748	0.018667
RS	14	0.156574	0.736835	513.830443	0.016919	0.017296
RS	15	0.174437	0.736835	536.098139	0.017652	0.018175
RS	16	0.193543	0.857873	480.518094	0.015822	0.016592
RS	17	0.213979	0.857873	501.574781	0.016515	0.017271
RS	18	0.235838	0.992219	452.727683	0.014907	0.015826
RS	19	0.259219	0.992219	472.708398	0.015565	0.016426
RS	20	0.284228	1.131017	432.986614	0.014257	0.015263
RS	21	0.310978	1.131017	452.072704	0.014885	0.015836
RS	22	0.339591	1.268348	420.799691	0.013856	0.014924
RS	23	0.370195	1.268348	439.150522	0.014460	0.015439
RS	24	0.402930	1.397738	415.692691	0.013688	0.014721
RS	25	0.437944	1.397738	433.429156	0.014272	0.015176
RS	26	0.475395	1.509036	418.288062	0.013773	0.014693
RS	27	0.515454	1.509036	435.485739	0.014339	0.015153
RS	28	0.558302	1.592128	429.259253	0.014134	0.014972
RS	29	0.604133	1.592128	445.902623	0.014682	0.015497
RS	30	0.653154	1.642324	448.344997	0.014763	0.015643
RS	31	0.705589	1.642324	464.251944	0.015286	0.016260
RS	32	0.761674	1.663050	473.768481	0.015600	0.016693
RS	33	0.821664	1.663050	488.519847	0.016086	0.017372
RS	34	0.885830	1.663324	502.366098	0.016541	0.017988
RS	35	0.954463	1.663324	515.283888	0.016967	0.018657
RS	36	1.027875	1.653346	530.099190	0.017455	0.019318
RS	37	1.106397	1.653346	540.297105	0.017790	0.019890
RS	38	1.190386	1.641839	552.586776	0.018195	0.020442
RS	39	1.280223	1.641839	559.095338	0.018409	0.020822
RS	40	1.376314	1.634452	565.963049	0.018636	0.021129
RS	41	1.479095	1.634452	567.894564	0.018699	0.021251
RS	42	1.589031	1.632846	567.841714	0.018697	0.021253
RS	43	1.706621	1.632846	564.516962	0.018588	0.021107
RS	44	1.832398	1.635976	557.335049	0.018351	0.020817
RS	45	1.966931	1.635976	548.350332	0.018056	0.020426
RS	46	2.110831	1.642341	534.398479	0.017596	0.019882
RS	47	2.264749	1.642341	519.687778	0.017112	0.019272
RS	48	2.429382	1.651039	499.537173	0.016448	0.018508
RS	49	2.605478	1.651039	479.447286	0.015787	0.017708
RS	50	2.793833	1.661400	454.028604	0.014950	0.016767
RS	51	2.995301	1.661400	429.356729	0.014137	0.015820
RS	52	3.210795	1.672399	400.089647	0.013174	0.014759
RS	53	3.441293	1.672399	372.044453	0.012250	0.013720
RS	54	3.687837	1.688733	339.548726	0.011180	0.012574
RS	55	3.951546	1.688733	309.931425	0.010205	0.011501
RS	56	4.233614	1.688733	279.791987	0.009213	0.010418
RS	57	4.535320	1.688733	249.618891	0.008219	0.009338
RS	58	4.858030	1.806664	206.881856	0.006812	0.007930
RS	59	5.203208	1.806664	182.304345	0.006003	0.007009
RS	60	5.572416	1.806664	158.494056	0.005219	0.006115
RS	61	5.967329	1.806664	135.819615	0.004472	0.005263
RS	62	6.389736	1.806664	114.606544	0.003774	0.004464
RS	63	6.841551	1.806664	411.821722	0.013560	0.016388
PA	4+25*2+4+6 0.098280021 0.022048244 6.841550645 0.368485283 0.351551314 0.438046926 0.506197093 0.564222197 0.637418521 0.736834728 0.857873169 0.992218933 1.131016615 1.268348377 1.397738074 1.509035643 1.592128370 1.642323754 1.663049670 1.663323624 1.653346033 1.641839468 1.634452188 1.632846087 1.635976271 1.642341455 1.651038661 1.661399768 1.672399123 1.688733109 1.806664471
//
IT	4587
RD	4
LK	-364167.724038
QD	-443.110417 -> -373.839100
RI	0.0474920411
TR	0.094798	0.022368
MT	7.081239
MM	C_pi: 1.257800, n_recomb: 32299.017020
RS	0	0.000000	0.404292	548.270332	0.016975	0.000966
RS	1	0.007020	0.404292	576.353679	0.017844	0.007025
RS	2	0.014532	0.404292	605.115229	0.018735	0.012475
RS	3	0.022572	0.404292	634.458929	0.019643	0.015702
RS	4	0.031176	0.353822	757.794168	0.023462	0.018276
RS	5	0.040384	0.353822	789.521149	0.024444	0.019037
RS	6	0.050238	0.444623	655.342096	0.020290	0.015757
RS	7	0.060785	0.444623	684.420855	0.021190	0.016534
RS	8	0.072071	0.510644	622.395834	0.019270	0.015344
RS	9	0.084150	0.510644	650.068217	0.020127	0.016736
RS	10	0.097076	0.560989	617.730501	0.019125	0.016521
RS	11	0.110911	0.560989	644.537100	0.019955	0.018195
RS	12	0.125716	0.627719	600.844015	0.018603	0.017629
RS	13	0.141560	0.627719	626.555446	0.019399	0.019066
RS	14	0.158517	0.725816	565.131824	0.017497	0.017614
RS	15	0.176664	0.725816	589.476549	0.018251	0.018636
RS	16	0.196085	0.851508	524.267289	0.016232	0.016839
RS	17	0.216869	0.851508	547.204261	0.016942	0.017648
RS	18	0.239112	0.996205	488.316812	0.015119	0.015954
RS	19	0.262916	0.996205	509.969509	0.015789	0.016664
RS	20	0.288391	1.150216	461.320481	0.014283	0.015265
RS	21	0.315655	1.150216	481.891004	0.014920	0.015932
RS	22	0.344833	1.306988	442.964369	0.013714	0.014808
RS	23	0.376058	1.306988	462.647296	0.014324	0.015404
RS	24	0.409476	1.458697	432.822879	0.013400	0.014506
RS	25	0.445239	1.458697	451.785899	0.013988	0.015026
RS	26	0.483513	1.591493	431.977499	0.013374	0.014404
RS	27	0.524474	1.591493	450.361442	0.013944	0.014911
RS	28	0.568309	1.690270	441.656403	0.013674	0.014645
RS	29	0.615222	1.690270	459.523199	0.014227	0.015202
RS	30	0.665428	1.747099	461.884095	0.014300	0.015324
RS	31	0.719159	1.747099	479.117220	0.014834	0.015959
RS	32	0.776660	1.765921	490.711576	0.015193	0.016425
RS	33	0.838199	1.765921	506.913661	0.015694	0.017114
RS	34	0.904057	1.759144	524.325033	0.016233	0.017803
RS	35	0.974538	1.759144	538.775284	0.016681	0.018478
RS	36	1.049967	1.740853	557.712936	0.017267	0.019227
RS	37	1.130690	1.740853	569.423401	0.017630	0.019802
RS	38	1.217080	1.722780	585.379378	0.018124	0.020431
RS	39	1.309535	1.722780	593.255167	0.018368	0.020812
RS	40	1.408479	1.712167	602.541170	0.018655	0.021166
RS	41	1.514369	1.712167	605.593948	0.018750	0.021291
RS	42	1.627692	1.710701	606.486561	0.018777	0.021304
RS	43	1.748969	1.710701	603.984914	0.018700	0.021164
RS	44	1.878760	1.716455	596.535994	0.018469	0.020861
RS	45	2.017662	1.716455	588.059706	0.018207	0.020481
RS	46	2.166314	1.727001	573.010729	0.017741	0.019913
RS	47	2.325402	1.727001	558.492005	0.017291	0.019320
RS	48	2.495656	1.740807	536.711859	0.016617	0.018531
RS	49	2.677862	1.740807	516.499480	0.015991	0.017755
RS	50	2.872858	1.756707	489.150261	0.015144	0.016794
RS	51	3.081541	1.756707	464.038429	0.014367	0.015876
RS	52	3.304874	1.773119	432.732807	0.013398	0.014805
RS	53	3.543884	1.773119	403.914156	0.012505	0.013795
RS	54	3.799672	1.796674	368.880916	0.011421	0.012634
RS	55	4.073414	1.796674	338.246023	0.010472	0.011590
RS	56	4.366373	1.796674	306.808831	0.009499	0.010530
RS	57	4.679896	1.796674	275.081241	0.008517	0.009467
RS	58	5.015428	1.959326	225.170087	0.006971	0.007916
RS	59	5.374512	1.959326	200.159088	0.006197	0.007045
RS	60	5.758803	1.959326	175.622923	0.005437	0.006191
RS	61	6.170070	1.959326	151.960620	0.004705	0.005369
RS	62	6.610206	1.959326	129.538752	0.004011	0.004590
RS	63	7.081239	1.959326	487.574500	0.015096	0.017514
PA	4+25*2+4+6 0.094797800 0.022367936 7.081238760 0.404291655 0.353822402 0.444622794 0.510644160 0.560988849 0.627719034 0.725816386 0.851508105 0.996204553 1.150216077 1.306987561 1.458696898 1.591492671 1.690269859 1.747099078 1.765921306 1.759143791 1.740852707 1.722780123 1.712166822 1.710700805 1.716455478 1.727000879 1.740806692 1.756707451 1.773118580 1.796673744 1.959326353
//
IT	4393
RD	5
LK	-364033.884989
QD	-406.708639 -> -347.337764
RI	0.0425449274
TR	0.091868	0.022765
MT	7.272057
MM	C_pi: 1.310917, n_recomb: 34232.221888
RS	0	0.000000	0.444205	532.170187	0.015546	0.000909
RS	1	0.007064	0.444205	560.507056	0.016374	0.006655
RS	2	0.014627	0.444205	589.670153	0.017226	0.011813
RS	3	0.022725	0.444205	619.582636	0.018099	0.014731
RS	4	0.031394	0.360219	799.791408	0.023364	0.018541
RS	5	0.040676	0.360219	833.842914	0.024358	0.019210
RS	6	0.050614	0.457922	684.721950	0.020002	0.015694
RS	7	0.061254	0.457922	715.759683	0.020909	0.016396
RS	8	0.072645	0.523288	654.721320	0.019126	0.015250
RS	9	0.084841	0.523288	684.360834	0.019992	0.016583
RS	10	0.097899	0.566178	660.698091	0.019300	0.016575
RS	11	0.111879	0.566178	689.633114	0.020146	0.018236
RS	12	0.126846	0.625862	650.896999	0.019014	0.017843
RS	13	0.142871	0.625862	678.777588	0.019829	0.019330
RS	14	0.160028	0.721048	614.451416	0.017950	0.017900
RS	15	0.178397	0.721048	640.874193	0.018721	0.018992
RS	16	0.198063	0.848625	568.136712	0.016597	0.017082
RS	17	0.219119	0.848625	592.993674	0.017323	0.017958
RS	18	0.241662	0.999885	525.488392	0.015351	0.016099
RS	19	0.265798	0.999885	548.881479	0.016034	0.016868
RS	20	0.291638	1.164753	492.265493	0.014380	0.015300
RS	21	0.319305	1.164753	514.406128	0.015027	0.016015
RS	22	0.348925	1.336549	468.461599	0.013685	0.014733
RS	23	0.380638	1.336549	489.567553	0.014301	0.015370
RS	24	0.414591	1.506631	453.786166	0.013256	0.014333
RS	25	0.450943	1.506631	474.060100	0.013848	0.014888
RS	26	0.489863	1.657862	449.848622	0.013141	0.014158
RS	27	0.531532	1.657862	469.486430	0.013715	0.014689
RS	28	0.576144	1.770159	458.487569	0.013393	0.014359
RS	29	0.623909	1.770159	477.621580	0.013952	0.014928
RS	30	0.675047	1.832123	480.047365	0.014023	0.015037
RS	31	0.729798	1.832123	498.622351	0.014566	0.015677
RS	32	0.788416	1.848057	512.428225	0.014969	0.016178
RS	33	0.851176	1.848057	530.064732	0.015484	0.016868
RS	34	0.918369	1.833732	551.166310	0.016101	0.017626
RS	35	0.990308	1.833732	567.094209	0.016566	0.018302
RS	36	1.067330	1.807060	590.238923	0.017242	0.019134
RS	37	1.149792	1.807060	603.358736	0.017625	0.019711
RS	38	1.238080	1.782611	622.967419	0.018198	0.020413
RS	39	1.332605	1.782611	632.049383	0.018464	0.020801
RS	40	1.433807	1.769029	643.587668	0.018801	0.021198
RS	41	1.542158	1.769029	647.540413	0.018916	0.021335
RS	42	1.658163	1.767943	649.048423	0.018960	0.021359
RS	43	1.782363	1.767943	647.097308	0.018903	0.021235
RS	44	1.915337	1.776543	638.927887	0.018665	0.020919
RS	45	2.057704	1.776543	630.655089	0.018423	0.020558
RS	46	2.210129	1.791469	613.999353	0.017936	0.019966
RS	47	2.373321	1.791469	599.359706	0.017509	0.019396
RS	48	2.548041	1.810560	575.445296	0.016810	0.018582
RS	49	2.735104	1.810560	554.815705	0.016207	0.017833
RS	50	2.935381	1.832137	525.086812	0.015339	0.016852
RS	51	3.149807	1.832137	499.282543	0.014585	0.015963
RS	52	3.379379	1.854067	465.576324	0.013601	0.014879
RS	53	3.625170	1.854067	435.793458	0.012731	0.013898
RS	54	3.888323	1.884994	397.916021	0.011624	0.012718
RS	55	4.170066	1.884994	366.154071	0.010696	0.011700
RS	56	4.471712	1.884994	333.341618	0.009738	0.010661
RS	57	4.794666	1.884994	300.013051	0.008764	0.009613
RS	58	5.140435	2.093035	242.497723	0.007084	0.007921
RS	59	5.510630	2.093035	217.113633	0.006342	0.007094
RS	60	5.906976	2.093035	191.945555	0.005607	0.006276
RS	61	6.331321	2.093035	167.414325	0.004891	0.005481
RS	62	6.785642	2.093035	143.918100	0.004204	0.004719
RS	63	7.272057	2.093035	563.703114	0.016467	0.018658
PA	4+25*2+4+6 0.091868429 0.022765324 7.272057053 0.444205068 0.360218751 0.457921924 0.523287835 0.566178422 0.625862129 0.721047873 0.848625287 0.999884946 1.164752614 1.336549389 1.506630781 1.657861719 1.770158941 1.832123402 1.848057219 1.833732121 1.807060083 1.782610561 1.769029174 1.767943439 1.776542514 1.791469258 1.810560086 1.832137259 1.854067371 1.884994484 2.093034962
//
IT	4020
RD	6
LK	-363917.892274
QD	-375.610907 -> -322.875886
RI	0.0382531759
TR	0.089287	0.023185
MT	7.435488
MM	C_pi: 1.359395, n_recomb: 36122.642299
RS	0	0.000000	0.483354	518.684591	0.014359	0.000863
RS	1	0.007101	0.483354	547.178602	0.015148	0.006351
RS	2	0.014707	0.483354	576.618222	0.015963	0.011270
RS	3	0.022853	0.483354	606.943122	0.016802	0.013945
RS	4	0.031578	0.366723	838.434134	0.023211	0.018800
RS	5	0.040921	0.366723	874.694203	0.024215	0.019378
RS	6	0.050929	0.473434	707.843021	0.019596	0.015582
RS	7	0.061647	0.473434	740.642054	0.020504	0.016211
RS	8	0.073126	0.539562	679.934962	0.018823	0.015095
RS	9	0.085421	0.539562	711.346063	0.019693	0.016361
RS	10	0.098589	0.575477	697.167756	0.019300	0.016562
RS	11	0.112691	0.575477	728.093169	0.020156	0.018188
RS	12	0.127795	0.628097	696.258049	0.019275	0.017999
RS	13	0.143972	0.628097	726.221389	0.020104	0.019501
RS	14	0.161298	0.719790	660.976315	0.018298	0.018142
RS	15	0.179854	0.719790	689.423466	0.019086	0.019273
RS	16	0.199728	0.847935	610.631233	0.016904	0.017302
RS	17	0.221013	0.847935	637.379239	0.017645	0.018217
RS	18	0.243809	1.003745	562.249254	0.015565	0.016242
RS	19	0.268225	1.003745	587.372598	0.016261	0.017044
RS	20	0.294374	1.177010	523.434202	0.014490	0.015347
RS	21	0.322380	1.177010	547.146601	0.015147	0.016088
RS	22	0.352376	1.361257	494.578114	0.013692	0.014679
RS	23	0.384501	1.361257	517.112843	0.014315	0.015340
RS	24	0.418908	1.547405	475.591681	0.013166	0.014187
RS	25	0.455758	1.547405	497.178873	0.013764	0.014762
RS	26	0.495225	1.715354	468.676203	0.012975	0.013941
RS	27	0.537494	1.715354	489.561222	0.013553	0.014485
RS	28	0.582766	1.840102	476.316839	0.013186	0.014102
RS	29	0.631252	1.840102	496.699975	0.013750	0.014676
RS	30	0.683182	1.906579	499.210289	0.013820	0.014775
RS	31	0.738799	1.906579	519.098557	0.014370	0.015414
RS	32	0.798366	1.919309	535.134263	0.014814	0.015946
RS	33	0.862163	1.919309	554.168597	0.015341	0.016633
RS	34	0.930491	1.897376	579.001367	0.016029	0.017455
RS	35	1.003671	1.897376	596.363184	0.016509	0.018129
RS	36	1.082048	1.862445	623.775431	0.017268	0.019039
RS	37	1.165991	1.862445	638.250862	0.017669	0.019618
RS	38	1.255895	1.831792	661.556632	0.018314	0.020388
RS	39	1.352183	1.831792	671.775849	0.018597	0.020784
RS	40	1.455309	1.815331	685.553564	0.018978	0.021224
RS	41	1.565759	1.815331	690.319079	0.019110	0.021376
RS	42	1.684052	1.814598	692.349475	0.019167	0.021413
RS	43	1.810746	1.814598	690.846165	0.019125	0.021308
RS	44	1.946437	1.825939	681.796733	0.018874	0.020982
RS	45	2.091764	1.825939	673.617282	0.018648	0.020644
RS	46	2.247412	1.845114	655.163051	0.018137	0.020030
RS	47	2.414112	1.845114	640.295673	0.017726	0.019486
RS	48	2.592651	1.869333	614.059859	0.016999	0.018647
RS	49	2.783869	1.869333	592.920226	0.016414	0.017926
RS	50	2.988666	1.896422	560.652694	0.015521	0.016925
RS	51	3.208006	1.896422	534.086671	0.014785	0.016065
RS	52	3.442923	1.923718	497.862602	0.013783	0.014968
RS	53	3.694523	1.923718	467.077412	0.012930	0.014013
RS	54	3.963990	1.961877	426.256493	0.011800	0.012813
RS	55	4.252593	1.961877	393.368711	0.010890	0.011820
RS	56	4.561691	1.961877	359.199160	0.009944	0.010800
RS	57	4.892739	1.961877	324.303180	0.008978	0.009765
RS	58	5.247297	2.215585	258.911557	0.007168	0.007936
RS	59	5.627033	2.215585	233.239168	0.006457	0.007148
RS	60	6.033737	2.215585	207.544875	0.005746	0.006363
RS	61	6.469322	2.215585	182.265085	0.005046	0.005591
RS	62	6.935840	2.215585	157.822660	0.004369	0.004846
RS	63	7.435488	2.215585	640.407895	0.017729	0.019798
PA	4+25*2+4+6 0.089287007 0.023184927 7.435487896 0.483353707 0.366723345 0.473434024 0.539561980 0.575477438 0.628096805 0.719789826 0.847935349 1.003744976 1.177010233 1.361256872 1.547405287 1.715353809 1.840101740 1.906578925 1.919309334 1.897375589 1.862445002 1.831792426 1.815331021 1.814597914 1.825939438 1.845113766 1.869333409 1.896422095 1.923718493 1.961877270 2.215584780
//
IT	4966
RD	7
LK	-363814.530139
QD	-347.814335 -> -300.412793
RI	0.0347575276
TR	0.086954	0.023603
MT	7.582037
MM	C_pi: 1.404510, n_recomb: 37963.334996
RS	0	0.000000	0.520274	508.607391	0.013397	0.000824
RS	1	0.007134	0.520274	537.256370	0.014152	0.006095
RS	2	0.014777	0.520274	566.948012	0.014934	0.010820
RS	3	0.022966	0.520274	597.635613	0.015742	0.013307
RS	4	0.031739	0.372162	876.541234	0.023089	0.019057
RS	5	0.041137	0.372162	914.941433	0.024101	0.019563
RS	6	0.051206	0.489469	727.305602	0.019158	0.015440
RS	7	0.061993	0.489469	761.712063	0.020064	0.016012
RS	8	0.073550	0.557594	700.225078	0.018445	0.014902
RS	9	0.085932	0.557594	733.238462	0.019314	0.016105
RS	10	0.099197	0.586985	728.638747	0.019193	0.016498
RS	11	0.113408	0.586985	761.426250	0.020057	0.018085
RS	12	0.128633	0.632663	737.667312	0.019431	0.018105
RS	13	0.144944	0.632663	769.627610	0.020273	0.019609
RS	14	0.162419	0.720647	704.872324	0.018567	0.018345
RS	15	0.181140	0.720647	735.283294	0.019368	0.019499
RS	16	0.201197	0.848660	651.528907	0.017162	0.017501
RS	17	0.222685	0.848660	680.124995	0.017915	0.018440
RS	18	0.245706	1.007826	598.108276	0.015755	0.016378
RS	19	0.270370	1.007826	624.932246	0.016461	0.017202
RS	20	0.296793	1.187974	554.128028	0.014596	0.015399
RS	21	0.325101	1.187974	579.390778	0.015262	0.016157
RS	22	0.355429	1.383052	520.453354	0.013709	0.014640
RS	23	0.387920	1.383052	544.398020	0.014340	0.015314
RS	24	0.422729	1.583838	497.251981	0.013098	0.014061
RS	25	0.460022	1.583838	520.130694	0.013701	0.014648
RS	26	0.499975	1.767546	487.365375	0.012838	0.013747
RS	27	0.542778	1.767546	509.469213	0.013420	0.014298
RS	28	0.588636	1.904267	493.963064	0.013012	0.013867
RS	29	0.637764	1.904267	515.559786	0.013580	0.014442
RS	30	0.690398	1.975108	518.108736	0.013648	0.014532
RS	31	0.746787	1.975108	539.270461	0.014205	0.015166
RS	32	0.807198	1.984657	557.489778	0.014685	0.015727
RS	33	0.871920	1.984657	577.882997	0.015222	0.016409
RS	34	0.941259	1.955244	606.434341	0.015974	0.017288
RS	35	1.015544	1.955244	625.196536	0.016468	0.017960
RS	36	1.095130	1.912237	656.910132	0.017304	0.018940
RS	37	1.180393	1.912237	672.713979	0.017720	0.019522
RS	38	1.271739	1.875520	699.778506	0.018433	0.020357
RS	39	1.369602	1.875520	711.111233	0.018732	0.020763
RS	40	1.474446	1.856175	727.185852	0.019155	0.021244
RS	41	1.586771	1.856175	732.740046	0.019301	0.021412
RS	42	1.707109	1.855658	735.312288	0.019369	0.021463
RS	43	1.836032	1.855658	734.231464	0.019341	0.021379
RS	44	1.974152	1.869509	724.286133	0.019079	0.021046
RS	45	2.122127	1.869509	716.175377	0.018865	0.020731
RS	46	2.280658	1.892654	695.886401	0.018330	0.020098
RS	47	2.450499	1.892654	680.770614	0.017932	0.019579
RS	48	2.632458	1.921708	652.174222	0.017179	0.018720
RS	49	2.827397	1.921708	630.511215	0.016608	0.018026
RS	50	3.036244	1.954013	595.675389	0.015691	0.017006
RS	51	3.259990	1.954013	568.344597	0.014971	0.016173
RS	52	3.499699	1.986410	529.586434	0.013950	0.015063
RS	53	3.756509	1.986410	497.809301	0.013113	0.014133
RS	54	4.031641	2.031518	454.027618	0.011960	0.012913
RS	55	4.326401	2.031518	420.040992	0.011064	0.011942
RS	56	4.642190	2.031518	384.550804	0.010130	0.010939
RS	57	4.980509	2.031518	348.131902	0.009170	0.009916
RS	58	5.342963	2.330939	274.650694	0.007235	0.007954
RS	59	5.731276	2.330939	248.759482	0.006553	0.007203
RS	60	6.147292	2.330939	222.623798	0.005864	0.006447
RS	61	6.592987	2.330939	196.691033	0.005181	0.005698
RS	62	7.070479	2.330939	171.403624	0.004515	0.004969
RS	63	7.582037	2.330939	718.137507	0.018917	0.020922
PA	4+25*2+4+6 0.086954420 0.023602630 7.582036520 0.520274488 0.372162418 0.489469170 0.557593802 0.586984712 0.632662531 0.720646724 0.848659701 1.007826193 1.187973538 1.383051631 1.583838432 1.767545616 1.904267456 1.975107947 1.984656989 1.955244177 1.912237150 1.875519916 1.856175389 1.855657896 1.869509251 1.892654005 1.921708054 1.954013490 1.986410246 2.031518397 2.330939102
//
IT	4952
RD	8
LK	-363721.519275
QD	-322.745270 -> -279.909916
RI	0.0319230774
TR	0.084818	0.024008
MT	7.716963
MM	C_pi: 1.447137, n_recomb: 39756.561344
RS	0	0.000000	0.554854	501.318501	0.012610	0.000790
RS	1	0.007164	0.554854	530.142926	0.013335	0.005873
RS	2	0.014841	0.554854	560.091469	0.014088	0.010438
RS	3	0.023068	0.554854	591.128768	0.014869	0.012779
RS	4	0.031884	0.376327	915.157720	0.023019	0.019315
RS	5	0.041332	0.376327	955.659148	0.024038	0.019770
RS	6	0.051457	0.505381	744.464201	0.018726	0.015282
RS	7	0.062307	0.505381	780.357986	0.019628	0.015812
RS	8	0.073935	0.576519	717.001129	0.018035	0.014686
RS	9	0.086395	0.576519	751.473790	0.018902	0.015834
RS	10	0.099748	0.599756	756.245372	0.019022	0.016400
RS	11	0.114058	0.599756	790.781744	0.019891	0.017948
RS	12	0.129392	0.638612	775.863745	0.019515	0.018173
RS	13	0.145825	0.638612	809.744699	0.020368	0.019672
RS	14	0.163436	0.722796	746.540941	0.018778	0.018516
RS	15	0.182308	0.722796	778.860717	0.019591	0.019686
RS	16	0.202532	0.850248	690.992582	0.017381	0.017681
RS	17	0.224205	0.850248	721.395316	0.018145	0.018638
RS	18	0.247431	1.011982	633.059827	0.015923	0.016509
RS	19	0.272320	1.011982	661.552962	0.016640	0.017347
RS	20	0.298992	1.197974	584.218318	0.014695	0.015456
RS	21	0.327575	1.197974	611.005885	0.015369	0.016224
RS	22	0.358206	1.402773	545.862189	0.013730	0.014612
RS	23	0.391031	1.402773	571.192522	0.014367	0.015295
RS	24	0.426208	1.617238	518.471455	0.013041	0.013951
RS	25	0.463905	1.617238	542.614286	0.013648	0.014546
RS	26	0.504302	1.816119	505.573821	0.012717	0.013572
RS	27	0.547593	1.816119	528.863191	0.013303	0.014126
RS	28	0.593985	1.964670	511.037495	0.012854	0.013650
RS	29	0.643701	1.964670	533.808619	0.013427	0.014224
RS	30	0.696979	2.039979	536.312350	0.013490	0.014304
RS	31	0.754073	2.039979	558.705974	0.014053	0.014934
RS	32	0.815257	2.046537	579.025085	0.014564	0.015518
RS	33	0.880825	2.046537	600.739457	0.015110	0.016194
RS	34	0.951089	2.009861	632.959838	0.015921	0.017124
RS	35	1.026387	2.009861	653.094835	0.016427	0.017794
RS	36	1.107080	1.958979	689.117368	0.017333	0.018839
RS	37	1.193553	1.958979	706.235411	0.017764	0.019424
RS	38	1.286221	1.916312	737.118017	0.018541	0.020319
RS	39	1.385528	1.916312	749.562069	0.018854	0.020734
RS	40	1.491948	1.894052	768.015871	0.019318	0.021257
RS	41	1.605993	1.894052	774.364708	0.019478	0.021441
RS	42	1.728207	1.893566	777.555990	0.019558	0.021508
RS	43	1.859177	1.893566	776.908346	0.019542	0.021444
RS	44	1.999529	1.909658	766.121113	0.019270	0.021107
RS	45	2.149935	1.909658	758.093258	0.019068	0.020815
RS	46	2.311117	1.936457	736.008396	0.018513	0.020167
RS	47	2.483845	1.936457	720.661461	0.018127	0.019672
RS	48	2.668947	1.970008	689.736930	0.017349	0.018795
RS	49	2.867310	1.970008	667.570539	0.016791	0.018126
RS	50	3.079883	2.007189	630.198563	0.015851	0.017090
RS	51	3.307685	2.007189	602.125455	0.015145	0.016283
RS	52	3.551805	2.044370	560.864465	0.014107	0.015162
RS	53	3.813414	2.044370	528.121060	0.013284	0.014254
RS	54	4.093765	2.096089	481.395537	0.012109	0.013015
RS	55	4.394199	2.096089	446.340619	0.011227	0.012065
RS	56	4.716156	2.096089	409.565978	0.010302	0.011077
RS	57	5.061177	2.096089	371.664718	0.009349	0.010065
RS	58	5.430915	2.441083	289.911461	0.007292	0.007974
RS	59	5.827140	2.441083	263.853310	0.006637	0.007256
RS	60	6.251750	2.441083	237.340522	0.005970	0.006527
RS	61	6.706778	2.441083	210.828012	0.005303	0.005799
RS	62	7.194404	2.441083	184.773838	0.004648	0.005085
RS	63	7.716963	2.441083	797.189466	0.020052	0.022024
PA	4+25*2+4+6 0.084817671 0.024008224 7.716963127 0.554853984 0.376327070 0.505380666 0.576518578 0.599756372 0.638612205 0.722795793 0.850248445 1.011982154 1.197974282 1.402773032 1.617237857 1.816118834 1.964670219 2.039979465 2.046536512 2.009861181 1.958979161 1.916311753 1.894051633 1.893566495 1.909658443 1.936457151 1.970008431 2.007189412 2.044370126 2.096089264 2.441083414
//
IT	4451
RD	9
LK	-363637.425180
QD	-300.085300 -> -261.245349
RI	0.0295900697
TR	0.082845	0.024398
MT	7.843060
MM	C_pi: 1.487833, n_recomb: 41505.907748
RS	0	0.000000	0.587452	496.000499	0.011950	0.000761
RS	1	0.007191	0.587452	525.016710	0.012649	0.005677
RS	2	0.014899	0.587452	555.227530	0.013377	0.010105
RS	3	0.023162	0.587452	586.607275	0.014133	0.012329
RS	4	0.032018	0.379322	954.592073	0.022999	0.019577
RS	5	0.041512	0.379322	997.171732	0.024025	0.019995
RS	6	0.051688	0.520928	760.040201	0.018312	0.015116
RS	7	0.062596	0.520928	797.324698	0.019210	0.015616
RS	8	0.074288	0.595910	731.161194	0.017616	0.014457
RS	9	0.086821	0.595910	766.971220	0.018479	0.015558
RS	10	0.100256	0.613272	780.809359	0.018812	0.016278
RS	11	0.114656	0.613272	816.995024	0.019684	0.017789
RS	12	0.130092	0.645407	811.427747	0.019550	0.018213
RS	13	0.146639	0.645407	847.162281	0.020411	0.019705
RS	14	0.164374	0.725736	786.357957	0.018946	0.018664
RS	15	0.183386	0.725736	820.538505	0.019769	0.019845
RS	16	0.203764	0.852333	729.245366	0.017570	0.017846
RS	17	0.225608	0.852333	761.417914	0.018345	0.018816
RS	18	0.249023	1.016059	667.219142	0.016075	0.016633
RS	19	0.274121	1.016059	697.352533	0.016801	0.017483
RS	20	0.301024	1.207120	613.743467	0.014787	0.015515
RS	21	0.329862	1.207120	642.031432	0.015468	0.016291
RS	22	0.360774	1.420798	570.788075	0.013752	0.014593
RS	23	0.393908	1.420798	597.480132	0.014395	0.015282
RS	24	0.429426	1.648238	539.191112	0.012991	0.013854
RS	25	0.467497	1.648238	564.570682	0.013602	0.014454
RS	26	0.508306	1.861931	523.211033	0.012606	0.013411
RS	27	0.552049	1.861931	547.652777	0.013195	0.013968
RS	28	0.598939	2.022318	527.433637	0.012707	0.013449
RS	29	0.649200	2.022318	551.340552	0.013283	0.014021
RS	30	0.703075	2.102320	553.698231	0.013340	0.014089
RS	31	0.760825	2.102320	577.283140	0.013908	0.014714
RS	32	0.822727	2.106158	599.596207	0.014446	0.015318
RS	33	0.889081	2.106158	622.595486	0.015000	0.015988
RS	34	0.960206	2.062468	658.412172	0.015863	0.016964
RS	35	1.036446	2.062468	679.895241	0.016381	0.017631
RS	36	1.118168	2.003915	720.212183	0.017352	0.018735
RS	37	1.205768	2.003915	738.635798	0.017796	0.019323
RS	38	1.299666	1.955397	773.385504	0.018633	0.020275
RS	39	1.400317	1.955397	786.948237	0.018960	0.020700
RS	40	1.508205	1.930178	807.870622	0.019464	0.021263
RS	41	1.623852	1.930178	815.033673	0.019637	0.021462
RS	42	1.747815	1.929543	818.943748	0.019731	0.021546
RS	43	1.880693	1.929543	818.756614	0.019726	0.021503
RS	44	2.023125	1.947603	807.217518	0.019448	0.021164
RS	45	2.175800	1.947603	799.304360	0.019258	0.020894
RS	46	2.339454	1.977738	775.501030	0.018684	0.020234
RS	47	2.514877	1.977738	759.956795	0.018310	0.019763
RS	48	2.702914	2.015443	726.773426	0.017510	0.018871
RS	49	2.904473	2.015443	704.137312	0.016965	0.018226
RS	50	3.120526	2.057152	664.291349	0.016005	0.017177
RS	51	3.352116	2.057152	635.507781	0.015311	0.016392
RS	52	3.600360	2.098794	591.795938	0.014258	0.015262
RS	53	3.866455	2.098794	558.116311	0.013447	0.014375
RS	54	4.151684	2.156759	508.481925	0.012251	0.013118
RS	55	4.457425	2.156759	472.387121	0.011381	0.012187
RS	56	4.785152	2.156759	434.360055	0.010465	0.011213
RS	57	5.136446	2.156759	395.011022	0.009517	0.010210
RS	58	5.513002	2.547031	304.825270	0.007344	0.007995
RS	59	5.916636	2.547031	278.638524	0.006713	0.007308
RS	60	6.349295	2.547031	251.797559	0.006067	0.006604
RS	61	6.813067	2.547031	224.762149	0.005415	0.005896
RS	62	7.310190	2.547031	198.002830	0.004770	0.005196
RS	63	7.843060	2.547031	877.690760	0.021146	0.023103
PA	4+25*2+4+6 0.082844570 0.024397687 7.843060278 0.587451741 0.379321677 0.520928249 0.595909861 0.613272076 0.645407131 0.725736398 0.852333166 1.016058742 1.207119812 1.420798396 1.648238453 1.861930727 2.022317916 2.102320299 2.106157939 2.062468384 2.003914717 1.955397294 1.930177801 1.929542554 1.947602982 1.977737541 2.015443096 2.057151837 2.098794001 2.156759129 2.547030774
//
IT	4543
RD	10
LK	-363561.148022
QD	-279.568151 -> -244.256745
RI	0.0276306965
TR	0.081013	0.024770
MT	7.961883
MM	C_pi: 1.526934, n_recomb: 43214.245682
RS	0	0.000000	0.618523	491.970794	0.011384	0.000734
RS	1	0.007216	0.618523	521.183962	0.012060	0.005500
RS	2	0.014953	0.618523	551.654136	0.012766	0.009807
RS	3	0.023249	0.618523	583.364108	0.013499	0.011934
RS	4	0.032143	0.381327	994.861724	0.023022	0.019842
RS	5	0.041679	0.381327	1039.503958	0.024055	0.020236
RS	6	0.051903	0.536034	774.428797	0.017921	0.014948
RS	7	0.062864	0.536034	813.023062	0.018814	0.015427
RS	8	0.074617	0.615544	743.284540	0.017200	0.014222
RS	9	0.087218	0.615544	780.325733	0.018057	0.015283
RS	10	0.100728	0.627248	802.882213	0.018579	0.016140
RS	11	0.115214	0.627248	840.627529	0.019453	0.017616
RS	12	0.130744	0.652717	844.792157	0.019549	0.018232
RS	13	0.147395	0.652717	882.320227	0.020417	0.019714
RS	14	0.165248	0.729155	824.613412	0.019082	0.018792
RS	15	0.184389	0.729155	860.612135	0.019915	0.019981
RS	16	0.204912	0.854672	766.476322	0.017737	0.017999
RS	17	0.226915	0.854672	800.385830	0.018521	0.018979
RS	18	0.250507	1.019930	700.710387	0.016215	0.016754
RS	19	0.275800	1.019930	732.457944	0.016949	0.017612
RS	20	0.302919	1.215434	642.780288	0.014874	0.015576
RS	21	0.331995	1.215434	672.546234	0.015563	0.016358
RS	22	0.363169	1.437316	595.269894	0.013775	0.014581
RS	23	0.396593	1.437316	623.301205	0.014424	0.015276
RS	24	0.432429	1.677152	559.431528	0.012946	0.013768
RS	25	0.470851	1.677152	586.021920	0.013561	0.014373
RS	26	0.512045	1.905397	540.283190	0.012502	0.013264
RS	27	0.556212	1.905397	565.845680	0.013094	0.013822
RS	28	0.603566	2.077709	543.147980	0.012569	0.013262
RS	29	0.654338	2.077709	568.153617	0.013147	0.013831
RS	30	0.708773	2.162693	570.254553	0.013196	0.013887
RS	31	0.767137	2.162693	594.991422	0.013768	0.014506
RS	32	0.829713	2.164116	619.182065	0.014328	0.015125
RS	33	0.896804	2.164116	643.430856	0.014889	0.015790
RS	34	0.968736	2.113675	682.753740	0.015799	0.016805
RS	35	1.045860	2.113675	705.560832	0.016327	0.017471
RS	36	1.128548	2.047650	750.138820	0.017359	0.018629
RS	37	1.217204	2.047650	769.860793	0.017815	0.019220
RS	38	1.312258	1.993372	808.513968	0.018709	0.020226
RS	39	1.414171	1.993372	823.205839	0.019049	0.020659
RS	40	1.523439	1.965147	846.684572	0.019593	0.021262
RS	41	1.640591	1.965147	854.686511	0.019778	0.021476
RS	42	1.766198	1.964192	859.422351	0.019887	0.021579
RS	43	1.900869	1.964192	859.729796	0.019895	0.021554
RS	44	2.045258	1.983965	847.544991	0.019613	0.021217
RS	45	2.200066	1.983965	839.785662	0.019433	0.020968
RS	46	2.366046	2.017131	814.361439	0.018845	0.020300
RS	47	2.544004	2.017131	798.660515	0.018481	0.019851
RS	48	2.734804	2.058659	763.306792	0.017663	0.018946
RS	49	2.939373	2.058659	740.239900	0.017130	0.018324
RS	50	3.158703	2.104558	697.997520	0.016152	0.017263
RS	51	3.393862	2.104558	668.538563	0.015470	0.016501
RS	52	3.645990	2.150345	622.438852	0.014404	0.015362
RS	53	3.916313	2.150345	587.853748	0.013603	0.014494
RS	54	4.206143	2.214185	535.355818	0.012388	0.013221
RS	55	4.516888	2.214185	498.246869	0.011530	0.012307
RS	56	4.850057	2.214185	458.995725	0.010621	0.011346
RS	57	5.207269	2.214185	418.228942	0.009678	0.010351
RS	58	5.590259	2.649296	319.471492	0.007393	0.008017
RS	59	6.000886	2.649296	293.185053	0.006784	0.007358
RS	60	6.441146	2.649296	266.054156	0.006157	0.006677
RS	61	6.913176	2.649296	238.541332	0.005520	0.005988
RS	62	7.419269	2.649296	211.127051	0.004886	0.005301
RS	63	7.961883	2.649296	959.634640	0.022206	0.024158
PA	4+25*2+4+6 0.081013480 0.024769908 7.961883191 0.618522520 0.381327215 0.536033825 0.615543625 0.627247934 0.652716907 0.729155451 0.854671731 1.019930338 1.215433773 1.437315589 1.677151663 1.905397044 2.077709210 2.162692717 2.164115767 2.113675260 2.047649829 1.993372329 1.965146738 1.964192216 1.983964890 2.017130520 2.058659060 2.104558050 2.150345333 2.214185235 2.649296151
//
IT	4085
RD	11
LK	-363491.779462
QD	-260.953666 -> -228.775214
RI	0.0259467422
TR	0.079308	0.025125
MT	8.074457
MM	C_pi: 1.564669, n_recomb: 44883.972632
RS	0	0.000000	0.648561	488.673479	0.010887	0.000710
RS	1	0.007240	0.648561	518.075395	0.011543	0.005337
RS	2	0.015004	0.648561	548.790355	0.012227	0.009535
RS	3	0.023330	0.648561	580.808777	0.012940	0.011580
RS	4	0.032259	0.382536	1035.859433	0.023079	0.020113
RS	5	0.041835	0.382536	1082.551406	0.024119	0.020490
RS	6	0.052103	0.550690	787.863645	0.017553	0.014780
RS	7	0.063116	0.550690	827.697900	0.018441	0.015245
RS	8	0.074925	0.635290	753.778827	0.016794	0.013986
RS	9	0.087589	0.635290	791.957709	0.017645	0.015012
RS	10	0.101171	0.641496	822.890831	0.018334	0.015992
RS	11	0.115735	0.641496	862.114772	0.019208	0.017435
RS	12	0.131354	0.660341	876.275992	0.019523	0.018234
RS	13	0.148104	0.660341	915.543029	0.020398	0.019706
RS	14	0.166067	0.732860	861.525676	0.019195	0.018904
RS	15	0.185330	0.732860	899.304281	0.020036	0.020100
RS	16	0.205988	0.857112	802.837434	0.017887	0.018142
RS	17	0.228141	0.857112	838.454444	0.018680	0.019130
RS	18	0.251898	1.023529	733.635966	0.016345	0.016871
RS	19	0.277375	1.023529	766.974139	0.017088	0.017737
RS	20	0.304697	1.222954	671.397573	0.014959	0.015640
RS	21	0.333997	1.222954	702.621061	0.015654	0.016427
RS	22	0.365418	1.452451	619.361350	0.013799	0.014576
RS	23	0.399113	1.452451	648.711332	0.014453	0.015274
RS	24	0.435249	1.704194	579.231097	0.012905	0.013692
RS	25	0.474001	1.704194	607.008239	0.013524	0.014300
RS	26	0.515558	1.946769	556.828655	0.012406	0.013128
RS	27	0.560124	1.946769	583.482364	0.013000	0.013687
RS	28	0.607916	2.131131	558.216851	0.012437	0.013086
RS	29	0.659169	2.131131	584.286221	0.013018	0.013653
RS	30	0.714132	2.221400	586.019492	0.013056	0.013694
RS	31	0.773074	2.221400	611.870723	0.013632	0.014308
RS	32	0.836284	2.220730	637.816496	0.014210	0.014939
RS	33	0.904070	2.220730	663.280321	0.014778	0.015600
RS	34	0.976764	2.163799	706.009883	0.015730	0.016650
RS	35	1.054721	2.163799	730.117021	0.016267	0.017313
RS	36	1.138322	2.090490	778.910062	0.017354	0.018521
RS	37	1.227976	2.090490	799.922878	0.017822	0.019115
RS	38	1.324120	2.030537	842.502684	0.018771	0.020171
RS	39	1.427225	2.030537	858.334279	0.019123	0.020614
RS	40	1.537795	1.999267	884.448619	0.019705	0.021254
RS	41	1.656370	1.999267	893.315207	0.019903	0.021483
RS	42	1.783530	1.997837	898.985267	0.020029	0.021606
RS	43	1.919896	1.997837	899.823161	0.020048	0.021599
RS	44	2.066135	2.019086	887.105321	0.019764	0.021266
RS	45	2.222962	2.019086	879.540983	0.019596	0.021036
RS	46	2.391143	2.055002	852.600944	0.018996	0.020363
RS	47	2.571499	2.055002	836.785835	0.018643	0.019934
RS	48	2.764914	2.100044	799.359009	0.017809	0.019020
RS	49	2.972331	2.100044	775.901526	0.017287	0.018419
RS	50	3.194766	2.149813	731.347699	0.016294	0.017349
RS	51	3.433304	2.149813	701.248711	0.015624	0.016607
RS	52	3.689113	2.199442	652.829812	0.014545	0.015461
RS	53	3.963442	2.199442	617.369007	0.013755	0.014611
RS	54	4.257632	2.268792	562.058452	0.012522	0.013323
RS	55	4.573121	2.268792	523.958451	0.011674	0.012424
RS	56	4.911451	2.268792	483.508368	0.010772	0.011475
RS	57	5.274276	2.268792	441.350205	0.009833	0.010488
RS	58	5.663370	2.748190	333.900795	0.007439	0.008039
RS	59	6.080633	2.748190	307.536812	0.006852	0.007406
RS	60	6.528106	2.748190	280.146510	0.006242	0.006747
RS	61	7.007976	2.748190	252.193498	0.005619	0.006075
RS	62	7.522588	2.748190	224.166088	0.004994	0.005402
RS	63	8.074457	2.748190	1042.950281	0.023237	0.025186
PA	4+25*2+4+6 0.079307723 0.025124868 8.074457180 0.648560753 0.382536369 0.550690489 0.635290078 0.641495629 0.660341034 0.732860419 0.857112127 1.023529259 1.222954195 1.452451371 1.704193674 1.946768965 2.131131296 2.221399845 2.220729555 2.163798842 2.090489915 2.030537426 1.999267135 1.997837106 2.019085713 2.055002358 2.100043501 2.149813306 2.199441710 2.268791774 2.748189564
//
IT	3841
RD	12
LK	-363428.546482
QD	-244.026469 -> -214.640870
RI	0.0244748279
TR	0.077715	0.025463
MT	8.181398
MM	C_pi: 1.601169, n_recomb: 46516.471200
RS	0	0.000000	0.677907	485.766508	0.010443	0.000688
RS	1	0.007262	0.677907	515.340511	0.011079	0.005186
RS	2	0.015051	0.677907	546.278286	0.011744	0.009282
RS	3	0.023407	0.677907	578.577220	0.012438	0.011255
RS	4	0.032368	0.383097	1077.479684	0.023163	0.020388
RS	5	0.041981	0.383097	1126.208849	0.024211	0.020752
RS	6	0.052292	0.564911	800.480367	0.017209	0.014616
RS	7	0.063351	0.564911	841.492085	0.018090	0.015071
RS	8	0.075214	0.655075	762.911631	0.016401	0.013752
RS	9	0.087938	0.655075	802.143676	0.017244	0.014747
RS	10	0.101586	0.655899	841.125325	0.018082	0.015837
RS	11	0.116226	0.655899	881.752561	0.018956	0.017250
RS	12	0.131928	0.668145	906.103541	0.019479	0.018223
RS	13	0.148771	0.668145	947.058166	0.020360	0.019685
RS	14	0.166837	0.736718	897.245858	0.019289	0.019004
RS	15	0.186214	0.736718	936.768352	0.020138	0.020205
RS	16	0.206999	0.859557	838.422551	0.018024	0.018277
RS	17	0.229294	0.859557	875.719157	0.018826	0.019272
RS	18	0.253207	1.026811	766.061461	0.016469	0.016986
RS	19	0.278857	1.026811	800.967822	0.017219	0.017858
RS	20	0.306370	1.229705	699.641702	0.015041	0.015705
RS	21	0.335881	1.229705	732.303179	0.015743	0.016496
RS	22	0.367535	1.466297	643.096896	0.013825	0.014577
RS	23	0.401487	1.466297	673.745831	0.014484	0.015278
RS	24	0.437906	1.729495	598.621913	0.012869	0.013625
RS	25	0.476969	1.729495	627.562832	0.013491	0.014235
RS	26	0.518868	1.986210	572.875825	0.012316	0.013002
RS	27	0.563811	1.986210	600.592461	0.012911	0.013562
RS	28	0.612017	2.182746	572.673674	0.012311	0.012921
RS	29	0.663724	2.182746	599.773118	0.012894	0.013486
RS	30	0.719186	2.278599	601.031272	0.012921	0.013511
RS	31	0.778676	2.278599	627.960263	0.013500	0.014120
RS	32	0.842486	2.276150	655.539072	0.014093	0.014761
RS	33	0.910930	2.276150	682.183585	0.014665	0.015417
RS	34	0.984344	2.212986	728.212641	0.015655	0.016497
RS	35	1.063090	2.212986	753.594878	0.016201	0.017159
RS	36	1.147554	2.132572	806.545549	0.017339	0.018411
RS	37	1.238152	2.132572	828.839938	0.017818	0.019008
RS	38	1.335329	2.067028	875.355749	0.018818	0.020112
RS	39	1.439563	2.067028	892.335829	0.019183	0.020563
RS	40	1.551367	2.032679	921.156287	0.019803	0.021241
RS	41	1.671290	2.032679	930.911910	0.020013	0.021483
RS	42	1.799922	2.030631	937.622047	0.020157	0.021627
RS	43	1.937895	2.030631	939.025401	0.020187	0.021637
RS	44	2.085888	2.053141	925.887910	0.019905	0.021310
RS	45	2.244629	2.053141	918.559306	0.019747	0.021099
RS	46	2.414897	2.091549	890.213074	0.019138	0.020422
RS	47	2.597530	2.091549	874.325953	0.018796	0.020013
RS	48	2.793426	2.139814	834.927547	0.017949	0.019092
RS	49	3.003548	2.139814	811.119356	0.017437	0.018511
RS	50	3.228929	2.193155	764.343286	0.016432	0.017434
RS	51	3.470677	2.193155	733.639204	0.015772	0.016710
RS	52	3.729982	2.246334	682.973986	0.014682	0.015559
RS	53	4.008117	2.246334	646.666448	0.013902	0.014725
RS	54	4.306450	2.320841	588.598649	0.012654	0.013424
RS	55	4.626449	2.320841	549.529254	0.011814	0.012539
RS	56	4.969686	2.320841	507.903723	0.010919	0.011601
RS	57	5.337849	2.320841	464.378765	0.009983	0.010621
RS	58	5.732748	2.843869	348.137947	0.007484	0.008062
RS	59	6.156325	2.843869	321.714167	0.006916	0.007452
RS	60	6.610663	2.843869	294.089840	0.006322	0.006814
RS	61	7.097994	2.843869	265.728291	0.005713	0.006158
RS	62	7.620716	2.843869	237.123931	0.005098	0.005497
RS	63	8.181398	2.843869	1127.505100	0.024239	0.026189
PA	4+25*2+4+6 0.077714687 0.025463341 8.181398444 0.677906851 0.383096816 0.564911296 0.655075188 0.655899328 0.668144899 0.736718403 0.859557396 1.026810953 1.229705031 1.466297486 1.729495499 1.986210226 2.182746258 2.278599129 2.276149526 2.212985843 2.132572304 2.067028293 2.032679265 2.030630888 2.053140994 2.091548764 2.139814260 2.193154993 2.246334038 2.320841463 2.843869131
//
IT	4158
RD	13
LK	-363370.784864
QD	-228.597544 -> -201.709983
RI	0.0231673616
TR	0.076223	0.025786
MT	8.283266
MM	C_pi: 1.636539, n_recomb: 48112.857816
RS	0	0.000000	0.706858	483.000795	0.010039	0.000668
RS	1	0.007283	0.706858	512.723496	0.010657	0.005044
RS	2	0.015096	0.706858	543.856051	0.011304	0.009045
RS	3	0.023478	0.706858	576.402309	0.011980	0.010953
RS	4	0.032471	0.383141	1119.593614	0.023270	0.020666
RS	5	0.042119	0.383141	1170.346476	0.024325	0.021021
RS	6	0.052469	0.578718	812.375559	0.016885	0.014455
RS	7	0.063573	0.578718	854.508029	0.017760	0.014904
RS	8	0.075486	0.674857	770.881724	0.016022	0.013522
RS	9	0.088267	0.674857	811.089924	0.016858	0.014489
RS	10	0.101978	0.670390	857.802946	0.017829	0.015678
RS	11	0.116688	0.670390	899.762909	0.018701	0.017063
RS	12	0.132469	0.676047	934.440911	0.019422	0.018202
RS	13	0.149399	0.676047	977.034260	0.020307	0.019653
RS	14	0.167562	0.740653	931.880108	0.019369	0.019094
RS	15	0.187049	0.740653	973.112224	0.020226	0.020298
RS	16	0.207954	0.861951	873.303107	0.018151	0.018404
RS	17	0.230382	0.861951	912.252703	0.018961	0.019406
RS	18	0.254443	1.029768	798.031643	0.016587	0.017097
RS	19	0.280257	1.029768	834.484640	0.017344	0.017975
RS	20	0.307950	1.235724	727.551523	0.015122	0.015772
RS	21	0.337661	1.235724	761.632304	0.015830	0.016567
RS	22	0.369535	1.478943	666.508145	0.013853	0.014583
RS	23	0.403731	1.478943	698.437234	0.014517	0.015287
RS	24	0.440417	1.753181	617.633637	0.012837	0.013564
RS	25	0.479775	1.753181	647.716482	0.013462	0.014177
RS	26	0.521999	2.023844	588.459586	0.012231	0.012886
RS	27	0.567298	2.023844	617.212297	0.012828	0.013445
RS	28	0.615897	2.232672	586.558152	0.012191	0.012765
RS	29	0.668034	2.232672	614.655535	0.012775	0.013328
RS	30	0.723969	2.334403	615.334460	0.012789	0.013337
RS	31	0.783978	2.334403	643.305811	0.013371	0.013942
RS	32	0.848357	2.330482	672.396342	0.013975	0.014588
RS	33	0.917424	2.330482	700.187565	0.014553	0.015240
RS	34	0.991522	2.261332	749.405510	0.015576	0.016347
RS	35	1.071016	2.261332	776.037110	0.016130	0.017007
RS	36	1.156300	2.173978	833.081351	0.017315	0.018301
RS	37	1.247794	2.173978	856.646199	0.017805	0.018901
RS	38	1.345953	2.102921	907.096659	0.018854	0.020049
RS	39	1.451259	2.102921	925.231595	0.019230	0.020508
RS	40	1.564235	2.065465	956.819047	0.019887	0.021222
RS	41	1.685440	2.065465	967.485692	0.020109	0.021477
RS	42	1.815471	2.062676	975.333633	0.020272	0.021643
RS	43	1.954972	2.062676	977.335473	0.020313	0.021670
RS	44	2.104633	2.086255	963.889123	0.020034	0.021350
RS	45	2.265193	2.086255	956.835359	0.019887	0.021157
RS	46	2.437447	2.126916	927.193172	0.019271	0.020479
RS	47	2.622246	2.126916	911.274797	0.018940	0.020089
RS	48	2.820503	2.178140	870.007571	0.018083	0.019162
RS	49	3.033200	2.178140	845.887372	0.017581	0.018600
RS	50	3.261387	2.234773	796.980082	0.016565	0.017517
RS	51	3.506192	2.234773	765.704821	0.015915	0.016811
RS	52	3.768826	2.291232	712.867301	0.014817	0.015655
RS	53	4.050588	2.291232	675.741166	0.014045	0.014836
RS	54	4.352869	2.370557	614.975287	0.012782	0.013524
RS	55	4.677166	2.370557	574.957001	0.011950	0.012652
RS	56	5.025080	2.370557	532.178249	0.011061	0.011723
RS	57	5.398333	2.370557	487.309781	0.010128	0.010750
RS	58	5.798769	2.936484	362.196934	0.007528	0.008085
RS	59	6.228369	2.936484	335.727944	0.006978	0.007497
RS	60	6.689256	2.936484	307.891164	0.006399	0.006878
RS	61	7.183708	2.936484	279.148528	0.005802	0.006237
RS	62	7.714171	2.936484	249.999075	0.005196	0.005588
RS	63	8.283266	2.936484	1213.148321	0.025215	0.027167
PA	4+25*2+4+6 0.076223068 0.025786023 8.283266442 0.706858357 0.383140658 0.578718160 0.674856587 0.670389994 0.676047362 0.740652904 0.861951031 1.029768268 1.235723523 1.478942949 1.753180531 2.023844146 2.232672050 2.334402834 2.330482280 2.261332439 2.173978020 2.102921210 2.065465352 2.062676123 2.086255160 2.126916015 2.178140382 2.234772766 2.291231755 2.370557212 2.936484299
//
IT	4148
RD	14
LK	-363317.918316
QD	-214.501180 -> -189.854738
RI	0.0219925547
TR	0.074824	0.026094
MT	8.380387
MM	C_pi: 1.670841, n_recomb: 49673.949328
RS	0	0.000000	0.735617	480.229502	0.009668	0.000648
RS	1	0.007302	0.735617	510.073891	0.010268	0.004910
RS	2	0.015138	0.735617	541.370010	0.010898	0.008819
RS	3	0.023546	0.735617	574.127753	0.011558	0.010669
RS	4	0.032568	0.382764	1162.104796	0.023395	0.020949
RS	5	0.042249	0.382764	1214.866377	0.024457	0.021296
RS	6	0.052637	0.592139	823.605381	0.016580	0.014299
RS	7	0.063783	0.592139	866.805751	0.017450	0.014743
RS	8	0.075743	0.694599	777.843480	0.015659	0.013297
RS	9	0.088577	0.694599	818.956926	0.016487	0.014239
RS	10	0.102347	0.684924	873.081577	0.017576	0.015517
RS	11	0.117124	0.684924	916.307060	0.018446	0.016876
RS	12	0.132979	0.683984	961.421249	0.019355	0.018173
RS	13	0.149993	0.683984	1005.606099	0.020244	0.019613
RS	14	0.168248	0.744615	965.494690	0.019437	0.019174
RS	15	0.187837	0.744615	1008.402778	0.020300	0.020381
RS	16	0.208856	0.864259	907.520291	0.018270	0.018525
RS	17	0.231410	0.864259	948.096625	0.019086	0.019532
RS	18	0.255612	1.032397	829.575410	0.016700	0.017206
RS	19	0.281580	1.032397	867.553690	0.017465	0.018090
RS	20	0.309445	1.241056	755.142899	0.015202	0.015840
RS	21	0.339345	1.241056	790.624357	0.015916	0.016639
RS	22	0.371428	1.490465	689.613522	0.013883	0.014592
RS	23	0.405854	1.490465	722.804282	0.014551	0.015299
RS	24	0.442793	1.775341	636.288586	0.012809	0.013511
RS	25	0.482431	1.775341	667.492164	0.013437	0.014125
RS	26	0.524963	2.059769	603.604239	0.012151	0.012777
RS	27	0.570600	2.059769	633.367072	0.012750	0.013337
RS	28	0.619571	2.280977	599.904974	0.012077	0.012619
RS	29	0.672118	2.280977	628.969303	0.012662	0.013179
RS	30	0.728501	2.388860	628.971014	0.012662	0.013171
RS	31	0.789002	2.388860	657.950243	0.013245	0.013771
RS	32	0.853922	2.383766	688.433876	0.013859	0.014422
RS	33	0.923582	2.383766	717.337972	0.014441	0.015069
RS	34	0.998329	2.308863	769.633436	0.015494	0.016200
RS	35	1.078534	2.308863	797.487640	0.016054	0.016859
RS	36	1.164596	2.214730	858.552034	0.017284	0.018190
RS	37	1.256943	2.214730	883.374094	0.017783	0.018793
RS	38	1.356034	2.138237	937.747513	0.018878	0.019982
RS	39	1.462360	2.138237	957.040887	0.019266	0.020450
RS	40	1.576451	2.097650	991.447718	0.019959	0.021199
RS	41	1.698874	2.097650	1003.044425	0.020193	0.021467
RS	42	1.830236	2.094010	1012.121160	0.020375	0.021654
RS	43	1.971191	2.094010	1014.751771	0.020428	0.021696
RS	44	2.122440	2.118484	1001.103805	0.020153	0.021385
RS	45	2.284733	2.118484	994.361581	0.020018	0.021210
RS	46	2.458878	2.161181	963.531982	0.019397	0.020532
RS	47	2.645739	2.161181	947.621127	0.019077	0.020160
RS	48	2.846247	2.215116	904.588546	0.018211	0.019230
RS	49	3.061396	2.215116	880.193393	0.017719	0.018685
RS	50	3.292256	2.274781	829.246400	0.016694	0.017599
RS	51	3.539975	2.274781	797.432689	0.016053	0.016909
RS	52	3.805784	2.334264	742.498257	0.014947	0.015750
RS	53	4.091003	2.334264	704.580778	0.014184	0.014945
RS	54	4.397050	2.418084	641.178599	0.012908	0.013622
RS	55	4.725447	2.418084	600.231168	0.012083	0.012762
RS	56	5.077824	2.418084	556.320677	0.011199	0.011843
RS	57	5.455934	2.418084	510.131299	0.010270	0.010875
RS	58	5.861655	3.026111	376.084312	0.007571	0.008108
RS	59	6.297004	3.026111	349.582386	0.007038	0.007540
RS	60	6.764144	3.026111	321.551880	0.006473	0.006939
RS	61	7.265397	3.026111	292.452423	0.005887	0.006313
RS	62	7.803254	3.026111	262.786432	0.005290	0.005675
RS	63	8.380387	3.026111	1299.723073	0.026165	0.028119
PA	4+25*2+4+6 0.074824116 0.026094000 8.380387318 0.735616677 0.382764031 0.592139061 0.694598654 0.684923807 0.683983654 0.744615127 0.864258853 1.032396761 1.241056430 1.490464751 1.775340731 2.059768877 2.280977098 2.388860493 2.383766112 2.308863345 2.214730156 2.138237096 2.097649608 2.094010398 2.118483825 2.161180512 2.215116491 2.274780505 2.334264076 2.418083609 3.026111115
//
IT	4462
RD	15
LK	-363269.445093
QD	-201.592999 -> -178.962743
RI	0.0209243550
TR	0.073509	0.026388
MT	8.473148
MM	C_pi: 1.704139, n_recomb: 51200.499521
RS	0	0.000000	0.764389	477.328110	0.009323	0.000630
RS	1	0.007321	0.764389	507.263658	0.009907	0.004783
RS	2	0.015178	0.764389	538.688915	0.010521	0.008604
RS	3	0.023610	0.764389	571.619463	0.011164	0.010398
RS	4	0.032660	0.382041	1204.947744	0.023534	0.021234
RS	5	0.042372	0.382041	1259.702126	0.024603	0.021574
RS	6	0.052795	0.605188	834.235851	0.016294	0.014147
RS	7	0.063981	0.605188	878.455377	0.017157	0.014590
RS	8	0.075986	0.714288	783.911922	0.015311	0.013078
RS	9	0.088870	0.714288	825.864922	0.016130	0.013996
RS	10	0.102697	0.699458	887.111160	0.017326	0.015355
RS	11	0.117537	0.699458	931.538701	0.018194	0.016689
RS	12	0.133463	0.691928	987.130300	0.019280	0.018138
RS	13	0.150554	0.691928	1032.860567	0.020173	0.019567
RS	14	0.168897	0.748562	998.162285	0.019495	0.019246
RS	15	0.188584	0.748562	1042.713680	0.020365	0.020456
RS	16	0.209711	0.866473	941.097407	0.018381	0.018641
RS	17	0.232385	0.866473	983.274490	0.019204	0.019652
RS	18	0.256719	1.034729	860.696706	0.016810	0.017313
RS	19	0.282834	1.034729	900.178859	0.017581	0.018201
RS	20	0.310861	1.245756	782.429781	0.015282	0.015910
RS	21	0.340941	1.245756	819.293509	0.016002	0.016711
RS	22	0.373222	1.500951	712.426769	0.013914	0.014606
RS	23	0.407867	1.500951	746.861105	0.014587	0.015315
RS	24	0.445048	1.796085	654.603377	0.012785	0.013463
RS	25	0.484951	1.796085	686.907166	0.013416	0.014079
RS	26	0.527775	2.094081	618.335035	0.012077	0.012676
RS	27	0.573734	2.094081	649.083100	0.012677	0.013236
RS	28	0.623059	2.327744	612.745849	0.011968	0.012480
RS	29	0.675994	2.327744	642.747374	0.012554	0.013038
RS	30	0.732804	2.442045	641.978067	0.012539	0.013012
RS	31	0.793774	2.442045	671.931749	0.013124	0.013609
RS	32	0.859207	2.436048	703.697289	0.013744	0.014261
RS	33	0.929431	2.436048	733.680890	0.014330	0.014905
RS	34	1.004796	2.355611	788.943669	0.015409	0.016056
RS	35	1.085678	2.355611	817.993114	0.015976	0.016714
RS	36	1.172482	2.254853	882.999040	0.017246	0.018079
RS	37	1.265641	2.254853	909.063291	0.017755	0.018685
RS	38	1.365619	2.172995	967.340702	0.018893	0.019913
RS	39	1.472917	2.172995	987.793441	0.019293	0.020389
RS	40	1.588071	2.129262	1025.060305	0.020021	0.021172
RS	41	1.711655	2.129262	1037.603214	0.020265	0.021451
RS	42	1.844286	2.124673	1047.993909	0.020468	0.021661
RS	43	1.986628	2.124673	1051.280631	0.020533	0.021718
RS	44	2.139390	2.149884	1037.533589	0.020264	0.021417
RS	45	2.303336	2.149884	1031.136856	0.020139	0.021258
RS	46	2.479285	2.194418	999.225331	0.019516	0.020583
RS	47	2.668115	2.194418	983.358368	0.019206	0.020227
RS	48	2.870769	2.250843	938.660395	0.018333	0.019296
RS	49	3.088259	2.250843	914.025606	0.017852	0.018767
RS	50	3.321672	2.313299	861.129674	0.016819	0.017678
RS	51	3.572173	2.313299	828.809026	0.016188	0.017004
RS	52	3.841013	2.375570	771.852992	0.015075	0.015843
RS	53	4.129535	2.375570	733.170698	0.014320	0.015051
RS	54	4.439180	2.463579	667.195520	0.013031	0.013719
RS	55	4.771494	2.463579	625.338274	0.012214	0.012870
RS	56	5.128137	2.463579	580.317126	0.011334	0.011958
RS	57	5.510890	2.463579	532.829094	0.010407	0.010997
RS	58	5.921664	3.112867	389.802674	0.007613	0.008132
RS	59	6.362511	3.112867	363.278437	0.007095	0.007583
RS	60	6.835632	3.112867	335.070789	0.006544	0.006997
RS	61	7.343390	3.112867	305.636301	0.005969	0.006385
RS	62	7.888322	3.112867	275.479706	0.005380	0.005758
RS	63	8.473148	3.112867	1387.074448	0.027091	0.029046
PA	4+25*2+4+6 0.073509374 0.026388044 8.473148324 0.764389236 0.382040993 0.605188046 0.714287790 0.699458359 0.691928150 0.748561621 0.866472712 1.034729208 1.245756361 1.500950551 1.796084554 2.094081137 2.327744072 2.442044953 2.436048306 2.355610861 2.254853258 2.172994950 2.129262107 2.124673394 2.149883500 2.194418234 2.250843086 2.313298740 2.375569875 2.463578797 3.112866874
//
IT	4554
RD	16
LK	-363224.924652
QD	-189.746989 -> -168.935293
RI	0.0199471076
TR	0.072272	0.026669
MT	8.561841
MM	C_pi: 1.736475, n_recomb: 52692.958887
RS	0	0.000000	0.793274	474.254955	0.009000	0.000612
RS	1	0.007339	0.793274	504.251060	0.009570	0.004662
RS	2	0.015216	0.793274	535.771208	0.010168	0.008398
RS	3	0.023671	0.793274	568.836349	0.010795	0.010139
RS	4	0.032746	0.381038	1248.031923	0.023685	0.021522
RS	5	0.042488	0.381038	1304.761173	0.024762	0.021856
RS	6	0.052945	0.617899	844.285696	0.016023	0.014000
RS	7	0.064169	0.617899	889.477781	0.016880	0.014442
RS	8	0.076216	0.733901	789.190761	0.014977	0.012864
RS	9	0.089148	0.733901	831.922386	0.015788	0.013761
RS	10	0.103029	0.713968	900.001294	0.017080	0.015194
RS	11	0.117928	0.713968	945.570191	0.017945	0.016503
RS	12	0.133921	0.699846	1011.655755	0.019199	0.018097
RS	13	0.151087	0.699846	1058.886374	0.020095	0.019516
RS	14	0.169513	0.752479	1029.908776	0.019545	0.019311
RS	15	0.189292	0.752479	1076.070749	0.020422	0.020522
RS	16	0.210521	0.868582	974.052452	0.018485	0.018751
RS	17	0.233309	0.868582	1017.804208	0.019316	0.019766
RS	18	0.257769	1.036766	891.413738	0.016917	0.017418
RS	19	0.284024	1.036766	932.378312	0.017695	0.018310
RS	20	0.312206	1.249877	809.411143	0.015361	0.015979
RS	21	0.342456	1.249877	847.638390	0.016086	0.016784
RS	22	0.374926	1.510472	734.954513	0.013948	0.014623
RS	23	0.409778	1.510472	770.614322	0.014625	0.015335
RS	24	0.447189	1.815491	672.591374	0.012764	0.013421
RS	25	0.487345	1.815491	705.975224	0.013398	0.014039
RS	26	0.530447	2.126846	632.673433	0.012007	0.012582
RS	27	0.576713	2.126846	664.382600	0.012609	0.013142
RS	28	0.626374	2.373031	625.105640	0.011863	0.012348
RS	29	0.679679	2.373031	656.015484	0.012450	0.012905
RS	30	0.736896	2.493980	654.391541	0.012419	0.012860
RS	31	0.798312	2.493980	685.287095	0.013005	0.013453
RS	32	0.864235	2.487344	718.226106	0.013630	0.014106
RS	33	0.934996	2.487344	749.256064	0.014219	0.014746
RS	34	1.010950	2.401587	807.374095	0.015322	0.015915
RS	35	1.092477	2.401587	837.590611	0.015896	0.016572
RS	36	1.179988	2.294354	906.454538	0.017203	0.017968
RS	37	1.273920	2.294354	933.744040	0.017720	0.018577
RS	38	1.374746	2.207201	995.897821	0.018900	0.019843
RS	39	1.482971	2.207201	1017.508125	0.019310	0.020325
RS	40	1.599138	2.160311	1057.667849	0.020072	0.021141
RS	41	1.723830	2.160311	1071.169987	0.020329	0.021432
RS	42	1.857673	2.154687	1082.951233	0.020552	0.021663
RS	43	2.001338	2.154687	1086.918413	0.020627	0.021735
RS	44	2.155545	2.180492	1073.169367	0.020366	0.021445
RS	45	2.321070	2.180492	1067.149435	0.020252	0.021302
RS	46	2.498741	2.226687	1034.257475	0.019628	0.020630
RS	47	2.689451	2.226687	1018.468693	0.019328	0.020290
RS	48	2.894156	2.285393	972.204605	0.018450	0.019359
RS	49	3.113884	2.285393	947.363884	0.017979	0.018846
RS	50	3.349736	2.350418	892.609115	0.016940	0.017756
RS	51	3.602897	2.350418	859.812055	0.016317	0.017096
RS	52	3.874636	2.415257	800.909630	0.015200	0.015934
RS	53	4.166316	2.415257	761.488689	0.014451	0.015154
RS	54	4.479402	2.507168	693.005927	0.013152	0.013814
RS	55	4.815464	2.507168	650.258187	0.012341	0.012975
RS	56	5.176187	2.507168	604.147535	0.011465	0.012071
RS	57	5.563383	2.507168	555.383283	0.010540	0.011114
RS	58	5.978993	3.196845	403.348887	0.007655	0.008155
RS	59	6.425103	3.196845	376.811901	0.007151	0.007623
RS	60	6.903950	3.196845	348.442226	0.006613	0.007054
RS	61	7.417939	3.196845	318.692745	0.006048	0.006455
RS	62	7.969646	3.196845	288.069588	0.005467	0.005837
RS	63	8.561841	3.196845	1475.040875	0.027993	0.029949
PA	4+25*2+4+6 0.072271749 0.026669005 8.561841253 0.793274276 0.381038322 0.617899249 0.733900841 0.713968149 0.699846474 0.752479417 0.868581513 1.036765952 1.249876504 1.510472343 1.815491481 2.126846089 2.373031341 2.493980352 2.487344489 2.401587434 2.294353875 2.207200820 2.160311342 2.154687170 2.180492260 2.226686505 2.285393223 2.350418316 2.415257254 2.507167589 3.196844919
//
IT	3892
RD	17
LK	-363183.970539
QD	-178.853506 -> -159.686073
RI	0.0190473108
TR	0.071105	0.026938
MT	8.646759
MM	C_pi: 1.767892, n_recomb: 54151.808284
RS	0	0.000000	0.822369	470.977152	0.008697	0.000596
RS	1	0.007355	0.822369	501.003201	0.009252	0.004545
RS	2	0.015251	0.822369	532.584189	0.009835	0.008199
RS	3	0.023728	0.822369	565.746145	0.010447	0.009890
RS	4	0.032829	0.379806	1291.296697	0.023846	0.021811
RS	5	0.042598	0.379806	1349.981441	0.024930	0.022139
RS	6	0.053087	0.630283	853.799993	0.015767	0.013858
RS	7	0.064347	0.630283	899.920947	0.016618	0.014300
RS	8	0.076435	0.753431	793.755996	0.014658	0.012656
RS	9	0.089412	0.753431	837.209274	0.015460	0.013534
RS	10	0.103343	0.728434	911.847206	0.016839	0.015034
RS	11	0.118299	0.728434	958.499436	0.017700	0.016320
RS	12	0.134356	0.707723	1035.060628	0.019114	0.018052
RS	13	0.151593	0.707723	1083.747307	0.020013	0.019460
RS	14	0.170098	0.756355	1060.766135	0.019589	0.019371
RS	15	0.189964	0.756355	1108.506136	0.020470	0.020582
RS	16	0.211292	0.870586	1006.393835	0.018585	0.018856
RS	17	0.234188	0.870586	1051.694051	0.019421	0.019875
RS	18	0.258768	1.038538	921.720548	0.017021	0.017520
RS	19	0.285156	1.038538	964.145714	0.017804	0.018416
RS	20	0.313485	1.253467	836.087178	0.015440	0.016050
RS	21	0.343897	1.253467	875.658996	0.016170	0.016858
RS	22	0.376547	1.519115	757.195733	0.013983	0.014643
RS	23	0.411597	1.519115	794.062819	0.014664	0.015357
RS	24	0.449226	1.833650	690.261746	0.012747	0.013383
RS	25	0.489623	1.833650	724.705854	0.013383	0.014003
RS	26	0.532991	2.158154	646.633153	0.011941	0.012494
RS	27	0.579548	2.158154	679.279934	0.012544	0.013054
RS	28	0.629530	2.416898	637.009144	0.011763	0.012224
RS	29	0.683188	2.416898	668.799404	0.012350	0.012778
RS	30	0.740793	2.544713	666.242039	0.012303	0.012715
RS	31	0.802635	2.544713	698.047786	0.012891	0.013305
RS	32	0.869025	2.537683	732.057473	0.013519	0.013957
RS	33	0.940299	2.537683	764.101089	0.014110	0.014593
RS	34	1.016814	2.446813	824.963111	0.015234	0.015778
RS	35	1.098958	2.446813	856.318073	0.015813	0.016433
RS	36	1.187143	2.333236	928.956686	0.017155	0.017858
RS	37	1.281815	2.333236	957.452933	0.017681	0.018470
RS	38	1.383450	2.240859	1023.448070	0.018900	0.019770
RS	39	1.492560	2.240859	1046.211667	0.019320	0.020260
RS	40	1.609696	2.190807	1089.288477	0.020115	0.021107
RS	41	1.735447	2.190807	1103.759930	0.020383	0.021409
RS	42	1.870447	2.184074	1116.999779	0.020627	0.021663
RS	43	2.015377	2.184074	1121.668826	0.020713	0.021748
RS	44	2.170967	2.210345	1108.009651	0.020461	0.021470
RS	45	2.338000	2.210345	1102.395065	0.020357	0.021342
RS	46	2.517319	2.258036	1068.620276	0.019734	0.020675
RS	47	2.709827	2.258036	1052.941584	0.019444	0.020350
RS	48	2.916495	2.318836	1005.207464	0.018563	0.019420
RS	49	3.138363	2.318836	980.192728	0.018101	0.018922
RS	50	3.376551	2.386227	923.667218	0.017057	0.017832
RS	51	3.632257	2.386227	890.423161	0.016443	0.017185
RS	52	3.906771	2.453429	829.649396	0.015321	0.016023
RS	53	4.201476	2.453429	789.515388	0.014580	0.015254
RS	54	4.517857	2.548972	718.590988	0.013270	0.013907
RS	55	4.857508	2.548972	674.972034	0.012464	0.013077
RS	56	5.222141	2.548972	627.793063	0.011593	0.012180
RS	57	5.613594	2.548972	577.775163	0.010670	0.011228
RS	58	6.033838	3.278150	416.719401	0.007695	0.008178
RS	59	6.484993	3.278150	390.178355	0.007205	0.007663
RS	60	6.969330	3.278150	361.660528	0.006679	0.007108
RS	61	7.489292	3.278150	331.614592	0.006124	0.006521
RS	62	8.047497	3.278150	300.547279	0.005550	0.005913
RS	63	8.646759	3.278150	1563.469020	0.028872	0.030828
PA	4+25*2+4+6 0.071104729 0.026937583 8.646759417 0.822369104 0.379805715 0.630283444 0.753430917 0.728434404 0.707723097 0.756354566 0.870586106 1.038537769 1.253466733 1.519114975 1.833650274 2.158154199 2.416898121 2.544712584 2.537683174 2.446812908 2.333236362 2.240858983 2.190806917 2.184073735 2.210345267 2.258036234 2.318836063 2.386226815 2.453428682 2.548972207 3.278150288
//
IT	4161
RD	18
LK	-363146.242311
QD	-168.816642 -> -151.139234
RI	0.0182143645
TR	0.070003	0.027195
MT	8.728133
MM	C_pi: 1.798424, n_recomb: 55577.623955
RS	0	0.000000	0.851756	467.476878	0.008411	0.000580
RS	1	0.007371	0.851756	497.502706	0.008951	0.004433
RS	2	0.015285	0.851756	529.111107	0.009520	0.008006
RS	3	0.023783	0.851756	562.332916	0.010118	0.009651
RS	4	0.032907	0.378386	1334.682807	0.024015	0.022103
RS	5	0.042703	0.378386	1395.302207	0.025105	0.022423
RS	6	0.053222	0.642365	862.800002	0.015524	0.013720
RS	7	0.064516	0.642365	909.808098	0.016370	0.014163
RS	8	0.076642	0.772869	797.678425	0.014353	0.012455
RS	9	0.089662	0.772869	841.800190	0.015146	0.013315
RS	10	0.103642	0.742846	922.728848	0.016603	0.014875
RS	11	0.118653	0.742846	970.408840	0.017460	0.016139
RS	12	0.134770	0.715544	1057.406293	0.019026	0.018003
RS	13	0.152074	0.715544	1107.505623	0.019927	0.019400
RS	14	0.170655	0.760180	1090.759548	0.019626	0.019424
RS	15	0.190604	0.760180	1140.045173	0.020513	0.020636
RS	16	0.212025	0.872492	1038.125977	0.018679	0.018956
RS	17	0.235024	0.872492	1084.948309	0.019521	0.019979
RS	18	0.259718	1.040073	951.611973	0.017122	0.017621
RS	19	0.286233	1.040073	995.475610	0.017911	0.018520
RS	20	0.314702	1.256573	862.458315	0.015518	0.016121
RS	21	0.345270	1.256573	903.355611	0.016254	0.016931
RS	22	0.378090	1.526938	779.158613	0.014019	0.014665
RS	23	0.413330	1.526938	817.214937	0.014704	0.015382
RS	24	0.451167	1.850644	707.622591	0.012732	0.013350
RS	25	0.491793	1.850644	743.107489	0.013371	0.013972
RS	26	0.535414	2.188078	660.230584	0.011879	0.012411
RS	27	0.582250	2.188078	693.792208	0.012483	0.012972
RS	28	0.632539	2.459396	648.480552	0.011668	0.012105
RS	29	0.686534	2.459396	681.124311	0.012255	0.012658
RS	30	0.744509	2.594264	677.563662	0.012191	0.012576
RS	31	0.806757	2.594264	710.248966	0.012779	0.013163
RS	32	0.873594	2.587080	745.229308	0.013409	0.013812
RS	33	0.945357	2.587080	778.254471	0.014003	0.014446
RS	34	1.022410	2.491282	841.755314	0.015146	0.015644
RS	35	1.105142	2.491282	874.219864	0.015730	0.016298
RS	36	1.193973	2.371500	950.544115	0.017103	0.017749
RS	37	1.289351	2.371500	980.227311	0.017637	0.018363
RS	38	1.391759	2.273966	1050.023830	0.018893	0.019696
RS	39	1.501716	2.273966	1073.934223	0.019323	0.020193
RS	40	1.619778	2.220751	1119.944118	0.020151	0.021071
RS	41	1.746542	2.220751	1135.392234	0.020429	0.021383
RS	42	1.882649	2.212843	1150.152302	0.020695	0.021659
RS	43	2.028789	2.212843	1155.541699	0.020791	0.021757
RS	44	2.185702	2.239466	1142.058022	0.020549	0.021492
RS	45	2.354180	2.239466	1136.874580	0.020456	0.021378
RS	46	2.535076	2.288502	1102.311502	0.019834	0.020717
RS	47	2.729306	2.288502	1086.772273	0.019554	0.020407
RS	48	2.937853	2.351223	1037.660039	0.018670	0.019479
RS	49	3.161772	2.351223	1012.501267	0.018218	0.018995
RS	50	3.402195	2.420791	954.291155	0.017170	0.017905
RS	51	3.660340	2.420791	920.628143	0.016565	0.017272
RS	52	3.937513	2.490170	858.055495	0.015439	0.016109
RS	53	4.235117	2.490170	817.233456	0.014704	0.015351
RS	54	4.554656	2.589094	743.934404	0.013386	0.013998
RS	55	4.897749	2.589094	699.463361	0.012585	0.013177
RS	56	5.266130	2.589094	651.237184	0.011718	0.012287
RS	57	5.661665	2.589094	599.988243	0.010796	0.011339
RS	58	6.086355	3.356877	429.910840	0.007735	0.008202
RS	59	6.542348	3.356877	403.373738	0.007258	0.007702
RS	60	7.031952	3.356877	374.720628	0.006742	0.007160
RS	61	7.557645	3.356877	344.395522	0.006197	0.006585
RS	62	8.122087	3.356877	312.905068	0.005630	0.005986
RS	63	8.728133	3.356877	1652.220880	0.029728	0.031683
PA	4+25*2+4+6 0.070002749 0.027194531 8.728132843 0.851755787 0.378386029 0.642364955 0.772869247 0.742846426 0.715544271 0.760180426 0.872492372 1.040072930 1.256572977 1.526938176 1.850644301 2.188078024 2.459395912 2.594263539 2.587080310 2.491281705 2.371500000 2.273965889 2.220750998 2.212842811 2.239465536 2.288501901 2.351223332 2.420791030 2.490170121 2.589094035 3.356876661
//
IT	4108
RD	19
LK	-363111.437933
QD	-159.551751 -> -143.227482
RI	0.0174398529
TR	0.068961	0.027441
MT	8.806178
MM	C_pi: 1.828101, n_recomb: 56970.809963
RS	0	0.000000	0.881506	463.744807	0.008140	0.000565
RS	1	0.007386	0.881506	493.740914	0.008667	0.004325
RS	2	0.015317	0.881506	525.344121	0.009221	0.007820
RS	3	0.023835	0.881506	558.589810	0.009805	0.009418
RS	4	0.032981	0.376807	1378.160303	0.024191	0.022394
RS	5	0.042803	0.376807	1440.692452	0.025288	0.022708
RS	6	0.053350	0.654151	871.321723	0.015294	0.013587
RS	7	0.064677	0.654151	919.177545	0.016134	0.014031
RS	8	0.076840	0.792211	801.013550	0.014060	0.012259
RS	9	0.089901	0.792211	845.753844	0.014845	0.013103
RS	10	0.103927	0.757195	932.714950	0.016372	0.014718
RS	11	0.118989	0.757195	981.369322	0.017226	0.015962
RS	12	0.135163	0.723300	1078.742693	0.018935	0.017951
RS	13	0.152532	0.723300	1130.211914	0.019838	0.019337
RS	14	0.171184	0.763952	1119.908499	0.019658	0.019473
RS	15	0.191214	0.763952	1170.707311	0.020549	0.020684
RS	16	0.212723	0.874303	1069.252008	0.018768	0.019053
RS	17	0.235820	0.874303	1117.569862	0.019617	0.020078
RS	18	0.260624	1.041390	981.084179	0.017221	0.017719
RS	19	0.287260	1.041390	1026.363802	0.018016	0.018622
RS	20	0.315862	1.259239	888.518763	0.015596	0.016192
RS	21	0.346578	1.259239	930.722084	0.016337	0.017005
RS	22	0.379562	1.534010	800.839756	0.014057	0.014690
RS	23	0.414982	1.534010	840.067079	0.014746	0.015409
RS	24	0.453018	1.866544	724.680352	0.012720	0.013321
RS	25	0.493864	1.866544	761.186782	0.013361	0.013944
RS	26	0.537727	2.216683	673.478221	0.011821	0.012334
RS	27	0.584829	2.216683	707.932450	0.012426	0.012895
RS	28	0.635410	2.500574	659.538654	0.011577	0.011993
RS	29	0.689727	2.500574	693.009770	0.012164	0.012544
RS	30	0.748056	2.642674	688.379446	0.012083	0.012443
RS	31	0.810693	2.642674	721.914428	0.012672	0.013026
RS	32	0.877956	2.635548	757.774512	0.013301	0.013673
RS	33	0.950188	2.635548	791.749615	0.013897	0.014303
RS	34	1.027754	2.535005	857.783742	0.015057	0.015513
RS	35	1.111049	2.535005	891.328770	0.015645	0.016166
RS	36	1.200497	2.409142	971.251100	0.017048	0.017641
RS	37	1.296551	2.409142	1002.100216	0.017590	0.018258
RS	38	1.399700	2.306519	1075.652568	0.018881	0.019622
RS	39	1.510467	2.306519	1100.701141	0.019320	0.020125
RS	40	1.629415	2.250144	1149.653601	0.020180	0.021032
RS	41	1.757149	2.250144	1166.083044	0.020468	0.021355
RS	42	1.894317	2.241002	1182.418370	0.020755	0.021652
RS	43	2.041617	2.241002	1188.543723	0.020862	0.021763
RS	44	2.199795	2.267872	1175.314988	0.020630	0.021511
RS	45	2.369657	2.267872	1170.585767	0.020547	0.021411
RS	46	2.552065	2.318122	1135.321619	0.019928	0.020756
RS	47	2.747945	2.318122	1119.949154	0.019658	0.020460
RS	48	2.958293	2.382603	1069.549533	0.018774	0.019535
RS	49	3.184177	2.382603	1044.274953	0.018330	0.019065
RS	50	3.426745	2.454175	984.463803	0.017280	0.017976
RS	51	3.687229	2.454175	950.408810	0.016682	0.017355
RS	52	3.966952	2.525557	886.109630	0.015554	0.016193
RS	53	4.267335	2.525557	844.623978	0.014826	0.015446
RS	54	4.589905	2.627627	769.017021	0.013498	0.014087
RS	55	4.936299	2.627627	723.713031	0.012703	0.013274
RS	56	5.308278	2.627627	674.460880	0.011839	0.012390
RS	57	5.707731	2.627627	622.003744	0.010918	0.011446
RS	58	6.136687	3.433115	442.917487	0.007774	0.008225
RS	59	6.597326	3.433115	416.391833	0.007309	0.007739
RS	60	7.091987	3.433115	387.615532	0.006804	0.007210
RS	61	7.623184	3.433115	357.027566	0.006267	0.006646
RS	62	8.193615	3.433115	325.133891	0.005707	0.006056
RS	63	8.806178	3.433115	1741.154946	0.030562	0.032516
PA	4+25*2+4+6 0.068960782 0.027440512 8.806177796 0.881505781 0.376807370 0.654150900 0.792211321 0.757194685 0.723300173 0.763951646 0.874303069 1.041390409 1.259238657 1.534009765 1.866543510 2.216682697 2.500574028 2.642673911 2.635547850 2.535004866 2.409142289 2.306519087 2.250143769 2.241001886 2.267872357 2.318121912 2.382603498 2.454175209 2.525556887 2.627626703 3.433115417
//
IT	4371
RD	20
LK	-363079.290052
QD	-150.984926 -> -135.891916
RI	0.0167183452
TR	0.067974	0.027676
MT	8.881140
MM	C_pi: 1.856959, n_recomb: 58331.837687
RS	0	0.000000	0.911632	459.805123	0.007883	0.000551
RS	1	0.007400	0.911632	489.744420	0.008396	0.004221
RS	2	0.015348	0.911632	521.312430	0.008937	0.007639
RS	3	0.023884	0.911632	554.548825	0.009507	0.009193
RS	4	0.033052	0.375102	1421.671887	0.024372	0.022687
RS	5	0.042898	0.375102	1486.093445	0.025477	0.022993
RS	6	0.053473	0.665668	879.373160	0.015075	0.013458
RS	7	0.064830	0.665668	928.038611	0.015910	0.013904
RS	8	0.077028	0.811460	803.806704	0.013780	0.012070
RS	9	0.090129	0.811460	849.118486	0.014557	0.012897
RS	10	0.104199	0.771473	941.868675	0.016147	0.014563
RS	11	0.119310	0.771473	991.446307	0.016997	0.015787
RS	12	0.135539	0.730988	1099.112737	0.018842	0.017896
RS	13	0.152970	0.730988	1151.909826	0.019748	0.019272
RS	14	0.171690	0.767669	1148.228400	0.019684	0.019516
RS	15	0.191796	0.767669	1200.508067	0.020581	0.020727
RS	16	0.213389	0.876031	1099.768092	0.018854	0.019145
RS	17	0.236581	0.876031	1149.554705	0.019707	0.020173
RS	18	0.261489	1.042511	1010.135395	0.017317	0.017815
RS	19	0.288240	1.042511	1056.808382	0.018117	0.018721
RS	20	0.316970	1.261510	914.262615	0.015673	0.016263
RS	21	0.347827	1.261510	957.752297	0.016419	0.017078
RS	22	0.380968	1.540388	822.241672	0.014096	0.014717
RS	23	0.416560	1.540388	862.621823	0.014788	0.015438
RS	24	0.454787	1.881418	741.442686	0.012711	0.013295
RS	25	0.495843	1.881418	778.951736	0.013354	0.013920
RS	26	0.539936	2.244036	686.389273	0.011767	0.012261
RS	27	0.587293	2.244036	721.714516	0.012373	0.012822
RS	28	0.638155	2.540487	670.202340	0.011489	0.011886
RS	29	0.692780	2.540487	704.475550	0.012077	0.012436
RS	30	0.751447	2.689971	698.717552	0.011978	0.012315
RS	31	0.814457	2.689971	733.073333	0.012567	0.012896
RS	32	0.882129	2.683107	769.725240	0.013196	0.013538
RS	33	0.954809	2.683107	804.619359	0.013794	0.014165
RS	34	1.032867	2.577994	873.084387	0.014968	0.015385
RS	35	1.116702	2.577994	907.680797	0.015561	0.016037
RS	36	1.206741	2.446172	991.112236	0.016991	0.017535
RS	37	1.303443	2.446172	1023.105339	0.017539	0.018154
RS	38	1.407301	2.338526	1100.363463	0.018864	0.019547
RS	39	1.518845	2.338526	1126.539818	0.019313	0.020056
RS	40	1.638643	2.278998	1178.437365	0.020202	0.020992
RS	41	1.767307	2.278998	1195.850464	0.020501	0.021324
RS	42	1.905492	2.268571	1213.809134	0.020809	0.021644
RS	43	2.053904	2.268571	1220.683533	0.020927	0.021766
RS	44	2.213298	2.295600	1207.781977	0.020705	0.021528
RS	45	2.384487	2.295600	1203.527747	0.020632	0.021440
RS	46	2.568345	2.346937	1167.647899	0.020017	0.020793
RS	47	2.765809	2.346937	1152.467250	0.019757	0.020510
RS	48	2.977886	2.413038	1100.864374	0.018872	0.019589
RS	49	3.205657	2.413038	1075.500790	0.018438	0.019132
RS	50	3.450284	2.486453	1014.170505	0.017386	0.018046
RS	51	3.713014	2.486453	979.749570	0.016796	0.017436
RS	52	3.995186	2.559679	913.794243	0.015665	0.016276
RS	53	4.298239	2.559679	871.669137	0.014943	0.015538
RS	54	4.623720	2.664674	793.822071	0.013609	0.014174
RS	55	4.973287	2.664674	747.704332	0.012818	0.013368
RS	56	5.348722	2.664674	697.447565	0.011957	0.012490
RS	57	5.751941	2.664674	643.805300	0.011037	0.011550
RS	58	6.184998	3.506982	455.734360	0.007813	0.008247
RS	59	6.650104	3.506982	429.227298	0.007358	0.007775
RS	60	7.149628	3.506982	400.339280	0.006863	0.007259
RS	61	7.686118	3.506982	369.503941	0.006335	0.006705
RS	62	8.262309	3.506982	337.226015	0.005781	0.006123
RS	63	8.881140	3.506982	1830.143828	0.031375	0.033326
PA	4+25*2+4+6 0.067974011 0.027676025 8.881140358 0.911632010 0.375101865 0.665667777 0.811459868 0.771473107 0.730987914 0.767669493 0.876030703 1.042510679 1.261509641 1.540388208 1.881417813 2.244035657 2.540487308 2.689971290 2.683107432 2.577994078 2.446171695 2.338526456 2.278997599 2.268571451 2.295599602 2.346937025 2.413037717 2.486453407 2.559678939 2.664673930 3.506982005
//
IT	4853
RD	21
LK	-363049.559848
QD	-143.050510 -> -129.079973
RI	0.0160425170
TR	0.067038	0.027902
MT	8.953199
MM	C_pi: 1.885025, n_recomb: 59661.256430
RS	0	0.000000	0.942235	455.637740	0.007637	0.000537
RS	1	0.007414	0.942235	485.492936	0.008137	0.004121
RS	2	0.015377	0.942235	516.995637	0.008666	0.007464
RS	3	0.023931	0.942235	550.189573	0.009222	0.008975
RS	4	0.033119	0.373298	1465.165868	0.024558	0.022979
RS	5	0.042989	0.373298	1531.452290	0.025669	0.023277
RS	6	0.053590	0.676923	886.986902	0.014867	0.013333
RS	7	0.064977	0.676923	936.426018	0.015696	0.013780
RS	8	0.077208	0.830591	806.125983	0.013512	0.011886
RS	9	0.090346	0.830591	851.965993	0.014280	0.012699
RS	10	0.104458	0.785670	950.256976	0.015928	0.014410
RS	11	0.119616	0.785670	1000.709232	0.016773	0.015616
RS	12	0.135898	0.738603	1118.561769	0.018749	0.017840
RS	13	0.153387	0.738603	1172.645577	0.019655	0.019205
RS	14	0.172173	0.771323	1175.753405	0.019707	0.019556
RS	15	0.192351	0.771323	1229.482061	0.020608	0.020766
RS	16	0.214026	0.877675	1129.685579	0.018935	0.019233
RS	17	0.237307	0.877675	1180.914279	0.019794	0.020263
RS	18	0.262315	1.043457	1038.758720	0.017411	0.017909
RS	19	0.289177	1.043457	1086.802209	0.018216	0.018818
RS	20	0.318030	1.263415	939.692200	0.015750	0.016334
RS	21	0.349022	1.263415	984.448538	0.016501	0.017152
RS	22	0.382312	1.546130	843.363710	0.014136	0.014745
RS	23	0.418070	1.546130	884.878491	0.014832	0.015468
RS	24	0.456479	1.895340	757.912340	0.012704	0.013273
RS	25	0.497735	1.895340	796.405289	0.013349	0.013899
RS	26	0.542050	2.270196	698.976385	0.011716	0.012193
RS	27	0.589651	2.270196	735.151658	0.012322	0.012755
RS	28	0.640781	2.579175	680.491749	0.011406	0.011784
RS	29	0.695701	2.579175	715.542685	0.011993	0.012332
RS	30	0.754694	2.736183	708.602843	0.011877	0.012193
RS	31	0.818060	2.736183	743.751482	0.012466	0.012771
RS	32	0.886123	2.729775	781.111974	0.013092	0.013408
RS	33	0.959233	2.729775	816.894901	0.013692	0.014032
RS	34	1.037763	2.620253	887.692993	0.014879	0.015261
RS	35	1.122115	2.620253	923.311835	0.015476	0.015912
RS	36	1.212721	2.482590	1010.162274	0.016932	0.017430
RS	37	1.310045	2.482590	1043.276720	0.017487	0.018051
RS	38	1.414584	2.369986	1124.188198	0.018843	0.019472
RS	39	1.526873	2.369986	1151.480356	0.019300	0.019987
RS	40	1.647487	2.307311	1206.321178	0.020220	0.020950
RS	41	1.777044	2.307311	1224.718009	0.020528	0.021292
RS	42	1.916205	2.295561	1244.339764	0.020857	0.021632
RS	43	2.065684	2.295561	1251.973884	0.020985	0.021767
RS	44	2.226245	2.322664	1239.467142	0.020775	0.021542
RS	45	2.398709	2.322664	1235.706221	0.020712	0.021467
RS	46	2.583960	2.374977	1199.289955	0.020102	0.020827
RS	47	2.782946	2.374977	1184.324113	0.019851	0.020558
RS	48	2.996683	2.442563	1131.600788	0.018967	0.019641
RS	49	3.226267	2.442563	1106.173088	0.018541	0.019196
RS	50	3.472872	2.517678	1043.401295	0.017489	0.018113
RS	51	3.737760	2.517678	1008.639255	0.016906	0.017514
RS	52	4.022287	2.592600	941.096926	0.015774	0.016355
RS	53	4.327908	2.592600	898.355782	0.015058	0.015626
RS	54	4.656187	2.700317	818.334946	0.013716	0.014258
RS	55	5.008804	2.700317	771.422605	0.012930	0.013460
RS	56	5.387564	2.700317	720.182611	0.012071	0.012587
RS	57	5.794405	2.700317	665.378409	0.011153	0.011650
RS	58	6.231408	3.578567	468.357523	0.007850	0.008270
RS	59	6.700810	3.578567	441.875794	0.007406	0.007811
RS	60	7.205013	3.578567	412.886906	0.006921	0.007305
RS	61	7.746597	3.578567	381.818882	0.006400	0.006761
RS	62	8.328333	3.578567	349.174765	0.005853	0.006188
RS	63	8.953199	3.578567	1919.071220	0.032166	0.034114
PA	4+25*2+4+6 0.067038399 0.027901655 8.953198579 0.942234674 0.373297500 0.676923318 0.830591443 0.785669924 0.738602865 0.771323438 0.877674865 1.043456676 1.263415152 1.546130182 1.895340372 2.270196252 2.579174538 2.736183462 2.729775021 2.620252538 2.482589834 2.369986389 2.307311304 2.295560843 2.322663712 2.374977364 2.442562781 2.517678247 2.592599614 2.700317237 3.578566619
//
IT	4723
RD	22
LK	-363022.034112
QD	-135.690584 -> -122.745160
RI	0.0154090113
TR	0.066150	0.028118
MT	9.022497
MM	C_pi: 1.912321, n_recomb: 60959.553871
RS	0	0.000000	0.973314	451.272989	0.007403	0.000523
RS	1	0.007427	0.973314	481.019296	0.007891	0.004023
RS	2	0.015405	0.973314	512.429249	0.008406	0.007293
RS	3	0.023976	0.973314	545.550404	0.008949	0.008763
RS	4	0.033184	0.371406	1508.633222	0.024748	0.023271
RS	5	0.043075	0.371406	1576.759241	0.025866	0.023560
RS	6	0.053701	0.687940	894.167022	0.014668	0.013211
RS	7	0.065116	0.687940	944.344717	0.015491	0.013661
RS	8	0.077379	0.849622	807.991038	0.013255	0.011707
RS	9	0.090553	0.849622	854.317803	0.014015	0.012507
RS	10	0.104705	0.799782	957.927179	0.015714	0.014261
RS	11	0.119909	0.799782	1009.207264	0.016555	0.015448
RS	12	0.136241	0.746138	1137.133384	0.018654	0.017781
RS	13	0.153786	0.746138	1192.463541	0.019562	0.019137
RS	14	0.172635	0.774920	1202.486677	0.019726	0.019592
RS	15	0.192883	0.774920	1257.632281	0.020631	0.020801
RS	16	0.214635	0.879248	1158.995071	0.019013	0.019318
RS	17	0.238002	0.879248	1211.638850	0.019876	0.020350
RS	18	0.263105	1.044248	1066.946007	0.017503	0.018001
RS	19	0.290073	1.044248	1116.336821	0.018313	0.018912
RS	20	0.319043	1.264992	964.799232	0.015827	0.016404
RS	21	0.350164	1.264992	1010.802208	0.016582	0.017225
RS	22	0.383598	1.551281	864.206795	0.014177	0.014775
RS	23	0.419514	1.551281	906.837972	0.014876	0.015500
RS	24	0.458097	1.908362	774.096301	0.012699	0.013253
RS	25	0.499547	1.908362	813.554680	0.013346	0.013881
RS	26	0.544074	2.295219	711.249519	0.011668	0.012128
RS	27	0.591909	2.295219	748.254312	0.012275	0.012691
RS	28	0.643296	2.616682	690.420974	0.011326	0.011687
RS	29	0.698499	2.616682	726.225947	0.011913	0.012234
RS	30	0.757803	2.781340	718.055779	0.011779	0.012075
RS	31	0.821511	2.781340	753.970134	0.012368	0.012651
RS	32	0.889950	2.775559	791.963115	0.012992	0.013282
RS	33	0.963472	2.775559	828.605326	0.013593	0.013904
RS	34	1.042455	2.661786	901.640015	0.014791	0.015140
RS	35	1.127304	2.661786	938.252486	0.015391	0.015790
RS	36	1.218454	2.518395	1028.433444	0.016871	0.017327
RS	37	1.316374	2.518395	1062.645959	0.017432	0.017950
RS	38	1.421566	2.400895	1147.155987	0.018818	0.019397
RS	39	1.534571	2.400895	1175.550521	0.019284	0.019917
RS	40	1.655968	2.335085	1233.327088	0.020232	0.020907
RS	41	1.786382	2.335085	1252.705726	0.020550	0.021258
RS	42	1.926481	2.321974	1274.025381	0.020900	0.021619
RS	43	2.076985	2.321974	1282.427591	0.021037	0.021765
RS	44	2.238667	2.349072	1270.380651	0.020840	0.021554
RS	45	2.412356	2.349072	1267.128842	0.020786	0.021491
RS	46	2.598946	2.402260	1230.250092	0.020181	0.020860
RS	47	2.799393	2.402260	1215.519782	0.019940	0.020602
RS	48	3.014727	2.471210	1161.753548	0.019058	0.019691
RS	49	3.246054	2.471210	1136.284913	0.018640	0.019257
RS	50	3.494561	2.547891	1072.147044	0.017588	0.018177
RS	51	3.761524	2.547891	1037.067454	0.017012	0.017589
RS	52	4.048314	2.624372	968.004810	0.015879	0.016433
RS	53	4.356404	2.624372	924.670394	0.015169	0.015713
RS	54	4.687375	2.734623	842.541768	0.013821	0.014341
RS	55	5.042927	2.734623	794.853795	0.013039	0.013550
RS	56	5.424886	2.734623	742.651876	0.012183	0.012682
RS	57	5.835212	2.734623	686.708955	0.011265	0.011748
RS	58	6.276012	3.647945	480.782605	0.007887	0.008292
RS	59	6.749550	3.647945	454.332571	0.007453	0.007845
RS	60	7.258257	3.647945	425.253095	0.006976	0.007350
RS	61	7.804745	3.647945	393.966359	0.006463	0.006816
RS	62	8.391820	3.647945	360.973306	0.005922	0.006250
RS	63	9.022497	3.647945	2007.823461	0.032937	0.034880
PA	4+25*2+4+6 0.066150416 0.028117987 9.022496522 0.973314034 0.371406228 0.687939874 0.849622173 0.799782485 0.746137512 0.774920479 0.879248455 1.044247794 1.264992349 1.551280627 1.908362324 2.295219103 2.616682389 2.781339611 2.775558894 2.661786216 2.518394779 2.400895123 2.335085049 2.321974298 2.349071714 2.402260445 2.471209858 2.547890598 2.624372419 2.734623073 3.647945381
//
IT	4757
RD	23
LK	-362996.522474
QD	-128.853482 -> -116.845803
RI	0.0148134323
TR	0.065307	0.028325
MT	9.089205
MM	C_pi: 1.938874, n_recomb: 62227.261275
RS	0	0.000000	1.004914	446.719624	0.007179	0.000510
RS	1	0.007439	1.004914	476.333518	0.007655	0.003929
RS	2	0.015432	1.004914	507.624679	0.008158	0.007126
RS	3	0.024019	1.004914	540.644261	0.008688	0.008556
RS	4	0.033246	0.369460	1551.983316	0.024941	0.023562
RS	5	0.043158	0.369460	1621.921901	0.026064	0.023843
RS	6	0.053808	0.698717	900.951275	0.014478	0.013093
RS	7	0.065250	0.698717	951.834707	0.015296	0.013545
RS	8	0.077544	0.868534	809.456403	0.013008	0.011535
RS	9	0.090752	0.868534	856.231713	0.013760	0.012322
RS	10	0.104942	0.813802	964.935293	0.015507	0.014114
RS	11	0.120188	0.813802	1016.998739	0.016343	0.015284
RS	12	0.136569	0.753591	1154.865293	0.018559	0.017721
RS	13	0.154168	0.753591	1211.402312	0.019467	0.019067
RS	14	0.173076	0.778456	1228.454446	0.019741	0.019624
RS	15	0.193391	0.778456	1284.985401	0.020650	0.020831
RS	16	0.215217	0.880751	1187.708729	0.019087	0.019400
RS	17	0.238667	0.880751	1241.740779	0.019955	0.020432
RS	18	0.263862	1.044901	1094.693407	0.017592	0.018090
RS	19	0.290931	1.044901	1145.408275	0.018407	0.019004
RS	20	0.320013	1.266278	989.576240	0.015903	0.016475
RS	21	0.351259	1.266278	1036.805659	0.016662	0.017298
RS	22	0.384830	1.555898	884.765202	0.014218	0.014806
RS	23	0.420897	1.555898	928.494447	0.014921	0.015534
RS	24	0.459649	1.920533	790.003645	0.012695	0.013237
RS	25	0.501282	1.920533	830.409380	0.013345	0.013866
RS	26	0.546014	2.319156	723.220676	0.011622	0.012068
RS	27	0.594072	2.319156	761.035090	0.012230	0.012631
RS	28	0.645707	2.653044	700.008814	0.011249	0.011594
RS	29	0.701182	2.653044	736.545023	0.011836	0.012140
RS	30	0.760784	2.825451	727.102676	0.011685	0.011962
RS	31	0.824820	2.825451	763.756641	0.012274	0.012535
RS	32	0.893621	2.820471	802.307240	0.012893	0.013160
RS	33	0.967539	2.820471	839.780017	0.013495	0.013780
RS	34	1.046956	2.702597	914.959009	0.014704	0.015022
RS	35	1.132282	2.702597	952.536637	0.015307	0.015671
RS	36	1.223955	2.553585	1045.960560	0.016809	0.017226
RS	37	1.322448	2.553585	1081.247432	0.017376	0.017850
RS	38	1.428268	2.431254	1169.297392	0.018791	0.019322
RS	39	1.541960	2.431254	1198.779635	0.019265	0.019848
RS	40	1.664110	2.362326	1259.477851	0.020240	0.020864
RS	41	1.795347	2.362326	1279.834583	0.020567	0.021222
RS	42	1.936348	2.347819	1302.884668	0.020938	0.021605
RS	43	2.087838	2.347819	1312.061060	0.021085	0.021761
RS	44	2.250597	2.374848	1300.528066	0.020900	0.021564
RS	45	2.425465	2.374848	1297.799263	0.020856	0.021513
RS	46	2.613342	2.428819	1260.528488	0.020257	0.020890
RS	47	2.815195	2.428819	1246.052677	0.020024	0.020644
RS	48	3.032065	2.499019	1191.318570	0.019145	0.019738
RS	49	3.265069	2.499019	1165.830671	0.018735	0.019316
RS	50	3.515406	2.577142	1100.399052	0.017684	0.018240
RS	51	3.784367	2.577142	1065.024463	0.017115	0.017662
RS	52	4.073336	2.655060	994.506368	0.015982	0.016509
RS	53	4.383803	2.655060	950.600929	0.015276	0.015796
RS	54	4.717366	2.767667	866.430139	0.013924	0.014422
RS	55	5.075744	2.767667	817.985390	0.013145	0.013637
RS	56	5.460783	2.767667	764.842805	0.012291	0.012773
RS	57	5.874466	2.767667	707.784422	0.011374	0.011842
RS	58	6.318924	3.715213	493.005613	0.007923	0.008314
RS	59	6.796447	3.715213	466.593373	0.007498	0.007878
RS	60	7.309494	3.715213	437.433144	0.007030	0.007394
RS	61	7.860708	3.715213	405.941082	0.006524	0.006868
RS	62	8.452928	3.715213	372.615657	0.005988	0.006310
RS	63	9.089205	3.715213	2096.297457	0.033688	0.035626
PA	4+25*2+4+6 0.065306638 0.028325478 9.089205240 1.004913816 0.369459719 0.698716818 0.868533506 0.813801881 0.753591053 0.778456329 0.880751076 1.044901336 1.266278362 1.555897886 1.920532826 2.319156273 2.653044401 2.825450556 2.820470853 2.702597313 2.553584904 2.431253884 2.362326291 2.347818645 2.374848303 2.428818562 2.499019265 2.577142441 2.655060147 2.767666648 3.715212871
//
IT	4985
RD	24
LK	-362972.853721
QD	-122.493367 -> -111.344863
RI	0.0142522170
TR	0.064504	0.028524
MT	9.153514
MM	C_pi: 1.964719, n_recomb: 63465.019769
RS	0	0.000000	1.037068	441.991860	0.006964	0.000498
RS	1	0.007451	1.037068	471.451368	0.007429	0.003837
RS	2	0.015458	1.037068	502.599378	0.007919	0.006964
RS	3	0.024061	1.037068	535.490424	0.008438	0.008355
RS	4	0.033305	0.367461	1595.235423	0.025136	0.023851
RS	5	0.043237	0.367461	1666.959735	0.026266	0.024123
RS	6	0.053910	0.709271	907.350959	0.014297	0.012978
RS	7	0.065378	0.709271	958.908504	0.015109	0.013432
RS	8	0.077701	0.887333	810.547724	0.012772	0.011367
RS	9	0.090942	0.887333	857.735474	0.013515	0.012142
RS	10	0.105169	0.827740	971.310584	0.015305	0.013969
RS	11	0.120457	0.827740	1024.114460	0.016137	0.015123
RS	12	0.136883	0.760964	1171.793306	0.018464	0.017660
RS	13	0.154534	0.760964	1229.498675	0.019373	0.018996
RS	14	0.173500	0.781943	1253.659800	0.019754	0.019653
RS	15	0.193879	0.781943	1311.544673	0.020666	0.020859
RS	16	0.215776	0.882203	1215.815468	0.019157	0.019478
RS	17	0.239305	0.882203	1271.208952	0.020030	0.020512
RS	18	0.264588	1.045431	1122.003841	0.017679	0.018178
RS	19	0.291754	1.045431	1174.019688	0.018499	0.019094
RS	20	0.320944	1.267299	1014.026367	0.015978	0.016545
RS	21	0.352309	1.267299	1062.462217	0.016741	0.017370
RS	22	0.386012	1.560020	905.045597	0.014261	0.014839
RS	23	0.422225	1.560020	949.854887	0.014967	0.015568
RS	24	0.461137	1.931936	805.629788	0.012694	0.013223
RS	25	0.502949	1.931936	846.964904	0.013345	0.013853
RS	26	0.547876	2.342087	734.894824	0.011580	0.012011
RS	27	0.596150	2.342087	773.499432	0.012188	0.012574
RS	28	0.648021	2.688327	709.267485	0.011176	0.011506
RS	29	0.703758	2.688327	746.512908	0.011763	0.012050
RS	30	0.763647	2.868584	735.757610	0.011593	0.011854
RS	31	0.827999	2.868584	773.125916	0.012182	0.012425
RS	32	0.897146	2.864549	812.169069	0.012797	0.013043
RS	33	0.971446	2.864549	850.444609	0.013400	0.013660
RS	34	1.051281	2.742704	927.683149	0.014617	0.014907
RS	35	1.137065	2.742704	966.198064	0.015224	0.015555
RS	36	1.229241	2.588185	1062.774443	0.016746	0.017126
RS	37	1.328286	2.588185	1099.111931	0.017318	0.017753
RS	38	1.434710	2.461082	1190.643189	0.018761	0.019248
RS	39	1.549064	2.461082	1221.197744	0.019242	0.019779
RS	40	1.671939	2.389045	1284.805679	0.020244	0.020819
RS	41	1.803969	2.389045	1306.135261	0.020580	0.021186
RS	42	1.945837	2.373117	1330.939056	0.020971	0.021589
RS	43	2.098277	2.373117	1340.894030	0.021128	0.021755
RS	44	2.262074	2.400016	1329.928172	0.020955	0.021572
RS	45	2.438077	2.400016	1327.734165	0.020921	0.021532
RS	46	2.627194	2.454685	1290.135514	0.020328	0.020918
RS	47	2.830402	2.454685	1275.931266	0.020104	0.020684
RS	48	3.048752	2.526035	1220.300093	0.019228	0.019784
RS	49	3.283371	2.526035	1194.812961	0.018826	0.019372
RS	50	3.535472	2.605488	1128.156345	0.017776	0.018301
RS	51	3.806358	2.605488	1092.508065	0.017214	0.017732
RS	52	4.097428	2.684727	1020.597076	0.016081	0.016582
RS	53	4.410186	2.684727	976.142002	0.015381	0.015877
RS	54	4.746249	2.799528	889.992503	0.014023	0.014501
RS	55	5.107352	2.799528	840.809544	0.013248	0.013721
RS	56	5.495362	2.799528	786.747292	0.012397	0.012862
RS	57	5.912282	2.799528	728.596493	0.011480	0.011934
RS	58	6.360269	3.780470	505.025529	0.007958	0.008335
RS	59	6.841635	3.780470	478.656754	0.007542	0.007910
RS	60	7.358870	3.780470	449.425003	0.007081	0.007436
RS	61	7.914644	3.780470	417.740246	0.006582	0.006918
RS	62	8.511830	3.780470	384.098165	0.006052	0.006367
RS	63	9.153514	3.780470	2184.404127	0.034419	0.036352
PA	4+25*2+4+6 0.064503770 0.028524464 9.153513640 1.037068188 0.367461024 0.709271150 0.887333387 0.827739799 0.760964445 0.781943167 0.882202509 1.045431471 1.267299100 1.560019937 1.931936365 2.342087384 2.688326575 2.868584393 2.864548779 2.742703553 2.588184719 2.461082262 2.389045002 2.373116601 2.400015680 2.454685284 2.526034601 2.605488339 2.684727376 2.799528140 3.780470408
//
IT	4207
RD	25
LK	-362950.873337
QD	-116.568967 -> -106.208837
RI	0.0137232209
TR	0.063739	0.028715
MT	9.215528
MM	C_pi: 1.989869, n_recomb: 64673.238169
RS	0	0.000000	1.069773	437.116629	0.006759	0.000485
RS	1	0.007463	1.069773	466.401963	0.007212	0.003748
RS	2	0.015482	1.069773	497.384797	0.007691	0.006806
RS	3	0.024100	1.069773	530.122832	0.008197	0.008160
RS	4	0.033361	0.365437	1638.292355	0.025332	0.024140
RS	5	0.043313	0.365437	1711.773587	0.026468	0.024402
RS	6	0.054008	0.719624	913.367168	0.014123	0.012867
RS	7	0.065501	0.719624	965.567838	0.014930	0.013323
RS	8	0.077852	0.906028	811.287402	0.012544	0.011205
RS	9	0.091124	0.906028	858.853303	0.013280	0.011969
RS	10	0.105387	0.841575	977.115189	0.015108	0.013828
RS	11	0.120714	0.841575	1030.619115	0.015936	0.014965
RS	12	0.137185	0.768259	1187.945283	0.018368	0.017598
RS	13	0.154885	0.768259	1246.781133	0.019278	0.018925
RS	14	0.173906	0.785370	1278.136257	0.019763	0.019679
RS	15	0.194347	0.785370	1337.344131	0.020678	0.020883
RS	16	0.216312	0.883597	1243.329885	0.019225	0.019553
RS	17	0.239917	0.883597	1300.058122	0.020102	0.020588
RS	18	0.265284	1.045852	1148.870358	0.017764	0.018264
RS	19	0.292544	1.045852	1202.163880	0.018588	0.019182
RS	20	0.321838	1.268080	1038.143450	0.016052	0.016614
RS	21	0.353318	1.268080	1087.765498	0.016819	0.017442
RS	22	0.387147	1.563681	925.047600	0.014303	0.014872
RS	23	0.423500	1.563681	970.918867	0.015013	0.015604
RS	24	0.462567	1.942593	820.988046	0.012694	0.013211
RS	25	0.504549	1.942593	863.234987	0.013348	0.013843
RS	26	0.549664	2.364035	746.286145	0.011539	0.011958
RS	27	0.598146	2.364035	785.662093	0.012148	0.012521
RS	28	0.650245	2.722544	718.213529	0.011105	0.011421
RS	29	0.706233	2.722544	756.146867	0.011692	0.011965
RS	30	0.766399	2.910728	744.045493	0.011505	0.011750
RS	31	0.831054	2.910728	782.103789	0.012093	0.012318
RS	32	0.900535	2.907779	821.575921	0.012703	0.012929
RS	33	0.975201	2.907779	860.627151	0.013307	0.013544
RS	34	1.055439	2.782106	939.837235	0.014532	0.014796
RS	35	1.141664	2.782106	979.261820	0.015142	0.015443
RS	36	1.234324	2.622175	1078.907612	0.016682	0.017029
RS	37	1.333899	2.622175	1116.271558	0.017260	0.017657
RS	38	1.440905	2.490365	1211.222196	0.018728	0.019175
RS	39	1.555897	2.490365	1242.832461	0.019217	0.019710
RS	40	1.679469	2.415242	1309.327512	0.020245	0.020774
RS	41	1.812263	2.415242	1331.623118	0.020590	0.021149
RS	42	1.954968	2.397869	1358.201214	0.021001	0.021572
RS	43	2.108321	2.397869	1368.937209	0.021167	0.021747
RS	44	2.273119	2.424584	1358.585082	0.021007	0.021579
RS	45	2.450215	2.424584	1356.935810	0.020981	0.021550
RS	46	2.640527	2.479874	1319.071327	0.020396	0.020945
RS	47	2.845041	2.479874	1305.153859	0.020181	0.020722
RS	48	3.064817	2.552281	1248.691312	0.019308	0.019828
RS	49	3.300994	2.552281	1223.223655	0.018914	0.019427
RS	50	3.554795	2.632961	1155.408514	0.017865	0.018359
RS	51	3.827537	2.632961	1119.506947	0.017310	0.017800
RS	52	4.120633	2.713414	1046.264792	0.016178	0.016653
RS	53	4.435601	2.713414	1001.280906	0.015482	0.015956
RS	54	4.774074	2.830258	913.215374	0.014120	0.014577
RS	55	5.137806	2.830258	863.312686	0.013349	0.013803
RS	56	5.528681	2.830258	808.351774	0.012499	0.012948
RS	57	5.948726	2.830258	749.131724	0.011583	0.012023
RS	58	6.400117	3.843788	516.836655	0.007992	0.008356
RS	59	6.885193	3.843788	490.516896	0.007585	0.007941
RS	60	7.406469	3.843788	461.222606	0.007132	0.007476
RS	61	7.966645	3.843788	429.357438	0.006639	0.006967
RS	62	8.568625	3.843788	395.413999	0.006114	0.006422
RS	63	9.215528	3.843788	2272.044215	0.035131	0.037057
PA	4+25*2+4+6 0.063739220 0.028715430 9.215527801 1.069773277 0.365436893 0.719624337 0.906028236 0.841574721 0.768259304 0.785369746 0.883597020 1.045852206 1.268079849 1.563681292 1.942593027 2.364034625 2.722544172 2.910727778 2.907778886 2.782105644 2.622175476 2.490365493 2.415241710 2.397869004 2.424584017 2.479874125 2.552280812 2.632961390 2.713413599 2.830257976 3.843787571
//
CC
CC	Brief Description of the file format:
CC	  CC  comments
CC	  MM  useful-messages
CC	  RD  round-of-iterations
CC	  LL  \log[P(sequence)]
CC	  QD  Q-before-opt Q-after-opt
CC	  TR  \theta_0 \rho_0
CC	  RS  k t_k \lambda_k \pi_k \sum_{l\not=k}A_{kl} A_{kk}
CC	  DC  begin end best-k t_k+\Delta_k max-prob
CC
MM	Version: 0.6.5-r67
MM	pattern:4+25*2+4+6, n:63, n_free_lambdas:28
MM	n_iterations:25, skip:1, max_t:5, theta/rho:5
MM	is_decoding:0
MM	n_seqs:50, sum_L:1199684, sum_n:147850
RD	0
LK	0.000000
QD	0.000000 -> 0.000000
RI	inf
TR	0.131523	0.026305
MT	5.000000
MM	C_pi: 1.000000, n_recomb: 31147.518202
RS	0	0.000000	1.000000	197.353925	0.006336	0.000000
RS	1	0.006440	1.000000	208.689822	0.006700	0.000000
RS	2	0.013294	1.000000	220.583649	0.007082	0.000000
RS	3	0.020590	1.000000	233.050529	0.007482	0.000000
RS	4	0.028356	1.000000	246.104201	0.007901	0.000000
RS	5	0.036622	1.000000	259.756686	0.008340	0.000000
RS	6	0.045421	1.000000	274.017922	0.008797	0.000000
RS	7	0.054785	1.000000	288.895358	0.009275	0.000000
RS	8	0.064753	1.000000	304.393506	0.009773	0.000000
RS	9	0.075363	1.000000	320.513440	0.010290	0.000000
RS	10	0.086656	1.000000	337.252258	0.010828	0.000000
RS	11	0.098677	1.000000	354.602491	0.011385	0.000000
RS	12	0.111471	1.000000	372.551466	0.011961	0.000000
RS	13	0.125090	1.000000	391.080626	0.012556	0.000000
RS	14	0.139585	1.000000	410.164799	0.013168	0.000000
RS	15	0.155014	1.000000	429.771436	0.013798	0.000000
RS	16	0.171437	1.000000	449.859814	0.014443	0.000000
RS	17	0.188917	1.000000	470.380206	0.015102	0.000000
RS	18	0.207523	1.000000	491.273049	0.015772	0.000000
RS	19	0.227327	1.000000	512.468106	0.016453	0.000000
RS	20	0.248406	1.000000	533.883645	0.017140	0.000000
RS	21	0.270843	1.000000	555.425658	0.017832	0.000000
RS	22	0.294725	1.000000	576.987152	0.018524	0.000000
RS	23	0.320144	1.000000	598.447528	0.019213	0.000000
RS	24	0.347201	1.000000	619.672094	0.019895	0.000000
RS	25	0.376000	1.000000	640.511755	0.020564	0.000000
RS	26	0.406654	1.000000	660.802914	0.021215	0.000000
RS	27	0.439282	1.000000	680.367648	0.021843	0.000000
RS	28	0.474011	1.000000	699.014204	0.022442	0.000000
RS	29	0.510976	1.000000	716.537869	0.023005	0.000000
RS	30	0.550322	1.000000	732.722295	0.023524	0.000000
RS	31	0.592202	1.000000	747.341302	0.023994	0.000000
RS	32	0.636779	1.000000	760.161249	0.024405	0.000000
RS	33	0.684227	1.000000	770.944004	0.024751	0.000000
RS	34	0.734730	1.000000	779.450547	0.025024	0.000000
RS	35	0.788485	1.000000	785.445246	0.025217	0.000000
RS	36	0.845702	1.000000	788.700796	0.025321	0.000000
RS	37	0.906604	1.000000	789.003797	0.025331	0.000000
RS	38	0.971428	1.000000	786.160917	0.025240	0.000000
RS	39	1.040426	1.000000	780.005544	0.025042	0.000000
RS	40	1.113868	1.000000	770.404780	0.024734	0.000000
RS	41	1.192040	1.000000	757.266586	0.024312	0.000000
RS	42	1.275245	1.000000	740.546844	0.023775	0.000000
RS	43	1.363809	1.000000	720.256022	0.023124	0.000000
RS	44	1.458076	1.000000	696.465115	0.022360	0.000000
RS	45	1.558414	1.000000	669.310475	0.021488	0.000000
RS	46	1.665214	1.000000	638.997106	0.020515	0.000000
RS	47	1.778891	1.000000	605.800037	0.019449	0.000000
RS	48	1.899889	1.000000	570.063358	0.018302	0.000000
RS	49	2.028679	1.000000	532.196594	0.017086	0.000000
RS	50	2.165763	1.000000	492.668162	0.015817	0.000000
RS	51	2.311675	1.000000	451.995804	0.014511	0.000000
RS	52	2.466983	1.000000	410.734036	0.013187	0.000000
RS	53	2.632293	1.000000	369.458879	0.011862	0.000000
RS	54	2.808249	1.000000	328.750342	0.010555	0.000000
RS	55	2.995536	1.000000	289.173366	0.009284	0.000000
RS	56	3.194884	1.000000	251.258157	0.008067	0.000000
RS	57	3.407070	1.000000	215.480999	0.006918	0.000000
RS	58	3.632920	1.000000	182.246765	0.005851	0.000000
RS	59	3.873315	1.000000	151.874331	0.004876	0.000000
RS	60	4.129191	1.000000	124.586035	0.004000	0.000000
RS	61	4.401545	1.000000	100.502064	0.003227	0.000000
RS	62	4.691438	1.000000	79.640358	0.002557	0.000000
RS	63	5.000000	1.000000	223.492539	0.007175	0.000000
PA	4+25*2+4+6 0.131522882 0.026304576 5.000000000 1.000000000 1.000000000 1.000000000 1.000000000 1.000000000 1.000000000 1.000000000 1.000000000 1.000000000 1.000000000 1.000000000 1.000000000 1.000000000 1.000000000 1.000000000 1.000000000 1.000000000 1.000000000 1.000000000 1.000000000 1.000000000 1.000000000 1.000000000 1.000000000 1.000000000 1.000000000 1.000000000 1.000000000
//
IT	4330
RD	1
LK	-387453.582448
QD	-1172.030609 -> -607.322476
RI	0.0433899838
TR	0.116262	0.023559
MT	6.017151
MM	C_pi: 1.072454, n_recomb: 29933.386670
RS	0	0.000000	0.396663	498.605030	0.016657	0.000910
RS	1	0.006748	0.396663	523.014886	0.017473	0.007610
RS	2	0.013950	0.396663	547.972348	0.018306	0.017688
RS	3	0.021639	0.396663	573.397562	0.019156	0.022177
RS	4	0.029847	0.450449	528.342173	0.017651	0.019893
RS	5	0.038608	0.450449	552.825672	0.018469	0.016906
RS	6	0.047961	0.533183	488.865224	0.016332	0.015521
RS	7	0.057945	0.533183	511.910767	0.017102	0.015153
RS	8	0.068602	0.602596	474.261671	0.015844	0.015194
RS	9	0.079979	0.602596	496.547951	0.016588	0.015405
RS	10	0.092123	0.669569	467.770421	0.015627	0.015718
RS	11	0.105087	0.669569	489.517236	0.016354	0.016070
RS	12	0.118925	0.738097	464.565335	0.015520	0.016375
RS	13	0.133697	0.738097	485.845993	0.016231	0.016565
RS	14	0.149466	0.812218	461.573595	0.015420	0.016618
RS	15	0.166299	0.812218	482.374766	0.016115	0.016563
RS	16	0.184267	0.891236	459.239580	0.015342	0.016439
RS	17	0.203448	0.891236	479.553865	0.016021	0.016279
RS	18	0.223924	0.972002	458.940868	0.015332	0.016097
RS	19	0.245781	0.972002	478.779916	0.015995	0.015902
RS	20	0.269112	1.050398	461.921928	0.015432	0.015703
RS	21	0.294018	1.050398	481.298107	0.016079	0.015514
RS	22	0.320605	1.121452	469.346931	0.015680	0.015352
RS	23	0.348985	1.121452	488.249134	0.016311	0.015235
RS	24	0.379281	1.181148	481.752275	0.016094	0.015182
RS	25	0.411621	1.181148	500.105492	0.016707	0.015205
RS	26	0.446143	1.228096	498.668286	0.016659	0.015309
RS	27	0.482994	1.228096	516.290577	0.017248	0.015492
RS	28	0.522332	1.263021	518.927327	0.017336	0.015748
RS	29	0.564324	1.263021	535.502474	0.017890	0.016071
RS	30	0.609149	1.287350	541.119405	0.018077	0.016458
RS	31	0.657000	1.287350	556.183851	0.018581	0.016900
RS	32	0.708079	1.303053	563.481267	0.018825	0.017388
RS	33	0.762604	1.303053	576.423341	0.019257	0.017904
RS	34	0.820809	1.312778	583.717117	0.019501	0.018427
RS	35	0.882941	1.312778	593.803823	0.019838	0.018936
RS	36	0.949265	1.319233	599.237547	0.020019	0.019407
RS	37	1.020065	1.319233	605.675760	0.020234	0.019822
RS	38	1.095642	1.324458	607.598231	0.020298	0.020163
RS	39	1.176318	1.324458	609.617858	0.020366	0.020416
RS	40	1.262439	1.329556	606.836338	0.020273	0.020574
RS	41	1.354370	1.329556	603.778452	0.020171	0.020631
RS	42	1.452504	1.334805	595.631027	0.019899	0.020585
RS	43	1.557260	1.334805	587.030703	0.019611	0.020437
RS	44	1.669085	1.340007	573.310937	0.019153	0.020187
RS	45	1.788455	1.340007	558.975715	0.018674	0.019837
RS	46	1.915879	1.344841	539.826761	0.018034	0.019388
RS	47	2.051902	1.344841	519.914001	0.017369	0.018844
RS	48	2.197102	1.349032	495.814841	0.016564	0.018206
RS	49	2.352100	1.349032	470.896228	0.015731	0.017481
RS	50	2.517557	1.352319	442.708420	0.014790	0.016675
RS	51	2.694178	1.352319	413.797234	0.013824	0.015798
RS	52	2.882717	1.354512	382.748050	0.012787	0.014859
RS	53	3.083977	1.354512	351.273309	0.011735	0.013869
RS	54	3.298818	1.356376	318.714982	0.010647	0.012838
RS	55	3.528155	1.356376	286.474870	0.009570	0.011774
RS	56	3.772966	1.356376	254.526810	0.008503	0.010690
RS	57	4.034297	1.356376	223.359206	0.007462	0.009598
RS	58	4.313261	1.383739	190.007145	0.006348	0.008513
RS	59	4.611048	1.383739	162.974395	0.005445	0.007452
RS	60	4.928928	1.383739	137.740163	0.004602	0.006432
RS	61	5.268258	1.383739	114.593922	0.003828	0.005470
RS	62	5.630484	1.383739	93.747838	0.003132	0.004580
RS	63	6.017151	1.383739	295.879736	0.009885	0.015568
PA	4+25*2+4+6 0.116261571 0.023559303 6.017150879 0.396663189 0.450449467 0.533183098 0.602595806 0.669569492 0.738097191 0.812217712 0.891235828 0.972002029 1.050398350 1.121451855 1.181148469 1.228095531 1.263021469 1.287349701 1.303052902 1.312778473 1.319232941 1.324457645 1.329555511 1.334805489 1.340006828 1.344841480 1.349031687 1.352318764 1.354512215 1.356375575 1.383738935
//
IT	5877
RD	2
LK	-386588.485971
QD	-620.538440 -> -447.011299
RI	0.0569469656
TR	0.108882	0.022907
MT	6.573426
MM	C_pi: 1.133644, n_recomb: 30754.031059
RS	0	0.000000	0.339267	610.817986	0.019861	0.000930
RS	1	0.006895	0.339267	639.404279	0.020791	0.007387
RS	2	0.014266	0.339267	668.362812	0.021733	0.016913
RS	3	0.022144	0.339267	697.555575	0.022682	0.022258
RS	4	0.030566	0.366662	673.182173	0.021889	0.019726
RS	5	0.039569	0.366662	701.628852	0.022814	0.018705
RS	6	0.049193	0.450592	595.577567	0.019366	0.015670
RS	7	0.059480	0.450592	621.861530	0.020220	0.016240
RS	8	0.070476	0.520100	562.595153	0.018293	0.015202
RS	9	0.082231	0.520100	587.573167	0.019106	0.016211
RS	10	0.094796	0.589174	541.663955	0.017613	0.015619
RS	11	0.108227	0.589174	565.608938	0.018391	0.016743
RS	12	0.122585	0.663555	524.323694	0.017049	0.016239
RS	13	0.137932	0.663555	547.326443	0.017797	0.017250
RS	14	0.154338	0.751257	504.589746	0.016407	0.016511
RS	15	0.171875	0.751257	526.623634	0.017124	0.017245
RS	16	0.190621	0.854204	483.356577	0.015717	0.016302
RS	17	0.210659	0.854204	504.417909	0.016402	0.016818
RS	18	0.232080	0.969264	463.875727	0.015083	0.015840
RS	19	0.254977	0.969264	484.022134	0.015738	0.016215
RS	20	0.279453	1.089751	449.122970	0.014604	0.015316
RS	21	0.305617	1.089751	468.459830	0.015232	0.015606
RS	22	0.333585	1.205343	441.601444	0.014359	0.014881
RS	23	0.363481	1.205343	460.256499	0.014966	0.015157
RS	24	0.395439	1.305740	442.524110	0.014389	0.014681
RS	25	0.429600	1.305740	460.593317	0.014977	0.015018
RS	26	0.466117	1.385261	451.435865	0.014679	0.014821
RS	27	0.505151	1.385261	468.917050	0.015247	0.015255
RS	28	0.546877	1.443138	466.917203	0.015182	0.015309
RS	29	0.591480	1.443138	483.662769	0.015727	0.015838
RS	30	0.639158	1.480856	487.408577	0.015849	0.016107
RS	31	0.690124	1.480856	503.097330	0.016359	0.016723
RS	32	0.744604	1.501893	510.923068	0.016613	0.017165
RS	33	0.802841	1.501893	525.041431	0.017072	0.017827
RS	34	0.865093	1.512041	534.553050	0.017382	0.018347
RS	35	0.931638	1.512041	546.412033	0.017767	0.018970
RS	36	1.002770	1.517489	554.864519	0.018042	0.019442
RS	37	1.078808	1.517489	563.671405	0.018328	0.019931
RS	38	1.160088	1.522771	568.687442	0.018491	0.020247
RS	39	1.246973	1.522771	573.649515	0.018653	0.020537
RS	40	1.339848	1.529983	573.716546	0.018655	0.020635
RS	41	1.439128	1.529983	574.137290	0.018669	0.020700
RS	42	1.545253	1.539229	568.641438	0.018490	0.020572
RS	43	1.658695	1.539229	563.990096	0.018339	0.020418
RS	44	1.779959	1.549507	552.956592	0.017980	0.020083
RS	45	1.909585	1.549507	542.919225	0.017654	0.019727
RS	46	2.048148	1.559639	526.667776	0.017125	0.019208
RS	47	2.196266	1.559639	511.203777	0.016622	0.018667
RS	48	2.354596	1.568601	490.237120	0.015941	0.017983
RS	49	2.523844	1.568601	469.639786	0.015271	0.017276
RS	50	2.704761	1.575495	444.684749	0.014459	0.016454
RS	51	2.898153	1.575495	419.626884	0.013645	0.015608
RS	52	3.104880	1.579733	391.610541	0.012734	0.014680
RS	53	3.325860	1.579733	363.170658	0.011809	0.013726
RS	54	3.562078	1.582642	332.947979	0.010826	0.012713
RS	55	3.814583	1.582642	302.665986	0.009842	0.011684
RS	56	4.084498	1.582642	272.081774	0.008847	0.010629
RS	57	4.373025	1.582642	241.684894	0.007859	0.009561
RS	58	4.681446	1.640197	205.247242	0.006674	0.008345
RS	59	5.011133	1.640197	178.910343	0.005817	0.007351
RS	60	5.363552	1.640197	153.774879	0.005000	0.006387
RS	61	5.740271	1.640197	130.198563	0.004234	0.005470
RS	62	6.142965	1.640197	108.479549	0.003527	0.004613
RS	63	6.573426	1.640197	368.670090	0.011988	0.016310
PA	4+25*2+4+6 0.108882386 0.022906633 6.573425855 0.339266857 0.366662488 0.450591725 0.520100041 0.589174456 0.663555482 0.751257000 0.854203988 0.969263750 1.089751123 1.205343421 1.305739971 1.385261041 1.443137590 1.480855659 1.501892937 1.512040844 1.517489153 1.522771329 1.529982731 1.539228512 1.549507493 1.559638765 1.568601397 1.575494915 1.579733282 1.582642416 1.640196885
//
IT	4824
RD	3
LK	-386298.137938
QD	-481.778514 -> -393.925252
RI	0.0577124921
TR	0.104205	0.022926
MT	6.914517
MM	C_pi: 1.196433, n_recomb: 32462.008109
RS	0	0.000000	0.353168	626.686395	0.019305	0.000883
RS	1	0.006980	0.353168	656.910480	0.020236	0.006922
RS	2	0.014447	0.353168	687.614117	0.021182	0.015796
RS	3	0.022435	0.353168	718.659170	0.022138	0.021008
RS	4	0.030980	0.352610	751.057420	0.023137	0.020014
RS	5	0.040122	0.352610	782.295132	0.024099	0.019333
RS	6	0.049903	0.438135	656.441867	0.020222	0.015777
RS	7	0.060365	0.438135	685.204387	0.021108	0.016513
RS	8	0.071559	0.503734	622.122226	0.019165	0.015298
RS	9	0.083533	0.503734	649.465951	0.020007	0.016498
RS	10	0.096343	0.567924	601.273317	0.018522	0.015774
RS	11	0.110047	0.567924	627.480250	0.019330	0.017118
RS	12	0.124708	0.638188	582.605670	0.017947	0.016474
RS	13	0.140392	0.638188	607.733029	0.018721	0.017765
RS	14	0.157171	0.726237	557.049608	0.017160	0.016797
RS	15	0.175121	0.726237	581.005896	0.017898	0.017837
RS	16	0.194323	0.837275	525.677510	0.016194	0.016540
RS	17	0.214866	0.837275	548.403913	0.016894	0.017334
RS	18	0.236843	0.969697	494.061445	0.015220	0.015930
RS	19	0.260354	0.969697	515.593725	0.015883	0.016542
RS	20	0.285506	1.115996	467.565052	0.014403	0.015226
RS	21	0.312413	1.115996	488.030190	0.015034	0.015718
RS	22	0.341199	1.261857	450.450424	0.013876	0.014648
RS	23	0.371993	1.261857	470.045164	0.014480	0.015092
RS	24	0.404937	1.391081	444.730041	0.013700	0.014364
RS	25	0.440180	1.391081	463.653332	0.014283	0.014836
RS	26	0.477884	1.493297	449.928534	0.013860	0.014474
RS	27	0.518218	1.493297	468.288609	0.014426	0.015014
RS	28	0.561368	1.565771	464.277793	0.014302	0.014976
RS	29	0.607530	1.565771	482.022381	0.014849	0.015586
RS	30	0.656914	1.609657	486.006223	0.014972	0.015828
RS	31	0.709745	1.609657	502.880317	0.015491	0.016508
RS	32	0.766263	1.629840	512.820846	0.015798	0.016976
RS	33	0.826726	1.629840	528.330636	0.016275	0.017690
RS	34	0.891409	1.635501	541.040530	0.016667	0.018268
RS	35	0.960607	1.635501	554.462654	0.017080	0.018928
RS	36	1.034634	1.636577	566.152961	0.017440	0.019455
RS	37	1.113829	1.636577	576.627054	0.017763	0.019966
RS	38	1.198551	1.640075	584.070024	0.017992	0.020305
RS	39	1.289186	1.640075	590.739898	0.018198	0.020602
RS	40	1.386148	1.648853	592.080640	0.018239	0.020684
RS	41	1.489877	1.648853	594.213998	0.018305	0.020747
RS	42	1.600847	1.662490	589.004293	0.018144	0.020572
RS	43	1.719561	1.662490	586.054975	0.018054	0.020415
RS	44	1.846562	1.678850	574.749781	0.017705	0.020023
RS	45	1.982427	1.678850	566.380587	0.017447	0.019670
RS	46	2.127775	1.695579	549.714613	0.016934	0.019101
RS	47	2.283268	1.695579	535.826020	0.016506	0.018572
RS	48	2.449614	1.710645	514.570532	0.015851	0.017858
RS	49	2.627571	1.710645	495.345060	0.015259	0.017174
RS	50	2.817948	1.722287	470.324014	0.014488	0.016347
RS	51	3.021614	1.722287	446.271549	0.013748	0.015532
RS	52	3.239494	1.729426	418.299268	0.012886	0.014620
RS	53	3.472582	1.729426	390.313217	0.012024	0.013698
RS	54	3.721940	1.734217	359.818852	0.011084	0.012709
RS	55	3.988701	1.734217	329.324153	0.010145	0.011707
RS	56	4.274082	1.734217	298.149244	0.009185	0.010675
RS	57	4.579382	1.734217	266.799021	0.008219	0.009627
RS	58	4.905990	1.823184	225.351964	0.006942	0.008306
RS	59	5.255396	1.823184	198.526125	0.006116	0.007361
RS	60	5.629189	1.823184	172.538688	0.005315	0.006437
RS	61	6.029071	1.823184	147.794034	0.004553	0.005550
RS	62	6.456865	1.823184	124.649148	0.003840	0.004714
RS	63	6.914517	1.823184	446.444162	0.013753	0.017287
PA	4+25*2+4+6 0.104205040 0.022926397 6.914517107 0.353168186 0.352609685 0.438135497 0.503733825 0.567923572 0.638188427 0.726236617 0.837275315 0.969696814 1.115996269 1.261857114 1.391081046 1.493296966 1.565771310 1.609657461 1.629840358 1.635501350 1.636577006 1.640075038 1.648853116 1.662489981 1.678849666 1.695579283 1.710645274 1.722287043 1.729425701 1.734216799 1.823183779
//
IT	4557
RD	4
LK	-386136.591442
QD	-426.000924 -> -362.034532
RI	0.0533810227
TR	0.100704	0.023199
MT	7.151094
MM	C_pi: 1.253243, n_recomb: 34379.477045
RS	0	0.000000	0.383962	615.345452	0.017899	0.000834
RS	1	0.007036	0.383962	646.321147	0.018800	0.006500
RS	2	0.014567	0.383962	677.954865	0.019720	0.014823
RS	3	0.022628	0.383962	710.126394	0.020656	0.019747
RS	4	0.031257	0.355130	802.208877	0.023334	0.020392
RS	5	0.040492	0.355130	835.942181	0.024315	0.019639
RS	6	0.050377	0.445509	695.159497	0.020220	0.015780
RS	7	0.060958	0.445509	726.096094	0.021120	0.016473
RS	8	0.072283	0.507761	665.387458	0.019354	0.015313
RS	9	0.084405	0.507761	694.922930	0.020213	0.016526
RS	10	0.097380	0.566195	650.656815	0.018926	0.015894
RS	11	0.111267	0.566195	679.092333	0.019753	0.017280
RS	12	0.126132	0.630084	636.675707	0.018519	0.016716
RS	13	0.142043	0.630084	664.018814	0.019314	0.018103
RS	14	0.159074	0.714445	610.686547	0.017763	0.017122
RS	15	0.177302	0.714445	636.758167	0.018521	0.018295
RS	16	0.196813	0.827634	573.224714	0.016673	0.016840
RS	17	0.217697	0.827634	597.889778	0.017391	0.017763
RS	18	0.240051	0.969977	532.256818	0.015482	0.016097
RS	19	0.263977	0.969977	555.504845	0.016158	0.016821
RS	20	0.289587	1.134062	496.011535	0.014428	0.015219
RS	21	0.316999	1.134062	517.963525	0.015066	0.015806
RS	22	0.346339	1.302540	470.947281	0.013699	0.014493
RS	23	0.377744	1.302540	491.844310	0.014306	0.015017
RS	24	0.411358	1.453878	460.062223	0.013382	0.014118
RS	25	0.447338	1.453878	480.185758	0.013967	0.014652
RS	26	0.485849	1.573107	462.878367	0.013464	0.014188
RS	27	0.527070	1.573107	482.427577	0.014032	0.014773
RS	28	0.571191	1.655428	477.258999	0.013882	0.014690
RS	29	0.618416	1.655428	496.255841	0.014435	0.015334
RS	30	0.668965	1.701602	501.205606	0.014579	0.015581
RS	31	0.723070	1.701602	519.437902	0.015109	0.016283
RS	32	0.780982	1.717873	532.116875	0.015478	0.016802
RS	33	0.842968	1.717873	549.083692	0.015971	0.017532
RS	34	0.909316	1.716834	565.468871	0.016448	0.018185
RS	35	0.980333	1.716834	580.380680	0.016882	0.018859
RS	36	1.056346	1.712150	595.515843	0.017322	0.019456
RS	37	1.137707	1.712150	607.413247	0.017668	0.019977
RS	38	1.224793	1.713165	617.094274	0.017949	0.020353
RS	39	1.318007	1.713165	625.038309	0.018181	0.020658
RS	40	1.417779	1.723317	627.029199	0.018238	0.020735
RS	41	1.524571	1.723317	630.253566	0.018332	0.020805
RS	42	1.638878	1.741534	624.330086	0.018160	0.020592
RS	43	1.761227	1.741534	622.297586	0.018101	0.020445
RS	44	1.892184	1.764446	609.469578	0.017728	0.020001
RS	45	2.032356	1.764446	601.862368	0.017506	0.019663
RS	46	2.182390	1.788407	583.423043	0.016970	0.019046
RS	47	2.342981	1.788407	570.137783	0.016584	0.018539
RS	48	2.514871	1.810256	547.250079	0.015918	0.017795
RS	49	2.698856	1.810256	528.421278	0.015370	0.017139
RS	50	2.895786	1.827274	502.104628	0.014605	0.016304
RS	51	3.106572	1.827274	478.143563	0.013908	0.015521
RS	52	3.332189	1.837835	449.167904	0.013065	0.014620
RS	53	3.573680	1.837835	420.840748	0.012241	0.013730
RS	54	3.832164	1.845115	389.194771	0.011321	0.012757
RS	55	4.108834	1.845115	357.864633	0.010409	0.011781
RS	56	4.404971	1.845115	325.557524	0.009470	0.010771
RS	57	4.721945	1.845115	292.797359	0.008517	0.009740
RS	58	5.061221	1.965684	245.604851	0.007144	0.008318
RS	59	5.424369	1.965684	218.061495	0.006343	0.007413
RS	60	5.813068	1.965684	191.076381	0.005558	0.006521
RS	61	6.229117	1.965684	165.089259	0.004802	0.005658
RS	62	6.674439	1.965684	140.502461	0.004087	0.004838
RS	63	7.151094	1.965684	524.176753	0.015247	0.018332
PA	4+25*2+4+6 0.100703965 0.023198761 7.151093829 0.383961816 0.355130400 0.445508572 0.507761001 0.566194740 0.630084295 0.714444525 0.827633972 0.969976558 1.134061646 1.302539880 1.453878464 1.573106728 1.655428178 1.701602383 1.717872559 1.716833765 1.712149856 1.713164530 1.723316593 1.741534184 1.764446381 1.788407339 1.810256017 1.827274059 1.837834774 1.845114695 1.965683584
//
IT	3894
RD	5
LK	-386013.581192
QD	-389.661886 -> -335.843803
RI	0.0485087971
TR	0.097821	0.023569
MT	7.333374
MM	C_pi: 1.303238, n_recomb: 36292.259506
RS	0	0.000000	0.417699	600.624036	0.016550	0.000793
RS	1	0.007078	0.417699	632.007689	0.017414	0.006157
RS	2	0.014658	0.417699	664.210008	0.018302	0.014040
RS	3	0.022773	0.417699	697.130194	0.019209	0.018694
RS	4	0.031464	0.361108	843.680939	0.023247	0.020774
RS	5	0.040769	0.361108	879.717565	0.024240	0.019871
RS	6	0.050733	0.459315	722.077895	0.019896	0.015703
RS	7	0.061402	0.459315	754.915237	0.020801	0.016313
RS	8	0.072827	0.519329	697.927263	0.019231	0.015251
RS	9	0.085060	0.519329	729.433305	0.020099	0.016424
RS	10	0.098159	0.572334	691.433787	0.019052	0.015943
RS	11	0.112185	0.572334	721.951105	0.019893	0.017312
RS	12	0.127204	0.629494	685.014114	0.018875	0.016902
RS	13	0.143286	0.629494	714.495932	0.019687	0.018314
RS	14	0.160507	0.708853	661.664300	0.018232	0.017411
RS	15	0.178946	0.708853	689.828618	0.019008	0.018646
RS	16	0.198691	0.821695	620.518054	0.017098	0.017127
RS	17	0.219833	0.821695	647.141744	0.017831	0.018119
RS	18	0.242472	0.970379	571.715801	0.015753	0.016274
RS	19	0.266713	0.970379	596.730360	0.016442	0.017057
RS	20	0.292670	1.148064	526.652149	0.014511	0.015237
RS	21	0.320464	1.148064	550.157756	0.015159	0.015872
RS	22	0.350225	1.335028	494.318477	0.013620	0.014370
RS	23	0.382094	1.335028	516.587545	0.014234	0.014934
RS	24	0.416218	1.504840	478.851881	0.013194	0.013906
RS	25	0.452757	1.504840	500.239840	0.013784	0.014470
RS	26	0.491882	1.638025	479.794885	0.013220	0.013934
RS	27	0.533778	1.638025	500.585630	0.013793	0.014540
RS	28	0.578638	1.727704	494.632695	0.013629	0.014433
RS	29	0.626674	1.727704	514.916336	0.014188	0.015088
RS	30	0.678110	1.774239	521.148457	0.014360	0.015352
RS	31	0.733187	1.774239	540.749248	0.014900	0.016061
RS	32	0.792162	1.785192	556.464566	0.015333	0.016634
RS	33	0.855312	1.785192	574.866282	0.015840	0.017369
RS	34	0.922931	1.776505	595.208959	0.016400	0.018099
RS	35	0.995337	1.776505	611.543110	0.016851	0.018779
RS	36	1.072868	1.765463	630.317399	0.017368	0.019447
RS	37	1.155887	1.765463	643.510061	0.017731	0.019978
RS	38	1.244782	1.763593	655.441173	0.018060	0.020394
RS	39	1.339969	1.763593	664.460333	0.018309	0.020710
RS	40	1.441894	1.774835	666.878770	0.018375	0.020787
RS	41	1.551034	1.774835	670.926109	0.018487	0.020870
RS	42	1.667898	1.797450	663.861619	0.018292	0.020625
RS	43	1.793035	1.797450	662.423009	0.018252	0.020494
RS	44	1.927029	1.826853	647.519341	0.017842	0.020002
RS	45	2.070508	1.826853	640.318231	0.017643	0.019684
RS	46	2.224143	1.858096	619.515242	0.017070	0.019022
RS	47	2.388652	1.858096	606.470142	0.016711	0.018542
RS	48	2.564805	1.886841	581.397695	0.016020	0.017766
RS	49	2.753428	1.886841	562.621574	0.015503	0.017142
RS	50	2.955401	1.909367	534.541494	0.014729	0.016295
RS	51	3.171671	1.909367	510.372839	0.014063	0.015546
RS	52	3.403249	1.923482	480.034385	0.013227	0.014651
RS	53	3.651218	1.923482	451.134678	0.012431	0.013791
RS	54	3.916740	1.933434	418.069115	0.011520	0.012829
RS	55	4.201056	1.933434	385.758594	0.010629	0.011877
RS	56	4.505496	1.933434	352.214398	0.009705	0.010888
RS	57	4.831486	1.933434	317.979083	0.008762	0.009872
RS	58	5.180550	2.085282	264.771767	0.007296	0.008352
RS	59	5.554322	2.085282	236.545167	0.006518	0.007482
RS	60	5.954550	2.085282	208.634533	0.005749	0.006618
RS	61	6.383108	2.085282	181.507030	0.005001	0.005775
RS	62	6.842000	2.085282	155.601340	0.004287	0.004967
RS	63	7.333374	2.085282	600.498621	0.016546	0.019388
PA	4+25*2+4+6 0.097820701 0.023569074 7.333373831 0.417698573 0.361107742 0.459314725 0.519329462 0.572333606 0.629494216 0.708852707 0.821695330 0.970378951 1.148064156 1.335028348 1.504840247 1.638024745 1.727704444 1.774239392 1.785191572 1.776505173 1.765463498 1.763593432 1.774834848 1.797450237 1.826852943 1.858096445 1.886840611 1.909367349 1.923482008 1.933434470 2.085282472
//
IT	4760
RD	6
LK	-385908.576406
QD	-359.846008 -> -312.463696
RI	0.0442959922
TR	0.095315	0.023973
MT	7.485262
MM	C_pi: 1.347939, n_recomb: 38149.666416
RS	0	0.000000	0.450035	588.717691	0.015432	0.000760
RS	1	0.007113	0.450035	620.410149	0.016263	0.005882
RS	2	0.014731	0.450035	653.052287	0.017118	0.013409
RS	3	0.022892	0.450035	686.560030	0.017996	0.017841
RS	4	0.031633	0.366705	882.548354	0.023134	0.021144
RS	5	0.040995	0.366705	920.765233	0.024136	0.020105
RS	6	0.051024	0.475144	742.478255	0.019462	0.015574
RS	7	0.061765	0.475144	776.991542	0.020367	0.016108
RS	8	0.073271	0.533976	723.355641	0.018961	0.015134
RS	9	0.085595	0.533976	756.624552	0.019833	0.016259
RS	10	0.098796	0.582096	725.564570	0.019019	0.015934
RS	11	0.112936	0.582096	758.001233	0.019869	0.017267
RS	12	0.128081	0.632694	728.072775	0.019085	0.017032
RS	13	0.144304	0.632694	759.579155	0.019911	0.018441
RS	14	0.161680	0.706663	709.258248	0.018591	0.017656
RS	15	0.180293	0.706663	739.437849	0.019383	0.018921
RS	16	0.200229	0.818009	666.050390	0.017459	0.017389
RS	17	0.221583	0.818009	694.582681	0.018207	0.018421
RS	18	0.244457	0.971129	610.402590	0.016000	0.016444
RS	19	0.268957	0.971129	637.153786	0.016701	0.017262
RS	20	0.295199	1.160054	557.047592	0.014602	0.015263
RS	21	0.323308	1.160054	582.087095	0.015258	0.015925
RS	22	0.353417	1.363177	517.775072	0.013572	0.014265
RS	23	0.385667	1.363177	541.397833	0.014191	0.014850
RS	24	0.420211	1.549477	497.989757	0.013054	0.013716
RS	25	0.457212	1.549477	520.620749	0.013647	0.014295
RS	26	0.496844	1.695044	497.262431	0.013035	0.013703
RS	27	0.539296	1.695044	519.268459	0.013611	0.014317
RS	28	0.584766	1.790867	512.700203	0.013439	0.014194
RS	29	0.633472	1.790867	534.238851	0.014004	0.014852
RS	30	0.685641	1.836889	541.882845	0.014204	0.015137
RS	31	0.741521	1.836889	562.814952	0.014753	0.015844
RS	32	0.801375	1.841949	581.701353	0.015248	0.016471
RS	33	0.865487	1.841949	601.495213	0.015767	0.017204
RS	34	0.934159	1.825258	625.964995	0.016408	0.018009
RS	35	1.007715	1.825258	643.669142	0.016872	0.018691
RS	36	1.086503	1.807597	666.253666	0.017464	0.019431
RS	37	1.170895	1.807597	680.671325	0.017842	0.019969
RS	38	1.261290	1.802570	694.946526	0.018216	0.020429
RS	39	1.358113	1.802570	704.945700	0.018478	0.020757
RS	40	1.461824	1.814574	707.756141	0.018552	0.020838
RS	41	1.572911	1.814574	712.506710	0.018677	0.020937
RS	42	1.691900	1.841236	704.144781	0.018457	0.020664
RS	43	1.819352	1.841236	703.163082	0.018432	0.020551
RS	44	1.955868	1.876818	685.952936	0.017981	0.020016
RS	45	2.102095	1.876818	679.014902	0.017799	0.019721
RS	46	2.258723	1.915104	655.601304	0.017185	0.019016
RS	47	2.426491	1.915104	642.659082	0.016846	0.018562
RS	48	2.606192	1.950571	615.181964	0.016125	0.017758
RS	49	2.798674	1.950571	596.338486	0.015632	0.017164
RS	50	3.004847	1.978477	566.329271	0.014845	0.016306
RS	51	3.225684	1.978477	541.860915	0.014204	0.015587
RS	52	3.462228	1.996054	510.055690	0.013370	0.014698
RS	53	3.715597	1.996054	480.528619	0.012596	0.013865
RS	54	3.986988	2.008603	445.991059	0.011691	0.012913
RS	55	4.277681	2.008603	412.688736	0.010818	0.011984
RS	56	4.589051	2.008603	377.918200	0.009906	0.011013
RS	57	4.922567	2.008603	342.239364	0.008971	0.010011
RS	58	5.279805	2.191197	282.899386	0.007416	0.008396
RS	59	5.662453	2.191197	254.064496	0.006660	0.007557
RS	60	6.072316	2.191197	225.324883	0.005906	0.006718
RS	61	6.511332	2.191197	197.169482	0.005168	0.005892
RS	62	6.981574	2.191197	170.067037	0.004458	0.005096
RS	63	7.485262	2.191197	675.869124	0.017716	0.020434
PA	4+25*2+4+6 0.095315136 0.023972556 7.485261928 0.450034704 0.366705281 0.475144056 0.533975621 0.582095594 0.632693988 0.706663096 0.818009136 0.971128546 1.160054180 1.363177135 1.549477017 1.695044495 1.790866948 1.836889107 1.841949229 1.825257684 1.807596677 1.802569638 1.814574049 1.841235591 1.876818040 1.915103621 1.950570849 1.978477432 1.996053796 2.008603273 2.191196728
//
IT	4353
RD	7
LK	-385815.719164
QD	-333.635742 -> -291.288808
RI	0.0408484668
TR	0.093071	0.024380
MT	7.618641
MM	C_pi: 1.388859, n_recomb: 39945.987275
RS	0	0.000000	0.479937	580.265507	0.014526	0.000733
RS	1	0.007142	0.479937	612.256785	0.015327	0.005655
RS	2	0.014795	0.479937	645.305315	0.016154	0.012890
RS	3	0.022994	0.479937	679.340844	0.017006	0.017142
RS	4	0.031778	0.370924	921.545924	0.023070	0.021506
RS	5	0.041190	0.370924	961.872965	0.024079	0.020361
RS	6	0.051275	0.491406	759.096066	0.019003	0.015413
RS	7	0.062079	0.491406	795.112165	0.019905	0.015888
RS	8	0.073655	0.549922	744.008992	0.018625	0.014982
RS	9	0.086058	0.549922	778.867397	0.019498	0.016063
RS	10	0.099347	0.593663	754.750017	0.018894	0.015882
RS	11	0.113585	0.593663	788.961513	0.019751	0.017176
RS	12	0.128840	0.637984	766.809089	0.019196	0.017116
RS	13	0.145184	0.637984	800.232053	0.020033	0.018512
RS	14	0.162696	0.706485	753.791773	0.018870	0.017861
RS	15	0.181459	0.706485	785.907002	0.019674	0.019143
RS	16	0.201561	0.815733	709.712882	0.017767	0.017627
RS	17	0.223100	0.815733	740.093779	0.018527	0.018685
RS	18	0.246176	0.972144	647.922091	0.016220	0.016605
RS	19	0.270901	0.972144	676.364043	0.016932	0.017447
RS	20	0.297392	1.170835	586.593181	0.014685	0.015293
RS	21	0.325775	1.170835	613.127138	0.015349	0.015972
RS	22	0.356185	1.388693	540.542329	0.013532	0.014173
RS	23	0.388767	1.388693	565.478919	0.014156	0.014771
RS	24	0.423677	1.590376	516.544083	0.012931	0.013544
RS	25	0.461079	1.590376	540.374946	0.013528	0.014130
RS	26	0.501153	1.747539	514.209575	0.012873	0.013490
RS	27	0.544089	1.747539	537.384443	0.013453	0.014106
RS	28	0.590092	1.848979	530.257421	0.013274	0.013971
RS	29	0.639381	1.848979	553.002676	0.013844	0.014627
RS	30	0.692189	1.894165	562.085703	0.014071	0.014932
RS	31	0.748770	1.894165	584.301689	0.014627	0.015634
RS	32	0.809392	1.893185	606.394215	0.015180	0.016312
RS	33	0.874343	1.893185	627.537257	0.015710	0.017040
RS	34	0.943934	1.868420	656.225320	0.016428	0.017916
RS	35	1.018494	1.868420	675.261573	0.016904	0.018599
RS	36	1.098381	1.844053	701.792632	0.017569	0.019408
RS	37	1.183973	1.844053	717.398090	0.017959	0.019953
RS	38	1.275678	1.835672	734.141405	0.018378	0.020457
RS	39	1.373933	1.835672	745.078389	0.018652	0.020796
RS	40	1.479205	1.848122	748.335461	0.018734	0.020886
RS	41	1.591997	1.848122	753.740399	0.018869	0.021000
RS	42	1.712845	1.878446	744.055149	0.018627	0.020704
RS	43	1.842323	1.878446	743.478141	0.018612	0.020610
RS	44	1.981050	1.919825	723.885057	0.018122	0.020036
RS	45	2.129685	1.919825	717.159858	0.017953	0.019763
RS	46	2.288936	1.964815	691.047650	0.017300	0.019019
RS	47	2.459561	1.964815	678.165158	0.016977	0.018592
RS	48	2.642372	2.006722	648.213392	0.016227	0.017760
RS	49	2.838240	2.006722	629.270955	0.015753	0.017195
RS	50	3.048098	2.039773	597.295453	0.014953	0.016327
RS	51	3.272945	2.039773	572.511575	0.014332	0.015638
RS	52	3.513851	2.060622	539.236864	0.013499	0.014753
RS	53	3.771963	2.060622	509.086320	0.012744	0.013946
RS	54	4.048510	2.075567	473.105599	0.011844	0.013001
RS	55	4.344809	2.075567	438.835580	0.010986	0.012094
RS	56	4.662271	2.075567	402.875816	0.010086	0.011139
RS	57	5.002407	2.075567	365.802240	0.009157	0.010149
RS	58	5.366836	2.288291	300.259724	0.007517	0.008443
RS	59	5.757294	2.288291	270.882573	0.006781	0.007633
RS	60	6.175639	2.288291	241.394242	0.006043	0.006816
RS	61	6.623864	2.288291	212.301368	0.005315	0.006007
RS	62	7.104103	2.288291	184.098217	0.004609	0.005221
RS	63	7.618641	2.288291	751.003300	0.018800	0.021458
PA	4+25*2+4+6 0.093070854 0.024380323 7.618641270 0.479937417 0.370924446 0.491405628 0.549921799 0.593662552 0.637983856 0.706484842 0.815732762 0.972143596 1.170834655 1.388693415 1.590375960 1.747538671 1.848979229 1.894164887 1.893184994 1.868420115 1.844052838 1.835671941 1.848121767 1.878445696 1.919825112 1.964815313 2.006722197 2.039772767 2.060621504 2.075567187 2.288290556
//
IT	4132
RD	8
LK	-385732.601719
QD	-310.169169 -> -272.079896
RI	0.0380248456
TR	0.091025	0.024779
MT	7.739659
MM	C_pi: 1.427048, n_recomb: 41685.343203
RS	0	0.000000	0.507554	574.499709	0.013782	0.000710
RS	1	0.007169	0.507554	606.798640	0.014557	0.005463
RS	2	0.014851	0.507554	640.245932	0.015359	0.012447
RS	3	0.023085	0.507554	674.782888	0.016188	0.016552
RS	4	0.031909	0.373683	961.604762	0.023068	0.021863
RS	5	0.041365	0.373683	1004.003567	0.024085	0.020642
RS	6	0.051499	0.507537	773.311193	0.018551	0.015233
RS	7	0.062359	0.507537	810.695575	0.019448	0.015667
RS	8	0.073999	0.566389	761.344912	0.018264	0.014809
RS	9	0.086472	0.566389	797.651390	0.019135	0.015852
RS	10	0.099840	0.606167	780.227213	0.018717	0.015800
RS	11	0.114166	0.606167	816.090971	0.019577	0.017058
RS	12	0.129519	0.644481	802.104431	0.019242	0.017165
RS	13	0.145973	0.644481	837.350688	0.020087	0.018545
RS	14	0.163606	0.707536	795.780925	0.019090	0.018036
RS	15	0.182503	0.707536	829.762031	0.019905	0.019327
RS	16	0.202755	0.814322	751.764715	0.018034	0.017844
RS	17	0.224459	0.814322	783.939741	0.018806	0.018922
RS	18	0.247718	0.973243	684.364923	0.016417	0.016760
RS	19	0.272646	0.973243	714.453725	0.017139	0.017618
RS	20	0.299360	1.180663	615.258013	0.014760	0.015326
RS	21	0.327989	1.180663	643.246669	0.015431	0.016018
RS	22	0.358670	1.412296	562.490523	0.013494	0.014092
RS	23	0.391551	1.412296	588.699367	0.014122	0.014697
RS	24	0.426789	1.628700	534.302668	0.012818	0.013385
RS	25	0.464554	1.628700	559.287860	0.013417	0.013975
RS	26	0.505025	1.797088	530.349488	0.012723	0.013292
RS	27	0.548398	1.797088	554.644289	0.013305	0.013907
RS	28	0.594880	1.903970	546.954809	0.013121	0.013761
RS	29	0.644694	1.903970	570.856516	0.013694	0.014413
RS	30	0.698080	1.948296	581.341731	0.013946	0.014736
RS	31	0.755292	1.948296	604.794030	0.014509	0.015432
RS	32	0.816606	1.941334	630.068599	0.015115	0.016155
RS	33	0.882315	1.941334	652.521120	0.015653	0.016879
RS	34	0.952735	1.908569	685.463148	0.016444	0.017821
RS	35	1.028203	1.908569	705.802809	0.016932	0.018503
RS	36	1.109081	1.877495	736.384281	0.017665	0.019379
RS	37	1.195757	1.877495	753.157832	0.018068	0.019929
RS	38	1.288647	1.865629	772.491927	0.018531	0.020478
RS	39	1.388196	1.865629	784.351266	0.018816	0.020829
RS	40	1.494881	1.878250	788.145007	0.018907	0.020929
RS	41	1.609214	1.878250	794.190310	0.019052	0.021058
RS	42	1.731744	1.911874	783.219400	0.018789	0.020743
RS	43	1.863057	1.911874	783.035139	0.018784	0.020668
RS	44	2.003784	1.958671	761.057744	0.018257	0.020059
RS	45	2.154599	1.958671	754.537713	0.018101	0.019807
RS	46	2.316226	2.010015	725.715067	0.017409	0.019029
RS	47	2.489440	2.010015	712.890733	0.017102	0.018626
RS	48	2.675071	2.058053	680.463474	0.016324	0.017770
RS	49	2.874009	2.058053	661.427871	0.015867	0.017232
RS	50	3.087208	2.095982	627.505811	0.015053	0.016355
RS	51	3.315692	2.095982	602.420920	0.014452	0.015692
RS	52	3.560554	2.119881	567.716480	0.013619	0.014812
RS	53	3.822971	2.119881	536.967142	0.012881	0.014029
RS	54	4.104199	2.136977	499.603861	0.011985	0.013092
RS	55	4.405588	2.136977	464.399050	0.011141	0.012203
RS	56	4.728583	2.136977	427.291085	0.010250	0.011264
RS	57	5.074733	2.136977	388.870683	0.009329	0.010286
RS	58	5.445697	2.379180	317.074768	0.007606	0.008493
RS	59	5.843254	2.379180	287.207511	0.006890	0.007708
RS	60	6.269312	2.379180	257.033003	0.006166	0.006911
RS	61	6.725913	2.379180	227.072525	0.005447	0.006118
RS	62	7.215246	2.379180	197.842436	0.004746	0.005341
RS	63	7.739659	2.379180	826.410594	0.019825	0.022459
PA	4+25*2+4+6 0.091025296 0.024779332 7.739658811 0.507553674 0.373682566 0.507537186 0.566388626 0.606166778 0.644480658 0.707535903 0.814321573 0.973243146 1.180662924 1.412296181 1.628699954 1.797087843 1.903970252 1.948295961 1.941333585 1.908569081 1.877494866 1.865628776 1.878250490 1.911873694 1.958671061 2.010014969 2.058053052 2.095981601 2.119880958 2.136976561 2.379179818
//
IT	3579
RD	9
LK	-385657.786452
QD	-289.032355 -> -254.642011
RI	0.0356660248
TR	0.089140	0.025164
MT	7.851734
MM	C_pi: 1.463182, n_recomb: 43372.759828
RS	0	0.000000	0.533406	570.474419	0.013153	0.000689
RS	1	0.007193	0.533406	603.082051	0.013905	0.005294
RS	2	0.014903	0.533406	636.917574	0.014685	0.012057
RS	3	0.023168	0.533406	671.932261	0.015492	0.016037
RS	4	0.032027	0.375179	1002.914715	0.023123	0.022222
RS	5	0.041524	0.375179	1047.362929	0.024148	0.020943
RS	6	0.051704	0.523344	785.863714	0.018119	0.015044
RS	7	0.062616	0.523344	824.508842	0.019010	0.015448
RS	8	0.074312	0.583025	776.254363	0.017897	0.014625
RS	9	0.086851	0.583025	813.891865	0.018765	0.015636
RS	10	0.100291	0.619153	802.860309	0.018511	0.015699
RS	11	0.114697	0.619153	840.272461	0.019373	0.016924
RS	12	0.130140	0.651698	834.628890	0.019243	0.017190
RS	13	0.146694	0.651698	871.618543	0.020096	0.018550
RS	14	0.164439	0.709355	835.680036	0.019267	0.018186
RS	15	0.183459	0.709355	871.467737	0.020093	0.019483
RS	16	0.203848	0.813429	792.499520	0.018272	0.018046
RS	17	0.225704	0.813429	826.422004	0.019054	0.019140
RS	18	0.249132	0.974262	719.928552	0.016599	0.016909
RS	19	0.274244	0.974262	751.626073	0.017329	0.017782
RS	20	0.301163	1.189599	643.168804	0.014829	0.015363
RS	21	0.330019	1.189599	672.576943	0.015507	0.016064
RS	22	0.360949	1.434277	583.688836	0.013457	0.014020
RS	23	0.394105	1.434277	611.132104	0.014090	0.014630
RS	24	0.429646	1.664968	551.286414	0.012710	0.013240
RS	25	0.467743	1.664968	577.383550	0.013312	0.013831
RS	26	0.508580	1.844424	545.663574	0.012581	0.013107
RS	27	0.552354	1.844424	571.032123	0.013166	0.013720
RS	28	0.599278	1.956762	562.739120	0.012974	0.013563
RS	29	0.649576	1.956762	587.749517	0.013551	0.014210
RS	30	0.703492	2.000358	599.563620	0.013824	0.014548
RS	31	0.761287	2.000358	624.206931	0.014392	0.015238
RS	32	0.823239	1.987582	652.599880	0.015046	0.016002
RS	33	0.889646	1.987582	676.325020	0.015593	0.016720
RS	34	0.960831	1.946960	713.517495	0.016451	0.017723
RS	35	1.037135	1.946960	735.136749	0.016949	0.018405
RS	36	1.118928	1.909232	769.840269	0.017749	0.019344
RS	37	1.206605	1.909232	787.770823	0.018163	0.019899
RS	38	1.300588	1.893792	809.808279	0.018671	0.020492
RS	39	1.401331	1.893792	822.587534	0.018966	0.020854
RS	40	1.509320	1.906354	827.020606	0.019068	0.020967
RS	41	1.625077	1.906354	833.709021	0.019222	0.021111
RS	42	1.749160	1.942957	821.517215	0.018941	0.020780
RS	43	1.882169	1.942957	821.732863	0.018946	0.020722
RS	44	2.024744	1.994823	797.406759	0.018385	0.020082
RS	45	2.177575	1.994823	791.103836	0.018240	0.019851
RS	46	2.341399	2.052191	759.595309	0.017513	0.019041
RS	47	2.517007	2.052191	746.846139	0.017219	0.018661
RS	48	2.705246	2.106061	711.975045	0.016415	0.017783
RS	49	2.907025	2.106061	692.868150	0.015975	0.017270
RS	50	3.123317	2.148605	657.044642	0.015149	0.016385
RS	51	3.355167	2.148605	631.685580	0.014564	0.015747
RS	52	3.603694	2.175334	595.608474	0.013732	0.014872
RS	53	3.870098	2.175334	564.292551	0.013010	0.014111
RS	54	4.155663	2.194323	525.620270	0.012119	0.013182
RS	55	4.461770	2.194323	489.514997	0.011286	0.012311
RS	56	4.789893	2.194323	451.298646	0.010405	0.011386
RS	57	5.141619	2.194323	411.575601	0.009489	0.010418
RS	58	5.518644	2.465342	333.487407	0.007689	0.008542
RS	59	5.922788	2.465342	303.171498	0.006990	0.007781
RS	60	6.356002	2.465342	272.360445	0.006280	0.007003
RS	61	6.820376	2.465342	241.587788	0.005570	0.006224
RS	62	7.318153	2.465342	211.389268	0.004874	0.005456
RS	63	7.851734	2.465342	902.363272	0.020805	0.023434
PA	4+25*2+4+6 0.089140478 0.025163685 7.851733643 0.533405815 0.375179326 0.523344481 0.583025255 0.619152895 0.651698157 0.709355052 0.813428534 0.974262263 1.189598605 1.434277109 1.664968325 1.844424008 1.956761877 2.000358237 1.987581557 1.946959755 1.909231809 1.893791769 1.906354138 1.942957395 1.994823294 2.052190596 2.106060996 2.148604966 2.175333510 2.194323271 2.465341549
//
IT	4129
RD	10
LK	-385590.202281
QD	-269.929739 -> -238.788879
RI	0.0336483515
TR	0.087392	0.025531
MT	7.956731
MM	C_pi: 1.497676, n_recomb: 45012.539511
RS	0	0.000000	0.558033	567.433019	0.012606	0.000671
RS	1	0.007215	0.558033	600.336952	0.013337	0.005141
RS	2	0.014951	0.558033	634.539739	0.014097	0.011705
RS	3	0.023245	0.558033	670.001521	0.014885	0.015574
RS	4	0.032137	0.375657	1045.410890	0.023225	0.022583
RS	5	0.041671	0.375657	1091.893083	0.024258	0.021262
RS	6	0.051893	0.538801	797.126711	0.017709	0.014851
RS	7	0.062853	0.538801	836.942093	0.018594	0.015235
RS	8	0.074603	0.599666	789.296345	0.017535	0.014436
RS	9	0.087201	0.599666	828.165346	0.018399	0.015421
RS	10	0.100708	0.632382	823.222986	0.018289	0.015586
RS	11	0.115190	0.632382	862.093340	0.019152	0.016781
RS	12	0.130716	0.659351	864.866332	0.019214	0.017195
RS	13	0.147363	0.659351	903.529595	0.020073	0.018537
RS	14	0.165211	0.711662	873.831068	0.019413	0.018317
RS	15	0.184346	0.711662	911.374174	0.020247	0.019617
RS	16	0.204862	0.812833	832.156615	0.018487	0.018236
RS	17	0.226859	0.812833	867.786327	0.019279	0.019342
RS	18	0.250443	0.975087	754.792756	0.016768	0.017055
RS	19	0.275728	0.975087	788.066074	0.017508	0.017939
RS	20	0.302837	1.197653	670.465092	0.014895	0.015404
RS	21	0.331903	1.197653	701.262149	0.015579	0.016113
RS	22	0.363066	1.454772	604.242706	0.013424	0.013958
RS	23	0.396477	1.454772	632.886879	0.014060	0.014571
RS	24	0.432299	1.699428	567.574816	0.012609	0.013106
RS	25	0.470706	1.699428	594.745542	0.013213	0.013697
RS	26	0.511884	1.889901	560.210823	0.012446	0.012934
RS	27	0.556032	1.889901	586.610597	0.013032	0.013544
RS	28	0.603367	2.007804	577.652667	0.012833	0.013375
RS	29	0.654116	2.007804	603.727139	0.013412	0.014017
RS	30	0.708527	2.050863	616.781569	0.013702	0.014368
RS	31	0.766864	2.050863	642.573110	0.014275	0.015051
RS	32	0.829411	2.032494	673.996724	0.014974	0.015852
RS	33	0.896470	2.032494	698.959575	0.015528	0.016565
RS	34	0.968367	1.984190	740.371172	0.016448	0.017624
RS	35	1.045453	1.984190	763.248419	0.016956	0.018304
RS	36	1.128100	1.939883	802.122011	0.017820	0.019304
RS	37	1.216710	1.939883	821.202095	0.018244	0.019864
RS	38	1.311714	1.920809	846.042491	0.018796	0.020501
RS	39	1.413572	1.920809	859.744879	0.019100	0.020872
RS	40	1.522780	1.933120	864.920010	0.019215	0.021000
RS	41	1.639867	1.933120	872.261747	0.019378	0.021157
RS	42	1.765403	1.972419	858.927598	0.019082	0.020815
RS	43	1.899996	1.972419	859.558571	0.019096	0.020773
RS	44	2.044300	2.029038	832.936980	0.018505	0.020106
RS	45	2.199016	2.029038	826.871274	0.018370	0.019894
RS	46	2.364896	2.092123	792.719423	0.017611	0.019055
RS	47	2.542744	2.092123	780.069721	0.017330	0.018697
RS	48	2.733424	2.151547	742.800905	0.016502	0.017798
RS	49	2.937862	2.151547	723.650515	0.016077	0.017309
RS	50	3.157051	2.198463	685.979786	0.015240	0.016417
RS	51	3.392054	2.198463	660.377650	0.014671	0.015802
RS	52	3.644014	2.227808	622.991988	0.013840	0.014932
RS	53	3.914154	2.227808	591.143496	0.013133	0.014192
RS	54	4.203784	2.248444	551.239745	0.012246	0.013272
RS	55	4.514312	2.248444	514.267303	0.011425	0.012417
RS	56	4.847245	2.248444	474.979942	0.010552	0.011505
RS	57	5.204201	2.248444	433.994692	0.009642	0.010546
RS	58	5.586911	2.547595	349.585991	0.007766	0.008591
RS	59	5.997235	2.547595	318.855085	0.007084	0.007851
RS	60	6.437164	2.547595	287.448001	0.006386	0.007091
RS	61	6.908836	2.547595	255.908610	0.005685	0.006325
RS	62	7.414540	2.547595	224.789815	0.004994	0.005566
RS	63	7.956731	2.547595	978.975238	0.021749	0.024382
PA	4+25*2+4+6 0.087392493 0.025531334 7.956731269 0.558032778 0.375657122 0.538800553 0.599665638 0.632381642 0.659351327 0.711661896 0.812832761 0.975087329 1.197653481 1.454771697 1.699427972 1.889900671 2.007803815 2.050862906 2.032493664 1.984189528 1.939882910 1.920808629 1.933119565 1.972418814 2.029037694 2.092123457 2.151547412 2.198463178 2.227807682 2.248443896 2.547594611
//
IT	4636
RD	11
LK	-385528.976758
QD	-252.615463 -> -224.346625
RI	0.0318819198
TR	0.085763	0.025882
MT	8.055901
MM	C_pi: 1.530805, n_recomb: 46607.757528
RS	0	0.000000	0.581915	564.812338	0.012118	0.000654
RS	1	0.007236	0.581915	597.987011	0.012830	0.005001
RS	2	0.014996	0.581915	632.524742	0.013571	0.011378
RS	3	0.023317	0.581915	668.393789	0.014341	0.015147
RS	4	0.032240	0.375332	1088.955753	0.023364	0.022949
RS	5	0.041809	0.375332	1137.458912	0.024405	0.021595
RS	6	0.052070	0.553919	807.326495	0.017322	0.014658
RS	7	0.063074	0.553919	848.233601	0.018199	0.015027
RS	8	0.074875	0.616225	800.841291	0.017183	0.014245
RS	9	0.087529	0.616225	840.855231	0.018041	0.015207
RS	10	0.101098	0.645716	841.712694	0.018059	0.015464
RS	11	0.115650	0.645716	881.961234	0.018923	0.016632
RS	12	0.131254	0.667270	893.158945	0.019163	0.017185
RS	13	0.147988	0.667270	933.433312	0.020027	0.018509
RS	14	0.165933	0.714285	910.475676	0.019535	0.018433
RS	15	0.185176	0.714285	949.728757	0.020377	0.019733
RS	16	0.205811	0.812406	870.902142	0.018686	0.018415
RS	17	0.227940	0.812406	908.203447	0.019486	0.019533
RS	18	0.251670	0.975666	789.085307	0.016930	0.017198
RS	19	0.277117	0.975666	823.905300	0.017677	0.018093
RS	20	0.304405	1.204854	697.256431	0.014960	0.015448
RS	21	0.333668	1.204854	729.415518	0.015650	0.016164
RS	22	0.365048	1.473868	624.248153	0.013394	0.013903
RS	23	0.398700	1.473868	654.063479	0.014033	0.014520
RS	24	0.434786	1.732218	583.251882	0.012514	0.012983
RS	25	0.473483	1.732218	611.461583	0.013119	0.013573
RS	26	0.514981	1.933707	574.066122	0.012317	0.012772
RS	27	0.559481	1.933707	601.458109	0.012905	0.013379
RS	28	0.607201	2.057332	591.763658	0.012697	0.013197
RS	29	0.658375	2.057332	618.860606	0.013278	0.013835
RS	30	0.713251	2.100074	633.059257	0.013583	0.014195
RS	31	0.772099	2.100074	659.958471	0.014160	0.014872
RS	32	0.835204	2.076351	694.312844	0.014897	0.015706
RS	33	0.902876	2.076351	720.479727	0.015458	0.016413
RS	34	0.975445	2.020561	766.056605	0.016436	0.017524
RS	35	1.053264	2.020561	790.170894	0.016954	0.018203
RS	36	1.136715	1.969763	833.242356	0.017878	0.019259
RS	37	1.226204	1.969763	853.465433	0.018312	0.019824
RS	38	1.322169	1.947015	881.194187	0.018907	0.020504
RS	39	1.425078	1.947015	895.824751	0.019221	0.020884
RS	40	1.535434	1.958913	901.840335	0.019350	0.021028
RS	41	1.653775	1.958913	909.848261	0.019521	0.021198
RS	42	1.780679	2.000660	895.454072	0.019213	0.020846
RS	43	1.916766	2.000660	896.518792	0.019235	0.020820
RS	44	2.062700	2.061753	867.661439	0.018616	0.020128
RS	45	2.219194	2.061753	861.856021	0.018492	0.019934
RS	46	2.387012	2.130282	825.111703	0.017703	0.019069
RS	47	2.566974	2.130282	812.588258	0.017435	0.018731
RS	48	2.759957	2.195006	772.973687	0.016585	0.017815
RS	49	2.966905	2.195006	753.809507	0.016173	0.017347
RS	50	3.188828	2.246067	714.350558	0.015327	0.016450
RS	51	3.426810	2.246067	688.537441	0.014773	0.015856
RS	52	3.682012	2.277836	649.907387	0.013944	0.014992
RS	53	3.955680	2.277836	617.560636	0.013250	0.014271
RS	54	4.249151	2.299887	576.503557	0.012369	0.013360
RS	55	4.563858	2.299887	538.696406	0.011558	0.012520
RS	56	4.901337	2.299887	498.373808	0.010693	0.011619
RS	57	5.263237	2.299887	456.164507	0.009787	0.010670
RS	58	5.651324	2.626483	365.418187	0.007840	0.008639
RS	59	6.067492	2.626483	334.301045	0.007173	0.007920
RS	60	6.513775	2.626483	302.332664	0.006487	0.007176
RS	61	6.992352	2.626483	270.065642	0.005794	0.006422
RS	62	7.505558	2.626483	238.068168	0.005108	0.005671
RS	63	8.055901	2.626483	1056.249406	0.022663	0.025305
PA	4+25*2+4+6 0.085763284 0.025881576 8.055900543 0.581914956 0.375332364 0.553919018 0.616224875 0.645715877 0.667269572 0.714285386 0.812405638 0.975666202 1.204853730 1.473867573 1.732217991 1.933706782 2.057331797 2.100074181 2.076351446 2.020560861 1.969762526 1.947014729 1.958912904 2.000659886 2.061753434 2.130281742 2.195006135 2.246066887 2.277835708 2.299887394 2.626483081
//
IT	4623
RD	12
LK	-385473.374674
QD	-236.878761 -> -211.159324
RI	0.0303061088
TR	0.084240	0.026215
MT	8.149998
MM	C_pi: 1.562746, n_recomb: 48160.994144
RS	0	0.000000	0.605412	562.252464	0.011674	0.000638
RS	1	0.007256	0.605412	595.663260	0.012368	0.004870
RS	2	0.015038	0.605412	630.495629	0.013091	0.011071
RS	3	0.023384	0.605412	666.725404	0.013844	0.014746
RS	4	0.032336	0.374393	1133.367262	0.023533	0.023321
RS	5	0.041938	0.374393	1183.877757	0.024582	0.021939
RS	6	0.052237	0.568740	816.591210	0.016955	0.014465
RS	7	0.063282	0.568740	858.519517	0.017826	0.014826
RS	8	0.075129	0.632674	811.126042	0.016842	0.014055
RS	9	0.087836	0.632674	852.207545	0.017695	0.014997
RS	10	0.101465	0.659080	858.607035	0.017828	0.015337
RS	11	0.116082	0.659080	900.161235	0.018691	0.016480
RS	12	0.131760	0.675354	919.745961	0.019097	0.017164
RS	13	0.148576	0.675354	961.574027	0.019966	0.018470
RS	14	0.166611	0.717123	945.780874	0.019638	0.018535
RS	15	0.185956	0.717123	986.702503	0.020488	0.019835
RS	16	0.206703	0.812066	908.857416	0.018871	0.018586
RS	17	0.228956	0.812066	947.798005	0.019680	0.019713
RS	18	0.252824	0.975968	822.907328	0.017087	0.017338
RS	19	0.278424	0.975968	859.247743	0.017841	0.018243
RS	20	0.305880	1.211235	723.626300	0.015025	0.015496
RS	21	0.335329	1.211235	757.123317	0.015721	0.016218
RS	22	0.366915	1.491643	643.781459	0.013367	0.013855
RS	23	0.400792	1.491643	674.741185	0.014010	0.014475
RS	24	0.437128	1.763441	598.389159	0.012425	0.012868
RS	25	0.476100	1.763441	627.606350	0.013031	0.013459
RS	26	0.517899	1.975963	587.299313	0.012195	0.012620
RS	27	0.562731	1.975963	615.647578	0.012783	0.013224
RS	28	0.610816	2.105473	605.144932	0.012565	0.013029
RS	29	0.662390	2.105473	633.225546	0.013148	0.013661
RS	30	0.717706	2.148141	648.466210	0.013465	0.014029
RS	31	0.777035	2.148141	676.434546	0.014045	0.014700
RS	32	0.840669	2.119306	713.613720	0.014817	0.015562
RS	33	0.908920	2.119306	740.951935	0.015385	0.016264
RS	34	0.982123	2.056211	790.632968	0.016416	0.017423
RS	35	1.060637	2.056211	815.963398	0.016942	0.018102
RS	36	1.144848	1.999015	863.243686	0.017924	0.019211
RS	37	1.235169	1.999015	884.602975	0.018368	0.019781
RS	38	1.332044	1.972568	915.292790	0.019005	0.020502
RS	39	1.435947	1.972568	930.856566	0.019328	0.020891
RS	40	1.547389	1.983913	937.806586	0.019472	0.021052
RS	41	1.666916	1.983913	946.493772	0.019653	0.021234
RS	42	1.795116	2.027891	931.120444	0.019333	0.020875
RS	43	1.932618	2.027891	932.637636	0.019365	0.020863
RS	44	2.080096	2.093205	901.608895	0.018721	0.020150
RS	45	2.238275	2.093205	896.086756	0.018606	0.019972
RS	46	2.407931	2.166928	856.802878	0.017790	0.019083
RS	47	2.589896	2.166928	844.432132	0.017534	0.018765
RS	48	2.785063	2.236722	802.525487	0.016663	0.017832
RS	49	2.994391	2.236722	783.376547	0.016266	0.017384
RS	50	3.218907	2.291722	742.187620	0.015411	0.016482
RS	51	3.459713	2.291722	716.194767	0.014871	0.015909
RS	52	3.717991	2.325739	676.383607	0.014044	0.015051
RS	53	3.995009	2.325739	643.571684	0.013363	0.014347
RS	54	4.292125	2.348993	601.437853	0.012488	0.013446
RS	55	4.610800	2.348993	562.826905	0.011686	0.012619
RS	56	4.952596	2.348993	521.502899	0.010828	0.011730
RS	57	5.319191	2.348993	478.105425	0.009927	0.010789
RS	58	5.712385	2.702336	381.014842	0.007911	0.008686
RS	59	6.134107	2.702336	349.536223	0.007258	0.007985
RS	60	6.586428	2.702336	317.036689	0.006583	0.007257
RS	61	7.071567	2.702336	284.076209	0.005898	0.006515
RS	62	7.591906	2.702336	251.236650	0.005217	0.005772
RS	63	8.149998	2.702336	1134.139487	0.023549	0.026202
PA	4+25*2+4+6 0.084239742 0.026214778 8.149998319 0.605412127 0.374393296 0.568739834 0.632674272 0.659080026 0.675354180 0.717122907 0.812066289 0.975967673 1.211235487 1.491642660 1.763441084 1.975963096 2.105473011 2.148141064 2.119306133 2.056210529 1.999014714 1.972568258 1.983912687 2.027891024 2.093205430 2.166928160 2.236721835 2.291722358 2.325739020 2.348992792 2.702336070
//
IT	4493
RD	13
LK	-385422.765538
QD	-222.536702 -> -199.088483
RI	0.0288803382
TR	0.082811	0.026532
MT	8.239537
MM	C_pi: 1.593602, n_recomb: 49673.704092
RS	0	0.000000	0.628780	559.531165	0.011264	0.000623
RS	1	0.007274	0.628780	593.137773	0.011941	0.004745
RS	2	0.015077	0.628780	628.219411	0.012647	0.010778
RS	3	0.023448	0.628780	664.759076	0.013383	0.014364
RS	4	0.032427	0.372957	1178.558030	0.023726	0.023699
RS	5	0.042060	0.372957	1231.061357	0.024783	0.022292
RS	6	0.052393	0.583297	825.001759	0.016608	0.014276
RS	7	0.063478	0.583297	867.886114	0.017472	0.014629
RS	8	0.075370	0.648986	820.326455	0.016514	0.013867
RS	9	0.088126	0.648986	862.405029	0.017361	0.014792
RS	10	0.101810	0.672415	874.109872	0.017597	0.015208
RS	11	0.116490	0.672415	916.902504	0.018459	0.016327
RS	12	0.132237	0.683535	944.794199	0.019020	0.017133
RS	13	0.149130	0.683535	988.121497	0.019892	0.018423
RS	14	0.167252	0.720106	979.847437	0.019726	0.018626
RS	15	0.186691	0.720106	1022.398060	0.020582	0.019925
RS	16	0.207545	0.811766	946.085052	0.019046	0.018748
RS	17	0.229916	0.811766	986.633990	0.019862	0.019884
RS	18	0.253914	0.975985	856.308573	0.017239	0.017477
RS	19	0.279658	0.975985	894.144242	0.018000	0.018391
RS	20	0.307274	1.216830	749.626416	0.015091	0.015547
RS	21	0.336899	1.216830	784.438646	0.015792	0.016275
RS	22	0.368678	1.508162	662.889518	0.013345	0.013814
RS	23	0.402770	1.508162	694.968554	0.013991	0.014436
RS	24	0.439341	1.793174	613.032728	0.012341	0.012763
RS	25	0.478573	1.793174	643.227826	0.012949	0.013352
RS	26	0.520658	2.016735	599.962605	0.012078	0.012477
RS	27	0.565804	2.016735	629.233279	0.012667	0.013078
RS	28	0.614235	2.152299	617.849624	0.012438	0.012869
RS	29	0.666188	2.152299	646.876869	0.013023	0.013497
RS	30	0.721920	2.195128	663.059330	0.013348	0.013869
RS	31	0.781706	2.195128	692.059373	0.013932	0.014535
RS	32	0.845841	2.161417	731.954337	0.014735	0.015422
RS	33	0.914641	2.161417	760.431266	0.015309	0.016120
RS	34	0.988446	2.091202	814.142700	0.016390	0.017322
RS	35	1.067619	2.091202	840.667436	0.016924	0.018000
RS	36	1.152551	2.027699	892.155799	0.017960	0.019161
RS	37	1.243661	2.027699	914.643040	0.018413	0.019734
RS	38	1.341398	1.997537	948.354865	0.019092	0.020495
RS	39	1.446245	1.997537	964.855402	0.019424	0.020893
RS	40	1.558718	2.008210	972.825124	0.019584	0.021072
RS	41	1.679373	2.008210	982.203432	0.019773	0.021266
RS	42	1.808804	2.054224	965.931748	0.019446	0.020901
RS	43	1.947649	2.054224	967.918913	0.019486	0.020903
RS	44	2.096595	2.123532	934.783048	0.018818	0.020170
RS	45	2.256374	2.123532	929.566001	0.018713	0.020008
RS	46	2.427776	2.202221	887.798175	0.017873	0.019098
RS	47	2.611645	2.202221	875.605238	0.017627	0.018797
RS	48	2.808889	2.276873	831.460340	0.016738	0.017849
RS	49	3.020481	2.276873	812.354441	0.016354	0.017420
RS	50	3.247463	2.335627	769.492869	0.015491	0.016515
RS	51	3.490956	2.335627	743.350510	0.014965	0.015960
RS	52	3.752161	2.371731	702.419917	0.014141	0.015108
RS	53	4.032366	2.371731	669.175161	0.013471	0.014421
RS	54	4.332953	2.395992	626.039823	0.012603	0.013529
RS	55	4.655404	2.395992	586.655526	0.011810	0.012716
RS	56	5.001310	2.395992	544.363344	0.010959	0.011837
RS	57	5.372377	2.395992	499.812898	0.010062	0.010904
RS	58	5.770436	2.775383	396.383451	0.007980	0.008732
RS	59	6.197449	2.775383	364.566064	0.007339	0.008049
RS	60	6.655523	2.775383	331.563055	0.006675	0.007335
RS	61	7.146917	2.775383	297.940588	0.005998	0.006603
RS	62	7.674055	2.775383	264.292795	0.005321	0.005868
RS	63	8.239537	2.775383	1212.540423	0.024410	0.027074
PA	4+25*2+4+6 0.082811466 0.026531708 8.239536875 0.628780439 0.372957244 0.583296565 0.648985647 0.672415294 0.683535131 0.720106086 0.811765804 0.975985358 1.216829754 1.508161920 1.793174397 2.016734521 2.152299071 2.195128372 2.161417342 2.091201813 2.027698544 1.997537262 2.008209835 2.054223655 2.123532251 2.202220594 2.276873255 2.335626915 2.371731418 2.395991644 2.775382606
//
IT	4857
RD	14
LK	-385376.607179
QD	-209.432826 -> -188.014445
RI	0.0275742507
TR	0.081469	0.026833
MT	8.325045
MM	C_pi: 1.623478, n_recomb: 51147.343821
RS	0	0.000000	0.652239	556.494815	0.010880	0.000609
RS	1	0.007291	0.652239	590.252975	0.011540	0.004625
RS	2	0.015114	0.652239	625.534992	0.012230	0.010496
RS	3	0.023508	0.652239	662.330694	0.012949	0.013996
RS	4	0.032513	0.371136	1224.406649	0.023939	0.024082
RS	5	0.042175	0.371136	1278.886699	0.025004	0.022652
RS	6	0.052541	0.597619	832.631960	0.016279	0.014089
RS	7	0.063664	0.597619	876.412222	0.017135	0.014438
RS	8	0.075597	0.665148	828.580662	0.016200	0.013683
RS	9	0.088400	0.665148	871.591934	0.017041	0.014592
RS	10	0.102137	0.685690	888.381368	0.017369	0.015076
RS	11	0.116876	0.685690	932.349995	0.018229	0.016174
RS	12	0.132689	0.691771	968.439441	0.018934	0.017095
RS	13	0.149655	0.691771	1013.214316	0.019810	0.018368
RS	14	0.167858	0.723192	1012.760387	0.019801	0.018707
RS	15	0.187389	0.723192	1056.902365	0.020664	0.020004
RS	16	0.208343	0.811487	982.627158	0.019212	0.018904
RS	17	0.230825	0.811487	1024.754856	0.020035	0.020047
RS	18	0.254947	0.975744	889.319190	0.017387	0.017614
RS	19	0.280827	0.975744	928.625984	0.018156	0.018536
RS	20	0.308595	1.221698	775.293440	0.015158	0.015600
RS	21	0.338387	1.221698	811.399497	0.015864	0.016334
RS	22	0.370351	1.523508	681.612930	0.013326	0.013779
RS	23	0.404646	1.523508	714.787924	0.013975	0.014404
RS	24	0.441441	1.821501	627.227735	0.012263	0.012665
RS	25	0.480920	1.821501	658.373232	0.012872	0.013254
RS	26	0.523276	2.056119	612.099530	0.011967	0.012342
RS	27	0.568721	2.056119	642.260808	0.012557	0.012940
RS	28	0.617480	2.197894	629.929085	0.012316	0.012716
RS	29	0.669794	2.197894	659.867929	0.012901	0.013340
RS	30	0.725922	2.241109	676.896114	0.013234	0.013715
RS	31	0.786143	2.241109	706.891960	0.013821	0.014376
RS	32	0.850755	2.202750	749.392953	0.014652	0.015286
RS	33	0.920077	2.202750	778.976556	0.015230	0.015980
RS	34	0.994454	2.125589	836.639660	0.016357	0.017222
RS	35	1.074255	2.125589	864.336403	0.016899	0.017899
RS	36	1.159874	2.055873	920.019006	0.017988	0.019107
RS	37	1.251735	2.055873	943.624837	0.018449	0.019685
RS	38	1.350295	2.021981	980.412302	0.019168	0.020486
RS	39	1.456041	2.021981	997.851732	0.019509	0.020891
RS	40	1.569497	2.031883	1006.917925	0.019687	0.021088
RS	41	1.691225	2.031883	1016.997815	0.019884	0.021293
RS	42	1.821829	2.079754	999.907299	0.019550	0.020924
RS	43	1.961956	2.079754	1002.380339	0.019598	0.020939
RS	44	2.112300	2.152856	967.199359	0.018910	0.020189
RS	45	2.273607	2.152856	962.307577	0.018814	0.020042
RS	46	2.446674	2.236303	918.110892	0.017950	0.019112
RS	47	2.632361	2.236303	906.119154	0.017716	0.018827
RS	48	2.831586	2.315623	859.789027	0.016810	0.017866
RS	49	3.045338	2.315623	840.752246	0.016438	0.017455
RS	50	3.274675	2.377962	796.273110	0.015568	0.016546
RS	51	3.520734	2.377962	770.009934	0.015055	0.016009
RS	52	3.784733	2.416011	728.018758	0.014234	0.015164
RS	53	4.067982	2.416011	694.372249	0.013576	0.014492
RS	54	4.371883	2.441103	650.307520	0.012714	0.013610
RS	55	4.697943	2.441103	610.179576	0.011930	0.012809
RS	56	5.047777	2.441103	566.951602	0.011085	0.011940
RS	57	5.423119	2.441103	521.282482	0.010192	0.011015
RS	58	5.825828	2.845848	411.530085	0.008046	0.008777
RS	59	6.257900	2.845848	379.394692	0.007418	0.008110
RS	60	6.721475	2.845848	345.913596	0.006763	0.007409
RS	61	7.218852	2.845848	311.658129	0.006093	0.006688
RS	62	7.752493	2.845848	277.233439	0.005420	0.005960
RS	63	8.325045	2.845848	1291.344720	0.025248	0.027922
PA	4+25*2+4+6 0.081468651 0.026832910 8.325044850 0.652239190 0.371135608 0.597618977 0.665147993 0.685690445 0.691771018 0.723192154 0.811486719 0.975744288 1.221697590 1.523507812 1.821500566 2.056118578 2.197893818 2.241108634 2.202750293 2.125589219 2.055872519 2.021980793 2.031882634 2.079754129 2.152856035 2.236303184 2.315623437 2.377962096 2.416011273 2.441103172 2.845848492
//
IT	4537
RD	15
LK	-385334.427062
QD	-197.430812 -> -177.831949
RI	0.0263658153
TR	0.080205	0.027120
MT	8.406727
MM	C_pi: 1.652420, n_recomb: 52583.159434
RS	0	0.000000	0.675963	553.045142	0.010518	0.000595
RS	1	0.007308	0.675963	586.907942	0.011162	0.004510
RS	2	0.015150	0.675963	622.339045	0.011835	0.010224
RS	3	0.023564	0.675963	659.334838	0.012539	0.013640
RS	4	0.032594	0.369010	1270.819686	0.024168	0.024471
RS	5	0.042284	0.369010	1327.258223	0.025241	0.023018
RS	6	0.052682	0.611740	839.524827	0.015966	0.013905
RS	7	0.063839	0.611740	884.144087	0.016814	0.014252
RS	8	0.075812	0.681163	835.981521	0.015898	0.013502
RS	9	0.088660	0.681163	879.865398	0.016733	0.014398
RS	10	0.102447	0.698889	901.536797	0.017145	0.014944
RS	11	0.117241	0.698889	946.622323	0.018002	0.016023
RS	12	0.133117	0.700028	990.790346	0.018842	0.017051
RS	13	0.150153	0.700028	1036.963017	0.019720	0.018308
RS	14	0.168433	0.726352	1044.575411	0.019865	0.018780
RS	15	0.188050	0.726352	1090.272009	0.020734	0.020074
RS	16	0.209100	0.811213	1018.510711	0.019370	0.019054
RS	17	0.231688	0.811213	1062.188166	0.020200	0.020203
RS	18	0.255927	0.975249	921.968729	0.017534	0.017749
RS	19	0.281937	0.975249	962.723052	0.018309	0.018680
RS	20	0.309848	1.225892	800.648315	0.015226	0.015656
RS	21	0.339799	1.225892	838.027392	0.015937	0.016396
RS	22	0.371938	1.537735	699.984991	0.013312	0.013750
RS	23	0.406427	1.537735	734.233772	0.013963	0.014376
RS	24	0.443435	1.848473	641.010388	0.012190	0.012574
RS	25	0.483148	1.848473	673.080270	0.012800	0.013162
RS	26	0.525763	2.094139	623.756142	0.011862	0.012215
RS	27	0.571492	2.094139	654.778012	0.012452	0.012810
RS	28	0.620563	2.242272	641.433738	0.012198	0.012571
RS	29	0.673221	2.242272	672.250820	0.012785	0.013191
RS	30	0.729726	2.286086	690.032251	0.013123	0.013568
RS	31	0.790360	2.286086	720.989195	0.013711	0.014224
RS	32	0.855425	2.243298	765.987945	0.014567	0.015153
RS	33	0.925246	2.243298	796.646479	0.015150	0.015843
RS	34	1.000168	2.159358	858.178763	0.016320	0.017122
RS	35	1.080566	2.159358	887.024429	0.016869	0.017799
RS	36	1.166839	2.083515	946.880761	0.018007	0.019052
RS	37	1.259417	2.083515	971.594162	0.018477	0.019634
RS	38	1.358760	2.045895	1011.495894	0.019236	0.020473
RS	39	1.465362	2.045895	1029.874467	0.019586	0.020886
RS	40	1.579755	2.054926	1040.113701	0.019780	0.021101
RS	41	1.702508	2.054926	1050.903305	0.019986	0.021316
RS	42	1.834231	2.104503	1033.065662	0.019646	0.020945
RS	43	1.975580	2.104503	1036.038281	0.019703	0.020972
RS	44	2.127259	2.181206	998.876304	0.018996	0.020206
RS	45	2.290021	2.181206	994.327372	0.018910	0.020073
RS	46	2.464679	2.269224	947.754114	0.018024	0.019125
RS	47	2.652099	2.269224	935.984483	0.017800	0.018856
RS	48	2.853216	2.353037	887.519329	0.016878	0.017883
RS	49	3.069030	2.353037	868.575517	0.016518	0.017489
RS	50	3.300616	2.418804	822.532322	0.015643	0.016577
RS	51	3.549125	2.418804	796.174973	0.015141	0.016057
RS	52	3.815794	2.458669	753.178710	0.014324	0.015218
RS	53	4.101951	2.458669	719.159958	0.013677	0.014561
RS	54	4.409020	2.484432	674.235471	0.012822	0.013689
RS	55	4.738528	2.484432	633.392550	0.012046	0.012899
RS	56	5.092117	2.484432	589.260171	0.011206	0.012040
RS	57	5.471544	2.484432	542.505759	0.010317	0.011121
RS	58	5.878700	2.913837	426.455957	0.008110	0.008820
RS	59	6.315609	2.913837	394.021750	0.007493	0.008169
RS	60	6.784447	2.913837	360.086148	0.006848	0.007481
RS	61	7.287546	2.913837	325.224749	0.006185	0.006770
RS	62	7.827411	2.913837	290.052599	0.005516	0.006049
RS	63	8.406727	2.913837	1370.440794	0.026062	0.028746
PA	4+25*2+4+6 0.080204701 0.027119581 8.406727191 0.675963332 0.369009829 0.611739943 0.681163038 0.698888621 0.700027632 0.726351623 0.811212760 0.975249239 1.225891665 1.537734905 1.848472802 2.094139308 2.242271916 2.286085718 2.243298127 2.159357995 2.083515481 2.045895226 2.054926408 2.104502599 2.181205565 2.269223617 2.353037313 2.418803923 2.458668868 2.484432232 2.913837392
//
IT	4280
RD	16
LK	-385295.815680
QD	-186.412709 -> -168.449225
RI	0.0252426649
TR	0.079012	0.027392
MT	8.484992
MM	C_pi: 1.680491, n_recomb: 53981.908873
RS	0	0.000000	0.700030	549.176345	0.010173	0.000581
RS	1	0.007323	0.700030	583.098354	0.010802	0.004398
RS	2	0.015183	0.700030	618.628955	0.011460	0.009959
RS	3	0.023618	0.700030	655.770830	0.012148	0.013293
RS	4	0.032671	0.366640	1317.729037	0.024411	0.024864
RS	5	0.042387	0.366640	1376.106038	0.025492	0.023389
RS	6	0.052815	0.625671	845.737142	0.015667	0.013725
RS	7	0.064006	0.625671	891.142084	0.016508	0.014071
RS	8	0.076017	0.697024	842.613872	0.015609	0.013326
RS	9	0.088907	0.697024	887.314369	0.016437	0.014208
RS	10	0.102742	0.711996	913.670730	0.016925	0.014812
RS	11	0.117589	0.711996	959.817035	0.017780	0.015873
RS	12	0.133524	0.708290	1011.919660	0.018746	0.017002
RS	13	0.150626	0.708290	1059.441585	0.019626	0.018243
RS	14	0.168980	0.729570	1075.323389	0.019920	0.018844
RS	15	0.188678	0.729570	1122.538311	0.020795	0.020135
RS	16	0.209819	0.810943	1053.739988	0.019520	0.019197
RS	17	0.232509	0.810943	1098.938361	0.020358	0.020353
RS	18	0.256859	0.974536	954.250571	0.017677	0.017883
RS	19	0.282993	0.974536	996.428713	0.018459	0.018821
RS	20	0.311042	1.229466	825.703222	0.015296	0.015715
RS	21	0.341144	1.229466	864.334873	0.016012	0.016459
RS	22	0.373450	1.550928	718.018240	0.013301	0.013725
RS	23	0.408123	1.550928	753.319286	0.013955	0.014353
RS	24	0.445334	1.874175	654.400096	0.012123	0.012489
RS	25	0.485271	1.874175	687.369390	0.012733	0.013077
RS	26	0.528133	2.130882	634.954698	0.011762	0.012095
RS	27	0.574133	2.130882	666.808334	0.012352	0.012687
RS	28	0.623502	2.285507	652.392483	0.012085	0.012433
RS	29	0.676487	2.285507	684.055653	0.012672	0.013048
RS	30	0.733352	2.330121	702.502517	0.013014	0.013426
RS	31	0.794381	2.330121	734.386761	0.013604	0.014077
RS	32	0.859880	2.283103	781.779191	0.014482	0.015024
RS	33	0.930176	2.283103	813.481138	0.015070	0.015710
RS	34	1.005619	2.192546	878.795119	0.016279	0.017023
RS	35	1.086588	2.192546	908.765930	0.016835	0.017699
RS	36	1.173486	2.110662	972.767600	0.018020	0.018996
RS	37	1.266748	2.110662	998.576166	0.018498	0.019581
RS	38	1.366840	2.069314	1041.624071	0.019296	0.020457
RS	39	1.474262	2.069314	1060.940275	0.019654	0.020878
RS	40	1.589551	2.077393	1072.419669	0.019866	0.021112
RS	41	1.713283	2.077393	1083.925425	0.020079	0.021337
RS	42	1.846077	2.128535	1065.410107	0.019736	0.020964
RS	43	1.988595	2.128535	1068.894239	0.019801	0.021003
RS	44	2.141550	2.208668	1029.812446	0.019077	0.020223
RS	45	2.305707	2.208668	1025.622313	0.018999	0.020103
RS	46	2.481886	2.301084	976.725262	0.018094	0.019138
RS	47	2.670967	2.301084	965.196969	0.017880	0.018884
RS	48	2.873895	2.389228	914.647562	0.016944	0.017899
RS	49	3.091684	2.389228	895.818867	0.016595	0.017521
RS	50	3.325423	2.458286	848.261140	0.015714	0.016607
RS	51	3.576279	2.458286	821.835122	0.015224	0.016102
RS	52	3.845507	2.499852	777.886966	0.014410	0.015270
RS	53	4.134450	2.499852	743.524775	0.013774	0.014627
RS	54	4.444555	2.526147	697.806974	0.012927	0.013765
RS	55	4.777369	2.526147	656.277833	0.012157	0.012986
RS	56	5.134557	2.526147	611.272539	0.011324	0.012135
RS	57	5.517902	2.526147	563.466364	0.010438	0.011224
RS	58	5.929322	2.979531	441.155651	0.008172	0.008863
RS	59	6.370871	2.979531	408.441003	0.007566	0.008225
RS	60	6.844757	2.979531	374.073428	0.006930	0.007550
RS	61	7.353347	2.979531	338.631987	0.006273	0.006848
RS	62	7.899182	2.979531	302.740616	0.005608	0.006134
RS	63	8.484992	2.979531	1449.701207	0.026855	0.029547
PA	4+25*2+4+6 0.079012020 0.027392244 8.484991877 0.700030008 0.366639856 0.625670968 0.697024184 0.711996248 0.708289829 0.729570267 0.810942763 0.974536340 1.229465608 1.550927524 1.874175024 2.130882448 2.285507098 2.330121018 2.283103353 2.192546064 2.110661809 2.069314492 2.077392759 2.128534538 2.208667833 2.301083501 2.389227927 2.458286276 2.499852104 2.526146818 2.979530666
//
IT	4586
RD	17
LK	-385260.412300
QD	-176.276185 -> -159.786349
RI	0.0241904326
TR	0.077885	0.027652
MT	8.560053
MM	C_pi: 1.707739, n_recomb: 55344.765469
RS	0	0.000000	0.724581	544.839611	0.009844	0.000568
RS	1	0.007338	0.724581	578.774278	0.010458	0.004289
RS	2	0.015215	0.724581	614.353814	0.011100	0.009702
RS	3	0.023670	0.724581	651.586956	0.011773	0.012955
RS	4	0.032745	0.364083	1365.054670	0.024665	0.025261
RS	5	0.042486	0.364083	1425.348237	0.025754	0.023763
RS	6	0.052942	0.639445	851.296717	0.015382	0.013548
RS	7	0.064165	0.639445	897.436508	0.016215	0.013894
RS	8	0.076212	0.712733	848.551682	0.015332	0.013154
RS	9	0.089142	0.712733	894.016632	0.016154	0.014024
RS	10	0.103022	0.725002	924.877048	0.016711	0.014681
RS	11	0.117920	0.725002	972.031208	0.017563	0.015725
RS	12	0.133911	0.716541	1031.909682	0.018645	0.016948
RS	13	0.151076	0.716541	1080.734043	0.019527	0.018175
RS	14	0.169501	0.732833	1105.049303	0.019967	0.018901
RS	15	0.189277	0.732833	1153.747153	0.020847	0.020189
RS	16	0.210505	0.810678	1088.325489	0.019664	0.019335
RS	17	0.233291	0.810678	1135.016443	0.020508	0.020496
RS	18	0.257748	0.973627	986.175979	0.017819	0.018015
RS	19	0.284000	0.973627	1029.754623	0.018606	0.018960
RS	20	0.312179	1.232474	850.471239	0.015367	0.015775
RS	21	0.342426	1.232474	890.335550	0.016087	0.016524
RS	22	0.374892	1.563160	735.730901	0.013294	0.013704
RS	23	0.409740	1.563160	772.063580	0.013950	0.014335
RS	24	0.447146	1.898676	667.422433	0.012059	0.012411
RS	25	0.487296	1.898676	701.267445	0.012671	0.012998
RS	26	0.530393	2.166397	645.729161	0.011667	0.011982
RS	27	0.576653	2.166397	678.387311	0.012257	0.012571
RS	28	0.626307	2.327636	662.845060	0.011977	0.012301
RS	29	0.679605	2.327636	695.323762	0.012563	0.012913
RS	30	0.736814	2.373236	714.353979	0.012907	0.013289
RS	31	0.798221	2.373236	747.133067	0.013500	0.013936
RS	32	0.864134	2.322180	796.816960	0.014397	0.014898
RS	33	0.934884	2.322180	829.531472	0.014988	0.015581
RS	34	1.010826	2.225156	898.539902	0.016235	0.016925
RS	35	1.092340	2.225156	929.611852	0.016797	0.017601
RS	36	1.179837	2.137312	997.724331	0.018027	0.018939
RS	37	1.273754	2.137312	1024.614647	0.018513	0.019527
RS	38	1.374562	2.092238	1070.835781	0.019348	0.020439
RS	39	1.482769	2.092238	1091.086544	0.019714	0.020867
RS	40	1.598915	2.099292	1103.866193	0.019945	0.021120
RS	41	1.723585	2.099292	1116.092763	0.020166	0.021354
RS	42	1.857403	2.151869	1096.967827	0.019821	0.020981
RS	43	2.001042	2.151869	1100.973302	0.019893	0.021031
RS	44	2.155220	2.235275	1060.030535	0.019153	0.020238
RS	45	2.320713	2.235275	1056.212879	0.019084	0.020131
RS	46	2.498349	2.331927	1005.043014	0.018160	0.019151
RS	47	2.689021	2.331927	993.772921	0.017956	0.018910
RS	48	2.893685	2.424256	941.185959	0.017006	0.017915
RS	49	3.113368	2.424256	922.492398	0.016668	0.017551
RS	50	3.349171	2.496479	873.467696	0.015782	0.016636
RS	51	3.602278	2.496479	846.996451	0.015304	0.016146
RS	52	3.873958	2.539640	802.146768	0.014494	0.015321
RS	53	4.165575	2.539640	767.468109	0.013867	0.014691
RS	54	4.478591	2.566339	721.020150	0.013028	0.013839
RS	55	4.814577	2.566339	678.832218	0.012266	0.013070
RS	56	5.175219	2.566339	632.984202	0.011437	0.012228
RS	57	5.562325	2.566339	584.158569	0.010555	0.011322
RS	58	5.977837	3.043032	455.630197	0.008233	0.008904
RS	59	6.423841	3.043032	422.652102	0.007637	0.008280
RS	60	6.902573	3.043032	387.873529	0.007008	0.007616
RS	61	7.416436	3.043032	351.876287	0.006358	0.006923
RS	62	7.968006	3.043032	315.292299	0.005697	0.006215
RS	63	8.560053	3.043032	1529.024043	0.027627	0.030325
PA	4+25*2+4+6 0.077885012 0.027651779 8.560052516 0.724581022 0.364083179 0.639445173 0.712733180 0.725001715 0.716541466 0.732832743 0.810678268 0.973627397 1.232474341 1.563159513 1.898675942 2.166396614 2.327636066 2.373235688 2.322180021 2.225155863 2.137312393 2.092238111 2.099292458 2.151868569 2.235274717 2.331926977 2.424256004 2.496478970 2.539640321 2.566339394 3.043032373
//
IT	4979
RD	18
LK	-385227.901227
QD	-166.931556 -> -151.772764
RI	0.0232012786
TR	0.076819	0.027899
MT	8.632083
MM	C_pi: 1.734194, n_recomb: 56672.600125
RS	0	0.000000	0.749685	540.047221	0.009529	0.000555
RS	1	0.007352	0.749685	573.949622	0.010127	0.004183
RS	2	0.015245	0.749685	609.529288	0.010755	0.009450
RS	3	0.023718	0.749685	646.800779	0.011413	0.012623
RS	4	0.032815	0.361384	1412.724115	0.024928	0.025662
RS	5	0.042579	0.361384	1474.910224	0.026025	0.024141
RS	6	0.053062	0.653072	856.248300	0.015109	0.013375
RS	7	0.064316	0.653072	903.074840	0.015935	0.013721
RS	8	0.076397	0.728295	853.847056	0.015066	0.012986
RS	9	0.089366	0.728295	900.027147	0.015881	0.013845
RS	10	0.103289	0.737889	935.237694	0.016502	0.014552
RS	11	0.118235	0.737889	983.349518	0.017351	0.015579
RS	12	0.134281	0.724774	1050.817171	0.018542	0.016891
RS	13	0.151506	0.724774	1100.898106	0.019426	0.018103
RS	14	0.169997	0.736131	1133.775681	0.020006	0.018952
RS	15	0.189848	0.736131	1183.921273	0.020891	0.020235
RS	16	0.211159	0.810423	1122.262260	0.019803	0.019468
RS	17	0.234036	0.810423	1170.417414	0.020652	0.020633
RS	18	0.258596	0.972545	1017.741216	0.017958	0.018145
RS	19	0.284961	0.972545	1062.696912	0.018752	0.019098
RS	20	0.313264	1.234966	874.955792	0.015439	0.015837
RS	21	0.343649	1.234966	916.032931	0.016164	0.016591
RS	22	0.376267	1.574485	753.137907	0.013289	0.013688
RS	23	0.411284	1.574485	790.482171	0.013948	0.014321
RS	24	0.448875	1.922038	680.093557	0.012000	0.012337
RS	25	0.489230	1.922038	714.791408	0.012613	0.012924
RS	26	0.532552	2.200730	656.102289	0.011577	0.011874
RS	27	0.579059	2.200730	689.538786	0.012167	0.012461
RS	28	0.628986	2.368691	672.820771	0.011872	0.012175
RS	29	0.682583	2.368691	706.085614	0.012459	0.012783
RS	30	0.740121	2.415444	725.623570	0.012804	0.013157
RS	31	0.801889	2.415444	759.266037	0.013397	0.013801
RS	32	0.868199	2.360535	811.141281	0.014313	0.014776
RS	33	0.939384	2.360535	844.837905	0.014907	0.015455
RS	34	1.015803	2.257184	917.453552	0.016189	0.016829
RS	35	1.097840	2.257184	949.602199	0.016756	0.017504
RS	36	1.185909	2.163460	1021.786694	0.018030	0.018881
RS	37	1.280453	2.163460	1049.744141	0.018523	0.019473
RS	38	1.381948	2.114664	1099.157634	0.019395	0.020419
RS	39	1.490906	2.114664	1120.338262	0.019769	0.020854
RS	40	1.607874	2.120628	1134.474312	0.020018	0.021126
RS	41	1.733442	2.120628	1147.424453	0.020247	0.021369
RS	42	1.868242	2.174519	1127.753738	0.019899	0.020997
RS	43	2.012954	2.174519	1132.288403	0.019979	0.021057
RS	44	2.168305	2.261052	1089.541439	0.019225	0.020253
RS	45	2.335077	2.261052	1086.107902	0.019165	0.020158
RS	46	2.514112	2.361792	1032.714631	0.018222	0.019163
RS	47	2.706309	2.361792	1021.717585	0.018028	0.018935
RS	48	2.912638	2.458168	967.138512	0.017065	0.017930
RS	49	3.134136	2.458168	948.598151	0.016738	0.017581
RS	50	3.371920	2.533439	898.151493	0.015848	0.016664
RS	51	3.627187	2.533439	871.656771	0.015381	0.016188
RS	52	3.901221	2.578103	825.952431	0.014574	0.015369
RS	53	4.195403	2.578103	790.983065	0.013957	0.014751
RS	54	4.511214	2.605090	743.866023	0.013126	0.013911
RS	55	4.850245	2.605090	701.045976	0.012370	0.013151
RS	56	5.214203	2.605090	654.384741	0.011547	0.012316
RS	57	5.604919	2.605090	604.571372	0.010668	0.011417
RS	58	6.024363	3.104435	469.875959	0.008291	0.008944
RS	59	6.474645	3.104435	436.650554	0.007705	0.008333
RS	60	6.958033	3.104435	401.480951	0.007084	0.007679
RS	61	7.476961	3.104435	364.951071	0.006440	0.006995
RS	62	8.034043	3.104435	327.699995	0.005782	0.006293
RS	63	8.632083	3.104435	1608.302260	0.028379	0.031082
PA	4+25*2+4+6 0.076818795 0.027899064 8.632083178 0.749684535 0.361383612 0.653071808 0.728295262 0.737888836 0.724774177 0.736131475 0.810423138 0.972545203 1.234966145 1.574484704 1.922037832 2.200730014 2.368691391 2.415443856 2.360534738 2.257184326 2.163459704 2.114663817 2.120627712 2.174519012 2.261052324 2.361791576 2.458168274 2.533439388 2.578103334 2.605089901 3.104434741
//
IT	5169
RD	19
LK	-385198.003221
QD	-158.300333 -> -144.346460
RI	0.0222692233
TR	0.075809	0.028135
MT	8.701295
MM	C_pi: 1.759885, n_recomb: 57966.010216
RS	0	0.000000	0.775383	534.829594	0.009227	0.000542
RS	1	0.007366	0.775383	568.657298	0.009810	0.004079
RS	2	0.015274	0.775383	604.190926	0.010423	0.009204
RS	3	0.023765	0.775383	641.450615	0.011066	0.012298
RS	4	0.032881	0.358560	1460.736039	0.025200	0.026064
RS	5	0.042669	0.358560	1524.789506	0.026305	0.024520
RS	6	0.053177	0.666571	860.611951	0.014847	0.013206
RS	7	0.064460	0.666571	908.078872	0.015666	0.013552
RS	8	0.076574	0.743706	858.552311	0.014811	0.012822
RS	9	0.089580	0.743706	905.401034	0.015620	0.013672
RS	10	0.103544	0.750660	944.800260	0.016299	0.014424
RS	11	0.118537	0.750660	993.821321	0.017145	0.015435
RS	12	0.134633	0.732976	1068.697843	0.018437	0.016831
RS	13	0.151916	0.732976	1119.990425	0.019322	0.018029
RS	14	0.170471	0.739463	1161.514772	0.020038	0.018997
RS	15	0.190394	0.739463	1213.072845	0.020927	0.020275
RS	16	0.211783	0.810175	1155.548182	0.019935	0.019596
RS	17	0.234749	0.810175	1205.138992	0.020790	0.020765
RS	18	0.259406	0.971317	1048.929078	0.018096	0.018274
RS	19	0.285878	0.971317	1095.237901	0.018894	0.019233
RS	20	0.314301	1.236994	899.148229	0.015512	0.015900
RS	21	0.344818	1.236994	941.418095	0.016241	0.016659
RS	22	0.377582	1.584977	770.237797	0.013288	0.013675
RS	23	0.412760	1.584977	808.573685	0.013949	0.014310
RS	24	0.450528	1.944310	692.428310	0.011945	0.012269
RS	25	0.491079	1.944310	727.956828	0.012558	0.012855
RS	26	0.534616	2.233947	666.086355	0.011491	0.011772
RS	27	0.581361	2.233947	700.275749	0.012081	0.012357
RS	28	0.631548	2.408721	682.339199	0.011771	0.012054
RS	29	0.685432	2.408721	716.361655	0.012358	0.012659
RS	30	0.743285	2.456787	736.334539	0.012703	0.013031
RS	31	0.805400	2.456787	770.809613	0.013298	0.013670
RS	32	0.872089	2.398185	824.783702	0.014229	0.014657
RS	33	0.943691	2.398185	859.432280	0.014826	0.015333
RS	34	1.020567	2.288639	935.567963	0.016140	0.016734
RS	35	1.103105	2.288639	968.768417	0.016713	0.017409
RS	36	1.191723	2.189106	1044.982727	0.018028	0.018822
RS	37	1.286869	2.189106	1073.991513	0.018528	0.019418
RS	38	1.389022	2.136599	1126.608563	0.019436	0.020398
RS	39	1.498700	2.136599	1148.712803	0.019817	0.020839
RS	40	1.616456	2.141413	1164.256272	0.020085	0.021130
RS	41	1.742886	2.141413	1177.930996	0.020321	0.021382
RS	42	1.878629	2.196508	1157.775970	0.019973	0.021011
RS	43	2.024370	2.196508	1162.845796	0.020061	0.021081
RS	44	2.180846	2.286034	1118.349376	0.019293	0.020266
RS	45	2.348848	2.286034	1115.309703	0.019241	0.020182
RS	46	2.529225	2.390722	1059.740869	0.018282	0.019174
RS	47	2.722887	2.390722	1049.029891	0.018097	0.018959
RS	48	2.930814	2.491021	992.502377	0.017122	0.017945
RS	49	3.154057	2.491021	974.131623	0.016805	0.017609
RS	50	3.393743	2.569236	922.305086	0.015911	0.016691
RS	51	3.651084	2.569236	895.807349	0.015454	0.016228
RS	52	3.927380	2.615315	849.294271	0.014652	0.015416
RS	53	4.224027	2.615315	814.058833	0.014044	0.014810
RS	54	4.542525	2.642487	766.330222	0.013220	0.013979
RS	55	4.884482	2.642487	722.904373	0.012471	0.013229
RS	56	5.251627	2.642487	675.459141	0.011653	0.012402
RS	57	5.645816	2.642487	624.689579	0.010777	0.011508
RS	58	6.069039	3.163840	483.885961	0.008348	0.008983
RS	59	6.523436	3.163840	450.428766	0.007771	0.008384
RS	60	7.011302	3.163840	414.887369	0.007157	0.007740
RS	61	7.535104	3.163840	377.847223	0.006518	0.007064
RS	62	8.097488	3.163840	339.953816	0.005865	0.006368
RS	63	8.701295	3.163840	1687.417566	0.029110	0.031817
PA	4+25*2+4+6 0.075808597 0.028134759 8.701295366 0.775382874 0.358559785 0.666571073 0.743706429 0.750660037 0.732975593 0.739462606 0.810175043 0.971317204 1.236994240 1.584976754 1.944310363 2.233947400 2.408720730 2.456787338 2.398184621 2.288639467 2.189106243 2.136599469 2.141412933 2.196508369 2.286034360 2.390722271 2.491020596 2.569235971 2.615314704 2.642487063 3.163840130
//
IT	4436
RD	20
LK	-385170.471678
QD	-150.313943 -> -137.453079
RI	0.0213863386
TR	0.074850	0.028360
MT	8.767865
MM	C_pi: 1.784845, n_recomb: 59225.861204
RS	0	0.000000	0.801791	529.170760	0.008935	0.000530
RS	1	0.007379	0.801791	562.881311	0.009504	0.003978
RS	2	0.015302	0.801791	598.322792	0.010102	0.008963
RS	3	0.023809	0.801791	635.520686	0.010730	0.011980
RS	4	0.032945	0.355652	1509.000387	0.025479	0.026469
RS	5	0.042754	0.355652	1574.893985	0.026591	0.024901
RS	6	0.053287	0.679960	864.419140	0.014595	0.013039
RS	7	0.064598	0.679960	912.482319	0.015407	0.013386
RS	8	0.076743	0.758958	862.730133	0.014567	0.012663
RS	9	0.089784	0.758958	910.204353	0.015368	0.013503
RS	10	0.103788	0.763307	953.632246	0.016102	0.014297
RS	11	0.118824	0.763307	1003.516767	0.016944	0.015295
RS	12	0.134970	0.741140	1085.608589	0.018330	0.016768
RS	13	0.152308	0.741140	1138.069252	0.019216	0.017953
RS	14	0.170925	0.742811	1188.311480	0.020064	0.019036
RS	15	0.190915	0.742811	1241.247612	0.020958	0.020309
RS	16	0.212381	0.809933	1188.192358	0.020062	0.019719
RS	17	0.235430	0.809933	1239.190661	0.020923	0.020891
RS	18	0.260180	0.969955	1079.748130	0.018231	0.018401
RS	19	0.286756	0.969955	1127.386419	0.019035	0.019366
RS	20	0.315294	1.238593	923.058399	0.015585	0.015964
RS	21	0.345936	1.238593	966.501241	0.016319	0.016729
RS	22	0.378840	1.594682	787.045964	0.013289	0.013665
RS	23	0.414172	1.594682	826.354189	0.013953	0.014302
RS	24	0.452111	1.965556	704.440403	0.011894	0.012205
RS	25	0.492849	1.965556	740.778218	0.012508	0.012790
RS	26	0.536593	2.266083	675.706235	0.011409	0.011675
RS	27	0.583565	2.266083	710.624275	0.011999	0.012258
RS	28	0.634002	2.447744	691.431125	0.011674	0.011939
RS	29	0.688161	2.447744	726.183964	0.012261	0.012541
RS	30	0.746317	2.497272	746.524350	0.012605	0.012908
RS	31	0.808763	2.497272	781.802429	0.013200	0.013545
RS	32	0.875817	2.435142	837.781331	0.014146	0.014541
RS	33	0.947819	2.435142	873.352335	0.014746	0.015215
RS	34	1.025133	2.319531	952.919806	0.016090	0.016641
RS	35	1.108152	2.319531	987.147111	0.016668	0.017315
RS	36	1.197297	2.214263	1067.343648	0.018022	0.018764
RS	37	1.293020	2.214263	1097.387286	0.018529	0.019362
RS	38	1.395805	2.158048	1153.218997	0.019472	0.020376
RS	39	1.506175	2.158048	1176.239314	0.019860	0.020823
RS	40	1.624688	2.161657	1193.236014	0.020147	0.021133
RS	41	1.751946	2.161657	1207.634785	0.020390	0.021393
RS	42	1.888594	2.217858	1187.051647	0.020043	0.021024
RS	43	2.035324	2.217858	1192.661014	0.020138	0.021104
RS	44	2.192881	2.310249	1146.469164	0.019358	0.020279
RS	45	2.362064	2.310249	1143.831324	0.019313	0.020206
RS	46	2.543730	2.418758	1086.132571	0.018339	0.019185
RS	47	2.738800	2.418758	1075.718908	0.018163	0.018982
RS	48	2.948264	2.522861	1017.284391	0.017176	0.017958
RS	49	3.173184	2.522861	999.097964	0.016869	0.017635
RS	50	3.414699	2.603921	945.932864	0.015972	0.016716
RS	51	3.674035	2.603921	919.450821	0.015524	0.016266
RS	52	3.952506	2.651342	872.169970	0.014726	0.015460
RS	53	4.251524	2.651342	836.691914	0.014127	0.014866
RS	54	4.572606	2.678609	788.406386	0.013312	0.014046
RS	55	4.917379	2.678609	744.400355	0.012569	0.013304
RS	56	5.287592	2.678609	696.199694	0.011755	0.012484
RS	57	5.685121	2.678609	644.504901	0.010882	0.011596
RS	58	6.111983	3.221342	497.658119	0.008403	0.009021
RS	59	6.570340	3.221342	463.983847	0.007834	0.008433
RS	60	7.062519	3.221342	428.088957	0.007228	0.007799
RS	61	7.591013	3.221342	390.559918	0.006594	0.007131
RS	62	8.158502	3.221342	352.047933	0.005944	0.006440
RS	63	8.767865	3.221342	1766.277746	0.029823	0.032531
PA	4+25*2+4+6 0.074850264 0.028359509 8.767864579 0.801790936 0.355652191 0.679960012 0.758958221 0.763307492 0.741140059 0.742810926 0.809933206 0.969954703 1.238593309 1.594682427 1.965556463 2.266083232 2.447743886 2.497271603 2.435141661 2.319530586 2.214262961 2.158047712 2.161657366 2.217858098 2.310249089 2.418757642 2.522861359 2.603921206 2.651341888 2.678609146 3.221341623
//
IT	4442
RD	21
LK	-385145.087956
QD	-142.912008 -> -131.044541
RI	0.0205499278
TR	0.073940	0.028574
MT	8.831940
MM	C_pi: 1.809100, n_recomb: 60452.948669
RS	0	0.000000	0.828925	523.123426	0.008653	0.000518
RS	1	0.007391	0.828925	556.677877	0.009208	0.003879
RS	2	0.015328	0.828925	591.984760	0.009792	0.008727
RS	3	0.023852	0.828925	629.074660	0.010406	0.011667
RS	4	0.033005	0.352689	1557.446137	0.025763	0.026876
RS	5	0.042836	0.352689	1625.150693	0.026883	0.025282
RS	6	0.053393	0.693242	867.707933	0.014353	0.012876
RS	7	0.064730	0.693242	916.325545	0.015158	0.013224
RS	8	0.076905	0.774058	866.413634	0.014332	0.012507
RS	9	0.089979	0.774058	914.472383	0.015127	0.013339
RS	10	0.104021	0.775837	961.772603	0.015909	0.014173
RS	11	0.119099	0.775837	1012.476490	0.016748	0.015157
RS	12	0.135293	0.749261	1101.598798	0.018222	0.016704
RS	13	0.152683	0.749261	1155.185060	0.019109	0.017875
RS	14	0.171359	0.746175	1214.183089	0.020085	0.019069
RS	15	0.191414	0.746175	1268.463078	0.020983	0.020338
RS	16	0.212952	0.809708	1220.181668	0.020184	0.019837
RS	17	0.236082	0.809708	1272.559224	0.021050	0.021013
RS	18	0.260922	0.968478	1110.190042	0.018365	0.018527
RS	19	0.287597	0.968478	1159.134016	0.019174	0.019497
RS	20	0.316244	1.239805	946.683873	0.015660	0.016030
RS	21	0.347008	1.239805	991.279940	0.016398	0.016799
RS	22	0.380046	1.603663	803.564903	0.013292	0.013658
RS	23	0.415525	1.603663	843.826444	0.013958	0.014297
RS	24	0.453627	1.985842	716.137432	0.011846	0.012145
RS	25	0.494545	1.985842	753.263720	0.012460	0.012730
RS	26	0.538487	2.297186	684.978094	0.011331	0.011583
RS	27	0.585677	2.297186	720.601416	0.011920	0.012163
RS	28	0.636355	2.485802	700.116818	0.011581	0.011828
RS	29	0.690778	2.485802	735.573792	0.012168	0.012427
RS	30	0.749223	2.536930	756.217845	0.012509	0.012790
RS	31	0.811988	2.536930	792.270232	0.013106	0.013423
RS	32	0.879392	2.471412	850.169355	0.014063	0.014429
RS	33	0.951778	2.471412	886.633891	0.014667	0.015100
RS	34	1.029513	2.349855	969.546891	0.016038	0.016549
RS	35	1.112994	2.349855	1004.776058	0.016621	0.017224
RS	36	1.202645	2.238927	1088.903508	0.018012	0.018705
RS	37	1.298922	2.238927	1119.964774	0.018526	0.019307
RS	38	1.402315	2.179014	1179.014199	0.019503	0.020352
RS	39	1.513349	2.179014	1202.941940	0.019899	0.020805
RS	40	1.632590	2.181374	1221.431902	0.020205	0.021135
RS	41	1.760643	2.181374	1236.552904	0.020455	0.021402
RS	42	1.898161	2.238583	1215.598156	0.020108	0.021036
RS	43	2.045843	2.238583	1221.749848	0.020210	0.021125
RS	44	2.204440	2.333721	1173.913657	0.019419	0.020291
RS	45	2.374758	2.333721	1171.683999	0.019382	0.020228
RS	46	2.557664	2.445931	1111.899447	0.018393	0.019195
RS	47	2.754089	2.445931	1101.792700	0.018226	0.019003
RS	48	2.965031	2.553731	1041.490852	0.017228	0.017972
RS	49	3.191564	2.553731	1023.501874	0.016931	0.017661
RS	50	3.434839	2.637545	969.036713	0.016030	0.016741
RS	51	3.696095	2.637545	942.587690	0.015592	0.016303
RS	52	3.976660	2.686242	894.577894	0.014798	0.015503
RS	53	4.277961	2.686242	858.879469	0.014207	0.014920
RS	54	4.601531	2.713522	810.089088	0.013400	0.014110
RS	55	4.949015	2.713522	765.527697	0.012663	0.013376
RS	56	5.322181	2.713522	716.599423	0.011854	0.012563
RS	57	5.722928	2.713522	664.009682	0.010984	0.011681
RS	58	6.153294	3.277023	511.189787	0.008456	0.009058
RS	59	6.615467	3.277023	477.312471	0.007896	0.008480
RS	60	7.111799	3.277023	441.081598	0.007296	0.007855
RS	61	7.644814	3.277023	403.084187	0.006668	0.007195
RS	62	8.217224	3.277023	363.976524	0.006021	0.006510
RS	63	8.831940	3.277023	1844.794867	0.030516	0.033225
PA	4+25*2+4+6 0.073940116 0.028573954 8.831940188 0.828924833 0.352689061 0.693242426 0.774057753 0.775837275 0.749260910 0.746174762 0.809707661 0.968478138 1.239805235 1.603662796 1.985842193 2.297185861 2.485801969 2.536929736 2.471411843 2.349855117 2.238927450 2.179014348 2.181374489 2.238583046 2.333721424 2.445930651 2.553731389 2.637545455 2.686241581 2.713521621 3.277022670
//
IT	4584
RD	22
LK	-385121.656829
QD	-136.040522 -> -125.077581
RI	0.0197554483
TR	0.073075	0.028779
MT	8.893658
MM	C_pi: 1.832670, n_recomb: 61647.815150
RS	0	0.000000	0.856843	516.708615	0.008382	0.000505
RS	1	0.007403	0.856843	550.069816	0.008923	0.003781
RS	2	0.015353	0.856843	585.201555	0.009493	0.008496
RS	3	0.023892	0.856843	622.139276	0.010092	0.011359
RS	4	0.033064	0.349681	1606.062021	0.026052	0.027283
RS	5	0.042914	0.349681	1675.547212	0.027179	0.025664
RS	6	0.053493	0.706445	870.481626	0.014120	0.012716
RS	7	0.064856	0.706445	919.612726	0.014917	0.013065
RS	8	0.077059	0.789003	869.640075	0.014107	0.012357
RS	9	0.090166	0.789003	918.244631	0.014895	0.013180
RS	10	0.104244	0.788226	969.289996	0.015723	0.014050
RS	11	0.119363	0.788226	1020.771746	0.016558	0.015022
RS	12	0.135602	0.757330	1116.714117	0.018114	0.016637
RS	13	0.153042	0.757330	1171.384442	0.019001	0.017796
RS	14	0.171774	0.749553	1239.140938	0.020100	0.019098
RS	15	0.191893	0.749553	1294.730568	0.021002	0.020362
RS	16	0.213500	0.809490	1251.525149	0.020301	0.019951
RS	17	0.236707	0.809490	1305.253745	0.021173	0.021129
RS	18	0.261633	0.966904	1140.242201	0.018496	0.018651
RS	19	0.288403	0.966904	1190.467727	0.019311	0.019627
RS	20	0.317155	1.240659	970.022771	0.015735	0.016096
RS	21	0.348035	1.240659	1015.752170	0.016477	0.016869
RS	22	0.381202	1.611956	819.800468	0.013298	0.013654
RS	23	0.416823	1.611956	860.996513	0.013966	0.014295
RS	24	0.455081	2.005195	727.533679	0.011801	0.012089
RS	25	0.496172	2.005195	765.428232	0.012416	0.012674
RS	26	0.540304	2.327290	693.914711	0.011256	0.011495
RS	27	0.587704	2.327290	730.220606	0.011845	0.012074
RS	28	0.638612	2.522919	708.413789	0.011491	0.011722
RS	29	0.693288	2.522919	744.549417	0.012077	0.012318
RS	30	0.752012	2.575769	765.439198	0.012416	0.012677
RS	31	0.815084	2.575769	802.237934	0.013013	0.013307
RS	32	0.882824	2.507012	861.969809	0.013982	0.014320
RS	33	0.955578	2.507012	899.299295	0.014588	0.014988
RS	34	1.033719	2.379626	985.471179	0.015986	0.016460
RS	35	1.117644	2.379626	1021.676993	0.016573	0.017133
RS	36	1.207781	2.263103	1109.684037	0.018000	0.018647
RS	37	1.304591	2.263103	1141.744898	0.018520	0.019252
RS	38	1.408568	2.199502	1204.011552	0.019530	0.020328
RS	39	1.520241	2.199502	1228.836823	0.019933	0.020787
RS	40	1.640181	2.200567	1248.858112	0.020258	0.021135
RS	41	1.769000	2.200567	1264.697967	0.020515	0.021410
RS	42	1.907355	2.258701	1243.420637	0.020170	0.021047
RS	43	2.055952	2.258701	1250.116048	0.020278	0.021144
RS	44	2.215549	2.356477	1200.685106	0.019477	0.020303
RS	45	2.386960	2.356477	1198.868595	0.019447	0.020249
RS	46	2.571060	2.472270	1137.043324	0.018444	0.019205
RS	47	2.768789	2.472270	1127.251576	0.018285	0.019024
RS	48	2.981154	2.583668	1065.120254	0.017278	0.017984
RS	49	3.209240	2.583668	1047.340471	0.016989	0.017685
RS	50	3.454211	2.670155	991.611264	0.016085	0.016764
RS	51	3.717315	2.670155	965.211484	0.015657	0.016337
RS	52	3.999896	2.720065	916.510271	0.014867	0.015545
RS	53	4.303396	2.720065	880.612794	0.014285	0.014971
RS	54	4.629363	2.747285	831.366873	0.013486	0.014172
RS	55	4.979459	2.747285	786.274565	0.012754	0.013446
RS	56	5.355472	2.747285	736.646189	0.011949	0.012640
RS	57	5.759320	2.747285	683.191580	0.011082	0.011762
RS	58	6.193063	3.330956	524.475268	0.008508	0.009094
RS	59	6.658914	3.330956	490.408415	0.007955	0.008526
RS	60	7.159251	3.330956	453.858473	0.007362	0.007910
RS	61	7.696625	3.330956	415.412580	0.006738	0.007256
RS	62	8.273779	3.330956	375.731526	0.006095	0.006577
RS	63	8.893658	3.330956	1922.869520	0.031191	0.033900
PA	4+25*2+4+6 0.073074833 0.028778689 8.893658215 0.856843187 0.349680994 0.706445060 0.789003330 0.788226095 0.757329618 0.749552942 0.809489516 0.966903840 1.240659498 1.611956198 2.005194702 2.327290288 2.522918573 2.575768591 2.507011971 2.379625635 2.263103338 2.199502170 2.200567268 2.258701079 2.356476897 2.472270027 2.583667671 2.670154889 2.720064541 2.747285178 3.330956218
//
IT	4440
RD	23
LK	-385100.004377
QD	-129.652345 -> -119.514410
RI	0.0189987688
TR	0.072251	0.028974
MT	8.953149
MM	C_pi: 1.855586, n_recomb: 62811.540379
RS	0	0.000000	0.885618	509.945109	0.008119	0.000493
RS	1	0.007414	0.885618	543.077588	0.008646	0.003686
RS	2	0.015377	0.885618	577.995431	0.009202	0.008269
RS	3	0.023931	0.885618	614.738695	0.009787	0.011057
RS	4	0.033119	0.346650	1654.790751	0.026345	0.027690
RS	5	0.042989	0.346650	1726.025047	0.027479	0.026045
RS	6	0.053590	0.719579	872.771041	0.013895	0.012558
RS	7	0.064977	0.719579	922.376735	0.014685	0.012909
RS	8	0.077208	0.803799	872.446513	0.013890	0.012210
[truncated: 9,984,273 more chars]
