# Supplementary material for: Recent speciation associated with range expansion and a shift to self-fertilization in North American Arabidopsis
Source: Nat Commun. 2022 Dec 8;13:7564. doi: 10.1038/s41467-022-35368-1 (PMC9732334; doi:10.1038/s41467-022-35368-1)
Supplement: Supplementary file 5 — Source Data [file 41467_2022_35368_MOESM5_ESM.zip › Source Data/SuppFig19-2_lyrMI2_29.psmc]

CC
CC	Brief Description of the file format:
CC	  CC  comments
CC	  MM  useful-messages
CC	  RD  round-of-iterations
CC	  LL  \log[P(sequence)]
CC	  QD  Q-before-opt Q-after-opt
CC	  TR  \theta_0 \rho_0
CC	  RS  k t_k \lambda_k \pi_k \sum_{l\not=k}A_{kl} A_{kk}
CC	  DC  begin end best-k t_k+\Delta_k max-prob
CC
MM	Version: 0.6.5-r67
MM	pattern:4+25*2+4+6, n:63, n_free_lambdas:28
MM	n_iterations:25, skip:1, max_t:5, theta/rho:5
MM	is_decoding:0
MM	n_seqs:33, sum_L:1311024, sum_n:161498
RD	0
LK	0.000000
QD	0.000000 -> 0.000000
RI	inf
TR	0.131459	0.026292
MT	5.000000
MM	C_pi: 1.000000, n_recomb: 34021.887890
RS	0	0.000000	1.000000	215.567590	0.006336	0.000000
RS	1	0.006440	1.000000	227.949660	0.006700	0.000000
RS	2	0.013294	1.000000	240.941148	0.007082	0.000000
RS	3	0.020590	1.000000	254.558575	0.007482	0.000000
RS	4	0.028356	1.000000	268.816947	0.007901	0.000000
RS	5	0.036622	1.000000	283.729392	0.008340	0.000000
RS	6	0.045421	1.000000	299.306767	0.008797	0.000000
RS	7	0.054785	1.000000	315.557208	0.009275	0.000000
RS	8	0.064753	1.000000	332.485641	0.009773	0.000000
RS	9	0.075363	1.000000	350.093241	0.010290	0.000000
RS	10	0.086656	1.000000	368.376837	0.010828	0.000000
RS	11	0.098677	1.000000	387.328270	0.011385	0.000000
RS	12	0.111471	1.000000	406.933698	0.011961	0.000000
RS	13	0.125090	1.000000	427.172848	0.012556	0.000000
RS	14	0.139585	1.000000	448.018227	0.013169	0.000000
RS	15	0.155014	1.000000	469.434281	0.013798	0.000000
RS	16	0.171437	1.000000	491.376526	0.014443	0.000000
RS	17	0.188917	1.000000	513.790647	0.015102	0.000000
RS	18	0.207523	1.000000	536.611584	0.015773	0.000000
RS	19	0.227327	1.000000	559.762614	0.016453	0.000000
RS	20	0.248406	1.000000	583.154463	0.017141	0.000000
RS	21	0.270843	1.000000	606.684447	0.017832	0.000000
RS	22	0.294725	1.000000	630.235696	0.018524	0.000000
RS	23	0.320144	1.000000	653.676482	0.019213	0.000000
RS	24	0.347201	1.000000	676.859680	0.019895	0.000000
RS	25	0.376000	1.000000	699.622436	0.020564	0.000000
RS	26	0.406654	1.000000	721.786053	0.021215	0.000000
RS	27	0.439282	1.000000	743.156189	0.021843	0.000000
RS	28	0.474011	1.000000	763.523390	0.022442	0.000000
RS	29	0.510976	1.000000	782.664055	0.023005	0.000000
RS	30	0.550322	1.000000	800.341867	0.023524	0.000000
RS	31	0.592202	1.000000	816.309772	0.023994	0.000000
RS	32	0.636779	1.000000	830.312569	0.024405	0.000000
RS	33	0.684227	1.000000	842.090149	0.024751	0.000000
RS	34	0.734730	1.000000	851.381435	0.025025	0.000000
RS	35	0.788485	1.000000	857.929051	0.025217	0.000000
RS	36	0.845702	1.000000	861.484716	0.025321	0.000000
RS	37	0.906604	1.000000	861.815340	0.025331	0.000000
RS	38	0.971428	1.000000	858.709753	0.025240	0.000000
RS	39	1.040426	1.000000	851.985969	0.025042	0.000000
RS	40	1.113868	1.000000	841.498831	0.024734	0.000000
RS	41	1.192040	1.000000	827.147812	0.024312	0.000000
RS	42	1.275245	1.000000	808.884727	0.023775	0.000000
RS	43	1.363809	1.000000	786.721018	0.023124	0.000000
RS	44	1.458076	1.000000	760.734239	0.022360	0.000000
RS	45	1.558414	1.000000	731.073329	0.021488	0.000000
RS	46	1.665214	1.000000	697.962221	0.020515	0.000000
RS	47	1.778891	1.000000	661.701332	0.019449	0.000000
RS	48	1.899889	1.000000	622.666513	0.018302	0.000000
RS	49	2.028679	1.000000	581.305087	0.017086	0.000000
RS	50	2.165763	1.000000	538.128705	0.015817	0.000000
RS	51	2.311675	1.000000	493.702891	0.014511	0.000000
RS	52	2.466983	1.000000	448.633337	0.013187	0.000000
RS	53	2.632293	1.000000	403.549223	0.011861	0.000000
RS	54	2.808249	1.000000	359.084080	0.010555	0.000000
RS	55	2.995536	1.000000	315.854983	0.009284	0.000000
RS	56	3.194884	1.000000	274.441058	0.008067	0.000000
RS	57	3.407070	1.000000	235.362538	0.006918	0.000000
RS	58	3.632920	1.000000	199.061649	0.005851	0.000000
RS	59	3.873315	1.000000	165.886683	0.004876	0.000000
RS	60	4.129191	1.000000	136.080485	0.004000	0.000000
RS	61	4.401545	1.000000	109.774324	0.003227	0.000000
RS	62	4.691438	1.000000	86.987782	0.002557	0.000000
RS	63	5.000000	1.000000	244.109828	0.007175	0.000000
PA	4+25*2+4+6 0.131458828 0.026291766 5.000000000 1.000000000 1.000000000 1.000000000 1.000000000 1.000000000 1.000000000 1.000000000 1.000000000 1.000000000 1.000000000 1.000000000 1.000000000 1.000000000 1.000000000 1.000000000 1.000000000 1.000000000 1.000000000 1.000000000 1.000000000 1.000000000 1.000000000 1.000000000 1.000000000 1.000000000 1.000000000 1.000000000 1.000000000
//
IT	4657
RD	1
LK	-417161.957759
QD	-1759.295288 -> -876.024177
RI	0.0430334410
TR	0.113540	0.023056
MT	6.219910
MM	C_pi: 1.066924, n_recomb: 31857.391290
RS	0	0.000000	0.311372	680.130547	0.021349	0.002112
RS	1	0.006803	0.311372	710.232030	0.022294	0.010969
RS	2	0.014068	0.311372	740.531188	0.023245	0.017454
RS	3	0.021828	0.311372	770.861511	0.024197	0.020757
RS	4	0.030116	0.371649	672.657265	0.021115	0.020355
RS	5	0.038968	0.371649	701.016724	0.022005	0.019883
RS	6	0.048421	0.459488	591.453422	0.018566	0.019515
RS	7	0.058518	0.459488	617.573835	0.019386	0.018669
RS	8	0.069302	0.550213	538.799917	0.016913	0.017734
RS	9	0.080819	0.550213	563.210627	0.017679	0.017138
RS	10	0.093120	0.630105	514.104798	0.016138	0.016911
RS	11	0.106258	0.630105	537.452903	0.016871	0.016896
RS	12	0.120289	0.707425	500.370465	0.015707	0.016934
RS	13	0.135275	0.707425	522.925825	0.016415	0.016913
RS	14	0.151280	0.790974	488.671784	0.015339	0.016782
RS	15	0.168374	0.790974	510.486743	0.016024	0.016542
RS	16	0.186631	0.879687	479.368571	0.015047	0.016233
RS	17	0.206130	0.879687	500.495593	0.015711	0.015917
RS	18	0.226956	0.967701	474.837602	0.014905	0.015646
RS	19	0.249198	0.967701	495.361598	0.015549	0.015441
RS	20	0.272953	1.051212	475.452030	0.014924	0.015296
RS	21	0.298324	1.051212	495.431247	0.015552	0.015194
RS	22	0.325422	1.129014	480.322474	0.015077	0.015122
RS	23	0.354362	1.129014	499.752843	0.015687	0.015066
RS	24	0.385272	1.199952	488.780721	0.015343	0.015020
RS	25	0.418284	1.199952	507.591507	0.015933	0.014984
RS	26	0.453542	1.261930	500.665037	0.015716	0.014964
RS	27	0.491198	1.261930	518.711301	0.016282	0.014973
RS	28	0.531417	1.312498	515.971737	0.016196	0.015030
RS	29	0.574371	1.312498	533.010258	0.016731	0.015151
RS	30	0.620247	1.350387	534.228851	0.016769	0.015345
RS	31	0.669244	1.350387	549.884124	0.017261	0.015614
RS	32	0.721574	1.376314	554.156866	0.017395	0.015957
RS	33	0.777464	1.376314	567.897927	0.017826	0.016364
RS	34	0.837157	1.392427	573.783008	0.018011	0.016821
RS	35	0.900910	1.392427	584.926683	0.018361	0.017312
RS	36	0.969000	1.401660	590.585958	0.018538	0.017813
RS	37	1.041722	1.401660	598.336639	0.018782	0.018301
RS	38	1.119391	1.406980	601.799527	0.018890	0.018750
RS	39	1.202344	1.406980	605.327665	0.019001	0.019139
RS	40	1.290940	1.410750	604.830990	0.018986	0.019448
RS	41	1.385564	1.410750	603.378392	0.018940	0.019662
RS	42	1.486624	1.414508	597.610987	0.018759	0.019770
RS	43	1.594559	1.414508	590.606079	0.018539	0.019762
RS	44	1.709837	1.419071	578.823275	0.018169	0.019634
RS	45	1.832957	1.419071	565.991580	0.017766	0.019386
RS	46	1.964452	1.424568	548.112809	0.017205	0.019020
RS	47	2.104893	1.424568	529.560046	0.016623	0.018543
RS	48	2.254888	1.430711	506.096485	0.015886	0.017961
RS	49	2.415087	1.430711	482.359835	0.015141	0.017285
RS	50	2.586183	1.437047	454.304236	0.014261	0.016525
RS	51	2.768920	1.437047	426.365748	0.013384	0.015692
RS	52	2.964087	1.443062	395.105378	0.012402	0.014798
RS	53	3.172531	1.443062	364.352915	0.011437	0.013857
RS	54	3.395156	1.450788	331.025009	0.010391	0.012880
RS	55	3.632925	1.450788	299.291016	0.009395	0.011876
RS	56	3.886869	1.450788	267.550646	0.008398	0.010856
RS	57	4.158088	1.450788	236.299739	0.007417	0.009831
RS	58	4.447758	1.493726	200.690213	0.006300	0.008810
RS	59	4.757134	1.493726	173.669503	0.005451	0.007805
RS	60	5.087556	1.493726	148.151480	0.004650	0.006829
RS	61	5.440456	1.493726	124.466080	0.003907	0.005894
RS	62	5.817363	1.493726	102.874431	0.003229	0.005012
RS	63	6.219910	1.493726	338.715066	0.010632	0.017848
PA	4+25*2+4+6 0.113539858 0.023055518 6.219910383 0.311371803 0.371649265 0.459488392 0.550212860 0.630105019 0.707425356 0.790974140 0.879686832 0.967700958 1.051211834 1.129014015 1.199951649 1.261930466 1.312498093 1.350386620 1.376314163 1.392427444 1.401659966 1.406980038 1.410750270 1.414507866 1.419070721 1.424568176 1.430711269 1.437046528 1.443062305 1.450787544 1.493726313
//
IT	4555
RD	2
LK	-415815.592185
QD	-904.965437 -> -645.262277
RI	0.0680189143
TR	0.105291	0.022400
MT	6.876726
MM	C_pi: 1.132312, n_recomb: 32836.015726
RS	0	0.000000	0.258419	862.965335	0.026281	0.001835
RS	1	0.006971	0.258419	897.783765	0.027341	0.010447
RS	2	0.014427	0.258419	932.197267	0.028389	0.017484
RS	3	0.022403	0.258419	965.923848	0.029417	0.022356
RS	4	0.030935	0.295115	876.387417	0.026690	0.020571
RS	5	0.040062	0.295115	908.049281	0.027654	0.021890
RS	6	0.049826	0.381113	729.826821	0.022226	0.018860
RS	7	0.060269	0.381113	758.966834	0.023114	0.019754
RS	8	0.071441	0.474178	635.058384	0.019340	0.017085
RS	9	0.083391	0.474178	661.931409	0.020159	0.017805
RS	10	0.096175	0.555880	588.713522	0.017929	0.016411
RS	11	0.109849	0.555880	614.020339	0.018700	0.017467
RS	12	0.124477	0.637591	558.361064	0.017005	0.016571
RS	13	0.140124	0.637591	582.411570	0.017737	0.017556
RS	14	0.156862	0.734623	527.304337	0.016059	0.016495
RS	15	0.174767	0.734623	550.127387	0.016754	0.017176
RS	16	0.193920	0.848111	497.194531	0.015142	0.015962
RS	17	0.214408	0.848111	518.845546	0.015801	0.016422
RS	18	0.236324	0.969881	473.462368	0.014419	0.015337
RS	19	0.259768	0.969881	494.089259	0.015047	0.015768
RS	20	0.284845	1.092977	457.464522	0.013932	0.014940
RS	21	0.311671	1.092977	477.229229	0.014534	0.015385
RS	22	0.340367	1.214470	447.887146	0.013640	0.014746
RS	23	0.371063	1.214470	466.905411	0.014219	0.015162
RS	24	0.403899	1.331354	443.762370	0.013515	0.014641
RS	25	0.439024	1.331354	462.099304	0.014073	0.014995
RS	26	0.476597	1.437957	445.181982	0.013558	0.014578
RS	27	0.516789	1.437957	462.852961	0.014096	0.014892
RS	28	0.559782	1.526540	452.820082	0.013790	0.014636
RS	29	0.605773	1.526540	469.766515	0.014306	0.014991
RS	30	0.654969	1.591424	466.806080	0.014216	0.014968
RS	31	0.707595	1.591424	482.841370	0.014705	0.015428
RS	32	0.763889	1.632186	486.043622	0.014802	0.015649
RS	33	0.824107	1.632186	500.797312	0.015251	0.016216
RS	34	0.888523	1.653008	508.303978	0.015480	0.016630
RS	35	0.957428	1.653008	521.195696	0.015873	0.017256
RS	36	1.031137	1.660801	530.398453	0.016153	0.017762
RS	37	1.109984	1.660801	540.663994	0.016466	0.018351
RS	38	1.194327	1.662770	548.645983	0.016709	0.018811
RS	39	1.284549	1.662770	555.425079	0.016915	0.019260
RS	40	1.381059	1.664341	559.619960	0.017043	0.019555
RS	41	1.484298	1.664341	562.082874	0.017118	0.019787
RS	42	1.594732	1.668661	560.678930	0.017075	0.019844
RS	43	1.712865	1.668661	558.158081	0.016998	0.019825
RS	44	1.839232	1.676945	550.248611	0.016757	0.019615
RS	45	1.974407	1.676945	542.347303	0.016517	0.019345
RS	46	2.119005	1.688722	527.979025	0.016079	0.018886
RS	47	2.273683	1.688722	514.631064	0.015673	0.018394
RS	48	2.439142	1.702583	494.529778	0.015061	0.017731
RS	49	2.616135	1.702583	476.023820	0.014497	0.017061
RS	50	2.805465	1.716886	451.282443	0.013744	0.016245
RS	51	3.007992	1.716886	428.270439	0.013043	0.015442
RS	52	3.224637	1.730050	400.188340	0.012187	0.014527
RS	53	3.456383	1.730050	373.674991	0.011380	0.013633
RS	54	3.704283	1.745778	342.744757	0.010438	0.012640
RS	55	3.969464	1.745778	314.270334	0.009571	0.011695
RS	56	4.253129	1.745778	285.082534	0.008682	0.010727
RS	57	4.556566	1.745778	255.650914	0.007786	0.009745
RS	58	4.881156	1.839347	215.992384	0.006578	0.008534
RS	59	5.228371	1.839347	190.811154	0.005811	0.007629
RS	60	5.599789	1.839347	166.332214	0.005066	0.006735
RS	61	5.997096	1.839347	142.939584	0.004353	0.005864
RS	62	6.422099	1.839347	120.976305	0.003684	0.005030
RS	63	6.876726	1.839347	440.788512	0.013424	0.018963
PA	4+25*2+4+6 0.105291415 0.022399929 6.876726243 0.258419420 0.295115180 0.381113285 0.474178403 0.555880302 0.637590634 0.734622543 0.848111426 0.969880550 1.092976556 1.214470467 1.331354282 1.437956706 1.526539939 1.591424429 1.632186351 1.653008292 1.660800556 1.662770194 1.664340991 1.668661060 1.676945293 1.688722018 1.702582650 1.716885573 1.730049874 1.745777617 1.839347268
//
IT	4821
RD	3
LK	-415380.102935
QD	-698.050130 -> -567.531773
RI	0.0710125417
TR	0.100105	0.022500
MT	7.279135
MM	C_pi: 1.207861, n_recomb: 35152.116734
RS	0	0.000000	0.269197	898.487287	0.025560	0.001659
RS	1	0.007066	0.269197	936.264138	0.026635	0.009726
RS	2	0.014631	0.269197	973.764014	0.027701	0.016463
RS	3	0.022731	0.269197	1010.692928	0.028752	0.021266
RS	4	0.031402	0.283265	995.590168	0.028322	0.020885
RS	5	0.040687	0.283265	1030.488857	0.029315	0.022511
RS	6	0.050628	0.369890	818.442899	0.023283	0.018810
RS	7	0.061271	0.369890	850.662901	0.024199	0.020063
RS	8	0.072666	0.463777	706.029669	0.020085	0.017013
RS	9	0.084866	0.463777	735.713889	0.020929	0.018017
RS	10	0.097929	0.541617	656.623975	0.018680	0.016457
RS	11	0.111914	0.541617	684.588744	0.019475	0.017775
RS	12	0.126887	0.618148	625.345535	0.017790	0.016767
RS	13	0.142919	0.618148	651.917189	0.018546	0.018063
RS	14	0.160083	0.715228	587.444450	0.016711	0.016759
RS	15	0.178460	0.715228	612.574917	0.017426	0.017762
RS	16	0.198136	0.836888	546.065785	0.015534	0.016183
RS	17	0.219202	0.836888	569.751808	0.016208	0.016933
RS	18	0.241756	0.974120	510.820373	0.014532	0.015457
RS	19	0.265904	0.974120	533.207442	0.015169	0.016132
RS	20	0.291758	1.118219	484.866880	0.013793	0.014947
RS	21	0.319439	1.118219	506.155493	0.014399	0.015608
RS	22	0.349075	1.265695	466.746977	0.013278	0.014655
RS	23	0.380806	1.265695	487.103717	0.013857	0.015263
RS	24	0.414779	1.412833	455.262127	0.012951	0.014464
RS	25	0.451153	1.412833	474.811504	0.013507	0.014983
RS	26	0.490096	1.551213	450.779966	0.012824	0.014329
RS	27	0.531791	1.551213	469.614113	0.013359	0.014774
RS	28	0.576433	1.667671	454.678838	0.012935	0.014340
RS	29	0.624228	1.667671	472.836667	0.013451	0.014792
RS	30	0.675401	1.751147	467.681425	0.013305	0.014666
RS	31	0.730190	1.751147	485.076759	0.013799	0.015197
RS	32	0.788849	1.799343	488.778961	0.013905	0.015388
RS	33	0.851654	1.799343	505.111116	0.014369	0.016009
RS	34	0.918896	1.818481	515.312798	0.014660	0.016455
RS	35	0.990890	1.818481	530.010948	0.015078	0.017120
RS	36	1.067970	1.819876	543.176683	0.015452	0.017692
RS	37	1.150497	1.819876	555.417311	0.015800	0.018307
RS	38	1.238855	1.815363	567.462171	0.016143	0.018833
RS	39	1.333456	1.815363	576.281773	0.016394	0.019291
RS	40	1.434741	1.813417	583.664142	0.016604	0.019622
RS	41	1.543184	1.813417	588.130715	0.016731	0.019851
RS	42	1.659288	1.818495	588.504854	0.016742	0.019901
RS	43	1.783596	1.818495	587.885850	0.016724	0.019871
RS	44	1.916688	1.831795	580.317672	0.016509	0.019617
RS	45	2.059184	1.831795	574.194621	0.016335	0.019339
RS	46	2.211748	1.851803	559.139255	0.015906	0.018818
RS	47	2.375092	1.851803	547.436398	0.015573	0.018330
RS	48	2.549978	1.875570	526.184754	0.014969	0.017609
RS	49	2.737221	1.875570	509.148924	0.014484	0.016958
RS	50	2.937694	1.899918	483.233749	0.013747	0.016104
RS	51	3.152332	1.899918	461.415747	0.013126	0.015334
RS	52	3.382136	1.921958	432.335461	0.012299	0.014405
RS	53	3.628178	1.921958	406.582028	0.011566	0.013553
RS	54	3.891605	1.947431	374.269261	0.010647	0.012555
RS	55	4.173645	1.947431	346.044040	0.009844	0.011654
RS	56	4.475613	1.947431	316.647972	0.009008	0.010725
RS	57	4.798918	1.947431	286.551054	0.008152	0.009777
RS	58	5.145067	2.095554	239.697456	0.006819	0.008412
RS	59	5.515674	2.095554	214.604215	0.006105	0.007578
RS	60	5.912468	2.095554	189.724190	0.005397	0.006745
RS	61	6.337299	2.095554	165.473579	0.004707	0.005924
RS	62	6.792147	2.095554	142.246155	0.004047	0.005128
RS	63	7.279135	2.095554	557.041443	0.015847	0.020373
PA	4+25*2+4+6 0.100105003 0.022500160 7.279134769 0.269197452 0.283264568 0.369889885 0.463776628 0.541617452 0.618147809 0.715228092 0.836887807 0.974119597 1.118218992 1.265695168 1.412833353 1.551213130 1.667670956 1.751147241 1.799342964 1.818480794 1.819875820 1.815362900 1.813416883 1.818495485 1.831795209 1.851803439 1.875570208 1.899917525 1.921958473 1.947430702 2.095553741
//
IT	4935
RD	4
LK	-415139.573374
QD	-613.491904 -> -518.769400
RI	0.0657568716
TR	0.096238	0.022873
MT	7.557909
MM	C_pi: 1.277170, n_recomb: 37746.823586
RS	0	0.000000	0.293668	892.286695	0.023639	0.001538
RS	1	0.007129	0.293668	932.246467	0.024697	0.009139
RS	2	0.014766	0.293668	972.258072	0.025757	0.015470
RS	3	0.022947	0.293668	1012.049100	0.026812	0.019916
RS	4	0.031712	0.284825	1083.415433	0.028702	0.021239
RS	5	0.041102	0.284825	1121.825601	0.029720	0.022811
RS	6	0.051161	0.374975	884.184268	0.023424	0.018810
RS	7	0.061937	0.374975	919.562438	0.024361	0.020093
RS	8	0.073481	0.471458	761.588080	0.020176	0.016951
RS	9	0.085848	0.471458	794.133614	0.021038	0.017979
RS	10	0.099097	0.545389	715.894812	0.018966	0.016504
RS	11	0.113291	0.545389	746.664244	0.019781	0.017859
RS	12	0.128496	0.614808	690.666179	0.018297	0.016983
RS	13	0.144785	0.614808	720.018337	0.019075	0.018375
RS	14	0.162235	0.708094	651.763616	0.017267	0.017068
RS	15	0.180930	0.708094	679.547640	0.018003	0.018198
RS	16	0.200957	0.832017	603.176340	0.015980	0.016465
RS	17	0.222412	0.832017	629.309835	0.016672	0.017340
RS	18	0.245396	0.977150	559.225913	0.014815	0.015648
RS	19	0.270019	0.977150	583.832179	0.015467	0.016429
RS	20	0.296397	1.133601	525.477184	0.013921	0.015030
RS	21	0.324655	1.133601	548.775545	0.014538	0.015786
RS	22	0.354929	1.297901	500.551230	0.013261	0.014634
RS	23	0.387360	1.297901	522.737934	0.013849	0.015327
RS	24	0.422103	1.466406	483.092143	0.012798	0.014344
RS	25	0.459323	1.466406	504.327333	0.013361	0.014939
RS	26	0.499197	1.628741	473.832309	0.012553	0.014127
RS	27	0.541912	1.628741	494.259898	0.013094	0.014634
RS	28	0.587674	1.766759	474.945632	0.012582	0.014085
RS	29	0.636697	1.766759	494.677951	0.013105	0.014583
RS	30	0.689215	1.863861	487.811150	0.012923	0.014398
RS	31	0.745477	1.863861	506.839809	0.013427	0.014959
RS	32	0.805750	1.915581	511.513863	0.013551	0.015151
RS	33	0.870320	1.915581	529.583976	0.014030	0.015789
RS	34	0.939493	1.930072	542.930969	0.014383	0.016285
RS	35	1.013597	1.930072	559.452027	0.014821	0.016962
RS	36	1.092983	1.923097	576.919144	0.015284	0.017612
RS	37	1.178030	1.923097	590.972762	0.015656	0.018235
RS	38	1.269139	1.911050	607.146235	0.016085	0.018837
RS	39	1.366743	1.911050	617.631205	0.016362	0.019302
RS	40	1.471305	1.905249	627.834473	0.016633	0.019679
RS	41	1.583321	1.905249	633.698411	0.016788	0.019914
RS	42	1.703323	1.911220	634.982878	0.016822	0.019966
RS	43	1.831879	1.911220	635.439346	0.016834	0.019944
RS	44	1.969600	1.929977	626.896382	0.016608	0.019653
RS	45	2.117139	1.929977	621.548019	0.016466	0.019387
RS	46	2.275196	1.958852	604.203530	0.016007	0.018808
RS	47	2.444521	1.958852	593.030861	0.015711	0.018341
RS	48	2.625916	1.993269	568.935268	0.015072	0.017562
RS	49	2.820243	1.993269	552.220760	0.014630	0.016941
RS	50	3.028423	2.028423	523.513426	0.013869	0.016046
RS	51	3.251445	2.028423	501.786948	0.013293	0.015313
RS	52	3.490365	2.060051	470.281995	0.012459	0.014365
RS	53	3.746317	2.060051	444.308039	0.011771	0.013552
RS	54	4.020516	2.096175	409.345267	0.010844	0.012540
RS	55	4.314262	2.096175	380.590005	0.010083	0.011678
RS	56	4.628949	2.096175	350.297080	0.009280	0.010783
RS	57	4.966069	2.096175	318.943806	0.008450	0.009863
RS	58	5.327222	2.300234	263.672039	0.006985	0.008351
RS	59	5.714122	2.300234	238.373702	0.006315	0.007577
RS	60	6.128603	2.300234	212.909186	0.005640	0.006793
RS	61	6.572632	2.300234	187.714145	0.004973	0.006013
RS	62	7.048315	2.300234	163.216517	0.004324	0.005249
RS	63	7.557909	2.300234	675.954340	0.017908	0.021845
PA	4+25*2+4+6 0.096238423 0.022872754 7.557908548 0.293667549 0.284825044 0.374974841 0.471457911 0.545389130 0.614808226 0.708094064 0.832017289 0.977149971 1.133600987 1.297900762 1.466405971 1.628741167 1.766758579 1.863860510 1.915580503 1.930072100 1.923097041 1.911049916 1.905248507 1.911219893 1.929976508 1.958852348 1.993269136 2.028422636 2.060051307 2.096175023 2.300234008
//
IT	3806
RD	5
LK	-414957.603180
QD	-557.001741 -> -477.913621
RI	0.0594763810
TR	0.093079	0.023349
MT	7.770971
MM	C_pi: 1.337824, n_recomb: 40322.243882
RS	0	0.000000	0.320527	878.961446	0.021798	0.001448
RS	1	0.007176	0.320527	920.520162	0.022829	0.008678
RS	2	0.014866	0.320527	962.447432	0.023869	0.014650
RS	3	0.023108	0.320527	1004.498593	0.024912	0.018745
RS	4	0.031942	0.288649	1160.071872	0.028770	0.021607
RS	5	0.041409	0.288649	1201.925241	0.029808	0.023073
RS	6	0.051556	0.384356	937.298070	0.023245	0.018780
RS	7	0.062431	0.384356	975.671925	0.024197	0.020022
RS	8	0.074087	0.485168	805.604468	0.019979	0.016826
RS	9	0.086578	0.485168	840.817737	0.020852	0.017818
RS	10	0.099966	0.556036	765.701851	0.018990	0.016479
RS	11	0.114315	0.556036	799.140673	0.019819	0.017805
RS	12	0.129693	0.618166	749.896400	0.018598	0.017133
RS	13	0.146175	0.618166	781.970768	0.019393	0.018546
RS	14	0.163839	0.706504	713.416633	0.017693	0.017331
RS	15	0.182771	0.706504	743.849195	0.018448	0.018515
RS	16	0.203062	0.830395	660.072077	0.016370	0.016722
RS	17	0.224808	0.830395	688.686330	0.017080	0.017657
RS	18	0.248115	0.980068	609.026575	0.015104	0.015834
RS	19	0.273094	0.980068	635.913974	0.015771	0.016665
RS	20	0.299865	1.144697	568.621366	0.014102	0.015124
RS	21	0.328558	1.144697	594.010636	0.014732	0.015923
RS	22	0.359309	1.321105	537.714119	0.013335	0.014630
RS	23	0.392267	1.321105	561.820906	0.013933	0.015364
RS	24	0.427590	1.506139	514.854981	0.012769	0.014245
RS	25	0.465447	1.506139	537.863633	0.013339	0.014878
RS	26	0.506021	1.688008	501.216550	0.012430	0.013946
RS	27	0.549507	1.688008	523.311574	0.012978	0.014486
RS	28	0.596112	1.844022	499.838543	0.012396	0.013854
RS	29	0.646062	1.844022	521.196758	0.012926	0.014374
RS	30	0.699596	1.952104	512.806498	0.012718	0.014152
RS	31	0.756971	1.952104	533.491579	0.013231	0.014724
RS	32	0.818464	2.005457	539.333941	0.013376	0.014927
RS	33	0.884368	2.005457	559.132406	0.013867	0.015570
RS	34	0.955002	2.014037	575.858878	0.014281	0.016118
RS	35	1.030704	2.014037	594.153467	0.014735	0.016795
RS	36	1.111838	1.997939	616.178301	0.015281	0.017523
RS	37	1.198794	1.997939	631.942347	0.015672	0.018150
RS	38	1.291990	1.977922	652.439543	0.016181	0.018829
RS	39	1.391873	1.977922	664.416599	0.016478	0.019302
RS	40	1.498923	1.967946	677.455250	0.016801	0.019728
RS	41	1.613654	1.967946	684.460913	0.016975	0.019976
RS	42	1.736618	1.974478	686.413739	0.017023	0.020036
RS	43	1.868405	1.974478	687.611791	0.017053	0.020031
RS	44	2.009649	1.998315	677.609735	0.016805	0.019709
RS	45	2.161028	1.998315	672.645097	0.016682	0.019465
RS	46	2.323269	2.035695	652.373850	0.016179	0.018834
RS	47	2.497152	2.035695	641.314872	0.015905	0.018394
RS	48	2.683511	2.080470	613.699312	0.015220	0.017561
RS	49	2.883243	2.080470	596.898098	0.014803	0.016973
RS	50	3.097307	2.126233	564.776230	0.014007	0.016037
RS	51	3.326731	2.126233	542.774461	0.013461	0.015340
RS	52	3.572618	2.167359	508.327863	0.012607	0.014370
RS	53	3.836148	2.167359	481.838517	0.011950	0.013593
RS	54	4.118588	2.214208	443.782253	0.011006	0.012562
RS	55	4.421294	2.214208	414.306925	0.010275	0.011735
RS	56	4.745722	2.214208	382.975561	0.009498	0.010870
RS	57	5.093429	2.214208	350.273658	0.008687	0.009974
RS	58	5.466085	2.474216	286.076957	0.007095	0.008319
RS	59	5.865482	2.474216	260.607829	0.006463	0.007595
RS	60	6.293538	2.474216	234.650817	0.005819	0.006856
RS	61	6.752309	2.474216	208.651895	0.005175	0.006111
RS	62	7.243999	2.474216	183.061769	0.004540	0.005374
RS	63	7.770971	2.474216	793.962440	0.019690	0.023308
PA	4+25*2+4+6 0.093078617 0.023348848 7.770970621 0.320527291 0.288649191 0.384356132 0.485168091 0.556036060 0.618165826 0.706504429 0.830395429 0.980068162 1.144697256 1.321105323 1.506139406 1.688008447 1.844021917 1.952103510 2.005457373 2.014037266 1.997939250 1.977921791 1.967945672 1.974477872 1.998314995 2.035695069 2.080470478 2.126232528 2.167358743 2.214208010 2.474216357
//
IT	4250
RD	6
LK	-414803.701691
QD	-510.380837 -> -441.397899
RI	0.0539447140
TR	0.090360	0.023859
MT	7.946062
MM	C_pi: 1.391656, n_recomb: 42819.548916
RS	0	0.000000	0.346641	867.429389	0.020258	0.001378
RS	1	0.007213	0.346641	910.245530	0.021258	0.008307
RS	2	0.014946	0.346641	953.697408	0.022272	0.013983
RS	3	0.023237	0.346641	997.566346	0.023297	0.017780
RS	4	0.032126	0.291898	1233.772810	0.028813	0.021989
RS	5	0.041657	0.291898	1278.927042	0.029868	0.023364
RS	6	0.051874	0.394516	983.275964	0.022963	0.018723
RS	7	0.062829	0.394516	1024.446965	0.023925	0.019917
RS	8	0.074574	0.501032	841.535251	0.019653	0.016649
RS	9	0.087166	0.501032	879.185510	0.020532	0.017598
RS	10	0.100666	0.569728	807.660945	0.018862	0.016391
RS	11	0.115140	0.569728	843.576631	0.019701	0.017673
RS	12	0.130658	0.624805	802.935517	0.018752	0.017219
RS	13	0.147295	0.624805	837.601799	0.019561	0.018627
RS	14	0.165133	0.707885	771.071749	0.018007	0.017541
RS	15	0.184256	0.707885	804.064058	0.018778	0.018749
RS	16	0.204760	0.830774	714.644752	0.016690	0.016944
RS	17	0.226742	0.830774	745.677842	0.017414	0.017912
RS	18	0.250310	0.983363	657.584074	0.015357	0.016001
RS	19	0.275578	0.983363	686.710677	0.016037	0.016860
RS	20	0.302668	1.154041	611.236354	0.014275	0.015212
RS	21	0.331712	1.154041	638.688619	0.014916	0.016033
RS	22	0.362852	1.340027	574.830221	0.013424	0.014631
RS	23	0.396237	1.340027	600.837057	0.014032	0.015386
RS	24	0.432031	1.538922	546.858996	0.012771	0.014157
RS	25	0.470406	1.538922	571.621873	0.013350	0.014810
RS	26	0.511549	1.737851	529.006604	0.012354	0.013781
RS	27	0.555660	1.737851	552.744369	0.012909	0.014339
RS	28	0.602952	1.909946	525.219158	0.012266	0.013639
RS	29	0.653656	1.909946	548.169249	0.012802	0.014172
RS	30	0.708017	2.027724	538.321851	0.012572	0.013921
RS	31	0.766299	2.027724	560.619952	0.013093	0.014497
RS	32	0.828785	2.081929	567.693002	0.013258	0.014713
RS	33	0.895778	2.081929	589.169779	0.013759	0.015353
RS	34	0.967604	2.084177	609.380627	0.014231	0.015951
RS	35	1.044610	2.084177	629.394261	0.014699	0.016626
RS	36	1.127170	2.058751	656.152935	0.015324	0.017427
RS	37	1.215686	2.058751	673.565306	0.015730	0.018056
RS	38	1.310586	2.030578	698.601184	0.016315	0.018809
RS	39	1.412331	2.030578	711.990861	0.016628	0.019291
RS	40	1.521415	2.016111	728.028764	0.017002	0.019769
RS	41	1.638367	2.016111	736.069428	0.017190	0.020031
RS	42	1.763755	2.022677	738.729484	0.017252	0.020105
RS	43	1.898188	2.022677	740.533098	0.017294	0.020119
RS	44	2.042317	2.050892	728.965343	0.017024	0.019775
RS	45	2.196841	2.050892	724.227492	0.016913	0.019555
RS	46	2.362512	2.096006	700.819463	0.016367	0.018879
RS	47	2.540132	2.096006	689.710622	0.016107	0.018467
RS	48	2.730565	2.150401	658.331094	0.015375	0.017586
RS	49	2.934733	2.150401	641.287700	0.014977	0.017030
RS	50	3.153627	2.206141	605.523952	0.014141	0.016056
RS	51	3.388310	2.206141	583.113703	0.013618	0.015393
RS	52	3.639921	2.256288	545.541791	0.012740	0.014401
RS	53	3.909681	2.256288	518.440609	0.012108	0.013657
RS	54	4.198899	2.313485	477.132916	0.011143	0.012604
RS	55	4.508977	2.313485	446.893463	0.010437	0.011809
RS	56	4.841422	2.313485	414.508152	0.009680	0.010970
RS	57	5.197845	2.313485	380.470277	0.008885	0.010095
RS	58	5.579977	2.628800	307.069155	0.007171	0.008303
RS	59	5.989673	2.628800	281.496180	0.006574	0.007624
RS	60	6.428920	2.628800	255.151012	0.005959	0.006922
RS	61	6.899849	2.628800	228.483866	0.005336	0.006209
RS	62	7.404747	2.628800	201.960538	0.004717	0.005496
RS	63	7.946062	2.628800	911.348299	0.021283	0.024738
PA	4+25*2+4+6 0.090360237 0.023858895 7.946062319 0.346640806 0.291897636 0.394515631 0.501031759 0.569727688 0.624804805 0.707885331 0.830773772 0.983362860 1.154040982 1.340026565 1.538921597 1.737851394 1.909946418 2.027724468 2.081928780 2.084177008 2.058750512 2.030577548 2.016110866 2.022677013 2.050892265 2.096005566 2.150400767 2.206141444 2.256287646 2.313485131 2.628800461
//
IT	4682
RD	7
LK	-414668.947475
QD	-469.614927 -> -408.548677
RI	0.0493450487
TR	0.087952	0.024372
MT	8.097212
MM	C_pi: 1.440604, n_recomb: 45236.411605
RS	0	0.000000	0.371360	858.898810	0.018987	0.001320
RS	1	0.007245	0.371360	902.774139	0.019957	0.007997
RS	2	0.015014	0.371360	947.508723	0.020946	0.013428
RS	3	0.023347	0.371360	992.906776	0.021949	0.016977
RS	4	0.032283	0.293989	1307.684386	0.028908	0.022382
RS	5	0.041866	0.293989	1356.013729	0.029976	0.023696
RS	6	0.052144	0.404369	1025.013593	0.022659	0.018648
RS	7	0.063166	0.404369	1068.810925	0.023627	0.019806
RS	8	0.074987	0.517610	871.859583	0.019273	0.016440
RS	9	0.087664	0.517610	911.740632	0.020155	0.017353
RS	10	0.101260	0.584867	843.623309	0.018649	0.016258
RS	11	0.115840	0.584867	881.833744	0.019494	0.017497
RS	12	0.131477	0.633167	850.804504	0.018808	0.017256
RS	13	0.148247	0.633167	887.932519	0.019629	0.018649
RS	14	0.166231	0.710932	825.056187	0.018239	0.017708
RS	15	0.185519	0.710932	860.513130	0.019023	0.018928
RS	16	0.206204	0.832342	766.769648	0.016950	0.017137
RS	17	0.228387	0.832342	800.146982	0.017688	0.018124
RS	18	0.252178	0.986967	704.452630	0.015573	0.016152
RS	19	0.277692	0.986967	735.758109	0.016265	0.017026
RS	20	0.305054	1.162475	652.642305	0.014427	0.015295
RS	21	0.334399	1.162475	682.107241	0.015079	0.016127
RS	22	0.365870	1.356579	611.020163	0.013507	0.014635
RS	23	0.399620	1.356579	638.882080	0.014123	0.015400
RS	24	0.435816	1.567750	578.082212	0.012779	0.014078
RS	25	0.474634	1.567750	604.554864	0.013364	0.014741
RS	26	0.516264	1.782325	556.059608	0.012292	0.013629
RS	27	0.560910	1.782325	581.391815	0.012852	0.014198
RS	28	0.608791	1.969492	549.847129	0.012155	0.013438
RS	29	0.660141	1.969492	574.335216	0.012696	0.013978
RS	30	0.715210	2.096438	563.020065	0.012446	0.013703
RS	31	0.774269	2.096438	586.873705	0.012973	0.014279
RS	32	0.837607	2.151303	595.153857	0.013157	0.014506
RS	33	0.905534	2.151303	618.253446	0.013667	0.015142
RS	34	0.978381	2.147234	641.960516	0.014191	0.015785
RS	35	1.056506	2.147234	663.646215	0.014671	0.016455
RS	36	1.140291	2.112535	695.243066	0.015369	0.017324
RS	37	1.230146	2.112535	714.267704	0.015790	0.017953
RS	38	1.326510	2.076173	744.028957	0.016448	0.018778
RS	39	1.429856	2.076173	758.801114	0.016774	0.019268
RS	40	1.540689	2.056949	778.051815	0.017200	0.019799
RS	41	1.659551	2.056949	787.094084	0.017400	0.020076
RS	42	1.787024	2.063022	790.622530	0.017478	0.020169
RS	43	1.923732	2.063022	792.989139	0.017530	0.020203
RS	44	2.070345	2.094866	779.927358	0.017241	0.019843
RS	45	2.227579	2.094866	775.365191	0.017140	0.019647
RS	46	2.396204	2.146854	748.814243	0.016553	0.018933
RS	47	2.577045	2.146854	737.600815	0.016305	0.018549
RS	48	2.770988	2.210013	702.412086	0.015528	0.017626
RS	49	2.978981	2.210013	685.073776	0.015144	0.017099
RS	50	3.202043	2.274966	645.615376	0.014272	0.016092
RS	51	3.441264	2.274966	622.751829	0.013767	0.015460
RS	52	3.697817	2.333510	582.010071	0.012866	0.014447
RS	53	3.972955	2.333510	554.267629	0.012253	0.013732
RS	54	4.268027	2.400484	509.663350	0.011267	0.012658
RS	55	4.584475	2.400484	478.653955	0.010581	0.011891
RS	56	4.923849	2.400484	445.226358	0.009842	0.011075
RS	57	5.287810	2.400484	409.881061	0.009061	0.010218
RS	58	5.678138	2.770149	327.072021	0.007230	0.008297
RS	59	6.096744	2.770149	301.445715	0.006664	0.007656
RS	60	6.545677	2.770149	274.789456	0.006075	0.006989
RS	61	7.027133	2.770149	247.553695	0.005472	0.006304
RS	62	7.543469	2.770149	220.214083	0.004868	0.005613
RS	63	8.097212	2.770149	1029.042634	0.022748	0.026128
PA	4+25*2+4+6 0.087951592 0.024371989 8.097212220 0.371360438 0.293988791 0.404369341 0.517609523 0.584866621 0.633166513 0.710932021 0.832341709 0.986966855 1.162474720 1.356578559 1.567750254 1.782324569 1.969491991 2.096437784 2.151302515 2.147234446 2.112535275 2.076172668 2.056949293 2.063021528 2.094866388 2.146853754 2.210012897 2.274965544 2.333510407 2.400484400 2.770148570
//
IT	4053
RD	8
LK	-414549.495672
QD	-433.451048 -> -379.035167
RI	0.0455130913
TR	0.085779	0.024874
MT	8.231986
MM	C_pi: 1.486026, n_recomb: 47580.259808
RS	0	0.000000	0.394848	852.606521	0.017919	0.001271
RS	1	0.007272	0.394848	897.405099	0.018861	0.007729
RS	2	0.015074	0.394848	943.253965	0.019824	0.012949
RS	3	0.023442	0.394848	989.977588	0.020806	0.016291
RS	4	0.032420	0.295005	1382.765333	0.029062	0.022785
RS	5	0.042050	0.295005	1434.170418	0.030142	0.024061
RS	6	0.052380	0.413619	1064.006901	0.022362	0.018564
RS	7	0.063462	0.413619	1110.293211	0.023335	0.019698
RS	8	0.075350	0.534314	898.190240	0.018877	0.016213
RS	9	0.088102	0.534314	940.128678	0.019759	0.017098
RS	10	0.101781	0.600709	875.022441	0.018390	0.016097
RS	11	0.116456	0.600709	915.368559	0.019238	0.017296
RS	12	0.132197	0.642449	894.540314	0.018801	0.017258
RS	13	0.149083	0.642449	934.015245	0.019630	0.018633
RS	14	0.167198	0.714894	876.020442	0.018411	0.017844
RS	15	0.186630	0.714894	913.858327	0.019207	0.019069
RS	16	0.207475	0.834546	816.812141	0.017167	0.017307
RS	17	0.229835	0.834546	852.466592	0.017916	0.018308
RS	18	0.253822	0.990639	749.807366	0.015759	0.016290
RS	19	0.279554	0.990639	783.235383	0.016461	0.017174
RS	20	0.307157	1.170193	692.858784	0.014562	0.015374
RS	21	0.336767	1.170193	724.287071	0.015222	0.016213
RS	22	0.368530	1.371465	646.185602	0.013581	0.014642
RS	23	0.402604	1.371465	675.856583	0.014205	0.015412
RS	24	0.439155	1.593907	608.326575	0.012785	0.014008
RS	25	0.478365	1.593907	636.462249	0.013377	0.014676
RS	26	0.520426	1.823257	582.109211	0.012234	0.013489
RS	27	0.565546	1.823257	608.985139	0.012799	0.014064
RS	28	0.613947	2.024962	573.404756	0.012051	0.013251
RS	29	0.665868	2.024962	599.375296	0.012597	0.013794
RS	30	0.721565	2.160938	586.535253	0.012327	0.013495
RS	31	0.781313	2.160938	611.886645	0.012860	0.014070
RS	32	0.845406	2.216586	621.294086	0.013058	0.014307
RS	33	0.914160	2.216586	645.962882	0.013576	0.014937
RS	34	0.987914	2.206426	673.116110	0.014147	0.015620
RS	35	1.067031	2.206426	696.432975	0.014637	0.016284
RS	36	1.151903	2.162660	732.905079	0.015404	0.017215
RS	37	1.242946	2.162660	753.519555	0.015837	0.017844
RS	38	1.340611	2.118154	788.154423	0.016565	0.018737
RS	39	1.445378	2.118154	804.303251	0.016904	0.019234
RS	40	1.557765	2.093984	826.978629	0.017381	0.019818
RS	41	1.678324	2.093984	837.025315	0.017592	0.020109
RS	42	1.807651	2.099103	841.629327	0.017689	0.020225
RS	43	1.946384	2.099103	844.562267	0.017750	0.020279
RS	44	2.095205	2.133893	830.159849	0.017448	0.019910
RS	45	2.254850	2.133893	825.773365	0.017355	0.019737
RS	46	2.426104	2.191940	796.171895	0.016733	0.018992
RS	47	2.609813	2.191940	784.850296	0.016495	0.018633
RS	48	2.806882	2.263031	745.902527	0.015677	0.017674
RS	49	3.018283	2.263031	728.263313	0.015306	0.017175
RS	50	3.245058	2.336420	685.141499	0.014400	0.016138
RS	51	3.488324	2.336420	661.818102	0.013910	0.015534
RS	52	3.749282	2.402721	617.924814	0.012987	0.014503
RS	53	4.029218	2.402721	589.538524	0.012390	0.013814
RS	54	4.329512	2.478841	541.642651	0.011384	0.012721
RS	55	4.651645	2.478841	509.869218	0.010716	0.011978
RS	56	4.997204	2.478841	475.416450	0.009992	0.011182
RS	57	5.367894	2.478841	438.791464	0.009222	0.010342
RS	58	5.765542	2.901730	346.405648	0.007280	0.008296
RS	59	6.192109	2.901730	320.760137	0.006741	0.007691
RS	60	6.649698	2.901730	293.846886	0.006176	0.007053
RS	61	7.140564	2.901730	266.113856	0.005593	0.006394
RS	62	7.667128	2.901730	238.042864	0.005003	0.005724
RS	63	8.231986	2.901730	1147.724621	0.024122	0.027475
PA	4+25*2+4+6 0.085778785 0.024873839 8.231986089 0.394848124 0.295005131 0.413619222 0.534313993 0.600709027 0.642448659 0.714893561 0.834546044 0.990639122 1.170192949 1.371464911 1.593907433 1.823256634 2.024962464 2.160937810 2.216585762 2.206426040 2.162660280 2.118154450 2.093983957 2.099103343 2.133892809 2.191940045 2.263030921 2.336420417 2.402720625 2.478840742 2.901730171
//
IT	4371
RD	9
LK	-414442.979263
QD	-401.209869 -> -352.522042
RI	0.0422597289
TR	0.083797	0.025358
MT	8.354637
MM	C_pi: 1.528775, n_recomb: 49857.864018
RS	0	0.000000	0.417480	847.524948	0.016999	0.001227
RS	1	0.007297	0.417480	893.131876	0.017914	0.007489
RS	2	0.015127	0.417480	939.956342	0.018853	0.012525
RS	3	0.023528	0.417480	987.841144	0.019813	0.015687
RS	4	0.032543	0.295166	1459.164045	0.029266	0.023196
RS	5	0.042215	0.295166	1513.563895	0.030358	0.024450
RS	6	0.052592	0.422233	1101.010025	0.022083	0.018477
RS	7	0.063728	0.422233	1149.673098	0.023059	0.019595
RS	8	0.075675	0.550900	921.527948	0.018483	0.015978
RS	9	0.088495	0.550900	965.377144	0.019363	0.016843
RS	10	0.102250	0.616875	902.863113	0.018109	0.015919
RS	11	0.117009	0.616875	945.206565	0.018958	0.017084
RS	12	0.132844	0.652201	934.953655	0.018752	0.017235
RS	13	0.149836	0.652201	976.675538	0.019589	0.018592
RS	14	0.168067	0.719329	924.530945	0.018543	0.017957
RS	15	0.187629	0.719329	964.677967	0.019349	0.019184
RS	16	0.208618	0.837020	865.168926	0.017353	0.017461
RS	17	0.231139	0.837020	903.042923	0.018112	0.018471
RS	18	0.255303	0.994165	793.921423	0.015924	0.016419
RS	19	0.281230	0.994165	829.422994	0.016636	0.017310
RS	20	0.309050	1.177194	732.063211	0.014683	0.015451
RS	21	0.338899	1.177194	765.411017	0.015352	0.016293
RS	22	0.370927	1.384942	680.430010	0.013647	0.014652
RS	23	0.405292	1.384942	711.868134	0.014278	0.015425
RS	24	0.442165	1.617926	637.642503	0.012789	0.013944
RS	25	0.481728	1.617926	667.397703	0.013386	0.014616
RS	26	0.524179	1.861461	607.164808	0.012178	0.013359
RS	27	0.569727	1.861461	635.536554	0.012747	0.013938
RS	28	0.618599	2.077414	595.872871	0.011951	0.013075
RS	29	0.671037	2.077414	623.273018	0.012501	0.013620
RS	30	0.727302	2.222485	608.821270	0.012211	0.013299
RS	31	0.787673	2.222485	635.615132	0.012749	0.013871
RS	32	0.852449	2.279195	646.035796	0.012958	0.014114
RS	33	0.921952	2.279195	672.222488	0.013483	0.014739
RS	34	0.996527	2.263269	702.729790	0.014095	0.015456
RS	35	1.076544	2.263269	727.639731	0.014594	0.016115
RS	36	1.162400	2.210710	768.974118	0.015423	0.017102
RS	37	1.254522	2.210710	791.161262	0.015868	0.017731
RS	38	1.353365	2.158165	830.773586	0.016663	0.018687
RS	39	1.459422	2.158165	848.303498	0.017014	0.019191
RS	40	1.573217	2.128919	874.595701	0.017542	0.019827
RS	41	1.695317	2.128919	885.666045	0.017764	0.020132
RS	42	1.826327	2.132707	891.562594	0.017882	0.020274
RS	43	1.966897	2.132707	895.086947	0.017953	0.020345
RS	44	2.117724	2.169846	879.531946	0.017641	0.019973
RS	45	2.279559	2.169846	875.345692	0.017557	0.019821
RS	46	2.453202	2.233225	842.832971	0.016905	0.019052
RS	47	2.639517	2.233225	831.424173	0.016676	0.018717
RS	48	2.839428	2.311481	788.816330	0.015821	0.017727
RS	49	3.053927	2.311481	770.892343	0.015462	0.017254
RS	50	3.284079	2.392587	724.177143	0.014525	0.016190
RS	51	3.531025	2.392587	700.405677	0.014048	0.015611
RS	52	3.795992	2.466023	653.411220	0.013105	0.014564
RS	53	4.080294	2.466023	624.391063	0.012523	0.013899
RS	54	4.385343	2.550657	573.235067	0.011497	0.012788
RS	55	4.712652	2.550657	540.708257	0.010845	0.012067
RS	56	5.063846	2.550657	505.248696	0.010134	0.011290
RS	57	5.440668	2.550657	467.369556	0.009374	0.010463
RS	58	5.844987	3.025553	365.263052	0.007326	0.008300
RS	59	6.278811	3.025553	339.622201	0.006812	0.007726
RS	60	6.744292	3.025553	312.491588	0.006268	0.007116
RS	61	7.243741	3.025553	284.314765	0.005703	0.006480
RS	62	7.779636	3.025553	255.576992	0.005126	0.005829
RS	63	8.354637	3.025553	1267.722990	0.025427	0.028778
PA	4+25*2+4+6 0.083796655 0.025358114 8.354636540 0.417480301 0.295165775 0.422233199 0.550900221 0.616875150 0.652201407 0.719328512 0.837020451 0.994164919 1.177193510 1.384941912 1.617926037 1.861460525 2.077413591 2.222484525 2.279195279 2.263269219 2.210709727 2.158165174 2.128919103 2.132706581 2.169845838 2.233225384 2.311481308 2.392587369 2.466023199 2.550656903 3.025553085
//
IT	4116
RD	10
LK	-414347.626510
QD	-372.369711 -> -328.669286
RI	0.0394416468
TR	0.081974	0.025822
MT	8.467840
MM	C_pi: 1.569395, n_recomb: 52073.932778
RS	0	0.000000	0.439598	842.891121	0.016186	0.001188
RS	1	0.007320	0.439598	889.198949	0.017076	0.007270
RS	2	0.015176	0.439598	936.873377	0.017991	0.012138
RS	3	0.023607	0.439598	985.774155	0.018930	0.015141
RS	4	0.032655	0.294691	1536.692098	0.029510	0.023613
RS	5	0.042365	0.294691	1594.015988	0.030611	0.024855
RS	6	0.052786	0.430276	1136.368204	0.021822	0.018390
RS	7	0.063970	0.430276	1187.312146	0.022801	0.019497
RS	8	0.075972	0.567276	942.487522	0.018099	0.015743
RS	9	0.088853	0.567276	988.120396	0.018975	0.016591
RS	10	0.102677	0.633166	927.825968	0.017817	0.015732
RS	11	0.117513	0.633166	972.044375	0.018667	0.016865
RS	12	0.133435	0.662186	972.598964	0.018677	0.017194
RS	13	0.150522	0.662186	1016.478789	0.019520	0.018534
RS	14	0.168860	0.723985	970.997595	0.018647	0.018051
RS	15	0.188541	0.723985	1013.390938	0.019461	0.019279
RS	16	0.209662	0.839554	912.139431	0.017516	0.017602
RS	17	0.232329	0.839554	952.182876	0.018285	0.018620
RS	18	0.256656	0.997413	837.022069	0.016074	0.016541
RS	19	0.282763	0.997413	874.554407	0.016794	0.017438
RS	20	0.310781	1.183461	770.426012	0.014795	0.015526
RS	21	0.340850	1.183461	805.654616	0.015471	0.016371
RS	22	0.373120	1.397131	713.882653	0.013709	0.014666
RS	23	0.407752	1.397131	747.050348	0.014346	0.015440
RS	24	0.444919	1.640089	666.123920	0.012792	0.013888
RS	25	0.484807	1.640089	697.458919	0.013394	0.014562
RS	26	0.527614	1.897349	631.305192	0.012123	0.013239
RS	27	0.573556	1.897349	661.128479	0.012696	0.013820
RS	28	0.622860	2.127390	617.313794	0.011855	0.012910
RS	29	0.675773	2.127390	646.094039	0.012407	0.013456
RS	30	0.732559	2.281716	629.930370	0.012097	0.013112
RS	31	0.793502	2.281716	658.114231	0.012638	0.013681
RS	32	0.858906	2.339826	669.419794	0.012855	0.013928
RS	33	0.929097	2.339826	697.074911	0.013386	0.014547
RS	34	1.004427	2.318508	730.815379	0.014034	0.015294
RS	35	1.085270	2.318508	757.281137	0.014542	0.015948
RS	36	1.172032	2.257451	803.428667	0.015429	0.016986
RS	37	1.265144	2.257451	827.172194	0.015885	0.017614
RS	38	1.365072	2.197003	871.826773	0.016742	0.018630
RS	39	1.472314	2.197003	890.745017	0.017105	0.019140
RS	40	1.587407	2.162606	920.817820	0.017683	0.019828
RS	41	1.710925	2.162606	932.937275	0.017916	0.020144
RS	42	1.843484	2.164755	940.336133	0.018058	0.020315
RS	43	1.985746	2.164755	944.486407	0.018137	0.020403
RS	44	2.138422	2.203738	927.977911	0.017820	0.020031
RS	45	2.302273	2.203738	924.027725	0.017745	0.019899
RS	46	2.478119	2.271817	888.763549	0.017067	0.019112
RS	47	2.666836	2.271817	877.300209	0.016847	0.018798
RS	48	2.869367	2.356552	831.155228	0.015961	0.017783
RS	49	3.086724	2.356552	812.973401	0.015612	0.017332
RS	50	3.319990	2.444714	762.757482	0.014648	0.016246
RS	51	3.570332	2.444714	738.558595	0.014183	0.015690
RS	52	3.838999	2.524714	688.528692	0.013222	0.014629
RS	53	4.127332	2.524714	658.891100	0.012653	0.013985
RS	54	4.436771	2.617264	604.519952	0.011609	0.012857
RS	55	4.768861	2.617264	571.253330	0.010970	0.012156
RS	56	5.125260	2.617264	534.806295	0.010270	0.011395
RS	57	5.507746	2.617264	495.697536	0.009519	0.010582
RS	58	5.918231	3.142893	383.750823	0.007369	0.008307
RS	59	6.358763	3.142893	358.132629	0.006877	0.007761
RS	60	6.831542	3.142893	330.815602	0.006353	0.007176
RS	61	7.338928	3.142893	302.237475	0.005804	0.006562
RS	62	7.883455	3.142893	272.884876	0.005240	0.005928
RS	63	8.467840	3.142893	1389.106922	0.026676	0.030037
PA	4+25*2+4+6 0.081973970 0.025821963 8.467840233 0.439597588 0.294690616 0.430276390 0.567275772 0.633166298 0.662185554 0.723985458 0.839554081 0.997413142 1.183461316 1.397131423 1.640089323 1.897348516 2.127389746 2.281715750 2.339825956 2.318507548 2.257450673 2.197003157 2.162605765 2.164754861 2.203738298 2.271816811 2.356552477 2.444713928 2.524714295 2.617263508 3.142893152
//
IT	4679
RD	11
LK	-414262.002555
QD	-346.489371 -> -307.158777
RI	0.0369542069
TR	0.080290	0.026265
MT	8.573137
MM	C_pi: 1.608213, n_recomb: 54231.847786
RS	0	0.000000	0.461490	838.163176	0.015455	0.001152
RS	1	0.007341	0.461490	885.065937	0.016320	0.007067
RS	2	0.015220	0.461490	933.469723	0.017213	0.011780
RS	3	0.023678	0.461490	983.250239	0.018130	0.014637
RS	4	0.032757	0.293759	1615.067828	0.029781	0.024032
RS	5	0.042503	0.293759	1675.249788	0.030891	0.025269
RS	6	0.052964	0.437820	1170.276989	0.021579	0.018304
RS	7	0.064192	0.437820	1223.416633	0.022559	0.019405
RS	8	0.076245	0.583407	961.469613	0.017729	0.015510
RS	9	0.089183	0.583407	1008.773127	0.018601	0.016345
RS	10	0.103071	0.649476	950.375494	0.017524	0.015540
RS	11	0.117978	0.649476	996.358095	0.018372	0.016645
RS	12	0.133979	0.672259	1007.868038	0.018584	0.017141
RS	13	0.151155	0.672259	1053.824417	0.019432	0.018464
RS	14	0.169591	0.728716	1015.704483	0.018729	0.018132
RS	15	0.189381	0.728716	1060.287307	0.019551	0.019360
RS	16	0.210624	0.842020	957.937121	0.017664	0.017734
RS	17	0.233426	0.842020	1000.104943	0.018441	0.018757
RS	18	0.257902	1.000309	879.275093	0.016213	0.016659
RS	19	0.284175	1.000309	918.799635	0.016942	0.017561
RS	20	0.312377	1.188980	808.086599	0.014901	0.015601
RS	21	0.342648	1.188980	845.161046	0.015584	0.016448
RS	22	0.375142	1.408105	746.653425	0.013768	0.014683
RS	23	0.410021	1.408105	781.516408	0.014411	0.015457
RS	24	0.447461	1.660540	693.869049	0.012794	0.013839
RS	25	0.487648	1.660540	726.747321	0.013401	0.014514
RS	26	0.530786	1.931133	654.619566	0.012071	0.013128
RS	27	0.577091	1.931133	685.853272	0.012647	0.013711
RS	28	0.626795	2.175156	637.812173	0.011761	0.012755
RS	29	0.680147	2.175156	667.926011	0.012316	0.013301
RS	30	0.737416	2.338917	649.949649	0.011985	0.012935
RS	31	0.798888	2.338917	679.473567	0.012529	0.013501
RS	32	0.864874	2.398785	691.528169	0.012751	0.013749
RS	33	0.935703	2.398785	720.603566	0.013287	0.014363
RS	34	1.011731	2.372458	757.440433	0.013967	0.015134
RS	35	1.093341	2.372458	785.424460	0.014483	0.015784
RS	36	1.180941	2.303208	836.308777	0.015421	0.016867
RS	37	1.274972	2.303208	861.591022	0.015887	0.017494
RS	38	1.375906	2.235011	911.319486	0.016804	0.018566
RS	39	1.484249	2.235011	931.632272	0.017179	0.019082
RS	40	1.600545	2.195421	965.622444	0.017805	0.019820
RS	41	1.725378	2.195421	978.817095	0.018049	0.020148
RS	42	1.859375	2.195683	987.914335	0.018216	0.020348
RS	43	2.003208	2.195683	992.727655	0.018305	0.020452
RS	44	2.157599	2.236080	975.464598	0.017987	0.020085
RS	45	2.323325	2.236080	971.790291	0.017919	0.019972
RS	46	2.501215	2.308300	933.944464	0.017221	0.019170
RS	47	2.692164	2.308300	922.463569	0.017010	0.018876
RS	48	2.897131	2.398907	872.914732	0.016096	0.017839
RS	49	3.117143	2.398907	854.506354	0.015757	0.017409
RS	50	3.353306	2.493523	800.893419	0.014768	0.016305
RS	51	3.606806	2.493523	776.291614	0.014314	0.015769
RS	52	3.878914	2.579561	723.301056	0.013337	0.014696
RS	53	4.170996	2.579561	693.065327	0.012780	0.014071
RS	54	4.484520	2.679464	635.532333	0.011719	0.012929
RS	55	4.821059	2.679464	601.540716	0.011092	0.012245
RS	56	5.182303	2.679464	564.125716	0.010402	0.011499
RS	57	5.570065	2.679464	523.811035	0.009659	0.010697
RS	58	5.986291	3.254513	401.927012	0.007411	0.008316
RS	59	6.433072	3.254513	376.345862	0.006940	0.007795
RS	60	6.912649	3.254513	348.867816	0.006433	0.007234
RS	61	7.427432	3.254513	319.923733	0.005899	0.006639
RS	62	7.980003	3.254513	289.999975	0.005347	0.006022
RS	63	8.573137	3.254513	1511.802685	0.027877	0.031254
PA	4+25*2+4+6 0.080289687 0.026264968 8.573137483 0.461489722 0.293758692 0.437819736 0.583407200 0.649475866 0.672259392 0.728716396 0.842020117 1.000308617 1.188979785 1.408105305 1.660540075 1.931132917 2.175156430 2.338916622 2.398784850 2.372458415 2.303207830 2.235010547 2.195420955 2.195682703 2.236079518 2.308299740 2.398906668 2.493523061 2.579561152 2.679464251 3.254513034
//
IT	3835
RD	12
LK	-414184.907762
QD	-323.189962 -> -287.705749
RI	0.0347289319
TR	0.078726	0.026687
MT	8.671740
MM	C_pi: 1.645450, n_recomb: 56333.355134
RS	0	0.000000	0.483348	833.051351	0.014788	0.001119
RS	1	0.007360	0.483348	880.446172	0.015629	0.006876
RS	2	0.015262	0.483348	929.463962	0.016499	0.011443
RS	3	0.023745	0.483348	979.995593	0.017396	0.014167
RS	4	0.032853	0.292494	1694.057711	0.030072	0.024454
RS	5	0.042631	0.292494	1757.033121	0.031190	0.025690
RS	6	0.053128	0.444919	1202.860592	0.021353	0.018220
RS	7	0.064399	0.444919	1258.117839	0.022333	0.019318
RS	8	0.076499	0.599282	978.743832	0.017374	0.015282
RS	9	0.089489	0.599282	1027.615088	0.018242	0.016106
RS	10	0.103435	0.665748	970.822757	0.017234	0.015346
RS	11	0.118408	0.665748	1018.466859	0.018079	0.016426
RS	12	0.134483	0.682342	1041.021101	0.018480	0.017078
RS	13	0.151741	0.682342	1088.977311	0.019331	0.018385
RS	14	0.170269	0.733442	1058.822565	0.018796	0.018202
RS	15	0.190161	0.733442	1105.541203	0.019625	0.019428
RS	16	0.211517	0.844362	1002.678375	0.017799	0.017858
RS	17	0.234445	0.844362	1046.927968	0.018585	0.018886
RS	18	0.259060	1.002833	920.770275	0.016345	0.016772
RS	19	0.285487	1.002833	962.250494	0.017081	0.017678
RS	20	0.313859	1.193783	845.117007	0.015002	0.015676
RS	21	0.344319	1.193783	884.004105	0.015692	0.016524
RS	22	0.377021	1.417941	778.811195	0.013825	0.014703
RS	23	0.412130	1.417941	815.337014	0.014473	0.015478
RS	24	0.449823	1.679404	720.942505	0.012798	0.013795
RS	25	0.490290	1.679404	755.329453	0.013408	0.014471
RS	26	0.533736	1.962983	677.170185	0.012021	0.013025
RS	27	0.580379	1.962983	709.775225	0.012600	0.013610
RS	28	0.630455	2.220885	657.438245	0.011670	0.012610
RS	29	0.684217	2.220885	688.841348	0.012228	0.013156
RS	30	0.741936	2.394270	668.951363	0.011875	0.012766
RS	31	0.803902	2.394270	699.767132	0.012422	0.013329
RS	32	0.870430	2.456255	712.433273	0.012647	0.013576
RS	33	0.941854	2.456255	742.881418	0.013187	0.014185
RS	34	1.018535	2.425294	782.670565	0.013894	0.014978
RS	35	1.100859	2.425294	812.134240	0.014417	0.015623
RS	36	1.189243	2.348148	867.658606	0.015402	0.016748
RS	37	1.284131	2.348148	894.459272	0.015878	0.017374
RS	38	1.386004	2.272363	949.264473	0.016851	0.018498
RS	39	1.495374	2.272363	970.974944	0.017236	0.019019
RS	40	1.612794	2.227565	1008.993453	0.017911	0.019805
RS	41	1.738857	2.227565	1023.287131	0.018165	0.020144
RS	42	1.874197	2.225742	1034.259832	0.018360	0.020375
RS	43	2.019499	2.225742	1039.772614	0.018457	0.020493
RS	44	2.175494	2.267185	1021.948129	0.018141	0.020134
RS	45	2.342971	2.267185	1018.590057	0.018081	0.020038
RS	46	2.522775	2.343066	978.332763	0.017367	0.019225
RS	47	2.715812	2.343066	966.872818	0.017163	0.018951
RS	48	2.923057	2.439006	914.059110	0.016226	0.017896
RS	49	3.145555	2.439006	895.457521	0.015896	0.017485
RS	50	3.384428	2.539542	838.556211	0.014886	0.016364
RS	51	3.640883	2.539542	813.578586	0.014442	0.015848
RS	52	3.916214	2.631138	757.708801	0.013450	0.014764
RS	53	4.211808	2.631138	726.896776	0.012903	0.014156
RS	54	4.529159	2.737874	666.262603	0.011827	0.013001
RS	55	4.869866	2.737874	631.562767	0.011211	0.012333
RS	56	5.235650	2.737874	593.200717	0.010530	0.011600
RS	57	5.628355	2.737874	551.704680	0.009794	0.010809
RS	58	6.049964	3.361018	419.811134	0.007452	0.008327
RS	59	6.502604	3.361018	394.279943	0.006999	0.007829
RS	60	6.988557	3.361018	366.663404	0.006509	0.007289
RS	61	7.510277	3.361018	337.384685	0.005989	0.006713
RS	62	8.070396	3.361018	306.928560	0.005448	0.006111
RS	63	8.671740	3.361018	1635.617105	0.029035	0.032430
PA	4+25*2+4+6 0.078726425 0.026687169 8.671739814 0.483348270 0.292493534 0.444918916 0.599281848 0.665748439 0.682342231 0.733442111 0.844361703 1.002832818 1.193782983 1.417940513 1.679404090 1.962982791 2.220885338 2.394270316 2.456255432 2.425293544 2.348148428 2.272363131 2.227564739 2.225741588 2.267185107 2.343065916 2.439005513 2.539542290 2.631137873 2.737874127 3.361018255
//
IT	4869
RD	13
LK	-414115.323755
QD	-302.148837 -> -270.063471
RI	0.0327165857
TR	0.077270	0.027089
MT	8.764521
MM	C_pi: 1.681265, n_recomb: 58379.850491
RS	0	0.000000	0.505318	827.391315	0.014173	0.001088
RS	1	0.007378	0.505318	875.178834	0.014991	0.006696
RS	2	0.015300	0.505318	924.700227	0.015839	0.011123
RS	3	0.023807	0.505318	975.860862	0.016716	0.013723
RS	4	0.032942	0.290992	1773.421607	0.030377	0.024876
RS	5	0.042750	0.290992	1839.125800	0.031503	0.026112
RS	6	0.053282	0.451635	1234.172032	0.021140	0.018139
RS	7	0.064591	0.451635	1291.473344	0.022122	0.019235
RS	8	0.076734	0.614905	994.502394	0.017035	0.015059
RS	9	0.089774	0.614905	1044.846422	0.017897	0.015875
RS	10	0.103775	0.681953	989.404724	0.016948	0.015152
RS	11	0.118810	0.681953	1038.614242	0.017791	0.016209
RS	12	0.134954	0.692392	1072.245758	0.018367	0.017008
RS	13	0.152288	0.692392	1122.128467	0.019221	0.018299
RS	14	0.170902	0.738123	1100.467025	0.018850	0.018263
RS	15	0.190889	0.738123	1149.269912	0.019686	0.019487
RS	16	0.212351	0.846552	1046.443703	0.017925	0.017975
RS	17	0.235396	0.846552	1092.734125	0.018718	0.019007
RS	18	0.260141	1.004985	961.574304	0.016471	0.016883
RS	19	0.286712	1.004985	1004.975107	0.017214	0.017793
RS	20	0.315244	1.197906	881.575164	0.015101	0.015751
RS	21	0.345880	1.197906	922.243059	0.015797	0.016601
RS	22	0.378777	1.426715	810.407443	0.013882	0.014726
RS	23	0.414101	1.426715	848.564994	0.014535	0.015502
RS	24	0.452032	1.696795	747.395561	0.012802	0.013758
RS	25	0.492760	1.696795	783.258124	0.013417	0.014435
RS	26	0.536494	1.993024	699.014846	0.011974	0.012930
RS	27	0.583454	1.993024	732.953993	0.012555	0.013516
RS	28	0.633879	2.264704	676.256109	0.011584	0.012473
RS	29	0.688025	2.264704	708.906151	0.012143	0.013019
RS	30	0.746165	2.447890	687.007539	0.011768	0.012605
RS	31	0.808594	2.447890	719.068700	0.012317	0.013166
RS	32	0.875630	2.512331	732.213620	0.012542	0.013410
RS	33	0.947612	2.512331	763.987780	0.013086	0.014015
RS	34	1.024904	2.477096	806.579742	0.013816	0.014825
RS	35	1.107899	2.477096	837.483564	0.014345	0.015466
RS	36	1.197018	2.392343	897.537886	0.015374	0.016627
RS	37	1.292711	2.392343	925.834027	0.015859	0.017253
RS	38	1.395465	2.309133	985.696057	0.016884	0.018425
RS	39	1.505800	2.309133	1008.803718	0.017280	0.018952
RS	40	1.624275	2.259131	1050.936618	0.018002	0.019784
RS	41	1.751491	2.259131	1066.349741	0.018266	0.020133
RS	42	1.888094	2.255061	1079.358049	0.018489	0.020395
RS	43	2.034775	2.255061	1085.604158	0.018596	0.020527
RS	44	2.192277	2.297243	1067.399878	0.018284	0.020178
RS	45	2.361401	2.297243	1064.397026	0.018232	0.020098
RS	46	2.543002	2.376359	1021.898513	0.017504	0.019278
RS	47	2.738002	2.376359	1010.497265	0.017309	0.019021
RS	48	2.947389	2.477152	954.559455	0.016351	0.017951
RS	49	3.172224	2.477152	935.797851	0.016029	0.017559
RS	50	3.413647	2.583129	875.719312	0.015000	0.016424
RS	51	3.672883	2.583129	850.393415	0.014567	0.015925
RS	52	3.951245	2.679849	791.727972	0.013562	0.014832
RS	53	4.250144	2.679849	760.362461	0.013024	0.014240
RS	54	4.571096	2.792942	696.691404	0.011934	0.013073
RS	55	4.915728	2.792942	661.301267	0.011328	0.012420
RS	56	5.285787	2.792942	622.013940	0.010655	0.011699
RS	57	5.683148	2.792942	579.361709	0.009924	0.010918
RS	58	6.109826	3.462861	437.409424	0.007492	0.008339
RS	59	6.567985	3.462861	411.940059	0.007056	0.007863
RS	60	7.059947	3.462861	384.205459	0.006581	0.007342
RS	61	7.588205	3.462861	354.620462	0.006074	0.006783
RS	62	8.155438	3.462861	323.667170	0.005544	0.006195
RS	63	8.764521	3.462861	1760.319600	0.030153	0.033567
PA	4+25*2+4+6 0.077270448 0.027089127 8.764521118 0.505317933 0.290992259 0.451634859 0.614904910 0.681953175 0.692392140 0.738122930 0.846551972 1.004984664 1.197905989 1.426715286 1.696795113 1.993024453 2.264703608 2.447890321 2.512330596 2.477096465 2.392343492 2.309133305 2.259130639 2.255060716 2.297242862 2.376359173 2.477152191 2.583129005 2.679848662 2.792941618 3.462860986
//
IT	4441
RD	14
LK	-414052.379967
QD	-283.090028 -> -254.018479
RI	0.0308801782
TR	0.075910	0.027472
MT	8.852179
MM	C_pi: 1.715781, n_recomb: 60372.571304
RS	0	0.000000	0.527520	821.085623	0.013600	0.001059
RS	1	0.007395	0.527520	869.169985	0.014397	0.006524
RS	2	0.015336	0.527520	919.089115	0.015224	0.010819
RS	3	0.023865	0.527520	970.762285	0.016080	0.013302
RS	4	0.033025	0.289326	1852.958738	0.030692	0.025296
RS	5	0.042861	0.289326	1921.326639	0.031824	0.026534
RS	6	0.053426	0.458011	1264.272354	0.020941	0.018060
RS	7	0.064771	0.458011	1323.548147	0.021923	0.019155
RS	8	0.076955	0.630278	1008.908378	0.016711	0.014843
RS	9	0.090041	0.630278	1060.637214	0.017568	0.015650
RS	10	0.104094	0.698074	1006.308344	0.016668	0.014960
RS	11	0.119186	0.698074	1056.992814	0.017508	0.015996
RS	12	0.135394	0.702381	1101.695180	0.018248	0.016932
RS	13	0.152801	0.702381	1153.433884	0.019105	0.018209
RS	14	0.171495	0.742732	1140.730599	0.018895	0.018316
RS	15	0.191571	0.742732	1191.567772	0.019737	0.019538
RS	16	0.213132	0.848588	1089.279752	0.018043	0.018086
RS	17	0.236288	0.848588	1137.571031	0.018843	0.019122
RS	18	0.261155	1.006792	1001.718089	0.016592	0.016990
RS	19	0.287862	1.006792	1047.005086	0.017342	0.017904
RS	20	0.316543	1.201409	917.490139	0.015197	0.015826
RS	21	0.347345	1.201409	959.907692	0.015900	0.016678
RS	22	0.380425	1.434514	841.478014	0.013938	0.014752
RS	23	0.415952	1.434514	881.237171	0.014597	0.015529
RS	24	0.454105	1.712815	773.271538	0.012808	0.013726
RS	25	0.495079	1.712815	810.577985	0.013426	0.014403
RS	26	0.539084	2.021378	720.200290	0.011929	0.012842
RS	27	0.586342	2.021378	755.437905	0.012513	0.013430
RS	28	0.637096	2.306731	694.318989	0.011501	0.012344
RS	29	0.691602	2.306731	728.175426	0.012061	0.012890
RS	30	0.750139	2.499875	704.181824	0.011664	0.012453
RS	31	0.813004	2.499875	737.443602	0.012215	0.013011
RS	32	0.880519	2.567081	750.942043	0.012438	0.013250
RS	33	0.953025	2.567081	783.996424	0.012986	0.013851
RS	34	1.030894	2.527910	829.244440	0.013735	0.014675
RS	35	1.114521	2.527910	861.548352	0.014271	0.015313
RS	36	1.204331	2.435826	926.012003	0.015338	0.016507
RS	37	1.300783	2.435826	955.778315	0.015831	0.017133
RS	38	1.404367	2.345354	1020.658361	0.016906	0.018350
RS	39	1.515611	2.345354	1045.159113	0.017312	0.018881
RS	40	1.635081	2.290166	1091.470921	0.018079	0.019757
RS	41	1.763386	2.290166	1108.020090	0.018353	0.020116
RS	42	1.901179	2.283717	1123.207142	0.018605	0.020410
RS	43	2.049160	2.283717	1130.217165	0.018721	0.020555
RS	44	2.208085	2.326372	1111.804876	0.018416	0.020218
RS	45	2.378762	2.326372	1109.193681	0.018372	0.020153
RS	46	2.562060	2.408354	1064.618166	0.017634	0.019329
RS	47	2.758912	2.408354	1053.311706	0.017447	0.019088
RS	48	2.970321	2.513576	994.389305	0.016471	0.018006
RS	49	3.197363	2.513576	975.499989	0.016158	0.017630
RS	50	3.441195	2.624562	912.355561	0.015112	0.016483
RS	51	3.703057	2.624562	886.708812	0.014687	0.016000
RS	52	3.984283	2.726015	825.332320	0.013671	0.014900
RS	53	4.286305	2.726015	793.436627	0.013142	0.014323
RS	54	4.610660	2.845026	726.796289	0.012039	0.013144
RS	55	4.959001	2.845026	690.734495	0.011441	0.012505
RS	56	5.333101	2.845026	650.544237	0.010775	0.011795
RS	57	5.734864	2.845026	606.761413	0.010050	0.011022
RS	58	6.166337	3.560416	454.722395	0.007532	0.008352
RS	59	6.629716	3.560416	429.325867	0.007111	0.007895
RS	60	7.127361	3.560416	401.491958	0.006650	0.007392
RS	61	7.661805	3.560416	371.626676	0.006156	0.006849
RS	62	8.235771	3.560416	340.208547	0.005635	0.006274
RS	63	8.852179	3.560416	1885.672415	0.031234	0.034665
PA	4+25*2+4+6 0.075910299 0.027471593 8.852178784 0.527520071 0.289326321 0.458011235 0.630278471 0.698073598 0.702381245 0.742732257 0.848588071 1.006792259 1.201408625 1.434513604 1.712815193 2.021378327 2.306731495 2.499874747 2.567081237 2.527910469 2.435826345 2.345353901 2.290165849 2.283716836 2.326372025 2.408354411 2.513575619 2.624562310 2.726014878 2.845026471 3.560416142
//
IT	4584
RD	15
LK	-413995.325313
QD	-265.777447 -> -239.386869
RI	0.0291959054
TR	0.074637	0.027836
MT	8.935131
MM	C_pi: 1.749067, n_recomb: 62312.422642
RS	0	0.000000	0.550009	814.149852	0.013066	0.001032
RS	1	0.007410	0.550009	862.441538	0.013841	0.006360
RS	2	0.015370	0.550009	912.659572	0.014647	0.010527
RS	3	0.023920	0.550009	964.736553	0.015482	0.012900
RS	4	0.033103	0.287546	1932.491023	0.031013	0.025715
RS	5	0.042966	0.287546	2003.455892	0.032152	0.026954
RS	6	0.053560	0.464087	1293.188175	0.020753	0.017983
RS	7	0.064940	0.464087	1354.370959	0.021735	0.019079
RS	8	0.077163	0.645418	1022.063390	0.016402	0.014633
RS	9	0.090291	0.645418	1075.093752	0.017253	0.015433
RS	10	0.104393	0.714100	1021.675010	0.016396	0.014770
RS	11	0.119539	0.714100	1073.748135	0.017232	0.015785
RS	12	0.135808	0.712300	1129.468168	0.018126	0.016853
RS	13	0.153283	0.712300	1182.993713	0.018985	0.018114
RS	14	0.172052	0.747265	1179.655078	0.018931	0.018362
RS	15	0.192212	0.747265	1232.476814	0.019779	0.019581
RS	16	0.213867	0.850470	1131.210949	0.018154	0.018192
RS	17	0.237126	0.850470	1181.463191	0.018960	0.019231
RS	18	0.262108	1.008280	1041.214284	0.016710	0.017095
RS	19	0.288942	1.008280	1088.352986	0.017466	0.018012
RS	20	0.317765	1.204333	952.880582	0.015292	0.015902
RS	21	0.348723	1.204333	997.016727	0.016000	0.016755
RS	22	0.381975	1.441409	872.041118	0.013995	0.014781
RS	23	0.417692	1.441409	913.371970	0.014658	0.015559
RS	24	0.456055	1.727561	798.593355	0.012816	0.013698
RS	25	0.497261	1.727561	837.312481	0.013437	0.014376
RS	26	0.541521	2.048139	740.760268	0.011888	0.012761
RS	27	0.589061	2.048139	777.261690	0.012474	0.013349
RS	28	0.640124	2.347038	711.673870	0.011421	0.012223
RS	29	0.694970	2.347038	746.697524	0.011983	0.012768
RS	30	0.753881	2.550264	720.531590	0.011563	0.012308
RS	31	0.817158	2.550264	754.950555	0.012116	0.012864
RS	32	0.885123	2.620522	768.684399	0.012336	0.013096
RS	33	0.958125	2.620522	802.973903	0.012886	0.013693
RS	34	1.036537	2.577735	850.731602	0.013653	0.014530
RS	35	1.120760	2.577735	884.394862	0.014193	0.015164
RS	36	1.211224	2.478581	953.141312	0.015296	0.016388
RS	37	1.308392	2.478581	984.350063	0.015797	0.017013
RS	38	1.412760	2.380998	1054.197775	0.016918	0.018272
RS	39	1.524862	2.380998	1080.083638	0.017333	0.018807
RS	40	1.645272	2.320653	1130.620154	0.018144	0.019727
RS	41	1.774605	2.320653	1148.317566	0.018428	0.020095
RS	42	1.913522	2.311723	1165.806963	0.018709	0.020420
RS	43	2.062733	2.311723	1173.607557	0.018834	0.020578
RS	44	2.223001	2.354616	1155.150465	0.018538	0.020254
RS	45	2.395146	2.354616	1152.963971	0.018503	0.020203
RS	46	2.580048	2.439136	1106.470462	0.017757	0.019377
RS	47	2.778652	2.439136	1095.292204	0.017577	0.019151
RS	48	2.991974	2.548404	1033.522335	0.016586	0.018059
RS	49	3.221103	2.548404	1014.535742	0.016281	0.017699
RS	50	3.467212	2.664009	948.436481	0.015221	0.016542
RS	51	3.731559	2.664009	922.495203	0.014804	0.016074
RS	52	4.015495	2.769838	858.492363	0.013777	0.014967
RS	53	4.320472	2.769838	826.089459	0.013257	0.014403
RS	54	4.648050	2.894369	756.548420	0.012141	0.013215
RS	55	4.999902	2.894369	719.834006	0.011552	0.012588
RS	56	5.377828	2.894369	678.763560	0.010893	0.011888
RS	57	5.783760	2.894369	633.876174	0.010173	0.011124
RS	58	6.219774	3.653935	471.742861	0.007571	0.008365
RS	59	6.688098	3.653935	446.429593	0.007164	0.007927
RS	60	7.191128	3.653935	418.513928	0.006716	0.007440
RS	61	7.731434	3.653935	388.392644	0.006233	0.006912
RS	62	8.311779	3.653935	356.539939	0.005722	0.006350
RS	63	8.935131	3.653935	2011.422272	0.032280	0.035725
PA	4+25*2+4+6 0.074637320 0.027835758 8.935130814 0.550009110 0.287545927 0.464087034 0.645418184 0.714099833 0.712299944 0.747264826 0.850469639 1.008279534 1.204333159 1.441408621 1.727560507 2.048139166 2.347037524 2.550264373 2.620522110 2.577735143 2.478581465 2.380998012 2.320653315 2.311722736 2.354615928 2.439135934 2.548403557 2.664009239 2.769838371 2.894368569 3.653935018
//
IT	4492
RD	16
LK	-413943.512723
QD	-250.009102 -> -226.010328
RI	0.0276432143
TR	0.073443	0.028182
MT	9.013858
MM	C_pi: 1.781201, n_recomb: 64200.163707
RS	0	0.000000	0.572840	806.602371	0.012564	0.001006
RS	1	0.007425	0.572840	855.017606	0.013318	0.006203
RS	2	0.015402	0.572840	905.442069	0.014103	0.010246
RS	3	0.023971	0.572840	957.821118	0.014919	0.012515
RS	4	0.033176	0.285689	2011.872014	0.031337	0.026130
RS	5	0.043065	0.285689	2085.365990	0.032482	0.027371
RS	6	0.053687	0.469885	1320.977445	0.020576	0.017908
RS	7	0.065099	0.469885	1384.002466	0.021558	0.019005
RS	8	0.077358	0.660322	1034.083078	0.016107	0.014430
RS	9	0.090527	0.660322	1088.336925	0.016952	0.015224
RS	10	0.104675	0.730029	1035.623950	0.016131	0.014582
RS	11	0.119872	0.730029	1089.003379	0.016963	0.015579
RS	12	0.136198	0.722137	1155.662785	0.018001	0.016769
RS	13	0.153737	0.722137	1210.907670	0.018861	0.018016
RS	14	0.172577	0.751718	1217.279350	0.018961	0.018401
RS	15	0.192817	0.751718	1272.036269	0.019814	0.019618
RS	16	0.214559	0.852217	1172.234916	0.018259	0.018293
RS	17	0.237916	0.852217	1224.408016	0.019072	0.019335
RS	18	0.263007	1.009482	1080.061191	0.016823	0.017198
RS	19	0.289961	1.009482	1129.016900	0.017586	0.018118
RS	20	0.318917	1.206749	987.741017	0.015385	0.015977
RS	21	0.350022	1.206749	1033.564443	0.016099	0.016832
RS	22	0.383438	1.447479	902.108314	0.014051	0.014813
RS	23	0.419334	1.447479	944.981160	0.014719	0.015591
RS	24	0.457896	1.741121	823.383189	0.012825	0.013675
RS	25	0.499321	1.741121	863.484416	0.013450	0.014354
RS	26	0.543822	2.073399	760.726433	0.011849	0.012686
RS	27	0.591628	2.073399	798.458045	0.012437	0.013275
RS	28	0.642983	2.385708	728.359548	0.011345	0.012108
RS	29	0.698151	2.385708	764.512555	0.011908	0.012654
RS	30	0.757416	2.599127	736.104194	0.011466	0.012169
RS	31	0.821081	2.599127	771.638237	0.012019	0.012724
RS	32	0.889474	2.672699	785.496274	0.012235	0.012948
RS	33	0.962945	2.672699	820.976630	0.012788	0.013542
RS	34	1.041871	2.626592	871.102268	0.013569	0.014388
RS	35	1.126658	2.626592	906.083797	0.014113	0.015020
RS	36	1.217740	2.520614	978.983235	0.015249	0.016270
RS	37	1.315586	2.520614	1011.604728	0.015757	0.016895
RS	38	1.420697	2.416071	1086.355309	0.016921	0.018192
RS	39	1.533612	2.416071	1113.614976	0.017346	0.018732
RS	40	1.654912	2.350604	1168.406261	0.018199	0.019693
RS	41	1.785219	2.350604	1187.260148	0.018493	0.020069
RS	42	1.925201	2.339104	1207.162213	0.018803	0.020426
RS	43	2.075578	2.339104	1215.776095	0.018937	0.020595
RS	44	2.237120	2.382037	1197.423372	0.018651	0.020286
RS	45	2.410657	2.382037	1195.691466	0.018624	0.020248
RS	46	2.597079	2.468805	1147.432733	0.017873	0.019422
RS	47	2.797344	2.468805	1136.413675	0.017701	0.019211
RS	48	3.012479	2.581778	1071.930148	0.016697	0.018111
RS	49	3.243589	2.581778	1052.875122	0.016400	0.017765
RS	50	3.491859	2.701651	983.930994	0.015326	0.016600
RS	51	3.758563	2.701651	957.720728	0.014918	0.016145
RS	52	4.045072	2.811536	891.175358	0.013881	0.015033
RS	53	4.352854	2.811536	858.288284	0.013369	0.014481
RS	54	4.683489	2.941219	785.917077	0.012242	0.013285
RS	55	5.038675	2.941219	748.569657	0.011660	0.012669
RS	56	5.420235	2.941219	706.642361	0.011007	0.011979
RS	57	5.830126	2.941219	660.677077	0.010291	0.011221
RS	58	6.270453	3.743703	488.460872	0.007608	0.008379
RS	59	6.743476	3.743703	463.240988	0.007216	0.007958
RS	60	7.251621	3.743703	435.260304	0.006780	0.007486
RS	61	7.797498	3.743703	404.906048	0.006307	0.006972
RS	62	8.383907	3.743703	372.647448	0.005804	0.006422
RS	63	9.013858	3.743703	2137.321002	0.033292	0.036750
PA	4+25*2+4+6 0.073443120 0.028182439 9.013858225 0.572839521 0.285688737 0.469884935 0.660322355 0.730028860 0.722136919 0.751717803 0.852216686 1.009482459 1.206748542 1.447479006 1.741121327 2.073398695 2.385707676 2.599126913 2.672698834 2.626591791 2.520613837 2.416071192 2.350603840 2.339104248 2.382037300 2.468804703 2.581778297 2.701650726 2.811536473 2.941218886 3.743703229
//
IT	3964
RD	17
LK	-413896.379318
QD	-235.612017 -> -213.752834
RI	0.0262081836
TR	0.072321	0.028513
MT	9.088680
MM	C_pi: 1.812224, n_recomb: 66036.342162
RS	0	0.000000	0.596037	798.497954	0.012092	0.000982
RS	1	0.007439	0.596037	846.959525	0.012826	0.006053
RS	2	0.015432	0.596037	897.505006	0.013591	0.009977
RS	3	0.024019	0.596037	950.091949	0.014387	0.012147
RS	4	0.033245	0.283777	2091.002258	0.031664	0.026542
RS	5	0.043157	0.283777	2166.955770	0.032815	0.027784
RS	6	0.053807	0.475429	1347.667440	0.020408	0.017835
RS	7	0.065249	0.475429	1412.471439	0.021389	0.018934
RS	8	0.077542	0.674992	1045.055787	0.015825	0.014234
RS	9	0.090750	0.674992	1100.459209	0.016664	0.015021
RS	10	0.104940	0.745845	1048.270276	0.015874	0.014398
RS	11	0.120186	0.745845	1102.877376	0.016701	0.015378
RS	12	0.136566	0.731886	1180.352391	0.017874	0.016684
RS	13	0.154165	0.731886	1237.250039	0.018736	0.017916
RS	14	0.173073	0.756082	1253.638931	0.018984	0.018436
RS	15	0.193387	0.756082	1310.281575	0.019842	0.019649
RS	16	0.215213	0.853831	1212.358098	0.018359	0.018390
RS	17	0.238662	0.853831	1266.411480	0.019177	0.019434
RS	18	0.263856	1.010422	1118.254319	0.016934	0.017299
RS	19	0.290924	1.010422	1168.991698	0.017702	0.018221
RS	20	0.320005	1.208693	1022.070101	0.015477	0.016053
RS	21	0.351251	1.208693	1069.548971	0.016196	0.016909
RS	22	0.384820	1.452796	931.675604	0.014109	0.014846
RS	23	0.420887	1.452796	976.060294	0.014781	0.015625
RS	24	0.459636	1.753581	847.647981	0.012836	0.013656
RS	25	0.501269	1.753581	889.100716	0.013464	0.014335
RS	26	0.545998	2.097242	780.116145	0.011813	0.012616
RS	27	0.594056	2.097242	819.044769	0.012403	0.013205
RS	28	0.645688	2.422811	744.403618	0.011273	0.012000
RS	29	0.701161	2.422811	781.648926	0.011837	0.012546
RS	30	0.760761	2.646505	750.937629	0.011372	0.012038
RS	31	0.824794	2.646505	787.545579	0.011926	0.012590
RS	32	0.893592	2.723631	801.423924	0.012136	0.012807
RS	33	0.967507	2.723631	838.051402	0.012691	0.013397
RS	34	1.046921	2.674476	890.408570	0.013484	0.014251
RS	35	1.132243	2.674476	926.666807	0.014033	0.014880
RS	36	1.223911	2.561902	1003.588015	0.015198	0.016153
RS	37	1.322400	2.561902	1037.590539	0.015712	0.016778
RS	38	1.428215	2.450550	1117.167636	0.016917	0.018112
RS	39	1.541902	2.450550	1145.786391	0.017351	0.018656
RS	40	1.664046	2.380002	1204.846674	0.018245	0.019655
RS	41	1.795277	2.380002	1224.861190	0.018548	0.020040
RS	42	1.936270	2.365864	1247.270326	0.018888	0.020428
RS	43	2.087752	2.365864	1256.716303	0.019031	0.020608
RS	44	2.250504	2.408661	1238.607859	0.018756	0.020315
RS	45	2.425362	2.408661	1237.356988	0.018738	0.020290
RS	46	2.613229	2.497421	1187.478130	0.017982	0.019465
RS	47	2.815071	2.497421	1176.646710	0.017818	0.019267
RS	48	3.031929	2.613792	1109.581158	0.016803	0.018161
RS	49	3.264919	2.613792	1090.484729	0.016513	0.017828
RS	50	3.515242	2.737611	1018.804531	0.015428	0.016656
RS	51	3.784187	2.737611	992.349842	0.015027	0.016215
RS	52	4.073140	2.851260	923.346228	0.013982	0.015098
RS	53	4.383588	2.851260	889.997741	0.013477	0.014558
RS	54	4.717130	2.985759	814.867987	0.012340	0.013353
RS	55	5.075486	2.985759	776.907596	0.011765	0.012748
RS	56	5.460501	2.985759	734.147317	0.011117	0.012066
RS	57	5.874157	2.985759	687.131453	0.010405	0.011315
RS	58	6.318587	3.829929	504.862801	0.007645	0.008393
RS	59	6.796078	3.829929	479.746152	0.007265	0.007987
RS	60	7.309090	3.829929	451.716521	0.006840	0.007530
RS	61	7.860267	3.829929	421.151337	0.006378	0.007029
RS	62	8.452447	3.829929	388.514309	0.005883	0.006490
RS	63	9.088680	3.829929	2263.112143	0.034271	0.037740
PA	4+25*2+4+6 0.072321022 0.028512702 9.088680291 0.596036611 0.283777200 0.475429041 0.674991972 0.745845353 0.731885921 0.756082253 0.853830782 1.010422071 1.208693470 1.452796398 1.753581439 2.097241546 2.422811444 2.646505178 2.723630638 2.674475710 2.561902273 2.450550419 2.380001631 2.365864249 2.408661481 2.497420514 2.613791505 2.737610866 2.851259787 2.985758923 3.829928684
//
IT	4358
RD	18
LK	-413853.433041
QD	-222.436868 -> -202.496478
RI	0.0248781575
TR	0.071264	0.028827
MT	9.160015
MM	C_pi: 1.842209, n_recomb: 67821.952701
RS	0	0.000000	0.619619	789.903453	0.011647	0.000958
RS	1	0.007452	0.619619	838.341169	0.012361	0.005908
RS	2	0.015460	0.619619	888.929793	0.013107	0.009717
RS	3	0.024065	0.619619	941.638492	0.013884	0.011794
RS	4	0.033310	0.281838	2169.746685	0.031992	0.026949
RS	5	0.043245	0.281838	2248.089768	0.033147	0.028191
RS	6	0.053920	0.480742	1373.296994	0.020249	0.017764
RS	7	0.065391	0.480742	1439.818994	0.021229	0.018865
RS	8	0.077717	0.689437	1055.060523	0.015556	0.014044
RS	9	0.090961	0.689437	1111.543914	0.016389	0.014826
RS	10	0.105192	0.761554	1059.707987	0.015625	0.014218
RS	11	0.120484	0.761554	1115.467902	0.016447	0.015181
RS	12	0.136915	0.741552	1203.608416	0.017747	0.016595
RS	13	0.154571	0.741552	1262.093893	0.018609	0.017815
RS	14	0.173543	0.760374	1288.750211	0.019002	0.018465
RS	15	0.193928	0.760374	1347.229508	0.019864	0.019675
RS	16	0.215833	0.855334	1251.579601	0.018454	0.018482
RS	17	0.239370	0.855334	1307.472874	0.019278	0.019528
RS	18	0.264661	1.011138	1155.788383	0.017042	0.017397
RS	19	0.291837	1.011138	1208.272168	0.017815	0.018321
RS	20	0.321038	1.210231	1055.863368	0.015568	0.016128
RS	21	0.352415	1.210231	1104.965922	0.016292	0.016986
RS	22	0.386131	1.457439	960.749688	0.014166	0.014881
RS	23	0.422359	1.457439	1006.616442	0.014842	0.015661
RS	24	0.461288	1.765037	871.402761	0.012848	0.013640
RS	25	0.503117	1.765037	914.177108	0.013479	0.014320
RS	26	0.548063	2.119771	798.953568	0.011780	0.012551
RS	27	0.596360	2.119771	839.047109	0.012371	0.013141
RS	28	0.648255	2.458443	759.839657	0.011203	0.011898
RS	29	0.704018	2.458443	798.141651	0.011768	0.012443
RS	30	0.763936	2.692471	765.075988	0.011281	0.011912
RS	31	0.828320	2.692471	802.718277	0.011836	0.012463
RS	32	0.897502	2.773364	816.521648	0.012039	0.012670
RS	33	0.971840	2.773364	854.253859	0.012596	0.013258
RS	34	1.051718	2.721419	908.710105	0.013398	0.014117
RS	35	1.137548	2.721419	946.203935	0.013951	0.014744
RS	36	1.229775	2.602473	1027.012556	0.015143	0.016039
RS	37	1.328875	2.602473	1062.363490	0.015664	0.016664
RS	38	1.435360	2.484451	1146.685403	0.016907	0.018031
RS	39	1.549781	2.484451	1176.646226	0.017349	0.018579
RS	40	1.672729	2.408864	1239.978488	0.018283	0.019616
RS	41	1.804840	2.408864	1261.154582	0.018595	0.020008
RS	42	1.946796	2.392035	1286.151325	0.018964	0.020426
RS	43	2.099331	2.392035	1296.444848	0.019115	0.020617
RS	44	2.263233	2.434545	1278.709005	0.018854	0.020341
RS	45	2.439350	2.434545	1277.962623	0.018843	0.020328
RS	46	2.628593	2.525065	1226.603312	0.018086	0.019506
RS	47	2.831938	2.525065	1215.985324	0.017929	0.019320
RS	48	3.050437	2.644559	1146.463862	0.016904	0.018210
RS	49	3.285220	2.644559	1127.351109	0.016622	0.017890
RS	50	3.537499	2.772039	1053.039953	0.015527	0.016712
RS	51	3.808580	2.772039	1026.364211	0.015133	0.016282
RS	52	4.099862	2.889185	954.985358	0.014081	0.015161
RS	53	4.412852	2.889185	921.197581	0.013583	0.014632
RS	54	4.749167	3.028200	843.379690	0.012435	0.013420
RS	55	5.110546	3.028200	804.826425	0.011867	0.012824
RS	56	5.498856	3.028200	761.257102	0.011224	0.012151
RS	57	5.916104	3.028200	713.218079	0.010516	0.011406
RS	58	6.364447	3.912870	520.942435	0.007681	0.008408
RS	59	6.846203	3.912870	495.938374	0.007312	0.008016
RS	60	7.363860	3.912870	467.874982	0.006899	0.007573
RS	61	7.920096	3.912870	437.119694	0.006445	0.007083
RS	62	8.517785	3.912870	404.130235	0.005959	0.006555
RS	63	9.160015	3.912870	2388.584613	0.035218	0.038696
PA	4+25*2+4+6 0.071264245 0.028827175 9.160014976 0.619618567 0.281837858 0.480742035 0.689437106 0.761553560 0.741551560 0.760373980 0.855334343 1.011137554 1.210230595 1.457439190 1.765037007 2.119770508 2.458442791 2.692470518 2.773364140 2.721419113 2.602473169 2.484451332 2.408863727 2.392034655 2.434544962 2.525065205 2.644558973 2.772039343 2.889185455 3.028200041 3.912869531
//
IT	4329
RD	19
LK	-413814.242905
QD	-210.353688 -> -192.138127
RI	0.0236416913
TR	0.070268	0.029127
MT	9.228079
MM	C_pi: 1.871197, n_recomb: 69558.025084
RS	0	0.000000	0.643616	780.861040	0.011226	0.000936
RS	1	0.007465	0.643616	829.210016	0.011921	0.005769
RS	2	0.015487	0.643616	879.769665	0.012648	0.009467
RS	3	0.024108	0.643616	932.520205	0.013406	0.011454
RS	4	0.033372	0.279889	2247.996522	0.032318	0.027351
RS	5	0.043329	0.279889	2328.658680	0.033478	0.028593
RS	6	0.054028	0.485844	1397.896964	0.020097	0.017696
RS	7	0.065526	0.485844	1466.077697	0.021077	0.018798
RS	8	0.077882	0.703666	1064.166326	0.015299	0.013860
RS	9	0.091161	0.703666	1121.663788	0.016126	0.014637
RS	10	0.105431	0.777154	1070.022958	0.015383	0.014041
RS	11	0.120766	0.777154	1126.864233	0.016200	0.014988
RS	12	0.137246	0.751132	1225.503210	0.017618	0.016506
RS	13	0.154956	0.751132	1285.513121	0.018481	0.017712
RS	14	0.173988	0.764591	1322.651295	0.019015	0.018490
RS	15	0.194441	0.764591	1382.918692	0.019882	0.019696
RS	16	0.216421	0.856738	1289.905027	0.018544	0.018571
RS	17	0.240041	0.856738	1347.597846	0.019374	0.019618
RS	18	0.265425	1.011657	1192.657341	0.017146	0.017493
RS	19	0.292703	1.011657	1246.852110	0.017925	0.018420
RS	20	0.322018	1.211397	1089.124111	0.015658	0.016203
RS	21	0.353521	1.211397	1139.818602	0.016387	0.017062
RS	22	0.387376	1.461464	989.337278	0.014223	0.014918
RS	23	0.423758	1.461464	1036.656476	0.014903	0.015699
RS	24	0.462856	1.775559	894.661501	0.012862	0.013628
RS	25	0.504872	1.775559	938.728036	0.013496	0.014309
RS	26	0.550025	2.141054	817.263351	0.011749	0.012491
RS	27	0.598549	2.141054	858.490630	0.012342	0.013082
RS	28	0.650694	2.492661	774.699675	0.011137	0.011802
RS	29	0.706733	2.492661	814.023968	0.011703	0.012347
RS	30	0.766954	2.737067	778.558331	0.011193	0.011793
RS	31	0.831672	2.737067	817.196742	0.011748	0.012341
RS	32	0.901220	2.821924	830.836646	0.011945	0.012539
RS	33	0.975959	2.821924	869.632344	0.012502	0.013124
RS	34	1.056279	2.767419	926.064017	0.013314	0.013988
RS	35	1.142593	2.767419	964.752755	0.013870	0.014612
RS	36	1.235351	2.642304	1049.318734	0.015086	0.015926
RS	37	1.335034	2.642304	1085.984579	0.015613	0.016551
RS	38	1.442157	2.517746	1174.964331	0.016892	0.017949
RS	39	1.557277	2.517746	1206.247881	0.017342	0.018501
RS	40	1.680991	2.437175	1273.839559	0.018313	0.019574
RS	41	1.813940	2.437175	1296.175060	0.018634	0.019974
RS	42	1.956813	2.417607	1323.830286	0.019032	0.020422
RS	43	2.110352	2.417607	1334.983299	0.019192	0.020623
RS	44	2.275352	2.459697	1317.738418	0.018944	0.020363
RS	45	2.452669	2.459697	1317.516655	0.018941	0.020362
RS	46	2.643222	2.551773	1264.808187	0.018183	0.019544
RS	47	2.848000	2.551773	1254.426662	0.018034	0.019370
RS	48	3.068065	2.674140	1182.571104	0.017001	0.018257
RS	49	3.304557	2.674140	1163.464891	0.016727	0.017948
RS	50	3.558703	2.805020	1086.624965	0.015622	0.016766
RS	51	3.831821	2.805020	1059.749936	0.015235	0.016347
RS	52	4.125326	2.925422	986.076277	0.014176	0.015223
RS	53	4.440742	2.925422	951.870428	0.013685	0.014704
RS	54	4.779702	3.068671	871.435477	0.012528	0.013486
RS	55	5.143966	3.068671	832.308887	0.011966	0.012898
RS	56	5.535422	3.068671	787.953964	0.011328	0.012232
RS	57	5.956099	3.068671	738.918793	0.010623	0.011494
RS	58	6.408179	3.992685	536.694774	0.007716	0.008422
RS	59	6.894007	3.992685	511.811944	0.007358	0.008044
RS	60	7.416101	3.992685	483.728957	0.006954	0.007613
RS	61	7.977168	3.992685	452.803112	0.006510	0.007135
RS	62	8.580119	3.992685	419.485754	0.006031	0.006617
RS	63	9.228079	3.992685	2513.540972	0.036136	0.039620
PA	4+25*2+4+6 0.070267781 0.029126856 9.228078957 0.643616188 0.279889058 0.485844362 0.703666030 0.777154472 0.751131980 0.764590722 0.856737773 1.011657189 1.211397457 1.461464405 1.775559130 2.141053604 2.492660674 2.737067026 2.821924249 2.767419377 2.642303510 2.517746135 2.437175300 2.417607154 2.459696911 2.551773329 2.674139759 2.805019858 2.925421818 3.068670582 3.992684558
//
IT	4884
RD	20
LK	-413778.430887
QD	-199.249348 -> -182.587607
RI	0.0224908720
TR	0.069327	0.029413
MT	9.293040
MM	C_pi: 1.899212, n_recomb: 71245.254430
RS	0	0.000000	0.668027	771.444193	0.010828	0.000915
RS	1	0.007477	0.668027	819.646033	0.011505	0.005634
RS	2	0.015512	0.668027	870.111503	0.012213	0.009226
RS	3	0.024149	0.668027	922.831301	0.012953	0.011128
RS	4	0.033431	0.277941	2325.670939	0.032643	0.027748
RS	5	0.043408	0.277941	2408.580636	0.033807	0.028989
RS	6	0.054130	0.490747	1421.505841	0.019952	0.017628
RS	7	0.065654	0.490747	1491.287506	0.020932	0.018734
RS	8	0.078039	0.717677	1072.440174	0.015053	0.013683
RS	9	0.091350	0.717677	1130.889188	0.015873	0.014454
RS	10	0.105657	0.792646	1079.286501	0.015149	0.013868
RS	11	0.121034	0.792646	1137.140461	0.015961	0.014800
RS	12	0.137560	0.760624	1246.095232	0.017490	0.016415
RS	13	0.155321	0.760624	1307.567180	0.018353	0.017608
RS	14	0.174411	0.768731	1355.365121	0.019024	0.018511
RS	15	0.194928	0.768731	1417.371988	0.019894	0.019714
RS	16	0.216979	0.858047	1327.332083	0.018630	0.018656
RS	17	0.240678	0.858047	1386.783663	0.019465	0.019704
RS	18	0.266150	1.011999	1228.851223	0.017248	0.017587
RS	19	0.293526	1.011999	1284.720989	0.018032	0.018516
RS	20	0.322949	1.212230	1121.841361	0.015746	0.016278
RS	21	0.354571	1.212230	1174.095479	0.016480	0.017138
RS	22	0.388558	1.464923	1017.433660	0.014281	0.014956
RS	23	0.425086	1.464923	1066.175328	0.014965	0.015738
RS	24	0.464346	1.785208	917.429355	0.012877	0.013618
RS	25	0.506540	1.785208	962.758671	0.013513	0.014300
RS	26	0.551889	2.161154	835.059024	0.011721	0.012435
RS	27	0.600629	2.161154	877.389266	0.012315	0.013027
RS	28	0.653013	2.525512	789.006907	0.011075	0.011711
RS	29	0.709314	2.525512	829.319910	0.011640	0.012255
RS	30	0.769824	2.780313	791.418263	0.011108	0.011678
RS	31	0.834859	2.780313	831.015615	0.011664	0.012225
RS	32	0.904755	2.869316	844.408523	0.011852	0.012414
RS	33	0.979878	2.869316	884.227283	0.012411	0.012996
RS	34	1.060617	2.812464	942.516249	0.013229	0.013863
RS	35	1.147393	2.812464	982.359355	0.013788	0.014485
RS	36	1.240657	2.681379	1070.550405	0.015026	0.015816
RS	37	1.340895	2.681379	1108.496649	0.015559	0.016441
RS	38	1.448626	2.550414	1202.042832	0.016872	0.017868
RS	39	1.564413	2.550414	1234.627513	0.017329	0.018424
RS	40	1.688856	2.464909	1306.461070	0.018338	0.019531
RS	41	1.822604	2.464909	1329.950504	0.018667	0.019938
RS	42	1.966351	2.442568	1360.321003	0.019093	0.020416
RS	43	2.120846	2.442568	1372.341989	0.019262	0.020626
RS	44	2.286893	2.484119	1355.696865	0.019029	0.020384
RS	45	2.465354	2.484119	1356.016626	0.019033	0.020393
RS	46	2.657158	2.577565	1302.084044	0.018276	0.019581
RS	47	2.863303	2.577565	1291.959256	0.018134	0.019418
RS	48	3.084861	2.702579	1217.885957	0.017094	0.018302
RS	49	3.322984	2.702579	1198.807146	0.016826	0.018005
RS	50	3.578910	2.836617	1119.539025	0.015714	0.016818
RS	51	3.853972	2.836617	1092.485043	0.015334	0.016410
RS	52	4.149599	2.960054	1016.595494	0.014269	0.015283
RS	53	4.467330	2.960054	981.992011	0.013783	0.014773
RS	54	4.808816	3.107278	899.010656	0.012619	0.013550
RS	55	5.175834	3.107278	859.330166	0.012062	0.012970
RS	56	5.570293	3.107278	814.213081	0.011428	0.012311
RS	57	5.994245	3.107278	764.208903	0.010726	0.011579
RS	58	6.449894	4.069515	552.108794	0.007749	0.008436
RS	59	6.939611	4.069515	527.355555	0.007402	0.008070
RS	60	7.465943	4.069515	499.266626	0.007008	0.007651
RS	61	8.031627	4.069515	468.189062	0.006572	0.007184
RS	62	8.639605	4.069515	434.567493	0.006100	0.006675
RS	63	9.293040	4.069515	2637.774660	0.037024	0.040513
PA	4+25*2+4+6 0.069327298 0.029412742 9.293040452 0.668027330 0.277940853 0.490746702 0.717676592 0.792646500 0.760623960 0.768730952 0.858046890 1.011998725 1.212229546 1.464923023 1.785208006 2.161153751 2.525512203 2.780313335 2.869315550 2.812464209 2.681378923 2.550414435 2.464908508 2.442568262 2.484119098 2.577565422 2.702578965 2.836617180 2.960053540 3.107278047 4.069515081
//
IT	5527
RD	21
LK	-413745.663536
QD	-189.025446 -> -173.766279
RI	0.0214182060
TR	0.068438	0.029685
MT	9.355196
MM	C_pi: 1.926311, n_recomb: 72884.772447
RS	0	0.000000	0.692849	761.725975	0.010451	0.000894
RS	1	0.007488	0.692849	809.728892	0.011110	0.005505
RS	2	0.015537	0.692849	860.042043	0.011800	0.008993
RS	3	0.024188	0.692849	912.666036	0.012522	0.010814
RS	4	0.033487	0.276004	2402.694965	0.032966	0.028139
RS	5	0.043483	0.276004	2487.780983	0.034133	0.029379
RS	6	0.054227	0.495471	1444.139708	0.019814	0.017563
RS	7	0.065775	0.495471	1515.466036	0.020793	0.018671
RS	8	0.078188	0.731474	1079.945844	0.014817	0.013512
RS	9	0.091531	0.731474	1139.287623	0.015631	0.014278
RS	10	0.105873	0.808020	1087.589687	0.014922	0.013699
RS	11	0.121288	0.808020	1146.391644	0.015729	0.014617
RS	12	0.137858	0.770025	1265.456160	0.017362	0.016323
RS	13	0.155669	0.770025	1328.329738	0.018225	0.017504
RS	14	0.174813	0.772803	1386.916066	0.019029	0.018528
RS	15	0.195391	0.772803	1450.614404	0.019903	0.019727
RS	16	0.217510	0.859286	1363.849344	0.018712	0.018737
RS	17	0.241285	0.859286	1425.019008	0.019552	0.019787
RS	18	0.266841	1.012195	1264.359037	0.017347	0.017679
RS	19	0.294309	1.012195	1321.867891	0.018136	0.018610
RS	20	0.323835	1.212782	1154.002038	0.015833	0.016352
RS	21	0.355572	1.212782	1207.783475	0.016571	0.017214
RS	22	0.389685	1.467878	1045.040459	0.014338	0.014995
RS	23	0.426352	1.467878	1095.174941	0.015026	0.015778
RS	24	0.465765	1.794069	939.712307	0.012893	0.013612
RS	25	0.508130	1.794069	986.275509	0.013532	0.014294
RS	26	0.553666	2.180175	852.351782	0.011695	0.012383
RS	27	0.602613	2.180175	895.754986	0.012290	0.012975
RS	28	0.655224	2.557095	802.782360	0.011014	0.011624
RS	29	0.711775	2.557095	844.051641	0.011581	0.012168
RS	30	0.772560	2.822297	803.684137	0.011027	0.011569
RS	31	0.837897	2.822297	844.204614	0.011583	0.012115
RS	32	0.908127	2.915586	857.280727	0.011762	0.012293
RS	33	0.983615	2.915586	898.083588	0.012322	0.012873
RS	34	1.064756	2.856597	958.113951	0.013146	0.013741
RS	35	1.151972	2.856597	999.071801	0.013708	0.014361
RS	36	1.245720	2.719724	1090.761133	0.014966	0.015708
RS	37	1.346487	2.719724	1129.953209	0.015503	0.016333
RS	38	1.454799	2.582475	1227.971346	0.016848	0.017788
RS	39	1.571222	2.582475	1261.834325	0.017313	0.018346
RS	40	1.696362	2.492082	1337.885232	0.018356	0.019487
RS	41	1.830874	2.492082	1362.520947	0.018694	0.019901
RS	42	1.975457	2.466946	1395.653248	0.019149	0.020407
RS	43	2.130866	2.466946	1408.548123	0.019326	0.020626
RS	44	2.297913	2.507852	1392.603566	0.019107	0.020402
RS	45	2.477468	2.507852	1393.479149	0.019119	0.020421
RS	46	2.670468	2.602503	1338.439073	0.018364	0.019615
RS	47	2.877919	2.602503	1328.589090	0.018229	0.019463
RS	48	3.100905	2.729958	1252.410304	0.017183	0.018346
RS	49	3.340588	2.729958	1233.377870	0.016922	0.018059
RS	50	3.598218	2.866939	1151.777103	0.015803	0.016869
RS	51	3.875139	2.866939	1124.563247	0.015429	0.016471
RS	52	4.172796	2.993209	1046.534498	0.014359	0.015342
RS	53	4.492742	2.993209	1011.552988	0.013879	0.014841
RS	54	4.836645	3.144175	926.094195	0.012706	0.013612
RS	55	5.206299	3.144175	885.878889	0.012155	0.013040
RS	56	5.603633	3.144175	840.022731	0.011525	0.012388
RS	57	6.030719	3.144175	789.076353	0.010826	0.011660
RS	58	6.489785	4.143553	567.183854	0.007782	0.008449
RS	59	6.983226	4.143553	542.567796	0.007444	0.008096
RS	60	7.513616	4.143553	514.485529	0.007059	0.007688
RS	61	8.083721	4.143553	483.273800	0.006631	0.007231
RS	62	8.696515	4.143553	449.370240	0.006165	0.006732
RS	63	9.355196	4.143553	2761.125207	0.037883	0.041375
PA	4+25*2+4+6 0.068438021 0.029685390 9.355195618 0.692848623 0.276004089 0.495471289 0.731474182 0.808020157 0.770025164 0.772803245 0.859285792 1.012195368 1.212781571 1.467878153 1.794069130 2.180174545 2.557095074 2.822297399 2.915585896 2.856597385 2.719723571 2.582475333 2.492082243 2.466945586 2.507851555 2.602503435 2.729958475 2.866939191 2.993208818 3.144175225 4.143553008
//
IT	5338
RD	22
LK	-413715.644660
QD	-179.595225 -> -165.604546
RI	0.0204154850
TR	0.067597	0.029946
MT	9.414668
MM	C_pi: 1.952513, n_recomb: 74477.344003
RS	0	0.000000	0.718115	751.723860	0.010093	0.000875
RS	1	0.007499	0.718115	799.479433	0.010735	0.005380
RS	2	0.015560	0.718115	849.585864	0.011407	0.008769
RS	3	0.024225	0.718115	902.053124	0.012112	0.010512
RS	4	0.033540	0.274090	2478.962360	0.033285	0.028523
RS	5	0.043554	0.274090	2566.153434	0.034455	0.029761
RS	6	0.054319	0.500008	1465.894186	0.019682	0.017499
RS	7	0.065891	0.500008	1538.711905	0.020660	0.018609
RS	8	0.078330	0.745053	1086.748381	0.014592	0.013346
RS	9	0.091702	0.745053	1146.927549	0.015400	0.014107
RS	10	0.106078	0.823279	1094.989025	0.014702	0.013534
RS	11	0.121531	0.823279	1154.676869	0.015504	0.014438
RS	12	0.138142	0.779339	1283.633788	0.017235	0.016231
RS	13	0.156000	0.779339	1347.849704	0.018097	0.017400
RS	14	0.175197	0.776806	1417.333194	0.019030	0.018542
RS	15	0.195833	0.776806	1482.675334	0.019908	0.019737
RS	16	0.218016	0.860447	1399.478983	0.018791	0.018815
RS	17	0.241863	0.860447	1462.326252	0.019635	0.019865
RS	18	0.267498	1.012255	1299.182771	0.017444	0.017768
RS	19	0.295056	1.012255	1358.294665	0.018238	0.018701
RS	20	0.324680	1.213067	1185.612854	0.015919	0.016426
RS	21	0.356525	1.213067	1240.889251	0.016661	0.017289
RS	22	0.390758	1.470363	1072.161139	0.014396	0.015035
RS	23	0.427559	1.470363	1123.658728	0.015087	0.015819
RS	24	0.467118	1.802174	961.526049	0.012910	0.013607
RS	25	0.509645	1.802174	1009.294600	0.013552	0.014291
RS	26	0.555360	2.198145	869.163756	0.011670	0.012335
RS	27	0.604503	2.198145	913.610609	0.012267	0.012928
RS	28	0.657332	2.587448	816.047514	0.010957	0.011542
RS	29	0.714121	2.587448	858.241445	0.011524	0.012086
RS	30	0.775170	2.863036	815.385595	0.010948	0.011465
RS	31	0.840796	2.863036	856.794413	0.011504	0.012009
RS	32	0.911343	2.960742	869.488026	0.011675	0.012176
RS	33	0.987180	2.960742	911.236947	0.012235	0.012754
RS	34	1.068704	2.899803	972.900912	0.013063	0.013624
RS	35	1.156341	2.899803	1014.934329	0.013627	0.014242
RS	36	1.250550	2.757311	1109.998401	0.014904	0.015602
RS	37	1.351823	2.757311	1150.401183	0.015446	0.016227
RS	38	1.460691	2.613907	1252.790129	0.016821	0.017708
RS	39	1.577722	2.613907	1287.906861	0.017293	0.018270
RS	40	1.703528	2.518682	1368.140590	0.018370	0.019442
RS	41	1.838769	2.518682	1393.912414	0.018716	0.019862
RS	42	1.984151	2.490727	1429.845985	0.019198	0.020397
RS	43	2.140434	2.490727	1443.617682	0.019383	0.020625
RS	44	2.308437	2.530897	1428.463753	0.019180	0.020418
RS	45	2.489037	2.530897	1429.906728	0.019199	0.020447
RS	46	2.683181	2.626605	1373.869660	0.018447	0.019647
RS	47	2.891882	2.626605	1364.310205	0.018318	0.019505
RS	48	3.116233	2.756312	1286.134277	0.017269	0.018388
RS	49	3.357408	2.756312	1267.165338	0.017014	0.018111
RS	50	3.616667	2.896036	1183.325131	0.015888	0.016919
RS	51	3.895368	2.896036	1155.969128	0.015521	0.016530
RS	52	4.194967	3.024953	1075.876427	0.014446	0.015399
RS	53	4.517032	3.024953	1040.535635	0.013971	0.014906
RS	54	4.863248	3.179442	952.668499	0.012791	0.013672
RS	55	5.235426	3.179442	911.936993	0.012244	0.013108
RS	56	5.635511	3.179442	865.364476	0.011619	0.012461
RS	57	6.065598	3.179442	813.502451	0.010923	0.011739
RS	58	6.527936	4.214911	581.912073	0.007813	0.008463
RS	59	7.024942	4.214911	557.440365	0.007485	0.008120
RS	60	7.559218	4.214911	529.376767	0.007108	0.007723
RS	61	8.133557	4.214911	498.047679	0.006687	0.007276
RS	62	8.750964	4.214911	463.883497	0.006229	0.006785
RS	63	9.414668	4.214911	2883.414831	0.038715	0.042209
PA	4+25*2+4+6 0.067596526 0.029945674 9.414668402 0.718115447 0.274089984 0.500007936 0.745052735 0.823279342 0.779338965 0.776805998 0.860447403 1.012255217 1.213066672 1.470362761 1.802173508 2.198144867 2.587447556 2.863036065 2.960741531 2.899802843 2.757310616 2.613907333 2.518681540 2.490726595 2.530897124 2.626604940 2.756312315 2.896036104 3.024952801 3.179442121 4.214911249
//
IT	4190
RD	23
LK	-413688.113275
QD	-170.882923 -> -158.041432
RI	0.0194797450
TR	0.066799	0.030194
MT	9.471700
MM	C_pi: 1.977859, n_recomb: 76023.855296
RS	0	0.000000	0.743774	741.548202	0.009754	0.000856
RS	1	0.007509	0.743774	789.016208	0.010379	0.005260
RS	2	0.015582	0.743774	838.870168	0.011034	0.008552
RS	3	0.024260	0.743774	891.128856	0.011722	0.010222
RS	4	0.033591	0.272202	2554.422777	0.033600	0.028901
RS	5	0.043622	0.272202	2643.647728	0.034774	0.030136
RS	6	0.054407	0.504384	1486.749829	0.019556	0.017437
RS	7	0.066001	0.504384	1561.006029	0.020533	0.018550
RS	8	0.078465	0.758424	1092.883903	0.014376	0.013186
RS	9	0.091866	0.758424	1153.847656	0.015177	0.013943
RS	10	0.106273	0.838422	1101.548511	0.014490	0.013373
RS	11	0.121762	0.838422	1162.063211	0.015286	0.014264
RS	12	0.138414	0.788564	1300.685309	0.017109	0.016138
RS	13	0.156316	0.788564	1366.185908	0.017970	0.017295
RS	14	0.175562	0.780749	1446.628822	0.019029	0.018553
RS	15	0.196254	0.780749	1513.567392	0.019909	0.019744
RS	16	0.218499	0.861548	1434.212565	0.018865	0.018890
RS	17	0.242415	0.861548	1498.696964	0.019714	0.019941
RS	18	0.268126	1.012201	1333.311999	0.017538	0.017856
RS	19	0.295768	1.012201	1393.990828	0.018336	0.018790
RS	20	0.325486	1.213122	1216.663320	0.016004	0.016499
RS	21	0.357435	1.213122	1273.402225	0.016750	0.017363
RS	22	0.391784	1.472427	1098.792557	0.014453	0.015076
RS	23	0.428711	1.472427	1151.623617	0.015148	0.015862
RS	24	0.468411	1.809591	982.871404	0.012928	0.013605
RS	25	0.511092	1.809591	1031.817012	0.013572	0.014289
RS	26	0.556978	2.215142	885.504382	0.011648	0.012290
RS	27	0.606310	2.215142	930.966160	0.012246	0.012883
RS	28	0.659346	2.616634	828.822134	0.010902	0.011464
RS	29	0.716364	2.616634	871.910071	0.011469	0.012008
RS	30	0.777664	2.902587	826.547519	0.010872	0.011366
RS	31	0.843566	2.902587	868.811048	0.011428	0.011908
RS	32	0.914417	3.004826	881.062292	0.011589	0.012065
RS	33	0.990589	3.004826	923.720384	0.012150	0.012640
RS	34	1.072479	2.942117	986.913442	0.012982	0.013510
RS	35	1.160519	2.942117	1029.984015	0.013548	0.014126
RS	36	1.255170	2.794172	1128.299850	0.014841	0.015499
RS	37	1.356928	2.794172	1169.878221	0.015388	0.016124
RS	38	1.466327	2.644724	1276.541132	0.016791	0.017629
RS	39	1.583940	2.644724	1312.886005	0.017269	0.018194
RS	40	1.710385	2.544721	1397.261129	0.018379	0.019396
RS	41	1.846324	2.544721	1424.156960	0.018733	0.019823
RS	42	1.992471	2.513932	1462.922651	0.019243	0.020385
RS	43	2.149591	2.513932	1477.571745	0.019436	0.020621
RS	44	2.318510	2.553291	1463.288677	0.019248	0.020432
RS	45	2.500113	2.553291	1465.308376	0.019274	0.020471
RS	46	2.695352	2.649916	1408.380793	0.018526	0.019678
RS	47	2.905251	2.649916	1399.125422	0.018404	0.019546
RS	48	3.130911	2.781705	1319.055393	0.017351	0.018429
RS	49	3.373516	2.781705	1300.165336	0.017102	0.018161
RS	50	3.634337	2.923992	1214.174904	0.015971	0.016967
RS	51	3.914744	2.923992	1186.693263	0.015609	0.016587
RS	52	4.216205	3.055388	1104.609150	0.014530	0.015454
RS	53	4.540303	3.055388	1068.927104	0.014060	0.014969
RS	54	4.888737	3.213203	978.718837	0.012874	0.013731
RS	55	5.263335	3.213203	937.489579	0.012332	0.013173
RS	56	5.666060	3.213203	890.223287	0.011710	0.012532
RS	57	6.099026	3.213203	837.472085	0.011016	0.011814
RS	58	6.564502	4.283760	596.288325	0.007843	0.008476
RS	59	7.064931	4.283760	571.967759	0.007524	0.008144
RS	60	7.602936	4.283760	543.934264	0.007155	0.007757
RS	61	8.181338	4.283760	512.503880	0.006741	0.007319
RS	62	8.803173	4.283760	478.099566	0.006289	0.006836
RS	63	9.471700	4.283760	3004.487157	0.039520	0.043013
PA	4+25*2+4+6 0.066798960 0.030194102 9.471700009 0.743773630 0.272202076 0.504383940 0.758424343 0.838421559 0.788564005 0.780749290 0.861547810 1.012201157 1.213122202 1.472426869 1.809591360 2.215141783 2.616634119 2.902587332 3.004826134 2.942117261 2.794172017 2.644723528 2.544721342 2.513932498 2.553290983 2.649915778 2.781704825 2.923991806 3.055387650 3.213202863 4.283760110
//
IT	4330
RD	24
LK	-413662.835307
QD	-162.821051 -> -151.022430
RI	0.0186031422
TR	0.066043	0.030431
MT	9.526367
MM	C_pi: 2.002374, n_recomb: 77525.517254
RS	0	0.000000	0.769865	731.202171	0.009432	0.000838
RS	1	0.007519	0.769865	778.344752	0.010040	0.005143
RS	2	0.015602	0.769865	827.903201	0.010679	0.008343
RS	3	0.024294	0.769865	879.904567	0.011350	0.009943
RS	4	0.033639	0.270347	2629.008402	0.033912	0.029272
RS	5	0.043687	0.270347	2720.196897	0.035088	0.030504
RS	6	0.054490	0.508603	1506.760739	0.019436	0.017376
RS	7	0.066106	0.508603	1582.404694	0.020411	0.018492
RS	8	0.078595	0.771587	1098.410052	0.014168	0.013032
RS	9	0.092022	0.771587	1160.108840	0.014964	0.013784
RS	10	0.106460	0.853444	1107.332305	0.014283	0.013215
RS	11	0.121983	0.853444	1168.617918	0.015074	0.014094
RS	12	0.138672	0.797700	1316.669277	0.016984	0.016045
RS	13	0.156617	0.797700	1383.398673	0.017844	0.017191
RS	14	0.175911	0.784630	1474.844034	0.019024	0.018561
RS	15	0.196656	0.784630	1543.332577	0.019907	0.019747
RS	16	0.218960	0.862590	1468.065199	0.018937	0.018961
RS	17	0.242941	0.862590	1534.146724	0.019789	0.020013
RS	18	0.268726	1.012047	1366.749093	0.017630	0.017942
RS	19	0.296449	1.012047	1428.958997	0.018432	0.018877
RS	20	0.326256	1.212973	1247.154297	0.016087	0.016571
RS	21	0.358305	1.212973	1305.323449	0.016837	0.017437
RS	22	0.392763	1.474106	1124.940185	0.014511	0.015118
RS	23	0.429811	1.474106	1179.075379	0.015209	0.015905
RS	24	0.469646	1.816367	1003.760938	0.012947	0.013605
RS	25	0.512475	1.816367	1053.855853	0.013594	0.014290
RS	26	0.558524	2.231214	901.391878	0.011627	0.012249
RS	27	0.608036	2.231214	947.840670	0.012226	0.012842
RS	28	0.661270	2.644693	841.131720	0.010850	0.011390
RS	29	0.718507	2.644693	885.084157	0.011417	0.011934
RS	30	0.780047	2.940976	837.201266	0.010799	0.011270
RS	31	0.846214	2.940976	880.287208	0.011355	0.011812
RS	32	0.917356	3.047854	892.040559	0.011506	0.011957
RS	33	0.993847	3.047854	935.572257	0.012068	0.012531
RS	34	1.076089	2.983531	1000.199237	0.012902	0.013400
RS	35	1.164514	2.983531	1044.269599	0.013470	0.014014
RS	36	1.259587	2.830290	1145.718609	0.014779	0.015398
RS	37	1.361809	2.830290	1188.437696	0.015330	0.016023
RS	38	1.471716	2.674911	1299.273768	0.016759	0.017551
RS	39	1.589887	2.674911	1336.820415	0.017244	0.018119
RS	40	1.716943	2.570186	1425.292784	0.018385	0.019350
RS	41	1.853551	2.570186	1453.298791	0.018746	0.019782
RS	42	2.000430	2.536553	1494.919860	0.019283	0.020372
RS	43	2.158353	2.536553	1510.444676	0.019483	0.020616
RS	44	2.328149	2.575028	1497.106851	0.019311	0.020445
RS	45	2.510711	2.575028	1499.710105	0.019345	0.020492
RS	46	2.707000	2.672448	1441.989018	0.018600	0.019707
RS	47	2.918047	2.672448	1433.049184	0.018485	0.019584
RS	48	3.144961	2.806159	1351.184348	0.017429	0.018468
RS	49	3.388936	2.806159	1332.386650	0.017186	0.018209
RS	50	3.651254	2.950840	1244.332421	0.016051	0.017013
RS	51	3.933296	2.950840	1216.739972	0.015695	0.016641
RS	52	4.236542	3.084561	1132.733596	0.014611	0.015508
RS	53	4.562589	3.084561	1096.727057	0.014147	0.015030
RS	54	4.913149	3.245516	1004.243557	0.012954	0.013788
RS	55	5.290067	3.245516	962.534008	0.012416	0.013237
RS	56	5.695324	3.245516	914.595542	0.011797	0.012601
RS	57	6.131050	3.245516	860.980687	0.011106	0.011887
RS	58	6.599537	4.350179	610.315275	0.007872	0.008488
RS	59	7.103247	4.350179	586.151743	0.007561	0.008166
RS	60	7.644829	4.350179	558.158696	0.007200	0.007789
RS	61	8.227130	4.350179	526.641830	0.006793	0.007360
RS	62	8.853213	4.350179	492.016513	0.006347	0.006885
RS	63	9.526367	4.350179	3124.225838	0.040299	0.043791
PA	4+25*2+4+6 0.066042677 0.030431490 9.526367223 0.769865176 0.270347031 0.508603430 0.771587133 0.853444089 0.797699705 0.784630044 0.862590466 1.012046707 1.212972959 1.474106311 1.816366697 2.231213865 2.644692585 2.940975661 3.047853502 2.983531189 2.830289769 2.674911168 2.570186126 2.536553254 2.575028300 2.672447907 2.806158709 2.950839829 3.084560517 3.245516423 4.350178857
//
IT	4652
RD	25
LK	-413639.603766
QD	-155.349871 -> -144.499059
RI	0.0177826286
TR	0.065325	0.030658
MT	9.578842
MM	C_pi: 2.026088, n_recomb: 78983.190591
RS	0	0.000000	0.796354	720.760591	0.009125	0.000820
RS	1	0.007528	0.796354	767.545998	0.009718	0.005031
RS	2	0.015622	0.796354	816.772411	0.010341	0.008141
RS	3	0.024326	0.796354	868.474628	0.010996	0.009675
RS	4	0.033685	0.268528	2702.661965	0.034218	0.029636
RS	5	0.043749	0.268528	2795.744192	0.035397	0.030864
RS	6	0.054570	0.512674	1525.957528	0.019320	0.017317
RS	7	0.066206	0.512674	1602.940016	0.020295	0.018435
RS	8	0.078718	0.784539	1103.373434	0.013970	0.012883
RS	9	0.092172	0.784539	1165.760543	0.014760	0.013631
RS	10	0.106638	0.868342	1112.396987	0.014084	0.013062
RS	11	0.122193	0.868342	1174.400414	0.014869	0.013929
RS	12	0.138920	0.806745	1331.635503	0.016860	0.015952
RS	13	0.156905	0.806745	1399.539336	0.017719	0.017088
RS	14	0.176245	0.788452	1501.998837	0.019017	0.018566
RS	15	0.197040	0.788452	1571.991325	0.019903	0.019749
RS	16	0.219401	0.863585	1501.034575	0.019004	0.019030
RS	17	0.243445	0.863585	1568.673289	0.019861	0.020082
RS	18	0.269299	1.011807	1399.486650	0.017719	0.018025
RS	19	0.297099	1.011807	1463.191736	0.018525	0.018962
RS	20	0.326992	1.212644	1277.078697	0.016169	0.016643
RS	21	0.359136	1.212644	1336.645775	0.016923	0.017510
RS	22	0.393699	1.475439	1150.601018	0.014568	0.015161
RS	23	0.430864	1.475439	1206.011040	0.015269	0.015948
RS	24	0.470827	1.822549	1024.198122	0.012967	0.013607
RS	25	0.513798	1.822549	1075.414843	0.013616	0.014293
RS	26	0.560003	2.246419	916.835306	0.011608	0.012210
RS	27	0.609688	2.246419	964.243707	0.012208	0.012804
RS	28	0.663112	2.671680	852.990887	0.010800	0.011320
RS	29	0.720558	2.671680	897.779094	0.011367	0.011863
RS	30	0.782328	2.978245	847.368193	0.010728	0.011179
RS	31	0.848749	2.978245	891.245260	0.011284	0.011719
RS	32	0.920169	3.089855	902.450338	0.011426	0.011853
RS	33	0.996966	3.089855	946.821128	0.011988	0.012425
RS	34	1.079544	3.024077	1012.787681	0.012823	0.013293
RS	35	1.168339	3.024077	1057.821207	0.013393	0.013906
RS	36	1.263817	2.865683	1162.289597	0.014716	0.015300
RS	37	1.366484	2.865683	1206.114677	0.015271	0.015925
RS	38	1.476879	2.704477	1321.025951	0.016725	0.017475
RS	39	1.595584	2.704477	1359.747236	0.017216	0.018045
RS	40	1.723225	2.595085	1452.266950	0.018387	0.019304
RS	41	1.860475	2.595085	1481.367744	0.018755	0.019742
RS	42	2.008057	2.558605	1525.858923	0.019319	0.020358
RS	43	2.166748	2.558605	1542.255867	0.019526	0.020609
RS	44	2.337386	2.596133	1529.931194	0.019370	0.020456
RS	45	2.520869	2.596133	1533.122841	0.019411	0.020512
RS	46	2.718164	2.694234	1474.701041	0.018671	0.019735
RS	47	2.930312	2.694234	1466.086268	0.018562	0.019620
RS	48	3.158429	2.829725	1382.519064	0.017504	0.018505
RS	49	3.403719	2.829725	1363.825842	0.017267	0.018255
RS	50	3.667475	2.976646	1273.791059	0.016127	0.017058
RS	51	3.951085	2.976646	1246.101681	0.015777	0.016694
RS	52	4.256045	3.112548	1160.241395	0.014690	0.015560
RS	53	4.583962	3.112548	1123.926377	0.014230	0.015089
RS	54	4.936564	3.276476	1029.231803	0.013031	0.013843
RS	55	5.315710	3.276476	987.059123	0.012497	0.013298
RS	56	5.723397	3.276476	938.469816	0.011882	0.012667
RS	57	6.161774	3.276476	884.016613	0.011192	0.011957
RS	58	6.633152	4.414300	623.989376	0.007900	0.008500
RS	59	7.140014	4.414300	599.988388	0.007596	0.008188
RS	60	7.685032	4.414300	572.045597	0.007243	0.007819
RS	61	8.271078	4.414300	540.456392	0.006843	0.007399
RS	62	8.901242	4.414300	505.628416	0.006402	0.006931
RS	63	9.578842	4.414300	3242.499106	0.041053	0.044542
PA	4+25*2+4+6 0.065324672 0.030658357 9.578842482 0.796353667 0.268528090 0.512674024 0.784539439 0.868341856 0.806744924 0.788452266 0.863584923 1.011807347 1.212644433 1.475439026 1.822548998 2.246419225 2.671680177 2.978244953 3.089854733 3.024076957 2.865682696 2.704477190 2.595085220 2.558605274 2.596132915 2.694233724 2.829724987 2.976646198 3.112547529 3.276475818 4.414300192
//
CC
CC	Brief Description of the file format:
CC	  CC  comments
CC	  MM  useful-messages
CC	  RD  round-of-iterations
CC	  LL  \log[P(sequence)]
CC	  QD  Q-before-opt Q-after-opt
CC	  TR  \theta_0 \rho_0
CC	  RS  k t_k \lambda_k \pi_k \sum_{l\not=k}A_{kl} A_{kk}
CC	  DC  begin end best-k t_k+\Delta_k max-prob
CC
MM	Version: 0.6.5-r67
MM	pattern:4+25*2+4+6, n:63, n_free_lambdas:28
MM	n_iterations:25, skip:1, max_t:5, theta/rho:5
MM	is_decoding:0
MM	n_seqs:35, sum_L:1297563, sum_n:157670
RD	0
LK	0.000000
QD	0.000000 -> 0.000000
RI	inf
TR	0.129553	0.025911
MT	5.000000
MM	C_pi: 1.000000, n_recomb: 33190.765448
RS	0	0.000000	1.000000	210.340906	0.006337	0.000000
RS	1	0.006440	1.000000	222.422477	0.006701	0.000000
RS	2	0.013294	1.000000	235.098639	0.007083	0.000000
RS	3	0.020590	1.000000	248.385505	0.007484	0.000000
RS	4	0.028356	1.000000	262.297710	0.007903	0.000000
RS	5	0.036622	1.000000	276.848055	0.008341	0.000000
RS	6	0.045421	1.000000	292.047124	0.008799	0.000000
RS	7	0.054785	1.000000	307.902847	0.009277	0.000000
RS	8	0.064753	1.000000	324.420018	0.009774	0.000000
RS	9	0.075363	1.000000	341.599772	0.010292	0.000000
RS	10	0.086656	1.000000	359.439001	0.010829	0.000000
RS	11	0.098677	1.000000	377.929729	0.011387	0.000000
RS	12	0.111471	1.000000	397.058433	0.011963	0.000000
RS	13	0.125090	1.000000	416.805318	0.012558	0.000000
RS	14	0.139585	1.000000	437.143535	0.013171	0.000000
RS	15	0.155014	1.000000	458.038376	0.013800	0.000000
RS	16	0.171437	1.000000	479.446414	0.014445	0.000000
RS	17	0.188917	1.000000	501.314629	0.015104	0.000000
RS	18	0.207523	1.000000	523.579515	0.015775	0.000000
RS	19	0.227327	1.000000	546.166189	0.016455	0.000000
RS	20	0.248406	1.000000	568.987515	0.017143	0.000000
RS	21	0.270843	1.000000	591.943277	0.017835	0.000000
RS	22	0.294725	1.000000	614.919415	0.018527	0.000000
RS	23	0.320144	1.000000	637.787370	0.019216	0.000000
RS	24	0.347201	1.000000	660.403566	0.019897	0.000000
RS	25	0.376000	1.000000	682.609076	0.020566	0.000000
RS	26	0.406654	1.000000	704.229521	0.021218	0.000000
RS	27	0.439282	1.000000	725.075257	0.021846	0.000000
RS	28	0.474011	1.000000	744.941903	0.022444	0.000000
RS	29	0.510976	1.000000	763.611275	0.023007	0.000000
RS	30	0.550322	1.000000	780.852792	0.023526	0.000000
RS	31	0.592202	1.000000	796.425408	0.023995	0.000000
RS	32	0.636779	1.000000	810.080131	0.024407	0.000000
RS	33	0.684227	1.000000	821.563196	0.024753	0.000000
RS	34	0.734730	1.000000	830.619906	0.025026	0.000000
RS	35	0.788485	1.000000	836.999190	0.025218	0.000000
RS	36	0.845702	1.000000	840.458866	0.025322	0.000000
RS	37	0.906604	1.000000	840.771591	0.025331	0.000000
RS	38	0.971428	1.000000	837.731428	0.025240	0.000000
RS	39	1.040426	1.000000	831.160937	0.025042	0.000000
RS	40	1.113868	1.000000	820.918624	0.024733	0.000000
RS	41	1.192040	1.000000	806.906565	0.024311	0.000000
RS	42	1.275245	1.000000	789.077917	0.023774	0.000000
RS	43	1.363809	1.000000	767.444029	0.023122	0.000000
RS	44	1.458076	1.000000	742.080767	0.022358	0.000000
RS	45	1.558414	1.000000	713.133651	0.021486	0.000000
RS	46	1.665214	1.000000	680.821369	0.020512	0.000000
RS	47	1.778891	1.000000	645.437224	0.019446	0.000000
RS	48	1.899889	1.000000	607.348107	0.018299	0.000000
RS	49	2.028679	1.000000	566.990615	0.017083	0.000000
RS	50	2.165763	1.000000	524.864075	0.015814	0.000000
RS	51	2.311675	1.000000	481.520337	0.014508	0.000000
RS	52	2.466983	1.000000	437.550391	0.013183	0.000000
RS	53	2.632293	1.000000	393.568087	0.011858	0.000000
RS	54	2.808249	1.000000	350.191462	0.010551	0.000000
RS	55	2.995536	1.000000	308.022434	0.009280	0.000000
RS	56	3.194884	1.000000	267.625840	0.008063	0.000000
RS	57	3.407070	1.000000	229.509001	0.006915	0.000000
RS	58	3.632920	1.000000	194.103085	0.005848	0.000000
RS	59	3.873315	1.000000	161.747586	0.004873	0.000000
RS	60	4.129191	1.000000	132.679098	0.003997	0.000000
RS	61	4.401545	1.000000	107.025358	0.003225	0.000000
RS	62	4.691438	1.000000	84.805155	0.002555	0.000000
RS	63	5.000000	1.000000	237.938858	0.007169	0.000000
PA	4+25*2+4+6 0.129553491 0.025910698 5.000000000 1.000000000 1.000000000 1.000000000 1.000000000 1.000000000 1.000000000 1.000000000 1.000000000 1.000000000 1.000000000 1.000000000 1.000000000 1.000000000 1.000000000 1.000000000 1.000000000 1.000000000 1.000000000 1.000000000 1.000000000 1.000000000 1.000000000 1.000000000 1.000000000 1.000000000 1.000000000 1.000000000 1.000000000
//
IT	4572
RD	1
LK	-407069.452289
QD	-1818.204770 -> -886.254863
RI	0.0449815410
TR	0.111667	0.022515
MT	6.259112
MM	C_pi: 1.074310, n_recomb: 31010.714603
RS	0	0.000000	0.298063	692.472313	0.022330	0.002090
RS	1	0.006813	0.298063	722.433668	0.023296	0.011829
RS	2	0.014091	0.298063	752.482925	0.024265	0.020634
RS	3	0.021864	0.298063	782.439849	0.025231	0.022656
RS	4	0.030167	0.380033	638.977180	0.020605	0.020720
RS	5	0.039036	0.380033	666.310487	0.021486	0.020154
RS	6	0.048509	0.462526	571.305611	0.018423	0.020338
RS	7	0.058627	0.462526	596.652905	0.019240	0.019772
RS	8	0.069435	0.552929	521.505872	0.016817	0.018650
RS	9	0.080979	0.552929	545.215026	0.017582	0.017674
RS	10	0.093310	0.634919	496.430065	0.016008	0.017110
RS	11	0.106480	0.634919	519.080952	0.016739	0.016857
RS	12	0.120548	0.711457	484.286669	0.015617	0.016741
RS	13	0.135575	0.711457	506.197091	0.016323	0.016639
RS	14	0.151626	0.792253	475.020224	0.015318	0.016492
RS	15	0.168770	0.792253	496.257440	0.016003	0.016294
RS	16	0.187082	0.878524	467.391359	0.015072	0.016059
RS	17	0.206641	0.878524	487.985873	0.015736	0.015817
RS	18	0.227534	0.966482	462.934313	0.014928	0.015592
RS	19	0.249850	0.966482	482.935543	0.015573	0.015405
RS	20	0.273686	1.051914	462.632842	0.014918	0.015259
RS	21	0.299146	1.051914	482.083049	0.015546	0.015148
RS	22	0.326341	1.132530	466.263130	0.015036	0.015054
RS	23	0.355389	1.132530	485.160866	0.015645	0.014964
RS	24	0.386416	1.206647	473.395224	0.015266	0.014873
RS	25	0.419557	1.206647	491.681009	0.015855	0.014789
RS	26	0.454956	1.271584	484.055565	0.015609	0.014725
RS	27	0.492767	1.271584	501.601777	0.016175	0.014700
RS	28	0.533154	1.324802	498.212383	0.016066	0.014727
RS	29	0.576293	1.324802	514.796691	0.016601	0.014817
RS	30	0.622371	1.365369	515.246097	0.016615	0.014976
RS	31	0.671588	1.365369	530.520228	0.017108	0.015206
RS	32	0.724159	1.393948	533.935638	0.017218	0.015503
RS	33	0.780311	1.393948	547.405292	0.017652	0.015864
RS	34	0.840290	1.412174	552.588766	0.017819	0.016281
RS	35	0.904354	1.412174	563.611293	0.018175	0.016742
RS	36	0.972784	1.422482	569.002156	0.018349	0.017229
RS	37	1.045876	1.422482	576.813256	0.018600	0.017720
RS	38	1.123948	1.427818	580.537950	0.018721	0.018189
RS	39	1.207339	1.427818	584.320866	0.018843	0.018609
RS	40	1.296412	1.430930	584.520627	0.018849	0.018957
RS	41	1.391554	1.430930	583.512229	0.018816	0.019214
RS	42	1.493178	1.433784	578.716447	0.018662	0.019367
RS	43	1.601726	1.433784	572.328009	0.018456	0.019404
RS	44	1.717670	1.437442	561.676414	0.018112	0.019321
RS	45	1.841513	1.437442	549.606406	0.017723	0.019117
RS	46	1.973794	1.442183	532.922253	0.017185	0.018794
RS	47	2.115088	1.442183	515.243241	0.016615	0.018357
RS	48	2.266009	1.447900	492.933649	0.015896	0.017814
RS	49	2.427212	1.447900	470.151583	0.015161	0.017171
RS	50	2.599399	1.454470	443.091393	0.014288	0.016438
RS	51	2.783317	1.454470	416.171350	0.013420	0.015625
RS	52	2.979766	1.461673	385.702086	0.012438	0.014746
RS	53	3.189600	1.461673	356.026420	0.011481	0.013814
RS	54	3.413730	1.472518	323.175706	0.010421	0.012846
RS	55	3.653131	1.472518	292.603241	0.009436	0.011855
RS	56	3.908844	1.472518	261.956972	0.008447	0.010853
RS	57	4.181978	1.472518	231.717195	0.007472	0.009851
RS	58	4.473722	1.520342	196.618312	0.006340	0.008859
RS	59	4.785344	1.520342	170.529239	0.005499	0.007885
RS	60	5.118197	1.520342	145.818616	0.004702	0.006938
RS	61	5.473729	1.520342	122.813718	0.003960	0.006026
RS	62	5.853484	1.520342	101.777695	0.003282	0.005158
RS	63	6.259112	1.520342	338.922366	0.010929	0.018696
PA	4+25*2+4+6 0.111667324 0.022515148 6.259112358 0.298063278 0.380032539 0.462526321 0.552928925 0.634919167 0.711457253 0.792253494 0.878524303 0.966482162 1.051914215 1.132530212 1.206646919 1.271583557 1.324801922 1.365369320 1.393947601 1.412174225 1.422481537 1.427818298 1.430930138 1.433784485 1.437442303 1.442182541 1.447899818 1.454469681 1.461673260 1.472518444 1.520342410
//
IT	4315
RD	2
LK	-405654.192003
QD	-893.478987 -> -627.960999
RI	0.0685192372
TR	0.103466	0.021778
MT	6.938331
MM	C_pi: 1.141531, n_recomb: 31861.219189
RS	0	0.000000	0.242033	895.333304	0.028101	0.002009
RS	1	0.006985	0.242033	929.766080	0.029182	0.011323
RS	2	0.014459	0.242033	963.516541	0.030241	0.020319
RS	3	0.022454	0.242033	996.272356	0.031269	0.024891
RS	4	0.031009	0.306429	814.936319	0.025578	0.020406
RS	5	0.040160	0.306429	845.419564	0.026534	0.021621
RS	6	0.049951	0.384523	699.831306	0.021965	0.019380
RS	7	0.060426	0.384523	727.993615	0.022849	0.020685
RS	8	0.071632	0.475651	612.824271	0.019234	0.017921
RS	9	0.083622	0.475651	638.839622	0.020051	0.018427
RS	10	0.096449	0.559950	565.898325	0.017761	0.016670
RS	11	0.110172	0.559950	590.359801	0.018529	0.017520
RS	12	0.124853	0.640350	538.547327	0.016903	0.016510
RS	13	0.140560	0.640350	561.826516	0.017634	0.017399
RS	14	0.157365	0.732974	512.049386	0.016071	0.016373
RS	15	0.175343	0.732974	534.197452	0.016766	0.017047
RS	16	0.194577	0.842115	485.100475	0.015225	0.015919
RS	17	0.215155	0.842115	506.145849	0.015886	0.016423
RS	18	0.237170	0.963166	461.732183	0.014492	0.015372
RS	19	0.260723	0.963166	481.770819	0.015121	0.015824
RS	20	0.285921	1.089222	444.443372	0.013949	0.014971
RS	21	0.312879	1.089222	463.607100	0.014551	0.015420
RS	22	0.341721	1.215837	433.106576	0.013594	0.014739
RS	23	0.372578	1.215837	451.507449	0.014171	0.015137
RS	24	0.405589	1.339255	427.109947	0.013405	0.014549
RS	25	0.440907	1.339255	444.821163	0.013961	0.014860
RS	26	0.478692	1.452378	426.880988	0.013398	0.014378
RS	27	0.519117	1.452378	443.935990	0.013933	0.014658
RS	28	0.562365	1.546867	433.033184	0.013591	0.014357
RS	29	0.608635	1.546867	449.395865	0.014105	0.014684
RS	30	0.658137	1.617696	445.341791	0.013978	0.014612
RS	31	0.711096	1.617696	460.854556	0.014464	0.015032
RS	32	0.767755	1.664373	462.698131	0.014522	0.015189
RS	33	0.828372	1.664373	477.035184	0.014972	0.015708
RS	34	0.893224	1.689730	483.335621	0.015170	0.016064
RS	35	0.962605	1.689730	495.973743	0.015567	0.016659
RS	36	1.036834	1.699349	504.655665	0.015839	0.017144
RS	37	1.116247	1.699349	514.879221	0.016160	0.017741
RS	38	1.201208	1.700534	523.215668	0.016422	0.018228
RS	39	1.292104	1.700534	530.184602	0.016640	0.018712
RS	40	1.389349	1.699904	535.405232	0.016804	0.019061
RS	41	1.493388	1.699904	538.281785	0.016895	0.019337
RS	42	1.604694	1.701722	538.273100	0.016894	0.019451
RS	43	1.723775	1.701722	536.364351	0.016834	0.019475
RS	44	1.851175	1.707755	530.010663	0.016635	0.019319
RS	45	1.987475	1.707755	522.884724	0.016411	0.019087
RS	46	2.133295	1.717807	510.074765	0.016009	0.018675
RS	47	2.289302	1.717807	497.628663	0.015619	0.018217
RS	48	2.456206	1.730858	478.915985	0.015031	0.017589
RS	49	2.634770	1.730858	461.415075	0.014482	0.016944
RS	50	2.825808	1.745994	437.706727	0.013738	0.016146
RS	51	3.030190	1.745994	415.812738	0.013051	0.015355
RS	52	3.248849	1.762125	388.395389	0.012190	0.014438
RS	53	3.482783	1.762125	363.142582	0.011398	0.013554
RS	54	3.733058	1.784718	332.404474	0.010433	0.012548
RS	55	4.000817	1.784718	305.402061	0.009585	0.011623
RS	56	4.287279	1.784718	277.624958	0.008714	0.010681
RS	57	4.593752	1.784718	249.519173	0.007831	0.009730
RS	58	4.921634	1.887828	210.537085	0.006608	0.008530
RS	59	5.272420	1.887828	186.572227	0.005856	0.007664
RS	60	5.647711	1.887828	163.173866	0.005121	0.006805
RS	61	6.049217	1.887828	140.714955	0.004416	0.005961
RS	62	6.478771	1.887828	119.533304	0.003752	0.005144
RS	63	6.938331	1.887828	443.048379	0.013906	0.019785
PA	4+25*2+4+6 0.103465962 0.021777666 6.938330533 0.242032865 0.306428634 0.384523173 0.475650514 0.559949942 0.640349930 0.732974033 0.842115315 0.963165853 1.089221609 1.215836704 1.339254536 1.452378477 1.546867040 1.617696283 1.664373112 1.689729510 1.699348822 1.700534295 1.699903842 1.701722085 1.707755258 1.717807180 1.730858451 1.745994466 1.762124663 1.784718177 1.887828190
//
IT	5011
RD	3
LK	-405213.564979
QD	-672.836504 -> -546.261902
RI	0.0724961916
TR	0.098386	0.021827
MT	7.348623
MM	C_pi: 1.217468, n_recomb: 34028.864291
RS	0	0.000000	0.247324	947.989383	0.027858	0.001876
RS	1	0.007082	0.247324	985.553453	0.028962	0.010619
RS	2	0.014665	0.247324	1022.463571	0.030047	0.019228
RS	3	0.022785	0.247324	1058.381159	0.031102	0.024127
RS	4	0.031481	0.297933	910.170138	0.026747	0.020447
RS	5	0.040792	0.297933	943.697821	0.027732	0.021870
RS	6	0.050762	0.374183	780.124436	0.022925	0.019186
RS	7	0.061439	0.374183	811.153959	0.023837	0.020858
RS	8	0.072872	0.464433	680.256962	0.019991	0.017845
RS	9	0.085114	0.464433	708.919718	0.020833	0.018694
RS	10	0.098223	0.545496	629.198780	0.018490	0.016750
RS	11	0.112261	0.545496	656.148471	0.019282	0.017863
RS	12	0.127293	0.620299	601.674576	0.017681	0.016752
RS	13	0.143389	0.620299	627.319953	0.018435	0.017946
RS	14	0.160625	0.711451	570.264410	0.016758	0.016710
RS	15	0.179082	0.711451	594.590909	0.017473	0.017695
RS	16	0.198846	0.826802	533.557449	0.015680	0.016218
RS	17	0.220010	0.826802	556.534105	0.016355	0.017008
RS	18	0.242672	0.962099	498.963872	0.014663	0.015557
RS	19	0.266939	0.962099	520.670309	0.015301	0.016261
RS	20	0.292925	1.109253	471.281460	0.013849	0.015029
RS	21	0.320751	1.109253	491.873432	0.014455	0.015706
RS	22	0.350548	1.263062	450.817398	0.013248	0.014686
RS	23	0.382454	1.263062	470.450991	0.013825	0.015289
RS	24	0.416621	1.419135	436.842130	0.012837	0.014398
RS	25	0.453207	1.419135	455.646097	0.013390	0.014883
RS	26	0.492383	1.566889	430.239772	0.012643	0.014145
RS	27	0.534334	1.566889	448.325300	0.013175	0.014559
RS	28	0.579256	1.691906	432.304840	0.012704	0.014069
RS	29	0.627360	1.691906	449.735628	0.013216	0.014497
RS	30	0.678870	1.784090	443.158675	0.013023	0.014310
RS	31	0.734027	1.784090	459.878880	0.013514	0.014805
RS	32	0.793091	1.841081	461.682128	0.013567	0.014917
RS	33	0.856338	1.841081	477.442972	0.014031	0.015492
RS	34	0.924063	1.866771	485.877551	0.014278	0.015866
RS	35	0.996585	1.866771	500.183133	0.014699	0.016502
RS	36	1.074242	1.870202	512.553740	0.015062	0.017049
RS	37	1.157399	1.870202	524.648730	0.015418	0.017673
RS	38	1.246445	1.863515	537.188833	0.015786	0.018234
RS	39	1.341797	1.863515	546.136966	0.016049	0.018729
RS	40	1.443902	1.857380	554.971038	0.016309	0.019128
RS	41	1.553237	1.857380	559.824787	0.016451	0.019400
RS	42	1.670315	1.858124	562.120227	0.016519	0.019522
RS	43	1.795685	1.858124	562.108162	0.016519	0.019532
RS	44	1.929933	1.867748	556.605556	0.016357	0.019343
RS	45	2.073688	1.867748	551.261989	0.016200	0.019098
RS	46	2.227623	1.885088	538.180130	0.015815	0.018630
RS	47	2.392459	1.885088	527.388366	0.015498	0.018169
RS	48	2.568969	1.907768	507.769757	0.014922	0.017482
RS	49	2.757979	1.907768	491.764273	0.014451	0.016849
RS	50	2.960375	1.933720	466.889706	0.013720	0.016003
RS	51	3.177103	1.933720	446.263253	0.013114	0.015241
RS	52	3.409179	1.960674	417.674086	0.012274	0.014297
RS	53	3.657691	1.960674	393.343107	0.011559	0.013454
RS	54	3.923802	1.996744	360.906455	0.010606	0.012426
RS	55	4.208757	1.996744	334.446023	0.009828	0.011549
RS	56	4.513893	1.996744	306.768382	0.009015	0.010650
RS	57	4.840638	1.996744	278.312915	0.008179	0.009736
RS	58	5.190522	2.158280	232.450913	0.006831	0.008376
RS	59	5.565184	2.158280	208.831788	0.006137	0.007583
RS	60	5.966378	2.158280	185.293544	0.005445	0.006786
RS	61	6.395985	2.158280	162.233141	0.004768	0.005994
RS	62	6.856015	2.158280	140.031141	0.004115	0.005218
RS	63	7.348623	2.158280	559.523460	0.016443	0.021186
PA	4+25*2+4+6 0.098385582 0.021826992 7.348622643 0.247324137 0.297933052 0.374182734 0.464432541 0.545496297 0.620299300 0.711451078 0.826802335 0.962098731 1.109253108 1.263061753 1.419134608 1.566888869 1.691906294 1.784090166 1.841081487 1.866771241 1.870202437 1.863515490 1.857380371 1.858124327 1.867747584 1.885088339 1.907767507 1.933720225 1.960674075 1.996743626 2.158280374
//
IT	4349
RD	4
LK	-404982.243634
QD	-587.112709 -> -498.223197
RI	0.0684743702
TR	0.094660	0.022165
MT	7.626203
MM	C_pi: 1.286078, n_recomb: 36468.395923
RS	0	0.000000	0.264545	958.022540	0.026270	0.001769
RS	1	0.007144	0.264545	998.237980	0.027373	0.010052
RS	2	0.014798	0.264545	1038.072078	0.028465	0.018266
RS	3	0.022999	0.264545	1077.194722	0.029538	0.023054
RS	4	0.031786	0.302837	976.408249	0.026774	0.020591
RS	5	0.041201	0.302837	1013.128990	0.027781	0.021887
RS	6	0.051289	0.380341	838.125467	0.022982	0.019085
RS	7	0.062097	0.380341	872.068764	0.023913	0.020776
RS	8	0.073677	0.471454	732.790479	0.020094	0.017789
RS	9	0.086084	0.471454	764.140868	0.020954	0.018692
RS	10	0.099378	0.549548	683.734352	0.018749	0.016811
RS	11	0.113621	0.549548	713.295441	0.019559	0.017956
RS	12	0.128883	0.617105	662.482923	0.018166	0.016980
RS	13	0.145234	0.617105	690.728210	0.018940	0.018263
RS	14	0.162753	0.703172	631.969748	0.017329	0.017056
RS	15	0.181524	0.703172	658.797248	0.018065	0.018162
RS	16	0.201636	0.818984	589.765555	0.016172	0.016555
RS	17	0.223185	0.818984	615.064885	0.016866	0.017467
RS	18	0.246273	0.960761	546.950620	0.014998	0.015801
RS	19	0.271011	0.960761	570.767052	0.015651	0.016618
RS	20	0.297516	1.119787	511.138368	0.014016	0.015157
RS	21	0.325914	1.119787	533.631656	0.014633	0.015936
RS	22	0.356341	1.290827	483.327599	0.013253	0.014697
RS	23	0.388942	1.290827	504.675869	0.013839	0.015394
RS	24	0.423872	1.469789	462.764054	0.012689	0.014299
RS	25	0.461297	1.469789	483.126861	0.013248	0.014866
RS	26	0.501396	1.643613	450.901633	0.012364	0.013953
RS	27	0.544360	1.643613	470.442280	0.012900	0.014432
RS	28	0.590392	1.792203	449.838074	0.012335	0.013817
RS	29	0.639714	1.792203	468.696075	0.012852	0.014293
RS	30	0.692559	1.900224	460.076656	0.012616	0.014039
RS	31	0.749179	1.900224	478.274695	0.013115	0.014567
RS	32	0.809844	1.963169	480.475460	0.013175	0.014669
RS	33	0.874843	1.963169	497.817178	0.013651	0.015264
RS	34	0.944485	1.985851	508.782617	0.013951	0.015676
RS	35	1.019103	1.985851	524.771270	0.014390	0.016324
RS	36	1.099051	1.980803	541.138860	0.014839	0.016946
RS	37	1.184711	1.980803	554.946069	0.015217	0.017577
RS	38	1.276490	1.964961	571.787486	0.015679	0.018222
RS	39	1.374827	1.964961	582.346024	0.015969	0.018723
RS	40	1.480188	1.952865	594.510328	0.016302	0.019183
RS	41	1.593076	1.952865	600.740517	0.016473	0.019459
RS	42	1.714028	1.952631	604.570887	0.016578	0.019599
RS	43	1.843622	1.952631	605.628339	0.016607	0.019613
RS	44	1.982474	1.966287	599.742979	0.016446	0.019399
RS	45	2.131245	1.966287	595.167469	0.016320	0.019163
RS	46	2.290644	1.991548	580.265013	0.015911	0.018642
RS	47	2.461431	1.991548	569.991133	0.015630	0.018197
RS	48	2.644419	2.024593	547.785913	0.015021	0.017452
RS	49	2.840479	2.024593	532.097267	0.014591	0.016843
RS	50	3.050546	2.062098	504.414871	0.013832	0.015948
RS	51	3.275620	2.062098	483.919544	0.013270	0.015220
RS	52	3.516773	2.100503	452.692459	0.012413	0.014245
RS	53	3.775154	2.100503	428.267929	0.011744	0.013441
RS	54	4.051994	2.150719	392.830000	0.010772	0.012383
RS	55	4.348611	2.150719	366.097087	0.010039	0.011548
RS	56	4.666418	2.150719	337.799524	0.009263	0.010685
RS	57	5.006929	2.150719	308.378092	0.008456	0.009801
RS	58	5.371766	2.371187	254.520142	0.006979	0.008292
RS	59	5.762667	2.371187	230.907393	0.006332	0.007558
RS	60	6.181494	2.371187	207.008724	0.005676	0.006812
RS	61	6.630242	2.371187	183.233646	0.005024	0.006063
RS	62	7.111048	2.371187	159.989609	0.004387	0.005321
RS	63	7.626203	2.371187	677.132106	0.018568	0.022651
PA	4+25*2+4+6 0.094659861 0.022164974 7.626203138 0.264545470 0.302836800 0.380341046 0.471453779 0.549548076 0.617104857 0.703172111 0.818983568 0.960760974 1.119787340 1.290826621 1.469789373 1.643612667 1.792203168 1.900223721 1.963168737 1.985851398 1.980802580 1.964960871 1.952865122 1.952631055 1.966286616 1.991548110 2.024592741 2.062097908 2.100503385 2.150718819 2.371187097
//
IT	3730
RD	5
LK	-404812.067273
QD	-532.162681 -> -458.955752
RI	0.0633339674
TR	0.091655	0.022616
MT	7.832870
MM	C_pi: 1.345143, n_recomb: 38883.106318
RS	0	0.000000	0.282952	960.871607	0.024712	0.001688
RS	1	0.007189	0.282952	1003.281359	0.025803	0.009624
RS	2	0.014895	0.282952	1045.589656	0.026891	0.017518
RS	3	0.023154	0.282952	1087.482102	0.027968	0.022140
RS	4	0.032008	0.309639	1032.816702	0.026562	0.020777
RS	5	0.041497	0.309639	1072.593026	0.027585	0.021915
RS	6	0.051669	0.390728	883.931780	0.022733	0.018977
RS	7	0.062573	0.390728	920.600674	0.023676	0.020610
RS	8	0.074260	0.484397	774.174001	0.019910	0.017671
RS	9	0.086787	0.484397	808.013144	0.020781	0.018558
RS	10	0.100215	0.560655	728.695549	0.018741	0.016790
RS	11	0.114608	0.560655	760.712703	0.019564	0.017902
RS	12	0.130036	0.621067	716.551870	0.018428	0.017126
RS	13	0.146573	0.621067	747.314973	0.019220	0.018423
RS	14	0.164299	0.701139	690.230475	0.017751	0.017336
RS	15	0.183299	0.701139	719.532290	0.018505	0.018490
RS	16	0.203665	0.815306	645.152772	0.016592	0.016851
RS	17	0.225495	0.815306	672.788536	0.017303	0.017821
RS	18	0.248895	0.960156	595.962332	0.015327	0.016031
RS	19	0.273976	0.960156	621.934878	0.015995	0.016903
RS	20	0.300861	1.126553	553.329954	0.014231	0.015290
RS	21	0.329678	1.126553	577.793995	0.014860	0.016118
RS	22	0.360567	1.309579	519.102316	0.013350	0.014724
RS	23	0.393677	1.309579	542.247118	0.013946	0.015468
RS	24	0.429167	1.505967	492.573559	0.012668	0.014220
RS	25	0.467208	1.505967	514.576864	0.013234	0.014830
RS	26	0.507984	1.700907	475.861384	0.012238	0.013784
RS	27	0.551691	1.700907	496.926227	0.012780	0.014297
RS	28	0.598540	1.869097	471.966671	0.012138	0.013589
RS	29	0.648757	1.869097	492.298919	0.012661	0.014089
RS	30	0.702584	1.989956	481.824768	0.012392	0.013790
RS	31	0.760281	1.989956	501.519099	0.012898	0.014332
RS	32	0.822125	2.056683	504.288222	0.012969	0.014434
RS	33	0.888416	2.056683	523.195355	0.013456	0.015036
RS	34	0.959472	2.074889	536.874887	0.013807	0.015491
RS	35	1.035636	2.074889	554.490802	0.014260	0.016140
RS	36	1.117275	2.060479	575.068044	0.014790	0.016835
RS	37	1.204784	2.060479	590.480227	0.015186	0.017469
RS	38	1.298583	2.035016	611.812583	0.015735	0.018196
RS	39	1.399125	2.035016	623.806437	0.016043	0.018703
RS	40	1.506895	2.016656	639.358835	0.016443	0.019226
RS	41	1.622413	2.016656	646.708505	0.016632	0.019514
RS	42	1.746235	2.015125	651.899802	0.016766	0.019677
RS	43	1.878958	2.015125	653.688018	0.016812	0.019706
RS	44	2.021223	2.032425	646.999009	0.016640	0.019473
RS	45	2.173715	2.032425	642.789568	0.016531	0.019255
RS	46	2.337169	2.065197	625.472826	0.016086	0.018688
RS	47	2.512374	2.065197	615.282893	0.015824	0.018266
RS	48	2.700174	2.108229	589.833351	0.015169	0.017466
RS	49	2.901475	2.108229	574.031323	0.014763	0.016887
RS	50	3.117247	2.156955	542.914264	0.013963	0.015944
RS	51	3.348531	2.156955	522.158404	0.013429	0.015250
RS	52	3.596441	2.206543	487.759754	0.012544	0.014242
RS	53	3.862173	2.206543	462.920576	0.011905	0.013474
RS	54	4.147009	2.270677	424.026738	0.010905	0.012382
RS	55	4.452321	2.270677	396.802602	0.010205	0.011585
RS	56	4.779581	2.270677	367.717782	0.009457	0.010753
RS	57	5.130368	2.270677	337.216228	0.008673	0.009893
RS	58	5.506372	2.549259	274.958700	0.007071	0.008243
RS	59	5.909407	2.549259	251.346842	0.006464	0.007559
RS	60	6.341415	2.549259	227.145580	0.005842	0.006857
RS	61	6.804480	2.549259	202.769122	0.005215	0.006144
RS	62	7.300834	2.549259	178.641353	0.004594	0.005431
RS	63	7.832870	2.549259	792.396382	0.020379	0.024105
PA	4+25*2+4+6 0.091655430 0.022616232 7.832870265 0.282951556 0.309638798 0.390727938 0.484396798 0.560654589 0.621066754 0.701138860 0.815306414 0.960156247 1.126552565 1.309578873 1.505967259 1.700906874 1.869096529 1.989956347 2.056682562 2.074889119 2.060478532 2.035015971 2.016655954 2.015124686 2.032424933 2.065196812 2.108229416 2.156955403 2.206542822 2.270676543 2.549258736
//
IT	4086
RD	6
LK	-404669.784651
QD	-487.539927 -> -424.071394
RI	0.0588034473
TR	0.089096	0.023108
MT	7.998600
MM	C_pi: 1.396768, n_recomb: 41215.621637
RS	0	0.000000	0.299875	965.488019	0.023425	0.001626
RS	1	0.007224	0.299875	1009.806326	0.024501	0.009293
RS	2	0.014970	0.299875	1054.263402	0.025579	0.016938
RS	3	0.023275	0.299875	1098.559739	0.026654	0.021417
RS	4	0.032181	0.315378	1087.049272	0.026375	0.020990
RS	5	0.041730	0.315378	1129.715943	0.027410	0.022009
RS	6	0.051968	0.401711	923.086634	0.022397	0.018857
RS	7	0.062947	0.401711	962.268494	0.023347	0.020428
RS	8	0.074718	0.499259	807.942728	0.019603	0.017501
RS	9	0.087340	0.499259	844.042122	0.020479	0.018363
RS	10	0.100873	0.574796	765.893707	0.018583	0.016698
RS	11	0.115384	0.574796	800.161455	0.019414	0.017765
RS	12	0.130944	0.628549	763.981843	0.018536	0.017199
RS	13	0.147628	0.628549	797.113046	0.019340	0.018483
RS	14	0.165516	0.702525	743.827866	0.018047	0.017550
RS	15	0.184697	0.702525	775.497353	0.018816	0.018723
RS	16	0.205264	0.814256	697.653138	0.016927	0.017101
RS	17	0.227316	0.814256	727.547352	0.017652	0.018099
RS	18	0.250962	0.960572	643.379429	0.015610	0.016234
RS	19	0.276316	0.960572	671.453075	0.016291	0.017136
RS	20	0.303501	1.131995	594.832157	0.014432	0.015415
RS	21	0.332650	1.131995	621.229776	0.015073	0.016269
RS	22	0.363905	1.324119	554.792267	0.013461	0.014755
RS	23	0.397418	1.324119	579.707549	0.014065	0.015523
RS	24	0.433351	1.534818	522.650259	0.012681	0.014154
RS	25	0.471881	1.534818	546.270917	0.013254	0.014786
RS	26	0.513194	1.748039	501.268313	0.012162	0.013631
RS	27	0.557491	1.748039	523.829432	0.012709	0.014164
RS	28	0.604989	1.933670	494.624727	0.012001	0.013379
RS	29	0.655918	1.933670	516.393866	0.012529	0.013891
RS	30	0.710525	2.065921	504.123206	0.012231	0.013557
RS	31	0.769078	2.065921	525.265954	0.012744	0.014104
RS	32	0.831861	2.135510	528.644603	0.012826	0.014211
RS	33	0.899179	2.135510	549.060400	0.013322	0.014812
RS	34	0.971360	2.148735	565.514651	0.013721	0.015307
RS	35	1.048756	2.148735	584.694536	0.014186	0.015954
RS	36	1.131743	2.124744	609.603665	0.014791	0.016718
RS	37	1.220724	2.124744	626.550110	0.015202	0.017351
RS	38	1.316134	2.089532	652.556999	0.015833	0.018158
RS	39	1.418436	2.089532	665.900479	0.016157	0.018671
RS	40	1.528129	2.064656	685.018352	0.016620	0.019258
RS	41	1.645746	2.064656	693.376109	0.016823	0.019559
RS	42	1.771860	2.061336	700.009188	0.016984	0.019750
RS	43	1.907084	2.061336	702.386339	0.017042	0.019798
RS	44	2.052077	2.081566	694.835222	0.016859	0.019553
RS	45	2.207544	2.081566	690.825864	0.016761	0.019357
RS	46	2.374242	2.121016	670.923825	0.016278	0.018751
RS	47	2.552983	2.121016	660.641623	0.016029	0.018354
RS	48	2.744635	2.173197	631.723946	0.015327	0.017506
RS	49	2.950133	2.173197	615.638012	0.014937	0.016956
RS	50	3.170477	2.232352	580.866185	0.014093	0.015969
RS	51	3.406738	2.232352	559.699815	0.013580	0.015306
RS	52	3.660066	2.292438	521.944168	0.012664	0.014267
RS	53	3.931696	2.292438	496.575468	0.012048	0.013531
RS	54	4.222947	2.369817	454.067920	0.011017	0.012406
RS	55	4.535239	2.369817	426.287210	0.010343	0.011641
RS	56	4.870092	2.369817	396.380368	0.009617	0.010836
RS	57	5.229134	2.369817	364.794787	0.008851	0.009997
RS	58	5.614113	2.705128	293.954095	0.007132	0.008213
RS	59	6.026904	2.705128	270.378604	0.006560	0.007573
RS	60	6.469515	2.705128	245.950855	0.005967	0.006908
RS	61	6.944100	2.705128	221.084793	0.005364	0.006227
RS	62	7.452969	2.705128	196.213988	0.004761	0.005540
RS	63	7.998600	2.705128	905.800093	0.021977	0.025524
PA	4+25*2+4+6 0.089095918 0.023107972 7.998599844 0.299875204 0.315377553 0.401710752 0.499258872 0.574796123 0.628548926 0.702524654 0.814255962 0.960571964 1.131995294 1.324118703 1.534817691 1.748038937 1.933669712 2.065921244 2.135510462 2.148734779 2.124743707 2.089532397 2.064656003 2.061335632 2.081565929 2.121016109 2.173196779 2.232351833 2.292438140 2.369816819 2.705128015
//
IT	5236
RD	7
LK	-404545.863228
QD	-448.724412 -> -392.736562
RI	0.0550621602
TR	0.086843	0.023607
MT	8.138773
MM	C_pi: 1.443129, n_recomb: 43465.396639
RS	0	0.000000	0.315009	972.850677	0.022382	0.001576
RS	1	0.007253	0.315009	1018.906037	0.023442	0.009028
RS	2	0.015033	0.315009	1065.303785	0.024509	0.016473
RS	3	0.023376	0.315009	1111.757087	0.025578	0.020836
RS	4	0.032325	0.319478	1141.985076	0.026273	0.021229
RS	5	0.041923	0.319478	1187.418750	0.027319	0.022168
RS	6	0.052217	0.412164	958.562511	0.022053	0.018733
RS	7	0.063258	0.412164	1000.083057	0.023009	0.020253
RS	8	0.075099	0.514546	836.667667	0.019249	0.017302
RS	9	0.087800	0.514546	874.831048	0.020127	0.018143
RS	10	0.101421	0.590287	797.338520	0.018344	0.016561
RS	11	0.116031	0.590287	833.669286	0.019180	0.017585
RS	12	0.131700	0.637859	806.009918	0.018544	0.017217
RS	13	0.148506	0.637859	841.365023	0.019357	0.018480
RS	14	0.166531	0.705861	793.253149	0.018250	0.017714
RS	15	0.185863	0.705861	827.181746	0.019031	0.018892
RS	16	0.206597	0.814839	747.242696	0.017192	0.017312
RS	17	0.228836	0.814839	779.308714	0.017929	0.018326
RS	18	0.252687	0.961765	688.834073	0.015848	0.016414
RS	19	0.278268	0.961765	718.939002	0.016540	0.017333
RS	20	0.305705	1.136864	635.024257	0.014610	0.015531
RS	21	0.335132	1.136864	663.298854	0.015260	0.016398
RS	22	0.366693	1.336358	589.577965	0.013564	0.014789
RS	23	0.400544	1.336358	616.215491	0.014177	0.015570
RS	24	0.436849	1.559463	552.025671	0.012700	0.014097
RS	25	0.475788	1.559463	577.217782	0.013280	0.014742
RS	26	0.517552	1.789282	526.034208	0.012102	0.013493
RS	27	0.562345	1.789282	550.042373	0.012655	0.014036
RS	28	0.610386	1.991216	516.618593	0.011886	0.013185
RS	29	0.661912	1.991216	539.769310	0.012418	0.013703
RS	30	0.717176	2.134251	525.684898	0.012094	0.013338
RS	31	0.776448	2.134251	548.215708	0.012613	0.013885
RS	32	0.840019	2.206476	552.161098	0.012703	0.013996
RS	33	0.908201	2.206476	574.024407	0.013206	0.014594
RS	34	0.981328	2.214723	593.226673	0.013648	0.015126
RS	35	1.059760	2.214723	613.914863	0.014124	0.015768
RS	36	1.143880	2.181262	643.200328	0.014798	0.016596
RS	37	1.234102	2.181262	661.635366	0.015222	0.017226
RS	38	1.330868	2.136350	692.461053	0.015931	0.018109
RS	39	1.434653	2.136350	707.116162	0.016268	0.018627
RS	40	1.545965	2.104773	730.006333	0.016795	0.019279
RS	41	1.665351	2.104773	739.333091	0.017010	0.019592
RS	42	1.793397	2.099177	747.594691	0.017200	0.019817
RS	43	1.930730	2.099177	750.512775	0.017267	0.019882
RS	44	2.078024	2.121584	742.208261	0.017076	0.019633
RS	45	2.236002	2.121584	738.340903	0.016987	0.019459
RS	46	2.405439	2.166810	715.878672	0.016470	0.018822
RS	47	2.587165	2.166810	705.440676	0.016230	0.018450
RS	48	2.782072	2.227187	673.031926	0.015484	0.017560
RS	49	2.991116	2.227187	656.598990	0.015106	0.017037
RS	50	3.215323	2.295856	618.130781	0.014221	0.016010
RS	51	3.455792	2.295856	596.497426	0.013724	0.015377
RS	52	3.713703	2.365630	555.343601	0.012777	0.014309
RS	53	3.990321	2.365630	529.402705	0.012180	0.013601
RS	54	4.287003	2.455413	483.240241	0.011118	0.012444
RS	55	4.605203	2.455413	454.881110	0.010465	0.011707
RS	56	4.946484	2.455413	424.149247	0.009758	0.010926
RS	57	5.312519	2.455413	391.495404	0.009007	0.010107
RS	58	5.705103	2.845851	311.953823	0.007177	0.008196
RS	59	6.126163	2.845851	288.440258	0.006636	0.007593
RS	60	6.577763	2.845851	263.839841	0.006070	0.006962
RS	61	7.062119	2.845851	238.563178	0.005489	0.006309
RS	62	7.581606	2.845851	213.049139	0.004902	0.005645
RS	63	8.138773	2.845851	1018.490689	0.023432	0.026899
PA	4+25*2+4+6 0.086843223 0.023607253 8.138773061 0.315009439 0.319477615 0.412163669 0.514545513 0.590287359 0.637859288 0.705861153 0.814839140 0.961765149 1.136864087 1.336358179 1.559463013 1.789281998 1.991216421 2.134251291 2.206476162 2.214722898 2.181262150 2.136349676 2.104772601 2.099177123 2.121584285 2.166810352 2.227187012 2.295855883 2.365630154 2.455412760 2.845851390
//
IT	4681
RD	8
LK	-404436.369529
QD	-414.363533 -> -364.605512
RI	0.0519562265
TR	0.084821	0.024099
MT	8.261595
MM	C_pi: 1.485732, n_recomb: 45641.402402
RS	0	0.000000	0.328703	981.993501	0.021515	0.001535
RS	1	0.007278	0.328703	1029.663679	0.022560	0.008805
RS	2	0.015087	0.328703	1077.853736	0.023616	0.016081
RS	3	0.023463	0.328703	1126.287768	0.024677	0.020348
RS	4	0.032449	0.322067	1198.488925	0.026259	0.021492
RS	5	0.042090	0.322067	1246.604315	0.027313	0.022381
RS	6	0.052432	0.421795	991.861297	0.021732	0.018612
RS	7	0.063526	0.421795	1035.586301	0.022690	0.020094
RS	8	0.075429	0.529674	861.966825	0.018886	0.017088
RS	9	0.088197	0.529674	902.035390	0.019764	0.017916
RS	10	0.101895	0.606342	824.558975	0.018066	0.016395
RS	11	0.116590	0.606342	862.794069	0.018904	0.017383
RS	12	0.132354	0.648129	843.818910	0.018488	0.017197
RS	13	0.149266	0.648129	881.273297	0.019309	0.018439
RS	14	0.167409	0.710301	839.288768	0.018389	0.017838
RS	15	0.186872	0.710301	875.382635	0.019180	0.019017
RS	16	0.207752	0.816387	794.376710	0.017405	0.017493
RS	17	0.230151	0.816387	828.538340	0.018153	0.018516
RS	18	0.254181	0.963397	732.556514	0.016050	0.016577
RS	19	0.279960	0.963397	764.629381	0.016753	0.017506
RS	20	0.307615	1.141285	673.973741	0.014767	0.015639
RS	21	0.337283	1.141285	704.071969	0.015426	0.016515
RS	22	0.369111	1.346990	623.403166	0.013659	0.014825
RS	23	0.403255	1.346990	651.715728	0.014279	0.015613
RS	24	0.439884	1.581218	580.546857	0.012720	0.014049
RS	25	0.479179	1.581218	607.264343	0.013305	0.014702
RS	26	0.521335	1.826550	549.933941	0.012049	0.013368
RS	27	0.566558	1.826550	575.339547	0.012606	0.013917
RS	28	0.615074	2.044169	537.669093	0.011780	0.013006
RS	29	0.667120	2.044169	562.146321	0.012317	0.013526
RS	30	0.722954	2.197835	546.178605	0.011967	0.013131
RS	31	0.782853	2.197835	570.038541	0.012490	0.013677
RS	32	0.847111	2.272827	574.455858	0.012586	0.013790
RS	33	0.916046	2.272827	597.708976	0.013096	0.014383
RS	34	0.989998	2.276356	619.575237	0.013575	0.014947
RS	35	1.069334	2.276356	641.723183	0.014060	0.015583
RS	36	1.154443	2.233696	675.369425	0.014797	0.016468
RS	37	1.245747	2.233696	695.261076	0.015233	0.017096
RS	38	1.343697	2.179228	731.002493	0.016016	0.018049
RS	39	1.448776	2.179228	746.954995	0.016366	0.018572
RS	40	1.561503	2.140841	773.811953	0.016954	0.019287
RS	41	1.682434	2.140841	784.104318	0.017180	0.019613
RS	42	1.812168	2.132559	794.214409	0.017401	0.019874
RS	43	1.951345	2.132559	797.671598	0.017477	0.019957
RS	44	2.100651	2.156466	788.793916	0.017282	0.019710
RS	45	2.260824	2.156466	785.062924	0.017201	0.019557
RS	46	2.432656	2.206618	760.160840	0.016655	0.018896
RS	47	2.616994	2.206618	749.556655	0.016423	0.018547
RS	48	2.814749	2.274281	713.727039	0.015638	0.017622
RS	49	3.026898	2.274281	696.933250	0.015270	0.017123
RS	50	3.254488	2.351565	654.810183	0.014347	0.016062
RS	51	3.498643	2.351565	632.694476	0.013862	0.015455
RS	52	3.760569	2.430218	588.165281	0.012887	0.014360
RS	53	4.041559	2.430218	561.639305	0.012305	0.013678
RS	54	4.343001	2.531536	511.830989	0.011214	0.012492
RS	55	4.666383	2.531536	482.886610	0.010580	0.011780
RS	56	5.013302	2.531536	451.335066	0.009889	0.011020
RS	57	5.385472	2.531536	417.630279	0.009150	0.010217
RS	58	5.784729	2.975424	329.293793	0.007215	0.008186
RS	59	6.213047	2.975424	305.856238	0.006701	0.007618
RS	60	6.672539	2.975424	281.117991	0.006159	0.007016
RS	61	7.165476	2.975424	255.484373	0.005598	0.006389
RS	62	7.694291	2.975424	229.396602	0.005026	0.005746
RS	63	8.261595	2.975424	1131.331885	0.024787	0.028228
PA	4+25*2+4+6 0.084821453 0.024098839 8.261594816 0.328702719 0.322067070 0.421795454 0.529674067 0.606341899 0.648129386 0.710300991 0.816387106 0.963396867 1.141285446 1.346989645 1.581218064 1.826549605 2.044169254 2.197834547 2.272826625 2.276355742 2.233696016 2.179228413 2.140841192 2.132559328 2.156465985 2.206618087 2.274281116 2.351565490 2.430218344 2.531535869 2.975424082
//
IT	4723
RD	9
LK	-404338.980391
QD	-383.772118 -> -339.355082
RI	0.0493078435
TR	0.082983	0.024575
MT	8.371898
MM	C_pi: 1.525549, n_recomb: 47751.520095
RS	0	0.000000	0.341414	991.730148	0.020769	0.001499
RS	1	0.007301	0.341414	1040.907333	0.021798	0.008610
RS	2	0.015135	0.341414	1090.764473	0.022843	0.015735
RS	3	0.023540	0.341414	1141.035612	0.023895	0.019918
RS	4	0.032560	0.323422	1256.702513	0.026318	0.021778
RS	5	0.042238	0.323422	1307.438724	0.027380	0.022637
RS	6	0.052622	0.430601	1023.715362	0.021438	0.018498
RS	7	0.063765	0.430601	1069.540097	0.022398	0.019950
RS	8	0.075721	0.544414	884.832740	0.018530	0.016870
RS	9	0.088550	0.544414	926.677916	0.019406	0.017689
RS	10	0.102315	0.622561	848.616220	0.017772	0.016213
RS	11	0.117086	0.622561	888.622480	0.018609	0.017170
RS	12	0.132935	0.658882	878.313048	0.018393	0.017151
RS	13	0.149941	0.658882	917.760498	0.019220	0.018372
RS	14	0.168189	0.715353	882.597081	0.018483	0.017935
RS	15	0.187768	0.715353	920.777026	0.019283	0.019111
RS	16	0.208778	0.818469	839.520305	0.017581	0.017651
RS	17	0.231321	0.818469	875.713368	0.018339	0.018680
RS	18	0.255510	0.965197	774.863247	0.016227	0.016725
RS	19	0.281465	0.965197	808.850134	0.016939	0.017661
RS	20	0.309315	1.145226	711.892416	0.014908	0.015743
RS	21	0.339198	1.145226	743.768262	0.015576	0.016625
RS	22	0.371263	1.356282	656.398206	0.013746	0.014863
RS	23	0.405669	1.356282	686.344373	0.014373	0.015656
RS	24	0.442586	1.600680	608.284566	0.012739	0.014009
RS	25	0.482199	1.600680	636.486219	0.013329	0.014667
RS	26	0.524704	1.860751	572.995535	0.012000	0.013254
RS	27	0.570313	1.860751	599.753450	0.012560	0.013808
RS	28	0.619251	2.093709	557.773425	0.011681	0.012839
RS	29	0.671762	2.093709	583.526440	0.012220	0.013360
RS	30	0.728106	2.258079	565.577035	0.011844	0.012937
RS	31	0.788564	2.258079	590.711394	0.012371	0.013480
RS	32	0.853437	2.336145	595.477137	0.012470	0.013592
RS	33	0.923045	2.336145	620.066467	0.012985	0.014180
RS	34	0.997735	2.335335	644.477790	0.013496	0.014770
RS	35	1.077878	2.335335	668.041343	0.013990	0.015400
RS	36	1.163873	2.283829	705.986209	0.014785	0.016337
RS	37	1.256145	2.283829	727.308726	0.015231	0.016962
RS	38	1.355154	2.220004	768.018709	0.016084	0.017981
RS	39	1.461392	2.220004	785.264879	0.016445	0.018508
RS	40	1.575385	2.174761	816.254420	0.017094	0.019285
RS	41	1.697702	2.174761	827.525641	0.017330	0.019622
RS	42	1.828948	2.163462	839.705649	0.017585	0.019921
RS	43	1.969776	2.163462	843.722435	0.017669	0.020021
RS	44	2.120886	2.188289	834.479346	0.017475	0.019781
RS	45	2.283028	2.188289	830.904717	0.017401	0.019648
RS	46	2.457007	2.242626	803.722688	0.016831	0.018969
RS	47	2.643689	2.242626	792.968200	0.016606	0.018641
RS	48	2.843999	2.316757	753.832609	0.015787	0.017686
RS	49	3.058934	2.316757	736.688350	0.015428	0.017210
RS	50	3.289561	2.401831	690.991922	0.014471	0.016120
RS	51	3.537025	2.401831	668.398690	0.013997	0.015536
RS	52	3.802556	2.488604	620.548319	0.012995	0.014419
RS	53	4.087473	2.488604	593.438866	0.012428	0.013759
RS	54	4.393191	2.600627	540.017348	0.011309	0.012545
RS	55	4.721229	2.600627	510.488172	0.010691	0.011856
RS	56	5.073216	2.600627	478.125756	0.010013	0.011114
RS	57	5.450901	2.600627	443.386948	0.009285	0.010326
RS	58	5.856160	3.096279	346.177197	0.007250	0.008183
RS	59	6.291006	3.096279	322.823145	0.006760	0.007644
RS	60	6.757599	3.096279	297.970520	0.006240	0.007069
RS	61	7.258258	3.096279	272.018079	0.005697	0.006465
RS	62	7.795468	3.096279	245.407310	0.005139	0.005841
RS	63	8.371898	3.096279	1244.792861	0.026068	0.029511
PA	4+25*2+4+6 0.082982954 0.024575262 8.371898022 0.341414027 0.323422357 0.430600626 0.544413952 0.622560730 0.658882006 0.715353009 0.818468995 0.965196731 1.145226460 1.356282445 1.600679887 1.860750726 2.093709229 2.258078568 2.336144697 2.335334808 2.283828579 2.220004152 2.174761418 2.163462419 2.188289290 2.242626126 2.316757042 2.401831465 2.488604251 2.600627183 3.096278800
//
IT	4499
RD	10
LK	-404251.992930
QD	-356.442104 -> -316.660375
RI	0.0469852362
TR	0.081298	0.025034
MT	8.472429
MM	C_pi: 1.563165, n_recomb: 49801.392066
RS	0	0.000000	0.353522	1001.160033	0.020103	0.001467
RS	1	0.007321	0.353522	1051.737512	0.021119	0.008432
RS	2	0.015178	0.353522	1103.143247	0.022151	0.015418
RS	3	0.023610	0.353522	1155.120857	0.023195	0.019524
RS	4	0.032659	0.323810	1316.501418	0.026435	0.022085
RS	5	0.042371	0.323810	1369.810272	0.027505	0.022925
RS	6	0.052794	0.438654	1054.479211	0.021174	0.018392
RS	7	0.063979	0.438654	1102.318076	0.022134	0.019822
RS	8	0.075984	0.558697	905.837462	0.018189	0.016653
RS	9	0.088868	0.558697	949.351408	0.019063	0.017469
RS	10	0.102694	0.638743	870.200757	0.017473	0.016022
RS	11	0.117533	0.638743	911.863734	0.018310	0.016953
RS	12	0.133459	0.669844	910.127129	0.018275	0.017087
RS	13	0.150550	0.669844	951.475040	0.019105	0.018288
RS	14	0.168892	0.720724	923.660250	0.018547	0.018010
RS	15	0.188578	0.720724	963.857771	0.019354	0.019183
RS	16	0.209704	0.820818	883.024847	0.017731	0.017793
RS	17	0.232377	0.820818	921.194091	0.018497	0.018825
RS	18	0.256710	0.966982	816.011515	0.016385	0.016863
RS	19	0.282824	0.966982	851.865844	0.017105	0.017804
RS	20	0.310850	1.148638	748.971968	0.015039	0.015844
RS	21	0.340928	1.148638	782.585480	0.015714	0.016729
RS	22	0.373208	1.364350	688.708443	0.013829	0.014905
RS	23	0.407851	1.364350	720.251995	0.014462	0.015701
RS	24	0.445030	1.618141	635.348960	0.012758	0.013976
RS	25	0.484931	1.618141	664.998307	0.013353	0.014639
RS	26	0.527753	1.892323	595.310268	0.011954	0.013151
RS	27	0.573710	1.892323	623.379991	0.012517	0.013708
RS	28	0.623032	2.140409	577.005893	0.011586	0.012684
RS	29	0.675964	2.140409	603.988372	0.012128	0.013206
RS	30	0.732771	2.315642	583.948902	0.011726	0.012753
RS	31	0.793737	2.315642	610.307023	0.012255	0.013293
RS	32	0.859167	2.397164	615.284031	0.012355	0.013401
RS	33	0.929386	2.397164	641.159172	0.012874	0.013985
RS	34	1.004746	2.392454	667.973090	0.013413	0.014597
RS	35	1.085623	2.392454	692.910245	0.013913	0.015221
RS	36	1.172421	2.332477	735.061865	0.014760	0.016204
RS	37	1.265573	2.332477	757.791264	0.015216	0.016826
RS	38	1.365545	2.259519	803.485519	0.016134	0.017906
RS	39	1.472836	2.259519	822.024742	0.016506	0.018437
RS	40	1.587981	2.207418	857.282455	0.017214	0.019273
RS	41	1.711556	2.207418	869.551915	0.017460	0.019621
RS	42	1.844178	2.192844	884.009122	0.017751	0.019960
RS	43	1.986508	2.192844	888.615518	0.017843	0.020075
RS	44	2.139259	2.218101	879.221473	0.017655	0.019847
RS	45	2.303192	2.218101	875.834796	0.017587	0.019731
RS	46	2.479127	2.275982	846.549366	0.016999	0.019040
RS	47	2.667941	2.275982	835.672630	0.016780	0.018732
RS	48	2.870579	2.355858	793.366131	0.015931	0.017753
RS	49	3.088051	2.355858	775.893269	0.015580	0.017297
RS	50	3.321444	2.447979	726.724278	0.014592	0.016181
RS	51	3.571924	2.447979	703.668174	0.014129	0.015619
RS	52	3.840740	2.542177	652.566532	0.013103	0.014481
RS	53	4.129237	2.542177	624.882516	0.012547	0.013842
RS	54	4.438854	2.664131	567.892984	0.011403	0.012603
RS	55	4.771138	2.664131	537.783446	0.010799	0.011934
RS	56	5.127747	2.664131	504.620815	0.010133	0.011208
RS	57	5.510464	2.664131	468.864604	0.009415	0.010433
RS	58	5.921199	3.209863	362.718197	0.007283	0.008183
RS	59	6.362003	3.209863	339.451839	0.006816	0.007671
RS	60	6.835078	3.209863	314.501847	0.006315	0.007120
RS	61	7.342786	3.209863	288.259540	0.005788	0.006538
RS	62	7.887663	3.209863	261.165159	0.005244	0.005931
RS	63	8.472429	3.209863	1359.059456	0.027290	0.030748
PA	4+25*2+4+6 0.081297586 0.025033609 8.472429366 0.353521869 0.323810374 0.438654143 0.558697357 0.638743019 0.669844198 0.720724078 0.820818069 0.966982009 1.148637589 1.364350350 1.618140688 1.892322636 2.140408939 2.315641939 2.397163560 2.392453937 2.332477027 2.259519374 2.207417808 2.192843967 2.218100875 2.275981836 2.355858460 2.447979478 2.542176564 2.664130838 3.209862619
//
IT	4009
RD	11
LK	-404174.042295
QD	-331.946702 -> -296.214949
RI	0.0449007104
TR	0.079743	0.025473
MT	8.565074
MM	C_pi: 1.598964, n_recomb: 51794.697541
RS	0	0.000000	0.365289	1009.729955	0.019495	0.001437
RS	1	0.007339	0.365289	1061.600036	0.020496	0.008266
RS	2	0.015217	0.365289	1114.438155	0.021516	0.015120
RS	3	0.023673	0.365289	1167.997499	0.022551	0.019151
RS	4	0.032750	0.323455	1377.666391	0.026599	0.022410
RS	5	0.042492	0.323455	1433.505401	0.027677	0.023238
RS	6	0.052950	0.446051	1084.312083	0.020935	0.018296
RS	7	0.064175	0.446051	1134.091617	0.021896	0.019707
RS	8	0.076225	0.572512	925.338230	0.017866	0.016441
RS	9	0.089158	0.572512	970.427773	0.018736	0.017255
RS	10	0.103041	0.654799	889.751611	0.017178	0.015828
RS	11	0.117942	0.654799	932.970051	0.018013	0.016737
RS	12	0.133937	0.680880	939.670369	0.018142	0.017010
RS	13	0.151106	0.680880	982.835344	0.018976	0.018193
RS	14	0.169536	0.726250	962.802049	0.018589	0.018069
RS	15	0.189317	0.726250	1004.955880	0.019403	0.019237
RS	16	0.210551	0.823285	925.125572	0.017861	0.017920
RS	17	0.233343	0.823285	965.221779	0.018636	0.018954
RS	18	0.257807	0.968655	856.178607	0.016530	0.016993
RS	19	0.284067	0.968655	893.858859	0.017258	0.017938
RS	20	0.312255	1.151516	785.343976	0.015163	0.015942
RS	21	0.342511	1.151516	820.659397	0.015844	0.016830
RS	22	0.374988	1.371296	720.440914	0.013910	0.014949
RS	23	0.409848	1.371296	753.549415	0.014549	0.015747
RS	24	0.447267	1.633804	661.833105	0.012778	0.013951
RS	25	0.487432	1.633804	692.897391	0.013378	0.014616
RS	26	0.530544	1.921564	616.958966	0.011912	0.013058
RS	27	0.576821	1.921564	646.303705	0.012478	0.013617
RS	28	0.626494	2.184594	595.452388	0.011496	0.012539
RS	29	0.679813	2.184594	623.621866	0.012040	0.013061
RS	30	0.737045	2.370900	601.376792	0.011611	0.012579
RS	31	0.798477	2.370900	628.911436	0.012142	0.013117
RS	32	0.864418	2.456278	633.959679	0.012240	0.013219
RS	33	0.935198	2.456278	661.072730	0.012763	0.013797
RS	34	1.011173	2.448107	690.139909	0.013325	0.014427
RS	35	1.092725	2.448107	716.409700	0.013832	0.015047
RS	36	1.180261	2.380040	762.655089	0.014725	0.016069
RS	37	1.274221	2.380040	786.767058	0.015190	0.016689
RS	38	1.375078	2.298186	837.429663	0.016168	0.017826
RS	39	1.483337	2.298186	857.260845	0.016551	0.018359
RS	40	1.599541	2.239254	896.892125	0.017316	0.019253
RS	41	1.724273	2.239254	910.180114	0.017573	0.019611
RS	42	1.858160	2.221202	927.103969	0.017900	0.019990
RS	43	2.001873	2.221202	932.332857	0.018001	0.020120
RS	44	2.156133	2.246487	922.993690	0.017820	0.019906
RS	45	2.321715	2.246487	919.831237	0.017759	0.019807
RS	46	2.499449	2.307361	888.623629	0.017157	0.019108
RS	47	2.690228	2.307361	877.658104	0.016945	0.018818
RS	48	2.895008	2.392350	832.325049	0.016070	0.017819
RS	49	3.114817	2.392350	814.550843	0.015727	0.017382
RS	50	3.350758	2.490861	762.017649	0.014712	0.016244
RS	51	3.604015	2.490861	738.518550	0.014259	0.015701
RS	52	3.875860	2.591860	684.242511	0.013211	0.014545
RS	53	4.167656	2.591860	655.997443	0.012665	0.013924
RS	54	4.480867	2.723031	595.493898	0.011497	0.012663
RS	55	4.817065	2.723031	564.811482	0.010905	0.012012
RS	56	5.177937	2.723031	530.861121	0.010249	0.011301
RS	57	5.565295	2.723031	494.104712	0.009540	0.010537
RS	58	5.981081	3.317192	378.974259	0.007317	0.008187
RS	59	6.427383	3.317192	355.798735	0.006869	0.007699
RS	60	6.906440	3.317192	330.765164	0.006386	0.007170
RS	61	7.420655	3.317192	304.256817	0.005874	0.006607
RS	62	7.972610	3.317192	276.711528	0.005342	0.006017
RS	63	8.565074	3.317192	1474.130772	0.028461	0.031941
PA	4+25*2+4+6 0.079742839 0.025472627 8.565073938 0.365289400 0.323455243 0.446051110 0.572511660 0.654799069 0.680880335 0.726250260 0.823285433 0.968654854 1.151516369 1.371295867 1.633803957 1.921563534 2.184593902 2.370899729 2.456277878 2.448107258 2.380039649 2.298185923 2.239253581 2.221201569 2.246486701 2.307361412 2.392349714 2.490860954 2.591859664 2.723031238 3.317191796
//
IT	5074
RD	12
LK	-404103.991938
QD	-309.920194 -> -277.744137
RI	0.0429952852
TR	0.078302	0.025892
MT	8.651111
MM	C_pi: 1.633194, n_recomb: 53733.813754
RS	0	0.000000	0.376907	1017.090348	0.018928	0.001410
RS	1	0.007356	0.376907	1070.143580	0.019916	0.008110
RS	2	0.015253	0.376907	1124.298014	0.020923	0.014834
RS	3	0.023731	0.376907	1179.316612	0.021947	0.018791
RS	4	0.032833	0.322526	1439.998528	0.026799	0.022751
RS	5	0.042604	0.322526	1498.327092	0.027884	0.023572
RS	6	0.053094	0.452876	1113.293879	0.020719	0.018207
RS	7	0.064356	0.452876	1164.948484	0.021680	0.019603
RS	8	0.076446	0.585873	943.555666	0.017560	0.016236
RS	9	0.089425	0.585873	990.137785	0.018427	0.017049
RS	10	0.103359	0.670685	907.568155	0.016890	0.015633
RS	11	0.118318	0.670685	952.250380	0.017722	0.016523
RS	12	0.134378	0.691901	967.243758	0.018001	0.016925
RS	13	0.151619	0.691901	1012.149058	0.018836	0.018090
RS	14	0.170128	0.731833	1000.243405	0.018615	0.018114
RS	15	0.189999	0.731833	1044.296934	0.019435	0.019278
RS	16	0.211331	0.825783	965.978300	0.017977	0.018036
RS	17	0.234233	0.825783	1007.956026	0.018758	0.019071
RS	18	0.258819	0.970166	895.478179	0.016665	0.017116
RS	19	0.285214	0.970166	934.945929	0.017400	0.018063
RS	20	0.313550	1.153868	821.102179	0.015281	0.016038
RS	21	0.343971	1.153868	858.086456	0.015969	0.016928
RS	22	0.376629	1.377200	751.672993	0.013989	0.014996
RS	23	0.411690	1.377200	786.316485	0.014634	0.015796
RS	24	0.449330	1.647822	687.806126	0.012800	0.013932
RS	25	0.489739	1.647822	720.255141	0.013404	0.014600
RS	26	0.533121	1.948661	638.012585	0.011874	0.012973
RS	27	0.579693	1.948661	668.598381	0.012443	0.013534
RS	28	0.629691	2.226475	613.184790	0.011412	0.012405
RS	29	0.683368	2.226475	642.501722	0.011957	0.012926
RS	30	0.740992	2.424057	617.939781	0.011500	0.012414
RS	31	0.802856	2.424057	646.606412	0.012034	0.012949
RS	32	0.869270	2.513686	651.588226	0.012126	0.013044
RS	33	0.940570	2.513686	679.893134	0.012653	0.013618
RS	34	1.017114	2.502490	711.059233	0.013233	0.014261
RS	35	1.099289	2.502490	738.621000	0.013746	0.014876
RS	36	1.187509	2.426701	788.833939	0.014680	0.015935
RS	37	1.282219	2.426701	814.302755	0.015154	0.016552
RS	38	1.383895	2.336190	869.892896	0.016189	0.017740
RS	39	1.493051	2.336190	891.012613	0.016582	0.018277
RS	40	1.610236	2.270475	935.096004	0.017402	0.019226
RS	41	1.736041	2.270475	949.420919	0.017669	0.019592
RS	42	1.871101	2.248791	968.978083	0.018033	0.020013
RS	43	2.016095	2.248791	974.861899	0.018142	0.020156
RS	44	2.171755	2.273767	965.773927	0.017973	0.019959
RS	45	2.338866	2.273767	962.872793	0.017919	0.019876
RS	46	2.518270	2.337162	929.922494	0.017306	0.019173
RS	47	2.710870	2.337162	918.903330	0.017101	0.018899
RS	48	2.917638	2.426712	870.689222	0.016204	0.017884
RS	49	3.139616	2.426712	852.643324	0.015868	0.017465
RS	50	3.377923	2.531028	796.859542	0.014830	0.016308
RS	51	3.633760	2.531028	772.939922	0.014385	0.015782
RS	52	3.908416	2.638269	715.570757	0.013317	0.014610
RS	53	4.203276	2.638269	686.780809	0.012781	0.014006
RS	54	4.519826	2.778007	622.822309	0.011591	0.012725
RS	55	4.859661	2.778007	591.576880	0.011009	0.012089
RS	56	5.224494	2.778007	556.852977	0.010363	0.011392
RS	57	5.616165	2.778007	519.114603	0.009661	0.010639
RS	58	6.036647	3.418989	394.969423	0.007350	0.008193
RS	59	6.488060	3.418989	371.887930	0.006921	0.007727
RS	60	6.972679	3.418989	346.783094	0.006454	0.007218
RS	61	7.492947	3.418989	320.029697	0.005956	0.006673
RS	62	8.051486	3.418989	292.062254	0.005435	0.006098
RS	63	8.651111	3.418989	1589.894604	0.029588	0.033092
PA	4+25*2+4+6 0.078301849 0.025892160 8.651110547 0.376906573 0.322526282 0.452875814 0.585872983 0.670684523 0.691900576 0.731833012 0.825782590 0.970165698 1.153867555 1.377199793 1.647822335 1.948661388 2.226475271 2.424057395 2.513686431 2.502490377 2.426700848 2.336190089 2.270474596 2.248791405 2.273767164 2.337162395 2.426711724 2.531027778 2.638268912 2.778007455 3.418989342
//
IT	4394
RD	13
LK	-404040.881063
QD	-290.050214 -> -261.008436
RI	0.0412293020
TR	0.076962	0.026293
MT	8.731424
MM	C_pi: 1.666019, n_recomb: 55620.412128
RS	0	0.000000	0.388508	1023.040615	0.018393	0.001384
RS	1	0.007372	0.388508	1077.166439	0.019366	0.007960
RS	2	0.015287	0.388508	1132.521046	0.020362	0.014556
RS	3	0.023785	0.388508	1188.877503	0.021375	0.018440
RS	4	0.032910	0.321147	1503.345741	0.027029	0.023105
RS	5	0.042708	0.321147	1564.123125	0.028121	0.023921
RS	6	0.053227	0.459204	1141.452052	0.020522	0.018125
RS	7	0.064523	0.459204	1194.921041	0.021483	0.019508
RS	8	0.076651	0.598808	960.632681	0.017271	0.016038
RS	9	0.089673	0.598808	1008.631566	0.018134	0.016851
RS	10	0.103654	0.686364	923.882064	0.016610	0.015439
RS	11	0.118667	0.686364	969.944050	0.017439	0.016313
RS	12	0.134786	0.702859	993.051534	0.017854	0.016832
RS	13	0.152094	0.702859	1039.624883	0.018691	0.017981
RS	14	0.170677	0.737416	1036.132435	0.018629	0.018149
RS	15	0.190630	0.737416	1082.031937	0.019454	0.019308
RS	16	0.212054	0.828255	1005.688069	0.018081	0.018142
RS	17	0.235058	0.828255	1049.504182	0.018869	0.019178
RS	18	0.259757	0.971494	933.980412	0.016792	0.017233
RS	19	0.286276	0.971494	975.199008	0.017533	0.018183
RS	20	0.314751	1.155717	856.302346	0.015395	0.016132
RS	21	0.345325	1.155717	894.923927	0.016090	0.017025
RS	22	0.378152	1.382146	782.452185	0.014068	0.015045
RS	23	0.413400	1.382146	818.602146	0.014718	0.015847
RS	24	0.451245	1.660325	713.317253	0.012825	0.013919
RS	25	0.491881	1.660325	747.122492	0.013433	0.014589
RS	26	0.535512	1.973765	658.525586	0.011840	0.012897
RS	27	0.582359	1.973765	690.320569	0.012411	0.013459
RS	28	0.632660	2.266203	630.262926	0.011332	0.012280
RS	29	0.686669	2.266203	660.690067	0.011879	0.012801
RS	30	0.744659	2.475236	633.708938	0.011393	0.012259
RS	31	0.806924	2.475236	663.465272	0.011928	0.012791
RS	32	0.873778	2.569497	668.246870	0.012014	0.012876
RS	33	0.945561	2.569497	697.699094	0.012544	0.013446
RS	34	1.022636	2.555690	730.810967	0.013139	0.014100
RS	35	1.105392	2.555690	759.624131	0.013657	0.014711
RS	36	1.194248	2.472535	813.669033	0.014629	0.015800
RS	37	1.289655	2.472535	840.467237	0.015111	0.016415
RS	38	1.392094	2.373593	900.928058	0.016198	0.017652
RS	39	1.502085	2.373593	923.329756	0.016601	0.018191
RS	40	1.620185	2.301159	971.918779	0.017474	0.019192
RS	41	1.746990	2.301159	987.295729	0.017751	0.019568
RS	42	1.883142	2.275729	1009.631395	0.018152	0.020029
RS	43	2.029331	2.275729	1016.200122	0.018270	0.020185
RS	44	2.186297	2.300110	1007.547480	0.018115	0.020007
RS	45	2.354833	2.300110	1004.943326	0.018068	0.019938
RS	46	2.535793	2.365621	970.423064	0.017447	0.019234
RS	47	2.730093	2.365621	959.384999	0.017249	0.018976
RS	48	2.938716	2.459245	908.435545	0.016333	0.017948
RS	49	3.162717	2.459245	890.147824	0.016004	0.017545
RS	50	3.403231	2.568847	831.227585	0.014945	0.016371
RS	51	3.661475	2.568847	806.910880	0.014507	0.015862
RS	52	3.938756	2.681829	746.531643	0.013422	0.014676
RS	53	4.236476	2.681829	717.214506	0.012895	0.014087
RS	54	4.556143	2.829545	649.863314	0.011684	0.012787
RS	55	4.899375	2.829545	618.066565	0.011112	0.012166
RS	56	5.267908	2.829545	582.584785	0.010474	0.011480
RS	57	5.663608	2.829545	543.883795	0.009778	0.010737
RS	58	6.088478	3.515780	410.710855	0.007384	0.008201
RS	59	6.544667	3.515780	387.726881	0.006971	0.007755
RS	60	7.034484	3.515780	362.562279	0.006519	0.007265
RS	61	7.560409	3.515780	335.583015	0.006033	0.006735
RS	62	8.125103	3.515780	307.219556	0.005524	0.006174
RS	63	8.731424	3.515780	1706.178974	0.030675	0.034202
PA	4+25*2+4+6 0.076961625 0.026292700 8.731423501 0.388508415 0.321147071 0.459204387 0.598808187 0.686364355 0.702859329 0.737416106 0.828255427 0.971493854 1.155716800 1.382146386 1.660325076 1.973765427 2.266202818 2.475236322 2.569496533 2.555690397 2.472535209 2.373593435 2.301158968 2.275728837 2.300110376 2.365620884 2.459244892 2.568846824 2.681829273 2.829544567 3.515780118
//
IT	4527
RD	14
LK	-403983.890495
QD	-272.070061 -> -245.800959
RI	0.0395781617
TR	0.075711	0.026675
MT	8.806760
MM	C_pi: 1.697577, n_recomb: 57456.068002
RS	0	0.000000	0.400176	1027.530102	0.017884	0.001360
RS	1	0.007386	0.400176	1082.619777	0.018843	0.007815
RS	2	0.015318	0.400176	1139.060670	0.019825	0.014286
RS	3	0.023835	0.400176	1196.636301	0.020827	0.018094
RS	4	0.032982	0.319419	1567.553322	0.027283	0.023471
RS	5	0.042804	0.319419	1630.737653	0.028382	0.024283
RS	6	0.053351	0.465107	1168.786372	0.020342	0.018050
RS	7	0.064678	0.465107	1224.012440	0.021303	0.019421
RS	8	0.076841	0.611347	976.675576	0.016999	0.015847
RS	9	0.089903	0.611347	1026.021254	0.017857	0.016660
RS	10	0.103929	0.701842	938.842863	0.016340	0.015248
RS	11	0.118992	0.701842	986.206255	0.017165	0.016107
RS	12	0.135166	0.713733	1017.251319	0.017705	0.016735
RS	13	0.152536	0.713733	1065.424140	0.018543	0.017868
RS	14	0.171188	0.742968	1070.581401	0.018633	0.018175
RS	15	0.191219	0.742968	1118.275439	0.019463	0.019328
RS	16	0.212728	0.830691	1044.312043	0.018176	0.018239
RS	17	0.235826	0.830691	1089.924958	0.018970	0.019276
RS	18	0.260631	0.972654	971.720208	0.016912	0.017344
RS	19	0.287267	0.972654	1014.654192	0.017660	0.018296
RS	20	0.315871	1.157123	890.969252	0.015507	0.016226
RS	21	0.346588	1.157123	931.197560	0.016207	0.017120
RS	22	0.379573	1.386235	812.808452	0.014147	0.015097
RS	23	0.414994	1.386235	850.437481	0.014802	0.015901
RS	24	0.453032	1.671460	738.397687	0.012852	0.013911
RS	25	0.493879	1.671460	773.531997	0.013463	0.014583
RS	26	0.537744	1.997052	678.533902	0.011810	0.012828
RS	27	0.584848	1.997052	711.507903	0.012384	0.013392
RS	28	0.635431	2.303942	646.733624	0.011256	0.012163
RS	29	0.689751	2.303942	678.235803	0.011804	0.012684
RS	30	0.748082	2.524578	648.742115	0.011291	0.012112
RS	31	0.810722	2.524578	679.548002	0.011827	0.012642
RS	32	0.877989	2.623816	684.005592	0.011905	0.012715
RS	33	0.950224	2.623816	714.562274	0.012437	0.013281
RS	34	1.027794	2.607773	749.475971	0.013044	0.013943
RS	35	1.111093	2.607773	779.500467	0.013567	0.014550
RS	36	1.200546	2.517591	837.237260	0.014572	0.015667
RS	37	1.296605	2.517591	865.336142	0.015061	0.016281
RS	38	1.399759	2.410437	930.596462	0.016197	0.017560
RS	39	1.510532	2.410437	954.270826	0.016609	0.018103
RS	40	1.629487	2.331355	1007.399338	0.017533	0.019154
RS	41	1.757228	2.331355	1023.840104	0.017820	0.019537
RS	42	1.894404	2.302084	1049.082698	0.018259	0.020039
RS	43	2.041712	2.302084	1056.363221	0.018386	0.020206
RS	44	2.199900	2.325635	1048.315214	0.018246	0.020050
RS	45	2.369773	2.325635	1046.041434	0.018206	0.019995
RS	46	2.552192	2.392906	1010.117907	0.017581	0.019292
RS	47	2.748084	2.392906	999.094035	0.017389	0.019048
RS	48	2.958446	2.490183	945.549309	0.016457	0.018010
RS	49	3.184345	2.490183	927.048934	0.016135	0.017621
RS	50	3.426928	2.604608	865.105921	0.015057	0.016434
RS	51	3.687430	2.604608	840.415485	0.014627	0.015939
RS	52	3.967172	2.722883	777.109243	0.013525	0.014741
RS	53	4.267576	2.722883	747.283136	0.013006	0.014166
RS	54	4.590168	2.878044	676.602138	0.011776	0.012848
RS	55	4.936587	2.878044	644.266893	0.011213	0.012241
RS	56	5.308592	2.878044	608.043784	0.010583	0.011567
RS	57	5.708074	2.878044	568.400177	0.009893	0.010832
RS	58	6.137063	3.608023	426.201216	0.007418	0.008210
RS	59	6.597736	3.608023	403.318527	0.007020	0.007783
RS	60	7.092435	3.608023	378.105053	0.006581	0.007309
RS	61	7.623673	3.608023	350.917708	0.006108	0.006795
RS	62	8.194149	3.608023	322.182321	0.005607	0.006247
RS	63	8.806760	3.608023	1822.809150	0.031725	0.035272
PA	4+25*2+4+6 0.075711029 0.026674800 8.806760399 0.400175790 0.319418944 0.465107483 0.611346628 0.701842272 0.713733420 0.742968303 0.830691435 0.972653818 1.157123178 1.386234528 1.671459611 1.997051724 2.303941762 2.524578122 2.623815943 2.607772677 2.517590861 2.410436926 2.331354964 2.302084468 2.325634596 2.392906462 2.490183164 2.604607798 2.722882616 2.878044060 3.608023470
//
IT	5026
RD	15
LK	-403932.315899
QD	-255.751522 -> -231.943306
RI	0.0380286766
TR	0.074541	0.027039
MT	8.877617
MM	C_pi: 1.727935, n_recomb: 59241.205520
RS	0	0.000000	0.411944	1030.599503	0.017397	0.001337
RS	1	0.007400	0.411944	1086.547615	0.018341	0.007674
RS	2	0.015347	0.411944	1143.964272	0.019310	0.014020
RS	3	0.023882	0.411944	1202.643742	0.020301	0.017753
RS	4	0.033049	0.317414	1632.484627	0.027557	0.023848
RS	5	0.042894	0.317414	1698.030997	0.028663	0.024655
RS	6	0.053467	0.470626	1195.309331	0.020177	0.017980
RS	7	0.064823	0.470626	1252.237127	0.021138	0.019341
RS	8	0.077019	0.623516	991.740328	0.016741	0.015663
RS	9	0.090118	0.623516	1042.366142	0.017595	0.016477
RS	10	0.104186	0.717115	952.558450	0.016079	0.015060
RS	11	0.119295	0.717115	1001.148668	0.016900	0.015906
RS	12	0.135522	0.724498	1039.957333	0.017555	0.016634
RS	13	0.152949	0.724498	1089.663022	0.018394	0.017753
RS	14	0.171666	0.748469	1103.649444	0.018630	0.018193
RS	15	0.191768	0.748469	1153.086929	0.019464	0.019341
RS	16	0.213358	0.833068	1081.883145	0.018262	0.018329
RS	17	0.236545	0.833068	1129.251300	0.019062	0.019366
RS	18	0.261448	0.973643	1008.709797	0.017027	0.017451
RS	19	0.288194	0.973643	1053.323459	0.017780	0.018404
RS	20	0.316918	1.158117	925.107063	0.015616	0.016318
RS	21	0.347769	1.158117	966.911144	0.016322	0.017213
RS	22	0.380902	1.389539	842.743348	0.014226	0.015151
RS	23	0.416486	1.389539	881.823717	0.014885	0.015956
RS	24	0.454704	1.681318	763.062173	0.012881	0.013908
RS	25	0.495750	1.681318	799.498573	0.013496	0.014582
RS	26	0.539833	2.018620	698.060885	0.011783	0.012766
RS	27	0.587178	2.018620	732.184381	0.012359	0.013331
RS	28	0.638026	2.339762	662.633010	0.011185	0.012054
RS	29	0.692637	2.339762	695.176152	0.011735	0.012574
RS	30	0.751288	2.572119	663.085705	0.011193	0.011973
RS	31	0.814280	2.572119	694.902168	0.011730	0.012500
RS	32	0.881933	2.676650	698.919881	0.011798	0.012561
RS	33	0.954592	2.676650	730.538862	0.012332	0.013124
RS	34	1.032627	2.658748	767.106513	0.012949	0.013791
RS	35	1.116437	2.658748	798.301745	0.013475	0.014395
RS	36	1.206448	2.561851	859.590000	0.014510	0.015535
RS	37	1.303119	2.561851	888.958651	0.015006	0.016147
RS	38	1.406944	2.446704	958.931487	0.016187	0.017468
RS	39	1.518452	2.446704	983.865511	0.016608	0.018013
RS	40	1.638210	2.361050	1041.549241	0.017581	0.019111
RS	41	1.766830	2.361050	1059.061249	0.017877	0.019502
RS	42	1.904968	2.327870	1087.319759	0.018354	0.020044
RS	43	2.053327	2.327870	1095.335010	0.018489	0.020222
RS	44	2.212664	2.350389	1088.046897	0.018366	0.020088
RS	45	2.383791	2.350389	1086.133877	0.018334	0.020046
RS	46	2.567581	2.419116	1048.965397	0.017707	0.019346
RS	47	2.764971	2.419116	1037.986940	0.017521	0.019116
RS	48	2.976966	2.519668	981.985885	0.016576	0.018070
RS	49	3.204648	2.519668	963.301001	0.016261	0.017695
RS	50	3.449178	2.638506	898.446800	0.015166	0.016496
RS	51	3.711802	2.638506	873.406210	0.014743	0.016015
RS	52	3.993860	2.761667	807.258175	0.013627	0.014806
RS	53	4.296788	2.761667	776.942343	0.013115	0.014243
RS	54	4.622131	2.923790	702.998101	0.011867	0.012910
RS	55	4.971549	2.923790	670.138826	0.011312	0.012315
RS	56	5.346822	2.923790	633.192603	0.010688	0.011651
RS	57	5.749863	2.923790	592.628060	0.010004	0.010924
RS	58	6.182728	3.696055	441.423456	0.007451	0.008221
RS	59	6.647623	3.696055	418.646768	0.007067	0.007810
RS	60	7.146919	3.696055	393.395681	0.006641	0.007352
RS	61	7.683160	3.696055	366.017877	0.006178	0.006852
RS	62	8.259080	3.696055	336.934043	0.005687	0.006317
RS	63	8.877617	3.696055	1939.535121	0.032740	0.036305
PA	4+25*2+4+6 0.074541443 0.027039393 8.877616716 0.411944485 0.317414077 0.470625827 0.623516339 0.717115354 0.724498374 0.748468775 0.833067864 0.973642982 1.158117311 1.389539073 1.681318475 2.018619652 2.339761779 2.572119092 2.676650348 2.658748015 2.561851390 2.446704361 2.361050071 2.327869623 2.350388556 2.419115846 2.519667788 2.638506230 2.761666924 2.923790254 3.696055142
//
IT	4201
RD	16
LK	-403885.551904
QD	-240.900914 -> -219.283382
RI	0.0365656577
TR	0.073445	0.027387
MT	8.944497
MM	C_pi: 1.757190, n_recomb: 60977.291333
RS	0	0.000000	0.423862	1032.276545	0.016929	0.001314
RS	1	0.007412	0.423862	1088.980751	0.017859	0.007537
RS	2	0.015374	0.423862	1147.265838	0.018815	0.013759
RS	3	0.023926	0.423862	1206.937090	0.019793	0.017417
RS	4	0.033111	0.315194	1698.040338	0.027847	0.024232
RS	5	0.042978	0.315194	1765.902341	0.028960	0.025035
RS	6	0.053576	0.475813	1221.013735	0.020024	0.017915
RS	7	0.064959	0.475813	1279.589995	0.020985	0.019267
RS	8	0.077186	0.635345	1005.897688	0.016496	0.015486
RS	9	0.090320	0.635345	1057.741214	0.017346	0.016300
RS	10	0.104427	0.732190	965.137919	0.015828	0.014875
RS	11	0.119579	0.732190	1014.884956	0.016644	0.015709
RS	12	0.135855	0.735160	1061.263874	0.017404	0.016531
RS	13	0.153337	0.735160	1112.438385	0.018243	0.017636
RS	14	0.172115	0.753912	1135.406067	0.018620	0.018204
RS	15	0.192285	0.753912	1186.537474	0.019459	0.019347
RS	16	0.213949	0.835394	1118.427856	0.018342	0.018413
RS	17	0.237220	0.835394	1167.510659	0.019147	0.019449
RS	18	0.262215	0.974493	1044.957855	0.017137	0.017554
RS	19	0.289064	0.974493	1091.216178	0.017895	0.018508
RS	20	0.317902	1.158762	958.720622	0.015723	0.016408
RS	21	0.348878	1.158762	1002.070088	0.016433	0.017305
RS	22	0.382150	1.392147	872.273781	0.014305	0.015206
RS	23	0.417888	1.392147	912.778557	0.014969	0.016013
RS	24	0.456275	1.690038	787.326189	0.012912	0.013909
RS	25	0.497507	1.690038	825.038625	0.013530	0.014585
RS	26	0.541796	2.038614	717.134188	0.011761	0.012709
RS	27	0.589367	2.038614	752.379073	0.012339	0.013276
RS	28	0.640464	2.373801	677.997810	0.011119	0.011952
RS	29	0.695349	2.373801	711.549627	0.011669	0.012472
RS	30	0.754302	2.617977	676.786303	0.011099	0.011841
RS	31	0.817625	2.617977	709.576315	0.011637	0.012366
RS	32	0.885642	2.728089	713.047608	0.011694	0.012414
RS	33	0.958700	2.728089	745.688467	0.012229	0.012974
RS	34	1.037173	2.708658	783.775059	0.012854	0.013644
RS	35	1.121463	2.708658	816.101367	0.013384	0.014244
RS	36	1.212000	2.605347	880.799118	0.014445	0.015406
RS	37	1.309249	2.605347	911.406088	0.014947	0.016016
RS	38	1.413705	2.482402	986.001957	0.016170	0.017374
RS	39	1.525905	2.482402	1012.180452	0.016599	0.017922
RS	40	1.646421	2.390257	1074.419798	0.017620	0.019065
RS	41	1.775869	2.390257	1093.007340	0.017925	0.019463
RS	42	1.914913	2.353116	1124.374057	0.018439	0.020044
RS	43	2.064263	2.353116	1133.143746	0.018583	0.020233
RS	44	2.224683	2.374431	1126.759247	0.018478	0.020121
RS	45	2.396994	2.374431	1125.234448	0.018453	0.020092
RS	46	2.582076	2.444347	1086.970214	0.017826	0.019397
RS	47	2.780878	2.444347	1076.066063	0.017647	0.019180
RS	48	2.994415	2.547840	1017.742509	0.016691	0.018128
RS	49	3.223780	2.547840	998.899536	0.016382	0.017766
RS	50	3.470146	2.670727	931.242441	0.015272	0.016557
RS	51	3.734774	2.670727	905.874219	0.014856	0.016088
RS	52	4.019016	2.798413	836.966597	0.013726	0.014870
RS	53	4.324327	2.798413	806.180037	0.013221	0.014319
RS	54	4.652268	2.967057	729.039646	0.011956	0.012971
RS	55	5.004517	2.967057	695.670989	0.011409	0.012387
RS	56	5.382875	2.967057	658.019930	0.010791	0.011732
RS	57	5.789278	2.967057	616.556090	0.010111	0.011013
RS	58	6.225805	3.780208	456.378225	0.007484	0.008231
RS	59	6.694688	3.780208	433.712089	0.007113	0.007836
RS	60	7.198326	3.780208	408.433907	0.006698	0.007393
RS	61	7.739294	3.780208	380.882003	0.006246	0.006906
RS	62	8.320360	3.780208	351.471518	0.005764	0.006382
RS	63	8.944497	3.780208	2056.188632	0.033721	0.037301
PA	4+25*2+4+6 0.073444844 0.027387179 8.944496688 0.423862116 0.315193702 0.475813107 0.635344749 0.732189757 0.735159509 0.753912179 0.835394088 0.974492595 1.158762319 1.392147003 1.690037929 2.038613800 2.373801339 2.617977252 2.728088853 2.708658366 2.605347179 2.482402422 2.390256519 2.353115798 2.374430940 2.444347460 2.547839885 2.670727140 2.798412736 2.967056982 3.780207662
//
IT	4673
RD	17
LK	-403843.071607
QD	-227.350462 -> -207.688595
RI	0.0351804813
TR	0.072415	0.027719
MT	9.007739
MM	C_pi: 1.785393, n_recomb: 62665.100713
RS	0	0.000000	0.435954	1032.626112	0.016478	0.001293
RS	1	0.007424	0.435954	1089.987745	0.017394	0.007404
RS	2	0.015399	0.435954	1149.037566	0.018336	0.013503
RS	3	0.023967	0.435954	1209.592085	0.019302	0.017084
RS	4	0.033170	0.312811	1764.087647	0.028151	0.024624
RS	5	0.043057	0.312811	1834.216107	0.029270	0.025421
RS	6	0.053678	0.480703	1245.907868	0.019882	0.017854
RS	7	0.065087	0.480703	1306.080813	0.020842	0.019197
RS	8	0.077343	0.646853	1019.197966	0.016264	0.015315
RS	9	0.090509	0.646853	1072.199763	0.017110	0.016130
RS	10	0.104653	0.747070	976.663086	0.015585	0.014694
RS	11	0.119846	0.747070	1027.500297	0.016397	0.015517
RS	12	0.136168	0.745704	1081.264033	0.017255	0.016425
RS	13	0.153701	0.745704	1133.845396	0.018094	0.017517
RS	14	0.172536	0.759290	1165.901024	0.018605	0.018209
RS	15	0.192770	0.759290	1218.677429	0.019447	0.019347
RS	16	0.214505	0.837661	1153.972236	0.018415	0.018490
RS	17	0.237855	0.837661	1204.729350	0.019225	0.019525
RS	18	0.262937	0.975212	1080.469423	0.017242	0.017652
RS	19	0.289882	0.975212	1128.337353	0.018006	0.018607
RS	20	0.318827	1.159089	991.811951	0.015827	0.016498
RS	21	0.349922	1.159089	1036.676298	0.016543	0.017396
RS	22	0.383324	1.394136	901.393545	0.014384	0.015263
RS	23	0.419207	1.394136	943.295575	0.015053	0.016071
RS	24	0.457753	1.697704	811.200870	0.012945	0.013914
RS	25	0.499161	1.697704	850.163588	0.013567	0.014592
RS	26	0.543644	2.057130	735.772957	0.011741	0.012658
RS	27	0.591429	2.057130	772.111848	0.012321	0.013226
RS	28	0.642761	2.406142	692.856286	0.011056	0.011857
RS	29	0.697904	2.406142	727.385602	0.011608	0.012377
RS	30	0.757142	2.662205	689.882437	0.011009	0.011716
RS	31	0.820777	2.662205	723.610284	0.011547	0.012239
RS	32	0.889136	2.778146	726.439283	0.011592	0.012273
RS	33	0.962571	2.778146	760.062743	0.012129	0.012830
RS	34	1.041457	2.757506	799.536486	0.012759	0.013502
RS	35	1.126200	2.757506	832.954505	0.013292	0.014099
RS	36	1.217235	2.648053	900.924275	0.014377	0.015279
RS	37	1.315028	2.648053	932.736995	0.014884	0.015888
RS	38	1.420081	2.517509	1011.855734	0.016147	0.017280
RS	39	1.532933	2.517509	1039.260893	0.016584	0.017831
RS	40	1.654164	2.418952	1106.043898	0.017650	0.019016
RS	41	1.784395	2.418952	1125.707639	0.017964	0.019422
RS	42	1.924295	2.377813	1160.260264	0.018515	0.020040
RS	43	2.074580	2.377813	1169.800287	0.018667	0.020240
RS	44	2.236024	2.397778	1164.449802	0.018582	0.020151
RS	45	2.409453	2.397778	1163.337354	0.018564	0.020133
RS	46	2.595757	2.468648	1124.118986	0.017939	0.019446
RS	47	2.795893	2.468648	1113.315320	0.017766	0.019240
RS	48	3.010887	2.574786	1052.796455	0.016800	0.018184
RS	49	3.241843	2.574786	1033.820074	0.016498	0.017834
RS	50	3.489945	2.701394	963.465993	0.015375	0.016616
RS	51	3.756466	2.701394	937.791751	0.014965	0.016159
RS	52	4.042774	2.833275	866.206990	0.013823	0.014932
RS	53	4.350338	2.833275	834.968407	0.013324	0.014392
RS	54	4.680736	3.008044	754.698325	0.012043	0.013031
RS	55	5.035663	3.008044	720.835558	0.011503	0.012457
RS	56	5.416940	3.008044	682.498604	0.010891	0.011810
RS	57	5.826524	3.008044	640.157830	0.010216	0.011098
RS	58	6.266516	3.860740	471.052724	0.007517	0.008243
RS	59	6.739173	3.860740	448.502163	0.007157	0.007862
RS	60	7.246920	3.860740	423.207479	0.006753	0.007433
RS	61	7.792363	3.860740	395.497548	0.006311	0.006958
RS	62	8.378301	3.860740	365.781620	0.005837	0.006445
RS	63	9.007739	3.860740	2172.560189	0.034669	0.038263
PA	4+25*2+4+6 0.072414879 0.027719099 9.007739122 0.435954145 0.312810532 0.480702941 0.646853441 0.747070077 0.745704094 0.759290199 0.837661479 0.975211911 1.159089424 1.394135830 1.697704198 2.057130110 2.406142463 2.662205003 2.778146370 2.757506260 2.648053390 2.517508648 2.418951765 2.377813307 2.397778385 2.468648131 2.574786472 2.701394340 2.833274935 3.008043826 3.860740123
//
IT	4494
RD	18
LK	-403804.417475
QD	-214.956348 -> -197.044879
RI	0.0338673559
TR	0.071446	0.028036
MT	9.067700
MM	C_pi: 1.812601, n_recomb: 64305.410504
RS	0	0.000000	0.448230	1031.746741	0.016044	0.001272
RS	1	0.007435	0.448230	1089.672132	0.016945	0.007273
RS	2	0.015423	0.448230	1149.387905	0.017874	0.013251
RS	3	0.024006	0.448230	1210.721931	0.018828	0.016756
RS	4	0.033226	0.310297	1830.566942	0.028467	0.025021
RS	5	0.043131	0.310297	1902.910455	0.029592	0.025812
RS	6	0.053774	0.485331	1269.980094	0.019749	0.017796
RS	7	0.065207	0.485331	1331.698795	0.020709	0.019131
RS	8	0.077491	0.658061	1031.686125	0.016044	0.015151
RS	9	0.090688	0.658061	1085.789491	0.016885	0.015965
RS	10	0.104866	0.761757	987.211103	0.015352	0.014518
RS	11	0.120098	0.761757	1039.075133	0.016158	0.015331
RS	12	0.136463	0.756135	1100.021287	0.017106	0.016319
RS	13	0.154045	0.756135	1153.949078	0.017945	0.017398
RS	14	0.172934	0.764596	1195.180592	0.018586	0.018210
RS	15	0.193228	0.764596	1249.553690	0.019432	0.019342
RS	16	0.215030	0.839881	1188.516131	0.018482	0.018562
RS	17	0.238453	0.839881	1240.907149	0.019297	0.019596
RS	18	0.263618	0.975818	1115.239867	0.017343	0.017747
RS	19	0.290654	0.975818	1164.682226	0.018112	0.018702
RS	20	0.319701	1.159149	1024.363774	0.015930	0.016586
RS	21	0.350907	1.159149	1070.712138	0.016650	0.017485
RS	22	0.384433	1.395574	930.097506	0.014464	0.015321
RS	23	0.420452	1.395574	973.369505	0.015137	0.016131
RS	24	0.459149	1.704425	834.683220	0.012980	0.013922
RS	25	0.500724	1.704425	874.870514	0.013605	0.014602
RS	26	0.545389	2.074284	753.986440	0.011725	0.012613
RS	27	0.593376	2.074284	791.392489	0.012307	0.013182
RS	28	0.644930	2.436892	707.227679	0.010998	0.011767
RS	29	0.700318	2.436892	742.704267	0.011550	0.012287
RS	30	0.759824	2.704876	702.405715	0.010923	0.011597
RS	31	0.823755	2.704876	737.036936	0.011462	0.012119
RS	32	0.892439	2.826882	739.133134	0.011494	0.012138
RS	33	0.966229	2.826882	773.701020	0.012032	0.012692
RS	34	1.045507	2.805318	814.439481	0.012665	0.013364
RS	35	1.130679	2.805318	848.910362	0.013201	0.013958
RS	36	1.222183	2.689988	920.013940	0.014307	0.015154
RS	37	1.320492	2.689988	952.999172	0.014820	0.015762
RS	38	1.426109	2.552021	1036.539692	0.016119	0.017186
RS	39	1.539580	2.552021	1065.151604	0.016564	0.017739
RS	40	1.661488	2.447135	1136.454621	0.017673	0.018965
RS	41	1.792460	2.447135	1157.192148	0.017995	0.019377
RS	42	1.933170	2.401973	1194.994716	0.018583	0.020033
RS	43	2.084342	2.401973	1205.317663	0.018744	0.020243
RS	44	2.246754	2.420462	1201.120117	0.018678	0.020177
RS	45	2.421242	2.420462	1200.441160	0.018668	0.020170
RS	46	2.608704	2.492079	1160.401576	0.018045	0.019491
RS	47	2.810104	2.492079	1149.722232	0.017879	0.019297
RS	48	3.026479	2.600601	1087.130150	0.016906	0.018238
RS	49	3.258942	2.600601	1068.043416	0.016609	0.017899
RS	50	3.508690	2.730635	995.095540	0.015475	0.016674
RS	51	3.777006	2.730635	969.135995	0.015071	0.016228
RS	52	4.065273	2.866417	894.954194	0.013917	0.014993
RS	53	4.374974	2.866417	863.282254	0.013425	0.014463
RS	54	4.707702	3.046948	779.950365	0.012129	0.013089
RS	55	5.065168	3.046948	745.609166	0.011595	0.012525
RS	56	5.449214	3.046948	706.605693	0.010988	0.011886
RS	57	5.861815	3.046948	663.410810	0.010317	0.011181
RS	58	6.305093	3.937908	485.437302	0.007549	0.008254
RS	59	6.781331	3.937908	463.007479	0.007200	0.007887
RS	60	7.292978	3.937908	437.706681	0.006807	0.007470
RS	61	7.842668	3.937908	409.854280	0.006374	0.007007
RS	62	8.433229	3.937908	379.853339	0.005907	0.006504
RS	63	9.067700	3.937908	2288.454156	0.035587	0.039190
PA	4+25*2+4+6 0.071445567 0.028035869 9.067700459 0.448230240 0.310296595 0.485331291 0.658061054 0.761756759 0.756135372 0.764596156 0.839880702 0.975818293 1.159149115 1.395574404 1.704424903 2.074284370 2.436891699 2.704875901 2.826881620 2.805317980 2.689987964 2.552020746 2.447135067 2.401972952 2.420462303 2.492078724 2.600600918 2.730634782 2.866416749 3.046947621 3.937908137
//
IT	4300
RD	19
LK	-403769.189958
QD	-203.594590 -> -187.253578
RI	0.0326198573
TR	0.070532	0.028338
MT	9.124636
MM	C_pi: 1.838861, n_recomb: 65899.313293
RS	0	0.000000	0.460707	1029.718483	0.015626	0.001252
RS	1	0.007446	0.460707	1088.118310	0.016512	0.007146
RS	2	0.015446	0.460707	1148.405574	0.017427	0.013003
RS	3	0.024042	0.460707	1210.419592	0.018368	0.016431
RS	4	0.033278	0.307690	1897.363592	0.028792	0.025422
RS	5	0.043202	0.307690	1971.868579	0.029922	0.026207
RS	6	0.053864	0.489724	1293.244322	0.019625	0.017740
RS	7	0.065321	0.489724	1356.459297	0.020584	0.019068
RS	8	0.077630	0.668987	1043.405532	0.015833	0.014992
RS	9	0.090857	0.668987	1098.556452	0.016670	0.015807
RS	10	0.105067	0.776256	996.850519	0.015127	0.014345
RS	11	0.120336	0.776256	1049.681191	0.015929	0.015149
RS	12	0.136742	0.766449	1117.612511	0.016959	0.016212
RS	13	0.154370	0.766449	1172.828418	0.017797	0.017280
RS	14	0.173310	0.769836	1223.278524	0.018563	0.018206
RS	15	0.193660	0.769836	1279.200686	0.019411	0.019333
RS	16	0.215526	0.842051	1222.082483	0.018545	0.018629
RS	17	0.239019	0.842051	1276.067511	0.019364	0.019661
RS	18	0.264262	0.976332	1149.266780	0.017440	0.017838
RS	19	0.291385	0.976332	1200.248539	0.018213	0.018793
RS	20	0.320527	1.158972	1056.377783	0.016030	0.016672
RS	21	0.351838	1.158972	1104.179462	0.016756	0.017572
RS	22	0.385482	1.396523	958.385933	0.014543	0.015380
RS	23	0.421630	1.396523	1003.000752	0.015220	0.016191
RS	24	0.460470	1.710282	857.781515	0.013017	0.013934
RS	25	0.502201	1.710282	899.168093	0.013645	0.014615
RS	26	0.547040	2.090173	771.789897	0.011712	0.012571
RS	27	0.595218	2.090173	810.237025	0.012295	0.013142
RS	28	0.646983	2.466136	721.136299	0.010943	0.011684
RS	29	0.702602	2.466136	757.531087	0.011495	0.012203
RS	30	0.762363	2.746060	714.388028	0.010841	0.011484
RS	31	0.826573	2.746060	749.889532	0.011379	0.012004
RS	32	0.895565	2.874329	751.173222	0.011399	0.012009
RS	33	0.969693	2.874329	786.648748	0.011937	0.012560
RS	34	1.049341	2.852105	828.537124	0.012573	0.013231
RS	35	1.134919	2.852105	864.022888	0.013111	0.013822
RS	36	1.226869	2.731142	938.127214	0.014236	0.015032
RS	37	1.325666	2.731142	972.251476	0.014754	0.015639
RS	38	1.431819	2.585928	1060.107255	0.016087	0.017092
RS	39	1.545876	2.585928	1089.904414	0.016539	0.017648
RS	40	1.668426	2.474795	1165.695368	0.017689	0.018912
RS	41	1.800100	2.474795	1187.501599	0.018020	0.019331
RS	42	1.941579	2.425595	1228.605169	0.018644	0.020024
RS	43	2.093592	2.425595	1239.720621	0.018812	0.020242
RS	44	2.256924	2.442498	1236.784979	0.018768	0.020201
RS	45	2.432417	2.442498	1236.557752	0.018764	0.020204
RS	46	2.620977	2.514678	1195.821786	0.018146	0.019534
RS	47	2.823577	2.514678	1185.288138	0.017986	0.019350
RS	48	3.041262	2.625346	1120.740544	0.017007	0.018290
RS	49	3.275156	2.625346	1101.564497	0.016716	0.017961
RS	50	3.526465	2.758541	1026.122068	0.015571	0.016730
RS	51	3.796487	2.758541	999.896579	0.015173	0.016294
RS	52	4.086614	2.897957	923.195781	0.014009	0.015053
RS	53	4.398343	2.897957	891.108375	0.013522	0.014532
RS	54	4.733283	3.083921	804.781381	0.012212	0.013146
RS	55	5.093162	3.083921	769.977284	0.011684	0.012591
RS	56	5.479838	3.083921	730.326528	0.011082	0.011960
RS	57	5.895304	3.083921	686.300250	0.010414	0.011260
RS	58	6.341706	4.011916	499.527292	0.007580	0.008266
RS	59	6.821346	4.011916	477.223200	0.007242	0.007912
RS	60	7.336700	4.011916	451.926195	0.006858	0.007506
RS	61	7.890426	4.011916	423.946120	0.006433	0.007054
RS	62	8.485381	4.011916	393.679610	0.005974	0.006561
RS	63	9.124636	4.011916	2403.707534	0.036475	0.040086
PA	4+25*2+4+6 0.070531993 0.028338333 9.124636475 0.460706573 0.307689819 0.489724181 0.668987150 0.776256331 0.766449363 0.769836013 0.842051338 0.976331526 1.158972243 1.396523353 1.710282271 2.090173206 2.466135766 2.746060037 2.874329216 2.852104670 2.731141669 2.585928400 2.474794908 2.425594649 2.442498224 2.514678113 2.625346378 2.758540706 2.897957350 3.083920966 4.011916245
//
IT	4375
RD	20
LK	-403737.037988
QD	-193.156751 -> -178.227939
RI	0.0314338042
TR	0.069670	0.028627
MT	9.178797
MM	C_pi: 1.864214, n_recomb: 67447.646158
RS	0	0.000000	0.473388	1026.638247	0.015221	0.001232
RS	1	0.007456	0.473388	1085.428204	0.016093	0.007021
RS	2	0.015468	0.473388	1146.197476	0.016994	0.012759
RS	3	0.024077	0.473388	1208.796845	0.017922	0.016111
RS	4	0.033328	0.305016	1964.395987	0.029125	0.025826
RS	5	0.043268	0.305016	2041.006766	0.030261	0.026605
RS	6	0.053950	0.493907	1315.701756	0.019507	0.017686
RS	7	0.065428	0.493907	1380.364416	0.020466	0.019008
RS	8	0.077763	0.679645	1054.398250	0.015633	0.014839
RS	9	0.091016	0.679645	1110.545185	0.016465	0.015654
RS	10	0.105258	0.790572	1005.641827	0.014910	0.014177
RS	11	0.120562	0.790572	1059.381807	0.015707	0.014971
RS	12	0.137007	0.776646	1134.098794	0.016815	0.016105
RS	13	0.154677	0.776646	1190.546205	0.017651	0.017161
RS	14	0.173666	0.775006	1250.236239	0.018536	0.018198
RS	15	0.194070	0.775006	1307.660503	0.019388	0.019320
RS	16	0.215995	0.844174	1254.685108	0.018602	0.018691
RS	17	0.239555	0.844174	1310.224451	0.019426	0.019722
RS	18	0.264872	0.976764	1182.547641	0.017533	0.017925
RS	19	0.292076	0.976764	1235.033741	0.018311	0.018881
RS	20	0.321309	1.158596	1087.839359	0.016129	0.016757
RS	21	0.352721	1.158596	1137.063390	0.016858	0.017658
RS	22	0.386475	1.397040	986.250714	0.014622	0.015440
RS	23	0.422746	1.397040	1032.181047	0.015303	0.016252
RS	24	0.461721	1.715352	880.497269	0.013055	0.013948
RS	25	0.503602	1.715352	923.057977	0.013686	0.014631
RS	26	0.548606	2.104888	789.191739	0.011701	0.012534
RS	27	0.596965	2.104888	828.654341	0.012286	0.013106
RS	28	0.648929	2.493958	734.599486	0.010891	0.011605
RS	29	0.704768	2.493958	771.884267	0.011444	0.012124
RS	30	0.764770	2.785814	725.856976	0.010762	0.011377
RS	31	0.829246	2.785814	762.196839	0.011301	0.011896
RS	32	0.898529	2.920523	762.595647	0.011306	0.011885
RS	33	0.972978	2.920523	798.943189	0.011845	0.012433
RS	34	1.052978	2.897890	841.870608	0.012482	0.013102
RS	35	1.138942	2.897890	878.333965	0.013022	0.013691
RS	36	1.231315	2.771518	955.310984	0.014164	0.014913
RS	37	1.330576	2.771518	990.540545	0.014686	0.015519
RS	38	1.437238	2.619223	1082.604478	0.016051	0.016999
RS	39	1.551852	2.619223	1113.563841	0.016510	0.017557
RS	40	1.675011	2.501927	1193.800611	0.017700	0.018859
RS	41	1.807353	2.501927	1216.667954	0.018039	0.019283
RS	42	1.949562	2.448676	1261.115386	0.018698	0.020012
RS	43	2.102374	2.448676	1273.029860	0.018874	0.020239
RS	44	2.266580	2.463902	1271.452891	0.018851	0.020221
RS	45	2.443028	2.463902	1271.692805	0.018855	0.020235
RS	46	2.632633	2.536483	1230.377362	0.018242	0.019574
RS	47	2.836373	2.536483	1220.008404	0.018088	0.019401
RS	48	3.055305	2.649087	1153.616449	0.017104	0.018340
RS	49	3.290559	2.649087	1134.370474	0.016819	0.018021
RS	50	3.543354	2.785203	1056.529532	0.015664	0.016785
RS	51	3.814996	2.785203	1030.056448	0.015272	0.016358
RS	52	4.106892	2.928013	950.912965	0.014099	0.015111
RS	53	4.420551	2.928013	918.427587	0.013617	0.014599
RS	54	4.757597	3.119108	829.172405	0.012294	0.013202
RS	55	5.119771	3.119108	793.921018	0.011771	0.012655
RS	56	5.508949	3.119108	753.642332	0.011174	0.012031
RS	57	5.927143	3.119108	708.807542	0.010509	0.011337
RS	58	6.376518	4.082966	513.314173	0.007611	0.008278
RS	59	6.859396	4.082966	491.140855	0.007282	0.007935
RS	60	7.378278	4.082966	465.857361	0.006907	0.007541
RS	61	7.935847	4.082966	437.763992	0.006490	0.007099
RS	62	8.534986	4.082966	407.250757	0.006038	0.006615
RS	63	9.178797	4.082966	2518.150884	0.037335	0.040950
PA	4+25*2+4+6 0.069669628 0.028627222 9.178797296 0.473387608 0.305015958 0.493906734 0.679644552 0.790572170 0.776645654 0.775005691 0.844174281 0.976763674 1.158596447 1.397040102 1.715352499 2.104888075 2.493958187 2.785814133 2.920523136 2.897889906 2.771518483 2.619223361 2.501927025 2.448676031 2.463902310 2.536483300 2.649087172 2.785202529 2.928012669 3.119107762 4.082966206
//
IT	4811
RD	21
LK	-403707.652524
QD	-183.548630 -> -169.892398
RI	0.0303052941
TR	0.068855	0.028903
MT	9.230391
MM	C_pi: 1.888698, n_recomb: 68951.315532
RS	0	0.000000	0.486278	1022.596753	0.014831	0.001213
RS	1	0.007465	0.486278	1081.697403	0.015688	0.006898
RS	2	0.015488	0.486278	1142.864066	0.016575	0.012519
RS	3	0.024109	0.486278	1205.958946	0.017490	0.015796
RS	4	0.033375	0.302296	2031.590163	0.029464	0.026233
RS	5	0.043331	0.302296	2110.249183	0.030605	0.027004
RS	6	0.054031	0.497903	1337.351282	0.019396	0.017634
RS	7	0.065530	0.497903	1403.413795	0.020354	0.018950
RS	8	0.077888	0.690049	1064.698191	0.015441	0.014691
RS	9	0.091168	0.690049	1121.791766	0.016269	0.015505
RS	10	0.105439	0.804706	1013.643830	0.014701	0.014013
RS	11	0.120775	0.804706	1068.238611	0.015493	0.014799
RS	12	0.137257	0.786723	1149.539877	0.016672	0.015998
RS	13	0.154969	0.786723	1207.163955	0.017507	0.017043
RS	14	0.174003	0.780101	1276.095942	0.018507	0.018187
RS	15	0.194458	0.780101	1334.976124	0.019361	0.019303
RS	16	0.216440	0.846257	1286.329608	0.018656	0.018749
RS	17	0.240064	0.846257	1343.383727	0.019483	0.019778
RS	18	0.265450	0.977125	1215.082692	0.017622	0.018009
RS	19	0.292732	0.977125	1269.038161	0.018405	0.018965
RS	20	0.322051	1.158046	1118.744790	0.016225	0.016841
RS	21	0.353558	1.158046	1169.360197	0.016959	0.017743
RS	22	0.387418	1.397173	1013.686515	0.014701	0.015500
RS	23	0.423805	1.397173	1060.904994	0.015386	0.016314
RS	24	0.462909	1.719710	902.829514	0.013094	0.013964
RS	25	0.504932	1.719710	946.539308	0.013728	0.014649
RS	26	0.550092	2.118510	806.201325	0.011692	0.012501
RS	27	0.598623	2.118510	846.654310	0.012279	0.013074
RS	28	0.650777	2.520435	747.634355	0.010843	0.011531
RS	29	0.706825	2.520435	785.781786	0.011396	0.012051
RS	30	0.767057	2.824202	736.836048	0.010686	0.011275
RS	31	0.831785	2.824202	773.983434	0.011225	0.011792
RS	32	0.901346	2.965508	773.431488	0.011217	0.011767
RS	33	0.976099	2.965508	810.616550	0.011756	0.012312
RS	34	1.056433	2.942689	854.481793	0.012393	0.012978
RS	35	1.142764	2.942689	891.886291	0.012935	0.013564
RS	36	1.235540	2.811123	971.610839	0.014091	0.014797
RS	37	1.335243	2.811123	1007.911948	0.014618	0.015402
RS	38	1.442388	2.651906	1104.074592	0.016012	0.016907
RS	39	1.557532	2.651906	1136.171966	0.016478	0.017467
RS	40	1.681271	2.528522	1220.809860	0.017705	0.018804
RS	41	1.814248	2.528522	1244.728458	0.018052	0.019234
RS	42	1.957153	2.471223	1292.548266	0.018746	0.019997
RS	43	2.110725	2.471223	1305.265758	0.018930	0.020233
RS	44	2.275763	2.484689	1305.136580	0.018928	0.020240
RS	45	2.453121	2.484689	1305.856484	0.018939	0.020262
RS	46	2.643719	2.557527	1264.070907	0.018333	0.019612
RS	47	2.848545	2.557527	1253.883450	0.018185	0.019448
RS	48	3.068663	2.671876	1185.753499	0.017197	0.018388
RS	49	3.305213	2.671876	1166.455258	0.016917	0.018079
RS	50	3.559423	2.810697	1086.308116	0.015755	0.016838
RS	51	3.832609	2.810697	1059.604656	0.015367	0.016420
RS	52	4.126191	2.956679	978.093409	0.014185	0.015167
RS	53	4.441688	2.956679	945.226858	0.013709	0.014663
RS	54	4.780739	3.152629	853.110096	0.012373	0.013257
RS	55	5.145101	3.152629	817.426758	0.011855	0.012717
RS	56	5.536663	3.152629	776.539246	0.011262	0.012100
RS	57	5.957457	3.152629	730.918621	0.010601	0.011411
RS	58	6.409664	4.151229	526.792615	0.007640	0.008289
RS	59	6.895630	4.151229	504.754899	0.007320	0.007957
RS	60	7.417875	4.151229	479.494193	0.006954	0.007574
RS	61	7.979107	4.151229	451.301279	0.006545	0.007142
RS	62	8.582236	4.151229	420.559368	0.006099	0.006666
RS	63	9.230391	4.151229	2631.630777	0.038167	0.041784
PA	4+25*2+4+6 0.068854529 0.028903249 9.230390916 0.486277625 0.302296175 0.497902920 0.690048809 0.804705686 0.786723169 0.780101252 0.846256991 0.977125102 1.158045642 1.397173334 1.719709890 2.118510140 2.520434802 2.824201649 2.965508049 2.942688562 2.811123083 2.651905702 2.528521644 2.471222768 2.484689465 2.557527208 2.671876260 2.810696508 2.956679144 3.152628676 4.151229008
//
IT	4129
RD	22
LK	-403680.761468
QD	-174.687897 -> -162.180664
RI	0.0292309744
TR	0.068083	0.029167
MT	9.279616
MM	C_pi: 1.912350, n_recomb: 70411.270112
RS	0	0.000000	0.499378	1017.685548	0.014453	0.001194
RS	1	0.007474	0.499378	1077.022485	0.015296	0.006778
RS	2	0.015507	0.499378	1138.506976	0.016169	0.012283
RS	3	0.024141	0.499378	1202.012553	0.017071	0.015485
RS	4	0.033419	0.299552	2098.850215	0.029808	0.026641
RS	5	0.043391	0.299552	2179.498268	0.030954	0.027404
RS	6	0.054109	0.501732	1358.202292	0.019290	0.017584
RS	7	0.065627	0.501732	1425.617842	0.020247	0.018894
RS	8	0.078007	0.700212	1074.342546	0.015258	0.014548
RS	9	0.091311	0.700212	1132.335650	0.016082	0.015362
RS	10	0.105610	0.818664	1020.905263	0.014499	0.013853
RS	11	0.120978	0.818664	1076.302899	0.015286	0.014631
RS	12	0.137495	0.796679	1163.996861	0.016531	0.015891
RS	13	0.155246	0.796679	1222.744719	0.017366	0.016926
RS	14	0.174324	0.785122	1300.897065	0.018476	0.018173
RS	15	0.194827	0.785122	1361.187836	0.019332	0.019284
RS	16	0.216864	0.848297	1317.038273	0.018705	0.018803
RS	17	0.240547	0.848297	1375.568119	0.019536	0.019830
RS	18	0.266000	0.977431	1246.867083	0.017708	0.018090
RS	19	0.293356	0.977431	1302.257048	0.018495	0.019046
RS	20	0.322757	1.157348	1149.086077	0.016320	0.016923
RS	21	0.354355	1.157348	1201.061886	0.017058	0.017826
RS	22	0.388314	1.396971	1040.686666	0.014780	0.015561
RS	23	0.424812	1.396971	1089.165918	0.015469	0.016376
RS	24	0.464038	1.723420	924.779974	0.013134	0.013983
RS	25	0.506196	1.723420	969.614032	0.013771	0.014670
RS	26	0.551505	2.131120	822.826473	0.011686	0.012471
RS	27	0.600200	2.131120	864.245254	0.012274	0.013046
RS	28	0.652535	2.545640	760.257292	0.010797	0.011462
RS	29	0.708782	2.545640	799.240905	0.011351	0.011981
RS	30	0.769232	2.861279	747.349539	0.010614	0.011178
RS	31	0.834201	2.861279	785.274759	0.011153	0.011694
RS	32	0.904026	3.009321	783.712499	0.011130	0.011653
RS	33	0.979069	3.009321	821.701794	0.011670	0.012196
RS	34	1.059722	2.986524	866.409083	0.012305	0.012858
RS	35	1.146403	2.986524	904.719191	0.012849	0.013442
RS	36	1.239562	2.849964	987.071039	0.014019	0.014684
RS	37	1.339685	2.849964	1024.410133	0.014549	0.015288
RS	38	1.447291	2.683974	1124.562816	0.015971	0.016816
RS	39	1.562940	2.683974	1157.773094	0.016443	0.017379
RS	40	1.687232	2.554584	1246.758482	0.017707	0.018749
RS	41	1.820815	2.554584	1271.716691	0.018061	0.019185
RS	42	1.964382	2.493237	1322.932731	0.018789	0.019981
RS	43	2.118679	2.493237	1336.454766	0.018981	0.020225
RS	44	2.284510	2.504877	1337.851365	0.019001	0.020256
RS	45	2.462735	2.504877	1339.061755	0.019018	0.020287
RS	46	2.654280	2.577840	1296.909838	0.018419	0.019648
RS	47	2.860143	2.577840	1286.918483	0.018277	0.019493
RS	48	3.081392	2.693764	1217.150459	0.017286	0.018434
RS	49	3.319178	2.693764	1197.815950	0.017012	0.018134
RS	50	3.574737	2.835093	1115.451621	0.015842	0.016890
RS	51	3.849397	2.835093	1088.533798	0.015460	0.016480
RS	52	4.144586	2.984048	1004.727320	0.014269	0.015222
RS	53	4.461838	2.984048	971.495690	0.013797	0.014726
RS	54	4.802802	3.184602	876.582026	0.012449	0.013310
RS	55	5.169251	3.184602	840.481974	0.011937	0.012777
RS	56	5.563089	3.184602	799.004659	0.011348	0.012166
RS	57	5.986364	3.184602	752.620826	0.010689	0.011482
RS	58	6.441275	4.216870	539.958662	0.007669	0.008300
RS	59	6.930188	4.216870	518.061139	0.007358	0.007979
RS	60	7.455644	4.216870	492.832065	0.006999	0.007605
RS	61	8.020374	4.216870	464.552736	0.006598	0.007182
RS	62	8.627313	4.216870	433.599428	0.006158	0.006715
RS	63	9.279616	4.216870	2744.009681	0.038971	0.042589
PA	4+25*2+4+6 0.068083082 0.029167053 9.279616099 0.499377649 0.299552066 0.501731533 0.700211567 0.818663651 0.796678979 0.785121511 0.848297222 0.977430752 1.157347663 1.396971135 1.723419667 2.131120272 2.545639727 2.861278561 3.009321421 2.986524007 2.849963902 2.683974111 2.554583905 2.493237092 2.504877140 2.577839600 2.693764437 2.835092979 2.984047592 3.184602161 4.216869642
//
IT	5158
RD	23
LK	-403656.123683
QD	-166.502116 -> -155.034202
RI	0.0282054300
TR	0.067352	0.029419
MT	9.326586
MM	C_pi: 1.935199, n_recomb: 71828.691710
RS	0	0.000000	0.512709	1011.950690	0.014088	0.001176
RS	1	0.007483	0.512709	1071.452635	0.014917	0.006661
RS	2	0.015526	0.512709	1133.178607	0.015776	0.012052
RS	3	0.024170	0.512709	1197.013348	0.016665	0.015179
RS	4	0.033461	0.296800	2166.102448	0.030157	0.027049
RS	5	0.043448	0.296800	2248.679206	0.031306	0.027803
RS	6	0.054182	0.505407	1378.275452	0.019188	0.017534
RS	7	0.065719	0.505407	1446.998520	0.020145	0.018840
RS	8	0.078120	0.710144	1083.368744	0.015083	0.014410
RS	9	0.091448	0.710144	1142.216507	0.015902	0.015224
RS	10	0.105774	0.832450	1027.477527	0.014305	0.013697
RS	11	0.121171	0.832450	1083.628727	0.015086	0.014468
RS	12	0.137721	0.806508	1177.535178	0.016394	0.015785
RS	13	0.155509	0.806508	1237.356113	0.017226	0.016810
RS	14	0.174628	0.790067	1324.679480	0.018442	0.018156
RS	15	0.195178	0.790067	1386.336507	0.019301	0.019262
RS	16	0.217266	0.850297	1346.832084	0.018751	0.018853
RS	17	0.241006	0.850297	1406.799227	0.019585	0.019879
RS	18	0.266523	0.977688	1277.909172	0.017791	0.018168
RS	19	0.293949	0.977688	1334.699194	0.018582	0.019123
RS	20	0.323428	1.156524	1178.862490	0.016412	0.017004
RS	21	0.355112	1.156524	1232.167975	0.017154	0.017907
RS	22	0.389167	1.396464	1067.257244	0.014858	0.015622
RS	23	0.425770	1.396464	1116.970222	0.015550	0.016439
RS	24	0.465113	1.726533	946.356445	0.013175	0.014003
RS	25	0.507399	1.726533	992.290364	0.013815	0.014692
RS	26	0.552849	2.142781	839.080684	0.011682	0.012445
RS	27	0.601701	2.142781	881.441360	0.012271	0.013021
RS	28	0.654208	2.569627	772.489505	0.010755	0.011396
RS	29	0.710643	2.569627	812.283860	0.011309	0.011916
RS	30	0.771302	2.897091	757.422992	0.010545	0.011086
RS	31	0.836500	2.897091	796.097569	0.011083	0.011600
RS	32	0.906576	3.051986	793.472852	0.011047	0.011543
RS	33	0.981896	3.051986	832.234427	0.011586	0.012085
RS	34	1.062852	3.029400	877.695083	0.012219	0.012742
RS	35	1.149866	3.029400	916.876393	0.012765	0.013323
RS	36	1.243391	2.888038	1001.738528	0.013946	0.014574
RS	37	1.343915	2.888038	1040.082487	0.014480	0.015177
RS	38	1.451960	2.715419	1144.117848	0.015928	0.016727
RS	39	1.568090	2.715419	1178.415355	0.016406	0.017291
RS	40	1.692910	2.580098	1271.693084	0.017705	0.018693
RS	41	1.827069	2.580098	1297.677623	0.018066	0.019134
RS	42	1.971268	2.514712	1352.304155	0.018827	0.019964
RS	43	2.126257	2.514712	1366.630111	0.019026	0.020215
RS	44	2.292843	2.524464	1369.623693	0.019068	0.020270
RS	45	2.471895	2.524464	1371.332694	0.019092	0.020310
RS	46	2.664344	2.597437	1328.908955	0.018501	0.019683
RS	47	2.871195	2.597437	1319.126303	0.018365	0.019536
RS	48	3.093523	2.714778	1247.817240	0.017372	0.018479
RS	49	3.332488	2.714778	1228.460552	0.017103	0.018187
RS	50	3.589334	2.858435	1143.963965	0.015926	0.016940
RS	51	3.865399	2.858435	1116.846291	0.015549	0.016538
RS	52	4.162122	3.010179	1030.813735	0.014351	0.015275
RS	53	4.481048	3.010179	997.232098	0.013883	0.014786
RS	54	4.823839	3.215107	899.585094	0.012524	0.013361
RS	55	5.192279	3.215107	863.082868	0.012016	0.012835
RS	56	5.588290	3.215107	821.034068	0.011430	0.012229
RS	57	6.013933	3.215107	773.908962	0.010774	0.011550
RS	58	6.471426	4.280008	552.812464	0.007696	0.008311
RS	59	6.963153	4.280008	531.059300	0.007393	0.008000
RS	60	7.491674	4.280008	505.870090	0.007043	0.007635
RS	61	8.059744	4.280008	477.516693	0.006648	0.007221
RS	62	8.670321	4.280008	446.368347	0.006214	0.006762
RS	63	9.326586	4.280008	2855.180279	0.039750	0.043366
PA	4+25*2+4+6 0.067352423 0.029419406 9.326586050 0.512709137 0.296800301 0.505407341 0.710144201 0.832450127 0.806507583 0.790067006 0.850296664 0.977687559 1.156524002 1.396463879 1.726533432 2.142781136 2.569626727 2.897090727 3.051985541 3.029399665 2.888038128 2.715418614 2.580097744 2.514711616 2.524464409 2.597436890 2.714778162 2.858434837 3.010178882 3.215106526 4.280007762
//
IT	4168
RD	24
LK	-403633.524856
QD	-158.927027 -> -148.400830
RI	0.0272275482
TR	0.066659	0.029661
MT	9.371486
MM	C_pi: 1.957285, n_recomb: 73204.646876
RS	0	0.000000	0.526258	1005.503862	0.013736	0.001159
RS	1	0.007491	0.526258	1065.105592	0.014550	0.006546
RS	2	0.015543	0.526258	1127.002799	0.015395	0.011824
RS	3	0.024198	0.526258	1191.091258	0.016271	0.014879
RS	4	0.033502	0.294054	2233.277988	0.030507	0.027457
RS	5	0.043502	0.294054	2317.722076	0.031661	0.028202
RS	6	0.054252	0.508954	1397.559216	0.019091	0.017485
RS	7	0.065807	0.508954	1467.544714	0.020047	0.018786
RS	8	0.078227	0.719862	1091.801945	0.014914	0.014276
RS	9	0.091578	0.719862	1151.461316	0.015729	0.015089
RS	10	0.105929	0.846062	1033.414410	0.014117	0.013545
RS	11	0.121355	0.846062	1090.272671	0.014893	0.014309
RS	12	0.137936	0.816226	1190.182390	0.016258	0.015680
RS	13	0.155760	0.816226	1251.026941	0.017089	0.016695
RS	14	0.174919	0.794938	1347.481163	0.018407	0.018137
RS	15	0.195512	0.794938	1410.461129	0.019267	0.019238
RS	16	0.217649	0.852264	1375.720010	0.018793	0.018900
RS	17	0.241444	0.852264	1437.086487	0.019631	0.019923
RS	18	0.267021	0.977907	1308.210436	0.017871	0.018243
RS	19	0.294514	0.977907	1366.366438	0.018665	0.019197
RS	20	0.324067	1.155596	1208.071235	0.016503	0.017083
RS	21	0.355833	1.155596	1262.675916	0.017249	0.017986
RS	22	0.389979	1.395697	1093.390874	0.014936	0.015683
RS	23	0.426683	1.395697	1144.310647	0.015632	0.016501
RS	24	0.466137	1.729121	967.554755	0.013217	0.014025
RS	25	0.508545	1.729121	1014.564324	0.013859	0.014716
RS	26	0.554131	2.153571	854.970161	0.011679	0.012421
RS	27	0.603131	2.153571	898.249363	0.012270	0.012999
RS	28	0.655802	2.592487	784.340299	0.010714	0.011335
RS	29	0.712418	2.592487	824.920694	0.011269	0.011854
RS	30	0.773276	2.931701	767.077253	0.010479	0.010998
RS	31	0.838692	2.931701	806.473844	0.011017	0.011511
RS	32	0.909009	3.093543	802.741468	0.010966	0.011438
RS	33	0.984593	3.093543	842.244649	0.011505	0.011978
RS	34	1.065838	3.071349	888.374345	0.012135	0.012630
RS	35	1.153170	3.071349	928.393552	0.012682	0.013209
RS	36	1.247044	2.925362	1015.655349	0.013874	0.014466
RS	37	1.347950	2.925362	1054.971616	0.014411	0.015069
RS	38	1.456414	2.746248	1162.783955	0.015884	0.016639
RS	39	1.573004	2.746248	1198.142658	0.016367	0.017205
RS	40	1.698327	2.605075	1295.652064	0.017699	0.018638
RS	41	1.833038	2.605075	1322.648434	0.018068	0.019084
RS	42	1.977840	2.535660	1380.693871	0.018861	0.019945
RS	43	2.133489	2.535660	1395.821321	0.019067	0.020204
RS	44	2.300797	2.543477	1400.473847	0.019131	0.020282
RS	45	2.480639	2.543477	1402.687767	0.019161	0.020331
RS	46	2.673952	2.616355	1360.081079	0.018579	0.019715
RS	47	2.881746	2.616355	1350.518015	0.018449	0.019577
RS	48	3.105106	2.734972	1277.758596	0.017455	0.018522
RS	49	3.345197	2.734972	1258.392561	0.017190	0.018238
RS	50	3.603274	2.880791	1171.846146	0.016008	0.016988
RS	51	3.880682	2.880791	1144.542120	0.015635	0.016593
RS	52	4.178871	3.035160	1056.349722	0.014430	0.015327
RS	53	4.499397	3.035160	1022.432554	0.013967	0.014844
RS	54	4.843934	3.244244	922.115744	0.012596	0.013411
RS	55	5.214279	3.244244	885.225412	0.012092	0.012891
RS	56	5.612367	3.244244	842.622947	0.011511	0.012291
RS	57	6.040275	3.244244	794.777993	0.010857	0.011616
RS	58	6.500237	4.340794	565.354194	0.007723	0.008322
RS	59	6.994654	4.340794	543.749202	0.007428	0.008019
RS	60	7.526108	4.340794	518.607552	0.007084	0.007664
RS	61	8.097373	4.340794	490.191732	0.006696	0.007258
RS	62	8.711430	4.340794	458.863864	0.006268	0.006806
RS	63	9.371486	4.340794	2965.040338	0.040503	0.044116
PA	4+25*2+4+6 0.066659465 0.029660818 9.371485615 0.526258395 0.294053575 0.508953612 0.719862008 0.846062101 0.816225737 0.794938168 0.852263922 0.977907138 1.155596423 1.395696779 1.729120986 2.153570897 2.592487028 2.931701337 3.093543091 3.071348825 2.925362317 2.746248099 2.605075020 2.535660032 2.543476570 2.616355190 2.734971826 2.880790893 3.035159977 3.244244287 4.340794212
//
IT	4312
RD	25
LK	-403612.773787
QD	-151.905843 -> -142.234327
RI	0.0262963043
TR	0.066001	0.029892
MT	9.414481
MM	C_pi: 1.978626, n_recomb: 74539.588004
RS	0	0.000000	0.540012	998.439164	0.013395	0.001141
RS	1	0.007499	0.540012	1058.080780	0.014195	0.006433
RS	2	0.015560	0.540012	1120.084366	0.015027	0.011602
RS	3	0.024225	0.540012	1184.356511	0.015889	0.014584
RS	4	0.033540	0.291318	2300.324356	0.030860	0.027864
RS	5	0.043554	0.291318	2386.572896	0.032018	0.028599
RS	6	0.054318	0.512376	1416.075088	0.018998	0.017437
RS	7	0.065890	0.512376	1487.278833	0.019953	0.018734
RS	8	0.078330	0.729362	1099.680832	0.014753	0.014147
RS	9	0.091702	0.729362	1160.110769	0.015564	0.014959
RS	10	0.106077	0.859502	1038.747783	0.013936	0.013398
RS	11	0.121530	0.859502	1096.268400	0.014707	0.014155
RS	12	0.138142	0.825819	1201.995578	0.016126	0.015576
RS	13	0.155999	0.825819	1263.816028	0.016955	0.016582
RS	14	0.175195	0.799737	1369.319517	0.018370	0.018116
RS	15	0.195831	0.799737	1433.579297	0.019232	0.019212
RS	16	0.218015	0.854191	1403.719882	0.018832	0.018943
RS	17	0.241861	0.854191	1466.447812	0.019673	0.019965
RS	18	0.267496	0.978094	1337.763601	0.017947	0.018315
RS	19	0.295053	0.978094	1397.251222	0.018745	0.019269
RS	20	0.324677	1.154578	1236.699729	0.016591	0.017160
RS	21	0.356522	1.154578	1292.572742	0.017341	0.018064
RS	22	0.390755	1.394698	1119.074830	0.015013	0.015745
RS	23	0.427555	1.394698	1171.174053	0.015712	0.016564
RS	24	0.467114	1.731217	988.372744	0.013260	0.014049
RS	25	0.509640	1.731217	1036.433604	0.013904	0.014741
RS	26	0.555355	2.163540	870.495953	0.011678	0.012400
RS	27	0.604497	2.163540	914.670371	0.012271	0.012979
RS	28	0.657325	2.614274	795.815241	0.010676	0.011277
RS	29	0.714114	2.614274	837.157281	0.011231	0.011796
RS	30	0.775161	2.965154	776.323267	0.010415	0.010914
RS	31	0.840787	2.965154	816.415067	0.010953	0.011426
RS	32	0.911333	3.134032	811.532632	0.010887	0.011338
RS	33	0.987169	3.134032	851.747338	0.011427	0.011875
RS	34	1.068692	3.112394	898.467147	0.012054	0.012521
RS	35	1.156327	3.112394	939.291414	0.012601	0.013099
RS	36	1.250535	2.961949	1028.845428	0.013803	0.014362
RS	37	1.351806	2.961949	1069.101412	0.014343	0.014964
RS	38	1.460672	2.776475	1180.582538	0.015838	0.016552
RS	39	1.577701	2.776475	1216.975604	0.016327	0.017120
RS	40	1.703506	2.629526	1318.651429	0.017691	0.018582
RS	41	1.838744	2.629526	1346.643617	0.018066	0.019033
RS	42	1.984123	2.556097	1408.108612	0.018891	0.019926
RS	43	2.140404	2.556097	1424.033298	0.019104	0.020191
RS	44	2.308404	2.561933	1430.401079	0.019190	0.020293
RS	45	2.489001	2.561933	1433.124363	0.019226	0.020349
RS	46	2.683141	2.634623	1390.418823	0.018653	0.019746
RS	47	2.891838	2.634623	1381.084601	0.018528	0.019615
RS	48	3.116185	2.754389	1306.961177	0.017534	0.018564
RS	49	3.357355	2.754389	1287.597458	0.017274	0.018287
RS	50	3.616609	2.902223	1199.079905	0.016086	0.017035
RS	51	3.895304	2.902223	1171.602499	0.015718	0.016647
RS	52	4.194897	3.059060	1081.318012	0.014507	0.015377
RS	53	4.516956	3.059060	1047.079346	0.014047	0.014901
RS	54	4.863164	3.272110	944.154055	0.012666	0.013459
RS	55	5.235334	3.272110	906.889966	0.012167	0.012945
RS	56	5.635411	3.272110	863.752012	0.011588	0.012350
RS	57	6.065488	3.272110	815.209075	0.010937	0.011679
RS	58	6.527815	4.399369	577.574219	0.007749	0.008332
RS	59	7.024811	4.399369	556.121259	0.007461	0.008038
RS	60	7.559074	4.399369	531.034809	0.007124	0.007691
RS	61	8.133400	4.399369	502.568062	0.006742	0.007293
RS	62	8.750793	4.399369	471.075961	0.006320	0.006849
RS	63	9.414481	4.399369	3073.443256	0.041232	0.044840
PA	4+25*2+4+6 0.066001421 0.029891773 9.414480948 0.540011514 0.291318458 0.512375513 0.729361816 0.859502097 0.825818906 0.799737017 0.854191028 0.978093659 1.154578118 1.394697833 1.731216888 2.163540068 2.614274332 2.965154141 3.134032083 3.112393834 2.961948840 2.776474609 2.629526418 2.556097397 2.561933328 2.634623436 2.754388621 2.902222864 3.059060310 3.272110356 4.399368694
//
CC
CC	Brief Description of the file format:
CC	  CC  comments
CC	  MM  useful-messages
CC	  RD  round-of-iterations
CC	  LL  \log[P(sequence)]
CC	  QD  Q-before-opt Q-after-opt
CC	  TR  \theta_0 \rho_0
CC	  RS  k t_k \lambda_k \pi_k \sum_{l\not=k}A_{kl} A_{kk}
CC	  DC  begin end best-k t_k+\Delta_k max-prob
CC
MM	Version: 0.6.5-r67
MM	pattern:4+25*2+4+6, n:63, n_free_lambdas:28
MM	n_iterations:25, skip:1, max_t:5, theta/rho:5
MM	is_decoding:0
MM	n_seqs:20, sum_L:1340147, sum_n:173197
RD	0
LK	0.000000
QD	0.000000 -> 0.000000
RI	inf
TR	0.138386	0.027677
MT	5.000000
MM	C_pi: 1.000000, n_recomb: 36585.176566
RS	0	0.000000	1.000000	231.651091	0.006332	0.000000
RS	1	0.006440	1.000000	244.958115	0.006696	0.000000
RS	2	0.013294	1.000000	258.920231	0.007077	0.000000
RS	3	0.020590	1.000000	273.555220	0.007477	0.000000
RS	4	0.028356	1.000000	288.879237	0.007896	0.000000
RS	5	0.036622	1.000000	304.906425	0.008334	0.000000
RS	6	0.045421	1.000000	321.648486	0.008792	0.000000
RS	7	0.054785	1.000000	339.114207	0.009269	0.000000
RS	8	0.064753	1.000000	357.308925	0.009766	0.000000
RS	9	0.075363	1.000000	376.233951	0.010284	0.000000
RS	10	0.086656	1.000000	395.885933	0.010821	0.000000
RS	11	0.098677	1.000000	416.256160	0.011378	0.000000
RS	12	0.111471	1.000000	437.329822	0.011954	0.000000
RS	13	0.125090	1.000000	459.085200	0.012548	0.000000
RS	14	0.139585	1.000000	481.492823	0.013161	0.000000
RS	15	0.155014	1.000000	504.514563	0.013790	0.000000
RS	16	0.171437	1.000000	528.102698	0.014435	0.000000
RS	17	0.188917	1.000000	552.198947	0.015094	0.000000
RS	18	0.207523	1.000000	576.733486	0.015764	0.000000
RS	19	0.227327	1.000000	601.623960	0.016444	0.000000
RS	20	0.248406	1.000000	626.774529	0.017132	0.000000
RS	21	0.270843	1.000000	652.074942	0.017823	0.000000
RS	22	0.294725	1.000000	677.399705	0.018516	0.000000
RS	23	0.320144	1.000000	702.607350	0.019205	0.000000
RS	24	0.347201	1.000000	727.539863	0.019886	0.000000
RS	25	0.376000	1.000000	752.022315	0.020555	0.000000
RS	26	0.406654	1.000000	775.862743	0.021207	0.000000
RS	27	0.439282	1.000000	798.852354	0.021835	0.000000
RS	28	0.474011	1.000000	820.766099	0.022434	0.000000
RS	29	0.510976	1.000000	841.363698	0.022997	0.000000
RS	30	0.550322	1.000000	860.391181	0.023517	0.000000
RS	31	0.592202	1.000000	877.583002	0.023987	0.000000
RS	32	0.636779	1.000000	892.664822	0.024400	0.000000
RS	33	0.684227	1.000000	905.356976	0.024747	0.000000
RS	34	0.734730	1.000000	915.378713	0.025020	0.000000
RS	35	0.788485	1.000000	922.453196	0.025214	0.000000
RS	36	0.845702	1.000000	926.313302	0.025319	0.000000
RS	37	0.906604	1.000000	926.708163	0.025330	0.000000
RS	38	0.971428	1.000000	923.410400	0.025240	0.000000
RS	39	1.040426	1.000000	916.223927	0.025044	0.000000
RS	40	1.113868	1.000000	904.992168	0.024737	0.000000
RS	41	1.192040	1.000000	889.606444	0.024316	0.000000
RS	42	1.275245	1.000000	870.014274	0.023781	0.000000
RS	43	1.363809	1.000000	846.227210	0.023130	0.000000
RS	44	1.458076	1.000000	818.327829	0.022368	0.000000
RS	45	1.558414	1.000000	786.475416	0.021497	0.000000
RS	46	1.665214	1.000000	750.909871	0.020525	0.000000
RS	47	1.778891	1.000000	711.953334	0.019460	0.000000
RS	48	1.899889	1.000000	670.009098	0.018314	0.000000
RS	49	2.028679	1.000000	625.557377	0.017099	0.000000
RS	50	2.165763	1.000000	579.147666	0.015830	0.000000
RS	51	2.311675	1.000000	531.387537	0.014525	0.000000
RS	52	2.466983	1.000000	482.927937	0.013200	0.000000
RS	53	2.632293	1.000000	434.445286	0.011875	0.000000
RS	54	2.808249	1.000000	386.620922	0.010568	0.000000
RS	55	2.995536	1.000000	340.118732	0.009297	0.000000
RS	56	3.194884	1.000000	295.562053	0.008079	0.000000
RS	57	3.407070	1.000000	253.511121	0.006929	0.000000
RS	58	3.632920	1.000000	214.442495	0.005861	0.000000
RS	59	3.873315	1.000000	178.731881	0.004885	0.000000
RS	60	4.129191	1.000000	146.641687	0.004008	0.000000
RS	61	4.401545	1.000000	118.314374	0.003234	0.000000
RS	62	4.691438	1.000000	93.772258	0.002563	0.000000
RS	63	5.000000	1.000000	263.332834	0.007198	0.000000
PA	4+25*2+4+6 0.138385802 0.027677160 5.000000000 1.000000000 1.000000000 1.000000000 1.000000000 1.000000000 1.000000000 1.000000000 1.000000000 1.000000000 1.000000000 1.000000000 1.000000000 1.000000000 1.000000000 1.000000000 1.000000000 1.000000000 1.000000000 1.000000000 1.000000000 1.000000000 1.000000000 1.000000000 1.000000000 1.000000000 1.000000000 1.000000000 1.000000000
//
IT	4796
RD	1
LK	-444458.419928
QD	-1523.914916 -> -801.955757
RI	0.0335625690
TR	0.120600	0.024576
MT	6.121826
MM	C_pi: 1.078932, n_recomb: 35069.919375
RS	0	0.000000	0.374119	621.282368	0.017716	0.001765
RS	1	0.006776	0.374119	651.132472	0.018567	0.010447
RS	2	0.014012	0.374119	681.555495	0.019434	0.017751
RS	3	0.021738	0.374119	712.438663	0.020315	0.019333
RS	4	0.029987	0.473559	588.943122	0.016793	0.016259
RS	5	0.038795	0.473559	616.944387	0.017592	0.014851
RS	6	0.048200	0.553860	552.708677	0.015760	0.014822
RS	7	0.058243	0.553860	579.276605	0.016518	0.014768
RS	8	0.068966	0.617455	544.481975	0.015526	0.014674
RS	9	0.080416	0.617455	570.421981	0.016265	0.014833
RS	10	0.092641	0.668949	551.332488	0.015721	0.015262
RS	11	0.105695	0.668949	577.031250	0.016454	0.015788
RS	12	0.119634	0.726084	556.136267	0.015858	0.016249
RS	13	0.134517	0.726084	581.480940	0.016581	0.016556
RS	14	0.150408	0.796323	554.134619	0.015801	0.016689
RS	15	0.167377	0.796323	578.917975	0.016508	0.016674
RS	16	0.185495	0.874920	550.262456	0.015690	0.016575
RS	17	0.204841	0.874920	574.412767	0.016379	0.016456
RS	18	0.225498	0.954086	549.598983	0.015672	0.016364
RS	19	0.247554	0.954086	573.143266	0.016343	0.016308
RS	20	0.271106	1.029305	553.663291	0.015787	0.016276
RS	21	0.296253	1.029305	576.621000	0.016442	0.016253
RS	22	0.323104	1.098635	562.175496	0.016030	0.016231
RS	23	0.351775	1.098635	584.505080	0.016667	0.016216
RS	24	0.382389	1.160206	574.885030	0.016393	0.016218
RS	25	0.415077	1.160206	596.467389	0.017008	0.016249
RS	26	0.449980	1.212680	591.339200	0.016862	0.016314
RS	27	0.487249	1.212680	611.954647	0.017450	0.016417
RS	28	0.527042	1.255865	610.582199	0.017410	0.016558
RS	29	0.569533	1.255865	629.887662	0.017961	0.016735
RS	30	0.614902	1.290100	631.406639	0.018004	0.016950
RS	31	0.663346	1.290100	648.921383	0.018504	0.017203
RS	32	0.715073	1.315727	652.511447	0.018606	0.017496
RS	33	0.770305	1.315727	667.606639	0.019036	0.017829
RS	34	0.829279	1.333317	672.303386	0.019170	0.018199
RS	35	0.892250	1.333317	684.200236	0.019510	0.018599
RS	36	0.959488	1.344309	688.520643	0.019633	0.019012
RS	37	1.031282	1.344309	696.322198	0.019855	0.019418
RS	38	1.107941	1.351015	698.247689	0.019910	0.019789
RS	39	1.189795	1.351015	701.026532	0.019989	0.020102
RS	40	1.277195	1.355911	698.440327	0.019916	0.020332
RS	41	1.370518	1.355911	695.373853	0.019828	0.020462
RS	42	1.470165	1.360910	686.613203	0.019578	0.020477
RS	43	1.576564	1.360910	677.131989	0.019308	0.020369
RS	44	1.690173	1.367032	661.351589	0.018858	0.020134
RS	45	1.811481	1.367032	645.263605	0.018399	0.019776
RS	46	1.941008	1.374468	622.513563	0.017751	0.019299
RS	47	2.079313	1.374468	600.083023	0.017111	0.018712
RS	48	2.226990	1.382968	571.133264	0.016286	0.018026
RS	49	2.384674	1.382968	543.117866	0.015487	0.017252
RS	50	2.553043	1.391993	509.325810	0.014523	0.016403
RS	51	2.732822	1.391993	476.958760	0.013600	0.015496
RS	52	2.924782	1.400649	440.154739	0.012551	0.014545
RS	53	3.129751	1.400649	405.055536	0.011550	0.013565
RS	54	3.348608	1.410644	366.615602	0.010454	0.012568
RS	55	3.582297	1.410644	330.830032	0.009433	0.011564
RS	56	3.831820	1.410644	295.153363	0.008416	0.010558
RS	57	4.098252	1.410644	260.138141	0.007418	0.009558
RS	58	4.382739	1.446512	221.273990	0.006310	0.008568
RS	59	4.686503	1.446512	190.900528	0.005443	0.007596
RS	60	5.010851	1.446512	162.334427	0.004629	0.006649
RS	61	5.357178	1.446512	135.930227	0.003876	0.005736
RS	62	5.726973	1.446512	111.961778	0.003193	0.004868
RS	63	6.121826	1.446512	363.479618	0.010364	0.017000
PA	4+25*2+4+6 0.120599525 0.024575827 6.121826172 0.374118805 0.473559380 0.553859711 0.617454529 0.668948650 0.726083755 0.796322823 0.874919891 0.954086304 1.029304504 1.098634720 1.160205841 1.212679863 1.255865097 1.290100098 1.315727234 1.333316803 1.344308853 1.351015091 1.355911493 1.360910416 1.367031574 1.374467850 1.382967949 1.391993046 1.400649071 1.410644233 1.446511805
//
IT	5005
RD	2
LK	-443338.168200
QD	-833.472420 -> -599.426028
RI	0.0515251026
TR	0.111968	0.023839
MT	6.753698
MM	C_pi: 1.151798, n_recomb: 36299.082220
RS	0	0.000000	0.312324	786.958208	0.021680	0.001611
RS	1	0.006940	0.312324	822.519382	0.022660	0.010061
RS	2	0.014362	0.312324	858.322172	0.023646	0.017229
RS	3	0.022300	0.312324	894.162281	0.024633	0.020853
RS	4	0.030788	0.404904	719.587860	0.019824	0.015845
RS	5	0.039865	0.404904	751.971719	0.020716	0.015626
RS	6	0.049572	0.488850	651.256398	0.017941	0.014154
RS	7	0.059953	0.488850	681.409248	0.018772	0.015080
RS	8	0.071054	0.550604	632.894231	0.017436	0.014300
RS	9	0.082926	0.550604	661.985683	0.018237	0.015226
RS	10	0.095622	0.596802	638.440662	0.017588	0.015149
RS	11	0.109198	0.596802	666.980891	0.018375	0.016409
RS	12	0.123718	0.653567	635.961414	0.017520	0.016307
RS	13	0.139244	0.653567	663.714512	0.018285	0.017417
RS	14	0.155849	0.735251	615.607745	0.016959	0.016769
RS	15	0.173606	0.735251	642.228605	0.017693	0.017519
RS	16	0.192595	0.837469	588.199213	0.016204	0.016531
RS	17	0.212902	0.837469	613.592125	0.016904	0.017071
RS	18	0.234619	0.948475	565.107320	0.015568	0.016151
RS	19	0.257842	0.948475	589.379827	0.016237	0.016672
RS	20	0.282678	1.059922	549.912196	0.015149	0.015955
RS	21	0.309237	1.059922	573.215956	0.015791	0.016457
RS	22	0.337640	1.167696	542.110168	0.014935	0.015877
RS	23	0.368013	1.167696	564.552250	0.015553	0.016321
RS	24	0.400495	1.267338	541.332442	0.014913	0.015867
RS	25	0.435231	1.267338	562.958193	0.015509	0.016280
RS	26	0.472379	1.354607	547.219799	0.015075	0.015979
RS	27	0.512104	1.354607	567.987846	0.015647	0.016396
RS	28	0.554586	1.427455	558.775288	0.015394	0.016247
RS	29	0.600017	1.427455	578.523965	0.015938	0.016678
RS	30	0.648600	1.485113	574.827995	0.015836	0.016671
RS	31	0.700556	1.485113	593.250211	0.016343	0.017126
RS	32	0.756117	1.526993	594.326617	0.016373	0.017261
RS	33	0.815535	1.526993	610.942484	0.016831	0.017756
RS	34	0.879077	1.553327	615.915373	0.016968	0.018036
RS	35	0.947028	1.553327	630.042086	0.017357	0.018569
RS	36	1.019696	1.566929	637.068409	0.017551	0.018948
RS	37	1.097407	1.566929	647.826531	0.017847	0.019459
RS	38	1.180511	1.573138	653.949836	0.018016	0.019820
RS	39	1.269383	1.573138	660.353919	0.018192	0.020202
RS	40	1.364423	1.577710	662.308093	0.018246	0.020409
RS	41	1.466060	1.577710	663.435884	0.018277	0.020572
RS	42	1.574750	1.584843	658.686551	0.018146	0.020528
RS	43	1.690984	1.584843	653.863864	0.018013	0.020425
RS	44	1.815285	1.596393	641.251149	0.017666	0.020098
RS	45	1.948212	1.596393	630.181201	0.017361	0.019734
RS	46	2.090366	1.612182	609.930899	0.016803	0.019149
RS	47	2.242385	1.612182	592.741093	0.016329	0.018566
RS	48	2.404955	1.630996	565.967734	0.015592	0.017779
RS	49	2.578808	1.630996	543.207665	0.014965	0.017028
RS	50	2.764728	1.650968	511.574170	0.014093	0.016108
RS	51	2.963550	1.650968	484.171260	0.013338	0.015249
RS	52	3.176172	1.669516	449.655952	0.012388	0.014265
RS	53	3.403550	1.669516	418.830050	0.011538	0.013352
RS	54	3.646709	1.689143	382.242847	0.010530	0.012335
RS	55	3.906745	1.689143	349.698254	0.009634	0.011403
RS	56	4.184827	1.689143	316.477445	0.008719	0.010459
RS	57	4.482210	1.689143	283.113617	0.007799	0.009507
RS	58	4.800232	1.763983	240.527917	0.006626	0.008363
RS	59	5.140326	1.763983	211.582233	0.005829	0.007477
RS	60	5.504024	1.763983	183.613650	0.005058	0.006598
RS	61	5.892964	1.763983	157.048624	0.004327	0.005737
RS	62	6.308897	1.763983	132.260365	0.003644	0.004907
RS	63	6.753698	1.763983	471.340639	0.012985	0.018063
PA	4+25*2+4+6 0.111967831 0.023839041 6.753698360 0.312324459 0.404903892 0.488850220 0.550604390 0.596801850 0.653566852 0.735250770 0.837468984 0.948475482 1.059922376 1.167696483 1.267337580 1.354606901 1.427454617 1.485112553 1.526993354 1.553326740 1.566929206 1.573137650 1.577710122 1.584842798 1.596393330 1.612181777 1.630996352 1.650968122 1.669516132 1.689143204 1.763983390
//
IT	4381
RD	3
LK	-442939.842781
QD	-650.494614 -> -526.492211
RI	0.0551959112
TR	0.106505	0.023863
MT	7.148611
MM	C_pi: 1.225758, n_recomb: 38634.315826
RS	0	0.000000	0.316778	836.397145	0.021649	0.001483
RS	1	0.007036	0.316778	874.972924	0.022648	0.009549
RS	2	0.014566	0.316778	913.854478	0.023654	0.016412
RS	3	0.022626	0.316778	952.819470	0.024663	0.020509
RS	4	0.031254	0.403620	780.693992	0.020207	0.015762
RS	5	0.040488	0.403620	816.157326	0.021125	0.015667
RS	6	0.050372	0.492148	700.234354	0.018125	0.013804
RS	7	0.060951	0.492148	733.102983	0.018975	0.014883
RS	8	0.072275	0.548703	688.206351	0.017813	0.014143
RS	9	0.084396	0.548703	720.082146	0.018638	0.015200
RS	10	0.097369	0.583652	707.721161	0.018318	0.015242
RS	11	0.111255	0.583652	739.213614	0.019134	0.016674
RS	12	0.126118	0.631291	713.345734	0.018464	0.016624
RS	13	0.142026	0.631291	744.021630	0.019258	0.018004
RS	14	0.159054	0.712411	687.526780	0.017796	0.017153
RS	15	0.177280	0.712411	716.828472	0.018554	0.018196
RS	16	0.196788	0.823631	646.535119	0.016735	0.016812
RS	17	0.217668	0.823631	674.273221	0.017453	0.017611
RS	18	0.240018	0.950669	609.296372	0.015771	0.016263
RS	19	0.263940	0.950669	635.584482	0.016451	0.017011
RS	20	0.289545	1.082353	582.303895	0.015072	0.015923
RS	21	0.316951	1.082353	607.354112	0.015721	0.016639
RS	22	0.346286	1.213276	564.975700	0.014624	0.015751
RS	23	0.377684	1.213276	588.969102	0.015245	0.016389
RS	24	0.411291	1.337264	556.782144	0.014412	0.015680
RS	25	0.447263	1.337264	579.847258	0.015009	0.016259
RS	26	0.485766	1.447562	557.432356	0.014428	0.015757
RS	27	0.526978	1.447562	579.619001	0.015003	0.016310
RS	28	0.571089	1.540267	565.813739	0.014645	0.016010
RS	29	0.618303	1.540267	587.048811	0.015195	0.016551
RS	30	0.668839	1.613327	580.684509	0.015030	0.016437
RS	31	0.722931	1.613327	600.738326	0.015549	0.016978
RS	32	0.780828	1.664872	601.158195	0.015560	0.017054
RS	33	0.842799	1.664872	619.605174	0.016038	0.017614
RS	34	0.909130	1.694432	626.043214	0.016204	0.017885
RS	35	0.980127	1.694432	642.208131	0.016623	0.018467
RS	36	1.056120	1.706130	652.426748	0.016887	0.018879
RS	37	1.137458	1.706130	665.369242	0.017222	0.019425
RS	38	1.224520	1.708524	675.342156	0.017480	0.019835
RS	39	1.317706	1.708524	683.960029	0.017703	0.020238
RS	40	1.417449	1.710810	689.103925	0.017837	0.020476
RS	41	1.524209	1.710810	692.357015	0.017921	0.020647
RS	42	1.638481	1.719420	689.189322	0.017839	0.020592
RS	43	1.760792	1.719420	686.343453	0.017765	0.020491
RS	44	1.891708	1.736819	673.508432	0.017433	0.020109
RS	45	2.031834	1.736819	664.277741	0.017194	0.019748
RS	46	2.181820	1.762127	642.478160	0.016630	0.019085
RS	47	2.342357	1.762127	627.027999	0.016230	0.018514
RS	48	2.514189	1.792812	598.105705	0.015481	0.017651
RS	49	2.698110	1.792812	576.988800	0.014935	0.016928
RS	50	2.894972	1.825269	543.292576	0.014062	0.015951
RS	51	3.105683	1.825269	517.351836	0.013391	0.015136
RS	52	3.331219	1.854867	481.313547	0.012458	0.014129
RS	53	3.572622	1.854867	451.575764	0.011688	0.013266
RS	54	3.831010	1.884799	413.576486	0.010705	0.012244
RS	55	4.107576	1.884799	381.578735	0.009877	0.011362
RS	56	4.403600	1.884799	348.396386	0.009018	0.010462
RS	57	4.720451	1.884799	314.560972	0.008142	0.009545
RS	58	5.059594	2.000069	265.884297	0.006882	0.008288
RS	59	5.422598	2.000069	236.884706	0.006131	0.007462
RS	60	5.811140	2.000069	208.340161	0.005393	0.006633
RS	61	6.227019	2.000069	180.719825	0.004678	0.005812
RS	62	6.672156	2.000069	154.458859	0.003998	0.005013
RS	63	7.148611	2.000069	588.451526	0.015231	0.019368
PA	4+25*2+4+6 0.106504690 0.023862805 7.148611329 0.316777702 0.403619858 0.492148146 0.548702619 0.583652103 0.631290626 0.712410915 0.823631181 0.950668531 1.082352994 1.213276219 1.337264223 1.447562242 1.540267089 1.613327184 1.664871515 1.694432209 1.706129979 1.708524200 1.710810455 1.719420358 1.736818565 1.762126878 1.792811816 1.825269221 1.854866756 1.884798985 2.000069292
//
IT	4517
RD	4
LK	-442710.474348
QD	-571.920059 -> -480.700439
RI	0.0530025269
TR	0.102465	0.024181
MT	7.422697
MM	C_pi: 1.291309, n_recomb: 41202.498248
RS	0	0.000000	0.334421	852.100333	0.020681	0.001389
RS	1	0.007099	0.334421	892.829422	0.021669	0.009145
RS	2	0.014701	0.334421	934.053068	0.022670	0.015751
RS	3	0.022843	0.334421	975.555601	0.023677	0.019929
RS	4	0.031563	0.416917	818.084252	0.019855	0.015764
RS	5	0.040902	0.416917	856.170238	0.020780	0.015585
RS	6	0.050905	0.513919	727.469097	0.017656	0.013502
RS	7	0.061617	0.513919	762.577363	0.018508	0.014543
RS	8	0.073089	0.566311	725.120289	0.017599	0.013962
RS	9	0.085376	0.566311	759.459665	0.018432	0.014986
RS	10	0.098535	0.589396	763.432793	0.018529	0.015286
RS	11	0.112628	0.589396	797.773222	0.019362	0.016717
RS	12	0.127722	0.625934	784.250829	0.019034	0.016907
RS	13	0.143887	0.625934	817.926458	0.019851	0.018376
RS	14	0.161199	0.702924	759.410753	0.018431	0.017537
RS	15	0.179741	0.702924	791.590612	0.019212	0.018703
RS	16	0.199598	0.817865	709.309773	0.017215	0.017121
RS	17	0.220865	0.817865	739.678170	0.017952	0.018033
RS	18	0.243642	0.954397	661.153949	0.016046	0.016427
RS	19	0.268036	0.954397	689.804398	0.016742	0.017272
RS	20	0.294161	1.098949	625.068997	0.015171	0.015953
RS	21	0.322141	1.098949	652.251442	0.015830	0.016762
RS	22	0.352107	1.245283	600.553550	0.014576	0.015681
RS	23	0.384201	1.245283	626.499945	0.015205	0.016407
RS	24	0.418572	1.386128	586.940599	0.014245	0.015539
RS	25	0.455383	1.386128	611.837170	0.014850	0.016194
RS	26	0.494807	1.512691	584.047228	0.014175	0.015569
RS	27	0.537030	1.512691	608.008002	0.014757	0.016186
RS	28	0.582250	1.619437	590.660568	0.014336	0.015798
RS	29	0.630680	1.619437	613.672312	0.014894	0.016392
RS	30	0.682548	1.703138	605.448916	0.014694	0.016222
RS	31	0.738098	1.703138	627.329208	0.015226	0.016803
RS	32	0.797591	1.760578	627.699465	0.015235	0.016857
RS	33	0.861308	1.760578	648.046941	0.015728	0.017447
RS	34	0.929547	1.790458	656.403583	0.015931	0.017737
RS	35	1.002630	1.790458	674.520581	0.016371	0.018340
RS	36	1.080901	1.798086	688.241634	0.016704	0.018805
RS	37	1.164728	1.798086	703.095141	0.017064	0.019366
RS	38	1.254506	1.795168	716.997862	0.017402	0.019841
RS	39	1.350656	1.795168	727.338333	0.017653	0.020259
RS	40	1.453632	1.794218	735.368537	0.017848	0.020542
RS	41	1.563918	1.794218	740.021720	0.017961	0.020727
RS	42	1.682033	1.803790	737.621582	0.017902	0.020673
RS	43	1.808532	1.803790	735.808872	0.017858	0.020585
RS	44	1.944010	1.826866	721.444915	0.017510	0.020160
RS	45	2.089106	1.826866	712.943376	0.017303	0.019816
RS	46	2.244502	1.861806	687.962662	0.016697	0.019083
RS	47	2.410928	1.861806	673.052283	0.016335	0.018536
RS	48	2.589168	1.904688	640.244968	0.015539	0.017599
RS	49	2.780061	1.904688	619.567427	0.015037	0.016909
RS	50	2.984504	1.950037	582.176875	0.014130	0.015877
RS	51	3.203460	1.950037	556.572944	0.013508	0.015104
RS	52	3.437959	1.991045	517.622770	0.012563	0.014069
RS	53	3.689104	1.991045	487.999760	0.011844	0.013251
RS	54	3.958076	2.031609	447.452740	0.010860	0.012218
RS	55	4.246142	2.031609	415.247000	0.010078	0.011379
RS	56	4.554656	2.031609	381.458269	0.009258	0.010514
RS	57	4.885070	2.031609	346.621008	0.008413	0.009627
RS	58	5.238940	2.187570	290.988251	0.007062	0.008266
RS	59	5.617928	2.187570	261.670081	0.006351	0.007489
RS	60	6.023820	2.187570	232.402523	0.005640	0.006701
RS	61	6.458524	2.187570	203.681970	0.004943	0.005913
RS	62	6.924086	2.187570	175.986313	0.004271	0.005140
RS	63	7.422697	2.187570	706.169641	0.017139	0.020729
PA	4+25*2+4+6 0.102465454 0.024180696 7.422696561 0.334421107 0.416916600 0.513918902 0.566311242 0.589395524 0.625933775 0.702924172 0.817864610 0.954397039 1.098949419 1.245283100 1.386127900 1.512690919 1.619437102 1.703137683 1.760577621 1.790457619 1.798085916 1.795167880 1.794218045 1.803789651 1.826865708 1.861806288 1.904688160 1.950036521 1.991044528 2.031608522 2.187569947
//
IT	4281
RD	5
LK	-442535.322258
QD	-519.239009 -> -442.788149
RI	0.0498043314
TR	0.099196	0.024619
MT	7.630588
MM	C_pi: 1.347922, n_recomb: 43747.036280
RS	0	0.000000	0.352996	862.305088	0.019711	0.001321
RS	1	0.007145	0.352996	904.833581	0.020683	0.008846
RS	2	0.014800	0.352996	948.044983	0.021671	0.015262
RS	3	0.023003	0.352996	991.734444	0.022670	0.019433
RS	4	0.031791	0.431687	848.929125	0.019405	0.015803
RS	5	0.041208	0.431687	889.374617	0.020330	0.015531
RS	6	0.051297	0.540812	744.416822	0.017016	0.013208
RS	7	0.062107	0.540812	781.371620	0.017861	0.014177
RS	8	0.073689	0.590772	750.425049	0.017154	0.013738
RS	9	0.086099	0.590772	786.864395	0.017987	0.014693
RS	10	0.099396	0.602503	807.950196	0.018469	0.015257
RS	11	0.113643	0.602503	844.890340	0.019313	0.016637
RS	12	0.128907	0.627612	847.158854	0.019365	0.017116
RS	13	0.145263	0.627612	883.704080	0.020200	0.018606
RS	14	0.162786	0.699299	827.007678	0.018904	0.017865
RS	15	0.181562	0.699299	862.004609	0.019704	0.019089
RS	16	0.201680	0.815790	770.353653	0.017609	0.017401
RS	17	0.223234	0.815790	803.336982	0.018363	0.018368
RS	18	0.246329	0.958835	712.980125	0.016298	0.016583
RS	19	0.271074	0.958835	744.010320	0.017007	0.017471
RS	20	0.297587	1.112689	669.139423	0.015296	0.015989
RS	21	0.325995	1.112689	698.494216	0.015967	0.016840
RS	22	0.356432	1.270470	638.552060	0.014596	0.015625
RS	23	0.389043	1.270470	666.504648	0.015235	0.016392
RS	24	0.423985	1.424182	620.418031	0.014182	0.015414
RS	25	0.461424	1.424182	647.201506	0.014794	0.016105
RS	26	0.501537	1.563344	614.689989	0.014051	0.015396
RS	27	0.544516	1.563344	640.471722	0.014640	0.016044
RS	28	0.590567	1.680951	620.088705	0.014174	0.015599
RS	29	0.639907	1.680951	644.904767	0.014742	0.016218
RS	30	0.692773	1.772701	635.199147	0.014520	0.016015
RS	31	0.749416	1.772701	658.904021	0.015062	0.016617
RS	32	0.810106	1.834046	659.507833	0.015075	0.016666
RS	33	0.875133	1.834046	681.715121	0.015583	0.017271
RS	34	0.944805	1.862795	692.233560	0.015824	0.017588
RS	35	1.019456	1.862795	712.214315	0.016280	0.018201
RS	36	1.099440	1.865335	729.678836	0.016680	0.018724
RS	37	1.185139	1.865335	746.295546	0.017059	0.019294
RS	38	1.276962	1.856352	764.343900	0.017472	0.019839
RS	39	1.375345	1.856352	776.183267	0.017743	0.020269
RS	40	1.480757	1.851513	787.180734	0.017994	0.020604
RS	41	1.593701	1.851513	792.921397	0.018125	0.020805
RS	42	1.714715	1.861383	791.116172	0.018084	0.020763
RS	43	1.844375	1.861383	789.938860	0.018057	0.020694
RS	44	1.983299	1.889462	773.590088	0.017683	0.020235
RS	45	2.132149	1.889462	765.360194	0.017495	0.019914
RS	46	2.291635	1.933432	736.540286	0.016836	0.019117
RS	47	2.462515	1.933432	721.691068	0.016497	0.018598
RS	48	2.645605	1.988031	684.279020	0.015642	0.017593
RS	49	2.841777	1.988031	663.580491	0.015169	0.016938
RS	50	3.051965	2.045935	621.832442	0.014214	0.015852
RS	51	3.277171	2.045935	596.158600	0.013627	0.015117
RS	52	3.518467	2.098139	553.765039	0.012658	0.014054
RS	53	3.777004	2.098139	523.934833	0.011976	0.013275
RS	54	4.054013	2.149212	480.436422	0.010982	0.012226
RS	55	4.350815	2.149212	447.814546	0.010236	0.011424
RS	56	4.668822	2.149212	413.270738	0.009447	0.010590
RS	57	5.009551	2.149212	377.342669	0.008626	0.009728
RS	58	5.374625	2.345448	314.439444	0.007188	0.008268
RS	59	5.765783	2.345448	284.829618	0.006511	0.007533
RS	60	6.184889	2.345448	254.928254	0.005827	0.006781
RS	61	6.633940	2.345448	225.248677	0.005149	0.006023
RS	62	7.115076	2.345448	196.298962	0.004487	0.005271
RS	63	7.630588	2.345448	822.100550	0.018792	0.022087
PA	4+25*2+4+6 0.099196478 0.024619445 7.630587789 0.352996159 0.431686743 0.540812287 0.590772387 0.602503495 0.627612361 0.699298861 0.815789872 0.958835096 1.112689221 1.270469604 1.424181855 1.563343998 1.680951174 1.772700577 1.834045557 1.862794718 1.865335307 1.856351532 1.851512506 1.861382880 1.889462466 1.933432250 1.988030618 2.045934728 2.098139200 2.149212159 2.345447564
//
IT	4095
RD	6
LK	-442386.713694
QD	-475.975812 -> -409.079512
RI	0.0469218937
TR	0.096405	0.025104
MT	7.799533
MM	C_pi: 1.397727, n_recomb: 46213.843143
RS	0	0.000000	0.369491	874.275615	0.018918	0.001269
RS	1	0.007182	0.369491	918.472564	0.019874	0.008620
RS	2	0.014879	0.369491	963.516314	0.020849	0.014902
RS	3	0.023129	0.369491	1009.211401	0.021838	0.019053
RS	4	0.031972	0.444261	879.601731	0.019033	0.015870
RS	5	0.041450	0.444261	922.281538	0.019957	0.015537
RS	6	0.051609	0.568478	756.553311	0.016371	0.012921
RS	7	0.062497	0.568478	795.070882	0.017204	0.013826
RS	8	0.074167	0.617720	768.527279	0.016630	0.013483
RS	9	0.086675	0.617720	806.755302	0.017457	0.014372
RS	10	0.100081	0.618846	844.098966	0.018265	0.015171
RS	11	0.114451	0.618846	883.385590	0.019115	0.016490
RS	12	0.129852	0.632641	903.054803	0.019541	0.017259
RS	13	0.146359	0.632641	942.303520	0.020390	0.018745
RS	14	0.164052	0.698629	889.925864	0.019257	0.018141
RS	15	0.183015	0.698629	927.623179	0.020072	0.019394
RS	16	0.203341	0.815656	828.374774	0.017925	0.017647
RS	17	0.225126	0.815656	863.885469	0.018693	0.018642
RS	18	0.248475	0.963718	762.794374	0.016506	0.016722
RS	19	0.273502	0.963718	796.136867	0.017227	0.017630
RS	20	0.300325	1.125028	711.951635	0.015406	0.016022
RS	21	0.329076	1.125028	743.425727	0.016087	0.016891
RS	22	0.359891	1.292148	675.900539	0.014625	0.015572
RS	23	0.392918	1.292148	705.815743	0.015273	0.016359
RS	24	0.428318	1.456586	653.702552	0.014145	0.015297
RS	25	0.466261	1.456586	682.333276	0.014765	0.016006
RS	26	0.506928	1.606389	645.468629	0.013967	0.015233
RS	27	0.550516	1.606389	673.030674	0.014563	0.015896
RS	28	0.597234	1.733191	649.879513	0.014062	0.015409
RS	29	0.647307	1.733191	676.454327	0.014637	0.016041
RS	30	0.700976	1.831661	665.453240	0.014399	0.015815
RS	31	0.758500	1.831661	690.929332	0.014951	0.016428
RS	32	0.820155	1.895949	691.896024	0.014972	0.016478
RS	33	0.886238	1.895949	715.900885	0.015491	0.017090
RS	34	0.957067	1.922926	728.703401	0.015768	0.017438
RS	35	1.032982	1.922926	750.477072	0.016239	0.018055
RS	36	1.114349	1.919949	771.856662	0.016702	0.018636
RS	37	1.201560	1.919949	790.154799	0.017098	0.019212
RS	38	1.295035	1.904524	812.582456	0.017583	0.019827
RS	39	1.395222	1.904524	825.818948	0.017870	0.020268
RS	40	1.502604	1.895311	840.012205	0.018177	0.020660
RS	41	1.617699	1.895311	846.706366	0.018321	0.020877
RS	42	1.741059	1.904803	845.608072	0.018298	0.020854
RS	43	1.873278	1.904803	844.895822	0.018282	0.020805
RS	44	2.014993	1.937055	826.494678	0.017884	0.020321
RS	45	2.166885	1.937055	818.340079	0.017708	0.020024
RS	46	2.329686	1.989180	785.466577	0.016996	0.019173
RS	47	2.504179	1.989180	770.475181	0.016672	0.018682
RS	48	2.691204	2.054688	728.180678	0.015757	0.017614
RS	49	2.891660	2.054688	707.269831	0.015304	0.016992
RS	50	3.106512	2.124484	660.899712	0.014301	0.015855
RS	51	3.336794	2.124484	634.992899	0.013740	0.015156
RS	52	3.583615	2.187394	588.950476	0.012744	0.014064
RS	53	3.848161	2.187394	558.793825	0.012091	0.013320
RS	54	4.131706	2.248601	512.197266	0.011083	0.012255
RS	55	4.435615	2.248601	479.099282	0.010367	0.011485
RS	56	4.761349	2.248601	443.776135	0.009603	0.010678
RS	57	5.110477	2.248601	406.768124	0.008802	0.009838
RS	58	5.484678	2.484379	336.446437	0.007280	0.008282
RS	59	5.885753	2.484379	306.607064	0.006635	0.007585
RS	60	6.315632	2.484379	276.173729	0.005976	0.006864
RS	61	6.776384	2.484379	245.669897	0.005316	0.006132
RS	62	7.270225	2.484379	215.625448	0.004666	0.005400
RS	63	7.799533	2.484379	936.808580	0.020271	0.023419
PA	4+25*2+4+6 0.096405401 0.025104456 7.799532840 0.369490675 0.444261359 0.568477588 0.617719740 0.618846044 0.632640977 0.698629290 0.815656057 0.963718080 1.125028193 1.292147806 1.456585926 1.606389497 1.733190741 1.831661210 1.895949072 1.922925673 1.919949113 1.904523771 1.895310802 1.904803124 1.937055089 1.989179655 2.054687857 2.124484343 2.187394195 2.248600636 2.484379117
//
IT	4598
RD	7
LK	-442256.169107
QD	-438.208266 -> -378.773231
RI	0.0445367046
TR	0.093945	0.025601
MT	7.943734
MM	C_pi: 1.442711, n_recomb: 48600.972202
RS	0	0.000000	0.383681	888.703582	0.018286	0.001228
RS	1	0.007212	0.383681	934.515346	0.019228	0.008444
RS	2	0.014945	0.383681	981.316320	0.020191	0.014625
RS	3	0.023236	0.383681	1028.918362	0.021171	0.018757
RS	4	0.032124	0.453885	912.243089	0.018770	0.015966
RS	5	0.041653	0.453885	957.117035	0.019693	0.015603
RS	6	0.051870	0.595425	766.482219	0.015771	0.012648
RS	7	0.062824	0.595425	806.369085	0.016592	0.013502
RS	8	0.074567	0.645454	782.149776	0.016093	0.013213
RS	9	0.087158	0.645454	821.923889	0.016912	0.014048
RS	10	0.100657	0.636695	874.204043	0.017987	0.015046
RS	11	0.115129	0.636695	915.619630	0.018840	0.016305
RS	12	0.130645	0.639385	953.407448	0.019617	0.017353
RS	13	0.147280	0.639385	995.209632	0.020477	0.018824
RS	14	0.165115	0.699538	948.900307	0.019524	0.018373
RS	15	0.184237	0.699538	989.187330	0.020353	0.019642
RS	16	0.204737	0.816539	883.618021	0.018181	0.017863
RS	17	0.226717	0.816539	921.565922	0.018962	0.018876
RS	18	0.250281	0.968751	810.474956	0.016676	0.016847
RS	19	0.275545	0.968751	846.052660	0.017408	0.017764
RS	20	0.302631	1.136463	753.065269	0.015495	0.016051
RS	21	0.331671	1.136463	786.590418	0.016185	0.016927
RS	22	0.362805	1.311714	711.888514	0.014648	0.015523
RS	23	0.396185	1.311714	743.703982	0.015302	0.016319
RS	24	0.431972	1.485675	685.854686	0.014112	0.015187
RS	25	0.470340	1.485675	716.272875	0.014738	0.015904
RS	26	0.511476	1.645072	675.248208	0.013894	0.015079
RS	27	0.555579	1.645072	704.530899	0.014496	0.015749
RS	28	0.602862	1.780223	678.736082	0.013965	0.015226
RS	29	0.653556	1.780223	707.009012	0.014547	0.015865
RS	30	0.707906	1.884794	694.782058	0.014296	0.015622
RS	31	0.766176	1.884794	721.968046	0.014855	0.016240
RS	32	0.828649	1.951625	723.333308	0.014883	0.016293
RS	33	0.895628	1.951625	749.076223	0.015413	0.016908
RS	34	0.967437	1.976623	764.200884	0.015724	0.017285
RS	35	1.044426	1.976623	787.714326	0.016208	0.017904
RS	36	1.126967	1.968015	813.112841	0.016730	0.018541
RS	37	1.215462	1.968015	833.048507	0.017141	0.019120
RS	38	1.310340	1.945988	860.060389	0.017696	0.019805
RS	39	1.412060	1.945988	874.654905	0.017997	0.020255
RS	40	1.521117	1.932053	892.314403	0.018360	0.020706
RS	41	1.638040	1.932053	899.916276	0.018516	0.020939
RS	42	1.763396	1.940575	899.755308	0.018513	0.020941
RS	43	1.897793	1.940575	899.446858	0.018507	0.020912
RS	44	2.041884	1.976195	879.107868	0.018088	0.020411
RS	45	2.196367	1.976195	870.952977	0.017920	0.020137
RS	46	2.361992	2.035572	834.022028	0.017161	0.019240
RS	47	2.539562	2.035572	818.806982	0.016848	0.018775
RS	48	2.729940	2.111108	771.558703	0.015875	0.017651
RS	49	2.934049	2.111108	750.357179	0.015439	0.017060
RS	50	3.152880	2.192033	699.278168	0.014388	0.015876
RS	51	3.387493	2.192033	673.071044	0.013849	0.015209
RS	52	3.639028	2.265063	623.308631	0.012825	0.014089
RS	53	3.908705	2.265063	592.778513	0.012197	0.013377
RS	54	4.197832	2.335920	543.035941	0.011173	0.012295
RS	55	4.507813	2.335920	509.444491	0.010482	0.011554
RS	56	4.840150	2.335920	473.347204	0.009739	0.010771
RS	57	5.196458	2.335920	435.286356	0.008956	0.009950
RS	58	5.578464	2.610383	357.443645	0.007355	0.008304
RS	59	5.988022	2.610383	327.423647	0.006737	0.007639
RS	60	6.427120	2.610383	296.534986	0.006101	0.006948
RS	61	6.897888	2.610383	265.306739	0.005459	0.006238
RS	62	7.402609	2.610383	234.284858	0.004821	0.005524
RS	63	7.943734	2.610383	1051.359315	0.021632	0.024718
PA	4+25*2+4+6 0.093944920 0.025601199 7.943733779 0.383680854 0.453884947 0.595425322 0.645454141 0.636695006 0.639385189 0.699537742 0.816539328 0.968751154 1.136463139 1.311714385 1.485675248 1.645071992 1.780223169 1.884794314 1.951624866 1.976622942 1.968014856 1.945988433 1.932052946 1.940574859 1.976194713 2.035571513 2.111107828 2.192032882 2.265062965 2.335919791 2.610383066
//
IT	4082
RD	8
LK	-442140.017692
QD	-404.678009 -> -351.510183
RI	0.0425628715
TR	0.091732	0.026093
MT	8.071006
MM	C_pi: 1.484243, n_recomb: 50915.771645
RS	0	0.000000	0.396085	904.655378	0.017768	0.001195
RS	1	0.007239	0.396085	952.040186	0.018698	0.008298
RS	2	0.015002	0.396085	1000.541678	0.019651	0.014398
RS	3	0.023328	0.396085	1049.977561	0.020622	0.018513
RS	4	0.032256	0.460730	947.370377	0.018607	0.016092
RS	5	0.041830	0.460730	994.441256	0.019531	0.015720
RS	6	0.052097	0.621181	775.406155	0.015229	0.012392
RS	7	0.063108	0.621181	816.528995	0.016037	0.013206
RS	8	0.074916	0.673279	792.877517	0.015572	0.012939
RS	9	0.087578	0.673279	834.010216	0.016380	0.013731
RS	10	0.101157	0.655263	899.870449	0.017674	0.014896
RS	11	0.115719	0.655263	943.233902	0.018525	0.016101
RS	12	0.131336	0.647038	999.440359	0.019629	0.017410
RS	13	0.148083	0.647038	1043.669405	0.020498	0.018863
RS	14	0.166042	0.701291	1004.760202	0.019734	0.018573
RS	15	0.185301	0.701291	1047.543885	0.020574	0.019852
RS	16	0.205955	0.817894	936.634315	0.018396	0.018059
RS	17	0.228103	0.817894	976.942022	0.019187	0.019083
RS	18	0.251856	0.973670	856.361330	0.016819	0.016961
RS	19	0.277327	0.973670	894.105809	0.017560	0.017883
RS	20	0.304643	1.147088	792.643179	0.015568	0.016078
RS	21	0.333935	1.147088	828.156387	0.016265	0.016957
RS	22	0.365349	1.329707	746.518047	0.014662	0.015477
RS	23	0.399037	1.329707	780.173889	0.015323	0.016277
RS	24	0.435163	1.512454	716.747812	0.014077	0.015084
RS	25	0.473904	1.512454	748.894434	0.014708	0.015805
RS	26	0.515450	1.680860	703.793717	0.013823	0.014933
RS	27	0.560004	1.680860	734.737437	0.014430	0.015606
RS	28	0.607783	1.823956	706.330941	0.013873	0.015053
RS	29	0.659021	1.823956	736.241826	0.014460	0.015694
RS	30	0.713968	1.934382	722.786174	0.014196	0.015435
RS	31	0.772893	1.934382	751.622987	0.014762	0.016055
RS	32	0.836083	2.003668	753.357033	0.014796	0.016111
RS	33	0.903848	2.003668	780.783985	0.015335	0.016728
RS	34	0.976519	2.026716	798.207740	0.015677	0.017132
RS	35	1.054450	2.026716	823.418609	0.016172	0.017751
RS	36	1.138023	2.012545	852.875713	0.016751	0.018440
RS	37	1.227647	2.012545	874.424256	0.017174	0.019022
RS	38	1.323758	1.983887	906.180932	0.017798	0.019773
RS	39	1.426826	1.983887	922.125345	0.018111	0.020232
RS	40	1.537356	1.964996	943.511778	0.018531	0.020742
RS	41	1.655888	1.964996	952.019679	0.018698	0.020990
RS	42	1.783000	1.972056	953.069802	0.018719	0.021021
RS	43	1.919314	1.972056	953.158381	0.018720	0.021011
RS	44	2.065497	2.010330	931.079471	0.018287	0.020501
RS	45	2.222261	2.010330	922.908184	0.018126	0.020248
RS	46	2.390375	2.076125	882.017233	0.017323	0.019312
RS	47	2.570658	2.076125	866.555744	0.017019	0.018872
RS	48	2.763992	2.160847	814.380977	0.015995	0.017699
RS	49	2.971322	2.160847	792.863454	0.015572	0.017135
RS	50	3.193662	2.252143	737.073214	0.014476	0.015908
RS	51	3.432097	2.252143	710.541845	0.013955	0.015271
RS	52	3.687792	2.334702	657.048953	0.012905	0.014125
RS	53	3.961998	2.334702	626.129337	0.012297	0.013441
RS	54	4.256055	2.414701	573.235801	0.011259	0.012343
RS	55	4.571398	2.414701	539.148951	0.010589	0.011627
RS	56	4.909570	2.414701	502.290642	0.009865	0.010866
RS	57	5.272223	2.414701	463.204509	0.009097	0.010062
RS	58	5.661129	2.726937	377.755040	0.007419	0.008329
RS	59	6.078189	2.726937	347.589195	0.006827	0.007694
RS	60	6.525441	2.726937	316.300534	0.006212	0.007028
RS	61	7.005070	2.726937	284.420598	0.005586	0.006341
RS	62	7.519421	2.726937	252.507308	0.004959	0.005643
RS	63	8.071006	2.726937	1166.529576	0.022911	0.025982
PA	4+25*2+4+6 0.091732425 0.026093019 8.071006125 0.396084904 0.460729521 0.621181244 0.673278831 0.655263172 0.647038047 0.701290963 0.817893899 0.973669797 1.147087784 1.329706775 1.512453720 1.680859912 1.823956441 1.934382291 2.003668146 2.026716381 2.012544886 1.983886525 1.964995885 1.972055790 2.010329660 2.076124690 2.160846634 2.252142701 2.334701852 2.414700689 2.726937028
//
IT	4764
RD	9
LK	-442036.039136
QD	-374.733099 -> -326.974720
RI	0.0408824328
TR	0.089717	0.026572
MT	8.185959
MM	C_pi: 1.523214, n_recomb: 53165.532516
RS	0	0.000000	0.407311	921.027270	0.017324	0.001167
RS	1	0.007263	0.407311	969.932001	0.018244	0.008171
RS	2	0.015053	0.407311	1020.071194	0.019187	0.014200
RS	3	0.023410	0.407311	1071.267646	0.020150	0.018295
RS	4	0.032373	0.465199	984.966978	0.018526	0.016247
RS	5	0.041987	0.465199	1034.257507	0.019454	0.015880
RS	6	0.052300	0.645674	783.841219	0.014743	0.012154
RS	7	0.063361	0.645674	826.103480	0.015538	0.012936
RS	8	0.075226	0.700914	801.624295	0.015078	0.012668
RS	9	0.087953	0.700914	843.967448	0.015874	0.013425
RS	10	0.101604	0.674176	922.157081	0.017345	0.014730
RS	11	0.116246	0.674176	967.316208	0.018194	0.015886
RS	12	0.131952	0.655185	1042.032392	0.019600	0.017440
RS	13	0.148799	0.655185	1088.581472	0.020475	0.018874
RS	14	0.166869	0.703496	1058.153707	0.019903	0.018748
RS	15	0.186252	0.703496	1103.357135	0.020753	0.020033
RS	16	0.207042	0.819403	987.926271	0.018582	0.018238
RS	17	0.229343	0.819403	1030.529870	0.019383	0.019271
RS	18	0.253263	0.978292	900.834853	0.016944	0.017068
RS	19	0.278920	0.978292	940.688802	0.017694	0.017992
RS	20	0.306441	1.156905	830.957274	0.015630	0.016105
RS	21	0.335961	1.156905	868.404518	0.016334	0.016984
RS	22	0.367625	1.346336	779.976316	0.014671	0.015436
RS	23	0.401588	1.346336	815.419951	0.015337	0.016238
RS	24	0.438019	1.537381	746.488499	0.014041	0.014988
RS	25	0.477095	1.537381	780.310367	0.014677	0.015711
RS	26	0.519009	1.714455	731.149169	0.013752	0.014796
RS	27	0.563968	1.714455	763.699163	0.014365	0.015469
RS	28	0.612191	1.865313	732.660470	0.013781	0.014887
RS	29	0.663918	1.865313	764.153489	0.014373	0.015529
RS	30	0.719401	1.981552	749.419293	0.014096	0.015254
RS	31	0.778914	1.981552	779.852067	0.014668	0.015875
RS	32	0.842750	2.053367	781.885742	0.014707	0.015933
RS	33	0.911221	2.053367	810.947299	0.015253	0.016550
RS	34	0.984666	2.074618	830.605367	0.015623	0.016978
RS	35	1.063445	2.074618	857.477109	0.016128	0.017597
RS	36	1.147946	2.055038	890.986627	0.016759	0.018333
RS	37	1.238584	2.055038	914.132111	0.017194	0.018918
RS	38	1.335806	2.019800	950.746502	0.017883	0.019732
RS	39	1.440088	2.019800	968.046938	0.018208	0.020199
RS	40	1.551944	1.995804	993.394641	0.018685	0.020769
RS	41	1.671925	1.995804	1002.828163	0.018862	0.021030
RS	42	1.800619	2.001009	1005.367115	0.018910	0.021094
RS	43	1.938661	2.001009	1005.873246	0.018920	0.021102
RS	44	2.086729	2.041330	982.284821	0.018476	0.020587
RS	45	2.245551	2.041330	974.111231	0.018322	0.020355
RS	46	2.415908	2.112802	929.407520	0.017481	0.019386
RS	47	2.598638	2.112802	913.706253	0.017186	0.018970
RS	48	2.794640	2.205939	856.682210	0.016113	0.017752
RS	49	3.004877	2.205939	834.849563	0.015703	0.017213
RS	50	3.230384	2.306901	774.386181	0.014566	0.015948
RS	51	3.472269	2.306901	747.528014	0.014060	0.015337
RS	52	3.731722	2.398423	690.324555	0.012984	0.014168
RS	53	4.010020	2.398423	659.014221	0.012396	0.013509
RS	54	4.308530	2.487071	602.984144	0.011342	0.012395
RS	55	4.628721	2.487071	568.406787	0.010691	0.011703
RS	56	4.972167	2.487071	530.802998	0.009984	0.010960
RS	57	5.340558	2.487071	490.717214	0.009230	0.010173
RS	58	5.735705	2.836157	397.584801	0.007478	0.008357
RS	59	6.159552	2.836157	367.298579	0.006909	0.007749
RS	60	6.614182	2.836157	335.651359	0.006313	0.007107
RS	61	7.101832	2.836157	303.174856	0.005702	0.006438
RS	62	7.624900	2.836157	270.435899	0.005087	0.005756
RS	63	8.185959	2.836157	1282.763047	0.024128	0.027209
PA	4+25*2+4+6 0.089716557 0.026571605 8.185958633 0.407311218 0.465199064 0.645674360 0.700913849 0.674175690 0.655184829 0.703496341 0.819403402 0.978292188 1.156904875 1.346336099 1.537381074 1.714455438 1.865312982 1.981552156 2.053367361 2.074617641 2.055038461 2.019799884 1.995803887 2.001009150 2.041329821 2.112801720 2.205939318 2.306900596 2.398422793 2.487070828 2.836157276
//
IT	4310
RD	10
LK	-441942.592965
QD	-347.894048 -> -304.860199
RI	0.0394017329
TR	0.087864	0.027033
MT	8.291307
MM	C_pi: 1.560172, n_recomb: 55355.539762
RS	0	0.000000	0.417861	936.929777	0.016926	0.001142
RS	1	0.007284	0.417861	987.284726	0.017835	0.008055
RS	2	0.015100	0.417861	1038.985643	0.018769	0.014017
RS	3	0.023484	0.417861	1091.860214	0.019724	0.018087
RS	4	0.032479	0.467701	1024.864204	0.018514	0.016431
RS	5	0.042130	0.467701	1076.404734	0.019445	0.016075
RS	6	0.052483	0.668958	792.006131	0.014308	0.011933
RS	7	0.063591	0.668958	835.333586	0.015090	0.012690
RS	8	0.075508	0.728256	808.917097	0.014613	0.012403
RS	9	0.088292	0.728256	852.349251	0.015398	0.013132
RS	10	0.102009	0.693243	941.757001	0.017013	0.014553
RS	11	0.116724	0.693243	988.580389	0.017859	0.015667
RS	12	0.132511	0.663600	1081.779525	0.019542	0.017448
RS	13	0.149448	0.663600	1130.555687	0.020424	0.018864
RS	14	0.167619	0.705926	1109.542486	0.020044	0.018903
RS	15	0.187114	0.705926	1157.100364	0.020903	0.020193
RS	16	0.208029	0.820890	1037.857768	0.018749	0.018405
RS	17	0.230467	0.820890	1082.703233	0.019559	0.019446
RS	18	0.254540	0.982502	944.201402	0.017057	0.017171
RS	19	0.280367	0.982502	986.116295	0.017814	0.018096
RS	20	0.308075	1.165886	868.255484	0.015685	0.016133
RS	21	0.337801	1.165886	907.590413	0.016396	0.017011
RS	22	0.369692	1.361699	812.450337	0.014677	0.015400
RS	23	0.403907	1.361699	849.635669	0.015349	0.016202
RS	24	0.440614	1.560664	775.226842	0.014005	0.014900
RS	25	0.479995	1.560664	810.676475	0.014645	0.015622
RS	26	0.522245	1.746182	757.431183	0.013683	0.014667
RS	27	0.567572	1.746182	791.537609	0.014299	0.015340
RS	28	0.616202	1.904734	757.812140	0.013690	0.014729
RS	29	0.668373	1.904734	790.835619	0.014286	0.015371
RS	30	0.724346	2.026840	774.749020	0.013996	0.015081
RS	31	0.784395	2.026840	806.726353	0.014574	0.015702
RS	32	0.848819	2.101338	808.967278	0.014614	0.015759
RS	33	0.917936	2.101338	839.616725	0.015168	0.016376
RS	34	0.992087	2.121002	861.417500	0.015562	0.016825
RS	35	1.071640	2.121002	889.915699	0.016076	0.017444
RS	36	1.156988	2.096211	927.437974	0.016754	0.018223
RS	37	1.248553	2.096211	952.166921	0.017201	0.018809
RS	38	1.346789	2.054487	993.712143	0.017951	0.019683
RS	39	1.452180	2.054487	1012.379394	0.018289	0.020157
RS	40	1.565249	2.025295	1041.890209	0.018822	0.020786
RS	41	1.686554	2.025295	1052.277501	0.019009	0.021059
RS	42	1.816695	2.028336	1056.569319	0.019087	0.021159
RS	43	1.956317	2.028336	1057.525962	0.019104	0.021183
RS	44	2.106109	2.070189	1032.668339	0.018655	0.020670
RS	45	2.266813	2.070189	1024.520937	0.018508	0.020457
RS	46	2.439224	2.146692	976.172401	0.017635	0.019461
RS	47	2.624193	2.146692	960.252564	0.017347	0.019065
RS	48	2.822637	2.247553	898.481662	0.016231	0.017809
RS	49	3.035537	2.247553	876.347930	0.015831	0.017293
RS	50	3.263945	2.357531	811.271470	0.014656	0.015992
RS	51	3.508992	2.357531	784.094865	0.014165	0.015405
RS	52	3.771888	2.457489	723.216216	0.013065	0.014215
RS	53	4.053936	2.457489	691.521871	0.012492	0.013578
RS	54	4.356530	2.554321	632.380191	0.011424	0.012450
RS	55	4.681165	2.554321	597.321183	0.010791	0.011779
RS	56	5.029449	2.554321	558.988883	0.010098	0.011054
RS	57	5.403104	2.554321	517.928002	0.009356	0.010280
RS	58	5.803978	2.939330	417.047277	0.007534	0.008386
RS	59	6.234053	2.939330	386.660951	0.006985	0.007802
RS	60	6.695457	2.939330	354.688426	0.006407	0.007181
RS	61	7.190472	2.939330	321.659855	0.005811	0.006532
RS	62	7.721546	2.939330	288.148582	0.005205	0.005864
RS	63	8.291307	2.939330	1400.234874	0.025295	0.028399
PA	4+25*2+4+6 0.087864213 0.027033325 8.291306665 0.417860921 0.467701130 0.668958208 0.728255529 0.693242838 0.663600079 0.705926029 0.820889709 0.982502225 1.165885822 1.361698754 1.560663708 1.746182418 1.904734319 2.026840144 2.101338458 2.121001819 2.096211215 2.054487457 2.025295296 2.028336164 2.070188648 2.146691746 2.247553288 2.357531029 2.457488965 2.554320642 2.939329558
//
IT	4552
RD	11
LK	-441858.355709
QD	-323.761766 -> -284.881517
RI	0.0380587946
TR	0.086151	0.027477
MT	8.388850
MM	C_pi: 1.595469, n_recomb: 57489.397357
RS	0	0.000000	0.428073	951.802576	0.016556	0.001119
RS	1	0.007304	0.428073	1003.525720	0.017456	0.007946
RS	2	0.015142	0.428073	1056.701980	0.018381	0.013841
RS	3	0.023552	0.428073	1111.164083	0.019328	0.017880
RS	4	0.032577	0.468598	1066.847632	0.018557	0.016640
RS	5	0.042260	0.468598	1120.669483	0.019493	0.016301
RS	6	0.052651	0.691141	799.962863	0.013915	0.011729
RS	7	0.063801	0.691141	844.294355	0.014686	0.012465
RS	8	0.075765	0.755282	815.063567	0.014178	0.012146
RS	9	0.088604	0.755282	859.481447	0.014950	0.012851
RS	10	0.102379	0.712384	959.110763	0.016683	0.014371
RS	11	0.117162	0.712384	1007.481292	0.017525	0.015446
RS	12	0.133024	0.672169	1119.067292	0.019466	0.017440
RS	13	0.150044	0.672169	1169.986688	0.020351	0.018837
RS	14	0.168308	0.708465	1159.213967	0.020164	0.019042
RS	15	0.187905	0.708465	1209.068566	0.021031	0.020335
RS	16	0.208934	0.822263	1086.671355	0.018902	0.018562
RS	17	0.231500	0.822263	1133.711378	0.019720	0.019609
RS	18	0.255713	0.986254	986.671013	0.017163	0.017269
RS	19	0.281695	0.986254	1030.604458	0.017927	0.018196
RS	20	0.309575	1.174036	904.718438	0.015737	0.016162
RS	21	0.339491	1.174036	945.900334	0.016453	0.017039
RS	22	0.371592	1.375859	844.094332	0.014683	0.015369
RS	23	0.406038	1.375859	882.980404	0.015359	0.016171
RS	24	0.443000	1.582430	803.094062	0.013969	0.014819
RS	25	0.482661	1.582430	840.128623	0.014614	0.015541
RS	26	0.525220	1.776229	782.753852	0.013616	0.014546
RS	27	0.570887	1.776229	818.370989	0.014235	0.015218
RS	28	0.619890	1.942454	781.891108	0.013601	0.014579
RS	29	0.672472	1.942454	816.396926	0.014201	0.015220
RS	30	0.728895	2.070519	798.873524	0.013896	0.014914
RS	31	0.789439	2.070519	832.346796	0.014478	0.015535
RS	32	0.854405	2.147889	834.690479	0.014519	0.015590
RS	33	0.924117	2.147889	866.882791	0.015079	0.016207
RS	34	0.998920	2.166204	890.717307	0.015494	0.016672
RS	35	1.079187	2.166204	920.807920	0.016017	0.017291
RS	36	1.165317	2.136419	962.277090	0.016738	0.018110
RS	37	1.257738	2.136419	988.575510	0.017196	0.018698
RS	38	1.356910	2.088331	1035.090427	0.018005	0.019628
RS	39	1.463325	2.088331	1055.135321	0.018354	0.020108
RS	40	1.577513	2.053897	1088.977170	0.018942	0.020794
RS	41	1.700042	2.053897	1100.348676	0.019140	0.021079
RS	42	1.831520	2.054526	1106.638756	0.019249	0.021216
RS	43	1.972602	2.054526	1108.083760	0.019275	0.021255
RS	44	2.123988	2.097477	1082.193761	0.018824	0.020748
RS	45	2.286433	2.097477	1074.107688	0.018684	0.020552
RS	46	2.460742	2.178447	1022.292290	0.017782	0.019534
RS	47	2.647783	2.178447	1006.182052	0.017502	0.019158
RS	48	2.848486	2.286414	939.779977	0.016347	0.017867
RS	49	3.063849	2.286414	917.365735	0.015957	0.017373
RS	50	3.294943	2.404818	847.748075	0.014746	0.016040
RS	51	3.542915	2.404818	820.267156	0.014268	0.015475
RS	52	3.809000	2.512726	755.757324	0.013146	0.014264
RS	53	4.094521	2.512726	723.690211	0.012588	0.013648
RS	54	4.400896	2.617313	661.466962	0.011506	0.012507
RS	55	4.729650	2.617313	625.938027	0.010888	0.011854
RS	56	5.082417	2.617313	586.895535	0.010209	0.011145
RS	57	5.460950	2.617313	544.883974	0.009478	0.010385
RS	58	5.867132	3.037320	436.202318	0.007588	0.008415
RS	59	6.302982	3.037320	405.733406	0.007058	0.007854
RS	60	6.770667	3.037320	373.464030	0.006496	0.007253
RS	61	7.272513	3.037320	339.921414	0.005913	0.006620
RS	62	7.811015	3.037320	305.683487	0.005317	0.005966
RS	63	8.388850	3.037320	1518.948862	0.026421	0.029555
PA	4+25*2+4+6 0.086151487 0.027476629 8.388849961 0.428072965 0.468598106 0.691141003 0.755282373 0.712383813 0.672168981 0.708465428 0.822263043 0.986253921 1.174035869 1.375858875 1.582430300 1.776229234 1.942453863 2.070518911 2.147889200 2.166204101 2.136419170 2.088330651 2.053896535 2.054525991 2.097477226 2.178446560 2.286413609 2.404817628 2.512725874 2.617312908 3.037319906
//
IT	3670
RD	12
LK	-441782.218991
QD	-301.994761 -> -266.783408
RI	0.0368117783
TR	0.084561	0.027901
MT	8.479733
MM	C_pi: 1.629330, n_recomb: 59569.726518
RS	0	0.000000	0.438185	965.281545	0.016204	0.001098
RS	1	0.007322	0.438185	1018.281370	0.017094	0.007841
RS	2	0.015181	0.438185	1072.838158	0.018010	0.013668
RS	3	0.023615	0.438185	1128.790044	0.018949	0.017669
RS	4	0.032666	0.468180	1110.744921	0.018646	0.016874
RS	5	0.042380	0.468180	1166.878022	0.019588	0.016553
RS	6	0.052806	0.712316	807.737115	0.013560	0.011539
RS	7	0.063995	0.712316	853.020331	0.014320	0.012257
RS	8	0.076003	0.782010	820.248632	0.013770	0.011897
RS	9	0.088891	0.782010	865.561515	0.014530	0.012583
RS	10	0.102722	0.731560	974.522965	0.016359	0.014185
RS	11	0.117566	0.731560	1024.333801	0.017196	0.015225
RS	12	0.133497	0.680825	1154.161382	0.019375	0.017418
RS	13	0.150594	0.680825	1207.146112	0.020264	0.018796
RS	14	0.168943	0.711049	1207.355335	0.020268	0.019167
RS	15	0.188636	0.711049	1259.453684	0.021143	0.020462
RS	16	0.209771	0.823480	1134.522822	0.019045	0.018711
RS	17	0.232454	0.823480	1183.714305	0.019871	0.019765
RS	18	0.256797	0.989542	1028.378102	0.017263	0.017366
RS	19	0.282923	0.989542	1074.291583	0.018034	0.018294
RS	20	0.310962	1.181381	940.470453	0.015788	0.016194
RS	21	0.341053	1.181381	983.462385	0.016509	0.017069
RS	22	0.373349	1.388875	875.021800	0.014689	0.015344
RS	23	0.408009	1.388875	915.571313	0.015370	0.016144
RS	24	0.445207	1.602775	830.192573	0.013936	0.014745
RS	25	0.485129	1.602775	868.772676	0.014584	0.015466
RS	26	0.527974	1.804709	807.216621	0.013551	0.014433
RS	27	0.573956	1.804709	844.301987	0.014173	0.015104
RS	28	0.623305	1.978606	804.992844	0.013513	0.014437
RS	29	0.676268	1.978606	840.935680	0.014117	0.015077
RS	30	0.733109	2.112742	821.885117	0.013797	0.014754
RS	31	0.794112	2.112742	856.807818	0.014383	0.015374
RS	32	0.859582	2.193175	859.148463	0.014423	0.015426
RS	33	0.929845	2.193175	892.839689	0.014988	0.016042
RS	34	1.005254	2.210379	918.592596	0.015420	0.016522
RS	35	1.086184	2.210379	950.241160	0.015952	0.017140
RS	36	1.173040	2.175824	995.572374	0.016713	0.017995
RS	37	1.266256	2.175824	1023.424444	0.017180	0.018584
RS	38	1.366298	2.121502	1074.921407	0.018045	0.019567
RS	39	1.473665	2.121502	1096.352539	0.018405	0.020054
RS	40	1.588894	2.081811	1134.662998	0.019048	0.020795
RS	41	1.712560	2.081811	1147.048102	0.019256	0.021091
RS	42	1.845282	2.079829	1155.561905	0.019398	0.021266
RS	43	1.987721	2.079829	1157.533856	0.019432	0.021320
RS	44	2.140591	2.123508	1130.841580	0.018983	0.020821
RS	45	2.304654	2.123508	1122.854024	0.018849	0.020641
RS	46	2.480731	2.208448	1067.751854	0.017924	0.019606
RS	47	2.669700	2.208448	1051.482029	0.017651	0.019247
RS	48	2.872507	2.322965	980.571250	0.016461	0.017926
RS	49	3.090163	2.322965	957.899802	0.016080	0.017451
RS	50	3.323757	2.449259	883.818608	0.014837	0.016090
RS	51	3.574456	2.449259	856.050271	0.014371	0.015544
RS	52	3.843511	2.564671	787.958208	0.013227	0.014315
RS	53	4.132268	2.564671	755.532018	0.012683	0.013718
RS	54	4.442168	2.676613	690.261688	0.011587	0.012564
RS	55	4.774760	2.676613	654.276088	0.010983	0.011929
RS	56	5.131706	2.676613	614.542346	0.010316	0.011234
RS	57	5.514788	2.676613	571.604263	0.009596	0.010486
RS	58	5.925921	3.130700	455.081127	0.007639	0.008445
RS	59	6.367159	3.130700	424.545434	0.007127	0.007905
RS	60	6.840705	3.130700	392.004502	0.006581	0.007322
RS	61	7.348926	3.130700	357.981525	0.006009	0.006705
RS	62	7.894360	3.130700	323.057423	0.005423	0.006063
RS	63	8.479733	3.130700	1638.819931	0.027511	0.030675
PA	4+25*2+4+6 0.084561154 0.027901352 8.479732583 0.438185328 0.468179593 0.712315672 0.782009940 0.731560053 0.680825454 0.711049433 0.823480469 0.989542137 1.181380759 1.388875118 1.602774789 1.804708671 1.978605709 2.112741798 2.193174934 2.210379273 2.175824435 2.121502032 2.081810658 2.079829020 2.123508262 2.208448150 2.322965229 2.449259381 2.564670949 2.676613150 3.130700043
//
IT	5116
RD	13
LK	-441713.242231
QD	-282.301152 -> -250.343036
RI	0.0356357798
TR	0.083078	0.028307
MT	8.564951
MM	C_pi: 1.661923, n_recomb: 61598.000199
RS	0	0.000000	0.448346	977.180841	0.015864	0.001079
RS	1	0.007339	0.448346	1031.360773	0.016743	0.007740
RS	2	0.015217	0.448346	1087.198677	0.017650	0.013495
RS	3	0.023673	0.448346	1144.538566	0.018581	0.017451
RS	4	0.032749	0.466667	1156.442920	0.018774	0.017131
RS	5	0.042492	0.466667	1214.915445	0.019723	0.016827
RS	6	0.052950	0.732592	815.299793	0.013236	0.011364
RS	7	0.064175	0.732592	861.487328	0.013986	0.012065
RS	8	0.076224	0.808449	824.608256	0.013387	0.011658
RS	9	0.089158	0.808449	870.735350	0.014136	0.012326
RS	10	0.103040	0.750755	988.211372	0.016043	0.013997
RS	11	0.117942	0.750755	1039.363441	0.016873	0.015005
RS	12	0.133937	0.689537	1187.237829	0.019274	0.017385
RS	13	0.151106	0.689537	1242.213729	0.020166	0.018745
RS	14	0.169535	0.713649	1254.072921	0.020359	0.019281
RS	15	0.189316	0.713649	1308.364794	0.021240	0.020577
RS	16	0.210550	0.824537	1181.492965	0.019181	0.018854
RS	17	0.233341	0.824537	1232.795149	0.020014	0.019913
RS	18	0.257806	0.992382	1069.407729	0.017361	0.017461
RS	19	0.284066	0.992382	1117.265148	0.018138	0.018390
RS	20	0.312253	1.187973	975.584123	0.015838	0.016228
RS	21	0.342509	1.187973	1020.351469	0.016565	0.017102
RS	22	0.374985	1.400821	905.306112	0.014697	0.015323
RS	23	0.409845	1.400821	947.484195	0.015382	0.016122
RS	24	0.447264	1.621790	856.594373	0.013906	0.014677
RS	25	0.487428	1.621790	896.683080	0.014557	0.015398
RS	26	0.530541	1.831725	830.891765	0.013489	0.014327
RS	27	0.576817	1.831725	869.405238	0.014114	0.014997
RS	28	0.626490	2.013301	827.191002	0.013429	0.014303
RS	29	0.679808	2.013301	864.527615	0.014035	0.014941
RS	30	0.737039	2.153618	843.861357	0.013699	0.014601
RS	31	0.798471	2.153618	880.188537	0.014289	0.015220
RS	32	0.864411	2.237302	882.420764	0.014325	0.015266
RS	33	0.935191	2.237302	917.567549	0.014896	0.015882
RS	34	1.011165	2.253631	945.118797	0.015343	0.016374
RS	35	1.092715	2.253631	978.289969	0.015882	0.016992
RS	36	1.180250	2.214525	1027.386671	0.016679	0.017878
RS	37	1.274210	2.214525	1056.774049	0.017156	0.018470
RS	38	1.375065	2.154108	1113.240881	0.018073	0.019502
RS	39	1.483323	2.154108	1136.063497	0.018443	0.019994
RS	40	1.599525	2.109164	1178.953419	0.019139	0.020789
RS	41	1.724256	2.109164	1192.378670	0.019357	0.021096
RS	42	1.858141	2.104416	1203.317487	0.019535	0.021309
RS	43	2.001853	2.104416	1205.853745	0.019576	0.021377
RS	44	2.156111	2.148506	1178.579630	0.019133	0.020889
RS	45	2.321691	2.148506	1170.727834	0.019006	0.020725
RS	46	2.499422	2.236982	1112.517761	0.018061	0.019676
RS	47	2.690198	2.236982	1096.120038	0.017795	0.019333
RS	48	2.894975	2.357556	1020.825257	0.016572	0.017986
RS	49	3.114781	2.357556	997.921432	0.016201	0.017528
RS	50	3.350719	2.491251	919.460489	0.014927	0.016140
RS	51	3.603973	2.491251	891.423334	0.014472	0.015613
RS	52	3.875813	2.613761	819.800931	0.013309	0.014367
RS	53	4.167605	2.613761	787.031352	0.012777	0.013787
RS	54	4.480811	2.732694	718.751221	0.011668	0.012621
RS	55	4.817004	2.732694	682.324152	0.011077	0.012002
RS	56	5.177871	2.732694	641.919488	0.010421	0.011321
RS	57	5.565222	2.732694	598.079896	0.009709	0.010584
RS	58	5.981002	3.219963	473.689093	0.007690	0.008474
RS	59	6.427296	3.219963	443.101988	0.007193	0.007953
RS	60	6.906345	3.219963	410.313299	0.006661	0.007388
RS	61	7.420552	3.219963	375.841282	0.006102	0.006785
RS	62	7.972497	3.219963	340.268488	0.005524	0.006155
RS	63	8.564951	3.219963	1759.675845	0.028567	0.031762
PA	4+25*2+4+6 0.083078265 0.028307449 8.564950852 0.448346150 0.466666547 0.732591634 0.808448685 0.750754918 0.689537002 0.713649051 0.824536937 0.992382440 1.187973084 1.400820847 1.621789642 1.831724845 2.013300857 2.153618424 2.237302453 2.253631374 2.214525391 2.154108277 2.109163960 2.104415736 2.148505646 2.236982007 2.357556155 2.491251150 2.613760751 2.732693672 3.219963498
//
IT	4748
RD	14
LK	-441650.616987
QD	-264.431633 -> -235.368105
RI	0.0345159529
TR	0.081692	0.028696
MT	8.645124
MM	C_pi: 1.693348, n_recomb: 63575.375413
RS	0	0.000000	0.458649	987.420865	0.015531	0.001060
RS	1	0.007355	0.458649	1042.681770	0.016401	0.007640
RS	2	0.015251	0.458649	1099.698937	0.017298	0.013320
RS	3	0.023727	0.458649	1158.322757	0.018220	0.017226
RS	4	0.032827	0.464257	1203.803898	0.018935	0.017407
RS	5	0.042596	0.464257	1264.639901	0.019892	0.017121
RS	6	0.053084	0.752025	822.659842	0.012940	0.011199
RS	7	0.064343	0.752025	869.709085	0.013680	0.011887
RS	8	0.076430	0.834639	828.210813	0.013027	0.011427
RS	9	0.089407	0.834639	875.077748	0.013764	0.012080
RS	10	0.103337	0.769960	1000.342276	0.015735	0.013808
RS	11	0.118292	0.769960	1052.742455	0.016559	0.014787
RS	12	0.134347	0.698284	1218.423733	0.019165	0.017342
RS	13	0.151583	0.698284	1275.318864	0.020060	0.018685
RS	14	0.170087	0.716242	1299.441694	0.020439	0.019385
RS	15	0.189951	0.716242	1355.878358	0.021327	0.020681
RS	16	0.211277	0.825425	1227.641155	0.019310	0.018991
RS	17	0.234171	0.825425	1281.014545	0.020150	0.020054
RS	18	0.258749	0.994799	1109.808394	0.017457	0.017555
RS	19	0.285134	0.994799	1159.574807	0.018239	0.018484
RS	20	0.313460	1.193851	1010.114381	0.015888	0.016264
RS	21	0.343870	1.193851	1056.623929	0.016620	0.017137
RS	22	0.376515	1.411751	935.002591	0.014707	0.015306
RS	23	0.411562	1.411751	978.775939	0.015396	0.016105
RS	24	0.449187	1.639542	882.355050	0.013879	0.014616
RS	25	0.489579	1.639542	923.917088	0.014533	0.015335
RS	26	0.532942	1.857346	853.838050	0.013430	0.014228
RS	27	0.579494	1.857346	893.741199	0.014058	0.014896
RS	28	0.629469	2.046608	848.546637	0.013347	0.014175
RS	29	0.683121	2.046608	887.235289	0.013956	0.014812
RS	30	0.740718	2.193204	864.870386	0.013604	0.014454
RS	31	0.802552	2.193204	902.558218	0.014197	0.015072
RS	32	0.868933	2.280323	904.576820	0.014228	0.015112
RS	33	0.940197	2.280323	941.136083	0.014803	0.015727
RS	34	1.016702	2.296005	970.363462	0.015263	0.016229
RS	35	1.098833	2.296005	1005.020827	0.015808	0.016847
RS	36	1.187006	2.252553	1057.780594	0.016638	0.017761
RS	37	1.281663	2.252553	1088.682222	0.017124	0.018355
RS	38	1.383283	2.186174	1150.091648	0.018090	0.019433
RS	39	1.492376	2.186174	1174.307073	0.018471	0.019931
RS	40	1.609493	2.135993	1221.864657	0.019219	0.020778
RS	41	1.735223	2.135993	1236.352690	0.019447	0.021094
RS	42	1.870201	2.128352	1249.897582	0.019660	0.021347
RS	43	2.015107	2.128352	1253.032582	0.019709	0.021427
RS	44	2.170670	2.172585	1225.382072	0.019274	0.020953
RS	45	2.337674	2.172585	1217.701794	0.019154	0.020803
RS	46	2.516962	2.264213	1156.559998	0.018192	0.019743
RS	47	2.709435	2.264213	1140.065417	0.017932	0.019416
RS	48	2.916065	2.390394	1060.515372	0.016681	0.018044
RS	49	3.137892	2.390394	1037.403698	0.016318	0.017603
RS	50	3.376035	2.531050	954.646770	0.015016	0.016191
RS	51	3.631692	2.531050	926.360036	0.014571	0.015681
RS	52	3.906152	2.660281	851.263194	0.013390	0.014419
RS	53	4.200799	2.660281	818.166776	0.012869	0.013855
RS	54	4.517116	2.785872	746.915550	0.011749	0.012678
RS	55	4.856698	2.785872	710.063404	0.011169	0.012073
RS	56	5.221256	2.785872	669.009042	0.010523	0.011405
RS	57	5.612627	2.785872	624.293578	0.009820	0.010678
RS	58	6.032782	3.305441	492.023111	0.007739	0.008504
RS	59	6.483839	3.305441	461.399607	0.007258	0.008000
RS	60	6.968071	3.305441	428.385837	0.006738	0.007450
RS	61	7.487917	3.305441	393.494347	0.006189	0.006862
RS	62	8.045997	3.305441	357.308156	0.005620	0.006243
RS	63	8.645124	3.305441	1881.320757	0.029592	0.032817
PA	4+25*2+4+6 0.081691826 0.028695626 8.645123518 0.458649133 0.464256502 0.752025039 0.834638867 0.769959534 0.698284150 0.716241924 0.825425305 0.994798624 1.193851057 1.411751400 1.639542196 1.857346172 2.046607675 2.193203827 2.280323397 2.296005062 2.252552910 2.186174123 2.135993257 2.128352357 2.172585196 2.264213182 2.390394296 2.531050071 2.660280949 2.785871789 3.305440846
//
IT	3972
RD	15
LK	-441593.645273
QD	-248.172435 -> -221.692402
RI	0.0334435200
TR	0.080392	0.029067
MT	8.720760
MM	C_pi: 1.723684, n_recomb: 65502.779057
RS	0	0.000000	0.469142	996.015156	0.015206	0.001042
RS	1	0.007370	0.469142	1052.258377	0.016064	0.007541
RS	2	0.015282	0.469142	1110.353342	0.016951	0.013143
RS	3	0.023778	0.469142	1170.157292	0.017864	0.016992
RS	4	0.032900	0.461097	1252.747890	0.019125	0.017702
RS	5	0.042694	0.461097	1315.968018	0.020090	0.017433
RS	6	0.053210	0.770721	829.758989	0.012668	0.011046
RS	7	0.064501	0.770721	877.628447	0.013398	0.011720
RS	8	0.076623	0.860608	831.117231	0.012688	0.011204
RS	9	0.089640	0.860608	878.655188	0.013414	0.011843
RS	10	0.103615	0.789183	1011.033481	0.015435	0.013619
RS	11	0.118621	0.789183	1064.593125	0.016253	0.014571
RS	12	0.134732	0.707056	1247.817692	0.019050	0.017291
RS	13	0.152031	0.707056	1306.561647	0.019947	0.018617
RS	14	0.170604	0.718824	1343.495887	0.020511	0.019479
RS	15	0.190547	0.718824	1402.029233	0.021404	0.020775
RS	16	0.211958	0.826161	1272.982777	0.019434	0.019123
RS	17	0.234948	0.826161	1328.388276	0.020280	0.020190
RS	18	0.259632	0.996818	1149.611386	0.017551	0.017647
RS	19	0.286136	0.996818	1201.252524	0.018339	0.018578
RS	20	0.314592	1.199056	1044.099879	0.015940	0.016302
RS	21	0.345146	1.199056	1092.319369	0.016676	0.017174
RS	22	0.377951	1.421744	964.138388	0.014719	0.015294
RS	23	0.413173	1.421744	1009.474572	0.015411	0.016092
RS	24	0.450992	1.656113	907.510259	0.013855	0.014560
RS	25	0.491597	1.656113	950.511519	0.014511	0.015279
RS	26	0.535195	1.881652	876.097203	0.013375	0.014136
RS	27	0.582006	1.881652	917.352904	0.014005	0.014803
RS	28	0.632267	2.078574	869.117692	0.013268	0.014054
RS	29	0.686231	2.078574	909.118090	0.013879	0.014690
RS	30	0.744173	2.231543	884.972761	0.013510	0.014313
RS	31	0.806385	2.231543	923.978494	0.014106	0.014931
RS	32	0.873181	2.322264	925.684652	0.014132	0.014963
RS	33	0.944900	2.322264	963.613691	0.014711	0.015578
RS	34	1.021904	2.337503	994.401062	0.015181	0.016086
RS	35	1.104583	2.337503	1030.507280	0.015732	0.016704
RS	36	1.193355	2.289910	1086.817818	0.016592	0.017645
RS	37	1.288669	2.289910	1119.210037	0.017086	0.018240
RS	38	1.391007	2.217710	1185.514980	0.018099	0.019361
RS	39	1.500888	2.217710	1211.120733	0.018490	0.019865
RS	40	1.618866	2.162324	1263.410713	0.019288	0.020761
RS	41	1.745538	2.162324	1278.980299	0.019526	0.021087
RS	42	1.881545	2.151686	1295.294298	0.019775	0.021379
RS	43	2.027576	2.151686	1299.059391	0.019832	0.021471
RS	44	2.184368	2.195826	1271.228554	0.019407	0.021013
RS	45	2.352715	2.195826	1263.753339	0.019293	0.020876
RS	46	2.533469	2.290263	1199.851972	0.018318	0.019808
RS	47	2.727543	2.290263	1183.290178	0.018065	0.019495
RS	48	2.935920	2.421648	1099.611939	0.016787	0.018102
RS	49	3.159653	2.421648	1076.316456	0.016432	0.017676
RS	50	3.399874	2.568856	989.351959	0.015104	0.016243
RS	51	3.657798	2.568856	960.834659	0.014669	0.015748
RS	52	3.934730	2.704465	882.319458	0.013470	0.014471
RS	53	4.232071	2.704465	848.913254	0.012960	0.013921
RS	54	4.551324	2.836405	774.732156	0.011827	0.012735
RS	55	4.894104	2.836405	737.472010	0.011259	0.012143
RS	56	5.262146	2.836405	695.789684	0.010622	0.011487
RS	57	5.657311	2.836405	650.224337	0.009927	0.010769
RS	58	6.081598	3.387408	510.075409	0.007787	0.008532
RS	59	6.537153	3.387408	479.430181	0.007319	0.008045
RS	60	7.026280	3.387408	446.213068	0.006812	0.007510
RS	61	7.551453	3.387408	410.930262	0.006273	0.006935
RS	62	8.115329	3.387408	374.164235	0.005712	0.006327
RS	63	8.720760	3.387408	2003.543904	0.030587	0.033839
PA	4+25*2+4+6 0.080392497 0.029066658 8.720759775 0.469142405 0.461097484 0.770720669 0.860608303 0.789182528 0.707055854 0.718823897 0.826161324 0.996818436 1.199056485 1.421744018 1.656113115 1.881651996 2.078574209 2.231542894 2.322264388 2.337502866 2.289909872 2.217710292 2.162323806 2.151686420 2.195826391 2.290263242 2.421648402 2.568855570 2.704465432 2.836405063 3.387407907
//
IT	4199
RD	16
LK	-441541.722131
QD	-233.339900 -> -209.172300
RI	0.0324092720
TR	0.079172	0.029421
MT	8.792350
MM	C_pi: 1.753013, n_recomb: 67381.389393
RS	0	0.000000	0.479888	1002.953150	0.014885	0.001026
RS	1	0.007383	0.479888	1060.079574	0.015733	0.007443
RS	2	0.015312	0.479888	1119.150357	0.016609	0.012965
RS	3	0.023826	0.479888	1180.030059	0.017513	0.016752
RS	4	0.032968	0.457328	1303.184581	0.019340	0.018013
RS	5	0.042785	0.457328	1368.805692	0.020314	0.017761
RS	6	0.053328	0.788726	836.606980	0.012416	0.010901
RS	7	0.064648	0.788726	885.258585	0.013138	0.011564
RS	8	0.076805	0.886384	833.386301	0.012368	0.010989
RS	9	0.089859	0.886384	881.531776	0.013083	0.011616
RS	10	0.103877	0.808429	1020.402402	0.015144	0.013431
RS	11	0.118930	0.808429	1075.037702	0.015955	0.014358
RS	12	0.135094	0.715851	1275.506808	0.018930	0.017233
RS	13	0.152452	0.715851	1336.030931	0.019828	0.018542
RS	14	0.171091	0.721395	1386.272968	0.020574	0.019565
RS	15	0.191106	0.721395	1446.855932	0.021473	0.020860
RS	16	0.212600	0.826762	1317.538590	0.019553	0.019250
RS	17	0.235680	0.826762	1374.937931	0.020405	0.020321
RS	18	0.260464	0.998486	1188.833332	0.017643	0.017738
RS	19	0.287078	0.998486	1242.315682	0.018437	0.018671
RS	20	0.315657	1.203658	1077.559209	0.015992	0.016342
RS	21	0.346347	1.203658	1127.457260	0.016732	0.017213
RS	22	0.379302	1.430871	992.746255	0.014733	0.015286
RS	23	0.414690	1.430871	1039.614119	0.015429	0.016083
RS	24	0.452691	1.671583	932.097877	0.013833	0.014509
RS	25	0.493498	1.671583	976.505742	0.014492	0.015227
RS	26	0.537318	1.904718	897.715072	0.013323	0.014049
RS	27	0.584373	1.904718	940.287874	0.013955	0.014715
RS	28	0.634902	2.109285	888.950170	0.013193	0.013939
RS	29	0.689162	2.109285	930.223597	0.013805	0.014574
RS	30	0.747429	2.268705	904.223766	0.013419	0.014178
RS	31	0.809997	2.268705	944.506082	0.014017	0.014795
RS	32	0.877185	2.363173	945.809827	0.014037	0.014819
RS	33	0.949333	2.363173	985.066866	0.014619	0.015433
RS	34	1.026809	2.378164	1017.299560	0.015098	0.015947
RS	35	1.110004	2.378164	1054.817145	0.015654	0.016565
RS	36	1.199343	2.326621	1114.565067	0.016541	0.017529
RS	37	1.295277	2.326621	1148.422548	0.017044	0.018126
RS	38	1.398295	2.248731	1219.568359	0.018099	0.019288
RS	39	1.508919	2.248731	1246.558816	0.018500	0.019796
RS	40	1.627710	2.188177	1303.627752	0.019347	0.020741
RS	41	1.755272	2.188177	1320.293991	0.019594	0.021075
RS	42	1.892253	2.174457	1339.523895	0.019880	0.021406
RS	43	2.039347	2.174457	1343.947053	0.019945	0.021510
RS	44	2.197301	2.218300	1316.118691	0.019532	0.021068
RS	45	2.366918	2.218300	1308.879515	0.019425	0.020944
RS	46	2.549058	2.315244	1242.383377	0.018438	0.019870
RS	47	2.744646	2.315244	1225.782266	0.018192	0.019571
RS	48	2.954675	2.451468	1138.101427	0.016890	0.018159
RS	49	3.180211	2.451468	1114.644987	0.016542	0.017748
RS	50	3.422399	2.604856	1023.560120	0.015191	0.016294
RS	51	3.682469	2.604856	994.830798	0.014764	0.015813
RS	52	3.961740	2.746530	912.954281	0.013549	0.014522
RS	53	4.261630	2.746530	879.255235	0.013049	0.013987
RS	54	4.583663	2.884538	802.185256	0.011905	0.012790
RS	55	4.929472	2.884538	764.534500	0.011346	0.012211
RS	56	5.300813	2.884538	722.246079	0.010719	0.011566
RS	57	5.699572	2.884538	675.856826	0.010030	0.010857
RS	58	6.127772	3.466133	527.842061	0.007834	0.008560
RS	59	6.587588	3.466133	497.189198	0.007379	0.008088
RS	60	7.081353	3.466133	463.789377	0.006883	0.007568
RS	61	7.611574	3.466133	428.141883	0.006354	0.007004
RS	62	8.180943	3.466133	390.827760	0.005800	0.006407
RS	63	8.792350	3.466133	2126.158520	0.031554	0.034831
PA	4+25*2+4+6 0.079171765 0.029421171 8.792350485 0.479887605 0.457327510 0.788725634 0.886383644 0.808429359 0.715851437 0.721395297 0.826761696 0.998485859 1.203657967 1.430871129 1.671583265 1.904718283 2.109284726 2.268704914 2.363173475 2.378163774 2.326621116 2.248730606 2.188177014 2.174456528 2.218300307 2.315243540 2.451468200 2.604856139 2.746529911 2.884537952 3.466133387
//
IT	4237
RD	17
LK	-441494.318897
QD	-219.775441 -> -197.683199
RI	0.0314089240
TR	0.078023	0.029760
MT	8.860211
MM	C_pi: 1.781386, n_recomb: 69212.191180
RS	0	0.000000	0.490917	1008.279897	0.014568	0.001009
RS	1	0.007396	0.490917	1066.191751	0.015405	0.007345
RS	2	0.015340	0.490917	1126.137536	0.016271	0.012784
RS	3	0.023870	0.490917	1187.989560	0.017164	0.016505
RS	4	0.033032	0.453058	1355.037569	0.019578	0.018339
RS	5	0.042872	0.453058	1423.072375	0.020561	0.018102
RS	6	0.053439	0.806116	843.170417	0.012182	0.010764
RS	7	0.064787	0.806116	892.566985	0.012896	0.011416
RS	8	0.076976	0.911993	835.058789	0.012065	0.010781
RS	9	0.090065	0.911993	883.752312	0.012769	0.011397
RS	10	0.104123	0.827706	1028.544998	0.014861	0.013244
RS	11	0.119220	0.827706	1084.176085	0.015665	0.014148
RS	12	0.135435	0.724660	1301.580210	0.018806	0.017168
RS	13	0.152848	0.724660	1363.817336	0.019705	0.018461
RS	14	0.171549	0.723955	1427.798486	0.020629	0.019643
RS	15	0.191634	0.723955	1490.384404	0.021534	0.020937
RS	16	0.213204	0.827241	1361.313847	0.019669	0.019372
RS	17	0.236369	0.827241	1420.668924	0.020526	0.020447
RS	18	0.261248	0.999831	1227.486088	0.017735	0.017829
RS	19	0.287967	0.999831	1282.776409	0.018534	0.018762
RS	20	0.316662	1.207705	1110.506342	0.016045	0.016383
RS	21	0.347479	1.207705	1162.051991	0.016790	0.017253
RS	22	0.380576	1.439199	1020.843152	0.014749	0.015281
RS	23	0.416120	1.439199	1069.212149	0.015448	0.016078
RS	24	0.454294	1.686024	956.142346	0.013815	0.014463
RS	25	0.495291	1.686024	1001.925088	0.014476	0.015181
RS	26	0.539320	1.926614	918.722715	0.013274	0.013968
RS	27	0.586606	1.926614	962.578262	0.013908	0.014633
RS	28	0.637390	2.138785	908.088167	0.013120	0.013830
RS	29	0.691929	2.138785	950.597192	0.013735	0.014463
RS	30	0.750502	2.304720	922.675601	0.013331	0.014049
RS	31	0.813407	2.304720	964.194342	0.013931	0.014665
RS	32	0.880965	2.403072	965.009285	0.013943	0.014680
RS	33	0.953520	2.403072	1005.553221	0.014529	0.015294
RS	34	1.031441	2.417992	1039.121793	0.015014	0.015812
RS	35	1.115126	2.417992	1078.012966	0.015575	0.016430
RS	36	1.205000	2.362681	1141.083558	0.016487	0.017414
RS	37	1.301521	2.362681	1176.379233	0.016997	0.018013
RS	38	1.405181	2.279224	1252.302658	0.018094	0.019212
RS	39	1.516508	2.279224	1280.669055	0.018504	0.019725
RS	40	1.636070	2.213543	1342.549917	0.019398	0.020716
RS	41	1.764474	2.213543	1360.324036	0.019654	0.021059
RS	42	1.902375	2.196675	1382.596283	0.019976	0.021429
RS	43	2.050476	2.196675	1387.702133	0.020050	0.021543
RS	44	2.209531	2.240044	1360.047980	0.019650	0.021120
RS	45	2.380350	2.240044	1353.073188	0.019550	0.021008
RS	46	2.563804	2.339220	1284.142554	0.018554	0.019930
RS	47	2.760826	2.339220	1267.527994	0.018314	0.019644
RS	48	2.972420	2.479950	1175.969037	0.016991	0.018215
RS	49	3.199664	2.479950	1152.373010	0.016650	0.017817
RS	50	3.443716	2.639177	1057.254970	0.015276	0.016344
RS	51	3.705819	2.639177	1028.331250	0.014858	0.015877
RS	52	3.987307	2.786622	943.150975	0.013627	0.014573
RS	53	4.289615	2.786622	909.175550	0.013136	0.014050
RS	54	4.614283	2.930440	829.258047	0.011981	0.012845
RS	55	4.962963	2.930440	791.233958	0.011432	0.012278
RS	56	5.337434	2.930440	748.361116	0.010813	0.011642
RS	57	5.739601	2.930440	701.173685	0.010131	0.010942
RS	58	6.171513	3.541808	545.315974	0.007879	0.008588
RS	59	6.635371	3.541808	514.669040	0.007436	0.008130
RS	60	7.133537	3.541808	481.106222	0.006951	0.007622
RS	61	7.668548	3.541808	445.119430	0.006431	0.007071
RS	62	8.243131	3.541808	407.287504	0.005885	0.006483
RS	63	8.860211	3.541808	2248.974230	0.032494	0.035793
PA	4+25*2+4+6 0.078023009 0.029760086 8.860210604 0.490917326 0.453058121 0.806115830 0.911993498 0.827705744 0.724659833 0.723954568 0.827241080 0.999831360 1.207705454 1.439199192 1.686023837 1.926614144 2.138785416 2.304720293 2.403071815 2.417992011 2.362680575 2.279223922 2.213543211 2.196675437 2.240044183 2.339220085 2.479950279 2.639177165 2.786622477 2.930439632 3.541807833
//
IT	4747
RD	18
LK	-441450.973700
QD	-207.342029 -> -187.116971
RI	0.0304430938
TR	0.076940	0.030084
MT	8.924659
MM	C_pi: 1.808835, n_recomb: 70995.417361
RS	0	0.000000	0.502222	1012.115747	0.014256	0.000993
RS	1	0.007408	0.502222	1070.719661	0.015082	0.007248
RS	2	0.015366	0.502222	1131.443765	0.015937	0.012602
RS	3	0.023913	0.502222	1194.168452	0.016820	0.016252
RS	4	0.033093	0.448379	1408.235069	0.019836	0.018678
RS	5	0.042953	0.448379	1478.691655	0.020828	0.018455
RS	6	0.053544	0.822945	849.424996	0.011965	0.010634
RS	7	0.064919	0.822945	899.530050	0.012670	0.011277
RS	8	0.077137	0.937443	836.177870	0.011778	0.010580
RS	9	0.090260	0.937443	885.363737	0.012471	0.011186
RS	10	0.104355	0.847013	1035.538013	0.014586	0.013058
RS	11	0.119495	0.847013	1092.088131	0.015383	0.013941
RS	12	0.135756	0.733487	1326.073735	0.018678	0.017098
RS	13	0.153222	0.733487	1389.956660	0.019578	0.018375
RS	14	0.171982	0.726496	1468.084602	0.020679	0.019714
RS	15	0.192132	0.726496	1532.626410	0.021588	0.021007
RS	16	0.213774	0.827603	1404.307802	0.019780	0.019491
RS	17	0.237020	0.827603	1465.579976	0.020643	0.020569
RS	18	0.261988	1.000888	1265.552933	0.017826	0.017918
RS	19	0.288806	1.000888	1322.617241	0.018630	0.018853
RS	20	0.317611	1.211243	1142.936408	0.016099	0.016426
RS	21	0.348549	1.211243	1196.098274	0.016848	0.017296
RS	22	0.381780	1.446776	1048.436542	0.014768	0.015280
RS	23	0.417473	1.446776	1098.276100	0.015470	0.016076
RS	24	0.455810	1.699495	979.652643	0.013799	0.014421
RS	25	0.496987	1.699495	1026.778673	0.014463	0.015139
RS	26	0.541214	1.947386	939.141184	0.013228	0.013892
RS	27	0.588719	1.947386	984.245595	0.013864	0.014556
RS	28	0.639742	2.167130	926.552140	0.013051	0.013726
RS	29	0.694546	2.167130	970.259765	0.013667	0.014359
RS	30	0.753410	2.339622	940.359364	0.013245	0.013926
RS	31	0.816634	2.339622	983.074810	0.013847	0.014541
RS	32	0.884543	2.441979	983.319781	0.013850	0.014546
RS	33	0.957483	2.441979	1025.109563	0.014439	0.015159
RS	34	1.035826	2.456997	1059.907212	0.014929	0.015680
RS	35	1.119974	2.456997	1100.133399	0.015496	0.016298
RS	36	1.210355	2.398084	1166.412206	0.016429	0.017301
RS	37	1.307433	2.398084	1203.116900	0.016946	0.017901
RS	38	1.411702	2.309190	1283.741873	0.018082	0.019135
RS	39	1.523696	2.309190	1313.472157	0.018501	0.019653
RS	40	1.643987	2.238426	1380.182887	0.019440	0.020689
RS	41	1.773191	2.238426	1399.072327	0.019707	0.021040
RS	42	1.911966	2.218358	1424.498735	0.020065	0.021448
RS	43	2.061022	2.218358	1430.308458	0.020146	0.021573
RS	44	2.221121	2.261090	1402.991795	0.019762	0.021168
RS	45	2.393080	2.261090	1396.306916	0.019668	0.021068
RS	46	2.577780	2.362255	1325.095675	0.018665	0.019988
RS	47	2.776163	2.362255	1308.491667	0.018431	0.019714
RS	48	2.989243	2.507185	1213.178770	0.017088	0.018270
RS	49	3.218109	2.507185	1189.463344	0.016754	0.017884
RS	50	3.463930	2.671940	1090.399098	0.015359	0.016394
RS	51	3.727964	2.671940	1061.298261	0.014949	0.015939
RS	52	4.011558	2.824887	972.873499	0.013703	0.014623
RS	53	4.316162	2.824887	938.638372	0.013221	0.014112
RS	54	4.643332	2.974272	855.917145	0.012056	0.012898
RS	55	4.994741	2.974272	817.537545	0.011515	0.012342
RS	56	5.372184	2.974272	774.102537	0.010904	0.011716
RS	57	5.777590	2.974272	726.143297	0.010228	0.011024
RS	58	6.213030	3.614620	562.478209	0.007923	0.008614
RS	59	6.680730	3.614620	531.850866	0.007491	0.008170
RS	60	7.183079	3.614620	498.144581	0.007017	0.007675
RS	61	7.722645	3.614620	461.843484	0.006505	0.007134
RS	62	8.302185	3.614620	423.523519	0.005966	0.006556
RS	63	8.924659	3.614620	2371.755278	0.033407	0.036725
PA	4+25*2+4+6 0.076940076 0.030084145 8.924659000 0.502221886 0.448378804 0.822945017 0.937443100 0.847012545 0.733486773 0.726496165 0.827603095 1.000888092 1.211243366 1.446776229 1.699495373 1.947386445 2.167130172 2.339621582 2.441979392 2.456997034 2.398084417 2.309189687 2.238425560 2.218357786 2.261090474 2.362255048 2.507185183 2.671939854 2.824886927 2.974272170 3.614619684
//
IT	4661
RD	19
LK	-441411.282034
QD	-195.922037 -> -177.380671
RI	0.0295055099
TR	0.075918	0.030394
MT	8.985974
MM	C_pi: 1.835419, n_recomb: 72732.561413
RS	0	0.000000	0.513850	1014.478813	0.013948	0.000978
RS	1	0.007420	0.513850	1073.682043	0.014762	0.007152
RS	2	0.015391	0.513850	1135.088322	0.015606	0.012418
RS	3	0.023953	0.513850	1198.586445	0.016479	0.015995
RS	4	0.033150	0.443386	1462.681408	0.020110	0.019029
RS	5	0.043030	0.443386	1535.563347	0.021112	0.018820
RS	6	0.053643	0.839257	855.378409	0.011761	0.010511
RS	7	0.065043	0.839257	906.157630	0.012459	0.011144
RS	8	0.077289	0.962774	836.771985	0.011505	0.010386
RS	9	0.090444	0.962774	886.397792	0.012187	0.010982
RS	10	0.104575	0.866354	1041.476281	0.014319	0.012874
RS	11	0.119755	0.866354	1098.873094	0.015108	0.013737
RS	12	0.136060	0.742324	1349.083612	0.018549	0.017022
RS	13	0.153576	0.742324	1414.547498	0.019449	0.018284
RS	14	0.172392	0.729031	1507.152278	0.020722	0.019779
RS	15	0.192603	0.729031	1573.603886	0.021635	0.021070
RS	16	0.214314	0.827875	1446.519021	0.019888	0.019605
RS	17	0.237637	0.827875	1509.670365	0.020756	0.020686
RS	18	0.262689	1.001686	1303.054170	0.017916	0.018006
RS	19	0.289601	1.001686	1361.859460	0.018724	0.018942
RS	20	0.318509	1.214326	1174.863987	0.016153	0.016470
RS	21	0.349563	1.214326	1229.611604	0.016906	0.017339
RS	22	0.382921	1.453669	1075.547570	0.014788	0.015281
RS	23	0.418753	1.453669	1126.828244	0.015493	0.016077
RS	24	0.457245	1.712071	1002.656899	0.013786	0.014384
RS	25	0.498593	1.712071	1051.096007	0.014452	0.015101
RS	26	0.543009	1.967121	958.999073	0.013185	0.013821
RS	27	0.590720	1.967121	1005.319925	0.013822	0.014484
RS	28	0.641972	2.194378	944.387129	0.012984	0.013628
RS	29	0.697026	2.194378	989.258147	0.013601	0.014259
RS	30	0.756166	2.373460	957.326223	0.013162	0.013807
RS	31	0.819693	2.373460	1001.200409	0.013766	0.014422
RS	32	0.887935	2.479930	1000.802250	0.013760	0.014417
RS	33	0.961240	2.479930	1043.798326	0.014351	0.015029
RS	34	1.039984	2.495200	1079.723691	0.014845	0.015551
RS	35	1.124572	2.495200	1121.247095	0.015416	0.016169
RS	36	1.215435	2.432842	1190.622473	0.016370	0.017189
RS	37	1.313041	2.432842	1228.706563	0.016893	0.017791
RS	38	1.417889	2.338625	1313.956706	0.018066	0.019058
RS	39	1.530517	2.338625	1345.036869	0.018493	0.019581
RS	40	1.651501	2.262826	1416.583273	0.019477	0.020659
RS	41	1.781463	2.262826	1436.592579	0.019752	0.021017
RS	42	1.921068	2.239515	1465.271761	0.020146	0.021463
RS	43	2.071032	2.239515	1471.803426	0.020236	0.021598
RS	44	2.232123	2.281477	1444.972115	0.019867	0.021214
RS	45	2.405168	2.281477	1438.600214	0.019779	0.021124
RS	46	2.591052	2.384405	1365.258020	0.018771	0.020044
RS	47	2.790728	2.384405	1348.686285	0.018543	0.019780
RS	48	3.005221	2.533259	1249.737742	0.017183	0.018323
RS	49	3.235630	2.533259	1225.921465	0.016855	0.017949
RS	50	3.483134	2.703249	1122.998398	0.015440	0.016442
RS	51	3.749004	2.703249	1093.736160	0.015038	0.016000
RS	52	4.034601	2.861450	1002.123790	0.013778	0.014672
RS	53	4.341390	2.861450	967.644482	0.013304	0.014172
RS	54	4.670942	3.016185	882.160980	0.012129	0.012949
RS	55	5.024947	3.016185	843.442950	0.011596	0.012404
RS	56	5.405220	3.016185	799.467163	0.010992	0.011787
RS	57	5.813708	3.016185	750.761512	0.010322	0.011102
RS	58	6.252507	3.684738	579.332033	0.007965	0.008640
RS	59	6.723865	3.684738	548.736793	0.007545	0.008208
RS	60	7.230198	3.684738	514.905081	0.007079	0.007725
RS	61	7.774101	3.684738	478.312909	0.006576	0.007195
RS	62	8.358361	3.684738	439.532720	0.006043	0.006625
RS	63	8.985974	3.684738	2494.364514	0.034295	0.037630
PA	4+25*2+4+6 0.075917566 0.030394088 8.985973815 0.513849743 0.443385847 0.839256747 0.962774133 0.866353888 0.742324001 0.729030577 0.827874602 1.001686072 1.214326412 1.453669476 1.712070889 1.967120759 2.194378025 2.373460383 2.479930381 2.495200158 2.432842114 2.338624766 2.262825512 2.239515413 2.281476549 2.384405075 2.533259454 2.703249101 2.861450195 3.016184811 3.684738352
//
IT	4342
RD	20
LK	-441374.885131
QD	-185.410810 -> -168.390981
RI	0.0285963896
TR	0.074951	0.030691
MT	9.044383
MM	C_pi: 1.861166, n_recomb: 74424.163308
RS	0	0.000000	0.525802	1015.467721	0.013644	0.000963
RS	1	0.007431	0.525802	1075.181299	0.014447	0.007056
RS	2	0.015414	0.525802	1137.177187	0.015280	0.012233
RS	3	0.023990	0.525802	1201.352831	0.016142	0.015734
RS	4	0.033204	0.438143	1518.317654	0.020401	0.019391
RS	5	0.043102	0.438143	1593.624221	0.021413	0.019194
RS	6	0.053736	0.855113	860.999324	0.011569	0.010392
RS	7	0.065160	0.855113	912.418288	0.012260	0.011017
RS	8	0.077433	0.987989	836.882252	0.011245	0.010198
RS	9	0.090618	0.987989	886.898984	0.011917	0.010785
RS	10	0.104783	0.885737	1046.420495	0.014060	0.012693
RS	11	0.120001	0.885737	1104.594487	0.014842	0.013537
RS	12	0.136349	0.751168	1370.665587	0.018417	0.016943
RS	13	0.153912	0.751168	1437.646411	0.019317	0.018190
RS	14	0.172780	0.731551	1545.025007	0.020760	0.019837
RS	15	0.193050	0.731551	1613.340376	0.021678	0.021126
RS	16	0.214826	0.828061	1487.946409	0.019993	0.019716
RS	17	0.238221	0.828061	1552.938738	0.020866	0.020800
RS	18	0.263354	1.002254	1339.976390	0.018005	0.018094
RS	19	0.290355	1.002254	1400.489208	0.018818	0.019031
RS	20	0.319362	1.216988	1206.290704	0.016208	0.016515
RS	21	0.350524	1.216988	1262.593501	0.016965	0.017384
RS	22	0.384002	1.459930	1102.177135	0.014809	0.015285
RS	23	0.419968	1.459930	1154.869475	0.015517	0.016081
RS	24	0.458607	1.723801	1025.165950	0.013775	0.014350
RS	25	0.500117	1.723801	1074.888253	0.014443	0.015067
RS	26	0.544711	1.985857	978.317666	0.013145	0.013754
RS	27	0.592620	1.985857	1025.823178	0.013783	0.014416
RS	28	0.644088	2.220572	961.615547	0.012921	0.013534
RS	29	0.699381	2.220572	1007.615421	0.013539	0.014165
RS	30	0.758782	2.406270	973.604691	0.013082	0.013694
RS	31	0.822598	2.406270	1018.600329	0.013686	0.014307
RS	32	0.891156	2.516946	1017.491538	0.013672	0.014292
RS	33	0.964808	2.516946	1061.654815	0.014265	0.014903
RS	34	1.043934	2.532613	1098.609944	0.014761	0.015426
RS	35	1.128939	2.532613	1141.392593	0.015336	0.016044
RS	36	1.220261	2.466953	1213.755336	0.016309	0.017079
RS	37	1.318369	2.466953	1253.187947	0.016838	0.017682
RS	38	1.423767	2.367527	1342.979918	0.018045	0.018981
RS	39	1.536997	2.367527	1375.393537	0.018480	0.019508
RS	40	1.658642	2.286742	1451.770817	0.019507	0.020626
RS	41	1.789326	2.286742	1472.901398	0.019791	0.020993
RS	42	1.929721	2.260155	1504.919778	0.020221	0.021476
RS	43	2.080548	2.260155	1512.188340	0.020319	0.021620
RS	44	2.242584	2.301222	1485.981650	0.019966	0.021256
RS	45	2.416660	2.301222	1479.943089	0.019885	0.021176
RS	46	2.603672	2.405714	1404.612188	0.018873	0.020097
RS	47	2.804581	2.405714	1388.092554	0.018651	0.019844
RS	48	3.020419	2.558237	1285.625739	0.017274	0.018375
RS	49	3.252296	2.558237	1261.725751	0.016953	0.018011
RS	50	3.501403	2.733195	1155.029297	0.015520	0.016490
RS	51	3.769022	2.733195	1125.620729	0.015124	0.016058
RS	52	4.056527	2.896418	1030.879196	0.013851	0.014720
RS	53	4.365397	2.896418	996.170882	0.013385	0.014231
RS	54	4.697218	3.056298	907.967663	0.012200	0.013000
RS	55	5.053697	3.056298	868.928222	0.011675	0.012464
RS	56	5.436666	3.056298	824.433000	0.011077	0.011855
RS	57	5.848093	3.056298	775.006339	0.010413	0.011178
RS	58	6.290094	3.752310	595.865124	0.008006	0.008664
RS	59	6.764939	3.752310	565.314232	0.007596	0.008245
RS	60	7.275069	3.752310	531.374650	0.007140	0.007773
RS	61	7.823107	3.752310	494.513983	0.006645	0.007252
RS	62	8.411870	3.752310	455.300636	0.006118	0.006692
RS	63	9.044383	3.752310	2616.607705	0.035158	0.038507
PA	4+25*2+4+6 0.074950787 0.030690652 9.044382696 0.525801948 0.438143194 0.855112828 0.987989228 0.885737410 0.751168237 0.731550886 0.828060929 1.002253748 1.216987662 1.459930130 1.723801439 1.985857234 2.220572103 2.406269934 2.516945714 2.532612955 2.466952798 2.367527047 2.286741801 2.260154944 2.301222347 2.405713938 2.558237491 2.733195372 2.896418212 3.056298456 3.752310053
//
IT	5411
RD	21
LK	-441341.466948
QD	-175.718302 -> -160.076202
RI	0.0277153926
TR	0.074036	0.030975
MT	9.100094
MM	C_pi: 1.886105, n_recomb: 76070.947293
RS	0	0.000000	0.538080	1015.178590	0.013345	0.000948
RS	1	0.007441	0.538080	1075.317477	0.014136	0.006960
RS	2	0.015436	0.538080	1137.814176	0.014957	0.012047
RS	3	0.024026	0.538080	1202.574972	0.015809	0.015470
RS	4	0.033256	0.432714	1575.062481	0.020705	0.019762
RS	5	0.043171	0.432714	1652.788179	0.021727	0.019576
RS	6	0.053825	0.870540	866.293522	0.011388	0.010278
RS	7	0.065272	0.870540	918.319207	0.012072	0.010895
RS	8	0.077570	1.013099	836.540814	0.010997	0.010016
RS	9	0.090784	1.013099	886.902384	0.011659	0.010595
RS	10	0.104981	0.905154	1050.448396	0.013809	0.012513
RS	11	0.120234	0.905154	1109.333628	0.014583	0.013340
RS	12	0.136622	0.760017	1390.875314	0.018284	0.016860
RS	13	0.154230	0.760017	1459.310064	0.019184	0.018093
RS	14	0.173148	0.734057	1581.718295	0.020793	0.019891
RS	15	0.193474	0.734057	1651.851486	0.021715	0.021177
RS	16	0.215312	0.828173	1528.582142	0.020094	0.019823
RS	17	0.238776	0.828173	1595.377087	0.020972	0.020909
RS	18	0.263985	1.002616	1376.311020	0.018092	0.018180
RS	19	0.291070	1.002616	1438.497694	0.018910	0.019118
RS	20	0.320171	1.219265	1237.213331	0.016264	0.016562
RS	21	0.351437	1.219265	1295.040669	0.017024	0.017430
RS	22	0.385030	1.465606	1128.328730	0.014833	0.015292
RS	23	0.421123	1.465606	1182.403445	0.015543	0.016087
RS	24	0.459901	1.734743	1047.188118	0.013766	0.014320
RS	25	0.501565	1.734743	1098.164109	0.014436	0.015036
RS	26	0.546329	2.003657	997.108911	0.013108	0.013692
RS	27	0.594425	2.003657	1045.767849	0.013747	0.014353
RS	28	0.646099	2.245764	978.257366	0.012860	0.013445
RS	29	0.701619	2.245764	1025.352313	0.013479	0.014075
RS	30	0.761270	2.438085	989.224395	0.013004	0.013585
RS	31	0.825359	2.438085	1035.305067	0.013610	0.014198
RS	32	0.894218	2.553054	1033.421514	0.013585	0.014171
RS	33	0.968201	2.553054	1078.713570	0.014180	0.014782
RS	34	1.047689	2.569244	1116.609293	0.014679	0.015304
RS	35	1.133093	2.569244	1160.613382	0.015257	0.015922
RS	36	1.224851	2.500421	1235.853805	0.016246	0.016970
RS	37	1.323437	2.500421	1276.603241	0.016782	0.017576
RS	38	1.429360	2.395895	1370.850797	0.018021	0.018903
RS	39	1.543164	2.395895	1404.579437	0.018464	0.019434
RS	40	1.665437	2.310176	1485.772108	0.019531	0.020592
RS	41	1.796809	2.310176	1508.022611	0.019824	0.020966
RS	42	1.937956	2.280285	1543.455229	0.020290	0.021485
RS	43	2.089607	2.280285	1551.472787	0.020395	0.021638
RS	44	2.252542	2.320351	1526.019903	0.020060	0.021295
RS	45	2.427602	2.320351	1520.332638	0.019986	0.021225
RS	46	2.615689	2.426221	1443.150439	0.018971	0.020148
RS	47	2.817772	2.426221	1426.700783	0.018755	0.019905
RS	48	3.034893	2.582180	1320.829968	0.017363	0.018426
RS	49	3.268170	2.582180	1296.862031	0.017048	0.018072
RS	50	3.518806	2.761857	1186.477765	0.015597	0.016537
RS	51	3.788093	2.761857	1156.936913	0.015209	0.016116
RS	52	4.077418	2.929888	1059.123928	0.013923	0.014767
RS	53	4.388272	2.929888	1024.201209	0.013464	0.014288
RS	54	4.722259	3.094725	933.320848	0.012269	0.013049
RS	55	5.081098	3.094725	893.976762	0.011752	0.012522
RS	56	5.466640	3.094725	848.983196	0.011160	0.011921
RS	57	5.880871	3.094725	798.860699	0.010502	0.011251
RS	58	6.325926	3.817471	612.068990	0.008046	0.008688
RS	59	6.804100	3.817471	581.574226	0.007645	0.008280
RS	60	7.317855	3.817471	547.543665	0.007198	0.007818
RS	61	7.869841	3.817471	510.436262	0.006710	0.007307
RS	62	8.462902	3.817471	470.815904	0.006189	0.006755
RS	63	9.100094	3.817471	2738.312161	0.035997	0.039358
PA	4+25*2+4+6 0.074035516 0.030974531 9.100094126 0.538080301 0.432713705 0.870540441 1.013099390 0.905154433 0.760017196 0.734056536 0.828173067 1.002616244 1.219265358 1.465605832 1.734742716 2.003656687 2.245764292 2.438085011 2.553054126 2.569243514 2.500420698 2.395894671 2.310175662 2.280284708 2.320350626 2.426221248 2.582180346 2.761857306 2.929887579 3.094725308 3.817470851
//
IT	4043
RD	22
LK	-441310.746499
QD	-166.765074 -> -152.372838
RI	0.0268603252
TR	0.073168	0.031246
MT	9.153276
MM	C_pi: 1.910269, n_recomb: 77673.946689
RS	0	0.000000	0.550702	1013.678355	0.013050	0.000934
RS	1	0.007451	0.550702	1074.160347	0.013829	0.006865
RS	2	0.015457	0.550702	1137.071796	0.014639	0.011860
RS	3	0.024060	0.550702	1202.327965	0.015479	0.015204
RS	4	0.033304	0.427154	1632.832060	0.021022	0.020140
RS	5	0.043237	0.427154	1712.966801	0.022053	0.019965
RS	6	0.053910	0.885605	871.231871	0.011217	0.010168
RS	7	0.065378	0.885605	923.830966	0.011894	0.010778
RS	8	0.077700	1.038139	835.763846	0.010760	0.009839
RS	9	0.090941	1.038139	886.426310	0.011412	0.010410
RS	10	0.105168	0.924613	1053.620483	0.013565	0.012336
RS	11	0.120456	0.924613	1113.154155	0.014331	0.013146
RS	12	0.136882	0.768872	1409.771510	0.018150	0.016774
RS	13	0.154533	0.768872	1479.598625	0.019049	0.017993
RS	14	0.173498	0.736550	1617.254601	0.020821	0.019939
RS	15	0.193877	0.736550	1689.160295	0.021747	0.021223
RS	16	0.215774	0.828214	1568.444490	0.020193	0.019928
RS	17	0.239303	0.828214	1637.004262	0.021075	0.021015
RS	18	0.264585	1.002786	1412.074105	0.018180	0.018265
RS	19	0.291751	1.002786	1475.901479	0.019001	0.019205
RS	20	0.320941	1.221192	1267.639753	0.016320	0.016608
RS	21	0.352305	1.221192	1326.961400	0.017084	0.017477
RS	22	0.386007	1.470747	1154.008585	0.014857	0.015300
RS	23	0.422221	1.470747	1209.436828	0.015571	0.016095
RS	24	0.461132	1.744947	1068.738307	0.013759	0.014292
RS	25	0.502943	1.744947	1120.939209	0.014431	0.015009
RS	26	0.547869	2.020564	1015.397131	0.013073	0.013633
RS	27	0.596142	2.020564	1065.179285	0.013713	0.014294
RS	28	0.648013	2.269987	994.345081	0.012802	0.013361
RS	29	0.703748	2.269987	1042.502543	0.013422	0.013989
RS	30	0.763637	2.468940	1004.219314	0.012929	0.013481
RS	31	0.827988	2.468940	1051.349787	0.013535	0.014093
RS	32	0.897133	2.588270	1048.636134	0.013500	0.014055
RS	33	0.971431	2.588270	1095.019652	0.014098	0.014665
RS	34	1.051265	2.605100	1133.770026	0.014597	0.015186
RS	35	1.137048	2.605100	1178.958351	0.015178	0.015804
RS	36	1.229222	2.533248	1256.968471	0.016183	0.016864
RS	37	1.328264	2.533248	1299.002721	0.016724	0.017471
RS	38	1.434686	2.423729	1397.615445	0.017993	0.018825
RS	39	1.549038	2.423729	1432.639265	0.018444	0.019361
RS	40	1.671910	2.333124	1518.627775	0.019551	0.020557
RS	41	1.803937	2.333124	1541.994445	0.019852	0.020937
RS	42	1.945802	2.299911	1580.903802	0.020353	0.021492
RS	43	2.098238	2.299911	1589.679906	0.020466	0.021654
RS	44	2.262032	2.338877	1565.102548	0.020150	0.021333
RS	45	2.438030	2.338877	1559.782085	0.020081	0.021272
RS	46	2.627143	2.445960	1480.878349	0.019065	0.020198
RS	47	2.830346	2.445960	1464.514633	0.018855	0.019964
RS	48	3.048690	2.605138	1355.351652	0.017449	0.018475
RS	49	3.283304	2.605138	1331.329929	0.017140	0.018131
RS	50	3.535398	2.789303	1217.341224	0.015672	0.016583
RS	51	3.806277	2.789303	1187.680959	0.015291	0.016171
RS	52	4.097339	2.961939	1086.853673	0.013993	0.014813
RS	53	4.410089	2.961939	1051.730198	0.013540	0.014343
RS	54	4.746142	3.131560	958.214499	0.012336	0.013096
RS	55	5.107235	3.131560	918.581822	0.011826	0.012578
RS	56	5.495234	3.131560	873.110250	0.011241	0.011985
RS	57	5.912143	3.131560	822.316321	0.010587	0.011321
RS	58	6.360116	3.880335	627.941848	0.008084	0.008711
RS	59	6.841469	3.880335	597.514165	0.007693	0.008314
RS	60	7.358687	3.880335	563.408487	0.007254	0.007862
RS	61	7.914445	3.880335	526.074916	0.006773	0.007360
RS	62	8.511613	3.880335	486.072401	0.006258	0.006816
RS	63	9.153276	3.880335	2859.339194	0.036812	0.040183
PA	4+25*2+4+6 0.073168094 0.031246414 9.153276133 0.550702334 0.427154242 0.885605469 1.038138571 0.924613195 0.768872186 0.736550118 0.828214137 1.002786442 1.221192088 1.470746612 1.744946929 2.020563764 2.269987233 2.468939607 2.588270207 2.605100056 2.533248115 2.423729362 2.333123726 2.299910915 2.338876680 2.445960489 2.605137553 2.789302673 2.961939372 3.131559757 3.880335096
//
IT	5016
RD	23
LK	-441282.474424
QD	-158.480785 -> -145.224382
RI	0.0260299160
TR	0.072345	0.031507
MT	9.204115
MM	C_pi: 1.933689, n_recomb: 79234.082582
RS	0	0.000000	0.563684	1011.034931	0.012760	0.000920
RS	1	0.007460	0.563684	1071.780843	0.013527	0.006770
RS	2	0.015478	0.563684	1135.023917	0.014325	0.011673
RS	3	0.024093	0.563684	1200.688488	0.015154	0.014936
RS	4	0.033351	0.421512	1691.546498	0.021349	0.020526
RS	5	0.043299	0.421512	1774.075845	0.022390	0.020361
RS	6	0.053990	0.900328	875.828640	0.011054	0.010061
RS	7	0.065479	0.900328	928.969418	0.011724	0.010665
RS	8	0.077824	1.063106	834.592048	0.010533	0.009668
RS	9	0.091091	1.063106	885.514640	0.011176	0.010231
RS	10	0.105347	0.944116	1055.996189	0.013328	0.012162
RS	11	0.120667	0.944116	1116.118629	0.014086	0.012956
RS	12	0.137130	0.777727	1427.420766	0.018015	0.016686
RS	13	0.154821	0.777727	1498.580355	0.018913	0.017891
RS	14	0.173831	0.739031	1651.658196	0.020845	0.019982
RS	15	0.194261	0.739031	1725.291621	0.021775	0.021263
RS	16	0.216214	0.828198	1607.525552	0.020288	0.020029
RS	17	0.239805	0.828198	1677.812493	0.021175	0.021118
RS	18	0.265156	1.002790	1447.257911	0.018266	0.018350
RS	19	0.292399	1.002790	1512.692903	0.019091	0.019290
RS	20	0.321673	1.222806	1297.566921	0.016376	0.016656
RS	21	0.353132	1.222806	1358.352811	0.017144	0.017524
RS	22	0.386938	1.475392	1179.225885	0.014883	0.015311
RS	23	0.423266	1.475392	1235.979286	0.015599	0.016106
RS	24	0.462304	1.754466	1089.826929	0.013755	0.014268
RS	25	0.504255	1.754466	1143.224553	0.014428	0.014985
RS	26	0.549335	2.036635	1033.196602	0.013040	0.013578
RS	27	0.597779	2.036635	1084.072521	0.013682	0.014238
RS	28	0.649837	2.293294	1009.898638	0.012746	0.013280
RS	29	0.705778	2.293294	1059.086992	0.013367	0.013908
RS	30	0.765893	2.498871	1018.618824	0.012856	0.013381
RS	31	0.830493	2.498871	1066.764961	0.013463	0.013992
RS	32	0.899912	2.622625	1063.169533	0.013418	0.013942
RS	33	0.974511	2.622625	1110.608189	0.014017	0.014552
RS	34	1.054674	2.640205	1150.131676	0.014516	0.015071
RS	35	1.140819	2.640205	1196.467649	0.015100	0.015689
RS	36	1.233390	2.565447	1277.143401	0.016119	0.016760
RS	37	1.332867	2.565447	1320.430277	0.016665	0.017368
RS	38	1.439766	2.451032	1423.319915	0.017963	0.018748
RS	39	1.554640	2.451032	1459.617747	0.018422	0.019288
RS	40	1.678085	2.355592	1550.372867	0.019567	0.020520
RS	41	1.810738	2.355592	1574.849839	0.019876	0.020907
RS	42	1.953289	2.319045	1617.289090	0.020412	0.021498
RS	43	2.106474	2.319045	1626.830877	0.020532	0.021667
RS	44	2.271088	2.356826	1603.239756	0.020234	0.021367
RS	45	2.447983	2.356826	1598.299561	0.020172	0.021316
RS	46	2.638075	2.464969	1517.799684	0.019156	0.020245
RS	47	2.842348	2.464969	1501.536084	0.018951	0.020021
RS	48	3.061862	2.627165	1389.188892	0.017533	0.018523
RS	49	3.297752	2.627165	1365.126219	0.017229	0.018188
RS	50	3.551241	2.815606	1247.614119	0.015746	0.016628
RS	51	3.823642	2.815606	1217.846433	0.015370	0.016225
RS	52	4.116365	2.992661	1114.061668	0.014060	0.014857
RS	53	4.430926	2.992661	1078.750423	0.013615	0.014396
RS	54	4.768955	3.166902	982.640910	0.012402	0.013142
RS	55	5.132203	3.166902	942.735204	0.011898	0.012632
RS	56	5.522551	3.166902	896.805438	0.011318	0.012046
RS	57	5.942021	3.166902	845.363939	0.010669	0.011389
RS	58	6.392785	3.941028	643.480496	0.008121	0.008733
RS	59	6.877179	3.941028	613.130253	0.007738	0.008346
RS	60	7.397710	3.941028	578.964539	0.007307	0.007904
RS	61	7.957076	3.941028	541.424436	0.006833	0.007411
RS	62	8.558173	3.941028	501.063588	0.006324	0.006873
RS	63	9.204115	3.941028	2979.555074	0.037604	0.040982
PA	4+25*2+4+6 0.072344986 0.031506856 9.204115252 0.563683997 0.421512223 0.900328173 1.063105553 0.944116402 0.777726957 0.739031097 0.828198142 1.002790268 1.222805669 1.475392067 1.754465644 2.036634608 2.293293777 2.498870828 2.622624936 2.640204868 2.565447146 2.451032191 2.355592182 2.319044743 2.356825728 2.464969251 2.627164711 2.815605607 2.992661086 3.166901857 3.941028473
//
IT	4206
RD	24
LK	-441256.427878
QD	-150.803402 -> -138.580911
RI	0.0252241994
TR	0.071563	0.031756
MT	9.252744
MM	C_pi: 1.956388, n_recomb: 80752.172003
RS	0	0.000000	0.577025	1007.339985	0.012474	0.000906
RS	1	0.007469	0.577025	1068.274762	0.013229	0.006676
RS	2	0.015497	0.577025	1131.770380	0.014015	0.011486
RS	3	0.024124	0.577025	1197.760288	0.014833	0.014667
RS	4	0.033395	0.415833	1751.098599	0.021685	0.020917
RS	5	0.043359	0.415833	1836.003063	0.022736	0.020761
RS	6	0.054067	0.914753	880.070053	0.010898	0.009958
RS	7	0.065574	0.914753	933.720890	0.011563	0.010555
RS	8	0.077942	1.088012	833.050376	0.010316	0.009502
RS	9	0.091233	1.088012	884.194636	0.010949	0.010058
RS	10	0.105517	0.963658	1057.637612	0.013097	0.011990
RS	11	0.120868	0.963658	1118.292324	0.013848	0.012770
RS	12	0.137365	0.786580	1443.875512	0.017880	0.016595
RS	13	0.155095	0.786580	1516.308965	0.018777	0.017787
RS	14	0.174149	0.741495	1684.958659	0.020866	0.020021
RS	15	0.194626	0.741495	1760.275554	0.021798	0.021299
RS	16	0.216633	0.828129	1645.830679	0.020381	0.020127
RS	17	0.240283	0.828129	1717.807301	0.021273	0.021218
RS	18	0.265700	1.002645	1481.858845	0.018351	0.018433
RS	19	0.293016	1.002645	1548.868373	0.019181	0.019374
RS	20	0.322372	1.224130	1326.997421	0.016433	0.016704
RS	21	0.353920	1.224130	1389.217625	0.017203	0.017572
RS	22	0.387825	1.479579	1203.983536	0.014910	0.015323
RS	23	0.424263	1.479579	1262.033930	0.015628	0.016118
RS	24	0.463422	1.763340	1110.462974	0.013751	0.014247
RS	25	0.505506	1.763340	1165.029559	0.014427	0.014963
RS	26	0.550734	2.051909	1050.522287	0.013009	0.013526
RS	27	0.599340	2.051909	1102.463169	0.013652	0.014186
RS	28	0.651576	2.315718	1024.938866	0.012692	0.013203
RS	29	0.707714	2.315718	1075.127318	0.013314	0.013830
RS	30	0.768045	2.527907	1032.448226	0.012785	0.013285
RS	31	0.832883	2.527907	1081.576788	0.013394	0.013895
RS	32	0.902564	2.656137	1077.052649	0.013338	0.013834
RS	33	0.977449	2.656137	1125.510960	0.013938	0.014443
RS	34	1.057928	2.674569	1165.729863	0.014436	0.014960
RS	35	1.144418	2.674569	1213.177389	0.015023	0.015577
RS	36	1.237368	2.597018	1296.419310	0.016054	0.016658
RS	37	1.337261	2.597018	1340.926385	0.016605	0.017268
RS	38	1.444615	2.477805	1448.000445	0.017931	0.018672
RS	39	1.559989	2.477805	1485.549950	0.018396	0.019215
RS	40	1.683980	2.377583	1581.036518	0.019579	0.020482
RS	41	1.817232	2.377583	1606.615978	0.019896	0.020875
RS	42	1.960437	2.337691	1652.630677	0.020465	0.021501
RS	43	2.114339	2.337691	1662.943021	0.020593	0.021678
RS	44	2.279736	2.374210	1640.441556	0.020315	0.021400
RS	45	2.457488	2.374210	1635.892954	0.020258	0.021357
RS	46	2.648516	2.483274	1553.916026	0.019243	0.020291
RS	47	2.853814	2.483274	1537.765017	0.019043	0.020075
RS	48	3.074445	2.648301	1422.339351	0.017614	0.018570
RS	49	3.311557	2.648301	1398.247170	0.017315	0.018244
RS	50	3.566379	2.840819	1277.291094	0.015817	0.016671
RS	51	3.840235	2.840819	1247.426948	0.015448	0.016277
RS	52	4.134546	3.022120	1140.739960	0.014126	0.014901
RS	53	4.450840	3.022120	1105.253282	0.013687	0.014448
RS	54	4.790760	3.200826	1006.592443	0.012465	0.013187
RS	55	5.156069	3.200826	966.428636	0.011968	0.012685
RS	56	5.548665	3.200826	920.059836	0.011394	0.012106
RS	57	5.970585	3.200826	867.993988	0.010749	0.011454
RS	58	6.424020	3.999645	658.681307	0.008157	0.008754
RS	59	6.911324	3.999645	628.418202	0.007782	0.008377
RS	60	7.435027	3.999645	594.206719	0.007358	0.007943
RS	61	7.997847	3.999645	556.478793	0.006891	0.007459
RS	62	8.602706	3.999645	515.782434	0.006387	0.006929
RS	63	9.252744	3.999645	3098.824587	0.038375	0.041758
PA	4+25*2+4+6 0.071563233 0.031756481 9.252743867 0.577025433 0.415832973 0.914752987 1.088011951 0.963658015 0.786579867 0.741494884 0.828128835 1.002644905 1.224130425 1.479579429 1.763340238 2.051909232 2.315717656 2.527906627 2.656136952 2.674569107 2.597018086 2.477805177 2.377582855 2.337690855 2.374210131 2.483273583 2.648300767 2.840819360 3.022120322 3.200826175 3.999645144
//
IT	4509
RD	25
LK	-441232.407920
QD	-143.678004 -> -132.398093
RI	0.0244433291
TR	0.070820	0.031996
MT	9.299304
MM	C_pi: 1.978389, n_recomb: 82228.955190
RS	0	0.000000	0.590721	1002.690040	0.012194	0.000893
RS	1	0.007478	0.590721	1063.743180	0.012936	0.006582
RS	2	0.015515	0.590721	1127.416764	0.013711	0.011300
RS	3	0.024153	0.590721	1193.653345	0.014516	0.014397
RS	4	0.033437	0.410148	1811.407376	0.022029	0.021313
RS	5	0.043415	0.410148	1898.663198	0.023090	0.021166
RS	6	0.054139	0.928905	883.959206	0.010750	0.009857
RS	7	0.065666	0.928905	938.089286	0.011408	0.010449
RS	8	0.078054	1.112882	831.150465	0.010108	0.009341
RS	9	0.091369	1.112882	882.479524	0.010732	0.009890
RS	10	0.105679	0.983242	1058.590199	0.012874	0.011821
RS	11	0.121059	0.983242	1119.723258	0.013617	0.012587
RS	12	0.137590	0.795424	1459.193843	0.017745	0.016502
RS	13	0.155356	0.795424	1532.844039	0.018641	0.017681
RS	14	0.174452	0.743939	1717.179278	0.020883	0.020056
RS	15	0.194975	0.743939	1794.135777	0.021819	0.021332
RS	16	0.217032	0.828010	1683.362263	0.020472	0.020222
RS	17	0.240740	0.828010	1756.991186	0.021367	0.021315
RS	18	0.266220	1.002364	1515.874038	0.018435	0.018515
RS	19	0.293605	1.002364	1584.425017	0.019268	0.019457
RS	20	0.323038	1.225192	1355.928898	0.016490	0.016752
RS	21	0.354672	1.225192	1419.553504	0.017263	0.017620
RS	22	0.388672	1.483341	1228.284328	0.014937	0.015337
RS	23	0.425214	1.483341	1287.603728	0.015659	0.016132
RS	24	0.464489	1.771611	1130.652744	0.013750	0.014227
RS	25	0.506701	1.771611	1186.360865	0.014428	0.014944
RS	26	0.552069	2.066429	1067.385152	0.012981	0.013478
RS	27	0.600830	2.066429	1120.362723	0.013625	0.014137
RS	28	0.653237	2.337294	1039.483154	0.012641	0.013130
RS	29	0.709563	2.337294	1090.641638	0.013263	0.013756
RS	30	0.770100	2.556086	1045.725447	0.012717	0.013192
RS	31	0.835165	2.556086	1095.803930	0.013326	0.013802
RS	32	0.905096	2.688825	1090.313531	0.013259	0.013729
RS	33	0.980255	2.688825	1139.756811	0.013861	0.014338
RS	34	1.061035	2.708210	1180.594931	0.014357	0.014851
RS	35	1.147855	2.708210	1229.118394	0.014948	0.015469
RS	36	1.241168	2.627979	1314.825735	0.015990	0.016559
RS	37	1.341459	2.627979	1360.520461	0.016546	0.017169
RS	38	1.449249	2.504056	1471.689150	0.017897	0.018596
RS	39	1.565100	2.504056	1510.466980	0.018369	0.019143
RS	40	1.689613	2.399101	1610.645831	0.019587	0.020444
RS	41	1.823438	2.399101	1637.318160	0.019912	0.020843
RS	42	1.967270	2.355862	1686.943484	0.020515	0.021502
RS	43	2.121857	2.355862	1698.029312	0.020650	0.021687
RS	44	2.288004	2.391050	1676.713477	0.020391	0.021431
RS	45	2.466576	2.391050	1672.566047	0.020340	0.021396
RS	46	2.658500	2.500905	1589.226595	0.019327	0.020335
RS	47	2.864777	2.500905	1573.199225	0.019132	0.020127
RS	48	3.086479	2.668594	1454.796393	0.017692	0.018615
RS	49	3.324759	2.668594	1430.685284	0.017399	0.018297
RS	50	3.580857	2.865000	1306.366572	0.015887	0.016714
RS	51	3.856106	2.865000	1276.416023	0.015523	0.016328
RS	52	4.151938	3.050382	1166.882146	0.014191	0.014943
RS	53	4.469892	3.050382	1131.231601	0.013757	0.014498
RS	54	4.811622	3.233411	1030.060629	0.012527	0.013230
RS	55	5.178905	3.233411	989.653202	0.012035	0.012735
RS	56	5.573654	3.233411	942.864070	0.011466	0.012163
RS	57	5.997922	3.233411	890.196645	0.010826	0.011516
RS	58	6.453915	4.056284	673.540468	0.008191	0.008774
RS	59	6.944007	4.056284	643.373635	0.007824	0.008406
RS	60	7.470748	4.056284	609.129950	0.007408	0.007981
RS	61	8.036877	4.056284	571.232096	0.006947	0.007505
RS	62	8.645341	4.056284	530.222167	0.006448	0.006982
RS	63	9.299304	4.056284	3217.018794	0.039123	0.042510
PA	4+25*2+4+6 0.070820012 0.031995811 9.299304253 0.590721158 0.410148451 0.928904677 1.112882402 0.983242014 0.795424405 0.743939129 0.828010370 1.002364500 1.225191611 1.483341253 1.771610604 2.066429082 2.337293567 2.556085861 2.688825207 2.708209866 2.627979431 2.504055957 2.399100858 2.355861545 2.391050292 2.500904791 2.668594095 2.864999794 3.050382377 3.233411337 4.056284320
//
CC
CC	Brief Description of the file format:
CC	  CC  comments
CC	  MM  useful-messages
CC	  RD  round-of-iterations
CC	  LL  \log[P(sequence)]
CC	  QD  Q-before-opt Q-after-opt
CC	  TR  \theta_0 \rho_0
CC	  RS  k t_k \lambda_k \pi_k \sum_{l\not=k}A_{kl} A_{kk}
CC	  DC  begin end best-k t_k+\Delta_k max-prob
CC
MM	Version: 0.6.5-r67
MM	pattern:4+25*2+4+6, n:63, n_free_lambdas:28
MM	n_iterations:25, skip:1, max_t:5, theta/rho:5
MM	is_decoding:0
MM	n_seqs:48, sum_L:1343515, sum_n:165977
RD	0
LK	0.000000
QD	0.000000 -> 0.000000
RI	inf
TR	0.131863	0.026373
MT	5.000000
MM	C_pi: 1.000000, n_recomb: 34970.977360
RS	0	0.000000	1.000000	221.572336	0.006336	0.000000
RS	1	0.006440	1.000000	234.299379	0.006700	0.000000
RS	2	0.013294	1.000000	247.652826	0.007082	0.000000
RS	3	0.020590	1.000000	261.649661	0.007482	0.000000
RS	4	0.028356	1.000000	276.305309	0.007901	0.000000
RS	5	0.036622	1.000000	291.633267	0.008339	0.000000
RS	6	0.045421	1.000000	307.644695	0.008797	0.000000
RS	7	0.054785	1.000000	324.347958	0.009275	0.000000
RS	8	0.064753	1.000000	341.748124	0.009772	0.000000
RS	9	0.075363	1.000000	359.846401	0.010290	0.000000
RS	10	0.086656	1.000000	378.639533	0.010827	0.000000
RS	11	0.098677	1.000000	398.119138	0.011384	0.000000
RS	12	0.111471	1.000000	418.270991	0.011961	0.000000
RS	13	0.125090	1.000000	439.074259	0.012555	0.000000
RS	14	0.139585	1.000000	460.500686	0.013168	0.000000
RS	15	0.155014	1.000000	482.513733	0.013798	0.000000
RS	16	0.171437	1.000000	505.067681	0.014442	0.000000
RS	17	0.188917	1.000000	528.106707	0.015101	0.000000
RS	18	0.207523	1.000000	551.563943	0.015772	0.000000
RS	19	0.227327	1.000000	575.360536	0.016453	0.000000
RS	20	0.248406	1.000000	599.404729	0.017140	0.000000
RS	21	0.270843	1.000000	623.590983	0.017832	0.000000
RS	22	0.294725	1.000000	647.799178	0.018524	0.000000
RS	23	0.320144	1.000000	671.893921	0.019213	0.000000
RS	24	0.347201	1.000000	695.723996	0.019894	0.000000
RS	25	0.376000	1.000000	719.122014	0.020563	0.000000
RS	26	0.406654	1.000000	741.904306	0.021215	0.000000
RS	27	0.439282	1.000000	763.871117	0.021843	0.000000
RS	28	0.474011	1.000000	784.807163	0.022442	0.000000
RS	29	0.510976	1.000000	804.482614	0.023004	0.000000
RS	30	0.550322	1.000000	822.654567	0.023524	0.000000
RS	31	0.592202	1.000000	839.069085	0.023993	0.000000
RS	32	0.636779	1.000000	853.463853	0.024405	0.000000
RS	33	0.684227	1.000000	865.571506	0.024751	0.000000
RS	34	0.734730	1.000000	875.123685	0.025024	0.000000
RS	35	0.788485	1.000000	881.855832	0.025217	0.000000
RS	36	0.845702	1.000000	885.512730	0.025321	0.000000
RS	37	0.906604	1.000000	885.854775	0.025331	0.000000
RS	38	0.971428	1.000000	882.664888	0.025240	0.000000
RS	39	1.040426	1.000000	875.755988	0.025042	0.000000
RS	40	1.113868	1.000000	864.978839	0.024734	0.000000
RS	41	1.192040	1.000000	850.230078	0.024312	0.000000
RS	42	1.275245	1.000000	831.460138	0.023776	0.000000
RS	43	1.363809	1.000000	808.680739	0.023124	0.000000
RS	44	1.458076	1.000000	781.971553	0.022361	0.000000
RS	45	1.558414	1.000000	751.485625	0.021489	0.000000
RS	46	1.665214	1.000000	717.453083	0.020516	0.000000
RS	47	1.778891	1.000000	680.182674	0.019450	0.000000
RS	48	1.899889	1.000000	640.060686	0.018303	0.000000
RS	49	2.028679	1.000000	597.546875	0.017087	0.000000
RS	50	2.165763	1.000000	553.167125	0.015818	0.000000
RS	51	2.311675	1.000000	507.502706	0.014512	0.000000
RS	52	2.466983	1.000000	461.176185	0.013187	0.000000
RS	53	2.632293	1.000000	414.834285	0.011862	0.000000
RS	54	2.808249	1.000000	369.128214	0.010555	0.000000
RS	55	2.995536	1.000000	324.692278	0.009285	0.000000
RS	56	3.194884	1.000000	282.121794	0.008067	0.000000
RS	57	3.407070	1.000000	241.951549	0.006919	0.000000
RS	58	3.632920	1.000000	204.636165	0.005852	0.000000
RS	59	3.873315	1.000000	170.533715	0.004876	0.000000
RS	60	4.129191	1.000000	139.893889	0.004000	0.000000
RS	61	4.401545	1.000000	112.851690	0.003227	0.000000
RS	62	4.691438	1.000000	89.427317	0.002557	0.000000
RS	63	5.000000	1.000000	250.966068	0.007176	0.000000
PA	4+25*2+4+6 0.131863496 0.026372699 5.000000000 1.000000000 1.000000000 1.000000000 1.000000000 1.000000000 1.000000000 1.000000000 1.000000000 1.000000000 1.000000000 1.000000000 1.000000000 1.000000000 1.000000000 1.000000000 1.000000000 1.000000000 1.000000000 1.000000000 1.000000000 1.000000000 1.000000000 1.000000000 1.000000000 1.000000000 1.000000000 1.000000000 1.000000000
//
IT	4405
RD	1
LK	-429888.093571
QD	-1664.052276 -> -822.109233
RI	0.0463460546
TR	0.114648	0.023337
MT	6.157293
MM	C_pi: 1.063173, n_recomb: 32925.260551
RS	0	0.000000	0.315159	692.795170	0.021041	0.001755
RS	1	0.006786	0.315159	723.581115	0.021976	0.009833
RS	2	0.014032	0.315159	754.598742	0.022919	0.017455
RS	3	0.021771	0.315159	785.682490	0.023863	0.021032
RS	4	0.030034	0.373306	690.940041	0.020985	0.020601
RS	5	0.038858	0.373306	720.092221	0.021871	0.020052
RS	6	0.048281	0.464363	603.906714	0.018342	0.019532
RS	7	0.058343	0.464363	630.678182	0.019155	0.018511
RS	8	0.069088	0.558151	548.268156	0.016652	0.017438
RS	9	0.080562	0.558151	573.241038	0.017410	0.016757
RS	10	0.092815	0.639024	523.523010	0.015900	0.016495
RS	11	0.105899	0.639024	547.425818	0.016626	0.016489
RS	12	0.119871	0.715572	511.092882	0.015523	0.016572
RS	13	0.134792	0.715572	534.232558	0.016226	0.016623
RS	14	0.150725	0.797287	501.068420	0.015218	0.016571
RS	15	0.167739	0.797287	523.502736	0.015900	0.016394
RS	16	0.185907	0.884308	492.976258	0.014973	0.016115
RS	17	0.205309	0.884308	514.743744	0.015634	0.015800
RS	18	0.226027	0.971087	489.242057	0.014859	0.015519
RS	19	0.248151	0.971087	510.416384	0.015502	0.015306
RS	20	0.271776	1.053199	490.709974	0.014904	0.015162
RS	21	0.297005	1.053199	511.347296	0.015531	0.015074
RS	22	0.323945	1.129204	496.617206	0.015083	0.015025
RS	23	0.352714	1.129204	516.710921	0.015693	0.014998
RS	24	0.383435	1.198313	506.141284	0.015372	0.014980
RS	25	0.416240	1.198313	525.612733	0.015964	0.014964
RS	26	0.451272	1.258648	519.071199	0.015765	0.014959
RS	27	0.488681	1.258648	537.764585	0.016333	0.014980
RS	28	0.528628	1.307504	535.549976	0.016266	0.015048
RS	29	0.571287	1.307504	553.208396	0.016802	0.015182
RS	30	0.616840	1.343378	555.210576	0.016863	0.015394
RS	31	0.665484	1.343378	571.437001	0.017356	0.015689
RS	32	0.717429	1.367008	576.732242	0.017516	0.016063
RS	33	0.772900	1.367008	590.962207	0.017949	0.016505
RS	34	0.832134	1.380833	597.941297	0.018161	0.017001
RS	35	0.895388	1.380833	609.447520	0.018510	0.017529
RS	36	0.962935	1.388096	616.057712	0.018711	0.018065
RS	37	1.035065	1.388096	623.996874	0.018952	0.018581
RS	38	1.112090	1.391886	628.111202	0.019077	0.019051
RS	39	1.194341	1.391886	631.610556	0.019183	0.019455
RS	40	1.282174	1.394436	631.426313	0.019178	0.019774
RS	41	1.375968	1.394436	629.692546	0.019125	0.019992
RS	42	1.476126	1.397076	623.919217	0.018950	0.020100
RS	43	1.583081	1.397076	616.355063	0.018720	0.020089
RS	44	1.697294	1.400358	604.315885	0.018354	0.019956
RS	45	1.819257	1.400358	590.628607	0.017938	0.019702
RS	46	1.949497	1.404198	572.300440	0.017382	0.019330
RS	47	2.088575	1.404198	552.585891	0.016783	0.018846
RS	48	2.237090	1.408242	528.479332	0.016051	0.018256
RS	49	2.395684	1.408242	503.283494	0.015286	0.017567
RS	50	2.565039	1.412227	474.321965	0.014406	0.016788
RS	51	2.745887	1.412227	444.675830	0.013506	0.015928
RS	52	2.939007	1.415984	412.198012	0.012519	0.015000
RS	53	3.145232	1.415984	379.592120	0.011529	0.014016
RS	54	3.365452	1.421275	344.886983	0.010475	0.012989
RS	55	3.600615	1.421275	311.275034	0.009454	0.011933
RS	56	3.851737	1.421275	277.751375	0.008436	0.010860
RS	57	4.119899	1.421275	244.836701	0.007436	0.009784
RS	58	4.406259	1.460527	207.886767	0.006314	0.008718
RS	59	4.712051	1.460527	179.454085	0.005450	0.007677
RS	60	5.038594	1.460527	152.690656	0.004637	0.006675
RS	61	5.387296	1.460527	127.932006	0.003886	0.005725
RS	62	5.759660	1.460527	105.438649	0.003202	0.004836
RS	63	6.157293	1.460527	343.085090	0.010420	0.016904
PA	4+25*2+4+6 0.114648076 0.023336588 6.157293320 0.315159082 0.373306274 0.464362860 0.558151245 0.639024258 0.715572357 0.797286987 0.884307861 0.971086502 1.053198576 1.129203558 1.198312759 1.258647680 1.307503700 1.343378305 1.367008209 1.380832672 1.388095856 1.391885757 1.394435883 1.397075653 1.400358200 1.404197693 1.408241987 1.412226796 1.415983677 1.421274662 1.460526526
//
IT	4594
RD	2
LK	-428606.480970
QD	-862.168399 -> -612.584645
RI	0.0714525721
TR	0.106651	0.022752
MT	6.777253
MM	C_pi: 1.123385, n_recomb: 33906.207725
RS	0	0.000000	0.260317	881.543862	0.025999	0.001600
RS	1	0.006946	0.260317	917.182124	0.027051	0.009439
RS	2	0.014375	0.260317	952.438729	0.028090	0.017393
RS	3	0.022320	0.260317	987.030731	0.029111	0.022590
RS	4	0.030816	0.294456	904.130701	0.026666	0.020892
RS	5	0.039903	0.294456	936.651183	0.027625	0.022171
RS	6	0.049621	0.384435	744.640414	0.021962	0.018875
RS	7	0.060014	0.384435	774.494381	0.022842	0.019613
RS	8	0.071129	0.481703	643.640974	0.018983	0.016778
RS	9	0.083015	0.481703	671.091955	0.019793	0.017401
RS	10	0.095728	0.565075	596.661435	0.017597	0.016003
RS	11	0.109324	0.565075	622.518406	0.018360	0.017025
RS	12	0.123864	0.646244	567.919651	0.016750	0.016209
RS	13	0.139414	0.646244	592.543289	0.017476	0.017209
RS	14	0.156044	0.741114	539.114874	0.015900	0.016272
RS	15	0.173829	0.741114	562.541607	0.016591	0.016987
RS	16	0.192850	0.852459	510.354947	0.015052	0.015849
RS	17	0.213192	0.852459	532.622484	0.015709	0.016300
RS	18	0.234947	0.972936	487.022548	0.014364	0.015227
RS	19	0.258213	0.972936	508.262836	0.014990	0.015629
RS	20	0.283095	1.094560	471.402122	0.013903	0.014814
RS	21	0.309705	1.094560	491.777676	0.014504	0.015250
RS	22	0.338164	1.213707	462.500725	0.013641	0.014649
RS	23	0.368600	1.213707	482.131349	0.014220	0.015075
RS	24	0.401150	1.327964	459.100399	0.013540	0.014592
RS	25	0.435961	1.327964	478.048488	0.014099	0.014952
RS	26	0.473190	1.432176	461.202695	0.013602	0.014554
RS	27	0.513004	1.432176	479.477951	0.014141	0.014865
RS	28	0.555585	1.518059	469.773221	0.013855	0.014624
RS	29	0.601123	1.518059	487.311631	0.014372	0.014980
RS	30	0.649824	1.579329	485.186482	0.014310	0.014984
RS	31	0.701909	1.579329	501.788826	0.014799	0.015458
RS	32	0.757611	1.615669	506.320751	0.014933	0.015724
RS	33	0.817182	1.615669	521.587512	0.015383	0.016319
RS	34	0.880891	1.632073	530.643938	0.015650	0.016789
RS	35	0.949026	1.632073	543.947751	0.016043	0.017445
RS	36	1.021893	1.636287	554.547612	0.016355	0.018000
RS	37	1.099822	1.636287	565.069014	0.016666	0.018610
RS	38	1.183164	1.635756	574.040315	0.016930	0.019102
RS	39	1.272295	1.635756	580.868822	0.017132	0.019557
RS	40	1.367617	1.635518	585.606451	0.017271	0.019869
RS	41	1.469560	1.635518	587.872726	0.017338	0.020098
RS	42	1.578585	1.638120	586.658576	0.017302	0.020162
RS	43	1.695183	1.638120	583.663460	0.017214	0.020134
RS	44	1.819879	1.644146	575.743049	0.016980	0.019930
RS	45	1.953238	1.644146	567.058528	0.016724	0.019650
RS	46	2.095860	1.652648	552.592159	0.016298	0.019202
RS	47	2.248388	1.652648	538.117402	0.015871	0.018700
RS	48	2.411512	1.662181	517.790566	0.015271	0.018048
RS	49	2.585966	1.662181	497.793113	0.014681	0.017360
RS	50	2.772539	1.671677	472.499060	0.013935	0.016543
RS	51	2.972071	1.671677	447.662481	0.013203	0.015705
RS	52	3.185462	1.680417	418.535163	0.012344	0.014766
RS	53	3.413677	1.680417	389.975454	0.011502	0.013820
RS	54	3.657744	1.691890	357.645443	0.010548	0.012788
RS	55	3.918764	1.691890	327.059123	0.009646	0.011780
RS	56	4.197915	1.691890	295.853901	0.008726	0.010752
RS	57	4.496456	1.691890	264.531763	0.007802	0.009716
RS	58	4.815734	1.778644	223.269309	0.006585	0.008474
RS	59	5.157191	1.778644	196.546679	0.005797	0.007529
RS	60	5.522365	1.778644	170.698947	0.005034	0.006605
RS	61	5.912905	1.778644	146.122345	0.004310	0.005715
RS	62	6.330573	1.778644	123.164908	0.003633	0.004872
RS	63	6.777253	1.778644	440.612703	0.012995	0.017977
PA	4+25*2+4+6 0.106651303 0.022752179 6.777252878 0.260317074 0.294455890 0.384435158 0.481702576 0.565074711 0.646244324 0.741114073 0.852458641 0.972935866 1.094559613 1.213707307 1.327963788 1.432175803 1.518058885 1.579328773 1.615668828 1.632072671 1.636286880 1.635756069 1.635518167 1.638120021 1.644145763 1.652648348 1.662181253 1.671676884 1.680416680 1.691889769 1.778643511
//
IT	4703
RD	3
LK	-428187.820196
QD	-670.207622 -> -542.636712
RI	0.0744616553
TR	0.101583	0.022888
MT	7.157521
MM	C_pi: 1.193927, n_recomb: 36219.096922
RS	0	0.000000	0.269977	919.410600	0.025385	0.001470
RS	1	0.007038	0.269977	957.997911	0.026450	0.008798
RS	2	0.014570	0.269977	996.317293	0.027508	0.016351
RS	3	0.022633	0.269977	1034.072526	0.028550	0.021520
RS	4	0.031264	0.280781	1030.402107	0.028449	0.021289
RS	5	0.040502	0.280781	1066.110323	0.029435	0.022893
RS	6	0.050390	0.372037	834.332097	0.023036	0.018836
RS	7	0.060973	0.372037	867.245648	0.023944	0.019953
RS	8	0.072302	0.470962	713.064513	0.019688	0.016693
RS	9	0.084428	0.470962	743.282493	0.020522	0.017602
RS	10	0.097407	0.550764	662.694629	0.018297	0.016034
RS	11	0.111300	0.550764	691.166203	0.019083	0.017310
RS	12	0.126170	0.626714	633.449045	0.017489	0.016387
RS	13	0.142087	0.626714	660.561627	0.018238	0.017681
RS	14	0.159125	0.721275	598.563674	0.016526	0.016518
RS	15	0.177361	0.721275	624.274016	0.017236	0.017545
RS	16	0.196880	0.840354	558.950656	0.015432	0.016064
RS	17	0.217773	0.840354	583.231630	0.016103	0.016804
RS	18	0.240137	0.976332	523.904438	0.014465	0.015348
RS	19	0.264074	0.976332	546.877608	0.015099	0.015990
RS	20	0.289696	1.119218	497.988844	0.013749	0.014819
RS	21	0.317122	1.119218	519.854344	0.014353	0.015463
RS	22	0.346477	1.264293	480.332389	0.013262	0.014550
RS	23	0.377898	1.264293	501.265144	0.013840	0.015161
RS	24	0.411531	1.408587	469.367335	0.012959	0.014403
RS	25	0.447530	1.408587	489.491598	0.013515	0.014922
RS	26	0.486063	1.544454	465.315434	0.012847	0.014288
RS	27	0.527308	1.544454	484.719585	0.013383	0.014723
RS	28	0.571455	1.657850	469.987047	0.012976	0.014306
RS	29	0.618709	1.657850	488.710032	0.013493	0.014752
RS	30	0.669289	1.736635	484.494150	0.013377	0.014658
RS	31	0.723429	1.736635	502.444482	0.013872	0.015198
RS	32	0.781378	1.778713	507.815711	0.014021	0.015444
RS	33	0.843406	1.778713	524.667123	0.014486	0.016087
RS	34	0.909799	1.791715	536.883388	0.014823	0.016600
RS	35	0.980865	1.791715	552.014024	0.015241	0.017291
RS	36	1.056931	1.788406	566.990540	0.015654	0.017922
RS	37	1.138351	1.788406	579.513019	0.016000	0.018553
RS	38	1.225502	1.780944	592.800194	0.016367	0.019117
RS	39	1.318785	1.780944	601.694747	0.016613	0.019577
RS	40	1.418633	1.777078	609.728267	0.016834	0.019926
RS	41	1.525508	1.777078	614.022493	0.016953	0.020148
RS	42	1.639905	1.780218	614.649458	0.016970	0.020207
RS	43	1.762352	1.780218	613.578950	0.016941	0.020166
RS	44	1.893417	1.790531	606.135969	0.016735	0.019925
RS	45	2.033706	1.790531	599.242834	0.016545	0.019636
RS	46	2.183867	1.805770	584.371036	0.016134	0.019136
RS	47	2.344596	1.805770	571.523624	0.015780	0.018637
RS	48	2.516637	1.823036	550.421082	0.015197	0.017941
RS	49	2.700785	1.823036	531.818788	0.014683	0.017269
RS	50	2.897893	1.840178	505.670535	0.013961	0.016427
RS	51	3.108872	1.840178	481.882025	0.013305	0.015617
RS	52	3.334699	1.855759	451.892037	0.012477	0.014673
RS	53	3.576420	1.855759	423.886435	0.011703	0.013763
RS	54	3.835151	1.875473	390.097460	0.010770	0.012730
RS	55	4.112091	1.875473	359.533302	0.009927	0.011762
RS	56	4.408520	1.875473	327.893068	0.009053	0.010770
RS	57	4.725811	1.875473	295.685887	0.008164	0.009765
RS	58	5.065432	2.014094	246.904631	0.006817	0.008371
RS	59	5.428954	2.014094	220.173451	0.006079	0.007496
RS	60	5.818059	2.014094	193.828729	0.005352	0.006630
RS	61	6.234548	2.014094	168.304525	0.004647	0.005787
RS	62	6.680348	2.014094	144.004869	0.003976	0.004978
RS	63	7.157521	2.014094	551.589303	0.015229	0.019322
PA	4+25*2+4+6 0.101583178 0.022888178 7.157520663 0.269977495 0.280781041 0.372036786 0.470961984 0.550763689 0.626714030 0.721275425 0.840353548 0.976331848 1.119217518 1.264292720 1.408586941 1.544454482 1.657849886 1.736635312 1.778712628 1.791715475 1.788406057 1.780944247 1.777078109 1.780217804 1.790530770 1.805770447 1.823035765 1.840178190 1.855759498 1.875473127 2.014093888
//
IT	4514
RD	4
LK	-427952.085393
QD	-591.174976 -> -497.310604
RI	0.0690843251
TR	0.097772	0.023281
MT	7.422913
MM	C_pi: 1.259490, n_recomb: 38825.158576
RS	0	0.000000	0.293823	913.405694	0.023526	0.001373
RS	1	0.007099	0.293823	954.160744	0.024576	0.008255
RS	2	0.014701	0.293823	994.972290	0.025627	0.015339
RS	3	0.022843	0.293823	1035.565348	0.026673	0.020173
RS	4	0.031564	0.280880	1124.373573	0.028960	0.021721
RS	5	0.040903	0.280880	1163.572880	0.029970	0.023281
RS	6	0.050905	0.376347	900.824460	0.023202	0.018848
RS	7	0.061617	0.376347	936.875627	0.024131	0.020010
RS	8	0.073090	0.478682	767.130440	0.019759	0.016620
RS	9	0.085377	0.478682	800.158118	0.020609	0.017560
RS	10	0.098536	0.554707	720.317544	0.018553	0.016068
RS	11	0.112629	0.554707	751.549527	0.019357	0.017381
RS	12	0.127723	0.623381	697.572254	0.017967	0.016589
RS	13	0.143888	0.623381	727.440914	0.018736	0.017972
RS	14	0.161201	0.713775	662.508647	0.017064	0.016815
RS	15	0.179743	0.713775	690.863135	0.017794	0.017962
RS	16	0.199600	0.834699	616.218533	0.015872	0.016341
RS	17	0.220868	0.834699	642.943988	0.016560	0.017208
RS	18	0.243645	0.978601	572.346957	0.014742	0.015540
RS	19	0.268039	0.978601	597.533241	0.015390	0.016290
RS	20	0.294165	1.134173	538.334573	0.013866	0.014902
RS	21	0.322145	1.134173	562.197950	0.014480	0.015637
RS	22	0.352112	1.296249	513.694783	0.013231	0.014523
RS	23	0.384206	1.296249	536.443004	0.013817	0.015217
RS	24	0.418578	1.461998	496.594028	0.012791	0.014273
RS	25	0.455389	1.461998	518.388567	0.013352	0.014865
RS	26	0.494815	1.622065	487.544089	0.012557	0.014071
RS	27	0.537038	1.622065	508.525697	0.013098	0.014567
RS	28	0.582259	1.757050	489.301555	0.012603	0.014034
RS	29	0.630690	1.757050	509.587083	0.013125	0.014524
RS	30	0.682559	1.848769	503.777212	0.012976	0.014375
RS	31	0.738110	1.848769	523.359841	0.013480	0.014941
RS	32	0.797604	1.893025	530.058592	0.013652	0.015195
RS	33	0.861322	1.893025	548.660994	0.014132	0.015852
RS	34	0.929563	1.900012	564.500218	0.014540	0.016423
RS	35	1.002648	1.900012	581.475861	0.014977	0.017122
RS	36	1.080920	1.887559	601.161979	0.015484	0.017837
RS	37	1.164749	1.887559	615.518590	0.015854	0.018474
RS	38	1.254529	1.872453	633.147865	0.016308	0.019115
RS	39	1.350682	1.872453	643.721689	0.016580	0.019580
RS	40	1.453661	1.864927	654.614200	0.016861	0.019974
RS	41	1.563949	1.864927	660.313555	0.017007	0.020200
RS	42	1.682067	1.869007	661.836240	0.017047	0.020260
RS	43	1.808569	1.869007	661.845245	0.017047	0.020226
RS	44	1.944052	1.884279	653.505042	0.016832	0.019950
RS	45	2.089151	1.884279	647.380262	0.016674	0.019673
RS	46	2.244551	1.907093	630.470303	0.016239	0.019125
RS	47	2.410982	1.907093	618.115315	0.015920	0.018644
RS	48	2.589227	1.933001	594.533044	0.015313	0.017904
RS	49	2.780125	1.933001	576.156653	0.014840	0.017259
RS	50	2.984575	1.958697	547.525081	0.014102	0.016387
RS	51	3.203537	1.958697	523.662897	0.013488	0.015611
RS	52	3.438043	1.981963	491.363319	0.012656	0.014655
RS	53	3.689195	1.981963	462.915089	0.011923	0.013781
RS	54	3.958176	2.010989	426.360345	0.010982	0.012735
RS	55	4.246251	2.010989	395.028895	0.010175	0.011805
RS	56	4.554775	2.010989	362.253299	0.009330	0.010845
RS	57	4.885200	2.010989	328.556385	0.008462	0.009866
RS	58	5.239081	2.203259	270.952033	0.006979	0.008322
RS	59	5.618083	2.203259	243.924323	0.006283	0.007505
RS	60	6.023988	2.203259	216.900644	0.005587	0.006689
RS	61	6.458707	2.203259	190.339526	0.004902	0.005884
RS	62	6.924285	2.203259	164.684168	0.004242	0.005105
RS	63	7.422913	2.203259	665.594631	0.017143	0.020725
PA	4+25*2+4+6 0.097772317 0.023280752 7.422913352 0.293822620 0.280880118 0.376347452 0.478682326 0.554706734 0.623381360 0.713774635 0.834698703 0.978600946 1.134173492 1.296249216 1.461997868 1.622064875 1.757049635 1.848769146 1.893025434 1.900011999 1.887558608 1.872452840 1.864926518 1.869006629 1.884278795 1.907092916 1.933001101 1.958697433 1.981963235 2.010989267 2.203259131
//
IT	3822
RD	5
LK	-427771.293268
QD	-537.275187 -> -458.335803
RI	0.0625936006
TR	0.094633	0.023768
MT	7.628036
MM	C_pi: 1.317502, n_recomb: 41422.645481
RS	0	0.000000	0.320458	899.226709	0.021709	0.001298
RS	1	0.007144	0.320458	941.564189	0.022731	0.007821
RS	2	0.014799	0.320458	984.276556	0.023762	0.014495
RS	3	0.023001	0.320458	1027.116866	0.024796	0.018986
RS	4	0.031788	0.283512	1206.916075	0.029137	0.022164
RS	5	0.041204	0.283512	1249.572555	0.030166	0.023618
RS	6	0.051292	0.385227	954.576675	0.023045	0.018827
RS	7	0.062101	0.385227	993.617156	0.023987	0.019959
RS	8	0.073682	0.492717	809.781212	0.019549	0.016487
RS	9	0.086090	0.492717	845.428946	0.020410	0.017395
RS	10	0.099385	0.565731	768.734378	0.018558	0.016034
RS	11	0.113630	0.565731	802.596797	0.019376	0.017321
RS	12	0.128893	0.626879	755.876273	0.018248	0.016730
RS	13	0.145246	0.626879	788.452075	0.019034	0.018131
RS	14	0.162767	0.711968	724.044278	0.017479	0.017069
RS	15	0.181540	0.711968	755.050461	0.018228	0.018266
RS	16	0.201654	0.832463	673.580028	0.016261	0.016596
RS	17	0.223206	0.832463	702.797665	0.016967	0.017526
RS	18	0.246297	0.980891	622.535857	0.015029	0.015729
RS	19	0.271037	0.980891	650.012695	0.015692	0.016532
RS	20	0.297546	1.144973	581.568942	0.014040	0.014997
RS	21	0.325948	1.144973	607.526849	0.014667	0.015776
RS	22	0.356379	1.319421	550.768884	0.013296	0.014517
RS	23	0.388984	1.319421	575.437550	0.013892	0.015249
RS	24	0.423919	1.501916	528.114774	0.012749	0.014167
RS	25	0.461350	1.501916	551.681155	0.013318	0.014796
RS	26	0.501455	1.681928	514.471945	0.012420	0.013880
RS	27	0.544425	1.681928	537.117336	0.012967	0.014408
RS	28	0.590465	1.835145	513.615633	0.012399	0.013789
RS	29	0.639795	1.835145	535.525456	0.012928	0.014302
RS	30	0.692648	1.937377	528.305556	0.012754	0.014118
RS	31	0.749278	1.937377	549.552022	0.013267	0.014694
RS	32	0.809954	1.982151	557.770683	0.013465	0.014963
RS	33	0.874964	1.982151	578.121254	0.013957	0.015622
RS	34	0.944619	1.982095	597.812298	0.014432	0.016251
RS	35	1.019250	1.982095	616.588524	0.014885	0.016948
RS	36	1.099214	1.959966	641.231689	0.015480	0.017746
RS	37	1.184890	1.959966	657.322201	0.015869	0.018385
RS	38	1.276687	1.936987	679.458814	0.016403	0.019103
RS	39	1.375043	1.936987	691.538194	0.016695	0.019575
RS	40	1.480426	1.925679	705.251117	0.017026	0.020016
RS	41	1.593337	1.925679	712.098280	0.017191	0.020253
RS	42	1.714315	1.930572	714.215318	0.017242	0.020319
RS	43	1.843937	1.930572	714.969116	0.017260	0.020300
RS	44	1.982819	1.950643	705.204087	0.017025	0.019996
RS	45	2.131623	1.950643	699.457493	0.016886	0.019740
RS	46	2.291058	1.980897	679.852675	0.016413	0.019146
RS	47	2.461884	1.980897	667.575444	0.016116	0.018692
RS	48	2.644915	2.015374	640.835928	0.015471	0.017907
RS	49	2.841022	2.015374	622.279687	0.015023	0.017294
RS	50	3.051139	2.049611	590.544845	0.014257	0.016390
RS	51	3.276268	2.049611	566.245087	0.013670	0.015650
RS	52	3.517481	2.080614	531.116466	0.012822	0.014677
RS	53	3.775927	2.080614	501.934575	0.012117	0.013838
RS	54	4.052838	2.119152	462.155419	0.011157	0.012773
RS	55	4.349532	2.119152	429.872335	0.010378	0.011877
RS	56	4.667423	2.119152	395.823043	0.009556	0.010945
RS	57	5.008025	2.119152	360.544534	0.008704	0.009988
RS	58	5.372961	2.365471	293.545034	0.007087	0.008297
RS	59	5.763970	2.365471	266.266743	0.006428	0.007531
RS	60	6.182913	2.365471	238.664268	0.005762	0.006758
RS	61	6.631788	2.365471	211.210810	0.005099	0.005988
RS	62	7.112732	2.365471	184.376948	0.004451	0.005234
RS	63	7.628036	2.365471	779.319025	0.018814	0.022122
PA	4+25*2+4+6 0.094633112 0.023767914 7.628035667 0.320458365 0.283511654 0.385226957 0.492717179 0.565731294 0.626879415 0.711968035 0.832463449 0.980891182 1.144972507 1.319420541 1.501915813 1.681927647 1.835145124 1.937376688 1.982150952 1.982095265 1.959966481 1.936986620 1.925678965 1.930571541 1.950643370 1.980896701 2.015373977 2.049611019 2.080613810 2.119151936 2.365471257
//
IT	4529
RD	6
LK	-427617.336246
QD	-492.187796 -> -423.066177
RI	0.0568268698
TR	0.091915	0.024284
MT	7.798612
MM	C_pi: 1.369447, n_recomb: 43947.990857
RS	0	0.000000	0.346681	886.322101	0.020168	0.001238
RS	1	0.007182	0.346681	929.891614	0.021159	0.007466
RS	2	0.014879	0.346681	974.107279	0.022165	0.013799
RS	3	0.023129	0.346681	1018.748808	0.023181	0.017995
RS	4	0.031971	0.285770	1286.520090	0.029274	0.022617
RS	5	0.041449	0.285770	1332.510322	0.030320	0.023979
RS	6	0.051607	0.395071	1001.092364	0.022779	0.018775
RS	7	0.062495	0.395071	1042.934634	0.023731	0.019870
RS	8	0.074164	0.509113	844.399880	0.019214	0.016302
RS	9	0.086672	0.509113	882.440127	0.020079	0.017171
RS	10	0.100078	0.579952	809.470821	0.018419	0.015939
RS	11	0.114446	0.579952	845.775011	0.019245	0.017184
RS	12	0.129847	0.633764	808.166286	0.018389	0.016810
RS	13	0.146353	0.633764	843.325015	0.019189	0.018203
RS	14	0.164045	0.713264	781.722958	0.017787	0.017274
RS	15	0.183007	0.713264	815.300030	0.018551	0.018491
RS	16	0.203332	0.832386	728.787413	0.016583	0.016817
RS	17	0.225115	0.832386	760.444402	0.017303	0.017781
RS	18	0.248464	0.983682	671.686809	0.015284	0.015900
RS	19	0.273488	0.983682	701.422048	0.015960	0.016733
RS	20	0.300311	1.154101	624.487449	0.014210	0.015089
RS	21	0.329059	1.154101	652.521759	0.014848	0.015889
RS	22	0.359872	1.338413	588.001530	0.013379	0.014518
RS	23	0.392898	1.338413	614.579834	0.013984	0.015269
RS	24	0.428295	1.535031	560.082405	0.012744	0.014075
RS	25	0.466235	1.535031	585.409919	0.013321	0.014723
RS	26	0.506899	1.732582	542.010802	0.012333	0.013707
RS	27	0.550483	1.732582	566.302679	0.012886	0.014254
RS	28	0.597198	1.902203	538.626427	0.012256	0.013566
RS	29	0.647267	1.902203	562.132637	0.012791	0.014090
RS	30	0.700932	2.013780	553.561754	0.012596	0.013879
RS	31	0.758451	2.013780	576.433625	0.013116	0.014458
RS	32	0.820101	2.058429	586.221654	0.013339	0.014744
RS	33	0.886178	2.058429	608.274602	0.013841	0.015399
RS	34	0.957000	2.051052	631.912101	0.014379	0.016082
RS	35	1.032909	2.051052	652.438158	0.014846	0.016775
RS	36	1.114269	2.019167	682.206086	0.015523	0.017649
RS	37	1.201471	2.019167	699.971135	0.015927	0.018289
RS	38	1.294936	1.988250	726.805658	0.016538	0.019081
RS	39	1.395114	1.988250	740.312734	0.016845	0.019561
RS	40	1.502486	1.972968	756.968129	0.017224	0.020049
RS	41	1.617568	1.972968	764.858005	0.017404	0.020301
RS	42	1.740915	1.978295	767.559233	0.017465	0.020377
RS	43	1.873121	1.978295	768.925276	0.017496	0.020378
RS	44	2.014821	2.002650	757.590624	0.017238	0.020051
RS	45	2.166697	2.002650	752.071401	0.017113	0.019818
RS	46	2.329480	2.039784	729.545477	0.016600	0.019185
RS	47	2.503953	2.039784	717.190564	0.016319	0.018759
RS	48	2.690956	2.082310	687.049278	0.015633	0.017934
RS	49	2.891389	2.082310	668.167157	0.015204	0.017352
RS	50	3.106215	2.124643	633.109014	0.014406	0.016419
RS	51	3.336470	2.124643	608.248734	0.013840	0.015711
RS	52	3.583260	2.163040	570.113971	0.012972	0.014721
RS	53	3.847774	2.163040	540.112459	0.012290	0.013914
RS	54	4.131283	2.210819	496.948707	0.011308	0.012829
RS	55	4.435153	2.210819	463.680607	0.010551	0.011963
RS	56	4.760845	2.210819	428.350770	0.009747	0.011057
RS	57	5.109927	2.210819	391.509561	0.008908	0.010119
RS	58	5.484078	2.510905	314.785023	0.007163	0.008286
RS	59	5.885099	2.510905	287.336350	0.006538	0.007565
RS	60	6.314920	2.510905	259.270345	0.005899	0.006829
RS	61	6.775607	2.510905	231.068146	0.005258	0.006090
RS	62	7.269380	2.510905	203.219545	0.004624	0.005360
RS	63	7.798612	2.510905	892.951518	0.020318	0.023491
PA	4+25*2+4+6 0.091914853 0.024283607 7.798611935 0.346680564 0.285769579 0.395071299 0.509113110 0.579952052 0.633764126 0.713263539 0.832385647 0.983681631 1.154101050 1.338413283 1.535031480 1.732582321 1.902203134 2.013779735 2.058429405 2.051052437 2.019166823 1.988249777 1.972968082 1.978294720 2.002649780 2.039783726 2.082309911 2.124642651 2.163040127 2.210818571 2.510904908
//
IT	4207
RD	7
LK	-427482.030526
QD	-452.502488 -> -391.155855
RI	0.0519931268
TR	0.089495	0.024799
MT	7.947359
MM	C_pi: 1.416992, n_recomb: 46396.199398
RS	0	0.000000	0.371793	876.115474	0.018883	0.001188
RS	1	0.007213	0.371793	920.706725	0.019844	0.007166
RS	2	0.014947	0.371793	966.172406	0.020824	0.013211
RS	3	0.023238	0.371793	1012.316007	0.021819	0.017159
RS	4	0.032128	0.287029	1366.458274	0.029452	0.023078
RS	5	0.041658	0.287029	1415.664229	0.030513	0.024376
RS	6	0.051877	0.404739	1043.275203	0.022486	0.018703
RS	7	0.062832	0.404739	1087.755273	0.023445	0.019768
RS	8	0.074577	0.526373	873.425170	0.018825	0.016085
RS	9	0.087170	0.526373	913.653020	0.019692	0.016920
RS	10	0.100671	0.595733	844.305989	0.018198	0.015802
RS	11	0.115146	0.595733	882.871777	0.019029	0.017006
RS	12	0.130665	0.642446	855.394276	0.018437	0.016843
RS	13	0.147303	0.642446	893.009312	0.019247	0.018220
RS	14	0.165142	0.716325	835.799764	0.018014	0.017438
RS	15	0.184267	0.716325	871.857527	0.018792	0.018663
RS	16	0.204772	0.833633	781.625641	0.016847	0.017010
RS	17	0.226756	0.833633	815.653010	0.017580	0.017995
RS	18	0.250326	0.986882	719.271106	0.015503	0.016055
RS	19	0.275596	0.986882	751.210734	0.016191	0.016906
RS	20	0.302689	1.162384	666.325033	0.014362	0.015175
RS	21	0.331736	1.162384	696.391708	0.015010	0.015988
RS	22	0.362878	1.355087	624.435413	0.013459	0.014523
RS	23	0.396266	1.355087	652.884350	0.014072	0.015283
RS	24	0.432063	1.564265	591.390917	0.012747	0.013993
RS	25	0.470442	1.564265	618.440469	0.013330	0.014651
RS	26	0.511590	1.777943	568.938825	0.012263	0.013549
RS	27	0.555705	1.777943	594.833504	0.012821	0.014107
RS	28	0.603003	1.962982	563.015400	0.012135	0.013359
RS	29	0.653712	1.962982	588.067832	0.012675	0.013890
RS	30	0.708079	2.083424	578.130714	0.012461	0.013655
RS	31	0.766368	2.083424	602.573479	0.012988	0.014234
RS	32	0.828861	2.127834	613.895203	0.013232	0.014534
RS	33	0.895862	2.127834	637.597650	0.013742	0.015183
RS	34	0.967697	2.113225	665.184044	0.014337	0.015915
RS	35	1.044712	2.113225	687.415554	0.014816	0.016602
RS	36	1.127283	2.071717	722.401998	0.015570	0.017546
RS	37	1.215810	2.071717	741.807836	0.015989	0.018186
RS	38	1.310723	2.032885	773.513229	0.016672	0.019049
RS	39	1.412482	2.032885	788.419442	0.016993	0.019538
RS	40	1.521581	2.013441	808.196770	0.017419	0.020074
RS	41	1.638550	2.013441	817.097771	0.017611	0.020340
RS	42	1.763956	2.018777	820.502848	0.017685	0.020431
RS	43	1.898407	2.018777	822.442192	0.017726	0.020452
RS	44	2.042558	2.046810	809.576776	0.017449	0.020108
RS	45	2.197106	2.046810	804.240002	0.017334	0.019900
RS	46	2.362802	2.090147	778.770503	0.016785	0.019232
RS	47	2.540450	2.090147	766.291603	0.016516	0.018834
RS	48	2.730912	2.140058	732.703188	0.015792	0.017974
RS	49	2.935113	2.140058	713.452300	0.015377	0.017422
RS	50	3.154043	2.189887	675.026580	0.014549	0.016463
RS	51	3.388765	2.189887	649.571480	0.014001	0.015785
RS	52	3.640419	2.235181	608.394826	0.013113	0.014779
RS	53	3.910225	2.235181	577.554747	0.012448	0.014001
RS	54	4.199492	2.291718	530.964286	0.011444	0.012895
RS	55	4.509625	2.291718	496.715227	0.010706	0.012057
RS	56	4.842129	2.291718	460.124905	0.009917	0.011172
RS	57	5.198617	2.291718	421.756139	0.009090	0.010252
RS	58	5.580820	2.644920	335.063407	0.007222	0.008283
RS	59	5.990592	2.644920	307.505937	0.006628	0.007601
RS	60	6.429921	2.644920	279.063291	0.006015	0.006900
RS	61	6.900941	2.644920	250.219952	0.005393	0.006189
RS	62	7.405937	2.644920	221.479205	0.004774	0.005479
RS	63	7.947359	2.644920	1007.281950	0.021710	0.024823
PA	4+25*2+4+6 0.089495004 0.024799154 7.947358653 0.371792833 0.287029218 0.404739201 0.526372663 0.595732649 0.642446398 0.716325215 0.833633143 0.986881531 1.162384440 1.355087032 1.564264500 1.777942615 1.962982147 2.083424384 2.127833790 2.113225042 2.071717199 2.032884977 2.013440631 2.018777488 2.046809925 2.090147267 2.140058298 2.189886843 2.235181492 2.291717913 2.644920132
//
IT	4436
RD	8
LK	-427361.790605
QD	-417.183845 -> -362.405947
RI	0.0479342322
TR	0.087304	0.025301
MT	8.081116
MM	C_pi: 1.461335, n_recomb: 48773.319990
RS	0	0.000000	0.395934	867.911998	0.017795	0.001145
RS	1	0.007241	0.395934	913.375671	0.018727	0.006905
RS	2	0.015007	0.395934	959.909539	0.019681	0.012700
RS	3	0.023335	0.395934	1007.338366	0.020653	0.016436
RS	4	0.032266	0.287328	1447.797712	0.029684	0.023547
RS	5	0.041844	0.287328	1500.121837	0.030757	0.024804
RS	6	0.052115	0.413905	1082.610219	0.022197	0.018619
RS	7	0.063130	0.413905	1129.594502	0.023160	0.019665
RS	8	0.074943	0.543877	898.444471	0.018421	0.015850
RS	9	0.087611	0.543877	940.686379	0.019287	0.016660
RS	10	0.101197	0.612297	874.643258	0.017933	0.015638
RS	11	0.115766	0.612297	915.312598	0.018767	0.016804
RS	12	0.131390	0.652099	898.562760	0.018423	0.016842
RS	13	0.148146	0.652099	938.521582	0.019243	0.018201
RS	14	0.166115	0.720378	886.888018	0.018184	0.017571
RS	15	0.185385	0.720378	925.346053	0.018972	0.018799
RS	16	0.206051	0.835624	832.419782	0.017067	0.017180
RS	17	0.228213	0.835624	868.754267	0.017812	0.018179
RS	18	0.251980	0.990247	765.408448	0.015693	0.016197
RS	19	0.277468	0.990247	799.500393	0.016392	0.017061
RS	20	0.304801	1.170003	707.059284	0.014497	0.015258
RS	21	0.334114	1.170003	739.113476	0.015154	0.016078
RS	22	0.365550	1.370136	659.926163	0.013530	0.014531
RS	23	0.399262	1.370136	690.203852	0.014151	0.015295
RS	24	0.435415	1.590862	621.801386	0.012749	0.013919
RS	25	0.474186	1.590862	650.529948	0.013338	0.014584
RS	26	0.515765	1.819779	594.950427	0.012198	0.013403
RS	27	0.560354	1.819779	622.400381	0.012761	0.013969
RS	28	0.608172	2.019707	586.424638	0.012023	0.013166
RS	29	0.659453	2.019707	612.970249	0.012568	0.013702
RS	30	0.714448	2.148905	601.604157	0.012335	0.013444
RS	31	0.773424	2.148905	627.561960	0.012867	0.014021
RS	32	0.836672	2.193228	640.329349	0.013129	0.014333
RS	33	0.904499	2.193228	665.629494	0.013647	0.014976
RS	34	0.977238	2.171650	697.106414	0.014293	0.015750
RS	35	1.055244	2.171650	721.004495	0.014783	0.016431
RS	36	1.138899	2.120763	761.240783	0.015608	0.017440
RS	37	1.228611	2.120763	782.266954	0.016039	0.018079
RS	38	1.324820	2.074094	818.980846	0.016792	0.019009
RS	39	1.427995	2.074094	835.281836	0.017126	0.019504
RS	40	1.538642	2.050339	858.367914	0.017599	0.020090
RS	41	1.657301	2.050339	868.284295	0.017802	0.020370
RS	42	1.784553	2.055297	872.565681	0.017890	0.020479
RS	43	1.921019	2.055297	875.084505	0.017942	0.020519
RS	44	2.067368	2.086434	860.810748	0.017649	0.020164
RS	45	2.224313	2.086434	855.661641	0.017544	0.019979
RS	46	2.392624	2.135312	827.324046	0.016963	0.019284
RS	47	2.573123	2.135312	814.725066	0.016704	0.018911
RS	48	2.766692	2.191938	777.739280	0.015946	0.018022
RS	49	2.974278	2.191938	758.122515	0.015544	0.017497
RS	50	3.196896	2.248639	716.367467	0.014688	0.016515
RS	51	3.435634	2.248639	690.320593	0.014154	0.015864
RS	52	3.691660	2.300291	646.131563	0.013248	0.014845
RS	53	3.966226	2.300291	614.459355	0.012598	0.014092
RS	54	4.260674	2.365030	564.452707	0.011573	0.012968
RS	55	4.576444	2.365030	529.236512	0.010851	0.012154
RS	56	4.915080	2.365030	491.409646	0.010075	0.011289
RS	57	5.278237	2.365030	451.546531	0.009258	0.010384
RS	58	5.667692	2.770485	354.684255	0.007272	0.008284
RS	59	6.085348	2.770485	327.060544	0.006706	0.007639
RS	60	6.533248	2.770485	298.303238	0.006116	0.006968
RS	61	7.013582	2.770485	268.896962	0.005513	0.006282
RS	62	7.528699	2.770485	239.354362	0.004907	0.005592
RS	63	8.081116	2.770485	1122.876617	0.023022	0.026115
PA	4+25*2+4+6 0.087304274 0.025301463 8.081116230 0.395933859 0.287327586 0.413904905 0.543877490 0.612297191 0.652099244 0.720377607 0.835623859 0.990247132 1.170002855 1.370136002 1.590861783 1.819779312 2.019707002 2.148904935 2.193227722 2.171650422 2.120763055 2.074094201 2.050338553 2.055296711 2.086433615 2.135311907 2.191938450 2.248638804 2.300291223 2.365030087 2.770484668
//
IT	4408
RD	9
LK	-427254.352230
QD	-385.642505 -> -336.541838
RI	0.0444690734
TR	0.085300	0.025785
MT	8.203665
MM	C_pi: 1.503216, n_recomb: 51085.142741
RS	0	0.000000	0.419433	860.780611	0.016850	0.001106
RS	1	0.007267	0.419433	906.990149	0.017754	0.006670
RS	2	0.015061	0.419433	954.441319	0.018683	0.012241
RS	3	0.023422	0.419433	1002.978280	0.019633	0.015793
RS	4	0.032391	0.286865	1530.663645	0.029963	0.024023
RS	5	0.042011	0.286865	1586.022841	0.031047	0.025254
RS	6	0.052331	0.422512	1119.850411	0.021921	0.018530
RS	7	0.063400	0.422512	1169.228170	0.022888	0.019564
RS	8	0.075274	0.561348	920.461377	0.018018	0.015607
RS	9	0.088010	0.561348	964.569695	0.018882	0.016398
RS	10	0.101672	0.629238	901.471445	0.017646	0.015458
RS	11	0.116327	0.629238	944.106214	0.018481	0.016590
RS	12	0.132047	0.662250	938.460790	0.018371	0.016818
RS	13	0.148909	0.662250	980.664649	0.019197	0.018159
RS	14	0.166996	0.724960	935.524688	0.018313	0.017682
RS	15	0.186397	0.724960	976.313012	0.019111	0.018908
RS	16	0.207209	0.837980	881.523729	0.017256	0.017334
RS	17	0.229532	0.837980	920.109955	0.018011	0.018343
RS	18	0.253478	0.993546	810.338463	0.015863	0.016329
RS	19	0.279164	0.993546	846.536487	0.016571	0.017203
RS	20	0.306717	1.176957	746.827214	0.014619	0.015338
RS	21	0.336271	1.176957	780.827947	0.015285	0.016162
RS	22	0.367973	1.383809	694.544249	0.013596	0.014542
RS	23	0.401979	1.383809	726.611477	0.014224	0.015309
RS	24	0.438456	1.615353	651.328672	0.012750	0.013854
RS	25	0.477584	1.615353	681.695077	0.013344	0.014522
RS	26	0.519555	1.858893	620.022121	0.012137	0.013270
RS	27	0.564575	1.858893	648.981440	0.012704	0.013840
RS	28	0.612867	2.073414	608.801789	0.011917	0.012987
RS	29	0.664669	2.073414	636.789192	0.012465	0.013524
RS	30	0.720234	2.211435	623.906712	0.012213	0.013245
RS	31	0.779838	2.211435	651.325369	0.012750	0.013819
RS	32	0.843772	2.255960	665.418344	0.013026	0.014140
RS	33	0.912353	2.255960	692.265959	0.013551	0.014776
RS	34	0.985916	2.227773	727.529177	0.014242	0.015588
RS	35	1.064826	2.227773	753.057174	0.014741	0.016263
RS	36	1.149469	2.167787	798.529435	0.015631	0.017330
RS	37	1.240264	2.167787	821.160371	0.016074	0.017968
RS	38	1.337655	2.113400	862.979568	0.016893	0.018960
RS	39	1.442124	2.113400	880.680981	0.017239	0.019463
RS	40	1.554185	2.085224	907.250115	0.017760	0.020096
RS	41	1.674388	2.085224	918.202176	0.017974	0.020390
RS	42	1.803326	2.089471	923.547852	0.018079	0.020519
RS	43	1.941634	2.089471	926.673382	0.018140	0.020578
RS	44	2.089991	2.123203	911.151372	0.017836	0.020217
RS	45	2.249130	2.123203	906.218768	0.017739	0.020053
RS	46	2.419832	2.177014	875.137511	0.017131	0.019337
RS	47	2.602939	2.177014	862.445796	0.016883	0.018987
RS	48	2.799351	2.239729	822.160064	0.016094	0.018074
RS	49	3.010036	2.239729	802.201415	0.015703	0.017574
RS	50	3.236031	2.302705	757.195844	0.014822	0.016572
RS	51	3.478447	2.302705	730.577239	0.014301	0.015947
RS	52	3.738479	2.360188	683.437068	0.013378	0.014916
RS	53	4.017407	2.360188	650.950372	0.012742	0.014186
RS	54	4.316604	2.432559	597.566101	0.011697	0.013044
RS	55	4.637541	2.432559	561.399714	0.010989	0.012251
RS	56	4.981801	2.432559	522.360166	0.010225	0.011405
RS	57	5.351076	2.432559	481.032718	0.009416	0.010513
RS	58	5.747185	2.889255	373.831486	0.007318	0.008289
RS	59	6.172078	2.889255	346.171534	0.006776	0.007676
RS	60	6.627846	2.889255	317.145242	0.006208	0.007033
RS	61	7.116733	2.889255	287.235059	0.005623	0.006370
RS	62	7.641145	2.889255	256.959899	0.005030	0.005699
RS	63	8.203665	2.889255	1239.973649	0.024273	0.027367
PA	4+25*2+4+6 0.085300444 0.025784979 8.203665163 0.419432539 0.286864635 0.422512398 0.561348255 0.629237645 0.662249738 0.724959591 0.837979534 0.993546300 1.176956531 1.383808929 1.615353361 1.858892620 2.073413639 2.211434868 2.255959737 2.227772695 2.167786582 2.113400234 2.085224046 2.089470770 2.123202726 2.177014163 2.239729069 2.302705158 2.360187693 2.432558812 2.889255304
//
IT	4337
RD	10
LK	-427158.000251
QD	-357.402904 -> -313.257400
RI	0.0414512790
TR	0.083455	0.026248
MT	8.317264
MM	C_pi: 1.543108, n_recomb: 53336.235090
RS	0	0.000000	0.442624	853.969593	0.016011	0.001071
RS	1	0.007290	0.442624	900.805840	0.016889	0.006454
RS	2	0.015111	0.442624	949.036279	0.017793	0.011821
RS	3	0.023502	0.442624	998.523110	0.018721	0.015206
RS	4	0.032505	0.285841	1614.874253	0.030277	0.024503
RS	5	0.042165	0.285841	1673.193772	0.031371	0.025720
RS	6	0.052528	0.430603	1155.369553	0.021662	0.018439
RS	7	0.063647	0.430603	1207.045495	0.022631	0.019467
RS	8	0.075576	0.578681	940.085231	0.017626	0.015363
RS	9	0.088376	0.578681	985.931220	0.018485	0.016140
RS	10	0.102108	0.646345	925.458456	0.017351	0.015268
RS	11	0.116841	0.646345	969.936068	0.018185	0.016371
RS	12	0.132648	0.672645	975.636149	0.018292	0.016777
RS	13	0.149607	0.672645	1019.996844	0.019124	0.018100
RS	14	0.167803	0.729802	982.115164	0.018414	0.017775
RS	15	0.187325	0.729802	1025.172214	0.019221	0.018999
RS	16	0.208271	0.840465	929.231230	0.017422	0.017475
RS	17	0.230743	0.840465	970.020689	0.018187	0.018491
RS	18	0.254853	0.996639	854.269408	0.016017	0.016454
RS	19	0.280721	0.996639	892.532657	0.016734	0.017336
RS	20	0.308475	1.183215	785.788294	0.014733	0.015416
RS	21	0.338252	1.183215	821.699060	0.015406	0.016244
RS	22	0.370199	1.396227	728.400597	0.013657	0.014556
RS	23	0.404476	1.396227	762.221751	0.014291	0.015324
RS	24	0.441251	1.637996	680.059378	0.012750	0.013797
RS	25	0.480707	1.637996	712.025751	0.013350	0.014467
RS	26	0.523039	1.895681	644.219178	0.012078	0.013147
RS	27	0.568457	1.895681	674.645063	0.012649	0.013720
RS	28	0.617186	2.124611	630.200454	0.011816	0.012819
RS	29	0.669467	2.124611	659.581290	0.012366	0.013358
RS	30	0.725559	2.271606	645.082867	0.012095	0.013057
RS	31	0.785740	2.271606	673.910788	0.012635	0.013628
RS	32	0.850309	2.316684	689.191782	0.012922	0.013954
RS	33	0.919584	2.316684	717.538264	0.013453	0.014584
RS	34	0.993909	2.282268	756.460708	0.014183	0.015428
RS	35	1.073652	2.282268	783.582628	0.014691	0.016097
RS	36	1.159209	2.213486	834.239557	0.015641	0.017216
RS	37	1.251002	2.213486	858.460515	0.016095	0.017854
RS	38	1.349487	2.151521	905.446730	0.016976	0.018905
RS	39	1.455151	2.151521	924.557013	0.017335	0.019414
RS	40	1.568518	2.118852	954.762055	0.017901	0.020094
RS	41	1.690148	2.118852	966.776000	0.018126	0.020401
RS	42	1.820646	2.122111	973.371318	0.018250	0.020553
RS	43	1.960656	2.122111	977.139511	0.018320	0.020629
RS	44	2.110873	2.157994	960.544078	0.018009	0.020266
RS	45	2.272041	2.157994	955.866978	0.017922	0.020122
RS	46	2.444957	2.216200	922.187506	0.017290	0.019389
RS	47	2.630478	2.216200	909.440755	0.017051	0.019061
RS	48	2.829523	2.284433	865.975580	0.016236	0.018128
RS	49	3.043078	2.284433	845.708426	0.015856	0.017650
RS	50	3.272201	2.353131	797.552400	0.014953	0.016632
RS	51	3.518026	2.353131	770.389513	0.014444	0.016030
RS	52	3.781772	2.415948	720.374836	0.013506	0.014989
RS	53	4.064744	2.415948	687.096076	0.012882	0.014280
RS	54	4.368343	2.495397	630.387804	0.011819	0.013122
RS	55	4.694075	2.495397	593.288984	0.011124	0.012349
RS	56	5.043551	2.495397	553.059655	0.010369	0.011518
RS	57	5.418504	2.495397	510.295218	0.009568	0.010639
RS	58	5.820789	3.002227	392.612585	0.007361	0.008297
RS	59	6.252401	3.002227	364.938467	0.006842	0.007712
RS	60	6.715475	3.002227	335.678367	0.006294	0.007095
RS	61	7.212307	3.002227	305.310837	0.005724	0.006454
RS	62	7.745357	3.002227	274.358661	0.005144	0.005799
RS	63	8.317264	3.002227	1358.604590	0.025472	0.028578
PA	4+25*2+4+6 0.083454979 0.026247673 8.317264195 0.442624257 0.285840915 0.430603417 0.578680534 0.646344948 0.672645389 0.729801984 0.840464920 0.996639004 1.183215219 1.396227334 1.637995939 1.895681312 2.124611479 2.271606423 2.316684169 2.282267905 2.213485885 2.151521064 2.118851688 2.122110780 2.157993594 2.216199654 2.284433363 2.353130691 2.415948010 2.495397100 3.002226884
//
IT	3862
RD	11
LK	-427071.330791
QD	-332.048209 -> -292.252875
RI	0.0387786288
TR	0.081747	0.026689
MT	8.423362
MM	C_pi: 1.581300, n_recomb: 55529.408509
RS	0	0.000000	0.465774	846.989739	0.015253	0.001038
RS	1	0.007311	0.465774	894.336968	0.016106	0.006252
RS	2	0.015157	0.465774	943.215460	0.016986	0.011429
RS	3	0.023576	0.465774	993.504433	0.017892	0.014663
RS	4	0.032611	0.284416	1700.162156	0.030617	0.024985
RS	5	0.042306	0.284416	1761.370528	0.031720	0.026194
RS	6	0.052710	0.438237	1189.362232	0.021419	0.018347
RS	7	0.063875	0.438237	1243.250780	0.022389	0.019373
RS	8	0.075856	0.595824	957.721087	0.017247	0.015122
RS	9	0.088713	0.595824	1005.189787	0.018102	0.015887
RS	10	0.102510	0.663502	947.057623	0.017055	0.015075
RS	11	0.117316	0.663502	993.266682	0.017887	0.016150
RS	12	0.133204	0.683134	1010.471461	0.018197	0.016724
RS	13	0.150253	0.683134	1056.907930	0.019033	0.018029
RS	14	0.168550	0.734742	1026.937313	0.018494	0.017854
RS	15	0.188184	0.734742	1072.206855	0.019309	0.019076
RS	16	0.209253	0.842943	975.736508	0.017572	0.017606
RS	17	0.231863	0.842943	1018.684862	0.018345	0.018628
RS	18	0.256126	0.999441	897.348237	0.016160	0.016574
RS	19	0.282162	0.999441	937.639243	0.016885	0.017462
RS	20	0.310102	1.188775	824.052537	0.014840	0.015494
RS	21	0.340085	1.188775	861.839585	0.015520	0.016325
RS	22	0.372260	1.407454	761.592042	0.013715	0.014574
RS	23	0.406788	1.407454	797.134131	0.014355	0.015343
RS	24	0.443840	1.658950	708.068201	0.012751	0.013746
RS	25	0.483600	1.658950	741.599030	0.013355	0.014417
RS	26	0.526268	1.930371	667.611239	0.012023	0.013033
RS	27	0.572055	1.930371	699.463365	0.012596	0.013609
RS	28	0.621189	2.173586	650.684281	0.011718	0.012661
RS	29	0.673916	2.173586	681.412587	0.012271	0.013201
RS	30	0.730498	2.329732	665.196872	0.011979	0.012878
RS	31	0.791216	2.329732	695.384451	0.012523	0.013446
RS	32	0.856374	2.375723	711.711743	0.012817	0.013775
RS	33	0.926295	2.375723	741.509359	0.013353	0.014399
RS	34	1.001329	2.335464	783.947877	0.014118	0.015271
RS	35	1.081848	2.335464	812.627051	0.014634	0.015935
RS	36	1.168254	2.258193	868.389095	0.015638	0.017101
RS	37	1.260977	2.258193	894.183732	0.016103	0.017738
RS	38	1.360480	2.188792	946.370653	0.017043	0.018844
RS	39	1.467257	2.188792	966.897080	0.017412	0.019359
RS	40	1.581840	2.151590	1000.865094	0.018024	0.020085
RS	41	1.704801	2.151590	1013.967698	0.018260	0.020403
RS	42	1.836752	2.153630	1021.989322	0.018404	0.020580
RS	43	1.978349	2.153630	1026.438465	0.018485	0.020672
RS	44	2.130300	2.191280	1008.946946	0.018170	0.020311
RS	45	2.293359	2.191280	1004.567867	0.018091	0.020186
RS	46	2.468340	2.253406	968.444788	0.017440	0.019440
RS	47	2.656113	2.253406	955.684709	0.017210	0.019132
RS	48	2.857615	2.326650	909.170874	0.016373	0.018182
RS	49	3.073849	2.326650	888.632712	0.016003	0.017726
RS	50	3.305892	2.400564	837.437107	0.015081	0.016694
RS	51	3.554900	2.400564	809.761100	0.014583	0.016112
RS	52	3.822113	2.468255	756.958445	0.013632	0.015063
RS	53	4.108863	2.468255	722.912720	0.013019	0.014373
RS	54	4.416577	2.554257	662.944047	0.011939	0.013201
RS	55	4.746788	2.554257	624.931470	0.011254	0.012446
RS	56	5.101141	2.554257	583.535237	0.010509	0.011629
RS	57	5.481401	2.554257	539.360248	0.009713	0.010761
RS	58	5.889462	3.110033	411.082352	0.007403	0.008306
RS	59	6.327358	3.110033	383.411386	0.006905	0.007748
RS	60	6.797268	3.110033	353.946084	0.006374	0.007154
RS	61	7.301533	3.110033	323.159794	0.005820	0.006533
RS	62	7.842666	3.110033	291.577270	0.005251	0.005894
RS	63	8.423362	3.110033	1478.647979	0.026628	0.029750
PA	4+25*2+4+6 0.081747076 0.026689183 8.423362108 0.465774023 0.284415631 0.438237091 0.595823909 0.663502359 0.683133663 0.734741623 0.842943250 0.999440986 1.188775419 1.407453933 1.658950145 1.930370580 2.173586454 2.329732369 2.375722745 2.335463638 2.258193054 2.188791901 2.151589969 2.153629986 2.191280059 2.253406283 2.326650379 2.400563540 2.468255196 2.554256598 3.110033482
//
IT	4135
RD	12
LK	-426993.166818
QD	-309.217148 -> -273.257511
RI	0.0363777130
TR	0.080160	0.027110
MT	8.523021
MM	C_pi: 1.617993, n_recomb: 57666.519525
RS	0	0.000000	0.489101	839.520862	0.014558	0.001008
RS	1	0.007331	0.489101	887.265423	0.015386	0.006063
RS	2	0.015199	0.489101	936.665010	0.016243	0.011060
RS	3	0.023644	0.489101	987.615054	0.017126	0.014153
RS	4	0.032709	0.282707	1786.273890	0.030976	0.025469
RS	5	0.042437	0.282707	1850.300542	0.032086	0.026674
RS	6	0.052879	0.445469	1221.947874	0.021190	0.018256
RS	7	0.064087	0.445469	1277.970145	0.022161	0.019283
RS	8	0.076116	0.612756	973.654338	0.016884	0.014884
RS	9	0.089027	0.612756	1022.641439	0.017734	0.015640
RS	10	0.102884	0.680640	966.597835	0.016762	0.014880
RS	11	0.117757	0.680640	1014.435682	0.017591	0.015931
RS	12	0.133721	0.693628	1043.234229	0.018091	0.016662
RS	13	0.150854	0.693628	1091.670375	0.018931	0.017951
RS	14	0.169244	0.739688	1070.175832	0.018558	0.017923
RS	15	0.188982	0.739688	1117.605021	0.019380	0.019141
RS	16	0.210167	0.845338	1021.170095	0.017708	0.017729
RS	17	0.232905	0.845338	1066.235644	0.018490	0.018756
RS	18	0.257310	1.001917	939.671586	0.016295	0.016689
RS	19	0.283504	1.001917	981.954973	0.017028	0.017583
RS	20	0.311619	1.193646	861.704060	0.014943	0.015571
RS	21	0.341794	1.193646	901.335570	0.015630	0.016404
RS	22	0.374181	1.417564	794.184723	0.013772	0.014595
RS	23	0.408943	1.417564	831.416480	0.014418	0.015364
RS	24	0.446253	1.678334	735.419673	0.012753	0.013702
RS	25	0.486299	1.678334	770.481337	0.013361	0.014374
RS	26	0.529280	1.963130	690.257244	0.011970	0.012928
RS	27	0.575411	1.963130	723.497263	0.012546	0.013506
RS	28	0.624925	2.220508	670.321176	0.011624	0.012514
RS	29	0.678069	2.220508	702.353192	0.012180	0.013054
RS	30	0.735108	2.385995	684.318415	0.011867	0.012708
RS	31	0.796329	2.385995	715.817839	0.012413	0.013274
RS	32	0.862038	2.433257	733.048164	0.012712	0.013603
RS	33	0.932564	2.433257	764.249862	0.013253	0.014222
RS	34	1.008260	2.387528	810.054017	0.014047	0.015117
RS	35	1.089505	2.387528	840.252779	0.014571	0.015776
RS	36	1.176707	2.302062	901.023246	0.015625	0.016985
RS	37	1.270301	2.302062	928.372695	0.016099	0.017621
RS	38	1.370756	2.225380	985.764121	0.017094	0.018778
RS	39	1.478576	2.225380	1007.711119	0.017475	0.019299
RS	40	1.594299	2.183624	1045.547338	0.018131	0.020069
RS	41	1.718507	2.183624	1059.763245	0.018377	0.020398
RS	42	1.851819	2.184255	1069.373679	0.018544	0.020601
RS	43	1.994905	2.184255	1074.541137	0.018634	0.020707
RS	44	2.148481	2.223345	1056.325461	0.018318	0.020351
RS	45	2.313314	2.223345	1052.287111	0.018248	0.020244
RS	46	2.490232	2.288972	1013.878595	0.017582	0.019488
RS	47	2.680119	2.288972	1001.147642	0.017361	0.019200
RS	48	2.883927	2.366770	951.722090	0.016504	0.018236
RS	49	3.102675	2.366770	930.951443	0.016144	0.017799
RS	50	3.337460	2.445444	876.831296	0.015205	0.016757
RS	51	3.589457	2.445444	848.674761	0.014717	0.016194
RS	52	3.859927	2.517591	793.175009	0.013755	0.015138
RS	53	4.150225	2.517591	758.388944	0.013151	0.014465
RS	54	4.461805	2.609654	695.230105	0.012056	0.013281
RS	55	4.796226	2.609654	656.323412	0.011381	0.012542
RS	56	5.155163	2.609654	613.783626	0.010644	0.011738
RS	57	5.540413	2.609654	568.224548	0.009854	0.010879
RS	58	5.953906	3.213150	429.264931	0.007444	0.008317
RS	59	6.397712	3.213150	401.611712	0.006964	0.007784
RS	60	6.874052	3.213150	371.965737	0.006450	0.007211
RS	61	7.385313	3.213150	340.794131	0.005910	0.006608
RS	62	7.934053	3.213150	308.622083	0.005352	0.005984
RS	63	8.523021	3.213150	1599.902662	0.027744	0.030883
PA	4+25*2+4+6 0.080160145 0.027109809 8.523021294 0.489100681 0.282706752 0.445468942 0.612755645 0.680640329 0.693627979 0.739687543 0.845338049 1.001917247 1.193645814 1.417563780 1.678334012 1.963130193 2.220508473 2.385994605 2.433257062 2.387528341 2.302062032 2.225379754 2.183624483 2.184255117 2.223345452 2.288972493 2.366769708 2.445444071 2.517590829 2.609654493 3.213149683
//
IT	3968
RD	13
LK	-426922.504905
QD	-288.597610 -> -256.032727
RI	0.0341991696
TR	0.078681	0.027510
MT	8.616983
MM	C_pi: 1.653325, n_recomb: 59749.047641
RS	0	0.000000	0.512753	831.418192	0.013915	0.000979
RS	1	0.007349	0.512753	879.450727	0.014719	0.005883
RS	2	0.015239	0.512753	929.250133	0.015553	0.010709
RS	3	0.023708	0.512753	980.727339	0.016414	0.013669
RS	4	0.032800	0.280804	1872.952600	0.031347	0.025952
RS	5	0.042560	0.280804	1939.726338	0.032465	0.027154
RS	6	0.053037	0.452351	1253.192222	0.020974	0.018167
RS	7	0.064284	0.452351	1311.273678	0.021946	0.019195
RS	8	0.076358	0.629481	988.071260	0.016537	0.014653
RS	9	0.089319	0.629481	1038.480159	0.017381	0.015401
RS	10	0.103233	0.697725	984.313530	0.016474	0.014685
RS	11	0.118170	0.697725	1033.684121	0.017300	0.015714
RS	12	0.134204	0.704074	1074.124532	0.017977	0.016594
RS	13	0.151416	0.704074	1124.487867	0.018820	0.017866
RS	14	0.169894	0.744589	1111.955320	0.018610	0.017982
RS	15	0.189729	0.744589	1161.493363	0.019440	0.019197
RS	16	0.211022	0.847617	1065.607049	0.017835	0.017845
RS	17	0.233880	0.847617	1112.749466	0.018624	0.018876
RS	18	0.258418	1.004067	981.294693	0.016424	0.016800
RS	19	0.284760	1.004067	1025.536142	0.017164	0.017700
RS	20	0.313037	1.197869	898.787862	0.015043	0.015648
RS	21	0.343393	1.197869	940.232955	0.015736	0.016483
RS	22	0.375979	1.426634	826.225095	0.013828	0.014619
RS	23	0.410961	1.426634	865.116376	0.014479	0.015389
RS	24	0.448513	1.696261	762.159957	0.012756	0.013663
RS	25	0.488825	1.696261	798.720167	0.013368	0.014336
RS	26	0.532100	1.994084	712.211396	0.011920	0.012831
RS	27	0.578556	1.994084	746.802684	0.012499	0.013410
RS	28	0.628425	2.265512	689.168895	0.011534	0.012375
RS	29	0.681960	2.265512	722.462730	0.012092	0.012915
RS	30	0.739429	2.440507	702.515400	0.011758	0.012547
RS	31	0.801122	2.440507	735.280557	0.012306	0.013110
RS	32	0.867348	2.489375	753.277239	0.012607	0.013438
RS	33	0.938442	2.489375	785.836745	0.013152	0.014052
RS	34	1.014761	2.438541	834.850381	0.013973	0.014967
RS	35	1.096689	2.438541	866.530158	0.014503	0.015621
RS	36	1.184638	2.345160	932.198342	0.015602	0.016868
RS	37	1.279050	2.345160	961.081128	0.016085	0.017504
RS	38	1.380402	2.261346	1023.661932	0.017133	0.018709
RS	39	1.489202	2.261346	1047.030364	0.017524	0.019234
RS	40	1.605998	2.215034	1088.818206	0.018223	0.020047
RS	41	1.731378	2.215034	1104.168640	0.018480	0.020387
RS	42	1.865973	2.214100	1115.514378	0.018670	0.020616
RS	43	2.010459	2.214100	1121.434891	0.018769	0.020737
RS	44	2.165564	2.254345	1102.661494	0.018455	0.020387
RS	45	2.332069	2.254345	1099.004610	0.018394	0.020296
RS	46	2.510810	2.323105	1058.466060	0.017715	0.019534
RS	47	2.702688	2.323105	1045.805470	0.017503	0.019264
RS	48	2.908668	2.405049	993.604978	0.016630	0.018289
RS	49	3.129786	2.405049	972.639907	0.016279	0.017870
RS	50	3.367154	2.488074	915.712308	0.015326	0.016819
RS	51	3.621968	2.488074	887.107961	0.014847	0.016274
RS	52	3.895509	2.564292	829.004715	0.013875	0.015212
RS	53	4.189153	2.564292	793.505426	0.013281	0.014556
RS	54	4.504379	2.661962	727.231291	0.012171	0.013361
RS	55	4.842771	2.661962	687.450581	0.011506	0.012635
RS	56	5.206033	2.661962	643.790813	0.010775	0.011843
RS	57	5.595993	2.661962	596.874121	0.009990	0.010993
RS	58	6.014612	3.311921	447.171293	0.007484	0.008330
RS	59	6.463997	3.311921	419.548488	0.007022	0.007818
RS	60	6.946408	3.311921	389.743392	0.006523	0.007265
RS	61	7.464274	3.311921	358.216113	0.005995	0.006679
RS	62	8.020200	3.311921	325.491014	0.005448	0.006069
RS	63	8.616983	3.311921	1722.142395	0.028823	0.031978
PA	4+25*2+4+6 0.078681165 0.027510364 8.616983130 0.512753060 0.280804382 0.452351225 0.629481172 0.697724883 0.704074311 0.744588809 0.847617112 1.004067128 1.197869090 1.426633638 1.696261353 1.994083994 2.265511540 2.440506705 2.489374554 2.438540557 2.345160272 2.261346160 2.215034326 2.214100274 2.254344931 2.323105126 2.405049179 2.488073573 2.564291935 2.661962016 3.311921020
//
IT	4945
RD	14
LK	-426858.485410
QD	-269.921304 -> -240.371041
RI	0.0322075417
TR	0.077299	0.027892
MT	8.705867
MM	C_pi: 1.687396, n_recomb: 61777.925604
RS	0	0.000000	0.536839	822.627600	0.013316	0.000952
RS	1	0.007367	0.536839	870.844142	0.014096	0.005711
RS	2	0.015276	0.536839	920.928447	0.014907	0.010373
RS	3	0.023768	0.536839	972.806280	0.015747	0.013209
RS	4	0.032885	0.278771	1959.986944	0.031726	0.026433
RS	5	0.042675	0.278771	2029.435150	0.032850	0.027634
RS	6	0.053185	0.458925	1283.145246	0.020770	0.018079
RS	7	0.064470	0.458925	1343.214474	0.021743	0.019110
RS	8	0.076586	0.645995	1001.134761	0.016205	0.014428
RS	9	0.089594	0.645995	1052.875668	0.017043	0.015169
RS	10	0.103561	0.714733	1000.386603	0.016193	0.014493
RS	11	0.118556	0.714733	1051.199270	0.017016	0.015500
RS	12	0.134657	0.714446	1103.279717	0.017859	0.016520
RS	13	0.151943	0.714446	1155.500035	0.018704	0.017777
RS	14	0.170503	0.749421	1152.352144	0.018653	0.018034
RS	15	0.190430	0.749421	1203.949194	0.019488	0.019245
RS	16	0.211825	0.849764	1109.093182	0.017953	0.017955
RS	17	0.234796	0.849764	1158.272684	0.018749	0.018989
RS	18	0.259459	1.005906	1022.242552	0.016547	0.016909
RS	19	0.285939	1.005906	1068.407964	0.017294	0.017812
RS	20	0.314370	1.201488	935.330912	0.015140	0.015724
RS	21	0.344895	1.201488	978.559037	0.015840	0.016562
RS	22	0.377669	1.434742	857.738974	0.013884	0.014646
RS	23	0.412857	1.434742	898.260097	0.014540	0.015416
RS	24	0.450637	1.712830	788.322876	0.012761	0.013630
RS	25	0.491201	1.712830	826.350191	0.013376	0.014303
RS	26	0.534752	2.023344	733.513003	0.011873	0.012741
RS	27	0.581512	2.023344	769.420130	0.012455	0.013321
RS	28	0.631717	2.308705	707.273506	0.011449	0.012244
RS	29	0.685620	2.308705	741.788700	0.012007	0.012785
RS	30	0.743494	2.493359	719.843225	0.011652	0.012394
RS	31	0.805631	2.493359	753.829341	0.012202	0.012954
RS	32	0.872346	2.544145	772.461355	0.012504	0.013279
RS	33	0.943975	2.544145	806.332949	0.013052	0.013889
RS	34	1.020881	2.488540	858.402917	0.013895	0.014820
RS	35	1.103452	2.488540	891.524179	0.014431	0.015471
RS	36	1.192107	2.387520	961.966992	0.015571	0.016752
RS	37	1.287292	2.387520	992.358935	0.016063	0.017387
RS	38	1.389488	2.296722	1060.095300	0.017160	0.018636
RS	39	1.499214	2.296722	1084.882212	0.017561	0.019167
RS	40	1.617022	2.245863	1130.685474	0.018302	0.020021
RS	41	1.743509	2.245863	1147.187702	0.018570	0.020371
RS	42	1.879314	2.243235	1160.400480	0.018783	0.020626
RS	43	2.025123	2.243235	1167.105327	0.018892	0.020760
RS	44	2.181674	2.284388	1147.931306	0.018582	0.020419
RS	45	2.349757	2.284388	1144.693950	0.018529	0.020344
RS	46	2.530222	2.355956	1102.177328	0.017841	0.019578
RS	47	2.723981	2.355956	1089.626405	0.017638	0.019324
RS	48	2.932014	2.441683	1034.787503	0.016750	0.018341
RS	49	3.155371	2.441683	1013.664848	0.016408	0.017939
RS	50	3.395183	2.528688	954.046506	0.015443	0.016881
RS	51	3.652661	2.528688	925.026746	0.014973	0.016352
RS	52	3.929106	2.608631	864.414234	0.013992	0.015286
RS	53	4.225916	2.608631	828.229327	0.013407	0.014644
RS	54	4.544592	2.711486	758.918770	0.012285	0.013439
RS	55	4.886742	2.711486	718.284934	0.011627	0.012727
RS	56	5.254098	2.711486	673.529471	0.010902	0.011946
RS	57	5.648516	2.711486	625.282313	0.010121	0.011104
RS	58	6.071989	3.406645	464.799930	0.007524	0.008343
RS	59	6.526657	3.406645	437.219059	0.007077	0.007851
RS	60	7.014820	3.406645	407.274434	0.006593	0.007317
RS	61	7.538944	3.406645	375.418512	0.006077	0.006746
RS	62	8.101678	3.406645	342.173782	0.005539	0.006150
RS	63	8.705867	3.406645	1845.110373	0.029867	0.033038
PA	4+25*2+4+6 0.077299007 0.027891716 8.705866806 0.536839460 0.278771276 0.458924833 0.645994775 0.714733232 0.714446316 0.749420652 0.849764091 1.005906348 1.201488141 1.434742479 1.712829641 2.023343653 2.308705459 2.493358989 2.544144540 2.488539805 2.387519944 2.296722286 2.245863003 2.243235172 2.284387786 2.355956348 2.441682522 2.528687807 2.608631284 2.711485899 3.406644847
//
IT	4281
RD	15
LK	-426800.366739
QD	-252.958674 -> -226.093766
RI	0.0303757523
TR	0.076005	0.028255
MT	8.790121
MM	C_pi: 1.720282, n_recomb: 63754.083320
RS	0	0.000000	0.561449	813.140365	0.012754	0.000927
RS	1	0.007383	0.561449	861.442603	0.013512	0.005546
RS	2	0.015311	0.561449	911.703280	0.014300	0.010051
RS	3	0.023824	0.561449	963.862363	0.015118	0.012769
RS	4	0.032966	0.276656	2047.177382	0.032111	0.026911
RS	5	0.042783	0.276656	2119.225912	0.033241	0.028111
RS	6	0.053324	0.465220	1311.860291	0.020577	0.017993
RS	7	0.064644	0.465220	1373.848567	0.021549	0.019026
RS	8	0.076799	0.662302	1012.965296	0.015889	0.014210
RS	9	0.089852	0.662302	1065.953908	0.016720	0.014945
RS	10	0.103869	0.731650	1014.968329	0.015920	0.014302
RS	11	0.118920	0.731650	1067.137159	0.016738	0.015290
RS	12	0.135083	0.724724	1130.818561	0.017737	0.016443
RS	13	0.152438	0.724724	1184.827659	0.018584	0.017685
RS	14	0.171076	0.754163	1191.433093	0.018688	0.018080
RS	15	0.191089	0.754163	1245.040019	0.019529	0.019287
RS	16	0.212580	0.851780	1151.649833	0.018064	0.018060
RS	17	0.235657	0.851780	1202.826698	0.018867	0.019096
RS	18	0.260438	1.007451	1062.533403	0.016666	0.017014
RS	19	0.287049	1.007451	1110.588699	0.017420	0.017922
RS	20	0.315624	1.204554	971.344117	0.015236	0.015800
RS	21	0.346309	1.204554	1016.324675	0.015941	0.016641
RS	22	0.379260	1.441964	888.744812	0.013940	0.014675
RS	23	0.414643	1.441964	930.866346	0.014601	0.015445
RS	24	0.452638	1.728135	813.932296	0.012767	0.013601
RS	25	0.493439	1.728135	853.395858	0.013386	0.014274
RS	26	0.537252	2.051014	754.193258	0.011830	0.012658
RS	27	0.584299	2.051014	791.381769	0.012413	0.013239
RS	28	0.634820	2.350169	724.680380	0.011367	0.012121
RS	29	0.689071	2.350169	760.377895	0.011927	0.012662
RS	30	0.747327	2.544610	736.355995	0.011550	0.012249
RS	31	0.809885	2.544610	771.519669	0.012101	0.012806
RS	32	0.877060	2.597610	790.660441	0.012402	0.013126
RS	33	0.949195	2.597610	825.799085	0.012953	0.013732
RS	34	1.026656	2.537548	880.774616	0.013815	0.014677
RS	35	1.109836	2.537548	915.297164	0.014357	0.015324
RS	36	1.199157	2.429142	990.387369	0.015534	0.016636
RS	37	1.295072	2.429142	1022.261903	0.016034	0.017271
RS	38	1.398068	2.331508	1095.104374	0.017177	0.018561
RS	39	1.508669	2.331508	1121.303153	0.017588	0.019097
RS	40	1.627435	2.276115	1171.170547	0.018370	0.019990
RS	41	1.754969	2.276115	1188.837649	0.018647	0.020350
RS	42	1.891920	2.271688	1204.033720	0.018886	0.020632
RS	43	2.038981	2.271688	1211.550276	0.019003	0.020779
RS	44	2.196899	2.313534	1192.123337	0.018699	0.020448
RS	45	2.366476	2.313534	1189.340222	0.018655	0.020387
RS	46	2.548573	2.387621	1144.993049	0.017960	0.019619
RS	47	2.744114	2.387621	1132.588361	0.017765	0.019381
RS	48	2.954091	2.476804	1075.243668	0.016865	0.018391
RS	49	3.179571	2.476804	1053.998454	0.016532	0.018005
RS	50	3.421698	2.567456	991.805223	0.015557	0.016941
RS	51	3.681701	2.567456	962.401447	0.015096	0.016427
RS	52	3.960899	2.650808	899.373992	0.014107	0.015359
RS	53	4.260711	2.650808	862.530821	0.013529	0.014730
RS	54	4.582656	2.758460	790.264308	0.012396	0.013517
RS	55	4.928371	2.758460	748.798636	0.011745	0.012817
RS	56	5.299610	2.758460	702.972177	0.011026	0.012045
RS	57	5.698257	2.758460	653.422150	0.010249	0.011211
RS	58	6.126335	3.497557	482.146172	0.007563	0.008357
RS	59	6.586018	3.497557	454.617885	0.007131	0.007884
RS	60	7.079638	3.497557	424.551793	0.006659	0.007366
RS	61	7.609702	3.497557	392.392197	0.006155	0.006811
RS	62	8.178900	3.497557	358.658831	0.005626	0.006226
RS	63	8.790121	3.497557	1968.559812	0.030877	0.034062
PA	4+25*2+4+6 0.076004619 0.028254934 8.790121201 0.561448578 0.276655785 0.465219985 0.662302420 0.731649744 0.724723786 0.754163422 0.851779551 1.007450833 1.204554377 1.441963561 1.728134547 2.051014273 2.350168873 2.544610031 2.597610163 2.537547552 2.429141976 2.331507934 2.276115166 2.271688072 2.313533677 2.387620713 2.476804342 2.567455798 2.650808407 2.758460248 3.497557458
//
IT	4570
RD	16
LK	-426747.506568
QD	-237.512340 -> -213.046343
RI	0.0286855613
TR	0.074790	0.028601
MT	8.870178
MM	C_pi: 1.752046, n_recomb: 65678.140485
RS	0	0.000000	0.586622	803.019558	0.012227	0.000902
RS	1	0.007398	0.586622	851.317093	0.012962	0.005388
RS	2	0.015344	0.586622	901.654132	0.013728	0.009742
RS	3	0.023877	0.586622	953.984190	0.014525	0.012347
RS	4	0.033042	0.274490	2134.366571	0.032497	0.027386
RS	5	0.042884	0.274490	2208.939440	0.033633	0.028585
RS	6	0.053455	0.471266	1339.365952	0.020393	0.017908
RS	7	0.064808	0.471266	1403.206302	0.021365	0.018945
RS	8	0.077001	0.678413	1023.656082	0.015586	0.013998
RS	9	0.090095	0.678413	1077.812636	0.016411	0.014728
RS	10	0.104159	0.748468	1028.175900	0.015655	0.014115
RS	11	0.119263	0.748468	1081.618904	0.016468	0.015085
RS	12	0.135484	0.734900	1156.825389	0.017614	0.016363
RS	13	0.152906	0.734900	1212.556372	0.018462	0.017591
RS	14	0.171616	0.758813	1229.235017	0.018716	0.018120
RS	15	0.191711	0.758813	1284.802795	0.019562	0.019322
RS	16	0.213292	0.853666	1193.288873	0.018169	0.018160
RS	17	0.236470	0.853666	1246.423147	0.018978	0.019198
RS	18	0.261363	1.008731	1102.161216	0.016781	0.017117
RS	19	0.288097	1.008731	1152.071804	0.017541	0.018028
RS	20	0.316809	1.207118	1006.827562	0.015330	0.015877
RS	21	0.347645	1.207118	1053.529599	0.016041	0.016719
RS	22	0.380762	1.448370	919.249265	0.013996	0.014706
RS	23	0.416330	1.448370	962.941694	0.014662	0.015477
RS	24	0.454529	1.742262	839.005511	0.012775	0.013576
RS	25	0.495554	1.742262	879.874813	0.013397	0.014250
RS	26	0.539614	2.077191	774.276158	0.011789	0.012580
RS	27	0.586934	2.077191	812.712320	0.012374	0.013163
RS	28	0.637754	2.390001	741.418384	0.011289	0.012005
RS	29	0.692334	2.390001	778.260151	0.011850	0.012546
RS	30	0.750952	2.594329	752.095077	0.011451	0.012110
RS	31	0.813907	2.594329	788.394012	0.012004	0.012665
RS	32	0.881520	2.649801	807.929052	0.012301	0.012980
RS	33	0.954134	2.649801	844.290374	0.012855	0.013582
RS	34	1.032120	2.585584	902.020256	0.013734	0.014538
RS	35	1.115877	2.585584	937.903293	0.014280	0.015182
RS	36	1.205829	2.470030	1017.510133	0.015492	0.016522
RS	37	1.302436	2.470030	1050.838480	0.016000	0.017156
RS	38	1.406191	2.365701	1128.725665	0.017186	0.018485
RS	39	1.517621	2.365701	1156.326131	0.017606	0.019025
RS	40	1.637295	2.305803	1210.287353	0.018428	0.019956
RS	41	1.765823	2.305803	1229.128404	0.018714	0.020325
RS	42	1.903860	2.299486	1246.411981	0.018978	0.020633
RS	43	2.052109	2.299486	1254.763677	0.019105	0.020792
RS	44	2.211325	2.341839	1235.220677	0.018807	0.020473
RS	45	2.382321	2.341839	1232.923188	0.018772	0.020426
RS	46	2.565967	2.418187	1186.887283	0.018071	0.019658
RS	47	2.763199	2.418187	1174.662793	0.017885	0.019434
RS	48	2.975023	2.510535	1114.942998	0.016976	0.018440
RS	49	3.202519	2.510535	1093.608340	0.016651	0.018069
RS	50	3.446844	2.604534	1028.952946	0.015667	0.017001
RS	51	3.709245	2.604534	999.195729	0.015214	0.016501
RS	52	3.991060	2.691009	933.847380	0.014219	0.015430
RS	53	4.293723	2.691009	896.373330	0.013648	0.014814
RS	54	4.618777	2.803102	821.233318	0.012504	0.013593
RS	55	4.967880	2.803102	778.957773	0.011860	0.012904
RS	56	5.342810	2.803102	732.085756	0.011147	0.012142
RS	57	5.745478	2.803102	681.261290	0.010373	0.011314
RS	58	6.177936	3.584892	499.199643	0.007601	0.008371
RS	59	6.642387	3.584892	471.734113	0.007183	0.007916
RS	60	7.141200	3.584892	441.563602	0.006723	0.007414
RS	61	7.676915	3.584892	409.123852	0.006229	0.006872
RS	62	8.252264	3.584892	374.931095	0.005709	0.006299
RS	63	8.870178	3.584892	2092.234657	0.031856	0.035052
PA	4+25*2+4+6 0.074789802 0.028600921 8.870178019 0.586622247 0.274489926 0.471265854 0.678412540 0.748467747 0.734900286 0.758812501 0.853665759 1.008730592 1.207118393 1.448370449 1.742261868 2.077191416 2.390001180 2.594328860 2.649801374 2.585584432 2.470030148 2.365701461 2.305802912 2.299485799 2.341839039 2.418187329 2.510534626 2.604533686 2.691008789 2.803102106 3.584892284
//
IT	3757
RD	17
LK	-426699.346071
QD	-223.412750 -> -201.095489
RI	0.0271195843
TR	0.073648	0.028931
MT	8.946379
MM	C_pi: 1.782744, n_recomb: 67550.984061
RS	0	0.000000	0.612421	792.303198	0.011729	0.000879
RS	1	0.007413	0.612421	840.511847	0.012443	0.005235
RS	2	0.015375	0.612421	890.832009	0.013188	0.009444
RS	3	0.023927	0.612421	943.230102	0.013963	0.011942
RS	4	0.033113	0.272299	2221.416138	0.032885	0.027855
RS	5	0.042980	0.272299	2298.436206	0.034025	0.029053
RS	6	0.053579	0.477090	1365.689254	0.020217	0.017825
RS	7	0.064963	0.477090	1431.316436	0.021189	0.018865
RS	8	0.077191	0.694324	1033.309010	0.015297	0.013793
RS	9	0.090325	0.694324	1088.558658	0.016115	0.014518
RS	10	0.104433	0.765187	1040.111698	0.015397	0.013932
RS	11	0.119587	0.765187	1094.750663	0.016206	0.014884
RS	12	0.135864	0.744970	1181.385315	0.017489	0.016280
RS	13	0.153348	0.744970	1238.772936	0.018338	0.017494
RS	14	0.172127	0.763369	1265.792724	0.018738	0.018154
RS	15	0.192299	0.763369	1323.272660	0.019589	0.019352
RS	16	0.213966	0.855431	1234.020563	0.018268	0.018255
RS	17	0.237239	0.855431	1289.072274	0.019083	0.019294
RS	18	0.262237	1.009769	1141.130032	0.016893	0.017217
RS	19	0.289088	1.009769	1192.861190	0.017659	0.018132
RS	20	0.317930	1.209231	1041.781183	0.015422	0.015952
RS	21	0.348909	1.209231	1090.173577	0.016139	0.016796
RS	22	0.382185	1.454035	949.259204	0.014052	0.014739
RS	23	0.417927	1.454035	994.493093	0.014722	0.015510
RS	24	0.456319	1.755306	863.554469	0.012784	0.013555
RS	25	0.497556	1.755306	905.799378	0.013409	0.014230
RS	26	0.541851	2.101963	793.787623	0.011751	0.012509
RS	27	0.589428	2.101963	833.438620	0.012338	0.013091
RS	28	0.640533	2.428266	757.526512	0.011214	0.011896
RS	29	0.695425	2.428266	795.475832	0.011776	0.012436
RS	30	0.754387	2.642570	767.105103	0.011356	0.011978
RS	31	0.817719	2.642570	804.498372	0.011909	0.012531
RS	32	0.885746	2.700757	824.318699	0.012203	0.012839
RS	33	0.958815	2.700757	861.859264	0.012759	0.013438
RS	34	1.037301	2.632661	922.199617	0.013652	0.014403
RS	35	1.121604	2.632661	959.402257	0.014203	0.015044
RS	36	1.212156	2.510183	1043.392316	0.015446	0.016409
RS	37	1.309421	2.510183	1078.144087	0.015960	0.017043
RS	38	1.413896	2.399297	1161.004980	0.017187	0.018408
RS	39	1.526114	2.399297	1189.993973	0.017616	0.018952
RS	40	1.646651	2.334922	1248.067293	0.018476	0.019920
RS	41	1.776123	2.334922	1268.087572	0.018772	0.020297
RS	42	1.915192	2.326643	1287.547960	0.019060	0.020632
RS	43	2.064570	2.326643	1296.754446	0.019197	0.020802
RS	44	2.225021	2.369338	1277.224096	0.018908	0.020495
RS	45	2.397365	2.369338	1275.440058	0.018881	0.020461
RS	46	2.582484	2.447721	1227.849489	0.018177	0.019694
RS	47	2.781325	2.447721	1215.836260	0.017999	0.019484
RS	48	2.994906	2.542969	1153.867115	0.017081	0.018487
RS	49	3.224318	2.542969	1132.474021	0.016765	0.018130
RS	50	3.470736	2.640043	1065.467540	0.015773	0.017059
RS	51	3.735420	2.640043	1035.386011	0.015327	0.016572
RS	52	4.019724	2.729381	967.808839	0.014327	0.015500
RS	53	4.325101	2.729381	929.730692	0.013763	0.014896
RS	54	4.653116	2.845590	851.799815	0.012610	0.013668
RS	55	5.005444	2.845590	808.736472	0.011972	0.012989
RS	56	5.383889	2.845590	760.844518	0.011263	0.012235
RS	57	5.790387	2.845590	708.774315	0.010492	0.011414
RS	58	6.227017	3.668848	515.953660	0.007638	0.008386
RS	59	6.696012	3.668848	488.560402	0.007232	0.007946
RS	60	7.199772	3.668848	458.301400	0.006785	0.007459
RS	61	7.740874	3.668848	425.603519	0.006300	0.006931
RS	62	8.322085	3.668848	390.978854	0.005788	0.006369
RS	63	8.946379	3.668848	2215.908646	0.032803	0.036009
PA	4+25*2+4+6 0.073647620 0.028930619 8.946379041 0.612420566 0.272299140 0.477090295 0.694323833 0.765187490 0.744970178 0.763368664 0.855430769 1.009768590 1.209230841 1.454034707 1.755306284 2.101963373 2.428266349 2.642569735 2.700756760 2.632660973 2.510183191 2.399297176 2.334921872 2.326642875 2.369338299 2.447720631 2.542968694 2.640042569 2.729380794 2.845590017 3.668848453
//
IT	4795
RD	18
LK	-426655.397464
QD	-210.513150 -> -190.125290
RI	0.0256642612
TR	0.072572	0.029245
MT	9.019037
MM	C_pi: 1.812428, n_recomb: 69373.503826
RS	0	0.000000	0.638892	781.045522	0.011259	0.000857
RS	1	0.007426	0.638892	829.087596	0.011951	0.005089
RS	2	0.015404	0.638892	879.304652	0.012675	0.009157
RS	3	0.023974	0.638892	931.675362	0.013430	0.011552
RS	4	0.033181	0.270106	2308.175958	0.033272	0.028320
RS	5	0.043071	0.270106	2387.565362	0.034416	0.029515
RS	6	0.053696	0.482711	1390.876539	0.020049	0.017743
RS	7	0.065110	0.482711	1458.227385	0.021020	0.018787
RS	8	0.077371	0.710041	1042.005440	0.015020	0.013595
RS	9	0.090543	0.710041	1098.277616	0.015831	0.014315
RS	10	0.104693	0.781799	1050.882213	0.015148	0.013752
RS	11	0.119894	0.781799	1106.643002	0.015952	0.014688
RS	12	0.136224	0.754932	1204.572026	0.017364	0.016196
RS	13	0.153766	0.754932	1263.552597	0.018214	0.017397
RS	14	0.172612	0.767831	1301.142605	0.018756	0.018184
RS	15	0.192856	0.767831	1360.486437	0.019611	0.019378
RS	16	0.214604	0.857088	1273.845376	0.018362	0.018346
RS	17	0.237968	0.857088	1330.774438	0.019183	0.019387
RS	18	0.263066	1.010596	1179.431864	0.017001	0.017315
RS	19	0.290028	1.010596	1232.948605	0.017773	0.018233
RS	20	0.318992	1.210940	1076.202350	0.015513	0.016028
RS	21	0.350108	1.210940	1126.253823	0.016235	0.016874
RS	22	0.383534	1.459021	978.780796	0.014109	0.014773
RS	23	0.419442	1.459021	1025.526829	0.014783	0.015546
RS	24	0.458017	1.767342	887.595905	0.012794	0.013538
RS	25	0.499456	1.767342	931.186808	0.013423	0.014213
RS	26	0.543973	2.125409	812.752414	0.011716	0.012442
RS	27	0.591796	2.125409	853.586336	0.012304	0.013025
RS	28	0.643170	2.465050	773.032577	0.011143	0.011792
RS	29	0.698360	2.465050	812.053874	0.011706	0.012333
RS	30	0.757648	2.689384	781.427446	0.011264	0.011852
RS	31	0.821339	2.689384	819.875499	0.011818	0.012404
RS	32	0.889759	2.750507	839.879564	0.012107	0.012703
RS	33	0.963261	2.750507	878.557002	0.012664	0.013299
RS	34	1.042221	2.678788	941.369625	0.013570	0.014272
RS	35	1.127045	2.678788	979.851118	0.014124	0.014910
RS	36	1.218168	2.549603	1068.088549	0.015396	0.016297
RS	37	1.316058	2.549603	1104.232090	0.015917	0.016932
RS	38	1.421218	2.432288	1191.990426	0.017182	0.018330
RS	39	1.534187	2.432288	1222.352117	0.017620	0.018878
RS	40	1.655545	2.363471	1284.542836	0.018516	0.019881
RS	41	1.785916	2.363471	1305.744149	0.018822	0.020266
RS	42	1.925968	2.353172	1327.458335	0.019135	0.020627
RS	43	2.076421	2.353172	1337.535611	0.019280	0.020808
RS	44	2.238047	2.396065	1318.136540	0.019001	0.020514
RS	45	2.411676	2.396065	1316.890417	0.018983	0.020493
RS	46	2.598198	2.476276	1267.873539	0.018276	0.019728
RS	47	2.798572	2.476276	1256.099672	0.018106	0.019532
RS	48	3.013827	2.574190	1192.001022	0.017182	0.018533
RS	49	3.245067	2.574190	1170.578318	0.016874	0.018188
RS	50	3.493479	2.674092	1101.328439	0.015875	0.017116
RS	51	3.760338	2.674092	1070.950335	0.015437	0.016641
RS	52	4.047016	2.766059	1001.234362	0.014433	0.015569
RS	53	4.354982	2.766059	962.578284	0.013875	0.014975
RS	54	4.685819	2.886084	881.939597	0.012713	0.013742
RS	55	5.041224	2.886084	838.110506	0.012081	0.013072
RS	56	5.423023	2.886084	789.224282	0.011376	0.012326
RS	57	5.833175	2.886084	735.937192	0.010608	0.011510
RS	58	6.273786	3.749617	532.400746	0.007674	0.008401
RS	59	6.747117	3.749617	505.088761	0.007281	0.007976
RS	60	7.255599	3.749617	474.756291	0.006843	0.007503
RS	61	7.801843	3.749617	441.821067	0.006369	0.006986
RS	62	8.388651	3.749617	406.790510	0.005864	0.006435
RS	63	9.019037	3.749617	2339.367274	0.033721	0.036935
PA	4+25*2+4+6 0.072571870 0.029244901 9.019036973 0.638891746 0.270105843 0.482710772 0.710041496 0.781799284 0.754932233 0.767831335 0.857088480 1.010595799 1.210939902 1.459021192 1.767342276 2.125409039 2.465050123 2.689384058 2.750506580 2.678787575 2.549603496 2.432287695 2.363471098 2.353171559 2.396064577 2.476275885 2.574190254 2.674092495 2.766058827 2.886084157 3.749616969
//
IT	4435
RD	19
LK	-426615.232124
QD	-198.686035 -> -180.034652
RI	0.0243115901
TR	0.071557	0.029545
MT	9.088397
MM	C_pi: 1.841132, n_recomb: 71146.328132
RS	0	0.000000	0.666032	769.355725	0.010814	0.000836
RS	1	0.007439	0.666032	817.162343	0.011486	0.004947
RS	2	0.015432	0.666032	867.199362	0.012189	0.008880
RS	3	0.024019	0.666032	919.457035	0.012923	0.011177
RS	4	0.033245	0.267922	2394.534347	0.033656	0.028779
RS	5	0.043157	0.267922	2476.213872	0.034805	0.029971
RS	6	0.053807	0.488137	1414.974804	0.019888	0.017662
RS	7	0.065249	0.488137	1483.987797	0.020858	0.018710
RS	8	0.077542	0.725566	1049.814176	0.014756	0.013403
RS	9	0.090749	0.725566	1107.041917	0.015560	0.014118
RS	10	0.104939	0.798304	1060.560158	0.014907	0.013575
RS	11	0.120185	0.798304	1117.371521	0.015705	0.014496
RS	12	0.136565	0.764787	1226.439968	0.017238	0.016110
RS	13	0.154163	0.764787	1286.950694	0.018089	0.017298
RS	14	0.173071	0.772205	1335.299005	0.018768	0.018210
RS	15	0.193385	0.772205	1396.458196	0.019628	0.019400
RS	16	0.215210	0.858646	1312.758970	0.018452	0.018433
RS	17	0.238659	0.858646	1371.524761	0.019278	0.019475
RS	18	0.263853	1.011238	1217.048803	0.017106	0.017411
RS	19	0.290920	1.011238	1272.315391	0.017883	0.018331
RS	20	0.320001	1.212286	1110.078497	0.015603	0.016102
RS	21	0.351246	1.212286	1161.757138	0.016329	0.016950
RS	22	0.384815	1.463396	1007.803708	0.014165	0.014809
RS	23	0.420881	1.463396	1056.032076	0.014843	0.015582
RS	24	0.459630	1.778446	911.131558	0.012806	0.013524
RS	25	0.501262	1.778446	956.038782	0.013438	0.014200
RS	26	0.545990	2.147613	831.180471	0.011683	0.012379
RS	27	0.594046	2.147613	873.165746	0.012273	0.012964
RS	28	0.645677	2.500416	787.959179	0.011075	0.011694
RS	29	0.701149	2.500416	828.017686	0.011638	0.012234
RS	30	0.760748	2.734827	795.090109	0.011175	0.011732
RS	31	0.824780	2.734827	834.554305	0.011730	0.012282
RS	32	0.893576	2.799076	854.650840	0.012013	0.012573
RS	33	0.967490	2.799076	894.423532	0.012572	0.013166
RS	34	1.046902	2.723970	959.576024	0.013487	0.014144
RS	35	1.132221	2.723970	999.295584	0.014046	0.014780
RS	36	1.223888	2.588284	1091.644787	0.015344	0.016188
RS	37	1.322374	2.588284	1129.147115	0.015871	0.016822
RS	38	1.428187	2.464665	1221.718302	0.017172	0.018252
RS	39	1.541871	2.464665	1253.434287	0.017618	0.018804
RS	40	1.664012	2.391448	1319.735589	0.018550	0.019840
RS	41	1.795239	2.391448	1342.116452	0.018864	0.020233
RS	42	1.936228	2.379076	1366.152437	0.019202	0.020620
RS	43	2.087706	2.379076	1377.112944	0.019356	0.020811
RS	44	2.250453	2.422039	1357.954624	0.019087	0.020531
RS	45	2.425307	2.422039	1357.267590	0.019077	0.020522
RS	46	2.613168	2.503897	1306.945501	0.018370	0.019760
RS	47	2.815004	2.503897	1295.436413	0.018208	0.019576
RS	48	3.031856	2.604263	1229.325059	0.017279	0.018576
RS	49	3.264839	2.604263	1207.899436	0.016978	0.018244
RS	50	3.515154	2.706770	1136.510686	0.015974	0.017171
RS	51	3.784090	2.706770	1105.862399	0.015543	0.016708
RS	52	4.073033	2.801151	1034.095561	0.014535	0.015635
RS	53	4.383471	2.801151	994.887205	0.013984	0.015051
RS	54	4.717003	2.924719	911.623262	0.012813	0.013813
RS	55	5.075347	2.924719	867.050784	0.012187	0.013153
RS	56	5.460348	2.924719	817.196397	0.011486	0.012413
RS	57	5.873991	2.924719	762.721847	0.010720	0.011603
RS	58	6.318404	3.827361	548.530048	0.007710	0.008416
RS	59	6.795879	3.827361	521.308039	0.007327	0.008005
RS	60	7.308873	3.827361	490.916513	0.006900	0.007544
RS	61	7.860030	3.827361	457.763867	0.006434	0.007040
RS	62	8.452188	3.827361	422.352378	0.005936	0.006498
RS	63	9.088397	3.827361	2462.394528	0.034610	0.037829
PA	4+25*2+4+6 0.071557266 0.029544664 9.088397243 0.666031557 0.267922098 0.488136673 0.725565799 0.798303857 0.764787038 0.772204764 0.858646208 1.011237676 1.212286448 1.463395851 1.778446146 2.147612735 2.500416385 2.734827123 2.799075668 2.723969519 2.588283661 2.464664816 2.391447941 2.379075890 2.422038914 2.503896699 2.604262645 2.706769654 2.801151066 2.924719376 3.827361125
//
IT	4786
RD	20
LK	-426578.473422
QD	-187.820846 -> -170.735671
RI	0.0230501659
TR	0.070599	0.029831
MT	9.154651
MM	C_pi: 1.868892, n_recomb: 72870.463205
RS	0	0.000000	0.693887	757.275971	0.010392	0.000815
RS	1	0.007451	0.693887	804.783631	0.011044	0.004810
RS	2	0.015458	0.693887	854.569531	0.011727	0.008613
RS	3	0.024061	0.693887	906.634855	0.012442	0.010817
RS	4	0.033306	0.265758	2480.399319	0.034038	0.029231
RS	5	0.043239	0.265758	2564.289407	0.035190	0.030420
RS	6	0.053912	0.493388	1438.007687	0.019734	0.017583
RS	7	0.065381	0.493388	1508.622714	0.020703	0.018635
RS	8	0.077704	0.740903	1056.798881	0.014502	0.013217
RS	9	0.090945	0.740903	1114.918832	0.015300	0.013928
RS	10	0.105173	0.814698	1069.228005	0.014673	0.013403
RS	11	0.120461	0.814698	1127.022202	0.015466	0.014309
RS	12	0.136889	0.774530	1247.061821	0.017113	0.016024
RS	13	0.154540	0.774530	1309.041666	0.017964	0.017199
RS	14	0.173507	0.776487	1368.298930	0.018777	0.018232
RS	15	0.193887	0.776487	1431.225488	0.019641	0.019417
RS	16	0.215786	0.860112	1350.768581	0.018537	0.018517
RS	17	0.239317	0.860112	1411.330535	0.019368	0.019559
RS	18	0.264600	1.011712	1253.981366	0.017208	0.017504
RS	19	0.291768	1.011712	1310.961995	0.017990	0.018426
RS	20	0.320960	1.213308	1143.405984	0.015691	0.016176
RS	21	0.352328	1.213308	1196.679741	0.016422	0.017026
RS	22	0.386033	1.467206	1036.335160	0.014222	0.014846
RS	23	0.422249	1.467206	1086.016203	0.014903	0.015620
RS	24	0.461164	1.788680	934.174189	0.012820	0.013513
RS	25	0.502978	1.788680	980.368481	0.013454	0.014189
RS	26	0.547908	2.168639	849.092858	0.011652	0.012321
RS	27	0.596187	2.168639	892.198720	0.012244	0.012907
RS	28	0.648062	2.534425	802.333290	0.011010	0.011602
RS	29	0.703803	2.534425	843.395344	0.011574	0.012142
RS	30	0.763698	2.778933	808.130407	0.011090	0.011618
RS	31	0.828056	2.778933	848.573444	0.011645	0.012166
RS	32	0.897209	2.846484	868.676670	0.011921	0.012448
RS	33	0.971515	2.846484	909.504139	0.012481	0.013038
RS	34	1.051357	2.768214	976.869009	0.013406	0.014021
RS	35	1.137150	2.768214	1017.786302	0.013967	0.014654
RS	36	1.229335	2.626213	1114.115962	0.015289	0.016081
RS	37	1.328389	2.626213	1152.943373	0.015822	0.016715
RS	38	1.434823	2.496415	1250.237628	0.017157	0.018174
RS	39	1.549189	2.496415	1283.287502	0.017611	0.018730
RS	40	1.672077	2.418839	1353.685239	0.018577	0.019798
RS	41	1.804121	2.418839	1377.241191	0.018900	0.020198
RS	42	1.946005	2.404353	1403.655651	0.019262	0.020610
RS	43	2.098461	2.404353	1415.508539	0.019425	0.020812
RS	44	2.262277	2.447275	1396.690491	0.019167	0.020545
RS	45	2.438300	2.447275	1396.580597	0.019165	0.020547
RS	46	2.627438	2.530615	1345.067525	0.018458	0.019791
RS	47	2.830671	2.530615	1333.845893	0.018304	0.019618
RS	48	3.049046	2.633237	1265.834004	0.017371	0.018618
RS	49	3.283694	2.633237	1244.429913	0.017077	0.018298
RS	50	3.535827	2.738144	1171.003379	0.016070	0.017224
RS	51	3.806747	2.738144	1140.109661	0.015646	0.016772
RS	52	4.097854	2.834746	1066.377035	0.014634	0.015700
RS	53	4.410653	2.834746	1026.641108	0.014089	0.015126
RS	54	4.746759	2.961604	940.834154	0.012911	0.013883
RS	55	5.107911	2.961604	895.540214	0.012289	0.013231
RS	56	5.495973	2.961604	844.743408	0.011592	0.012498
RS	57	5.912951	2.961604	789.110575	0.010829	0.011693
RS	58	6.361000	3.902216	564.337294	0.007744	0.008431
RS	59	6.842434	3.902216	537.213297	0.007372	0.008033
RS	60	7.359743	3.902216	506.776168	0.006954	0.007584
RS	61	7.915597	3.902216	473.424818	0.006497	0.007090
RS	62	8.512871	3.902216	437.655987	0.006006	0.006558
RS	63	9.154651	3.902216	2584.811243	0.035471	0.038694
PA	4+25*2+4+6 0.070599276 0.029830819 9.154650627 0.693887253 0.265758181 0.493387777 0.740903294 0.814698163 0.774529799 0.776487484 0.860111573 1.011711674 1.213308464 1.467205847 1.788680162 2.168638767 2.534425307 2.778933283 2.846484329 2.768213605 2.626212783 2.496415201 2.418838698 2.404353299 2.447275030 2.530614935 2.633236537 2.738143706 2.834746415 2.961604150 3.902216246
//
IT	5405
RD	21
LK	-426544.788868
QD	-177.820508 -> -162.150795
RI	0.0218735149
TR	0.069693	0.030104
MT	9.218069
MM	C_pi: 1.895749, n_recomb: 74546.606018
RS	0	0.000000	0.722456	744.897441	0.009992	0.000795
RS	1	0.007463	0.722456	792.050377	0.010625	0.004679
RS	2	0.015483	0.722456	841.522310	0.011289	0.008355
RS	3	0.024102	0.722456	893.324690	0.011983	0.010470
RS	4	0.033363	0.263627	2565.627268	0.034416	0.029677
RS	5	0.043316	0.263627	2651.648409	0.035570	0.030862
RS	6	0.054012	0.498474	1460.015678	0.019585	0.017505
RS	7	0.065506	0.498474	1532.174407	0.020553	0.018561
RS	8	0.077858	0.756057	1063.019049	0.014260	0.013038
RS	9	0.091132	0.756057	1121.971343	0.015051	0.013745
RS	10	0.105396	0.830975	1076.964154	0.014447	0.013235
RS	11	0.120725	0.830975	1135.676949	0.015234	0.014127
RS	12	0.137197	0.784160	1266.497048	0.016989	0.015937
RS	13	0.154899	0.784160	1329.886515	0.017840	0.017100
RS	14	0.173923	0.780683	1400.167550	0.018782	0.018251
RS	15	0.194366	0.780683	1464.813829	0.019650	0.019431
RS	16	0.216334	0.861493	1387.876429	0.018618	0.018597
RS	17	0.239942	0.861493	1450.193936	0.019454	0.019639
RS	18	0.265313	1.012039	1290.220043	0.017308	0.017595
RS	19	0.292576	1.012039	1348.878655	0.018094	0.018519
RS	20	0.321874	1.214039	1176.179778	0.015778	0.016250
RS	21	0.353359	1.214039	1231.016417	0.016513	0.017102
RS	22	0.387193	1.470501	1064.374810	0.014278	0.014884
RS	23	0.423553	1.470501	1115.478839	0.014964	0.015659
RS	24	0.462625	1.798111	956.729108	0.012834	0.013504
RS	25	0.504614	1.798111	1004.181440	0.013471	0.014182
RS	26	0.549737	2.188564	866.501348	0.011624	0.012267
RS	27	0.598227	2.188564	910.697578	0.012216	0.012853
RS	28	0.650336	2.567140	816.177013	0.010949	0.011514
RS	29	0.706334	2.567140	858.209912	0.011512	0.012053
RS	30	0.766511	2.821758	820.575582	0.011008	0.011508
RS	31	0.831179	2.821758	861.961255	0.011563	0.012055
RS	32	0.900674	2.892766	881.993520	0.011831	0.012328
RS	33	0.975355	2.892766	923.836306	0.012393	0.012916
RS	34	1.055609	2.811544	993.289653	0.013324	0.013902
RS	35	1.141852	2.811544	1035.364742	0.013889	0.014533
RS	36	1.234532	2.663408	1135.543381	0.015233	0.015976
RS	37	1.334129	2.663408	1175.661527	0.015771	0.016610
RS	38	1.441159	2.527550	1277.585527	0.017138	0.018096
RS	39	1.556176	2.527550	1311.947081	0.017599	0.018656
RS	40	1.679777	2.445654	1386.419987	0.018598	0.019754
RS	41	1.812603	2.445654	1411.143889	0.018930	0.020162
RS	42	1.955341	2.429026	1439.981989	0.019317	0.020599
RS	43	2.108732	2.429026	1452.733499	0.019488	0.020810
RS	44	2.273571	2.471807	1434.347285	0.019241	0.020557
RS	45	2.450712	2.471807	1434.829755	0.019247	0.020570
RS	46	2.641073	2.556479	1382.235049	0.018542	0.019819
RS	47	2.845640	2.556479	1371.320954	0.018395	0.019657
RS	48	3.065474	2.661183	1301.514071	0.017459	0.018659
RS	49	3.301715	2.661183	1280.154081	0.017173	0.018349
RS	50	3.555587	2.768307	1204.786795	0.016162	0.017276
RS	51	3.828405	2.768307	1173.671237	0.015744	0.016834
RS	52	4.121583	2.866953	1098.056688	0.014730	0.015763
RS	53	4.436642	2.866953	1057.817246	0.014190	0.015197
RS	54	4.775214	2.996871	969.547910	0.013006	0.013951
RS	55	5.139053	2.996871	923.554568	0.012389	0.013306
RS	56	5.530046	2.996871	871.841320	0.011695	0.012579
RS	57	5.950219	2.996871	815.079719	0.010934	0.011779
RS	58	6.401749	3.974360	579.812465	0.007778	0.008445
RS	59	6.886978	3.974360	552.794332	0.007415	0.008060
RS	60	7.408419	3.974360	522.324626	0.007007	0.007623
RS	61	7.968776	3.974360	488.792653	0.006557	0.007139
RS	62	8.570952	3.974360	452.689275	0.006073	0.006616
RS	63	9.218069	3.974360	2706.425724	0.036305	0.039530
PA	4+25*2+4+6 0.069693187 0.030103957 9.218069380 0.722456329 0.263627074 0.498474456 0.756056618 0.830974629 0.784159568 0.780682508 0.861492902 1.012039420 1.214039173 1.470501049 1.798110779 2.188563565 2.567139623 2.821757987 2.892765868 2.811543502 2.663407880 2.527549831 2.445653912 2.429025656 2.471807418 2.556479155 2.661182983 2.768306638 2.866952653 2.996871093 3.974360380
//
IT	4196
RD	22
LK	-426513.883378
QD	-168.600147 -> -154.212092
RI	0.0207722806
TR	0.068835	0.030365
MT	9.278833
MM	C_pi: 1.921743, n_recomb: 76176.050820
RS	0	0.000000	0.751798	732.243603	0.009613	0.000776
RS	1	0.007474	0.751798	778.990135	0.010226	0.004551
RS	2	0.015507	0.751798	828.089774	0.010871	0.008106
RS	3	0.024140	0.751798	879.563599	0.011546	0.010135
RS	4	0.033418	0.261534	2650.162577	0.034790	0.030115
RS	5	0.043390	0.261534	2738.236019	0.035946	0.031295
RS	6	0.054107	0.503408	1481.042193	0.019442	0.017428
RS	7	0.065626	0.503408	1554.688359	0.020409	0.018487
RS	8	0.078005	0.771024	1068.543849	0.014027	0.012864
RS	9	0.091309	0.771024	1128.272541	0.014811	0.013567
RS	10	0.105608	0.847141	1083.830046	0.014228	0.013071
RS	11	0.120975	0.847141	1143.400318	0.015010	0.013950
RS	12	0.137491	0.793682	1284.801973	0.016866	0.015849
RS	13	0.155242	0.793682	1349.543345	0.017716	0.017001
RS	14	0.174319	0.784798	1430.932647	0.018785	0.018267
RS	15	0.194822	0.784798	1497.251788	0.019655	0.019443
RS	16	0.216857	0.862804	1424.088123	0.018695	0.018674
RS	17	0.240539	0.862804	1488.121007	0.019535	0.019716
RS	18	0.265992	1.012241	1325.768197	0.017404	0.017683
RS	19	0.293346	1.012241	1386.069098	0.018196	0.018610
RS	20	0.322745	1.214517	1208.398547	0.015863	0.016323
RS	21	0.354342	1.214517	1264.766080	0.016603	0.017176
RS	22	0.388300	1.473332	1091.928837	0.014334	0.014923
RS	23	0.424796	1.473332	1144.426585	0.015023	0.015699
RS	24	0.464020	1.806801	978.809909	0.012849	0.013498
RS	25	0.506176	1.806801	1027.491939	0.013488	0.014176
RS	26	0.551482	2.207448	883.429611	0.011597	0.012217
RS	27	0.600175	2.207448	928.687077	0.012191	0.012804
RS	28	0.652507	2.598630	829.515510	0.010889	0.011430
RS	29	0.708750	2.598630	872.487805	0.011454	0.011970
RS	30	0.769198	2.863340	832.463397	0.010928	0.011404
RS	31	0.834162	2.863340	874.757107	0.011483	0.011949
RS	32	0.903983	2.937954	894.643702	0.011744	0.012213
RS	33	0.979022	2.937954	937.463822	0.012307	0.012798
RS	34	1.059670	2.853967	1008.892224	0.013244	0.013786
RS	35	1.146345	2.853967	1052.086223	0.013811	0.014415
RS	36	1.239498	2.699873	1155.983498	0.015175	0.015873
RS	37	1.339614	2.699873	1197.358096	0.015718	0.016507
RS	38	1.447213	2.558066	1303.818068	0.017116	0.018019
RS	39	1.562854	2.558066	1339.467972	0.017584	0.018582
RS	40	1.687138	2.471898	1417.985827	0.018615	0.019710
RS	41	1.820711	2.471898	1443.868561	0.018954	0.020124
RS	42	1.964267	2.453097	1475.171364	0.019365	0.020586
RS	43	2.118553	2.453097	1488.825049	0.019545	0.020806
RS	44	2.284371	2.495654	1470.952277	0.019310	0.020568
RS	45	2.462582	2.495654	1472.039639	0.019324	0.020591
RS	46	2.654112	2.581523	1418.465065	0.018621	0.019845
RS	47	2.859958	2.581523	1407.876120	0.018482	0.019694
RS	48	3.081190	2.688149	1336.375096	0.017543	0.018697
RS	49	3.318956	2.688149	1315.079556	0.017264	0.018398
RS	50	3.574493	2.797323	1237.863485	0.016250	0.017326
RS	51	3.849130	2.797323	1206.547966	0.015839	0.016894
RS	52	4.144293	2.897851	1129.131716	0.014823	0.015824
RS	53	4.461517	2.897851	1088.411623	0.014288	0.015267
RS	54	4.802451	3.030618	997.759048	0.013098	0.014018
RS	55	5.168867	3.030618	951.087576	0.012485	0.013380
RS	56	5.562669	3.030618	898.483089	0.011795	0.012659
RS	57	5.985904	3.030618	840.621503	0.011035	0.011863
RS	58	6.440773	4.043925	594.956919	0.007810	0.008460
RS	59	6.929639	4.043925	568.051727	0.007457	0.008086
RS	60	7.455043	4.043925	537.561429	0.007057	0.007659
RS	61	8.019717	4.043925	503.865654	0.006614	0.007185
RS	62	8.626596	4.043925	467.449096	0.006136	0.006671
RS	63	9.278833	4.043925	2827.106231	0.037113	0.040338
[truncated: 10,005,867 more chars]
