# Supplementary material for: Recent speciation associated with range expansion and a shift to self-fertilization in North American Arabidopsis
Source: Nat Commun. 2022 Dec 8;13:7564. doi: 10.1038/s41467-022-35368-1 (PMC9732334; doi:10.1038/s41467-022-35368-1)
Supplement: Supplementary file 5 — Source Data [file 41467_2022_35368_MOESM5_ESM.zip › Source Data/SuppFig19-3_lyrMI3_08a.psmc]

CC
CC	Brief Description of the file format:
CC	  CC  comments
CC	  MM  useful-messages
CC	  RD  round-of-iterations
CC	  LL  \log[P(sequence)]
CC	  QD  Q-before-opt Q-after-opt
CC	  TR  \theta_0 \rho_0
CC	  RS  k t_k \lambda_k \pi_k \sum_{l\not=k}A_{kl} A_{kk}
CC	  DC  begin end best-k t_k+\Delta_k max-prob
CC
MM	Version: 0.6.5-r67
MM	pattern:4+25*2+4+6, n:63, n_free_lambdas:28
MM	n_iterations:25, skip:1, max_t:5, theta/rho:5
MM	is_decoding:0
MM	n_seqs:25, sum_L:1259178, sum_n:164179
RD	0
LK	0.000000
QD	0.000000 -> 0.000000
RI	inf
TR	0.139706	0.027941
MT	5.000000
MM	C_pi: 1.000000, n_recomb: 34698.110709
RS	0	0.000000	1.000000	219.674007	0.006331	0.000000
RS	1	0.006440	1.000000	232.293220	0.006695	0.000000
RS	2	0.013294	1.000000	245.533692	0.007076	0.000000
RS	3	0.020590	1.000000	259.412290	0.007476	0.000000
RS	4	0.028356	1.000000	273.944337	0.007895	0.000000
RS	5	0.036622	1.000000	289.143253	0.008333	0.000000
RS	6	0.045421	1.000000	305.020142	0.008791	0.000000
RS	7	0.054785	1.000000	321.583343	0.009268	0.000000
RS	8	0.064753	1.000000	338.837925	0.009765	0.000000
RS	9	0.075363	1.000000	356.785141	0.010283	0.000000
RS	10	0.086656	1.000000	375.421821	0.010820	0.000000
RS	11	0.098677	1.000000	394.739717	0.011376	0.000000
RS	12	0.111471	1.000000	414.724793	0.011952	0.000000
RS	13	0.125090	1.000000	435.356468	0.012547	0.000000
RS	14	0.139585	1.000000	456.606807	0.013159	0.000000
RS	15	0.155014	1.000000	478.439666	0.013789	0.000000
RS	16	0.171437	1.000000	500.809807	0.014433	0.000000
RS	17	0.188917	1.000000	523.661978	0.015092	0.000000
RS	18	0.207523	1.000000	546.929979	0.015763	0.000000
RS	19	0.227327	1.000000	570.535733	0.016443	0.000000
RS	20	0.248406	1.000000	594.388369	0.017130	0.000000
RS	21	0.270843	1.000000	618.383357	0.017822	0.000000
RS	22	0.294725	1.000000	642.401706	0.018514	0.000000
RS	23	0.320144	1.000000	666.309279	0.019203	0.000000
RS	24	0.347201	1.000000	689.956248	0.019885	0.000000
RS	25	0.376000	1.000000	713.176741	0.020554	0.000000
RS	26	0.406654	1.000000	735.788733	0.021205	0.000000
RS	27	0.439282	1.000000	757.594236	0.021834	0.000000
RS	28	0.474011	1.000000	778.379841	0.022433	0.000000
RS	29	0.510976	1.000000	797.917693	0.022996	0.000000
RS	30	0.550322	1.000000	815.966947	0.023516	0.000000
RS	31	0.592202	1.000000	832.275780	0.023986	0.000000
RS	32	0.636779	1.000000	846.584015	0.024399	0.000000
RS	33	0.684227	1.000000	858.626423	0.024746	0.000000
RS	34	0.734730	1.000000	868.136731	0.025020	0.000000
RS	35	0.788485	1.000000	874.852371	0.025213	0.000000
RS	36	0.845702	1.000000	878.519971	0.025319	0.000000
RS	37	0.906604	1.000000	878.901567	0.025330	0.000000
RS	38	0.971428	1.000000	875.781451	0.025240	0.000000
RS	39	1.040426	1.000000	868.973584	0.025044	0.000000
RS	40	1.113868	1.000000	858.329376	0.024737	0.000000
RS	41	1.192040	1.000000	843.745652	0.024317	0.000000
RS	42	1.275245	1.000000	825.172515	0.023781	0.000000
RS	43	1.363809	1.000000	802.620788	0.023132	0.000000
RS	44	1.458076	1.000000	776.168639	0.022369	0.000000
RS	45	1.558414	1.000000	745.966980	0.021499	0.000000
RS	46	1.665214	1.000000	712.243171	0.020527	0.000000
RS	47	1.778891	1.000000	675.302576	0.019462	0.000000
RS	48	1.899889	1.000000	635.527525	0.018316	0.000000
RS	49	2.028679	1.000000	593.373317	0.017101	0.000000
RS	50	2.165763	1.000000	549.360975	0.015833	0.000000
RS	51	2.311675	1.000000	504.066633	0.014527	0.000000
RS	52	2.466983	1.000000	458.107594	0.013203	0.000000
RS	53	2.632293	1.000000	412.125358	0.011877	0.000000
RS	54	2.808249	1.000000	366.766131	0.010570	0.000000
RS	55	2.995536	1.000000	322.659618	0.009299	0.000000
RS	56	3.194884	1.000000	280.397107	0.008081	0.000000
RS	57	3.407070	1.000000	240.510084	0.006932	0.000000
RS	58	3.632920	1.000000	203.450708	0.005863	0.000000
RS	59	3.873315	1.000000	169.575518	0.004887	0.000000
RS	60	4.129191	1.000000	139.133618	0.004010	0.000000
RS	61	4.401545	1.000000	112.260355	0.003235	0.000000
RS	62	4.691438	1.000000	88.977120	0.002564	0.000000
RS	63	5.000000	1.000000	249.900195	0.007202	0.000000
PA	4+25*2+4+6 0.139705677 0.027941135 5.000000000 1.000000000 1.000000000 1.000000000 1.000000000 1.000000000 1.000000000 1.000000000 1.000000000 1.000000000 1.000000000 1.000000000 1.000000000 1.000000000 1.000000000 1.000000000 1.000000000 1.000000000 1.000000000 1.000000000 1.000000000 1.000000000 1.000000000 1.000000000 1.000000000 1.000000000 1.000000000 1.000000000 1.000000000
//
IT	4871
RD	1
LK	-425708.642724
QD	-1257.116684 -> -655.021070
RI	0.0475205421
TR	0.123293	0.025257
MT	6.000970
MM	C_pi: 1.090345, n_recomb: 34205.772339
RS	0	0.000000	0.686645	329.741092	0.009640	0.000166
RS	1	0.006743	0.686645	348.451632	0.010187	0.001870
RS	2	0.013941	0.686645	367.974106	0.010758	0.005971
RS	3	0.021624	0.686645	388.309015	0.011352	0.010216
RS	4	0.029825	0.557924	503.178541	0.014710	0.011625
RS	5	0.038579	0.557924	528.527853	0.015451	0.011649
RS	6	0.047924	0.546791	565.740062	0.016539	0.012745
RS	7	0.057898	0.546791	592.685628	0.017327	0.014633
RS	8	0.068546	0.557149	608.718690	0.017796	0.016579
RS	9	0.079911	0.557149	636.302993	0.018602	0.018223
RS	10	0.092042	0.598667	618.632946	0.018086	0.019438
RS	11	0.104992	0.598667	645.857075	0.018882	0.020181
RS	12	0.118814	0.664983	606.871413	0.017742	0.020489
RS	13	0.133569	0.664983	633.227783	0.018512	0.020462
RS	14	0.149319	0.747754	587.509005	0.017176	0.020199
RS	15	0.166131	0.747754	612.854131	0.017917	0.019770
RS	16	0.184076	0.839645	569.239174	0.016642	0.019235
RS	17	0.203231	0.839645	593.611267	0.017354	0.018647
RS	18	0.223679	0.933900	556.402618	0.016266	0.018054
RS	19	0.245504	0.933900	579.911320	0.016954	0.017488
RS	20	0.268802	1.024180	550.892338	0.016105	0.016974
RS	21	0.293671	1.024180	573.650644	0.016771	0.016531
RS	22	0.320216	1.105314	553.136438	0.016171	0.016171
RS	23	0.348551	1.105314	575.207721	0.016816	0.015897
RS	24	0.378798	1.173960	562.670190	0.016450	0.015709
RS	25	0.411083	1.173960	584.024533	0.017074	0.015604
RS	26	0.445546	1.228385	578.637832	0.016916	0.015583
RS	27	0.482332	1.228385	599.117000	0.017515	0.015650
RS	28	0.521599	1.268039	600.007219	0.017541	0.015813
RS	29	0.563514	1.268039	619.291639	0.018105	0.016075
RS	30	0.608255	1.293907	625.232253	0.018279	0.016433
RS	31	0.656014	1.293907	642.810021	0.018792	0.016878
RS	32	0.706992	1.308631	651.947953	0.019060	0.017392
RS	33	0.761408	1.308631	667.105490	0.019503	0.017955
RS	34	0.819493	1.315744	677.078652	0.019794	0.018543
RS	35	0.881495	1.315744	688.932270	0.020141	0.019129
RS	36	0.947678	1.318589	697.265624	0.020384	0.019687
RS	37	1.018324	1.318589	704.835575	0.020606	0.020194
RS	38	1.093733	1.319564	709.367819	0.020738	0.020631
RS	39	1.174227	1.319564	711.679566	0.020806	0.020981
RS	40	1.260149	1.320093	710.745052	0.020779	0.021233
RS	41	1.351865	1.320093	706.945401	0.020667	0.021372
RS	42	1.449765	1.321103	699.312285	0.020444	0.021388
RS	43	1.554267	1.321103	688.803600	0.020137	0.021272
RS	44	1.665815	1.323255	673.736064	0.019697	0.021018
RS	45	1.784885	1.323255	656.315790	0.019187	0.020624
RS	46	1.911984	1.326792	633.807442	0.018529	0.020095
RS	47	2.047654	1.326792	609.771082	0.017827	0.019442
RS	48	2.192471	1.331411	580.644328	0.016975	0.018677
RS	49	2.347054	1.331411	550.820800	0.016103	0.017818
RS	50	2.512060	1.336411	516.574975	0.015102	0.016879
RS	51	2.688193	1.336411	482.295634	0.014100	0.015879
RS	52	2.876203	1.341055	444.811100	0.013004	0.014833
RS	53	3.076890	1.341055	407.832934	0.011923	0.013753
RS	54	3.291110	1.346774	368.673495	0.010778	0.012651
RS	55	3.519775	1.346774	331.184127	0.009682	0.011539
RS	56	3.763859	1.346774	294.067419	0.008597	0.010427
RS	57	4.024401	1.346774	257.889559	0.007539	0.009326
RS	58	4.302512	1.380474	218.303235	0.006382	0.008248
RS	59	4.599376	1.380474	187.310264	0.005476	0.007205
RS	60	4.916258	1.380474	158.368829	0.004630	0.006211
RS	61	5.254508	1.380474	131.811637	0.003853	0.005277
RS	62	5.615565	1.380474	107.883224	0.003154	0.004414
RS	63	6.000970	1.380474	341.226941	0.009976	0.014944
PA	4+25*2+4+6 0.123293007 0.025257337 6.000969708 0.686644733 0.557923555 0.546790600 0.557149291 0.598667264 0.664983034 0.747753859 0.839645386 0.933900118 1.024179935 1.105314493 1.173959613 1.228384972 1.268038750 1.293907166 1.308630943 1.315744400 1.318589211 1.319564044 1.320093155 1.321102560 1.323255301 1.326791763 1.331411362 1.336410642 1.341055393 1.346774459 1.380474150
//
IT	4806
RD	2
LK	-424768.936876
QD	-703.896809 -> -499.900032
RI	0.0446250162
TR	0.115463	0.024740
MT	6.539106
MM	C_pi: 1.169142, n_recomb: 35901.701953
RS	0	0.000000	0.818239	296.607437	0.008262	0.000129
RS	1	0.006886	0.818239	314.312708	0.008755	0.001436
RS	2	0.014247	0.818239	332.877263	0.009272	0.004632
RS	3	0.022114	0.818239	352.314785	0.009813	0.008027
RS	4	0.030524	0.518831	585.820638	0.016317	0.011690
RS	5	0.039512	0.518831	615.112901	0.017133	0.011930
RS	6	0.049119	0.476711	701.463012	0.019538	0.013188
RS	7	0.059388	0.476711	733.344441	0.020426	0.015208
RS	8	0.070364	0.464607	785.198468	0.021871	0.017318
RS	9	0.082096	0.464607	817.757359	0.022778	0.019704
RS	10	0.094636	0.496911	795.620412	0.022161	0.020369
RS	11	0.108040	0.496911	827.154726	0.023039	0.022111
RS	12	0.122366	0.566262	754.596397	0.021018	0.021188
RS	13	0.137679	0.566262	784.468046	0.021850	0.022204
RS	14	0.154047	0.664404	695.307655	0.019367	0.020459
RS	15	0.171541	0.664404	723.383962	0.020149	0.021014
RS	16	0.190240	0.784188	637.907998	0.017768	0.019090
RS	17	0.210228	0.784188	664.266880	0.018502	0.019373
RS	18	0.231591	0.917836	591.177868	0.016467	0.017614
RS	19	0.254426	0.917836	616.015825	0.017158	0.017776
RS	20	0.278833	1.055596	558.180270	0.015547	0.016346
RS	21	0.304921	1.055596	581.755040	0.016204	0.016493
RS	22	0.332805	1.186919	539.142184	0.015017	0.015444
RS	23	0.362610	1.186919	561.708675	0.015646	0.015642
RS	24	0.394467	1.302608	532.981022	0.014846	0.014952
RS	25	0.428517	1.302608	554.728487	0.015451	0.015221
RS	26	0.464913	1.395902	538.324134	0.014994	0.014846
RS	27	0.503815	1.395902	559.323421	0.015579	0.015201
RS	28	0.545396	1.462470	554.007607	0.015431	0.015133
RS	29	0.589841	1.462470	574.160023	0.015993	0.015618
RS	30	0.637346	1.502062	578.393995	0.016110	0.015859
RS	31	0.688122	1.502062	597.368306	0.016639	0.016486
RS	32	0.742395	1.519477	608.588368	0.016952	0.016978
RS	33	0.800406	1.519477	625.773929	0.017430	0.017694
RS	34	0.862411	1.522600	640.442391	0.017839	0.018321
RS	35	0.928687	1.522600	654.962615	0.018243	0.019027
RS	36	0.999526	1.519142	669.259616	0.018641	0.019644
RS	37	1.075243	1.519142	680.059404	0.018942	0.020230
RS	38	1.156175	1.514410	690.721356	0.019239	0.020710
RS	39	1.242680	1.514410	696.698986	0.019406	0.021099
RS	40	1.335142	1.511172	701.379319	0.019536	0.021363
RS	41	1.433972	1.511172	701.528214	0.019540	0.021508
RS	42	1.539607	1.510965	698.568896	0.019458	0.021502
RS	43	1.652516	1.510965	692.132918	0.019279	0.021370
RS	44	1.773201	1.514731	680.558873	0.018956	0.021060
RS	45	1.902197	1.514731	667.187809	0.018584	0.020644
RS	46	2.040076	1.522437	647.063689	0.018023	0.020043
RS	47	2.187450	1.522437	626.905788	0.017462	0.019378
RS	48	2.344972	1.532872	599.395147	0.016695	0.018545
RS	49	2.513343	1.532872	573.096480	0.015963	0.017694
RS	50	2.693307	1.544047	540.066661	0.015043	0.016710
RS	51	2.885665	1.544047	508.713124	0.014170	0.015739
RS	52	3.091269	1.554108	472.164186	0.013152	0.014676
RS	53	3.311032	1.554108	437.231126	0.012179	0.013637
RS	54	3.545929	1.565782	398.147038	0.011090	0.012525
RS	55	3.797002	1.565782	361.680864	0.010074	0.011459
RS	56	4.065364	1.565782	324.895139	0.009050	0.010386
RS	57	4.352207	1.565782	288.377664	0.008032	0.009317
RS	58	4.658803	1.638185	242.623242	0.006758	0.008084
RS	59	4.986512	1.638185	211.738508	0.005898	0.007121
RS	60	5.336789	1.638185	182.223071	0.005076	0.006190
RS	61	5.711187	1.638185	154.498905	0.004303	0.005305
RS	62	6.111367	1.638185	128.919829	0.003591	0.004476
RS	63	6.539106	1.638185	441.316855	0.012292	0.015864
PA	4+25*2+4+6 0.115462595 0.024739825 6.539105649 0.818239482 0.518830634 0.476710788 0.464607045 0.496910555 0.566262249 0.664403887 0.784188365 0.917836486 1.055595611 1.186918818 1.302607752 1.395901518 1.462470417 1.502062427 1.519476856 1.522599625 1.519142342 1.514409950 1.511172232 1.510965476 1.514731277 1.522436659 1.532872250 1.544047325 1.554108200 1.565781554 1.638185369
//
IT	4758
RD	3
LK	-424419.492853
QD	-554.681553 -> -442.490907
RI	0.0355527867
TR	0.110552	0.024916
MT	6.862651
MM	C_pi: 1.239828, n_recomb: 38306.436254
RS	0	0.000000	1.103832	237.364423	0.006196	0.000098
RS	1	0.006967	1.103832	252.271659	0.006586	0.001104
RS	2	0.014420	1.103832	267.994816	0.006996	0.003592
RS	3	0.022391	1.103832	284.561302	0.007429	0.006229
RS	4	0.030919	0.554477	598.752603	0.015631	0.011565
RS	5	0.040040	0.554477	629.732949	0.016439	0.011535
RS	6	0.049797	0.480364	762.498122	0.019905	0.013165
RS	7	0.060233	0.480364	797.598722	0.020822	0.014907
RS	8	0.071397	0.443055	902.222740	0.023553	0.017681
RS	9	0.083338	0.443055	938.684663	0.024505	0.020205
RS	10	0.096112	0.462135	935.083730	0.024411	0.021169
RS	11	0.109775	0.462135	970.268631	0.025329	0.023247
RS	12	0.124391	0.526829	883.100436	0.023054	0.022018
RS	13	0.140024	0.526829	916.249047	0.023919	0.023431
RS	14	0.156747	0.628107	797.834738	0.020828	0.021034
RS	15	0.174635	0.628107	828.831363	0.021637	0.021981
RS	16	0.193769	0.759624	712.507217	0.018600	0.019341
RS	17	0.214237	0.759624	741.389676	0.019354	0.019986
RS	18	0.236130	0.914361	641.322670	0.016742	0.017579
RS	19	0.259548	0.914361	668.264994	0.017445	0.018052
RS	20	0.284599	1.081478	588.989386	0.015376	0.016095
RS	21	0.311394	1.081478	614.290216	0.016036	0.016498
RS	22	0.340057	1.246871	555.755444	0.014508	0.015047
RS	23	0.370716	1.246871	579.769837	0.015135	0.015449
RS	24	0.403511	1.396263	539.976069	0.014096	0.014473
RS	25	0.438592	1.396263	563.028420	0.014698	0.014902
RS	26	0.476116	1.517685	539.754065	0.014090	0.014337
RS	27	0.516255	1.517685	562.063368	0.014673	0.014811
RS	28	0.559191	1.602291	553.793423	0.014457	0.014639
RS	29	0.605117	1.602291	575.404905	0.015021	0.015208
RS	30	0.654244	1.647857	580.413465	0.015152	0.015428
RS	31	0.706793	1.647857	601.104814	0.015692	0.016114
RS	32	0.763003	1.661276	616.206619	0.016086	0.016658
RS	33	0.823130	1.661276	635.400040	0.016587	0.017416
RS	34	0.887446	1.655179	655.876727	0.017122	0.018140
RS	35	0.956243	1.655179	672.631965	0.017559	0.018875
RS	36	1.029833	1.641978	693.191698	0.018096	0.019598
RS	37	1.108550	1.641978	706.315422	0.018439	0.020198
RS	38	1.192751	1.629787	722.472963	0.018860	0.020763
RS	39	1.282819	1.629787	730.700255	0.019075	0.021151
RS	40	1.379162	1.622368	739.402541	0.019302	0.021462
RS	41	1.482217	1.622368	741.583242	0.019359	0.021596
RS	42	1.592452	1.621466	740.837213	0.019340	0.021596
RS	43	1.710368	1.621466	736.122476	0.019217	0.021450
RS	44	1.836499	1.627947	724.911055	0.018924	0.021110
RS	45	1.971417	1.627947	712.923539	0.018611	0.020687
RS	46	2.115736	1.641209	691.670077	0.018056	0.020035
RS	47	2.270109	1.641209	672.572243	0.017558	0.019375
RS	48	2.435238	1.658880	643.112534	0.016789	0.018492
RS	49	2.611872	1.658880	617.546973	0.016121	0.017661
RS	50	2.800812	1.677493	582.411031	0.015204	0.016645
RS	51	3.002915	1.677493	551.392318	0.014394	0.015705
RS	52	3.219100	1.693969	512.905515	0.013390	0.014631
RS	53	3.450346	1.693969	477.775928	0.012472	0.013628
RS	54	3.697704	1.712571	436.357184	0.011391	0.012511
RS	55	3.962295	1.712571	399.142756	0.010420	0.011481
RS	56	4.245321	1.712571	361.142508	0.009428	0.010439
RS	57	4.548066	1.712571	322.970765	0.008431	0.009395
RS	58	4.871903	1.826136	269.146458	0.007026	0.008028
RS	59	5.218303	1.826136	237.628684	0.006203	0.007125
RS	60	5.588837	1.826136	207.014580	0.005404	0.006243
RS	61	5.985186	1.826136	177.782934	0.004641	0.005394
RS	62	6.409149	1.826136	150.360319	0.003925	0.004591
RS	63	6.862651	1.826136	546.049783	0.014255	0.016999
PA	4+25*2+4+6 0.110552294 0.024916094 6.862650990 1.103831964 0.554477183 0.480363942 0.443055449 0.462135497 0.526829275 0.628107317 0.759623772 0.914361477 1.081477725 1.246870569 1.396263244 1.517685265 1.602291144 1.647857210 1.661275722 1.655178528 1.641977504 1.629787059 1.622367927 1.621466181 1.627947247 1.641208602 1.658880273 1.677492822 1.693969282 1.712570588 1.826135647
//
IT	4599
RD	4
LK	-424211.255316
QD	-488.186518 -> -404.075710
RI	0.0272499718
TR	0.106874	0.025343
MT	7.084910
MM	C_pi: 1.299878, n_recomb: 40808.427945
RS	0	0.000000	1.498269	187.687654	0.004599	0.000076
RS	1	0.007021	1.498269	199.910832	0.004899	0.000867
RS	2	0.014534	1.498269	212.858932	0.005216	0.002852
RS	3	0.022575	1.498269	226.564662	0.005552	0.004932
RS	4	0.031180	0.610867	588.617944	0.014424	0.011418
RS	5	0.040390	0.610867	620.263487	0.015199	0.011073
RS	6	0.050246	0.507231	784.917829	0.019234	0.012945
RS	7	0.060794	0.507231	822.250354	0.020149	0.014337
RS	8	0.072082	0.443868	981.181619	0.024044	0.017789
RS	9	0.084163	0.443868	1021.060935	0.025021	0.020255
RS	10	0.097092	0.449469	1047.460359	0.025668	0.021755
RS	11	0.110929	0.449469	1086.042242	0.026613	0.023933
RS	12	0.125738	0.508222	995.673816	0.024399	0.022738
RS	13	0.141586	0.508222	1031.950087	0.025288	0.024310
RS	14	0.158546	0.609227	892.844651	0.021879	0.021600
RS	15	0.176697	0.609227	926.733423	0.022709	0.022721
RS	16	0.196123	0.746567	785.719337	0.019254	0.019654
RS	17	0.216912	0.746567	817.215147	0.020026	0.020471
RS	18	0.239161	0.914361	694.625246	0.017022	0.017650
RS	19	0.262972	0.914361	723.849147	0.017738	0.018275
RS	20	0.288454	1.101735	626.427362	0.015350	0.015972
RS	21	0.315726	1.101735	653.681928	0.016018	0.016500
RS	22	0.344912	1.292281	581.722598	0.014255	0.014784
RS	23	0.376147	1.292281	607.429555	0.014885	0.015285
RS	24	0.409575	1.467553	558.474992	0.013685	0.014122
RS	25	0.445350	1.467553	583.064228	0.014288	0.014625
RS	26	0.483636	1.610747	554.341241	0.013584	0.013944
RS	27	0.524610	1.610747	578.152354	0.014167	0.014469
RS	28	0.568461	1.708426	567.952849	0.013918	0.014246
RS	29	0.615390	1.708426	591.150258	0.014486	0.014844
RS	30	0.665615	1.756132	597.666582	0.014646	0.015075
RS	31	0.719365	1.756132	620.115613	0.015196	0.015775
RS	32	0.776888	1.762750	639.641594	0.015674	0.016386
RS	33	0.838450	1.762750	660.775774	0.016192	0.017150
RS	34	0.904334	1.745712	687.428709	0.016845	0.017978
RS	35	0.974843	1.745712	706.217714	0.017306	0.018714
RS	36	1.050303	1.722044	733.152241	0.017966	0.019548
RS	37	1.131060	1.722044	748.235987	0.018335	0.020148
RS	38	1.217487	1.702414	769.627981	0.018860	0.020801
RS	39	1.309981	1.702414	779.559973	0.019103	0.021187
RS	40	1.408969	1.691273	791.596243	0.019398	0.021548
RS	41	1.514906	1.691273	795.086963	0.019483	0.021679
RS	42	1.628280	1.690331	795.470523	0.019493	0.021687
RS	43	1.749615	1.690331	791.610869	0.019398	0.021542
RS	44	1.879467	1.700204	779.390982	0.019099	0.021176
RS	45	2.018435	1.700204	767.833956	0.018816	0.020761
RS	46	2.167160	1.719638	743.951967	0.018230	0.020062
RS	47	2.326327	1.719638	724.946111	0.017765	0.019421
RS	48	2.496667	1.745091	692.081569	0.016959	0.018489
RS	49	2.678966	1.745091	666.339274	0.016328	0.017687
RS	50	2.874064	1.771621	627.823487	0.015385	0.016636
RS	51	3.082858	1.771621	596.353365	0.014613	0.015731
RS	52	3.306311	1.794931	554.916568	0.013598	0.014642
RS	53	3.545451	1.794931	518.979776	0.012717	0.013674
RS	54	3.801380	1.820981	474.424096	0.011626	0.012545
RS	55	4.075277	1.820981	436.072058	0.010686	0.011549
RS	56	4.368403	1.820981	396.560673	0.009718	0.010534
RS	57	4.682107	1.820981	356.529101	0.008737	0.009512
RS	58	5.017835	1.976822	293.884607	0.007202	0.008014
RS	59	5.377133	1.976822	261.780043	0.006415	0.007161
RS	60	5.761656	1.976822	230.195750	0.005641	0.006320
RS	61	6.173174	1.976822	199.648350	0.004892	0.005503
RS	62	6.613583	1.976822	170.616386	0.004181	0.004721
RS	63	7.084910	1.976822	650.087994	0.015930	0.018201
PA	4+25*2+4+6 0.106874456 0.025342845 7.084910156 1.498268806 0.610867418 0.507231221 0.443867553 0.449469011 0.508221517 0.609226528 0.746566579 0.914361477 1.101735011 1.292281432 1.467553395 1.610747293 1.708425879 1.756131733 1.762749577 1.745711889 1.722044138 1.702414184 1.691272953 1.690331361 1.700203614 1.719638131 1.745091499 1.771620784 1.794931257 1.820981433 1.976822171
//
IT	4562
RD	5
LK	-424049.624955
QD	-442.040067 -> -371.049263
RI	0.0211323583
TR	0.103821	0.025857
MT	7.256584
MM	C_pi: 1.351557, n_recomb: 43249.515183
RS	0	0.000000	1.980921	151.244719	0.003497	0.000061
RS	1	0.007061	1.980921	161.342381	0.003731	0.000699
RS	2	0.014620	1.980921	172.070511	0.003979	0.002320
RS	3	0.022713	1.980921	183.462114	0.004242	0.004003
RS	4	0.031377	0.670862	574.792355	0.013290	0.011288
RS	5	0.040653	0.670862	606.705814	0.014028	0.010686
RS	6	0.050584	0.543197	788.641839	0.018235	0.012641
RS	7	0.061216	0.543197	827.506983	0.019133	0.013710
RS	8	0.072599	0.453513	1036.225904	0.023959	0.017734
RS	9	0.084786	0.453513	1079.132459	0.024951	0.020084
RS	10	0.097833	0.445920	1140.424897	0.026369	0.022162
RS	11	0.111801	0.445920	1182.213216	0.027335	0.024351
RS	12	0.126755	0.498707	1095.391735	0.025327	0.023328
RS	13	0.142766	0.498707	1134.645362	0.026235	0.024965
RS	14	0.159906	0.598340	980.299904	0.022666	0.022100
RS	15	0.178257	0.598340	1016.968784	0.023514	0.023304
RS	16	0.197904	0.738939	855.213621	0.019774	0.019957
RS	17	0.218938	0.738939	889.262134	0.020561	0.020862
RS	18	0.241457	0.915767	746.921557	0.017270	0.017751
RS	19	0.265566	0.915767	778.411262	0.017998	0.018457
RS	20	0.291377	1.118428	664.777848	0.015371	0.015902
RS	21	0.319011	1.118428	693.998716	0.016046	0.016498
RS	22	0.348596	1.329020	609.978777	0.014104	0.014589
RS	23	0.380269	1.329020	637.402142	0.014738	0.015141
RS	24	0.414179	1.525635	580.244043	0.013416	0.013843
RS	25	0.450484	1.525635	606.390425	0.014021	0.014382
RS	26	0.489351	1.687034	572.854709	0.013245	0.013620
RS	27	0.530963	1.687034	598.171469	0.013831	0.014168
RS	28	0.575513	1.795260	586.416050	0.013559	0.013914
RS	29	0.623209	1.795260	611.177034	0.014131	0.014521
RS	30	0.674272	1.843485	619.390216	0.014321	0.014770
RS	31	0.728940	1.843485	643.542911	0.014880	0.015467
RS	32	0.787469	1.842426	667.600525	0.015436	0.016143
RS	33	0.850129	1.842426	690.586172	0.015967	0.016900
RS	34	0.917215	1.814204	723.499220	0.016728	0.017825
RS	35	0.989036	1.814204	744.190240	0.017207	0.018555
RS	36	1.065929	1.780256	777.534253	0.017978	0.019492
RS	37	1.148251	1.780256	794.391886	0.018368	0.020090
RS	38	1.236385	1.753572	820.919935	0.018981	0.020826
RS	39	1.330742	1.753572	832.306667	0.019244	0.021215
RS	40	1.431762	1.739109	847.388765	0.019593	0.021622
RS	41	1.539914	1.739109	851.877671	0.019697	0.021760
RS	42	1.655702	1.738421	852.917890	0.019721	0.021775
RS	43	1.779666	1.738421	849.556436	0.019643	0.021641
RS	44	1.912382	1.751812	835.728315	0.019323	0.021249
RS	45	2.054469	1.751812	824.228465	0.019058	0.020852
RS	46	2.206588	1.777403	797.077920	0.018430	0.020108
RS	47	2.369447	1.777403	777.807362	0.017984	0.019493
RS	48	2.543805	1.810548	740.945794	0.017132	0.018515
RS	49	2.730475	1.810548	714.717240	0.016525	0.017745
RS	50	2.930324	1.844910	672.338299	0.015546	0.016659
RS	51	3.144284	1.844910	640.180121	0.014802	0.015788
RS	52	3.373351	1.875023	595.446512	0.013768	0.014682
RS	53	3.618591	1.875023	558.559517	0.012915	0.013747
RS	54	3.881147	1.908592	510.615370	0.011806	0.012603
RS	55	4.162241	1.908592	471.095281	0.010892	0.011637
RS	56	4.463182	1.908592	430.090100	0.009944	0.010647
RS	57	4.785371	1.908592	388.260731	0.008977	0.009643
RS	58	5.130309	2.107159	316.455125	0.007317	0.008017
RS	59	5.499601	2.107159	283.937917	0.006565	0.007209
RS	60	5.894968	2.107159	251.601660	0.005817	0.006404
RS	61	6.318250	2.107159	219.988097	0.005086	0.005615
RS	62	6.771419	2.107159	189.613841	0.004384	0.004853
RS	63	7.256584	2.107159	752.835964	0.017407	0.019414
PA	4+25*2+4+6 0.103821015 0.025857290 7.256584310 1.980920730 0.670862368 0.543197041 0.453513406 0.445920456 0.498706564 0.598339681 0.738938811 0.915767146 1.118427950 1.329019741 1.525635466 1.687034498 1.795260392 1.843484580 1.842426471 1.814204263 1.780256118 1.753572203 1.739109040 1.738421309 1.751812445 1.777402960 1.810548490 1.844910368 1.875023189 1.908592338 2.107158670
//
IT	4500
RD	6
LK	-423911.664923
QD	-403.529075 -> -341.263469
RI	0.0168125897
TR	0.101143	0.026393
MT	7.400834
MM	C_pi: 1.397534, n_recomb: 45604.690243
RS	0	0.000000	2.536131	125.078567	0.002743	0.000050
RS	1	0.007094	2.536131	133.576739	0.002929	0.000577
RS	2	0.014690	2.536131	142.623974	0.003127	0.001930
RS	3	0.022826	2.536131	152.251602	0.003339	0.003324
RS	4	0.031539	0.727268	564.059912	0.012368	0.011187
RS	5	0.040870	0.727268	596.176697	0.013073	0.010396
RS	6	0.050863	0.583151	783.691810	0.017184	0.012299
RS	7	0.061564	0.583151	823.608262	0.018060	0.013097
RS	8	0.073025	0.467206	1076.114243	0.023597	0.017579
RS	9	0.085299	0.467206	1121.715604	0.024596	0.019802
RS	10	0.098443	0.446749	1219.610254	0.026743	0.022435
RS	11	0.112520	0.446749	1264.447989	0.027726	0.024604
RS	12	0.127596	0.493817	1185.285098	0.025990	0.023807
RS	13	0.143740	0.493817	1227.389895	0.026914	0.025469
RS	14	0.161030	0.591721	1061.439793	0.023275	0.022533
RS	15	0.179547	0.591721	1100.775982	0.024137	0.023779
RS	16	0.199377	0.734317	920.981536	0.020195	0.020234
RS	17	0.220614	0.734317	957.496064	0.020996	0.021191
RS	18	0.243357	0.917941	797.282931	0.017482	0.017857
RS	19	0.267713	0.917941	830.978470	0.018221	0.018613
RS	20	0.293797	1.132948	702.399672	0.015402	0.015861
RS	21	0.321732	1.132948	733.544735	0.016085	0.016497
RS	22	0.351648	1.360487	638.310897	0.013997	0.014436
RS	23	0.383686	1.360487	667.415846	0.014635	0.015016
RS	24	0.417997	1.575738	602.603078	0.013214	0.013611
RS	25	0.454742	1.575738	630.269916	0.013820	0.014170
RS	26	0.494093	1.753353	592.235087	0.012986	0.013342
RS	27	0.536236	1.753353	619.011675	0.013573	0.013902
RS	28	0.581368	1.870937	605.813905	0.013284	0.013624
RS	29	0.629702	1.870937	632.079264	0.013860	0.014231
RS	30	0.681465	1.919163	641.960166	0.014077	0.014498
RS	31	0.736899	1.919163	667.744464	0.014642	0.015186
RS	32	0.796265	1.910413	696.251420	0.015267	0.015919
RS	33	0.859843	1.910413	721.007588	0.015810	0.016665
RS	34	0.927931	1.871313	760.128690	0.016668	0.017677
RS	35	1.000848	1.871313	782.634075	0.017161	0.018400
RS	36	1.078939	1.827516	822.379587	0.018033	0.019429
RS	37	1.162568	1.827516	840.913415	0.018439	0.020028
RS	38	1.252130	1.794160	872.559850	0.019133	0.020840
RS	39	1.348045	1.794160	885.288199	0.019412	0.021234
RS	40	1.450764	1.776611	903.331688	0.019808	0.021686
RS	41	1.560770	1.776611	908.689543	0.019925	0.021833
RS	42	1.678578	1.776215	910.223303	0.019959	0.021858
RS	43	1.804744	1.776215	907.221467	0.019893	0.021738
RS	44	1.939860	1.792952	891.569117	0.019550	0.021324
RS	45	2.084560	1.792952	879.990577	0.019296	0.020948
RS	46	2.239524	1.824366	849.344554	0.018624	0.020164
RS	47	2.405482	1.824366	829.689067	0.018193	0.019577
RS	48	2.583211	1.864814	788.629563	0.017293	0.018556
RS	49	2.773548	1.864814	761.821330	0.016705	0.017817
RS	50	2.977387	1.906651	715.429889	0.015688	0.016699
RS	51	3.195686	1.906651	682.526593	0.014966	0.015861
RS	52	3.429470	1.943296	634.406221	0.013911	0.014738
RS	53	3.679837	1.943296	596.557708	0.013081	0.013833
RS	54	3.947965	1.984189	545.168491	0.011954	0.012673
RS	55	4.235113	1.984189	504.523933	0.011063	0.011734
RS	56	4.542629	1.984189	462.095730	0.010133	0.010766
RS	57	4.871960	1.984189	418.563837	0.009178	0.009779
RS	58	5.224653	2.225570	337.382619	0.007398	0.008027
RS	59	5.602364	2.225570	304.597036	0.006679	0.007260
RS	60	6.006869	2.225570	271.682975	0.005957	0.006488
RS	61	6.440068	2.225570	239.198644	0.005245	0.005724
RS	62	6.903996	2.225570	207.689086	0.004554	0.004981
RS	63	7.400834	2.225570	855.220327	0.018753	0.020613
PA	4+25*2+4+6 0.101143040 0.026393485 7.400833504 2.536130583 0.727267663 0.583150859 0.467205620 0.446748868 0.493817359 0.591721045 0.734317343 0.917940898 1.132947793 1.360487405 1.575738447 1.753352592 1.870936647 1.919163060 1.910412966 1.871313385 1.827515648 1.794159816 1.776611199 1.776214518 1.792951576 1.824366391 1.864814387 1.906651005 1.943296088 1.984188777 2.225570118
//
IT	4497
RD	7
LK	-423790.218528
QD	-369.738906 -> -314.364412
RI	0.0137310904
TR	0.098727	0.026924
MT	7.528555
MM	C_pi: 1.439647, n_recomb: 47878.835945
RS	0	0.000000	3.152236	106.008647	0.002214	0.000041
RS	1	0.007122	3.152236	113.304784	0.002366	0.000485
RS	2	0.014752	3.152236	121.083758	0.002529	0.001634
RS	3	0.022925	3.152236	129.374680	0.002702	0.002814
RS	4	0.031680	0.776958	558.189824	0.011658	0.011118
RS	5	0.041059	0.776958	590.595320	0.012335	0.010196
RS	6	0.051105	0.624971	774.860617	0.016184	0.011942
RS	7	0.061868	0.624971	815.500923	0.017033	0.012522
RS	8	0.073396	0.482977	1105.999728	0.023100	0.017361
RS	9	0.085746	0.482977	1154.013629	0.024103	0.019462
RS	10	0.098976	0.449921	1288.777216	0.026917	0.022609
RS	11	0.113148	0.449921	1336.532403	0.027915	0.024748
RS	12	0.128329	0.491536	1267.709406	0.026477	0.024200
RS	13	0.144591	0.491536	1312.564658	0.027414	0.025870
RS	14	0.162012	0.587602	1137.579711	0.023760	0.022910
RS	15	0.180673	0.587602	1179.487977	0.024635	0.024180
RS	16	0.200663	0.731490	983.600826	0.020544	0.020487
RS	17	0.222078	0.731490	1022.501062	0.021356	0.021475
RS	18	0.245017	0.920518	845.759788	0.017665	0.017964
RS	19	0.269590	0.920518	881.598394	0.018413	0.018752
RS	20	0.295914	1.145961	738.950693	0.015434	0.015837
RS	21	0.324112	1.145961	771.969124	0.016123	0.016499
RS	22	0.354319	1.388419	666.076088	0.013912	0.014310
RS	23	0.386677	1.388419	696.816107	0.014554	0.014908
RS	24	0.421340	1.620580	624.681407	0.013047	0.013413
RS	25	0.458471	1.620580	653.820074	0.013656	0.013982
RS	26	0.498248	1.813268	611.438341	0.012771	0.013099
RS	27	0.540857	1.813268	639.619208	0.013359	0.013663
RS	28	0.586501	1.939716	624.970854	0.013053	0.013365
RS	29	0.635396	1.939716	652.676112	0.013632	0.013968
RS	30	0.687773	1.987973	664.092493	0.013870	0.014249
RS	31	0.743881	1.987973	691.437748	0.014441	0.014927
RS	32	0.803985	1.971878	724.220658	0.015126	0.015710
RS	33	0.868370	1.971878	750.677830	0.015679	0.016443
RS	34	0.937340	1.922386	795.882671	0.016623	0.017531
RS	35	1.011223	1.922386	820.141051	0.017130	0.018247
RS	36	1.090368	1.869205	866.246764	0.018092	0.019361
RS	37	1.175150	1.869205	886.405206	0.018514	0.019959
RS	38	1.265971	1.829498	923.183239	0.019282	0.020842
RS	39	1.363260	1.829498	937.208453	0.019575	0.021243
RS	40	1.467478	1.808986	958.231265	0.020014	0.021739
RS	41	1.579119	1.808986	964.417502	0.020143	0.021897
RS	42	1.698712	1.808789	966.442559	0.020185	0.021932
RS	43	1.826822	1.808789	963.764404	0.020129	0.021829
RS	44	1.964057	1.828580	946.267003	0.019764	0.021397
RS	45	2.111066	1.828580	934.581214	0.019520	0.021044
RS	46	2.268545	1.865375	900.418333	0.018806	0.020224
RS	47	2.437241	1.865375	880.359042	0.018387	0.019665
RS	48	2.617952	1.912622	835.090823	0.017442	0.018605
RS	49	2.811533	1.912622	807.695304	0.016870	0.017897
RS	50	3.018903	1.961470	757.293406	0.015817	0.016749
RS	51	3.241041	1.961470	723.651602	0.015114	0.015942
RS	52	3.479001	2.004274	672.161990	0.014039	0.014803
RS	53	3.733910	2.004274	633.377721	0.013229	0.013925
RS	54	4.006974	2.052161	578.563014	0.012084	0.012749
RS	55	4.299486	2.052161	536.843772	0.011213	0.011835
RS	56	4.612833	2.052161	493.058980	0.010298	0.010887
RS	57	4.948496	2.052161	447.905551	0.009355	0.009915
RS	58	5.308067	2.336206	357.178312	0.007460	0.008042
RS	59	5.693248	2.336206	324.224248	0.006772	0.007311
RS	60	6.105863	2.336206	290.855229	0.006075	0.006569
RS	61	6.547865	2.336206	257.639883	0.005381	0.005829
RS	62	7.021348	2.336206	225.144753	0.004702	0.005102
RS	63	7.528555	2.336206	958.112563	0.020011	0.021789
PA	4+25*2+4+6 0.098726948 0.026923830 7.528554798 3.152236249 0.776957563 0.624970617 0.482976733 0.449920619 0.491536180 0.587601589 0.731490234 0.920518234 1.145960892 1.388419165 1.620580247 1.813268259 1.939716464 1.987973384 1.971877893 1.922385964 1.869204733 1.829497797 1.808986046 1.808788795 1.828579738 1.865374688 1.912622024 1.961469612 2.004274282 2.052161003 2.336206338
//
IT	4967
RD	8
LK	-423682.056209
QD	-339.716863 -> -290.145947
RI	0.0114725021
TR	0.096514	0.027437
MT	7.645086
MM	C_pi: 1.478995, n_recomb: 50080.286687
RS	0	0.000000	3.822314	91.711532	0.001831	0.000035
RS	1	0.007148	3.822314	98.086989	0.001959	0.000414
RS	2	0.014807	3.822314	104.891882	0.002094	0.001404
RS	3	0.023014	3.822314	112.153103	0.002239	0.002419
RS	4	0.031807	0.818827	557.170880	0.011126	0.011080
RS	5	0.041229	0.818827	590.004957	0.011781	0.010071
RS	6	0.051324	0.667710	764.387418	0.015263	0.011582
RS	7	0.062141	0.667710	805.524028	0.016085	0.011991
RS	8	0.073731	0.499934	1128.891912	0.022542	0.017103
RS	9	0.086149	0.499934	1179.075302	0.023544	0.019094
RS	10	0.099455	0.454449	1350.358077	0.026964	0.022711
RS	11	0.113713	0.454449	1400.915582	0.027973	0.024817
RS	12	0.128989	0.490835	1344.307303	0.026843	0.024525
RS	13	0.145357	0.490835	1391.830467	0.027792	0.026195
RS	14	0.162896	0.585032	1209.751971	0.024156	0.023242
RS	15	0.181688	0.585032	1254.152936	0.025043	0.024526
RS	16	0.201823	0.729762	1043.658544	0.020840	0.020718
RS	17	0.223398	0.729762	1084.874796	0.021663	0.021729
RS	18	0.246515	0.923232	892.621086	0.017824	0.018070
RS	19	0.271284	0.923232	930.545826	0.018581	0.018880
RS	20	0.297824	1.157746	774.466590	0.015464	0.015826
RS	21	0.326261	1.157746	809.310109	0.016160	0.016506
RS	22	0.356730	1.413674	693.135588	0.013840	0.014205
RS	23	0.389378	1.413674	725.464840	0.014486	0.014815
RS	24	0.424359	1.661559	646.212475	0.012904	0.013240
RS	25	0.461841	1.661559	676.774458	0.013514	0.013815
RS	26	0.502002	1.868629	630.111195	0.012582	0.012884
RS	27	0.545034	1.868629	659.641596	0.013172	0.013449
RS	28	0.591142	2.003799	643.475421	0.012849	0.013130
RS	29	0.640546	2.003799	672.558444	0.013430	0.013729
RS	30	0.693481	2.052356	685.335332	0.013685	0.014020
RS	31	0.750200	2.052356	714.175423	0.014261	0.014687
RS	32	0.810973	2.029407	751.015429	0.014996	0.015511
RS	33	0.876090	2.029407	779.111905	0.015557	0.016233
RS	34	0.945862	1.970056	830.230148	0.016578	0.017387
RS	35	1.020622	1.970056	856.193774	0.017096	0.018096
RS	36	1.100725	1.907933	908.589500	0.018143	0.019286
RS	37	1.186554	1.907933	930.343540	0.018577	0.019886
RS	38	1.278519	1.862130	972.275806	0.019414	0.020835
RS	39	1.377057	1.862130	987.586253	0.019720	0.021243
RS	40	1.482639	1.838716	1011.651669	0.020201	0.021781
RS	41	1.595767	1.838716	1018.668558	0.020341	0.021951
RS	42	1.716983	1.838584	1021.258471	0.020392	0.021999
RS	43	1.846863	1.838584	1018.917279	0.020346	0.021912
RS	44	1.986027	1.861099	999.657742	0.019961	0.021466
RS	45	2.135139	1.861099	987.885839	0.019726	0.021135
RS	46	2.294909	1.902811	950.288471	0.018975	0.020285
RS	47	2.466100	1.902811	929.851478	0.018567	0.019752
RS	48	2.649528	1.956336	880.456641	0.017581	0.018659
RS	49	2.846067	1.956336	852.502088	0.017023	0.017979
RS	50	3.056656	2.011702	798.165529	0.015938	0.016806
RS	51	3.282297	2.011702	763.815357	0.015252	0.016026
RS	52	3.524068	2.060260	709.022134	0.014158	0.014873
RS	53	3.783120	2.060260	669.337477	0.013365	0.014020
RS	54	4.060690	2.114750	611.150676	0.012203	0.012828
RS	55	4.358101	2.114750	568.399944	0.011350	0.011938
RS	56	4.676771	2.114750	523.312859	0.010449	0.011007
RS	57	5.018221	2.114750	476.601666	0.009517	0.010048
RS	58	5.384077	2.441112	376.184795	0.007512	0.008058
RS	59	5.776085	2.441112	343.129259	0.006852	0.007360
RS	60	6.196115	2.441112	309.391208	0.006178	0.006646
RS	61	6.646168	2.441112	275.545325	0.005502	0.005928
RS	62	7.128392	2.441112	242.174484	0.004836	0.005217
RS	63	7.645086	2.441112	1061.995317	0.021206	0.022937
PA	4+25*2+4+6 0.096514480 0.027436995 7.645086369 3.822313721 0.818826965 0.667710354 0.499934044 0.454448569 0.490835024 0.585031823 0.729761572 0.923231525 1.157746440 1.413674050 1.661559332 1.868629132 2.003798775 2.052356018 2.029407046 1.970056213 1.907932882 1.862129873 1.838715702 1.838583778 1.861098545 1.902810898 1.956336452 2.011701855 2.060260157 2.114750313 2.441112447
//
IT	4960
RD	9
LK	-423585.154901
QD	-312.924211 -> -268.361585
RI	0.0097648616
TR	0.094472	0.027929
MT	7.753167
MM	C_pi: 1.516216, n_recomb: 52215.893433
RS	0	0.000000	4.544110	80.640841	0.001544	0.000030
RS	1	0.007172	4.544110	86.291930	0.001653	0.000359
RS	2	0.014858	4.544110	92.328892	0.001768	0.001220
RS	3	0.023095	4.544110	98.776572	0.001892	0.002104
RS	4	0.031923	0.852848	560.451441	0.010733	0.011072
RS	5	0.041384	0.852848	593.864230	0.011373	0.010006
RS	6	0.051524	0.710941	753.303111	0.014427	0.011225
RS	7	0.062390	0.710941	794.771689	0.015221	0.011501
RS	8	0.074037	0.517645	1146.594762	0.021959	0.016821
RS	9	0.086518	0.517645	1198.733805	0.022957	0.018711
RS	10	0.099894	0.459818	1405.906059	0.026925	0.022759
RS	11	0.114230	0.459818	1459.161303	0.027945	0.024833
RS	12	0.129594	0.491138	1416.208754	0.027122	0.024797
RS	13	0.146060	0.491138	1466.328902	0.028082	0.026465
RS	14	0.163707	0.583459	1278.705060	0.024489	0.023538
RS	15	0.182619	0.583459	1325.530545	0.025386	0.024831
RS	16	0.202887	0.728704	1101.623656	0.021097	0.020934
RS	17	0.224610	0.728704	1145.094902	0.021930	0.021960
RS	18	0.247890	0.925890	938.135535	0.017966	0.018174
RS	19	0.272839	0.925890	978.095619	0.018732	0.019001
RS	20	0.299578	1.168430	809.066815	0.015495	0.015824
RS	21	0.328234	1.168430	845.691450	0.016196	0.016519
RS	22	0.358946	1.436700	719.507093	0.013779	0.014117
RS	23	0.391860	1.436700	753.383115	0.014428	0.014736
RS	24	0.427135	1.699421	667.140553	0.012777	0.013088
RS	25	0.464939	1.699421	699.080380	0.013388	0.013667
RS	26	0.505455	1.920417	648.153055	0.012413	0.012690
RS	27	0.548877	1.920417	678.981554	0.013003	0.013255
RS	28	0.595412	2.064331	661.205157	0.012663	0.012916
RS	29	0.645285	2.064331	691.607682	0.013245	0.013509
RS	30	0.698734	2.113578	705.548693	0.013512	0.013807
RS	31	0.756017	2.113578	735.821703	0.014092	0.014464
RS	32	0.817408	2.084310	776.480770	0.014871	0.015322
RS	33	0.883201	2.084310	806.159552	0.015439	0.016033
RS	34	0.953714	2.015622	862.996004	0.016527	0.017245
RS	35	1.029283	2.015622	890.623467	0.017057	0.017948
RS	36	1.110271	1.944953	949.217789	0.018179	0.019207
RS	37	1.197068	1.944953	972.548332	0.018626	0.019807
RS	38	1.290090	1.893276	1019.645655	0.019527	0.020818
RS	39	1.389783	1.893276	1036.244880	0.019845	0.021234
RS	40	1.496626	1.866988	1063.432884	0.020366	0.021812
RS	41	1.611131	1.866988	1071.302796	0.020517	0.021995
RS	42	1.733848	1.866765	1074.574046	0.020579	0.022056
RS	43	1.865365	1.866765	1072.605736	0.020542	0.021986
RS	44	2.006315	1.891686	1051.714780	0.020142	0.021531
RS	45	2.157374	1.891686	1039.900665	0.019915	0.021220
RS	46	2.319265	1.937867	999.006516	0.019132	0.020346
RS	47	2.492768	1.937867	978.237491	0.018734	0.019837
RS	48	2.678713	1.997167	924.845382	0.017712	0.018715
RS	49	2.877994	1.997167	896.374556	0.017167	0.018062
RS	50	3.091566	2.058564	838.215739	0.016053	0.016866
RS	51	3.320455	2.058564	803.195434	0.015382	0.016112
RS	52	3.565760	2.112461	745.189013	0.014271	0.014946
RS	53	3.828657	2.112461	704.639962	0.013495	0.014116
RS	54	4.110408	2.173140	643.151007	0.012317	0.012910
RS	55	4.412365	2.173140	599.404157	0.011479	0.012040
RS	56	4.735978	2.173140	553.058292	0.010592	0.011126
RS	57	5.082799	2.173140	504.839691	0.009668	0.010178
RS	58	5.454493	2.541303	394.613084	0.007557	0.008075
RS	59	5.852844	2.541303	361.501063	0.006923	0.007407
RS	60	6.279764	2.541303	327.455232	0.006271	0.006719
RS	61	6.737301	2.541303	293.053093	0.005612	0.006021
RS	62	7.227651	2.541303	258.889883	0.004958	0.005326
RS	63	7.753167	2.541303	1167.041627	0.022350	0.024054
PA	4+25*2+4+6 0.094471882 0.027928896 7.753167004 4.544109997 0.852847989 0.710941068 0.517644778 0.459818453 0.491137824 0.583458531 0.728704417 0.925889640 1.168429838 1.436700369 1.699421441 1.920417460 2.064330706 2.113577755 2.084310285 2.015621617 1.944953491 1.893275889 1.866988072 1.866765024 1.891685750 1.937867331 1.997167467 2.058563940 2.112461420 2.173139964 2.541302984
//
IT	4260
RD	10
LK	-423497.995677
QD	-288.938606 -> -248.747328
RI	0.0084343674
TR	0.092578	0.028399
MT	7.854199
MM	C_pi: 1.551665, n_recomb: 54290.348681
RS	0	0.000000	5.319820	71.783705	0.001322	0.000026
RS	1	0.007193	5.319820	76.847837	0.001415	0.000313
RS	2	0.014904	5.319820	82.261565	0.001515	0.001069
RS	3	0.023170	5.319820	88.047881	0.001622	0.001847
RS	4	0.032030	0.879554	567.379609	0.010451	0.011090
RS	5	0.041528	0.879554	601.512488	0.011080	0.009991
RS	6	0.051708	0.754472	742.068379	0.013669	0.010874
RS	7	0.062621	0.754472	783.744590	0.014436	0.011048
RS	8	0.074319	0.535875	1160.258640	0.021371	0.016524
RS	9	0.086859	0.535875	1214.161333	0.022364	0.018324
RS	10	0.100300	0.465728	1456.471881	0.026827	0.022766
RS	11	0.114709	0.465728	1512.326251	0.027856	0.024809
RS	12	0.130154	0.492102	1484.170036	0.027338	0.025027
RS	13	0.146710	0.492102	1536.822639	0.028307	0.026691
RS	14	0.164457	0.582535	1344.965265	0.024774	0.023806
RS	15	0.183480	0.582535	1394.153818	0.025680	0.025104
RS	16	0.203872	0.728043	1157.836773	0.021327	0.021135
RS	17	0.225731	0.728043	1203.507518	0.022168	0.022174
RS	18	0.249162	0.928364	982.507548	0.018097	0.018277
RS	19	0.274279	0.928364	1024.456339	0.018870	0.019118
RS	20	0.301203	1.178069	842.867036	0.015525	0.015831
RS	21	0.330063	1.178069	881.232188	0.016232	0.016536
RS	22	0.360999	1.457755	745.239914	0.013727	0.014043
RS	23	0.394161	1.457755	780.623173	0.014379	0.014668
RS	24	0.429708	1.734581	687.476704	0.012663	0.012953
RS	25	0.467812	1.734581	720.751881	0.013276	0.013535
RS	26	0.508658	1.969163	665.553954	0.012259	0.012514
RS	27	0.552441	1.969163	697.632356	0.012850	0.013078
RS	28	0.599374	2.121923	678.141371	0.012491	0.012718
RS	29	0.649683	2.121923	709.808533	0.013074	0.013307
RS	30	0.703611	2.172274	724.718395	0.013349	0.013607
RS	31	0.761418	2.172274	756.365585	0.013932	0.014255
RS	32	0.823384	2.137220	800.600981	0.014747	0.015140
RS	33	0.889807	2.137220	831.807495	0.015321	0.015842
RS	34	0.961008	2.059695	894.149181	0.016470	0.017104
RS	35	1.037331	2.059695	923.401073	0.017009	0.017802
RS	36	1.119144	1.980839	988.084649	0.018200	0.019122
RS	37	1.206843	1.980839	1012.975466	0.018658	0.019724
RS	38	1.300850	1.923476	1065.237005	0.019621	0.020792
RS	39	1.401619	1.923476	1083.133516	0.019951	0.021216
RS	40	1.509637	1.894328	1113.525384	0.020511	0.021833
RS	41	1.625425	1.894328	1122.277993	0.020672	0.022029
RS	42	1.749542	1.893866	1126.358773	0.020747	0.022106
RS	43	1.882588	1.893866	1124.808242	0.020718	0.022052
RS	44	2.025204	1.920893	1102.442070	0.020306	0.021590
RS	45	2.178080	1.920893	1090.638418	0.020089	0.021299
RS	46	2.341952	1.971127	1046.611597	0.019278	0.020405
RS	47	2.517612	1.971127	1025.563499	0.018890	0.019918
RS	48	2.705908	2.035729	968.327336	0.017836	0.018773
RS	49	2.907750	2.035729	939.387911	0.017303	0.018143
RS	50	3.124110	2.102691	877.537766	0.016164	0.016928
RS	51	3.356034	2.102691	841.887573	0.015507	0.016197
RS	52	3.604642	2.161523	780.770418	0.014381	0.015021
RS	53	3.871133	2.161523	739.391635	0.013619	0.014212
RS	54	4.156794	2.227967	674.681139	0.012427	0.012993
RS	55	4.463004	2.227967	629.967849	0.011604	0.012141
RS	56	4.791241	2.227967	582.399453	0.010727	0.011241
RS	57	5.143089	2.227967	532.715203	0.009812	0.010305
RS	58	5.520248	2.637262	412.584506	0.007600	0.008094
RS	59	5.924536	2.637262	379.446937	0.006989	0.007453
RS	60	6.357908	2.637262	345.138621	0.006357	0.006788
RS	61	6.822453	2.637262	310.237436	0.005714	0.006109
RS	62	7.320416	2.637262	275.347848	0.005072	0.005428
RS	63	7.854199	2.637262	1273.216525	0.023452	0.025140
PA	4+25*2+4+6 0.092577879 0.028398952 7.854198569 5.319820241 0.879553983 0.754472458 0.535874822 0.465728347 0.492101762 0.582535415 0.728042827 0.928363798 1.178068546 1.457754691 1.734580789 1.969163408 2.121923032 2.172273914 2.137220299 2.059694886 1.980839316 1.923475829 1.894327627 1.893866316 1.920893354 1.971127484 2.035728957 2.102690777 2.161522979 2.227967099 2.637261574
//
IT	4347
RD	11
LK	-423419.351481
QD	-267.400361 -> -231.050710
RI	0.0073682677
TR	0.090816	0.028848
MT	7.949116
MM	C_pi: 1.585574, n_recomb: 56307.046746
RS	0	0.000000	6.156055	64.470559	0.001145	0.000023
RS	1	0.007214	6.156055	69.044798	0.001226	0.000276
RS	2	0.014948	6.156055	73.937682	0.001313	0.000942
RS	3	0.023239	6.156055	79.170526	0.001406	0.001632
RS	4	0.032130	0.899752	577.349308	0.010254	0.011131
RS	5	0.041661	0.899752	612.328119	0.010875	0.010016
RS	6	0.051880	0.798230	730.886215	0.012980	0.010533
RS	7	0.062836	0.798230	772.672431	0.013722	0.010628
RS	8	0.074582	0.554500	1170.648709	0.020790	0.016219
RS	9	0.087176	0.554500	1226.140350	0.021776	0.017937
RS	10	0.100678	0.472001	1502.778670	0.026689	0.022741
RS	11	0.115154	0.472001	1561.137550	0.027725	0.024755
RS	12	0.130675	0.493513	1548.725303	0.027505	0.025224
RS	13	0.147315	0.493513	1603.849914	0.028484	0.026883
RS	14	0.165155	0.582049	1408.896331	0.025022	0.024050
RS	15	0.184282	0.582049	1460.391039	0.025936	0.025352
RS	16	0.204789	0.727603	1212.546280	0.021535	0.021325
RS	17	0.226776	0.727603	1260.364965	0.022384	0.022374
RS	18	0.250348	0.930581	1025.891588	0.018220	0.018379
RS	19	0.275621	0.930581	1069.785597	0.018999	0.019232
RS	20	0.302717	1.186723	875.958914	0.015557	0.015844
RS	21	0.331767	1.186723	916.026686	0.016268	0.016558
RS	22	0.362913	1.477022	770.388446	0.013682	0.013980
RS	23	0.396306	1.477022	807.242088	0.014336	0.014610
RS	24	0.432107	1.767328	707.250036	0.012561	0.012833
RS	25	0.470492	1.767328	741.820857	0.013175	0.013416
RS	26	0.511645	2.015218	682.334628	0.012118	0.012353
RS	27	0.555767	2.015218	715.617841	0.012709	0.012917
RS	28	0.603071	2.176941	694.311626	0.012331	0.012536
RS	29	0.653788	2.176941	727.191905	0.012915	0.013119
RS	30	0.708163	2.228821	742.877354	0.013193	0.013419
RS	31	0.766461	2.228821	775.842848	0.013779	0.014058
RS	32	0.828964	2.188496	823.413903	0.014624	0.014966
RS	33	0.895976	2.188496	856.095311	0.015204	0.015660
RS	34	0.967822	2.102593	923.725833	0.016405	0.016965
RS	35	1.044851	2.102593	954.563208	0.016953	0.017658
RS	36	1.127436	2.015878	1025.210216	0.018207	0.019034
RS	37	1.215979	2.015878	1051.645075	0.018677	0.019638
RS	38	1.310909	1.952993	1109.057322	0.019697	0.020759
RS	39	1.412686	1.952993	1128.260149	0.020038	0.021191
RS	40	1.521806	1.920993	1161.930089	0.020636	0.021846
RS	41	1.638797	1.920993	1171.596659	0.020807	0.022054
RS	42	1.764227	1.920155	1176.619301	0.020896	0.022147
RS	43	1.898705	1.920155	1175.533647	0.020877	0.022109
RS	44	2.042884	1.949019	1151.855470	0.020457	0.021644
RS	45	2.197464	1.949019	1140.117317	0.020248	0.021372
RS	46	2.363194	2.002925	1093.133871	0.019414	0.020461
RS	47	2.540880	2.002925	1071.861361	0.019036	0.019996
RS	48	2.731383	2.072387	1010.947026	0.017954	0.018830
RS	49	2.935628	2.072387	981.587205	0.017433	0.018223
RS	50	3.154607	2.144477	916.185244	0.016271	0.016991
RS	51	3.389382	2.144477	879.944784	0.015628	0.016282
RS	52	3.641093	2.207859	815.824656	0.014489	0.015096
RS	53	3.910961	2.207859	773.648818	0.013740	0.014307
RS	54	4.200297	2.279652	705.803742	0.012535	0.013076
RS	55	4.510504	2.279652	660.149543	0.011724	0.012241
RS	56	4.843089	2.279652	611.389800	0.010858	0.011355
RS	57	5.199664	2.279652	560.275855	0.009950	0.010428
RS	58	5.581962	2.729290	430.171280	0.007640	0.008113
RS	59	5.991838	2.729290	397.029861	0.007051	0.007497
RS	60	6.431280	2.729290	362.493598	0.006438	0.006854
RS	61	6.902422	2.729290	327.138868	0.005810	0.006193
RS	62	7.407550	2.729290	291.576869	0.005178	0.005526
RS	63	7.949116	2.729290	1380.381703	0.024515	0.026193
PA	4+25*2+4+6 0.090815816 0.028847587 7.949116252 6.156054649 0.899752480 0.798230128 0.554499530 0.472000678 0.493513430 0.582048754 0.727603326 0.930580732 1.186722818 1.477022489 1.767327830 2.015218022 2.176941307 2.228821450 2.188495601 2.102592756 2.015877890 1.952992669 1.920992624 1.920154562 1.949018616 2.002924532 2.072386895 2.144476847 2.207858880 2.279651764 2.729289767
//
IT	4172
RD	12
LK	-423348.197062
QD	-248.000295 -> -215.043859
RI	0.0064937939
TR	0.089173	0.029276
MT	8.038525
MM	C_pi: 1.618093, n_recomb: 58268.562263
RS	0	0.000000	7.062447	58.263562	0.001000	0.000021
RS	1	0.007232	7.062447	62.418016	0.001071	0.000244
RS	2	0.014988	7.062447	66.864100	0.001148	0.000834
RS	3	0.023304	7.062447	71.621595	0.001229	0.001449
RS	4	0.032222	0.914353	589.829675	0.010123	0.011192
RS	5	0.041785	0.914353	625.762609	0.010739	0.010071
RS	6	0.052040	0.842208	719.827569	0.012354	0.010201
RS	7	0.063036	0.842208	761.644075	0.013071	0.010238
RS	8	0.074827	0.573444	1178.314140	0.020222	0.015910
RS	9	0.087471	0.573444	1235.234321	0.021199	0.017554
RS	10	0.101030	0.478517	1545.370353	0.026522	0.022692
RS	11	0.115570	0.478517	1606.141858	0.027564	0.024678
RS	12	0.131160	0.495229	1610.270954	0.027635	0.025393
RS	13	0.147879	0.495229	1667.809474	0.028623	0.027047
RS	14	0.165807	0.581856	1470.760312	0.025241	0.024275
RS	15	0.185031	0.581856	1524.507091	0.026163	0.025579
RS	16	0.205645	0.727287	1265.905859	0.021725	0.021507
RS	17	0.227751	0.727287	1315.823288	0.022582	0.022562
RS	18	0.251455	0.932503	1068.396562	0.018336	0.018481
RS	19	0.276874	0.932503	1114.194367	0.019122	0.019343
RS	20	0.304131	1.194449	908.412072	0.015590	0.015862
RS	21	0.333360	1.194449	950.146506	0.016306	0.016584
RS	22	0.364702	1.494654	794.996191	0.013644	0.013927
RS	23	0.398311	1.494654	833.285379	0.014301	0.014562
RS	24	0.434351	1.797880	726.490375	0.012468	0.012725
RS	25	0.472998	1.797880	762.319395	0.013083	0.013309
RS	26	0.514440	2.058819	698.526653	0.011988	0.012206
RS	27	0.558878	2.058819	732.972294	0.012579	0.012768
RS	28	0.606531	2.229630	709.753012	0.012181	0.012365
RS	29	0.657631	2.229630	743.797746	0.012765	0.012945
RS	30	0.712426	2.283429	760.081485	0.013044	0.013241
RS	31	0.771184	2.283429	794.311982	0.013632	0.013873
RS	32	0.834192	2.238321	844.983979	0.014502	0.014798
RS	33	0.901756	2.238321	879.088764	0.015087	0.015484
RS	34	0.974207	2.144471	951.788476	0.016335	0.016828
RS	35	1.051899	2.144471	984.172060	0.016890	0.017517
RS	36	1.135209	2.050196	1060.646082	0.018203	0.018943
RS	37	1.224544	2.050196	1088.607210	0.018683	0.019549
RS	38	1.320341	1.981938	1151.142747	0.019756	0.020719
RS	39	1.423066	1.981938	1171.659068	0.020108	0.021159
RS	40	1.533221	1.947090	1208.673386	0.020743	0.021851
RS	41	1.651342	1.947090	1219.283511	0.020925	0.022070
RS	42	1.778007	1.945753	1225.374645	0.021030	0.022182
RS	43	1.913832	1.945753	1224.799749	0.021020	0.022159
RS	44	2.059481	1.976210	1199.974849	0.020594	0.021693
RS	45	2.215664	1.976210	1188.356021	0.020394	0.021439
RS	46	2.383142	2.033443	1138.594988	0.019540	0.020515
RS	47	2.562734	2.033443	1117.151467	0.019172	0.020070
RS	48	2.755314	2.107361	1052.729142	0.018067	0.018887
RS	49	2.961822	2.107361	1022.995715	0.017557	0.018301
RS	50	3.183266	2.184172	954.184678	0.016376	0.017055
RS	51	3.420726	2.184172	917.392047	0.015744	0.016366
RS	52	3.675360	2.251739	850.379854	0.014594	0.015173
RS	53	3.948410	2.251739	807.437637	0.013857	0.014400
RS	54	4.241208	2.328476	736.549031	0.012641	0.013160
RS	55	4.555183	2.328476	689.976508	0.011841	0.012340
RS	56	4.891865	2.328476	640.053124	0.010985	0.011465
RS	57	5.252898	2.328476	587.541548	0.010083	0.010547
RS	58	5.640042	2.817576	447.416621	0.007679	0.008132
RS	59	6.055186	2.817576	414.286876	0.007110	0.007540
RS	60	6.500356	2.817576	379.549772	0.006514	0.006917
RS	61	6.977721	2.817576	343.778736	0.005900	0.006272
RS	62	7.489612	2.817576	307.589678	0.005279	0.005618
RS	63	8.038525	2.817576	1488.351421	0.025543	0.027215
PA	4+25*2+4+6 0.089172686 0.029275909 8.038525009 7.062446714 0.914353306 0.842207536 0.573443689 0.478516831 0.495229424 0.581856139 0.727286909 0.932502994 1.194449255 1.494653915 1.797880076 2.058819298 2.229630472 2.283429463 2.238321227 2.144471122 2.050196276 1.981938076 1.947090170 1.945753394 1.976209963 2.033442802 2.107360954 2.184172358 2.251739131 2.328476474 2.817575794
//
IT	4074
RD	13
LK	-423283.661024
QD	-230.472916 -> -200.526206
RI	0.0057623183
TR	0.087637	0.029685
MT	8.122914
MM	C_pi: 1.649325, n_recomb: 60176.587897
RS	0	0.000000	8.051508	52.870283	0.000879	0.000018
RS	1	0.007250	8.051508	56.656802	0.000942	0.000216
RS	2	0.015026	8.051508	60.710891	0.001009	0.000741
RS	3	0.023365	8.051508	65.050913	0.001081	0.001290
RS	4	0.032309	0.924180	604.418463	0.010044	0.011269
RS	5	0.041901	0.924180	641.398864	0.010659	0.010152
RS	6	0.052189	0.886385	708.938877	0.011781	0.009881
RS	7	0.063223	0.886385	750.720057	0.012475	0.009874
RS	8	0.075056	0.592656	1183.667077	0.019670	0.015600
RS	9	0.087748	0.592656	1241.867519	0.020637	0.017177
RS	10	0.101360	0.485199	1584.646594	0.026333	0.022623
RS	11	0.115958	0.485199	1647.740465	0.027382	0.024583
RS	12	0.131615	0.497155	1669.085084	0.027736	0.025539
RS	13	0.148407	0.497155	1728.980438	0.028732	0.027188
RS	14	0.166417	0.581865	1530.729996	0.025437	0.024483
RS	15	0.185732	0.581865	1586.676248	0.026367	0.025788
RS	16	0.206447	0.727020	1318.034858	0.021903	0.021680
RS	17	0.228665	0.727020	1370.003191	0.022766	0.022741
RS	18	0.252493	0.934120	1110.087696	0.018447	0.018582
RS	19	0.278048	0.934120	1157.748869	0.019239	0.019452
RS	20	0.305457	1.201314	940.265378	0.015625	0.015885
RS	21	0.334852	1.201314	983.631502	0.016346	0.016614
RS	22	0.366379	1.510783	819.089562	0.013611	0.013883
RS	23	0.400192	1.510783	858.780712	0.014271	0.014521
RS	24	0.436455	1.826397	745.226854	0.012384	0.012627
RS	25	0.475348	1.826397	782.278447	0.013000	0.013212
RS	26	0.517061	2.100156	714.155261	0.011868	0.012071
RS	27	0.561798	2.100156	749.722998	0.012459	0.012632
RS	28	0.609778	2.280167	724.500478	0.012040	0.012206
RS	29	0.661237	2.280167	759.663293	0.012624	0.012782
RS	30	0.716426	2.336255	776.377777	0.012902	0.013073
RS	31	0.775617	2.336255	811.821940	0.013491	0.013698
RS	32	0.839099	2.286811	865.373712	0.014381	0.014637
RS	33	0.907184	2.286811	900.851244	0.014970	0.015316
RS	34	0.980204	2.185413	978.401832	0.016259	0.016692
RS	35	1.058519	2.185413	1012.291522	0.016822	0.017378
RS	36	1.142512	2.083855	1094.446374	0.018187	0.018849
RS	37	1.232593	2.083855	1123.913668	0.018677	0.019457
RS	38	1.329206	2.010358	1191.533637	0.019801	0.020674
RS	39	1.432823	2.010358	1213.367489	0.020163	0.021121
RS	40	1.543953	1.972671	1253.778706	0.020835	0.021848
RS	41	1.663139	1.972671	1265.358838	0.021027	0.022080
RS	42	1.790966	1.970726	1272.638338	0.021148	0.022210
RS	43	1.928061	1.970726	1272.617118	0.021148	0.022201
RS	44	2.075095	2.002556	1246.807797	0.020719	0.021737
RS	45	2.232789	2.002556	1235.359390	0.020529	0.021501
RS	46	2.401916	2.062805	1182.998179	0.019659	0.020566
RS	47	2.583305	2.062805	1161.434721	0.019300	0.020141
RS	48	2.777844	2.140809	1093.674904	0.018174	0.018943
RS	49	2.986487	2.140809	1063.612797	0.017675	0.018376
RS	50	3.210257	2.221964	991.537245	0.016477	0.017119
RS	51	3.450250	2.221964	954.229028	0.015857	0.016448
RS	52	3.707642	2.293376	884.436269	0.014697	0.015248
RS	53	3.983696	2.293376	840.757206	0.013972	0.014492
RS	54	4.279763	2.374672	766.919197	0.012744	0.013243
RS	55	4.597295	2.374672	719.449632	0.011956	0.012437
RS	56	4.937848	2.374672	668.388693	0.011107	0.011573
RS	57	5.303092	2.374672	614.509708	0.010212	0.010662
RS	58	5.694815	2.902277	464.342276	0.007716	0.008153
RS	59	6.114938	2.902277	431.235802	0.007166	0.007581
RS	60	6.565520	2.902277	396.319974	0.006586	0.006977
RS	61	7.048769	2.902277	360.164146	0.005985	0.006348
RS	62	7.567054	2.902277	323.387290	0.005374	0.005705
RS	63	8.122914	2.902277	1596.903776	0.026537	0.028206
PA	4+25*2+4+6 0.087637263 0.029685044 8.122913821 8.051508236 0.924180257 0.886384686 0.592656079 0.485198697 0.497154941 0.581865018 0.727019528 0.934119804 1.201313566 1.510783088 1.826397171 2.100155665 2.280167226 2.336254849 2.286811470 2.185412520 2.083855380 2.010357972 1.972670917 1.970726261 2.002555517 2.062804867 2.140808990 2.221964028 2.293375570 2.374671787 2.902276806
//
IT	4310
RD	14
LK	-423224.999872
QD	-214.592413 -> -187.324904
RI	0.0051405024
TR	0.086200	0.030076
MT	8.202642
MM	C_pi: 1.679353, n_recomb: 62032.842788
RS	0	0.000000	9.138157	48.095286	0.000775	0.000016
RS	1	0.007266	9.138157	51.553428	0.000831	0.000193
RS	2	0.015061	9.138157	55.257363	0.000891	0.000659
RS	3	0.023422	9.138157	59.224130	0.000955	0.001150
RS	4	0.032390	0.930064	620.742779	0.010007	0.011359
RS	5	0.042010	0.930064	658.848412	0.010621	0.010252
RS	6	0.052329	0.930785	698.218540	0.011256	0.009572
RS	7	0.063398	0.930785	739.908635	0.011928	0.009534
RS	8	0.075271	0.612106	1187.028641	0.019135	0.015293
RS	9	0.088007	0.612106	1246.371917	0.020092	0.016809
RS	10	0.101668	0.491992	1620.932483	0.026130	0.022540
RS	11	0.116322	0.491992	1686.260205	0.027183	0.024474
RS	12	0.132041	0.499224	1725.392407	0.027814	0.025667
RS	13	0.148902	0.499224	1787.588449	0.028817	0.027309
RS	14	0.166988	0.582009	1588.949266	0.025615	0.024677
RS	15	0.186389	0.582009	1647.043698	0.026551	0.025983
RS	16	0.207199	0.726760	1369.014674	0.022069	0.021846
RS	17	0.229522	0.726760	1422.987170	0.022939	0.022912
RS	18	0.253466	0.935438	1151.011726	0.018555	0.018682
RS	19	0.279150	0.935438	1200.496683	0.019353	0.019559
RS	20	0.306701	1.207379	971.553379	0.015662	0.015912
RS	21	0.336253	1.207379	1016.517195	0.016387	0.016647
RS	22	0.367953	1.525528	842.694850	0.013585	0.013845
RS	23	0.401957	1.525528	883.755620	0.014247	0.014486
RS	24	0.438431	1.853038	763.481007	0.012308	0.012539
RS	25	0.477556	1.853038	801.721091	0.012924	0.013124
RS	26	0.519523	2.139380	729.250689	0.011756	0.011946
RS	27	0.564540	2.139380	765.902258	0.012347	0.012505
RS	28	0.612828	2.328681	738.596447	0.011907	0.012058
RS	29	0.664626	2.328681	774.833350	0.012491	0.012629
RS	30	0.720186	2.387393	791.825297	0.012765	0.012913
RS	31	0.779784	2.387393	828.433989	0.013355	0.013532
RS	32	0.843713	2.334036	884.653440	0.014261	0.014481
RS	33	0.912287	2.334036	921.454250	0.014854	0.015154
RS	34	0.985844	2.225457	1003.641835	0.016179	0.016559
RS	35	1.064746	2.225457	1038.997020	0.016749	0.017241
RS	36	1.149381	2.116869	1126.684226	0.018163	0.018754
RS	37	1.240167	2.116869	1157.635340	0.018662	0.019364
RS	38	1.337549	2.038259	1230.288776	0.019833	0.020624
RS	39	1.442007	2.038259	1253.440835	0.020206	0.021079
RS	40	1.554055	1.997746	1297.288685	0.020913	0.021840
RS	41	1.674246	1.997746	1309.861501	0.021116	0.022082
RS	42	1.803170	1.995098	1318.439996	0.021254	0.022232
RS	43	1.941462	1.995098	1319.011573	0.021263	0.022237
RS	44	2.089803	2.028105	1292.372866	0.020834	0.021777
RS	45	2.248923	2.028105	1281.142491	0.020653	0.021556
RS	46	2.419605	2.091086	1226.356688	0.019769	0.020615
RS	47	2.602690	2.091086	1204.721077	0.019421	0.020207
RS	48	2.799079	2.172840	1133.790668	0.018277	0.018997
RS	49	3.009738	2.172840	1103.442254	0.017788	0.018449
RS	50	3.235704	2.257992	1028.244345	0.016576	0.017182
RS	51	3.478090	2.257992	990.455394	0.015967	0.016528
RS	52	3.738089	2.332928	917.994706	0.014799	0.015324
RS	53	4.016980	2.332928	873.606828	0.014083	0.014582
RS	54	4.316137	2.418415	796.915363	0.012847	0.013325
RS	55	4.637032	2.418415	748.568597	0.012067	0.012532
RS	56	4.981244	2.418415	696.394533	0.011226	0.011678
RS	57	5.350468	2.418415	641.176569	0.010336	0.010775
RS	58	5.746522	2.983520	480.964406	0.007753	0.008173
RS	59	6.171354	2.983520	447.889865	0.007220	0.007622
RS	60	6.627056	2.983520	412.813572	0.006655	0.007034
RS	61	7.115872	2.983520	376.299928	0.006066	0.006420
RS	62	7.640207	2.983520	338.969617	0.005464	0.005788
RS	63	8.202642	2.983520	1705.834478	0.027499	0.029166
PA	4+25*2+4+6 0.086200197 0.030076287 8.202641976 9.138156550 0.930063822 0.930784606 0.612106336 0.491992490 0.499224017 0.582009294 0.726760219 0.935438256 1.207378700 1.525528094 1.853037819 2.139379764 2.328681145 2.387392507 2.334036102 2.225457276 2.116869226 2.038259373 1.997746102 1.995097783 2.028104631 2.091086213 2.172840195 2.257992307 2.332927690 2.418415461 2.983520308
//
IT	4614
RD	15
LK	-423171.570252
QD	-200.164210 -> -175.289482
RI	0.0046041372
TR	0.084853	0.030451
MT	8.278099
MM	C_pi: 1.708248, n_recomb: 63838.519494
RS	0	0.000000	10.342378	43.794781	0.000686	0.000015
RS	1	0.007282	10.342378	46.954959	0.000736	0.000172
RS	2	0.015094	10.342378	50.340917	0.000789	0.000587
RS	3	0.023475	10.342378	53.968446	0.000845	0.001026
RS	4	0.032466	0.932715	638.508158	0.010002	0.011460
RS	5	0.042112	0.932715	677.803816	0.010617	0.010368
RS	6	0.052460	0.975434	687.656605	0.010772	0.009275
RS	7	0.063562	0.975434	729.207637	0.011423	0.009214
RS	8	0.075472	0.631765	1188.672553	0.018620	0.014989
RS	9	0.088250	0.631765	1249.031512	0.019565	0.016449
RS	10	0.101958	0.498853	1654.512774	0.025917	0.022445
RS	11	0.116664	0.498853	1721.987604	0.026974	0.024355
RS	12	0.132441	0.501388	1779.373212	0.027873	0.025778
RS	13	0.149367	0.501388	1843.814310	0.028882	0.027415
RS	14	0.167526	0.582244	1645.522833	0.025776	0.024859
RS	15	0.187007	0.582244	1705.714964	0.026719	0.026164
RS	16	0.207906	0.726487	1418.894090	0.022226	0.022005
RS	17	0.230327	0.726487	1474.824632	0.023102	0.023076
RS	18	0.254381	0.936473	1191.197860	0.018660	0.018782
RS	19	0.280186	0.936473	1242.467493	0.019463	0.019664
RS	20	0.307871	1.212713	1002.292996	0.015700	0.015943
RS	21	0.337571	1.212713	1048.821032	0.016429	0.016682
RS	22	0.369434	1.539003	865.827364	0.013563	0.013814
RS	23	0.403617	1.539003	908.226271	0.014227	0.014458
RS	24	0.440290	1.877946	781.268665	0.012238	0.012458
RS	25	0.479633	1.877946	820.664390	0.012855	0.013045
RS	26	0.521841	2.176629	743.837473	0.011652	0.011829
RS	27	0.567122	2.176629	781.536341	0.012242	0.012388
RS	28	0.615701	2.375287	752.077067	0.011781	0.011918
RS	29	0.667817	2.375287	789.346119	0.012365	0.012486
RS	30	0.723728	2.436933	806.472723	0.012633	0.012761
RS	31	0.783710	2.436933	844.198699	0.013224	0.013375
RS	32	0.848060	2.380050	902.887236	0.014143	0.014332
RS	33	0.917096	2.380050	940.962906	0.014740	0.014999
RS	34	0.991159	2.264630	1027.580842	0.016097	0.016428
RS	35	1.070615	2.264630	1064.360371	0.016673	0.017107
RS	36	1.155857	2.149255	1157.422407	0.018130	0.018658
RS	37	1.247307	2.149255	1189.832780	0.018638	0.019270
RS	38	1.345415	2.065654	1267.457373	0.019854	0.020570
RS	39	1.450667	2.065654	1291.924931	0.020237	0.021032
RS	40	1.563584	2.022327	1339.239411	0.020979	0.021827
RS	41	1.684723	2.022327	1352.823546	0.021191	0.022079
RS	42	1.814684	2.018891	1362.802132	0.021348	0.022248
RS	43	1.954107	2.018891	1364.001450	0.021366	0.022267
RS	44	2.103684	2.052901	1336.680457	0.020938	0.021812
RS	45	2.264152	2.052901	1325.711813	0.020767	0.021607
RS	46	2.436305	2.118364	1268.668377	0.019873	0.020660
RS	47	2.620994	2.118364	1247.005377	0.019534	0.020269
RS	48	2.819132	2.203562	1173.067791	0.018376	0.019051
RS	49	3.031698	2.203562	1142.473231	0.017896	0.018520
RS	50	3.259742	2.292389	1064.294969	0.016672	0.017244
RS	51	3.504392	2.292389	1026.058515	0.016073	0.016607
RS	52	3.766858	2.370556	951.040037	0.014898	0.015398
RS	53	4.048435	2.370556	905.970718	0.014192	0.014670
RS	54	4.350517	2.459891	826.522874	0.012947	0.013407
RS	55	4.674595	2.459891	777.318533	0.012176	0.012625
RS	56	5.022272	2.459891	724.055421	0.011342	0.011780
RS	57	5.395267	2.459891	667.526468	0.010456	0.010883
RS	58	5.795422	3.061464	497.287322	0.007790	0.008194
RS	59	6.224716	3.061464	464.251788	0.007272	0.007661
RS	60	6.685270	3.061464	429.030888	0.006721	0.007089
RS	61	7.179361	3.061464	392.183388	0.006143	0.006488
RS	62	7.709431	3.061464	354.330562	0.005550	0.005868
RS	63	8.278099	3.061464	1814.927289	0.028430	0.030097
PA	4+25*2+4+6 0.084852574 0.030450592 8.278099248 10.342377633 0.932715000 0.975433730 0.631765288 0.498853376 0.501388355 0.582243524 0.726487140 0.936473096 1.212713349 1.539002979 1.877945543 2.176629002 2.375286925 2.436933288 2.380050119 2.264629701 2.149254877 2.065653848 2.022326982 2.018890715 2.052901418 2.118364086 2.203562363 2.292389470 2.370555520 2.459890673 3.061463751
//
IT	4923
RD	16
LK	-423122.815787
QD	-187.022351 -> -164.290924
RI	0.0041372279
TR	0.083587	0.030809
MT	8.349581
MM	C_pi: 1.736068, n_recomb: 65594.893181
RS	0	0.000000	11.684718	39.882331	0.000608	0.000013
RS	1	0.007296	11.684718	42.769554	0.000652	0.000153
RS	2	0.015125	11.684718	45.864017	0.000699	0.000523
RS	3	0.023525	11.684718	49.180327	0.000750	0.000916
RS	4	0.032537	0.932751	657.467481	0.010023	0.011569
RS	5	0.042208	0.932751	698.006462	0.010641	0.010496
RS	6	0.052584	1.020332	677.259918	0.010325	0.008989
RS	7	0.063717	1.020332	718.631075	0.010956	0.008913
RS	8	0.075662	0.651610	1188.825372	0.018124	0.014691
RS	9	0.088479	0.651610	1250.082241	0.019058	0.016098
RS	10	0.102231	0.505754	1685.607816	0.025697	0.022340
RS	11	0.116986	0.505754	1755.144595	0.026757	0.024227
RS	12	0.132818	0.503612	1831.177872	0.027916	0.025876
RS	13	0.149805	0.503612	1897.808808	0.028932	0.027506
RS	14	0.168031	0.582540	1700.520405	0.025925	0.025030
RS	15	0.187588	0.582540	1762.760387	0.026873	0.026334
RS	16	0.208571	0.726188	1467.708436	0.022375	0.022159
RS	17	0.231085	0.726188	1525.551405	0.023257	0.023232
RS	18	0.255242	0.937245	1230.664084	0.018762	0.018880
RS	19	0.281161	0.937245	1283.679610	0.019570	0.019768
RS	20	0.308972	1.217385	1032.493478	0.015740	0.015976
RS	21	0.338812	1.217385	1080.552624	0.016473	0.016720
RS	22	0.370829	1.551320	888.494741	0.013545	0.013788
RS	23	0.405182	1.551320	932.200916	0.014211	0.014434
RS	24	0.442041	1.901249	798.604191	0.012175	0.012385
RS	25	0.481590	1.901249	839.123806	0.012793	0.012972
RS	26	0.524025	2.212037	757.934641	0.011555	0.011721
RS	27	0.569555	2.212037	796.645751	0.012145	0.012279
RS	28	0.618408	2.420091	764.974439	0.011662	0.011786
RS	29	0.670825	2.420091	803.235582	0.012245	0.012351
RS	30	0.727067	2.484938	820.371777	0.012507	0.012617
RS	31	0.787412	2.484938	859.169770	0.013098	0.013226
RS	32	0.852160	2.424892	920.138152	0.014028	0.014187
RS	33	0.921632	2.424892	959.441468	0.014627	0.014849
RS	34	0.996174	2.302952	1050.286522	0.016012	0.016300
RS	35	1.076153	2.302952	1088.449030	0.016594	0.016976
RS	36	1.161969	2.181009	1186.731642	0.018092	0.018561
RS	37	1.254046	2.181009	1220.574787	0.018608	0.019175
RS	38	1.352841	2.092532	1303.099862	0.019866	0.020513
RS	39	1.458844	2.092532	1328.876911	0.020259	0.020982
RS	40	1.572582	2.046406	1379.677959	0.021033	0.021809
RS	41	1.694618	2.046406	1394.287924	0.021256	0.022072
RS	42	1.825559	2.042114	1405.753516	0.021431	0.022260
RS	43	1.966053	2.042114	1407.611410	0.021459	0.022292
RS	44	2.116798	2.076973	1379.747351	0.021034	0.021844
RS	45	2.278542	2.076973	1369.080208	0.020872	0.021653
RS	46	2.452087	2.144688	1309.940529	0.019970	0.020703
RS	47	2.638295	2.144688	1288.291426	0.019640	0.020328
RS	48	2.838089	2.233053	1211.504374	0.018469	0.019102
RS	49	3.052460	2.233053	1180.701246	0.018000	0.018587
RS	50	3.282472	2.325262	1099.680221	0.016765	0.017306
RS	51	3.529267	2.325262	1061.027977	0.016175	0.016683
RS	52	3.794069	2.406387	983.560732	0.014994	0.015472
RS	53	4.078191	2.406387	937.836478	0.014297	0.014757
RS	54	4.383044	2.499246	855.729799	0.013046	0.013488
RS	55	4.710140	2.499246	805.687112	0.012283	0.012716
RS	56	5.061101	2.499246	751.358537	0.011455	0.011879
RS	57	5.437670	2.499246	693.546045	0.010573	0.010988
RS	58	5.841714	3.136241	513.314663	0.007826	0.008216
RS	59	6.275238	3.136241	480.323950	0.007323	0.007699
RS	60	6.740394	3.136241	444.972339	0.006784	0.007142
RS	61	7.239489	3.136241	407.812425	0.006217	0.006554
RS	62	7.774999	3.136241	369.465138	0.005633	0.005943
RS	63	8.349581	3.136241	1923.989531	0.029331	0.030998
PA	4+25*2+4+6 0.083586948 0.030809032 8.349581000 11.684717991 0.932750802 1.020331593 0.651610077 0.505753562 0.503612402 0.582540039 0.726187837 0.937244726 1.217385167 1.551319981 1.901249364 2.212037397 2.420091307 2.484937510 2.424892143 2.302951758 2.181008662 2.092531996 2.046406068 2.042114458 2.076973050 2.144688180 2.233053495 2.325262161 2.406386520 2.499246071 3.136241371
//
IT	4537
RD	17
LK	-423078.250407
QD	-175.023177 -> -154.216847
RI	0.0037267612
TR	0.082396	0.031152
MT	8.417424
MM	C_pi: 1.762878, n_recomb: 67303.246632
RS	0	0.000000	13.191876	36.289515	0.000539	0.000012
RS	1	0.007310	13.191876	38.924477	0.000578	0.000136
RS	2	0.015154	13.191876	41.749368	0.000620	0.000465
RS	3	0.023572	13.191876	44.777668	0.000665	0.000816
RS	4	0.032605	0.930734	677.387494	0.010065	0.011684
RS	5	0.042298	0.930734	719.211882	0.010686	0.010632
RS	6	0.052700	1.065526	667.005569	0.009910	0.008714
RS	7	0.063862	1.065526	708.160815	0.010522	0.008629
RS	8	0.075840	0.671623	1187.684390	0.017647	0.014398
RS	9	0.088694	0.671623	1249.730538	0.018569	0.015757
RS	10	0.102487	0.512669	1714.428988	0.025473	0.022229
RS	11	0.117289	0.512669	1785.944870	0.026536	0.024093
RS	12	0.133173	0.505875	1880.926893	0.027947	0.025962
RS	13	0.150217	0.505875	1949.693320	0.028969	0.027585
RS	14	0.168508	0.582877	1754.017298	0.026061	0.025191
RS	15	0.188136	0.582877	1818.256311	0.027016	0.026494
RS	16	0.209198	0.725859	1515.487565	0.022517	0.022307
RS	17	0.231800	0.725859	1575.198160	0.023404	0.023383
RS	18	0.256055	0.937777	1269.428274	0.018861	0.018977
RS	19	0.282082	0.937777	1324.151537	0.019674	0.019870
RS	20	0.310012	1.221467	1062.160090	0.015782	0.016011
RS	21	0.339983	1.221467	1111.717743	0.016518	0.016760
RS	22	0.372146	1.562581	910.709971	0.013531	0.013766
RS	23	0.406659	1.562581	955.693449	0.014200	0.014415
RS	24	0.443695	1.923074	815.503764	0.012117	0.012318
RS	25	0.483439	1.923074	857.116766	0.012735	0.012906
RS	26	0.526088	2.245718	771.568878	0.011464	0.011621
RS	27	0.571854	2.245718	811.258931	0.012054	0.012177
RS	28	0.620966	2.463188	777.325037	0.011550	0.011662
RS	29	0.673668	2.463188	816.540291	0.012132	0.012224
RS	30	0.730222	2.531493	833.565628	0.012385	0.012479
RS	31	0.790911	2.531493	873.392329	0.012977	0.013083
RS	32	0.856036	2.468612	936.466819	0.013914	0.014048
RS	33	0.925921	2.468612	976.952042	0.014516	0.014705
RS	34	1.000915	2.340451	1071.828601	0.015925	0.016174
RS	35	1.081391	2.340451	1111.332938	0.016512	0.016849
RS	36	1.167749	2.212139	1214.684282	0.018048	0.018464
RS	37	1.260420	2.212139	1249.932305	0.018572	0.019080
RS	38	1.359866	2.118898	1337.279802	0.019869	0.020454
RS	39	1.466581	2.118898	1364.357534	0.020272	0.020929
RS	40	1.581096	2.069995	1418.652354	0.021079	0.021787
RS	41	1.703983	2.069995	1434.299122	0.021311	0.022059
RS	42	1.835852	2.064785	1447.332048	0.021505	0.022268
RS	43	1.977361	2.064785	1449.875251	0.021542	0.022312
RS	44	2.129214	2.100359	1421.594024	0.021122	0.021872
RS	45	2.292168	2.100359	1411.264511	0.020969	0.021695
RS	46	2.467033	2.170123	1350.181603	0.020061	0.020744
RS	47	2.654681	2.170123	1328.584676	0.019740	0.020384
RS	48	2.856045	2.261400	1249.102285	0.018559	0.019152
RS	49	3.072129	2.261400	1218.125694	0.018099	0.018652
RS	50	3.304009	2.356724	1134.394718	0.016855	0.017366
RS	51	3.552839	2.356724	1095.356858	0.016275	0.016757
RS	52	3.819858	2.440558	1015.546495	0.015089	0.015544
RS	53	4.106396	2.440558	969.193147	0.014400	0.014841
RS	54	4.413879	2.536641	884.524969	0.013142	0.013567
RS	55	4.743840	2.536641	833.662983	0.012387	0.012805
RS	56	5.097920	2.536641	778.292245	0.011564	0.011976
RS	57	5.477883	2.536641	719.223307	0.010686	0.011090
RS	58	5.885621	3.208018	529.049043	0.007861	0.008237
RS	59	6.323164	3.208018	496.108113	0.007371	0.007736
RS	60	6.792691	3.208018	460.638196	0.006844	0.007193
RS	61	7.296540	3.208018	423.185294	0.006288	0.006616
RS	62	7.837221	3.208018	384.369218	0.005711	0.006016
RS	63	8.417424	3.208018	2032.848346	0.030204	0.031872
PA	4+25*2+4+6 0.082396115 0.031152373 8.417423893 13.191876073 0.930734214 1.065525552 0.671623341 0.512669367 0.505875252 0.582877121 0.725859224 0.937777447 1.221466623 1.562580846 1.923073617 2.245717629 2.463188198 2.531492646 2.468611907 2.340450528 2.212138822 2.118898034 2.069994873 2.064785447 2.100359339 2.170122932 2.261400145 2.356723549 2.440558289 2.536641473 3.208018071
//
IT	4602
RD	18
LK	-423037.448464
QD	-164.042513 -> -144.969705
RI	0.0033641207
TR	0.081274	0.031481
MT	8.481877
MM	C_pi: 1.788716, n_recomb: 68964.376810
RS	0	0.000000	14.892209	32.976086	0.000478	0.000010
RS	1	0.007323	14.892209	35.377033	0.000513	0.000121
RS	2	0.015182	14.892209	37.951705	0.000550	0.000413
RS	3	0.023616	14.892209	40.712507	0.000590	0.000727
RS	4	0.032668	0.927091	698.096024	0.010123	0.011803
RS	5	0.042383	0.927091	741.239316	0.010748	0.010776
RS	6	0.052810	1.110994	656.908535	0.009525	0.008451
RS	7	0.063999	1.110994	697.817455	0.010119	0.008360
RS	8	0.076009	0.691786	1185.413034	0.017189	0.014111
RS	9	0.088897	0.691786	1248.147804	0.018098	0.015427
RS	10	0.102730	0.519581	1741.145962	0.025247	0.022112
RS	11	0.117575	0.519581	1814.559653	0.026312	0.023955
RS	12	0.133508	0.508154	1928.731760	0.027967	0.026038
RS	13	0.150607	0.508154	1999.579359	0.028994	0.027654
RS	14	0.168958	0.583240	1806.051980	0.026188	0.025343
RS	15	0.188653	0.583240	1872.241342	0.027148	0.026644
RS	16	0.209791	0.725492	1562.254601	0.022653	0.022451
RS	17	0.232476	0.725492	1623.788120	0.023545	0.023528
RS	18	0.256822	0.938098	1307.482465	0.018959	0.019073
RS	19	0.282952	0.938098	1363.875081	0.019777	0.019970
RS	20	0.310994	1.224999	1091.303363	0.015824	0.016048
RS	21	0.341090	1.224999	1142.327117	0.016564	0.016801
RS	22	0.373390	1.572863	932.479499	0.013521	0.013749
RS	23	0.408055	1.572863	978.710675	0.014192	0.014400
RS	24	0.445259	1.943510	831.978844	0.012064	0.012257
RS	25	0.485187	1.943510	874.655487	0.012683	0.012845
RS	26	0.528039	2.277771	784.753103	0.011379	0.011526
RS	27	0.574028	2.277771	825.389807	0.011968	0.012082
RS	28	0.623386	2.504661	789.150822	0.011443	0.011545
RS	29	0.676357	2.504661	829.283546	0.012025	0.012104
RS	30	0.733208	2.576634	846.095469	0.012269	0.012348
RS	31	0.794222	2.576634	886.909134	0.012860	0.012948
RS	32	0.859703	2.511224	951.925451	0.013803	0.013914
RS	33	0.929980	2.511224	993.547845	0.014407	0.014567
RS	34	1.005403	2.377123	1092.266834	0.015838	0.016052
RS	35	1.086349	2.377123	1133.071628	0.016430	0.016724
RS	36	1.173222	2.242646	1241.331887	0.018000	0.018368
RS	37	1.266457	2.242646	1277.955220	0.018531	0.018986
RS	38	1.366519	2.144743	1370.043384	0.019866	0.020393
RS	39	1.473909	2.144743	1398.409968	0.020277	0.020874
RS	40	1.589162	2.093087	1456.195860	0.021115	0.021761
RS	41	1.712855	2.093087	1472.886581	0.021357	0.022043
RS	42	1.845606	2.086909	1487.555812	0.021570	0.022272
RS	43	1.988078	2.086909	1490.807091	0.021617	0.022327
RS	44	2.140982	2.123077	1462.227669	0.021203	0.021896
RS	45	2.305084	2.123077	1452.268041	0.021058	0.021733
RS	46	2.481202	2.194704	1389.387711	0.020146	0.020782
RS	47	2.670217	2.194704	1367.877984	0.019835	0.020436
RS	48	2.873073	2.288665	1285.846484	0.018645	0.019200
RS	49	3.090783	2.288665	1254.729477	0.018194	0.018714
RS	50	3.324436	2.386861	1168.417252	0.016942	0.017424
RS	51	3.575199	2.386861	1129.022970	0.016371	0.016829
RS	52	3.844325	2.473176	1046.974399	0.015181	0.015615
RS	53	4.133158	2.473176	1000.017516	0.014500	0.014922
RS	54	4.443141	2.572205	912.884572	0.013237	0.013645
RS	55	4.775824	2.572205	861.222862	0.012488	0.012892
RS	56	5.132868	2.572205	804.833787	0.011670	0.012070
RS	57	5.516058	2.572205	744.536049	0.010796	0.011189
RS	58	5.927308	3.276931	544.484005	0.007895	0.008259
RS	59	6.368672	3.276931	511.597676	0.007418	0.007772
RS	60	6.842357	3.276931	476.021197	0.006902	0.007242
RS	61	7.350728	3.276931	438.293647	0.006355	0.006676
RS	62	7.896326	3.276931	399.033055	0.005786	0.006085
RS	63	8.481877	3.276931	2141.316207	0.031050	0.032718
PA	4+25*2+4+6 0.081274089 0.031481477 8.481876538 14.892208927 0.927090545 1.110993826 0.691785953 0.519581223 0.508153817 0.583240107 0.725492340 0.938098066 1.224998543 1.572863179 1.943509722 2.277771131 2.504661193 2.576633722 2.511223864 2.377122741 2.242645560 2.144743028 2.093087412 2.086908654 2.123077030 2.194704493 2.288665456 2.386860903 2.473175843 2.572205100 3.276931347
//
IT	5250
RD	19
LK	-423000.037613
QD	-153.973418 -> -136.465244
RI	0.0030418867
TR	0.080215	0.031797
MT	8.543187
MM	C_pi: 1.813641, n_recomb: 70579.820621
RS	0	0.000000	16.819360	29.912245	0.000424	0.000009
RS	1	0.007335	16.819360	32.095638	0.000455	0.000108
RS	2	0.015208	16.819360	34.437568	0.000488	0.000367
RS	3	0.023658	16.819360	36.949417	0.000524	0.000646
RS	4	0.032728	0.922249	719.394352	0.010193	0.011925
RS	5	0.042464	0.922249	763.880072	0.010823	0.010923
RS	6	0.052913	1.156806	646.937438	0.009166	0.008199
RS	7	0.064129	1.156806	687.572330	0.009742	0.008106
RS	8	0.076168	0.712095	1182.147374	0.016749	0.013832
RS	9	0.089090	0.712095	1245.477776	0.017646	0.015106
RS	10	0.102959	0.526477	1765.926870	0.025020	0.021992
RS	11	0.117846	0.526477	1841.159849	0.026086	0.023813
RS	12	0.133825	0.510437	1974.696821	0.027978	0.026105
RS	13	0.150975	0.510437	2047.572560	0.029011	0.027714
RS	14	0.169384	0.583624	1856.671676	0.026306	0.025487
RS	15	0.189143	0.583624	1924.764029	0.027271	0.026786
RS	16	0.210351	0.725096	1608.025547	0.022783	0.022589
RS	17	0.233115	0.725096	1671.338367	0.023680	0.023668
RS	18	0.257549	0.938232	1344.841667	0.019054	0.019168
RS	19	0.283775	0.938232	1402.866136	0.019876	0.020068
RS	20	0.311924	1.228048	1119.927505	0.015868	0.016087
RS	21	0.342138	1.228048	1172.385637	0.016611	0.016843
RS	22	0.374568	1.582267	953.811156	0.013514	0.013735
RS	23	0.409377	1.582267	1001.261292	0.014186	0.014388
RS	24	0.446740	1.962674	848.044195	0.012015	0.012201
RS	25	0.486842	1.962674	891.755967	0.012635	0.012789
RS	26	0.529886	2.308298	797.514376	0.011299	0.011438
RS	27	0.576088	2.308298	839.067210	0.011888	0.011993
RS	28	0.625678	2.544593	800.488235	0.011342	0.011434
RS	29	0.678906	2.544593	841.503902	0.011923	0.011991
RS	30	0.736037	2.620426	858.007754	0.012157	0.012223
RS	31	0.797360	2.620426	899.768842	0.012748	0.012819
RS	32	0.863180	2.552766	966.575690	0.013695	0.013785
RS	33	0.933828	2.552766	1009.292415	0.014300	0.014434
RS	34	1.009658	2.412987	1111.674129	0.015751	0.015932
RS	35	1.091050	2.412987	1153.738920	0.016347	0.016602
RS	36	1.178412	2.272530	1266.754140	0.017948	0.018272
RS	37	1.272182	2.272530	1304.722656	0.018486	0.018892
RS	38	1.372830	2.170066	1401.465613	0.019856	0.020330
RS	39	1.480860	2.170066	1431.107233	0.020276	0.020818
RS	40	1.596814	2.115684	1492.374997	0.021144	0.021733
RS	41	1.721273	2.115684	1510.113716	0.021396	0.022024
RS	42	1.854861	2.108496	1526.476026	0.021628	0.022273
RS	43	1.998248	2.108496	1530.454651	0.021684	0.022339
RS	44	2.152152	2.145152	1501.686825	0.021276	0.021918
RS	45	2.317344	2.145152	1492.125779	0.021141	0.021767
RS	46	2.494653	2.218478	1427.584544	0.020227	0.020817
RS	47	2.684968	2.218478	1406.193926	0.019923	0.020485
RS	48	2.889242	2.314915	1321.752704	0.018727	0.019247
RS	49	3.108499	2.314915	1290.525822	0.018285	0.018774
RS	50	3.343838	2.415757	1201.757421	0.017027	0.017482
RS	51	3.596440	2.415757	1162.033862	0.016464	0.016898
RS	52	3.867569	2.504343	1077.846888	0.015271	0.015684
RS	53	4.158585	2.504343	1030.310784	0.014598	0.015002
RS	54	4.470947	2.606061	940.807707	0.013330	0.013721
RS	55	4.806220	2.606061	888.365123	0.012587	0.012976
RS	56	5.166086	2.606061	830.980708	0.011774	0.012161
RS	57	5.552346	2.606061	769.480917	0.010902	0.011285
RS	58	5.966939	3.343121	559.625959	0.007929	0.008280
RS	59	6.411941	3.343121	526.798170	0.007464	0.007807
RS	60	6.889584	3.343121	491.125486	0.006958	0.007289
RS	61	7.402261	3.343121	453.139811	0.006420	0.006734
RS	62	7.952543	3.343121	413.456843	0.005858	0.006151
RS	63	8.543187	3.343121	2249.267353	0.031868	0.033538
PA	4+25*2+4+6 0.080215360 0.031797095 8.543186718 16.819360400 0.922249423 1.156805888 0.712095013 0.526476758 0.510437194 0.583623761 0.725096064 0.938232485 1.228047967 1.582266674 1.962673730 2.308298329 2.544592535 2.620425949 2.552765621 2.412986695 2.272530362 2.170065934 2.115683533 2.108496195 2.145151584 2.218477689 2.314914721 2.415756671 2.504343030 2.606060814 3.343120914
//
IT	3481
RD	20
LK	-422965.687848
QD	-144.721265 -> -128.628431
RI	0.0027544299
TR	0.079215	0.032100
MT	8.601587
MM	C_pi: 1.837686, n_recomb: 72150.216639
RS	0	0.000000	19.014765	27.072963	0.000375	0.000008
RS	1	0.007346	19.014765	29.053750	0.000403	0.000096
RS	2	0.015232	19.014765	31.178823	0.000432	0.000325
RS	3	0.023698	19.014765	33.458595	0.000464	0.000573
RS	4	0.032785	0.916469	741.174763	0.010273	0.012048
RS	5	0.042540	0.916469	787.020860	0.010908	0.011074
RS	6	0.053011	1.202943	637.104671	0.008830	0.007957
RS	7	0.064252	1.202943	677.442083	0.009389	0.007864
RS	8	0.076319	0.732528	1178.022085	0.016327	0.013559
RS	9	0.089272	0.732528	1241.862453	0.017212	0.014795
RS	10	0.103176	0.533339	1788.917887	0.024794	0.021868
RS	11	0.118102	0.533339	1865.893522	0.025861	0.023669
RS	12	0.134125	0.512711	2018.908129	0.027982	0.026164
RS	13	0.151324	0.512711	2093.759053	0.029019	0.027766
RS	14	0.169788	0.584013	1905.922823	0.026416	0.025624
RS	15	0.189607	0.584013	1975.870892	0.027386	0.026920
RS	16	0.210883	0.724667	1652.809995	0.022908	0.022723
RS	17	0.233721	0.724667	1717.858482	0.023809	0.023803
RS	18	0.258237	0.938195	1381.505875	0.019148	0.019261
RS	19	0.284555	0.938195	1441.124577	0.019974	0.020165
RS	20	0.312806	1.230655	1148.031063	0.015912	0.016127
RS	21	0.343132	1.230655	1201.891781	0.016658	0.016886
RS	22	0.375686	1.590856	974.706920	0.013509	0.013724
RS	23	0.410631	1.590856	1023.347464	0.014184	0.014380
RS	24	0.448144	1.980650	863.703824	0.011971	0.012149
RS	25	0.488413	1.980650	908.422653	0.012591	0.012738
RS	26	0.531639	2.337392	809.859644	0.011225	0.011356
RS	27	0.578042	2.337392	852.298795	0.011813	0.011909
RS	28	0.627853	2.583061	811.351922	0.011245	0.011329
RS	29	0.681324	2.583061	853.217031	0.011826	0.011883
RS	30	0.738723	2.662917	869.330010	0.012049	0.012103
RS	31	0.800338	2.662917	912.000215	0.012640	0.012696
RS	32	0.866480	2.593266	980.454840	0.013589	0.013661
RS	33	0.937481	2.593266	1024.223971	0.014196	0.014306
RS	34	1.013698	2.448052	1130.096514	0.015663	0.015816
RS	35	1.095514	2.448052	1173.380874	0.016263	0.016484
RS	36	1.183341	2.301795	1290.997501	0.017893	0.018177
RS	37	1.277619	2.301795	1330.279821	0.018438	0.018799
RS	38	1.378824	2.194867	1431.585569	0.019842	0.020267
RS	39	1.487464	2.194867	1462.485982	0.020270	0.020760
RS	40	1.604084	2.137785	1527.218842	0.021167	0.021703
RS	41	1.729272	2.137785	1546.006354	0.021428	0.022003
RS	42	1.863657	2.129555	1564.110464	0.021679	0.022271
RS	43	2.007914	2.129555	1568.832083	0.021744	0.022348
RS	44	2.162769	2.166604	1539.976136	0.021344	0.021937
RS	45	2.329000	2.166604	1530.838996	0.021217	0.021798
RS	46	2.507443	2.241480	1464.765859	0.020302	0.020850
RS	47	2.698995	2.241480	1443.523497	0.020007	0.020531
RS	48	2.904618	2.340206	1356.805485	0.018805	0.019291
RS	49	3.125348	2.340206	1325.497450	0.018371	0.018831
RS	50	3.362293	2.443490	1234.393150	0.017109	0.017537
RS	51	3.616646	2.443490	1194.366705	0.016554	0.016966
RS	52	3.889683	2.534156	1108.139587	0.015359	0.015751
RS	53	4.182779	2.534156	1060.048571	0.014692	0.015079
RS	54	4.497407	2.638325	968.269406	0.013420	0.013796
RS	55	4.835149	2.638325	915.065525	0.012683	0.013059
RS	56	5.197702	2.638325	856.709528	0.011874	0.012249
RS	57	5.586890	2.638325	794.035232	0.011005	0.011378
RS	58	6.004669	3.406726	574.465998	0.007962	0.008302
RS	59	6.453139	3.406726	541.700869	0.007508	0.007841
RS	60	6.934555	3.406726	505.942132	0.007012	0.007334
RS	61	7.451338	3.406726	467.714320	0.006483	0.006789
RS	62	8.006086	3.406726	427.630326	0.005927	0.006214
RS	63	8.601587	3.406726	2356.531448	0.032661	0.034332
PA	4+25*2+4+6 0.079214906 0.032099881 8.601587409 19.014765444 0.916469181 1.202943487 0.732527976 0.533339288 0.512710994 0.584013371 0.724667330 0.938194905 1.230654964 1.590855715 1.980650032 2.337391566 2.583060783 2.662917006 2.593266080 2.448052433 2.301794791 2.194867255 2.137785123 2.129555498 2.166603591 2.241479635 2.340205566 2.443490359 2.534156225 2.638325410 3.406726273
//
IT	4754
RD	21
LK	-422934.108369
QD	-136.204987 -> -121.395038
RI	0.0024974802
TR	0.078269	0.032391
MT	8.657237
MM	C_pi: 1.860887, n_recomb: 73676.844591
RS	0	0.000000	21.523803	24.444529	0.000332	0.000007
RS	1	0.007357	21.523803	26.236906	0.000356	0.000085
RS	2	0.015256	21.523803	28.160230	0.000382	0.000287
RS	3	0.023735	21.523803	30.223993	0.000410	0.000508
RS	4	0.032839	0.910033	763.289602	0.010360	0.012172
RS	5	0.042612	0.910033	810.506409	0.011001	0.011226
RS	6	0.053104	1.249430	627.404099	0.008516	0.007725
RS	7	0.064368	1.249430	667.423421	0.009059	0.007635
RS	8	0.076461	0.753082	1173.137410	0.015923	0.013294
RS	9	0.089444	0.753082	1237.408435	0.016795	0.014494
RS	10	0.103382	0.540162	1810.244990	0.024570	0.021742
RS	11	0.118345	0.540162	1888.889041	0.025637	0.023523
RS	12	0.134409	0.514968	2061.447766	0.027980	0.026216
RS	13	0.151655	0.514968	2138.221845	0.029022	0.027812
RS	14	0.170170	0.584405	1953.842384	0.026519	0.025754
RS	15	0.190047	0.584405	2025.599794	0.027493	0.027048
RS	16	0.211386	0.724209	1696.626020	0.023028	0.022852
RS	17	0.234296	0.724209	1763.367303	0.023934	0.023933
RS	18	0.258891	0.938008	1417.478008	0.019239	0.019353
RS	19	0.285295	0.938008	1478.653795	0.020069	0.020259
RS	20	0.313642	1.232866	1175.617726	0.015956	0.016167
RS	21	0.344074	1.232866	1230.849683	0.016706	0.016930
RS	22	0.376746	1.598699	995.175394	0.013507	0.013716
RS	23	0.411821	1.598699	1044.978445	0.014183	0.014374
RS	24	0.449477	1.997512	878.974920	0.011930	0.012101
RS	25	0.489903	1.997512	924.673793	0.012550	0.012691
RS	26	0.533303	2.365131	821.808267	0.011154	0.011278
RS	27	0.579897	2.365131	865.105199	0.011742	0.011831
RS	28	0.629918	2.620122	821.771624	0.011154	0.011229
RS	29	0.683620	2.620122	864.454347	0.011733	0.011781
RS	30	0.741273	2.704143	880.101993	0.011945	0.011989
RS	31	0.803167	2.704143	923.644839	0.012536	0.012578
RS	32	0.869615	2.632740	993.615144	0.013486	0.013541
RS	33	0.940951	2.632740	1038.396370	0.014094	0.014182
RS	34	1.017536	2.482328	1147.592736	0.015576	0.015703
RS	35	1.099756	2.482328	1192.057041	0.016180	0.016369
RS	36	1.188024	2.330432	1314.128269	0.017836	0.018084
RS	37	1.282787	2.330432	1354.692587	0.018387	0.018707
RS	38	1.384522	2.219140	1460.465381	0.019823	0.020203
RS	39	1.493741	2.219140	1492.606662	0.020259	0.020701
RS	40	1.610996	2.159387	1560.781929	0.021184	0.021671
RS	41	1.736877	2.159387	1580.616362	0.021453	0.021979
RS	42	1.872020	2.150087	1600.503322	0.021723	0.022267
RS	43	2.017106	2.150087	1605.980351	0.021798	0.022354
RS	44	2.172866	2.187443	1577.128160	0.021406	0.021953
RS	45	2.340086	2.187443	1568.436947	0.021288	0.021826
RS	46	2.519608	2.263735	1500.952610	0.020372	0.020882
RS	47	2.712338	2.263735	1479.884719	0.020086	0.020574
RS	48	2.919248	2.364578	1391.016407	0.018880	0.019334
RS	49	3.141380	2.364578	1359.653572	0.018454	0.018886
RS	50	3.379855	2.470119	1266.328359	0.017188	0.017591
RS	51	3.635876	2.470119	1226.023748	0.016641	0.017031
RS	52	3.910732	2.562685	1137.851910	0.015444	0.015817
RS	53	4.205810	2.562685	1089.229108	0.014784	0.015154
RS	54	4.522598	2.669088	995.264864	0.013509	0.013869
RS	55	4.862692	2.669088	941.318797	0.012776	0.013139
RS	56	5.227808	2.669088	882.014472	0.011971	0.012335
RS	57	5.619786	2.669088	818.192706	0.011105	0.011467
RS	58	6.040602	3.467862	589.005491	0.007994	0.008323
RS	59	6.492379	3.467862	556.306833	0.007551	0.007874
RS	60	6.977395	3.467862	520.471509	0.007064	0.007378
RS	61	7.498094	3.467862	482.016531	0.006542	0.006842
RS	62	8.057102	3.467862	441.551584	0.005993	0.006275
RS	63	8.657237	3.467862	2462.997899	0.033430	0.035101
PA	4+25*2+4+6 0.078268631 0.032390611 8.657236814 21.523802674 0.910033167 1.249429553 0.753081634 0.540161823 0.514968152 0.584405331 0.724208788 0.938007906 1.232866110 1.598699043 1.997512198 2.365130615 2.620122001 2.704142563 2.632739728 2.482327936 2.330431921 2.219139869 2.159386707 2.150086652 2.187443112 2.263734622 2.364577872 2.470118628 2.562685469 2.669087917 3.467861978
//
IT	4240
RD	22
LK	-422905.040883
QD	-128.352229 -> -114.707318
RI	0.0022673537
TR	0.077372	0.032670
MT	8.710374
MM	C_pi: 1.883294, n_recomb: 75160.882817
RS	0	0.000000	24.400353	22.015003	0.000293	0.000007
RS	1	0.007368	24.400353	23.632513	0.000314	0.000075
RS	2	0.015278	24.400353	25.368513	0.000338	0.000254
RS	3	0.023771	24.400353	27.231631	0.000362	0.000449
RS	4	0.032890	0.903143	785.633567	0.010453	0.012294
RS	5	0.042681	0.903143	834.226067	0.011099	0.011378
RS	6	0.053193	1.296255	617.846833	0.008220	0.007502
RS	7	0.064479	1.296255	657.530923	0.008748	0.007417
RS	8	0.076597	0.773737	1167.608624	0.015535	0.013037
RS	9	0.089608	0.773737	1232.238045	0.016395	0.014203
RS	10	0.103577	0.546938	1830.026214	0.024348	0.021616
RS	11	0.118576	0.546938	1910.267052	0.025416	0.023378
RS	12	0.134679	0.517205	2102.386667	0.027972	0.026262
RS	13	0.151970	0.517205	2181.032932	0.029018	0.027851
RS	14	0.170533	0.584800	2000.457688	0.026616	0.025878
RS	15	0.190465	0.584800	2073.979080	0.027594	0.027169
RS	16	0.211865	0.723734	1739.467957	0.023143	0.022978
RS	17	0.234842	0.723734	1807.859940	0.024053	0.024058
RS	18	0.259511	0.937697	1452.756896	0.019329	0.019443
RS	19	0.285998	0.937697	1515.453203	0.020163	0.020352
RS	20	0.314437	1.234733	1202.685809	0.016001	0.016209
RS	21	0.344971	1.234733	1259.258126	0.016754	0.016974
RS	22	0.377754	1.605874	1015.219036	0.013507	0.013711
RS	23	0.412953	1.605874	1066.157289	0.014185	0.014370
RS	24	0.450745	2.013365	893.860766	0.011893	0.012058
RS	25	0.491321	2.013365	940.513390	0.012513	0.012648
RS	26	0.534886	2.391600	833.378738	0.011088	0.011205
RS	27	0.581662	2.391600	877.506237	0.011675	0.011757
RS	28	0.631883	2.655854	831.771267	0.011067	0.011134
RS	29	0.685805	2.655854	875.241353	0.011645	0.011685
RS	30	0.743699	2.744167	890.355662	0.011846	0.011880
RS	31	0.805859	2.744167	934.736414	0.012436	0.012466
RS	32	0.872599	2.671237	1006.097519	0.013386	0.013426
RS	33	0.944255	2.671237	1051.852129	0.013995	0.014063
RS	34	1.021191	2.515830	1164.221583	0.015490	0.015592
RS	35	1.103795	2.515830	1209.827246	0.016097	0.016257
RS	36	1.192484	2.358457	1336.206662	0.017778	0.017992
RS	37	1.287709	2.358457	1378.021098	0.018334	0.018617
RS	38	1.389948	2.242894	1488.165312	0.019800	0.020138
RS	39	1.499720	2.242894	1521.528211	0.020244	0.020642
RS	40	1.617580	2.180502	1593.116318	0.021196	0.021637
RS	41	1.744123	2.180502	1613.993537	0.021474	0.021953
RS	42	1.879989	2.170108	1635.697738	0.021763	0.022260
RS	43	2.025866	2.170108	1641.939697	0.021846	0.022357
RS	44	2.182489	2.207699	1613.173775	0.021463	0.021967
RS	45	2.350652	2.207699	1604.947560	0.021353	0.021851
RS	46	2.531204	2.285288	1536.163204	0.020438	0.020911
RS	47	2.725059	2.285288	1515.293487	0.020161	0.020615
RS	48	2.933196	2.388091	1424.395680	0.018951	0.019375
RS	49	3.156667	2.388091	1393.002314	0.018534	0.018939
RS	50	3.396603	2.495720	1297.564663	0.017264	0.017644
RS	51	3.654216	2.495720	1257.005312	0.016724	0.017093
RS	52	3.930808	2.590029	1166.979229	0.015526	0.015881
RS	53	4.227779	2.590029	1117.847267	0.014873	0.015226
RS	54	4.546629	2.698462	1021.787576	0.013595	0.013941
RS	55	4.888970	2.698462	967.118334	0.012867	0.013217
RS	56	5.256534	2.698462	906.888769	0.012066	0.012418
RS	57	5.651177	2.698462	841.946359	0.011202	0.011554
RS	58	6.074897	3.526674	603.245429	0.008026	0.008344
RS	59	6.529834	3.526674	570.616794	0.007592	0.007906
RS	60	7.018288	3.526674	534.713737	0.007114	0.007420
RS	61	7.542729	3.526674	496.045646	0.006600	0.006893
RS	62	8.105809	3.526674	455.218654	0.006057	0.006333
RS	63	8.710374	3.526674	2568.558547	0.034174	0.035846
PA	4+25*2+4+6 0.077372144 0.032669733 8.710373617 24.400352524 0.903143105 1.296255040 0.773736911 0.546938470 0.517205167 0.584800201 0.723734305 0.937697048 1.234732617 1.605873991 2.013365409 2.391599944 2.655854026 2.744166646 2.671237460 2.515830424 2.358457307 2.242893632 2.180501754 2.170107563 2.207699224 2.285287656 2.388091145 2.495720253 2.590028575 2.698462301 3.526674317
//
IT	4800
RD	23
LK	-422878.254801
QD	-121.099327 -> -108.514361
RI	0.0020608028
TR	0.076522	0.032938
MT	8.761145
MM	C_pi: 1.904933, n_recomb: 76603.193979
RS	0	0.000000	27.711300	19.771582	0.000258	0.000006
RS	1	0.007377	27.711300	21.227008	0.000277	0.000066
RS	2	0.015299	27.711300	22.789317	0.000297	0.000223
RS	3	0.023805	27.711300	24.466322	0.000319	0.000396
RS	4	0.032938	0.895943	808.126229	0.010550	0.012416
RS	5	0.042746	0.895943	858.095174	0.011202	0.011529
RS	6	0.053276	1.343442	608.423502	0.007943	0.007289
RS	7	0.064584	1.343442	647.757138	0.008456	0.007209
RS	8	0.076726	0.794481	1161.522791	0.015163	0.012787
RS	9	0.089764	0.794481	1226.444151	0.016010	0.013922
RS	10	0.103763	0.553658	1848.379052	0.024129	0.021488
RS	11	0.118795	0.553658	1930.147396	0.025197	0.023232
RS	12	0.134936	0.519413	2141.801669	0.027960	0.026302
RS	13	0.152268	0.519413	2222.269713	0.029010	0.027884
RS	14	0.170879	0.585193	2045.800398	0.026706	0.025996
RS	15	0.190863	0.585193	2121.040861	0.027689	0.027283
RS	16	0.212321	0.723243	1781.348429	0.023254	0.023099
RS	17	0.235361	0.723243	1851.349394	0.024168	0.024179
RS	18	0.260102	0.937274	1487.344848	0.019416	0.019531
RS	19	0.286668	0.937274	1551.525310	0.020254	0.020442
RS	20	0.315194	1.236285	1229.236799	0.016047	0.016251
RS	21	0.345824	1.236285	1287.118774	0.016802	0.017019
RS	22	0.378714	1.612429	1034.842920	0.013509	0.013708
RS	23	0.414030	1.612429	1086.889420	0.014189	0.014369
RS	24	0.451951	2.028265	908.372087	0.011858	0.012017
RS	25	0.492671	2.028265	955.952821	0.012479	0.012608
RS	26	0.536394	2.416867	844.581767	0.011025	0.011136
RS	27	0.583343	2.416867	889.513413	0.011612	0.011687
RS	28	0.633755	2.690311	841.368349	0.010983	0.011044
RS	29	0.687886	2.690311	885.596644	0.011561	0.011593
RS	30	0.746011	2.783022	900.117859	0.011750	0.011775
RS	31	0.808424	2.783022	945.303087	0.012340	0.012358
RS	32	0.875441	2.708765	1017.942354	0.013289	0.013314
RS	33	0.947403	2.708765	1064.632877	0.013898	0.013949
RS	34	1.024673	2.548571	1180.024114	0.015404	0.015485
RS	35	1.107644	2.548571	1226.733103	0.016014	0.016148
RS	36	1.196735	2.385875	1357.276984	0.017718	0.017901
RS	37	1.292400	2.385875	1400.309262	0.018280	0.018528
RS	38	1.395121	2.266123	1514.731895	0.019774	0.020074
RS	39	1.505421	2.266123	1549.295606	0.020225	0.020583
RS	40	1.623858	2.201130	1624.258883	0.021204	0.021602
RS	41	1.751032	2.201130	1646.172438	0.021490	0.021925
RS	42	1.887589	2.189624	1669.720794	0.021797	0.022251
RS	43	2.034220	2.189624	1676.734485	0.021889	0.022358
RS	44	2.191668	2.227385	1648.130313	0.021515	0.021979
RS	45	2.360731	2.227385	1640.385419	0.021414	0.021873
RS	46	2.542267	2.306162	1570.405847	0.020501	0.020938
RS	47	2.737195	2.306162	1549.755570	0.020231	0.020653
RS	48	2.946504	2.410783	1456.942662	0.019019	0.019414
RS	49	3.171254	2.410783	1425.541264	0.018609	0.018989
RS	50	3.412585	2.520346	1328.096017	0.017337	0.017694
RS	51	3.671720	2.520346	1287.304160	0.016805	0.017154
RS	52	3.949971	2.616251	1195.510858	0.015607	0.015944
RS	53	4.248750	2.616251	1145.891868	0.014959	0.015297
RS	54	4.569571	2.726528	1047.824912	0.013679	0.014011
RS	55	4.914060	2.726528	992.451568	0.012956	0.013293
RS	56	5.283963	2.726528	931.319934	0.012158	0.012499
RS	57	5.681155	2.726528	865.283816	0.011296	0.011638
RS	58	6.107649	3.583272	617.181714	0.008057	0.008364
RS	59	6.565607	3.583272	584.626694	0.007632	0.007937
RS	60	7.057350	3.583272	548.664529	0.007162	0.007461
RS	61	7.585370	3.583272	509.796904	0.006655	0.006942
RS	62	8.152344	3.583272	468.626109	0.006118	0.006389
RS	63	8.761145	3.583272	2673.096805	0.034895	0.036568
PA	4+25*2+4+6 0.076521979 0.032937864 8.761145143 27.711299712 0.895942600 1.343442227 0.794480559 0.553658258 0.519413426 0.585192828 0.723242877 0.937274065 1.236284605 1.612428729 2.028265346 2.416866729 2.690310665 2.783021857 2.708764544 2.548571038 2.385875057 2.266123198 2.201130280 2.189623663 2.227384958 2.306162142 2.410783341 2.520346002 2.616250560 2.726528393 3.583272118
//
IT	4841
RD	24
LK	-422853.545194
QD	-114.390617 -> -102.771575
RI	0.0018756111
TR	0.075715	0.033195
MT	8.809731
MM	C_pi: 1.925842, n_recomb: 78004.833774
RS	0	0.000000	31.530808	17.706959	0.000227	0.000005
RS	1	0.007387	31.530808	19.012705	0.000244	0.000058
RS	2	0.015319	31.530808	20.414565	0.000262	0.000196
RS	3	0.023837	31.530808	21.919586	0.000281	0.000348
RS	4	0.032984	0.888604	830.647242	0.010649	0.012535
RS	5	0.042808	0.888604	881.987303	0.011307	0.011679
RS	6	0.053356	1.390978	599.144802	0.007681	0.007085
RS	7	0.064684	1.390978	638.115572	0.008180	0.007010
RS	8	0.076849	0.815297	1154.967052	0.014806	0.012544
RS	9	0.089912	0.815297	1220.119851	0.015642	0.013650
RS	10	0.103940	0.560316	1865.406647	0.023914	0.021361
RS	11	0.119004	0.560316	1948.635859	0.024981	0.023086
RS	12	0.135181	0.521593	2179.745435	0.027944	0.026338
RS	13	0.152553	0.521593	2261.985901	0.028998	0.027913
RS	14	0.171208	0.585582	2089.905028	0.026792	0.026108
RS	15	0.191242	0.585582	2166.820637	0.027778	0.027393
RS	16	0.212755	0.722739	1822.280315	0.023361	0.023216
RS	17	0.235857	0.722739	1893.849383	0.024279	0.024296
RS	18	0.260665	0.936758	1521.241673	0.019502	0.019618
RS	19	0.287306	0.936758	1586.870473	0.020343	0.020531
RS	20	0.315915	1.237556	1255.275993	0.016092	0.016293
RS	21	0.346637	1.237556	1314.437471	0.016851	0.017064
RS	22	0.379629	1.618420	1054.052603	0.013513	0.013707
RS	23	0.415057	1.618420	1107.180978	0.014194	0.014370
RS	24	0.453102	2.042283	922.518159	0.011826	0.011980
RS	25	0.493958	2.042283	971.002147	0.012448	0.012571
RS	26	0.537832	2.440999	855.433255	0.010966	0.011071
RS	27	0.584946	2.440999	901.143739	0.011552	0.011622
RS	28	0.635540	2.723549	850.584963	0.010904	0.010959
RS	29	0.689872	2.723549	895.543702	0.011481	0.011506
RS	30	0.748217	2.820750	909.418584	0.011658	0.011675
RS	31	0.810872	2.820750	955.376441	0.012248	0.012255
RS	32	0.878154	2.745354	1029.186810	0.013194	0.013207
RS	33	0.950407	2.745354	1076.777255	0.013804	0.013839
RS	34	1.027997	2.580566	1195.048435	0.015320	0.015381
RS	35	1.111318	2.580566	1242.823735	0.015933	0.016043
RS	36	1.200793	2.412688	1377.396314	0.017658	0.017812
RS	37	1.296878	2.412688	1421.614204	0.018225	0.018440
RS	38	1.400061	2.288841	1540.214003	0.019745	0.020010
RS	39	1.510865	2.288841	1575.956839	0.020203	0.020523
RS	40	1.629853	2.221278	1654.259012	0.021207	0.021566
RS	41	1.757631	2.221278	1677.200461	0.021501	0.021897
RS	42	1.894848	2.208647	1702.611897	0.021827	0.022241
RS	43	2.042200	2.208647	1710.401613	0.021927	0.022356
RS	44	2.200436	2.246524	1682.024346	0.021563	0.021989
RS	45	2.370361	2.246524	1674.774669	0.021470	0.021894
RS	46	2.552838	2.326389	1603.699719	0.020559	0.020963
RS	47	2.748793	2.326389	1583.287743	0.020297	0.020689
RS	48	2.959223	2.432701	1488.666513	0.019084	0.019452
RS	49	3.185197	2.432701	1457.277780	0.018682	0.019037
RS	50	3.427862	2.544055	1357.925273	0.017408	0.017744
RS	51	3.688452	2.544055	1316.921831	0.016883	0.017212
RS	52	3.968291	2.641421	1223.445925	0.015684	0.016004
RS	53	4.268801	2.641421	1173.361047	0.015042	0.015365
RS	54	4.591509	2.753376	1073.370354	0.013760	0.014079
RS	55	4.938053	2.753376	1017.311888	0.013042	0.013367
RS	56	5.310196	2.753376	955.301226	0.012247	0.012577
RS	57	5.709827	2.753376	888.198191	0.011386	0.011719
RS	58	6.138978	3.637776	630.814367	0.008087	0.008385
RS	59	6.599828	3.637776	598.336362	0.007671	0.007967
RS	60	7.094720	3.637776	562.323254	0.007209	0.007500
RS	61	7.626168	3.637776	523.268980	0.006708	0.006989
RS	62	8.196872	3.637776	481.771733	0.006176	0.006443
RS	63	8.809731	3.637776	2776.516971	0.035594	0.037268
PA	4+25*2+4+6 0.075714693 0.033195443 8.809731091 31.530808139 0.888603623 1.390977544 0.815296942 0.560315931 0.521593467 0.585581812 0.722738851 0.936758311 1.237555581 1.618419732 2.042283251 2.440999071 2.723549052 2.820749839 2.745354110 2.580566229 2.412687755 2.288841138 2.221278032 2.208647054 2.246523998 2.326389358 2.432700682 2.544055006 2.641420634 2.753375665 3.637775725
//
IT	4496
RD	25
LK	-422830.728884
QD	-108.176513 -> -97.439084
RI	0.0017092576
TR	0.074947	0.033443
MT	8.856248
MM	C_pi: 1.946050, n_recomb: 79366.913899
RS	0	0.000000	35.947470	15.813000	0.000199	0.000004
RS	1	0.007396	35.947470	16.981006	0.000214	0.000051
RS	2	0.015338	35.947470	18.235171	0.000230	0.000172
RS	3	0.023868	35.947470	19.581832	0.000247	0.000305
RS	4	0.033028	0.881220	853.129601	0.010749	0.012651
RS	5	0.042867	0.881220	905.832006	0.011413	0.011826
RS	6	0.053432	1.438892	589.999766	0.007434	0.006890
RS	7	0.064779	1.438892	628.596564	0.007920	0.006821
RS	8	0.076966	0.836195	1147.983821	0.014464	0.012309
RS	9	0.090053	0.836195	1213.311629	0.015287	0.013387
RS	10	0.104109	0.566908	1881.200778	0.023703	0.021234
RS	11	0.119203	0.566908	1965.826715	0.024769	0.022942
RS	12	0.135415	0.523736	2216.309525	0.027925	0.026370
RS	13	0.152825	0.523736	2300.274135	0.028983	0.027938
RS	14	0.171522	0.585966	2132.802796	0.026873	0.026215
RS	15	0.191603	0.585966	2211.350480	0.027862	0.027497
RS	16	0.213168	0.722224	1862.278883	0.023464	0.023330
RS	17	0.236329	0.722224	1935.375926	0.024385	0.024409
RS	18	0.261202	0.936163	1554.451666	0.019586	0.019703
RS	19	0.287915	0.936163	1621.493507	0.020430	0.020618
RS	20	0.316603	1.238578	1280.803825	0.016138	0.016336
RS	21	0.347413	1.238578	1341.215012	0.016899	0.017109
RS	22	0.380502	1.623894	1072.853788	0.013518	0.013707
RS	23	0.416037	1.623894	1127.038172	0.014200	0.014372
RS	24	0.454201	2.055475	936.310075	0.011797	0.011945
RS	25	0.495187	2.055475	985.673215	0.012419	0.012537
RS	26	0.539204	2.464069	865.943002	0.010911	0.011009
RS	27	0.586476	2.464069	912.407839	0.011496	0.011560
RS	28	0.637245	2.755619	859.440813	0.010829	0.010877
RS	29	0.691768	2.755619	905.103467	0.011404	0.011422
RS	30	0.750323	2.857387	918.284254	0.011570	0.011579
RS	31	0.813209	2.857387	964.984312	0.012159	0.012157
RS	32	0.880745	2.781028	1039.866582	0.013102	0.013104
RS	33	0.953276	2.781028	1088.322371	0.013713	0.013733
RS	34	1.031171	2.611821	1209.341421	0.015237	0.015280
RS	35	1.114827	2.611821	1258.147030	0.015852	0.015940
RS	36	1.204670	2.438904	1396.611540	0.017597	0.017725
RS	37	1.301157	2.438904	1441.983031	0.018169	0.018354
RS	38	1.404780	2.311045	1564.664830	0.019714	0.019946
RS	39	1.516066	2.311045	1601.564238	0.020179	0.020464
RS	40	1.635582	2.240945	1683.164554	0.021207	0.021529
RS	41	1.763937	2.240945	1707.123733	0.021509	0.021867
RS	42	1.901785	2.227183	1734.410230	0.021853	0.022229
RS	43	2.049827	2.227183	1742.978044	0.021961	0.022353
RS	44	2.208818	2.265123	1714.889469	0.021607	0.021997
RS	45	2.379567	2.265123	1708.146230	0.021522	0.021912
RS	46	2.562943	2.345989	1636.066060	0.020614	0.020987
RS	47	2.759882	2.345989	1615.908978	0.020360	0.020723
RS	48	2.971384	2.453873	1519.580274	0.019146	0.019488
RS	49	3.198529	2.453873	1488.223022	0.018751	0.019083
RS	50	3.442472	2.566890	1387.057824	0.017477	0.017791
RS	51	3.704456	2.566890	1345.862451	0.016957	0.017269
RS	52	3.985815	2.665592	1250.785427	0.015760	0.016063
RS	53	4.287982	2.665592	1200.254950	0.015123	0.015431
RS	54	4.612496	2.779068	1098.422481	0.013840	0.014145
RS	55	4.961009	2.779068	1041.697325	0.013125	0.013438
RS	56	5.335296	2.779068	978.830104	0.012333	0.012653
RS	57	5.737264	2.779068	910.686364	0.011474	0.011798
RS	58	6.168960	3.690281	644.144231	0.008116	0.008405
RS	59	6.632581	3.690281	611.746496	0.007708	0.007996
RS	60	7.130490	3.690281	575.690230	0.007254	0.007537
RS	61	7.665222	3.690281	536.461594	0.006759	0.007034
RS	62	8.239500	3.690281	494.654472	0.006233	0.006495
RS	63	8.856248	3.690281	2878.741733	0.036271	0.037946
PA	4+25*2+4+6 0.074947487 0.033443035 8.856248204 35.947470056 0.881219892 1.438892319 0.836195235 0.566907783 0.523735899 0.585965750 0.722223976 0.936162661 1.238577656 1.623894333 2.055474841 2.464068740 2.755618887 2.857387338 2.781027708 2.611821180 2.438904418 2.311044672 2.240944768 2.227182758 2.265123028 2.345988628 2.453873040 2.566890400 2.665592226 2.779067709 3.690281356
//
CC
CC	Brief Description of the file format:
CC	  CC  comments
CC	  MM  useful-messages
CC	  RD  round-of-iterations
CC	  LL  \log[P(sequence)]
CC	  QD  Q-before-opt Q-after-opt
CC	  TR  \theta_0 \rho_0
CC	  RS  k t_k \lambda_k \pi_k \sum_{l\not=k}A_{kl} A_{kk}
CC	  DC  begin end best-k t_k+\Delta_k max-prob
CC
MM	Version: 0.6.5-r67
MM	pattern:4+25*2+4+6, n:63, n_free_lambdas:28
MM	n_iterations:25, skip:1, max_t:5, theta/rho:5
MM	is_decoding:0
MM	n_seqs:16, sum_L:1267972, sum_n:150853
RD	0
LK	0.000000
QD	0.000000 -> 0.000000
RI	inf
TR	0.126666	0.025333
MT	5.000000
MM	C_pi: 1.000000, n_recomb: 31719.935414
RS	0	0.000000	1.000000	201.076905	0.006339	0.000000
RS	1	0.006440	1.000000	212.625961	0.006703	0.000000
RS	2	0.013294	1.000000	224.743347	0.007085	0.000000
RS	3	0.020590	1.000000	237.444457	0.007486	0.000000
RS	4	0.028356	1.000000	250.743267	0.007905	0.000000
RS	5	0.036622	1.000000	264.652005	0.008343	0.000000
RS	6	0.045421	1.000000	279.180775	0.008801	0.000000
RS	7	0.054785	1.000000	294.337142	0.009279	0.000000
RS	8	0.064753	1.000000	310.125674	0.009777	0.000000
RS	9	0.075363	1.000000	326.547436	0.010295	0.000000
RS	10	0.086656	1.000000	343.599439	0.010832	0.000000
RS	11	0.098677	1.000000	361.274036	0.011389	0.000000
RS	12	0.111471	1.000000	379.558279	0.011966	0.000000
RS	13	0.125090	1.000000	398.433217	0.012561	0.000000
RS	14	0.139585	1.000000	417.873161	0.013174	0.000000
RS	15	0.155014	1.000000	437.844899	0.013803	0.000000
RS	16	0.171437	1.000000	458.306890	0.014449	0.000000
RS	17	0.188917	1.000000	479.208418	0.015107	0.000000
RS	18	0.207523	1.000000	500.488741	0.015778	0.000000
RS	19	0.227327	1.000000	522.076240	0.016459	0.000000
RS	20	0.248406	1.000000	543.887582	0.017147	0.000000
RS	21	0.270843	1.000000	565.826932	0.017838	0.000000
RS	22	0.294725	1.000000	587.785219	0.018530	0.000000
RS	23	0.320144	1.000000	609.639512	0.019219	0.000000
RS	24	0.347201	1.000000	631.252530	0.019901	0.000000
RS	25	0.376000	1.000000	652.472315	0.020570	0.000000
RS	26	0.406654	1.000000	673.132146	0.021221	0.000000
RS	27	0.439282	1.000000	693.050713	0.021849	0.000000
RS	28	0.474011	1.000000	712.032625	0.022447	0.000000
RS	29	0.510976	1.000000	729.869307	0.023010	0.000000
RS	30	0.550322	1.000000	746.340340	0.023529	0.000000
RS	31	0.592202	1.000000	761.215314	0.023998	0.000000
RS	32	0.636779	1.000000	774.256244	0.024409	0.000000
RS	33	0.684227	1.000000	785.220589	0.024755	0.000000
RS	34	0.734730	1.000000	793.864945	0.025027	0.000000
RS	35	0.788485	1.000000	799.949390	0.025219	0.000000
RS	36	0.845702	1.000000	803.242524	0.025323	0.000000
RS	37	0.906604	1.000000	803.527157	0.025332	0.000000
RS	38	0.971428	1.000000	800.606587	0.025240	0.000000
RS	39	1.040426	1.000000	794.311375	0.025041	0.000000
RS	40	1.113868	1.000000	784.506475	0.024732	0.000000
RS	41	1.192040	1.000000	771.098510	0.024310	0.000000
RS	42	1.275245	1.000000	754.042954	0.023772	0.000000
RS	43	1.363809	1.000000	733.350926	0.023120	0.000000
RS	44	1.458076	1.000000	709.095226	0.022355	0.000000
RS	45	1.558414	1.000000	681.415243	0.021482	0.000000
RS	46	1.665214	1.000000	650.520300	0.020508	0.000000
RS	47	1.778891	1.000000	616.691034	0.019442	0.000000
RS	48	1.899889	1.000000	580.278392	0.018294	0.000000
RS	49	2.028679	1.000000	541.699919	0.017078	0.000000
RS	50	2.165763	1.000000	501.433071	0.015808	0.000000
RS	51	2.311675	1.000000	460.005443	0.014502	0.000000
RS	52	2.466983	1.000000	417.981973	0.013177	0.000000
RS	53	2.632293	1.000000	375.949369	0.011852	0.000000
RS	54	2.808249	1.000000	334.498254	0.010545	0.000000
RS	55	2.995536	1.000000	294.203753	0.009275	0.000000
RS	56	3.194884	1.000000	255.605467	0.008058	0.000000
RS	57	3.407070	1.000000	219.187940	0.006910	0.000000
RS	58	3.632920	1.000000	185.362868	0.005844	0.000000
RS	59	3.873315	1.000000	154.454276	0.004869	0.000000
RS	60	4.129191	1.000000	126.687813	0.003994	0.000000
RS	61	4.401545	1.000000	102.185086	0.003221	0.000000
RS	62	4.691438	1.000000	80.963596	0.002552	0.000000
RS	63	5.000000	1.000000	227.093892	0.007159	0.000000
PA	4+25*2+4+6 0.126665724 0.025333145 5.000000000 1.000000000 1.000000000 1.000000000 1.000000000 1.000000000 1.000000000 1.000000000 1.000000000 1.000000000 1.000000000 1.000000000 1.000000000 1.000000000 1.000000000 1.000000000 1.000000000 1.000000000 1.000000000 1.000000000 1.000000000 1.000000000 1.000000000 1.000000000 1.000000000 1.000000000 1.000000000 1.000000000 1.000000000
//
IT	4386
RD	1
LK	-398798.931856
QD	-1650.774682 -> -810.259398
RI	0.0546871365
TR	0.108584	0.022100
MT	6.279674
MM	C_pi: 1.113339, n_recomb: 30819.005215
RS	0	0.000000	0.592068	348.627237	0.011312	0.000186
RS	1	0.006819	0.592068	368.019500	0.011941	0.002282
RS	2	0.014103	0.592068	388.177192	0.012595	0.007744
RS	3	0.021883	0.592068	409.086342	0.013274	0.013828
RS	4	0.030194	0.510339	499.106130	0.016195	0.016053
RS	5	0.039071	0.510339	523.688377	0.016992	0.014444
RS	6	0.048554	0.526458	532.168833	0.017268	0.013728
RS	7	0.058684	0.526458	557.323092	0.018084	0.014985
RS	8	0.069504	0.532845	575.969414	0.018689	0.017081
RS	9	0.081062	0.532845	601.677672	0.019523	0.019135
RS	10	0.093409	0.568314	588.863650	0.019107	0.020696
RS	11	0.106597	0.568314	614.196544	0.019929	0.021593
RS	12	0.120684	0.632668	575.292755	0.018667	0.021867
RS	13	0.135732	0.632668	599.695297	0.019459	0.021693
RS	14	0.151806	0.716062	552.278184	0.017920	0.021268
RS	15	0.168976	0.716062	575.603191	0.018677	0.020714
RS	16	0.187317	0.810791	529.776429	0.017190	0.020077
RS	17	0.206909	0.810791	552.060736	0.017913	0.019393
RS	18	0.227836	0.910981	511.921630	0.016611	0.018702
RS	19	0.250190	0.910981	533.264641	0.017303	0.018040
RS	20	0.274069	1.010513	500.612555	0.016244	0.017426
RS	21	0.299576	1.010513	521.123988	0.016909	0.016875
RS	22	0.326822	1.103905	496.310367	0.016104	0.016400
RS	23	0.355926	1.103905	516.067063	0.016745	0.016005
RS	24	0.387015	1.186784	498.741368	0.016183	0.015691
RS	25	0.420223	1.186784	517.752581	0.016800	0.015456
RS	26	0.455696	1.256271	507.216643	0.016458	0.015298
RS	27	0.493588	1.256271	525.393344	0.017048	0.015221
RS	28	0.534063	1.310960	520.797717	0.016899	0.015228
RS	29	0.577299	1.310960	537.924387	0.017454	0.015322
RS	30	0.623482	1.351099	538.172739	0.017462	0.015504
RS	31	0.672815	1.351099	553.882423	0.017972	0.015768
RS	32	0.725511	1.378411	557.569227	0.018092	0.016105
RS	33	0.781801	1.378411	571.330813	0.018538	0.016503
RS	34	0.841929	1.395590	576.752637	0.018714	0.016945
RS	35	0.906157	1.395590	587.880968	0.019075	0.017415
RS	36	0.974765	1.405826	593.076389	0.019244	0.017891
RS	37	1.048051	1.405826	600.776294	0.019494	0.018350
RS	38	1.126334	1.412163	603.736974	0.019590	0.018772
RS	39	1.209954	1.412163	607.183690	0.019702	0.019135
RS	40	1.299277	1.416822	606.212445	0.019670	0.019422
RS	41	1.394691	1.416822	604.652672	0.019619	0.019621
RS	42	1.496610	1.421034	598.573262	0.019422	0.019721
RS	43	1.605480	1.421034	591.430083	0.019190	0.019714
RS	44	1.721773	1.425478	579.539886	0.018805	0.019592
RS	45	1.845995	1.425478	566.522453	0.018382	0.019351
RS	46	1.978688	1.430674	548.557658	0.017799	0.018987
RS	47	2.120429	1.430674	529.770339	0.017190	0.018501
RS	48	2.271835	1.436963	506.021023	0.016419	0.017900
RS	49	2.433565	1.436963	482.039602	0.015641	0.017191
RS	50	2.606324	1.444269	453.463084	0.014714	0.016390
RS	51	2.790862	1.444269	425.339197	0.013801	0.015512
RS	52	2.987983	1.452059	393.468492	0.012767	0.014575
RS	53	3.198546	1.452059	362.655911	0.011767	0.013595
RS	54	3.423466	1.463389	328.554709	0.010661	0.012588
RS	55	3.663723	1.463389	296.985302	0.009636	0.011567
RS	56	3.920363	1.463389	265.410895	0.008612	0.010544
RS	57	4.194503	1.463389	234.326940	0.007603	0.009527
RS	58	4.487335	1.518552	197.534898	0.006410	0.008525
RS	59	4.800135	1.518552	171.144052	0.005553	0.007548
RS	60	5.134265	1.518552	146.177872	0.004743	0.006605
RS	61	5.491177	1.518552	122.964861	0.003990	0.005706
RS	62	5.872427	1.518552	101.767461	0.003302	0.004861
RS	63	6.279674	1.518552	336.793106	0.010928	0.017640
PA	4+25*2+4+6 0.108583683 0.022099975 6.279673576 0.592067599 0.510338783 0.526458383 0.532844543 0.568313599 0.632667542 0.716061592 0.810791373 0.910980701 1.010513306 1.103904724 1.186784267 1.256271362 1.310959816 1.351099133 1.378410816 1.395590186 1.405825615 1.412162781 1.416822433 1.421034455 1.425477982 1.430673599 1.436963081 1.444269300 1.452059269 1.463388920 1.518551767
//
IT	4943
RD	2
LK	-397499.285868
QD	-842.916985 -> -576.385569
RI	0.0527236422
TR	0.100314	0.021424
MT	6.975233
MM	C_pi: 1.214395, n_recomb: 32564.722797
RS	0	0.000000	0.674483	331.649211	0.010184	0.000147
RS	1	0.006994	0.674483	351.085388	0.010781	0.001746
RS	2	0.014478	0.674483	371.383767	0.011404	0.005958
RS	3	0.022485	0.674483	392.542624	0.012054	0.010958
RS	4	0.031052	0.466107	598.067414	0.018365	0.015664
RS	5	0.040218	0.466107	627.071219	0.019256	0.015205
RS	6	0.050026	0.469493	651.868108	0.020018	0.014208
RS	7	0.060519	0.469493	681.594947	0.020930	0.015348
RS	8	0.071746	0.451433	739.619970	0.022712	0.017462
RS	9	0.083759	0.451433	769.960639	0.023644	0.020182
RS	10	0.096612	0.472113	765.476337	0.023506	0.021408
RS	11	0.110364	0.472113	794.819437	0.024407	0.023548
RS	12	0.125077	0.534615	728.687720	0.022377	0.022673
RS	13	0.140820	0.534615	756.387732	0.023227	0.023808
RS	14	0.157664	0.629161	667.422718	0.020495	0.021788
RS	15	0.175686	0.629161	693.386670	0.021293	0.022374
RS	16	0.194968	0.748011	606.227074	0.018616	0.020169
RS	17	0.215600	0.748011	630.521636	0.019362	0.020489
RS	18	0.237674	0.885279	554.358612	0.017023	0.018458
RS	19	0.261292	0.885279	577.132230	0.017723	0.018643
RS	20	0.286562	1.032991	515.058575	0.015816	0.016955
RS	21	0.313600	1.032991	536.517978	0.016475	0.017100
RS	22	0.342528	1.181452	488.643930	0.015005	0.015797
RS	23	0.373481	1.181452	509.011917	0.015631	0.015965
RS	24	0.406598	1.320326	474.315383	0.014565	0.015035
RS	25	0.442031	1.320326	493.784121	0.015163	0.015252
RS	26	0.479943	1.440535	470.854508	0.014459	0.014647
RS	27	0.520506	1.440535	489.538833	0.015033	0.014925
RS	28	0.563907	1.535546	476.988613	0.014647	0.014614
RS	29	0.610343	1.535546	494.880910	0.015197	0.014984
RS	30	0.660027	1.602768	491.206471	0.015084	0.014960
RS	31	0.713186	1.602768	508.128789	0.015604	0.015447
RS	32	0.770063	1.644099	511.454950	0.015706	0.015677
RS	33	0.830919	1.644099	527.017281	0.016184	0.016263
RS	34	0.896031	1.665044	534.954149	0.016427	0.016676
RS	35	0.965697	1.665044	548.538845	0.016845	0.017304
RS	36	1.040236	1.673161	558.141613	0.017139	0.017792
RS	37	1.119988	1.673161	568.938904	0.017471	0.018372
RS	38	1.205319	1.675823	577.090135	0.017721	0.018808
RS	39	1.296618	1.675823	584.194984	0.017940	0.019246
RS	40	1.394303	1.678095	588.328554	0.018066	0.019521
RS	41	1.498820	1.678095	590.868345	0.018144	0.019750
RS	42	1.610647	1.682276	589.381063	0.018099	0.019805
RS	43	1.730296	1.682276	586.633403	0.018014	0.019797
RS	44	1.858314	1.689219	578.661880	0.017770	0.019604
RS	45	1.995286	1.689219	570.166120	0.017509	0.019347
RS	46	2.141839	1.699461	555.353661	0.017054	0.018897
RS	47	2.298641	1.699461	541.024468	0.016614	0.018398
RS	48	2.466411	1.713129	519.658100	0.015958	0.017710
RS	49	2.645916	1.713129	499.861048	0.015350	0.017004
RS	50	2.837976	1.729353	473.035511	0.014526	0.016134
RS	51	3.043469	1.729353	448.578052	0.013775	0.015284
RS	52	3.263335	1.746309	417.983679	0.012835	0.014308
RS	53	3.498579	1.746309	390.039205	0.011977	0.013380
RS	54	3.750278	1.769561	356.112032	0.010936	0.012335
RS	55	4.019581	1.769561	326.470586	0.010025	0.011382
RS	56	4.307720	1.769561	296.079575	0.009092	0.010418
RS	57	4.616012	1.769561	265.431014	0.008151	0.009451
RS	58	4.945868	1.889157	221.500838	0.006802	0.008211
RS	59	5.298795	1.889157	196.092549	0.006022	0.007350
RS	60	5.676408	1.889157	171.313741	0.005261	0.006502
RS	61	6.080431	1.889157	147.559189	0.004531	0.005676
RS	62	6.512714	1.889157	125.185120	0.003844	0.004884
RS	63	6.975233	1.889157	460.880716	0.014153	0.018797
PA	4+25*2+4+6 0.100314071 0.021423525 6.975232513 0.674482934 0.466106787 0.469493288 0.451433189 0.472113237 0.534615102 0.629161165 0.748011209 0.885278747 1.032991140 1.181452490 1.320326019 1.440535102 1.535545900 1.602768045 1.644099469 1.665044013 1.673161152 1.675822812 1.678094740 1.682275787 1.689219195 1.699461107 1.713129149 1.729353043 1.746309488 1.769561493 1.889156990
//
IT	4546
RD	3
LK	-397048.620640
QD	-633.474359 -> -496.593014
RI	0.0428631825
TR	0.095283	0.021529
MT	7.389818
MM	C_pi: 1.305872, n_recomb: 35153.694992
RS	0	0.000000	0.882952	277.306974	0.007888	0.000113
RS	1	0.007091	0.882952	294.535224	0.008378	0.001341
RS	2	0.014685	0.882952	312.651161	0.008894	0.004605
RS	3	0.022818	0.882952	331.673841	0.009435	0.008578
RS	4	0.031527	0.490814	629.888732	0.017918	0.015482
RS	5	0.040853	0.490814	661.482107	0.018817	0.015117
RS	6	0.050842	0.486701	699.494677	0.019898	0.014145
RS	7	0.061538	0.486701	732.331822	0.020832	0.014825
RS	8	0.072993	0.441989	841.848757	0.023948	0.017496
RS	9	0.085260	0.441989	876.128839	0.024923	0.020206
RS	10	0.098397	0.444537	904.823597	0.025739	0.022028
RS	11	0.112466	0.444537	937.899562	0.026680	0.024538
RS	12	0.127532	0.498765	866.182333	0.024640	0.023595
RS	13	0.143666	0.498765	897.214771	0.025523	0.025205
RS	14	0.160945	0.593361	781.649004	0.022235	0.022581
RS	15	0.179449	0.593361	810.650335	0.023060	0.023606
RS	16	0.199265	0.720567	692.908205	0.019711	0.020641
RS	17	0.220486	0.720567	719.929792	0.020479	0.021362
RS	18	0.243213	0.875600	616.074913	0.017525	0.018615
RS	19	0.267550	0.875600	641.220107	0.018240	0.019153
RS	20	0.293614	1.050796	556.466569	0.015830	0.016860
RS	21	0.321525	1.050796	579.941440	0.016497	0.017303
RS	22	0.351416	1.234589	514.597988	0.014639	0.015522
RS	23	0.383427	1.234589	536.683170	0.015267	0.015934
RS	24	0.417707	1.412210	489.309630	0.013919	0.014646
RS	25	0.454419	1.412210	510.300276	0.014516	0.015061
RS	26	0.493733	1.568788	478.883311	0.013623	0.014207
RS	27	0.535836	1.568788	499.021265	0.014195	0.014638
RS	28	0.580924	1.692195	481.688027	0.013702	0.014170
RS	29	0.629209	1.692195	501.097291	0.014254	0.014652
RS	30	0.680918	1.776160	496.006719	0.014110	0.014551
RS	31	0.736294	1.776160	514.623115	0.014639	0.015120
RS	32	0.795597	1.822264	519.495734	0.014778	0.015346
RS	33	0.859104	1.822264	536.995827	0.015276	0.015995
RS	34	0.927116	1.838974	548.762387	0.015610	0.016461
RS	35	0.999950	1.838974	564.521128	0.016059	0.017136
RS	36	1.077949	1.838745	579.149917	0.016475	0.017708
RS	37	1.161479	1.838745	592.271223	0.016848	0.018319
RS	38	1.250932	1.833670	605.340238	0.017220	0.018832
RS	39	1.346728	1.833670	614.785813	0.017489	0.019283
RS	40	1.449318	1.831578	622.724737	0.017714	0.019600
RS	41	1.559182	1.831578	627.491417	0.017850	0.019827
RS	42	1.676837	1.835391	628.307188	0.017873	0.019883
RS	43	1.802835	1.835391	627.573943	0.017852	0.019865
RS	44	1.937767	1.845615	620.430273	0.017649	0.019640
RS	45	2.082268	1.845615	613.674394	0.017457	0.019374
RS	46	2.237015	1.862364	598.391278	0.017022	0.018872
RS	47	2.402736	1.862364	585.498031	0.016655	0.018373
RS	48	2.580209	1.885189	562.676041	0.016006	0.017628
RS	49	2.770266	1.885189	543.995165	0.015475	0.016939
RS	50	2.973800	1.912083	515.201080	0.014656	0.016022
RS	51	3.191767	1.912083	491.497041	0.013981	0.015204
RS	52	3.425191	1.939624	458.868490	0.013053	0.014203
RS	53	3.675167	1.939624	431.213488	0.012267	0.013317
RS	54	3.942869	1.975972	394.625466	0.011226	0.012249
RS	55	4.229554	1.975972	364.817446	0.010378	0.011344
RS	56	4.536568	1.975972	333.762147	0.009494	0.010423
RS	57	4.865354	1.975972	301.959273	0.008590	0.009490
RS	58	5.217454	2.163565	248.520467	0.007070	0.008063
RS	59	5.594521	2.163565	223.121601	0.006347	0.007281
RS	60	5.998327	2.163565	197.828770	0.005628	0.006498
RS	61	6.430768	2.163565	173.069418	0.004923	0.005726
RS	62	6.893873	2.163565	149.252494	0.004246	0.004975
RS	63	7.389818	2.163565	593.359525	0.016879	0.020229
PA	4+25*2+4+6 0.095283036 0.021528970 7.389818000 0.882952203 0.490813769 0.486700973 0.441988867 0.444537249 0.498764581 0.593360680 0.720566859 0.875600063 1.050795523 1.234588647 1.412209516 1.568787699 1.692195375 1.776160056 1.822263973 1.838974115 1.838745028 1.833670363 1.831578468 1.835391095 1.845614896 1.862364163 1.885189350 1.912082604 1.939623678 1.975971534 2.163564967
//
IT	4842
RD	4
LK	-396796.853749
QD	-546.785818 -> -448.194578
RI	0.0334329452
TR	0.091619	0.021918
MT	7.667446
MM	C_pi: 1.382278, n_recomb: 37841.786283
RS	0	0.000000	1.163657	228.449103	0.006037	0.000089
RS	1	0.007153	1.163657	243.256323	0.006428	0.001058
RS	2	0.014818	1.163657	258.906863	0.006842	0.003660
RS	3	0.023031	1.163657	275.431602	0.007279	0.006862
RS	4	0.031831	0.528306	641.930185	0.016964	0.015426
RS	5	0.041261	0.528306	675.321248	0.017846	0.014966
RS	6	0.051365	0.525993	712.602979	0.018831	0.013870
RS	7	0.062193	0.525993	747.561878	0.019755	0.014100
RS	8	0.073794	0.454333	904.873865	0.023912	0.017291
RS	9	0.086226	0.454333	942.643416	0.024910	0.019809
RS	10	0.099547	0.438328	1015.216119	0.026828	0.022414
RS	11	0.113820	0.438328	1051.932716	0.027798	0.025007
RS	12	0.129115	0.483508	987.472727	0.026095	0.024361
RS	13	0.145503	0.483508	1021.800780	0.027002	0.026153
RS	14	0.163064	0.575531	888.793816	0.023487	0.023309
RS	15	0.181881	0.575531	920.860207	0.024334	0.024517
RS	16	0.202044	0.705905	778.683534	0.020577	0.021128
RS	17	0.223650	0.705905	808.549255	0.021367	0.022028
RS	18	0.246800	0.870817	681.289703	0.018004	0.018842
RS	19	0.271607	0.870817	708.999965	0.018736	0.019544
RS	20	0.298188	1.063559	604.642844	0.015978	0.016866
RS	21	0.326671	1.063559	630.374445	0.016658	0.017451
RS	22	0.357190	1.271947	549.829816	0.014530	0.015361
RS	23	0.389893	1.271947	573.891099	0.015166	0.015889
RS	24	0.424936	1.478073	515.558946	0.013624	0.014372
RS	25	0.462484	1.478073	538.320902	0.014226	0.014878
RS	26	0.502719	1.662103	499.730727	0.013206	0.013869
RS	27	0.545832	1.662103	521.537564	0.013782	0.014370
RS	28	0.592028	1.806579	500.416483	0.013224	0.013813
RS	29	0.641529	1.806579	521.500644	0.013781	0.014344
RS	30	0.694571	1.901407	515.744673	0.013629	0.014214
RS	31	0.751406	1.901407	536.134027	0.014168	0.014813
RS	32	0.812308	1.947632	543.143125	0.014353	0.015066
RS	33	0.877565	1.947632	562.559240	0.014866	0.015731
RS	34	0.947491	1.956635	578.631862	0.015291	0.016270
RS	35	1.022418	1.956635	596.417190	0.015761	0.016956
RS	36	1.102705	1.945789	616.386956	0.016289	0.017624
RS	37	1.188734	1.945789	631.528831	0.016689	0.018243
RS	38	1.280918	1.931807	649.521542	0.017164	0.018843
RS	39	1.379695	1.931807	660.820890	0.017463	0.019299
RS	40	1.485538	1.925024	672.119399	0.017761	0.019669
RS	41	1.598952	1.925024	678.433689	0.017928	0.019899
RS	42	1.720478	1.928680	680.637734	0.017986	0.019965
RS	43	1.850698	1.928680	681.067612	0.017998	0.019949
RS	44	1.990231	1.942676	673.468418	0.017797	0.019701
RS	45	2.139746	1.942676	667.477872	0.017639	0.019442
RS	46	2.299955	1.966514	650.227408	0.017183	0.018895
RS	47	2.471625	1.966514	637.741934	0.016853	0.018412
RS	48	2.655574	1.999058	611.922136	0.016171	0.017615
RS	49	2.852680	1.999058	593.355342	0.015680	0.016953
RS	50	3.063886	2.037118	561.164019	0.014829	0.015991
RS	51	3.290200	2.037118	537.315293	0.014199	0.015209
RS	52	3.532701	2.075639	501.465014	0.013252	0.014179
RS	53	3.792549	2.075639	473.370833	0.012509	0.013333
RS	54	4.070984	2.125469	433.147821	0.011446	0.012237
RS	55	4.369335	2.125469	402.672977	0.010641	0.011374
RS	56	4.689028	2.125469	370.557104	0.009792	0.010486
RS	57	5.031588	2.125469	337.309262	0.008914	0.009582
RS	58	5.398651	2.381951	273.438098	0.007226	0.007980
RS	59	5.791971	2.381951	248.015254	0.006554	0.007261
RS	60	6.213425	2.381951	222.288473	0.005874	0.006533
RS	61	6.665025	2.381951	196.699709	0.005198	0.005805
RS	62	7.148929	2.381951	171.688494	0.004537	0.005088
RS	63	7.667446	2.381951	724.934297	0.019157	0.021731
PA	4+25*2+4+6 0.091619198 0.021917756 7.667446412 1.163657182 0.528305759 0.525993484 0.454333309 0.438328168 0.483507820 0.575530875 0.705904712 0.870816969 1.063559484 1.271947406 1.478072834 1.662103230 1.806578927 1.901407106 1.947632209 1.956635375 1.945789145 1.931806586 1.925024121 1.928680317 1.942676466 1.966514014 1.999057950 2.037118454 2.075639064 2.125469281 2.381950678
//
IT	5037
RD	5
LK	-396608.224420
QD	-490.108731 -> -408.512570
RI	0.0263505078
TR	0.088652	0.022411
MT	7.874515
MM	C_pi: 1.446483, n_recomb: 40448.900406
RS	0	0.000000	1.495651	191.101880	0.004725	0.000072
RS	1	0.007198	1.495651	203.855221	0.005040	0.000857
RS	2	0.014914	1.495651	217.382955	0.005374	0.002985
RS	3	0.023185	1.495651	231.720722	0.005729	0.005622
RS	4	0.032051	0.562508	653.047427	0.016145	0.015471
RS	5	0.041556	0.562508	687.981464	0.017009	0.014914
RS	6	0.051745	0.573057	710.679177	0.017570	0.013493
RS	7	0.062667	0.573057	747.033296	0.018469	0.013375
RS	8	0.074376	0.475083	943.723430	0.023331	0.016949
RS	9	0.086927	0.475083	984.484940	0.024339	0.019245
RS	10	0.100382	0.440511	1104.131524	0.027297	0.022609
RS	11	0.114805	0.440511	1144.328835	0.028291	0.025185
RS	12	0.130266	0.476824	1094.568232	0.027061	0.024959
RS	13	0.146840	0.476824	1132.077792	0.027988	0.026820
RS	14	0.164607	0.565666	987.513386	0.024414	0.023928
RS	15	0.183653	0.565666	1022.536430	0.025280	0.025215
RS	16	0.204069	0.697246	859.966504	0.021261	0.021566
RS	17	0.225955	0.697246	892.600417	0.022067	0.022549
RS	18	0.249417	0.868413	744.765684	0.018413	0.019065
RS	19	0.274567	0.868413	775.003624	0.019160	0.019851
RS	20	0.301528	1.073567	653.026187	0.016144	0.016901
RS	21	0.330429	1.073567	681.006448	0.016836	0.017562
RS	22	0.361410	1.300571	586.641795	0.014503	0.015250
RS	23	0.394621	1.300571	612.686003	0.015147	0.015839
RS	24	0.430223	1.529297	544.350905	0.013458	0.014157
RS	25	0.468388	1.529297	568.891835	0.014064	0.014709
RS	26	0.509299	1.735652	523.784305	0.012949	0.013590
RS	27	0.553155	1.735652	547.256719	0.013530	0.014124
RS	28	0.600167	1.897183	522.775502	0.012924	0.013510
RS	29	0.650564	1.897183	545.510801	0.013486	0.014061
RS	30	0.704588	1.999970	539.354354	0.013334	0.013922
RS	31	0.762500	1.999970	561.465833	0.013881	0.014528
RS	32	0.824581	2.044370	570.789364	0.014111	0.014815
RS	33	0.891130	2.044370	592.039163	0.014637	0.015481
RS	34	0.962470	2.044485	612.591178	0.015145	0.016091
RS	35	1.038944	2.044485	632.283389	0.015632	0.016776
RS	36	1.120923	2.022449	657.770701	0.016262	0.017536
RS	37	1.208802	2.022449	674.764508	0.016682	0.018157
RS	38	1.303007	1.999353	697.779582	0.017251	0.018843
RS	39	1.403992	1.999353	710.700542	0.017570	0.019305
RS	40	1.512246	1.987821	725.263049	0.017930	0.019729
RS	41	1.628292	1.987821	732.822559	0.018117	0.019967
RS	42	1.752690	1.991269	736.081075	0.018198	0.020047
RS	43	1.886043	1.991269	737.310807	0.018228	0.020043
RS	44	2.028994	2.008902	728.736940	0.018016	0.019775
RS	45	2.182234	2.008902	723.111433	0.017877	0.019532
RS	46	2.346504	2.039570	703.277682	0.017387	0.018945
RS	47	2.522598	2.039570	690.795218	0.017078	0.018487
RS	48	2.711367	2.081471	661.353820	0.016350	0.017641
RS	49	2.913723	2.081471	642.526892	0.015885	0.017011
RS	50	3.130644	2.130306	606.383221	0.014991	0.016005
RS	51	3.363178	2.130306	582.078677	0.014390	0.015260
RS	52	3.612450	2.179459	542.574053	0.013414	0.014201
RS	53	3.879664	2.179459	513.820319	0.012703	0.013390
RS	54	4.166112	2.242466	469.624307	0.011610	0.012264
RS	55	4.473177	2.242466	438.378959	0.010838	0.011436
RS	56	4.802344	2.242466	405.155862	0.010016	0.010578
RS	57	5.155204	2.242466	370.472688	0.009159	0.009697
RS	58	5.533462	2.567518	295.776961	0.007312	0.007929
RS	59	5.938946	2.567518	270.442340	0.006686	0.007263
RS	60	6.373616	2.567518	244.460516	0.006044	0.006581
RS	61	6.839572	2.567518	218.276872	0.005396	0.005891
RS	62	7.339067	2.567518	192.347727	0.004755	0.005205
RS	63	7.874515	2.567518	853.856370	0.021110	0.023231
PA	4+25*2+4+6 0.088651653 0.022411273 7.874514615 1.495650607 0.562508117 0.573056802 0.475082726 0.440510663 0.476824160 0.565665504 0.697245973 0.868412949 1.073566970 1.300570517 1.529297085 1.735652110 1.897183018 1.999970284 2.044369671 2.044485271 2.022448794 1.999353199 1.987821072 1.991269136 2.008902389 2.039569825 2.081470933 2.130305740 2.179459023 2.242465502 2.567517963
//
IT	5814
RD	6
LK	-396450.033795
QD	-444.170825 -> -373.429127
RI	0.0212507373
TR	0.086101	0.022937
MT	8.042387
MM	C_pi: 1.502349, n_recomb: 42952.927768
RS	0	0.000000	1.868825	163.123019	0.003798	0.000059
RS	1	0.007233	1.868825	174.236963	0.004056	0.000711
RS	2	0.014990	1.868825	186.055303	0.004332	0.002485
RS	3	0.023307	1.868825	198.614804	0.004624	0.004696
RS	4	0.032226	0.588414	669.438875	0.015585	0.015601
RS	5	0.041790	0.588414	705.953239	0.016436	0.014978
RS	6	0.052046	0.622790	702.878908	0.016364	0.013063
RS	7	0.063044	0.622790	740.151910	0.017232	0.012704
RS	8	0.074838	0.499661	967.774010	0.022531	0.016533
RS	9	0.087484	0.499661	1011.068886	0.023539	0.018622
RS	10	0.101045	0.446544	1177.693135	0.027418	0.022667
RS	11	0.115587	0.446544	1221.194049	0.028431	0.025195
RS	12	0.131181	0.474318	1190.559365	0.027718	0.025422
RS	13	0.147903	0.474318	1231.134032	0.028662	0.027309
RS	14	0.165835	0.559934	1078.921109	0.025119	0.024449
RS	15	0.185063	0.559934	1116.780878	0.026000	0.025773
RS	16	0.205682	0.691914	936.582648	0.021805	0.021949
RS	17	0.227793	0.691914	971.878264	0.022627	0.022975
RS	18	0.251503	0.867507	805.437058	0.018752	0.019270
RS	19	0.276928	0.867507	838.118411	0.019512	0.020103
RS	20	0.304192	1.082218	699.902990	0.016295	0.016946
RS	21	0.333428	1.082218	730.066944	0.016997	0.017650
RS	22	0.364779	1.324339	622.819816	0.014500	0.015167
RS	23	0.398398	1.324339	650.792995	0.015151	0.015790
RS	24	0.434448	1.572168	573.066425	0.013342	0.013980
RS	25	0.473106	1.572168	599.334576	0.013953	0.014556
RS	26	0.514560	1.797926	548.078158	0.012760	0.013352
RS	27	0.559012	1.797926	573.159425	0.013344	0.013901
RS	28	0.606680	1.974425	545.507427	0.012700	0.013244
RS	29	0.657796	1.974425	569.827693	0.013266	0.013803
RS	30	0.712609	2.083923	563.326211	0.013115	0.013658
RS	31	0.771387	2.083923	587.083144	0.013668	0.014264
RS	32	0.834417	2.125914	598.711033	0.013939	0.014583
RS	33	0.902005	2.125914	621.709854	0.014474	0.015242
RS	34	0.974483	2.117009	646.752790	0.015057	0.015918
RS	35	1.052202	2.117009	668.262374	0.015558	0.016597
RS	36	1.135544	2.083871	699.353313	0.016282	0.017443
RS	37	1.224914	2.083871	718.102880	0.016718	0.018064
RS	38	1.320748	2.051754	746.265089	0.017374	0.018831
RS	39	1.423514	2.051754	760.696948	0.017710	0.019299
RS	40	1.533713	2.035424	778.590249	0.018127	0.019777
RS	41	1.651883	2.035424	787.263180	0.018329	0.020027
RS	42	1.778601	2.038410	791.533250	0.018428	0.020124
RS	43	1.914484	2.038410	793.411467	0.018472	0.020135
RS	44	2.060197	2.059230	783.720232	0.018246	0.019853
RS	45	2.216449	2.059230	778.298414	0.018120	0.019632
RS	46	2.384003	2.096086	755.689112	0.017593	0.019010
RS	47	2.563676	2.096086	743.051318	0.017299	0.018578
RS	48	2.756346	2.146573	709.788803	0.016525	0.017690
RS	49	2.962952	2.146573	690.559889	0.016077	0.017091
RS	50	3.184503	2.205392	650.287845	0.015140	0.016046
RS	51	3.422078	2.205392	625.415101	0.014560	0.015334
RS	52	3.676839	2.264490	582.122344	0.013553	0.014247
RS	53	3.950026	2.264490	552.639447	0.012866	0.013470
RS	54	4.242974	2.339994	504.367986	0.011742	0.012312
RS	55	4.557111	2.339994	472.337654	0.010997	0.011516
RS	56	4.893971	2.339994	438.026402	0.010198	0.010684
RS	57	5.255196	2.339994	401.959613	0.009358	0.009822
RS	58	5.642550	2.732734	316.211353	0.007362	0.007895
RS	59	6.057922	2.732734	291.051999	0.006776	0.007275
RS	60	6.503338	2.732734	264.947508	0.006168	0.006633
RS	61	6.980973	2.732734	238.340045	0.005549	0.005977
RS	62	7.493156	2.732734	211.694051	0.004929	0.005318
RS	63	8.042387	2.732734	981.205558	0.022844	0.024702
PA	4+25*2+4+6 0.086100830 0.022936708 8.042386948 1.868825472 0.588414339 0.622789991 0.499661435 0.446544192 0.474318116 0.559933532 0.691914439 0.867507331 1.082218361 1.324339402 1.572167533 1.797925807 1.974425429 2.083922775 2.125914319 2.117009031 2.083871040 2.051754002 2.035423898 2.038410226 2.059230032 2.096085982 2.146572977 2.205391797 2.264490476 2.339993652 2.732733941
//
IT	5610
RD	7
LK	-396312.300850
QD	-404.459962 -> -342.104787
RI	0.0175216269
TR	0.083836	0.023463
MT	8.186346
MM	C_pi: 1.552587, n_recomb: 45363.353462
RS	0	0.000000	2.280907	141.646456	0.003122	0.000050
RS	1	0.007263	2.280907	151.447166	0.003339	0.000599
RS	2	0.015054	2.280907	161.888234	0.003569	0.002099
RS	3	0.023410	2.280907	173.005837	0.003814	0.003977
RS	4	0.032373	0.605347	692.410375	0.015264	0.015800
RS	5	0.041988	0.605347	730.662898	0.016107	0.015145
RS	6	0.052300	0.673223	693.105765	0.015279	0.012609
RS	7	0.063362	0.673223	730.993975	0.016114	0.012093
RS	8	0.075227	0.526266	982.440912	0.021657	0.016078
RS	9	0.087954	0.526266	1027.877249	0.022659	0.017987
RS	10	0.101605	0.454545	1240.139434	0.027338	0.022630
RS	11	0.116248	0.454545	1286.774044	0.028366	0.025101
RS	12	0.131954	0.474065	1278.074264	0.028174	0.025782
RS	13	0.148801	0.474065	1321.613122	0.029134	0.027678
RS	14	0.166872	0.556544	1164.510209	0.025671	0.024893
RS	15	0.186255	0.556544	1205.103021	0.026566	0.026235
RS	16	0.207046	0.688557	1009.234783	0.022248	0.022286
RS	17	0.229347	0.688557	1047.094674	0.023082	0.023336
RS	18	0.253268	0.867520	863.476153	0.019035	0.019456
RS	19	0.278926	0.867520	898.517675	0.019807	0.020318
RS	20	0.306447	1.090031	745.053783	0.016424	0.016994
RS	21	0.335968	1.090031	777.331416	0.017136	0.017725
RS	22	0.367632	1.345034	657.860295	0.014502	0.015102
RS	23	0.401597	1.345034	687.700121	0.015160	0.015747
RS	24	0.438028	1.609758	600.977111	0.013248	0.013829
RS	25	0.477105	1.609758	628.911263	0.013864	0.014418
RS	26	0.519021	1.853179	571.713889	0.012603	0.013142
RS	27	0.563981	1.853179	598.338941	0.013190	0.013700
RS	28	0.612206	2.043609	567.572998	0.012512	0.013005
RS	29	0.663934	2.043609	593.406762	0.013081	0.013566
RS	30	0.719419	2.159424	586.506991	0.012929	0.013417
RS	31	0.778934	2.159424	611.832677	0.013487	0.014019
RS	32	0.842772	2.199102	625.647967	0.013792	0.014364
RS	33	0.911246	2.199102	650.319245	0.014336	0.015015
RS	34	0.984694	2.181505	679.763830	0.014985	0.015748
RS	35	1.063476	2.181505	703.022066	0.015498	0.016420
RS	36	1.147980	2.137617	739.727404	0.016307	0.017343
RS	37	1.238621	2.137617	760.175890	0.016757	0.017963
RS	38	1.335846	2.096676	793.593643	0.017494	0.018807
RS	39	1.440133	2.096676	809.488067	0.017845	0.019282
RS	40	1.551993	2.075481	830.851114	0.018315	0.019813
RS	41	1.671979	2.075481	840.590890	0.018530	0.020076
RS	42	1.800679	2.077694	845.968552	0.018649	0.020194
RS	43	1.938726	2.077694	848.447423	0.018703	0.020222
RS	44	2.086800	2.101156	837.687953	0.018466	0.019931
RS	45	2.245629	2.101156	832.421609	0.018350	0.019730
RS	46	2.415994	2.143453	807.058595	0.017791	0.019081
RS	47	2.598732	2.143453	794.219188	0.017508	0.018676
RS	48	2.794743	2.201647	757.142885	0.016691	0.017751
RS	49	3.004990	2.201647	737.470564	0.016257	0.017182
RS	50	3.230507	2.269542	693.073063	0.015278	0.016102
RS	51	3.472404	2.269542	667.599354	0.014717	0.015421
RS	52	3.731870	2.337776	620.520126	0.013679	0.014309
RS	53	4.010181	2.337776	590.290599	0.013012	0.013560
RS	54	4.308707	2.424939	537.940838	0.011858	0.012374
RS	55	4.628914	2.424939	505.129884	0.011135	0.011605
RS	56	4.972378	2.424939	469.755477	0.010355	0.010795
RS	57	5.340788	2.424939	432.349996	0.009531	0.009950
RS	58	5.735956	2.884168	335.376544	0.007393	0.007872
RS	59	6.159826	2.884168	310.442760	0.006843	0.007293
RS	60	6.614481	2.884168	284.298888	0.006267	0.006686
RS	61	7.102158	2.884168	257.379864	0.005674	0.006061
RS	62	7.625256	2.884168	230.152678	0.005074	0.005426
RS	63	8.186346	2.884168	1108.224015	0.024430	0.026132
PA	4+25*2+4+6 0.083836223 0.023462739 8.186346074 2.280907155 0.605347000 0.673223006 0.526266359 0.454545287 0.474064577 0.556544137 0.688557314 0.867520361 1.090031493 1.345033942 1.609757569 1.853178655 2.043609337 2.159423728 2.199101750 2.181505240 2.137616757 2.096675548 2.075480602 2.077693678 2.101155696 2.143452893 2.201646957 2.269542279 2.337775501 2.424938777 2.884168324
//
IT	3716
RD	8
LK	-396190.702233
QD	-369.531019 -> -314.152079
RI	0.0147052183
TR	0.081789	0.023976
MT	8.314258
MM	C_pi: 1.598870, n_recomb: 47692.170826
RS	0	0.000000	2.735904	124.514044	0.002611	0.000043
RS	1	0.007289	2.735904	133.233750	0.002794	0.000511
RS	2	0.015110	2.735904	142.536343	0.002989	0.001790
RS	3	0.023500	2.735904	152.456611	0.003197	0.003401
RS	4	0.032502	0.614421	721.542053	0.015129	0.016052
RS	5	0.042161	0.614421	761.718641	0.015972	0.015393
RS	6	0.052523	0.723622	682.906896	0.014319	0.012145
RS	7	0.063640	0.723622	721.210874	0.015122	0.011538
RS	8	0.075568	0.554143	990.791871	0.020775	0.015604
RS	9	0.088366	0.554143	1038.038538	0.021765	0.017361
RS	10	0.102096	0.463661	1294.174333	0.027136	0.022527
RS	11	0.116827	0.463661	1343.784792	0.028176	0.024942
RS	12	0.132632	0.475115	1359.008020	0.028495	0.026065
RS	13	0.149589	0.475115	1405.425039	0.029469	0.027963
RS	14	0.167782	0.554558	1245.521991	0.026116	0.025278
RS	15	0.187301	0.554558	1288.761240	0.027022	0.026629
RS	16	0.208243	0.686400	1078.689572	0.022618	0.022588
RS	17	0.230711	0.686400	1119.030614	0.023464	0.023651
RS	18	0.254817	0.868059	919.290856	0.019276	0.019629
RS	19	0.280680	0.868059	956.619344	0.020058	0.020509
RS	20	0.308429	1.097154	788.655150	0.016536	0.017044
RS	21	0.338200	1.097154	822.983169	0.017256	0.017794
RS	22	0.370141	1.363476	691.759573	0.014505	0.015050
RS	23	0.404410	1.363476	723.408177	0.015168	0.015709
RS	24	0.441177	1.643572	627.950723	0.013167	0.013698
RS	25	0.480624	1.643572	657.493052	0.013786	0.014296
RS	26	0.522947	1.903562	594.459724	0.012465	0.012957
RS	27	0.568354	1.903562	622.566670	0.013054	0.013518
RS	28	0.617072	2.107411	588.676250	0.012343	0.012789
RS	29	0.669340	2.107411	615.955980	0.012915	0.013349
RS	30	0.725418	2.229589	608.544100	0.012760	0.013194
RS	31	0.785584	2.229589	635.367070	0.013322	0.013790
RS	32	0.850136	2.267346	651.199879	0.013654	0.014156
RS	33	0.919393	2.267346	677.474588	0.014205	0.014799
RS	34	0.993698	2.241571	711.171630	0.014912	0.015580
RS	35	1.073419	2.241571	736.121716	0.015435	0.016245
RS	36	1.158952	2.187363	778.397851	0.016321	0.017237
RS	37	1.250718	2.187363	800.508165	0.016785	0.017856
RS	38	1.349174	2.137823	839.261389	0.017597	0.018771
RS	39	1.454807	2.137823	856.600798	0.017961	0.019253
RS	40	1.568139	2.111721	881.583339	0.018485	0.019837
RS	41	1.689732	2.111721	892.386007	0.018711	0.020113
RS	42	1.820189	2.112853	899.031449	0.018851	0.020254
RS	43	1.960154	2.112853	902.114638	0.018915	0.020299
RS	44	2.110322	2.138427	890.429975	0.018670	0.020005
RS	45	2.271435	2.138427	885.326399	0.018563	0.019825
RS	46	2.444293	2.185447	857.335458	0.017976	0.019154
RS	47	2.629750	2.185447	844.302210	0.017703	0.018773
RS	48	2.828726	2.250484	803.525602	0.016848	0.017818
RS	49	3.042205	2.250484	783.415055	0.016426	0.017277
RS	50	3.271245	2.326557	734.982725	0.015411	0.016167
RS	51	3.516980	2.326557	708.910399	0.014864	0.015515
RS	52	3.780627	2.403104	658.110658	0.013799	0.014380
RS	53	4.063492	2.403104	627.137599	0.013150	0.013657
RS	54	4.366975	2.501048	570.753759	0.011967	0.012443
RS	55	4.692580	2.501048	537.169557	0.011263	0.011699
RS	56	5.041918	2.501048	500.752765	0.010500	0.010908
RS	57	5.416720	2.501048	462.042204	0.009688	0.010078
RS	58	5.818842	3.025352	353.698788	0.007416	0.007856
RS	59	6.250276	3.025352	329.015764	0.006899	0.007313
RS	60	6.713157	3.025352	302.882867	0.006351	0.006739
RS	61	7.209778	3.025352	275.725349	0.005781	0.006140
RS	62	7.742599	3.025352	248.009059	0.005200	0.005527
RS	63	8.314258	3.025352	1235.718126	0.025910	0.027517
PA	4+25*2+4+6 0.081788901 0.023975603 8.314257731 2.735904276 0.614421207 0.723621829 0.554143280 0.463660676 0.475115264 0.554558026 0.686399531 0.868059368 1.097154387 1.363476311 1.643571541 1.903561667 2.107410737 2.229589100 2.267345512 2.241570823 2.187363454 2.137822698 2.111721191 2.112853395 2.138426715 2.185447011 2.250483863 2.326557013 2.403103620 2.501047660 3.025352193
//
IT	4534
RD	9
LK	-396082.620309
QD	-338.618171 -> -289.206941
RI	0.0125039511
TR	0.079919	0.024470
MT	8.430315
MM	C_pi: 1.642163, n_recomb: 49947.726894
RS	0	0.000000	3.242785	110.294305	0.002208	0.000037
RS	1	0.007312	3.242785	118.094173	0.002364	0.000439
RS	2	0.015160	3.242785	126.424884	0.002531	0.001535
RS	3	0.023581	3.242785	135.319429	0.002709	0.002924
RS	4	0.032618	0.617288	755.924394	0.015134	0.016344
RS	5	0.042315	0.617288	798.197562	0.015981	0.015701
RS	6	0.052722	0.773815	672.778634	0.013470	0.011683
RS	7	0.063890	0.773815	711.356843	0.014242	0.011031
RS	8	0.075874	0.582956	994.616628	0.019913	0.015125
RS	9	0.088735	0.582956	1043.389903	0.020890	0.016751
RS	10	0.102536	0.473450	1341.555004	0.026859	0.022378
RS	11	0.117346	0.473450	1393.992894	0.027909	0.024739
RS	12	0.133240	0.476957	1434.635859	0.028723	0.026290
RS	13	0.150296	0.476957	1483.854374	0.029708	0.028187
RS	14	0.168598	0.553435	1322.852544	0.026485	0.025617
RS	15	0.188240	0.553435	1368.662984	0.027402	0.026974
RS	16	0.209317	0.684961	1145.554602	0.022935	0.022862
RS	17	0.231936	0.684961	1188.304128	0.023791	0.023934
RS	18	0.256209	0.868824	973.271235	0.019486	0.019790
RS	19	0.282256	0.868824	1012.822025	0.020278	0.020683
RS	20	0.310209	1.103591	830.933815	0.016636	0.017096
RS	21	0.340205	1.103591	867.255631	0.017363	0.017860
RS	22	0.372395	1.380037	724.633042	0.014508	0.015010
RS	23	0.406939	1.380037	758.038097	0.015177	0.015680
RS	24	0.444009	1.674346	654.025955	0.013094	0.013585
RS	25	0.483789	1.674346	685.123592	0.013717	0.014189
RS	26	0.526479	1.950126	616.305413	0.012339	0.012790
RS	27	0.572290	1.950126	645.837174	0.012930	0.013353
RS	28	0.621451	2.167160	608.769469	0.012188	0.012591
RS	29	0.674207	2.167160	637.432347	0.012762	0.013150
RS	30	0.730820	2.295937	629.369911	0.012601	0.012986
RS	31	0.791574	2.295937	657.623371	0.013166	0.013576
RS	32	0.856770	2.332295	675.275246	0.013520	0.013958
RS	33	0.926734	2.332295	703.088865	0.014076	0.014592
RS	34	1.001814	2.298922	740.850961	0.014833	0.015415
RS	35	1.082384	2.298922	767.441146	0.015365	0.016073
RS	36	1.168845	2.234858	815.196605	0.016321	0.017127
RS	37	1.261629	2.234858	838.939408	0.016796	0.017744
RS	38	1.361198	2.176951	883.072215	0.017680	0.018726
RS	39	1.468048	2.176951	901.852011	0.018056	0.019214
RS	40	1.582711	2.145913	930.597016	0.018631	0.019849
RS	41	1.705759	2.145913	942.477729	0.018869	0.020137
RS	42	1.837805	2.145688	950.573397	0.019031	0.020304
RS	43	1.979507	2.145688	954.288552	0.019106	0.020365
RS	44	2.131570	2.172901	941.860943	0.018857	0.020073
RS	45	2.294753	2.172901	936.953952	0.018759	0.019912
RS	46	2.469869	2.223990	906.513427	0.018149	0.019226
RS	47	2.657790	2.223990	893.319880	0.017885	0.018868
RS	48	2.859453	2.295079	849.006966	0.016998	0.017889
RS	49	3.075863	2.295079	828.485911	0.016587	0.017373
RS	50	3.308097	2.378489	776.154550	0.015539	0.016238
RS	51	3.557314	2.378489	749.502992	0.015006	0.015611
RS	52	3.824754	2.462566	695.082077	0.013916	0.014456
RS	53	4.111751	2.462566	663.378635	0.013281	0.013757
RS	54	4.419735	2.570420	603.032416	0.012073	0.012518
RS	55	4.750239	2.570420	568.683400	0.011386	0.011795
RS	56	5.104912	2.570420	531.242088	0.010636	0.011022
RS	57	5.485521	2.570420	491.253295	0.009835	0.010205
RS	58	5.893961	3.158217	371.422589	0.007436	0.007846
RS	59	6.332268	3.158217	347.001681	0.006947	0.007335
RS	60	6.802626	3.158217	320.911135	0.006425	0.006789
RS	61	7.307380	3.158217	293.564993	0.005877	0.006215
RS	62	7.849043	3.158217	265.425435	0.005314	0.005623
RS	63	8.430315	3.158217	1364.027159	0.027309	0.028857
PA	4+25*2+4+6 0.079918715 0.024469714 8.430315386 3.242784640 0.617287712 0.773815185 0.582956378 0.473450128 0.476956684 0.553434777 0.684961371 0.868823884 1.103591397 1.380037089 1.674346109 1.950126336 2.167159591 2.295936762 2.332294523 2.298921937 2.234857978 2.176951218 2.145913088 2.145688404 2.172900865 2.223989948 2.295079006 2.378489030 2.462565954 2.570419869 3.158216946
//
IT	4146
RD	10
LK	-395986.133168
QD	-311.152745 -> -266.910916
RI	0.0107295761
TR	0.078199	0.024943
MT	8.536935
MM	C_pi: 1.683041, n_recomb: 52135.689441
RS	0	0.000000	3.814655	98.080007	0.001881	0.000032
RS	1	0.007334	3.814655	105.073209	0.002015	0.000379
RS	2	0.015205	3.814655	112.549364	0.002159	0.001321
RS	3	0.023654	3.814655	120.539448	0.002312	0.002520
RS	4	0.032722	0.615581	794.585085	0.015241	0.016662
RS	5	0.042456	0.615581	839.098333	0.016095	0.016051
RS	6	0.052903	0.823860	662.821707	0.012713	0.011229
RS	7	0.064116	0.823860	701.565441	0.013457	0.010563
RS	8	0.076152	0.612566	995.003925	0.019085	0.014647
RS	9	0.089070	0.612566	1045.056309	0.020045	0.016163
RS	10	0.102936	0.483682	1383.431347	0.026535	0.022195
RS	11	0.117818	0.483682	1438.555168	0.027593	0.024505
RS	12	0.133792	0.479294	1505.822051	0.028883	0.026470
RS	13	0.150938	0.479294	1557.771141	0.029879	0.028364
RS	14	0.169341	0.552851	1397.129380	0.026798	0.025920
RS	15	0.189093	0.552851	1445.443069	0.027725	0.027281
RS	16	0.210294	0.683949	1210.268334	0.023214	0.023115
RS	17	0.233050	0.683949	1255.360751	0.024079	0.024193
RS	18	0.257475	0.869619	1025.718401	0.019674	0.019944
RS	19	0.283691	0.869619	1067.433011	0.020474	0.020846
RS	20	0.311829	1.109324	872.089003	0.016727	0.017151
RS	21	0.342031	1.109324	910.353363	0.017461	0.017925
RS	22	0.374449	1.394914	756.609550	0.014512	0.014980
RS	23	0.409243	1.394914	791.723560	0.015186	0.015657
RS	24	0.446589	1.702485	679.286541	0.013029	0.013486
RS	25	0.486674	1.702485	711.891280	0.013655	0.014093
RS	26	0.529698	1.993452	637.304637	0.012224	0.012640
RS	27	0.575878	1.993452	668.208698	0.012817	0.013204
RS	28	0.625445	2.223549	627.895657	0.012043	0.012409
RS	29	0.678646	2.223549	657.883394	0.012619	0.012966
RS	30	0.735749	2.359254	649.018351	0.012449	0.012791
RS	31	0.797040	2.359254	678.639504	0.013017	0.013375
RS	32	0.862826	2.394771	697.902920	0.013386	0.013768
RS	33	0.933436	2.394771	727.193944	0.013948	0.014394
RS	34	1.009225	2.354389	768.812918	0.014746	0.015252
RS	35	1.090571	2.354389	796.993384	0.015287	0.015903
RS	36	1.177883	2.280920	850.104938	0.016306	0.017012
RS	37	1.271599	2.280920	875.452864	0.016792	0.017629
RS	38	1.372187	2.214883	924.974350	0.017742	0.018671
RS	39	1.480152	2.214883	945.193932	0.018129	0.019166
RS	40	1.596035	2.178892	977.826388	0.018755	0.019850
RS	41	1.720416	2.178892	990.807424	0.019004	0.020151
RS	42	1.853918	2.177084	1000.532404	0.019191	0.020345
RS	43	1.997212	2.177084	1004.917388	0.019275	0.020422
RS	44	2.151014	2.205517	991.947058	0.019026	0.020134
RS	45	2.316095	2.205517	987.282073	0.018937	0.019993
RS	46	2.493283	2.260096	954.593117	0.018310	0.019295
RS	47	2.683465	2.260096	941.284450	0.018055	0.018959
RS	48	2.887594	2.336526	893.624667	0.017140	0.017960
RS	49	3.106694	2.336526	872.731087	0.016740	0.017467
RS	50	3.341861	2.426507	816.658608	0.015664	0.016311
RS	51	3.594275	2.426507	789.455229	0.015142	0.015707
RS	52	3.865200	2.517383	731.530942	0.014031	0.014536
RS	53	4.155994	2.517383	699.115018	0.013410	0.013858
RS	54	4.468113	2.634314	634.893624	0.012178	0.012597
RS	55	4.803122	2.634314	599.788738	0.011504	0.011893
RS	56	5.162700	2.634314	561.339054	0.010767	0.011134
RS	57	5.548647	2.634314	520.094999	0.009976	0.010329
RS	58	5.962899	3.283897	388.686808	0.007455	0.007840
RS	59	6.407530	3.283897	364.531869	0.006992	0.007358
RS	60	6.884769	3.283897	338.503977	0.006493	0.006838
RS	61	7.397007	3.283897	311.005022	0.005965	0.006287
RS	62	7.946811	3.283897	282.491732	0.005418	0.005713
RS	63	8.536935	3.283897	1493.209499	0.028641	0.030149
PA	4+25*2+4+6 0.078199296 0.024943205 8.536934865 3.814654728 0.615581390 0.823860093 0.612565747 0.483681508 0.479293762 0.552851298 0.683948865 0.869619316 1.109324184 1.394914350 1.702484581 1.993451897 2.223549192 2.359253823 2.394771464 2.354389138 2.280920210 2.214882648 2.178892471 2.177083576 2.205516883 2.260096146 2.336526420 2.426506755 2.517382844 2.634314135 3.283897378
//
IT	3904
RD	11
LK	-395899.701796
QD	-286.662842 -> -246.931718
RI	0.0092637553
TR	0.076611	0.025396
MT	8.635674
MM	C_pi: 1.721864, n_recomb: 54259.676330
RS	0	0.000000	4.468210	87.312947	0.001609	0.000028
RS	1	0.007353	4.468210	93.582352	0.001725	0.000327
RS	2	0.015247	4.468210	100.290055	0.001848	0.001138
RS	3	0.023721	4.468210	107.464893	0.001981	0.002173
RS	4	0.032818	0.610696	836.625855	0.015419	0.016996
RS	5	0.042584	0.610696	883.489771	0.016283	0.016428
RS	6	0.053068	0.873895	653.002134	0.012035	0.010788
RS	7	0.064323	0.873895	691.822263	0.012750	0.010129
RS	8	0.076406	0.642913	992.670234	0.018295	0.014177
RS	9	0.089377	0.642913	1043.782741	0.019237	0.015598
RS	10	0.103302	0.494215	1420.615910	0.026182	0.021989
RS	11	0.118251	0.494215	1478.289169	0.027245	0.024251
RS	12	0.134299	0.481947	1573.159687	0.028993	0.026614
RS	13	0.151527	0.481947	1627.771486	0.030000	0.028506
RS	14	0.170022	0.552610	1468.775222	0.027069	0.026195
RS	15	0.189877	0.552610	1519.528523	0.028005	0.027559
RS	16	0.211191	0.683179	1273.132029	0.023464	0.023352
RS	17	0.234073	0.683179	1320.506071	0.024337	0.024433
RS	18	0.258638	0.870333	1076.837203	0.019846	0.020090
RS	19	0.285009	0.870333	1120.661031	0.020654	0.021001
RS	20	0.313318	1.114358	912.261235	0.016813	0.017208
RS	21	0.343710	1.114358	952.420401	0.017553	0.017991
RS	22	0.376336	1.408255	787.788203	0.014519	0.014958
RS	23	0.411361	1.408255	824.567111	0.015197	0.015641
RS	24	0.448961	1.728264	703.805211	0.012971	0.013399
RS	25	0.489326	1.728264	737.872365	0.013599	0.014009
RS	26	0.532659	2.033892	657.522610	0.012118	0.012505
RS	27	0.579179	2.033892	689.750246	0.012712	0.013068
RS	28	0.629119	2.276987	646.117131	0.011908	0.012242
RS	29	0.682731	2.276987	677.375211	0.012484	0.012796
RS	30	0.740286	2.419958	667.558784	0.012303	0.012608
RS	31	0.802072	2.419958	698.488184	0.012873	0.013187
RS	32	0.868401	2.455195	719.154261	0.013254	0.013586
RS	33	0.939608	2.455195	749.863294	0.013820	0.014206
RS	34	1.016050	2.408371	795.121742	0.014654	0.015092
RS	35	1.098114	2.408371	824.843019	0.015202	0.015737
RS	36	1.186211	2.325933	883.162806	0.016277	0.016894
RS	37	1.280786	2.325933	910.087573	0.016773	0.017510
RS	38	1.382316	2.251993	964.977092	0.017784	0.018609
RS	39	1.491311	2.251993	986.635147	0.018184	0.019110
RS	40	1.608320	2.211055	1023.255356	0.018858	0.019842
RS	41	1.733933	2.211055	1037.359821	0.019118	0.020154
RS	42	1.868782	2.207471	1048.883548	0.019331	0.020377
RS	43	2.013547	2.207471	1053.978735	0.019425	0.020469
RS	44	2.168956	2.236768	1040.665143	0.019179	0.020190
RS	45	2.335793	2.236768	1036.291444	0.019099	0.020065
RS	46	2.514897	2.294332	1001.562502	0.018459	0.019362
RS	47	2.707170	2.294332	988.188337	0.018212	0.019045
RS	48	2.913582	2.375479	937.379457	0.017276	0.018031
RS	49	3.135171	2.375479	916.156032	0.016885	0.017559
RS	50	3.373053	2.471335	856.512862	0.015785	0.016386
RS	51	3.628427	2.471335	828.789114	0.015274	0.015803
RS	52	3.902579	2.568341	767.488946	0.014145	0.014618
RS	53	4.196889	2.568341	734.381484	0.013535	0.013958
RS	54	4.512840	2.693564	666.383950	0.012281	0.012677
RS	55	4.852022	2.693564	630.533102	0.011621	0.011990
RS	56	5.216145	2.693564	591.090904	0.010894	0.011245
RS	57	5.607042	2.693564	548.613050	0.010111	0.010450
RS	58	6.026681	3.403141	405.565840	0.007475	0.007838
RS	59	6.477177	3.403141	381.676952	0.007034	0.007382
RS	60	6.960797	3.403141	355.725667	0.006556	0.006885
RS	61	7.479979	3.403141	328.101153	0.006047	0.006354
RS	62	8.037335	3.403141	299.253411	0.005515	0.005799
RS	63	8.635674	3.403141	1623.148319	0.029914	0.031397
PA	4+25*2+4+6 0.076611219 0.025395789 8.635674438 4.468210333 0.610695842 0.873894672 0.642913156 0.494215176 0.481946713 0.552609822 0.683179193 0.870332543 1.114357833 1.408254539 1.728264353 2.033892178 2.276986844 2.419957738 2.455194808 2.408371132 2.325932762 2.251993237 2.211055040 2.207471259 2.236768380 2.294332450 2.375479075 2.471335446 2.568341447 2.693563693 3.403141229
//
IT	4434
RD	12
LK	-395822.052419
QD	-264.750163 -> -228.975799
RI	0.0080301282
TR	0.075140	0.025828
MT	8.727530
MM	C_pi: 1.758860, n_recomb: 56322.270184
RS	0	0.000000	5.223855	77.654367	0.001379	0.000024
RS	1	0.007371	5.223855	83.264468	0.001478	0.000282
RS	2	0.015285	5.223855	89.270890	0.001585	0.000979
RS	3	0.023782	5.223855	95.700260	0.001699	0.001873
RS	4	0.032906	0.603737	881.247666	0.015647	0.017337
RS	5	0.042703	0.603737	930.540649	0.016522	0.016820
RS	6	0.053221	0.924091	643.244316	0.011421	0.010362
RS	7	0.064515	0.924091	682.063848	0.012110	0.009725
RS	8	0.076641	0.673971	988.131495	0.017544	0.013717
RS	9	0.089661	0.673971	1040.108715	0.018467	0.015055
RS	10	0.103640	0.504968	1453.693994	0.025810	0.021766
RS	11	0.118650	0.504968	1513.783941	0.026877	0.023983
RS	12	0.134766	0.484800	1637.074434	0.029066	0.026731
RS	13	0.152071	0.484800	1694.282566	0.030082	0.028619
RS	14	0.170650	0.552584	1538.082675	0.027309	0.026447
RS	15	0.190600	0.552584	1591.214450	0.028252	0.027812
RS	16	0.212019	0.682537	1334.352265	0.023691	0.023574
RS	17	0.235018	0.682537	1383.949276	0.024572	0.024657
RS	18	0.259711	0.870894	1126.774270	0.020006	0.020232
RS	19	0.286225	0.870894	1172.655154	0.020820	0.021148
RS	20	0.314693	1.118711	951.550159	0.016895	0.017267
RS	21	0.345259	1.118711	993.558673	0.017641	0.018057
RS	22	0.378079	1.420176	818.243754	0.014528	0.014943
RS	23	0.413317	1.420176	856.645912	0.015210	0.015632
RS	24	0.451153	1.751887	727.643981	0.012919	0.013323
RS	25	0.491777	1.751887	763.131567	0.013549	0.013936
RS	26	0.535396	2.071685	677.021562	0.012020	0.012381
RS	27	0.582230	2.071685	710.527147	0.012615	0.012945
RS	28	0.632517	2.327722	663.500182	0.011780	0.012087
RS	29	0.686509	2.327722	695.977305	0.012357	0.012638
RS	30	0.744481	2.478284	685.067605	0.012163	0.012435
RS	31	0.806727	2.478284	717.248685	0.012735	0.013009
RS	32	0.873560	2.513776	739.114473	0.013123	0.013412
RS	33	0.945320	2.513776	771.183831	0.013692	0.014025
RS	34	1.022368	2.461053	819.860990	0.014557	0.014935
RS	35	1.105096	2.461053	851.073405	0.015111	0.015575
RS	36	1.193922	2.370057	914.437646	0.016236	0.016775
RS	37	1.289295	2.370057	942.908928	0.016741	0.017390
RS	38	1.391698	2.288431	1003.123274	0.017810	0.018541
RS	39	1.501648	2.288431	1026.215624	0.018220	0.019047
RS	40	1.619703	2.242564	1066.899373	0.018943	0.019826
RS	41	1.746460	2.242564	1082.147986	0.019214	0.020149
RS	42	1.882559	2.237045	1095.626350	0.019453	0.020400
RS	43	2.028690	2.237045	1101.470636	0.019557	0.020507
RS	44	2.185593	2.266902	1088.005423	0.019317	0.020238
RS	45	2.354060	2.266902	1083.971855	0.019246	0.020131
RS	46	2.534945	2.327011	1047.409659	0.018597	0.019424
RS	47	2.729162	2.327011	1034.020047	0.018359	0.019125
RS	48	2.937695	2.412316	980.264017	0.017405	0.018100
RS	49	3.161599	2.412316	958.754266	0.017023	0.017648
RS	50	3.402006	2.513424	895.715001	0.015903	0.016461
RS	51	3.660133	2.513424	867.503584	0.015402	0.015897
RS	52	3.937286	2.615948	802.960045	0.014257	0.014700
RS	53	4.234868	2.615948	769.183256	0.013657	0.014057
RS	54	4.554384	2.748729	697.515330	0.012384	0.012759
RS	55	4.897451	2.748729	660.929179	0.011735	0.012087
RS	56	5.265805	2.748729	620.510377	0.011017	0.011354
RS	57	5.661309	2.748729	576.819571	0.010241	0.010568
RS	58	6.085966	3.516458	422.098512	0.007494	0.007839
RS	59	6.541924	3.516458	398.473976	0.007075	0.007406
RS	60	7.031489	3.516458	372.609549	0.006616	0.006930
RS	61	7.557139	3.516458	344.881351	0.006123	0.006419
RS	62	8.121535	3.516458	315.731729	0.005606	0.005879
RS	63	8.727530	3.516458	1753.644710	0.031136	0.032600
PA	4+25*2+4+6 0.075139893 0.025828152 8.727530436 5.223855217 0.603736685 0.924090803 0.673970631 0.504967759 0.484799805 0.552583999 0.682537272 0.870893632 1.118711059 1.420176157 1.751886787 2.071684723 2.327721860 2.478284070 2.513775702 2.461052873 2.370056845 2.288430574 2.242564244 2.237045231 2.266901770 2.327010916 2.412316154 2.513424058 2.615948458 2.748728939 3.516457659
//
IT	4932
RD	13
LK	-395752.111825
QD	-245.077310 -> -212.788841
RI	0.0069783683
TR	0.073773	0.026241
MT	8.813351
MM	C_pi: 1.794205, n_recomb: 58325.320480
RS	0	0.000000	6.105922	68.904310	0.001181	0.000021
RS	1	0.007387	6.105922	73.909153	0.001267	0.000243
RS	2	0.015320	6.105922	79.270762	0.001359	0.000841
RS	3	0.023839	6.105922	85.013534	0.001458	0.001610
RS	4	0.032988	0.595531	927.767064	0.015907	0.017679
RS	5	0.042812	0.595531	979.538983	0.016794	0.017219
RS	6	0.053362	0.974620	633.479087	0.010861	0.009954
RS	7	0.064692	0.974620	672.229678	0.011526	0.009345
RS	8	0.076858	0.705733	981.770260	0.016833	0.013270
RS	9	0.089923	0.705733	1034.436855	0.017736	0.014536
RS	10	0.103953	0.515881	1483.131740	0.025429	0.021531
RS	11	0.119020	0.515881	1545.509223	0.026498	0.023706
RS	12	0.135199	0.487778	1697.880542	0.029111	0.026825
RS	13	0.152574	0.487778	1757.619506	0.030135	0.028709
RS	14	0.171233	0.552692	1605.263358	0.027523	0.026680
RS	15	0.191270	0.552692	1660.714102	0.028473	0.028046
RS	16	0.212787	0.681956	1394.065218	0.023902	0.023784
RS	17	0.235893	0.681956	1445.828274	0.024789	0.024869
RS	18	0.260707	0.871281	1175.613833	0.020156	0.020370
RS	19	0.287354	0.871281	1223.501143	0.020977	0.021290
RS	20	0.315969	1.122418	990.027280	0.016974	0.017327
RS	21	0.346698	1.122418	1033.841345	0.017725	0.018123
RS	22	0.379697	1.430795	848.030219	0.014540	0.014934
RS	23	0.415133	1.430795	888.015805	0.015225	0.015628
RS	24	0.453188	1.773524	750.853892	0.012874	0.013256
RS	25	0.494054	1.773524	787.722175	0.013506	0.013871
RS	26	0.537939	2.107045	695.849140	0.011930	0.012269
RS	27	0.585065	2.107045	730.589557	0.012526	0.012832
RS	28	0.635673	2.375949	680.105328	0.011661	0.011942
RS	29	0.690020	2.375949	713.753060	0.012237	0.012491
RS	30	0.748381	2.534401	701.617891	0.012029	0.012273
RS	31	0.811054	2.534401	734.996743	0.012602	0.012842
RS	32	0.878356	2.570655	757.867094	0.012994	0.013245
RS	33	0.950631	2.570655	791.240734	0.013566	0.013852
RS	34	1.028244	2.512533	843.120938	0.014455	0.014781
RS	35	1.111591	2.512533	875.774625	0.015015	0.015417
RS	36	1.201095	2.413369	944.008245	0.016185	0.016654
RS	37	1.297212	2.413369	973.993411	0.016699	0.017269
RS	38	1.400428	2.324271	1039.465084	0.017822	0.018468
RS	39	1.511270	2.324271	1063.984002	0.018242	0.018980
RS	40	1.630299	2.273504	1108.786384	0.019010	0.019803
RS	41	1.758122	2.273504	1125.196097	0.019292	0.020136
RS	42	1.895388	2.265921	1140.766940	0.019559	0.020417
RS	43	2.042794	2.265921	1147.396052	0.019672	0.020537
RS	44	2.201089	2.296077	1133.960038	0.019442	0.020281
RS	45	2.371078	2.296077	1130.313112	0.019379	0.020189
RS	46	2.553625	2.358347	1092.119405	0.018725	0.019482
RS	47	2.749656	2.358347	1078.762904	0.018496	0.019201
RS	48	2.960170	2.447320	1022.258889	0.017527	0.018168
RS	49	3.186235	2.447320	1000.505856	0.017154	0.017734
RS	50	3.429000	2.553127	934.243792	0.016018	0.016536
RS	51	3.689698	2.553127	905.578066	0.015526	0.015989
RS	52	3.969656	2.660616	837.926165	0.014366	0.014783
RS	53	4.270294	2.660616	803.503520	0.013776	0.014155
RS	54	4.593142	2.800279	728.276217	0.012486	0.012841
RS	55	4.939840	2.800279	690.966758	0.011847	0.012182
RS	56	5.312150	2.800279	649.588175	0.011137	0.011460
RS	57	5.711963	2.800279	604.705780	0.010368	0.010682
RS	58	6.141311	3.624298	438.303124	0.007515	0.007842
RS	59	6.602378	3.624298	414.940590	0.007114	0.007430
RS	60	7.097504	3.624298	389.171122	0.006672	0.006974
RS	61	7.629207	3.624298	361.357631	0.006196	0.006480
RS	62	8.200189	3.624298	331.934134	0.005691	0.005955
RS	63	8.813351	3.624298	1884.456537	0.032309	0.033761
PA	4+25*2+4+6 0.073772590 0.026241016 8.813351174 6.105921565 0.595531413 0.974619748 0.705733172 0.515881448 0.487778438 0.552691635 0.681956165 0.871281498 1.122417955 1.430795217 1.773524404 2.107044544 2.375948939 2.534401259 2.570654595 2.512532912 2.413369122 2.324271325 2.273504201 2.265920970 2.296077232 2.358347279 2.447320385 2.553126568 2.660615939 2.800278617 3.624297729
//
IT	4496
RD	14
LK	-395688.965859
QD	-227.358887 -> -198.153209
RI	0.0060737360
TR	0.072499	0.026635
MT	8.893777
MM	C_pi: 1.828032, n_recomb: 60270.520842
RS	0	0.000000	7.143833	60.941113	0.001011	0.000018
RS	1	0.007403	7.143833	65.388752	0.001085	0.000209
RS	2	0.015353	7.143833	70.155941	0.001164	0.000721
RS	3	0.023892	7.143833	75.264863	0.001249	0.001381
RS	4	0.033064	0.586675	975.610370	0.016187	0.018016
RS	5	0.042914	0.586675	1029.886847	0.017088	0.017617
RS	6	0.053493	1.025610	623.674358	0.010348	0.009563
RS	7	0.064856	1.025610	662.295344	0.010989	0.008988
RS	8	0.077060	0.738197	973.898304	0.016159	0.012837
RS	9	0.090167	0.738197	1027.096836	0.017041	0.014039
RS	10	0.104244	0.526916	1509.308328	0.025042	0.021289
RS	11	0.119364	0.526916	1573.847731	0.026113	0.023423
RS	12	0.135602	0.490835	1755.811269	0.029132	0.026901
RS	13	0.153043	0.490835	1818.016160	0.030164	0.028780
RS	14	0.171775	0.552885	1670.454414	0.027716	0.026896
RS	15	0.191893	0.552885	1728.165896	0.028673	0.028264
RS	16	0.213501	0.681399	1452.358960	0.024097	0.023985
RS	17	0.236709	0.681399	1506.232443	0.024991	0.025071
RS	18	0.261634	0.871485	1223.424090	0.020299	0.020503
RS	19	0.288404	0.871485	1273.268416	0.021126	0.021428
RS	20	0.317157	1.125543	1027.725007	0.017052	0.017389
RS	21	0.348037	1.125543	1073.301799	0.017808	0.018191
RS	22	0.381204	1.440235	877.181000	0.014554	0.014931
RS	23	0.416826	1.440235	918.711514	0.015243	0.015629
RS	24	0.455084	1.793354	773.468213	0.012833	0.013197
RS	25	0.496175	1.793354	811.679173	0.013467	0.013814
RS	26	0.540308	2.140156	714.048278	0.011847	0.012166
RS	27	0.587708	2.140156	749.982676	0.012444	0.012729
RS	28	0.638616	2.421842	695.984757	0.011548	0.011808
RS	29	0.693293	2.421842	730.757235	0.012125	0.012355
RS	30	0.752018	2.588448	717.276783	0.011901	0.012119
RS	31	0.815090	2.588448	751.802052	0.012474	0.012684
RS	32	0.882830	2.625913	775.498946	0.012867	0.013085
RS	33	0.955586	2.625913	810.122690	0.013441	0.013687
RS	34	1.033727	2.562872	864.991696	0.014352	0.014631
RS	35	1.117653	2.562872	899.036935	0.014917	0.015263
RS	36	1.207791	2.455899	971.961885	0.016127	0.016533
RS	37	1.304602	2.455899	1003.426349	0.016649	0.017148
RS	38	1.408580	2.359530	1074.074530	0.017821	0.018392
RS	39	1.520254	2.359530	1100.008634	0.018251	0.018908
RS	40	1.640196	2.303900	1148.963848	0.019063	0.019773
RS	41	1.769016	2.303900	1166.547310	0.019355	0.020116
RS	42	1.907373	2.294147	1184.331532	0.019650	0.020427
RS	43	2.055972	2.294147	1191.776981	0.019774	0.020560
RS	44	2.215570	2.324377	1178.540120	0.019554	0.020318
RS	45	2.386984	2.324377	1175.322516	0.019501	0.020241
RS	46	2.571086	2.388476	1135.688488	0.018843	0.019537
RS	47	2.768817	2.388476	1122.410783	0.018623	0.019271
RS	48	2.981185	2.480689	1063.349907	0.017643	0.018233
RS	49	3.209274	2.480689	1041.395084	0.017279	0.017815
RS	50	3.454248	2.590697	972.082050	0.016129	0.016609
RS	51	3.717356	2.590697	942.994771	0.015646	0.016078
RS	52	3.999941	2.702650	872.369625	0.014474	0.014864
RS	53	4.303445	2.702650	837.324791	0.013893	0.014250
RS	54	4.629416	2.848573	758.651795	0.012587	0.012923
RS	55	4.979518	2.848573	720.631694	0.011957	0.012276
RS	56	5.355536	2.848573	678.310576	0.011254	0.011564
RS	57	5.759390	2.848573	632.258142	0.010490	0.010793
RS	58	6.193139	3.727037	454.188369	0.007536	0.007847
RS	59	6.658998	3.727037	431.085356	0.007153	0.007454
RS	60	7.159342	3.727037	405.417627	0.006727	0.007016
RS	61	7.696725	3.727037	377.534833	0.006264	0.006538
RS	62	8.273888	3.727037	347.862172	0.005772	0.006027
RS	63	8.893777	3.727037	2015.341887	0.033438	0.034881
PA	4+25*2+4+6 0.072498822 0.026635316 8.893777155 7.143832617 0.586674768 1.025609997 0.738196733 0.526915763 0.490835380 0.552885208 0.681399453 0.871485281 1.125542514 1.440234916 1.793353963 2.140156001 2.421842103 2.588447649 2.625912921 2.562872179 2.455899225 2.359529639 2.303899953 2.294147307 2.324377179 2.388476159 2.480689403 2.590696931 2.702649863 2.848572912 3.727036832
//
IT	4388
RD	15
LK	-395631.831294
QD	-211.352399 -> -184.882397
RI	0.0052914268
TR	0.071309	0.027012
MT	8.969367
MM	C_pi: 1.860445, n_recomb: 62159.097842
RS	0	0.000000	8.373232	53.689109	0.000864	0.000015
RS	1	0.007417	8.373232	57.624213	0.000927	0.000180
RS	2	0.015384	8.373232	61.843998	0.000995	0.000616
RS	3	0.023942	8.373232	66.368487	0.001068	0.001181
RS	4	0.033134	0.577592	1024.275926	0.016478	0.018345
RS	5	0.043009	0.577592	1081.061610	0.017392	0.018010
RS	6	0.053616	1.077196	613.798044	0.009875	0.009190
RS	7	0.065009	1.077196	652.234549	0.010493	0.008651
RS	8	0.077248	0.771355	964.774961	0.015521	0.012419
RS	9	0.090394	0.771355	1018.364152	0.016383	0.013564
RS	10	0.104516	0.538038	1532.546505	0.024655	0.021043
RS	11	0.119684	0.538038	1599.125808	0.025726	0.023138
RS	12	0.135978	0.493931	1811.073787	0.029136	0.026962
RS	13	0.153480	0.493931	1875.679906	0.030175	0.028836
RS	14	0.172281	0.553128	1733.769298	0.027892	0.027099
RS	15	0.192476	0.553128	1793.683982	0.028856	0.028467
RS	16	0.214168	0.680842	1509.297472	0.024281	0.024177
RS	17	0.237470	0.680842	1565.226526	0.025181	0.025262
RS	18	0.262500	0.871515	1270.233713	0.020435	0.020633
RS	19	0.289386	0.871515	1321.986220	0.021268	0.021561
RS	20	0.318266	1.128132	1064.673475	0.017128	0.017452
RS	21	0.349289	1.128132	1111.970891	0.017889	0.018258
RS	22	0.382612	1.448600	905.721138	0.014571	0.014932
RS	23	0.418407	1.448600	948.759016	0.015263	0.015634
RS	24	0.456857	1.811521	795.514915	0.012798	0.013145
RS	25	0.498158	1.811521	835.031895	0.013434	0.013763
RS	26	0.542523	2.171171	731.655253	0.011771	0.012072
RS	27	0.590179	2.171171	768.744645	0.012367	0.012635
RS	28	0.641369	2.465534	711.185598	0.011441	0.011683
RS	29	0.696355	2.465534	747.039192	0.012018	0.012228
RS	30	0.755420	2.640519	732.105679	0.011778	0.011974
RS	31	0.818866	2.640519	767.728277	0.012351	0.012536
RS	32	0.887017	2.679614	792.083986	0.012743	0.012932
RS	33	0.960224	2.679614	827.905261	0.013319	0.013529
RS	34	1.038859	2.612092	885.559224	0.014247	0.014485
RS	35	1.123328	2.612092	920.946410	0.014816	0.015113
RS	36	1.214061	2.497650	998.380510	0.016062	0.016413
RS	37	1.311523	2.497650	1031.287718	0.016591	0.017027
RS	38	1.416215	2.394201	1107.017888	0.017809	0.018312
RS	39	1.528671	2.394201	1134.352044	0.018249	0.018833
RS	40	1.649468	2.333755	1187.475546	0.019104	0.019738
RS	41	1.779224	2.333755	1206.240762	0.019406	0.020091
RS	42	1.918605	2.321752	1226.340596	0.019729	0.020431
RS	43	2.068323	2.321752	1234.629261	0.019862	0.020576
RS	44	2.229145	2.351864	1221.746621	0.019655	0.020350
RS	45	2.401896	2.351864	1218.996996	0.019611	0.020287
RS	46	2.587459	2.417503	1178.103919	0.018953	0.019587
RS	47	2.786786	2.417503	1164.947585	0.018741	0.019337
RS	48	3.000896	2.512575	1103.515802	0.017753	0.018296
RS	49	3.230887	2.512575	1081.398561	0.017397	0.017894
RS	50	3.477936	2.626345	1009.200883	0.016236	0.016681
RS	51	3.743308	2.626345	979.724150	0.015762	0.016165
RS	52	4.028362	2.742315	906.258232	0.014580	0.014945
RS	53	4.334559	2.742315	870.615553	0.014006	0.014343
RS	54	4.663466	2.893929	788.613293	0.012687	0.013004
RS	55	5.016768	2.893929	749.896537	0.012064	0.012368
RS	56	5.396274	2.893929	706.651338	0.011368	0.011665
RS	57	5.803928	2.893929	659.451521	0.010609	0.010900
RS	58	6.241817	3.825022	469.752590	0.007557	0.007854
RS	59	6.712184	3.825022	446.906979	0.007190	0.007478
RS	60	7.217437	3.825022	421.347184	0.006779	0.007056
RS	61	7.760165	3.825022	393.409632	0.006329	0.006593
RS	62	8.343146	3.825022	363.510335	0.005848	0.006095
RS	63	8.969367	3.825022	2146.042687	0.034525	0.035961
PA	4+25*2+4+6 0.071309402 0.027011942 8.969366662 8.373232187 0.577591899 1.077195859 0.771355098 0.538038232 0.493931491 0.553127754 0.680841856 0.871515253 1.128131557 1.448599622 1.811520511 2.171171089 2.465533725 2.640518948 2.679614395 2.612092073 2.497649999 2.394201072 2.333755102 2.321751655 2.351864245 2.417502810 2.512575248 2.626345154 2.742315495 2.893929446 3.825022406
//
IT	4535
RD	16
LK	-395580.033582
QD	-196.852157 -> -172.817409
RI	0.0046131158
TR	0.070197	0.027372
MT	9.040552
MM	C_pi: 1.891531, n_recomb: 63992.316979
RS	0	0.000000	9.836697	47.102047	0.000736	0.000013
RS	1	0.007430	9.836697	50.567547	0.000790	0.000154
RS	2	0.015413	9.836697	54.285285	0.000848	0.000525
RS	3	0.023988	9.836697	58.273196	0.000911	0.001007
RS	4	0.033201	0.568560	1073.363631	0.016773	0.018663
RS	5	0.043098	0.568560	1132.646684	0.017700	0.018393
RS	6	0.053730	1.129475	603.844707	0.009436	0.008835
RS	7	0.065153	1.129475	642.047547	0.010033	0.008333
RS	8	0.077424	0.805205	954.614062	0.014918	0.012017
RS	9	0.090607	0.805205	1008.467079	0.015759	0.013110
RS	10	0.104770	0.549226	1553.116065	0.024270	0.020794
RS	11	0.119984	0.549226	1621.616848	0.025341	0.022852
RS	12	0.136330	0.497041	1863.830979	0.029126	0.027010
RS	13	0.153890	0.497041	1930.773856	0.030172	0.028878
RS	14	0.172754	0.553398	1795.284974	0.028055	0.027290
RS	15	0.193021	0.553398	1857.345967	0.029025	0.028657
RS	16	0.214793	0.680273	1564.917814	0.024455	0.024360
RS	17	0.238183	0.680273	1622.848245	0.025360	0.025445
RS	18	0.263310	0.871382	1316.066888	0.020566	0.020760
RS	19	0.290305	0.871382	1369.679277	0.021404	0.021689
RS	20	0.319306	1.130237	1100.889450	0.017203	0.017516
RS	21	0.350461	1.130237	1149.865903	0.017969	0.018326
RS	22	0.383932	1.455993	933.665180	0.014590	0.014938
RS	23	0.419889	1.455993	978.173554	0.015286	0.015643
RS	24	0.458518	1.828164	817.014114	0.012767	0.013099
RS	25	0.500017	1.828164	857.801577	0.013405	0.013719
RS	26	0.544600	2.200240	748.698136	0.011700	0.011985
RS	27	0.592495	2.200240	786.905129	0.012297	0.012548
RS	28	0.643949	2.507147	725.749412	0.011341	0.011566
RS	29	0.699226	2.507147	762.642554	0.011918	0.012109
RS	30	0.758611	2.690693	746.162886	0.011660	0.011837
RS	31	0.822408	2.690693	782.835981	0.012233	0.012395
RS	32	0.890945	2.731802	807.694207	0.012622	0.012785
RS	33	0.964574	2.731802	844.662206	0.013199	0.013378
RS	34	1.043675	2.660200	904.907689	0.014141	0.014343
RS	35	1.128653	2.660200	941.587689	0.014714	0.014967
RS	36	1.219944	2.538611	1023.347665	0.015992	0.016293
RS	37	1.318020	2.538611	1057.659585	0.016528	0.016907
RS	38	1.423382	2.428270	1138.366044	0.017789	0.018230
RS	39	1.536573	2.428270	1167.081845	0.018238	0.018755
RS	40	1.658174	2.363057	1224.374686	0.019133	0.019699
RS	41	1.788811	2.363057	1244.325260	0.019445	0.020061
RS	42	1.929154	2.348736	1266.828102	0.019797	0.020430
RS	43	2.079925	2.348736	1275.982082	0.019940	0.020587
RS	44	2.241898	2.378571	1263.593402	0.019746	0.020378
RS	45	2.415907	2.378571	1261.346035	0.019711	0.020328
RS	46	2.602845	2.445496	1219.363817	0.019055	0.019634
RS	47	2.803673	2.445496	1206.367863	0.018852	0.019398
RS	48	3.019423	2.543093	1142.742208	0.017857	0.018356
RS	49	3.251203	2.543093	1120.499565	0.017510	0.017968
RS	50	3.500206	2.660231	1045.579341	0.016339	0.016751
RS	51	3.767710	2.660231	1015.744016	0.015873	0.016249
RS	52	4.055090	2.779817	939.567372	0.014683	0.015024
RS	53	4.363823	2.779817	903.351032	0.014117	0.014434
RS	54	4.695496	2.936600	818.136680	0.012785	0.013084
RS	55	5.051812	2.936600	778.737889	0.012169	0.012458
RS	56	5.434605	2.936600	734.587645	0.011479	0.011763
RS	57	5.845839	2.936600	686.263641	0.010724	0.011004
RS	58	6.287629	3.918547	484.993310	0.007579	0.007861
RS	59	6.762245	3.918547	462.403225	0.007226	0.007502
RS	60	7.272126	3.918547	436.957039	0.006828	0.007095
RS	61	7.819893	3.918547	408.978037	0.006391	0.006646
RS	62	8.408360	3.918547	378.872788	0.005921	0.006160
RS	63	9.040552	3.918547	2276.318442	0.035572	0.037002
PA	4+25*2+4+6 0.070196625 0.027371869 9.040551840 9.836696818 0.568560415 1.129474852 0.805204723 0.549226153 0.497041362 0.553397836 0.680272906 0.871382271 1.130237035 1.455993369 1.828164215 2.200240104 2.507147319 2.690692726 2.731802396 2.660199909 2.538611110 2.428270013 2.363056795 2.348736048 2.378570604 2.445496461 2.543092827 2.660230942 2.779816753 2.936600427 3.918546955
//
IT	4403
RD	17
LK	-395532.988968
QD	-183.682201 -> -161.821483
RI	0.0040245635
TR	0.069154	0.027716
MT	9.107732
MM	C_pi: 1.921367, n_recomb: 65771.462999
RS	0	0.000000	11.585809	41.144694	0.000626	0.000011
RS	1	0.007443	11.585809	44.182262	0.000672	0.000131
RS	2	0.015439	11.585809	47.442107	0.000721	0.000446
RS	3	0.024031	11.585809	50.940190	0.000775	0.000855
RS	4	0.033263	0.559787	1122.493029	0.017067	0.018968
RS	5	0.043181	0.559787	1184.246722	0.018005	0.018764
RS	6	0.053837	1.182495	593.838401	0.009029	0.008498
RS	7	0.065287	1.182495	631.764691	0.009605	0.008031
RS	8	0.077589	0.839737	943.605414	0.014347	0.011630
RS	9	0.090807	0.839737	997.608978	0.015168	0.012677
RS	10	0.105008	0.560459	1571.265630	0.023890	0.020545
RS	11	0.120266	0.560459	1641.573607	0.024959	0.022566
RS	12	0.136660	0.500149	1914.220025	0.029104	0.027048
RS	13	0.154274	0.500149	1983.435724	0.030156	0.028909
RS	14	0.173199	0.553679	1855.077538	0.028205	0.027471
RS	15	0.193532	0.553679	1919.228723	0.029180	0.028836
RS	16	0.215379	0.679684	1619.259003	0.024619	0.024536
RS	17	0.238852	0.679684	1679.137403	0.025530	0.025621
RS	18	0.264071	0.871103	1360.938942	0.020692	0.020883
RS	19	0.291168	0.871103	1416.363502	0.021535	0.021815
RS	20	0.320282	1.131917	1136.378742	0.017278	0.017581
RS	21	0.351562	1.131917	1186.993099	0.018047	0.018394
RS	22	0.385171	1.462514	961.024927	0.014612	0.014947
RS	23	0.421281	1.462514	1006.967630	0.015310	0.015655
RS	24	0.460078	1.843409	837.986853	0.012741	0.013059
RS	25	0.501763	1.843409	880.010429	0.013380	0.013681
RS	26	0.546551	2.227491	765.207122	0.011634	0.011905
RS	27	0.594672	2.227491	804.495972	0.012232	0.012468
RS	28	0.646374	2.546797	739.715221	0.011247	0.011457
RS	29	0.701925	2.546797	777.608350	0.011823	0.011998
RS	30	0.761610	2.739062	759.497442	0.011548	0.011707
RS	31	0.825737	2.739062	797.176320	0.012120	0.012262
RS	32	0.894638	2.782524	822.395998	0.012504	0.012644
RS	33	0.968666	2.782524	860.461780	0.013083	0.013233
RS	34	1.048204	2.707215	923.114351	0.014035	0.014205
RS	35	1.133661	2.707215	961.038802	0.014612	0.014826
RS	36	1.225479	2.578776	1046.945907	0.015918	0.016175
RS	37	1.324131	2.578776	1082.623512	0.016460	0.016789
RS	38	1.430125	2.461724	1168.192346	0.017761	0.018147
RS	39	1.544008	2.461724	1198.268590	0.018219	0.018676
RS	40	1.666368	2.391798	1259.717626	0.019153	0.019657
RS	41	1.797833	2.391798	1280.853199	0.019474	0.020027
RS	42	1.939084	2.375109	1305.831294	0.019854	0.020424
RS	43	2.090848	2.375109	1315.868309	0.020007	0.020593
RS	44	2.253906	2.404525	1304.101214	0.019828	0.020401
RS	45	2.429101	2.404525	1302.386083	0.019802	0.020364
RS	46	2.617335	2.472520	1259.472349	0.019149	0.019678
RS	47	2.819579	2.472520	1246.672235	0.018955	0.019455
RS	48	3.036876	2.572344	1181.020647	0.017956	0.018414
RS	49	3.270345	2.572344	1158.687133	0.017617	0.018039
RS	50	3.521190	2.692499	1081.200371	0.016439	0.016819
RS	51	3.790706	2.692499	1051.036017	0.015980	0.016329
RS	52	4.080280	2.815335	972.276745	0.014783	0.015101
RS	53	4.391407	2.815335	935.510483	0.014224	0.014522
RS	54	4.725690	2.976818	847.199521	0.012881	0.013163
RS	55	5.084853	2.976818	807.133924	0.012272	0.012547
RS	56	5.470748	2.976818	762.098238	0.011587	0.011858
RS	57	5.885363	2.976818	712.673789	0.010836	0.011105
RS	58	6.330838	4.007899	499.907141	0.007601	0.007870
RS	59	6.809468	4.007899	477.571063	0.007261	0.007525
RS	60	7.323720	4.007899	452.243866	0.006876	0.007133
RS	61	7.876248	4.007899	424.235821	0.006450	0.006697
RS	62	8.469898	4.007899	393.943868	0.005990	0.006222
RS	63	9.107732	4.007899	2405.952082	0.036580	0.038007
PA	4+25*2+4+6 0.069153584 0.027715957 9.107732454 11.585808674 0.559787272 1.182494858 0.839737324 0.560459069 0.500149008 0.553678605 0.679684481 0.871103050 1.131916908 1.462513969 1.843409145 2.227490888 2.546797306 2.739061704 2.782524004 2.707214932 2.578775636 2.461723753 2.391797912 2.375108695 2.404525427 2.472519745 2.572344157 2.692499126 2.815335385 2.976817875 4.007898812
//
IT	4539
RD	18
LK	-395490.189645
QD	-171.691782 -> -151.777011
RI	0.0035135754
TR	0.068174	0.028045
MT	9.171243
MM	C_pi: 1.950020, n_recomb: 67497.747314
RS	0	0.000000	13.684224	35.782711	0.000530	0.000010
RS	1	0.007454	13.684224	38.432562	0.000569	0.000111
RS	2	0.015465	13.684224	41.277239	0.000612	0.000378
RS	3	0.024072	13.684224	44.330850	0.000657	0.000724
RS	4	0.033321	0.551372	1171.410274	0.017355	0.019259
RS	5	0.043259	0.551372	1235.598225	0.018306	0.019121
RS	6	0.053938	1.236325	583.787934	0.008649	0.008178
RS	7	0.065413	1.236325	621.399537	0.009206	0.007746
RS	8	0.077744	0.874933	931.920485	0.013807	0.011259
RS	9	0.090994	0.874933	985.974005	0.014608	0.012263
RS	10	0.105232	0.571720	1587.212685	0.023515	0.020297
RS	11	0.120530	0.571720	1659.217670	0.024582	0.022283
RS	12	0.136970	0.503238	1962.376406	0.029073	0.027077
RS	13	0.154635	0.503238	2033.801390	0.030131	0.028931
RS	14	0.173616	0.553960	1913.198734	0.028345	0.027641
RS	15	0.194013	0.553960	1979.384596	0.029325	0.029005
RS	16	0.215930	0.679077	1672.335810	0.024776	0.024706
RS	17	0.239481	0.679077	1734.109375	0.025691	0.025789
RS	18	0.264787	0.870696	1404.855142	0.020813	0.021003
RS	19	0.291980	0.870696	1462.044581	0.021661	0.021936
RS	20	0.321200	1.133220	1171.145565	0.017351	0.017645
RS	21	0.352598	1.133220	1223.357056	0.018124	0.018462
RS	22	0.386337	1.468248	987.808429	0.014635	0.014958
RS	23	0.422590	1.468248	1035.149836	0.015336	0.015669
RS	24	0.461547	1.857373	858.446997	0.012718	0.013024
RS	25	0.503407	1.857373	901.673205	0.013359	0.013647
RS	26	0.548388	2.253052	781.203525	0.011574	0.011831
RS	27	0.596721	2.253052	821.539801	0.012171	0.012395
RS	28	0.648658	2.584590	753.116311	0.011158	0.011354
RS	29	0.704466	2.584590	791.971639	0.011733	0.011894
RS	30	0.764435	2.785694	772.156789	0.011440	0.011584
RS	31	0.828874	2.785694	810.798775	0.012012	0.012136
RS	32	0.898116	2.831812	836.251079	0.012389	0.012510
RS	33	0.972521	2.831812	875.367528	0.012969	0.013095
RS	34	1.052471	2.753150	940.250336	0.013930	0.014071
RS	35	1.138381	2.753150	979.371738	0.014510	0.014689
RS	36	1.230696	2.618137	1069.250945	0.015841	0.016059
RS	37	1.329892	2.618137	1106.254479	0.016390	0.016672
RS	38	1.436483	2.494544	1196.568173	0.017728	0.018062
RS	39	1.551019	2.494544	1227.981165	0.018193	0.018596
RS	40	1.674093	2.419966	1293.560452	0.019164	0.019612
RS	41	1.806342	2.419966	1315.876952	0.019495	0.019990
RS	42	1.948450	2.400869	1343.388854	0.019903	0.020415
RS	43	2.101150	2.400869	1354.322366	0.020065	0.020594
RS	44	2.265234	2.429750	1343.291028	0.019901	0.020420
RS	45	2.441549	2.429750	1342.133980	0.019884	0.020395
RS	46	2.631008	2.498618	1298.436595	0.019237	0.019718
RS	47	2.834590	2.498618	1285.864113	0.019050	0.019508
RS	48	3.053347	2.600410	1218.344575	0.018050	0.018469
RS	49	3.288412	2.600410	1195.952112	0.017718	0.018107
RS	50	3.540999	2.723269	1116.047753	0.016535	0.016886
RS	51	3.812416	2.723269	1085.582544	0.016083	0.016407
RS	52	4.104065	2.849029	1004.364833	0.014880	0.015176
RS	53	4.417455	2.849029	967.072091	0.014327	0.014608
RS	54	4.754207	3.014780	875.779493	0.012975	0.013240
RS	55	5.116061	3.014780	835.062821	0.012372	0.012632
RS	56	5.504890	3.014780	789.161804	0.011692	0.011951
RS	57	5.922704	3.014780	738.661165	0.010943	0.011202
RS	58	6.371663	4.093333	514.489585	0.007622	0.007879
RS	59	6.854090	4.093333	492.406282	0.007295	0.007548
RS	60	7.372479	4.093333	467.203210	0.006922	0.007169
RS	61	7.929512	4.093333	439.177775	0.006507	0.006745
RS	62	8.528068	4.093333	408.717168	0.006055	0.006281
RS	63	9.171243	4.093333	2534.736182	0.037553	0.038976
PA	4+25*2+4+6 0.068174280 0.028045075 9.171243101 13.684223876 0.551372387 1.236324641 0.874933262 0.571719819 0.503237926 0.553960473 0.679077444 0.870695983 1.133219908 1.468247836 1.857373034 2.253051538 2.584589670 2.785694212 2.831812373 2.753149696 2.618136926 2.494544358 2.419965934 2.400869452 2.429749616 2.498617852 2.600409747 2.723269323 2.849028694 3.014780198 4.093333062
//
IT	5222
RD	19
LK	-395451.191100
QD	-160.750613 -> -142.581918
RI	0.0030706169
TR	0.067253	0.028360
MT	9.231401
MM	C_pi: 1.977554, n_recomb: 69172.416950
RS	0	0.000000	16.207661	30.987233	0.000448	0.000008
RS	1	0.007465	16.207661	33.288327	0.000481	0.000094
RS	2	0.015488	16.207661	35.759316	0.000517	0.000319
RS	3	0.024110	16.207661	38.412592	0.000555	0.000611
RS	4	0.033375	0.543384	1219.882083	0.017635	0.019535
RS	5	0.043333	0.543384	1286.459609	0.018598	0.019463
RS	6	0.054033	1.291001	573.717575	0.008294	0.007874
RS	7	0.065532	1.291001	610.981379	0.008833	0.007475
RS	8	0.077890	0.910793	919.686907	0.013296	0.010904
RS	9	0.091171	0.910793	973.700611	0.014076	0.011868
RS	10	0.105442	0.582992	1601.161778	0.023147	0.020050
RS	11	0.120780	0.582992	1674.758136	0.024211	0.022004
RS	12	0.137262	0.506298	2008.418502	0.029035	0.027098
RS	13	0.154975	0.506298	2081.989978	0.030099	0.028945
RS	14	0.174010	0.554237	1969.698570	0.028475	0.027803
RS	15	0.194466	0.554237	2037.864435	0.029461	0.029165
RS	16	0.216449	0.678453	1724.167454	0.024926	0.024868
RS	17	0.240074	0.678453	1787.784196	0.025845	0.025950
RS	18	0.265462	0.870181	1447.818652	0.020931	0.021120
RS	19	0.292745	0.870181	1506.726265	0.021782	0.022054
RS	20	0.322066	1.134193	1205.193789	0.017423	0.017710
RS	21	0.353575	1.134193	1258.962135	0.018200	0.018529
RS	22	0.387436	1.473275	1014.024348	0.014659	0.014973
RS	23	0.423826	1.473275	1062.729474	0.015363	0.015687
RS	24	0.462932	1.870172	878.405509	0.012699	0.012993
RS	25	0.504958	1.870172	922.801731	0.013341	0.013618
RS	26	0.550121	2.277044	796.707943	0.011518	0.011764
RS	27	0.598655	2.277044	838.058529	0.012116	0.012327
RS	28	0.650813	2.620626	765.984757	0.011074	0.011258
RS	29	0.706865	2.620626	805.766271	0.011649	0.011796
RS	30	0.767101	2.830666	784.183888	0.011337	0.011467
RS	31	0.831835	2.830666	823.748312	0.011909	0.012016
RS	32	0.901401	2.879716	849.314506	0.012278	0.012381
RS	33	0.976160	2.879716	889.436378	0.012858	0.012962
RS	34	1.056501	2.798016	956.386137	0.013826	0.013942
RS	35	1.142839	2.798016	996.658141	0.014408	0.014557
RS	36	1.235623	2.656693	1090.337764	0.015763	0.015945
RS	37	1.335334	2.656693	1128.627170	0.016316	0.016558
RS	38	1.442488	2.526722	1223.565151	0.017689	0.017978
RS	39	1.557643	2.526722	1256.289226	0.018162	0.018516
RS	40	1.681394	2.447554	1325.962901	0.019169	0.019564
RS	41	1.814383	2.447554	1349.452999	0.019509	0.019950
RS	42	1.957301	2.426022	1379.544669	0.019944	0.020403
RS	43	2.110889	2.426022	1391.384244	0.020115	0.020592
RS	44	2.275942	2.454263	1381.191104	0.019967	0.020437
RS	45	2.453318	2.454263	1380.613991	0.019959	0.020423
RS	46	2.643935	2.523838	1336.268150	0.019318	0.019755
RS	47	2.848783	2.523838	1323.951699	0.019140	0.019557
RS	48	3.068924	2.627364	1254.713990	0.018139	0.018521
RS	49	3.305500	2.627364	1232.291853	0.017815	0.018171
RS	50	3.559737	2.752648	1150.112638	0.016627	0.016950
RS	51	3.832954	2.752648	1119.373033	0.016182	0.016482
RS	52	4.126568	2.881038	1035.815943	0.014974	0.015250
RS	53	4.442102	2.881038	998.019520	0.014428	0.014690
RS	54	4.781192	3.050671	903.857644	0.013067	0.013316
RS	55	5.145596	3.050671	862.505974	0.012469	0.012716
RS	56	5.537205	3.050671	815.760080	0.011793	0.012040
RS	57	5.958050	3.050671	764.207861	0.011048	0.011296
RS	58	6.410313	4.175100	528.736606	0.007644	0.007888
RS	59	6.896339	4.175100	506.905129	0.007328	0.007571
RS	60	7.418650	4.175100	481.831144	0.006966	0.007204
RS	61	7.979953	4.175100	453.799359	0.006560	0.006791
RS	62	8.583161	4.175100	423.187140	0.006118	0.006337
RS	63	9.231401	4.175100	2662.484525	0.038491	0.039911
PA	4+25*2+4+6 0.067253271 0.028359968 9.231400695 16.207661128 0.543384245 1.291000775 0.910792913 0.582991997 0.506297928 0.554237301 0.678453140 0.870181159 1.134192558 1.473274662 1.870171771 2.277043670 2.620625876 2.830665899 2.879716090 2.798016088 2.656693439 2.526722480 2.447554085 2.426022375 2.454263457 2.523837826 2.627364258 2.752647854 2.881038207 3.050671020 4.175099856
//
IT	4649
RD	20
LK	-395415.604497
QD	-150.746061 -> -134.147635
RI	0.0026868729
TR	0.066386	0.028661
MT	9.288502
MM	C_pi: 2.004032, n_recomb: 70796.787246
RS	0	0.000000	19.250433	26.722564	0.000377	0.000007
RS	1	0.007476	19.250433	28.711936	0.000406	0.000080
RS	2	0.015511	19.250433	30.848734	0.000436	0.000268
RS	3	0.024146	19.250433	33.143780	0.000468	0.000515
RS	4	0.033427	0.535853	1267.731429	0.017907	0.019798
RS	5	0.043402	0.535853	1336.648065	0.018880	0.019790
RS	6	0.054123	1.346543	563.656171	0.007962	0.007585
RS	7	0.065645	1.346543	600.543924	0.008483	0.007217
RS	8	0.078028	0.947304	907.028481	0.012812	0.010563
RS	9	0.091337	0.947304	960.923064	0.013573	0.011491
RS	10	0.105641	0.594267	1613.283407	0.022788	0.019807
RS	11	0.121015	0.594267	1688.369962	0.023848	0.021728
RS	12	0.137538	0.509323	2052.450740	0.028991	0.027112
RS	13	0.155296	0.509323	2128.106935	0.030059	0.028952
RS	14	0.174381	0.554506	2024.623418	0.028598	0.027958
RS	15	0.194894	0.554506	2094.715664	0.029588	0.029317
RS	16	0.216940	0.677816	1774.770331	0.025069	0.025025
RS	17	0.240634	0.677816	1840.179270	0.025992	0.026105
RS	18	0.266099	0.869576	1489.837022	0.021044	0.021233
RS	19	0.293469	0.869576	1550.416892	0.021900	0.022168
RS	20	0.322884	1.134877	1238.528991	0.017494	0.017774
RS	21	0.354498	1.134877	1293.814554	0.018275	0.018596
RS	22	0.388476	1.477675	1039.676796	0.014685	0.014989
RS	23	0.424994	1.477675	1089.711276	0.015392	0.015706
RS	24	0.464242	1.881907	897.876284	0.012682	0.012966
RS	25	0.506424	1.881907	943.410882	0.013326	0.013593
RS	26	0.551759	2.299574	811.743380	0.011466	0.011701
RS	27	0.600484	2.299574	854.076566	0.012064	0.012264
RS	28	0.652852	2.655013	778.348430	0.010994	0.011167
RS	29	0.709134	2.655013	819.021788	0.011569	0.011705
RS	30	0.769624	2.874045	795.621280	0.011238	0.011356
RS	31	0.834636	2.874045	836.069523	0.011809	0.011902
RS	32	0.904509	2.926271	861.642428	0.012171	0.012257
RS	33	0.979605	2.926271	902.726495	0.012751	0.012835
RS	34	1.060315	2.841836	971.586761	0.013724	0.013817
RS	35	1.147059	2.841836	1012.964353	0.014308	0.014429
RS	36	1.240287	2.694448	1110.279640	0.015683	0.015833
RS	37	1.340486	2.694448	1149.814914	0.016241	0.016446
RS	38	1.448175	2.558255	1249.254031	0.017646	0.017894
RS	39	1.563915	2.558255	1283.262018	0.018126	0.018435
RS	40	1.688307	2.474560	1356.986552	0.019167	0.019515
RS	41	1.821999	2.474560	1381.640109	0.019516	0.019909
RS	42	1.965685	2.450575	1414.346224	0.019978	0.020388
RS	43	2.120114	2.450575	1427.097887	0.020158	0.020587
RS	44	2.286087	2.478090	1417.833117	0.020027	0.020450
RS	45	2.464468	2.478090	1417.854148	0.020027	0.020446
RS	46	2.656185	2.548225	1372.983866	0.019393	0.019789
RS	47	2.862235	2.548225	1360.948600	0.019223	0.019603
RS	48	3.083688	2.653281	1290.132249	0.018223	0.018571
RS	49	3.321697	2.653281	1267.707334	0.017906	0.018233
RS	50	3.577499	2.780738	1183.389393	0.016715	0.017011
RS	51	3.852425	2.780738	1152.400365	0.016278	0.016554
RS	52	4.147904	2.911496	1066.618814	0.015066	0.015321
RS	53	4.465473	2.911496	1028.340843	0.014525	0.014770
RS	54	4.806783	3.084658	931.420000	0.013156	0.013390
RS	55	5.173608	3.084658	889.449491	0.012563	0.012797
RS	56	5.567858	3.084658	841.879239	0.011891	0.012127
RS	57	5.991580	3.084658	789.300113	0.011149	0.011387
RS	58	6.446980	4.253437	542.645996	0.007665	0.007898
RS	59	6.936425	4.253437	521.065558	0.007360	0.007593
RS	60	7.462461	4.253437	496.125373	0.007008	0.007237
RS	61	8.027822	4.253437	468.097643	0.006612	0.006835
RS	62	8.635449	4.253437	437.349870	0.006178	0.006391
RS	63	9.288502	4.253437	2789.032286	0.039395	0.040813
PA	4+25*2+4+6 0.066385628 0.028661309 9.288501816 19.250432815 0.535852817 1.346543027 0.947303637 0.594267363 0.509323424 0.554506075 0.677815822 0.869576185 1.134877243 1.477675198 1.881907430 2.299573585 2.655012693 2.874044701 2.926271215 2.841836155 2.694447548 2.558255426 2.474560426 2.450574672 2.478090439 2.548224732 2.653281447 2.780738053 2.911496418 3.084658007 4.253436781
//
IT	4002
RD	21
LK	-395383.086878
QD	-141.579879 -> -126.396605
RI	0.0023549650
TR	0.065567	0.028950
MT	9.342776
MM	C_pi: 2.029508, n_recomb: 72372.214233
RS	0	0.000000	22.927054	22.952799	0.000317	0.000006
RS	1	0.007486	22.927054	24.665399	0.000341	0.000067
RS	2	0.015532	22.927054	26.505334	0.000366	0.000225
RS	3	0.024180	22.927054	28.482001	0.000394	0.000432
RS	4	0.033476	0.528785	1314.819691	0.018167	0.020046
RS	5	0.043468	0.528785	1386.020805	0.019151	0.020102
RS	6	0.054207	1.402995	553.618550	0.007650	0.007312
RS	7	0.065751	1.402995	590.105679	0.008154	0.006973
RS	8	0.078158	0.984447	894.055738	0.012354	0.010237
RS	9	0.091495	0.984447	947.761555	0.013096	0.011132
RS	10	0.105830	0.605534	1623.743766	0.022436	0.019567
RS	11	0.121237	0.605534	1700.223978	0.023493	0.021457
RS	12	0.137799	0.512306	2094.586963	0.028942	0.027121
RS	13	0.155600	0.512306	2172.267136	0.030015	0.028953
RS	14	0.174733	0.554767	2078.006362	0.028713	0.028105
RS	15	0.195299	0.554767	2149.972413	0.029707	0.029462
RS	16	0.217404	0.677171	1824.155764	0.025205	0.025176
RS	17	0.241164	0.677171	1891.306909	0.026133	0.026254
RS	18	0.266703	0.868901	1530.908818	0.021153	0.021344
RS	19	0.294153	0.868901	1593.115750	0.022013	0.022279
RS	20	0.323658	1.135315	1271.152016	0.017564	0.017838
RS	21	0.355372	1.135315	1327.915728	0.018348	0.018662
RS	22	0.389460	1.481517	1064.772541	0.014712	0.015007
RS	23	0.426100	1.481517	1116.102666	0.015422	0.015726
RS	24	0.465482	1.892673	916.871492	0.012669	0.012943
RS	25	0.507813	1.892673	963.513718	0.013313	0.013571
RS	26	0.553312	2.320753	826.325680	0.011418	0.011643
RS	27	0.602217	2.320753	869.610902	0.012016	0.012206
RS	28	0.654783	2.687840	790.235248	0.010919	0.011082
RS	29	0.711284	2.687840	831.767736	0.011493	0.011618
RS	30	0.772014	2.915898	806.506779	0.011144	0.011251
RS	31	0.837291	2.915898	847.802133	0.011714	0.011795
RS	32	0.907454	2.971521	873.283655	0.012067	0.012139
RS	33	0.982869	2.971521	915.288603	0.012647	0.012714
RS	34	1.063930	2.884619	985.916674	0.013623	0.013695
RS	35	1.151058	2.884619	1028.356302	0.014209	0.014306
RS	36	1.244709	2.731392	1129.149541	0.015602	0.015723
RS	37	1.345370	2.731392	1169.890979	0.016165	0.016336
RS	38	1.453567	2.589134	1273.705965	0.017599	0.017810
RS	39	1.569863	2.589134	1308.969518	0.018087	0.018355
RS	40	1.694864	2.500980	1386.693339	0.019161	0.019465
RS	41	1.829223	2.500980	1412.497808	0.019517	0.019865
RS	42	1.973639	2.474528	1447.843403	0.020006	0.020371
RS	43	2.128866	2.474528	1461.510009	0.020194	0.020579
RS	44	2.295713	2.501241	1453.255312	0.020080	0.020460
RS	45	2.475049	2.501241	1453.889131	0.020089	0.020467
RS	46	2.667810	2.571808	1408.607084	0.019463	0.019821
RS	47	2.875001	2.571808	1396.874904	0.019301	0.019645
RS	48	3.097701	2.678212	1324.611018	0.018303	0.018619
RS	49	3.337072	2.678212	1302.207513	0.017993	0.018291
RS	50	3.594362	2.807618	1215.878943	0.016800	0.017071
RS	51	3.870912	2.807618	1184.663668	0.016369	0.016624
RS	52	4.168163	2.940508	1096.767427	0.015155	0.015390
RS	53	4.487666	2.940508	1058.029076	0.014619	0.014848
RS	54	4.831086	3.116878	958.456544	0.013243	0.013463
RS	55	5.200214	3.116878	915.883181	0.012655	0.012876
RS	56	5.596973	3.116878	867.508907	0.011987	0.012211
RS	57	6.023433	3.116878	813.927365	0.011246	0.011474
RS	58	6.481816	4.328545	556.216915	0.007686	0.007908
RS	59	6.974513	4.328545	534.886767	0.007391	0.007614
RS	60	7.504091	4.328545	510.084793	0.007048	0.007269
RS	61	8.073313	4.328545	482.070877	0.006661	0.006876
RS	62	8.685144	4.328545	451.202659	0.006234	0.006441
RS	63	9.342776	4.328545	2914.234305	0.040267	0.041683
PA	4+25*2+4+6 0.065567164 0.028949815 9.342776042 22.927054065 0.528785029 1.402994534 0.984447490 0.605534388 0.512305798 0.554767047 0.677170699 0.868901140 1.135315035 1.481516734 1.892672874 2.320752910 2.687840299 2.915897599 2.971521177 2.884619154 2.731392338 2.589134027 2.500979783 2.474528267 2.501241240 2.571808380 2.678211881 2.807617898 2.940507925 3.116877992 4.328545215
//
IT	4640
RD	22
LK	-395353.336079
QD	-133.166276 -> -119.260850
RI	0.0020681998
TR	0.064794	0.029226
MT	9.394418
MM	C_pi: 2.054020, n_recomb: 73899.687813
RS	0	0.000000	27.380768	19.637714	0.000266	0.000005
RS	1	0.007495	27.380768	21.105970	0.000286	0.000056
RS	2	0.015552	27.380768	22.683714	0.000307	0.000188
RS	3	0.024212	27.380768	24.379064	0.000330	0.000361
RS	4	0.033522	0.522167	1361.048766	0.018418	0.020281
RS	5	0.043530	0.522167	1434.477045	0.019411	0.020399
RS	6	0.054287	1.460321	543.643731	0.007357	0.007053
RS	7	0.065851	1.460321	579.710367	0.007845	0.006741
RS	8	0.078282	1.022206	880.858201	0.011920	0.009925
RS	9	0.091644	1.022206	934.314026	0.012643	0.010788
RS	10	0.106008	0.616776	1632.702749	0.022093	0.019331
RS	11	0.121448	0.616776	1710.484596	0.023146	0.021190
RS	12	0.138046	0.515241	2134.907241	0.028889	0.027126
RS	13	0.155887	0.515241	2214.551262	0.029967	0.028950
RS	14	0.175066	0.555011	2129.901640	0.028822	0.028245
RS	15	0.195683	0.555011	2203.689333	0.029820	0.029600
RS	16	0.217844	0.676517	1872.337886	0.025336	0.025322
RS	17	0.241667	0.676517	1941.181730	0.026268	0.026398
RS	18	0.267275	0.868162	1571.041421	0.021259	0.021451
RS	19	0.294802	0.868162	1634.830589	0.022122	0.022387
RS	20	0.324393	1.135538	1303.057023	0.017633	0.017901
RS	21	0.356201	1.135538	1361.259949	0.018420	0.018728
RS	22	0.390393	1.484845	1089.318228	0.014740	0.015027
RS	23	0.427148	1.484845	1141.910665	0.015452	0.015748
RS	24	0.466658	1.902532	935.403496	0.012658	0.012922
RS	25	0.509130	1.902532	983.123252	0.013303	0.013552
RS	26	0.554784	2.340650	840.473103	0.011373	0.011589
RS	27	0.603860	2.340650	884.680777	0.011971	0.012153
RS	28	0.656615	2.719167	801.669862	0.010848	0.011002
RS	29	0.713323	2.719167	844.030064	0.011421	0.011537
RS	30	0.774282	2.956278	816.868698	0.011054	0.011150
RS	31	0.839810	2.956278	858.975868	0.011624	0.011692
RS	32	0.910249	3.015491	884.277817	0.011966	0.012025
RS	33	0.985967	3.015491	927.163801	0.012546	0.012598
RS	34	1.067361	2.926376	999.423718	0.013524	0.013578
RS	35	1.154855	2.926376	1042.882845	0.014112	0.014186
RS	36	1.248907	2.767537	1146.996995	0.015521	0.015616
RS	37	1.350008	2.767537	1188.904934	0.016088	0.016229
RS	38	1.458686	2.619356	1296.972466	0.017550	0.017726
RS	39	1.575510	2.619356	1333.462018	0.018044	0.018275
RS	40	1.701090	2.526803	1415.131001	0.019149	0.019414
RS	41	1.836082	2.526803	1442.071400	0.019514	0.019821
RS	42	1.981192	2.497882	1480.071765	0.020028	0.020352
RS	43	2.137178	2.497882	1494.653079	0.020225	0.020569
RS	44	2.304856	2.523733	1487.476103	0.020128	0.020468
RS	45	2.485100	2.523733	1488.734435	0.020145	0.020485
RS	46	2.678854	2.594615	1443.147948	0.019528	0.019850
RS	47	2.887130	2.594615	1431.737863	0.019374	0.019685
RS	48	3.111017	2.702202	1358.149162	0.018378	0.018664
RS	49	3.351683	2.702202	1335.789065	0.018076	0.018346
RS	50	3.610388	2.833357	1247.571448	0.016882	0.017129
RS	51	3.888483	2.833357	1216.151800	0.016457	0.016690
RS	52	4.187421	2.968165	1126.246939	0.015240	0.015458
RS	53	4.508764	2.968165	1087.068855	0.014710	0.014922
RS	54	4.854193	3.147450	984.950508	0.013328	0.013533
RS	55	5.225511	3.147450	941.790406	0.012744	0.012952
RS	56	5.624659	3.147450	892.632616	0.012079	0.012292
RS	57	6.053724	3.147450	838.073377	0.011341	0.011558
RS	58	6.514948	4.400603	569.444385	0.007706	0.007918
RS	59	7.010740	4.400603	548.363907	0.007420	0.007634
RS	60	7.543692	4.400603	523.704402	0.007087	0.007299
RS	61	8.116589	4.400603	495.713648	0.006708	0.006916
RS	62	8.732425	4.400603	464.739438	0.006289	0.006490
RS	63	9.394418	4.400603	3037.931638	0.041109	0.042522
PA	4+25*2+4+6 0.064794192 0.029226178 9.394418203 27.380767955 0.522167249 1.460321138 1.022205849 0.616775664 0.515241144 0.555011476 0.676516503 0.868161986 1.135538075 1.484845490 1.902531749 2.340649959 2.719166685 2.956277837 3.015491402 2.926376389 2.767537358 2.619355686 2.526803479 2.497881779 2.523732889 2.594614509 2.702201659 2.833357216 2.968165205 3.147450015 4.400602684
//
IT	4259
RD	23
LK	-395326.084718
QD	-125.430617 -> -112.681126
RI	0.0018211581
TR	0.064063	0.029491
MT	9.443667
MM	C_pi: 2.077631, n_recomb: 75380.871139
RS	0	0.000000	32.774558	16.744728	0.000222	0.000004
RS	1	0.007504	32.774558	17.999019	0.000239	0.000047
RS	2	0.015571	32.774558	19.347087	0.000257	0.000157
RS	3	0.024243	32.774558	20.795913	0.000276	0.000302
RS	4	0.033566	0.515988	1406.333741	0.018656	0.020503
RS	5	0.043589	0.515988	1481.930208	0.019659	0.020681
RS	6	0.054363	1.518536	533.752754	0.007081	0.006807
RS	7	0.065947	1.518536	569.382592	0.007553	0.006520
RS	8	0.078399	1.060581	867.505282	0.011508	0.009627
RS	9	0.091786	1.060581	920.657384	0.012213	0.010461
RS	10	0.106177	0.627991	1640.285093	0.021760	0.019099
RS	11	0.121648	0.627991	1719.281276	0.022808	0.020930
RS	12	0.138281	0.518128	2173.512263	0.028834	0.027126
RS	13	0.156161	0.518128	2255.061854	0.029916	0.028942
RS	14	0.175383	0.555245	2180.342226	0.028924	0.028379
RS	15	0.196047	0.555245	2255.901195	0.029927	0.029731
RS	16	0.218262	0.675863	1919.332208	0.025462	0.025462
RS	17	0.242144	0.675863	1989.820915	0.026397	0.026536
RS	18	0.267818	0.867383	1610.235115	0.021361	0.021555
RS	19	0.295419	0.867383	1675.563004	0.022228	0.022491
RS	20	0.325090	1.135581	1334.256567	0.017700	0.017964
RS	21	0.356988	1.135581	1393.860954	0.018491	0.018792
RS	22	0.391280	1.487728	1113.323004	0.014769	0.015048
RS	23	0.428145	1.487728	1167.145438	0.015483	0.015772
RS	24	0.467776	1.911590	953.479139	0.012649	0.012905
RS	25	0.510381	1.911590	1002.247295	0.013296	0.013536
RS	26	0.556184	2.359383	854.200936	0.011332	0.011539
RS	27	0.605423	2.359383	899.302777	0.011930	0.012103
RS	28	0.658357	2.749100	812.677222	0.010781	0.010926
RS	29	0.715263	2.749100	855.835426	0.011353	0.011460
RS	30	0.776439	2.995269	826.742929	0.010968	0.011055
RS	31	0.842205	2.995269	869.628686	0.011536	0.011595
RS	32	0.912907	3.058243	894.671909	0.011869	0.011916
RS	33	0.988914	3.058243	938.401294	0.012449	0.012486
RS	34	1.070625	2.967136	1012.171069	0.013427	0.013465
RS	35	1.158467	2.967136	1056.609155	0.014017	0.014071
RS	36	1.252901	2.802902	1163.893154	0.015440	0.015511
RS	37	1.354420	2.802902	1206.929047	0.016011	0.016124
RS	38	1.463558	2.648927	1319.130937	0.017500	0.017644
RS	39	1.580885	2.648927	1356.816728	0.017999	0.018196
RS	40	1.707016	2.552041	1442.372042	0.019134	0.019362
RS	41	1.842612	2.552041	1470.431952	0.019507	0.019775
RS	42	1.988383	2.520651	1511.094549	0.020046	0.020331
RS	43	2.145092	2.520651	1526.588000	0.020252	0.020556
RS	44	2.313561	2.545588	1520.548535	0.020172	0.020474
RS	45	2.494671	2.545588	1522.440197	0.020197	0.020500
RS	46	2.689372	2.616685	1476.643960	0.019589	0.019877
RS	47	2.898682	2.616685	1465.572302	0.019442	0.019721
RS	48	3.123699	2.725311	1390.772512	0.018450	0.018707
RS	49	3.365601	2.725311	1368.475508	0.018154	0.018399
RS	50	3.625655	2.858037	1278.483353	0.016960	0.017184
RS	51	3.905223	2.858037	1246.879388	0.016541	0.016754
RS	52	4.205769	2.994570	1155.066656	0.015323	0.015523
RS	53	4.528868	2.994570	1115.468176	0.014798	0.014994
RS	54	4.876211	3.176506	1010.904710	0.013411	0.013602
RS	55	5.249619	3.176506	967.173443	0.012830	0.013026
RS	56	5.651047	3.176506	917.252017	0.012168	0.012370
RS	57	6.082597	3.176506	861.739098	0.011432	0.011640
RS	58	6.546531	4.469807	582.334800	0.007725	0.007928
RS	59	7.045277	4.469807	561.503112	0.007449	0.007654
RS	60	7.581448	4.469807	536.989761	0.007124	0.007329
RS	61	8.157853	4.469807	509.030630	0.006753	0.006955
RS	62	8.777511	4.469807	477.963714	0.006341	0.006536
RS	63	9.443667	4.469807	3160.035197	0.041921	0.043332
PA	4+25*2+4+6 0.064063031 0.029490909 9.443667009 32.774558019 0.515987846 1.518536168 1.060581364 0.627991227 0.518127710 0.555245162 0.675862940 0.867383305 1.135580851 1.487727878 1.911590119 2.359382731 2.749099986 2.995269119 3.058242996 2.967136169 2.802901731 2.648927155 2.552040766 2.520650518 2.545588011 2.616685074 2.725311089 2.858036509 2.994569629 3.176505912 4.469806693
//
IT	4134
RD	24
LK	-395301.093925
QD	-118.306035 -> -106.604033
RI	0.0016080364
TR	0.063371	0.029745
MT	9.490643
MM	C_pi: 2.100364, n_recomb: 76816.582481
RS	0	0.000000	39.330932	14.227029	0.000185	0.000004
RS	1	0.007512	39.330932	15.294539	0.000199	0.000039
RS	2	0.015589	39.330932	16.442046	0.000214	0.000131
RS	3	0.024272	39.330932	17.675530	0.000230	0.000251
RS	4	0.033608	0.510210	1450.648340	0.018885	0.020713
RS	5	0.043645	0.510210	1528.353866	0.019896	0.020949
RS	6	0.054436	1.577626	523.964747	0.006821	0.006574
RS	7	0.066037	1.577626	559.144562	0.007279	0.006310
RS	8	0.078510	1.099534	854.077111	0.011118	0.009342
RS	9	0.091920	1.099534	906.879222	0.011806	0.010148
RS	10	0.106338	0.639164	1646.624223	0.021436	0.018872
RS	11	0.121838	0.639164	1726.751652	0.022479	0.020674
RS	12	0.138504	0.520960	2210.479243	0.028776	0.027123
RS	13	0.156420	0.520960	2293.876563	0.029862	0.028931
RS	14	0.175683	0.555464	2229.358568	0.029022	0.028508
RS	15	0.196393	0.555464	2306.638678	0.030028	0.029856
RS	16	0.218659	0.675207	1965.150993	0.025582	0.025597
RS	17	0.242598	0.675207	2037.237006	0.026521	0.026669
RS	18	0.268334	0.866564	1648.499274	0.021460	0.021656
RS	19	0.296004	0.866564	1715.322594	0.022330	0.022592
RS	20	0.325753	1.135460	1364.750284	0.017766	0.018025
RS	21	0.357737	1.135460	1425.718455	0.018560	0.018855
RS	22	0.392123	1.490208	1136.781615	0.014799	0.015070
RS	23	0.429093	1.490208	1191.801713	0.015515	0.015796
RS	24	0.468839	1.919885	971.112034	0.012642	0.012890
RS	25	0.511572	1.919885	1020.900007	0.013290	0.013522
RS	26	0.557515	2.376992	867.526489	0.011293	0.011492
RS	27	0.606909	2.376992	913.495019	0.011892	0.012057
RS	28	0.660013	2.777690	823.273885	0.010717	0.010854
RS	29	0.717107	2.777690	867.201285	0.011289	0.011388
RS	30	0.778490	3.032889	836.156807	0.010885	0.010964
RS	31	0.844485	3.032889	879.789178	0.011453	0.011502
RS	32	0.915437	3.099779	904.500109	0.011775	0.011812
RS	33	0.991719	3.099779	949.036519	0.012355	0.012379
RS	34	1.073731	3.006905	1024.195506	0.013333	0.013356
RS	35	1.161905	3.006905	1069.572869	0.013924	0.013960
RS	36	1.256702	2.837463	1179.888011	0.015360	0.015410
RS	37	1.358621	2.837463	1224.013391	0.015934	0.016022
RS	38	1.468196	2.677841	1340.222750	0.017447	0.017563
RS	39	1.586002	2.677841	1379.074052	0.017953	0.018118
RS	40	1.712659	2.576686	1468.451651	0.019116	0.019311
RS	41	1.848830	2.576686	1497.612760	0.019496	0.019729
RS	42	1.995231	2.542829	1540.940168	0.020060	0.020309
RS	43	2.152629	2.542829	1557.340601	0.020273	0.020543
RS	44	2.321852	2.566808	1552.490508	0.020210	0.020478
RS	45	2.503787	2.566808	1555.021544	0.020243	0.020514
RS	46	2.699390	2.638032	1509.102962	0.019646	0.019902
RS	47	2.909687	2.638032	1498.383467	0.019506	0.019756
RS	48	3.135782	2.747567	1422.478947	0.018518	0.018748
RS	49	3.378861	2.747567	1400.262715	0.018229	0.018449
RS	50	3.640202	2.881699	1308.605277	0.017035	0.017238
RS	51	3.921175	2.881699	1276.835746	0.016622	0.016816
RS	52	4.223255	3.019781	1183.212715	0.015403	0.015586
RS	53	4.548028	3.019781	1143.212528	0.014882	0.015064
RS	54	4.897199	3.204129	1036.302141	0.013491	0.013668
RS	55	5.272600	3.204129	992.015409	0.012914	0.013098
RS	56	5.676203	3.204129	941.350423	0.012255	0.012446
RS	57	6.110125	3.204129	884.908120	0.011520	0.011718
RS	58	6.576644	4.536293	594.881699	0.007744	0.007938
RS	59	7.078210	4.536293	574.298089	0.007476	0.007673
RS	60	7.617454	4.536293	549.934556	0.007159	0.007357
RS	61	8.197207	4.536293	522.015305	0.006796	0.006991
RS	62	8.820513	4.536293	490.868594	0.006390	0.006580
RS	63	9.490643	4.536293	3280.400792	0.042704	0.044113
PA	4+25*2+4+6 0.063370902 0.029744692 9.490643258 39.330932415 0.510209545 1.577625897 1.099534296 0.639163690 0.520959541 0.555463855 0.675206785 0.866564376 1.135459558 1.490207954 1.919884698 2.376991878 2.777690291 3.032889372 3.099779296 3.006904513 2.837462666 2.677840935 2.576685584 2.542828712 2.566808204 2.638031596 2.747566833 2.881699118 3.019781021 3.204129059 4.536292913
//
IT	4569
RD	25
LK	-395278.153344
QD	-111.734820 -> -100.983484
RI	0.0014247808
TR	0.062715	0.029988
MT	9.535500
MM	C_pi: 2.122265, n_recomb: 78208.399782
RS	0	0.000000	47.294972	12.051839	0.000154	0.000003
RS	1	0.007520	47.294972	12.957540	0.000166	0.000033
RS	2	0.015606	47.294972	13.931254	0.000178	0.000109
RS	3	0.024300	47.294972	14.978080	0.000192	0.000209
RS	4	0.033647	0.504811	1493.950276	0.019102	0.020911
RS	5	0.043698	0.504811	1573.705502	0.020122	0.021204
RS	6	0.054504	1.637594	514.295688	0.006576	0.006353
RS	7	0.066123	1.637594	549.015052	0.007020	0.006110
RS	8	0.078616	1.139062	840.623578	0.010749	0.009069
RS	9	0.092048	1.139062	893.035449	0.011419	0.009849
RS	10	0.106491	0.650292	1651.824678	0.021121	0.018650
RS	11	0.122019	0.650292	1733.004650	0.022159	0.020425
RS	12	0.138716	0.523736	2245.893765	0.028717	0.027117
RS	13	0.156667	0.523736	2331.082690	0.029806	0.028917
RS	14	0.175969	0.555668	2276.996255	0.029114	0.028631
RS	15	0.196723	0.555668	2355.948879	0.030124	0.029976
RS	16	0.219037	0.674556	2009.805314	0.025698	0.025727
RS	17	0.243029	0.674556	2083.442551	0.026640	0.026796
RS	18	0.268826	0.865721	1685.839053	0.021556	0.021754
RS	19	0.296562	0.865721	1754.115704	0.022429	0.022690
RS	20	0.326384	1.135204	1394.544253	0.017831	0.018085
RS	21	0.358449	1.135204	1456.839482	0.018628	0.018917
RS	22	0.392926	1.492328	1159.708257	0.014828	0.015093
RS	23	0.429995	1.492328	1215.894681	0.015547	0.015821
RS	24	0.469851	1.927492	988.311694	0.012637	0.012877
RS	25	0.512705	1.927492	1039.091796	0.013286	0.013511
RS	26	0.558782	2.393567	880.464382	0.011258	0.011449
RS	27	0.608324	2.393567	927.273242	0.011856	0.012014
RS	28	0.661591	2.805019	833.482337	0.010657	0.010787
RS	29	0.718864	2.805019	878.151592	0.011228	0.011320
RS	30	0.780445	3.069212	845.138248	0.010806	0.010878
RS	31	0.846656	3.069212	889.486959	0.011373	0.011414
RS	32	0.917846	3.140149	913.801299	0.011684	0.011712
RS	33	0.994390	3.140149	959.110276	0.012264	0.012277
RS	34	1.076691	3.045705	1035.549170	0.013241	0.013250
RS	35	1.165180	3.045705	1081.827950	0.013833	0.013852
RS	36	1.260324	2.871242	1195.038861	0.015280	0.015311
RS	37	1.362623	2.871242	1240.216445	0.015858	0.015923
RS	38	1.472616	2.706099	1360.316196	0.017393	0.017484
RS	39	1.590879	2.706099	1400.302384	0.017905	0.018041
RS	40	1.718037	2.600740	1493.435818	0.019096	0.019259
RS	41	1.854757	2.600740	1523.678800	0.019482	0.019683
RS	42	2.001759	2.564428	1569.664460	0.020070	0.020286
RS	43	2.159815	2.564428	1586.965033	0.020291	0.020527
RS	44	2.329758	2.587408	1583.351656	0.020245	0.020480
RS	45	2.512480	2.587408	1586.525789	0.020286	0.020525
RS	46	2.708944	2.658681	1540.562490	0.019698	0.019925
RS	47	2.920182	2.658681	1530.206615	0.019566	0.019787
RS	48	3.147306	2.769007	1453.297452	0.018582	0.018787
RS	49	3.391510	2.769007	1431.177465	0.018300	0.018496
RS	50	3.654079	2.904399	1337.956717	0.017108	0.017289
RS	51	3.936393	2.904399	1306.038617	0.016699	0.016875
RS	52	4.239938	3.043871	1210.697092	0.015480	0.015647
RS	53	4.566310	3.043871	1170.312644	0.014964	0.015131
RS	54	4.917226	3.230411	1061.149808	0.013568	0.013733
RS	55	5.294531	3.230411	1016.322521	0.012995	0.013167
RS	56	5.700211	3.230411	964.933179	0.012338	0.012519
RS	57	6.136398	3.230411	907.584853	0.011605	0.011794
RS	58	6.605388	4.600210	607.092292	0.007762	0.007948
RS	59	7.109647	4.600210	586.755758	0.007502	0.007691
RS	60	7.651827	4.600210	562.545163	0.007193	0.007383
RS	61	8.234780	4.600210	534.673256	0.006837	0.007026
RS	62	8.861572	4.600210	503.458636	0.006437	0.006622
RS	63	9.535500	4.600210	3398.966363	0.043460	0.044867
PA	4+25*2+4+6 0.062715040 0.029988079 9.535499929 47.294972117 0.504811253 1.637593905 1.139062232 0.650292012 0.523736052 0.555668331 0.674556257 0.865721427 1.135204003 1.492328345 1.927492273 2.393567276 2.805018822 3.069211989 3.140148889 3.045704678 2.871241855 2.706098600 2.600740278 2.564428458 2.587407887 2.658681471 2.769006651 2.904399270 3.043871280 3.230411097 4.600209828
//
CC
CC	Brief Description of the file format:
CC	  CC  comments
CC	  MM  useful-messages
CC	  RD  round-of-iterations
CC	  LL  \log[P(sequence)]
CC	  QD  Q-before-opt Q-after-opt
CC	  TR  \theta_0 \rho_0
CC	  RS  k t_k \lambda_k \pi_k \sum_{l\not=k}A_{kl} A_{kk}
CC	  DC  begin end best-k t_k+\Delta_k max-prob
CC
MM	Version: 0.6.5-r67
MM	pattern:4+25*2+4+6, n:63, n_free_lambdas:28
MM	n_iterations:25, skip:1, max_t:5, theta/rho:5
MM	is_decoding:0
MM	n_seqs:21, sum_L:1280702, sum_n:170348
RD	0
LK	0.000000
QD	0.000000 -> 0.000000
RI	inf
TR	0.142729	0.028546
MT	5.000000
MM	C_pi: 1.000000, n_recomb: 36044.327712
RS	0	0.000000	1.000000	228.129108	0.006329	0.000000
RS	1	0.006440	1.000000	241.234511	0.006693	0.000000
RS	2	0.013294	1.000000	254.985172	0.007074	0.000000
RS	3	0.020590	1.000000	269.398620	0.007474	0.000000
RS	4	0.028356	1.000000	284.490782	0.007893	0.000000
RS	5	0.036622	1.000000	300.275607	0.008331	0.000000
RS	6	0.045421	1.000000	316.764644	0.008788	0.000000
RS	7	0.054785	1.000000	333.966568	0.009265	0.000000
RS	8	0.064753	1.000000	351.886666	0.009763	0.000000
RS	9	0.075363	1.000000	370.526259	0.010280	0.000000
RS	10	0.086656	1.000000	389.882078	0.010817	0.000000
RS	11	0.098677	1.000000	409.945581	0.011373	0.000000
RS	12	0.111471	1.000000	430.702221	0.011949	0.000000
RS	13	0.125090	1.000000	452.130654	0.012544	0.000000
RS	14	0.139585	1.000000	474.201900	0.013156	0.000000
RS	15	0.155014	1.000000	496.878459	0.013785	0.000000
RS	16	0.171437	1.000000	520.113385	0.014430	0.000000
RS	17	0.188917	1.000000	543.849337	0.015088	0.000000
RS	18	0.207523	1.000000	568.017607	0.015759	0.000000
RS	19	0.227327	1.000000	592.537151	0.016439	0.000000
RS	20	0.248406	1.000000	617.313643	0.017127	0.000000
RS	21	0.270843	1.000000	642.238567	0.017818	0.000000
RS	22	0.294725	1.000000	667.188396	0.018510	0.000000
RS	23	0.320144	1.000000	692.023869	0.019199	0.000000
RS	24	0.347201	1.000000	716.589426	0.019881	0.000000
RS	25	0.376000	1.000000	740.712845	0.020550	0.000000
RS	26	0.406654	1.000000	764.205123	0.021202	0.000000
RS	27	0.439282	1.000000	786.860673	0.021830	0.000000
RS	28	0.474011	1.000000	808.457885	0.022430	0.000000
RS	29	0.510976	1.000000	828.760138	0.022993	0.000000
RS	30	0.550322	1.000000	847.517305	0.023513	0.000000
RS	31	0.592202	1.000000	864.467847	0.023983	0.000000
RS	32	0.636779	1.000000	879.341530	0.024396	0.000000
RS	33	0.684227	1.000000	891.862853	0.024744	0.000000
RS	34	0.734730	1.000000	901.755210	0.025018	0.000000
RS	35	0.788485	1.000000	908.745816	0.025212	0.000000
RS	36	0.845702	1.000000	912.571411	0.025318	0.000000
RS	37	0.906604	1.000000	912.984704	0.025329	0.000000
RS	38	0.971428	1.000000	909.761492	0.025240	0.000000
RS	39	1.040426	1.000000	902.708348	0.025044	0.000000
RS	40	1.113868	1.000000	891.670712	0.024738	0.000000
RS	41	1.192040	1.000000	876.541157	0.024318	0.000000
RS	42	1.275245	1.000000	857.267565	0.023784	0.000000
RS	43	1.363809	1.000000	833.860854	0.023134	0.000000
RS	44	1.458076	1.000000	806.401874	0.022373	0.000000
RS	45	1.558414	1.000000	775.047016	0.021503	0.000000
RS	46	1.665214	1.000000	740.032072	0.020531	0.000000
RS	47	1.778891	1.000000	701.673862	0.019467	0.000000
RS	48	1.899889	1.000000	660.369174	0.018321	0.000000
RS	49	2.028679	1.000000	616.590623	0.017106	0.000000
RS	50	2.165763	1.000000	570.879145	0.015838	0.000000
RS	51	2.311675	1.000000	523.832984	0.014533	0.000000
RS	52	2.466983	1.000000	476.093232	0.013209	0.000000
RS	53	2.632293	1.000000	428.326207	0.011883	0.000000
RS	54	2.808249	1.000000	381.203218	0.010576	0.000000
RS	55	2.995536	1.000000	335.378541	0.009305	0.000000
RS	56	3.194884	1.000000	291.466651	0.008086	0.000000
RS	57	3.407070	1.000000	250.020002	0.006936	0.000000
RS	58	3.632920	1.000000	211.508732	0.005868	0.000000
RS	59	3.873315	1.000000	176.303717	0.004891	0.000000
RS	60	4.129191	1.000000	144.664270	0.004014	0.000000
RS	61	4.401545	1.000000	116.731547	0.003239	0.000000
RS	62	4.691438	1.000000	92.528311	0.002567	0.000000
RS	63	5.000000	1.000000	259.952854	0.007212	0.000000
PA	4+25*2+4+6 0.142729482 0.028545896 5.000000000 1.000000000 1.000000000 1.000000000 1.000000000 1.000000000 1.000000000 1.000000000 1.000000000 1.000000000 1.000000000 1.000000000 1.000000000 1.000000000 1.000000000 1.000000000 1.000000000 1.000000000 1.000000000 1.000000000 1.000000000 1.000000000 1.000000000 1.000000000 1.000000000 1.000000000 1.000000000 1.000000000 1.000000000
//
IT	4093
RD	1
LK	-441468.286391
QD	-1231.681803 -> -662.290336
RI	0.0506882505
TR	0.126569	0.026083
MT	5.942929
MM	C_pi: 1.084155, n_recomb: 35710.864346
RS	0	0.000000	0.786554	299.881962	0.008397	0.000122
RS	1	0.006727	0.786554	317.266719	0.008884	0.001244
RS	2	0.013906	0.786554	335.461827	0.009394	0.003388
RS	3	0.021569	0.786554	354.477701	0.009926	0.005876
RS	4	0.029746	0.568301	516.976472	0.014477	0.008289
RS	5	0.038474	0.568301	543.127819	0.015209	0.010556
RS	6	0.047789	0.536430	603.549525	0.016901	0.012787
RS	7	0.057731	0.536430	632.013367	0.017698	0.014954
RS	8	0.068341	0.549403	645.526998	0.018076	0.016868
RS	9	0.079665	0.549403	674.532477	0.018889	0.018433
RS	10	0.091751	0.593680	651.914153	0.018255	0.019621
RS	11	0.104650	0.593680	680.436360	0.019054	0.020386
RS	12	0.118416	0.661932	636.832237	0.017833	0.020712
RS	13	0.133109	0.661932	664.388092	0.018605	0.020660
RS	14	0.148790	0.747004	614.140560	0.017198	0.020339
RS	15	0.165526	0.747004	640.594814	0.017938	0.019856
RS	16	0.183387	0.840608	593.708063	0.016625	0.019291
RS	17	0.202450	0.840608	619.126247	0.017337	0.018696
RS	18	0.222796	0.935713	579.865313	0.016238	0.018106
RS	19	0.244510	0.935713	604.382354	0.016924	0.017540
RS	20	0.267685	1.026335	574.066732	0.016075	0.017018
RS	21	0.292418	1.026335	597.810772	0.016740	0.016559
RS	22	0.318816	1.107011	576.789176	0.016152	0.016184
RS	23	0.346989	1.107011	599.835545	0.016797	0.015904
RS	24	0.377057	1.173759	587.785768	0.016460	0.015725
RS	25	0.409148	1.173759	610.110356	0.017085	0.015647
RS	26	0.443398	1.224870	606.114727	0.016973	0.015670
RS	27	0.479952	1.224870	627.547944	0.017573	0.015797
RS	28	0.518964	1.260464	630.404296	0.017653	0.016030
RS	29	0.560601	1.260464	650.592423	0.018218	0.016368
RS	30	0.605039	1.282316	658.705669	0.018446	0.016805
RS	31	0.652466	1.282316	677.081547	0.018960	0.017327
RS	32	0.703083	1.293600	688.282742	0.019274	0.017913
RS	33	0.757106	1.293600	704.062744	0.019716	0.018539
RS	34	0.814762	1.298039	715.753349	0.020043	0.019178
RS	35	0.876297	1.298039	727.977852	0.020385	0.019803
RS	36	0.941971	1.298794	737.598627	0.020655	0.020387
RS	37	1.012063	1.298794	745.212390	0.020868	0.020909
RS	38	1.086870	1.297893	750.638197	0.021020	0.021354
RS	39	1.166709	1.297893	752.592815	0.021075	0.021708
RS	40	1.251919	1.296625	752.095901	0.021061	0.021956
RS	41	1.342861	1.296625	747.476290	0.020931	0.022083
RS	42	1.439921	1.296136	739.600518	0.020711	0.022076
RS	43	1.543509	1.296136	727.787064	0.020380	0.021923
RS	44	1.654066	1.297337	711.631744	0.019928	0.021616
RS	45	1.772059	1.297337	692.462783	0.019391	0.021158
RS	46	1.897990	1.300454	668.111244	0.018709	0.020557
RS	47	2.032393	1.300454	641.979221	0.017977	0.019825
RS	48	2.175836	1.304970	610.530490	0.017096	0.018982
RS	49	2.328928	1.304970	578.391025	0.016197	0.018046
RS	50	2.492319	1.309997	541.618621	0.015167	0.017035
RS	51	2.666701	1.309997	504.941310	0.014140	0.015966
RS	52	2.852813	1.314823	464.899576	0.013018	0.014856
RS	53	3.051445	1.314823	425.589267	0.011918	0.013717
RS	54	3.263439	1.321370	383.851149	0.010749	0.012561
RS	55	3.489693	1.321370	344.279196	0.009641	0.011400
RS	56	3.731167	1.321370	305.196295	0.008546	0.010248
RS	57	3.988885	1.321370	267.194038	0.007482	0.009117
RS	58	4.263939	1.356385	225.491958	0.006314	0.008021
RS	59	4.557495	1.356385	193.191055	0.005410	0.006972
RS	60	4.870799	1.356385	163.089452	0.004567	0.005981
RS	61	5.205178	1.356385	135.524008	0.003795	0.005059
RS	62	5.562050	1.356385	110.738272	0.003101	0.004214
RS	63	5.942929	1.356385	348.027138	0.009746	0.014081
PA	4+25*2+4+6 0.126568547 0.026083042 5.942928791 0.786554337 0.568300724 0.536430359 0.549402714 0.593680382 0.661931992 0.747003555 0.840608120 0.935712814 1.026335239 1.107010841 1.173759460 1.224869728 1.260463715 1.282316327 1.293600082 1.298039436 1.298794270 1.297892511 1.296625137 1.296136141 1.297336578 1.300454259 1.304969788 1.309996724 1.314823091 1.321370125 1.356384695
//
IT	4262
RD	2
LK	-440573.148413
QD	-728.312835 -> -526.732822
RI	0.0444523239
TR	0.118858	0.025689
MT	6.442474
MM	C_pi: 1.158646, n_recomb: 37561.065370
RS	0	0.000000	1.058310	239.188742	0.006368	0.000086
RS	1	0.006862	1.058310	253.915608	0.006760	0.000870
RS	2	0.014194	1.058310	269.426902	0.007173	0.002371
RS	3	0.022029	1.058310	285.747139	0.007608	0.004111
RS	4	0.030402	0.541106	590.034203	0.015709	0.008028
RS	5	0.039350	0.541106	619.902012	0.016504	0.010255
RS	6	0.048911	0.460558	763.038325	0.020315	0.013257
RS	7	0.059129	0.460558	797.007403	0.021219	0.015768
RS	8	0.070048	0.452553	845.699912	0.022515	0.017865
RS	9	0.081715	0.452553	880.086398	0.023431	0.020205
RS	10	0.094184	0.489551	846.052461	0.022525	0.020683
RS	11	0.107508	0.489551	879.167626	0.023406	0.022418
RS	12	0.121746	0.562083	795.750250	0.021186	0.021392
RS	13	0.136961	0.562083	827.043350	0.022019	0.022394
RS	14	0.153220	0.663990	727.974183	0.019381	0.020518
RS	15	0.170595	0.663990	757.329575	0.020163	0.021030
RS	16	0.189162	0.787127	664.938706	0.017703	0.019038
RS	17	0.209003	0.787127	692.462085	0.018436	0.019312
RS	18	0.230205	0.923060	615.138642	0.016377	0.017545
RS	19	0.252862	0.923060	641.062540	0.017067	0.017705
RS	20	0.277074	1.062364	580.539016	0.015456	0.016269
RS	21	0.302946	1.062364	605.150198	0.016111	0.016396
RS	22	0.330595	1.193726	561.287250	0.014943	0.015341
RS	23	0.360140	1.193726	584.870776	0.015571	0.015522
RS	24	0.391712	1.306301	556.636329	0.014820	0.014862
RS	25	0.425451	1.306301	579.410571	0.015426	0.015145
RS	26	0.461505	1.393022	565.068365	0.015044	0.014846
RS	27	0.500033	1.393022	587.112606	0.015631	0.015249
RS	28	0.541204	1.451074	584.852000	0.015571	0.015287
RS	29	0.585201	1.451074	606.041028	0.016135	0.015841
RS	30	0.632216	1.482248	613.715315	0.016339	0.016195
RS	31	0.682457	1.482248	633.655122	0.016870	0.016892
RS	32	0.736145	1.492782	648.182998	0.017257	0.017486
RS	33	0.793517	1.492782	666.171982	0.017736	0.018256
RS	34	0.854826	1.490968	683.643286	0.018201	0.018958
RS	35	0.920342	1.490968	698.700299	0.018602	0.019692
RS	36	0.990352	1.483942	715.194891	0.019041	0.020353
RS	37	1.065167	1.483942	726.158097	0.019333	0.020943
RS	38	1.145115	1.475966	738.562338	0.019663	0.021451
RS	39	1.230549	1.475966	744.219770	0.019814	0.021834
RS	40	1.321844	1.469423	750.121237	0.019971	0.022118
RS	41	1.419404	1.469423	749.364231	0.019951	0.022246
RS	42	1.523658	1.466377	746.645190	0.019878	0.022236
RS	43	1.635066	1.466377	738.672711	0.019666	0.022062
RS	44	1.754118	1.468348	725.995361	0.019328	0.021712
RS	45	1.881338	1.468348	710.511982	0.018916	0.021229
RS	46	2.017288	1.475302	688.076484	0.018319	0.020556
RS	47	2.162566	1.475302	665.371108	0.017714	0.019811
RS	48	2.317812	1.485582	634.839599	0.016902	0.018896
RS	49	2.483710	1.485582	605.732963	0.016127	0.017967
RS	50	2.660992	1.496876	569.426619	0.015160	0.016907
RS	51	2.850437	1.496876	535.183595	0.014248	0.015866
RS	52	3.052882	1.507455	495.334805	0.013187	0.014733
RS	53	3.269217	1.507455	457.619975	0.012183	0.013632
RS	54	3.500396	1.521195	415.093357	0.011051	0.012455
RS	55	3.747438	1.521195	376.221182	0.010016	0.011341
RS	56	4.011430	1.521195	337.157785	0.008976	0.010228
RS	57	4.293536	1.521195	298.523791	0.007948	0.009131
RS	58	4.594999	1.596776	249.784188	0.006650	0.007874
RS	59	4.917147	1.596776	217.575793	0.005793	0.006907
RS	60	5.261399	1.596776	186.880721	0.004975	0.005981
RS	61	5.629272	1.596776	158.127995	0.004210	0.005107
RS	62	6.022386	1.596776	131.673005	0.003506	0.004295
RS	63	6.442474	1.596776	446.993393	0.011900	0.015044
PA	4+25*2+4+6 0.118857773 0.025689443 6.442474107 1.058310354 0.541106104 0.460557950 0.452553468 0.489551096 0.562083300 0.663990298 0.787127353 0.923059967 1.062364483 1.193726212 1.306301272 1.393021581 1.451073847 1.482247788 1.492781551 1.490968460 1.483941562 1.475966300 1.469423002 1.466376877 1.468348346 1.475302451 1.485582141 1.496876044 1.507454537 1.521195386 1.596775704
//
IT	4721
RD	3
LK	-440224.061737
QD	-587.724968 -> -471.526945
RI	0.0333631318
TR	0.113991	0.025953
MT	6.741654
MM	C_pi: 1.225217, n_recomb: 40086.490044
RS	0	0.000000	1.624280	168.180078	0.004195	0.000060
RS	1	0.006937	1.624280	179.071038	0.004467	0.000600
RS	2	0.014356	1.624280	190.610060	0.004755	0.001622
RS	3	0.022289	1.624280	202.827532	0.005060	0.002763
RS	4	0.030773	0.596993	584.207610	0.014574	0.007470
RS	5	0.039845	0.596993	615.065716	0.015343	0.009366
RS	6	0.049547	0.458230	840.528103	0.020968	0.013234
RS	7	0.059921	0.458230	878.152146	0.021906	0.015617
RS	8	0.071016	0.426682	982.768398	0.024516	0.018438
RS	9	0.082880	0.426682	1021.309263	0.025478	0.020954
RS	10	0.095567	0.452556	999.601222	0.024936	0.021600
RS	11	0.109134	0.452556	1036.492708	0.025856	0.023664
RS	12	0.123643	0.521605	932.583247	0.023264	0.022226
RS	13	0.139158	0.521605	967.261105	0.024129	0.023631
RS	14	0.155749	0.627873	834.051033	0.020806	0.021038
RS	15	0.173491	0.627873	866.422213	0.021614	0.021951
RS	16	0.192464	0.764265	740.060511	0.018462	0.019210
RS	17	0.212754	0.764265	770.171040	0.019213	0.019845
RS	18	0.234450	0.922913	664.200346	0.016569	0.017423
RS	19	0.257653	0.922913	692.258308	0.017269	0.017891
RS	20	0.282464	1.093275	609.345070	0.015201	0.015930
RS	21	0.308997	1.093275	635.686238	0.015858	0.016309
RS	22	0.337371	1.259992	575.482619	0.014356	0.014861
RS	23	0.367713	1.259992	600.507184	0.014980	0.015239
RS	24	0.400160	1.405888	561.436661	0.014006	0.014310
RS	25	0.434858	1.405888	585.521206	0.014606	0.014743
RS	26	0.471963	1.518106	565.104471	0.014097	0.014279
RS	27	0.511642	1.518106	588.497727	0.014681	0.014791
RS	28	0.554074	1.590151	584.411197	0.014579	0.014754
RS	29	0.599450	1.590151	607.141613	0.015146	0.015382
RS	30	0.647974	1.623343	616.825778	0.015387	0.015742
RS	31	0.699863	1.623343	638.602770	0.015931	0.016488
RS	32	0.755353	1.627072	658.180612	0.016419	0.017156
RS	33	0.814692	1.627072	678.316332	0.016921	0.017959
RS	34	0.878148	1.614562	702.568766	0.017526	0.018775
RS	35	0.946005	1.614562	719.992095	0.017961	0.019528
RS	36	1.018571	1.597060	743.539248	0.018548	0.020308
RS	37	1.096170	1.597060	756.922770	0.018882	0.020905
RS	38	1.179153	1.580827	775.585864	0.019348	0.021511
RS	39	1.267893	1.580827	783.522712	0.019546	0.021888
RS	40	1.362789	1.568930	794.210029	0.019812	0.022236
RS	41	1.464268	1.568930	795.410394	0.019842	0.022349
RS	42	1.572787	1.563990	795.410319	0.019842	0.022362
RS	43	1.688835	1.563990	788.958856	0.019681	0.022173
RS	44	1.812933	1.567839	776.655024	0.019374	0.021801
RS	45	1.945641	1.567839	762.245756	0.019015	0.021309
RS	46	2.087555	1.579923	738.245165	0.018416	0.020586
RS	47	2.239314	1.579923	716.225971	0.017867	0.019846
RS	48	2.401601	1.597245	683.100587	0.017041	0.018878
RS	49	2.575146	1.597245	654.332726	0.016323	0.017968
RS	50	2.760731	1.615939	615.244189	0.015348	0.016870
RS	51	2.959191	1.615939	580.953766	0.014493	0.015860
RS	52	3.171419	1.633197	538.502937	0.013434	0.014710
RS	53	3.398370	1.633197	500.253122	0.012479	0.013645
RS	54	3.641065	1.655075	454.585512	0.011340	0.012451
RS	55	3.900597	1.655075	414.746720	0.010346	0.011375
RS	56	4.178133	1.655075	374.253140	0.009336	0.010295
RS	57	4.474924	1.655075	333.757524	0.008326	0.009223
RS	58	4.792304	1.773985	276.045553	0.006886	0.007822
RS	59	5.131701	1.773985	243.268393	0.006069	0.006918
RS	60	5.494644	1.773985	211.523953	0.005277	0.006042
RS	61	5.882766	1.773985	181.299935	0.004523	0.005205
RS	62	6.297814	1.773985	153.026686	0.003817	0.004418
RS	63	6.741654	1.773985	551.221181	0.013751	0.016196
PA	4+25*2+4+6 0.113990632 0.025952995 6.741654191 1.624279900 0.596992869 0.458230292 0.426682319 0.452555901 0.521605113 0.627873363 0.764265156 0.922913397 1.093274668 1.259991714 1.405887846 1.518106118 1.590150959 1.623342673 1.627071970 1.614561996 1.597059670 1.580826915 1.568929781 1.563989804 1.567839415 1.579922885 1.597244910 1.615939371 1.633196748 1.655074996 1.773985259
//
IT	3993
RD	4
LK	-440007.166717
QD	-520.304752 -> -431.315585
RI	0.0242675555
TR	0.110311	0.026448
MT	6.948216
MM	C_pi: 1.281836, n_recomb: 42694.225505
RS	0	0.000000	2.538114	115.431939	0.002704	0.000042
RS	1	0.006988	2.538114	123.158577	0.002885	0.000419
RS	2	0.014464	2.538114	131.377128	0.003077	0.001123
RS	3	0.022463	2.538114	140.115264	0.003282	0.001876
RS	4	0.031020	0.685078	550.821565	0.012902	0.006892
RS	5	0.040176	0.685078	581.290964	0.013615	0.008454
RS	6	0.049971	0.478918	873.802252	0.020467	0.013004
RS	7	0.060451	0.478918	914.062420	0.021410	0.015144
RS	8	0.071663	0.423025	1079.035861	0.025274	0.018731
RS	9	0.083659	0.423025	1121.239293	0.026262	0.021220
RS	10	0.096492	0.437730	1124.270147	0.026333	0.022297
RS	11	0.110223	0.437730	1164.636590	0.027279	0.024461
RS	12	0.124913	0.501966	1052.095070	0.024643	0.022962
RS	13	0.140630	0.501966	1089.964589	0.025530	0.024533
RS	14	0.157445	0.608973	931.600111	0.021820	0.021567
RS	15	0.175435	0.608973	966.930154	0.022648	0.022662
RS	16	0.194682	0.752484	813.083043	0.019044	0.019465
RS	17	0.215274	0.752484	845.850432	0.019812	0.020273
RS	18	0.237305	0.925740	715.939774	0.016769	0.017428
RS	19	0.260875	0.925740	746.291235	0.017480	0.018047
RS	20	0.286093	1.118216	644.463569	0.015095	0.015740
RS	21	0.313073	1.118216	672.743652	0.015757	0.016241
RS	22	0.341938	1.311789	598.821411	0.014026	0.014535
RS	23	0.372820	1.311789	625.510492	0.014651	0.015006
RS	24	0.405860	1.483775	577.586175	0.013528	0.013905
RS	25	0.441209	1.483775	603.189437	0.014128	0.014404
RS	26	0.479028	1.615715	578.151751	0.013542	0.013845
RS	27	0.519489	1.615715	603.060636	0.014125	0.014400
RS	28	0.562779	1.697288	598.160222	0.014010	0.014333
RS	29	0.609093	1.697288	622.532932	0.014581	0.014982
RS	30	0.658643	1.729170	634.908771	0.014871	0.015372
RS	31	0.711657	1.729170	658.537579	0.015425	0.016125
RS	32	0.768374	1.723876	683.623939	0.016012	0.016875
RS	33	0.829055	1.723876	705.814014	0.016532	0.017678
RS	34	0.893976	1.699553	737.105509	0.017265	0.018608
RS	35	0.963434	1.699553	756.670912	0.017723	0.019358
RS	36	1.037746	1.671374	787.264713	0.018440	0.020255
RS	37	1.117250	1.671374	802.687074	0.018801	0.020847
RS	38	1.202310	1.647289	827.261615	0.019376	0.021551
RS	39	1.293314	1.647289	836.924309	0.019603	0.021922
RS	40	1.390677	1.630753	851.678533	0.019948	0.022335
RS	41	1.494844	1.630753	854.116639	0.020005	0.022443
RS	42	1.606290	1.624692	855.763916	0.020044	0.022478
RS	43	1.725523	1.624692	849.980913	0.019909	0.022289
RS	44	1.853089	1.631096	836.702088	0.019598	0.021896
RS	45	1.989568	1.631096	822.441025	0.019264	0.021414
RS	46	2.135585	1.648844	795.402814	0.018630	0.020643
RS	47	2.291805	1.648844	773.144068	0.018109	0.019923
RS	48	2.458941	1.673639	736.008114	0.017239	0.018902
RS	49	2.637757	1.673639	706.724960	0.016553	0.018021
RS	50	2.829069	1.700101	663.633067	0.015544	0.016883
RS	51	3.033748	1.700101	628.573046	0.014723	0.015907
RS	52	3.252731	1.724363	582.563679	0.013645	0.014737
RS	53	3.487016	1.724363	543.234241	0.012724	0.013706
RS	54	3.737672	1.754793	493.664982	0.011563	0.012492
RS	55	4.005844	1.754793	452.532852	0.010599	0.011451
RS	56	4.292756	1.754793	410.370775	0.009612	0.010399
RS	57	4.599717	1.754793	367.860592	0.008616	0.009348
RS	58	4.928127	1.918440	300.393467	0.007036	0.007806
RS	59	5.279487	1.918440	267.141417	0.006257	0.006954
RS	60	5.655399	1.918440	234.519220	0.005493	0.006121
RS	61	6.057580	1.918440	203.053033	0.004756	0.005316
RS	62	6.487864	1.918440	173.226459	0.004057	0.004551
RS	63	6.948216	1.918440	655.480487	0.015353	0.017404
PA	4+25*2+4+6 0.110311120 0.026447737 6.948216105 2.538113934 0.685077807 0.478918425 0.423024959 0.437729889 0.501966126 0.608973260 0.752483862 0.925740467 1.118216414 1.311789422 1.483775225 1.615715366 1.697287671 1.729170442 1.723876124 1.699553246 1.671373535 1.647289197 1.630753254 1.624692373 1.631095692 1.648843814 1.673639017 1.700100825 1.724362550 1.754792942 1.918440065
//
IT	4754
RD	5
LK	-439835.975150
QD	-471.269054 -> -395.732675
RI	0.0179392172
TR	0.107232	0.027019
MT	7.109157
MM	C_pi: 1.330812, n_recomb: 45236.512221
RS	0	0.000000	3.903580	79.917104	0.001767	0.000029
RS	1	0.007026	3.903580	85.381440	0.001887	0.000297
RS	2	0.014546	3.903580	91.208088	0.002016	0.000791
RS	3	0.022594	3.903580	97.419430	0.002154	0.001299
RS	4	0.031208	0.789953	511.727580	0.011312	0.006362
RS	5	0.040427	0.789953	541.176537	0.011963	0.007647
RS	6	0.050294	0.508667	884.793059	0.019559	0.012687
RS	7	0.060854	0.508667	926.967216	0.020492	0.014578
RS	8	0.072156	0.428067	1149.714184	0.025416	0.018846
RS	9	0.084252	0.428067	1195.232490	0.026422	0.021242
RS	10	0.097198	0.432086	1228.667669	0.027161	0.022812
RS	11	0.111053	0.432086	1272.318058	0.028126	0.024987
RS	12	0.125883	0.491452	1158.235306	0.025604	0.023574
RS	13	0.141754	0.491452	1199.134911	0.026508	0.025215
RS	14	0.158740	0.597920	1021.378590	0.022579	0.022043
RS	15	0.176919	0.597920	1059.548837	0.023422	0.023229
RS	16	0.196376	0.745743	882.365110	0.019506	0.019723
RS	17	0.217201	0.745743	917.726772	0.020287	0.020623
RS	18	0.239488	0.929416	766.744569	0.016950	0.017477
RS	19	0.263341	0.929416	799.372787	0.017671	0.018178
RS	20	0.288870	1.139021	680.605655	0.015045	0.015617
RS	21	0.316193	1.139021	710.834673	0.015714	0.016184
RS	22	0.345436	1.354530	624.574503	0.013807	0.014288
RS	23	0.376733	1.354530	652.946717	0.014434	0.014807
RS	24	0.410229	1.548437	597.126972	0.013200	0.013582
RS	25	0.446079	1.548437	624.261458	0.013800	0.014114
RS	26	0.484448	1.696942	595.221596	0.013158	0.013488
RS	27	0.525513	1.696942	621.640371	0.013742	0.014061
RS	28	0.569463	1.785908	616.253207	0.013623	0.013979
RS	29	0.616501	1.785908	642.235025	0.014197	0.014630
RS	30	0.666844	1.815245	657.424812	0.014533	0.015054
RS	31	0.720724	1.815245	682.840024	0.015095	0.015798
RS	32	0.778390	1.800454	713.460506	0.015772	0.016625
RS	33	0.840108	1.800454	737.604496	0.016306	0.017416
RS	34	0.906162	1.764462	775.920983	0.017153	0.018450
RS	35	0.976857	1.764462	797.487125	0.017629	0.019190
RS	36	1.052519	1.726106	835.062974	0.018460	0.020195
RS	37	1.133498	1.726106	852.332511	0.018842	0.020783
RS	38	1.220167	1.694803	882.644643	0.019512	0.021576
RS	39	1.312924	1.694803	893.784519	0.019758	0.021947
RS	40	1.412200	1.674212	912.290996	0.020167	0.022418
RS	41	1.518450	1.674212	915.663926	0.020242	0.022531
RS	42	1.632167	1.667431	918.498103	0.020304	0.022585
RS	43	1.753873	1.667431	913.042667	0.020184	0.022406
RS	44	1.884130	1.676537	898.218087	0.019856	0.021995
RS	45	2.023539	1.676537	883.754880	0.019536	0.021530
RS	46	2.172744	1.699895	853.070190	0.018858	0.020715
RS	47	2.332432	1.699895	830.245326	0.018353	0.020020
RS	48	2.503341	1.732015	788.541073	0.017432	0.018949
RS	49	2.686257	1.732015	758.468800	0.016767	0.018100
RS	50	2.882026	1.766100	710.927334	0.015716	0.016924
RS	51	3.091550	1.766100	674.899221	0.014919	0.015982
RS	52	3.315796	1.797269	625.021793	0.013817	0.014789
RS	53	3.555798	1.797269	584.506210	0.012921	0.013792
RS	54	3.812663	1.836229	530.808780	0.011734	0.012554
RS	55	4.087575	1.836229	488.384272	0.010796	0.011544
RS	56	4.381804	1.836229	444.599772	0.009828	0.010517
RS	57	4.696706	1.836229	400.162341	0.008846	0.009485
RS	58	5.033733	2.045350	322.554832	0.007130	0.007803
RS	59	5.394441	2.045350	289.023030	0.006389	0.006999
RS	60	5.780493	2.045350	255.761463	0.005654	0.006204
RS	61	6.193670	2.045350	223.321072	0.004937	0.005428
RS	62	6.635878	2.045350	192.223966	0.004249	0.004683
RS	63	7.109157	2.045350	759.231576	0.016784	0.018621
PA	4+25*2+4+6 0.107232271 0.027018611 7.109156536 3.903579563 0.789953102 0.508666764 0.428066599 0.432085524 0.491452170 0.597920194 0.745742856 0.929415792 1.139021090 1.354529890 1.548436816 1.696942130 1.785908478 1.815245062 1.800454407 1.764462236 1.726106453 1.694803409 1.674211972 1.667431003 1.676536731 1.699895300 1.732014618 1.766099597 1.797268939 1.836228846 2.045349925
//
IT	5097
RD	6
LK	-439689.262163
QD	-429.732104 -> -363.452103
RI	0.0136519081
TR	0.104517	0.027604
MT	7.245512
MM	C_pi: 1.374650, n_recomb: 47692.002620
RS	0	0.000000	5.855433	56.385731	0.001182	0.000021
RS	1	0.007058	5.855433	60.296270	0.001264	0.000214
RS	2	0.014614	5.855433	64.472797	0.001352	0.000567
RS	3	0.022704	5.855433	68.932642	0.001445	0.000919
RS	4	0.031364	0.904931	474.785168	0.009955	0.005895
RS	5	0.040636	0.904931	502.999521	0.010547	0.006960
RS	6	0.050562	0.542458	884.845101	0.018553	0.012340
RS	7	0.061189	0.542458	928.422009	0.019467	0.014006
RS	8	0.072566	0.437026	1204.187030	0.025249	0.018847
RS	9	0.084746	0.437026	1252.737356	0.026267	0.021134
RS	10	0.097785	0.430877	1318.872664	0.027654	0.023190
RS	11	0.111745	0.430877	1365.665716	0.028635	0.025343
RS	12	0.126690	0.485611	1254.389801	0.026302	0.024080
RS	13	0.142690	0.485611	1298.194301	0.027220	0.025750
RS	14	0.159819	0.591039	1104.932581	0.023168	0.022459
RS	15	0.178158	0.591039	1145.831509	0.024026	0.023696
RS	16	0.197790	0.741713	948.133764	0.019880	0.019967
RS	17	0.218808	0.741713	986.007098	0.020674	0.020921
RS	18	0.241310	0.933384	815.864070	0.017107	0.017543
RS	19	0.265400	0.933384	850.713861	0.017838	0.018293
RS	20	0.291190	1.157092	716.258298	0.015018	0.015531
RS	21	0.318801	1.157092	748.397420	0.015692	0.016139
RS	22	0.348360	1.391508	650.621572	0.013642	0.014091
RS	23	0.380005	1.391508	680.642854	0.014272	0.014637
RS	24	0.413885	1.604848	617.452202	0.012947	0.013313
RS	25	0.450155	1.604848	646.079679	0.013547	0.013861
RS	26	0.488985	1.768214	613.315844	0.012860	0.013184
RS	27	0.530556	1.768214	641.195429	0.013445	0.013763
RS	28	0.575061	1.863660	635.382469	0.013323	0.013671
RS	29	0.622707	1.863660	662.909779	0.013900	0.014317
RS	30	0.673717	1.890191	680.820970	0.014275	0.014771
RS	31	0.728326	1.890191	707.945691	0.014844	0.015502
RS	32	0.786790	1.866143	743.947553	0.015599	0.016395
RS	33	0.849380	1.866143	769.960093	0.016144	0.017171
RS	34	0.916388	1.819013	815.175751	0.017093	0.018296
RS	35	0.988125	1.819013	838.652036	0.017585	0.019027
RS	36	1.064926	1.771104	883.120580	0.018517	0.020127
RS	37	1.147147	1.771104	902.140176	0.018916	0.020713
RS	38	1.235172	1.733122	938.111550	0.019670	0.021587
RS	39	1.329409	1.733122	950.621767	0.019933	0.021963
RS	40	1.430298	1.708843	972.775760	0.020397	0.022488
RS	41	1.538307	1.708843	976.966608	0.020485	0.022609
RS	42	1.653940	1.701467	980.841942	0.020566	0.022684
RS	43	1.777734	1.701467	975.592269	0.020456	0.022519
RS	44	1.910266	1.713136	959.037362	0.020109	0.022092
RS	45	2.052152	1.713136	944.256083	0.019799	0.021648
RS	46	2.204052	1.741770	909.728017	0.019075	0.020793
RS	47	2.366674	1.741770	886.239282	0.018583	0.020126
RS	48	2.540773	1.780796	839.796838	0.017609	0.019010
RS	49	2.727161	1.780796	808.865276	0.016960	0.018192
RS	50	2.926704	1.822113	756.753277	0.015868	0.016980
RS	51	3.140331	1.822113	719.722011	0.015091	0.016070
RS	52	3.369035	1.859883	665.908979	0.013963	0.014856
RS	53	3.613882	1.859883	624.214842	0.013088	0.013888
RS	54	3.876010	1.907109	566.344157	0.011875	0.012626
RS	55	4.156640	1.907109	522.684783	0.010960	0.011645
RS	56	4.457076	1.907109	477.360959	0.010009	0.010641
RS	57	4.778718	1.907109	431.101860	0.009039	0.009625
RS	58	5.123061	2.162042	343.090990	0.007194	0.007806
RS	59	5.491708	2.162042	309.430738	0.006488	0.007045
RS	60	5.886375	2.162042	275.712104	0.005781	0.006285
RS	61	6.308897	2.162042	242.501450	0.005085	0.005536
RS	62	6.761241	2.162042	210.349035	0.004411	0.004810
RS	63	7.245512	2.162042	863.307294	0.018102	0.019825
PA	4+25*2+4+6 0.104517221 0.027603739 7.245512275 5.855432631 0.904931445 0.542457665 0.437026004 0.430876926 0.485611062 0.591038623 0.741713399 0.933383804 1.157092031 1.391507749 1.604848402 1.768214198 1.863660122 1.890190985 1.866143479 1.819012728 1.771104194 1.733121615 1.708843375 1.701466552 1.713135665 1.741769514 1.780796058 1.822113193 1.859882553 1.907109300 2.162041628
//
IT	4954
RD	7
LK	-439560.109623
QD	-393.194861 -> -334.312232
RI	0.0107003900
TR	0.102059	0.028178
MT	7.366995
MM	C_pi: 1.415017, n_recomb: 50066.273936
RS	0	0.000000	8.559528	40.622084	0.000811	0.000015
RS	1	0.007086	8.559528	43.467764	0.000868	0.000156
RS	2	0.014674	8.559528	46.510306	0.000929	0.000414
RS	3	0.022800	8.559528	49.762964	0.000994	0.000663
RS	4	0.031501	1.026320	442.252074	0.008833	0.005487
RS	5	0.040819	1.026320	469.222517	0.009372	0.006382
RS	6	0.050798	0.578139	879.640613	0.017570	0.011989
RS	7	0.061483	0.578139	924.261880	0.018461	0.013459
RS	8	0.072926	0.447917	1247.964337	0.024926	0.018776
RS	9	0.085179	0.447917	1299.309052	0.025952	0.020955
RS	10	0.098301	0.432058	1398.826491	0.027939	0.023465
RS	11	0.112352	0.432058	1448.649549	0.028935	0.025587
RS	12	0.127400	0.482434	1343.005797	0.026825	0.024500
RS	13	0.143513	0.482434	1389.618882	0.027756	0.026181
RS	14	0.160768	0.586608	1183.629355	0.023641	0.022825
RS	15	0.179246	0.586608	1227.164528	0.024511	0.024092
RS	16	0.199033	0.739261	1011.010785	0.020193	0.020193
RS	17	0.220223	0.739261	1051.320352	0.020999	0.021183
RS	18	0.242913	0.937379	863.365468	0.017244	0.017617
RS	19	0.267212	0.937379	900.379598	0.017984	0.018399
RS	20	0.293233	1.173182	751.074667	0.015002	0.015470
RS	21	0.321097	1.173182	785.077250	0.015681	0.016103
RS	22	0.350935	1.424493	676.303683	0.013508	0.013927
RS	23	0.382889	1.424493	707.929452	0.014140	0.014491
RS	24	0.417106	1.655701	637.665815	0.012736	0.013082
RS	25	0.453748	1.655701	667.737476	0.013337	0.013639
RS	26	0.492986	1.832983	631.369868	0.012611	0.012918
RS	27	0.535004	1.832983	660.653181	0.013196	0.013498
RS	28	0.580001	1.934586	654.365679	0.013070	0.013397
RS	29	0.628185	1.934586	683.371693	0.013649	0.014036
RS	30	0.679784	1.958500	703.819068	0.014058	0.014513
RS	31	0.735039	1.958500	732.580146	0.014632	0.015230
RS	32	0.794209	1.925704	773.730700	0.015454	0.016179
RS	33	0.857572	1.925704	801.540361	0.016010	0.016941
RS	34	0.925425	1.868060	853.469791	0.017047	0.018145
RS	35	0.998087	1.868060	878.794517	0.017553	0.018868
RS	36	1.075896	1.811169	930.056360	0.018577	0.020052
RS	37	1.159220	1.811169	950.777188	0.018990	0.020638
RS	38	1.248447	1.766923	992.375721	0.019821	0.021586
RS	39	1.343998	1.766923	1006.219156	0.020098	0.021968
RS	40	1.446318	1.739178	1032.022248	0.020613	0.022545
RS	41	1.555890	1.739178	1037.003303	0.020713	0.022677
RS	42	1.673225	1.731192	1041.932397	0.020811	0.022771
RS	43	1.798875	1.731192	1036.868935	0.020710	0.022623
RS	44	1.933428	1.745167	1018.596032	0.020345	0.022184
RS	45	2.077516	1.745167	1003.485664	0.020043	0.021763
RS	46	2.231813	1.778631	965.127687	0.019277	0.020873
RS	47	2.397044	1.778631	940.973140	0.018795	0.020233
RS	48	2.573984	1.824054	889.807996	0.017773	0.019077
RS	49	2.763461	1.824054	858.025014	0.017138	0.018289
RS	50	2.966364	1.872123	801.366021	0.016006	0.017044
RS	51	3.183645	1.872123	763.350965	0.015247	0.016164
RS	52	3.416322	1.916094	705.634632	0.014094	0.014930
RS	53	3.665487	1.916094	662.796833	0.013238	0.013990
RS	54	3.932307	1.971199	600.778428	0.012000	0.012704
RS	55	4.218034	1.971199	555.938304	0.011104	0.011749
RS	56	4.524007	1.971199	509.145085	0.010169	0.010765
RS	57	4.851662	1.971199	461.147758	0.009211	0.009764
RS	58	5.202534	2.271981	362.516576	0.007241	0.007812
RS	59	5.578269	2.271981	328.827725	0.006568	0.007090
RS	60	5.980628	2.271981	294.776901	0.005888	0.006361
RS	61	6.411498	2.271981	260.939338	0.005212	0.005638
RS	62	6.872899	2.271981	227.885940	0.004552	0.004930
RS	63	7.366995	2.271981	968.430849	0.019343	0.021005
PA	4+25*2+4+6 0.102059095 0.028177899 7.366994506 8.559527838 1.026320311 0.578138549 0.447917363 0.432058105 0.482434297 0.586607740 0.739261006 0.937378771 1.173182004 1.424492785 1.655700885 1.832983312 1.934586045 1.958500393 1.925704468 1.868060061 1.811168617 1.766922888 1.739178239 1.731191785 1.745166612 1.778631390 1.824054292 1.872123187 1.916094471 1.971199147 2.271981389
//
IT	4293
RD	8
LK	-439445.210061
QD	-360.768206 -> -308.130505
RI	0.0086084378
TR	0.099805	0.028732
MT	7.478155
MM	C_pi: 1.452863, n_recomb: 52367.411361
RS	0	0.000000	12.214887	29.855959	0.000570	0.000011
RS	1	0.007111	12.214887	31.963144	0.000610	0.000116
RS	2	0.014728	12.214887	34.217840	0.000653	0.000306
RS	3	0.022886	12.214887	36.630196	0.000699	0.000487
RS	4	0.031625	1.151752	414.325349	0.007912	0.005132
RS	5	0.040985	1.151752	440.130631	0.008405	0.005896
RS	6	0.051010	0.614715	871.939174	0.016650	0.011647
RS	7	0.061749	0.614715	917.348248	0.017518	0.012949
RS	8	0.073251	0.459817	1284.274423	0.024524	0.018659
RS	9	0.085571	0.459817	1338.208206	0.025554	0.020735
RS	10	0.098767	0.434627	1471.031094	0.028091	0.023665
RS	11	0.112901	0.434627	1523.787342	0.029098	0.025751
RS	12	0.128041	0.480884	1425.754554	0.027226	0.024853
RS	13	0.144257	0.480884	1475.098043	0.028168	0.026536
RS	14	0.161626	0.583700	1258.485360	0.024032	0.023149
RS	15	0.180230	0.583700	1304.579431	0.024912	0.024436
RS	16	0.200158	0.737748	1071.551876	0.020462	0.020403
RS	17	0.221502	0.737748	1114.231658	0.021277	0.021419
RS	18	0.244364	0.941208	909.484069	0.017367	0.017694
RS	19	0.268852	0.941208	948.610114	0.018115	0.018500
RS	20	0.295082	1.187642	785.053266	0.014991	0.015426
RS	21	0.323176	1.187642	820.874482	0.015675	0.016078
RS	22	0.353268	1.454387	701.443912	0.013395	0.013789
RS	23	0.385501	1.454387	734.629838	0.014028	0.014364
RS	24	0.420025	1.702368	657.472754	0.012555	0.012881
RS	25	0.457004	1.702368	688.939942	0.013156	0.013442
RS	26	0.496613	1.893024	649.004102	0.012393	0.012681
RS	27	0.539039	1.893024	679.635061	0.012978	0.013260
RS	28	0.584481	2.000776	672.765761	0.012847	0.013149
RS	29	0.633155	2.000776	703.186275	0.013428	0.013780
RS	30	0.685290	2.022457	725.947035	0.013863	0.014276
RS	31	0.741133	2.022457	756.276164	0.014442	0.014980
RS	32	0.800946	1.981497	802.310545	0.015321	0.015975
RS	33	0.865013	1.981497	831.854157	0.015885	0.016724
RS	34	0.933636	1.913956	890.278684	0.017001	0.017995
RS	35	1.007138	1.913956	917.404190	0.017519	0.018711
RS	36	1.085868	1.848585	975.342640	0.018625	0.019971
RS	37	1.170196	1.848585	997.738613	0.019053	0.020558
RS	38	1.260520	1.798403	1044.945060	0.019954	0.021574
RS	39	1.357268	1.798403	1060.117691	0.020244	0.021963
RS	40	1.460895	1.767322	1089.622794	0.020807	0.022589
RS	41	1.571891	1.767322	1095.408769	0.020918	0.022733
RS	42	1.690780	1.758641	1101.488015	0.021034	0.022849
RS	43	1.818124	1.758641	1096.639063	0.020941	0.022717
RS	44	1.954523	1.774623	1076.764040	0.020562	0.022270
RS	45	2.100622	1.774623	1061.360989	0.020268	0.021871
RS	46	2.257109	1.812461	1019.289488	0.019464	0.020952
RS	47	2.424725	1.812461	994.508748	0.018991	0.020338
RS	48	2.604260	1.863754	938.728953	0.017926	0.019147
RS	49	2.796561	1.863754	906.133602	0.017303	0.018387
RS	50	3.002538	1.918067	845.023481	0.016136	0.017114
RS	51	3.223161	1.918067	806.061969	0.015392	0.016261
RS	52	3.459473	1.967806	744.521273	0.014217	0.015009
RS	53	3.712590	1.967806	700.578281	0.013378	0.014094
RS	54	3.983706	2.030342	634.467999	0.012116	0.012786
RS	55	4.274101	2.030342	588.489236	0.011238	0.011854
RS	56	4.585146	2.030342	540.279535	0.010317	0.010888
RS	57	4.918310	2.030342	490.605980	0.009369	0.009900
RS	58	5.275165	2.376749	381.169259	0.007279	0.007820
RS	59	5.657396	2.376749	347.515023	0.006636	0.007133
RS	60	6.066809	2.376749	313.216613	0.005981	0.006433
RS	61	6.505335	2.376749	278.853427	0.005325	0.005733
RS	62	6.975044	2.376749	245.011392	0.004679	0.005042
RS	63	7.478155	2.376749	1074.946546	0.020527	0.022156
PA	4+25*2+4+6 0.099804590 0.028731581 7.478155344 12.214887418 1.151752326 0.614715499 0.459816535 0.434626779 0.480883810 0.583699809 0.737747693 0.941208471 1.187641808 1.454386625 1.702368212 1.893024242 2.000776010 2.022456626 1.981497183 1.913955603 1.848584631 1.798403347 1.767321527 1.758641197 1.774623421 1.812461102 1.863754388 1.918066777 1.967805628 2.030342114 2.376749434
//
IT	4742
RD	9
LK	-439342.414020
QD	-331.890050 -> -284.638273
RI	0.0070768955
TR	0.097722	0.029262
MT	7.581358
MM	C_pi: 1.488743, n_recomb: 54602.015149
RS	0	0.000000	17.062221	22.340045	0.000409	0.000008
RS	1	0.007134	17.062221	23.926022	0.000438	0.000087
RS	2	0.014777	17.062221	25.623998	0.000469	0.000230
RS	3	0.022965	17.062221	27.441793	0.000503	0.000363
RS	4	0.031738	1.279566	390.539677	0.007152	0.004824
RS	5	0.041136	1.279566	415.289618	0.007606	0.005484
RS	6	0.051205	0.651663	863.147109	0.015808	0.011320
RS	7	0.061992	0.651663	909.156600	0.016651	0.012479
RS	8	0.073548	0.472263	1315.055557	0.024084	0.018511
RS	9	0.085929	0.472263	1371.396687	0.025116	0.020493
RS	10	0.099194	0.438055	1537.073749	0.028150	0.023808
RS	11	0.113404	0.438055	1592.675391	0.029169	0.025857
RS	12	0.128629	0.480392	1503.722546	0.027540	0.025153
RS	13	0.144939	0.480392	1555.729397	0.028492	0.026834
RS	14	0.162414	0.581783	1330.207533	0.024362	0.023440
RS	15	0.181134	0.581783	1378.793629	0.025252	0.024740
RS	16	0.201191	0.736789	1130.190300	0.020699	0.020601
RS	17	0.222678	0.736789	1175.182011	0.021523	0.021635
RS	18	0.245698	0.944750	954.446613	0.017480	0.017775
RS	19	0.270360	0.944750	995.637366	0.018234	0.018599
RS	20	0.296782	1.200673	818.272187	0.014986	0.015395
RS	21	0.325088	1.200673	855.870787	0.015675	0.016061
RS	22	0.355415	1.481707	726.018837	0.013297	0.013671
RS	23	0.387904	1.481707	760.723431	0.013932	0.014254
RS	24	0.422712	1.745647	676.778410	0.012395	0.012704
RS	25	0.460002	1.745647	709.595172	0.012996	0.013266
RS	26	0.499953	1.949340	666.085380	0.012199	0.012469
RS	27	0.542754	1.949340	698.011111	0.012784	0.013045
RS	28	0.588609	2.063360	690.436714	0.012645	0.012923
RS	29	0.637734	2.063360	722.211485	0.013227	0.013546
RS	30	0.690365	2.083264	747.052090	0.013682	0.014055
RS	31	0.746750	2.083264	778.885377	0.014265	0.014747
RS	32	0.807158	2.034727	829.529646	0.015192	0.015780
RS	33	0.871875	2.034727	860.748977	0.015764	0.016517
RS	34	0.941209	1.957863	925.432648	0.016949	0.017848
RS	35	1.015490	1.957863	954.317741	0.017478	0.018557
RS	36	1.095069	1.884451	1018.802301	0.018659	0.019884
RS	37	1.180326	1.884451	1042.857137	0.019099	0.020473
RS	38	1.271666	1.828592	1095.654835	0.020066	0.021552
RS	39	1.369521	1.828592	1112.166982	0.020369	0.021949
RS	40	1.474358	1.794257	1145.443598	0.020978	0.022621
RS	41	1.586674	1.794257	1152.068148	0.021099	0.022778
RS	42	1.707002	1.784776	1159.430564	0.021234	0.022916
RS	43	1.835915	1.784776	1154.846022	0.021150	0.022801
RS	44	1.974024	1.802470	1133.535171	0.020760	0.022350
RS	45	2.121987	1.802470	1117.896853	0.020474	0.021972
RS	46	2.280504	1.844237	1072.283618	0.019638	0.021029
RS	47	2.450331	1.844237	1046.933361	0.019174	0.020440
RS	48	2.632274	1.900891	986.694495	0.018071	0.019219
RS	49	2.827196	1.900891	953.337023	0.017460	0.018485
RS	50	3.036024	1.960950	887.905139	0.016261	0.017186
RS	51	3.259750	1.960950	848.039172	0.015531	0.016359
RS	52	3.499437	2.016021	782.773943	0.014336	0.015092
RS	53	3.756223	2.016021	737.761833	0.013512	0.014198
RS	54	4.031328	2.085514	667.633075	0.012227	0.012870
RS	55	4.326060	2.085514	620.546861	0.011365	0.011959
RS	56	4.641818	2.085514	570.959978	0.010457	0.011009
RS	57	4.980102	2.085514	519.656308	0.009517	0.010033
RS	58	5.342520	2.477093	399.257800	0.007312	0.007829
RS	59	5.730793	2.477093	365.677130	0.006697	0.007173
RS	60	6.146766	2.477093	331.188850	0.006066	0.006501
RS	61	6.592414	2.477093	296.373082	0.005428	0.005822
RS	62	7.069855	2.477093	261.826491	0.004795	0.005148
RS	63	7.581358	2.477093	1182.919746	0.021664	0.023276
PA	4+25*2+4+6 0.097721808 0.029261648 7.581357640 17.062221210 1.279565600 0.651663246 0.472263461 0.438055305 0.480391726 0.581783230 0.736789429 0.944750425 1.200673208 1.481707278 1.745646995 1.949339662 2.063359889 2.083263834 2.034726808 1.957863417 1.884450920 1.828592273 1.794257111 1.784775922 1.802469535 1.844236614 1.900890801 1.960949542 2.016020644 2.085513534 2.477092528
//
IT	4737
RD	10
LK	-439250.080237
QD	-306.095536 -> -263.538155
RI	0.0059220961
TR	0.095790	0.029768
MT	7.677840
MM	C_pi: 1.522961, n_recomb: 56774.301709
RS	0	0.000000	23.390053	16.981274	0.000299	0.000006
RS	1	0.007155	23.390053	18.192576	0.000320	0.000066
RS	2	0.014823	23.390053	19.489994	0.000343	0.000175
RS	3	0.023038	23.390053	20.879607	0.000368	0.000275
RS	4	0.031842	1.408363	370.318878	0.006523	0.004555
RS	5	0.041276	1.408363	394.130093	0.006942	0.005135
RS	6	0.051385	0.688669	853.993750	0.015042	0.011010
RS	7	0.062217	0.688669	900.463389	0.015860	0.012046
RS	8	0.073824	0.485007	1341.523126	0.023629	0.018344
RS	9	0.086261	0.485007	1400.106683	0.024661	0.020238
RS	10	0.099589	0.442032	1598.012400	0.028147	0.023906
RS	11	0.113870	0.442032	1656.375629	0.029175	0.025921
RS	12	0.129173	0.480610	1577.642516	0.027788	0.025410
RS	13	0.145571	0.480610	1632.251152	0.028750	0.027086
RS	14	0.163142	0.580527	1399.269937	0.024646	0.023704
RS	15	0.181971	0.580527	1450.286940	0.025545	0.025013
RS	16	0.202147	0.736146	1187.217185	0.020911	0.020788
RS	17	0.223766	0.736146	1234.466926	0.021743	0.021837
RS	18	0.246933	0.947919	998.423414	0.017586	0.017857
RS	19	0.271757	0.947919	1041.634929	0.018347	0.018696
RS	20	0.298357	1.212389	850.810686	0.014986	0.015376
RS	21	0.326861	1.212389	890.148018	0.015679	0.016053
RS	22	0.357404	1.506764	750.042786	0.013211	0.013569
RS	23	0.390133	1.506764	786.226877	0.013848	0.014158
RS	24	0.425203	1.785995	695.560400	0.012251	0.012545
RS	25	0.462783	1.785995	729.683284	0.012852	0.013109
RS	26	0.503052	2.002484	682.575606	0.012023	0.012276
RS	27	0.546202	2.002484	715.746159	0.012607	0.012849
RS	28	0.592439	2.122962	707.334371	0.012459	0.012715
RS	29	0.641986	2.122962	740.406265	0.013041	0.013330
RS	30	0.695077	2.141547	767.100832	0.013511	0.013848
RS	31	0.751967	2.141547	800.377323	0.014098	0.014529
RS	32	0.812928	2.086013	855.350360	0.015066	0.015594
RS	33	0.878250	2.086013	888.189318	0.015644	0.016320
RS	34	0.948247	2.000345	958.891929	0.016890	0.017701
RS	35	1.023252	2.000345	989.497130	0.017429	0.018405
RS	36	1.103624	1.919273	1060.386054	0.018677	0.019792
RS	37	1.189747	1.919273	1086.085860	0.019130	0.020384
RS	38	1.282032	1.857952	1144.449029	0.020158	0.021520
RS	39	1.380921	1.857952	1162.315315	0.020473	0.021925
RS	40	1.486885	1.820419	1199.436176	0.021126	0.022642
RS	41	1.600431	1.820419	1206.939464	0.021259	0.022811
RS	42	1.722102	1.810027	1215.731060	0.021413	0.022973
RS	43	1.852479	1.810027	1211.468888	0.021338	0.022874
RS	44	1.992184	1.829152	1188.912394	0.020941	0.022423
RS	45	2.141886	1.829152	1173.104086	0.020663	0.022065
RS	46	2.302300	1.874439	1124.146224	0.019800	0.021104
RS	47	2.474192	1.874439	1098.289428	0.019345	0.020537
RS	48	2.658383	1.935973	1033.772997	0.018208	0.019291
RS	49	2.855753	1.935973	999.707135	0.017608	0.018581
RS	50	3.067246	2.001302	930.101717	0.016382	0.017261
RS	51	3.293872	2.001302	889.373712	0.015665	0.016456
RS	52	3.536713	2.061278	820.496708	0.014452	0.015175
RS	53	3.796931	2.061278	774.448500	0.013641	0.014303
RS	54	4.075767	2.137247	700.385149	0.012336	0.012955
RS	55	4.374556	2.137247	652.215604	0.011488	0.012063
RS	56	4.694724	2.137247	601.282342	0.010591	0.011128
RS	57	5.037800	2.137247	548.385023	0.009659	0.010162
RS	58	5.405425	2.573334	416.901551	0.007343	0.007839
RS	59	5.799354	2.573334	383.418030	0.006753	0.007212
RS	60	6.221471	2.573334	348.780187	0.006143	0.006565
RS	61	6.673790	2.573334	313.566331	0.005523	0.005906
RS	62	7.158475	2.573334	278.380526	0.004903	0.005247
RS	63	7.677840	2.573334	1292.220472	0.022761	0.024364
PA	4+25*2+4+6 0.095789950 0.029767983 7.677840325 23.390052513 1.408363428 0.688668635 0.485006669 0.442032296 0.480610257 0.580527091 0.736146498 0.947919412 1.212389085 1.506763767 1.785994572 2.002483901 2.122961775 2.141547285 2.086013343 2.000345134 1.919272546 1.857952262 1.820418684 1.810026501 1.829152230 1.874438746 1.935972702 2.001301781 2.061277844 2.137246830 2.573334388
//
IT	5538
RD	11
LK	-439166.879145
QD	-282.985182 -> -244.546714
RI	0.0050277546
TR	0.093993	0.030251
MT	7.768404
MM	C_pi: 1.555715, n_recomb: 58887.494941
RS	0	0.000000	31.537499	13.088503	0.000222	0.000005
RS	1	0.007175	31.537499	14.025872	0.000238	0.000051
RS	2	0.014865	31.537499	15.030241	0.000255	0.000134
RS	3	0.023106	31.537499	16.106378	0.000274	0.000210
RS	4	0.031939	1.537015	353.104286	0.005996	0.004321
RS	5	0.041406	1.537015	376.088525	0.006387	0.004836
RS	6	0.051552	0.725550	844.848224	0.014347	0.010718
RS	7	0.062425	0.725550	891.670461	0.015142	0.011649
RS	8	0.074079	0.497903	1364.491626	0.023171	0.018164
RS	9	0.086570	0.497903	1425.166172	0.024202	0.019978
RS	10	0.099956	0.446374	1654.565338	0.028097	0.023969
RS	11	0.114303	0.446374	1715.608679	0.029134	0.025951
RS	12	0.129679	0.481323	1648.025311	0.027986	0.025632
RS	13	0.146158	0.481323	1705.177471	0.028957	0.027301
RS	14	0.163820	0.579726	1465.996246	0.024895	0.023944
RS	15	0.182749	0.579726	1519.386896	0.025802	0.025261
RS	16	0.203037	0.735676	1242.832528	0.021105	0.020966
RS	17	0.224779	0.735676	1292.289459	0.021945	0.022026
RS	18	0.248082	0.950685	1041.533036	0.017687	0.017942
RS	19	0.273057	0.950685	1086.723744	0.018454	0.018792
RS	20	0.299824	1.222897	882.731023	0.014990	0.015365
RS	21	0.328511	1.222897	923.770562	0.015687	0.016051
RS	22	0.359257	1.529787	773.543917	0.013136	0.013481
RS	23	0.392208	1.529787	811.170597	0.013775	0.014074
RS	24	0.427524	1.823728	713.828344	0.012122	0.012402
RS	25	0.465374	1.823728	749.216506	0.012723	0.012967
RS	26	0.505940	2.052834	698.475603	0.011861	0.012100
RS	27	0.549416	2.052834	732.843946	0.012445	0.012670
RS	28	0.596011	2.179957	723.472305	0.012286	0.012521
RS	29	0.645950	2.179957	757.787447	0.012868	0.013130
RS	30	0.699472	2.197682	786.115436	0.013349	0.013653
RS	31	0.756834	2.197682	820.776932	0.013938	0.014324
RS	32	0.818312	2.135681	879.811394	0.014941	0.015414
RS	33	0.884200	2.135681	914.215500	0.015525	0.016132
RS	34	0.954817	2.041690	990.689878	0.016823	0.017556
RS	35	1.030500	2.041690	1022.975926	0.017372	0.018255
RS	36	1.111613	1.953292	1100.119458	0.018682	0.019697
RS	37	1.198546	1.953292	1127.449832	0.019146	0.020290
RS	38	1.291716	1.886699	1191.340045	0.020231	0.021480
RS	39	1.391572	1.886699	1210.574932	0.020557	0.021894
RS	40	1.498592	1.846008	1251.606875	0.021254	0.022653
RS	41	1.613291	1.846008	1260.029817	0.021397	0.022835
RS	42	1.736219	1.834599	1270.398075	0.021573	0.023021
RS	43	1.867967	1.834599	1266.517764	0.021507	0.022939
RS	44	2.009169	1.854905	1242.911361	0.021107	0.022489
RS	45	2.160501	1.854905	1227.000175	0.020836	0.022151
RS	46	2.322692	1.903329	1174.911434	0.019952	0.021175
RS	47	2.496520	1.903329	1148.611656	0.019505	0.020630
RS	48	2.682820	1.969304	1080.006793	0.018340	0.019362
RS	49	2.882487	1.969304	1045.286251	0.017751	0.018675
RS	50	3.096480	2.039453	971.665967	0.016500	0.017337
RS	51	3.325827	2.039453	930.116940	0.015795	0.016553
RS	52	3.571629	2.103922	857.748384	0.014566	0.015260
RS	53	3.835068	2.103922	810.694034	0.013767	0.014406
RS	54	4.117409	2.185892	732.787201	0.012444	0.013041
RS	55	4.420008	2.185892	683.553271	0.011608	0.012166
RS	56	4.744318	2.185892	631.298393	0.010720	0.011244
RS	57	5.091897	2.185892	576.837188	0.009796	0.010287
RS	58	5.464415	2.665659	434.175635	0.007373	0.007850
RS	59	5.863661	2.665659	400.802677	0.006806	0.007250
RS	60	6.291552	2.665659	366.043658	0.006216	0.006625
RS	61	6.750146	2.665659	330.473185	0.005612	0.005985
RS	62	7.241643	2.665659	294.700118	0.005004	0.005340
RS	63	7.768404	2.665659	1402.649511	0.023819	0.025418
PA	4+25*2+4+6 0.093992877 0.030251450 7.768404450 31.537498840 1.537014851 0.725549963 0.497903281 0.446374258 0.481322755 0.579726398 0.735676479 0.950684994 1.222897430 1.529786771 1.823727892 2.052833602 2.179956687 2.197682494 2.135680635 2.041689758 1.953292320 1.886698822 1.846007514 1.834599045 1.854905472 1.903328663 1.969303729 2.039453066 2.103921923 2.185892168 2.665658646
//
IT	4545
RD	12
LK	-439091.697902
QD	-262.213588 -> -227.407316
RI	0.0043193906
TR	0.092317	0.030713
MT	7.853632
MM	C_pi: 1.587125, n_recomb: 60943.453030
RS	0	0.000000	41.907636	10.211550	0.000168	0.000004
RS	1	0.007193	41.907636	10.945405	0.000180	0.000039
RS	2	0.014904	41.907636	11.731945	0.000193	0.000104
RS	3	0.023169	41.907636	12.574945	0.000206	0.000163
RS	4	0.032029	1.664573	338.408363	0.005553	0.004117
RS	5	0.041527	1.664573	360.667862	0.005918	0.004579
RS	6	0.051707	0.762171	835.913428	0.013716	0.010444
RS	7	0.062620	0.762171	883.004653	0.014489	0.011284
RS	8	0.074318	0.510856	1384.552174	0.022719	0.017977
RS	9	0.086857	0.510856	1447.177382	0.023746	0.019716
RS	10	0.100298	0.450953	1707.277299	0.028014	0.024004
RS	11	0.114706	0.450953	1770.920053	0.029058	0.025955
RS	12	0.130151	0.482382	1715.235482	0.028145	0.025824
RS	13	0.146706	0.482382	1774.874042	0.029123	0.027487
RS	14	0.164453	0.579235	1530.624505	0.025115	0.024165
RS	15	0.183476	0.579235	1586.333354	0.026030	0.025487
RS	16	0.203867	0.735278	1297.179565	0.021285	0.021136
RS	17	0.225725	0.735278	1348.794297	0.022132	0.022206
RS	18	0.249155	0.953035	1083.850551	0.017785	0.018028
RS	19	0.274271	0.953035	1130.979898	0.018558	0.018888
RS	20	0.301194	1.232283	914.075100	0.014999	0.015362
RS	21	0.330053	1.232283	956.781435	0.015699	0.016055
RS	22	0.360988	1.550947	796.543635	0.013070	0.013404
RS	23	0.394148	1.550947	835.577424	0.013711	0.014001
RS	24	0.429694	1.859075	731.592728	0.012004	0.012273
RS	25	0.467796	1.859075	768.207130	0.012605	0.012838
RS	26	0.508640	2.100634	713.797777	0.011712	0.011937
RS	27	0.552421	2.100634	749.319137	0.012295	0.012505
RS	28	0.599352	2.234594	738.869437	0.012124	0.012342
RS	29	0.649659	2.234594	774.376314	0.012706	0.012944
RS	30	0.703584	2.251886	804.132597	0.013195	0.013469
RS	31	0.761388	2.251886	840.122852	0.013785	0.014131
RS	32	0.823351	2.183919	902.956850	0.014816	0.015242
RS	33	0.889770	2.183919	938.872224	0.015406	0.015951
RS	34	0.960967	2.082042	1020.873608	0.016751	0.017413
RS	35	1.037286	2.082042	1054.800090	0.017308	0.018108
RS	36	1.119095	1.986629	1138.034938	0.018674	0.019598
RS	37	1.206788	1.986629	1166.979071	0.019149	0.020194
RS	38	1.300789	1.914926	1236.346946	0.020287	0.021433
RS	39	1.401553	1.914926	1256.962022	0.020625	0.021856
RS	40	1.509564	1.871112	1301.960176	0.021363	0.022656
RS	41	1.625345	1.871112	1311.341208	0.021517	0.022850
RS	42	1.749455	1.858590	1323.428878	0.021716	0.023061
RS	43	1.882492	1.858590	1319.988015	0.021659	0.022994
RS	44	2.025099	1.879844	1295.531021	0.021258	0.022550
RS	45	2.177964	1.879844	1279.582238	0.020996	0.022229
RS	46	2.341825	1.931068	1224.573134	0.020094	0.021243
RS	47	2.517473	1.931068	1197.893026	0.019656	0.020718
RS	48	2.705756	2.001072	1125.399774	0.018466	0.019433
RS	49	2.907583	2.001072	1090.076719	0.017887	0.018766
RS	50	3.123928	2.075623	1012.604670	0.016615	0.017413
RS	51	3.355835	2.075623	970.274167	0.015921	0.016648
RS	52	3.604424	2.144202	894.535768	0.014678	0.015346
RS	53	3.870895	2.144202	846.504044	0.013890	0.014508
RS	54	4.156534	2.231708	764.853406	0.012550	0.013128
RS	55	4.462720	2.231708	714.571638	0.011725	0.012268
RS	56	4.790931	2.231708	661.017025	0.010846	0.011357
RS	57	5.142751	2.231708	605.018467	0.009928	0.010409
RS	58	5.519879	2.754195	451.116901	0.007402	0.007862
RS	59	5.924135	2.754195	417.861972	0.006857	0.007286
RS	60	6.357470	2.754195	383.002712	0.006285	0.006682
RS	61	6.821976	2.754195	347.108627	0.005696	0.006060
RS	62	7.319896	2.754195	310.791302	0.005100	0.005429
RS	63	7.853632	2.754195	1513.940075	0.024842	0.026440
PA	4+25*2+4+6 0.092317251 0.030713253 7.853632154 41.907636341 1.664572707 0.762171493 0.510856137 0.450953041 0.482382185 0.579235449 0.735277973 0.953035014 1.232283377 1.550946923 1.859074517 2.100633652 2.234594064 2.251885971 2.183918620 2.082041605 1.986629074 1.914926181 1.871112101 1.858589697 1.879844491 1.931067985 2.001072296 2.075623382 2.144202160 2.231708149 2.754194966
//
IT	3862
RD	13
LK	-439023.594147
QD	-243.486724 -> -211.896795
RI	0.0037469997
TR	0.090752	0.031155
MT	7.933923
MM	C_pi: 1.617286, n_recomb: 62944.104895
RS	0	0.000000	54.985088	8.051192	0.000128	0.000003
RS	1	0.007210	54.985088	8.631547	0.000137	0.000031
RS	2	0.014941	54.985088	9.253723	0.000147	0.000082
RS	3	0.023228	54.985088	9.920731	0.000158	0.000128
RS	4	0.032114	1.790130	325.846595	0.005177	0.003938
RS	5	0.041640	1.790130	347.474208	0.005520	0.004357
RS	6	0.051852	0.798429	827.304892	0.013143	0.010188
RS	7	0.062802	0.798429	874.599716	0.013895	0.010948
RS	8	0.074540	0.523810	1402.128521	0.022276	0.017785
RS	9	0.087125	0.523810	1466.573537	0.023300	0.019456
RS	10	0.100618	0.455692	1756.534789	0.027906	0.024017
RS	11	0.115083	0.455692	1822.696922	0.028957	0.025939
RS	12	0.130592	0.483694	1779.535590	0.028272	0.025992
RS	13	0.147218	0.483694	1841.604314	0.029258	0.027648
RS	14	0.165044	0.578967	1593.309000	0.025313	0.024370
RS	15	0.184154	0.578967	1651.282088	0.026234	0.025695
RS	16	0.204643	0.734899	1350.348586	0.021453	0.021299
RS	17	0.226609	0.734899	1404.072881	0.022307	0.022377
RS	18	0.250159	0.954979	1125.433017	0.017880	0.018114
RS	19	0.275407	0.954979	1174.461412	0.018659	0.018983
RS	20	0.302475	1.240636	944.876473	0.015011	0.015365
RS	21	0.331495	1.240636	989.215268	0.015716	0.016065
RS	22	0.362608	1.570400	819.064041	0.013013	0.013336
RS	23	0.395964	1.570400	859.470902	0.013655	0.013937
RS	24	0.431725	1.892236	748.868424	0.011897	0.012156
RS	25	0.470064	1.892236	786.671815	0.012498	0.012720
RS	26	0.511168	2.146085	728.564355	0.011575	0.011788
RS	27	0.555236	2.146085	765.196273	0.012157	0.012352
RS	28	0.602481	2.287053	753.562149	0.011972	0.012173
RS	29	0.653133	2.287053	790.211859	0.012554	0.012770
RS	30	0.707437	2.304304	821.206412	0.013047	0.013295
RS	31	0.765656	2.304304	858.471462	0.013639	0.013949
RS	32	0.828073	2.230830	924.858005	0.014693	0.015076
RS	33	0.894991	2.230830	962.231831	0.015287	0.015777
RS	34	0.966734	2.121471	1049.518146	0.016674	0.017272
RS	35	1.043650	2.121471	1085.043851	0.017238	0.017964
RS	36	1.126112	2.019322	1174.203452	0.018655	0.019497
RS	37	1.214520	2.019322	1204.741944	0.019140	0.020096
RS	38	1.309302	1.942657	1279.527803	0.020328	0.021381
RS	39	1.410918	1.942657	1301.530934	0.020678	0.021811
RS	40	1.519861	1.895752	1350.539198	0.021456	0.022651
RS	41	1.636660	1.895752	1360.912637	0.021621	0.022857
RS	42	1.761880	1.882033	1374.849891	0.021842	0.023093
RS	43	1.896130	1.882033	1371.902332	0.021796	0.023041
RS	44	2.040059	1.904032	1346.785331	0.021397	0.022604
RS	45	2.194366	1.904032	1330.861220	0.021144	0.022301
RS	46	2.359799	1.957746	1273.144817	0.020227	0.021307
RS	47	2.537160	1.957746	1246.143960	0.019798	0.020802
RS	48	2.727310	2.031404	1169.961116	0.018587	0.019503
RS	49	2.931171	2.031404	1134.085269	0.018017	0.018855
RS	50	3.149731	2.109970	1052.924779	0.016728	0.017488
RS	51	3.384049	2.109970	1009.850483	0.016044	0.016742
RS	52	3.635263	2.182295	930.867133	0.014789	0.015431
RS	53	3.904591	2.182295	881.884872	0.014011	0.014609
RS	54	4.193339	2.274891	796.593472	0.012656	0.013215
RS	55	4.502906	2.274891	745.278340	0.011840	0.012368
RS	56	4.834794	2.274891	690.443442	0.010969	0.011468
RS	57	5.190613	2.274891	632.931392	0.010055	0.010527
RS	58	5.572088	2.839034	467.754882	0.007431	0.007875
RS	59	5.981068	2.839034	434.620967	0.006905	0.007322
RS	60	6.419538	2.839034	399.676588	0.006350	0.006737
RS	61	6.889623	2.839034	363.485118	0.005775	0.006131
RS	62	7.393604	2.839034	326.659241	0.005190	0.005512
RS	63	7.933923	2.839034	1625.849754	0.025830	0.027430
PA	4+25*2+4+6 0.090752269 0.031154858 7.933922888 54.985088482 1.790129700 0.798428528 0.523809555 0.455692220 0.483694207 0.578966982 0.734899316 0.954979119 1.240636384 1.570399653 1.892235804 2.146084984 2.287052605 2.304303757 2.230830416 2.121471443 2.019322242 1.942657269 1.895751532 1.882032640 1.904032401 1.957745547 2.031403949 2.109970134 2.182295031 2.274890753 2.839034471
//
IT	5165
RD	14
LK	-438961.761890
QD	-226.551947 -> -197.820460
RI	0.0032770928
TR	0.089288	0.031577
MT	8.009677
MM	C_pi: 1.646272, n_recomb: 64890.750936
RS	0	0.000000	71.324544	6.408010	0.000099	0.000002
RS	1	0.007226	71.324544	6.871168	0.000106	0.000024
RS	2	0.014975	71.324544	7.367809	0.000114	0.000064
RS	3	0.023283	71.324544	7.900354	0.000122	0.000101
RS	4	0.032192	1.912851	315.107195	0.004856	0.003781
RS	5	0.041745	1.912851	336.186780	0.005181	0.004165
RS	6	0.051988	0.834231	819.087568	0.012623	0.009948
RS	7	0.062971	0.834231	866.534790	0.013354	0.010640
RS	8	0.074748	0.536720	1417.561775	0.021845	0.017592
RS	9	0.087376	0.536720	1483.704435	0.022865	0.019199
RS	10	0.100917	0.460534	1802.657949	0.027780	0.024013
RS	11	0.115436	0.460534	1871.259855	0.028837	0.025905
RS	12	0.131004	0.485189	1841.136560	0.028373	0.026139
RS	13	0.147697	0.485189	1905.579427	0.029366	0.027787
RS	14	0.165597	0.578861	1654.155969	0.025491	0.024560
RS	15	0.184790	0.578861	1714.340110	0.026419	0.025888
RS	16	0.205370	0.734504	1402.406481	0.021612	0.021456
RS	17	0.227437	0.734504	1458.192712	0.022472	0.022541
RS	18	0.251099	0.956538	1166.312048	0.017973	0.018201
RS	19	0.276471	0.956538	1217.200281	0.018758	0.019078
RS	20	0.303676	1.248043	975.152918	0.015028	0.015373
RS	21	0.332847	1.248043	1021.090401	0.015736	0.016079
RS	22	0.364126	1.588286	841.117419	0.012962	0.013277
RS	23	0.397666	1.588286	882.864277	0.013605	0.013881
RS	24	0.433629	1.923368	765.672741	0.011799	0.012048
RS	25	0.472191	1.923368	804.629432	0.012400	0.012613
RS	26	0.513540	2.189347	742.796900	0.011447	0.011649
RS	27	0.557877	2.189347	780.498879	0.012028	0.012211
RS	28	0.605417	2.337471	767.584366	0.011829	0.012016
RS	29	0.656393	2.337471	805.330228	0.012411	0.012607
RS	30	0.711053	2.355044	837.386848	0.012905	0.013130
RS	31	0.769663	2.355044	875.874661	0.013498	0.013776
RS	32	0.832508	2.276495	945.577324	0.014572	0.014916
RS	33	0.899895	2.276495	984.357578	0.015169	0.015610
RS	34	0.972151	2.160025	1076.692390	0.016592	0.017133
RS	35	1.049629	2.160025	1113.775100	0.017164	0.017822
RS	36	1.132705	2.051394	1208.689024	0.018627	0.019395
RS	37	1.221785	2.051394	1240.799615	0.019121	0.019996
RS	38	1.317302	1.969906	1320.930566	0.020356	0.021324
RS	39	1.419722	1.969906	1344.325555	0.020717	0.021762
RS	40	1.529543	1.919940	1397.374759	0.021534	0.022640
RS	41	1.647300	1.919940	1408.770400	0.021710	0.022857
RS	42	1.773566	1.904951	1424.677183	0.021955	0.023119
RS	43	1.908957	1.904951	1422.272349	0.021918	0.023081
RS	44	2.054132	1.927515	1396.677771	0.021524	0.022654
RS	45	2.209798	1.927515	1380.836695	0.021279	0.022367
RS	46	2.376713	1.983440	1320.619920	0.020351	0.021369
RS	47	2.555689	1.983440	1293.354886	0.019931	0.020881
RS	48	2.747600	2.060414	1213.677680	0.018703	0.019570
RS	49	2.953378	2.060414	1177.296840	0.018143	0.018940
RS	50	3.174027	2.142637	1092.612244	0.016838	0.017564
RS	51	3.410620	2.142637	1048.830612	0.016163	0.016833
RS	52	3.664311	2.218368	966.728456	0.014898	0.015516
RS	53	3.936334	2.218368	916.821832	0.014129	0.014708
RS	54	4.228015	2.315629	827.996786	0.012760	0.013301
RS	55	4.540774	2.315629	775.662180	0.011953	0.012467
RS	56	4.876134	2.315629	719.565638	0.011089	0.011577
RS	57	5.235728	2.315629	660.562989	0.010180	0.010642
RS	58	5.621308	2.920299	484.102418	0.007460	0.007890
RS	59	6.034752	2.920299	451.090070	0.006952	0.007356
RS	60	6.478072	2.920299	416.072091	0.006412	0.006790
RS	61	6.953429	2.920299	379.604965	0.005850	0.006198
RS	62	7.463136	2.920299	342.301176	0.005275	0.005592
RS	63	8.009677	2.920299	1738.123494	0.026785	0.028387
PA	4+25*2+4+6 0.089287875 0.031577475 8.009677469 71.324544204 1.912850543 0.834231474 0.536719763 0.460533898 0.485188776 0.578860970 0.734504034 0.956538305 1.248042984 1.588286085 1.923368361 2.189347413 2.337470989 2.355044073 2.276494768 2.160025153 2.051394111 1.969906459 1.919939821 1.904951031 1.927514674 1.983439911 2.060413651 2.142636835 2.218368448 2.315629445 2.920299327
//
IT	4730
RD	15
LK	-438905.506207
QD	-211.194314 -> -185.011491
RI	0.0028858312
TR	0.087915	0.031982
MT	8.081328
MM	C_pi: 1.674159, n_recomb: 66784.597011
RS	0	0.000000	91.593395	5.142402	0.000077	0.000002
RS	1	0.007241	91.593395	5.514991	0.000083	0.000019
RS	2	0.015007	91.593395	5.914593	0.000089	0.000051
RS	3	0.023335	91.593395	6.343166	0.000095	0.000080
RS	4	0.032266	2.032164	305.910109	0.004581	0.003643
RS	5	0.041844	2.032164	326.515682	0.004889	0.003999
RS	6	0.052116	0.869504	811.299795	0.012148	0.009725
RS	7	0.063131	0.869504	858.859729	0.012860	0.010355
RS	8	0.074944	0.549558	1431.124787	0.021429	0.017400
RS	9	0.087612	0.549558	1498.851174	0.022443	0.018947
RS	10	0.101198	0.465438	1845.914713	0.027640	0.023993
RS	11	0.115767	0.465438	1916.877751	0.028702	0.025859
RS	12	0.131391	0.486818	1900.208296	0.028453	0.026268
RS	13	0.148147	0.486818	1966.969788	0.029452	0.027907
RS	14	0.166117	0.578873	1713.263728	0.025654	0.024737
RS	15	0.185387	0.578873	1775.606705	0.026587	0.026066
RS	16	0.206053	0.734082	1453.387266	0.021762	0.021607
RS	17	0.228215	0.734082	1511.188428	0.022628	0.022698
RS	18	0.251983	0.957741	1206.513973	0.018066	0.018289
RS	19	0.277471	0.957741	1259.223402	0.018855	0.019173
RS	20	0.304805	1.254585	1004.922951	0.015047	0.015386
RS	21	0.334118	1.254585	1052.426117	0.015759	0.016097
RS	22	0.365554	1.604745	862.713760	0.012918	0.013225
RS	23	0.399267	1.604745	905.768530	0.013563	0.013832
RS	24	0.435420	1.952641	782.015791	0.011710	0.011950
RS	25	0.474192	1.952641	822.091463	0.012310	0.012514
RS	26	0.515771	2.230580	756.516132	0.011328	0.011520
RS	27	0.560361	2.230580	795.249600	0.011908	0.012079
RS	28	0.608180	2.385983	780.970627	0.011694	0.011867
RS	29	0.659462	2.385983	819.768229	0.012275	0.012454
RS	30	0.714458	2.404208	852.725259	0.012768	0.012972
RS	31	0.773435	2.404208	892.385924	0.013362	0.013612
RS	32	0.836684	2.320975	965.183521	0.014452	0.014762
RS	33	0.904512	2.320975	1005.319353	0.015053	0.015450
RS	34	0.977253	2.197739	1102.472586	0.016508	0.016997
RS	35	1.055260	2.197739	1141.069516	0.017086	0.017683
RS	36	1.138917	2.082868	1241.561343	0.018591	0.019291
RS	37	1.228631	2.082868	1275.219334	0.019095	0.019895
RS	38	1.324842	1.996688	1360.612544	0.020373	0.021262
RS	39	1.428020	1.996688	1385.399291	0.020744	0.021708
RS	40	1.538669	1.943695	1442.505540	0.021599	0.022622
RS	41	1.657331	1.943695	1454.948633	0.021786	0.022851
RS	42	1.784586	1.927375	1472.931936	0.022055	0.023138
RS	43	1.921055	1.927375	1471.114737	0.022028	0.023114
RS	44	2.067407	1.950344	1445.214019	0.021640	0.022698
RS	45	2.224356	1.950344	1429.510432	0.021405	0.022427
RS	46	2.392671	2.008233	1366.993360	0.020469	0.021426
RS	47	2.573174	2.008233	1339.517644	0.020057	0.020956
RS	48	2.766748	2.088216	1256.536783	0.018815	0.019636
RS	49	2.974340	2.088216	1219.696724	0.018263	0.019023
RS	50	3.196963	2.173770	1131.649996	0.016945	0.017638
RS	51	3.435708	2.173770	1087.196518	0.016279	0.016923
RS	52	3.691741	2.252597	1002.100787	0.015005	0.015600
RS	53	3.966315	2.252597	951.295897	0.014244	0.014805
RS	54	4.260771	2.354123	859.047563	0.012863	0.013387
RS	55	4.576549	2.354123	805.707523	0.012064	0.012564
RS	56	4.915195	2.354123	748.367917	0.011206	0.011682
RS	57	5.278363	2.354123	687.897345	0.010300	0.010753
RS	58	5.667829	2.998153	500.166945	0.007489	0.007905
RS	59	6.085498	2.998153	467.275284	0.006997	0.007390
RS	60	6.533412	2.998153	432.192742	0.006471	0.006840
RS	61	7.013760	2.998153	395.468360	0.005922	0.006262
RS	62	7.528893	2.998153	357.713394	0.005356	0.005667
RS	63	8.081328	2.998153	1850.524582	0.027709	0.029314
PA	4+25*2+4+6 0.087914530 0.031981975 8.081327759 91.593394846 2.032163815 0.869503741 0.549558387 0.465437998 0.486818448 0.578872839 0.734081997 0.957740619 1.254585065 1.604744898 1.952641428 2.230579744 2.385982536 2.404207810 2.320974925 2.197738910 2.082868061 1.996688482 1.943695180 1.927374595 1.950343543 2.008232532 2.088215921 2.173769738 2.252596757 2.354123304 2.998152840
//
IT	5395
RD	16
LK	-438854.225092
QD	-197.229738 -> -173.326189
RI	0.0025564479
TR	0.086625	0.032370
MT	8.149145
MM	C_pi: 1.701001, n_recomb: 68626.916755
RS	0	0.000000	116.546003	4.157920	0.000061	0.000001
RS	1	0.007255	116.546003	4.459849	0.000065	0.000015
RS	2	0.015037	116.546003	4.783722	0.000070	0.000041
RS	3	0.023384	116.546003	5.131138	0.000075	0.000064
RS	4	0.032336	2.147428	298.050356	0.004343	0.003523
RS	5	0.041937	2.147428	318.248623	0.004637	0.003854
RS	6	0.052235	0.904186	803.951260	0.011715	0.009516
RS	7	0.063281	0.904186	851.592833	0.012409	0.010093
RS	8	0.075127	0.562302	1443.045405	0.021027	0.017209
RS	9	0.087833	0.562302	1512.249042	0.022036	0.018701
RS	10	0.101461	0.470376	1886.522580	0.027490	0.023961
RS	11	0.116078	0.470376	1959.768858	0.028557	0.025801
RS	12	0.131756	0.488548	1956.886783	0.028515	0.026382
RS	13	0.148570	0.488548	2025.911583	0.029521	0.028012
RS	14	0.166605	0.578973	1770.697548	0.025802	0.024903
RS	15	0.185949	0.578973	1835.147766	0.026741	0.026233
RS	16	0.206695	0.733622	1503.324898	0.021906	0.021754
RS	17	0.228947	0.733622	1563.094433	0.022777	0.022849
RS	18	0.252814	0.958618	1246.049111	0.018157	0.018377
RS	19	0.278412	0.958618	1300.541281	0.018951	0.019266
RS	20	0.305867	1.260344	1034.192164	0.015070	0.015402
RS	21	0.335314	1.260344	1083.228347	0.015784	0.016119
RS	22	0.366898	1.619884	883.867139	0.012879	0.013180
RS	23	0.400774	1.619884	928.198653	0.013525	0.013789
RS	24	0.437107	1.980178	797.915041	0.011627	0.011860
RS	25	0.476076	1.980178	839.076735	0.012227	0.012424
RS	26	0.517873	2.269896	769.747465	0.011216	0.011399
RS	27	0.562702	2.269896	809.475671	0.011795	0.011957
RS	28	0.610783	2.432678	793.757746	0.011566	0.011728
RS	29	0.662354	2.432678	833.564796	0.012146	0.012310
RS	30	0.717666	2.451854	867.274623	0.012638	0.012823
RS	31	0.776990	2.451854	908.060257	0.013232	0.013457
RS	32	0.840620	2.364311	983.740524	0.014335	0.014613
RS	33	0.908865	2.364311	1025.182227	0.014938	0.015296
RS	34	0.982063	2.234627	1126.932135	0.016421	0.016864
RS	35	1.060571	2.234627	1167.000107	0.017005	0.017547
RS	36	1.144775	2.113739	1272.894161	0.018548	0.019187
RS	37	1.235088	2.113739	1308.072600	0.019061	0.019793
RS	38	1.331954	2.022988	1398.639491	0.020380	0.021198
RS	39	1.435849	2.022988	1424.814010	0.020762	0.021651
RS	40	1.547281	1.967005	1485.981033	0.021653	0.022600
RS	41	1.666797	1.967005	1499.492027	0.021850	0.022839
RS	42	1.794986	1.949303	1519.644273	0.022144	0.023152
RS	43	1.932475	1.949303	1518.454775	0.022126	0.023141
RS	44	2.079939	1.972537	1492.408387	0.021747	0.022738
RS	45	2.238102	1.972537	1476.892362	0.021521	0.022482
RS	46	2.407741	2.032168	1412.266002	0.020579	0.021481
RS	47	2.589688	2.032168	1384.629679	0.020176	0.021026
RS	48	2.784836	2.114881	1298.531841	0.018922	0.019701
RS	49	2.994142	2.114881	1261.275811	0.018379	0.019103
RS	50	3.218635	2.203467	1170.024870	0.017049	0.017711
RS	51	3.459415	2.203467	1124.933708	0.016392	0.017010
RS	52	3.717665	2.285101	1036.968999	0.015110	0.015683
RS	53	3.994652	2.285101	985.291364	0.014357	0.014899
RS	54	4.291736	2.390519	889.730875	0.012965	0.013473
RS	55	4.610374	2.390519	835.399520	0.012173	0.012659
RS	56	4.952131	2.390519	776.835380	0.011320	0.011785
RS	57	5.318684	2.390519	714.919425	0.010417	0.010862
RS	58	5.711831	3.072715	515.953915	0.007518	0.007921
RS	59	6.133503	3.072715	483.181080	0.007041	0.007423
RS	60	6.585769	3.072715	448.041124	0.006529	0.006888
RS	61	7.070849	3.072715	411.075262	0.005990	0.006324
RS	62	7.591123	3.072715	372.892693	0.005434	0.005739
RS	63	8.149145	3.072715	1962.843466	0.028602	0.030211
PA	4+25*2+4+6 0.086624791 0.032369543 8.149145107 116.546003490 2.147427699 0.904186009 0.562301610 0.470375899 0.488548304 0.578973313 0.733622047 0.958618370 1.260344251 1.619884420 1.980178473 2.269895516 2.432678189 2.451853990 2.364311038 2.234626704 2.113739351 2.022988447 1.967004856 1.949302980 1.972536974 2.032167741 2.114880814 2.203467479 2.285100758 2.390519207 3.072715049
//
IT	4720
RD	17
LK	-438807.394382
QD	-184.499373 -> -162.639809
RI	0.0022764400
TR	0.085411	0.032741
MT	8.213459
MM	C_pi: 1.726855, n_recomb: 70418.813401
RS	0	0.000000	147.058865	3.384996	0.000048	0.000001
RS	1	0.007269	147.058865	3.631300	0.000052	0.000012
RS	2	0.015066	147.058865	3.895547	0.000055	0.000033
RS	3	0.023429	147.058865	4.179046	0.000059	0.000052
RS	4	0.032401	2.258091	291.358316	0.004138	0.003417
RS	5	0.042025	2.258091	311.209516	0.004419	0.003728
RS	6	0.052348	0.938210	797.057046	0.011319	0.009321
RS	7	0.063421	0.938210	844.756956	0.011996	0.009851
RS	8	0.075300	0.574934	1453.511016	0.020641	0.017020
RS	9	0.088042	0.574934	1524.092438	0.021643	0.018461
RS	10	0.101710	0.475322	1924.692378	0.027332	0.023920
RS	11	0.116371	0.475322	2000.145226	0.028404	0.025734
RS	12	0.132099	0.490355	2011.280968	0.028562	0.026481
RS	13	0.148969	0.490355	2082.514110	0.029573	0.028103
RS	14	0.167066	0.579144	1826.504063	0.025938	0.025058
RS	15	0.186478	0.579144	1893.010631	0.026882	0.026388
RS	16	0.207301	0.733125	1552.235519	0.022043	0.021895
RS	17	0.229637	0.733125	1613.927336	0.022919	0.022994
RS	18	0.253597	0.959207	1284.922114	0.018247	0.018465
RS	19	0.279299	0.959207	1341.158829	0.019045	0.019359
RS	20	0.306869	1.265398	1062.964689	0.015095	0.015422
RS	21	0.336443	1.265398	1113.501633	0.015813	0.016143
RS	22	0.368166	1.633833	904.576639	0.012846	0.013140
RS	23	0.402195	1.633833	950.154286	0.013493	0.013751
RS	24	0.438698	2.006104	813.384939	0.011551	0.011776
RS	25	0.477854	2.006104	855.600980	0.012150	0.012340
RS	26	0.519856	2.307429	782.507426	0.011112	0.011286
RS	27	0.564911	2.307429	823.195173	0.011690	0.011842
RS	28	0.613241	2.477677	805.971961	0.011445	0.011596
RS	29	0.665084	2.477677	846.748027	0.012024	0.012174
RS	30	0.720695	2.498073	881.075539	0.012512	0.012680
RS	31	0.780348	2.498073	922.940150	0.013106	0.013309
RS	32	0.844338	2.406545	1001.311561	0.014219	0.014470
RS	33	0.912978	2.406545	1044.010805	0.014826	0.015147
RS	34	0.986608	2.270710	1150.143460	0.016333	0.016733
RS	35	1.065589	2.270710	1191.639260	0.016922	0.017414
RS	36	1.150311	2.144012	1302.762067	0.018500	0.019083
RS	37	1.241192	2.144012	1339.432149	0.019021	0.019692
RS	38	1.338678	2.048808	1435.075265	0.020379	0.021131
RS	39	1.443250	2.048808	1462.630151	0.020770	0.021591
RS	40	1.555423	1.989871	1527.851353	0.021697	0.022573
RS	41	1.675750	1.989871	1542.446205	0.021904	0.022823
RS	42	1.804823	1.970747	1564.847115	0.022222	0.023162
RS	43	1.943277	1.970747	1564.320589	0.022215	0.023163
RS	44	2.091795	1.994124	1538.276537	0.021845	0.022773
RS	45	2.251109	1.994124	1522.993783	0.021628	0.022531
RS	46	2.422002	2.055299	1456.439225	0.020683	0.021532
RS	47	2.605317	2.055299	1428.688902	0.020288	0.021093
RS	48	2.801956	2.140492	1339.652533	0.019024	0.019763
RS	49	3.012889	2.140492	1302.021610	0.018490	0.019180
RS	50	3.239153	2.231840	1207.720459	0.017151	0.017782
RS	51	3.481864	2.231840	1162.024713	0.016502	0.017095
RS	52	3.742216	2.316015	1071.313296	0.015213	0.015764
RS	53	4.021492	2.316015	1018.788372	0.014468	0.014992
RS	54	4.321068	2.424978	920.027854	0.013065	0.013557
RS	55	4.642419	2.424978	864.719812	0.012280	0.012753
RS	56	4.987128	2.424978	804.950068	0.011431	0.011886
RS	57	5.356893	2.424978	741.611583	0.010531	0.010967
RS	58	5.753534	3.144149	531.463637	0.007547	0.007937
RS	59	6.179006	3.144149	498.807519	0.007083	0.007455
RS	60	6.635403	3.144149	463.616250	0.006584	0.006935
RS	61	7.124974	3.144149	426.422946	0.006056	0.006383
RS	62	7.650131	3.144149	387.834091	0.005508	0.005808
RS	63	8.213459	3.144149	2074.881435	0.029465	0.031078
PA	4+25*2+4+6 0.085411316 0.032740971 8.213459235 147.058864587 2.258090544 0.938209739 0.574933576 0.475321553 0.490354893 0.579144480 0.733124955 0.959206664 1.265397884 1.633832800 2.006103995 2.307428878 2.477676573 2.498073407 2.406545373 2.270709527 2.144011912 2.048807896 1.989870920 1.970747477 1.994124201 2.055299053 2.140491506 2.231839926 2.316015484 2.424978032 3.144149214
//
IT	5250
RD	18
LK	-438764.557197
QD	-172.866913 -> -152.845013
RI	0.0020360474
TR	0.084268	0.033097
MT	8.274560
MM	C_pi: 1.751778, n_recomb: 72161.470421
RS	0	0.000000	184.247650	2.771449	0.000038	0.000001
RS	1	0.007281	184.247650	2.973491	0.000041	0.000010
RS	2	0.015092	184.247650	3.190281	0.000044	0.000027
RS	3	0.023472	184.247650	3.422899	0.000047	0.000042
RS	4	0.032462	2.363766	285.683631	0.003959	0.003324
RS	5	0.042107	2.363766	305.241697	0.004230	0.003618
RS	6	0.052454	0.971548	790.596315	0.010956	0.009139
RS	7	0.063554	0.971548	838.336344	0.011618	0.009628
RS	8	0.075463	0.587443	1462.681702	0.020270	0.016835
RS	9	0.088239	0.587443	1534.548082	0.021265	0.018228
RS	10	0.101945	0.480268	1960.561224	0.027169	0.023870
RS	11	0.116648	0.480268	2038.145259	0.028244	0.025660
RS	12	0.132423	0.492217	2063.511967	0.028596	0.026568
RS	13	0.149346	0.492217	2136.899174	0.029613	0.028181
RS	14	0.167501	0.579370	1880.741459	0.026063	0.025204
RS	15	0.186978	0.579370	1949.254447	0.027012	0.026533
RS	16	0.207873	0.732589	1600.145854	0.022175	0.022032
RS	17	0.230289	0.732589	1663.714614	0.023055	0.023135
RS	18	0.254338	0.959531	1323.148818	0.018336	0.018552
RS	19	0.280138	0.959531	1381.092450	0.019139	0.019452
RS	20	0.307816	1.269801	1091.258614	0.015122	0.015445
RS	21	0.337509	1.269801	1143.264855	0.015843	0.016170
RS	22	0.369365	1.646670	924.862913	0.012817	0.013105
RS	23	0.403540	1.646670	971.657229	0.013465	0.013718
RS	24	0.440203	2.030543	828.435130	0.011480	0.011699
RS	25	0.479536	2.030543	871.674932	0.012080	0.012263
RS	26	0.521732	2.343295	794.815273	0.011014	0.011181
RS	27	0.567001	2.343295	836.428932	0.011591	0.011734
RS	28	0.615566	2.521052	817.649633	0.011331	0.011471
RS	29	0.667667	2.521052	859.356375	0.011909	0.012046
RS	30	0.723562	2.542913	894.178696	0.012391	0.012544
RS	31	0.783526	2.542913	937.078406	0.012986	0.013168
RS	32	0.847857	2.447715	1017.956260	0.014107	0.014332
RS	33	0.916871	2.447715	1061.866163	0.014715	0.015005
RS	34	0.990910	2.306007	1172.174631	0.016244	0.016606
RS	35	1.070340	2.306007	1215.055232	0.016838	0.017285
RS	36	1.155554	2.173697	1331.232457	0.018448	0.018979
RS	37	1.246972	2.173697	1369.363965	0.018976	0.019591
RS	38	1.345047	2.074149	1469.983404	0.020371	0.021062
RS	39	1.450262	2.074149	1498.908241	0.020772	0.021529
RS	40	1.563138	2.012299	1568.165679	0.021731	0.022543
RS	41	1.684233	2.012299	1583.856353	0.021949	0.022802
RS	42	1.814144	1.991720	1608.575093	0.022291	0.023167
RS	43	1.953515	1.991720	1608.742392	0.022294	0.023180
RS	44	2.103033	2.015135	1582.835037	0.021935	0.022804
RS	45	2.263438	2.015135	1567.827355	0.021727	0.022576
RS	46	2.435523	2.077676	1499.517032	0.020780	0.021581
RS	47	2.620137	2.077676	1471.696149	0.020394	0.021155
RS	48	2.818192	2.165122	1379.892805	0.019122	0.019822
RS	49	3.030669	2.165122	1341.925952	0.018596	0.019253
RS	50	3.258616	2.258984	1244.725036	0.017249	0.017853
RS	51	3.503160	2.258984	1198.456604	0.016608	0.017178
RS	52	3.765509	2.345461	1105.117689	0.015315	0.015845
RS	53	4.046961	2.345461	1051.770708	0.014575	0.015083
RS	54	4.348905	2.457649	949.920988	0.013164	0.013640
RS	55	4.672834	2.457649	893.651558	0.012384	0.012844
RS	56	5.020349	2.457649	832.695709	0.011539	0.011983
RS	57	5.393167	2.457649	767.958035	0.010642	0.011068
RS	58	5.793129	3.212613	546.697060	0.007576	0.007954
RS	59	6.222214	3.212613	514.155379	0.007125	0.007487
RS	60	6.682540	3.212613	478.918025	0.006637	0.006980
RS	61	7.176384	3.212613	441.509839	0.006118	0.006439
RS	62	7.706184	3.212613	402.534056	0.005578	0.005874
RS	63	8.274560	3.212613	2186.463389	0.030300	0.031917
PA	4+25*2+4+6 0.084267627 0.033097044 8.274560279 184.247650368 2.363765721 0.971547772 0.587443438 0.480268211 0.492216680 0.579369825 0.732589397 0.959531179 1.269801415 1.646669962 2.030543305 2.343294584 2.521052265 2.542913374 2.447714742 2.306007459 2.173697219 2.074148699 2.012298637 1.991719804 2.015134799 2.077676129 2.165121960 2.258983762 2.345461094 2.457648687 3.212612524
//
IT	4858
RD	19
LK	-438725.310836
QD	-162.213777 -> -143.848042
RI	0.0018286012
TR	0.083188	0.033439
MT	8.332656
MM	C_pi: 1.775800, n_recomb: 73855.768690
RS	0	0.000000	229.306246	2.281287	0.000031	0.000001
RS	1	0.007293	229.306246	2.447887	0.000033	0.000008
RS	2	0.015118	229.306246	2.626672	0.000036	0.000022
RS	3	0.023513	229.306246	2.818534	0.000038	0.000034
RS	4	0.032521	2.464160	280.898188	0.003803	0.003242
RS	5	0.042185	2.464160	300.211337	0.004065	0.003522
RS	6	0.052555	1.004150	784.564051	0.010623	0.008969
RS	7	0.063680	1.004150	832.330777	0.011270	0.009421
RS	8	0.075617	0.599817	1470.700028	0.019913	0.016653
RS	9	0.088425	0.599817	1543.764539	0.020902	0.018001
RS	10	0.102166	0.485193	1994.310897	0.027003	0.023813
RS	11	0.116910	0.485193	2073.951956	0.028081	0.025580
RS	12	0.132729	0.494117	2113.669398	0.028619	0.026644
RS	13	0.149702	0.494117	2189.156393	0.029641	0.028249
RS	14	0.167912	0.579634	1933.451446	0.026179	0.025341
RS	15	0.187450	0.579634	2003.921197	0.027133	0.026669
RS	16	0.208414	0.732014	1647.066667	0.022301	0.022165
RS	17	0.230906	0.732014	1712.467156	0.023187	0.023270
RS	18	0.255039	0.959615	1360.730420	0.018424	0.018640
RS	19	0.280931	0.959615	1420.343312	0.019231	0.019543
RS	20	0.308712	1.273623	1119.063616	0.015152	0.015471
RS	21	0.338519	1.273623	1172.507540	0.015876	0.016199
RS	22	0.370499	1.658488	944.725414	0.012791	0.013074
RS	23	0.404812	1.658488	992.707237	0.013441	0.013689
RS	24	0.441628	2.053581	843.079078	0.011415	0.011628
RS	25	0.481128	2.053581	887.313008	0.012014	0.012191
RS	26	0.523509	2.377556	806.695173	0.010923	0.011082
RS	27	0.568980	2.377556	849.202582	0.011498	0.011633
RS	28	0.617768	2.562867	828.817834	0.011222	0.011353
RS	29	0.670114	2.562867	871.418489	0.011799	0.011925
RS	30	0.726277	2.586405	906.625757	0.012276	0.012415
RS	31	0.786537	2.586405	950.518374	0.012870	0.013033
RS	32	0.851191	2.487828	1033.729237	0.013997	0.014199
RS	33	0.920560	2.487828	1078.804085	0.014607	0.014868
RS	34	0.994988	2.340513	1193.089922	0.016154	0.016481
RS	35	1.074844	2.340513	1237.312259	0.016753	0.017158
RS	36	1.160524	2.202778	1358.371285	0.018392	0.018877
RS	37	1.252452	2.202778	1397.932298	0.018928	0.019491
RS	38	1.351085	2.098996	1503.419374	0.020356	0.020991
RS	39	1.456911	2.098996	1533.700549	0.020766	0.021465
RS	40	1.570454	2.034274	1606.967118	0.021758	0.022510
RS	41	1.692278	2.034274	1623.761267	0.021986	0.022779
RS	42	1.822987	2.012217	1650.852096	0.022352	0.023168
RS	43	1.963227	2.012217	1651.739604	0.022364	0.023193
RS	44	2.113696	2.035578	1626.092615	0.022017	0.022832
RS	45	2.275138	2.035578	1611.397657	0.021818	0.022617
RS	46	2.448354	2.099332	1541.491109	0.020872	0.021626
RS	47	2.634202	2.099332	1513.640225	0.020495	0.021214
RS	48	2.833604	2.188825	1419.235716	0.019216	0.019880
RS	49	3.047547	2.188825	1380.970070	0.018698	0.019324
RS	50	3.277094	2.284977	1281.014223	0.017345	0.017921
RS	51	3.523381	2.284977	1234.204575	0.016711	0.017258
RS	52	3.787630	2.373536	1138.355649	0.015413	0.015923
RS	53	4.071149	2.373536	1084.212392	0.014680	0.015171
RS	54	4.375346	2.488647	979.387328	0.013261	0.013722
RS	55	4.701727	2.488647	922.172603	0.012486	0.012934
RS	56	5.051911	2.488647	860.050927	0.011645	0.012079
RS	57	5.427633	2.488647	793.938184	0.010750	0.011167
RS	58	5.830756	3.278241	561.648609	0.007605	0.007971
RS	59	6.263278	3.278241	529.219493	0.007166	0.007518
RS	60	6.727344	3.278241	493.941111	0.006688	0.007023
RS	61	7.225253	3.278241	456.329913	0.006179	0.006493
RS	62	7.759474	3.278241	416.985453	0.005646	0.005937
RS	63	8.332656	3.278241	2297.415500	0.031107	0.032729
PA	4+25*2+4+6 0.083188391 0.033438652 8.332655556 229.306246001 2.464160436 1.004150172 0.599816952 0.485193409 0.494116811 0.579634418 0.732014232 0.959615137 1.273623258 1.658487908 2.053581088 2.377556219 2.562867203 2.586404712 2.487828326 2.340512595 2.202777771 2.098995635 2.034273993 2.012217265 2.035578239 2.099331633 2.188825333 2.284977158 2.373536365 2.488647153 3.278240928
//
IT	4999
RD	20
LK	-438689.302742
QD	-152.437674 -> -135.567842
RI	0.0016483079
TR	0.082168	0.033766
MT	8.388036
MM	C_pi: 1.798983, n_recomb: 75503.013843
RS	0	0.000000	283.807075	1.885949	0.000025	0.000001
RS	1	0.007304	283.807075	2.023903	0.000027	0.000007
RS	2	0.015142	283.807075	2.171965	0.000029	0.000018
RS	3	0.023551	283.807075	2.330877	0.000031	0.000028
RS	4	0.032576	2.558892	276.915269	0.003668	0.003171
RS	5	0.042259	2.558892	296.028137	0.003921	0.003439
RS	6	0.052650	1.035963	778.965612	0.010317	0.008810
RS	7	0.063799	1.035963	826.750431	0.010950	0.009229
RS	8	0.075763	0.612047	1477.692053	0.019571	0.016475
RS	9	0.088601	0.612047	1551.874011	0.020554	0.017782
RS	10	0.102376	0.490094	2026.060528	0.026834	0.023750
RS	11	0.117158	0.490094	2107.686276	0.027915	0.025496
RS	12	0.133019	0.496047	2161.839122	0.028632	0.026711
RS	13	0.150039	0.496047	2239.372673	0.029659	0.028306
RS	14	0.168302	0.579936	1984.664350	0.026286	0.025470
RS	15	0.187899	0.579936	2057.042419	0.027245	0.026797
RS	16	0.208927	0.731412	1693.001073	0.022423	0.022293
RS	17	0.231491	0.731412	1760.188978	0.023313	0.023401
RS	18	0.255703	0.959498	1397.661507	0.018511	0.018726
RS	19	0.281684	0.959498	1458.906544	0.019322	0.019634
RS	20	0.309562	1.276926	1146.386849	0.015183	0.015498
RS	21	0.339477	1.276926	1201.237590	0.015910	0.016230
RS	22	0.371576	1.669367	964.180658	0.012770	0.013048
RS	23	0.406020	1.669367	1013.321977	0.013421	0.013664
RS	24	0.442980	2.075316	857.334679	0.011355	0.011561
RS	25	0.482639	2.075316	902.534492	0.011954	0.012125
RS	26	0.525195	2.410328	818.164608	0.010836	0.010988
RS	27	0.570860	2.410328	861.535136	0.011411	0.011538
RS	28	0.619859	2.603214	839.505178	0.011119	0.011241
RS	29	0.672438	2.603214	882.964916	0.011694	0.011810
RS	30	0.728857	2.628617	918.457695	0.012165	0.012291
RS	31	0.789397	2.628617	963.303118	0.012758	0.012905
RS	32	0.854359	2.526942	1048.681827	0.013889	0.014072
RS	33	0.924065	2.526942	1094.877650	0.014501	0.014735
RS	34	0.998863	2.374258	1212.953723	0.016065	0.016360
RS	35	1.079124	2.374258	1258.475596	0.016668	0.017036
RS	36	1.165248	2.231277	1384.246744	0.018334	0.018775
RS	37	1.257662	2.231277	1425.204837	0.018876	0.019391
RS	38	1.356825	2.123367	1535.448546	0.020336	0.020920
RS	39	1.463232	2.123367	1567.070498	0.020755	0.021400
RS	40	1.577411	2.055816	1644.312086	0.021778	0.022474
RS	41	1.699929	2.055816	1662.214294	0.022015	0.022752
RS	42	1.831397	2.032268	1691.718747	0.022406	0.023166
RS	43	1.972466	2.032268	1693.349438	0.022428	0.023203
RS	44	2.123839	2.055492	1668.078290	0.022093	0.022856
RS	45	2.286269	2.055492	1653.730227	0.021903	0.022654
RS	46	2.460563	2.120316	1582.380047	0.020958	0.021669
RS	47	2.647587	2.120316	1554.536524	0.020589	0.021270
RS	48	2.848271	2.211675	1457.687195	0.019306	0.019936
RS	49	3.063613	2.211675	1419.157721	0.018796	0.019392
RS	50	3.294684	2.309913	1316.586821	0.017438	0.017988
RS	51	3.542632	2.309913	1269.266033	0.016811	0.017335
RS	52	3.808691	2.400354	1171.020787	0.015510	0.016000
RS	53	4.094183	2.400354	1116.106420	0.014782	0.015257
RS	54	4.400526	2.518114	1008.416552	0.013356	0.013803
RS	55	4.729246	2.518114	950.272967	0.012586	0.013021
RS	56	5.081975	2.518114	887.005979	0.011748	0.012171
RS	57	5.460467	2.518114	819.542433	0.010854	0.011263
RS	58	5.866605	3.341209	576.319901	0.007633	0.007989
RS	59	6.302407	3.341209	544.001538	0.007205	0.007548
RS	60	6.770040	3.341209	508.686685	0.006737	0.007065
RS	61	7.271828	3.341209	470.883343	0.006237	0.006545
RS	62	7.810268	3.341209	431.187039	0.005711	0.005997
RS	63	8.388036	3.341209	2407.604781	0.031888	0.033514
PA	4+25*2+4+6 0.082168018 0.033766299 8.388035687 283.807075281 2.558891549 1.035963433 0.612046954 0.490094473 0.496046955 0.579936237 0.731412423 0.959498454 1.276925966 1.669367338 2.075315939 2.410327725 2.603213855 2.628617278 2.526942054 2.374258399 2.231277097 2.123367041 2.055815655 2.032267936 2.055491633 2.120315920 2.211674564 2.309912875 2.400353995 2.518114183 3.341209425
//
IT	4816
RD	21
LK	-438656.219688
QD	-143.448617 -> -127.932805
RI	0.0014906812
TR	0.081202	0.034081
MT	8.440864
MM	C_pi: 1.821363, n_recomb: 77104.500291
RS	0	0.000000	349.375697	1.565760	0.000020	0.000001
RS	1	0.007315	349.375697	1.680470	0.000022	0.000006
RS	2	0.015164	349.375697	1.803597	0.000023	0.000015
RS	3	0.023588	349.375697	1.935762	0.000025	0.000023
RS	4	0.032628	2.647925	273.631506	0.003549	0.003108
RS	5	0.042329	2.647925	292.583577	0.003795	0.003366
RS	6	0.052740	1.066985	773.766953	0.010035	0.008661
RS	7	0.063912	1.066985	821.563371	0.010655	0.009051
RS	8	0.075902	0.624126	1483.768114	0.019244	0.016301
RS	9	0.088768	0.624126	1558.992352	0.020219	0.017568
RS	10	0.102576	0.494963	2055.944308	0.026664	0.023683
RS	11	0.117393	0.494963	2139.484225	0.027748	0.025407
RS	12	0.133295	0.498001	2208.091599	0.028638	0.026768
RS	13	0.150359	0.498001	2287.619269	0.029669	0.028355
RS	14	0.168672	0.580271	2034.411691	0.026385	0.025592
RS	15	0.188324	0.580271	2108.650610	0.027348	0.026917
RS	16	0.209414	0.730787	1737.965018	0.022540	0.022418
RS	17	0.232046	0.730787	1806.896820	0.023434	0.023527
RS	18	0.256334	0.959198	1433.957346	0.018598	0.018812
RS	19	0.282399	0.959198	1496.798064	0.019413	0.019723
RS	20	0.310370	1.279761	1173.232933	0.015216	0.015527
RS	21	0.340386	1.279761	1229.460114	0.015945	0.016263
RS	22	0.372599	1.679400	983.227786	0.012752	0.013025
RS	23	0.407168	1.679400	1033.501050	0.013404	0.013643
RS	24	0.444265	2.095858	871.206065	0.011299	0.011500
RS	25	0.484075	2.095858	917.344275	0.011897	0.012063
RS	26	0.526798	2.441707	829.238258	0.010755	0.010901
RS	27	0.572646	2.441707	873.442526	0.011328	0.011449
RS	28	0.621847	2.642161	849.739129	0.011021	0.011135
RS	29	0.674647	2.642161	894.024845	0.011595	0.011701
RS	30	0.731310	2.669609	929.709704	0.012058	0.012173
RS	31	0.792116	2.669609	975.469648	0.012651	0.012783
RS	32	0.857371	2.565066	1062.872993	0.013785	0.013948
RS	33	0.927399	2.565066	1110.147596	0.014398	0.014608
RS	34	1.002549	2.407245	1231.834362	0.015976	0.016243
RS	35	1.083196	2.407245	1278.614426	0.016583	0.016916
RS	36	1.169742	2.259186	1408.933538	0.018273	0.018676
RS	37	1.262618	2.259186	1451.255731	0.018822	0.019293
RS	38	1.362288	2.147250	1566.143984	0.020312	0.020849
RS	39	1.469248	2.147250	1599.089037	0.020739	0.021334
RS	40	1.584032	2.076914	1680.263139	0.021792	0.022436
RS	41	1.707212	2.076914	1699.274689	0.022039	0.022723
RS	42	1.839402	2.051862	1731.229627	0.022453	0.023161
RS	43	1.981261	2.051862	1733.622135	0.022484	0.023208
RS	44	2.133497	2.074881	1708.826677	0.022162	0.022878
RS	45	2.296868	2.074881	1694.855666	0.021981	0.022688
RS	46	2.472189	2.140652	1622.202213	0.021039	0.021709
RS	47	2.660334	2.140652	1594.400178	0.020678	0.021322
RS	48	2.862241	2.233710	1495.253878	0.019393	0.019989
RS	49	3.078917	2.233710	1456.493227	0.018890	0.019457
RS	50	3.311442	2.333851	1351.440443	0.017527	0.018052
RS	51	3.560974	2.333851	1303.637339	0.016907	0.017410
RS	52	3.828760	2.425989	1203.106994	0.015604	0.016075
RS	53	4.116132	2.425989	1147.446038	0.014882	0.015340
RS	54	4.424525	2.546146	1036.999626	0.013449	0.013882
RS	55	4.755475	2.546146	977.943752	0.012683	0.013107
RS	56	5.110633	2.546146	913.552049	0.011848	0.012261
RS	57	5.491769	2.546146	844.762012	0.010956	0.011356
RS	58	5.900784	3.401641	590.712169	0.007661	0.008007
RS	59	6.339717	3.401641	558.502801	0.007243	0.007578
RS	60	6.810756	3.401641	523.155621	0.006785	0.007105
RS	61	7.316249	3.401641	485.170169	0.006292	0.006595
RS	62	7.858717	3.401641	445.137661	0.005773	0.006055
RS	63	8.440864	3.401641	2516.913779	0.032643	0.034273
PA	4+25*2+4+6 0.081202281 0.034080768 8.440864082 349.375696937 2.647925247 1.066984757 0.624126490 0.494962579 0.498001195 0.580271398 0.730787437 0.959198318 1.279760939 1.679400328 2.095857802 2.441706837 2.642161169 2.669609204 2.565066351 2.407245405 2.259185722 2.147249898 2.076914422 2.051861862 2.074880659 2.140651834 2.233710348 2.333851288 2.425989108 2.546146436 3.401641381
//
IT	4924
RD	22
LK	-438625.785579
QD	-135.167685 -> -120.879885
RI	0.0013522254
TR	0.080287	0.034382
MT	8.491397
MM	C_pi: 1.842984, n_recomb: 78661.125719
RS	0	0.000000	428.186276	1.304340	0.000017	0.000000
RS	1	0.007325	428.186276	1.400036	0.000018	0.000005
RS	2	0.015186	428.186276	1.502765	0.000019	0.000012
RS	3	0.023623	428.186276	1.613047	0.000021	0.000019
RS	4	0.032678	2.731129	270.975397	0.003445	0.003053
RS	5	0.042396	2.731129	289.802772	0.003684	0.003303
RS	6	0.052826	1.097187	768.955086	0.009776	0.008522
RS	7	0.064020	1.097187	816.759325	0.010383	0.008885
RS	8	0.076034	0.636051	1489.020908	0.018930	0.016132
RS	9	0.088927	0.636051	1565.217389	0.019898	0.017362
RS	10	0.102766	0.499793	2084.075180	0.026494	0.023612
RS	11	0.117617	0.499793	2169.460582	0.027580	0.025315
RS	12	0.133557	0.499970	2252.511405	0.028636	0.026818
RS	13	0.150664	0.499970	2333.981522	0.029671	0.028396
RS	14	0.169025	0.580635	2082.729078	0.026477	0.025706
RS	15	0.188730	0.580635	2158.782242	0.027444	0.027029
RS	16	0.209878	0.730143	1781.970152	0.022654	0.022539
RS	17	0.232575	0.730143	1852.603017	0.023552	0.023650
RS	18	0.256935	0.958740	1469.615103	0.018683	0.018898
RS	19	0.283080	0.958740	1534.015400	0.019502	0.019812
RS	20	0.311139	1.282177	1199.602645	0.015250	0.015558
RS	21	0.341253	1.282177	1257.176290	0.015982	0.016297
RS	22	0.373573	1.688650	1001.877019	0.012737	0.013005
RS	23	0.408261	1.688650	1053.255444	0.013390	0.013625
RS	24	0.445489	2.115285	884.705358	0.011247	0.011443
RS	25	0.485444	2.115285	931.755467	0.011845	0.012006
RS	26	0.528326	2.471762	839.936013	0.010678	0.010818
RS	27	0.574349	2.471762	884.946016	0.011250	0.011365
RS	28	0.623742	2.679787	859.539318	0.010927	0.011035
RS	29	0.676754	2.679787	904.619335	0.011500	0.011597
RS	30	0.733648	2.709421	940.417571	0.011955	0.012060
RS	31	0.794710	2.709421	987.055504	0.012548	0.012666
RS	32	0.860244	2.602238	1076.344475	0.013683	0.013830
RS	33	0.930578	2.602238	1124.657094	0.014297	0.014486
RS	34	1.006065	2.439496	1249.783584	0.015888	0.016128
RS	35	1.087080	2.439496	1297.781184	0.016498	0.016800
RS	36	1.174029	2.286519	1432.486606	0.018211	0.018577
RS	37	1.267347	2.286519	1476.139405	0.018766	0.019197
RS	38	1.367500	2.170656	1595.558354	0.020284	0.020777
RS	39	1.474989	2.170656	1629.806975	0.020719	0.021268
RS	40	1.590351	2.097584	1714.863714	0.021801	0.022397
RS	41	1.714164	2.097584	1734.982969	0.022056	0.022692
RS	42	1.847044	2.071021	1769.413425	0.022494	0.023153
RS	43	1.989658	2.071021	1772.583095	0.022534	0.023211
RS	44	2.142718	2.093778	1748.352408	0.022226	0.022896
RS	45	2.306989	2.093778	1734.785503	0.022054	0.022718
RS	46	2.483292	2.160388	1660.958741	0.021115	0.021746
RS	47	2.672509	2.160388	1633.229984	0.020763	0.021372
RS	48	2.875585	2.254995	1531.929826	0.019475	0.020040
RS	49	3.093536	2.254995	1492.968907	0.018980	0.019520
RS	50	3.327451	2.356873	1385.562120	0.017614	0.018115
RS	51	3.578499	2.356873	1337.304710	0.017001	0.017483
RS	52	3.847936	2.450544	1234.595441	0.015695	0.016149
RS	53	4.137108	2.450544	1178.212734	0.014978	0.015421
RS	54	4.447461	2.572868	1065.116959	0.013541	0.013959
RS	55	4.780546	2.572868	1005.166368	0.012778	0.013190
RS	56	5.138028	2.572868	939.671519	0.011946	0.012349
RS	57	5.521694	2.572868	869.580240	0.011055	0.011447
RS	58	5.933463	3.459702	604.820509	0.007689	0.008025
RS	59	6.375392	3.459702	572.718847	0.007281	0.007607
RS	60	6.849691	3.459702	537.343552	0.006831	0.007144
RS	61	7.358731	3.459702	499.185714	0.006346	0.006643
RS	62	7.905056	3.459702	458.832018	0.005833	0.006110
RS	63	8.491397	3.459702	2625.208009	0.033374	0.035008
PA	4+25*2+4+6 0.080286528 0.034382451 8.491396923 428.186275974 2.731129351 1.097187344 0.636050995 0.499792539 0.499970497 0.580634698 0.730143122 0.958740479 1.282177174 1.688650374 2.115285305 2.471761988 2.679786874 2.709421305 2.602238465 2.439495794 2.286519134 2.170655990 2.097584016 2.071020969 2.093777821 2.160387888 2.254995095 2.356873168 2.450543961 2.572868109 3.459701707
//
IT	4471
RD	23
LK	-438597.754409
QD	-127.526317 -> -114.354325
RI	0.0012302301
TR	0.079418	0.034672
MT	8.539738
MM	C_pi: 1.863873, n_recomb: 80174.057991
RS	0	0.000000	522.040069	1.091179	0.000014	0.000000
RS	1	0.007334	522.040069	1.171345	0.000015	0.000004
RS	2	0.015206	522.040069	1.257412	0.000016	0.000010
RS	3	0.023656	522.040069	1.349816	0.000017	0.000016
RS	4	0.032725	2.808565	268.872519	0.003354	0.003006
RS	5	0.042459	2.808565	287.607387	0.003587	0.003248
RS	6	0.052907	1.126554	764.511843	0.009536	0.008391
RS	7	0.064122	1.126554	812.321966	0.010132	0.008732
RS	8	0.076159	0.647820	1493.522493	0.018629	0.015967
RS	9	0.089079	0.647820	1570.625431	0.019590	0.017163
RS	10	0.102946	0.504579	2110.561197	0.026325	0.023537
RS	11	0.117831	0.504579	2197.725102	0.027412	0.025221
RS	12	0.133807	0.501946	2295.179019	0.028627	0.026861
RS	13	0.150955	0.501946	2378.540556	0.029667	0.028430
RS	14	0.169360	0.581017	2129.663647	0.026563	0.025814
RS	15	0.189116	0.581017	2207.485188	0.027534	0.027135
RS	16	0.210320	0.729485	1825.019222	0.022763	0.022656
RS	17	0.233079	0.729485	1897.310832	0.023665	0.023768
RS	18	0.257508	0.958145	1504.633668	0.018767	0.018982
RS	19	0.283728	0.958145	1570.557725	0.019589	0.019899
RS	20	0.311872	1.284207	1225.504903	0.015286	0.015590
RS	21	0.342079	1.284207	1284.395504	0.016020	0.016332
RS	22	0.374502	1.697180	1020.132365	0.012724	0.012988
RS	23	0.409303	1.697180	1072.589621	0.013378	0.013609
RS	24	0.446656	2.133661	897.845668	0.011199	0.011389
RS	25	0.486749	2.133661	945.782053	0.011797	0.011952
RS	26	0.529783	2.500558	850.273228	0.010605	0.010740
RS	27	0.575972	2.500558	896.062051	0.011176	0.011285
RS	28	0.625549	2.716118	868.935639	0.010838	0.010939
RS	29	0.678762	2.716118	914.779893	0.011410	0.011499
RS	30	0.735878	2.748087	950.612433	0.011857	0.011951
RS	31	0.797183	2.748087	998.093369	0.012449	0.012555
RS	32	0.862985	2.638471	1089.139955	0.013585	0.013715
RS	33	0.933612	2.638471	1138.451273	0.014200	0.014369
RS	34	1.009419	2.471014	1266.853158	0.015801	0.016017
RS	35	1.090786	2.471014	1316.028436	0.016415	0.016688
RS	36	1.178120	2.313273	1454.963908	0.018148	0.018481
RS	37	1.271860	2.313273	1499.913538	0.018708	0.019102
RS	38	1.372475	2.193581	1623.746886	0.020253	0.020705
RS	39	1.480469	2.193581	1659.278086	0.020696	0.021202
RS	40	1.596384	2.117816	1748.166278	0.021805	0.022356
RS	41	1.720800	2.117816	1769.388959	0.022069	0.022659
RS	42	1.854341	2.089740	1806.312592	0.022530	0.023144
RS	43	1.997676	2.089740	1810.271474	0.022579	0.023211
RS	44	2.151524	2.112184	1786.686965	0.022285	0.022912
RS	45	2.316655	2.112184	1773.547748	0.022121	0.022745
RS	46	2.493897	2.179531	1698.671461	0.021187	0.021781
RS	47	2.684139	2.179531	1671.044436	0.020843	0.021418
RS	48	2.888333	2.275556	1567.721122	0.019554	0.020089
RS	49	3.107503	2.275556	1528.588803	0.019066	0.019580
RS	50	3.342748	2.379019	1418.951314	0.017698	0.018176
RS	51	3.595246	2.379019	1370.266262	0.017091	0.017553
RS	52	3.866262	2.474070	1265.481729	0.015784	0.016220
RS	53	4.157156	2.474070	1208.401304	0.015072	0.015500
RS	54	4.469384	2.598349	1092.760244	0.013630	0.014035
RS	55	4.804511	2.598349	1031.932550	0.012871	0.013271
RS	56	5.164218	2.598349	965.356150	0.012041	0.012434
RS	57	5.550306	2.598349	893.988911	0.011151	0.011534
RS	58	5.964710	3.515493	618.644169	0.007716	0.008043
RS	59	6.409508	3.515493	586.649159	0.007317	0.007635
RS	60	6.886928	3.515493	551.249849	0.006876	0.007182
RS	61	7.399363	3.515493	512.928918	0.006398	0.006689
RS	62	7.949381	3.515493	472.268335	0.005891	0.006163
RS	63	8.539738	3.515493	2732.389743	0.034081	0.035719
PA	4+25*2+4+6 0.079417566 0.034672132 8.539738097 522.040069135 2.808565484 1.126553943 0.647820270 0.504578594 0.501946393 0.581017330 0.729484927 0.958144796 1.284206988 1.697179977 2.133660577 2.500558226 2.716117908 2.748086867 2.638471110 2.471013842 2.313272849 2.193580783 2.117816058 2.089740279 2.112183660 2.179531482 2.275556052 2.379018528 2.474069727 2.598349250 3.515493190
//
IT	4579
RD	24
LK	-438571.907557
QD	-120.463571 -> -108.307186
RI	0.0011222040
TR	0.078592	0.034950
MT	8.586111
MM	C_pi: 1.884074, n_recomb: 81644.416470
RS	0	0.000000	633.875251	0.915739	0.000011	0.000000
RS	1	0.007343	633.875251	0.983104	0.000012	0.000003
RS	2	0.015226	633.875251	1.055433	0.000013	0.000008
RS	3	0.023687	633.875251	1.133095	0.000014	0.000013
RS	4	0.032770	2.880189	267.274501	0.003274	0.002964
RS	5	0.042520	2.880189	285.946712	0.003502	0.003200
RS	6	0.052985	1.155075	760.419983	0.009314	0.008269
RS	7	0.064220	1.155075	808.235746	0.009899	0.008589
RS	8	0.076279	0.659431	1497.351216	0.018340	0.015806
RS	9	0.089223	0.659431	1575.299547	0.019295	0.016969
RS	10	0.103119	0.509318	2135.503937	0.026156	0.023460
RS	11	0.118034	0.509318	2224.381562	0.027245	0.025125
RS	12	0.134045	0.503927	2336.157334	0.028614	0.026897
RS	13	0.151232	0.503927	2421.360418	0.029657	0.028458
RS	14	0.169681	0.581421	2175.240695	0.026643	0.025916
RS	15	0.189484	0.581421	2254.785947	0.027617	0.027235
RS	16	0.210742	0.728818	1867.126289	0.022869	0.022769
RS	17	0.233561	0.728818	1941.035348	0.023774	0.023882
RS	18	0.258055	0.957432	1539.017896	0.018850	0.019066
RS	19	0.284348	0.957432	1606.430618	0.019676	0.019986
RS	20	0.312572	1.285893	1250.943975	0.015322	0.015624
RS	21	0.342869	1.285893	1311.122654	0.016059	0.016368
RS	22	0.375390	1.705051	1038.002711	0.012714	0.012973
RS	23	0.410299	1.705051	1091.513273	0.013369	0.013596
RS	24	0.447772	2.151058	910.639315	0.011154	0.011340
RS	25	0.487997	2.151058	959.437381	0.011751	0.011902
RS	26	0.531176	2.528183	860.262424	0.010537	0.010666
RS	27	0.577525	2.528183	906.804296	0.011107	0.011210
RS	28	0.627278	2.751241	877.944169	0.010753	0.010848
RS	29	0.680684	2.751241	924.523948	0.011324	0.011405
RS	30	0.738012	2.785654	960.326706	0.011762	0.011848
RS	31	0.799550	2.785654	1008.617440	0.012354	0.012448
RS	32	0.865607	2.673808	1101.298362	0.013489	0.013605
RS	33	0.936514	2.673808	1151.570691	0.014105	0.014256
RS	34	1.012629	2.501826	1283.094242	0.015716	0.015909
RS	35	1.094332	2.501826	1333.408477	0.016332	0.016579
RS	36	1.182036	2.339464	1476.423592	0.018084	0.018386
RS	37	1.276180	2.339464	1522.636404	0.018650	0.019010
RS	38	1.377237	2.216038	1650.767999	0.020219	0.020634
RS	39	1.485715	2.216038	1687.559667	0.020670	0.021135
RS	40	1.602159	2.137627	1780.221706	0.021805	0.022314
RS	41	1.727154	2.137627	1802.541392	0.022078	0.022625
RS	42	1.861328	2.108044	1841.965068	0.022561	0.023132
RS	43	2.005355	2.108044	1846.722632	0.022619	0.023209
RS	44	2.159957	2.130129	1823.857777	0.022339	0.022926
RS	45	2.325913	2.130129	1811.167107	0.022184	0.022769
RS	46	2.504056	2.198128	1735.354054	0.021255	0.021814
RS	47	2.695280	2.198128	1707.855131	0.020918	0.021462
RS	48	2.900546	2.295450	1602.634582	0.019629	0.020137
RS	49	3.120885	2.295450	1563.358012	0.019148	0.019637
RS	50	3.357405	2.400360	1451.606918	0.017780	0.018235
RS	51	3.611293	2.400360	1402.519970	0.017178	0.017621
RS	52	3.883825	2.496656	1295.759256	0.015871	0.016290
RS	53	4.176370	2.496656	1238.005005	0.015163	0.015576
RS	54	4.490398	2.622695	1119.921521	0.013717	0.014109
RS	55	4.827485	2.622695	1058.234602	0.012962	0.013350
RS	56	5.189326	2.622695	990.598450	0.012133	0.012517
RS	57	5.577738	2.622695	917.980680	0.011244	0.011619
RS	58	5.994672	3.569172	632.182038	0.007743	0.008060
RS	59	6.442223	3.569172	600.292988	0.007353	0.007663
RS	60	6.922639	3.569172	564.873794	0.006919	0.007219
RS	61	7.438334	3.569172	526.398774	0.006447	0.006733
RS	62	7.991897	3.569172	485.445037	0.005946	0.006214
RS	63	8.586111	3.569172	2838.367132	0.034765	0.036407
PA	4+25*2+4+6 0.078591529 0.034950133 8.586110766 633.875251201 2.880188758 1.155075126 0.659431383 0.509317968 0.503927226 0.581420716 0.728818455 0.957432065 1.285893421 1.705051020 2.151058265 2.528182801 2.751240971 2.785654436 2.673807956 2.501825635 2.339463773 2.216037991 2.137627362 2.108044359 2.130129373 2.198128387 2.295449720 2.400360078 2.496655627 2.622695394 3.569172028
//
IT	4048
RD	25
LK	-438548.048675
QD	-113.925610 -> -102.695181
RI	0.0010262582
TR	0.077806	0.035217
MT	8.630606
MM	C_pi: 1.903612, n_recomb: 83073.284725
RS	0	0.000000	767.395763	0.770116	0.000009	0.000000
RS	1	0.007352	767.395763	0.826838	0.000010	0.000003
RS	2	0.015245	767.395763	0.887745	0.000011	0.000007
RS	3	0.023717	767.395763	0.953149	0.000011	0.000011
RS	4	0.032813	2.946155	266.124443	0.003203	0.002929
RS	5	0.042578	2.946155	284.760721	0.003428	0.003160
RS	6	0.053060	1.182743	756.660820	0.009108	0.008155
RS	7	0.064313	1.182743	804.483095	0.009684	0.008455
RS	8	0.076393	0.670877	1500.581563	0.018063	0.015649
RS	9	0.089362	0.670877	1579.318458	0.019011	0.016782
RS	10	0.103284	0.514007	2158.995161	0.025989	0.023381
RS	11	0.118229	0.514007	2249.523463	0.027079	0.025028
RS	12	0.134273	0.505909	2375.506748	0.028595	0.026927
RS	13	0.151497	0.505909	2462.502203	0.029643	0.028480
RS	14	0.169987	0.581844	2219.480407	0.026717	0.026013
RS	15	0.189837	0.581844	2300.705466	0.027695	0.027329
RS	16	0.211146	0.728146	1908.301826	0.022971	0.022879
RS	17	0.234021	0.728146	1983.787684	0.023880	0.023993
RS	18	0.258578	0.956613	1572.775448	0.018932	0.019149
RS	19	0.284941	0.956613	1641.642208	0.019761	0.020071
RS	20	0.313242	1.287273	1275.918171	0.015359	0.015658
RS	21	0.343624	1.287273	1337.356297	0.016099	0.016405
RS	22	0.376239	1.712308	1055.496959	0.012706	0.012961
RS	23	0.411252	1.712308	1110.035887	0.013362	0.013586
RS	24	0.448840	2.167543	923.093257	0.011112	0.011293
RS	25	0.489190	2.167543	972.729045	0.011709	0.011856
RS	26	0.532508	2.554681	869.921471	0.010472	0.010596
RS	27	0.579010	2.554681	917.191740	0.011041	0.011138
RS	28	0.628931	2.785193	886.587156	0.010672	0.010761
RS	29	0.682522	2.785193	933.875075	0.011242	0.011316
RS	30	0.740053	2.822159	969.586123	0.011671	0.011749
RS	31	0.801814	2.822159	1018.654845	0.012262	0.012346
RS	32	0.868116	2.708256	1112.860317	0.013396	0.013500
RS	33	0.939292	2.708256	1164.057422	0.014012	0.014147
RS	34	1.015701	2.531934	1298.554502	0.015631	0.015805
RS	35	1.097727	2.531934	1349.969902	0.016250	0.016473
RS	36	1.185785	2.365091	1496.917501	0.018019	0.018293
RS	37	1.280316	2.365091	1544.359890	0.018590	0.018919
RS	38	1.381797	2.238021	1676.676711	0.020183	0.020563
RS	39	1.490739	2.238021	1714.705614	0.020641	0.021070
RS	40	1.607690	2.157010	1811.081456	0.021801	0.022272
RS	41	1.733240	2.157010	1834.489500	0.022083	0.022590
RS	42	1.868020	2.125925	1876.416811	0.022587	0.023119
RS	43	2.012710	2.125925	1881.979368	0.022654	0.023205
RS	44	2.168037	2.147616	1859.895747	0.022389	0.022938
RS	45	2.334783	2.147616	1847.671413	0.022241	0.022791
RS	46	2.513789	2.216189	1771.025652	0.021319	0.021845
RS	47	2.705955	2.216189	1743.678500	0.020990	0.021503
RS	48	2.912250	2.314696	1636.680078	0.019702	0.020182
RS	49	3.133711	2.314696	1597.284252	0.019227	0.019692
RS	50	3.371454	2.420930	1483.530593	0.017858	0.018293
RS	51	3.626676	2.420930	1434.066105	0.017263	0.017687
RS	52	3.900662	2.518347	1325.424061	0.015955	0.016358
RS	53	4.194792	2.518347	1267.019210	0.015252	0.015650
RS	54	4.510546	2.645969	1146.592417	0.013802	0.014182
RS	55	4.849514	2.645969	1084.064385	0.013049	0.013427
RS	56	5.213404	2.645969	1015.390511	0.012223	0.012597
RS	57	5.604046	2.645969	941.547871	0.011334	0.011701
RS	58	6.023409	3.620828	645.434082	0.007769	0.008078
RS	59	6.473603	3.620828	613.650378	0.007387	0.007690
RS	60	6.956896	3.620828	578.215242	0.006960	0.007254
RS	61	7.475721	3.620828	539.594701	0.006495	0.006776
RS	62	8.032689	3.620828	498.360887	0.005999	0.006263
RS	63	8.630606	3.620828	2943.056055	0.035427	0.037072
PA	4+25*2+4+6 0.077805755 0.035217115 8.630606278 767.395762604 2.946154995 1.182743146 0.670877049 0.514006657 0.505909149 0.581844343 0.728145989 0.956613490 1.287273035 1.712308140 2.167543388 2.554680685 2.785192785 2.822158874 2.708256397 2.531933646 2.365091149 2.238020826 2.157010374 2.125924748 2.147616346 2.216189048 2.314696388 2.420930486 2.518346503 2.645969346 3.620828304
//
CC
CC	Brief Description of the file format:
CC	  CC  comments
CC	  MM  useful-messages
CC	  RD  round-of-iterations
CC	  LL  \log[P(sequence)]
CC	  QD  Q-before-opt Q-after-opt
CC	  TR  \theta_0 \rho_0
CC	  RS  k t_k \lambda_k \pi_k \sum_{l\not=k}A_{kl} A_{kk}
CC	  DC  begin end best-k t_k+\Delta_k max-prob
CC
MM	Version: 0.6.5-r67
MM	pattern:4+25*2+4+6, n:63, n_free_lambdas:28
MM	n_iterations:25, skip:1, max_t:5, theta/rho:5
MM	is_decoding:0
MM	n_seqs:37, sum_L:1175250, sum_n:154282
RD	0
LK	0.000000
QD	0.000000 -> 0.000000
RI	inf
TR	0.140730	0.028146
MT	5.000000
MM	C_pi: 1.000000, n_recomb: 32619.461898
RS	0	0.000000	1.000000	206.493279	0.006330	0.000000
RS	1	0.006440	1.000000	218.355472	0.006694	0.000000
RS	2	0.013294	1.000000	230.801674	0.007076	0.000000
RS	3	0.020590	1.000000	243.847743	0.007476	0.000000
RS	4	0.028356	1.000000	257.508090	0.007894	0.000000
RS	5	0.036622	1.000000	271.795331	0.008332	0.000000
RS	6	0.045421	1.000000	286.719910	0.008790	0.000000
RS	7	0.054785	1.000000	302.289670	0.009267	0.000000
RS	8	0.064753	1.000000	318.509384	0.009764	0.000000
RS	9	0.075363	1.000000	335.380234	0.010282	0.000000
RS	10	0.086656	1.000000	352.899249	0.010819	0.000000
RS	11	0.098677	1.000000	371.058681	0.011375	0.000000
RS	12	0.111471	1.000000	389.845348	0.011951	0.000000
RS	13	0.125090	1.000000	409.239911	0.012546	0.000000
RS	14	0.139585	1.000000	429.216120	0.013158	0.000000
RS	15	0.155014	1.000000	449.740011	0.013787	0.000000
RS	16	0.171437	1.000000	470.769072	0.014432	0.000000
RS	17	0.188917	1.000000	492.251375	0.015091	0.000000
RS	18	0.207523	1.000000	514.124706	0.015761	0.000000
RS	19	0.227327	1.000000	536.315684	0.016442	0.000000
RS	20	0.248406	1.000000	558.738904	0.017129	0.000000
RS	21	0.270843	1.000000	581.296119	0.017821	0.000000
RS	22	0.294725	1.000000	603.875490	0.018513	0.000000
RS	23	0.320144	1.000000	626.350942	0.019202	0.000000
RS	24	0.347201	1.000000	648.581647	0.019883	0.000000
RS	25	0.376000	1.000000	670.411696	0.020553	0.000000
RS	26	0.406654	1.000000	691.669994	0.021204	0.000000
RS	27	0.439282	1.000000	712.170439	0.021833	0.000000
RS	28	0.474011	1.000000	731.712431	0.022432	0.000000
RS	29	0.510976	1.000000	750.081788	0.022995	0.000000
RS	30	0.550322	1.000000	767.052113	0.023515	0.000000
RS	31	0.592202	1.000000	782.386684	0.023985	0.000000
RS	32	0.636779	1.000000	795.840922	0.024398	0.000000
RS	33	0.684227	1.000000	807.165494	0.024745	0.000000
RS	34	0.734730	1.000000	816.110077	0.025019	0.000000
RS	35	0.788485	1.000000	822.427823	0.025213	0.000000
RS	36	0.845702	1.000000	825.880522	0.025319	0.000000
RS	37	0.906604	1.000000	826.244435	0.025330	0.000000
RS	38	0.971428	1.000000	823.316740	0.025240	0.000000
RS	39	1.040426	1.000000	816.922490	0.025044	0.000000
RS	40	1.113868	1.000000	806.921932	0.024737	0.000000
RS	41	1.192040	1.000000	793.217998	0.024317	0.000000
RS	42	1.275245	1.000000	775.763692	0.023782	0.000000
RS	43	1.363809	1.000000	754.569088	0.023132	0.000000
RS	44	1.458076	1.000000	729.707564	0.022370	0.000000
RS	45	1.558414	1.000000	701.320877	0.021500	0.000000
RS	46	1.665214	1.000000	669.622647	0.020528	0.000000
RS	47	1.778891	1.000000	634.899824	0.019464	0.000000
RS	48	1.899889	1.000000	597.511720	0.018318	0.000000
RS	49	2.028679	1.000000	557.886250	0.017103	0.000000
RS	50	2.165763	1.000000	516.513133	0.015835	0.000000
RS	51	2.311675	1.000000	473.933914	0.014529	0.000000
RS	52	2.466983	1.000000	430.728867	0.013205	0.000000
RS	53	2.632293	1.000000	387.501037	0.011879	0.000000
RS	54	2.808249	1.000000	344.857932	0.010572	0.000000
RS	55	2.995536	1.000000	303.391572	0.009301	0.000000
RS	56	3.194884	1.000000	263.657902	0.008083	0.000000
RS	57	3.407070	1.000000	226.156672	0.006933	0.000000
RS	58	3.632920	1.000000	191.313089	0.005865	0.000000
RS	59	3.873315	1.000000	159.462487	0.004889	0.000000
RS	60	4.129191	1.000000	130.839215	0.004011	0.000000
RS	61	4.401545	1.000000	105.570680	0.003236	0.000000
RS	62	4.691438	1.000000	83.677160	0.002565	0.000000
RS	63	5.000000	1.000000	235.038946	0.007205	0.000000
PA	4+25*2+4+6 0.140729694 0.028145939 5.000000000 1.000000000 1.000000000 1.000000000 1.000000000 1.000000000 1.000000000 1.000000000 1.000000000 1.000000000 1.000000000 1.000000000 1.000000000 1.000000000 1.000000000 1.000000000 1.000000000 1.000000000 1.000000000 1.000000000 1.000000000 1.000000000 1.000000000 1.000000000 1.000000000 1.000000000 1.000000000 1.000000000 1.000000000
//
IT	4933
RD	1
LK	-401368.171247
QD	-1166.580952 -> -619.475145
RI	0.0504561519
TR	0.124070	0.025541
MT	5.993924
MM	C_pi: 1.089655, n_recomb: 32258.854989
RS	0	0.000000	0.806549	264.821167	0.008209	0.000105
RS	1	0.006741	0.806549	280.266409	0.008688	0.001286
RS	2	0.013937	0.806549	296.441561	0.009189	0.003327
RS	3	0.021617	0.806549	313.357395	0.009714	0.005447
RS	4	0.029816	0.587979	453.159157	0.014048	0.007799
RS	5	0.038567	0.587979	476.377895	0.014767	0.010302
RS	6	0.047907	0.547151	537.262243	0.016655	0.012775
RS	7	0.057878	0.547151	562.853236	0.017448	0.015117
RS	8	0.068521	0.553929	581.786995	0.018035	0.017113
RS	9	0.079881	0.553929	608.071928	0.018850	0.018659
RS	10	0.092007	0.595063	591.249535	0.018328	0.019764
RS	11	0.104950	0.595063	617.181528	0.019132	0.020409
RS	12	0.118766	0.660469	580.287685	0.017988	0.020623
RS	13	0.133514	0.660469	605.392035	0.018767	0.020532
RS	14	0.149255	0.740361	563.329774	0.017463	0.020273
RS	15	0.166057	0.740361	587.493744	0.018212	0.019924
RS	16	0.183993	0.827753	547.894073	0.016984	0.019517
RS	17	0.203137	0.827753	571.157904	0.017705	0.019064
RS	18	0.223572	0.918293	536.543282	0.016632	0.018581
RS	19	0.245384	0.918293	558.983468	0.017328	0.018087
RS	20	0.268667	1.007239	530.698946	0.016451	0.017603
RS	21	0.293519	1.007239	552.390986	0.017124	0.017153
RS	22	0.320047	1.089293	531.317247	0.016470	0.016756
RS	23	0.348362	1.089293	552.305079	0.017121	0.016430
RS	24	0.378587	1.159905	538.691553	0.016699	0.016183
RS	25	0.410849	1.159905	558.947436	0.017327	0.016023
RS	26	0.445286	1.216285	552.430046	0.017125	0.015960
RS	27	0.482044	1.216285	571.811814	0.017726	0.016002
RS	28	0.521280	1.257532	571.595418	0.017719	0.016153
RS	29	0.563161	1.257532	589.807337	0.018284	0.016412
RS	30	0.607866	1.284761	594.579834	0.018432	0.016770
RS	31	0.655584	1.284761	611.142514	0.018945	0.017214
RS	32	0.706519	1.300707	619.047970	0.019190	0.017726
RS	33	0.760887	1.300707	633.292015	0.019632	0.018285
RS	34	0.818920	1.308844	642.088996	0.019904	0.018864
RS	35	0.880866	1.308844	653.185213	0.020248	0.019439
RS	36	0.946987	1.312322	660.613828	0.020479	0.019985
RS	37	1.017565	1.312322	667.638886	0.020696	0.020483
RS	38	1.092901	1.313240	671.801385	0.020825	0.020916
RS	39	1.173316	1.313240	673.823370	0.020888	0.021271
RS	40	1.259152	1.312930	673.175759	0.020868	0.021535
RS	41	1.350774	1.312930	669.360323	0.020750	0.021692
RS	42	1.448572	1.312662	662.522361	0.020538	0.021724
RS	43	1.552963	1.312662	652.277865	0.020220	0.021618
RS	44	1.664391	1.313674	638.232869	0.019785	0.021361
RS	45	1.783330	1.313674	621.371587	0.019262	0.020951
RS	46	1.910287	1.316618	599.939252	0.018598	0.020392
RS	47	2.045803	1.316618	576.785885	0.017880	0.019695
RS	48	2.190454	1.321260	548.806662	0.017013	0.018878
RS	49	2.344856	1.321260	520.213654	0.016126	0.017962
RS	50	2.509666	1.326720	487.297206	0.015106	0.016968
RS	51	2.685587	1.326720	454.585979	0.014092	0.015915
RS	52	2.873366	1.332065	418.674757	0.012979	0.014821
RS	53	3.073804	1.332065	383.546347	0.011890	0.013700
RS	54	3.287753	1.339119	346.083665	0.010728	0.012563
RS	55	3.516125	1.339119	310.653465	0.009630	0.011422
RS	56	3.759892	1.339119	275.613611	0.008544	0.010287
RS	57	4.020091	1.339119	241.497614	0.007486	0.009171
RS	58	4.297831	1.374803	203.953001	0.006322	0.008086
RS	59	4.594294	1.374803	174.893117	0.005422	0.007043
RS	60	4.910741	1.374803	147.777027	0.004581	0.006057
RS	61	5.248520	1.374803	122.913905	0.003810	0.005135
RS	62	5.609070	1.374803	100.529663	0.003116	0.004287
RS	63	5.993924	1.374803	317.028530	0.009828	0.014407
PA	4+25*2+4+6 0.124069700 0.025540608 5.993924141 0.806549072 0.587978840 0.547150612 0.553929329 0.595062733 0.660468578 0.740360737 0.827753067 0.918292999 1.007239342 1.089292526 1.159905434 1.216284752 1.257532120 1.284761429 1.300706863 1.308844090 1.312321663 1.313240051 1.312930107 1.312662125 1.313673973 1.316617966 1.321260452 1.326719761 1.332065105 1.339119434 1.374802887
//
IT	4590
RD	2
LK	-400509.236375
QD	-678.165711 -> -484.569887
RI	0.0437574000
TR	0.116191	0.025082
MT	6.524049
MM	C_pi: 1.168755, n_recomb: 33953.986924
RS	0	0.000000	1.091393	210.372254	0.006196	0.000074
RS	1	0.006883	1.091393	223.409206	0.006580	0.000897
RS	2	0.014239	1.091393	237.149037	0.006984	0.002368
RS	3	0.022101	1.091393	251.614770	0.007410	0.003840
RS	4	0.030505	0.573320	506.061834	0.014904	0.007357
RS	5	0.039487	0.573320	532.259474	0.015676	0.009643
RS	6	0.049087	0.477730	669.886882	0.019729	0.012922
RS	7	0.059348	0.477730	700.354795	0.020627	0.015548
RS	8	0.070315	0.460358	758.336553	0.022334	0.017914
RS	9	0.082037	0.460358	789.582343	0.023254	0.020265
RS	10	0.094566	0.492784	767.366480	0.022600	0.020799
RS	11	0.107957	0.492784	797.588687	0.023490	0.022438
RS	12	0.122270	0.561377	727.682625	0.021431	0.021408
RS	13	0.137568	0.561377	756.300970	0.022274	0.022350
RS	14	0.153918	0.655597	673.279572	0.019829	0.020630
RS	15	0.171394	0.655597	700.207879	0.020622	0.021227
RS	16	0.190073	0.768166	621.709767	0.018310	0.019454
RS	17	0.210038	0.768166	647.042367	0.019056	0.019857
RS	18	0.231376	0.894799	578.255818	0.017031	0.018200
RS	19	0.254183	0.894799	602.151853	0.017734	0.018446
RS	20	0.278560	1.029076	545.270943	0.016059	0.017001
RS	21	0.304614	1.029076	567.927524	0.016726	0.017164
RS	22	0.332462	1.161121	524.181670	0.015438	0.016021
RS	23	0.362226	1.161121	545.809716	0.016075	0.016189
RS	24	0.394039	1.280034	515.304678	0.015177	0.015391
RS	25	0.428042	1.280034	536.080059	0.015788	0.015621
RS	26	0.464384	1.376885	518.050411	0.015257	0.015170
RS	27	0.503228	1.376885	538.052307	0.015847	0.015512
RS	28	0.544745	1.446413	531.324533	0.015648	0.015413
RS	29	0.589120	1.446413	550.471430	0.016212	0.015909
RS	30	0.636549	1.488610	553.228214	0.016293	0.016138
RS	31	0.687242	1.488610	571.213737	0.016823	0.016777
RS	32	0.741424	1.508460	580.787653	0.017105	0.017257
RS	33	0.799336	1.508460	597.040805	0.017584	0.017977
RS	34	0.861233	1.513629	610.060199	0.017967	0.018586
RS	35	0.927390	1.513629	623.759805	0.018371	0.019286
RS	36	0.998100	1.511327	636.767759	0.018754	0.019885
RS	37	1.073677	1.511327	646.917566	0.019053	0.020466
RS	38	1.154456	1.506118	657.138699	0.019354	0.020948
RS	39	1.240794	1.506118	662.671319	0.019517	0.021347
RS	40	1.333075	1.500546	667.971276	0.019673	0.021644
RS	41	1.431707	1.500546	667.870552	0.019670	0.021814
RS	42	1.537127	1.497007	666.224000	0.019621	0.021851
RS	43	1.649803	1.497007	659.705172	0.019429	0.021735
RS	44	1.770233	1.497799	649.495310	0.019129	0.021445
RS	45	1.898953	1.497799	636.212455	0.018737	0.021015
RS	46	2.036531	1.503837	617.104071	0.018175	0.020392
RS	47	2.183579	1.503837	597.266119	0.017590	0.019683
RS	48	2.340747	1.514036	570.474446	0.016801	0.018795
RS	49	2.508732	1.514036	544.812417	0.016046	0.017886
RS	50	2.688279	1.526014	512.485681	0.015094	0.016837
RS	51	2.880183	1.526014	482.144215	0.014200	0.015812
RS	52	3.085295	1.537515	446.504487	0.013150	0.014691
RS	53	3.304523	1.537515	412.965150	0.012162	0.013609
RS	54	3.538841	1.552100	374.887318	0.011041	0.012448
RS	55	3.789285	1.552100	340.196941	0.010019	0.011354
RS	56	4.056966	1.552100	305.258888	0.008990	0.010259
RS	57	4.343071	1.552100	270.631207	0.007971	0.009177
RS	58	4.648866	1.628792	226.795335	0.006679	0.007929
RS	59	4.975708	1.628792	197.800284	0.005826	0.006971
RS	60	5.325046	1.628792	170.114454	0.005010	0.006050
RS	61	5.698426	1.628792	144.131437	0.004245	0.005178
RS	62	6.097504	1.628792	120.180035	0.003539	0.004364
RS	63	6.524049	1.628792	410.083480	0.012078	0.015369
PA	4+25*2+4+6 0.116190677 0.025081666 6.524049306 1.091392942 0.573319966 0.477730398 0.460357716 0.492784056 0.561377128 0.655597165 0.768166270 0.894799188 1.029076168 1.161121409 1.280033503 1.376885339 1.446413306 1.488610170 1.508460032 1.513629330 1.511327045 1.506117675 1.500545928 1.497006743 1.497799254 1.503836637 1.514035832 1.526014433 1.537514745 1.552099979 1.628791849
//
IT	4871
RD	3
LK	-400175.100070
QD	-540.563817 -> -430.450857
RI	0.0328314298
TR	0.111288	0.025312
MT	6.839485
MM	C_pi: 1.238481, n_recomb: 36273.783511
RS	0	0.000000	1.662377	149.252184	0.004115	0.000051
RS	1	0.006961	1.662377	158.966554	0.004382	0.000629
RS	2	0.014408	1.662377	169.263210	0.004666	0.001666
RS	3	0.022372	1.662377	180.169885	0.004967	0.002638
RS	4	0.030891	0.643354	493.233302	0.013598	0.006757
RS	5	0.040003	0.643354	519.956514	0.014334	0.008617
RS	6	0.049749	0.481974	728.944524	0.020096	0.012693
RS	7	0.060174	0.481974	762.538698	0.021022	0.015145
RS	8	0.071324	0.437632	876.050148	0.024151	0.018328
RS	9	0.083251	0.437632	911.125768	0.025118	0.020848
RS	10	0.096008	0.457689	904.927532	0.024947	0.021663
RS	11	0.109653	0.457689	938.691160	0.025878	0.023630
RS	12	0.124248	0.522179	853.426428	0.023527	0.022265
RS	13	0.139859	0.522179	885.215245	0.024404	0.023597
RS	14	0.156557	0.619156	774.781752	0.021359	0.021241
RS	15	0.174417	0.619156	804.538024	0.022180	0.022215
RS	16	0.193521	0.741666	697.891338	0.019240	0.019757
RS	17	0.213954	0.741666	725.690601	0.020006	0.020513
RS	18	0.235810	0.886839	631.451781	0.017408	0.018217
RS	19	0.259187	0.886839	657.438746	0.018124	0.018778
RS	20	0.284192	1.048620	579.145441	0.015966	0.016780
RS	21	0.310937	1.048620	603.539677	0.016638	0.017210
RS	22	0.339545	1.214579	543.113922	0.014973	0.015627
RS	23	0.370144	1.214579	566.201725	0.015609	0.016011
RS	24	0.402873	1.368481	523.797356	0.014440	0.014892
RS	25	0.437880	1.368481	545.875875	0.015049	0.015292
RS	26	0.475324	1.495119	520.399493	0.014346	0.014627
RS	27	0.515376	1.495119	541.693496	0.014933	0.015093
RS	28	0.558215	1.584018	531.661877	0.014657	0.014877
RS	29	0.604036	1.584018	552.234305	0.015224	0.015462
RS	30	0.653048	1.633330	555.426263	0.015312	0.015663
RS	31	0.705471	1.633330	575.079189	0.015854	0.016366
RS	32	0.761544	1.650291	588.085441	0.016212	0.016891
RS	33	0.821520	1.650291	606.283699	0.016714	0.017656
RS	34	0.885671	1.647187	624.595294	0.017219	0.018356
RS	35	0.954289	1.647187	640.464151	0.017656	0.019086
RS	36	1.027683	1.635568	659.349961	0.018177	0.019789
RS	37	1.106186	1.635568	671.767233	0.018519	0.020384
RS	38	1.190155	1.622345	687.511654	0.018953	0.020957
RS	39	1.279969	1.622345	695.245514	0.019167	0.021356
RS	40	1.376035	1.610901	705.143402	0.019439	0.021721
RS	41	1.478789	1.610901	707.004747	0.019491	0.021880
RS	42	1.588696	1.604377	708.452876	0.019531	0.021952
RS	43	1.706254	1.604377	703.519937	0.019395	0.021822
RS	44	1.831996	1.605819	694.419580	0.019144	0.021526
RS	45	1.966492	1.605819	682.295997	0.018810	0.021088
RS	46	2.110350	1.616106	662.389408	0.018261	0.020426
RS	47	2.264224	1.616106	643.316699	0.017735	0.019720
RS	48	2.428809	1.633081	614.500018	0.016941	0.018782
RS	49	2.604851	1.633081	589.253486	0.016245	0.017892
RS	50	2.793149	1.652701	554.503342	0.015287	0.016804
RS	51	2.994555	1.652701	524.209675	0.014451	0.015808
RS	52	3.209982	1.671297	486.230638	0.013404	0.014667
RS	53	3.440406	1.671297	452.285086	0.012469	0.013620
RS	54	3.686871	1.694394	411.389429	0.011341	0.012441
RS	55	3.950493	1.694394	375.878446	0.010362	0.011385
RS	56	4.232467	1.694394	339.685571	0.009364	0.010322
RS	57	4.534071	1.694394	303.396396	0.008364	0.009265
RS	58	4.856671	1.814771	251.492013	0.006933	0.007876
RS	59	5.201729	1.814771	221.938572	0.006118	0.006980
RS	60	5.570808	1.814771	193.252611	0.005328	0.006109
RS	61	5.965581	1.814771	165.881091	0.004573	0.005274
RS	62	6.387835	1.814771	140.221324	0.003866	0.004485
RS	63	6.839485	1.814771	508.098210	0.014007	0.016531
PA	4+25*2+4+6 0.111287600 0.025312073 6.839484603 1.662377242 0.643354112 0.481973735 0.437632137 0.457689189 0.522178605 0.619155545 0.741666089 0.886839167 1.048619838 1.214579229 1.368480947 1.495119178 1.584018142 1.633329928 1.650290583 1.647186790 1.635568293 1.622345336 1.610901401 1.604377248 1.605818677 1.616106362 1.633080905 1.652700924 1.671296692 1.694394362 1.814771426
//
IT	4723
RD	4
LK	-399969.918588
QD	-475.529435 -> -392.088495
RI	0.0239736827
TR	0.107631	0.025790
MT	7.054057
MM	C_pi: 1.297090, n_recomb: 38667.396905
RS	0	0.000000	2.548132	104.533944	0.002703	0.000035
RS	1	0.007013	2.548132	111.557334	0.002885	0.000451
RS	2	0.014518	2.548132	119.029605	0.003078	0.001198
RS	3	0.022550	2.548132	126.976121	0.003284	0.001851
RS	4	0.031144	0.746668	460.149165	0.011900	0.006201
RS	5	0.040342	0.746668	486.241986	0.012575	0.007676
RS	6	0.050184	0.509420	749.982083	0.019396	0.012326
RS	7	0.060717	0.509420	785.698726	0.020319	0.014508
RS	8	0.071988	0.437009	956.205378	0.024729	0.018490
RS	9	0.084050	0.437009	994.610542	0.025722	0.020968
RS	10	0.096958	0.444679	1014.966898	0.026249	0.022297
RS	11	0.110771	0.444679	1051.981584	0.027206	0.024357
RS	12	0.125553	0.503944	961.962619	0.024878	0.022991
RS	13	0.141371	0.503944	996.734270	0.025777	0.024477
RS	14	0.158299	0.600518	867.206994	0.022427	0.021819
RS	15	0.176414	0.600518	899.719345	0.023268	0.022960
RS	16	0.195799	0.727489	771.169844	0.019944	0.020108
RS	17	0.216544	0.727489	801.476551	0.020727	0.021030
RS	18	0.238744	0.883608	686.364035	0.017750	0.018334
RS	19	0.262501	0.883608	714.570380	0.018480	0.019048
RS	20	0.287924	1.064056	618.189244	0.015987	0.016687
RS	21	0.315130	1.064056	644.501694	0.016668	0.017248
RS	22	0.344244	1.255085	569.884490	0.014738	0.015371
RS	23	0.375400	1.255085	594.629823	0.015378	0.015861
RS	24	0.408740	1.436168	542.224974	0.014023	0.014528
RS	25	0.444419	1.436168	565.791562	0.014632	0.015008
RS	26	0.482600	1.586249	534.294428	0.013818	0.014209
RS	27	0.523459	1.586249	557.026671	0.014406	0.014730
RS	28	0.567184	1.689485	544.731391	0.014088	0.014452
RS	29	0.613975	1.689485	566.814620	0.014659	0.015068
RS	30	0.664047	1.741937	571.181074	0.014772	0.015275
RS	31	0.717631	1.741937	592.506850	0.015323	0.015994
RS	32	0.774973	1.753065	609.462982	0.015762	0.016581
RS	33	0.836337	1.753065	629.513002	0.016280	0.017354
RS	34	0.902004	1.739875	653.428239	0.016899	0.018153
RS	35	0.972277	1.739875	671.252068	0.017360	0.018885
RS	36	1.047478	1.718192	696.063580	0.018001	0.019695
RS	37	1.127952	1.718192	710.390665	0.018372	0.020289
RS	38	1.214071	1.697012	731.382107	0.018915	0.020956
RS	39	1.306230	1.697012	740.802577	0.019158	0.021351
RS	40	1.404851	1.680235	754.687547	0.019517	0.021784
RS	41	1.510389	1.680235	757.842995	0.019599	0.021939
RS	42	1.623329	1.671455	761.461639	0.019693	0.022047
RS	43	1.744190	1.671455	757.319761	0.019585	0.021916
RS	44	1.873526	1.674238	748.146702	0.019348	0.021616
RS	45	2.011934	1.674238	736.311699	0.019042	0.021186
RS	46	2.160048	1.689338	714.278492	0.018472	0.020487
RS	47	2.318549	1.689338	695.092736	0.017976	0.019800
RS	48	2.488167	1.713530	662.937226	0.017145	0.018814
RS	49	2.669680	1.713530	637.290310	0.016481	0.017951
RS	50	2.863923	1.741176	598.955510	0.015490	0.016823
RS	51	3.071789	1.741176	568.017223	0.014690	0.015860
RS	52	3.294233	1.767238	526.773034	0.013623	0.014697
RS	53	3.532277	1.767238	491.899121	0.012721	0.013683
RS	54	3.787016	1.799355	447.443294	0.011572	0.012481
RS	55	4.059620	1.799355	410.800779	0.010624	0.011459
RS	56	4.351342	1.799355	373.126640	0.009650	0.010424
RS	57	4.663524	1.799355	335.031357	0.008664	0.009388
RS	58	4.997599	1.964818	274.336514	0.007095	0.007860
RS	59	5.355104	1.964818	244.314938	0.006318	0.007017
RS	60	5.737681	1.964818	214.792268	0.005555	0.006188
RS	61	6.147089	1.964818	186.250107	0.004817	0.005385
RS	62	6.585210	1.964818	159.134056	0.004115	0.004619
RS	63	7.054057	1.964818	605.943510	0.015671	0.017759
PA	4+25*2+4+6 0.107630911 0.025789829 7.054056657 2.548131799 0.746668312 0.509420115 0.437009021 0.444678620 0.503944265 0.600517863 0.727488809 0.883608381 1.064056483 1.255084856 1.436167882 1.586248535 1.689484804 1.741936549 1.753065466 1.739874978 1.718192431 1.697011908 1.680235041 1.671454788 1.674237522 1.689338339 1.713529813 1.741175879 1.767238267 1.799355171 1.964817894
//
IT	4228
RD	5
LK	-399809.303583
QD	-429.001441 -> -358.523260
RI	0.0178205544
TR	0.104599	0.026352
MT	7.218646
MM	C_pi: 1.347303, n_recomb: 40998.283216
RS	0	0.000000	3.804234	74.606493	0.001820	0.000025
RS	1	0.007052	3.804234	79.722170	0.001945	0.000332
RS	2	0.014601	3.804234	85.177673	0.002078	0.000882
RS	3	0.022682	3.804234	90.993981	0.002219	0.001336
RS	4	0.031334	0.866455	424.977974	0.010366	0.005727
RS	5	0.040595	0.866455	449.997273	0.010976	0.006893
RS	6	0.050510	0.545905	752.990298	0.018366	0.011918
RS	7	0.061124	0.545905	790.143325	0.019273	0.013835
RS	8	0.072486	0.444944	1013.278190	0.024715	0.018494
RS	9	0.084649	0.444944	1054.643954	0.025724	0.020866
RS	10	0.097670	0.440730	1105.834871	0.026973	0.022743
RS	11	0.111610	0.440730	1145.906830	0.027950	0.024811
RS	12	0.126532	0.494840	1057.242660	0.025787	0.023575
RS	13	0.142507	0.494840	1094.842238	0.026705	0.025122
RS	14	0.159608	0.590021	951.475977	0.023208	0.022319
RS	15	0.177915	0.590021	986.625391	0.024065	0.023537
RS	16	0.197513	0.719100	840.210117	0.020494	0.020439
RS	17	0.218493	0.719100	872.952538	0.021292	0.021447
RS	18	0.240953	0.882389	739.849724	0.018046	0.018475
RS	19	0.264996	0.882389	770.247936	0.018787	0.019272
RS	20	0.290735	1.076679	657.742024	0.016043	0.016647
RS	21	0.318289	1.076679	685.974144	0.016732	0.017280
RS	22	0.347787	1.287675	598.520507	0.014599	0.015184
RS	23	0.379364	1.287675	624.935624	0.015243	0.015730
RS	24	0.413168	1.491359	563.483723	0.013744	0.014240
RS	25	0.449355	1.491359	588.546004	0.014355	0.014761
RS	26	0.488095	1.661265	551.675094	0.013456	0.013866
RS	27	0.529567	1.661265	575.836440	0.014045	0.014412
RS	28	0.573963	1.776225	561.670948	0.013700	0.014095
RS	29	0.621490	1.776225	585.230477	0.014275	0.014720
RS	30	0.672368	1.830045	590.981964	0.014415	0.014941
RS	31	0.726834	1.830045	613.915914	0.014974	0.015658
RS	32	0.785141	1.834326	634.928882	0.015487	0.016307
RS	33	0.847560	1.834326	656.732495	0.016019	0.017073
RS	34	0.914380	1.810738	686.294140	0.016740	0.017964
RS	35	0.985913	1.810738	705.935656	0.017219	0.018691
RS	36	1.062489	1.779194	736.641621	0.017968	0.019600
RS	37	1.144466	1.779194	752.693835	0.018359	0.020192
RS	38	1.232224	1.750548	778.783498	0.018996	0.020946
RS	39	1.326170	1.750548	789.652714	0.019261	0.021342
RS	40	1.426742	1.729012	807.243050	0.019690	0.021838
RS	41	1.534405	1.729012	811.403559	0.019791	0.021996
RS	42	1.649661	1.718445	816.785460	0.019922	0.022136
RS	43	1.773044	1.718445	813.107275	0.019833	0.022014
RS	44	1.905128	1.722805	803.352668	0.019595	0.021710
RS	45	2.046526	1.722805	791.464995	0.019305	0.021296
RS	46	2.197896	1.742716	766.748059	0.018702	0.020564
RS	47	2.359940	1.742716	747.125439	0.018223	0.019902
RS	48	2.533411	1.773988	711.098184	0.017345	0.018870
RS	49	2.719115	1.773988	684.774802	0.016703	0.018038
RS	50	2.917915	1.809519	642.410166	0.015669	0.016871
RS	51	3.130733	1.809519	610.623614	0.014894	0.015941
RS	52	3.358559	1.842986	565.787896	0.013800	0.014753
RS	53	3.602451	1.842986	529.873611	0.012924	0.013770
RS	54	3.863542	1.884189	481.608484	0.011747	0.012543
RS	55	4.143045	1.884189	443.831818	0.010826	0.011551
RS	56	4.442258	1.884189	404.717563	0.009872	0.010541
RS	57	4.762571	1.884189	364.897602	0.008900	0.009525
RS	58	5.105471	2.095517	295.052819	0.007197	0.007859
RS	59	5.472553	2.095517	264.752012	0.006458	0.007062
RS	60	5.865520	2.095517	234.621929	0.005723	0.006272
RS	61	6.286199	2.095517	205.166144	0.005004	0.005498
RS	62	6.736544	2.095517	176.864833	0.004314	0.004752
RS	63	7.218646	2.095517	703.075917	0.017149	0.018997
PA	4+25*2+4+6 0.104599077 0.026351913 7.218646110 3.804234489 0.866454852 0.545905021 0.444944212 0.440729600 0.494840284 0.590021446 0.719100226 0.882389030 1.076679124 1.287675198 1.491358752 1.661265013 1.776224740 1.830045404 1.834325906 1.810737596 1.779194083 1.750548470 1.729012006 1.718444808 1.722805252 1.742715790 1.773988438 1.809518513 1.842985525 1.884188790 2.095517181
//
IT	4481
RD	6
LK	-399672.185278
QD	-389.880438 -> -328.170604
RI	0.0136440349
TR	0.101939	0.026932
MT	7.356462
MM	C_pi: 1.391943, n_recomb: 43247.243979
RS	0	0.000000	5.488216	54.758721	0.001266	0.000019
RS	1	0.007084	5.488216	58.565053	0.001354	0.000250
RS	2	0.014669	5.488216	62.630476	0.001448	0.000666
RS	3	0.022791	5.488216	66.971820	0.001549	0.000992
RS	4	0.031489	0.994595	393.619393	0.009102	0.005329
RS	5	0.040804	0.994595	417.488702	0.009654	0.006259
RS	6	0.050777	0.586226	747.961523	0.017295	0.011511
RS	7	0.061458	0.586226	786.094724	0.018177	0.013193
RS	8	0.072895	0.456645	1056.085782	0.024420	0.018402
RS	9	0.085142	0.456645	1100.114051	0.025438	0.020653
RS	10	0.098256	0.441102	1183.403899	0.027364	0.023052
RS	11	0.112300	0.441102	1226.384718	0.028358	0.025095
RS	12	0.127338	0.490388	1142.626556	0.026421	0.024043
RS	13	0.143442	0.490388	1182.933915	0.027353	0.025610
RS	14	0.160686	0.583882	1029.187022	0.023798	0.022744
RS	15	0.179152	0.583882	1066.865684	0.024669	0.024001
RS	16	0.198926	0.713926	905.365939	0.020935	0.020738
RS	17	0.220101	0.713926	940.459146	0.021746	0.021794
RS	18	0.242775	0.882296	791.337520	0.018298	0.018619
RS	19	0.267056	0.882296	823.868590	0.019050	0.019465
RS	20	0.293056	1.087569	696.518729	0.016106	0.016634
RS	21	0.320899	1.087569	726.629717	0.016802	0.017309
RS	22	0.350713	1.315414	627.167569	0.014502	0.015039
RS	23	0.382640	1.315414	655.218375	0.015151	0.015618
RS	24	0.416828	1.538914	585.263568	0.013533	0.014002
RS	25	0.453437	1.538914	611.784566	0.014146	0.014545
RS	26	0.492640	1.726572	569.867735	0.013177	0.013574
RS	27	0.534620	1.726572	595.411538	0.013768	0.014132
RS	28	0.579574	1.851973	579.511523	0.013400	0.013785
RS	29	0.627712	1.851973	604.487377	0.013977	0.014410
RS	30	0.679260	1.906516	611.622623	0.014142	0.014646
RS	31	0.734459	1.906516	636.091991	0.014708	0.015354
RS	32	0.793568	1.903821	661.091919	0.015286	0.016057
RS	33	0.856865	1.903821	684.566904	0.015829	0.016813
RS	34	0.924645	1.870075	719.708078	0.016642	0.017786
RS	35	0.997226	1.870075	741.077806	0.017136	0.018505
RS	36	1.074948	1.829131	777.616059	0.017981	0.019504
RS	37	1.158176	1.829131	795.295513	0.018390	0.020095
RS	38	1.247300	1.793512	826.409379	0.019109	0.020928
RS	39	1.342736	1.793512	838.618699	0.019391	0.021327
RS	40	1.444933	1.767634	859.803593	0.019881	0.021883
RS	41	1.554369	1.767634	864.850128	0.019998	0.022048
RS	42	1.671557	1.755497	871.853474	0.020160	0.022218
RS	43	1.797046	1.755497	868.513704	0.020083	0.022109
RS	44	1.931424	1.761388	858.005087	0.019840	0.021803
RS	45	2.075321	1.761388	845.942356	0.019561	0.021409
RS	46	2.229411	1.785813	818.357758	0.018923	0.020648
RS	47	2.394416	1.785813	798.190327	0.018456	0.020012
RS	48	2.571109	1.823753	758.117074	0.017530	0.018939
RS	49	2.760318	1.823753	731.035121	0.016904	0.018138
RS	50	2.962930	1.866774	684.499007	0.015828	0.016934
RS	51	3.179895	1.866774	651.817960	0.015072	0.016035
RS	52	3.412227	1.907356	603.296106	0.013950	0.014823
RS	53	3.661018	1.907356	566.340219	0.013095	0.013870
RS	54	3.927431	1.957456	514.189753	0.011890	0.012615
RS	55	4.212716	1.957456	475.332407	0.010991	0.011652
RS	56	4.518209	1.957456	434.856498	0.010055	0.010664
RS	57	4.845342	1.957456	393.412486	0.009097	0.009664
RS	58	5.195648	2.215072	314.168323	0.007264	0.007864
RS	59	5.570767	2.215072	283.738239	0.006561	0.007109
RS	60	5.972459	2.215072	253.179181	0.005854	0.006353
RS	61	6.402604	2.215072	223.008021	0.005157	0.005606
RS	62	6.863219	2.215072	193.729886	0.004480	0.004880
RS	63	7.356462	2.215072	800.324372	0.018506	0.020225
PA	4+25*2+4+6 0.101938753 0.026932204 7.356461658 5.488216376 0.994594525 0.586225918 0.456644739 0.441101787 0.490387516 0.583881672 0.713926303 0.882295623 1.087568864 1.315414390 1.538913790 1.726572474 1.851973498 1.906516036 1.903820564 1.870074888 1.829130923 1.793511846 1.767633702 1.755497266 1.761387707 1.785812678 1.823752947 1.866774363 1.907356159 1.957455691 2.215071785
//
IT	5292
RD	7
LK	-399551.698297
QD	-355.562680 -> -300.800454
RI	0.0107581626
TR	0.099536	0.027503
MT	7.478303
MM	C_pi: 1.432857, n_recomb: 45419.735807
RS	0	0.000000	7.654997	41.360107	0.000911	0.000014
RS	1	0.007111	7.654997	44.263150	0.000975	0.000192
RS	2	0.014728	7.654997	47.367057	0.001043	0.000513
RS	3	0.022886	7.654997	50.685299	0.001116	0.000756
RS	4	0.031625	1.126187	367.327637	0.008087	0.004997
RS	5	0.040985	1.126187	390.129027	0.008589	0.005747
RS	6	0.051010	0.628132	739.644100	0.016285	0.011122
RS	7	0.061749	0.628132	778.458989	0.017139	0.012603
RS	8	0.073251	0.470130	1089.717260	0.023992	0.018250
RS	9	0.085571	0.470130	1136.162875	0.025015	0.020384
RS	10	0.098767	0.443757	1251.472640	0.027553	0.023260
RS	11	0.112902	0.443757	1297.241430	0.028561	0.025269
RS	12	0.128041	0.488558	1220.563466	0.026873	0.024418
RS	13	0.144258	0.488558	1263.485250	0.027818	0.025989
RS	14	0.161627	0.580304	1101.758952	0.024257	0.023106
RS	15	0.180232	0.580304	1141.878755	0.025141	0.024383
RS	16	0.200159	0.710689	967.319236	0.021297	0.021008
RS	17	0.221504	0.710689	1004.687579	0.022120	0.022093
RS	18	0.244366	0.882853	840.976937	0.018516	0.018760
RS	19	0.268854	0.882853	875.582075	0.019278	0.019638
RS	20	0.295084	1.097248	734.279223	0.016167	0.016637
RS	21	0.323179	1.097248	766.222661	0.016870	0.017341
RS	22	0.353272	1.339878	655.287550	0.014427	0.014922
RS	23	0.385504	1.339878	684.931530	0.015080	0.015522
RS	24	0.420029	1.581385	606.800957	0.013360	0.013798
RS	25	0.457009	1.581385	634.735210	0.013975	0.014356
RS	26	0.496618	1.785582	587.934252	0.012944	0.013319
RS	27	0.539044	1.785582	614.807598	0.013536	0.013882
RS	28	0.584487	1.920836	597.190283	0.013148	0.013510
RS	29	0.633162	1.920836	623.520617	0.013728	0.014131
RS	30	0.685298	1.976010	631.940765	0.013913	0.014378
RS	31	0.741141	1.976010	657.877328	0.014484	0.015076
RS	32	0.800955	1.966590	686.713683	0.015119	0.015826
RS	33	0.865023	1.966590	711.791621	0.015671	0.016569
RS	34	0.933647	1.923135	752.381260	0.016565	0.017615
RS	35	1.007150	1.923135	775.416899	0.017072	0.018327
RS	36	1.085881	1.873276	817.708181	0.018003	0.019406
RS	37	1.170210	1.873276	836.961498	0.018427	0.019997
RS	38	1.260536	1.831104	873.056070	0.019222	0.020903
RS	39	1.357285	1.831104	886.560971	0.019519	0.021307
RS	40	1.460914	1.801162	911.319891	0.020064	0.021917
RS	41	1.571912	1.801162	917.215820	0.020194	0.022092
RS	42	1.690804	1.787531	925.833712	0.020384	0.022291
RS	43	1.818149	1.787531	922.802948	0.020317	0.022198
RS	44	1.954551	1.794764	911.545447	0.020069	0.021892
RS	45	2.100652	1.794764	899.285217	0.019799	0.021520
RS	46	2.257143	1.823300	868.836435	0.019129	0.020733
RS	47	2.424761	1.823300	848.110026	0.018673	0.020124
RS	48	2.604300	1.867389	803.994839	0.017701	0.019015
RS	49	2.796605	1.867389	776.149932	0.017088	0.018243
RS	50	3.002586	1.917402	725.445090	0.015972	0.017005
RS	51	3.223214	1.917402	691.878324	0.015233	0.016136
RS	52	3.459531	1.964709	639.674702	0.014084	0.014900
RS	53	3.712652	1.964709	601.704962	0.013248	0.013974
RS	54	3.983774	2.023379	545.661989	0.012014	0.012693
RS	55	4.274175	2.023379	505.776981	0.011136	0.011755
RS	56	4.585227	2.023379	464.007900	0.010216	0.010788
RS	57	4.918398	2.023379	421.021651	0.009270	0.009802
RS	58	5.275261	2.327433	332.170677	0.007313	0.007871
RS	59	5.657501	2.327433	301.713960	0.006643	0.007155
RS	60	6.066923	2.327433	270.851295	0.005963	0.006430
RS	61	6.505459	2.327433	240.106755	0.005286	0.005709
RS	62	6.975180	2.327433	210.003436	0.004624	0.005000
RS	63	7.478303	2.327433	898.423839	0.019780	0.021431
PA	4+25*2+4+6 0.099536184 0.027503351 7.478302774 7.654996627 1.126186870 0.628131743 0.470129698 0.443757040 0.488558459 0.580304160 0.710689186 0.882853486 1.097247889 1.339877945 1.581385319 1.785581653 1.920836397 1.976010191 1.966590344 1.923134529 1.873276331 1.831104447 1.801162364 1.787530886 1.794764299 1.823300105 1.867388531 1.917402385 1.964708667 2.023379458 2.327432717
//
IT	4894
RD	8
LK	-399444.626102
QD	-325.146879 -> -276.230405
RI	0.0087035127
TR	0.097334	0.028054
MT	7.589382
MM	C_pi: 1.471128, n_recomb: 47523.865234
RS	0	0.000000	10.355909	32.075248	0.000675	0.000011
RS	1	0.007136	10.355909	34.343132	0.000723	0.000151
RS	2	0.014781	10.355909	36.769765	0.000774	0.000403
RS	3	0.022971	10.355909	39.366025	0.000828	0.000590
RS	4	0.031747	1.257849	345.832067	0.007277	0.004719
RS	5	0.041148	1.257849	367.703464	0.007737	0.005331
RS	6	0.051220	0.670546	730.241334	0.015366	0.010757
RS	7	0.062011	0.670546	769.540756	0.016193	0.012069
RS	8	0.073571	0.484498	1117.087387	0.023506	0.018062
RS	9	0.085957	0.484498	1165.744062	0.024530	0.020087
RS	10	0.099227	0.447721	1312.405978	0.027616	0.023395
RS	11	0.113443	0.447721	1360.858608	0.028635	0.025368
RS	12	0.128674	0.488325	1292.701648	0.027201	0.024722
RS	13	0.144992	0.488325	1338.161812	0.028158	0.026290
RS	14	0.162474	0.578331	1170.240560	0.024624	0.023419
RS	15	0.181204	0.578331	1212.728910	0.025518	0.024706
RS	16	0.201270	0.708670	1026.669280	0.021603	0.021252
RS	17	0.222769	0.708670	1066.247869	0.022436	0.022357
RS	18	0.245801	0.883749	889.052424	0.018707	0.018897
RS	19	0.270477	0.883749	925.678923	0.019478	0.019798
RS	20	0.296913	1.105947	771.071370	0.016225	0.016651
RS	21	0.325236	1.105947	804.803609	0.016935	0.017375
RS	22	0.355581	1.361870	682.761649	0.014367	0.014826
RS	23	0.388090	1.361870	713.957460	0.015023	0.015441
RS	24	0.422919	1.620116	627.853380	0.013211	0.013622
RS	25	0.460234	1.620116	657.156305	0.013828	0.014188
RS	26	0.500212	1.840072	605.551845	0.012742	0.013093
RS	27	0.543042	1.840072	633.703653	0.013334	0.013659
RS	28	0.588928	1.984965	614.322957	0.012927	0.013262
RS	29	0.638089	1.984965	641.949307	0.013508	0.013877
RS	30	0.690758	2.040955	651.508055	0.013709	0.014133
RS	31	0.747185	2.040955	678.849144	0.014284	0.014819
RS	32	0.807639	2.025214	711.334064	0.014968	0.015609
RS	33	0.872407	2.025214	737.955368	0.015528	0.016341
RS	34	0.941796	1.972542	783.830344	0.016493	0.017449
RS	35	1.016137	1.972542	808.483702	0.017012	0.018155
RS	36	1.095783	1.914226	856.431458	0.018021	0.019306
RS	37	1.181112	1.914226	877.227112	0.018459	0.019897
RS	38	1.272530	1.865845	918.270554	0.019322	0.020869
RS	39	1.370471	1.865845	933.057562	0.019633	0.021280
RS	40	1.475402	1.832026	961.411842	0.020230	0.021941
RS	41	1.587820	1.832026	968.160349	0.020372	0.022127
RS	42	1.708260	1.816896	978.455333	0.020589	0.022356
RS	43	1.837295	1.816896	975.749932	0.020532	0.022278
RS	44	1.975537	1.825242	963.835679	0.020281	0.021975
RS	45	2.123644	1.825242	951.402487	0.020019	0.021624
RS	46	2.282320	1.857456	918.192670	0.019321	0.020817
RS	47	2.452318	1.857456	896.935014	0.018873	0.020234
RS	48	2.634448	1.907157	848.870442	0.017862	0.019093
RS	49	2.829574	1.907157	820.290645	0.017261	0.018349
RS	50	3.038623	1.963638	765.490717	0.016108	0.017081
RS	51	3.262591	1.963638	731.066834	0.015383	0.016239
RS	52	3.502540	2.017237	675.233621	0.014208	0.014982
RS	53	3.759611	2.017237	636.283323	0.013389	0.014080
RS	54	4.035027	2.084081	576.373671	0.012128	0.012774
RS	55	4.330096	2.084081	535.503524	0.011268	0.011859
RS	56	4.646221	2.084081	492.494265	0.010363	0.010910
RS	57	4.984903	2.084081	448.027638	0.009427	0.009938
RS	58	5.347754	2.434481	349.389319	0.007352	0.007879
RS	59	5.736497	2.434481	318.973706	0.006712	0.007197
RS	60	6.152980	2.434481	287.894467	0.006058	0.006503
RS	61	6.599183	2.434481	256.678485	0.005401	0.005805
RS	62	7.077226	2.434481	225.861592	0.004753	0.005114
RS	63	7.589382	2.434481	997.761528	0.020995	0.022609
PA	4+25*2+4+6 0.097334099 0.028054454 7.589381575 10.355908576 1.257849355 0.670545833 0.484497991 0.447721151 0.488325030 0.578331213 0.708669952 0.883748905 1.105947212 1.361870125 1.620115517 1.840071578 1.984964968 2.040954686 2.025214190 1.972541840 1.914226382 1.865844888 1.832026398 1.816896219 1.825242271 1.857455704 1.907157373 1.963637965 2.017237159 2.084080783 2.434480897
//
IT	4755
RD	9
LK	-399348.913505
QD	-298.088563 -> -254.208334
RI	0.0071927815
TR	0.095300	0.028582
MT	7.692332
MM	C_pi: 1.507365, n_recomb: 49565.835142
RS	0	0.000000	13.640138	25.458658	0.000514	0.000009
RS	1	0.007158	13.640138	27.269170	0.000550	0.000120
RS	2	0.014829	13.640138	29.207522	0.000589	0.000322
RS	3	0.023049	13.640138	31.282605	0.000631	0.000469
RS	4	0.031858	1.387165	328.442671	0.006626	0.004485
RS	5	0.041297	1.387165	349.531136	0.007052	0.004993
RS	6	0.051411	0.712932	720.735294	0.014541	0.010417
RS	7	0.062250	0.712932	760.385042	0.015341	0.011587
RS	8	0.073865	0.499316	1139.892278	0.022998	0.017852
RS	9	0.086311	0.499316	1190.581295	0.024020	0.019778
RS	10	0.099648	0.452472	1367.730670	0.027594	0.023474
RS	11	0.113940	0.452472	1418.772891	0.028624	0.025412
RS	12	0.129254	0.489116	1360.134366	0.027441	0.024970
RS	13	0.145665	0.489116	1408.066926	0.028408	0.026532
RS	14	0.163251	0.577401	1235.372394	0.024924	0.023691
RS	15	0.182096	0.577401	1280.166728	0.025828	0.024984
RS	16	0.202290	0.707422	1083.875906	0.021867	0.021477
RS	17	0.223929	0.707422	1125.607721	0.022709	0.022594
RS	18	0.247117	0.884760	935.823150	0.018880	0.019030
RS	19	0.271966	0.884760	974.423672	0.019659	0.019948
RS	20	0.298593	1.113748	807.013521	0.016282	0.016674
RS	21	0.327126	1.113748	842.494620	0.016997	0.017413
RS	22	0.357701	1.381809	709.601372	0.014316	0.014748
RS	23	0.390466	1.381809	742.310481	0.014976	0.015373
RS	24	0.425576	1.655828	648.358946	0.013081	0.013467
RS	25	0.463199	1.655828	678.988613	0.013699	0.014040
RS	26	0.503515	1.891014	622.611769	0.012561	0.012891
RS	27	0.546718	1.891014	651.994013	0.013154	0.013457
RS	28	0.593013	2.045500	630.779707	0.012726	0.013037
RS	29	0.642622	2.045500	659.647381	0.013309	0.013646
RS	30	0.695782	2.102613	670.179738	0.013521	0.013906
RS	31	0.752748	2.102613	698.866968	0.014100	0.014582
RS	32	0.813791	2.081012	734.794879	0.014825	0.015403
RS	33	0.879205	2.081012	762.904876	0.015392	0.016125
RS	34	0.949301	2.019613	813.882594	0.016420	0.017287
RS	35	1.024414	2.019613	840.111925	0.016949	0.017988
RS	36	1.104905	1.953253	893.605155	0.018029	0.019203
RS	37	1.191158	1.953253	915.921127	0.018479	0.019796
RS	38	1.283585	1.898940	961.883427	0.019406	0.020828
RS	39	1.382628	1.898940	977.952706	0.019730	0.021246
RS	40	1.488761	1.861386	1009.935287	0.020376	0.021956
RS	41	1.602492	1.861386	1017.557718	0.020529	0.022153
RS	42	1.724365	1.844717	1029.624465	0.020773	0.022411
RS	43	1.854961	1.844717	1027.281966	0.020726	0.022349
RS	44	1.994906	1.853934	1014.849322	0.020475	0.022052
RS	45	2.144869	1.853934	1002.289060	0.020221	0.021721
RS	46	2.305567	1.889407	966.470339	0.019499	0.020899
RS	47	2.477769	1.889407	944.727818	0.019060	0.020340
RS	48	2.662297	1.944199	892.855913	0.018014	0.019173
RS	49	2.860035	1.944199	863.582333	0.017423	0.018454
RS	50	3.071928	2.006631	804.796636	0.016237	0.017160
RS	51	3.298990	2.006631	769.550800	0.015526	0.016342
RS	52	3.542305	2.066082	710.165125	0.014328	0.015067
RS	53	3.803038	2.066082	670.266643	0.013523	0.014187
RS	54	4.082435	2.140665	606.534308	0.012237	0.012856
RS	55	4.381833	2.140665	564.712120	0.011393	0.011962
RS	56	4.702664	2.140665	520.503602	0.010501	0.011030
RS	57	5.046461	2.140665	474.604103	0.009575	0.010069
RS	58	5.414868	2.537094	366.025849	0.007385	0.007887
RS	59	5.809648	2.537094	335.695705	0.006773	0.007238
RS	60	6.232687	2.537094	304.461217	0.006143	0.006570
RS	61	6.686010	2.537094	272.848847	0.005505	0.005894
RS	62	7.171784	2.537094	241.403154	0.004870	0.005220
RS	63	7.692332	2.537094	1098.428899	0.022161	0.023757
PA	4+25*2+4+6 0.095299752 0.028581818 7.692332018 13.640138039 1.387165130 0.712932162 0.499315578 0.452472159 0.489115794 0.577401318 0.707422350 0.884760275 1.113747873 1.381809004 1.655828093 1.891014264 2.045500119 2.102612937 2.081012185 2.019612758 1.953252958 1.898940104 1.861385616 1.844716888 1.853934010 1.889407473 1.944199196 2.006630748 2.066081637 2.140664892 2.537093882
//
IT	4692
RD	10
LK	-399263.012499
QD	-273.948920 -> -234.457184
RI	0.0060482229
TR	0.093412	0.029085
MT	7.788512
MM	C_pi: 1.541903, n_recomb: 51549.883797
RS	0	0.000000	17.560278	20.610254	0.000400	0.000007
RS	1	0.007179	17.560278	22.082966	0.000428	0.000097
RS	2	0.014874	17.560278	23.660376	0.000459	0.000261
RS	3	0.023121	17.560278	25.349846	0.000492	0.000379
RS	4	0.031961	1.512358	314.450219	0.006100	0.004288
RS	5	0.041434	1.512358	334.893537	0.006496	0.004715
RS	6	0.051588	0.754966	711.584034	0.013804	0.010102
RS	7	0.062472	0.754966	751.490878	0.014578	0.011152
RS	8	0.074136	0.514336	1159.216736	0.022487	0.017629
RS	9	0.086638	0.514336	1211.779927	0.023507	0.019465
RS	10	0.100037	0.457716	1418.432108	0.027516	0.023511
RS	11	0.114398	0.457716	1471.974941	0.028554	0.025417
RS	12	0.129791	0.490581	1423.613783	0.027616	0.025174
RS	13	0.146288	0.490581	1473.957877	0.028593	0.026729
RS	14	0.163970	0.577171	1297.650898	0.025173	0.023931
RS	15	0.182921	0.577171	1344.694313	0.026085	0.025228
RS	16	0.203233	0.706662	1139.260730	0.022100	0.021684
RS	17	0.225003	0.706662	1183.093478	0.022950	0.022811
RS	18	0.248336	0.885738	981.481390	0.019039	0.019161
RS	19	0.273344	0.885738	1022.011995	0.019826	0.020092
RS	20	0.300148	1.120690	842.207831	0.016338	0.016704
RS	21	0.328876	1.120690	879.400433	0.017059	0.017455
RS	22	0.359666	1.399937	735.845839	0.014274	0.014683
RS	23	0.392667	1.399937	770.032020	0.014938	0.015317
RS	24	0.428038	1.688933	668.317722	0.012964	0.013330
RS	25	0.465947	1.688933	700.234675	0.013584	0.013907
RS	26	0.506578	1.938949	639.090152	0.012398	0.012708
RS	27	0.550127	1.938949	669.657622	0.012990	0.013273
RS	28	0.596801	2.103074	646.525406	0.012542	0.012830
RS	29	0.646827	2.103074	676.582779	0.013125	0.013432
RS	30	0.700444	2.161652	687.923412	0.013345	0.013694
RS	31	0.757911	2.161652	717.901426	0.013926	0.014360
RS	32	0.819503	2.134667	757.059094	0.014686	0.015208
RS	33	0.885517	2.134667	786.605636	0.015259	0.015921
RS	34	0.956270	2.065003	842.493831	0.016343	0.017130
RS	35	1.032104	2.065003	870.259689	0.016882	0.017825
RS	36	1.113381	1.990965	929.177446	0.018025	0.019097
RS	37	1.200494	1.990965	952.994685	0.018487	0.019692
RS	38	1.293860	1.930963	1003.835603	0.019473	0.020780
RS	39	1.393930	1.930963	1021.192082	0.019810	0.021206
RS	40	1.501184	1.889771	1056.842150	0.020501	0.021961
RS	41	1.616139	1.889771	1065.366530	0.020667	0.022170
RS	42	1.739346	1.871513	1079.309780	0.020937	0.022458
RS	43	1.871399	1.871513	1077.376144	0.020900	0.022411
RS	44	2.012932	1.881371	1064.583200	0.020652	0.022123
RS	45	2.164626	1.881371	1051.950573	0.020406	0.021811
RS	46	2.327211	1.919707	1013.703628	0.019665	0.020978
RS	47	2.501468	1.919707	991.529728	0.019234	0.020441
RS	48	2.688236	1.979101	936.015122	0.018157	0.019252
RS	49	2.888413	1.979101	906.093663	0.017577	0.018557
RS	50	3.102961	2.046985	843.453673	0.016362	0.017240
RS	51	3.332912	2.046985	807.422302	0.015663	0.016445
RS	52	3.579372	2.111850	744.575777	0.014444	0.015152
RS	53	3.843527	2.111850	703.758931	0.013652	0.014293
RS	54	4.126645	2.193721	636.260812	0.012343	0.012939
RS	55	4.430090	2.193721	593.512407	0.011513	0.012065
RS	56	4.755320	2.193721	548.136868	0.010633	0.011147
RS	57	5.103900	2.193721	500.842179	0.009716	0.010197
RS	58	5.477505	2.635656	382.199908	0.007414	0.007896
RS	59	5.877932	2.635656	351.984222	0.006828	0.007276
RS	60	6.307107	2.635656	320.638653	0.006220	0.006633
RS	61	6.767095	2.635656	288.686843	0.005600	0.005978
RS	62	7.260106	2.635656	256.678941	0.004979	0.005320
RS	63	7.788512	2.635656	1200.334095	0.023285	0.024871
PA	4+25*2+4+6 0.093412379 0.029085132 7.788512211 17.560278038 1.512358458 0.754966104 0.514336101 0.457715882 0.490581402 0.577170594 0.706661513 0.885738208 1.120690103 1.399936602 1.688932780 1.938948948 2.103074286 2.161652275 2.134667051 2.065003082 1.990965146 1.930963041 1.889771465 1.871513043 1.881370598 1.919707426 1.979101393 2.046984593 2.111850353 2.193721105 2.635656373
//
IT	5742
RD	11
LK	-399185.671064
QD	-252.350805 -> -216.709901
RI	0.0051586054
TR	0.091657	0.029565
MT	7.878709
MM	C_pi: 1.574937, n_recomb: 53478.802943
RS	0	0.000000	22.163848	16.972517	0.000317	0.000006
RS	1	0.007199	22.163848	18.190197	0.000340	0.000079
RS	2	0.014916	22.163848	19.494920	0.000365	0.000215
RS	3	0.023188	22.163848	20.892862	0.000391	0.000311
RS	4	0.032056	1.632059	303.252495	0.005671	0.004121
RS	5	0.041562	1.632059	323.173972	0.006043	0.004486
RS	6	0.051753	0.796459	702.966489	0.013145	0.009810
RS	7	0.062677	0.796459	743.063543	0.013895	0.010759
RS	8	0.074387	0.529429	1175.746109	0.021985	0.017399
RS	9	0.086941	0.529429	1230.040420	0.023001	0.019154
RS	10	0.100398	0.463269	1465.200290	0.027398	0.023516
RS	11	0.114824	0.463269	1521.157667	0.028444	0.025392
RS	12	0.130289	0.492503	1483.654811	0.027743	0.025342
RS	13	0.146867	0.492503	1536.351933	0.028728	0.026890
RS	14	0.164638	0.577410	1357.435696	0.025383	0.024145
RS	15	0.183688	0.577410	1406.674341	0.026303	0.025442
RS	16	0.204110	0.706206	1193.038165	0.022309	0.021877
RS	17	0.226002	0.706206	1238.922148	0.023167	0.023012
RS	18	0.249470	0.886590	1026.158809	0.019188	0.019289
RS	19	0.274627	0.886590	1068.577437	0.019981	0.020231
RS	20	0.301595	1.126811	876.727661	0.016394	0.016740
RS	21	0.330504	1.126811	915.595931	0.017121	0.017501
RS	22	0.361495	1.416418	761.533425	0.014240	0.014629
RS	23	0.394716	1.416418	797.162089	0.014906	0.015270
RS	24	0.430329	1.719705	687.742616	0.012860	0.013208
RS	25	0.468506	1.719705	720.909278	0.013480	0.013788
RS	26	0.509431	1.984213	654.991541	0.012248	0.012541
RS	27	0.553302	1.984213	686.701341	0.012841	0.013106
RS	28	0.600331	2.158052	661.567084	0.012371	0.012638
RS	29	0.650746	2.158052	692.765107	0.012954	0.013235
RS	30	0.704789	2.218452	704.750225	0.013178	0.013496
RS	31	0.762723	2.218452	735.965917	0.013762	0.014153
RS	32	0.824828	2.186536	778.144981	0.014551	0.015022
RS	33	0.891403	2.186536	809.077292	0.015129	0.015726
RS	34	0.962771	2.109042	869.677882	0.016262	0.016975
RS	35	1.039277	2.109042	898.941120	0.016809	0.017667
RS	36	1.121290	2.027656	963.152742	0.018010	0.018990
RS	37	1.209206	2.027656	988.451981	0.018483	0.019587
RS	38	1.303452	1.962167	1044.126205	0.019524	0.020726
RS	39	1.404482	1.962167	1062.774725	0.019873	0.021160
RS	40	1.512784	1.917427	1102.121394	0.020609	0.021958
RS	41	1.628883	1.917427	1111.576714	0.020785	0.022179
RS	42	1.753340	1.897519	1127.504879	0.021083	0.022496
RS	43	1.886756	1.897519	1126.027774	0.021056	0.022464
RS	44	2.029776	1.907804	1113.039208	0.020813	0.022187
RS	45	2.183091	1.907804	1100.391032	0.020576	0.021894
RS	46	2.347444	1.948642	1059.906352	0.019819	0.021053
RS	47	2.523627	1.948642	1037.356447	0.019398	0.020537
RS	48	2.712493	2.012181	978.378738	0.018295	0.019330
RS	49	2.914956	2.012181	947.855906	0.017724	0.018657
RS	50	3.131992	2.085041	881.505499	0.016483	0.017321
RS	51	3.364653	2.085041	844.724070	0.015795	0.016547
RS	52	3.614062	2.154902	778.515421	0.014557	0.015239
RS	53	3.881425	2.154902	736.807641	0.013778	0.014398
RS	54	4.168035	2.243603	665.610478	0.012446	0.013023
RS	55	4.475277	2.243603	621.956768	0.011630	0.012165
RS	56	4.804636	2.243603	575.440765	0.010760	0.011261
RS	57	5.157704	2.243603	526.782300	0.009850	0.010321
RS	58	5.536189	2.730339	397.981909	0.007442	0.007906
RS	59	5.941920	2.730339	367.899397	0.006879	0.007312
RS	60	6.376858	2.730339	336.475185	0.006292	0.006693
RS	61	6.843106	2.730339	304.228301	0.005689	0.006057
RS	62	7.342917	2.730339	271.712016	0.005081	0.005413
RS	63	7.878709	2.730339	1303.280789	0.024370	0.025953
PA	4+25*2+4+6 0.091656809 0.029565376 7.878708678 22.163848137 1.632059408 0.796458691 0.529428577 0.463268641 0.492502882 0.577409585 0.706205940 0.886589883 1.126810701 1.416417541 1.719705047 1.984213237 2.158052105 2.218452092 2.186535599 2.109041964 2.027656249 1.962167425 1.917426856 1.897519344 1.907803868 1.948642378 2.012181227 2.085040911 2.154902241 2.243602938 2.730339111
//
IT	4993
RD	12
LK	-399115.848101
QD	-232.969733 -> -200.725063
RI	0.0044507959
TR	0.090020	0.030024
MT	7.963531
MM	C_pi: 1.606606, n_recomb: 55354.686895
RS	0	0.000000	27.507538	14.179336	0.000256	0.000005
RS	1	0.007217	27.507538	15.200185	0.000275	0.000066
RS	2	0.014954	27.507538	16.294344	0.000294	0.000178
RS	3	0.023250	27.507538	17.467047	0.000316	0.000258
RS	4	0.032145	1.745296	294.352823	0.005318	0.003981
RS	5	0.041681	1.745296	313.860252	0.005670	0.004297
RS	6	0.051906	0.837293	694.939002	0.012554	0.009541
RS	7	0.062868	0.837293	735.177334	0.013281	0.010403
RS	8	0.074622	0.544504	1189.985924	0.021497	0.017167
RS	9	0.087224	0.544504	1245.881347	0.022507	0.018848
RS	10	0.100735	0.469021	1508.518273	0.027252	0.023497
RS	11	0.115221	0.469021	1566.806203	0.028305	0.025344
RS	12	0.130753	0.494739	1540.632263	0.027832	0.025481
RS	13	0.147406	0.494739	1595.625296	0.028825	0.027021
RS	14	0.165260	0.577977	1414.966655	0.025562	0.024336
RS	15	0.184403	0.577977	1466.348697	0.026490	0.025634
RS	16	0.204928	0.705929	1245.380735	0.022498	0.022059
RS	17	0.226933	0.705929	1293.268176	0.023363	0.023199
RS	18	0.250527	0.887256	1069.960430	0.019329	0.019414
RS	19	0.275823	0.887256	1114.226457	0.020129	0.020366
RS	20	0.302945	1.132147	910.634881	0.016451	0.016781
RS	21	0.332025	1.132147	951.144253	0.017183	0.017550
RS	22	0.363202	1.431387	786.699801	0.014212	0.014586
RS	23	0.396630	1.431387	823.737790	0.014881	0.015232
RS	24	0.432470	1.748345	706.658012	0.012766	0.013099
RS	25	0.470897	1.748345	741.038640	0.013387	0.013681
RS	26	0.512097	2.027059	670.331554	0.012110	0.012388
RS	27	0.556270	2.027059	703.142893	0.012702	0.012952
RS	28	0.603630	2.210683	675.928920	0.012211	0.012460
RS	29	0.654409	2.210683	708.220958	0.012794	0.013052
RS	30	0.708852	2.273252	720.694286	0.013020	0.013309
RS	31	0.767224	2.273252	753.096654	0.013605	0.013958
RS	32	0.829809	2.236842	798.092143	0.014418	0.014844
RS	33	0.896910	2.236842	830.360526	0.015001	0.015540
RS	34	0.968854	2.151920	895.475638	0.016177	0.016825
RS	35	1.045990	2.151920	926.196824	0.016732	0.017512
RS	36	1.128692	2.063489	995.562870	0.017985	0.018881
RS	37	1.217363	2.063489	1022.323473	0.018469	0.019481
RS	38	1.312432	1.992697	1082.773876	0.019561	0.020667
RS	39	1.414363	1.992697	1102.717555	0.019921	0.021108
RS	40	1.523649	1.944475	1145.786008	0.020699	0.021948
RS	41	1.640823	1.944475	1156.199519	0.020887	0.022180
RS	42	1.766452	1.922868	1174.212361	0.021213	0.022527
RS	43	1.901148	1.922868	1173.238478	0.021195	0.022509
RS	44	2.045564	1.933384	1160.219856	0.020960	0.022244
RS	45	2.200402	1.933384	1147.612343	0.020732	0.021969
RS	46	2.366415	1.976395	1105.084239	0.019964	0.021124
RS	47	2.544407	1.976395	1082.213213	0.019551	0.020629
RS	48	2.735246	2.043658	1019.957973	0.018426	0.019407
RS	49	2.939856	2.043658	988.879613	0.017864	0.018754
RS	50	3.159232	2.121054	918.967698	0.016601	0.017402
RS	51	3.394440	2.121054	881.470852	0.015924	0.016646
RS	52	3.646622	2.195506	812.006190	0.014669	0.015326
RS	53	3.917003	2.195506	769.433066	0.013900	0.014501
RS	54	4.206897	2.290586	694.610934	0.012548	0.013107
RS	55	4.517712	2.290586	650.069632	0.011744	0.012265
RS	56	4.850957	2.290586	602.436013	0.010883	0.011372
RS	57	5.208251	2.290586	552.441111	0.009980	0.010441
RS	58	5.591330	2.821274	413.416717	0.007469	0.007916
RS	59	6.002054	2.821274	383.479127	0.006928	0.007347
RS	60	6.442419	2.821274	352.000438	0.006359	0.006749
RS	61	6.914564	2.821274	319.493727	0.005772	0.006131
RS	62	7.420781	2.821274	286.513434	0.005176	0.005502
RS	63	7.963531	2.821274	1407.042026	0.025419	0.027002
PA	4+25*2+4+6 0.090020031 0.030023740 7.963531087 27.507537685 1.745296238 0.837292754 0.544504459 0.469020531 0.494738594 0.577977316 0.705929136 0.887256151 1.132146679 1.431386527 1.748345040 2.027058539 2.210683356 2.273252455 2.236842082 2.151919692 2.063489116 1.992697174 1.944475404 1.922868437 1.933384053 1.976395278 2.043658499 2.121053728 2.195506412 2.290585735 2.821273677
//
IT	4885
RD	13
LK	-399052.658300
QD	-215.527071 -> -186.290213
RI	0.0038769398
TR	0.088491	0.030462
MT	8.043419
MM	C_pi: 1.637004, n_recomb: 57179.114717
RS	0	0.000000	33.649918	11.991694	0.000210	0.000004
RS	1	0.007233	33.649918	12.857710	0.000225	0.000055
RS	2	0.014990	33.649918	13.786160	0.000241	0.000150
RS	3	0.023308	33.649918	14.781529	0.000259	0.000217
RS	4	0.032227	1.851312	287.366537	0.005026	0.003863
RS	5	0.041792	1.851312	306.554121	0.005361	0.004141
RS	6	0.052048	0.877360	687.522261	0.012024	0.009292
RS	7	0.063047	0.877360	727.866378	0.012730	0.010079
RS	8	0.074841	0.559530	1202.252995	0.021026	0.016936
RS	9	0.087488	0.559530	1259.629186	0.022030	0.018549
RS	10	0.101049	0.474889	1548.781203	0.027086	0.023458
RS	11	0.115592	0.474889	1609.317308	0.028145	0.025278
RS	12	0.131187	0.497193	1594.822368	0.027892	0.025597
RS	13	0.147910	0.497193	1652.054728	0.028893	0.027128
RS	14	0.165842	0.578766	1470.446794	0.025717	0.024509
RS	15	0.185072	0.578766	1523.921495	0.026652	0.025806
RS	16	0.205692	0.705763	1296.380333	0.022672	0.022231
RS	17	0.227804	0.705763	1346.224358	0.023544	0.023375
RS	18	0.251516	0.887722	1112.936828	0.019464	0.019538
RS	19	0.276942	0.887722	1159.010181	0.020270	0.020498
RS	20	0.304208	1.136748	943.966817	0.016509	0.016826
RS	21	0.333447	1.136748	986.083406	0.017246	0.017603
RS	22	0.364800	1.444976	811.363592	0.014190	0.014550
RS	23	0.398421	1.444976	849.778608	0.014862	0.015201
RS	24	0.434474	1.775029	725.080853	0.012681	0.013000
RS	25	0.473135	1.775029	760.641078	0.013303	0.013585
RS	26	0.514592	2.067649	685.138995	0.011982	0.012247
RS	27	0.559048	2.067649	719.013154	0.012575	0.012810
RS	28	0.606720	2.261142	689.641858	0.012061	0.012294
RS	29	0.657840	2.261142	722.983454	0.012644	0.012881
RS	30	0.712658	2.326207	735.798519	0.012868	0.013133
RS	31	0.771442	2.326207	769.338486	0.013455	0.013774
RS	32	0.834477	2.285712	816.954019	0.014288	0.014674
RS	33	0.902072	2.285712	850.509726	0.014874	0.015362
RS	34	0.974556	2.193736	919.942137	0.016089	0.016677
RS	35	1.052283	2.193736	952.081285	0.016651	0.017361
RS	36	1.135633	2.098536	1026.457803	0.017952	0.018772
RS	37	1.225012	2.098536	1054.657129	0.018445	0.019373
RS	38	1.320856	2.022608	1119.817101	0.019584	0.020604
RS	39	1.423633	2.022608	1141.056107	0.019956	0.021052
RS	40	1.533844	1.970967	1187.860992	0.020774	0.021932
RS	41	1.652027	1.970967	1199.256707	0.020974	0.022175
RS	42	1.778759	1.947612	1219.448107	0.021327	0.022550
RS	43	1.914659	1.947612	1219.020920	0.021319	0.022547
RS	44	2.060388	1.958187	1206.129729	0.021094	0.022296
RS	45	2.216658	1.958187	1193.616560	0.020875	0.022038
RS	46	2.384233	2.003073	1149.237966	0.020099	0.021192
RS	47	2.563928	2.003073	1126.098636	0.019694	0.020715
RS	48	2.756622	2.073675	1060.753223	0.018551	0.019482
RS	49	2.963254	2.073675	1029.163438	0.017999	0.018848
RS	50	3.184833	2.155192	955.843011	0.016717	0.017482
RS	51	3.422440	2.155192	917.663688	0.016049	0.016744
RS	52	3.677234	2.233856	845.051344	0.014779	0.015412
RS	53	3.950458	2.233856	801.636895	0.014020	0.014602
RS	54	4.243445	2.334875	723.269712	0.012649	0.013191
RS	55	4.557626	2.334875	677.856341	0.011855	0.012363
RS	56	4.894533	2.334875	629.125460	0.011003	0.011481
RS	57	5.255810	2.334875	577.818770	0.010105	0.010557
RS	58	5.643220	2.908551	428.530940	0.007495	0.007927
RS	59	6.058653	2.908551	398.745282	0.006974	0.007380
RS	60	6.504135	2.908551	367.230406	0.006422	0.006802
RS	61	6.981842	2.908551	334.492452	0.005850	0.006200
RS	62	7.494103	2.908551	301.085483	0.005266	0.005585
RS	63	8.043419	2.908551	1511.370365	0.026432	0.028017
PA	4+25*2+4+6 0.088491283 0.030461616 8.043418843 33.649917838 1.851311763 0.877359519 0.559529693 0.474889013 0.497192881 0.578765535 0.705762849 0.887722381 1.136747817 1.444975865 1.775029337 2.067648967 2.261141682 2.326206618 2.285711993 2.193735814 2.098536370 2.022608269 1.970967309 1.947611769 1.958187102 2.003073267 2.073674811 2.155192430 2.233856417 2.334874555 2.908550757
//
IT	4267
RD	14
LK	-398995.346151
QD	-199.784279 -> -173.220734
RI	0.0034041910
TR	0.087061	0.030880
MT	8.118715
MM	C_pi: 1.666199, n_recomb: 58953.400632
RS	0	0.000000	40.654851	10.247913	0.000174	0.000003
RS	1	0.007249	40.654851	10.990040	0.000186	0.000047
RS	2	0.015024	40.654851	11.785851	0.000200	0.000127
RS	3	0.023362	40.654851	12.639220	0.000214	0.000184
RS	4	0.032305	1.949582	281.988446	0.004783	0.003764
RS	5	0.041895	1.949582	300.938501	0.005105	0.004011
RS	6	0.052182	0.916604	680.683780	0.011546	0.009061
RS	7	0.063213	0.916604	721.106915	0.012232	0.009785
RS	8	0.075045	0.574457	1212.847570	0.020573	0.016707
RS	9	0.087734	0.574457	1271.593872	0.021569	0.018258
RS	10	0.101343	0.480820	1586.287614	0.026907	0.023403
RS	11	0.115939	0.480820	1648.990778	0.027971	0.025199
RS	12	0.131593	0.499795	1646.452191	0.027928	0.025692
RS	13	0.148381	0.499795	1705.867405	0.028936	0.027216
RS	14	0.166386	0.579714	1523.989979	0.025851	0.024666
RS	15	0.185697	0.579714	1579.507153	0.026792	0.025961
RS	16	0.206408	0.705651	1346.121894	0.022834	0.022393
RS	17	0.228619	0.705651	1397.876256	0.023712	0.023541
RS	18	0.252441	0.887976	1155.132869	0.019594	0.019660
RS	19	0.277990	0.887976	1202.973823	0.020406	0.020626
RS	20	0.305391	1.140666	976.747144	0.016568	0.016875
RS	21	0.334778	1.140666	1020.437399	0.017309	0.017658
RS	22	0.366296	1.457283	835.548150	0.014173	0.014521
RS	23	0.400098	1.457283	875.308710	0.014847	0.015177
RS	24	0.436351	1.799902	743.027600	0.012604	0.012911
RS	25	0.475232	1.799902	779.734191	0.013226	0.013497
RS	26	0.516931	2.106152	699.429091	0.011864	0.012116
RS	27	0.561653	2.106152	734.328822	0.012456	0.012679
RS	28	0.609617	2.309561	702.736426	0.011920	0.012139
RS	29	0.661058	2.309561	737.085045	0.012503	0.012722
RS	30	0.716228	2.377426	750.105355	0.012724	0.012966
RS	31	0.775397	2.377426	784.735583	0.013311	0.013600
RS	32	0.838856	2.333228	834.784578	0.014160	0.014510
RS	33	0.906914	2.333228	869.579738	0.014750	0.015192
RS	34	0.979907	2.234545	943.136453	0.015998	0.016533
RS	35	1.058190	2.234545	976.652998	0.016567	0.017214
RS	36	1.142149	2.132832	1055.892014	0.017911	0.018662
RS	37	1.232194	2.132832	1085.505303	0.018413	0.019266
RS	38	1.328766	2.051921	1155.300188	0.019597	0.020537
RS	39	1.432339	2.051921	1177.831405	0.019979	0.020993
RS	40	1.543420	1.996918	1228.377671	0.020836	0.021909
RS	41	1.662553	1.996918	1240.775717	0.021047	0.022163
RS	42	1.790323	1.971776	1263.226608	0.021428	0.022568
RS	43	1.927354	1.971776	1263.385960	0.021430	0.022578
RS	44	2.074320	1.982255	1250.774445	0.021216	0.022343
RS	45	2.231939	1.982255	1238.405978	0.021007	0.022100
RS	46	2.400983	2.028747	1192.365453	0.020226	0.021256
RS	47	2.582283	2.028747	1169.007978	0.019829	0.020796
RS	48	2.776724	2.102336	1100.757484	0.018672	0.019555
RS	49	2.985261	2.102336	1068.698547	0.018128	0.018938
RS	50	3.208915	2.187595	992.122911	0.016829	0.017561
RS	51	3.448783	2.187595	953.292906	0.016170	0.016840
RS	52	3.706038	2.270109	877.644974	0.014887	0.015498
RS	53	3.981942	2.270109	833.412094	0.014137	0.014702
RS	54	4.277846	2.376639	751.585303	0.012749	0.013275
RS	55	4.595202	2.376639	705.313870	0.011964	0.012459
RS	56	4.935562	2.376639	655.504365	0.011119	0.011587
RS	57	5.300596	2.376639	602.908698	0.010227	0.010670
RS	58	5.692091	2.992253	443.341730	0.007520	0.007938
RS	59	6.111966	2.992253	413.711753	0.007018	0.007412
RS	60	6.562279	2.992253	382.174709	0.006483	0.006853
RS	61	7.045235	2.992253	349.229077	0.005924	0.006267
RS	62	7.563201	2.992253	315.427315	0.005350	0.005664
RS	63	8.118715	2.992253	1616.026825	0.027412	0.029000
PA	4+25*2+4+6 0.087061368 0.030880422 8.118715435 40.654851210 1.949582191 0.916604392 0.574456874 0.480820053 0.499794597 0.579713792 0.705651119 0.887976361 1.140665709 1.457283108 1.799901646 2.106151578 2.309561325 2.377426042 2.333227814 2.234544502 2.132831994 2.051920943 1.996917907 1.971776378 1.982255091 2.028747424 2.102336319 2.187595049 2.270108949 2.376638726 2.992253426
//
IT	4322
RD	15
LK	-398943.260186
QD	-185.537313 -> -161.357309
RI	0.0030092493
TR	0.085721	0.031281
MT	8.189824
MM	C_pi: 1.694264, n_recomb: 60678.632062
RS	0	0.000000	48.602347	8.834354	0.000146	0.000003
RS	1	0.007264	48.602347	9.475710	0.000156	0.000040
RS	2	0.015055	48.602347	10.163600	0.000167	0.000108
RS	3	0.023413	48.602347	10.901395	0.000180	0.000157
RS	4	0.032377	2.039903	277.960204	0.004581	0.003682
RS	5	0.041993	2.039903	296.743982	0.004890	0.003905
RS	6	0.052307	0.954945	674.414768	0.011115	0.008848
RS	7	0.063370	0.954945	714.898213	0.011782	0.009516
RS	8	0.075237	0.589262	1221.989164	0.020139	0.016482
RS	9	0.087965	0.589262	1282.003325	0.021128	0.017976
RS	10	0.101619	0.486777	1621.280611	0.026719	0.023337
RS	11	0.116264	0.486777	1686.071262	0.027787	0.025109
RS	12	0.131973	0.502497	1695.698365	0.027946	0.025771
RS	13	0.148823	0.502497	1757.240276	0.028960	0.027286
RS	14	0.166897	0.580774	1575.706477	0.025968	0.024808
RS	15	0.186284	0.580774	1633.216588	0.026916	0.026102
RS	16	0.207079	0.705565	1394.658704	0.022984	0.022548
RS	17	0.229384	0.705565	1448.277746	0.023868	0.023698
RS	18	0.253310	0.888024	1196.576879	0.019720	0.019780
RS	19	0.278974	0.888024	1246.146062	0.020537	0.020752
RS	20	0.306501	1.143959	1008.991656	0.016628	0.016926
RS	21	0.336029	1.143959	1054.222397	0.017374	0.017715
RS	22	0.367701	1.468417	859.266295	0.014161	0.014499
RS	23	0.401674	1.468417	900.341606	0.014838	0.015159
RS	24	0.438114	1.823096	760.515410	0.012533	0.012830
RS	25	0.477202	1.823096	798.336333	0.013157	0.013418
RS	26	0.519128	2.142699	713.225666	0.011754	0.011995
RS	27	0.564100	2.142699	749.115401	0.012346	0.012557
RS	28	0.612339	2.356071	715.242074	0.011787	0.011993
RS	29	0.664082	2.356071	750.557063	0.012369	0.012572
RS	30	0.719583	2.427007	763.658972	0.012585	0.012808
RS	31	0.779116	2.427007	799.333958	0.013173	0.013436
RS	32	0.842973	2.379465	851.637845	0.014035	0.014353
RS	33	0.911468	2.379465	887.625633	0.014628	0.015029
RS	34	0.984939	2.274395	965.119030	0.015905	0.016393
RS	35	1.063747	2.274395	999.972087	0.016480	0.017071
RS	36	1.148279	2.166410	1083.921958	0.017863	0.018552
RS	37	1.238951	2.166410	1114.922569	0.018374	0.019158
RS	38	1.336209	2.080656	1189.271805	0.019600	0.020467
RS	39	1.440533	2.080656	1213.088881	0.019992	0.020930
RS	40	1.552434	2.022349	1267.369000	0.020887	0.021882
RS	41	1.672463	2.022349	1280.785594	0.021108	0.022146
RS	42	1.801210	1.995389	1305.567587	0.021516	0.022579
RS	43	1.939310	1.995389	1306.349183	0.021529	0.022602
RS	44	2.087441	2.005636	1294.158298	0.021328	0.022384
RS	45	2.246332	2.005636	1281.981332	0.021127	0.022157
RS	46	2.416765	2.053497	1234.458894	0.020344	0.021316
RS	47	2.599577	2.053497	1210.930874	0.019956	0.020873
RS	48	2.795668	2.129753	1139.958207	0.018787	0.019625
RS	49	3.006003	2.129753	1107.470581	0.018251	0.019025
RS	50	3.231616	2.218402	1027.792407	0.016938	0.017639
RS	51	3.473618	2.218402	988.342474	0.016288	0.016933
RS	52	3.733197	2.304432	909.771244	0.014993	0.015583
RS	53	4.011632	2.304432	864.742440	0.014251	0.014800
RS	54	4.310292	2.416067	779.545432	0.012847	0.013358
RS	55	4.630646	2.416067	732.429581	0.012071	0.012553
RS	56	4.974270	2.416067	681.559554	0.011232	0.011690
RS	57	5.342854	2.416067	627.697071	0.010345	0.010779
RS	58	5.738211	3.072517	457.857889	0.007546	0.007950
RS	59	6.162286	3.072517	428.385359	0.007060	0.007444
RS	60	6.617165	3.072517	396.837261	0.006540	0.006901
RS	61	7.105085	3.072517	363.703901	0.005994	0.006329
RS	62	7.628446	3.072517	329.535147	0.005431	0.005738
RS	63	8.189824	3.072517	1720.778427	0.028359	0.029951
PA	4+25*2+4+6 0.085721262 0.031281176 8.189823569 48.602347019 2.039903497 0.954945138 0.589261831 0.486777480 0.502497153 0.580774036 0.705564980 0.888023572 1.143958551 1.468417365 1.823095693 2.142699246 2.356070778 2.427007143 2.379464543 2.274394720 2.166409713 2.080655539 2.022349151 1.995388969 2.005635877 2.053496929 2.129752927 2.218402229 2.304431845 2.416067019 3.072517446
//
IT	4586
RD	16
LK	-398895.834832
QD	-172.611038 -> -150.562378
RI	0.0026758217
TR	0.084464	0.031665
MT	8.256993
MM	C_pi: 1.721247, n_recomb: 62355.924085
RS	0	0.000000	57.563978	7.674164	0.000123	0.000002
RS	1	0.007278	57.563978	8.232558	0.000132	0.000034
RS	2	0.015085	57.563978	8.831573	0.000142	0.000093
RS	3	0.023460	57.563978	9.474166	0.000152	0.000135
RS	4	0.032445	2.122117	275.090321	0.004412	0.003613
RS	5	0.042084	2.122117	293.770636	0.004711	0.003817
RS	6	0.052424	0.992351	668.669313	0.010723	0.008650
RS	7	0.063516	0.992351	709.199069	0.011373	0.009271
RS	8	0.075416	0.603921	1229.865812	0.019723	0.016262
RS	9	0.088182	0.603921	1291.053211	0.020705	0.017702
RS	10	0.101877	0.492730	1653.975301	0.026525	0.023261
RS	11	0.116569	0.492730	1720.775315	0.027596	0.025010
RS	12	0.132330	0.505264	1742.712438	0.027948	0.025835
RS	13	0.149238	0.505264	1806.324946	0.028968	0.027342
RS	14	0.167376	0.581909	1625.685960	0.026071	0.024939
RS	15	0.186834	0.581909	1685.139785	0.027025	0.026229
RS	16	0.207709	0.705486	1442.024054	0.023126	0.022696
RS	17	0.230102	0.705486	1497.462385	0.024015	0.023847
RS	18	0.254125	0.887876	1237.281036	0.019842	0.019898
RS	19	0.279897	0.887876	1288.539112	0.020664	0.020875
RS	20	0.307544	1.146678	1040.710275	0.016690	0.016980
RS	21	0.337203	1.146678	1087.448461	0.017439	0.017774
RS	22	0.369021	1.478472	882.527618	0.014153	0.014482
RS	23	0.403154	1.478472	924.887351	0.014832	0.015145
RS	24	0.439771	1.844738	777.553437	0.012470	0.012756
RS	25	0.479053	1.844738	816.457469	0.013094	0.013346
RS	26	0.521194	2.177421	726.544040	0.011652	0.011882
RS	27	0.566401	2.177421	763.389469	0.012242	0.012443
RS	28	0.614899	2.400767	727.188335	0.011662	0.011855
RS	29	0.666926	2.400767	763.430761	0.012243	0.012431
RS	30	0.722739	2.475021	776.501025	0.012453	0.012657
RS	31	0.782614	2.475021	813.176958	0.013041	0.013280
RS	32	0.846846	2.424459	867.570151	0.013913	0.014202
RS	33	0.915753	2.424459	904.704841	0.014509	0.014872
RS	34	0.989675	2.313307	985.950872	0.015812	0.016256
RS	35	1.068976	2.313307	1022.099376	0.016391	0.016931
RS	36	1.154048	2.199268	1110.611003	0.017811	0.018442
RS	37	1.245312	2.199268	1142.970546	0.018330	0.019051
RS	38	1.343217	2.108808	1221.784715	0.019594	0.020394
RS	39	1.448248	2.108808	1246.878238	0.019996	0.020864
RS	40	1.560922	2.047252	1304.877605	0.020926	0.021850
RS	41	1.681796	2.047252	1319.324902	0.021158	0.022124
RS	42	1.811467	2.018448	1346.498559	0.021594	0.022586
RS	43	1.950574	2.018448	1347.933783	0.021617	0.022621
RS	44	2.099805	2.028346	1336.293316	0.021430	0.022420
RS	45	2.259896	2.028346	1324.350774	0.021239	0.022208
RS	46	2.431638	2.077360	1275.519903	0.020455	0.021372
RS	47	2.615879	2.077360	1251.865713	0.020076	0.020945
RS	48	2.813527	2.155995	1178.347111	0.018897	0.019694
RS	49	3.025560	2.155995	1145.469221	0.018370	0.019109
RS	50	3.253023	2.247710	1062.839935	0.017045	0.017716
RS	51	3.497040	2.247710	1022.799569	0.016403	0.017024
RS	52	3.758815	2.336942	941.418006	0.015097	0.015666
RS	53	4.039642	2.336942	895.615022	0.014363	0.014895
RS	54	4.340905	2.453297	807.139638	0.012944	0.013440
RS	55	4.664093	2.453297	759.192505	0.012175	0.012645
RS	56	5.010801	2.453297	707.279445	0.011343	0.011790
RS	57	5.382740	2.453297	652.171634	0.010459	0.010885
RS	58	5.781748	3.149436	472.086887	0.007571	0.007963
RS	59	6.209793	3.149436	442.772004	0.007101	0.007474
RS	60	6.668990	3.149436	411.221607	0.006595	0.006947
RS	61	7.161604	3.149436	377.917464	0.006061	0.006389
RS	62	7.690069	3.149436	343.406082	0.005507	0.005809
RS	63	8.256993	3.149436	1825.417302	0.029274	0.030872
PA	4+25*2+4+6 0.084463893 0.031665129 8.256993219 57.563977763 2.122117224 0.992350592 0.603921221 0.492730497 0.505263682 0.581909468 0.705486253 0.887876214 1.146677778 1.478472179 1.844738278 2.177421331 2.400766594 2.475020674 2.424458919 2.313307151 2.199268162 2.108807834 2.047252040 2.018447980 2.028345523 2.077359879 2.155994619 2.247710096 2.336942088 2.453296754 3.149436344
//
IT	4728
RD	17
LK	-398852.579409
QD	-160.854814 -> -140.716971
RI	0.0023912715
TR	0.083282	0.032033
MT	8.320548
MM	C_pi: 1.747202, n_recomb: 63986.257281
RS	0	0.000000	67.647045	6.708202	0.000105	0.000002
RS	1	0.007290	67.647045	7.197325	0.000112	0.000029
RS	2	0.015112	67.647045	7.722118	0.000121	0.000080
RS	3	0.023505	67.647045	8.285181	0.000129	0.000117
RS	4	0.032509	2.196241	273.220269	0.004270	0.003556
RS	5	0.042169	2.196241	291.852616	0.004561	0.003745
RS	6	0.052534	1.028779	663.417623	0.010368	0.008466
RS	7	0.063654	1.028779	703.984069	0.011002	0.009045
RS	8	0.075585	0.618423	1236.626050	0.019326	0.016047
RS	9	0.088386	0.618423	1298.899012	0.020300	0.017439
RS	10	0.102120	0.498661	1684.546733	0.026327	0.023178
RS	11	0.116856	0.498661	1753.279723	0.027401	0.024906
RS	12	0.132665	0.508070	1787.622055	0.027938	0.025887
RS	13	0.149628	0.508070	1853.249467	0.028963	0.027385
RS	14	0.167826	0.583095	1674.004835	0.026162	0.025058
RS	15	0.187352	0.583095	1735.353716	0.027121	0.026346
RS	16	0.208301	0.705403	1488.250900	0.023259	0.022836
RS	17	0.230778	0.705403	1545.463644	0.024153	0.023989
RS	18	0.254893	0.887546	1277.262362	0.019962	0.020015
RS	19	0.280766	0.887546	1330.170308	0.020788	0.020996
RS	20	0.308525	1.148876	1071.910979	0.016752	0.017035
RS	21	0.338309	1.148876	1120.123851	0.017506	0.017834
RS	22	0.370263	1.487540	905.340183	0.014149	0.014470
RS	23	0.404547	1.487540	948.954559	0.014831	0.015136
RS	24	0.441331	1.864938	794.156507	0.012411	0.012689
RS	25	0.480796	1.864938	834.113444	0.013036	0.013280
RS	26	0.523139	2.210422	739.406600	0.011556	0.011777
RS	27	0.568568	2.210422	777.174892	0.012146	0.012337
RS	28	0.617310	2.443747	738.602780	0.011543	0.011726
RS	29	0.669605	2.443747	775.735404	0.012123	0.012298
RS	30	0.725712	2.521530	788.673905	0.012326	0.012514
RS	31	0.785910	2.521530	826.308764	0.012914	0.013131
RS	32	0.850497	2.468258	882.633218	0.013794	0.014057
RS	33	0.919792	2.468258	920.870293	0.014392	0.014722
RS	34	0.994139	2.351307	1005.691931	0.015717	0.016122
RS	35	1.073907	2.351307	1043.094879	0.016302	0.016795
RS	36	1.159489	2.231423	1136.017292	0.017754	0.018334
RS	37	1.251311	2.231423	1169.705972	0.018281	0.018945
RS	38	1.349828	2.136382	1252.892917	0.019581	0.020320
RS	39	1.455526	2.136382	1279.250605	0.019993	0.020797
RS	40	1.568931	2.071636	1340.942611	0.020957	0.021815
RS	41	1.690603	2.071636	1356.429026	0.021199	0.022099
RS	42	1.821145	2.040972	1386.042615	0.021662	0.022588
RS	43	1.961205	2.040972	1388.158879	0.021695	0.022635
RS	44	2.111476	2.050417	1377.188524	0.021523	0.022453
RS	45	2.272702	2.050417	1365.519666	0.021341	0.022254
RS	46	2.445682	2.100393	1315.544494	0.020560	0.021425
RS	47	2.631273	2.100393	1291.805743	0.020189	0.021012
RS	48	2.830394	2.181145	1215.912510	0.019003	0.019760
RS	49	3.044032	2.181145	1182.680932	0.018483	0.019190
RS	50	3.273245	2.275630	1097.249117	0.017148	0.017791
RS	51	3.519169	2.275630	1056.646916	0.016514	0.017112
RS	52	3.783022	2.367778	972.566220	0.015200	0.015749
RS	53	4.066110	2.367778	926.010801	0.014472	0.014989
RS	54	4.369838	2.488487	834.351925	0.013040	0.013521
RS	55	4.695708	2.488487	785.586811	0.012277	0.012736
RS	56	5.045335	2.488487	732.648271	0.011450	0.011888
RS	57	5.420452	2.488487	676.316619	0.010570	0.010988
RS	58	5.822916	3.223155	486.031093	0.007596	0.007976
RS	59	6.254722	3.223155	456.873270	0.007140	0.007503
RS	60	6.718008	3.223155	425.327823	0.006647	0.006991
RS	61	7.215069	3.223155	391.867739	0.006124	0.006446
RS	62	7.748369	3.223155	357.035546	0.005580	0.005877
RS	63	8.320548	3.223155	1929.744941	0.030159	0.031762
PA	4+25*2+4+6 0.083282134 0.032033155 8.320548166 67.647044838 2.196241242 1.028778623 0.618422631 0.498660691 0.508069536 0.583095400 0.705403162 0.887545984 1.148875828 1.487539766 1.864938326 2.210421877 2.443747161 2.521530460 2.468257867 2.351306837 2.231423180 2.136382243 2.071635710 2.040971726 2.050416810 2.100393426 2.181145038 2.275630136 2.367778127 2.488487371 3.223154958
//
IT	4813
RD	18
LK	-398813.063184
QD	-150.138454 -> -131.717939
RI	0.0021464539
TR	0.082170	0.032386
MT	8.380752
MM	C_pi: 1.772182, n_recomb: 65570.763223
RS	0	0.000000	78.959540	5.895201	0.000090	0.000002
RS	1	0.007303	78.959540	6.325871	0.000096	0.000025
RS	2	0.015138	78.959540	6.788015	0.000104	0.000070
RS	3	0.023546	78.959540	7.283937	0.000111	0.000102
RS	4	0.032568	2.262497	272.210611	0.004151	0.003510
RS	5	0.042249	2.262497	290.843626	0.004436	0.003687
RS	6	0.052637	1.064221	658.614908	0.010044	0.008296
RS	7	0.063784	1.064221	699.211062	0.010663	0.008839
RS	8	0.075744	0.632750	1242.412112	0.018948	0.015837
RS	9	0.088578	0.632750	1305.689822	0.019913	0.017184
RS	10	0.102349	0.504550	1713.165105	0.026127	0.023090
RS	11	0.117125	0.504550	1783.756731	0.027204	0.024797
RS	12	0.132981	0.510896	1830.542003	0.027917	0.025928
RS	13	0.149995	0.510896	1898.129185	0.028948	0.027418
RS	14	0.168251	0.584318	1720.719147	0.026242	0.025167
RS	15	0.187840	0.584318	1783.915071	0.027206	0.026452
RS	16	0.208860	0.705312	1533.362292	0.023385	0.022971
RS	17	0.231414	0.705312	1592.305167	0.024284	0.024124
RS	18	0.255616	0.887053	1316.526562	0.020078	0.020129
RS	19	0.281585	0.887053	1371.045677	0.020909	0.021115
RS	20	0.309450	1.150605	1102.598499	0.016815	0.017093
RS	21	0.339351	1.150605	1152.253621	0.017573	0.017896
RS	22	0.371435	1.495705	927.712514	0.014148	0.014461
RS	23	0.405861	1.495705	972.552354	0.014832	0.015131
RS	24	0.442802	1.883804	810.336668	0.012358	0.012627
RS	25	0.482441	1.883804	851.317256	0.012983	0.013219
RS	26	0.524974	2.241816	751.829889	0.011466	0.011679
RS	27	0.570613	2.241816	790.489512	0.012056	0.012238
RS	28	0.619585	2.485100	749.514177	0.011431	0.011603
RS	29	0.672133	2.485100	787.501491	0.012010	0.012172
RS	30	0.728518	2.566606	800.216111	0.012204	0.012378
RS	31	0.789021	2.566606	838.769660	0.012792	0.012990
RS	32	0.853943	2.510905	896.878205	0.013678	0.013917
RS	33	0.923605	2.510905	936.174552	0.014277	0.014578
RS	34	0.998354	2.388414	1024.403831	0.015623	0.015992
RS	35	1.078562	2.388414	1063.020637	0.016212	0.016663
RS	36	1.164627	2.262882	1160.204759	0.017694	0.018227
RS	37	1.256977	2.262882	1195.191801	0.018228	0.018839
RS	38	1.356071	2.163384	1282.653572	0.019561	0.020245
RS	39	1.462402	2.163384	1310.260833	0.019982	0.020728
RS	40	1.576497	2.095502	1375.613484	0.020979	0.021777
RS	41	1.698924	2.095502	1392.143982	0.021231	0.022070
RS	42	1.830292	2.062966	1424.236806	0.021721	0.022585
RS	43	1.971252	2.062966	1427.057488	0.021764	0.022645
RS	44	2.122506	2.071871	1416.864854	0.021608	0.022481
RS	45	2.284806	2.071871	1405.505172	0.021435	0.022295
RS	46	2.458958	2.122640	1354.540063	0.020658	0.021475
RS	47	2.645827	2.122640	1330.755335	0.020295	0.021076
RS	48	2.846343	2.205271	1252.652390	0.019104	0.019824
RS	49	3.061501	2.205271	1219.101581	0.018592	0.019267
RS	50	3.292372	2.302257	1131.010690	0.017249	0.017864
RS	51	3.540102	2.302257	1089.874218	0.016621	0.017197
RS	52	3.805922	2.397052	1003.205988	0.015300	0.015830
RS	53	4.091154	2.397052	955.919198	0.014578	0.015080
RS	54	4.397216	2.521778	861.171016	0.013133	0.013600
RS	55	4.725628	2.521778	811.601213	0.012377	0.012825
RS	56	5.078022	2.521778	757.654648	0.011555	0.011983
RS	57	5.456150	2.521778	700.120479	0.010677	0.011088
RS	58	5.861891	3.293809	499.694096	0.007621	0.007989
RS	59	6.297261	3.293809	470.692127	0.007178	0.007532
RS	60	6.764425	3.293809	439.157618	0.006697	0.007033
RS	61	7.265703	3.293809	405.554623	0.006185	0.006501
RS	62	7.803588	3.293809	370.421207	0.005649	0.005941
RS	63	8.380752	3.293809	2033.592902	0.031014	0.032622
PA	4+25*2+4+6 0.082169865 0.032386135 8.380751717 78.959539862 2.262496524 1.064221083 0.632749710 0.504550262 0.510896179 0.584317949 0.705311672 0.887052938 1.150605317 1.495705392 1.883804229 2.241815603 2.485100244 2.566605712 2.510904906 2.388413757 2.262882157 2.163384076 2.095501753 2.062966298 2.071871298 2.122640258 2.205271101 2.302256985 2.397051996 2.521777525 3.293808517
//
IT	4694
RD	19
LK	-398776.908525
QD	-140.348949 -> -123.475399
RI	0.0019344698
TR	0.081122	0.032725
MT	8.437838
MM	C_pi: 1.796227, n_recomb: 67110.369252
RS	0	0.000000	91.613715	5.204890	0.000078	0.000002
RS	1	0.007314	91.613715	5.585805	0.000083	0.000022
RS	2	0.015163	91.613715	5.994615	0.000089	0.000061
RS	3	0.023586	91.613715	6.433366	0.000096	0.000089
RS	4	0.032625	2.321011	271.966752	0.004053	0.003474
RS	5	0.042325	2.321011	290.644534	0.004331	0.003641
RS	6	0.052735	1.098630	654.245001	0.009749	0.008137
RS	7	0.063906	1.098630	694.867108	0.010354	0.008648
RS	8	0.075894	0.646896	1247.327250	0.018586	0.015634
RS	9	0.088759	0.646896	1311.534541	0.019543	0.016940
RS	10	0.102564	0.510389	1739.963492	0.025927	0.022997
RS	11	0.117380	0.510389	1812.341156	0.027005	0.024684
RS	12	0.133279	0.513730	1871.565658	0.027888	0.025960
RS	13	0.150341	0.513730	1941.057863	0.028923	0.027442
RS	14	0.168651	0.585565	1765.878700	0.026313	0.025268
RS	15	0.188300	0.585565	1830.874100	0.027282	0.026549
RS	16	0.209386	0.705207	1577.379702	0.023504	0.023100
RS	17	0.232015	0.705207	1638.008846	0.024408	0.024253
RS	18	0.256298	0.886413	1355.077678	0.020192	0.020242
RS	19	0.282358	0.886413	1411.169442	0.021028	0.021231
RS	20	0.310323	1.151908	1132.777230	0.016879	0.017151
RS	21	0.340334	1.151908	1183.842367	0.017640	0.017959
RS	22	0.372540	1.503043	949.650254	0.014151	0.014457
RS	23	0.407102	1.503043	995.686800	0.014837	0.015129
RS	24	0.444191	1.901420	826.107681	0.012310	0.012571
RS	25	0.483993	1.901420	868.083537	0.012935	0.013164
RS	26	0.526707	2.271682	763.834162	0.011382	0.011587
RS	27	0.572544	2.271682	803.354852	0.011971	0.012145
RS	28	0.621733	2.524891	759.949713	0.011324	0.011488
RS	29	0.674521	2.524891	798.757759	0.011902	0.012053
RS	30	0.731169	2.610294	811.163865	0.012087	0.012248
RS	31	0.791961	2.610294	850.597473	0.012675	0.012856
RS	32	0.857199	2.552416	910.355816	0.013565	0.013783
RS	33	0.927208	2.552416	950.669615	0.014166	0.014439
RS	34	1.002338	2.424638	1042.141691	0.015529	0.015866
RS	35	1.082963	2.424638	1081.932085	0.016122	0.016535
RS	36	1.169484	2.293645	1183.230369	0.017631	0.018121
RS	37	1.262334	2.293645	1219.483993	0.018171	0.018735
RS	38	1.361975	2.189809	1311.119429	0.019537	0.020169
RS	39	1.468904	2.189809	1339.959293	0.019967	0.020658
RS	40	1.583653	2.118849	1408.931037	0.020994	0.021736
RS	41	1.706795	2.118849	1426.507231	0.021256	0.022038
RS	42	1.838944	2.084438	1461.107586	0.021772	0.022580
RS	43	1.980758	2.084438	1464.652324	0.021825	0.022650
RS	44	2.132944	2.092729	1455.333803	0.021686	0.022505
RS	45	2.296262	2.092729	1444.315340	0.021521	0.022332
RS	46	2.471524	2.144138	1392.505895	0.020749	0.021521
RS	47	2.659605	2.144138	1368.711052	0.020395	0.021136
RS	48	2.861442	2.228435	1288.556111	0.019201	0.019885
RS	49	3.078041	2.228435	1254.718887	0.018696	0.019342
RS	50	3.310482	2.327674	1164.109900	0.017346	0.017936
RS	51	3.559924	2.327674	1122.465864	0.016726	0.017280
RS	52	3.827611	2.424873	1033.318081	0.015397	0.015909
RS	53	4.114876	2.424873	985.321237	0.014682	0.015168
RS	54	4.423151	2.553292	887.581411	0.013226	0.013679
RS	55	4.753973	2.553292	837.220471	0.012475	0.012911
RS	56	5.108992	2.553292	782.283549	0.011657	0.012076
RS	57	5.489977	2.553292	723.568372	0.010782	0.011184
RS	58	5.898827	3.361533	513.074895	0.007645	0.008003
RS	59	6.337580	3.361533	484.227437	0.007215	0.007560
RS	60	6.808424	3.361533	452.709165	0.006746	0.007074
RS	61	7.313705	3.361533	418.975121	0.006243	0.006552
RS	62	7.855942	3.361533	383.558517	0.005715	0.006003
RS	63	8.437838	3.361533	2136.797484	0.031840	0.033454
PA	4+25*2+4+6 0.081121629 0.032724907 8.437838203 91.613715092 2.321010779 1.098629927 0.646895786 0.510388739 0.513730388 0.585565072 0.705206740 0.886412547 1.151908364 1.503042874 1.901420160 2.271682130 2.524891257 2.610293591 2.552416243 2.424637684 2.293645197 2.189808563 2.118849366 2.084438480 2.092729044 2.144138404 2.228434759 2.327673564 2.424872986 2.553292199 3.361532644
//
IT	5003
RD	20
LK	-398743.782870
QD	-131.388201 -> -115.911114
RI	0.0017492849
TR	0.080132	0.033050
MT	8.492063
MM	C_pi: 1.819392, n_recomb: 68606.369611
RS	0	0.000000	105.815416	4.610582	0.000067	0.000001
RS	1	0.007325	105.815416	4.948562	0.000072	0.000019
RS	2	0.015186	105.815416	5.311339	0.000077	0.000053
RS	3	0.023623	105.815416	5.700735	0.000083	0.000078
RS	4	0.032678	2.372127	272.396317	0.003970	0.003445
RS	5	0.042397	2.372127	291.158221	0.004244	0.003606
RS	6	0.052827	1.132013	650.267969	0.009478	0.007990
RS	7	0.064021	1.132013	690.913768	0.010071	0.008473
RS	8	0.076035	0.660863	1251.457664	0.018241	0.015437
RS	9	0.088929	0.660863	1316.524758	0.019190	0.016704
RS	10	0.102768	0.516167	1765.082060	0.025728	0.022900
RS	11	0.117620	0.516167	1839.175736	0.026808	0.024568
RS	12	0.133561	0.516559	1910.807413	0.027852	0.025984
RS	13	0.150668	0.516559	1982.151041	0.028892	0.027458
RS	14	0.169029	0.586832	1809.532076	0.026376	0.025361
RS	15	0.188735	0.586832	1876.280439	0.027348	0.026638
RS	16	0.209884	0.705094	1620.318322	0.023618	0.023223
RS	17	0.232582	0.705094	1682.590824	0.024525	0.024377
RS	18	0.256943	0.885649	1392.918403	0.020303	0.020353
RS	19	0.283089	0.885649	1450.544950	0.021143	0.021344
RS	20	0.311149	1.152842	1162.444892	0.016944	0.017211
RS	21	0.341265	1.152842	1214.888284	0.017708	0.018022
RS	22	0.373586	1.509635	971.159732	0.014156	0.014455
RS	23	0.408275	1.509635	1018.364943	0.014844	0.015130
RS	24	0.445505	1.917906	841.474070	0.012265	0.012519
RS	25	0.485462	1.917906	884.417638	0.012891	0.013113
RS	26	0.528346	2.300134	775.435459	0.011303	0.011500
RS	27	0.574371	2.300134	815.788289	0.011891	0.012058
RS	28	0.623767	2.563222	769.933119	0.011222	0.011378
RS	29	0.676781	2.563222	809.529607	0.011800	0.011941
RS	30	0.733679	2.652669	821.553237	0.011975	0.012124
RS	31	0.794744	2.652669	861.830175	0.012562	0.012727
RS	32	0.860282	2.592850	923.112275	0.013455	0.013654
RS	33	0.930620	2.592850	964.403406	0.014057	0.014306
RS	34	1.006111	2.460006	1058.966978	0.015435	0.015743
RS	35	1.087131	2.460006	1099.891717	0.016032	0.016411
RS	36	1.174085	2.323728	1205.160617	0.017566	0.018016
RS	37	1.267409	2.323728	1242.648879	0.018113	0.018633
RS	38	1.367569	2.215668	1338.355112	0.019508	0.020093
RS	39	1.475065	2.215668	1368.409129	0.019946	0.020587
RS	40	1.590435	2.141688	1440.954475	0.021003	0.021693
RS	41	1.714255	2.141688	1459.575288	0.021275	0.022003
RS	42	1.847145	2.105405	1496.701804	0.021816	0.022571
RS	43	1.989769	2.105405	1500.986914	0.021878	0.022652
RS	44	2.142840	2.113013	1492.631549	0.021756	0.022526
RS	45	2.307122	2.113013	1481.982719	0.021601	0.022365
RS	46	2.483438	2.164930	1429.463027	0.020836	0.021565
RS	47	2.672669	2.164930	1405.690928	0.020489	0.021192
RS	48	2.875761	2.250699	1323.633532	0.019293	0.019944
RS	49	3.093729	2.250699	1289.540515	0.018796	0.019413
RS	50	3.327662	2.351968	1196.547941	0.017441	0.018006
RS	51	3.578730	2.351968	1154.421819	0.016827	0.017361
RS	52	3.848189	2.451345	1062.901271	0.015493	0.015986
RS	53	4.137384	2.451345	1014.214783	0.014783	0.015254
RS	54	4.447763	2.583163	913.577882	0.013316	0.013756
RS	55	4.780876	2.583163	862.439288	0.012571	0.012996
RS	56	5.138389	2.583163	806.529504	0.011756	0.012166
RS	57	5.522088	2.583163	746.654572	0.010883	0.011278
RS	58	5.933893	3.426478	526.178466	0.007670	0.008017
RS	59	6.375862	3.426478	497.483809	0.007251	0.007587
RS	60	6.850204	3.426478	465.986184	0.006792	0.007113
RS	61	7.359290	3.426478	432.131596	0.006299	0.006602
RS	62	7.905666	3.426478	396.448106	0.005779	0.006061
RS	63	8.492063	3.426478	2239.234903	0.032639	0.034259
PA	4+25*2+4+6 0.080132211 0.033050103 8.492062573 105.815416424 2.372126866 1.132012864 0.660863342 0.516166885 0.516558762 0.586831890 0.705093754 0.885648774 1.152841853 1.509635143 1.917906100 2.300134050 2.563221794 2.652668892 2.592849696 2.460005694 2.323728379 2.215667732 2.141688240 2.105404602 2.113013174 2.164930029 2.250699428 2.351967520 2.451344621 2.583163065 3.426478093
//
IT	4997
RD	21
LK	-398713.391858
QD	-123.170150 -> -108.956232
RI	0.0015872042
TR	0.079197	0.033362
MT	8.543607
MM	C_pi: 1.841700, n_recomb: 70059.306149
RS	0	0.000000	121.702447	4.096719	0.000058	0.000001
RS	1	0.007335	121.702447	4.397494	0.000063	0.000017
RS	2	0.015208	121.702447	4.720375	0.000067	0.000047
RS	3	0.023658	121.702447	5.066988	0.000072	0.000068
RS	4	0.032729	2.416297	273.411811	0.003903	0.003424
RS	5	0.042464	2.416297	292.292425	0.004172	0.003579
RS	6	0.052914	1.164347	646.659171	0.009230	0.007852
RS	7	0.064130	1.164347	687.327983	0.009811	0.008311
RS	8	0.076169	0.674627	1254.915242	0.017912	0.015245
RS	9	0.089091	0.674627	1320.778045	0.018852	0.016476
RS	10	0.102961	0.521873	1788.638099	0.025530	0.022802
RS	11	0.117848	0.521873	1864.379396	0.026611	0.024451
RS	12	0.133827	0.519372	1948.337659	0.027810	0.026000
RS	13	0.150978	0.519372	2021.479196	0.028854	0.027467
RS	14	0.169387	0.588105	1851.728762	0.026431	0.025446
RS	15	0.189146	0.588105	1920.183626	0.027408	0.026720
RS	16	0.210355	0.704966	1662.193252	0.023726	0.023342
RS	17	0.233120	0.704966	1726.066233	0.024637	0.024494
RS	18	0.257554	0.884768	1430.050624	0.020412	0.020462
RS	19	0.283780	0.884768	1489.173968	0.021256	0.021456
RS	20	0.311930	1.153427	1191.607787	0.017009	0.017271
RS	21	0.342145	1.153427	1245.397667	0.017776	0.018086
RS	22	0.374576	1.515530	992.245023	0.014163	0.014456
RS	23	0.409386	1.515530	1040.591003	0.014853	0.015134
RS	24	0.446750	1.933301	856.453163	0.012225	0.012472
RS	25	0.486854	1.933301	900.337615	0.012851	0.013067
RS	26	0.529899	2.327237	786.644109	0.011228	0.011419
RS	27	0.576102	2.327237	827.800865	0.011816	0.011976
RS	28	0.625694	2.600127	779.486000	0.011126	0.011274
RS	29	0.678923	2.600127	819.839774	0.011702	0.011834
RS	30	0.736057	2.693751	831.413048	0.011867	0.012005
RS	31	0.797381	2.693751	872.497788	0.012454	0.012605
RS	32	0.863204	2.632208	935.185533	0.013348	0.013530
RS	33	0.933854	2.632208	977.414801	0.013951	0.014178
RS	34	1.009687	2.494521	1074.919249	0.015343	0.015624
RS	35	1.091082	2.494521	1116.939210	0.015943	0.016290
RS	36	1.178447	2.353127	1226.036851	0.017500	0.017914
RS	37	1.272221	2.353127	1264.726820	0.018052	0.018532
RS	38	1.372873	2.240952	1364.398829	0.019475	0.020016
RS	39	1.480907	2.240952	1395.646344	0.019921	0.020516
RS	40	1.596866	2.164012	1471.712186	0.021007	0.021648
RS	41	1.721331	2.164012	1491.373392	0.021287	0.021967
RS	42	1.854925	2.125861	1531.037019	0.021853	0.022559
RS	43	1.998317	2.125861	1536.075101	0.021925	0.022651
RS	44	2.152228	2.132737	1528.756795	0.021821	0.022544
RS	45	2.317428	2.132737	1518.502916	0.021675	0.022395
RS	46	2.494745	2.185041	1465.400215	0.020917	0.021605
RS	47	2.685069	2.185041	1441.681228	0.020578	0.021245
RS	48	2.889353	2.272109	1357.864642	0.019382	0.020001
RS	49	3.108620	2.272109	1323.544986	0.018892	0.019481
RS	50	3.343971	2.375203	1228.299506	0.017532	0.018073
RS	51	3.596585	2.375203	1185.716344	0.016924	0.017438
RS	52	3.867728	2.476551	1091.928019	0.015586	0.016062
RS	53	4.158759	2.476551	1042.572785	0.014881	0.015338
RS	54	4.471137	2.611494	939.134762	0.013405	0.013832
RS	55	4.806428	2.611494	887.232996	0.012664	0.013078
RS	56	5.166313	2.611494	830.368876	0.011852	0.012253
RS	57	5.552595	2.611494	769.356514	0.010982	0.011369
RS	58	5.967210	3.488766	538.996969	0.007693	0.008031
RS	59	6.412237	3.488766	510.453731	0.007286	0.007613
RS	60	6.889907	3.488766	478.981108	0.006837	0.007151
RS	61	7.402614	3.488766	445.016081	0.006352	0.006650
RS	62	7.952928	3.488766	409.081316	0.005839	0.006117
RS	63	8.543607	3.488766	2340.740118	0.033411	0.035037
PA	4+25*2+4+6 0.079197302 0.033362475 8.543606507 121.702447114 2.416297033 1.164347113 0.674627021 0.521872613 0.519372165 0.588104806 0.704966160 0.884767941 1.153426615 1.515529635 1.933301279 2.327236813 2.600127312 2.693751131 2.632207588 2.494520697 2.353126897 2.240952458 2.164011704 2.125860785 2.132736979 2.185040637 2.272109036 2.375202871 2.476550612 2.611493580 3.488765994
//
IT	4968
RD	22
LK	-398685.476112
QD	-115.620513 -> -102.551291
RI	0.0014444267
TR	0.078313	0.033663
MT	8.592693
MM	C_pi: 1.863201, n_recomb: 71470.434451
RS	0	0.000000	139.487228	3.648931	0.000051	0.000001
RS	1	0.007345	139.487228	3.917218	0.000055	0.000015
RS	2	0.015229	139.487228	4.205255	0.000059	0.000041
RS	3	0.023692	139.487228	4.514496	0.000063	0.000060
RS	4	0.032776	2.453843	274.959764	0.003847	0.003409
RS	5	0.042528	2.453843	293.990932	0.004113	0.003561
RS	6	0.052996	1.195636	643.391652	0.009002	0.007723
RS	7	0.064233	1.195636	684.083964	0.009572	0.008161
RS	8	0.076296	0.688192	1257.761764	0.017598	0.015060
RS	9	0.089244	0.688192	1324.360712	0.018530	0.016258
RS	10	0.103143	0.527507	1810.725896	0.025335	0.022701
RS	11	0.118063	0.527507	1888.048803	0.026417	0.024334
RS	12	0.134079	0.522166	1984.241965	0.027763	0.026011
RS	13	0.151271	0.522166	2059.129180	0.028811	0.027469
RS	14	0.169726	0.589381	1892.516835	0.026480	0.025524
RS	15	0.189537	0.589381	1962.632894	0.027461	0.026794
RS	16	0.210802	0.704829	1703.022666	0.023828	0.023455
RS	17	0.233629	0.704829	1768.454298	0.024744	0.024607
RS	18	0.258133	0.883789	1466.480215	0.020519	0.020568
RS	19	0.284436	0.883789	1527.063137	0.021366	0.021565
RS	20	0.312672	1.153710	1220.264316	0.017074	0.017333
RS	21	0.342981	1.153710	1275.369444	0.017845	0.018151
RS	22	0.375516	1.520799	1012.910785	0.014172	0.014460
RS	23	0.410441	1.520799	1062.370314	0.014864	0.015140
RS	24	0.447930	1.947702	871.052760	0.012188	0.012428
RS	25	0.488174	1.947702	915.852143	0.012814	0.013024
RS	26	0.531373	2.353076	797.478840	0.011158	0.011342
RS	27	0.577745	2.353076	839.412647	0.011745	0.011898
RS	28	0.627522	2.635685	788.632961	0.011034	0.011175
RS	29	0.680956	2.635685	829.714484	0.011609	0.011733
RS	30	0.738314	2.733598	840.777428	0.011764	0.011892
RS	31	0.799885	2.733598	882.636268	0.012350	0.012488
RS	32	0.865978	2.670531	946.620107	0.013245	0.013410
RS	33	0.936925	2.670531	989.750041	0.013848	0.014055
RS	34	1.013083	2.528208	1090.053137	0.015252	0.015509
RS	35	1.094835	2.528208	1133.130361	0.015855	0.016173
RS	36	1.182591	2.381858	1245.918706	0.017433	0.017813
RS	37	1.276792	2.381858	1285.777623	0.017990	0.018433
RS	38	1.377912	2.265677	1389.309918	0.019439	0.019940
RS	39	1.486459	2.265677	1421.729277	0.019893	0.020445
RS	40	1.602978	2.185834	1501.258686	0.021005	0.021602
RS	41	1.728055	2.185834	1521.953969	0.021295	0.021929
RS	42	1.862319	2.145829	1564.155445	0.021885	0.022545
RS	43	2.006443	2.145829	1569.956499	0.021967	0.022647
RS	44	2.161153	2.151927	1563.743063	0.021880	0.022559
RS	45	2.327226	2.151927	1553.906506	0.021742	0.022421
RS	46	2.505496	2.204512	1500.338000	0.020992	0.021643
RS	47	2.696860	2.204512	1476.700020	0.020662	0.021295
RS	48	2.902278	2.292723	1391.259401	0.019466	0.020055
RS	49	3.122784	2.292723	1356.740531	0.018983	0.019546
RS	50	3.359484	2.397459	1259.367217	0.017621	0.018139
RS	51	3.613570	2.397459	1216.351095	0.017019	0.017514
RS	52	3.886317	2.500588	1120.396883	0.015676	0.016136
RS	53	4.179096	2.500588	1070.393392	0.014977	0.015420
RS	54	4.493379	2.638399	964.249716	0.013492	0.013906
RS	55	4.830745	2.638399	911.599110	0.012755	0.013158
RS	56	5.192889	2.638399	853.798943	0.011946	0.012338
RS	57	5.581630	2.638399	791.671157	0.011077	0.011456
RS	58	5.998924	3.548548	551.534337	0.007717	0.008046
RS	59	6.446866	3.548548	523.141069	0.007320	0.007639
RS	60	6.927707	3.548548	491.697319	0.006880	0.007187
RS	61	7.443865	3.548548	457.631087	0.006403	0.006695
RS	62	7.997932	3.548548	421.459462	0.005897	0.006171
RS	63	8.592693	3.548548	2441.219409	0.034157	0.035788
[truncated: 10,009,775 more chars]
