# Supplementary material for: Recent speciation associated with range expansion and a shift to self-fertilization in North American Arabidopsis
Source: Nat Commun. 2022 Dec 8;13:7564. doi: 10.1038/s41467-022-35368-1 (PMC9732334; doi:10.1038/s41467-022-35368-1)
Supplement: Supplementary file 5 — Source Data [file 41467_2022_35368_MOESM5_ESM.zip › Source Data/SuppFig19-3_lyrMI3_24.psmc]

CC
CC	Brief Description of the file format:
CC	  CC  comments
CC	  MM  useful-messages
CC	  RD  round-of-iterations
CC	  LL  \log[P(sequence)]
CC	  QD  Q-before-opt Q-after-opt
CC	  TR  \theta_0 \rho_0
CC	  RS  k t_k \lambda_k \pi_k \sum_{l\not=k}A_{kl} A_{kk}
CC	  DC  begin end best-k t_k+\Delta_k max-prob
CC
MM	Version: 0.6.5-r67
MM	pattern:4+25*2+4+6, n:63, n_free_lambdas:28
MM	n_iterations:25, skip:1, max_t:5, theta/rho:5
MM	is_decoding:0
MM	n_seqs:27, sum_L:1236840, sum_n:156443
RD	0
LK	0.000000
QD	0.000000 -> 0.000000
RI	inf
TR	0.135231	0.027046
MT	5.000000
MM	C_pi: 1.000000, n_recomb: 33005.527349
RS	0	0.000000	1.000000	209.050199	0.006334	0.000000
RS	1	0.006440	1.000000	221.058468	0.006698	0.000000
RS	2	0.013294	1.000000	233.657831	0.007079	0.000000
RS	3	0.020590	1.000000	246.864324	0.007479	0.000000
RS	4	0.028356	1.000000	260.692511	0.007898	0.000000
RS	5	0.036622	1.000000	275.155143	0.008337	0.000000
RS	6	0.045421	1.000000	290.262766	0.008794	0.000000
RS	7	0.054785	1.000000	306.023290	0.009272	0.000000
RS	8	0.064753	1.000000	322.441514	0.009769	0.000000
RS	9	0.075363	1.000000	339.518602	0.010287	0.000000
RS	10	0.086656	1.000000	357.251506	0.010824	0.000000
RS	11	0.098677	1.000000	375.632341	0.011381	0.000000
RS	12	0.111471	1.000000	394.647714	0.011957	0.000000
RS	13	0.125090	1.000000	414.278001	0.012552	0.000000
RS	14	0.139585	1.000000	434.496574	0.013164	0.000000
RS	15	0.155014	1.000000	455.268993	0.013794	0.000000
RS	16	0.171437	1.000000	476.552159	0.014439	0.000000
RS	17	0.188917	1.000000	498.293441	0.015097	0.000000
RS	18	0.207523	1.000000	520.429790	0.015768	0.000000
RS	19	0.227327	1.000000	542.886850	0.016448	0.000000
RS	20	0.248406	1.000000	565.578089	0.017136	0.000000
RS	21	0.270843	1.000000	588.403978	0.017827	0.000000
RS	22	0.294725	1.000000	611.251225	0.018520	0.000000
RS	23	0.320144	1.000000	633.992128	0.019209	0.000000
RS	24	0.347201	1.000000	656.484055	0.019890	0.000000
RS	25	0.376000	1.000000	678.569110	0.020559	0.000000
RS	26	0.406654	1.000000	700.074034	0.021211	0.000000
RS	27	0.439282	1.000000	720.810384	0.021839	0.000000
RS	28	0.474011	1.000000	740.575054	0.022438	0.000000
RS	29	0.510976	1.000000	759.151205	0.023001	0.000000
RS	30	0.550322	1.000000	776.309654	0.023521	0.000000
RS	31	0.592202	1.000000	791.810789	0.023990	0.000000
RS	32	0.636779	1.000000	805.407075	0.024402	0.000000
RS	33	0.684227	1.000000	816.846194	0.024749	0.000000
RS	34	0.734730	1.000000	825.874866	0.025022	0.000000
RS	35	0.788485	1.000000	832.243371	0.025215	0.000000
RS	36	0.845702	1.000000	835.710777	0.025320	0.000000
RS	37	0.906604	1.000000	836.050852	0.025331	0.000000
RS	38	0.971428	1.000000	833.058586	0.025240	0.000000
RS	39	1.040426	1.000000	826.557240	0.025043	0.000000
RS	40	1.113868	1.000000	816.405755	0.024735	0.000000
RS	41	1.192040	1.000000	802.506324	0.024314	0.000000
RS	42	1.275245	1.000000	784.811874	0.023778	0.000000
RS	43	1.363809	1.000000	763.333136	0.023127	0.000000
RS	44	1.458076	1.000000	738.144943	0.022364	0.000000
RS	45	1.558414	1.000000	709.391355	0.021493	0.000000
RS	46	1.665214	1.000000	677.289171	0.020520	0.000000
RS	47	1.778891	1.000000	642.129386	0.019455	0.000000
RS	48	1.899889	1.000000	604.276192	0.018308	0.000000
RS	49	2.028679	1.000000	564.163150	0.017093	0.000000
RS	50	2.165763	1.000000	522.286279	0.015824	0.000000
RS	51	2.311675	1.000000	479.193935	0.014519	0.000000
RS	52	2.466983	1.000000	435.473529	0.013194	0.000000
RS	53	2.632293	1.000000	391.735363	0.011869	0.000000
RS	54	2.808249	1.000000	348.594081	0.010562	0.000000
RS	55	2.995536	1.000000	306.648479	0.009291	0.000000
RS	56	3.194884	1.000000	266.460670	0.008073	0.000000
RS	57	3.407070	1.000000	228.535739	0.006924	0.000000
RS	58	3.632920	1.000000	193.303200	0.005857	0.000000
RS	59	3.873315	1.000000	161.101519	0.004881	0.000000
RS	60	4.129191	1.000000	132.166908	0.004004	0.000000
RS	61	4.401545	1.000000	106.627352	0.003231	0.000000
RS	62	4.691438	1.000000	84.502469	0.002560	0.000000
RS	63	5.000000	1.000000	237.225856	0.007187	0.000000
PA	4+25*2+4+6 0.135231174 0.027046235 5.000000000 1.000000000 1.000000000 1.000000000 1.000000000 1.000000000 1.000000000 1.000000000 1.000000000 1.000000000 1.000000000 1.000000000 1.000000000 1.000000000 1.000000000 1.000000000 1.000000000 1.000000000 1.000000000 1.000000000 1.000000000 1.000000000 1.000000000 1.000000000 1.000000000 1.000000000 1.000000000 1.000000000 1.000000000
//
IT	4424
RD	1
LK	-411573.756767
QD	-1235.491273 -> -656.150529
RI	0.0474859914
TR	0.118158	0.024211
MT	6.076102
MM	C_pi: 1.091198, n_recomb: 32249.782315
RS	0	0.000000	0.741107	289.184579	0.008967	0.000187
RS	1	0.006764	0.741107	305.871102	0.009484	0.001645
RS	2	0.013985	0.741107	323.315940	0.010025	0.004005
RS	3	0.021695	0.741107	341.525049	0.010590	0.006386
RS	4	0.029926	0.579684	460.128288	0.014268	0.008497
RS	5	0.038714	0.579684	483.665129	0.014997	0.010546
RS	6	0.048096	0.553693	531.496656	0.016481	0.012674
RS	7	0.058113	0.553693	557.002565	0.017272	0.014758
RS	8	0.068808	0.564103	572.349074	0.017747	0.016598
RS	9	0.080226	0.564103	598.494757	0.018558	0.018058
RS	10	0.092416	0.604289	583.841659	0.018104	0.019085
RS	11	0.105430	0.604289	609.706978	0.018906	0.019732
RS	12	0.119325	0.665441	577.991664	0.017922	0.020080
RS	13	0.134160	0.665441	603.140034	0.018702	0.020194
RS	14	0.149998	0.740980	565.075286	0.017522	0.020136
RS	15	0.166907	0.740980	589.355679	0.018275	0.019966
RS	16	0.184960	0.825059	551.895487	0.017113	0.019714
RS	17	0.204235	0.825059	575.304917	0.017839	0.019370
RS	18	0.224812	0.913084	541.709499	0.016797	0.018940
RS	19	0.246782	0.913084	564.297386	0.017498	0.018467
RS	20	0.270238	0.999134	536.938851	0.016649	0.018008
RS	21	0.295280	0.999134	558.769664	0.017326	0.017603
RS	22	0.322016	1.077654	538.745232	0.016705	0.017267
RS	23	0.350560	1.077654	559.849501	0.017360	0.017003
RS	24	0.381035	1.145737	546.698123	0.016952	0.016809
RS	25	0.413572	1.145737	567.021479	0.017582	0.016684
RS	26	0.448309	1.201860	559.961877	0.017363	0.016629
RS	27	0.485395	1.201860	579.336286	0.017964	0.016649
RS	28	0.524990	1.245157	577.661735	0.017912	0.016745
RS	29	0.567263	1.245157	595.779724	0.018474	0.016921
RS	30	0.612396	1.275847	598.561603	0.018560	0.017175
RS	31	0.660581	1.275847	614.949519	0.019068	0.017505
RS	32	0.712025	1.295532	620.772594	0.019249	0.017906
RS	33	0.766948	1.295532	634.778602	0.019683	0.018366
RS	34	0.825587	1.307041	641.646146	0.019896	0.018866
RS	35	0.888192	1.307041	652.463887	0.020232	0.019379
RS	36	0.955031	1.313722	658.008812	0.020404	0.019876
RS	37	1.026392	1.313722	664.749089	0.020613	0.020327
RS	38	1.102579	1.318413	666.745587	0.020674	0.020707
RS	39	1.183919	1.318413	668.542807	0.020730	0.020993
RS	40	1.270760	1.322931	665.304839	0.020630	0.021171
RS	41	1.363476	1.322931	661.433674	0.020510	0.021229
RS	42	1.462463	1.328180	651.937944	0.020215	0.021161
RS	43	1.568145	1.328180	641.925261	0.019905	0.020964
RS	44	1.680975	1.334473	625.784051	0.019404	0.020639
RS	45	1.801436	1.334473	609.508897	0.018900	0.020191
RS	46	1.930046	1.341635	586.991598	0.018201	0.019627
RS	47	2.067354	1.341635	564.753642	0.017512	0.018960
RS	48	2.213950	1.349041	536.753953	0.016644	0.018204
RS	49	2.370461	1.349041	509.295559	0.015792	0.017371
RS	50	2.537558	1.355931	477.123156	0.014795	0.016476
RS	51	2.715957	1.355931	445.618637	0.013818	0.015529
RS	52	2.906423	1.361915	410.766683	0.012737	0.014538
RS	53	3.109771	1.361915	376.791530	0.011684	0.013511
RS	54	3.326874	1.370000	340.244369	0.010550	0.012457
RS	55	3.558661	1.370000	305.865615	0.009484	0.011384
RS	56	3.806126	1.370000	271.781718	0.008427	0.010304
RS	57	4.070328	1.370000	238.516448	0.007396	0.009230
RS	58	4.352401	1.416012	200.544242	0.006218	0.008176
RS	59	4.653553	1.416012	172.507018	0.005349	0.007156
RS	60	4.975074	1.416012	146.237570	0.004535	0.006184
RS	61	5.318342	1.416012	122.050054	0.003785	0.005272
RS	62	5.684828	1.416012	100.181163	0.003106	0.004430
RS	63	6.076102	1.416012	320.531851	0.009939	0.015384
PA	4+25*2+4+6 0.118157718 0.024210777 6.076102257 0.741106987 0.579684258 0.553692818 0.564103127 0.604289055 0.665440559 0.740980148 0.825058937 0.913084030 0.999134064 1.077653885 1.145736694 1.201860428 1.245157242 1.275847435 1.295532465 1.307041407 1.313721895 1.318412781 1.322931290 1.328179836 1.334472656 1.341635227 1.349041462 1.355931282 1.361914635 1.369999886 1.416011989
//
IT	4395
RD	2
LK	-410670.118608
QD	-697.449826 -> -501.067372
RI	0.0436311406
TR	0.110124	0.023587
MT	6.662999
MM	C_pi: 1.175615, n_recomb: 33827.576513
RS	0	0.000000	0.943858	243.655692	0.007203	0.000141
RS	1	0.006918	0.943858	258.565180	0.007644	0.001221
RS	2	0.014314	0.943858	274.244709	0.008107	0.002963
RS	3	0.022222	0.943858	290.713791	0.008594	0.004754
RS	4	0.030677	0.561133	516.369899	0.015265	0.008114
RS	5	0.039717	0.561133	543.026164	0.016053	0.010069
RS	6	0.049382	0.489766	652.648315	0.019293	0.012744
RS	7	0.059716	0.489766	682.817274	0.020185	0.015111
RS	8	0.070765	0.477174	731.901890	0.021636	0.017172
RS	9	0.082578	0.477174	762.857385	0.022551	0.019366
RS	10	0.095208	0.508701	745.180531	0.022029	0.019906
RS	11	0.108712	0.508701	775.277197	0.022918	0.021488
RS	12	0.123151	0.572162	716.974467	0.021195	0.020755
RS	13	0.138588	0.572162	745.614663	0.022042	0.021827
RS	14	0.155092	0.660493	671.792338	0.019859	0.020442
RS	15	0.172739	0.660493	698.836272	0.020659	0.021190
RS	16	0.191607	0.767983	625.362987	0.018487	0.019636
RS	17	0.211779	0.767983	650.860916	0.019241	0.020161
RS	18	0.233347	0.889971	584.656507	0.017283	0.018598
RS	19	0.256407	0.889971	608.740032	0.017995	0.018894
RS	20	0.281063	1.018141	554.038577	0.016378	0.017494
RS	21	0.307424	1.018141	576.895748	0.017054	0.017717
RS	22	0.335608	1.141955	535.442115	0.015829	0.016649
RS	23	0.365743	1.141955	557.270929	0.016474	0.016898
RS	24	0.397962	1.253885	527.939874	0.015607	0.016152
RS	25	0.432409	1.253885	548.875462	0.016226	0.016440
RS	26	0.469240	1.348400	530.196128	0.015673	0.015978
RS	27	0.508619	1.348400	550.267829	0.016267	0.016325
RS	28	0.550722	1.420970	541.278274	0.016001	0.016139
RS	29	0.595737	1.420970	560.371176	0.016566	0.016576
RS	30	0.643866	1.469779	559.957832	0.016553	0.016660
RS	31	0.695325	1.469779	577.760099	0.017080	0.017202
RS	32	0.750344	1.496990	584.064452	0.017266	0.017529
RS	33	0.809169	1.496990	600.022032	0.017738	0.018165
RS	34	0.872063	1.508450	610.148326	0.018037	0.018663
RS	35	0.939308	1.508450	623.465830	0.018431	0.019323
RS	36	1.011204	1.511807	633.706031	0.018733	0.019850
RS	37	1.088075	1.511807	643.428154	0.019021	0.020412
RS	38	1.170263	1.513539	650.245106	0.019222	0.020808
RS	39	1.258136	1.513539	655.401756	0.019375	0.021163
RS	40	1.352089	1.517458	656.265782	0.019400	0.021316
RS	41	1.452541	1.517458	656.024788	0.019393	0.021404
RS	42	1.559942	1.525083	649.598025	0.019203	0.021268
RS	43	1.674773	1.525083	643.389897	0.019020	0.021078
RS	44	1.797547	1.536541	629.350506	0.018605	0.020656
RS	45	1.928815	1.536541	616.957692	0.018238	0.020207
RS	46	2.069163	1.550855	595.904566	0.017616	0.019541
RS	47	2.219220	1.550855	577.497253	0.017072	0.018883
RS	48	2.379658	1.566093	550.749606	0.016281	0.018042
RS	49	2.551195	1.566093	526.868296	0.015575	0.017236
RS	50	2.734598	1.580184	495.970805	0.014662	0.016289
RS	51	2.930689	1.580184	467.510673	0.013820	0.015382
RS	52	3.140345	1.592129	433.807803	0.012824	0.014369
RS	53	3.364504	1.592129	402.049020	0.011885	0.013389
RS	54	3.604169	1.607871	365.618125	0.010808	0.012307
RS	55	3.860415	1.607871	332.531187	0.009830	0.011285
RS	56	4.134387	1.607871	299.073598	0.008841	0.010248
RS	57	4.427311	1.607871	265.783954	0.007857	0.009208
RS	58	4.740499	1.706197	221.038124	0.006534	0.007941
RS	59	5.075353	1.706197	193.689215	0.005726	0.007020
RS	60	5.433372	1.706197	167.404049	0.004949	0.006127
RS	61	5.816157	1.706197	142.572344	0.004215	0.005275
RS	62	6.225422	1.706197	119.528479	0.003533	0.004477
RS	63	6.662999	1.706197	417.520788	0.012343	0.016357
PA	4+25*2+4+6 0.110124245 0.023586977 6.662999024 0.943858031 0.561132942 0.489766394 0.477173523 0.508701316 0.572162201 0.660492641 0.767983317 0.889971225 1.018141486 1.141954892 1.253884869 1.348399978 1.420969964 1.469779224 1.496989533 1.508449555 1.511807026 1.513539446 1.517458115 1.525082634 1.536540570 1.550855017 1.566093062 1.580184251 1.592129389 1.607870678 1.706196518
//
IT	4711
RD	3
LK	-410333.613871
QD	-548.110393 -> -440.465827
RI	0.0339430480
TR	0.105169	0.023678
MT	7.017216
MM	C_pi: 1.251029, n_recomb: 36102.362721
RS	0	0.000000	1.348981	184.250432	0.005104	0.000106
RS	1	0.007004	1.348981	196.116260	0.005432	0.000909
RS	2	0.014499	1.348981	208.668947	0.005780	0.002176
RS	3	0.022520	1.348981	221.937103	0.006147	0.003439
RS	4	0.031101	0.621863	509.804638	0.014121	0.007571
RS	5	0.040284	0.621863	537.300463	0.014883	0.009195
RS	6	0.050110	0.498082	704.779413	0.019522	0.012516
RS	7	0.060625	0.498082	737.943512	0.020440	0.014704
RS	8	0.071876	0.459506	835.417150	0.023140	0.017452
RS	9	0.083914	0.459506	870.149872	0.024102	0.019770
RS	10	0.096797	0.478504	869.216342	0.024076	0.020593
RS	11	0.110581	0.478504	902.933912	0.025010	0.022470
RS	12	0.125331	0.537340	835.023423	0.023129	0.021514
RS	13	0.141114	0.537340	866.928575	0.024013	0.022934
RS	14	0.158003	0.627685	770.730231	0.021348	0.021021
RS	15	0.176074	0.627685	800.683020	0.022178	0.022122
RS	16	0.195412	0.744296	701.829373	0.019440	0.019941
RS	17	0.216104	0.744296	729.875183	0.020217	0.020811
RS	18	0.238245	0.883579	639.709863	0.017719	0.018645
RS	19	0.261937	0.883579	665.977251	0.018447	0.019261
RS	20	0.287289	1.036778	591.071905	0.016372	0.017333
RS	21	0.314416	1.036778	615.781069	0.017057	0.017823
RS	22	0.343444	1.190088	558.907156	0.015481	0.016338
RS	23	0.374504	1.190088	582.339013	0.016130	0.016806
RS	24	0.407741	1.332236	541.862701	0.015009	0.015749
RS	25	0.443305	1.332236	564.262866	0.015630	0.016213
RS	26	0.481360	1.453847	538.098365	0.014905	0.015529
RS	27	0.522081	1.453847	559.616554	0.015501	0.016013
RS	28	0.565655	1.546261	546.641606	0.015141	0.015691
RS	29	0.612280	1.546261	567.281866	0.015713	0.016233
RS	30	0.662171	1.604992	566.299188	0.015686	0.016264
RS	31	0.715557	1.604992	585.842184	0.016227	0.016883
RS	32	0.772682	1.632510	594.625652	0.016471	0.017231
RS	33	0.833808	1.632510	612.548042	0.016967	0.017924
RS	34	0.899216	1.637872	627.316462	0.017376	0.018497
RS	35	0.969206	1.637872	642.766288	0.017804	0.019201
RS	36	1.044097	1.633369	658.365178	0.018236	0.019821
RS	37	1.124235	1.633369	670.257421	0.018565	0.020413
RS	38	1.209985	1.629226	681.669429	0.018882	0.020881
RS	39	1.301742	1.629226	688.888030	0.019082	0.021251
RS	40	1.399926	1.631032	692.657702	0.019186	0.021430
RS	41	1.504988	1.631032	694.265869	0.019230	0.021522
RS	42	1.617408	1.640573	688.815424	0.019080	0.021363
RS	43	1.737702	1.640573	684.204048	0.018952	0.021172
RS	44	1.866423	1.657447	669.489426	0.018544	0.020693
RS	45	2.004160	1.657447	658.452259	0.018238	0.020248
RS	46	2.151544	1.679560	635.699276	0.017608	0.019513
RS	47	2.309252	1.679560	618.421997	0.017130	0.018870
RS	48	2.478006	1.703389	589.689132	0.016334	0.017971
RS	49	2.658581	1.703389	566.674003	0.015696	0.017192
RS	50	2.851803	1.725348	533.997007	0.014791	0.016212
RS	51	3.058560	1.725348	506.025319	0.014016	0.015339
RS	52	3.279799	1.743748	470.770964	0.013040	0.014316
RS	53	3.516535	1.743748	438.976691	0.012159	0.013372
RS	54	3.769853	1.767587	400.344045	0.011089	0.012278
RS	55	4.040914	1.767587	366.723743	0.010158	0.011293
RS	56	4.330961	1.767587	332.289489	0.009204	0.010287
RS	57	4.641325	1.767587	297.601360	0.008243	0.009274
RS	58	4.973427	1.920440	244.165793	0.006763	0.007834
RS	59	5.328792	1.920440	216.657449	0.006001	0.006983
RS	60	5.709047	1.920440	189.742824	0.005256	0.006147
RS	61	6.115938	1.920440	163.855426	0.004539	0.005341
RS	62	6.551329	1.920440	139.390404	0.003861	0.004575
RS	63	7.017216	1.920440	519.737132	0.014396	0.017532
PA	4+25*2+4+6 0.105169479 0.023677718 7.017216442 1.348980514 0.621862551 0.498082011 0.459505958 0.478503580 0.537340047 0.627685197 0.744295843 0.883578548 1.036778266 1.190088382 1.332236082 1.453846601 1.546261024 1.604991915 1.632509642 1.637871817 1.633368551 1.629225526 1.631031569 1.640573272 1.657446998 1.679559999 1.703388751 1.725347976 1.743748414 1.767586523 1.920439953
//
IT	3927
RD	4
LK	-410134.005716
QD	-480.339252 -> -400.357358
RI	0.0254967985
TR	0.101533	0.024036
MT	7.258000
MM	C_pi: 1.314062, n_recomb: 38457.620579
RS	0	0.000000	1.928766	138.351877	0.003598	0.000081
RS	1	0.007061	1.928766	147.573481	0.003837	0.000695
RS	2	0.014620	1.928766	157.368592	0.004092	0.001641
RS	3	0.022714	1.928766	167.766889	0.004362	0.002546
RS	4	0.031379	0.708834	484.511994	0.012599	0.007069
RS	5	0.040655	0.708834	511.801876	0.013308	0.008385
RS	6	0.050587	0.528323	722.807592	0.018795	0.012180
RS	7	0.061220	0.528323	757.989575	0.019710	0.014103
RS	8	0.072603	0.462922	904.390863	0.023517	0.017533
RS	9	0.084791	0.462922	942.361316	0.024504	0.019788
RS	10	0.097839	0.469209	967.111190	0.025147	0.021087
RS	11	0.111808	0.469209	1004.150739	0.026111	0.023038
RS	12	0.126764	0.522324	936.175716	0.024343	0.022152
RS	13	0.142775	0.522324	971.167502	0.025253	0.023701
RS	14	0.159917	0.611804	860.403259	0.022373	0.021568
RS	15	0.178270	0.611804	893.195893	0.023225	0.022816
RS	16	0.197919	0.732531	774.919903	0.020150	0.020285
RS	17	0.218955	0.732531	805.548338	0.020946	0.021310
RS	18	0.241476	0.882121	695.867855	0.018094	0.018772
RS	19	0.265587	0.882121	724.435637	0.018837	0.019540
RS	20	0.291401	1.052175	632.628616	0.016450	0.017274
RS	21	0.319038	1.052175	659.356788	0.017145	0.017891
RS	22	0.348626	1.226679	589.592042	0.015331	0.016136
RS	23	0.380303	1.226679	614.814123	0.015987	0.016707
RS	24	0.414217	1.391418	565.144264	0.014695	0.015451
RS	25	0.450526	1.391418	589.188724	0.015320	0.015997
RS	26	0.489398	1.533641	557.017060	0.014484	0.015176
RS	27	0.531015	1.533641	580.127934	0.015085	0.015720
RS	28	0.575571	1.640603	564.276163	0.014673	0.015324
RS	29	0.623273	1.640603	586.553406	0.015252	0.015908
RS	30	0.674343	1.704958	585.841530	0.015233	0.015929
RS	31	0.729019	1.704958	607.138454	0.015787	0.016576
RS	32	0.787555	1.729391	619.056874	0.016097	0.016973
RS	33	0.850225	1.729391	638.861275	0.016612	0.017683
RS	34	0.917320	1.726216	658.775782	0.017130	0.018347
RS	35	0.989153	1.726216	676.155391	0.017582	0.019061
RS	36	1.066057	1.712318	697.411113	0.018135	0.019787
RS	37	1.148392	1.712318	711.123286	0.018491	0.020387
RS	38	1.236540	1.701475	727.091547	0.018906	0.020939
RS	39	1.330913	1.701475	735.853412	0.019134	0.021315
RS	40	1.431949	1.700792	742.057179	0.019295	0.021533
RS	41	1.540119	1.700792	744.828669	0.019368	0.021631
RS	42	1.655927	1.712123	739.464433	0.019228	0.021462
RS	43	1.779912	1.712123	735.626558	0.019128	0.021280
RS	44	1.912652	1.734411	719.046468	0.018697	0.020754
RS	45	2.054765	1.734411	708.456846	0.018422	0.020325
RS	46	2.206912	1.764394	682.684970	0.017752	0.019529
RS	47	2.369801	1.764394	665.608711	0.017308	0.018910
RS	48	2.544193	1.796925	633.611275	0.016476	0.017959
RS	49	2.730898	1.796925	610.577378	0.015877	0.017210
RS	50	2.930787	1.826874	574.999524	0.014952	0.016198
RS	51	3.144789	1.826874	546.735997	0.014217	0.015359
RS	52	3.373902	1.851843	509.024151	0.013236	0.014324
RS	53	3.619193	1.851843	476.570966	0.012392	0.013413
RS	54	3.881803	1.883902	435.007551	0.011311	0.012303
RS	55	4.162957	1.883902	400.432009	0.010412	0.011351
RS	56	4.463962	1.883902	364.693317	0.009483	0.010373
RS	57	4.786221	1.883902	328.372375	0.008539	0.009380
RS	58	5.131235	2.091707	265.554545	0.006905	0.007779
RS	59	5.500610	2.091707	237.867881	0.006185	0.006985
RS	60	5.896066	2.091707	210.400270	0.005471	0.006197
RS	61	6.319446	2.091707	183.610930	0.004774	0.005427
RS	62	6.772720	2.091707	157.935042	0.004107	0.004688
RS	63	7.258000	2.091707	620.545662	0.016136	0.018758
PA	4+25*2+4+6 0.101533146 0.024035771 7.257999607 1.928765952 0.708833970 0.528322921 0.462921656 0.469208916 0.522324313 0.611803847 0.732530646 0.882120770 1.052175062 1.226679387 1.391418143 1.533640842 1.640603391 1.704957985 1.729391328 1.726215984 1.712318322 1.701474926 1.700792196 1.712122741 1.734411140 1.764393655 1.796924576 1.826873684 1.851843002 1.883901638 2.091706719
//
IT	4205
RD	5
LK	-409980.426065
QD	-433.673361 -> -366.694643
RI	0.0194172120
TR	0.098573	0.024495
MT	7.440084
MM	C_pi: 1.367348, n_recomb: 40743.898016
RS	0	0.000000	2.674223	106.293306	0.002609	0.000064
RS	1	0.007103	2.674223	113.540358	0.002787	0.000547
RS	2	0.014709	2.674223	121.258600	0.002976	0.001275
RS	3	0.022857	2.674223	129.475308	0.003178	0.001946
RS	4	0.031583	0.804653	457.504404	0.011229	0.006644
RS	5	0.040928	0.804653	484.198511	0.011884	0.007716
RS	6	0.050938	0.566420	725.338333	0.017802	0.011816
RS	7	0.061658	0.566420	761.883582	0.018699	0.013487
RS	8	0.073140	0.474162	952.653516	0.023382	0.017490
RS	9	0.085437	0.474162	993.437895	0.024382	0.019630
RS	10	0.098608	0.468169	1047.043287	0.025698	0.021427
RS	11	0.112714	0.468169	1087.161510	0.026683	0.023372
RS	12	0.127822	0.515626	1024.287250	0.025140	0.022661
RS	13	0.144003	0.515626	1062.185065	0.026070	0.024254
RS	14	0.161333	0.603373	941.590940	0.023110	0.022035
RS	15	0.179894	0.603373	977.084219	0.023981	0.023348
RS	16	0.199774	0.726132	843.112816	0.020693	0.020603
RS	17	0.221065	0.726132	876.229792	0.021506	0.021702
RS	18	0.243869	0.882639	749.796629	0.018403	0.018909
RS	19	0.268292	0.882639	780.611853	0.019159	0.019758
RS	20	0.294450	1.065218	673.865146	0.016539	0.017249
RS	21	0.322466	1.065218	702.587274	0.017244	0.017934
RS	22	0.352472	1.256338	621.330234	0.015250	0.015983
RS	23	0.384609	1.256338	648.330285	0.015912	0.016607
RS	24	0.419028	1.439379	590.477970	0.014492	0.015209
RS	25	0.455892	1.439379	616.153890	0.015123	0.015795
RS	26	0.495374	1.598630	578.670085	0.014203	0.014878
RS	27	0.537661	1.598630	603.348223	0.014808	0.015450
RS	28	0.582951	1.717384	585.073792	0.014360	0.015006
RS	29	0.631457	1.717384	608.941246	0.014946	0.015606
RS	30	0.683409	1.785340	608.793278	0.014942	0.015632
RS	31	0.739051	1.785340	631.771211	0.015506	0.016287
RS	32	0.798644	1.805331	647.031786	0.015880	0.016738
RS	33	0.862471	1.805331	668.616113	0.016410	0.017449
RS	34	0.930830	1.792856	693.863611	0.017030	0.018204
RS	35	1.004045	1.792856	713.035679	0.017500	0.018917
RS	36	1.082460	1.769238	740.111212	0.018165	0.019746
RS	37	1.166444	1.769238	755.458655	0.018542	0.020348
RS	38	1.256393	1.751556	776.041078	0.019047	0.020983
RS	39	1.352731	1.751556	786.102138	0.019294	0.021367
RS	40	1.455911	1.748232	794.608712	0.019503	0.021626
RS	41	1.566420	1.748232	798.239022	0.019592	0.021735
RS	42	1.684778	1.761097	792.621554	0.019454	0.021561
RS	43	1.811541	1.761097	789.207254	0.019370	0.021394
RS	44	1.947309	1.788439	770.275208	0.018905	0.020829
RS	45	2.092719	1.788439	759.764019	0.018647	0.020421
RS	46	2.248457	1.825883	730.434508	0.017927	0.019572
RS	47	2.415256	1.825883	713.200427	0.017504	0.018980
RS	48	2.593902	1.866733	677.436712	0.016627	0.017981
RS	49	2.785237	1.866733	654.062852	0.016053	0.017263
RS	50	2.990161	1.904357	615.174982	0.015099	0.016220
RS	51	3.209640	1.904357	586.360738	0.014391	0.015413
RS	52	3.444707	1.935653	545.895074	0.013398	0.014365
RS	53	3.696470	1.935653	512.608007	0.012581	0.013483
RS	54	3.966114	1.975675	467.902817	0.011484	0.012357
RS	55	4.254910	1.975675	432.298370	0.010610	0.011434
RS	56	4.564218	1.975675	395.231971	0.009700	0.010479
RS	57	4.895494	1.975675	357.303310	0.008769	0.009504
RS	58	5.250299	2.238074	284.829740	0.006991	0.007749
RS	59	5.630304	2.238074	257.073727	0.006310	0.007004
RS	60	6.037299	2.238074	229.216979	0.005626	0.006256
RS	61	6.473201	2.238074	201.732958	0.004951	0.005519
RS	62	6.940063	2.238074	175.083582	0.004297	0.004803
RS	63	7.440084	2.238074	719.045417	0.017648	0.019981
PA	4+25*2+4+6 0.098573205 0.024495295 7.440083631 2.674222727 0.804652792 0.566420128 0.474161647 0.468168990 0.515625995 0.603373118 0.726131859 0.882638563 1.065217676 1.256338076 1.439379113 1.598629739 1.717383854 1.785339668 1.805330596 1.792856097 1.769237961 1.751556486 1.748231695 1.761097169 1.788439465 1.825882987 1.866733078 1.904357306 1.935652913 1.975675224 2.238073562
//
IT	4490
RD	6
LK	-409850.306867
QD	-395.194043 -> -336.809852
RI	0.0151852918
TR	0.096020	0.024987
MT	7.589329
MM	C_pi: 1.413987, n_recomb: 42941.118059
RS	0	0.000000	3.574404	84.157903	0.001960	0.000052
RS	1	0.007136	3.574404	89.985348	0.002096	0.000442
RS	2	0.014781	3.574404	96.202748	0.002240	0.001020
RS	3	0.022971	3.574404	102.834199	0.002395	0.001534
RS	4	0.031746	0.901358	434.141807	0.010110	0.006294
RS	5	0.041148	0.901358	460.180392	0.010717	0.007181
RS	6	0.051220	0.607300	721.326511	0.016798	0.011455
RS	7	0.062010	0.607300	758.815149	0.017671	0.012909
RS	8	0.073571	0.488622	988.401181	0.023018	0.017372
RS	9	0.085957	0.488622	1031.662863	0.024025	0.019391
RS	10	0.099227	0.470880	1114.704607	0.025959	0.021654
RS	11	0.113443	0.470880	1157.702548	0.026960	0.023567
RS	12	0.128674	0.512994	1102.765965	0.025681	0.023065
RS	13	0.144992	0.512994	1143.417858	0.026628	0.024668
RS	14	0.162474	0.598784	1015.978350	0.023660	0.022429
RS	15	0.181204	0.598784	1054.041121	0.024546	0.023772
RS	16	0.201270	0.722582	906.871720	0.021119	0.020883
RS	17	0.222768	0.722582	942.369770	0.021946	0.022022
RS	18	0.245800	0.884159	801.043290	0.018654	0.019040
RS	19	0.270476	0.884159	834.022786	0.019422	0.019935
RS	20	0.296912	1.076763	713.612727	0.016618	0.017239
RS	21	0.325235	1.076763	744.263030	0.017332	0.017963
RS	22	0.355580	1.281801	652.380343	0.015192	0.015859
RS	23	0.388089	1.281801	681.100800	0.015861	0.016513
RS	24	0.422918	1.480659	615.647284	0.014337	0.015001
RS	25	0.460233	1.480659	642.897208	0.014972	0.015609
RS	26	0.500210	1.654960	600.459133	0.013983	0.014616
RS	27	0.543040	1.654960	626.640586	0.014593	0.015202
RS	28	0.588926	1.784144	606.125375	0.014115	0.014721
RS	29	0.638087	1.784144	631.509134	0.014706	0.015327
RS	30	0.690755	1.854875	631.986585	0.014718	0.015360
RS	31	0.747182	1.854875	656.562556	0.015290	0.016015
RS	32	0.807636	1.870035	675.175163	0.015723	0.016517
RS	33	0.872403	1.870035	698.451319	0.016265	0.017224
RS	34	0.941792	1.848224	729.061379	0.016978	0.018063
RS	35	1.016133	1.848224	749.935179	0.017464	0.018771
RS	36	1.095778	1.815012	782.915592	0.018232	0.019697
RS	37	1.181107	1.815012	799.801122	0.018626	0.020300
RS	38	1.272524	1.790567	825.095921	0.019215	0.021015
RS	39	1.370465	1.790567	836.344493	0.019477	0.021406
RS	40	1.475395	1.784488	847.189011	0.019729	0.021708
RS	41	1.587813	1.784488	851.548146	0.019831	0.021830
RS	42	1.708252	1.798548	845.617392	0.019692	0.021657
RS	43	1.837286	1.798548	842.483147	0.019619	0.021508
RS	44	1.975527	1.830424	821.059541	0.019121	0.020910
RS	45	2.123633	1.830424	810.480921	0.018874	0.020525
RS	46	2.282308	1.874717	777.423989	0.018104	0.019629
RS	47	2.452305	1.874717	759.895846	0.017696	0.019064
RS	48	2.634434	1.923283	720.212132	0.016772	0.018022
RS	49	2.829558	1.923283	696.382025	0.016217	0.017335
RS	50	3.038606	1.968062	654.069662	0.015232	0.016263
RS	51	3.262572	1.968062	624.618572	0.014546	0.015486
RS	52	3.502519	2.005254	581.333110	0.013538	0.014424
RS	53	3.759589	2.005254	547.166177	0.012742	0.013570
RS	54	4.035003	2.052767	499.287093	0.011627	0.012426
RS	55	4.330069	2.052767	462.655177	0.010774	0.011528
RS	56	4.646192	2.052767	424.291867	0.009881	0.010594
RS	57	4.984872	2.052767	384.813949	0.008961	0.009634
RS	58	5.347719	2.369021	302.534125	0.007045	0.007731
RS	59	5.736459	2.369021	274.794558	0.006399	0.007029
RS	60	6.152939	2.369021	246.672139	0.005744	0.006318
RS	61	6.599138	2.369021	218.647311	0.005092	0.005609
RS	62	7.077177	2.369021	191.200008	0.004453	0.004915
RS	63	7.589329	2.369021	816.151119	0.019006	0.021182
PA	4+25*2+4+6 0.096019747 0.024987314 7.589328625 3.574403889 0.901358371 0.607300435 0.488621964 0.470880021 0.512994207 0.598783845 0.722582138 0.884158763 1.076763046 1.281801490 1.480658914 1.654959629 1.784144052 1.854875182 1.870035429 1.848223722 1.815012093 1.790567345 1.784488409 1.798547793 1.830423919 1.874716810 1.923283113 1.968061932 2.005253952 2.052767135 2.369020590
//
IT	3978
RD	7
LK	-409736.448592
QD	-361.719556 -> -310.076212
RI	0.0122011591
TR	0.093745	0.025481
MT	7.718450
MM	C_pi: 1.456127, n_recomb: 45056.195538
RS	0	0.000000	4.615358	68.614120	0.001523	0.000043
RS	1	0.007164	4.615358	73.418552	0.001629	0.000366
RS	2	0.014842	4.615358	78.550879	0.001743	0.000836
RS	3	0.023069	4.615358	84.032216	0.001865	0.001244
RS	4	0.031886	0.994810	415.465887	0.009221	0.006008
RS	5	0.041334	0.994810	440.926978	0.009786	0.006757
RS	6	0.051460	0.648875	714.850464	0.015866	0.011108
RS	7	0.062311	0.648875	753.017348	0.016713	0.012384
RS	8	0.073939	0.504462	1016.256977	0.022555	0.017208
RS	9	0.086400	0.504462	1061.729270	0.023565	0.019114
RS	10	0.099754	0.475468	1173.724873	0.026050	0.021799
RS	11	0.114065	0.475468	1219.440149	0.027065	0.023674
RS	12	0.129401	0.512575	1174.072395	0.026058	0.023388
RS	13	0.145835	0.512575	1217.356178	0.027019	0.024988
RS	14	0.163447	0.596376	1085.097592	0.024083	0.022764
RS	15	0.182321	0.596376	1125.621260	0.024983	0.024120
RS	16	0.202547	0.720679	967.021922	0.021463	0.021132
RS	17	0.224222	0.720679	1004.806708	0.022301	0.022292
RS	18	0.247449	0.886195	849.913324	0.018863	0.019163
RS	19	0.272341	0.886195	884.978685	0.019642	0.020087
RS	20	0.299016	1.087220	751.790914	0.016686	0.017238
RS	21	0.327602	1.087220	784.302654	0.017407	0.017987
RS	22	0.358237	1.304451	682.356763	0.015145	0.015755
RS	23	0.391065	1.304451	712.735863	0.015819	0.016426
RS	24	0.426246	1.517582	640.031414	0.014205	0.014820
RS	25	0.463947	1.517582	668.792874	0.014844	0.015439
RS	26	0.504349	1.705812	621.581822	0.013796	0.014383
RS	27	0.547646	1.705812	649.199108	0.014409	0.014974
RS	28	0.594044	1.844806	626.487737	0.013905	0.014463
RS	29	0.643766	1.844806	653.313983	0.014500	0.015069
RS	30	0.697051	1.918094	654.363926	0.014523	0.015109
RS	31	0.754153	1.918094	680.460889	0.015102	0.015760
RS	32	0.815346	1.928488	702.333641	0.015588	0.016307
RS	33	0.880922	1.928488	727.228330	0.016140	0.017007
RS	34	0.951197	1.897603	763.138624	0.016937	0.017923
RS	35	1.026507	1.897603	785.651592	0.017437	0.018625
RS	36	1.107211	1.855087	824.563406	0.018301	0.019639
RS	37	1.193698	1.855087	842.936384	0.018709	0.020242
RS	38	1.286380	1.824026	873.042241	0.019377	0.021034
RS	39	1.385702	1.824026	885.434303	0.019652	0.021432
RS	40	1.492140	1.815097	898.727489	0.019947	0.021778
RS	41	1.606204	1.815097	903.772246	0.020059	0.021914
RS	42	1.728439	1.830005	897.604178	0.019922	0.021745
RS	43	1.859431	1.830005	894.706249	0.019858	0.021615
RS	44	1.999808	1.865871	870.826509	0.019328	0.020991
RS	45	2.150241	1.865871	860.138401	0.019090	0.020630
RS	46	2.311452	1.916362	823.366894	0.018274	0.019692
RS	47	2.484212	1.916362	805.507120	0.017878	0.019155
RS	48	2.669349	1.971989	761.914309	0.016910	0.018075
RS	49	2.867749	1.971989	737.597330	0.016371	0.017415
RS	50	3.080363	2.023334	691.880612	0.015356	0.016319
RS	51	3.308209	2.023334	661.772500	0.014688	0.015568
RS	52	3.552379	2.065925	615.697812	0.013665	0.014495
RS	53	3.814041	2.065925	580.646538	0.012887	0.013665
RS	54	4.094448	2.120362	529.632003	0.011755	0.012504
RS	55	4.394945	2.120362	491.986434	0.010919	0.011629
RS	56	4.716970	2.120362	452.358108	0.010040	0.010712
RS	57	5.062065	2.120362	411.379681	0.009130	0.009766
RS	58	5.431883	2.489509	319.181829	0.007084	0.007722
RS	59	5.828196	2.489509	291.509635	0.006470	0.007058
RS	60	6.252901	2.489509	263.200579	0.005842	0.006379
RS	61	6.708032	2.489509	234.737402	0.005210	0.005696
RS	62	7.195770	2.489509	206.612176	0.004586	0.005021
RS	63	7.718450	2.489509	912.797262	0.020259	0.022350
PA	4+25*2+4+6 0.093745247 0.025481496 7.718450046 4.615357802 0.994810038 0.648874768 0.504461768 0.475468130 0.512575427 0.596376320 0.720678822 0.886195090 1.087219778 1.304450509 1.517581625 1.705812214 1.844805658 1.918093804 1.928488303 1.897603059 1.855087460 1.824026413 1.815097357 1.830005090 1.865870647 1.916361649 1.971988997 2.023334469 2.065925459 2.120361609 2.489508948
//
IT	4377
RD	8
LK	-409635.586430
QD	-332.152288 -> -286.156519
RI	0.0100409041
TR	0.091682	0.025964
MT	7.833987
MM	C_pi: 1.495070, n_recomb: 47098.168546
RS	0	0.000000	5.781469	57.417273	0.001219	0.000036
RS	1	0.007189	5.781469	61.471776	0.001305	0.000308
RS	2	0.014895	5.781469	65.806949	0.001397	0.000700
RS	3	0.023155	5.781469	70.441383	0.001496	0.001033
RS	4	0.032009	1.082707	401.164672	0.008518	0.005777
RS	5	0.041499	1.082707	426.172465	0.009049	0.006421
RS	6	0.051671	0.690246	707.676705	0.015026	0.010781
RS	7	0.062575	0.690246	746.350267	0.015847	0.011910
RS	8	0.074263	0.520890	1038.783975	0.022056	0.017016
RS	9	0.086791	0.520890	1086.250091	0.023064	0.018821
RS	10	0.100220	0.481061	1226.347613	0.026038	0.021885
RS	11	0.114614	0.481061	1274.643654	0.027064	0.023721
RS	12	0.130042	0.513447	1239.866297	0.026325	0.023649
RS	13	0.146580	0.513447	1285.681388	0.027298	0.025240
RS	14	0.164307	0.595285	1150.076206	0.024419	0.023051
RS	15	0.183309	0.595285	1192.970891	0.025329	0.024413
RS	16	0.203676	0.719752	1024.284756	0.021748	0.021355
RS	17	0.225508	0.719752	1064.276237	0.022597	0.022529
RS	18	0.248909	0.888427	896.823958	0.019042	0.019279
RS	19	0.273992	0.888427	933.906770	0.019829	0.020224
RS	20	0.300879	1.096738	788.583592	0.016743	0.017244
RS	21	0.329698	1.096738	822.896821	0.017472	0.018011
RS	22	0.360590	1.324942	711.271295	0.015102	0.015667
RS	23	0.393702	1.324942	743.252130	0.015781	0.016349
RS	24	0.429195	1.551310	663.508862	0.014088	0.014659
RS	25	0.467239	1.551310	693.723341	0.014729	0.015286
RS	26	0.508019	1.752793	641.825560	0.013627	0.014172
RS	27	0.551730	1.752793	670.815388	0.014243	0.014766
RS	28	0.598584	1.901351	645.881778	0.013714	0.014226
RS	29	0.648806	1.901351	674.081860	0.014312	0.014830
RS	30	0.702638	1.977281	675.592318	0.014344	0.014874
RS	31	0.760341	1.977281	703.139964	0.014929	0.015520
RS	32	0.822191	1.983188	728.123293	0.015460	0.016106
RS	33	0.888489	1.983188	754.572643	0.016021	0.016799
RS	34	0.959552	1.943606	795.665531	0.016894	0.017781
RS	35	1.035725	1.943606	819.769523	0.017406	0.018478
RS	36	1.117373	1.892129	864.590327	0.018357	0.019573
RS	37	1.204891	1.892129	884.422836	0.018778	0.020177
RS	38	1.298701	1.854621	919.420135	0.019521	0.021041
RS	39	1.399256	1.854621	932.944898	0.019809	0.021447
RS	40	1.507039	1.842769	948.820845	0.020146	0.021836
RS	41	1.622570	1.842769	954.551085	0.020267	0.021986
RS	42	1.746408	1.858212	948.283802	0.020134	0.021825
RS	43	1.879148	1.858212	945.627735	0.020078	0.021714
RS	44	2.021431	1.897561	919.413473	0.019521	0.021069
RS	45	2.173943	1.897561	908.624239	0.019292	0.020730
RS	46	2.337419	1.953630	868.243295	0.018435	0.019758
RS	47	2.512648	1.953630	850.060897	0.018049	0.019246
RS	48	2.700474	2.015681	802.652114	0.017042	0.018133
RS	49	2.901803	2.015681	777.856583	0.016516	0.017500
RS	50	3.117606	2.073006	728.820740	0.015475	0.016381
RS	51	3.348924	2.073006	698.063739	0.014821	0.015656
RS	52	3.596870	2.120493	649.274449	0.013786	0.014572
RS	53	3.862642	2.120493	613.349933	0.013023	0.013764
RS	54	4.147521	2.181256	559.270994	0.011875	0.012587
RS	55	4.452880	2.181256	520.625815	0.011054	0.011733
RS	56	4.780191	2.181256	479.758420	0.010186	0.010832
RS	57	5.131034	2.181256	437.316434	0.009285	0.009896
RS	58	5.507098	2.602171	335.111076	0.007115	0.007718
RS	59	5.910199	2.602171	307.533275	0.006530	0.007088
RS	60	6.342278	2.602171	279.086696	0.005926	0.006438
RS	61	6.805421	2.602171	250.253273	0.005313	0.005779
RS	62	7.301859	2.602171	221.533111	0.004704	0.005122
RS	63	7.833987	2.602171	1009.541106	0.021435	0.023483
PA	4+25*2+4+6 0.091682498 0.025964358 7.833986537 5.781468769 1.082707492 0.690246277 0.520890105 0.481060881 0.513447499 0.595285460 0.719752351 0.888426686 1.096737576 1.324942022 1.551310454 1.752793075 1.901350967 1.977280590 1.983188295 1.943605514 1.892129022 1.854621217 1.842769311 1.858212351 1.897560567 1.953629532 2.015680856 2.073006287 2.120492674 2.181256164 2.602170799
//
IT	3828
RD	9
LK	-409545.685893
QD	-305.881903 -> -264.738952
RI	0.0084299759
TR	0.089793	0.026430
MT	7.939403
MM	C_pi: 1.531574, n_recomb: 49074.094392
RS	0	0.000000	7.058405	49.121531	0.001001	0.000031
RS	1	0.007212	7.058405	52.613441	0.001072	0.000265
RS	2	0.014943	7.058405	56.349680	0.001148	0.000598
RS	3	0.023232	7.058405	60.346760	0.001230	0.000876
RS	4	0.032119	1.163870	390.571566	0.007959	0.005589
RS	5	0.041647	1.163870	415.255673	0.008462	0.006154
RS	6	0.051862	0.731018	700.547925	0.014275	0.010475
RS	7	0.062814	0.731018	739.612483	0.015071	0.011482
RS	8	0.074555	0.537544	1057.454602	0.021548	0.016807
RS	9	0.087144	0.537544	1106.732368	0.022552	0.018522
RS	10	0.100640	0.487220	1273.964257	0.025960	0.021927
RS	11	0.115109	0.487220	1324.721581	0.026994	0.023726
RS	12	0.130621	0.515114	1301.235462	0.026516	0.023862
RS	13	0.147253	0.515114	1349.495406	0.027499	0.025443
RS	14	0.165084	0.595020	1211.698533	0.024691	0.023303
RS	15	0.184200	0.595020	1256.887292	0.025612	0.024667
RS	16	0.204696	0.719404	1079.200261	0.021991	0.021558
RS	17	0.226669	0.719404	1121.329143	0.022850	0.022741
RS	18	0.250227	0.890641	942.129491	0.019198	0.019390
RS	19	0.275484	0.890641	981.169819	0.019994	0.020351
RS	20	0.302562	1.105354	824.210999	0.016795	0.017256
RS	21	0.331593	1.105354	860.272672	0.017530	0.018036
RS	22	0.362718	1.343597	739.236837	0.015064	0.015592
RS	23	0.396087	1.343597	772.768310	0.015747	0.016282
RS	24	0.431863	1.582432	686.118441	0.013981	0.014516
RS	25	0.470218	1.582432	717.732724	0.014625	0.015147
RS	26	0.511340	1.796726	661.177487	0.013473	0.013980
RS	27	0.555427	1.796726	691.481770	0.014091	0.014575
RS	28	0.602694	1.954785	664.265691	0.013536	0.014006
RS	29	0.653369	1.954785	693.776309	0.014137	0.014607
RS	30	0.707699	2.033580	695.608562	0.014175	0.014653
RS	31	0.765947	2.033580	724.541931	0.014764	0.015294
RS	32	0.828395	2.035370	752.456758	0.015333	0.015912
RS	33	0.895347	2.035370	780.402296	0.015903	0.016598
RS	34	0.967127	1.987501	826.524887	0.016842	0.017640
RS	35	1.044083	1.987501	852.178253	0.017365	0.018332
RS	36	1.126590	1.927413	902.848158	0.018398	0.019501
RS	37	1.215046	1.927413	924.122010	0.018831	0.020105
RS	38	1.309882	1.883635	964.064822	0.019645	0.021037
RS	39	1.411556	1.883635	978.726429	0.019944	0.021450
RS	40	1.520563	1.868807	997.319715	0.020323	0.021883
RS	41	1.637431	1.868807	1003.755416	0.020454	0.022045
RS	42	1.762727	1.884513	997.551999	0.020327	0.021897
RS	43	1.897059	1.884513	995.166716	0.020279	0.021802
RS	44	2.041078	1.926891	966.779989	0.019700	0.021143
RS	45	2.195483	1.926891	955.921830	0.019479	0.020825
RS	46	2.361024	1.987976	912.080711	0.018586	0.019824
RS	47	2.538502	1.987976	893.606562	0.018209	0.019336
RS	48	2.728780	2.055859	842.516018	0.017168	0.018195
RS	49	2.932779	2.055859	817.268193	0.016654	0.017585
RS	50	3.151490	2.118610	765.029487	0.015589	0.016448
RS	51	3.385973	2.118610	733.644565	0.014950	0.015745
RS	52	3.637367	2.170505	682.237529	0.013902	0.014653
RS	53	3.906889	2.170505	645.457220	0.013153	0.013865
RS	54	4.195849	2.237005	588.401778	0.011990	0.012674
RS	55	4.505647	2.237005	548.769486	0.011182	0.011837
RS	56	4.837786	2.237005	506.684004	0.010325	0.010950
RS	57	5.193878	2.237005	462.807230	0.009431	0.010024
RS	58	5.575650	2.708424	350.525487	0.007143	0.007718
RS	59	5.984953	2.708424	323.054752	0.006583	0.007118
RS	60	6.423774	2.708424	294.501359	0.006001	0.006495
RS	61	6.894240	2.708424	265.344322	0.005407	0.005857
RS	62	7.398634	2.708424	236.088823	0.004811	0.005217
RS	63	7.939403	2.708424	1106.628584	0.022550	0.024579
PA	4+25*2+4+6 0.089792684 0.026430370 7.939403360 7.058405340 1.163870078 0.731018213 0.537544465 0.487220400 0.515114308 0.595020340 0.719403655 0.890641449 1.105353951 1.343597269 1.582432057 1.796725902 1.954785301 2.033579503 2.035369697 1.987501216 1.927412821 1.883635047 1.868806975 1.884512523 1.926891452 1.987976265 2.055858912 2.118610108 2.170504665 2.237005218 2.708423834
//
IT	3963
RD	10
LK	-409465.228259
QD	-282.448429 -> -245.523916
RI	0.0071957890
TR	0.088050	0.026877
MT	8.036744
MM	C_pi: 1.566097, n_recomb: 50988.810676
RS	0	0.000000	8.431050	42.819749	0.000840	0.000027
RS	1	0.007232	8.431050	45.880323	0.000900	0.000230
RS	2	0.014987	8.431050	49.156850	0.000964	0.000518
RS	3	0.023303	8.431050	52.664151	0.001033	0.000755
RS	4	0.032220	1.237789	383.021041	0.007512	0.005437
RS	5	0.041783	1.237789	407.501148	0.007992	0.005943
RS	6	0.052036	0.771052	693.721972	0.013605	0.010188
RS	7	0.063032	0.771052	733.094510	0.014378	0.011096
RS	8	0.074822	0.554261	1073.139571	0.021047	0.016588
RS	9	0.087466	0.554261	1124.070802	0.022045	0.018223
RS	10	0.101023	0.493707	1317.480498	0.025839	0.021936
RS	11	0.115561	0.493707	1370.591013	0.026880	0.023701
RS	12	0.131151	0.517291	1358.901420	0.026651	0.024038
RS	13	0.147868	0.517291	1409.528745	0.027644	0.025608
RS	14	0.165794	0.595288	1270.500323	0.024917	0.023525
RS	15	0.185016	0.595288	1317.914695	0.025847	0.024889
RS	16	0.205628	0.719387	1132.152536	0.022204	0.021746
RS	17	0.227732	0.719387	1176.356874	0.023071	0.022934
RS	18	0.251433	0.892707	986.094714	0.019339	0.019499
RS	19	0.276849	0.892707	1027.038726	0.020142	0.020471
RS	20	0.304103	1.113091	858.852640	0.016844	0.017274
RS	21	0.333328	1.113091	896.615032	0.017585	0.018064
RS	22	0.364667	1.360603	766.369696	0.015030	0.015529
RS	23	0.398272	1.360603	801.405569	0.015717	0.016225
RS	24	0.434307	1.611280	707.934520	0.013884	0.014388
RS	25	0.472948	1.611280	740.900073	0.014531	0.015022
RS	26	0.514384	1.838057	679.689321	0.013330	0.013804
RS	27	0.558817	1.838057	711.254696	0.013949	0.014399
RS	28	0.606463	2.005649	681.677124	0.013369	0.013803
RS	29	0.657554	2.005649	712.439569	0.013972	0.014401
RS	30	0.712341	2.087587	714.445768	0.014012	0.014445
RS	31	0.771090	2.087587	744.703969	0.014605	0.015080
RS	32	0.834088	2.085655	775.359717	0.015206	0.015725
RS	33	0.901641	2.085655	804.746048	0.015783	0.016404
RS	34	0.974081	2.029917	855.722744	0.016783	0.017499
RS	35	1.051759	2.029917	882.886176	0.017315	0.018186
RS	36	1.135054	1.961555	939.316058	0.018422	0.019422
RS	37	1.224374	1.961555	962.016056	0.018867	0.020027
RS	38	1.320154	1.911680	1006.933567	0.019748	0.021023
RS	39	1.422860	1.911680	1022.741396	0.020058	0.021443
RS	40	1.532994	1.893845	1044.172680	0.020478	0.021919
RS	41	1.651093	1.893845	1051.341977	0.020619	0.022094
RS	42	1.777733	1.909584	1045.368863	0.020502	0.021959
RS	43	1.913531	1.909584	1043.293523	0.020461	0.021882
RS	44	2.059151	1.954599	1012.912365	0.019865	0.021212
RS	45	2.215302	1.954599	1002.028263	0.019652	0.020913
RS	46	2.382746	2.020199	954.897273	0.018728	0.019889
RS	47	2.562299	2.020199	936.172221	0.018360	0.019422
RS	48	2.754838	2.093372	881.554628	0.017289	0.018258
RS	49	2.961301	2.093372	855.889025	0.016786	0.017670
RS	50	3.182696	2.161037	800.579140	0.015701	0.016518
RS	51	3.420102	2.161037	768.593309	0.015074	0.015835
RS	52	3.674678	2.216883	714.676089	0.014016	0.014736
RS	53	3.947665	2.216883	677.060597	0.013279	0.013965
RS	54	4.240394	2.288554	617.126226	0.012103	0.012763
RS	55	4.554293	2.288554	576.518617	0.011307	0.011941
RS	56	4.890894	2.288554	533.233390	0.010458	0.011066
RS	57	5.251838	2.288554	487.946150	0.009570	0.010149
RS	58	5.638886	2.809107	365.541651	0.007169	0.007721
RS	59	6.053925	2.809107	338.182616	0.006632	0.007149
RS	60	6.498980	2.809107	309.542167	0.006071	0.006549
RS	61	6.976222	2.809107	280.094944	0.005493	0.005931
RS	62	7.487977	2.809107	250.349014	0.004910	0.005306
RS	63	8.036744	2.809107	1204.096545	0.023615	0.025638
PA	4+25*2+4+6 0.088049983 0.026877448 8.036743914 8.431049557 1.237788508 0.771051544 0.554260963 0.493706908 0.517290551 0.595287612 0.719387189 0.892707146 1.113091395 1.360603402 1.611280487 1.838057026 2.005648913 2.087587150 2.085655310 2.029917123 1.961555058 1.911679595 1.893844679 1.909583620 1.954599190 2.020198674 2.093372187 2.161036822 2.216883032 2.288554478 2.809107229
//
IT	4267
RD	11
LK	-409392.989214
QD	-261.471150 -> -228.238674
RI	0.0062258415
TR	0.086435	0.027305
MT	8.127338
MM	C_pi: 1.598933, n_recomb: 52845.607772
RS	0	0.000000	9.888671	37.909378	0.000717	0.000024
RS	1	0.007251	9.888671	40.631435	0.000769	0.000203
RS	2	0.015028	9.888671	43.546871	0.000824	0.000456
RS	3	0.023368	9.888671	46.669113	0.000883	0.000661
RS	4	0.032313	1.304326	377.958944	0.007152	0.005316
RS	5	0.041907	1.304326	402.341079	0.007614	0.005775
RS	6	0.052197	0.810292	687.281774	0.013005	0.009919
RS	7	0.063232	0.810292	726.900162	0.013755	0.010744
RS	8	0.075068	0.570955	1086.408850	0.020558	0.016364
RS	9	0.087762	0.570955	1138.853189	0.021551	0.017927
RS	10	0.101377	0.500385	1357.500655	0.025688	0.021920
RS	11	0.115978	0.500385	1412.863966	0.026736	0.023653
RS	12	0.131639	0.519799	1413.368946	0.026745	0.024183
RS	13	0.148435	0.519799	1466.291960	0.027747	0.025742
RS	14	0.166448	0.595904	1326.852903	0.025108	0.023723
RS	15	0.185768	0.595904	1376.429950	0.026046	0.025087
RS	16	0.206489	0.719553	1183.405826	0.022394	0.021920
RS	17	0.228712	0.719553	1229.628538	0.023268	0.023113
RS	18	0.252547	0.894545	1028.911153	0.019470	0.019605
RS	19	0.278110	0.894545	1071.709224	0.020280	0.020587
RS	20	0.305526	1.119979	892.642343	0.016892	0.017297
RS	21	0.334930	1.119979	932.061556	0.017637	0.018096
RS	22	0.366467	1.376089	792.768779	0.015002	0.015476
RS	23	0.400290	1.376089	829.266597	0.015692	0.016177
RS	24	0.436565	1.638076	729.029085	0.013795	0.014273
RS	25	0.475471	1.638076	763.301141	0.014444	0.014909
RS	26	0.517198	1.877070	697.421218	0.013197	0.013643
RS	27	0.561950	1.877070	730.198200	0.013818	0.014237
RS	28	0.609948	2.054252	698.178417	0.013212	0.013613
RS	29	0.661425	2.054252	730.137849	0.013816	0.014208
RS	30	0.716635	2.139629	732.170322	0.013855	0.014248
RS	31	0.775849	2.139629	763.695707	0.014451	0.014877
RS	32	0.839356	2.134377	796.896617	0.015080	0.015545
RS	33	0.907468	2.134377	827.670235	0.015662	0.016218
RS	34	0.980518	2.071167	883.314737	0.016715	0.017359
RS	35	1.058865	2.071167	911.949284	0.017257	0.018042
RS	36	1.142893	1.994853	974.027392	0.018432	0.019339
RS	37	1.233014	1.994853	998.138000	0.018888	0.019945
RS	38	1.329670	1.939048	1048.034736	0.019832	0.021000
RS	39	1.433334	1.939048	1064.998524	0.020153	0.021428
RS	40	1.544514	1.918195	1089.370035	0.020614	0.021945
RS	41	1.663756	1.918195	1097.303006	0.020764	0.022132
RS	42	1.791645	1.933775	1091.720920	0.020659	0.022014
RS	43	1.928806	1.933775	1089.997951	0.020626	0.021952
RS	44	2.075912	1.981087	1057.803289	0.020017	0.021275
RS	45	2.233686	1.981087	1046.940140	0.019811	0.020995
RS	46	2.402899	2.050755	996.699199	0.018861	0.019951
RS	47	2.584382	2.050755	977.767804	0.018502	0.019505
RS	48	2.779023	2.128736	919.784998	0.017405	0.018321
RS	49	2.987778	2.128736	893.739658	0.016912	0.017753
RS	50	3.211670	2.200848	835.497034	0.015810	0.016588
RS	51	3.451796	2.200848	802.940285	0.015194	0.015924
RS	52	3.709333	2.260221	746.626653	0.014128	0.014820
RS	53	3.985544	2.260221	708.198381	0.013401	0.014065
RS	54	4.281783	2.336532	645.488207	0.012215	0.012853
RS	55	4.599501	2.336532	603.917244	0.011428	0.012045
RS	56	4.940258	2.336532	559.449660	0.010586	0.011181
RS	57	5.305721	2.336532	512.774276	0.009703	0.010271
RS	58	5.697685	2.904777	380.223780	0.007195	0.007727
RS	59	6.118069	2.904777	352.976861	0.006679	0.007179
RS	60	6.568935	2.904777	324.262716	0.006136	0.006601
RS	61	7.052493	2.904777	294.550591	0.005574	0.006001
RS	62	7.571113	2.904777	264.349782	0.005002	0.005391
RS	63	8.127338	2.904777	1301.860648	0.024635	0.026660
PA	4+25*2+4+6 0.086435399 0.027305085 8.127337551 9.888671165 1.304325590 0.810291804 0.570954981 0.500385475 0.519798624 0.595903577 0.719552530 0.894545214 1.119978580 1.376088633 1.638076360 1.877069742 2.054251531 2.139628707 2.134376745 2.071166850 1.994853245 1.939048268 1.918194668 1.933775389 1.981087356 2.050755216 2.128736333 2.200847716 2.260221434 2.336532067 2.904777221
//
IT	4665
RD	12
LK	-409327.948270
QD	-242.628681 -> -212.643585
RI	0.0054475246
TR	0.084935	0.027714
MT	8.212046
MM	C_pi: 1.630271, n_recomb: 54647.026661
RS	0	0.000000	11.420743	34.000812	0.000622	0.000021
RS	1	0.007268	11.420743	36.451863	0.000667	0.000181
RS	2	0.015065	11.420743	39.078029	0.000715	0.000405
RS	3	0.023428	11.420743	41.891582	0.000767	0.000585
RS	4	0.032399	1.363575	374.944795	0.006861	0.005220
RS	5	0.042023	1.363575	399.321448	0.007307	0.005642
RS	6	0.052345	0.848736	681.224612	0.012466	0.009667
RS	7	0.063418	0.848736	721.040113	0.013194	0.010423
RS	8	0.075296	0.587593	1097.634953	0.020086	0.016137
RS	9	0.088037	0.587593	1151.465222	0.021071	0.017637
RS	10	0.101704	0.507172	1394.462611	0.025518	0.021883
RS	11	0.116365	0.507172	1451.983873	0.026570	0.023587
RS	12	0.132091	0.522528	1464.989937	0.026808	0.024304
RS	13	0.148960	0.522528	1520.140712	0.027817	0.025853
RS	14	0.167056	0.596749	1381.020448	0.025272	0.023902
RS	15	0.186466	0.596749	1432.700916	0.026217	0.025264
RS	16	0.207287	0.719804	1233.147386	0.022566	0.022085
RS	17	0.229622	0.719804	1281.334687	0.023447	0.023281
RS	18	0.253580	0.896122	1070.706283	0.019593	0.019710
RS	19	0.279280	0.896122	1115.311588	0.020409	0.020699
RS	20	0.306847	1.126054	925.677407	0.016939	0.017325
RS	21	0.336418	1.126054	966.712284	0.017690	0.018132
RS	22	0.368138	1.390165	818.508457	0.014978	0.015432
RS	23	0.402164	1.390165	856.428604	0.015672	0.016137
RS	24	0.438663	1.662986	749.464062	0.013715	0.014170
RS	25	0.477815	1.662986	785.000892	0.014365	0.014807
RS	26	0.519813	1.913950	714.435668	0.013074	0.013494
RS	27	0.564863	1.913950	748.378112	0.013695	0.014088
RS	28	0.613187	2.100788	713.836116	0.013063	0.013436
RS	29	0.665024	2.100788	746.941043	0.013668	0.014027
RS	30	0.720629	2.189893	748.857659	0.013704	0.014061
RS	31	0.780275	2.189893	781.595387	0.014303	0.014686
RS	32	0.844256	2.181704	817.150247	0.014953	0.015371
RS	33	0.912888	2.181704	849.259117	0.015541	0.016039
RS	34	0.986508	2.111404	909.378010	0.016641	0.017220
RS	35	1.065479	2.111404	939.444373	0.017191	0.017900
RS	36	1.150190	2.027434	1007.046658	0.018428	0.019252
RS	37	1.241058	2.027434	1032.550546	0.018895	0.019859
RS	38	1.338531	1.965868	1087.407157	0.019899	0.020970
RS	39	1.443088	1.965868	1105.534667	0.020230	0.021405
RS	40	1.555245	1.941994	1132.931724	0.020732	0.021963
RS	41	1.675553	1.941994	1141.657068	0.020891	0.022162
RS	42	1.804607	1.957257	1136.615850	0.020799	0.022060
RS	43	1.943040	1.957257	1135.287153	0.020775	0.022013
RS	44	2.091535	2.006570	1101.456755	0.020156	0.021332
RS	45	2.250823	2.006570	1090.661483	0.019958	0.021070
RS	46	2.421689	2.079913	1037.490893	0.018985	0.020011
RS	47	2.604974	2.079913	1018.398132	0.018636	0.019583
RS	48	2.801581	2.162268	957.213803	0.017516	0.018383
RS	49	3.012477	2.162268	930.827512	0.017033	0.017834
RS	50	3.238703	2.238401	869.792894	0.015917	0.016659
RS	51	3.481371	2.238401	836.696141	0.015311	0.016012
RS	52	3.741677	2.300914	778.101290	0.014239	0.014905
RS	53	4.020903	2.300914	738.883563	0.013521	0.014164
RS	54	4.320424	2.381365	673.504861	0.012325	0.012943
RS	55	4.641716	2.381365	630.982721	0.011547	0.012147
RS	56	4.986360	2.381365	585.349722	0.010711	0.011293
RS	57	5.356054	2.381365	537.307468	0.009832	0.010390
RS	58	5.752618	2.995809	394.609732	0.007221	0.007735
RS	59	6.178006	2.995809	367.472916	0.006724	0.007210
RS	60	6.634313	2.995809	338.694320	0.006198	0.006651
RS	61	7.123786	2.995809	308.737084	0.005650	0.006068
RS	62	7.648835	2.995809	278.110468	0.005089	0.005471
RS	63	8.212046	2.995809	1399.784771	0.025615	0.027646
PA	4+25*2+4+6 0.084934677 0.027713733 8.212046406 11.420742984 1.363575121 0.848735566 0.587593424 0.507171804 0.522528050 0.596749205 0.719804373 0.896121752 1.126053903 1.390164796 1.662985501 1.913949654 2.100787682 2.189892564 2.181704162 2.111404029 2.027434437 1.965867514 1.941994290 1.957257485 2.006570398 2.079912553 2.162267844 2.238401091 2.300914327 2.381365275 2.995808965
//
IT	4411
RD	13
LK	-409269.241639
QD	-225.648113 -> -198.530963
RI	0.0048111691
TR	0.083536	0.028104
MT	8.291553
MM	C_pi: 1.660252, n_recomb: 56395.011543
RS	0	0.000000	13.020054	30.825892	0.000547	0.000019
RS	1	0.007285	13.020054	33.055754	0.000586	0.000163
RS	2	0.015100	13.020054	35.445695	0.000629	0.000363
RS	3	0.023484	13.020054	38.007021	0.000674	0.000524
RS	4	0.032480	1.415827	373.620774	0.006625	0.005145
RS	5	0.042130	1.415827	398.071671	0.007059	0.005539
RS	6	0.052484	0.886391	675.525076	0.011978	0.009431
RS	7	0.063591	0.886391	715.498481	0.012687	0.010128
RS	8	0.075508	0.604147	1107.118912	0.019632	0.015910
RS	9	0.088293	0.604147	1162.219380	0.020609	0.017353
RS	10	0.102010	0.514012	1428.696527	0.025334	0.021831
RS	11	0.116725	0.514012	1488.285222	0.026390	0.023508
RS	12	0.132512	0.525405	1514.027578	0.026847	0.024404
RS	13	0.149450	0.525405	1571.340830	0.027863	0.025943
RS	14	0.167621	0.597753	1433.178873	0.025413	0.024065
RS	15	0.187116	0.597753	1486.906068	0.026366	0.025424
RS	16	0.208031	0.720090	1281.500391	0.022724	0.022241
RS	17	0.230470	0.720090	1331.600796	0.023612	0.023439
RS	18	0.254543	0.897424	1111.573115	0.019710	0.019813
RS	19	0.280370	0.897424	1157.940881	0.020533	0.020809
RS	20	0.308078	1.131368	958.026184	0.016988	0.017358
RS	21	0.337805	1.131368	1000.637584	0.017743	0.018171
RS	22	0.369697	1.402939	843.643791	0.014960	0.015397
RS	23	0.403913	1.402939	882.948860	0.015657	0.016104
RS	24	0.440620	1.686140	769.294362	0.013641	0.014076
RS	25	0.480002	1.686140	806.056842	0.014293	0.014715
RS	26	0.522253	1.948849	730.786070	0.012958	0.013357
RS	27	0.567581	1.948849	765.850666	0.013580	0.013950
RS	28	0.616211	2.145401	728.712396	0.012922	0.013270
RS	29	0.668384	2.145401	762.914288	0.013528	0.013858
RS	30	0.724357	2.238507	764.580740	0.013558	0.013884
RS	31	0.784408	2.238507	798.478504	0.014159	0.014504
RS	32	0.848833	2.227740	836.204530	0.014828	0.015203
RS	33	0.917951	2.227740	869.597934	0.015420	0.015866
RS	34	0.992104	2.150705	933.998203	0.016562	0.017083
RS	35	1.071659	2.150705	965.456521	0.017120	0.017759
RS	36	1.157009	2.059364	1038.443995	0.018414	0.019162
RS	37	1.248577	2.059364	1065.321614	0.018890	0.019770
RS	38	1.346814	1.992190	1125.104471	0.019950	0.020934
RS	39	1.452208	1.992190	1144.400321	0.020293	0.021375
RS	40	1.565280	1.965309	1174.888690	0.020833	0.021973
RS	41	1.686588	1.965309	1184.432129	0.021002	0.022182
RS	42	1.816733	1.980125	1180.067522	0.020925	0.022100
RS	43	1.956358	1.980125	1179.172647	0.020909	0.022067
RS	44	2.106154	2.031183	1143.876960	0.020283	0.021385
RS	45	2.266863	2.031183	1133.194738	0.020094	0.021139
RS	46	2.439278	2.107854	1077.270408	0.019102	0.020067
RS	47	2.624253	2.107854	1058.060218	0.018762	0.019658
RS	48	2.822703	2.194193	993.837712	0.017623	0.018443
RS	49	3.035608	2.194193	967.148754	0.017150	0.017913
RS	50	3.264023	2.273963	903.462470	0.016020	0.016729
RS	51	3.509077	2.273963	869.856736	0.015424	0.016098
RS	52	3.771982	2.339265	809.095080	0.014347	0.014989
RS	53	4.054039	2.339265	769.111894	0.013638	0.014261
RS	54	4.356642	2.423394	701.173889	0.012433	0.013033
RS	55	4.681288	2.423394	657.713506	0.011663	0.012248
RS	56	5.029583	2.423394	610.932383	0.010833	0.011402
RS	57	5.403250	2.423394	561.544506	0.009957	0.010504
RS	58	5.804137	3.082523	408.718962	0.007247	0.007744
RS	59	6.234227	3.082523	381.689268	0.006768	0.007240
RS	60	6.695647	3.082523	352.853137	0.006257	0.006699
RS	61	7.190679	3.082523	322.667107	0.005722	0.006132
RS	62	7.721772	3.082523	291.639425	0.005171	0.005547
RS	63	8.291553	3.082523	1497.706589	0.026557	0.028598
PA	4+25*2+4+6 0.083535827 0.028104050 8.291552989 13.020053914 1.415827408 0.886391278 0.604146835 0.514011961 0.525405359 0.597753105 0.720089939 0.897424175 1.131367504 1.402938536 1.686140321 1.948849096 2.145400890 2.238507370 2.227740297 2.150705314 2.059364457 1.992189669 1.965309496 1.980125032 2.031183309 2.107853959 2.194193266 2.273963285 2.339264508 2.423394404 3.082522742
//
IT	4575
RD	14
LK	-409216.131922
QD	-210.298052 -> -185.722821
RI	0.0042825552
TR	0.082229	0.028477
MT	8.366326
MM	C_pi: 1.688975, n_recomb: 58091.258220
RS	0	0.000000	14.681260	28.199667	0.000485	0.000017
RS	1	0.007300	14.681260	30.245814	0.000521	0.000148
RS	2	0.015132	14.681260	32.439462	0.000558	0.000329
RS	3	0.023536	14.681260	34.791098	0.000599	0.000473
RS	4	0.032554	1.461444	373.710345	0.006433	0.005087
RS	5	0.042230	1.461444	398.304491	0.006857	0.005460
RS	6	0.052612	0.923282	670.141713	0.011536	0.009209
RS	7	0.063753	0.923282	710.240316	0.012226	0.009856
RS	8	0.075706	0.620605	1115.077111	0.019195	0.015685
RS	9	0.088532	0.620605	1171.341170	0.020164	0.017076
RS	10	0.102294	0.520868	1460.466617	0.025141	0.021767
RS	11	0.117061	0.520868	1522.035735	0.026201	0.023419
RS	12	0.132906	0.528377	1560.694273	0.026866	0.024488
RS	13	0.149907	0.528377	1620.106601	0.027889	0.026016
RS	14	0.168149	0.598861	1483.471187	0.025537	0.024213
RS	15	0.187723	0.598861	1539.190214	0.026496	0.025570
RS	16	0.208726	0.720376	1328.552695	0.022870	0.022389
RS	17	0.231262	0.720376	1380.516295	0.023765	0.023588
RS	18	0.255443	0.898459	1151.568323	0.019823	0.019916
RS	19	0.281389	0.898459	1199.655073	0.020651	0.020918
RS	20	0.309229	1.135972	989.735806	0.017038	0.017394
RS	21	0.339102	1.135972	1033.885985	0.017798	0.018213
RS	22	0.371154	1.414504	868.217044	0.014946	0.015368
RS	23	0.405547	1.414504	908.871319	0.015646	0.016078
RS	24	0.442450	1.707669	788.557888	0.013574	0.013992
RS	25	0.482047	1.707669	826.508851	0.014228	0.014631
RS	26	0.524535	1.981894	746.517371	0.012851	0.013229
RS	27	0.570124	1.981894	782.663182	0.013473	0.013822
RS	28	0.619040	2.188194	742.864823	0.012788	0.013114
RS	29	0.671528	2.188194	778.117780	0.013395	0.013699
RS	30	0.727847	2.285550	779.410861	0.013417	0.013716
RS	31	0.788277	2.285550	814.418705	0.014020	0.014332
RS	32	0.853118	2.272543	854.140141	0.014703	0.015041
RS	33	0.922692	2.272543	888.768626	0.015300	0.015700
RS	34	0.997345	2.189101	957.261090	0.016479	0.016948
RS	35	1.077448	2.189101	990.070994	0.017043	0.017622
RS	36	1.163397	2.090654	1068.298352	0.018390	0.019071
RS	37	1.255621	2.090654	1096.527778	0.018876	0.019680
RS	38	1.354577	2.018021	1161.187917	0.019989	0.020893
RS	39	1.460756	2.018021	1181.653218	0.020341	0.021340
RS	40	1.574686	1.988153	1215.283048	0.020920	0.021976
RS	41	1.696932	1.988153	1225.666491	0.021099	0.022196
RS	42	1.828102	2.002413	1222.100760	0.021038	0.022133
RS	43	1.968847	2.002413	1221.675717	0.021030	0.022113
RS	44	2.119865	2.054995	1185.075370	0.020400	0.021432
RS	45	2.281908	2.054995	1174.548409	0.020219	0.021202
RS	46	2.455779	2.134688	1116.040028	0.019212	0.020121
RS	47	2.642342	2.134688	1096.754108	0.018880	0.019728
RS	48	2.842524	2.224660	1029.653663	0.017725	0.018503
RS	49	3.057318	2.224660	1002.698828	0.017261	0.017988
RS	50	3.287791	2.307719	936.498184	0.016121	0.016799
RS	51	3.535088	2.307719	902.413926	0.015534	0.016182
RS	52	3.800437	2.375490	839.597756	0.014453	0.015072
RS	53	4.085156	2.375490	798.873372	0.013752	0.014356
RS	54	4.390658	2.462873	728.485973	0.012540	0.013123
RS	55	4.718461	2.462873	684.101003	0.011776	0.012347
RS	56	5.070192	2.462873	636.189521	0.010952	0.011508
RS	57	5.447598	2.462873	585.477529	0.010079	0.010616
RS	58	5.852554	3.165164	422.562532	0.007274	0.007756
RS	59	6.287070	3.165164	395.636572	0.006811	0.007270
RS	60	6.753304	3.165164	366.748318	0.006313	0.006746
RS	61	7.253571	3.165164	336.347370	0.005790	0.006193
RS	62	7.790357	3.165164	304.940194	0.005249	0.005620
RS	63	8.366326	3.165164	1595.463614	0.027465	0.029517
PA	4+25*2+4+6 0.082229320 0.028477016 8.366325752 14.681260096 1.461443856 0.923282264 0.620605114 0.520867898 0.528376678 0.598861305 0.720375620 0.898459326 1.135972489 1.414504414 1.707668609 1.981894423 2.188194291 2.285549977 2.272542569 2.189101389 2.090654316 2.018020711 1.988153040 2.002412807 2.054994956 2.134688202 2.224659686 2.307718675 2.375489805 2.462873110 3.165164045
//
IT	4541
RD	15
LK	-409167.985919
QD	-196.381504 -> -174.066477
RI	0.0038375767
TR	0.081006	0.028833
MT	8.436866
MM	C_pi: 1.716533, n_recomb: 59737.112202
RS	0	0.000000	16.401888	25.989766	0.000435	0.000016
RS	1	0.007314	16.401888	27.880761	0.000467	0.000135
RS	2	0.015162	16.401888	29.908571	0.000501	0.000300
RS	3	0.023585	16.401888	32.082978	0.000537	0.000430
RS	4	0.032624	1.500784	375.009264	0.006278	0.005046
RS	5	0.042324	1.500784	399.807541	0.006693	0.005400
RS	6	0.052733	0.959429	665.038019	0.011133	0.009000
RS	7	0.063904	0.959429	705.234295	0.011806	0.009605
RS	8	0.075891	0.636952	1121.705882	0.018777	0.015462
RS	9	0.088756	0.636952	1179.035657	0.019737	0.016806
RS	10	0.102561	0.527712	1489.993406	0.024943	0.021694
RS	11	0.117376	0.527712	1553.459210	0.026005	0.023321
RS	12	0.133274	0.531407	1605.154629	0.026870	0.024557
RS	13	0.150335	0.531407	1666.604209	0.027899	0.026076
RS	14	0.168644	0.600041	1532.000841	0.025646	0.024349
RS	15	0.188292	0.600041	1589.658273	0.026611	0.025703
RS	16	0.209377	0.720641	1374.372652	0.023007	0.022530
RS	17	0.232005	0.720641	1428.150858	0.023907	0.023730
RS	18	0.256287	0.899240	1190.735523	0.019933	0.020017
RS	19	0.282345	0.899240	1240.498864	0.020766	0.021024
RS	20	0.310309	1.139933	1020.832939	0.017089	0.017434
RS	21	0.340318	1.139933	1066.485171	0.017853	0.018258
RS	22	0.372522	1.424963	892.255663	0.014936	0.015345
RS	23	0.407081	1.424963	934.224761	0.015639	0.016058
RS	24	0.444168	1.727685	807.288155	0.013514	0.013916
RS	25	0.483967	1.727685	846.392214	0.014169	0.014556
RS	26	0.526677	2.013204	761.668031	0.012750	0.013111
RS	27	0.572511	2.013204	798.856245	0.013373	0.013703
RS	28	0.621697	2.229276	756.339990	0.012661	0.012967
RS	29	0.674480	2.229276	792.600436	0.013268	0.013550
RS	30	0.731124	2.331101	793.408677	0.013282	0.013556
RS	31	0.791911	2.331101	829.478821	0.013885	0.014168
RS	32	0.857143	2.316167	871.029256	0.014581	0.014886
RS	33	0.927147	2.316167	906.844644	0.015181	0.015541
RS	34	1.002270	2.226628	979.243558	0.016393	0.016815
RS	35	1.082888	2.226628	1013.364338	0.016964	0.017487
RS	36	1.169402	2.121321	1096.682132	0.018358	0.018978
RS	37	1.262243	2.121321	1126.239276	0.018853	0.019589
RS	38	1.361875	2.043373	1195.714533	0.020016	0.020847
RS	39	1.468793	2.043373	1217.346965	0.020378	0.021301
RS	40	1.583531	2.010545	1254.152064	0.020995	0.021973
RS	41	1.706661	2.010545	1265.393590	0.021183	0.022204
RS	42	1.838797	2.024161	1262.735059	0.021138	0.022160
RS	43	1.980596	2.024161	1262.812241	0.021139	0.022153
RS	44	2.132767	2.078075	1225.057839	0.020507	0.021475
RS	45	2.296067	2.078075	1214.725259	0.020335	0.021259
RS	46	2.471310	2.160520	1153.796021	0.019315	0.020171
RS	47	2.659370	2.160520	1134.473675	0.018991	0.019794
RS	48	2.861185	2.253814	1064.648651	0.017822	0.018560
RS	49	3.077759	2.253814	1037.463509	0.017367	0.018061
RS	50	3.310174	2.339849	968.882727	0.016219	0.016867
RS	51	3.559587	2.339849	934.350153	0.015641	0.016264
RS	52	3.827242	2.409800	869.591138	0.014557	0.015153
RS	53	4.114472	2.409800	828.150200	0.013863	0.014449
RS	54	4.422709	2.500051	755.422420	0.012646	0.013211
RS	55	4.753491	2.500051	710.127723	0.011888	0.012445
RS	56	5.108465	2.500051	661.104696	0.011067	0.011612
RS	57	5.489401	2.500051	609.090987	0.010196	0.010724
RS	58	5.898198	3.244002	436.142986	0.007301	0.007768
RS	59	6.336894	3.244002	409.317608	0.006852	0.007299
RS	60	6.807675	3.244002	380.381965	0.006368	0.006791
RS	61	7.312887	3.244002	349.778492	0.005855	0.006251
RS	62	7.855050	3.244002	318.011272	0.005324	0.005689
RS	63	8.436866	3.244002	1692.884923	0.028339	0.030403
PA	4+25*2+4+6 0.081006056 0.028833340 8.436865881 16.401888277 1.500784300 0.959429424 0.636951561 0.527712207 0.531406877 0.600040665 0.720640803 0.899239905 1.139933209 1.424963029 1.727685237 2.013203629 2.229275521 2.331100727 2.316167456 2.226627613 2.121321004 2.043372604 2.010545397 2.024161330 2.078075472 2.160520434 2.253814194 2.339849430 2.409799948 2.500050755 3.244002348
//
IT	4567
RD	16
LK	-409124.254695
QD	-183.730537 -> -163.431226
RI	0.0034587119
TR	0.079859	0.029174
MT	8.503547
MM	C_pi: 1.743002, n_recomb: 61334.042584
RS	0	0.000000	18.179427	24.103603	0.000393	0.000015
RS	1	0.007327	18.179427	25.861743	0.000422	0.000124
RS	2	0.015191	18.179427	27.747499	0.000452	0.000275
RS	3	0.023631	18.179427	29.770039	0.000485	0.000394
RS	4	0.032690	1.534310	377.338867	0.006152	0.005017
RS	5	0.042412	1.534310	402.394354	0.006561	0.005359
RS	6	0.052846	0.994854	660.181830	0.010764	0.008804
RS	7	0.064045	0.994854	700.452310	0.011420	0.009372
RS	8	0.076065	0.653195	1127.134212	0.018377	0.015243
RS	9	0.088965	0.653195	1185.438604	0.019328	0.016545
RS	10	0.102811	0.534527	1517.462748	0.024741	0.021613
RS	11	0.117671	0.534527	1582.744631	0.025805	0.023218
RS	12	0.133620	0.534472	1647.548344	0.026862	0.024615
RS	13	0.150737	0.534472	1710.974905	0.027896	0.026123
RS	14	0.169109	0.601266	1578.862991	0.025742	0.024475
RS	15	0.188827	0.601266	1638.406857	0.026713	0.025825
RS	16	0.209989	0.720880	1419.005033	0.023136	0.022665
RS	17	0.232702	0.720880	1474.550485	0.024041	0.023865
RS	18	0.257080	0.899788	1229.103659	0.020040	0.020118
RS	19	0.283243	0.899788	1280.502198	0.020878	0.021129
RS	20	0.311323	1.143303	1051.347322	0.017141	0.017476
RS	21	0.341461	1.143303	1098.465997	0.017910	0.018305
RS	22	0.373807	1.434405	915.785799	0.014931	0.015328
RS	23	0.408523	1.434405	959.036645	0.015636	0.016044
RS	24	0.445783	1.746303	825.512792	0.013459	0.013847
RS	25	0.485773	1.746303	865.736180	0.014115	0.014488
RS	26	0.528693	2.042886	776.273776	0.012656	0.013001
RS	27	0.574757	2.042886	814.467612	0.013279	0.013593
RS	28	0.624197	2.268730	769.185890	0.012541	0.012829
RS	29	0.677259	2.268730	806.412610	0.013148	0.013410
RS	30	0.734209	2.375226	806.633418	0.013151	0.013404
RS	31	0.795332	2.375226	843.720330	0.013756	0.014012
RS	32	0.860934	2.358648	886.946879	0.014461	0.014735
RS	33	0.931342	2.358648	923.902538	0.015063	0.015387
RS	34	1.006908	2.263300	1000.026384	0.016305	0.016686
RS	35	1.088012	2.263300	1035.417390	0.016882	0.017355
RS	36	1.175058	2.151363	1123.675373	0.018321	0.018884
RS	37	1.268482	2.151363	1154.534394	0.018824	0.019496
RS	38	1.368752	2.068237	1228.753474	0.020034	0.020798
RS	39	1.476368	2.068237	1251.547505	0.020405	0.021258
RS	40	1.591869	2.032484	1291.547810	0.021058	0.021965
RS	41	1.715833	2.032484	1303.661585	0.021255	0.022206
RS	42	1.848880	2.045384	1302.005623	0.021228	0.022182
RS	43	1.991675	2.045384	1302.613433	0.021238	0.022187
RS	44	2.144933	2.100465	1263.843423	0.020606	0.021514
RS	45	2.309420	2.100465	1253.740836	0.020441	0.021312
RS	46	2.485959	2.185422	1190.545572	0.019411	0.020218
RS	47	2.675434	2.185422	1171.223296	0.019096	0.019856
RS	48	2.878791	2.281761	1098.820951	0.017915	0.018615
RS	49	3.097048	2.281761	1071.439134	0.017469	0.018130
RS	50	3.331297	2.370491	1000.607805	0.016314	0.016933
RS	51	3.582710	2.370491	965.656139	0.015744	0.016343
RS	52	3.852544	2.442360	899.062078	0.014658	0.015233
RS	53	4.142149	2.442360	856.929246	0.013972	0.014539
RS	54	4.452973	2.535124	781.969700	0.012749	0.013298
RS	55	4.786571	2.535124	735.780754	0.011996	0.012540
RS	56	5.144612	2.535124	685.665495	0.011179	0.011713
RS	57	5.528887	2.535124	632.372878	0.010310	0.010829
RS	58	5.941318	3.319264	449.462813	0.007328	0.007782
RS	59	6.383968	3.319264	422.735092	0.006892	0.007329
RS	60	6.859051	3.319264	393.756255	0.006420	0.006834
RS	61	7.368944	3.319264	362.961430	0.005918	0.006307
RS	62	7.916197	3.319264	330.851840	0.005394	0.005754
RS	63	8.503547	3.319264	1789.822177	0.029182	0.031258
PA	4+25*2+4+6 0.079858554 0.029173881 8.503547291 18.179426511 1.534310300 0.994854028 0.653194547 0.534527115 0.534471937 0.601265838 0.720880140 0.899788436 1.143303432 1.434405188 1.746303259 2.042885910 2.268730413 2.375225588 2.358647880 2.263300070 2.151363035 2.068237194 2.032484351 2.045384045 2.100465434 2.185422310 2.281760754 2.370490645 2.442360341 2.535124032 3.319264283
//
IT	4230
RD	17
LK	-409084.461836
QD	-172.200444 -> -153.703774
RI	0.0031329891
TR	0.078780	0.029499
MT	8.566689
MM	C_pi: 1.768438, n_recomb: 62883.202795
RS	0	0.000000	20.015259	22.469891	0.000357	0.000014
RS	1	0.007340	20.015259	24.112608	0.000383	0.000114
RS	2	0.015218	20.015259	25.874910	0.000411	0.000253
RS	3	0.023674	20.015259	27.765426	0.000442	0.000362
RS	4	0.032751	1.562472	380.558244	0.006052	0.004999
RS	5	0.042494	1.562472	405.917631	0.006455	0.005331
RS	6	0.052953	1.029571	655.545713	0.010425	0.008618
RS	7	0.064179	1.029571	695.870184	0.011066	0.009154
RS	8	0.076229	0.669320	1131.505742	0.017994	0.015029
RS	9	0.089163	0.669320	1190.700668	0.018935	0.016291
RS	10	0.103047	0.541296	1543.037004	0.024538	0.021526
RS	11	0.117949	0.541296	1610.057085	0.025604	0.023110
RS	12	0.133946	0.537547	1688.009031	0.026844	0.024661
RS	13	0.151116	0.537547	1753.353442	0.027883	0.026161
RS	14	0.169547	0.602517	1624.132015	0.025828	0.024590
RS	15	0.189330	0.602517	1685.511252	0.026804	0.025937
RS	16	0.210565	0.721089	1462.482383	0.023257	0.022794
RS	17	0.233359	0.721089	1519.748467	0.024168	0.023994
RS	18	0.257826	0.900125	1266.689016	0.020144	0.020217
RS	19	0.284089	0.900125	1319.681898	0.020986	0.021232
RS	20	0.312279	1.146140	1081.288614	0.017195	0.017522
RS	21	0.342539	1.146140	1129.838639	0.017967	0.018355
RS	22	0.375019	1.442917	938.820976	0.014930	0.015316
RS	23	0.409883	1.442917	983.321301	0.015637	0.016034
RS	24	0.447305	1.763628	843.248882	0.013410	0.013784
RS	25	0.487475	1.763628	884.558961	0.014067	0.014426
RS	26	0.530593	2.071035	790.362907	0.012569	0.012899
RS	27	0.576875	2.071035	829.527204	0.013192	0.013490
RS	28	0.626554	2.306633	781.441364	0.012427	0.012698
RS	29	0.679880	2.306633	819.595077	0.013034	0.013277
RS	30	0.737119	2.417973	819.136351	0.013026	0.013259
RS	31	0.798559	2.417973	857.196423	0.013632	0.013864
RS	32	0.864509	2.400008	901.956563	0.014343	0.014591
RS	33	0.935299	2.400008	940.007181	0.014948	0.015239
RS	34	1.011285	2.299123	1019.681272	0.016215	0.016559
RS	35	1.092848	2.299123	1056.301837	0.016798	0.017226
RS	36	1.180397	2.180770	1149.349453	0.018278	0.018791
RS	37	1.274372	2.180770	1181.482767	0.018789	0.019404
RS	38	1.375244	2.092607	1260.361788	0.020043	0.020746
RS	39	1.483519	2.092607	1284.308833	0.020424	0.021212
RS	40	1.599742	2.053961	1327.515234	0.021111	0.021954
RS	41	1.724495	2.053961	1340.511489	0.021317	0.022203
RS	42	1.858403	2.066088	1339.939390	0.021308	0.022199
RS	43	2.002140	2.066088	1341.102296	0.021327	0.022216
RS	44	2.156427	2.122193	1301.444890	0.020696	0.021548
RS	45	2.322037	2.122193	1291.604336	0.020540	0.021360
RS	46	2.499803	2.209449	1226.289475	0.019501	0.020263
RS	47	2.690616	2.209449	1207.000916	0.019194	0.019914
RS	48	2.895433	2.308583	1132.162363	0.018004	0.018668
RS	49	3.115283	2.308583	1104.615559	0.017566	0.018197
RS	50	3.351268	2.399755	1031.658062	0.016406	0.016998
RS	51	3.604574	2.399755	996.315667	0.015844	0.016419
RS	52	3.876472	2.473310	927.991146	0.014757	0.015312
RS	53	4.168325	2.473310	885.191177	0.014077	0.014627
RS	54	4.481599	2.568266	808.106606	0.012851	0.013384
RS	55	4.817865	2.568266	761.039961	0.012102	0.012632
RS	56	5.178812	2.568266	709.852822	0.011288	0.011811
RS	57	5.566250	2.568266	655.305103	0.010421	0.010930
RS	58	5.982125	3.391159	462.518787	0.007355	0.007796
RS	59	6.428522	3.391159	435.886369	0.006932	0.007357
RS	60	6.907683	3.391159	406.868477	0.006470	0.006876
RS	61	7.422012	3.391159	375.892853	0.005978	0.006360
RS	62	7.974091	3.391159	343.457470	0.005462	0.005817
RS	63	8.566689	3.391159	1886.123347	0.029994	0.032083
PA	4+25*2+4+6 0.078780294 0.029499472 8.566688751 20.015259472 1.562472401 1.029571301 0.669320151 0.541296281 0.537547030 0.602517023 0.721088792 0.900125242 1.146140494 1.442916607 1.763627630 2.071035169 2.306632882 2.417973152 2.400008390 2.299122805 2.180770046 2.092606501 2.053961026 2.066088034 2.122192709 2.209448750 2.308582828 2.399755096 2.473309802 2.568265627 3.391159251
//
IT	3859
RD	18
LK	-409048.193028
QD	-161.667429 -> -144.786950
RI	0.0028503343
TR	0.077766	0.029811
MT	8.626557
MM	C_pi: 1.792904, n_recomb: 64386.158353
RS	0	0.000000	21.910816	21.037360	0.000327	0.000013
RS	1	0.007351	21.910816	22.578576	0.000351	0.000106
RS	2	0.015243	21.910816	24.232284	0.000376	0.000234
RS	3	0.023715	21.910816	26.006633	0.000404	0.000335
RS	4	0.032809	1.585730	384.552010	0.005973	0.004992
RS	5	0.042572	1.585730	410.256554	0.006372	0.005316
RS	6	0.053053	1.063615	651.098315	0.010112	0.008442
RS	7	0.064304	1.063615	691.458881	0.010739	0.008952
RS	8	0.076383	0.685324	1134.939756	0.017627	0.014818
RS	9	0.089349	0.685324	1194.947569	0.018559	0.016044
RS	10	0.103269	0.548010	1566.861830	0.024335	0.021434
RS	11	0.118211	0.548010	1635.545241	0.025402	0.022998
RS	12	0.134253	0.540625	1726.630254	0.026817	0.024699
RS	13	0.151473	0.540625	1793.834840	0.027861	0.026189
RS	14	0.169959	0.603790	1667.859001	0.025904	0.024697
RS	15	0.189805	0.603790	1731.023896	0.026885	0.026040
RS	16	0.211109	0.721266	1504.843666	0.023372	0.022918
RS	17	0.233979	0.721266	1563.785034	0.024288	0.024118
RS	18	0.258531	0.900276	1303.508366	0.020245	0.020315
RS	19	0.284887	0.900276	1358.055691	0.021092	0.021333
RS	20	0.313181	1.148504	1110.668700	0.017250	0.017569
RS	21	0.343555	1.148504	1160.615852	0.018026	0.018406
RS	22	0.376162	1.450580	961.379461	0.014931	0.015308
RS	23	0.411166	1.450580	1007.098131	0.015642	0.016028
RS	24	0.448743	1.779747	860.524143	0.013365	0.013728
RS	25	0.489082	1.779747	902.889839	0.014023	0.014370
RS	26	0.532387	2.097757	803.962087	0.012487	0.012803
RS	27	0.578875	2.097757	844.063415	0.013109	0.013393
RS	28	0.628781	2.343070	793.144048	0.012319	0.012575
RS	29	0.682355	2.343070	832.187566	0.012925	0.013152
RS	30	0.739868	2.459402	830.969089	0.012906	0.013120
RS	31	0.801608	2.459402	869.960926	0.013512	0.013722
RS	32	0.867888	2.440292	916.120125	0.014229	0.014452
RS	33	0.939039	2.440292	955.222140	0.014836	0.015097
RS	34	1.015422	2.334108	1038.284359	0.016126	0.016435
RS	35	1.097419	2.334108	1076.094493	0.016713	0.017101
RS	36	1.185444	2.209545	1173.780880	0.018230	0.018697
RS	37	1.279940	2.209545	1207.160061	0.018749	0.019313
RS	38	1.381382	2.116467	1290.616582	0.020045	0.020693
RS	39	1.490282	2.116467	1315.705570	0.020435	0.021164
RS	40	1.607188	2.074974	1362.113350	0.021155	0.021938
RS	41	1.732687	2.074974	1375.999148	0.021371	0.022196
RS	42	1.867412	2.086278	1376.583734	0.021380	0.022212
RS	43	2.012041	2.086278	1378.322569	0.021407	0.022240
RS	44	2.167302	2.143280	1337.896091	0.020779	0.021579
RS	45	2.333977	2.143280	1328.346081	0.020631	0.021403
RS	46	2.512904	2.232648	1261.047532	0.019586	0.020304
RS	47	2.704984	2.232648	1241.823476	0.019287	0.019968
RS	48	2.911185	2.334353	1164.683237	0.018089	0.018719
RS	49	3.132544	2.334353	1137.000937	0.017659	0.018260
RS	50	3.370176	2.427742	1062.035003	0.016495	0.017061
RS	51	3.625277	2.427742	1026.328993	0.015940	0.016493
RS	52	3.899131	2.502768	956.375568	0.014854	0.015388
RS	53	4.193116	2.502768	912.932575	0.014179	0.014712
RS	54	4.508713	2.599624	833.826989	0.012950	0.013468
RS	55	4.847510	2.599624	785.899309	0.012206	0.012723
RS	56	5.211213	2.599624	733.660672	0.011395	0.011906
RS	57	5.601653	2.599624	677.881626	0.010528	0.011029
RS	58	6.020794	3.459880	475.314502	0.007382	0.007811
RS	59	6.470748	3.459880	448.775214	0.006970	0.007386
RS	60	6.953779	3.459880	419.722024	0.006519	0.006917
RS	61	7.472319	3.459880	388.575250	0.006035	0.006411
RS	62	8.028977	3.459880	355.829316	0.005526	0.005877
RS	63	8.626557	3.459880	1981.681933	0.030778	0.032879
PA	4+25*2+4+6 0.077765606 0.029810946 8.626557272 21.910816263 1.585729909 1.063614895 0.685323626 0.548010179 0.540624950 0.603790060 0.721266214 0.900276218 1.148503657 1.450580298 1.779747002 2.097757190 2.343069981 2.459402009 2.440291734 2.334108160 2.209545389 2.116466673 2.074973669 2.086278467 2.143279521 2.232647861 2.334352704 2.427742200 2.502768007 2.599623873 3.459879621
//
IT	5169
RD	19
LK	-409015.084428
QD	-152.023338 -> -136.595357
RI	0.0026031947
TR	0.076809	0.030109
MT	8.683504
MM	C_pi: 1.816459, n_recomb: 65843.899942
RS	0	0.000000	23.872238	19.764114	0.000300	0.000012
RS	1	0.007362	23.872238	21.214864	0.000322	0.000098
RS	2	0.015267	23.872238	22.771760	0.000346	0.000217
RS	3	0.023753	23.872238	24.442515	0.000371	0.000311
RS	4	0.032864	1.604495	389.231703	0.005911	0.004993
RS	5	0.042646	1.604495	415.318503	0.006308	0.005312
RS	6	0.053148	1.096998	646.821618	0.009824	0.008276
RS	7	0.064423	1.096998	687.202807	0.010437	0.008762
RS	8	0.076529	0.701198	1137.541490	0.017276	0.014613
RS	9	0.089525	0.701198	1198.290532	0.018199	0.015805
RS	10	0.103479	0.554658	1589.071341	0.024134	0.021339
RS	11	0.118459	0.554658	1659.346120	0.025201	0.022884
RS	12	0.134543	0.543693	1763.514666	0.026783	0.024729
RS	13	0.151811	0.543693	1832.523031	0.027831	0.026210
RS	14	0.170350	0.605076	1710.098625	0.025972	0.024796
RS	15	0.190254	0.605076	1775.000470	0.026958	0.026135
RS	16	0.211623	0.721420	1546.101404	0.023481	0.023037
RS	17	0.234566	0.721420	1606.673520	0.024401	0.024236
RS	18	0.259198	0.900263	1339.571755	0.020345	0.020412
RS	19	0.285643	0.900263	1395.634277	0.021196	0.021433
RS	20	0.314035	1.150440	1139.497511	0.017306	0.017618
RS	21	0.344518	1.150440	1190.808217	0.018085	0.018459
RS	22	0.377245	1.457479	983.467335	0.014936	0.015304
RS	23	0.412381	1.457479	1030.373924	0.015649	0.016026
RS	24	0.450104	1.794757	877.352069	0.013325	0.013676
RS	25	0.490604	1.794757	920.743368	0.013984	0.014319
RS	26	0.534087	2.123133	817.097813	0.012410	0.012714
RS	27	0.580770	2.123133	858.104305	0.013032	0.013303
RS	28	0.630891	2.378112	804.327391	0.012216	0.012459
RS	29	0.684701	2.378112	844.225342	0.012822	0.013034
RS	30	0.742473	2.499573	842.171985	0.012790	0.012988
RS	31	0.804499	2.499573	882.056003	0.013396	0.013588
RS	32	0.871091	2.479538	929.489091	0.014117	0.014318
RS	33	0.942586	2.479538	969.600372	0.014726	0.014960
RS	34	1.019344	2.368281	1055.894761	0.016036	0.016314
RS	35	1.101754	2.368281	1094.854909	0.016628	0.016979
RS	36	1.190231	2.237700	1197.031975	0.018180	0.018605
RS	37	1.285221	2.237700	1231.627560	0.018705	0.019222
RS	38	1.387206	2.139832	1319.568814	0.020041	0.020637
RS	39	1.496699	2.139832	1345.786418	0.020439	0.021114
RS	40	1.614253	2.095533	1395.385122	0.021192	0.021919
RS	41	1.740461	2.095533	1410.164264	0.021417	0.022186
RS	42	1.875962	2.105980	1411.964842	0.021444	0.022222
RS	43	2.021438	2.105980	1414.297089	0.021480	0.022261
RS	44	2.177625	2.163771	1373.208356	0.020856	0.021607
RS	45	2.345311	2.163771	1363.974448	0.020715	0.021443
RS	46	2.525343	2.255082	1294.822312	0.019665	0.020343
RS	47	2.718629	2.255082	1275.690960	0.019374	0.020020
RS	48	2.926145	2.359162	1196.374850	0.018170	0.018768
RS	49	3.148940	2.359162	1168.585014	0.017748	0.018321
RS	50	3.388137	2.454564	1091.725376	0.016581	0.017122
RS	51	3.644944	2.454564	1055.681958	0.016033	0.016565
RS	52	3.920659	2.530873	984.196176	0.014947	0.015463
RS	53	4.216673	2.530873	940.134444	0.014278	0.014795
RS	54	4.534480	2.629367	859.109572	0.013048	0.013550
RS	55	4.875685	2.629367	810.338600	0.012307	0.012811
RS	56	5.242010	2.629367	757.069906	0.011498	0.011999
RS	57	5.635306	2.629367	700.084344	0.010632	0.011124
RS	58	6.057557	3.525655	487.843710	0.007409	0.007826
RS	59	6.510896	3.525655	461.396146	0.007007	0.007413
RS	60	6.997611	3.525655	432.311722	0.006566	0.006956
RS	61	7.520160	3.525655	401.003328	0.006090	0.006460
RS	62	8.081180	3.525655	367.961590	0.005588	0.005934
RS	63	8.683504	3.525655	2076.361536	0.031535	0.033647
PA	4+25*2+4+6 0.076808615 0.030108763 8.683504055 23.872238087 1.604494910 1.096998419 0.701197669 0.554658208 0.543692909 0.605076440 0.721419777 0.900263340 1.150440145 1.457478529 1.794757066 2.123132511 2.378111812 2.499572849 2.479538369 2.368281389 2.237699511 2.139831902 2.095532922 2.105980283 2.163770527 2.255082376 2.359161891 2.454563508 2.530872878 2.629366770 3.525655258
//
IT	4937
RD	20
LK	-408984.816991
QD	-143.175378 -> -129.055695
RI	0.0023861232
TR	0.075905	0.030394
MT	8.737696
MM	C_pi: 1.839138, n_recomb: 67257.540292
RS	0	0.000000	25.900560	18.623232	0.000277	0.000011
RS	1	0.007373	25.900560	19.992706	0.000297	0.000092
RS	2	0.015289	25.900560	21.462603	0.000319	0.000202
RS	3	0.023789	25.900560	23.040241	0.000343	0.000289
RS	4	0.032916	1.619259	394.499424	0.005866	0.005001
RS	5	0.042716	1.619259	421.000444	0.006260	0.005317
RS	6	0.053238	1.129730	642.700822	0.009556	0.008118
RS	7	0.064536	1.129730	683.089088	0.010156	0.008584
RS	8	0.076666	0.716941	1139.392046	0.016941	0.014413
RS	9	0.089692	0.716941	1200.815549	0.017854	0.015574
RS	10	0.103677	0.561229	1609.789286	0.023935	0.021242
RS	11	0.118694	0.561229	1681.586081	0.025002	0.022769
RS	12	0.134818	0.546738	1798.760015	0.026744	0.024752
RS	13	0.152131	0.546738	1869.516785	0.027796	0.026224
RS	14	0.170720	0.606362	1750.915674	0.026033	0.024888
RS	15	0.190679	0.606362	1817.506511	0.027023	0.026222
RS	16	0.212110	0.721542	1586.289643	0.023585	0.023151
RS	17	0.235122	0.721542	1648.448602	0.024509	0.024349
RS	18	0.259830	0.900103	1374.884834	0.020442	0.020508
RS	19	0.286359	0.900103	1432.423644	0.021298	0.021531
RS	20	0.314845	1.151992	1167.776991	0.017363	0.017668
RS	21	0.345430	1.151992	1220.417956	0.018145	0.018513
RS	22	0.378271	1.463667	1005.095844	0.014944	0.015303
RS	23	0.413533	1.463667	1053.160509	0.015659	0.016027
RS	24	0.451395	1.808736	893.742790	0.013288	0.013630
RS	25	0.492048	1.808736	938.130421	0.013948	0.014273
RS	26	0.535698	2.147246	829.784087	0.012337	0.012630
RS	27	0.582567	2.147246	871.664896	0.012960	0.013219
RS	28	0.632891	2.411827	815.014666	0.012118	0.012348
RS	29	0.686926	2.411827	855.733051	0.012723	0.012922
RS	30	0.744944	2.538519	852.783411	0.012679	0.012863
RS	31	0.807240	2.538519	893.521649	0.013285	0.013459
RS	32	0.874129	2.517756	942.114790	0.014008	0.014189
RS	33	0.945950	2.517756	983.194563	0.014618	0.014829
RS	34	1.023066	2.401645	1072.568351	0.015947	0.016197
RS	35	1.105867	2.401645	1112.639408	0.016543	0.016860
RS	36	1.194773	2.265224	1219.161478	0.018127	0.018514
RS	37	1.290234	2.265224	1254.943162	0.018659	0.019132
RS	38	1.392734	2.162684	1347.276250	0.020032	0.020581
RS	39	1.502790	2.162684	1374.606902	0.020438	0.021063
RS	40	1.620960	2.115623	1427.377259	0.021223	0.021898
RS	41	1.747843	2.115623	1443.050435	0.021456	0.022173
RS	42	1.884081	2.125187	1446.115973	0.021501	0.022228
RS	43	2.030363	2.125187	1449.055722	0.021545	0.022277
RS	44	2.187431	2.183669	1407.404085	0.020926	0.021631
RS	45	2.356078	2.183669	1398.508454	0.020793	0.021479
RS	46	2.537160	2.276778	1327.621914	0.019739	0.020379
RS	47	2.731592	2.276778	1308.608881	0.019457	0.020068
RS	48	2.940360	2.383051	1227.238402	0.018247	0.018814
RS	49	3.164520	2.383051	1199.366888	0.017832	0.018379
RS	50	3.405206	2.480282	1120.721587	0.016663	0.017181
RS	51	3.663638	2.480282	1084.365891	0.016123	0.016633
RS	52	3.941123	2.557703	1011.441953	0.015038	0.015535
RS	53	4.239067	2.557703	966.785286	0.014374	0.014875
RS	54	4.558978	2.657598	883.939902	0.013143	0.013631
RS	55	4.902475	2.657598	834.343820	0.012405	0.012897
RS	56	5.271297	2.657598	780.066966	0.011598	0.012088
RS	57	5.667312	2.657598	721.900182	0.010733	0.011216
RS	58	6.092524	3.588629	500.103810	0.007436	0.007841
RS	59	6.549087	3.588629	473.746874	0.007044	0.007440
RS	60	7.039310	3.588629	444.635214	0.006611	0.006993
RS	61	7.565677	3.588629	413.174320	0.006143	0.006507
RS	62	8.130852	3.588629	379.850817	0.005648	0.005989
RS	63	8.737696	3.588629	2170.047251	0.032265	0.034389
PA	4+25*2+4+6 0.075905154 0.030393778 8.737696455 25.900559647 1.619259477 1.129730228 0.716940539 0.561228990 0.546737576 0.606362098 0.721542241 0.900102789 1.151991508 1.463666630 1.808735815 2.147245580 2.411827070 2.538519021 2.517756199 2.401644973 2.265224314 2.162683691 2.115623400 2.125186797 2.183669170 2.276777772 2.383051033 2.480282472 2.557702772 2.657597502 3.588628908
//
IT	4477
RD	21
LK	-408957.109893
QD	-135.042381 -> -122.103546
RI	0.0021937119
TR	0.075051	0.030667
MT	8.789327
MM	C_pi: 1.860988, n_recomb: 68628.498102
RS	0	0.000000	28.008994	17.586198	0.000256	0.000010
RS	1	0.007383	28.008994	18.881595	0.000275	0.000086
RS	2	0.015310	28.008994	20.272176	0.000295	0.000189
RS	3	0.023824	28.008994	21.764900	0.000317	0.000270
RS	4	0.032965	1.630383	400.298972	0.005833	0.005016
RS	5	0.042782	1.630383	427.243384	0.006225	0.005330
RS	6	0.053323	1.161845	638.712159	0.009307	0.007968
RS	7	0.064642	1.161845	679.095105	0.009895	0.008416
RS	8	0.076797	0.732546	1140.577925	0.016620	0.014218
RS	9	0.089850	0.732546	1202.614339	0.017524	0.015350
RS	10	0.103866	0.567720	1629.118593	0.023738	0.021143
RS	11	0.118917	0.567720	1702.370823	0.024806	0.022652
RS	12	0.135079	0.549755	1832.445068	0.026701	0.024769
RS	13	0.152434	0.549755	1904.896319	0.027757	0.026232
RS	14	0.171070	0.607650	1790.342301	0.026087	0.024974
RS	15	0.191083	0.607650	1858.575372	0.027082	0.026303
RS	16	0.212573	0.721644	1625.420348	0.023684	0.023261
RS	17	0.235649	0.721644	1689.123329	0.024613	0.024457
RS	18	0.260429	0.899818	1409.455096	0.020537	0.020602
RS	19	0.287038	0.899818	1468.432156	0.021397	0.021627
RS	20	0.315612	1.153202	1195.515141	0.017420	0.017720
RS	21	0.346296	1.153202	1249.453854	0.018206	0.018567
RS	22	0.379245	1.469214	1026.274628	0.014954	0.015305
RS	23	0.414626	1.469214	1075.468397	0.015671	0.016032
RS	24	0.452620	1.821763	909.713124	0.013256	0.013587
RS	25	0.493418	1.821763	955.068985	0.013917	0.014231
RS	26	0.537228	2.170169	842.046782	0.012270	0.012551
RS	27	0.584273	2.170169	884.772618	0.012892	0.013140
RS	28	0.634791	2.444277	825.238708	0.012025	0.012244
RS	29	0.689039	2.444277	866.745364	0.012630	0.012816
RS	30	0.747291	2.576288	862.844317	0.012573	0.012742
RS	31	0.809845	2.576288	904.400772	0.013178	0.013337
RS	32	0.877016	2.554976	954.048627	0.013902	0.014065
RS	33	0.949146	2.554976	996.057881	0.014514	0.014702
RS	34	1.026602	2.434210	1088.368565	0.015859	0.016083
RS	35	1.109776	2.434210	1129.512469	0.016458	0.016745
RS	36	1.199090	2.292120	1240.238393	0.018072	0.018424
RS	37	1.294999	2.292120	1277.175683	0.018610	0.019044
RS	38	1.397988	2.185021	1373.804412	0.020018	0.020524
RS	39	1.508580	2.185021	1402.231090	0.020432	0.021011
RS	40	1.627337	2.135241	1458.150109	0.021247	0.021875
RS	41	1.754862	2.135241	1474.715456	0.021488	0.022158
RS	42	1.891801	2.143900	1479.086462	0.021552	0.022232
RS	43	2.038850	2.143900	1482.644715	0.021604	0.022291
RS	44	2.196756	2.202993	1440.518029	0.020990	0.021653
RS	45	2.366319	2.202993	1431.979927	0.020866	0.021511
RS	46	2.548400	2.297765	1359.471283	0.019809	0.020413
RS	47	2.743924	2.297765	1340.599455	0.019534	0.020113
RS	48	2.953884	2.406068	1257.288862	0.018320	0.018859
RS	49	3.179344	2.406068	1229.359350	0.017913	0.018434
RS	50	3.421449	2.504965	1149.030598	0.016743	0.017237
RS	51	3.681427	2.504965	1112.386201	0.016209	0.016700
RS	52	3.960600	2.583346	1038.111507	0.015127	0.015606
RS	53	4.260383	2.583346	992.883169	0.014468	0.014952
RS	54	4.582298	2.684424	908.313965	0.013235	0.013709
RS	55	4.927979	2.684424	857.910914	0.012501	0.012980
RS	56	5.299181	2.684424	802.647717	0.011696	0.012175
RS	57	5.697788	2.684424	743.324892	0.010831	0.011305
RS	58	6.125823	3.648963	512.096411	0.007462	0.007857
RS	59	6.585458	3.648963	485.829276	0.007079	0.007467
RS	60	7.079027	3.648963	456.694290	0.006655	0.007030
RS	61	7.609035	3.648963	425.089578	0.006194	0.006552
RS	62	8.178172	3.648963	391.497613	0.005705	0.006042
RS	63	8.789327	3.648963	2262.662361	0.032970	0.035105
PA	4+25*2+4+6 0.075051179 0.030666665 8.789327207 28.008994291 1.630382682 1.161845209 0.732546155 0.567719988 0.549755495 0.607650271 0.721644083 0.899817799 1.153202330 1.469213783 1.821762599 2.170168606 2.444276846 2.576287800 2.554975951 2.434209697 2.292119878 2.185020521 2.135240929 2.143900031 2.202992773 2.297764515 2.406068336 2.504964935 2.583346396 2.684423732 3.648963385
//
IT	4188
RD	22
LK	-408931.714496
QD	-127.552541 -> -115.681602
RI	0.0020227916
TR	0.074243	0.030928
MT	8.838614
MM	C_pi: 1.882049, n_recomb: 69957.821705
RS	0	0.000000	30.197611	16.639756	0.000238	0.000010
RS	1	0.007392	30.197611	17.867374	0.000255	0.000080
RS	2	0.015331	30.197611	19.185369	0.000274	0.000177
RS	3	0.023856	30.197611	20.600365	0.000294	0.000252
RS	4	0.033012	1.638227	406.575501	0.005812	0.005036
RS	5	0.042844	1.638227	433.989627	0.006204	0.005350
RS	6	0.053403	1.193356	634.844135	0.009075	0.007825
RS	7	0.064743	1.193356	675.210817	0.009652	0.008258
RS	8	0.076921	0.748012	1141.166453	0.016312	0.014028
RS	9	0.090000	0.748012	1203.758688	0.017207	0.015134
RS	10	0.104045	0.574126	1647.158002	0.023545	0.021043
RS	11	0.119128	0.574126	1721.801733	0.024612	0.022536
RS	12	0.135326	0.552741	1864.648321	0.026654	0.024780
RS	13	0.152722	0.552741	1938.741372	0.027713	0.026235
RS	14	0.171404	0.608936	1828.426756	0.026136	0.025053
RS	15	0.191466	0.608936	1898.256244	0.027134	0.026378
RS	16	0.213012	0.721727	1663.513917	0.023779	0.023366
RS	17	0.236150	0.721727	1728.718905	0.024711	0.024561
RS	18	0.260999	0.899425	1443.287171	0.020631	0.020695
RS	19	0.287684	0.899425	1503.665013	0.021494	0.021722
RS	20	0.316343	1.154111	1222.713682	0.017478	0.017772
RS	21	0.347119	1.154111	1277.918088	0.018267	0.018623
RS	22	0.380171	1.474174	1047.012113	0.014966	0.015310
RS	23	0.415666	1.474174	1097.306658	0.015685	0.016039
RS	24	0.453785	1.833909	925.273340	0.013226	0.013549
RS	25	0.494721	1.833909	971.570145	0.013888	0.014194
RS	26	0.538684	2.191974	853.901933	0.012206	0.012478
RS	27	0.585897	2.191974	897.444620	0.012828	0.013066
RS	28	0.636599	2.475530	835.020284	0.011936	0.012144
RS	29	0.691050	2.475530	877.284393	0.012540	0.012715
RS	30	0.749525	2.612927	872.385837	0.012470	0.012628
RS	31	0.812323	2.612927	914.726071	0.013075	0.013219
RS	32	0.879764	2.591228	965.331699	0.013799	0.013946
RS	33	0.952189	2.591228	1008.232847	0.014412	0.014581
RS	34	1.029969	2.465993	1103.344934	0.015772	0.015973
RS	35	1.113498	2.465993	1145.524404	0.016375	0.016633
RS	36	1.203201	2.318392	1260.317778	0.018015	0.018335
RS	37	1.299536	2.318392	1298.379849	0.018559	0.018957
RS	38	1.402992	2.206844	1399.206003	0.020001	0.020467
RS	39	1.514095	2.206844	1428.710140	0.020422	0.020958
RS	40	1.633412	2.154395	1487.744636	0.021266	0.021850
RS	41	1.761548	2.154395	1505.198046	0.021516	0.022140
RS	42	1.899157	2.162134	1510.908071	0.021597	0.022234
RS	43	2.046937	2.162134	1515.093146	0.021657	0.022302
RS	44	2.205642	2.221765	1472.571689	0.021049	0.021672
RS	45	2.376079	2.221765	1464.407681	0.020933	0.021541
RS	46	2.559114	2.318081	1390.381530	0.019875	0.020444
RS	47	2.755680	2.318081	1371.671509	0.019607	0.020155
RS	48	2.966776	2.428271	1286.527624	0.018390	0.018901
RS	49	3.193477	2.428271	1258.562224	0.017990	0.018487
RS	50	3.436936	2.528685	1176.647302	0.016819	0.017292
RS	51	3.698391	2.528685	1139.736884	0.016292	0.016763
RS	52	3.979174	2.607889	1064.196880	0.015212	0.015674
RS	53	4.280713	2.607889	1018.419625	0.014558	0.015027
RS	54	4.604542	2.709955	932.219348	0.013325	0.013786
RS	55	4.952308	2.709955	881.027894	0.012594	0.013061
RS	56	5.325783	2.709955	824.800596	0.011790	0.012259
RS	57	5.726865	2.709955	764.347343	0.010926	0.011391
RS	58	6.157595	3.706826	523.817963	0.007488	0.007873
RS	59	6.620166	3.706826	497.640253	0.007113	0.007493
RS	60	7.116931	3.706826	468.486009	0.006697	0.007065
RS	61	7.650418	3.706826	436.746048	0.006243	0.006596
RS	62	8.223340	3.706826	402.898556	0.005759	0.006092
RS	63	8.838614	3.706826	2354.110511	0.033650	0.035796
PA	4+25*2+4+6 0.074242742 0.030927948 8.838614282 30.197610997 1.638226921 1.193356245 0.748012343 0.574125798 0.552740527 0.608935603 0.721727012 0.899425203 1.154110748 1.474173859 1.833908540 2.191974271 2.475530319 2.612926910 2.591227908 2.465992577 2.318391548 2.206844137 2.154394597 2.162133617 2.221764651 2.318080781 2.428270940 2.528685126 2.607889488 2.709955270 3.706826017
//
IT	3968
RD	23
LK	-408908.409823
QD	-120.643346 -> -109.739940
RI	0.0018698083
TR	0.073476	0.031178
MT	8.885750
MM	C_pi: 1.902365, n_recomb: 71246.749478
RS	0	0.000000	32.481476	15.765580	0.000221	0.000009
RS	1	0.007401	32.481476	16.930434	0.000238	0.000075
RS	2	0.015350	32.481476	18.181197	0.000255	0.000166
RS	3	0.023887	32.481476	19.524181	0.000274	0.000236
RS	4	0.033056	1.643230	413.258200	0.005800	0.005062
RS	5	0.042904	1.643230	441.164426	0.006192	0.005376
RS	6	0.053480	1.224282	631.086278	0.008858	0.007689
RS	7	0.064840	1.224282	671.427004	0.009424	0.008108
RS	8	0.077040	0.763338	1141.221476	0.016018	0.013843
RS	9	0.090142	0.763338	1204.316792	0.016903	0.014924
RS	10	0.104215	0.580443	1664.001482	0.023355	0.020943
RS	11	0.119329	0.580443	1739.975624	0.024422	0.022419
RS	12	0.135562	0.555691	1895.439644	0.026604	0.024787
RS	13	0.152996	0.555691	1971.123319	0.027666	0.026234
RS	14	0.171721	0.610218	1865.211420	0.026180	0.025127
RS	15	0.191831	0.610218	1936.592749	0.027181	0.026448
RS	16	0.213430	0.721798	1700.587774	0.023869	0.023468
RS	17	0.236627	0.721798	1767.253852	0.024805	0.024661
RS	18	0.261542	0.898943	1476.388812	0.020722	0.020786
RS	19	0.288300	0.898943	1538.130833	0.021589	0.021815
RS	20	0.317038	1.154750	1249.382196	0.017536	0.017825
RS	21	0.347904	1.154750	1305.821028	0.018328	0.018679
RS	22	0.381054	1.478608	1067.313580	0.014981	0.015318
RS	23	0.416657	1.478608	1118.681295	0.015702	0.016048
RS	24	0.454895	1.845238	940.439076	0.013200	0.013514
RS	25	0.495964	1.845238	987.650603	0.013862	0.014159
RS	26	0.540072	2.212736	865.367207	0.012146	0.012409
RS	27	0.587444	2.212736	909.699816	0.012768	0.012997
RS	28	0.638323	2.505641	844.387705	0.011852	0.012050
RS	29	0.692967	2.505641	887.380081	0.012455	0.012619
RS	30	0.751656	2.648484	881.441300	0.012372	0.012518
RS	31	0.814688	2.648484	924.532604	0.012976	0.013107
RS	32	0.882385	2.626547	976.005669	0.013699	0.013831
RS	33	0.955092	2.626547	1019.762753	0.014313	0.014464
RS	34	1.033181	2.497013	1117.549321	0.015686	0.015865
RS	35	1.117049	2.497013	1160.728192	0.016292	0.016525
RS	36	1.207124	2.344055	1279.454836	0.017958	0.018248
RS	37	1.303866	2.344055	1318.611030	0.018508	0.018871
RS	38	1.407767	2.228162	1423.538237	0.019980	0.020410
RS	39	1.519359	2.228162	1454.100269	0.020409	0.020905
RS	40	1.639210	2.173091	1516.212871	0.021281	0.021824
RS	41	1.767931	2.173091	1534.548295	0.021539	0.022121
RS	42	1.906178	2.179900	1541.623746	0.021638	0.022233
RS	43	2.054658	2.179900	1546.441509	0.021705	0.022310
RS	44	2.214127	2.240006	1503.597807	0.021104	0.021689
RS	45	2.385398	2.240006	1495.821903	0.020995	0.021568
RS	46	2.569345	2.337763	1420.373834	0.019936	0.020474
RS	47	2.766907	2.337763	1401.844051	0.019676	0.020195
RS	48	2.979090	2.449708	1314.968006	0.018457	0.018941
RS	49	3.206977	2.449708	1286.987016	0.018064	0.018537
RS	50	3.451730	2.551507	1203.578009	0.016893	0.017345
RS	51	3.714598	2.551507	1166.422928	0.016372	0.016825
RS	52	3.996921	2.631412	1089.697884	0.015295	0.015740
RS	53	4.300139	2.631412	1043.393832	0.014645	0.015100
RS	54	4.625798	2.734293	955.651422	0.013413	0.013860
RS	55	4.975560	2.734293	903.690234	0.012684	0.013140
RS	56	5.351208	2.734293	846.521141	0.011882	0.012341
RS	57	5.754658	2.734293	784.963105	0.011018	0.011474
RS	58	6.187968	3.762370	535.269708	0.007513	0.007889
RS	59	6.653348	3.762370	509.181207	0.007147	0.007518
RS	60	7.153171	3.762370	480.011652	0.006737	0.007099
RS	61	7.689987	3.762370	448.144624	0.006290	0.006637
RS	62	8.266533	3.762370	414.053921	0.005812	0.006141
RS	63	8.885750	3.762370	2444.322897	0.034308	0.036463
PA	4+25*2+4+6 0.073476330 0.031178112 8.885750142 32.481476393 1.643229518 1.224281677 0.763337816 0.580443188 0.555691162 0.610217847 0.721797562 0.898943143 1.154750223 1.478608010 1.845238248 2.212736417 2.505640596 2.648483564 2.626547355 2.497013385 2.344054514 2.228161738 2.173091373 2.179899561 2.240005743 2.337762591 2.449708112 2.551506754 2.631412264 2.734292704 3.762369804
//
IT	4497
RD	24
LK	-408887.000237
QD	-114.259473 -> -104.234166
RI	0.0017322756
TR	0.072749	0.031418
MT	8.930828
MM	C_pi: 1.921962, n_recomb: 72496.442148
RS	0	0.000000	34.876591	14.950002	0.000206	0.000008
RS	1	0.007410	34.876591	16.056145	0.000221	0.000070
RS	2	0.015368	34.876591	17.244003	0.000238	0.000155
RS	3	0.023917	34.876591	18.519594	0.000255	0.000222
RS	4	0.033099	1.645674	420.312183	0.005798	0.005091
RS	5	0.042961	1.645674	448.730976	0.006190	0.005408
RS	6	0.053554	1.254664	627.414476	0.008654	0.007559
RS	7	0.064931	1.254664	667.719726	0.009210	0.007966
RS	8	0.077152	0.778513	1140.807998	0.015736	0.013663
RS	9	0.090278	0.778513	1204.357771	0.016613	0.014722
RS	10	0.104377	0.586666	1679.736754	0.023170	0.020842
RS	11	0.119521	0.586666	1756.982691	0.024235	0.022304
RS	12	0.135787	0.558601	1924.893728	0.026552	0.024791
RS	13	0.153258	0.558601	2002.118016	0.027617	0.026229
RS	14	0.172023	0.611493	1900.738887	0.026218	0.025195
RS	15	0.192179	0.611493	1973.628300	0.027224	0.026512
RS	16	0.213829	0.721858	1736.655813	0.023955	0.023565
RS	17	0.237082	0.721858	1804.742762	0.024894	0.024757
RS	18	0.262059	0.898382	1508.766373	0.020812	0.020876
RS	19	0.288886	0.898382	1571.836506	0.021682	0.021905
RS	20	0.317701	1.155149	1275.523019	0.017594	0.017879
RS	21	0.348652	1.155149	1333.165407	0.018389	0.018735
RS	22	0.381895	1.482557	1087.186791	0.014996	0.015327
RS	23	0.417602	1.482557	1139.600606	0.015719	0.016059
RS	24	0.455954	1.855809	955.218677	0.013176	0.013482
RS	25	0.497149	1.855809	1003.319357	0.013840	0.014129
RS	26	0.541395	2.232503	876.460252	0.012090	0.012343
RS	27	0.588920	2.232503	921.556886	0.012712	0.012931
RS	28	0.639967	2.534659	853.359538	0.011771	0.011960
RS	29	0.694796	2.534659	897.052158	0.012374	0.012528
RS	30	0.753687	2.682988	890.038833	0.012277	0.012413
RS	31	0.816943	2.682988	933.849906	0.012881	0.013000
RS	32	0.884885	2.660950	986.107626	0.013602	0.013721
RS	33	0.957861	2.660950	1030.686050	0.014217	0.014351
RS	34	1.036245	2.527280	1131.025200	0.015601	0.015761
RS	35	1.120437	2.527280	1175.168200	0.016210	0.016420
RS	36	1.210867	2.369104	1297.701178	0.017900	0.018163
RS	37	1.307998	2.369104	1337.920851	0.018455	0.018788
RS	38	1.412325	2.248967	1446.851444	0.019958	0.020353
RS	39	1.524383	2.248967	1478.450814	0.020393	0.020853
RS	40	1.644744	2.191323	1543.601911	0.021292	0.021797
RS	41	1.774024	2.191323	1562.811386	0.021557	0.022101
RS	42	1.912882	2.197196	1571.270676	0.021674	0.022230
RS	43	2.062030	2.197196	1576.724718	0.021749	0.022316
RS	44	2.222229	2.257722	1533.624007	0.021154	0.021704
RS	45	2.394298	2.257722	1526.247921	0.021053	0.021593
RS	46	2.579116	2.356821	1449.469778	0.019994	0.020501
RS	47	2.777629	2.356821	1431.136329	0.019741	0.020232
RS	48	2.990852	2.470404	1342.622046	0.018520	0.018980
RS	49	3.219873	2.470404	1314.643971	0.018134	0.018585
RS	50	3.465864	2.573466	1229.828093	0.016964	0.017396
RS	51	3.730082	2.573466	1192.448415	0.016448	0.016883
RS	52	4.013877	2.653960	1114.615574	0.015375	0.015804
RS	53	4.318701	2.653960	1067.805941	0.014729	0.015170
RS	54	4.646111	2.757496	978.607405	0.013499	0.013933
RS	55	4.997782	2.757496	925.894817	0.012772	0.013216
RS	56	5.375509	2.757496	867.805907	0.011970	0.012420
RS	57	5.781225	2.757496	805.168427	0.011106	0.011554
RS	58	6.217003	3.815699	546.451950	0.007538	0.007904
RS	59	6.685071	3.815699	520.452566	0.007179	0.007542
RS	60	7.187821	3.815699	491.271554	0.006776	0.007131
RS	61	7.727823	3.815699	459.285332	0.006335	0.006677
RS	62	8.307837	3.815699	424.963238	0.005862	0.006187
RS	63	8.930828	3.815699	2533.234691	0.034943	0.037108
PA	4+25*2+4+6 0.072749302 0.031417855 8.930828179 34.876590943 1.645674203 1.254663788 0.778512650 0.586666239 0.558600811 0.611492752 0.721858310 0.898382469 1.155148878 1.482557024 1.855809104 2.232502940 2.534659474 2.682988392 2.660949564 2.527280483 2.369103733 2.248967032 2.191322723 2.197195608 2.257721548 2.356820608 2.470404134 2.573465976 2.653960214 2.757495674 3.815698921
//
IT	5102
RD	25
LK	-408867.310895
QD	-108.351931 -> -99.124839
RI	0.0016083886
TR	0.072059	0.031648
MT	8.974023
MM	C_pi: 1.940875, n_recomb: 73707.937726
RS	0	0.000000	37.387316	14.187609	0.000192	0.000008
RS	1	0.007418	37.387316	15.238735	0.000207	0.000066
RS	2	0.015386	37.387316	16.367633	0.000222	0.000146
RS	3	0.023945	37.387316	17.580043	0.000239	0.000208
RS	4	0.033139	1.645911	427.684763	0.005802	0.005125
RS	5	0.043015	1.645911	456.633591	0.006195	0.005444
RS	6	0.053623	1.284490	623.835077	0.008464	0.007435
RS	7	0.065019	1.284490	664.097046	0.009010	0.007832
RS	8	0.077259	0.793538	1139.970853	0.015466	0.013489
RS	9	0.090408	0.793538	1203.929930	0.016334	0.014526
RS	10	0.104532	0.592792	1694.442197	0.022989	0.020742
RS	11	0.119704	0.592792	1772.903886	0.024053	0.022189
RS	12	0.136001	0.561468	1953.070907	0.026497	0.024790
RS	13	0.153507	0.561468	2031.787126	0.027565	0.026221
RS	14	0.172312	0.612761	1935.042572	0.026253	0.025259
RS	15	0.192511	0.612761	2009.397335	0.027262	0.026571
RS	16	0.214209	0.721913	1771.736128	0.024037	0.023659
RS	17	0.237517	0.721913	1841.204659	0.024980	0.024849
RS	18	0.262553	0.897757	1540.424420	0.020899	0.020964
RS	19	0.289446	0.897757	1604.787298	0.021772	0.021994
RS	20	0.318335	1.155337	1301.137857	0.017653	0.017933
RS	21	0.349366	1.155337	1359.953477	0.018451	0.018792
RS	22	0.382699	1.486063	1106.640560	0.015014	0.015338
RS	23	0.418504	1.486063	1160.074088	0.015739	0.016072
RS	24	0.456966	1.865674	969.624155	0.013155	0.013454
RS	25	0.498280	1.865674	1018.589263	0.013819	0.014101
RS	26	0.542659	2.251342	887.192426	0.012037	0.012282
RS	27	0.590331	2.251342	933.028121	0.012658	0.012870
RS	28	0.641538	2.562633	861.958063	0.011694	0.011875
RS	29	0.696543	2.562633	906.324241	0.012296	0.012441
RS	30	0.755629	2.716484	898.204392	0.012186	0.012312
RS	31	0.819098	2.716484	942.705369	0.012790	0.012898
RS	32	0.887275	2.694465	995.671519	0.013508	0.013614
RS	33	0.960509	2.694465	1041.038100	0.014124	0.014243
RS	34	1.039175	2.556811	1143.815284	0.015518	0.015660
RS	35	1.123676	2.556811	1188.888163	0.016130	0.016318
RS	36	1.214446	2.393555	1315.102079	0.017842	0.018080
RS	37	1.311949	2.393555	1356.354826	0.018402	0.018706
RS	38	1.416684	2.269268	1469.193459	0.019933	0.020296
RS	39	1.529189	2.269268	1501.808839	0.020375	0.020800
RS	40	1.650038	2.209099	1569.954350	0.021300	0.021769
RS	41	1.779852	2.209099	1590.028343	0.021572	0.022079
RS	42	1.919296	2.214032	1599.886264	0.021706	0.022226
RS	43	2.069083	2.214032	1605.977963	0.021788	0.022320
RS	44	2.229980	2.274931	1562.677617	0.021201	0.021718
RS	45	2.402813	2.274931	1555.710782	0.021106	0.021615
RS	46	2.588467	2.375289	1477.684706	0.020048	0.020526
RS	47	2.787891	2.375289	1459.561891	0.019802	0.020267
RS	48	3.002109	2.490404	1369.498227	0.018580	0.019017
RS	49	3.232217	2.490404	1341.540102	0.018201	0.018630
RS	50	3.479393	2.594620	1255.400155	0.017032	0.017445
RS	51	3.744905	2.594620	1217.814894	0.016522	0.016940
RS	52	4.030112	2.675604	1138.946923	0.015452	0.015866
RS	53	4.336474	2.675604	1091.652498	0.014811	0.015237
RS	54	4.665562	2.779651	1001.080738	0.013582	0.014004
RS	55	5.019062	2.779651	947.635278	0.012857	0.013290
RS	56	5.398782	2.779651	888.648706	0.012056	0.012496
RS	57	5.806670	2.779651	824.957287	0.011192	0.011632
RS	58	6.244814	3.866954	557.363483	0.007562	0.007919
RS	59	6.715459	3.866954	531.453404	0.007210	0.007566
RS	60	7.221015	3.866954	502.264858	0.006814	0.007163
RS	61	7.764072	3.866954	470.167189	0.006379	0.006716
RS	62	8.347412	3.866954	435.625211	0.005910	0.006231
RS	63	8.974023	3.866954	2620.780766	0.035556	0.037730
PA	4+25*2+4+6 0.072058667 0.031647577 8.974022659 37.387315607 1.645911188 1.284490255 0.793538118 0.592792079 0.561468260 0.612761135 0.721912523 0.897757352 1.155337257 1.486062554 1.865674178 2.251341845 2.562633282 2.716484296 2.694464693 2.556811489 2.393554738 2.269268466 2.209098632 2.214032220 2.274930986 2.375288898 2.490404181 2.594619757 2.675604178 2.779651342 3.866954444
//
CC
CC	Brief Description of the file format:
CC	  CC  comments
CC	  MM  useful-messages
CC	  RD  round-of-iterations
CC	  LL  \log[P(sequence)]
CC	  QD  Q-before-opt Q-after-opt
CC	  TR  \theta_0 \rho_0
CC	  RS  k t_k \lambda_k \pi_k \sum_{l\not=k}A_{kl} A_{kk}
CC	  DC  begin end best-k t_k+\Delta_k max-prob
CC
MM	Version: 0.6.5-r67
MM	pattern:4+25*2+4+6, n:63, n_free_lambdas:28
MM	n_iterations:25, skip:1, max_t:5, theta/rho:5
MM	is_decoding:0
MM	n_seqs:32, sum_L:1310451, sum_n:162102
RD	0
LK	0.000000
QD	0.000000 -> 0.000000
RI	inf
TR	0.132046	0.026409
MT	5.000000
MM	C_pi: 1.000000, n_recomb: 34156.957926
RS	0	0.000000	1.000000	216.410910	0.006336	0.000000
RS	1	0.006440	1.000000	228.841509	0.006700	0.000000
RS	2	0.013294	1.000000	241.883926	0.007082	0.000000
RS	3	0.020590	1.000000	255.554751	0.007482	0.000000
RS	4	0.028356	1.000000	269.869047	0.007901	0.000000
RS	5	0.036622	1.000000	284.839999	0.008339	0.000000
RS	6	0.045421	1.000000	300.478508	0.008797	0.000000
RS	7	0.054785	1.000000	316.792747	0.009275	0.000000
RS	8	0.064753	1.000000	333.787664	0.009772	0.000000
RS	9	0.075363	1.000000	351.464441	0.010290	0.000000
RS	10	0.086656	1.000000	369.819901	0.010827	0.000000
RS	11	0.098677	1.000000	388.845856	0.011384	0.000000
RS	12	0.111471	1.000000	408.528415	0.011960	0.000000
RS	13	0.125090	1.000000	428.847233	0.012555	0.000000
RS	14	0.139585	1.000000	449.774713	0.013168	0.000000
RS	15	0.155014	1.000000	471.275169	0.013797	0.000000
RS	16	0.171437	1.000000	493.303949	0.014442	0.000000
RS	17	0.188917	1.000000	515.806533	0.015101	0.000000
RS	18	0.207523	1.000000	538.717613	0.015772	0.000000
RS	19	0.227327	1.000000	561.960174	0.016452	0.000000
RS	20	0.248406	1.000000	585.444600	0.017140	0.000000
RS	21	0.270843	1.000000	609.067811	0.017831	0.000000
RS	22	0.294725	1.000000	632.712491	0.018524	0.000000
RS	23	0.320144	1.000000	656.246400	0.019213	0.000000
RS	24	0.347201	1.000000	679.521847	0.019894	0.000000
RS	25	0.376000	1.000000	702.375345	0.020563	0.000000
RS	26	0.406654	1.000000	724.627504	0.021215	0.000000
RS	27	0.439282	1.000000	746.083226	0.021843	0.000000
RS	28	0.474011	1.000000	766.532240	0.022441	0.000000
RS	29	0.510976	1.000000	785.750070	0.023004	0.000000
RS	30	0.550322	1.000000	803.499472	0.023524	0.000000
RS	31	0.592202	1.000000	819.532423	0.023993	0.000000
RS	32	0.636779	1.000000	833.592716	0.024405	0.000000
RS	33	0.684227	1.000000	845.419209	0.024751	0.000000
RS	34	0.734730	1.000000	854.749792	0.025024	0.000000
RS	35	0.788485	1.000000	861.326060	0.025217	0.000000
RS	36	0.845702	1.000000	864.898737	0.025321	0.000000
RS	37	0.906604	1.000000	865.233788	0.025331	0.000000
RS	38	0.971428	1.000000	862.119183	0.025240	0.000000
RS	39	1.040426	1.000000	855.372182	0.025042	0.000000
RS	40	1.113868	1.000000	844.847013	0.024734	0.000000
RS	41	1.192040	1.000000	830.442705	0.024313	0.000000
RS	42	1.275245	1.000000	812.110828	0.023776	0.000000
RS	43	1.363809	1.000000	789.862810	0.023125	0.000000
RS	44	1.458076	1.000000	763.776449	0.022361	0.000000
RS	45	1.558414	1.000000	734.001206	0.021489	0.000000
RS	46	1.665214	1.000000	700.761831	0.020516	0.000000
RS	47	1.778891	1.000000	664.359860	0.019450	0.000000
RS	48	1.899889	1.000000	625.172569	0.018303	0.000000
RS	49	2.028679	1.000000	583.648991	0.017087	0.000000
RS	50	2.165763	1.000000	540.302753	0.015818	0.000000
RS	51	2.311675	1.000000	495.701581	0.014512	0.000000
RS	52	2.466983	1.000000	450.453540	0.013188	0.000000
RS	53	2.632293	1.000000	405.190296	0.011863	0.000000
RS	54	2.808249	1.000000	360.547901	0.010556	0.000000
RS	55	2.995536	1.000000	317.145903	0.009285	0.000000
RS	56	3.194884	1.000000	275.565777	0.008068	0.000000
RS	57	3.407070	1.000000	236.329883	0.006919	0.000000
RS	58	3.632920	1.000000	199.882282	0.005852	0.000000
RS	59	3.873315	1.000000	166.572744	0.004877	0.000000
RS	60	4.129191	1.000000	136.645178	0.004001	0.000000
RS	61	4.401545	1.000000	110.231475	0.003227	0.000000
RS	62	4.691438	1.000000	87.351396	0.002557	0.000000
RS	63	5.000000	1.000000	245.144799	0.007177	0.000000
PA	4+25*2+4+6 0.132046094 0.026409219 5.000000000 1.000000000 1.000000000 1.000000000 1.000000000 1.000000000 1.000000000 1.000000000 1.000000000 1.000000000 1.000000000 1.000000000 1.000000000 1.000000000 1.000000000 1.000000000 1.000000000 1.000000000 1.000000000 1.000000000 1.000000000 1.000000000 1.000000000 1.000000000 1.000000000 1.000000000 1.000000000 1.000000000 1.000000000
//
IT	4492
RD	1
LK	-429822.051034
QD	-1329.018677 -> -702.889113
RI	0.0492285819
TR	0.114957	0.023541
MT	6.108751
MM	C_pi: 1.092780, n_recomb: 33282.733541
RS	0	0.000000	0.732683	302.362757	0.009085	0.000180
RS	1	0.006773	0.732683	319.796885	0.009608	0.001726
RS	2	0.014004	0.732683	338.019312	0.010156	0.004068
RS	3	0.021725	0.732683	357.035399	0.010727	0.006301
RS	4	0.029970	0.577917	476.998470	0.014332	0.008280
RS	5	0.038772	0.577917	501.401377	0.015065	0.010197
RS	6	0.048171	0.554394	548.632821	0.016484	0.012179
RS	7	0.058206	0.554394	575.000877	0.017276	0.014157
RS	8	0.068921	0.562220	593.584586	0.017835	0.016012
RS	9	0.080361	0.562220	620.680005	0.018649	0.017650
RS	10	0.092577	0.597363	610.382343	0.018339	0.018963
RS	11	0.105619	0.597363	637.278045	0.019147	0.019874
RS	12	0.119546	0.654595	606.921560	0.018235	0.020406
RS	13	0.134415	0.654595	633.101808	0.019022	0.020645
RS	14	0.150291	0.728364	593.364033	0.017828	0.020678
RS	15	0.167243	0.728364	618.617973	0.018587	0.020563
RS	16	0.185342	0.813200	577.526235	0.017352	0.020327
RS	17	0.204668	0.813200	601.817749	0.018082	0.019970
RS	18	0.225302	0.904186	563.860435	0.016942	0.019496
RS	19	0.247334	0.904186	587.231008	0.017644	0.018949
RS	20	0.270858	0.994654	555.706701	0.016697	0.018395
RS	21	0.295975	0.994654	578.231280	0.017373	0.017889
RS	22	0.322794	1.077873	554.860004	0.016671	0.017460
RS	23	0.351428	1.077873	576.591339	0.017324	0.017113
RS	24	0.382002	1.150054	561.068327	0.016858	0.016847
RS	25	0.414647	1.150054	581.975513	0.017486	0.016662
RS	26	0.449503	1.209165	573.477868	0.017230	0.016561
RS	27	0.486719	1.209165	593.410611	0.017829	0.016548
RS	28	0.526456	1.254183	591.109574	0.017760	0.016627
RS	29	0.568885	1.254183	609.767795	0.018321	0.016794
RS	30	0.614186	1.285611	612.494579	0.018403	0.017046
RS	31	0.662556	1.285611	629.399634	0.018911	0.017377
RS	32	0.714202	1.305390	635.526201	0.019095	0.017778
RS	33	0.769346	1.305390	650.009658	0.019530	0.018239
RS	34	0.828225	1.316419	657.468296	0.019754	0.018742
RS	35	0.891091	1.316419	668.693815	0.020091	0.019265
RS	36	0.958215	1.322089	675.046780	0.020282	0.019781
RS	37	1.029885	1.322089	682.080208	0.020494	0.020258
RS	38	1.106409	1.325507	684.900456	0.020578	0.020670
RS	39	1.188116	1.325507	686.824331	0.020636	0.020990
RS	40	1.275357	1.328922	684.132662	0.020555	0.021198
RS	41	1.368506	1.328922	680.181787	0.020436	0.021279
RS	42	1.467964	1.333657	670.699822	0.020152	0.021224
RS	43	1.574158	1.333657	660.393605	0.019842	0.021028
RS	44	1.687545	1.340299	643.626216	0.019338	0.020691
RS	45	1.808611	1.340299	626.878646	0.018835	0.020218
RS	46	1.937876	1.348804	603.145583	0.018122	0.019620
RS	47	2.075896	1.348804	580.329926	0.017436	0.018911
RS	48	2.223264	1.358448	550.742569	0.016547	0.018108
RS	49	2.380612	1.358448	522.688787	0.015705	0.017231
RS	50	2.548618	1.368099	488.873626	0.014689	0.016297
RS	51	2.728002	1.368099	456.819916	0.013725	0.015322
RS	52	2.919535	1.376876	420.529680	0.012635	0.014316
RS	53	3.124040	1.376876	386.068312	0.011600	0.013289
RS	54	3.342396	1.388452	348.138680	0.010460	0.012246
RS	55	3.575540	1.388452	313.378609	0.009416	0.011194
RS	56	3.824475	1.388452	278.847241	0.008378	0.010142
RS	57	4.090269	1.388452	245.077547	0.007364	0.009100
RS	58	4.374066	1.443306	205.318754	0.006169	0.008079
RS	59	4.677082	1.443306	177.112290	0.005321	0.007094
RS	60	5.000622	1.443306	150.590121	0.004525	0.006155
RS	61	5.346073	1.443306	126.080376	0.003788	0.005273
RS	62	5.714922	1.443306	103.836147	0.003120	0.004458
RS	63	6.108751	1.443306	336.985993	0.010125	0.015864
PA	4+25*2+4+6 0.114956872 0.023540507 6.108751297 0.732683182 0.577917099 0.554393768 0.562220097 0.597362518 0.654595375 0.728363514 0.813199997 0.904186249 0.994653702 1.077873230 1.150053501 1.209164619 1.254182816 1.285611153 1.305390358 1.316418648 1.322089195 1.325507164 1.328922272 1.333657265 1.340298653 1.348803520 1.358448029 1.368098736 1.376875877 1.388452411 1.443305910
//
IT	5374
RD	2
LK	-428849.381050
QD	-739.073506 -> -531.248559
RI	0.0455884624
TR	0.107031	0.022920
MT	6.707832
MM	C_pi: 1.179363, n_recomb: 34950.909517
RS	0	0.000000	0.936143	254.311096	0.007276	0.000133
RS	1	0.006929	0.936143	269.879974	0.007722	0.001266
RS	2	0.014338	0.936143	286.251686	0.008190	0.003022
RS	3	0.022260	0.936143	303.446193	0.008682	0.004729
RS	4	0.030732	0.563482	532.390245	0.015233	0.007904
RS	5	0.039790	0.563482	559.950053	0.016021	0.009742
RS	6	0.049476	0.495916	667.576712	0.019100	0.012201
RS	7	0.059833	0.495916	698.661058	0.019990	0.014420
RS	8	0.070908	0.479815	754.304694	0.021582	0.016503
RS	9	0.082750	0.479815	786.347705	0.022499	0.018780
RS	10	0.095413	0.504127	779.375378	0.022299	0.019715
RS	11	0.108953	0.504127	810.671502	0.023195	0.021548
RS	12	0.123432	0.561264	757.112057	0.021662	0.021110
RS	13	0.138913	0.561264	786.942122	0.022516	0.022349
RS	14	0.155467	0.645588	711.171430	0.020348	0.021057
RS	15	0.173169	0.645588	739.336571	0.021154	0.021917
RS	16	0.192096	0.752378	659.695431	0.018875	0.020312
RS	17	0.212336	0.752378	686.210312	0.019634	0.020888
RS	18	0.233977	0.877296	612.318919	0.017519	0.019186
RS	19	0.257118	0.877296	637.295725	0.018234	0.019471
RS	20	0.281863	1.011596	575.302215	0.016460	0.017888
RS	21	0.308322	1.011596	598.929958	0.017136	0.018052
RS	22	0.336615	1.143013	551.760207	0.015787	0.016820
RS	23	0.366868	1.143013	574.261443	0.016431	0.017010
RS	24	0.399217	1.262134	541.026868	0.015480	0.016149
RS	25	0.433807	1.262134	562.572541	0.016096	0.016389
RS	26	0.470795	1.361991	541.657519	0.015498	0.015858
RS	27	0.510345	1.361991	562.311003	0.016089	0.016181
RS	28	0.552635	1.437308	552.508236	0.015808	0.015971
RS	29	0.597856	1.437308	572.177335	0.016371	0.016407
RS	30	0.646210	1.486710	571.927561	0.016364	0.016494
RS	31	0.697915	1.486710	590.304972	0.016890	0.017042
RS	32	0.753202	1.513127	597.376658	0.017092	0.017379
RS	33	0.812321	1.513127	613.893814	0.017564	0.018020
RS	34	0.875535	1.522605	625.303721	0.017891	0.018536
RS	35	0.943129	1.522605	639.127736	0.018286	0.019210
RS	36	1.015408	1.522879	651.104018	0.018629	0.019777
RS	37	1.092694	1.522879	661.212703	0.018918	0.020371
RS	38	1.175335	1.521081	669.850318	0.019165	0.020824
RS	39	1.263703	1.521081	675.189387	0.019318	0.021216
RS	40	1.358193	1.522090	677.357673	0.019380	0.021420
RS	41	1.459231	1.522090	677.031003	0.019371	0.021530
RS	42	1.567270	1.528380	670.879561	0.019195	0.021412
RS	43	1.682794	1.528380	664.314755	0.019007	0.021216
RS	44	1.806324	1.540657	649.328618	0.018578	0.020768
RS	45	1.938412	1.540657	636.384234	0.018208	0.020286
RS	46	2.079653	1.558158	613.313096	0.017548	0.019557
RS	47	2.230681	1.558158	594.300713	0.017004	0.018850
RS	48	2.392173	1.578601	564.952702	0.016164	0.017930
RS	49	2.564855	1.578601	540.565395	0.015466	0.017079
RS	50	2.749502	1.598941	507.129955	0.014510	0.016066
RS	51	2.946943	1.598941	478.355343	0.013686	0.015139
RS	52	3.158064	1.617021	442.649660	0.012665	0.014094
RS	53	3.383815	1.617021	410.763173	0.011753	0.013124
RS	54	3.625207	1.640163	372.531155	0.010659	0.012038
RS	55	3.883325	1.640163	339.529948	0.009714	0.011051
RS	56	4.159329	1.640163	306.046030	0.008756	0.010052
RS	57	4.454456	1.640163	272.618689	0.007800	0.009053
RS	58	4.770033	1.757262	225.299048	0.006446	0.007791
RS	59	5.107476	1.757262	198.290753	0.005673	0.006921
RS	60	5.468301	1.757262	172.181691	0.004926	0.006075
RS	61	5.854126	1.757262	147.369291	0.004216	0.005264
RS	62	6.266686	1.757262	124.201993	0.003554	0.004499
RS	63	6.707832	1.757262	444.467964	0.012717	0.016940
PA	4+25*2+4+6 0.107031226 0.022920320 6.707831595 0.936143149 0.563482206 0.495916206 0.479814845 0.504126599 0.561263770 0.645587718 0.752378442 0.877295879 1.011595738 1.143012761 1.262133639 1.361991488 1.437308343 1.486709811 1.513126900 1.522605272 1.522878680 1.521081462 1.522089968 1.528380324 1.540656541 1.558157771 1.578600737 1.598940673 1.617021211 1.640163170 1.757262498
//
IT	5007
RD	3
LK	-428493.973903
QD	-577.548167 -> -464.581682
RI	0.0354784753
TR	0.102195	0.023017
MT	7.065237
MM	C_pi: 1.256455, n_recomb: 37358.539805
RS	0	0.000000	1.339831	192.338370	0.005148	0.000100
RS	1	0.007016	1.339831	204.737077	0.005480	0.000946
RS	2	0.014524	1.339831	217.853465	0.005831	0.002234
RS	3	0.022559	1.339831	231.717293	0.006203	0.003439
RS	4	0.031157	0.627869	523.672052	0.014017	0.007371
RS	5	0.040359	0.627869	552.036148	0.014777	0.008891
RS	6	0.050206	0.509362	715.176972	0.019144	0.011932
RS	7	0.060745	0.509362	749.232929	0.020055	0.013959
RS	8	0.072022	0.466370	855.057228	0.022888	0.016694
RS	9	0.084091	0.466370	890.993219	0.023850	0.019037
RS	10	0.097007	0.476376	907.522566	0.024292	0.020337
RS	11	0.110828	0.476376	942.619446	0.025232	0.022437
RS	12	0.125620	0.527164	884.303467	0.023671	0.021893
RS	13	0.141449	0.527164	917.562236	0.024561	0.023485
RS	14	0.158389	0.611855	820.454852	0.021962	0.021712
RS	15	0.176517	0.611855	851.686794	0.022798	0.022940
RS	16	0.195917	0.726456	745.028592	0.019943	0.020691
RS	17	0.216678	0.726456	774.253872	0.020725	0.021633
RS	18	0.238896	0.868258	673.620832	0.018031	0.019279
RS	19	0.262672	0.868258	700.935837	0.018762	0.019908
RS	20	0.288116	1.028618	615.939150	0.016487	0.017742
RS	21	0.315346	1.028618	641.546430	0.017173	0.018190
RS	22	0.344486	1.191809	576.816886	0.015440	0.016496
RS	23	0.375671	1.191809	601.016268	0.016088	0.016913
RS	24	0.409043	1.343800	555.296968	0.014864	0.015713
RS	25	0.444757	1.343800	578.378385	0.015482	0.016134
RS	26	0.482976	1.472794	549.341776	0.014705	0.015369
RS	27	0.523877	1.472794	571.503924	0.015298	0.015829
RS	28	0.567647	1.568614	557.674035	0.014928	0.015483
RS	29	0.614488	1.568614	578.959013	0.015497	0.016023
RS	30	0.664616	1.627325	578.493867	0.015485	0.016065
RS	31	0.718260	1.627325	598.695883	0.016026	0.016692
RS	32	0.775668	1.652685	608.839645	0.016297	0.017061
RS	33	0.837103	1.652685	627.420786	0.016795	0.017761
RS	34	0.902849	1.654145	644.301855	0.017246	0.018368
RS	35	0.973207	1.654145	660.361111	0.017676	0.019085
RS	36	1.048502	1.644122	678.786731	0.018170	0.019768
RS	37	1.129079	1.644122	691.143066	0.018500	0.020392
RS	38	1.215309	1.633899	705.536657	0.018886	0.020944
RS	39	1.307590	1.633899	712.947182	0.019084	0.021350
RS	40	1.406344	1.630773	718.873755	0.019243	0.021601
RS	41	1.512027	1.630773	720.305688	0.019281	0.021712
RS	42	1.625124	1.638013	715.355977	0.019148	0.021576
RS	43	1.746156	1.638013	710.202849	0.019010	0.021375
RS	44	1.875680	1.656087	694.045873	0.018578	0.020858
RS	45	2.014291	1.656087	682.229166	0.018262	0.020376
RS	46	2.162626	1.683197	656.389354	0.017570	0.019552
RS	47	2.321368	1.683197	638.317661	0.017086	0.018858
RS	48	2.491248	1.715191	605.686339	0.016213	0.017851
RS	49	2.673046	1.715191	582.089582	0.015581	0.017029
RS	50	2.867599	1.746868	545.727823	0.014608	0.015958
RS	51	3.075801	1.746868	517.514796	0.013853	0.015071
RS	52	3.298611	1.774685	479.489540	0.012835	0.014000
RS	53	3.537052	1.774685	447.775892	0.011986	0.013074
RS	54	3.792222	1.809687	406.760819	0.010888	0.011961
RS	55	4.065295	1.809687	373.561912	0.009999	0.011020
RS	56	4.357525	1.809687	339.410685	0.009085	0.010062
RS	57	4.670259	1.809687	304.860310	0.008160	0.009096
RS	58	5.004933	1.991072	247.998819	0.006638	0.007643
RS	59	5.363087	1.991072	221.239587	0.005922	0.006852
RS	60	5.746369	1.991072	194.863049	0.005216	0.006072
RS	61	6.156542	1.991072	169.301295	0.004532	0.005313
RS	62	6.595491	1.991072	144.956799	0.003880	0.004587
RS	63	7.065237	1.991072	557.779370	0.014930	0.018209
PA	4+25*2+4+6 0.102195164 0.023017442 7.065236829 1.339831480 0.627868817 0.509362436 0.466370479 0.476376375 0.527164315 0.611854588 0.726455825 0.868258337 1.028617666 1.191809382 1.343800465 1.472793837 1.568614283 1.627325210 1.652685062 1.654145348 1.644122117 1.633898795 1.630772524 1.638012712 1.656087394 1.683196998 1.715191367 1.746868181 1.774684966 1.809686813 1.991072182
//
IT	4916
RD	4
LK	-428284.629799
QD	-504.435591 -> -420.820840
RI	0.0267087976
TR	0.098682	0.023384
MT	7.304407
MM	C_pi: 1.320245, n_recomb: 39841.397569
RS	0	0.000000	1.910077	144.999116	0.003639	0.000077
RS	1	0.007072	1.910077	154.672206	0.003882	0.000730
RS	2	0.014643	1.910077	164.946883	0.004140	0.001701
RS	3	0.022751	1.910077	175.854187	0.004414	0.002565
RS	4	0.031431	0.717247	497.114746	0.012477	0.006892
RS	5	0.040725	0.717247	525.234997	0.013183	0.008114
RS	6	0.050677	0.544170	729.043005	0.018299	0.011572
RS	7	0.061332	0.544170	765.032762	0.019202	0.013338
RS	8	0.072741	0.473502	919.764162	0.023086	0.016697
RS	9	0.084957	0.473502	958.995468	0.024070	0.018939
RS	10	0.098036	0.469116	1007.216618	0.025281	0.020766
RS	11	0.112041	0.469116	1045.803061	0.026249	0.022915
RS	12	0.127035	0.512729	992.784639	0.024918	0.022543
RS	13	0.143090	0.512729	1029.286760	0.025835	0.024260
RS	14	0.160281	0.595243	919.382276	0.023076	0.022320
RS	15	0.178687	0.595243	953.598450	0.023935	0.023699
RS	16	0.198395	0.712848	826.455272	0.020744	0.021102
RS	17	0.219496	0.712848	858.413219	0.021546	0.022208
RS	18	0.242090	0.864473	735.820747	0.018469	0.019450
RS	19	0.266281	0.864473	765.583042	0.019216	0.020241
RS	20	0.292183	1.042415	661.037498	0.016592	0.017696
RS	21	0.319917	1.042415	688.786365	0.017288	0.018280
RS	22	0.349612	1.228768	609.085264	0.015288	0.016282
RS	23	0.381407	1.228768	635.163835	0.015942	0.016806
RS	24	0.415450	1.405792	578.947099	0.014531	0.015386
RS	25	0.451901	1.405792	603.735464	0.015153	0.015889
RS	26	0.490929	1.557341	568.075671	0.014258	0.014980
RS	27	0.532718	1.557341	591.882173	0.014856	0.015499
RS	28	0.577461	1.668289	575.149879	0.014436	0.015081
RS	29	0.625369	1.668289	598.129436	0.015013	0.015660
RS	30	0.676665	1.731889	598.310414	0.015017	0.015701
RS	31	0.731587	1.731889	620.340622	0.015570	0.016354
RS	32	0.790394	1.752686	634.241893	0.015919	0.016784
RS	33	0.853360	1.752686	654.796964	0.016435	0.017499
RS	34	0.920778	1.743611	677.715727	0.017010	0.018214
RS	35	0.992964	1.743611	695.802412	0.017464	0.018940
RS	36	1.070254	1.721743	721.084335	0.018099	0.019750
RS	37	1.153010	1.721743	735.331345	0.018456	0.020379
RS	38	1.241619	1.702280	755.586631	0.018965	0.021041
RS	39	1.336493	1.702280	764.534401	0.019189	0.021451
RS	40	1.438077	1.694605	773.879300	0.019424	0.021761
RS	41	1.546844	1.694605	776.353082	0.019486	0.021875
RS	42	1.663303	1.702526	771.779098	0.019371	0.021737
RS	43	1.787997	1.702526	767.168008	0.019256	0.021541
RS	44	1.921509	1.726162	748.624573	0.018790	0.020969
RS	45	2.064463	1.726162	736.972949	0.018498	0.020499
RS	46	2.217526	1.762636	706.964452	0.017744	0.019593
RS	47	2.381413	1.762636	688.849719	0.017290	0.018922
RS	48	2.556890	1.805950	651.565480	0.016354	0.017837
RS	49	2.744775	1.805950	627.822363	0.015758	0.017048
RS	50	2.945948	1.848762	587.340319	0.014742	0.015923
RS	51	3.161346	1.848762	558.858916	0.014027	0.015074
RS	52	3.391977	1.886142	517.556904	0.012990	0.013974
RS	53	3.638917	1.886142	485.346098	0.012182	0.013087
RS	54	3.903319	1.932799	440.786088	0.011064	0.011947
RS	55	4.186419	1.932799	406.925141	0.010214	0.011045
RS	56	4.489540	1.932799	371.746513	0.009331	0.010120
RS	57	4.814095	1.932799	335.817142	0.008429	0.009180
RS	58	5.161602	2.178302	268.768268	0.006746	0.007554
RS	59	5.533684	2.178302	242.190604	0.006079	0.006826
RS	60	5.932077	2.178302	215.594311	0.005411	0.006099
RS	61	6.358644	2.178302	189.427454	0.004755	0.005383
RS	62	6.815376	2.178302	164.124159	0.004119	0.004689
RS	63	7.304407	2.178302	669.197586	0.016797	0.019515
PA	4+25*2+4+6 0.098682320 0.023383620 7.304406566 1.910077244 0.717247413 0.544170354 0.473502406 0.469116421 0.512728551 0.595243079 0.712848149 0.864472558 1.042414711 1.228767571 1.405791504 1.557340614 1.668289242 1.731888602 1.752685751 1.743611403 1.721743438 1.702280334 1.694605215 1.702526365 1.726161584 1.762636212 1.805950474 1.848761856 1.886141828 1.932798728 2.178301882
//
IT	4336
RD	5
LK	-428124.167175
QD	-454.183948 -> -384.426383
RI	0.0204254707
TR	0.095852	0.023854
MT	7.481734
MM	C_pi: 1.373575, n_recomb: 42245.470426
RS	0	0.000000	2.630874	112.211695	0.002656	0.000061
RS	1	0.007112	2.630874	119.866586	0.002837	0.000581
RS	2	0.014730	2.630874	128.018991	0.003030	0.001338
RS	3	0.022889	2.630874	136.697620	0.003236	0.001981
RS	4	0.031629	0.813787	469.913317	0.011123	0.006498
RS	5	0.040990	0.813787	497.430491	0.011775	0.007485
RS	6	0.051017	0.586225	728.483061	0.017244	0.011200
RS	7	0.061757	0.586225	765.730485	0.018126	0.012723
RS	8	0.073261	0.488046	963.471914	0.022807	0.016590
RS	9	0.085583	0.488046	1005.517148	0.023802	0.018692
RS	10	0.098781	0.469774	1087.592926	0.025745	0.021043
RS	11	0.112919	0.469774	1129.400450	0.026734	0.023167
RS	12	0.128061	0.506432	1086.874768	0.025728	0.023054
RS	13	0.144280	0.506432	1126.426875	0.026664	0.024810
RS	14	0.161653	0.586113	1008.852490	0.023881	0.022837
RS	15	0.180262	0.586113	1045.896794	0.024758	0.024280
RS	16	0.200194	0.704761	902.413817	0.021361	0.021477
RS	17	0.221543	0.704761	936.992268	0.022180	0.022662
RS	18	0.244411	0.862784	795.463655	0.018830	0.019626
RS	19	0.268905	0.862784	827.605109	0.019590	0.020504
RS	20	0.295141	1.053784	705.592520	0.016702	0.017684
RS	21	0.323243	1.053784	735.444897	0.017409	0.018341
RS	22	0.353343	1.258500	642.211813	0.015202	0.016119
RS	23	0.385584	1.258500	670.143825	0.015863	0.016698
RS	24	0.420118	1.456168	604.442136	0.014308	0.015118
RS	25	0.457109	1.456168	630.909286	0.014934	0.015662
RS	26	0.496729	1.626693	589.314521	0.013950	0.014649
RS	27	0.539168	1.626693	614.723072	0.014551	0.015194
RS	28	0.584625	1.750080	595.521723	0.014097	0.014730
RS	29	0.633315	1.750080	620.131902	0.014679	0.015323
RS	30	0.685467	1.816581	621.233393	0.014705	0.015375
RS	31	0.741328	1.816581	645.003401	0.015268	0.016033
RS	32	0.801162	1.831471	662.862369	0.015691	0.016528
RS	33	0.865252	1.831471	685.277509	0.016221	0.017243
RS	34	0.933899	1.811161	714.431709	0.016911	0.018063
RS	35	1.007429	1.811161	734.401893	0.017384	0.018786
RS	36	1.086188	1.777229	766.757821	0.018150	0.019719
RS	37	1.170548	1.777229	782.708494	0.018528	0.020347
RS	38	1.260908	1.748486	808.992219	0.019150	0.021117
RS	39	1.357694	1.748486	819.229929	0.019392	0.021531
RS	40	1.461363	1.736129	831.987485	0.019694	0.021904
RS	41	1.572405	1.736129	835.188434	0.019770	0.022025
RS	42	1.691344	1.744365	830.744702	0.019665	0.021892
RS	43	1.818742	1.744365	826.307115	0.019560	0.021708
RS	44	1.955201	1.772935	804.936441	0.019054	0.021090
RS	45	2.101364	1.772935	793.057012	0.018773	0.020639
RS	46	2.257922	1.817994	758.346026	0.017951	0.019662
RS	47	2.425614	1.817994	739.804556	0.017512	0.019017
RS	48	2.605232	1.871826	697.358893	0.016507	0.017861
RS	49	2.797625	1.871826	673.122319	0.015934	0.017106
RS	50	3.003700	1.925057	628.106285	0.014868	0.015929
RS	51	3.224431	1.925057	599.068520	0.014181	0.015116
RS	52	3.460861	1.971421	554.187753	0.013118	0.013989
RS	53	3.714104	1.971421	521.272873	0.012339	0.013135
RS	54	3.985358	2.029109	472.956754	0.011195	0.011967
RS	55	4.275904	2.029109	438.325434	0.010376	0.011099
RS	56	4.587112	2.029109	402.068097	0.009517	0.010201
RS	57	4.920454	2.029109	364.764031	0.008634	0.009283
RS	58	5.277502	2.337615	287.324164	0.006801	0.007494
RS	59	5.659942	2.337615	260.988022	0.006178	0.006819
RS	60	6.069582	2.337615	234.300635	0.005546	0.006137
RS	61	6.508355	2.337615	207.715027	0.004917	0.005458
RS	62	6.978332	2.337615	181.683364	0.004301	0.004791
RS	63	7.481734	2.337615	777.661589	0.018408	0.020806
PA	4+25*2+4+6 0.095851679 0.023854169 7.481733697 2.630873757 0.813786638 0.586224901 0.488046478 0.469773629 0.506432495 0.586112706 0.704760611 0.862784135 1.053783514 1.258499599 1.456168417 1.626693314 1.750079607 1.816580652 1.831471497 1.811160847 1.777229310 1.748486143 1.736128518 1.744364724 1.772934950 1.817994275 1.871826290 1.925057205 1.971421278 2.029108974 2.337615016
//
IT	4733
RD	6
LK	-427988.747720
QD	-412.947001 -> -352.385555
RI	0.0160629271
TR	0.093433	0.024361
MT	7.623894
MM	C_pi: 1.419733, n_recomb: 44552.431580
RS	0	0.000000	3.483379	89.723610	0.002014	0.000050
RS	1	0.007143	3.483379	95.937658	0.002153	0.000475
RS	2	0.014797	3.483379	102.567172	0.002302	0.001084
RS	3	0.022998	3.483379	109.637732	0.002461	0.001581
RS	4	0.031784	0.909305	447.168209	0.010037	0.006183
RS	5	0.041198	0.909305	474.058147	0.010640	0.006993
RS	6	0.051284	0.630414	722.450799	0.016216	0.010843
RS	7	0.062091	0.630414	760.541684	0.017071	0.012161
RS	8	0.073670	0.505465	994.886372	0.022331	0.016423
RS	9	0.086076	0.505465	1039.366353	0.023329	0.018386
RS	10	0.099369	0.473928	1154.923945	0.025923	0.021213
RS	11	0.113610	0.473928	1199.726997	0.026928	0.023288
RS	12	0.128869	0.504071	1170.357568	0.026269	0.023455
RS	13	0.145219	0.504071	1212.794614	0.027222	0.025214
RS	14	0.162736	0.580823	1090.763857	0.024483	0.023271
RS	15	0.181504	0.580823	1130.490546	0.025374	0.024741
RS	16	0.201613	0.699607	973.468827	0.021850	0.021807
RS	17	0.223159	0.699607	1010.544290	0.022682	0.023034
RS	18	0.246244	0.862146	852.159615	0.019127	0.019792
RS	19	0.270977	0.862146	886.583217	0.019900	0.020722
RS	20	0.297478	1.063538	748.482170	0.016800	0.017686
RS	21	0.325872	1.063538	780.360487	0.017516	0.018387
RS	22	0.356294	1.283740	674.488476	0.015139	0.015986
RS	23	0.388889	1.283740	704.204309	0.015806	0.016596
RS	24	0.423812	1.499480	629.597668	0.014132	0.014887
RS	25	0.461231	1.499480	657.672493	0.014762	0.015453
RS	26	0.501322	1.687046	610.479877	0.013703	0.014359
RS	27	0.544277	1.687046	637.411066	0.014307	0.014915
RS	28	0.590301	1.821617	615.889984	0.013824	0.014415
RS	29	0.639612	1.821617	642.040534	0.014411	0.015011
RS	30	0.692446	1.890292	644.085038	0.014457	0.015076
RS	31	0.749054	1.890292	669.496441	0.015027	0.015731
RS	32	0.809706	1.898965	691.288043	0.015516	0.016285
RS	33	0.874690	1.898965	715.462962	0.016059	0.016994
RS	34	0.944317	1.867470	750.863894	0.016853	0.017910
RS	35	1.018917	1.867470	772.620330	0.017342	0.018626
RS	36	1.098847	1.821733	812.152029	0.018229	0.019674
RS	37	1.184486	1.821733	829.709221	0.018623	0.020300
RS	38	1.276242	1.783912	862.188923	0.019352	0.021173
RS	39	1.374554	1.783912	873.608457	0.019609	0.021591
RS	40	1.479888	1.766805	889.921674	0.019975	0.022027
RS	41	1.592746	1.766805	893.721245	0.020060	0.022159
RS	42	1.713667	1.774936	889.450819	0.019964	0.022036
RS	43	1.843225	1.774936	885.039417	0.019865	0.021868
RS	44	1.982039	1.807700	860.775735	0.019321	0.021214
RS	45	2.130769	1.807700	848.514300	0.019045	0.020784
RS	46	2.290123	1.860392	808.977090	0.018158	0.019744
RS	47	2.460860	1.860392	789.861019	0.017729	0.019127
RS	48	2.643794	1.923746	742.129318	0.016657	0.017908
RS	49	2.839796	1.923746	717.267238	0.016099	0.017184
RS	50	3.049799	1.986493	667.623983	0.014985	0.015961
RS	51	3.274803	1.986493	637.921844	0.014318	0.015180
RS	52	3.515881	2.041091	589.404956	0.013229	0.014027
RS	53	3.774180	2.041091	555.712894	0.012473	0.013203
RS	54	4.050930	2.108981	503.617032	0.011304	0.012007
RS	55	4.347450	2.108981	468.184558	0.010509	0.011169
RS	56	4.665152	2.108981	430.851593	0.009671	0.010295
RS	57	5.005548	2.108981	392.208724	0.008803	0.009395
RS	58	5.370261	2.478926	304.294875	0.006830	0.007452
RS	59	5.761027	2.478926	278.239200	0.006245	0.006823
RS	60	6.179707	2.478926	251.546894	0.005646	0.006180
RS	61	6.628295	2.478926	224.669552	0.005043	0.005532
RS	62	7.108928	2.478926	198.068999	0.004446	0.004890
RS	63	7.623894	2.478926	884.175004	0.019846	0.022063
PA	4+25*2+4+6 0.093432919 0.024360712 7.623894172 3.483379412 0.909305149 0.630413886 0.505465007 0.473928483 0.504070763 0.580822703 0.699606856 0.862145630 1.063537717 1.283740379 1.499479518 1.687045700 1.821616541 1.890291927 1.898964670 1.867470308 1.821733093 1.783911890 1.766805350 1.774935889 1.807699541 1.860391995 1.923746292 1.986493013 2.041090505 2.108981208 2.478926393
//
IT	5188
RD	7
LK	-427870.736657
QD	-377.284151 -> -323.929657
RI	0.0129864730
TR	0.091297	0.024873
MT	7.744152
MM	C_pi: 1.460998, n_recomb: 46770.845091
RS	0	0.000000	4.447304	73.999840	0.001582	0.000042
RS	1	0.007170	4.447304	79.180421	0.001693	0.000398
RS	2	0.014854	4.447304	84.714101	0.001811	0.000901
RS	3	0.023088	4.447304	90.623526	0.001938	0.001300
RS	4	0.031913	0.999576	429.694104	0.009187	0.005935
RS	5	0.041371	0.999576	456.066462	0.009751	0.006612
RS	6	0.051507	0.674651	714.822297	0.015284	0.010509
RS	7	0.062370	0.674651	753.508827	0.016111	0.011662
RS	8	0.074011	0.523970	1018.791949	0.021783	0.016221
RS	9	0.086487	0.523970	1065.411286	0.022779	0.018059
RS	10	0.099858	0.479771	1213.150915	0.025938	0.021307
RS	11	0.114187	0.479771	1260.762728	0.026956	0.023327
RS	12	0.129544	0.503825	1245.955723	0.026640	0.023770
RS	13	0.146002	0.503825	1291.143418	0.027606	0.025520
RS	14	0.163639	0.577721	1166.800915	0.024947	0.023637
RS	15	0.182542	0.577721	1209.089251	0.025851	0.025118
RS	16	0.202799	0.696164	1040.542706	0.022248	0.022100
RS	17	0.224509	0.696164	1080.007463	0.023091	0.023350
RS	18	0.247775	0.862040	906.294400	0.019377	0.019948
RS	19	0.272710	0.862040	942.910250	0.020160	0.020911
RS	20	0.299432	1.072070	789.695381	0.016884	0.017697
RS	21	0.328071	1.072070	823.523462	0.017608	0.018427
RS	22	0.358762	1.305862	705.595085	0.015086	0.015875
RS	23	0.391654	1.305862	737.023493	0.015758	0.016504
RS	24	0.426904	1.538052	653.850324	0.013980	0.014685
RS	25	0.464682	1.538052	683.459290	0.014613	0.015263
RS	26	0.505168	1.741578	630.827647	0.013488	0.014098
RS	27	0.548557	1.741578	659.201011	0.014094	0.014660
RS	28	0.595057	1.886829	635.368301	0.013585	0.014129
RS	29	0.644891	1.886829	662.971044	0.014175	0.014722
RS	30	0.698297	1.957574	665.859748	0.014237	0.014797
RS	31	0.755533	1.957574	692.821207	0.014813	0.015447
RS	32	0.816873	1.960185	718.406211	0.015360	0.016052
RS	33	0.882610	1.960185	744.255661	0.015913	0.016752
RS	34	0.953061	1.917870	785.802449	0.016801	0.017754
RS	35	1.028562	1.917870	809.275874	0.017303	0.018463
RS	36	1.109477	1.860747	855.997994	0.018302	0.019616
RS	37	1.196194	1.860747	875.111804	0.018711	0.020239
RS	38	1.289127	1.814116	913.927553	0.019541	0.021210
RS	39	1.388724	1.814116	926.491583	0.019809	0.021632
RS	40	1.495462	1.792228	946.556264	0.020238	0.022133
RS	41	1.609852	1.792228	950.919126	0.020331	0.022275
RS	42	1.732444	1.799859	946.997863	0.020248	0.022169
RS	43	1.863825	1.799859	942.573637	0.020153	0.022016
RS	44	2.004626	1.836101	915.537049	0.019575	0.021334
RS	45	2.155522	1.836101	902.851871	0.019304	0.020925
RS	46	2.317237	1.895496	858.563157	0.018357	0.019832
RS	47	2.490547	1.895496	838.830642	0.017935	0.019242
RS	48	2.676282	1.967379	785.868206	0.016803	0.017968
RS	49	2.875334	1.967379	760.339854	0.016257	0.017272
RS	50	3.088658	2.038715	706.120147	0.015097	0.016009
RS	51	3.317276	2.038715	675.716110	0.014447	0.015256
RS	52	3.562286	2.100761	623.606910	0.013333	0.014081
RS	53	3.824862	2.100761	589.109989	0.012596	0.013283
RS	54	4.106264	2.177963	533.282983	0.011402	0.012061
RS	55	4.407842	2.177963	497.034596	0.010627	0.011248
RS	56	4.731043	2.177963	458.632483	0.009806	0.010394
RS	57	5.077416	2.177963	418.677884	0.008952	0.009510
RS	58	5.448623	2.607539	320.238936	0.006847	0.007422
RS	59	5.846444	2.607539	294.473362	0.006296	0.006832
RS	60	6.272789	2.607539	267.820370	0.005726	0.006223
RS	61	6.729701	2.607539	240.726435	0.005147	0.005604
RS	62	7.219372	2.607539	213.657790	0.004568	0.004984
RS	63	7.744152	2.607539	989.773722	0.021162	0.023279
PA	4+25*2+4+6 0.091296759 0.024872819 7.744151750 4.447303649 0.999576086 0.674651184 0.523970386 0.479770692 0.503824635 0.577721329 0.696163952 0.862040388 1.072069744 1.305861717 1.538052030 1.741578295 1.886828639 1.957574051 1.960185317 1.917869652 1.860746802 1.814116254 1.792227979 1.799859363 1.836100864 1.895496476 1.967379236 2.038714953 2.100760824 2.177962622 2.607538566
//
IT	4518
RD	8
LK	-427766.616025
QD	-345.962984 -> -298.624788
RI	0.0107553180
TR	0.089374	0.025377
MT	7.849408
MM	C_pi: 1.498748, n_recomb: 48910.714610
RS	0	0.000000	5.502593	62.699762	0.001282	0.000036
RS	1	0.007192	5.502593	67.124786	0.001372	0.000340
RS	2	0.014902	5.502593	71.855595	0.001469	0.000766
RS	3	0.023166	5.502593	76.912352	0.001573	0.001095
RS	4	0.032025	1.082436	416.987049	0.008525	0.005740
RS	5	0.041521	1.082436	442.990169	0.009057	0.006318
RS	6	0.051700	0.718050	707.172010	0.014458	0.010202
RS	7	0.062610	0.718050	746.303495	0.015258	0.011219
RS	8	0.074306	0.542815	1037.771094	0.021218	0.016002
RS	9	0.086843	0.542815	1086.293999	0.022210	0.017730
RS	10	0.100281	0.486473	1264.678364	0.025857	0.021347
RS	11	0.114686	0.486473	1314.940545	0.026885	0.023315
RS	12	0.130128	0.504809	1315.463542	0.026895	0.024021
RS	13	0.146679	0.504809	1363.290014	0.027873	0.025757
RS	14	0.164421	0.575956	1238.186265	0.025315	0.023951
RS	15	0.183440	0.575956	1282.935914	0.026230	0.025435
RS	16	0.203826	0.693753	1104.431554	0.022581	0.022361
RS	17	0.225678	0.693753	1146.194066	0.023434	0.023627
RS	18	0.249102	0.862146	958.337986	0.019594	0.020096
RS	19	0.274211	0.862146	997.067818	0.020385	0.021081
RS	20	0.301126	1.079529	829.470709	0.016959	0.017715
RS	21	0.329977	1.079529	865.181005	0.017689	0.018466
RS	22	0.360902	1.325531	735.591065	0.015039	0.015781
RS	23	0.394052	1.325531	768.667686	0.015716	0.016423
RS	24	0.429587	1.573047	677.128380	0.013844	0.014506
RS	25	0.467677	1.573047	708.204152	0.014480	0.015091
RS	26	0.508506	1.791877	650.198849	0.013294	0.013862
RS	27	0.552273	1.791877	679.940396	0.013902	0.014426
RS	28	0.599187	1.947671	653.733937	0.013366	0.013865
RS	29	0.649475	1.947671	682.707819	0.013958	0.014454
RS	30	0.703381	2.020682	686.282416	0.014031	0.014536
RS	31	0.761163	2.020682	714.710610	0.014613	0.015178
RS	32	0.823101	2.017605	743.886763	0.015209	0.015827
RS	33	0.889495	2.017605	771.335236	0.015770	0.016519
RS	34	0.960663	1.964941	818.859812	0.016742	0.017596
RS	35	1.036951	1.964941	843.994870	0.017256	0.018298
RS	36	1.118725	1.896887	897.858431	0.018357	0.019546
RS	37	1.206380	1.896887	918.501032	0.018779	0.020167
RS	38	1.300341	1.841735	963.748726	0.019704	0.021229
RS	39	1.401059	1.841735	977.453869	0.019984	0.021656
RS	40	1.509021	1.815061	1001.468995	0.020475	0.022220
RS	41	1.624749	1.815061	1006.405723	0.020576	0.022373
RS	42	1.748800	1.821859	1003.061488	0.020508	0.022287
RS	43	1.881773	1.821859	998.639226	0.020418	0.022150
RS	44	2.024310	1.860949	969.035206	0.019812	0.021448
RS	45	2.177100	1.860949	955.939937	0.019545	0.021060
RS	46	2.340878	1.926207	907.071763	0.018545	0.019923
RS	47	2.516436	1.926207	886.731943	0.018130	0.019356
RS	48	2.704621	2.005696	828.683180	0.016943	0.018035
RS	49	2.906341	2.005696	802.490273	0.016407	0.017366
RS	50	3.122569	2.084749	743.810566	0.015208	0.016067
RS	51	3.354350	2.084749	712.699213	0.014571	0.015339
RS	52	3.602801	2.153482	657.089090	0.013434	0.014144
RS	53	3.869121	2.153482	621.778860	0.012713	0.013369
RS	54	4.154597	2.239111	562.301731	0.011496	0.012124
RS	55	4.460605	2.239111	525.227061	0.010738	0.011332
RS	56	4.788622	2.239111	485.759630	0.009932	0.010496
RS	57	5.140232	2.239111	444.510946	0.009088	0.009625
RS	58	5.517131	2.726350	335.511957	0.006860	0.007401
RS	59	5.921139	2.726350	310.028600	0.006339	0.006845
RS	60	6.354204	2.726350	283.433483	0.005795	0.006266
RS	61	6.818417	2.726350	256.165821	0.005237	0.005672
RS	62	7.316018	2.726350	228.692881	0.004676	0.005073
RS	63	7.849408	2.726350	1095.084896	0.022389	0.024451
PA	4+25*2+4+6 0.089374464 0.025376738 7.849408451 5.502593309 1.082436224 0.718049632 0.542814963 0.486472811 0.504808668 0.575956059 0.693753281 0.862145617 1.079529214 1.325531040 1.573046962 1.791876945 1.947670629 2.020682336 2.017605144 1.964941389 1.896887214 1.841735189 1.815061206 1.821859482 1.860949029 1.926207258 2.005695790 2.084749436 2.153482392 2.239111475 2.726350308
//
IT	4356
RD	9
LK	-427674.164853
QD	-318.275460 -> -276.082985
RI	0.0090876249
TR	0.087625	0.025866
MT	7.943535
MM	C_pi: 1.533811, n_recomb: 50979.475821
RS	0	0.000000	6.631667	54.338586	0.001066	0.000031
RS	1	0.007212	6.631667	58.197742	0.001142	0.000295
RS	2	0.014945	6.631667	62.326345	0.001223	0.000662
RS	3	0.023235	6.631667	66.742517	0.001309	0.000941
RS	4	0.032124	1.156933	408.258673	0.008008	0.005589
RS	5	0.041653	1.156933	434.040290	0.008514	0.006092
RS	6	0.051870	0.760242	700.079424	0.013733	0.009919
RS	7	0.062823	0.760242	739.560667	0.014507	0.010826
RS	8	0.074567	0.561665	1053.280805	0.020661	0.015773
RS	9	0.087157	0.561665	1103.513066	0.021646	0.017405
RS	10	0.100656	0.493627	1310.991788	0.025716	0.021347
RS	11	0.115128	0.493627	1363.765503	0.026751	0.023266
RS	12	0.130644	0.506549	1380.059165	0.027071	0.024222
RS	13	0.147279	0.506549	1430.427404	0.028059	0.025942
RS	14	0.165114	0.575043	1305.769992	0.025614	0.024222
RS	15	0.184235	0.575043	1352.894717	0.026538	0.025706
RS	16	0.204735	0.691981	1165.711673	0.022866	0.022599
RS	17	0.226714	0.691981	1209.692354	0.023729	0.023874
RS	18	0.250278	0.862257	1008.676951	0.019786	0.020237
RS	19	0.275542	0.862257	1049.452061	0.020586	0.021240
RS	20	0.302628	1.085982	868.053797	0.017028	0.017740
RS	21	0.331667	1.085982	905.586812	0.017764	0.018507
RS	22	0.362801	1.343102	764.616003	0.014999	0.015702
RS	23	0.396180	1.343102	799.283732	0.015679	0.016353
RS	24	0.431967	1.605074	699.500780	0.013721	0.014347
RS	25	0.470335	1.605074	731.983039	0.014358	0.014936
RS	26	0.511470	1.838779	668.613341	0.013115	0.013648
RS	27	0.555572	1.838779	699.656088	0.013724	0.014211
RS	28	0.602854	2.005152	670.982162	0.013162	0.013621
RS	29	0.653547	2.005152	701.253154	0.013756	0.014206
RS	30	0.707896	2.080754	705.332875	0.013836	0.014290
RS	31	0.766165	2.080754	735.151064	0.014421	0.014925
RS	32	0.828637	2.072445	767.687250	0.015059	0.015610
RS	33	0.895615	2.072445	796.665071	0.015627	0.016294
RS	34	0.967423	2.009932	849.960180	0.016673	0.017437
RS	35	1.044410	2.009932	876.707488	0.017197	0.018132
RS	36	1.126950	1.931403	937.609989	0.018392	0.019465
RS	37	1.215443	1.931403	959.762357	0.018826	0.020085
RS	38	1.310318	1.868012	1011.494800	0.019841	0.021233
RS	39	1.412037	1.868012	1026.352238	0.020133	0.021664
RS	40	1.521092	1.836574	1054.496632	0.020685	0.022291
RS	41	1.638012	1.836574	1060.039184	0.020793	0.022454
RS	42	1.763365	1.842269	1057.511464	0.020744	0.022393
RS	43	1.897759	1.842269	1053.132161	0.020658	0.022270
RS	44	2.041846	1.883668	1021.203115	0.020032	0.021555
RS	45	2.196326	1.883668	1007.738646	0.019768	0.021186
RS	46	2.361947	1.954052	954.509791	0.018723	0.020012
RS	47	2.539514	1.954052	933.596752	0.018313	0.019468
RS	48	2.729887	2.040323	870.647662	0.017078	0.018107
RS	49	2.933991	2.040323	843.812965	0.016552	0.017461
RS	50	3.152816	2.126294	780.824043	0.015316	0.016132
RS	51	3.387423	2.126294	749.015806	0.014692	0.015426
RS	52	3.638952	2.201010	690.017425	0.013535	0.014213
RS	53	3.908621	2.201010	653.895513	0.012827	0.013458
RS	54	4.197741	2.294225	590.866136	0.011590	0.012192
RS	55	4.507713	2.294225	552.957628	0.010847	0.011420
RS	56	4.840042	2.294225	512.427502	0.010052	0.010599
RS	57	5.196339	2.294225	469.897282	0.009217	0.009739
RS	58	5.578335	2.837056	350.319794	0.006872	0.007386
RS	59	5.987881	2.837056	325.102534	0.006377	0.006861
RS	60	6.426966	2.837056	298.570050	0.005857	0.006309
RS	61	6.897720	2.837056	271.153079	0.005319	0.005738
RS	62	7.402426	2.837056	243.317690	0.004773	0.005157
RS	63	7.943535	2.837056	1200.391026	0.023547	0.025579
PA	4+25*2+4+6 0.087624762 0.025866255 7.943534639 6.631667494 1.156933356 0.760241834 0.561665351 0.493626829 0.506548531 0.575043303 0.691981477 0.862257437 1.085981726 1.343102377 1.605074281 1.838778509 2.005152003 2.080754015 2.072445007 2.009931725 1.931403175 1.868011605 1.836573791 1.842268563 1.883668354 1.954052346 2.040322856 2.126294278 2.201009857 2.294224646 2.837056060
//
IT	4447
RD	10
LK	-427591.717070
QD	-293.687136 -> -255.946147
RI	0.0078043860
TR	0.086021	0.026339
MT	8.028835
MM	C_pi: 1.566690, n_recomb: 52982.244662
RS	0	0.000000	7.821528	47.967985	0.000905	0.000027
RS	1	0.007230	7.821528	51.392086	0.000970	0.000260
RS	2	0.014984	7.821528	55.057189	0.001039	0.000582
RS	3	0.023297	7.821528	58.979744	0.001113	0.000823
RS	4	0.032212	1.222831	402.767706	0.007602	0.005473
RS	5	0.041772	1.222831	428.461201	0.008087	0.005920
RS	6	0.052022	0.801103	693.698332	0.013093	0.009658
RS	7	0.063014	0.801103	733.465732	0.013844	0.010476
RS	8	0.074801	0.580374	1066.175753	0.020123	0.015541
RS	9	0.087440	0.580374	1117.952276	0.021101	0.017088
RS	10	0.100992	0.501018	1353.045250	0.025538	0.021319
RS	11	0.115525	0.501018	1408.205086	0.026579	0.023192
RS	12	0.131108	0.508773	1440.526408	0.027189	0.024383
RS	13	0.147818	0.508773	1493.349004	0.028186	0.026088
RS	14	0.165736	0.574699	1370.121580	0.025860	0.024461
RS	15	0.184950	0.574699	1419.544472	0.026793	0.025942
RS	16	0.205553	0.690609	1224.787852	0.023117	0.022818
RS	17	0.227646	0.690609	1270.915333	0.023988	0.024099
RS	18	0.251336	0.862256	1057.593271	0.019961	0.020373
RS	19	0.276739	0.862256	1100.351785	0.020768	0.021390
RS	20	0.303978	1.091481	905.636712	0.017093	0.017771
RS	21	0.333188	1.091481	944.939037	0.017835	0.018552
RS	22	0.364509	1.358793	792.806343	0.014964	0.015637
RS	23	0.398095	1.358793	829.014079	0.015647	0.016295
RS	24	0.434109	1.634492	721.063898	0.013610	0.014205
RS	25	0.472727	1.634492	754.898401	0.014248	0.014797
RS	26	0.514138	1.882737	686.149847	0.012951	0.013452
RS	27	0.558542	1.882737	718.433128	0.013560	0.014014
RS	28	0.606157	2.059801	687.185174	0.012970	0.013395
RS	29	0.657215	2.059801	718.685441	0.013565	0.013974
RS	30	0.711965	2.138376	723.080458	0.013648	0.014058
RS	31	0.770673	2.138376	754.217210	0.014235	0.014686
RS	32	0.833626	2.125306	789.875326	0.014908	0.015400
RS	33	0.901131	2.125306	820.316506	0.015483	0.016076
RS	34	0.973517	2.053443	879.149002	0.016593	0.017277
RS	35	1.051137	2.053443	907.461231	0.017128	0.017967
RS	36	1.134368	1.964868	975.266649	0.018407	0.019377
RS	37	1.223618	1.964868	998.911679	0.018854	0.019995
RS	38	1.319321	1.893512	1057.139783	0.019953	0.021223
RS	39	1.421943	1.893512	1073.165041	0.020255	0.021659
RS	40	1.531986	1.857349	1105.590730	0.020867	0.022347
RS	41	1.649985	1.857349	1111.779136	0.020984	0.022520
RS	42	1.776516	1.861727	1110.298256	0.020956	0.022485
RS	43	1.912195	1.861727	1106.014181	0.020875	0.022377
RS	44	2.057685	1.904985	1072.012367	0.020233	0.021654
RS	45	2.213694	1.904985	1058.231999	0.019973	0.021302
RS	46	2.380983	1.979858	1000.880587	0.018891	0.020099
RS	47	2.560368	1.979858	979.440111	0.018486	0.019575
RS	48	2.752723	2.072181	911.796218	0.017209	0.018179
RS	49	2.958987	2.072181	884.352664	0.016691	0.017555
RS	50	3.180164	2.164354	817.219271	0.015424	0.016200
RS	51	3.417332	2.164354	784.733131	0.014811	0.015515
RS	52	3.671649	2.244406	722.471213	0.013636	0.014287
RS	53	3.944355	2.244406	685.545199	0.012939	0.013550
RS	54	4.236777	2.344419	619.071298	0.011685	0.012266
RS	55	4.550344	2.344419	580.323994	0.010953	0.011509
RS	56	4.886582	2.344419	538.734060	0.010168	0.010701
RS	57	5.247131	2.344419	494.932843	0.009341	0.009851
RS	58	5.633750	2.940720	364.775917	0.006885	0.007377
RS	59	6.048323	2.940720	339.805793	0.006414	0.006879
RS	60	6.492871	2.940720	313.333921	0.005914	0.006351
RS	61	6.969562	2.940720	285.781879	0.005394	0.005800
RS	62	7.480719	2.940720	257.613040	0.004862	0.005236
RS	63	8.028835	2.940720	1305.753866	0.024645	0.026664
PA	4+25*2+4+6 0.086020503 0.026338795 8.028835275 7.821527563 1.222831299 0.801103049 0.580374120 0.501017749 0.508772883 0.574698905 0.690608833 0.862255793 1.091481149 1.358792544 1.634492387 1.882736773 2.059800625 2.138375909 2.125305818 2.053442586 1.964868273 1.893511633 1.857348690 1.861727377 1.904985408 1.979857571 2.072181497 2.164353911 2.244405546 2.344419343 2.940719642
//
IT	4449
RD	11
LK	-427517.933782
QD	-271.759744 -> -237.896376
RI	0.0067917578
TR	0.084542	0.026793
MT	8.106844
MM	C_pi: 1.597714, n_recomb: 54922.560904
RS	0	0.000000	9.062200	42.983767	0.000783	0.000025
RS	1	0.007247	9.062200	46.065102	0.000839	0.000232
RS	2	0.015018	9.062200	49.364721	0.000899	0.000518
RS	3	0.023353	9.062200	52.897695	0.000963	0.000729
RS	4	0.032292	1.280308	399.902771	0.007281	0.005385
RS	5	0.041879	1.280308	425.624195	0.007750	0.005790
RS	6	0.052161	0.840626	688.007897	0.012527	0.009417
RS	7	0.063187	0.840626	728.016069	0.013255	0.010161
RS	8	0.075013	0.598887	1076.973191	0.019609	0.015309
RS	9	0.087695	0.598887	1130.149671	0.020577	0.016782
RS	10	0.101297	0.508527	1391.481475	0.025335	0.021268
RS	11	0.115884	0.508527	1448.911598	0.026381	0.023100
RS	12	0.131529	0.511313	1497.418434	0.027264	0.024514
RS	13	0.148307	0.511313	1552.614358	0.028269	0.026202
RS	14	0.166301	0.574745	1431.636633	0.026066	0.024672
RS	15	0.185599	0.574745	1483.287036	0.027007	0.026149
RS	16	0.206295	0.689489	1281.936634	0.023341	0.023021
RS	17	0.228491	0.689489	1330.145150	0.024219	0.024306
RS	18	0.252296	0.862078	1105.282596	0.020124	0.020507
RS	19	0.277825	0.862078	1149.967365	0.020938	0.021535
RS	20	0.305205	1.096078	942.366228	0.017158	0.017808
RS	21	0.334569	1.096078	983.388962	0.017905	0.018600
RS	22	0.366061	1.372762	820.273987	0.014935	0.015583
RS	23	0.399834	1.372762	857.975314	0.015622	0.016247
RS	24	0.436056	1.661553	741.903916	0.013508	0.014077
RS	25	0.474902	1.661553	777.041313	0.014148	0.014672
RS	26	0.516563	1.924057	702.885584	0.012798	0.013272
RS	27	0.561243	1.924057	736.353904	0.013407	0.013833
RS	28	0.609161	2.111927	702.430559	0.012789	0.013184
RS	29	0.660552	2.111927	735.097569	0.013384	0.013759
RS	30	0.715666	2.193862	739.623977	0.013467	0.013839
RS	31	0.774775	2.193862	772.012374	0.014056	0.014459
RS	32	0.838167	2.176504	810.551756	0.014758	0.015197
RS	33	0.906152	2.176504	842.392955	0.015338	0.015866
RS	34	0.979065	2.095758	906.523151	0.016505	0.017117
RS	35	1.057261	2.095758	936.353239	0.017049	0.017802
RS	36	1.141123	1.997548	1010.895703	0.018406	0.019282
RS	37	1.231063	1.997548	1036.015056	0.018863	0.019899
RS	38	1.327521	1.918486	1100.716163	0.020041	0.021202
RS	39	1.430968	1.918486	1117.923927	0.020355	0.021643
RS	40	1.541912	1.877655	1154.750354	0.021025	0.022389
RS	41	1.660896	1.877655	1161.625966	0.021150	0.022572
RS	42	1.788502	1.880551	1161.405142	0.021146	0.022566
RS	43	1.925355	1.880551	1157.272079	0.021071	0.022471
RS	44	2.072126	1.925289	1121.446417	0.020419	0.021745
RS	45	2.229532	1.925289	1107.408158	0.020163	0.021410
RS	46	2.398345	2.004103	1046.176225	0.019048	0.020182
RS	47	2.579392	2.004103	1024.259162	0.018649	0.019677
RS	48	2.773558	2.101840	952.133279	0.017336	0.018252
RS	49	2.981795	2.101840	924.118793	0.016826	0.017648
RS	50	3.205122	2.199571	853.012958	0.015531	0.016270
RS	51	3.444632	2.199571	819.872581	0.014928	0.015603
RS	52	3.701499	2.284376	754.476520	0.013737	0.014363
RS	53	3.976981	2.284376	716.758162	0.013050	0.013641
RS	54	4.272426	2.390466	646.952824	0.011779	0.012342
RS	55	4.589280	2.390466	607.364822	0.011059	0.011600
RS	56	4.929096	2.390466	564.719602	0.010282	0.010803
RS	57	5.293537	2.390466	519.658173	0.009462	0.009962
RS	58	5.684388	3.038100	378.939983	0.006900	0.007372
RS	59	6.103563	3.038100	354.198101	0.006449	0.006898
RS	60	6.553113	3.038100	327.781979	0.005968	0.006392
RS	61	7.035241	3.038100	300.103700	0.005464	0.005859
RS	62	7.552308	3.038100	271.622916	0.004946	0.005310
RS	63	8.106844	3.038100	1411.111010	0.025693	0.027708
PA	4+25*2+4+6 0.084541771 0.026793442 8.106843711 9.062199709 1.280307784 0.840625853 0.598887183 0.508526976 0.511313409 0.574744943 0.689489186 0.862078174 1.096077841 1.372761759 1.661552693 1.924057022 2.111927385 2.193861569 2.176504038 2.095757867 1.997548120 1.918485756 1.877654939 1.880551477 1.925289245 2.004102696 2.101840101 2.199571393 2.284375972 2.390466460 3.038099731
//
IT	4473
RD	12
LK	-427451.702973
QD	-252.127173 -> -221.659168
RI	0.0059755712
TR	0.083173	0.027230
MT	8.178652
MM	C_pi: 1.627110, n_recomb: 56802.969885
RS	0	0.000000	10.346826	38.989029	0.000686	0.000022
RS	1	0.007261	10.346826	41.794088	0.000736	0.000209
RS	2	0.015050	10.346826	44.798924	0.000789	0.000465
RS	3	0.023405	10.346826	48.017458	0.000845	0.000654
RS	4	0.032366	1.329774	399.181522	0.007027	0.005322
RS	5	0.041977	1.329774	425.030549	0.007483	0.005694
RS	6	0.052287	0.878828	682.947085	0.012023	0.009195
RS	7	0.063345	0.878828	723.162405	0.012731	0.009878
RS	8	0.075207	0.617173	1086.041302	0.019119	0.015079
RS	9	0.087929	0.617173	1140.489826	0.020078	0.016487
RS	10	0.101576	0.516079	1426.772877	0.025118	0.021201
RS	11	0.116213	0.516079	1486.364675	0.026167	0.022995
RS	12	0.131913	0.514068	1551.115576	0.027307	0.024619
RS	13	0.148754	0.514068	1608.607975	0.028319	0.026292
RS	14	0.166817	0.575065	1490.595221	0.026242	0.024860
RS	15	0.186192	0.575065	1544.406644	0.027189	0.026332
RS	16	0.206973	0.688534	1337.339962	0.023543	0.023211
RS	17	0.229264	0.688534	1387.567509	0.024428	0.024498
RS	18	0.253174	0.861700	1151.872993	0.020278	0.020637
RS	19	0.278819	0.861700	1198.430015	0.021098	0.021674
RS	20	0.306327	1.099841	978.335503	0.017223	0.017851
RS	21	0.335833	1.099841	1021.032762	0.017975	0.018652
RS	22	0.367481	1.385162	847.093972	0.014913	0.015539
RS	23	0.401427	1.385162	886.245829	0.015602	0.016208
RS	24	0.437838	1.686455	762.089739	0.013416	0.013963
RS	25	0.476893	1.686455	798.484537	0.014057	0.014559
RS	26	0.518784	1.962950	718.893574	0.012656	0.013106
RS	27	0.563717	1.962950	753.495801	0.013265	0.013666
RS	28	0.611912	2.161744	716.799333	0.012619	0.012987
RS	29	0.663608	2.161744	750.575024	0.013214	0.013557
RS	30	0.719057	2.247404	755.060338	0.013293	0.013631
RS	31	0.778533	2.247404	788.637340	0.013884	0.014245
RS	32	0.842327	2.226207	829.826516	0.014609	0.015002
RS	33	0.910754	2.226207	863.006574	0.015193	0.015665
RS	34	0.984150	2.137022	932.189428	0.016411	0.016959
RS	35	1.062875	2.137022	963.489971	0.016962	0.017639
RS	36	1.147317	2.029558	1044.586575	0.018390	0.019183
RS	37	1.237891	2.029558	1071.159338	0.018857	0.019799
RS	38	1.335042	1.943035	1142.282264	0.020110	0.021171
RS	39	1.439247	1.943035	1160.683939	0.020434	0.021617
RS	40	1.551019	1.897607	1201.999677	0.021161	0.022419
RS	41	1.670908	1.897607	1209.601576	0.021295	0.022612
RS	42	1.799502	1.898893	1210.833261	0.021316	0.022636
RS	43	1.937434	1.898893	1206.906258	0.021247	0.022554
RS	44	2.085382	1.944796	1169.493911	0.020589	0.021829
RS	45	2.244073	1.944796	1155.256383	0.020338	0.021509
RS	46	2.414288	2.027080	1090.383394	0.019196	0.020262
RS	47	2.596862	2.027080	1068.041971	0.018803	0.019774
RS	48	2.792694	2.129670	991.647233	0.017458	0.018325
RS	49	3.002747	2.129670	963.101837	0.016955	0.017738
RS	50	3.228053	2.232390	888.197027	0.015636	0.016341
RS	51	3.469719	2.232390	854.428873	0.015042	0.015691
RS	52	3.728933	2.321424	786.029694	0.013838	0.014440
RS	53	4.006971	2.321424	747.533967	0.013160	0.013733
RS	54	4.305198	2.432932	674.514074	0.011875	0.012419
RS	55	4.625080	2.432932	634.086528	0.011163	0.011690
RS	56	4.968191	2.432932	590.392731	0.010394	0.010903
RS	57	5.336217	2.432932	544.083191	0.009578	0.010069
RS	58	5.730967	3.129781	392.841319	0.006916	0.007371
RS	59	6.154382	3.129781	368.310145	0.006484	0.006919
RS	60	6.608543	3.129781	341.944090	0.006020	0.006432
RS	61	7.095683	3.129781	314.145607	0.005530	0.005916
RS	62	7.618196	3.129781	285.369923	0.005024	0.005381
RS	63	8.178652	3.129781	1516.333225	0.026695	0.028712
PA	4+25*2+4+6 0.083173126 0.027230104 8.178651920 10.346825735 1.329774022 0.878827665 0.617172908 0.516078915 0.514067524 0.575065045 0.688534426 0.861699988 1.099840926 1.385162194 1.686455162 1.962950066 2.161743910 2.247404074 2.226206619 2.137022417 2.029558246 1.943035471 1.897607047 1.898892923 1.944795960 2.027079879 2.129670175 2.232389514 2.321424405 2.432932065 3.129781001
//
IT	4481
RD	13
LK	-427392.089663
QD	-234.483362 -> -207.001462
RI	0.0053047236
TR	0.081902	0.027649
MT	8.245044
MM	C_pi: 1.655041, n_recomb: 58625.656761
RS	0	0.000000	11.673437	35.709908	0.000609	0.000020
RS	1	0.007275	11.673437	38.287089	0.000653	0.000189
RS	2	0.015079	11.673437	41.048648	0.000700	0.000422
RS	3	0.023452	11.673437	44.007531	0.000751	0.000592
RS	4	0.032433	1.371741	400.236778	0.006827	0.005278
RS	5	0.042067	1.371741	426.299306	0.007272	0.005625
RS	6	0.052403	0.915773	678.419389	0.011572	0.008989
RS	7	0.063490	0.915773	718.814929	0.012261	0.009620
RS	8	0.075384	0.635226	1093.633859	0.018655	0.014853
RS	9	0.088144	0.635226	1149.239353	0.019603	0.016203
RS	10	0.101831	0.523629	1459.272000	0.024891	0.021121
RS	11	0.116515	0.523629	1520.922714	0.025943	0.022880
RS	12	0.132266	0.516963	1601.920686	0.027325	0.024703
RS	13	0.149164	0.516963	1661.635906	0.028343	0.026361
RS	14	0.167291	0.575582	1547.205084	0.026391	0.025029
RS	15	0.186737	0.575582	1603.114184	0.027345	0.026496
RS	16	0.207597	0.687685	1391.136246	0.023729	0.023389
RS	17	0.229975	0.687685	1443.323713	0.024619	0.024678
RS	18	0.253981	0.861119	1197.451316	0.020425	0.020766
RS	19	0.279733	0.861119	1245.828917	0.021251	0.021810
RS	20	0.307359	1.102837	1013.616167	0.017290	0.017897
RS	21	0.336995	1.102837	1057.944437	0.018046	0.018707
RS	22	0.368786	1.396132	873.322974	0.014897	0.015504
RS	23	0.402891	1.396132	913.884961	0.015588	0.016177
RS	24	0.439477	1.709371	781.677975	0.013333	0.013860
RS	25	0.478724	1.709371	819.287890	0.013975	0.014457
RS	26	0.520827	1.999589	734.236512	0.012524	0.012953
RS	27	0.565993	1.999589	769.925252	0.013133	0.013512
RS	28	0.614444	2.209400	730.368664	0.012458	0.012802
RS	29	0.666421	2.209400	765.199013	0.013052	0.013369
RS	30	0.722178	2.299127	769.483668	0.013125	0.013435
RS	31	0.781992	2.299127	804.189856	0.013717	0.014043
RS	32	0.846158	2.274511	847.808048	0.014461	0.014814
RS	33	0.914992	2.274511	882.267949	0.015049	0.015471
RS	34	0.988833	2.177306	956.260123	0.016311	0.016803
RS	35	1.068047	2.177306	988.983437	0.016869	0.017479
RS	36	1.153023	2.060935	1076.443626	0.018361	0.019080
RS	37	1.244182	2.060935	1104.446054	0.018839	0.019696
RS	38	1.341972	1.967186	1181.915826	0.020160	0.021132
RS	39	1.446877	1.967186	1201.518615	0.020495	0.021583
RS	40	1.559414	1.917235	1247.387126	0.021277	0.022440
RS	41	1.680137	1.917235	1255.750224	0.021420	0.022642
RS	42	1.809644	1.916816	1258.602560	0.021468	0.022696
RS	43	1.948572	1.916816	1254.933650	0.021406	0.022626
RS	44	2.097608	1.963619	1216.158259	0.020744	0.021904
RS	45	2.257485	1.963619	1201.778130	0.020499	0.021599
RS	46	2.428994	2.048967	1133.496018	0.019334	0.020337
RS	47	2.612981	2.048967	1110.781511	0.018947	0.019866
RS	48	2.810353	2.155919	1030.326762	0.017575	0.018396
RS	49	3.022083	2.155919	1001.290643	0.017079	0.017825
RS	50	3.249217	2.263119	922.758299	0.015740	0.016413
RS	51	3.492876	2.263119	888.390094	0.015154	0.015778
RS	52	3.754261	2.355917	817.118128	0.013938	0.014518
RS	53	4.034661	2.355917	777.862128	0.013268	0.013824
RS	54	4.335461	2.472244	701.745754	0.011970	0.012498
RS	55	4.658145	2.472244	660.482469	0.011266	0.011780
RS	56	5.004304	2.472244	615.748892	0.010503	0.011002
RS	57	5.375647	2.472244	568.204863	0.009692	0.010174
RS	58	5.774004	3.216235	406.494117	0.006934	0.007374
RS	59	6.201343	3.216235	382.157988	0.006519	0.006941
RS	60	6.659771	3.216235	355.836497	0.006070	0.006471
RS	61	7.151550	3.216235	327.922466	0.005593	0.005971
RS	62	7.679107	3.216235	298.866208	0.005098	0.005449
RS	63	8.245044	3.216235	1621.275369	0.027655	0.029678
PA	4+25*2+4+6 0.081902414 0.027649225 8.245043565 11.673437367 1.371740982 0.915773466 0.635225893 0.523629314 0.516963448 0.575582209 0.687685394 0.861119400 1.102836556 1.396131725 1.709370633 1.999589145 2.209399847 2.299127057 2.274510846 2.177305987 2.060935246 1.967185920 1.917235043 1.916815652 1.963619330 2.048967275 2.155918971 2.263119104 2.355916561 2.472243634 3.216234935
//
IT	4379
RD	14
LK	-427338.298639
QD	-218.570514 -> -193.725061
RI	0.0047451350
TR	0.080719	0.028051
MT	8.306696
MM	C_pi: 1.681641, n_recomb: 60392.387829
RS	0	0.000000	13.039620	32.966998	0.000546	0.000018
RS	1	0.007288	13.039620	35.352770	0.000585	0.000173
RS	2	0.015106	13.039620	37.909889	0.000628	0.000385
RS	3	0.023495	13.039620	40.650463	0.000673	0.000539
RS	4	0.032495	1.406840	402.765868	0.006669	0.005252
RS	5	0.042150	1.406840	429.115266	0.007105	0.005580
RS	6	0.052510	0.951507	674.353365	0.011166	0.008797
RS	7	0.063624	0.951507	714.907526	0.011838	0.009385
RS	8	0.075548	0.653039	1099.958351	0.018214	0.014632
RS	9	0.088342	0.653039	1156.616893	0.019152	0.015929
RS	10	0.102067	0.531148	1489.262061	0.024660	0.021032
RS	11	0.116793	0.531148	1552.873973	0.025713	0.022758
RS	12	0.132592	0.519956	1650.058852	0.027322	0.024770
RS	13	0.149543	0.519956	1711.925688	0.028347	0.026413
RS	14	0.167728	0.576247	1601.614378	0.026520	0.025182
RS	15	0.187239	0.576247	1659.560229	0.027480	0.026642
RS	16	0.208172	0.686913	1443.409567	0.023901	0.023558
RS	17	0.230631	0.686913	1497.500062	0.024796	0.024847
RS	18	0.254726	0.860347	1242.076241	0.020567	0.020892
RS	19	0.280577	0.860347	1292.224542	0.021397	0.021943
RS	20	0.308312	1.105146	1048.246799	0.017357	0.017949
RS	21	0.338068	1.105146	1094.164230	0.018118	0.018765
RS	22	0.369993	1.405801	899.002360	0.014886	0.015477
RS	23	0.404244	1.405801	940.936223	0.015580	0.016154
RS	24	0.440992	1.730456	800.713520	0.013259	0.013767
RS	25	0.480417	1.730456	839.498974	0.013901	0.014366
RS	26	0.522716	2.034133	748.965702	0.012402	0.012812
RS	27	0.568097	2.034133	785.696774	0.013010	0.013370
RS	28	0.616785	2.255030	743.203791	0.012306	0.012630
RS	29	0.669022	2.255030	779.038345	0.012900	0.013193
RS	30	0.725065	2.349132	782.977936	0.012965	0.013248
RS	31	0.785193	2.349132	818.757249	0.013557	0.013851
RS	32	0.849702	2.321490	864.595921	0.014316	0.014633
RS	33	0.918913	2.321490	900.278777	0.014907	0.015285
RS	34	0.993167	2.216646	978.845585	0.016208	0.016650
RS	35	1.072833	2.216646	1012.943872	0.016773	0.017322
RS	36	1.158305	2.091696	1106.569218	0.018323	0.018974
RS	37	1.250005	2.091696	1135.974901	0.018810	0.019591
RS	38	1.348389	1.990944	1219.696566	0.020196	0.021087
RS	39	1.453942	1.990944	1240.503309	0.020541	0.021542
RS	40	1.567187	1.936548	1290.966177	0.021376	0.022451
RS	41	1.688685	1.936548	1300.120570	0.021528	0.022662
RS	42	1.819038	1.934354	1304.739477	0.021604	0.022747
RS	43	1.958890	1.934354	1301.376540	0.021549	0.022689
RS	44	2.108934	1.981838	1261.444514	0.020887	0.021973
RS	45	2.269913	1.981838	1246.975459	0.020648	0.021682
RS	46	2.442623	2.069898	1175.507107	0.019464	0.020408
RS	47	2.627920	2.069898	1152.468836	0.019083	0.019952
RS	48	2.826720	2.180780	1068.156939	0.017687	0.018465
RS	49	3.040009	2.180780	1038.669546	0.017199	0.017909
RS	50	3.268840	2.292013	956.676445	0.015841	0.016484
RS	51	3.514349	2.292013	921.736591	0.015262	0.015862
RS	52	3.777749	2.388156	847.720581	0.014037	0.014596
RS	53	4.060344	2.388156	807.723103	0.013375	0.013913
RS	54	4.363534	2.508765	728.628160	0.012065	0.012577
RS	55	4.688820	2.508765	686.535513	0.011368	0.011869
RS	56	5.037811	2.508765	640.773157	0.010610	0.011098
RS	57	5.412235	2.508765	592.010089	0.009803	0.010276
RS	58	5.813945	3.297896	419.901288	0.006953	0.007378
RS	59	6.244931	3.297896	395.746724	0.006553	0.006963
RS	60	6.707326	3.297896	369.465147	0.006118	0.006509
RS	61	7.203418	3.297896	341.439826	0.005654	0.006023
RS	62	7.735663	3.297896	312.115818	0.005168	0.005513
RS	63	8.306696	3.297896	1725.777187	0.028576	0.030608
PA	4+25*2+4+6 0.080719055 0.028051270 8.306696059 13.039620385 1.406840158 0.951507440 0.653039402 0.531147856 0.519955924 0.576247498 0.686912829 0.860347446 1.105146192 1.405800751 1.730455826 2.034132714 2.255030076 2.349131913 2.321490136 2.216646235 2.091695694 1.990943808 1.936547706 1.934353655 1.981838374 2.069898055 2.180779633 2.292013058 2.388155566 2.508764644 3.297896191
//
IT	4827
RD	15
LK	-427289.651033
QD	-204.171904 -> -181.662448
RI	0.0042717669
TR	0.079614	0.028437
MT	8.364169
MM	C_pi: 1.707018, n_recomb: 62104.717696
RS	0	0.000000	14.448006	30.626069	0.000493	0.000017
RS	1	0.007299	14.448006	32.847863	0.000529	0.000159
RS	2	0.015131	14.448006	35.229770	0.000567	0.000354
RS	3	0.023535	14.448006	37.783164	0.000608	0.000495
RS	4	0.032552	1.435682	406.540825	0.006546	0.005239
RS	5	0.042227	1.435682	433.240610	0.006976	0.005553
RS	6	0.052609	0.986088	670.676256	0.010799	0.008618
RS	7	0.063748	0.986088	711.370841	0.011454	0.009170
RS	8	0.075700	0.670616	1105.172498	0.017795	0.014416
RS	9	0.088525	0.670616	1162.789514	0.018723	0.015666
RS	10	0.102286	0.538611	1516.986222	0.024426	0.020936
RS	11	0.117051	0.538611	1582.466282	0.025481	0.022631
RS	12	0.132894	0.523007	1695.734065	0.027304	0.024822
RS	13	0.149894	0.523007	1759.683420	0.028334	0.026451
RS	14	0.168134	0.577021	1653.955673	0.026632	0.025320
RS	15	0.187706	0.577021	1713.879284	0.027597	0.026774
RS	16	0.208706	0.686196	1494.225163	0.024060	0.023718
RS	17	0.231239	0.686196	1550.163573	0.024960	0.025006
RS	18	0.255417	0.859403	1285.783770	0.020703	0.021017
RS	19	0.281360	0.859403	1337.654231	0.021539	0.022073
RS	20	0.309196	1.106841	1082.257124	0.017426	0.018003
RS	21	0.339064	1.106841	1129.723183	0.018191	0.018826
RS	22	0.371113	1.414286	924.163653	0.014881	0.015457
RS	23	0.405500	1.414286	967.432861	0.015577	0.016138
RS	24	0.442398	1.749869	819.223833	0.013191	0.013683
RS	25	0.481989	1.749869	859.147294	0.013834	0.014283
RS	26	0.524469	2.066728	763.121613	0.012288	0.012681
RS	27	0.570051	2.066728	800.853535	0.012895	0.013238
RS	28	0.618959	2.298754	755.360035	0.012163	0.012468
RS	29	0.671437	2.298754	792.151470	0.012755	0.013027
RS	30	0.727746	2.397502	795.617215	0.012811	0.013071
RS	31	0.788165	2.397502	832.416661	0.013403	0.013669
RS	32	0.852995	2.367191	880.283426	0.014174	0.014459
RS	33	0.922556	2.367191	917.134457	0.014768	0.015106
RS	34	0.997194	2.255068	1000.046900	0.016103	0.016500
RS	35	1.077281	2.255068	1035.472451	0.016673	0.017168
RS	36	1.163214	2.121843	1135.061093	0.018277	0.018867
RS	37	1.255418	2.121843	1165.841232	0.018772	0.019484
RS	38	1.354353	2.014297	1255.707552	0.020219	0.021036
RS	39	1.460510	2.014297	1277.716685	0.020574	0.021496
RS	40	1.574415	1.955546	1332.788114	0.021460	0.022455
RS	41	1.696634	1.955546	1342.759125	0.021621	0.022675
RS	42	1.827774	1.951525	1349.271681	0.021726	0.022791
RS	43	1.968487	1.951525	1346.258153	0.021677	0.022743
RS	44	2.119471	1.999504	1305.361886	0.021019	0.022036
RS	45	2.281475	1.999504	1290.853893	0.020785	0.021758
RS	46	2.455304	2.089976	1216.408167	0.019586	0.020475
RS	47	2.641821	2.089976	1193.093246	0.019211	0.020034
RS	48	2.841953	2.204408	1105.120372	0.017794	0.018531
RS	49	3.056692	2.204408	1075.220232	0.017313	0.017990
RS	50	3.287106	2.319277	989.929299	0.015940	0.016553
RS	51	3.534339	2.319277	954.446519	0.015368	0.015945
RS	52	3.799617	2.418397	877.811614	0.014134	0.014673
RS	53	4.084259	2.418397	837.093097	0.013479	0.014001
RS	54	4.389678	2.542805	755.137397	0.012159	0.012656
RS	55	4.717389	2.542805	712.224285	0.011468	0.011956
RS	56	5.069021	2.542805	665.446422	0.010715	0.011193
RS	57	5.446319	2.542805	615.481765	0.009910	0.010375
RS	58	5.851158	3.375154	433.061118	0.006973	0.007385
RS	59	6.285546	3.375154	409.076736	0.006587	0.006985
RS	60	6.751641	3.375154	382.831464	0.006164	0.006546
RS	61	7.251758	3.375154	354.699137	0.005711	0.006073
RS	62	7.788379	3.375154	325.119323	0.005235	0.005574
RS	63	8.364169	3.375154	1829.683286	0.029461	0.031503
PA	4+25*2+4+6 0.079614059 0.028436790 8.364169318 14.448005611 1.435681812 0.986087714 0.670615694 0.538610740 0.523007128 0.577020993 0.686196323 0.859402651 1.106840679 1.414285890 1.749869027 2.066727886 2.298754274 2.397502376 2.367191229 2.255067960 2.121843053 2.014297016 1.955546106 1.951525449 1.999503997 2.089975696 2.204407973 2.319277102 2.418396511 2.542804569 3.375154464
//
IT	4766
RD	16
LK	-427245.562991
QD	-191.104356 -> -170.671448
RI	0.0038661025
TR	0.078580	0.028806
MT	8.417900
MM	C_pi: 1.731269, n_recomb: 63764.494324
RS	0	0.000000	15.904834	28.588646	0.000448	0.000016
RS	1	0.007310	15.904834	30.667211	0.000481	0.000147
RS	2	0.015154	15.904834	32.896016	0.000516	0.000326
RS	3	0.023572	15.904834	35.285787	0.000553	0.000456
RS	4	0.032605	1.458904	411.372731	0.006451	0.005238
RS	5	0.042299	1.458904	438.477751	0.006877	0.005542
RS	6	0.052701	1.019567	667.331975	0.010466	0.008450
RS	7	0.063863	1.019567	708.151583	0.011106	0.008972
RS	8	0.075842	0.687960	1109.408930	0.017399	0.014205
RS	9	0.088696	0.687960	1167.898180	0.018316	0.015413
RS	10	0.102489	0.546007	1542.640328	0.024193	0.020834
RS	11	0.117291	0.546007	1609.899870	0.025248	0.022500
RS	12	0.133175	0.526096	1739.108692	0.027274	0.024861
RS	13	0.150220	0.526096	1805.073683	0.028308	0.026477
RS	14	0.168511	0.577889	1704.306177	0.026728	0.025446
RS	15	0.188140	0.577889	1766.150672	0.027698	0.026893
RS	16	0.209203	0.685525	1543.642517	0.024208	0.023869
RS	17	0.231805	0.685525	1601.375761	0.025114	0.025157
RS	18	0.256060	0.858309	1328.604178	0.020836	0.021140
RS	19	0.282088	0.858309	1382.149820	0.021676	0.022200
RS	20	0.310019	1.107993	1115.671563	0.017497	0.018060
RS	21	0.339991	1.107993	1164.647145	0.018265	0.018890
RS	22	0.372155	1.421722	948.821413	0.014880	0.015443
RS	23	0.406669	1.421722	993.390913	0.015579	0.016127
RS	24	0.443707	1.767739	837.246753	0.013130	0.013608
RS	25	0.483452	1.767739	878.273032	0.013774	0.014209
RS	26	0.526102	2.097512	776.745119	0.012181	0.012559
RS	27	0.571870	2.097512	815.439126	0.012788	0.013115
RS	28	0.620984	2.340681	766.893208	0.012027	0.012315
RS	29	0.673688	2.340681	804.597396	0.012618	0.012871
RS	30	0.730244	2.444324	807.471652	0.012663	0.012903
RS	31	0.790935	2.444324	845.241421	0.013256	0.013496
RS	32	0.856063	2.411666	894.959681	0.014035	0.014292
RS	33	0.925951	2.411666	932.926594	0.014631	0.014934
RS	34	1.000948	2.292587	1019.969680	0.015996	0.016353
RS	35	1.081427	2.292587	1056.675573	0.016572	0.017019
RS	36	1.167790	2.151373	1162.026951	0.018224	0.018760
RS	37	1.260465	2.151373	1194.151168	0.018728	0.019377
RS	38	1.359915	2.037229	1290.045815	0.020231	0.020981
RS	39	1.466635	2.037229	1313.252093	0.020595	0.021446
RS	40	1.581156	1.974208	1372.933828	0.021531	0.022453
RS	41	1.704048	1.974208	1383.741733	0.021701	0.022680
RS	42	1.835924	1.968330	1392.251734	0.021834	0.022827
RS	43	1.977440	1.968330	1389.626212	0.021793	0.022791
RS	44	2.129301	2.016649	1347.939237	0.021139	0.022093
RS	45	2.292263	2.016649	1333.438337	0.020912	0.021827
RS	46	2.467138	2.109267	1256.214623	0.019701	0.020538
RS	47	2.654796	2.109267	1232.666911	0.019332	0.020110
RS	48	2.856171	2.226917	1141.219414	0.017897	0.018596
RS	49	3.072267	2.226917	1110.943069	0.017423	0.018068
RS	50	3.304160	2.345072	1022.509548	0.016036	0.016622
RS	51	3.553004	2.345072	986.512002	0.015471	0.016025
RS	52	3.820039	2.446835	907.381094	0.014230	0.014749
RS	53	4.106594	2.446835	865.962184	0.013581	0.014086
RS	54	4.414096	2.574611	781.260175	0.012252	0.012734
RS	55	4.744076	2.574611	737.536844	0.011567	0.012042
RS	56	5.098178	2.574611	689.757890	0.010817	0.011285
RS	57	5.478165	2.574611	638.610037	0.010015	0.010471
RS	58	5.885929	3.448347	445.974158	0.006994	0.007393
RS	59	6.323500	3.448347	422.150229	0.006620	0.007008
RS	60	6.793058	3.448347	395.938432	0.006209	0.006583
RS	61	7.296941	3.448347	367.703327	0.005767	0.006122
RS	62	7.837657	3.448347	337.878831	0.005299	0.005633
RS	63	8.417900	3.448347	1932.867671	0.030313	0.032364
PA	4+25*2+4+6 0.078579953 0.028806482 8.417900325 15.904833592 1.458904353 1.019566657 0.687960262 0.546007433 0.526095814 0.577889076 0.685524900 0.858309317 1.107992565 1.421722323 1.767738593 2.097512213 2.340681165 2.444324022 2.411665689 2.292587335 2.151372677 2.037228754 1.974207769 1.968330429 2.016648715 2.109267455 2.226917163 2.345071660 2.446835116 2.574610966 3.448346514
//
IT	3685
RD	17
LK	-427205.529323
QD	-179.210792 -> -160.629415
RI	0.0035158704
TR	0.077610	0.029161
MT	8.468256
MM	C_pi: 1.754459, n_recomb: 65372.836255
RS	0	0.000000	17.411850	26.793405	0.000410	0.000014
RS	1	0.007320	17.411850	28.745345	0.000440	0.000136
RS	2	0.015176	17.411850	30.838752	0.000472	0.000302
RS	3	0.023607	17.411850	33.083768	0.000506	0.000422
RS	4	0.032655	1.477105	417.108575	0.006380	0.005247
RS	5	0.042365	1.477105	444.666329	0.006802	0.005544
RS	6	0.052787	1.051996	664.264684	0.010161	0.008293
RS	7	0.063971	1.051996	705.195544	0.010787	0.008789
RS	8	0.075973	0.705069	1112.783499	0.017022	0.014001
RS	9	0.088855	0.705069	1172.066006	0.017929	0.015170
RS	10	0.102679	0.553318	1566.412054	0.023961	0.020728
RS	11	0.117515	0.553318	1635.366248	0.025016	0.022368
RS	12	0.133437	0.529198	1780.328688	0.027233	0.024891
RS	13	0.150525	0.529198	1848.243704	0.028272	0.026493
RS	14	0.168863	0.578819	1752.777401	0.026812	0.025560
RS	15	0.188544	0.578819	1816.486907	0.027787	0.027000
RS	16	0.209666	0.684887	1591.695924	0.024348	0.024014
RS	17	0.232334	0.684887	1651.171824	0.025258	0.025300
RS	18	0.256660	0.857082	1370.551725	0.020965	0.021261
RS	19	0.282768	0.857082	1425.726153	0.021809	0.022325
RS	20	0.310787	1.108663	1148.493097	0.017568	0.018120
RS	21	0.340857	1.108663	1198.939531	0.018340	0.018955
RS	22	0.373128	1.428192	972.994802	0.014884	0.015434
RS	23	0.407761	1.428192	1018.830534	0.015585	0.016122
RS	24	0.444929	1.784191	854.794119	0.013076	0.013540
RS	25	0.484818	1.784191	896.889188	0.013720	0.014142
RS	26	0.527627	2.126589	789.864989	0.012082	0.012446
RS	27	0.573570	2.126589	829.484205	0.012689	0.013001
RS	28	0.622875	2.380895	777.842297	0.011899	0.012171
RS	29	0.675790	2.380895	816.417382	0.012489	0.012725
RS	30	0.732578	2.489640	818.598698	0.012522	0.012743
RS	31	0.793523	2.489640	857.291403	0.013114	0.013332
RS	32	0.858929	2.454941	908.693278	0.013900	0.014132
RS	33	0.929123	2.454941	947.725503	0.014497	0.014769
RS	34	1.004456	2.329214	1038.691408	0.015889	0.016209
RS	35	1.085302	2.329214	1076.630923	0.016469	0.016873
RS	36	1.172067	2.180275	1187.545898	0.018166	0.018653
RS	37	1.265183	2.180275	1220.981892	0.018677	0.019271
RS	38	1.365115	2.059720	1322.779198	0.020234	0.020923
RS	39	1.472362	2.059720	1347.173543	0.020608	0.021393
RS	40	1.587459	1.992516	1411.450489	0.021591	0.022445
RS	41	1.710982	1.992516	1423.110811	0.021769	0.022680
RS	42	1.843547	1.984760	1433.707630	0.021931	0.022858
RS	43	1.985815	1.984760	1431.503794	0.021898	0.022831
RS	44	2.138497	2.033286	1389.185839	0.021250	0.022145
RS	45	2.302356	2.033286	1374.733744	0.021029	0.021890
RS	46	2.478210	2.127825	1294.916918	0.019808	0.020597
RS	47	2.666936	2.127825	1271.177404	0.019445	0.020182
RS	48	2.869477	2.248399	1176.433390	0.017996	0.018658
RS	49	3.086844	2.248399	1145.815906	0.017527	0.018143
RS	50	3.320122	2.369525	1054.391196	0.016129	0.016689
RS	51	3.570476	2.369525	1017.906734	0.015571	0.016103
RS	52	3.839157	2.473642	936.397321	0.014324	0.014824
RS	53	4.127505	2.473642	894.299933	0.013680	0.014170
RS	54	4.436960	2.604396	806.966281	0.012344	0.012811
RS	55	4.769067	2.604396	762.445087	0.011663	0.012126
RS	56	5.125485	2.604396	713.681513	0.010917	0.011374
RS	57	5.507992	2.604396	661.370836	0.010117	0.010565
RS	58	5.918500	3.517773	458.630079	0.007016	0.007403
RS	59	6.359056	3.517773	434.958821	0.006654	0.007031
RS	60	6.831862	3.517773	408.778959	0.006253	0.006618
RS	61	7.339277	3.517773	380.445941	0.005820	0.006168
RS	62	7.883835	3.517773	350.387925	0.005360	0.005688
RS	63	8.468256	3.517773	2035.171279	0.031132	0.033194
PA	4+25*2+4+6 0.077610286 0.029161063 8.468255549 17.411849550 1.477104901 1.051996201 0.705068793 0.553318247 0.529198475 0.578819087 0.684887150 0.857081700 1.108663018 1.428192488 1.784190773 2.126589206 2.380895104 2.489640393 2.454941428 2.329213600 2.180274587 2.059719703 1.992515643 1.984759682 2.033285583 2.127825048 2.248398932 2.369524836 2.473642178 2.604396086 3.517773165
//
IT	4329
RD	18
LK	-427169.112423
QD	-168.358470 -> -151.432598
RI	0.0032102707
TR	0.076699	0.029501
MT	8.515585
MM	C_pi: 1.776661, n_recomb: 66931.279301
RS	0	0.000000	18.979259	25.183992	0.000376	0.000013
RS	1	0.007329	18.979259	27.022043	0.000404	0.000126
RS	2	0.015196	18.979259	28.993631	0.000433	0.000280
RS	3	0.023639	18.979259	31.108365	0.000465	0.000392
RS	4	0.032701	1.490853	423.624435	0.006329	0.005265
RS	5	0.042428	1.490853	451.676321	0.006748	0.005557
RS	6	0.052867	1.083425	661.433351	0.009882	0.008146
RS	7	0.064071	1.083425	702.463340	0.010495	0.008619
RS	8	0.076096	0.721942	1115.397786	0.016665	0.013802
RS	9	0.089003	0.721942	1175.401413	0.017561	0.014937
RS	10	0.102856	0.560533	1588.466021	0.023733	0.020620
RS	11	0.117724	0.560533	1659.034188	0.024787	0.022234
RS	12	0.133682	0.532303	1819.522245	0.027185	0.024911
RS	13	0.150810	0.532303	1889.323546	0.028228	0.026500
RS	14	0.169193	0.579800	1799.442886	0.026885	0.025663
RS	15	0.188923	0.579800	1864.963161	0.027864	0.027097
RS	16	0.210099	0.684285	1638.409564	0.024479	0.024151
RS	17	0.232828	0.684285	1699.577477	0.025393	0.025435
RS	18	0.257222	0.855746	1411.635287	0.021091	0.021380
RS	19	0.283405	0.855746	1468.393239	0.021939	0.022447
RS	20	0.311506	1.108910	1180.734955	0.017641	0.018183
RS	21	0.341667	1.108910	1232.614614	0.018416	0.019022
RS	22	0.374039	1.433796	996.697306	0.014891	0.015430
RS	23	0.408783	1.433796	1043.766404	0.015595	0.016121
RS	24	0.446074	1.799335	871.891152	0.013027	0.013478
RS	25	0.486098	1.799335	915.022716	0.013671	0.014081
RS	26	0.529055	2.154074	802.511435	0.011990	0.012340
RS	27	0.575162	2.154074	843.021106	0.012595	0.012894
RS	28	0.624647	2.419486	788.250229	0.011777	0.012036
RS	29	0.677760	2.419486	827.656944	0.012366	0.012587
RS	30	0.734765	2.533522	829.053047	0.012387	0.012591
RS	31	0.795948	2.533522	868.623990	0.012978	0.013176
RS	32	0.861616	2.497061	921.555399	0.013769	0.013977
RS	33	0.932097	2.497061	961.604640	0.014367	0.014611
RS	34	1.007744	2.364968	1056.295817	0.015782	0.016070
RS	35	1.088935	2.364968	1095.423238	0.016366	0.016731
RS	36	1.176077	2.208550	1211.708113	0.018104	0.018546
RS	37	1.269607	2.208550	1246.422613	0.018622	0.019165
RS	38	1.369991	2.081760	1353.992192	0.020230	0.020862
RS	39	1.477733	2.081760	1379.562559	0.020612	0.021337
RS	40	1.593371	2.010463	1448.404684	0.021640	0.022432
RS	41	1.717486	2.010463	1460.928847	0.021827	0.022676
RS	42	1.850697	2.000815	1473.688018	0.022018	0.022883
RS	43	1.993672	2.000815	1471.935065	0.021992	0.022866
RS	44	2.147126	2.049442	1429.127391	0.021352	0.022192
RS	45	2.311828	2.049442	1414.762134	0.021138	0.021948
RS	46	2.488601	2.145702	1332.527632	0.019909	0.020653
RS	47	2.678330	2.145702	1308.634294	0.019552	0.020249
RS	48	2.881966	2.268941	1210.762957	0.018090	0.018717
RS	49	3.100527	2.268941	1179.837483	0.017628	0.018214
RS	50	3.335107	2.392761	1085.565831	0.016219	0.016754
RS	51	3.586881	2.392761	1048.621617	0.015667	0.016178
RS	52	3.857108	2.498972	964.847869	0.014416	0.014897
RS	53	4.147141	2.498972	922.094076	0.013777	0.014251
RS	54	4.458432	2.632359	832.239543	0.012434	0.012887
RS	55	4.792539	2.632359	786.934161	0.011757	0.012209
RS	56	5.151134	2.632359	737.203651	0.011014	0.011461
RS	57	5.536012	2.632359	683.751618	0.010216	0.010655
RS	58	5.949099	3.583731	471.025356	0.007037	0.007413
RS	59	6.392464	3.583731	447.500457	0.006686	0.007054
RS	60	6.868324	3.583731	421.351878	0.006295	0.006652
RS	61	7.379062	3.583731	392.926123	0.005871	0.006212
RS	62	7.927235	3.583731	362.645518	0.005418	0.005742
RS	63	8.515585	3.583731	2136.482338	0.031921	0.033993
PA	4+25*2+4+6 0.076699176 0.029501126 8.515584700 18.979259074 1.490852884 1.083425382 0.721942486 0.560532762 0.532302528 0.579800000 0.684285427 0.855746107 1.108910427 1.433795881 1.799335302 2.154073658 2.419486196 2.533522318 2.497061049 2.364967825 2.208549566 2.081760151 2.010463135 2.000814533 2.049442099 2.145701744 2.268940754 2.392760767 2.498971877 2.632358716 3.583730616
//
IT	4595
RD	19
LK	-427135.930871
QD	-158.432528 -> -142.990731
RI	0.0029414784
TR	0.075842	0.029827
MT	8.560170
MM	C_pi: 1.797943, n_recomb: 68441.449677
RS	0	0.000000	20.615954	23.722540	0.000347	0.000012
RS	1	0.007338	20.615954	25.456845	0.000372	0.000117
RS	2	0.015215	20.615954	27.317429	0.000399	0.000261
RS	3	0.023670	20.615954	29.313408	0.000428	0.000365
RS	4	0.032745	1.500699	430.811371	0.006295	0.005290
RS	5	0.042486	1.500699	459.393201	0.006712	0.005580
RS	6	0.052942	1.113901	658.804072	0.009626	0.008007
RS	7	0.064165	1.113901	699.922400	0.010227	0.008461
RS	8	0.076212	0.738582	1117.341581	0.016326	0.013610
RS	9	0.089143	0.738582	1178.000412	0.017212	0.014712
RS	10	0.103022	0.567654	1608.919766	0.023508	0.020510
RS	11	0.117921	0.567654	1681.024756	0.024562	0.022100
RS	12	0.133912	0.535399	1856.805303	0.027130	0.024923
RS	13	0.151077	0.535399	1928.431079	0.028176	0.026500
RS	14	0.169502	0.580828	1844.360241	0.026948	0.025758
RS	15	0.189278	0.580828	1911.638729	0.027931	0.027185
RS	16	0.210506	0.683716	1683.823757	0.024602	0.024281
RS	17	0.233292	0.683716	1746.634688	0.025520	0.025563
RS	18	0.257749	0.854324	1451.866742	0.021213	0.021496
RS	19	0.284002	0.854324	1510.164178	0.022065	0.022566
RS	20	0.312181	1.108796	1212.400023	0.017714	0.018246
RS	21	0.342428	1.108796	1265.676192	0.018493	0.019090
RS	22	0.374894	1.438634	1019.934250	0.014902	0.015431
RS	23	0.409743	1.438634	1068.204862	0.015608	0.016124
RS	24	0.447149	1.813297	888.550789	0.012983	0.013423
RS	25	0.487300	1.813297	932.687932	0.013628	0.014026
RS	26	0.530397	2.180089	814.707375	0.011904	0.012242
RS	27	0.576657	2.180089	856.074618	0.012508	0.012795
RS	28	0.626311	2.456564	798.149999	0.011662	0.011908
RS	29	0.679610	2.456564	838.351378	0.012249	0.012456
RS	30	0.736819	2.576038	838.886505	0.012257	0.012446
RS	31	0.798227	2.576038	879.293658	0.012847	0.013028
RS	32	0.864141	2.538061	933.615675	0.013641	0.013829
RS	33	0.934891	2.538061	974.636058	0.014240	0.014459
RS	34	1.010834	2.399861	1072.868359	0.015676	0.015935
RS	35	1.092349	2.399861	1113.139310	0.016264	0.016593
RS	36	1.179847	2.236190	1234.608254	0.018039	0.018440
RS	37	1.273765	2.236190	1270.567461	0.018564	0.019060
RS	38	1.374574	2.103337	1383.774500	0.020218	0.020800
RS	39	1.482782	2.103337	1410.506357	0.020609	0.021279
RS	40	1.598930	2.028035	1483.873875	0.021681	0.022415
RS	41	1.723601	2.028035	1497.269379	0.021877	0.022667
RS	42	1.857421	2.016492	1512.250093	0.022096	0.022903
RS	43	2.001061	2.016492	1510.972949	0.022077	0.022896
RS	44	2.155241	2.065127	1467.806095	0.021446	0.022234
RS	45	2.320736	2.065127	1453.561395	0.021238	0.022001
RS	46	2.498375	2.162935	1369.069782	0.020004	0.020705
RS	47	2.689049	2.162935	1345.057285	0.019653	0.020313
RS	48	2.893716	2.288608	1244.218846	0.018179	0.018775
RS	49	3.113401	2.288608	1213.016135	0.017723	0.018282
RS	50	3.349208	2.414877	1116.033494	0.016306	0.016817
RS	51	3.602318	2.414877	1078.655480	0.015760	0.016251
RS	52	3.874002	2.522949	992.726980	0.014505	0.014968
RS	53	4.165624	2.522949	949.338512	0.013871	0.014329
RS	54	4.478644	2.658660	857.070168	0.012523	0.012962
RS	55	4.814635	2.658660	810.994884	0.011849	0.012289
RS	56	5.175282	2.658660	760.315645	0.011109	0.011546
RS	57	5.562394	2.658660	705.744170	0.010312	0.010742
RS	58	5.977913	3.646469	483.158731	0.007059	0.007424
RS	59	6.423923	3.646469	459.774896	0.006718	0.007077
RS	60	6.902663	3.646469	433.657473	0.006336	0.006685
RS	61	7.416534	3.646469	405.144200	0.005920	0.006255
RS	62	7.968114	3.646469	374.651532	0.005474	0.005793
RS	63	8.560170	3.646469	2236.701624	0.032681	0.034764
PA	4+25*2+4+6 0.075841611 0.029827316 8.560169508 20.615954460 1.500698767 1.113900648 0.738582105 0.567653712 0.535399406 0.580827640 0.683716373 0.854324455 1.108796213 1.438633651 1.813296514 2.180089120 2.456563836 2.576038192 2.538061320 2.399861259 2.236189714 2.103336622 2.028035438 2.016491692 2.065126964 2.162934665 2.288607809 2.414877082 2.522949305 2.658660312 3.646469338
//
IT	3788
RD	20
LK	-427105.650933
QD	-149.333260 -> -135.225080
RI	0.0027037163
TR	0.075033	0.030140
MT	8.602277
MM	C_pi: 1.818355, n_recomb: 69904.502785
RS	0	0.000000	22.332686	22.379769	0.000320	0.000012
RS	1	0.007346	22.332686	24.018459	0.000344	0.000109
RS	2	0.015233	22.332686	25.776709	0.000369	0.000243
RS	3	0.023698	22.332686	27.663176	0.000396	0.000340
RS	4	0.032786	1.507066	438.598310	0.006274	0.005321
RS	5	0.042541	1.507066	467.742286	0.006691	0.005610
RS	6	0.053013	1.143447	656.355059	0.009389	0.007876
RS	7	0.064254	1.143447	697.552362	0.009979	0.008313
RS	8	0.076320	0.754988	1118.686862	0.016003	0.013423
RS	9	0.089274	0.754988	1179.940280	0.016879	0.014496
RS	10	0.103179	0.574669	1627.913203	0.023288	0.020399
RS	11	0.118105	0.574669	1701.481524	0.024340	0.021966
RS	12	0.134128	0.538478	1892.287207	0.027070	0.024929
RS	13	0.151328	0.538478	1965.677053	0.028119	0.026494
RS	14	0.169792	0.581888	1887.603407	0.027003	0.025845
RS	15	0.189613	0.581888	1956.588579	0.027989	0.027264
RS	16	0.210889	0.683178	1727.959319	0.024719	0.024406
RS	17	0.233728	0.683178	1792.365240	0.025640	0.025685
RS	18	0.258246	0.852835	1491.244095	0.021333	0.021611
RS	19	0.284564	0.852835	1551.037597	0.022188	0.022682
RS	20	0.312816	1.108361	1243.493628	0.017788	0.018311
RS	21	0.343143	1.108361	1298.130155	0.018570	0.019159
RS	22	0.375699	1.442772	1042.716606	0.014916	0.015435
RS	23	0.410646	1.442772	1092.157663	0.015624	0.016131
RS	24	0.448161	1.826162	904.786359	0.012943	0.013372
RS	25	0.488431	1.826162	949.899227	0.013589	0.013977
RS	26	0.531660	2.204731	826.470466	0.011823	0.012149
RS	27	0.578065	2.204731	868.663797	0.012426	0.012702
RS	28	0.627879	2.492193	807.573265	0.011553	0.011787
RS	29	0.681352	2.492193	848.534266	0.012138	0.012333
RS	30	0.738754	2.617242	848.138141	0.012133	0.012308
RS	31	0.800373	2.617242	889.341505	0.012722	0.012886
RS	32	0.866519	2.577975	944.925832	0.013517	0.013687
RS	33	0.937524	2.577975	986.873279	0.014117	0.014314
RS	34	1.013746	2.433912	1088.470394	0.015571	0.015803
RS	35	1.095567	2.433912	1129.841361	0.016163	0.016460
RS	36	1.183399	2.263205	1256.309743	0.017972	0.018336
RS	37	1.277684	2.263205	1293.479219	0.018504	0.018957
RS	38	1.378895	2.124447	1412.188565	0.020202	0.020736
RS	39	1.487542	2.124447	1440.065032	0.020600	0.021219
RS	40	1.604170	2.045226	1517.911066	0.021714	0.022396
RS	41	1.729367	2.045226	1532.181774	0.021918	0.022654
RS	42	1.863761	2.031792	1549.429892	0.022165	0.022920
RS	43	2.008028	2.031792	1548.649508	0.022154	0.022922
RS	44	2.162894	2.080359	1505.239077	0.021533	0.022273
RS	45	2.329137	2.080359	1491.145250	0.021331	0.022050
RS	46	2.507594	2.179562	1404.547851	0.020092	0.020754
RS	47	2.699160	2.179562	1380.448162	0.019748	0.020372
RS	48	2.904800	2.307468	1276.793521	0.018265	0.018829
RS	49	3.125547	2.307468	1245.342814	0.017815	0.018347
RS	50	3.362511	2.435966	1145.780935	0.016391	0.016878
RS	51	3.616884	2.435966	1107.994408	0.015850	0.016321
RS	52	3.889945	2.545694	1020.016285	0.014592	0.015038
RS	53	4.183065	2.545694	976.015245	0.013962	0.014406
RS	54	4.497720	2.683455	881.437370	0.012609	0.013035
RS	55	4.835491	2.683455	834.607830	0.011939	0.012367
RS	56	5.198076	2.683455	782.999413	0.011201	0.011628
RS	57	5.587298	2.683455	727.331713	0.010405	0.010827
RS	58	6.005114	3.706231	495.022967	0.007081	0.007436
RS	59	6.453626	3.706231	471.776131	0.006749	0.007099
RS	60	6.935087	3.706231	445.690586	0.006376	0.006717
RS	61	7.451918	3.706231	417.095479	0.005967	0.006296
RS	62	8.006719	3.706231	386.401367	0.005528	0.005842
RS	63	8.602277	3.706231	2335.715142	0.033413	0.035506
PA	4+25*2+4+6 0.075033014 0.030140218 8.602277428 22.332685814 1.507066077 1.143447416 0.754988217 0.574668613 0.538477538 0.581887843 0.683177785 0.852835097 1.108360552 1.442771567 1.826162464 2.204730554 2.492192558 2.617241989 2.577975099 2.433912330 2.263205449 2.124446694 2.045225588 2.031791687 2.080358756 2.179562374 2.307467539 2.435965710 2.545693903 2.683454928 3.706231152
//
IT	4622
RD	21
LK	-427077.978856
QD	-140.975035 -> -128.067971
RI	0.0024921038
TR	0.074269	0.030440
MT	8.642131
MM	C_pi: 1.837950, n_recomb: 71321.897909
RS	0	0.000000	24.139277	21.135583	0.000296	0.000011
RS	1	0.007354	24.139277	22.685417	0.000318	0.000102
RS	2	0.015249	24.139277	24.348540	0.000341	0.000227
RS	3	0.023725	24.139277	26.133177	0.000366	0.000317
RS	4	0.032824	1.510462	446.892213	0.006266	0.005358
RS	5	0.042592	1.510462	476.625457	0.006683	0.005648
RS	6	0.053079	1.172141	654.042779	0.009170	0.007752
RS	7	0.064337	1.172141	695.309603	0.009749	0.008175
RS	8	0.076423	0.771164	1119.499103	0.015696	0.013243
RS	9	0.089397	0.771164	1181.291490	0.016563	0.014289
RS	10	0.103326	0.581574	1645.562435	0.023072	0.020288
RS	11	0.118279	0.581574	1720.524238	0.024123	0.021834
RS	12	0.134332	0.541527	1926.082607	0.027005	0.024929
RS	13	0.151566	0.541527	2001.178023	0.028058	0.026482
RS	14	0.170066	0.582977	1929.227416	0.027050	0.025923
RS	15	0.189928	0.582977	1999.869223	0.028040	0.027336
RS	16	0.211250	0.682670	1770.843721	0.024829	0.024524
RS	17	0.234140	0.682670	1836.798039	0.025754	0.025800
RS	18	0.258714	0.851295	1529.776024	0.021449	0.021723
RS	19	0.285094	0.851295	1591.023272	0.022308	0.022796
RS	20	0.313415	1.107654	1274.012893	0.017863	0.018377
RS	21	0.343819	1.107654	1329.974356	0.018647	0.019229
RS	22	0.376459	1.446290	1065.048146	0.014933	0.015442
RS	23	0.411499	1.446290	1115.629418	0.015642	0.016141
RS	24	0.449116	1.838024	920.613087	0.012908	0.013327
RS	25	0.489499	1.838024	966.673081	0.013554	0.013932
RS	26	0.532852	2.228081	837.826396	0.011747	0.012063
RS	27	0.579394	2.228081	880.816062	0.012350	0.012615
RS	28	0.629358	2.526463	816.546805	0.011449	0.011672
RS	29	0.682997	2.526463	858.234299	0.012033	0.012216
RS	30	0.740581	2.657198	856.847686	0.012014	0.012177
RS	31	0.802400	2.657198	898.809490	0.012602	0.012751
RS	32	0.868765	2.616832	955.543358	0.013398	0.013550
RS	33	0.940010	2.616832	998.375988	0.013998	0.014174
RS	34	1.016495	2.467136	1103.171185	0.015467	0.015676
RS	35	1.098606	2.467136	1145.600056	0.016062	0.016330
RS	36	1.186754	2.289597	1276.891012	0.017903	0.018234
RS	37	1.281386	2.289597	1315.236245	0.018441	0.018855
RS	38	1.382976	2.145086	1439.310637	0.020180	0.020672
RS	39	1.492039	2.145086	1468.313080	0.020587	0.021159
RS	40	1.609121	2.062028	1550.583166	0.021741	0.022373
RS	41	1.734815	2.062028	1565.729889	0.021953	0.022639
RS	42	1.869752	2.046715	1585.280255	0.022227	0.022932
RS	43	2.014613	2.046715	1585.013936	0.022223	0.022943
RS	44	2.170127	2.095148	1541.464473	0.021613	0.022308
RS	45	2.337079	2.095148	1527.548220	0.021418	0.022095
RS	46	2.516308	2.195614	1438.985733	0.020176	0.020800
RS	47	2.708718	2.195614	1414.827759	0.019837	0.020428
RS	48	2.915279	2.325569	1308.499586	0.018346	0.018882
RS	49	3.137031	2.325569	1276.827804	0.017902	0.018409
RS	50	3.375091	2.456102	1174.810534	0.016472	0.016937
RS	51	3.630658	2.456102	1136.639471	0.015937	0.016388
RS	52	3.905021	2.567305	1046.711327	0.014676	0.015105
RS	53	4.199561	2.567305	1002.119415	0.014051	0.014480
RS	54	4.515762	2.706869	905.333316	0.012694	0.013107
RS	55	4.855218	2.706869	857.765482	0.012027	0.012443
RS	56	5.219638	2.706869	805.247700	0.011290	0.011708
RS	57	5.610858	2.706869	748.507214	0.010495	0.010909
RS	58	6.030850	3.763229	506.615949	0.007103	0.007448
RS	59	6.481730	3.763229	483.502860	0.006779	0.007121
RS	60	6.965768	3.763229	457.450383	0.006414	0.006749
RS	61	7.485403	3.763229	428.779244	0.006012	0.006336
RS	62	8.043254	3.763229	397.894099	0.005579	0.005888
RS	63	8.642131	3.763229	2433.438453	0.034119	0.036222
PA	4+25*2+4+6 0.074269406 0.030440405 8.642131348 24.139276601 1.510462299 1.172140578 0.771164386 0.581574001 0.541527149 0.582977174 0.682670244 0.851294656 1.107654466 1.446289831 1.838024258 2.228080922 2.526462773 2.657197901 2.616832461 2.467136249 2.289596807 2.145085864 2.062028478 2.046714634 2.095148371 2.195613526 2.325569449 2.456101625 2.567304635 2.706868518 3.763229324
//
IT	4251
RD	22
LK	-427052.656569
QD	-133.282546 -> -121.459523
RI	0.0023026301
TR	0.073547	0.030728
MT	8.679912
MM	C_pi: 1.856770, n_recomb: 72694.892220
RS	0	0.000000	26.051626	19.970526	0.000275	0.000010
RS	1	0.007362	26.051626	21.436913	0.000295	0.000095
RS	2	0.015265	26.051626	23.010675	0.000317	0.000212
RS	3	0.023751	26.051626	24.699629	0.000340	0.000296
RS	4	0.032861	1.511287	455.627279	0.006268	0.005400
RS	5	0.042641	1.511287	485.973283	0.006685	0.005692
RS	6	0.053142	1.200013	651.848829	0.008967	0.007634
RS	7	0.064416	1.200013	693.176545	0.009535	0.008045
RS	8	0.076519	0.787105	1119.844407	0.015405	0.013068
RS	9	0.089514	0.787105	1182.124900	0.016261	0.014089
RS	10	0.103465	0.588364	1661.974825	0.022862	0.020177
RS	11	0.118444	0.588364	1738.263574	0.023912	0.021703
RS	12	0.134525	0.544545	1958.271269	0.026938	0.024925
RS	13	0.151790	0.544545	2035.015216	0.027994	0.026466
RS	14	0.170325	0.584088	1969.294870	0.027090	0.025995
RS	15	0.190226	0.584088	2041.544407	0.028084	0.027400
RS	16	0.211591	0.682194	1812.496824	0.024933	0.024637
RS	17	0.234529	0.682194	1879.954047	0.025861	0.025910
RS	18	0.259156	0.849711	1567.475639	0.021562	0.021833
RS	19	0.285595	0.849711	1630.135178	0.022424	0.022908
RS	20	0.313982	1.106710	1303.963131	0.017937	0.018444
RS	21	0.344457	1.106710	1361.214736	0.018725	0.019299
RS	22	0.377177	1.449247	1086.935738	0.014952	0.015452
RS	23	0.412304	1.449247	1138.627689	0.015663	0.016153
RS	24	0.450018	1.848960	936.041591	0.012876	0.013286
RS	25	0.490509	1.848960	983.021044	0.013523	0.013892
RS	26	0.533980	2.250229	848.788835	0.011676	0.011982
RS	27	0.580651	2.250229	892.546284	0.012278	0.012534
RS	28	0.630758	2.559428	825.099792	0.011350	0.011564
RS	29	0.684553	2.559428	867.482430	0.011933	0.012105
RS	30	0.742309	2.695934	865.055751	0.011900	0.012051
RS	31	0.804317	2.695934	907.740274	0.012487	0.012623
RS	32	0.870889	2.654672	965.510358	0.013282	0.013419
RS	33	0.942362	2.654672	1009.188054	0.013883	0.014040
RS	34	1.019097	2.499544	1117.028916	0.015366	0.015552
RS	35	1.101481	2.499544	1160.474760	0.015964	0.016205
RS	36	1.189929	2.315365	1296.416665	0.017834	0.018134
RS	37	1.284889	2.315365	1335.903044	0.018377	0.018756
RS	38	1.386839	2.165246	1465.206344	0.020156	0.020607
RS	39	1.496294	2.165246	1495.314445	0.020570	0.021099
RS	40	1.613807	2.078436	1581.946800	0.021761	0.022349
RS	41	1.739971	2.078436	1597.967466	0.021982	0.022621
RS	42	1.875423	2.061258	1619.844156	0.022283	0.022942
RS	43	2.020846	2.061258	1620.105832	0.022286	0.022961
RS	44	2.176975	2.109505	1576.510413	0.021687	0.022340
RS	45	2.344597	2.109505	1562.795246	0.021498	0.022136
RS	46	2.524559	2.211113	1472.398788	0.020255	0.020843
RS	47	2.717769	2.211113	1448.208828	0.019922	0.020481
RS	48	2.925202	2.342957	1339.342083	0.018424	0.018932
RS	49	3.147906	2.342957	1307.474327	0.017986	0.018468
RS	50	3.387004	2.475349	1203.119647	0.016550	0.016994
RS	51	3.643704	2.475349	1164.587039	0.016020	0.016453
RS	52	3.919302	2.587862	1072.805436	0.014758	0.015171
RS	53	4.215187	2.587862	1027.643940	0.014136	0.014551
RS	54	4.532855	2.729010	928.746859	0.012776	0.013176
RS	55	4.873908	2.729010	880.457229	0.012112	0.012517
RS	56	5.240068	2.729010	827.050414	0.011377	0.011785
RS	57	5.633184	2.729010	769.261084	0.010582	0.010988
RS	58	6.055239	3.817650	517.934016	0.007125	0.007460
RS	59	6.508364	3.817650	494.952179	0.006809	0.007142
RS	60	6.994846	3.817650	468.934442	0.006451	0.006779
RS	61	7.517142	3.817650	440.193271	0.006055	0.006374
RS	62	8.077887	3.817650	409.127431	0.005628	0.005933
RS	63	8.679912	3.817650	2529.786578	0.034800	0.036912
PA	4+25*2+4+6 0.073547359 0.030728486 8.679911662 26.051625990 1.511287339 1.200013368 0.787105224 0.588364086 0.544545227 0.584087586 0.682193842 0.849711127 1.106710096 1.449247027 1.848960017 2.250228906 2.559427891 2.695934175 2.654672085 2.499543741 2.315364640 2.165246369 2.078436493 2.061258234 2.109504641 2.211112576 2.342957282 2.475349063 2.587862394 2.729009795 3.817650208
//
IT	4733
RD	23
LK	-427029.455726
QD	-126.190164 -> -115.347419
RI	0.0021323403
TR	0.072864	0.031005
MT	8.715767
MM	C_pi: 1.874849, n_recomb: 74024.739086
RS	0	0.000000	28.083288	18.872822	0.000255	0.000009
RS	1	0.007369	28.083288	20.260365	0.000274	0.000089
RS	2	0.015280	28.083288	21.749675	0.000294	0.000198
RS	3	0.023775	28.083288	23.348178	0.000315	0.000277
RS	4	0.032895	1.509900	464.745622	0.006278	0.005445
RS	5	0.042687	1.509900	495.724621	0.006697	0.005740
RS	6	0.053201	1.227098	649.756751	0.008778	0.007522
RS	7	0.064490	1.227098	691.137384	0.009337	0.007923
RS	8	0.076611	0.802808	1119.777071	0.015127	0.012899
RS	9	0.089624	0.802808	1182.498976	0.015974	0.013897
RS	10	0.103597	0.595035	1677.246016	0.022658	0.020066
RS	11	0.118599	0.595035	1754.798312	0.023706	0.021573
RS	12	0.134707	0.547523	1988.951610	0.026869	0.024916
RS	13	0.152001	0.547523	2067.288599	0.027927	0.026446
RS	14	0.170570	0.585213	2007.859988	0.027124	0.026061
RS	15	0.190507	0.585213	2081.669410	0.028121	0.027459
RS	16	0.211914	0.681747	1852.940657	0.025031	0.024745
RS	17	0.234897	0.681747	1921.856322	0.025962	0.026015
RS	18	0.259574	0.848101	1604.336649	0.021673	0.021941
RS	19	0.286070	0.848101	1668.367726	0.022538	0.023016
RS	20	0.314518	1.105559	1333.345955	0.018012	0.018512
RS	21	0.345062	1.105559	1391.853469	0.018803	0.019370
RS	22	0.377856	1.451700	1108.382805	0.014973	0.015465
RS	23	0.413067	1.451700	1161.156486	0.015686	0.016168
RS	24	0.450873	1.859046	951.079081	0.012848	0.013248
RS	25	0.491464	1.859046	998.951123	0.013495	0.013855
RS	26	0.535047	2.271234	859.378883	0.011609	0.011906
RS	27	0.581841	2.271234	903.876912	0.012210	0.012457
RS	28	0.632083	2.591157	833.252702	0.011256	0.011461
RS	29	0.686027	2.591157	876.300608	0.011838	0.012000
RS	30	0.743945	2.733500	872.792497	0.011791	0.011932
RS	31	0.806132	2.733500	916.165777	0.012376	0.012500
RS	32	0.872901	2.691516	974.871194	0.013170	0.013293
RS	33	0.944590	2.691516	1019.355638	0.013770	0.013911
RS	34	1.021561	2.531150	1130.095732	0.015266	0.015433
RS	35	1.104204	2.531150	1174.518848	0.015867	0.016084
RS	36	1.192937	2.340512	1314.947169	0.017764	0.018035
RS	37	1.288207	2.340512	1355.540200	0.018312	0.018658
RS	38	1.390498	2.184924	1489.937333	0.020128	0.020543
RS	39	1.500327	2.184924	1521.129477	0.020549	0.021038
RS	40	1.618248	2.094447	1612.054925	0.021777	0.022323
RS	41	1.744858	2.094447	1628.945123	0.022005	0.022602
RS	42	1.880797	2.075420	1653.166620	0.022333	0.022949
RS	43	2.026754	2.075420	1653.967132	0.022343	0.022976
RS	44	2.183465	2.123430	1610.411111	0.021755	0.022368
RS	45	2.351724	2.123430	1596.917288	0.021573	0.022174
RS	46	2.532380	2.226078	1504.806801	0.020328	0.020884
RS	47	2.726349	2.226078	1480.608549	0.020002	0.020531
RS	48	2.934610	2.359667	1369.329784	0.018498	0.018979
RS	49	3.158218	2.359667	1337.289344	0.018065	0.018524
RS	50	3.398301	2.493761	1230.710200	0.016626	0.017050
RS	51	3.656076	2.493761	1191.837854	0.016101	0.016516
RS	52	3.932845	2.607437	1098.295027	0.014837	0.015235
RS	53	4.230008	2.607437	1052.584743	0.014219	0.014620
RS	54	4.549067	2.749972	951.670261	0.012856	0.013244
RS	55	4.891636	2.749972	902.675633	0.012194	0.012589
RS	56	5.259448	2.749972	848.400405	0.011461	0.011859
RS	57	5.654363	2.749972	789.586444	0.010667	0.011064
RS	58	6.078377	3.869655	528.975509	0.007146	0.007472
RS	59	6.533634	3.869655	506.122942	0.006837	0.007163
RS	60	7.022438	3.869655	480.141879	0.006486	0.006807
RS	61	7.547259	3.869655	451.336696	0.006097	0.006410
RS	62	8.110752	3.869655	420.100281	0.005675	0.005976
RS	63	8.715767	3.869655	2624.685892	0.035457	0.037577
PA	4+25*2+4+6 0.072863878 0.031005059 8.715766991 28.083288145 1.509900472 1.227098402 0.802808468 0.595034674 0.547522741 0.585213342 0.681747211 0.848100966 1.105558544 1.451699581 1.859046125 2.271233812 2.591156639 2.733499686 2.691515807 2.531149891 2.340511630 2.184924213 2.094447321 2.075419635 2.123430185 2.226077887 2.359667378 2.493760572 2.607436852 2.749971678 3.869654641
//
IT	3462
RD	24
LK	-427008.174324
QD	-119.640254 -> -109.685547
RI	0.0019784306
TR	0.072216	0.031271
MT	8.749879
MM	C_pi: 1.892239, n_recomb: 75313.044225
RS	0	0.000000	30.248986	17.833624	0.000237	0.000009
RS	1	0.007375	30.248986	19.146328	0.000254	0.000083
RS	2	0.015294	30.248986	20.555456	0.000273	0.000184
RS	3	0.023797	30.248986	22.068059	0.000293	0.000259
RS	4	0.032928	1.506636	474.194852	0.006296	0.005494
RS	5	0.042731	1.506636	505.824141	0.006716	0.005793
RS	6	0.053258	1.253433	647.753552	0.008601	0.007416
RS	7	0.064561	1.253433	689.179844	0.009151	0.007808
RS	8	0.076697	0.818288	1119.331977	0.014862	0.012736
RS	9	0.089729	0.818288	1182.452098	0.015700	0.013713
RS	10	0.103722	0.601588	1691.459763	0.022459	0.019957
RS	11	0.118747	0.601588	1770.215572	0.023505	0.021446
RS	12	0.134880	0.550464	2018.190932	0.026797	0.024903
RS	13	0.152202	0.550464	2098.067506	0.027858	0.026423
RS	14	0.170803	0.586356	2044.971655	0.027153	0.026120
RS	15	0.190775	0.586356	2120.294900	0.028153	0.027511
RS	16	0.212220	0.681335	1892.201160	0.025124	0.024848
RS	17	0.235246	0.681335	1962.532541	0.026058	0.026114
RS	18	0.259971	0.846478	1640.371781	0.021781	0.022046
RS	19	0.286520	0.846478	1705.735071	0.022649	0.023122
RS	20	0.315026	1.104235	1362.168546	0.018087	0.018580
RS	21	0.345635	1.104235	1421.898825	0.018880	0.019441
RS	22	0.378501	1.453704	1129.400925	0.014996	0.015480
RS	23	0.413791	1.453704	1183.228480	0.015711	0.016185
RS	24	0.451684	1.868358	965.741021	0.012823	0.013215
RS	25	0.492372	1.868358	1014.480035	0.013470	0.013822
RS	26	0.536060	2.291198	869.608719	0.011547	0.011834
RS	27	0.582970	2.291198	914.821414	0.012147	0.012385
RS	28	0.633340	2.621726	841.031072	0.011167	0.011363
RS	29	0.687425	2.621726	884.716188	0.011747	0.011901
RS	30	0.745499	2.769972	880.087110	0.011686	0.011817
RS	31	0.807856	2.769972	924.117161	0.012270	0.012383
RS	32	0.874811	2.727407	983.672297	0.013061	0.013172
RS	33	0.946705	2.727407	1028.927363	0.013662	0.013787
RS	34	1.023901	2.561985	1142.429097	0.015169	0.015317
RS	35	1.106790	2.561985	1187.791575	0.015771	0.015967
RS	36	1.195793	2.365056	1332.550316	0.017693	0.017939
RS	37	1.291360	2.365056	1374.216322	0.018247	0.018563
RS	38	1.393974	2.204130	1513.575585	0.020097	0.020479
RS	39	1.504157	2.204130	1545.829617	0.020525	0.020978
RS	40	1.622466	2.110060	1640.982787	0.021789	0.022296
RS	41	1.749501	2.110060	1658.735952	0.022025	0.022580
RS	42	1.885904	2.089207	1685.308139	0.022377	0.022954
RS	43	2.032367	2.089207	1686.655651	0.022395	0.022989
RS	44	2.189632	2.136943	1643.213189	0.021818	0.022395
RS	45	2.358496	2.136943	1629.958257	0.021642	0.022208
RS	46	2.539814	2.240539	1536.244737	0.020398	0.020922
RS	47	2.734504	2.240539	1512.059411	0.020077	0.020578
RS	48	2.943553	2.375744	1398.487310	0.018569	0.019025
RS	49	3.168019	2.375744	1366.295462	0.018142	0.018578
RS	50	3.409040	2.511398	1257.598044	0.016698	0.017103
RS	51	3.667837	2.511398	1218.406325	0.016178	0.016576
RS	52	3.945721	2.626109	1123.188025	0.014914	0.015296
RS	53	4.244099	2.626109	1076.949047	0.014300	0.014687
RS	54	4.564482	2.769853	974.107457	0.012934	0.013310
RS	55	4.908495	2.769853	924.424378	0.012274	0.012658
RS	56	5.277878	2.769853	869.301013	0.011543	0.011932
RS	57	5.674505	2.769853	809.486208	0.010748	0.011138
RS	58	6.100383	3.919418	539.744274	0.007167	0.007485
RS	59	6.557670	3.919418	517.019308	0.006865	0.007183
RS	60	7.048683	3.919418	491.076916	0.006520	0.006835
RS	61	7.575909	3.919418	462.213545	0.006137	0.006445
RS	62	8.142019	3.919418	430.816237	0.005720	0.006017
RS	63	8.749879	3.919418	2718.100071	0.036091	0.038219
PA	4+25*2+4+6 0.072215933 0.031270572 8.749879451 30.248986129 1.506636098 1.253433173 0.818287729 0.601588377 0.550463537 0.586356337 0.681335007 0.846478489 1.104235344 1.453704436 1.868357525 2.291197994 2.621726241 2.769972383 2.727406501 2.561985257 2.365055646 2.204129732 2.110060160 2.089207260 2.136943416 2.240539445 2.375744471 2.511397565 2.626108763 2.769853437 3.919418400
//
IT	4060
RD	25
LK	-426988.631295
QD	-113.581038 -> -104.432217
RI	0.0018388235
TR	0.071601	0.031526
MT	8.782323
MM	C_pi: 1.908962, n_recomb: 76560.886639
RS	0	0.000000	32.568426	16.844128	0.000220	0.000008
RS	1	0.007381	32.568426	18.085389	0.000236	0.000077
RS	2	0.015308	32.568426	19.417955	0.000254	0.000172
RS	3	0.023819	32.568426	20.848518	0.000272	0.000242
RS	4	0.032958	1.501805	483.919238	0.006321	0.005545
RS	5	0.042773	1.501805	516.212822	0.006743	0.005849
RS	6	0.053311	1.279069	645.814286	0.008435	0.007315
RS	7	0.064628	1.279069	687.278709	0.008977	0.007699
RS	8	0.076780	0.833529	1118.565875	0.014610	0.012577
RS	9	0.089828	0.833529	1182.044910	0.015439	0.013535
RS	10	0.103840	0.608017	1704.704259	0.022266	0.019849
RS	11	0.118886	0.608017	1784.606398	0.023310	0.021321
RS	12	0.135043	0.553359	2046.073672	0.026725	0.024888
RS	13	0.152393	0.553359	2127.437631	0.027788	0.026397
RS	14	0.171023	0.587509	2080.681914	0.027177	0.026174
RS	15	0.191028	0.587509	2157.473674	0.028180	0.027559
RS	16	0.212510	0.680954	1930.297066	0.025213	0.024946
RS	17	0.235578	0.680954	2002.002176	0.026149	0.026209
RS	18	0.260348	0.844848	1675.585860	0.021886	0.022149
RS	19	0.286946	0.844848	1742.242593	0.022756	0.023226
RS	20	0.315508	1.102761	1390.430553	0.018161	0.018648
RS	21	0.346179	1.102761	1451.350788	0.018957	0.019512
RS	22	0.379113	1.455299	1149.994111	0.015021	0.015497
RS	23	0.414478	1.455299	1204.848091	0.015737	0.016205
RS	24	0.452454	1.876942	980.036605	0.012801	0.013184
RS	25	0.493232	1.876942	1029.617620	0.013448	0.013793
RS	26	0.537021	2.310169	879.492783	0.011487	0.011767
RS	27	0.584042	2.310169	925.395168	0.012087	0.012317
RS	28	0.634534	2.651172	848.455171	0.011082	0.011269
RS	29	0.688753	2.651172	892.750679	0.011661	0.011806
RS	30	0.746973	2.805365	886.969100	0.011585	0.011707
RS	31	0.809492	2.805365	931.625453	0.012168	0.012271
RS	32	0.876625	2.762360	991.946337	0.012956	0.013056
RS	33	0.948713	2.762360	1037.937306	0.013557	0.013668
RS	34	1.026123	2.592053	1154.071325	0.015074	0.015205
RS	35	1.109246	2.592053	1200.336289	0.015678	0.015853
RS	36	1.198505	2.388991	1349.275420	0.017624	0.017845
RS	37	1.294353	2.388991	1391.980868	0.018181	0.018470
RS	38	1.397276	2.222855	1536.170632	0.020065	0.020415
RS	39	1.507795	2.222855	1569.463390	0.020500	0.020918
RS	40	1.626473	2.125267	1668.774074	0.021797	0.022267
RS	41	1.753910	2.125267	1687.381706	0.022040	0.022558
RS	42	1.890755	2.102612	1716.306135	0.022418	0.022957
RS	43	2.037700	2.102612	1718.206197	0.022442	0.022999
RS	44	2.195492	2.150041	1674.943394	0.021877	0.022419
RS	45	2.364931	2.150041	1661.942282	0.021707	0.022240
RS	46	2.546877	2.254503	1566.729377	0.020464	0.020958
RS	47	2.742253	2.254503	1542.575935	0.020148	0.020622
RS	48	2.952050	2.391206	1426.823173	0.018636	0.019068
RS	49	3.177334	2.391206	1394.499460	0.018214	0.018629
RS	50	3.419246	2.528290	1283.784742	0.016768	0.017154
RS	51	3.679015	2.528290	1244.292930	0.016252	0.016634
RS	52	3.957959	2.643918	1147.482443	0.014988	0.015356
RS	53	4.257492	2.643918	1100.734165	0.014377	0.014752
RS	54	4.579136	2.788711	996.052470	0.013010	0.013374
RS	55	4.924520	2.788711	945.697473	0.012352	0.012726
RS	56	5.295400	2.788711	889.746246	0.011621	0.012001
RS	57	5.693655	2.788711	828.954406	0.010827	0.011209
RS	58	6.121306	3.967053	550.238153	0.007187	0.007497
RS	59	6.580525	3.967053	527.639490	0.006892	0.007203
RS	60	7.073640	3.967053	501.737968	0.006553	0.006862
RS	61	7.603154	3.967053	472.822262	0.006176	0.006478
RS	62	8.171753	3.967053	441.273605	0.005764	0.006056
RS	63	8.782323	3.967053	2809.963792	0.036702	0.038837
PA	4+25*2+4+6 0.071601380 0.031525676 8.782323005 32.568426238 1.501805441 1.279069313 0.833529331 0.608017477 0.553359233 0.587509393 0.680954241 0.844847814 1.102761031 1.455298750 1.876942259 2.310168656 2.651171956 2.805365230 2.762359512 2.592052501 2.388990936 2.222854543 2.125267188 2.102612284 2.150041308 2.254503073 2.391205516 2.528290190 2.643917612 2.788711377 3.967053310
//
CC
CC	Brief Description of the file format:
CC	  CC  comments
CC	  MM  useful-messages
CC	  RD  round-of-iterations
CC	  LL  \log[P(sequence)]
CC	  QD  Q-before-opt Q-after-opt
CC	  TR  \theta_0 \rho_0
CC	  RS  k t_k \lambda_k \pi_k \sum_{l\not=k}A_{kl} A_{kk}
CC	  DC  begin end best-k t_k+\Delta_k max-prob
CC
MM	Version: 0.6.5-r67
MM	pattern:4+25*2+4+6, n:63, n_free_lambdas:28
MM	n_iterations:25, skip:1, max_t:5, theta/rho:5
MM	is_decoding:0
MM	n_seqs:31, sum_L:1259840, sum_n:161855
RD	0
LK	0.000000
QD	0.000000 -> 0.000000
RI	inf
TR	0.137508	0.027502
MT	5.000000
MM	C_pi: 1.000000, n_recomb: 34177.657291
RS	0	0.000000	1.000000	216.425766	0.006332	0.000000
RS	1	0.006440	1.000000	228.858050	0.006696	0.000000
RS	2	0.013294	1.000000	241.902345	0.007078	0.000000
RS	3	0.020590	1.000000	255.575260	0.007478	0.000000
RS	4	0.028356	1.000000	269.891886	0.007897	0.000000
RS	5	0.036622	1.000000	284.865431	0.008335	0.000000
RS	6	0.045421	1.000000	300.506826	0.008792	0.000000
RS	7	0.054785	1.000000	316.824272	0.009270	0.000000
RS	8	0.064753	1.000000	333.822752	0.009767	0.000000
RS	9	0.075363	1.000000	351.503486	0.010285	0.000000
RS	10	0.086656	1.000000	369.863334	0.010822	0.000000
RS	11	0.098677	1.000000	388.894151	0.011379	0.000000
RS	12	0.111471	1.000000	408.582093	0.011955	0.000000
RS	13	0.125090	1.000000	428.906862	0.012549	0.000000
RS	14	0.139585	1.000000	449.840914	0.013162	0.000000
RS	15	0.155014	1.000000	471.348616	0.013791	0.000000
RS	16	0.171437	1.000000	493.385376	0.014436	0.000000
RS	17	0.188917	1.000000	515.896732	0.015095	0.000000
RS	18	0.207523	1.000000	538.817438	0.015765	0.000000
RS	19	0.227327	1.000000	562.070542	0.016446	0.000000
RS	20	0.248406	1.000000	585.566490	0.017133	0.000000
RS	21	0.270843	1.000000	609.202269	0.017825	0.000000
RS	22	0.294725	1.000000	632.860620	0.018517	0.000000
RS	23	0.320144	1.000000	656.409362	0.019206	0.000000
RS	24	0.347201	1.000000	679.700857	0.019887	0.000000
RS	25	0.376000	1.000000	702.571664	0.020556	0.000000
RS	26	0.406654	1.000000	724.842430	0.021208	0.000000
RS	27	0.439282	1.000000	746.318077	0.021836	0.000000
RS	28	0.474011	1.000000	766.788346	0.022435	0.000000
RS	29	0.510976	1.000000	786.028748	0.022998	0.000000
RS	30	0.550322	1.000000	803.802007	0.023518	0.000000
RS	31	0.592202	1.000000	819.860038	0.023988	0.000000
RS	32	0.636779	1.000000	833.946544	0.024400	0.000000
RS	33	0.684227	1.000000	845.800259	0.024747	0.000000
RS	34	0.734730	1.000000	855.158907	0.025021	0.000000
RS	35	0.788485	1.000000	861.763878	0.025214	0.000000
RS	36	0.845702	1.000000	865.365643	0.025320	0.000000
RS	37	0.906604	1.000000	865.729867	0.025330	0.000000
RS	38	0.971428	1.000000	862.644170	0.025240	0.000000
RS	39	1.040426	1.000000	855.925416	0.025043	0.000000
RS	40	1.113868	1.000000	845.427389	0.024736	0.000000
RS	41	1.192040	1.000000	831.048631	0.024316	0.000000
RS	42	1.275245	1.000000	812.740193	0.023780	0.000000
RS	43	1.363809	1.000000	790.512954	0.023130	0.000000
RS	44	1.458076	1.000000	764.444156	0.022367	0.000000
RS	45	1.558414	1.000000	734.682706	0.021496	0.000000
RS	46	1.665214	1.000000	701.452823	0.020524	0.000000
RS	47	1.778891	1.000000	665.055556	0.019459	0.000000
RS	48	1.899889	1.000000	625.867764	0.018312	0.000000
RS	49	2.028679	1.000000	584.338154	0.017097	0.000000
RS	50	2.165763	1.000000	540.980146	0.015828	0.000000
RS	51	2.311675	1.000000	496.361396	0.014523	0.000000
RS	52	2.466983	1.000000	451.090060	0.013198	0.000000
RS	53	2.632293	1.000000	405.798064	0.011873	0.000000
RS	54	2.808249	1.000000	361.121901	0.010566	0.000000
RS	55	2.995536	1.000000	317.681734	0.009295	0.000000
RS	56	3.194884	1.000000	276.059812	0.008077	0.000000
RS	57	3.407070	1.000000	236.779408	0.006928	0.000000
RS	58	3.632920	1.000000	200.285601	0.005860	0.000000
RS	59	3.873315	1.000000	166.929233	0.004884	0.000000
RS	60	4.129191	1.000000	136.955297	0.004007	0.000000
RS	61	4.401545	1.000000	110.496723	0.003233	0.000000
RS	62	4.691438	1.000000	87.574211	0.002562	0.000000
RS	63	5.000000	1.000000	245.905652	0.007195	0.000000
PA	4+25*2+4+6 0.137508047 0.027501609 5.000000000 1.000000000 1.000000000 1.000000000 1.000000000 1.000000000 1.000000000 1.000000000 1.000000000 1.000000000 1.000000000 1.000000000 1.000000000 1.000000000 1.000000000 1.000000000 1.000000000 1.000000000 1.000000000 1.000000000 1.000000000 1.000000000 1.000000000 1.000000000 1.000000000 1.000000000 1.000000000 1.000000000 1.000000000
//
IT	4771
RD	1
LK	-423976.606543
QD	-1186.950903 -> -627.740909
RI	0.0466289485
TR	0.120802	0.024711
MT	6.033010
MM	C_pi: 1.094205, n_recomb: 33610.020841
RS	0	0.000000	0.816446	273.124906	0.008126	0.000160
RS	1	0.006752	0.816446	289.109171	0.008602	0.001246
RS	2	0.013960	0.816446	305.854091	0.009100	0.003147
RS	3	0.021654	0.816446	323.371563	0.009621	0.005418
RS	4	0.029868	0.609985	456.485463	0.013582	0.007752
RS	5	0.038637	0.609985	480.173343	0.014287	0.010095
RS	6	0.047998	0.567403	542.123785	0.016130	0.012451
RS	7	0.057990	0.567403	568.360242	0.016910	0.014714
RS	8	0.068658	0.571518	590.896978	0.017581	0.016722
RS	9	0.080045	0.571518	618.025011	0.018388	0.018310
RS	10	0.092202	0.610205	605.015519	0.018001	0.019408
RS	11	0.105179	0.610205	631.927502	0.018802	0.020074
RS	12	0.119033	0.672937	598.298533	0.017801	0.020381
RS	13	0.133822	0.672937	624.468047	0.018580	0.020392
RS	14	0.149609	0.751183	583.761276	0.017369	0.020197
RS	15	0.166463	0.751183	609.021827	0.018120	0.019898
RS	16	0.184454	0.836428	570.476264	0.016973	0.019553
RS	17	0.203660	0.836428	594.856114	0.017699	0.019164
RS	18	0.224163	0.923153	561.802830	0.016715	0.018735
RS	19	0.246051	0.923153	585.379740	0.017417	0.018297
RS	20	0.269416	1.006044	559.395453	0.016644	0.017895
RS	21	0.294359	1.006044	582.241508	0.017323	0.017553
RS	22	0.320985	1.080712	563.734151	0.016773	0.017275
RS	23	0.349410	1.080712	585.868920	0.017431	0.017055
RS	24	0.379754	1.144955	574.149918	0.017083	0.016891
RS	25	0.412147	1.144955	595.497706	0.017718	0.016785
RS	26	0.446726	1.197374	589.865219	0.017550	0.016745
RS	27	0.483641	1.197374	610.229612	0.018156	0.016779
RS	28	0.523048	1.237201	610.024329	0.018150	0.016893
RS	29	0.565116	1.237201	629.059741	0.018716	0.017088
RS	30	0.610024	1.264812	633.312958	0.018843	0.017365
RS	31	0.657965	1.264812	650.495927	0.019354	0.017722
RS	32	0.709142	1.282044	657.640024	0.019567	0.018151
RS	33	0.763775	1.282044	672.259489	0.020002	0.018635
RS	34	0.822096	1.292112	679.984186	0.020232	0.019151
RS	35	0.884356	1.292112	691.177031	0.020565	0.019665
RS	36	0.950819	1.298536	696.862936	0.020734	0.020145
RS	37	1.021769	1.298536	703.701715	0.020937	0.020564
RS	38	1.097511	1.303793	705.179812	0.020981	0.020899
RS	39	1.178366	1.303793	706.781117	0.021029	0.021138
RS	40	1.264680	1.309067	702.633295	0.020905	0.021270
RS	41	1.356823	1.309067	698.261737	0.020775	0.021290
RS	42	1.455186	1.314838	687.660288	0.020460	0.021193
RS	43	1.560192	1.314838	676.834290	0.020138	0.020976
RS	44	1.672287	1.321304	659.438937	0.019620	0.020639
RS	45	1.791951	1.321304	642.037159	0.019103	0.020186
RS	46	1.919694	1.328346	618.094037	0.018390	0.019621
RS	47	2.056062	1.328346	594.434172	0.017686	0.018956
RS	48	2.201638	1.335452	564.817920	0.016805	0.018203
RS	49	2.357044	1.335452	535.686125	0.015938	0.017373
RS	50	2.522942	1.342024	501.707091	0.014927	0.016479
RS	51	2.700041	1.342024	468.352651	0.013935	0.015530
RS	52	2.889098	1.347821	431.547143	0.012840	0.014535
RS	53	3.090920	1.347821	395.649543	0.011772	0.013504
RS	54	3.306369	1.355680	357.120926	0.010625	0.012444
RS	55	3.536365	1.355680	320.860896	0.009547	0.011368
RS	56	3.781891	1.355680	284.947015	0.008478	0.010287
RS	57	4.043994	1.355680	249.928747	0.007436	0.009216
RS	58	4.323793	1.395910	210.735955	0.006270	0.008168
RS	59	4.622485	1.395910	181.020413	0.005386	0.007155
RS	60	4.941345	1.395910	153.230556	0.004559	0.006187
RS	61	5.281733	1.395910	127.691578	0.003799	0.005276
RS	62	5.645105	1.395910	104.645212	0.003114	0.004431
RS	63	6.033010	1.395910	332.691199	0.009899	0.015208
PA	4+25*2+4+6 0.120801965 0.024710785 6.033010483 0.816446066 0.609985352 0.567402780 0.571517944 0.610204697 0.672937393 0.751182795 0.836427689 0.923152924 1.006044388 1.080712318 1.144954681 1.197374344 1.237200737 1.264812469 1.282044291 1.292112350 1.298536301 1.303792953 1.309066772 1.314838409 1.321304440 1.328345776 1.335452080 1.342023849 1.347821236 1.355680466 1.395910323
//
IT	4810
RD	2
LK	-423100.890641
QD	-665.059925 -> -472.252879
RI	0.0404115693
TR	0.112798	0.024064
MT	6.602296
MM	C_pi: 1.178291, n_recomb: 35223.239474
RS	0	0.000000	1.096175	218.017019	0.006190	0.000115
RS	1	0.006902	1.096175	231.572197	0.006574	0.000891
RS	2	0.014281	1.096175	245.861056	0.006980	0.002222
RS	3	0.022170	1.096175	260.907812	0.007407	0.003797
RS	4	0.030602	0.603157	501.252909	0.014231	0.007226
RS	5	0.039617	0.603157	527.690036	0.014981	0.009368
RS	6	0.049254	0.503171	664.080871	0.018853	0.012473
RS	7	0.059556	0.503171	695.130759	0.019735	0.014985
RS	8	0.070570	0.481244	759.277064	0.021556	0.017363
RS	9	0.082343	0.481244	791.519302	0.022472	0.019673
RS	10	0.094929	0.510997	776.368116	0.022041	0.020323
RS	11	0.108384	0.510997	807.792579	0.022934	0.021925
RS	12	0.122768	0.577348	743.787569	0.021116	0.021088
RS	13	0.138144	0.577348	773.669880	0.021965	0.022068
RS	14	0.154582	0.670941	692.649841	0.019665	0.020483
RS	15	0.172154	0.670941	720.826802	0.020465	0.021093
RS	16	0.190940	0.782126	643.679901	0.018274	0.019438
RS	17	0.211022	0.782126	670.242135	0.019028	0.019883
RS	18	0.232490	0.904036	603.880567	0.017144	0.018357
RS	19	0.255440	0.904036	629.011379	0.017858	0.018648
RS	20	0.279974	1.028493	575.878563	0.016349	0.017358
RS	21	0.306201	1.028493	599.797096	0.017028	0.017615
RS	22	0.334239	1.146597	560.190813	0.015904	0.016654
RS	23	0.364212	1.146597	583.098620	0.016554	0.016929
RS	24	0.396254	1.252226	555.420007	0.015769	0.016252
RS	25	0.430508	1.252226	577.438163	0.016394	0.016544
RS	26	0.467126	1.340272	560.386287	0.015910	0.016126
RS	27	0.506272	1.340272	581.520917	0.016510	0.016472
RS	28	0.548119	1.406540	574.291828	0.016304	0.016327
RS	29	0.592855	1.406540	594.392279	0.016875	0.016770
RS	30	0.640679	1.449666	595.884299	0.016917	0.016898
RS	31	0.691805	1.449666	614.585121	0.017448	0.017456
RS	32	0.746458	1.472433	622.722130	0.017679	0.017829
RS	33	0.804885	1.472433	639.397726	0.018153	0.018483
RS	34	0.867344	1.481730	650.679386	0.018473	0.019008
RS	35	0.934115	1.481730	664.463153	0.018864	0.019662
RS	36	1.005494	1.485628	674.668370	0.019154	0.020165
RS	37	1.081800	1.485628	684.565982	0.019435	0.020684
RS	38	1.163373	1.489631	690.305889	0.019598	0.021014
RS	39	1.250577	1.489631	695.345985	0.019741	0.021311
RS	40	1.343800	1.495956	694.701458	0.019723	0.021398
RS	41	1.443458	1.495956	694.058584	0.019705	0.021444
RS	42	1.549994	1.505157	686.123476	0.019479	0.021269
RS	43	1.663884	1.505157	679.222554	0.019283	0.021060
RS	44	1.785636	1.517204	663.747751	0.018844	0.020625
RS	45	1.915791	1.517204	650.361070	0.018464	0.020175
RS	46	2.054930	1.531353	627.851042	0.017825	0.019511
RS	47	2.203673	1.531353	608.151040	0.017266	0.018858
RS	48	2.362683	1.545995	579.830927	0.016462	0.018026
RS	49	2.532668	1.545995	554.384710	0.015739	0.017224
RS	50	2.714387	1.559455	521.724402	0.014812	0.016284
RS	51	2.908649	1.559455	491.490098	0.013954	0.015376
RS	52	3.116319	1.571050	455.831127	0.012941	0.014363
RS	53	3.338324	1.571050	422.189057	0.011986	0.013379
RS	54	3.575653	1.586225	383.762839	0.010895	0.012296
RS	55	3.829363	1.586225	348.790272	0.009902	0.011272
RS	56	4.100586	1.586225	313.473532	0.008900	0.010236
RS	57	4.390529	1.586225	278.379172	0.007903	0.009200
RS	58	4.700486	1.671247	232.845605	0.006611	0.007966
RS	59	5.031838	1.671247	203.593946	0.005780	0.007041
RS	60	5.386060	1.671247	175.564400	0.004984	0.006143
RS	61	5.764733	1.671247	149.165029	0.004235	0.005285
RS	62	6.169544	1.671247	124.741812	0.003541	0.004477
RS	63	6.602296	1.671247	431.005166	0.012236	0.016118
PA	4+25*2+4+6 0.112798291 0.024064410 6.602296103 1.096174980 0.603156890 0.503170785 0.481244344 0.510997173 0.577348062 0.670940652 0.782125650 0.904036085 1.028492615 1.146597496 1.252226211 1.340272355 1.406540417 1.449665557 1.472433174 1.481730111 1.485628383 1.489630599 1.495955749 1.505157036 1.517203711 1.531353225 1.545995087 1.559454831 1.571049597 1.586224791 1.671246906
//
IT	4930
RD	3
LK	-422770.309966
QD	-518.874672 -> -413.034443
RI	0.0304787630
TR	0.107838	0.024131
MT	6.947404
MM	C_pi: 1.251732, n_recomb: 37487.665683
RS	0	0.000000	1.644874	156.558081	0.004176	0.000082
RS	1	0.006988	1.644874	166.777635	0.004449	0.000630
RS	2	0.014464	1.644874	177.610795	0.004738	0.001548
RS	3	0.022462	1.644874	189.086705	0.005044	0.002601
RS	4	0.031019	0.680889	484.229145	0.012917	0.006581
RS	5	0.040174	0.680889	510.965141	0.013630	0.008355
RS	6	0.049969	0.512146	714.327807	0.019055	0.012195
RS	7	0.060449	0.512146	748.328562	0.019962	0.014514
RS	8	0.071660	0.460709	869.060441	0.023183	0.017687
RS	9	0.083656	0.460709	905.207380	0.024147	0.020130
RS	10	0.096489	0.477445	908.578664	0.024237	0.021091
RS	11	0.110219	0.477445	943.729071	0.025174	0.023005
RS	12	0.124908	0.540001	866.535624	0.023115	0.021877
RS	13	0.140624	0.540001	899.759471	0.024001	0.023223
RS	14	0.157438	0.637542	791.672925	0.021118	0.021024
RS	15	0.175427	0.637542	822.804632	0.021949	0.021992
RS	16	0.194673	0.760046	717.732063	0.019146	0.019671
RS	17	0.215264	0.760046	746.848654	0.019923	0.020455
RS	18	0.237294	0.900639	656.137884	0.017503	0.018337
RS	19	0.260863	0.900639	683.432843	0.018231	0.018937
RS	20	0.286079	1.050089	610.702979	0.016291	0.017154
RS	21	0.313057	1.050089	636.449465	0.016978	0.017669
RS	22	0.341920	1.196434	582.124750	0.015528	0.016324
RS	23	0.372800	1.196434	606.621073	0.016182	0.016814
RS	24	0.405838	1.330389	568.294325	0.015160	0.015851
RS	25	0.441184	1.330389	591.776766	0.015786	0.016316
RS	26	0.479000	1.443291	567.623565	0.015142	0.015694
RS	27	0.519459	1.443291	590.220960	0.015744	0.016173
RS	28	0.562745	1.527043	579.410619	0.015456	0.015906
RS	29	0.609055	1.527043	601.091923	0.016034	0.016449
RS	30	0.658602	1.577897	602.524674	0.016073	0.016537
RS	31	0.711611	1.577897	623.012584	0.016619	0.017169
RS	32	0.768323	1.599352	634.204821	0.016918	0.017575
RS	33	0.828999	1.599352	652.891429	0.017416	0.018285
RS	34	0.893915	1.602223	669.147612	0.017850	0.018889
RS	35	0.963366	1.602223	685.093185	0.018275	0.019587
RS	36	1.037671	1.599493	700.429846	0.018684	0.020173
RS	37	1.117168	1.599493	712.509868	0.019007	0.020720
RS	38	1.202220	1.599684	722.163984	0.019264	0.021100
RS	39	1.293215	1.599684	729.283688	0.019454	0.021411
RS	40	1.390568	1.605750	730.826654	0.019495	0.021502
RS	41	1.494724	1.605750	732.080854	0.019529	0.021553
RS	42	1.606159	1.617973	724.657610	0.019331	0.021342
RS	43	1.725380	1.617973	719.439738	0.019191	0.021135
RS	44	1.852932	1.635828	703.101161	0.018756	0.020640
RS	45	1.989396	1.635828	691.187849	0.018438	0.020195
RS	46	2.135397	1.657691	666.974695	0.017792	0.019464
RS	47	2.291599	1.657691	648.540114	0.017300	0.018827
RS	48	2.458717	1.680588	618.329111	0.016494	0.017941
RS	49	2.637512	1.680588	593.886471	0.015842	0.017167
RS	50	2.828801	1.701568	559.557549	0.014926	0.016196
RS	51	3.033456	1.701568	529.939114	0.014136	0.015325
RS	52	3.252412	1.719413	492.809886	0.013146	0.014304
RS	53	3.486668	1.719413	459.242987	0.012251	0.013358
RS	54	3.737293	1.742211	418.722296	0.011170	0.012265
RS	55	4.005431	1.742211	383.292461	0.010224	0.011280
RS	56	4.292306	1.742211	347.057399	0.009258	0.010276
RS	57	4.599227	1.742211	310.604981	0.008286	0.009266
RS	58	4.927594	1.873656	257.029469	0.006856	0.007883
RS	59	5.278906	1.873656	227.467911	0.006068	0.007020
RS	60	5.654767	1.873656	198.654410	0.005299	0.006174
RS	61	6.056893	1.873656	171.046647	0.004563	0.005355
RS	62	6.487117	1.873656	145.056937	0.003869	0.004576
RS	63	6.947404	1.873656	533.197742	0.014223	0.017234
PA	4+25*2+4+6 0.107837758 0.024130792 6.947403992 1.644873503 0.680888601 0.512145626 0.460708839 0.477444611 0.540001277 0.637541859 0.760045767 0.900639191 1.050088904 1.196434240 1.330388841 1.443290736 1.527043421 1.577896705 1.599352348 1.602222708 1.599492801 1.599684089 1.605749659 1.617973190 1.635827854 1.657690567 1.680587905 1.701568350 1.719412752 1.742211166 1.873656438
//
IT	5155
RD	4
LK	-422574.122297
QD	-453.477383 -> -374.852166
RI	0.0223568076
TR	0.104196	0.024470
MT	7.182008
MM	C_pi: 1.312723, n_recomb: 39828.998225
RS	0	0.000000	2.476660	111.324676	0.002795	0.000059
RS	1	0.007043	2.476660	118.825915	0.002983	0.000453
RS	2	0.014583	2.476660	126.807099	0.003184	0.001101
RS	3	0.022653	2.476660	135.295232	0.003397	0.001821
RS	4	0.031292	0.791741	449.657305	0.011290	0.005995
RS	5	0.040539	0.791741	475.599424	0.011941	0.007444
RS	6	0.050438	0.544407	728.747172	0.018297	0.011812
RS	7	0.061034	0.544407	764.619371	0.019198	0.013856
RS	8	0.072376	0.461952	942.254778	0.023658	0.017804
RS	9	0.084517	0.461952	981.703536	0.024648	0.020188
RS	10	0.097513	0.465376	1013.457593	0.025445	0.021664
RS	11	0.111424	0.465376	1051.972390	0.026412	0.023667
RS	12	0.126316	0.522854	971.624842	0.024395	0.022554
RS	13	0.142256	0.522854	1007.956083	0.025307	0.024043
RS	14	0.159319	0.621138	880.668002	0.022111	0.021538
RS	15	0.177583	0.621138	914.648141	0.022964	0.022661
RS	16	0.197134	0.749689	787.639275	0.019776	0.019946
RS	17	0.218062	0.749689	819.319225	0.020571	0.020885
RS	18	0.240464	0.901904	708.909174	0.017799	0.018399
RS	19	0.264444	0.901904	738.464630	0.018541	0.019147
RS	20	0.290113	1.068310	649.718110	0.016313	0.017051
RS	21	0.317590	1.068310	677.443934	0.017009	0.017691
RS	22	0.347002	1.234850	611.167593	0.015345	0.016103
RS	23	0.378486	1.234850	637.428056	0.016004	0.016694
RS	24	0.412188	1.389788	590.577193	0.014828	0.015551
RS	25	0.448263	1.389788	615.694438	0.015458	0.016098
RS	26	0.486878	1.521379	586.020793	0.014713	0.015353
RS	27	0.528214	1.521379	610.218101	0.015321	0.015891
RS	28	0.572461	1.617632	596.995418	0.014989	0.015560
RS	29	0.619825	1.617632	620.336761	0.015575	0.016143
RS	30	0.670524	1.672199	622.591821	0.015632	0.016231
RS	31	0.724795	1.672199	644.867249	0.016191	0.016888
RS	32	0.782887	1.689179	659.816977	0.016566	0.017354
RS	33	0.845072	1.689179	680.415324	0.017083	0.018079
RS	34	0.911636	1.683350	702.186765	0.017630	0.018779
RS	35	0.982889	1.683350	720.068533	0.018079	0.019487
RS	36	1.059160	1.672539	740.820223	0.018600	0.020169
RS	37	1.140804	1.672539	754.701291	0.018949	0.020727
RS	38	1.228197	1.668094	768.151528	0.019286	0.021170
RS	39	1.321746	1.668094	776.796413	0.019503	0.021489
RS	40	1.421885	1.673481	779.959509	0.019583	0.021598
RS	41	1.529076	1.673481	782.390138	0.019644	0.021657
RS	42	1.643817	1.688551	774.524202	0.019446	0.021424
RS	43	1.766639	1.688551	770.135014	0.019336	0.021227
RS	44	1.898112	1.712190	751.712240	0.018873	0.020681
RS	45	2.038845	1.712190	740.337273	0.018588	0.020252
RS	46	2.189491	1.741847	713.089049	0.017904	0.019462
RS	47	2.350747	1.741847	694.968846	0.017449	0.018849
RS	48	2.523361	1.773143	661.581191	0.016611	0.017914
RS	49	2.708132	1.773143	637.241725	0.015999	0.017171
RS	50	2.905918	1.801798	600.120402	0.015067	0.016171
RS	51	3.117634	1.801798	570.330594	0.014319	0.015335
RS	52	3.344262	1.826018	530.830016	0.013328	0.014303
RS	53	3.586852	1.826018	496.717069	0.012471	0.013392
RS	54	3.846529	1.856528	453.399986	0.011384	0.012287
RS	55	4.124495	1.856528	417.098880	0.010472	0.011336
RS	56	4.422040	1.856528	379.630238	0.009532	0.010360
RS	57	4.740541	1.856528	341.601837	0.008577	0.009371
RS	58	5.081476	2.034715	279.376092	0.007014	0.007848
RS	59	5.446423	2.034715	249.501533	0.006264	0.007037
RS	60	5.837075	2.034715	219.995079	0.005523	0.006233
RS	61	6.255242	2.034715	191.345240	0.004804	0.005447
RS	62	6.702862	2.034715	164.009474	0.004118	0.004692
RS	63	7.182008	2.034715	633.592212	0.015908	0.018409
PA	4+25*2+4+6 0.104195618 0.024469812 7.182008473 2.476660334 0.791740562 0.544407485 0.461951586 0.465375836 0.522854325 0.621137974 0.749688765 0.901903945 1.068310156 1.234850288 1.389788269 1.521379355 1.617631601 1.672198732 1.689178797 1.683350268 1.672539401 1.668094231 1.673481044 1.688550901 1.712189620 1.741847243 1.773143362 1.801798229 1.826017840 1.856528322 2.034715220
//
IT	4623
RD	5
LK	-422423.119893
QD	-409.115708 -> -343.125409
RI	0.0166594345
TR	0.101231	0.024915
MT	7.359124
MM	C_pi: 1.364198, n_recomb: 42105.460256
RS	0	0.000000	3.629649	80.730641	0.001917	0.000044
RS	1	0.007084	3.629649	86.283080	0.002049	0.000335
RS	2	0.014670	3.629649	92.204796	0.002190	0.000805
RS	3	0.022794	3.629649	98.518505	0.002340	0.001313
RS	4	0.031492	0.918308	414.425690	0.009843	0.005498
RS	5	0.040808	0.918308	439.200535	0.010431	0.006693
RS	6	0.050783	0.585633	726.927370	0.017264	0.011405
RS	7	0.061464	0.585633	763.967676	0.018144	0.013187
RS	8	0.072903	0.471460	993.498780	0.023595	0.017792
RS	9	0.085151	0.471460	1035.809976	0.024600	0.020062
RS	10	0.098268	0.461932	1099.776591	0.026120	0.022082
RS	11	0.112313	0.461932	1141.399552	0.027108	0.024089
RS	12	0.127354	0.514305	1063.487307	0.025258	0.023107
RS	13	0.143460	0.514305	1102.726826	0.026190	0.024651
RS	14	0.160707	0.612280	961.001793	0.022824	0.021981
RS	15	0.179176	0.612280	997.679131	0.023695	0.023177
RS	16	0.198953	0.744585	852.447707	0.020246	0.020201
RS	17	0.220132	0.744585	886.590669	0.021056	0.021216
RS	18	0.242810	0.904929	759.328972	0.018034	0.018476
RS	19	0.267095	0.904929	791.088057	0.018788	0.019302
RS	20	0.293101	1.084002	688.427014	0.016350	0.016988
RS	21	0.320949	1.084002	718.105130	0.017055	0.017692
RS	22	0.350769	1.266269	641.403659	0.015233	0.015932
RS	23	0.382703	1.266269	669.416161	0.015899	0.016576
RS	24	0.416898	1.438066	615.126443	0.014609	0.015307
RS	25	0.453516	1.438066	641.866903	0.015244	0.015894
RS	26	0.492728	1.584962	607.398802	0.014426	0.015064
RS	27	0.534718	1.584962	633.171662	0.015038	0.015630
RS	28	0.579682	1.691169	617.996466	0.014677	0.015259
RS	29	0.627832	1.691169	642.951192	0.015270	0.015857
RS	30	0.679392	1.747617	646.324517	0.015350	0.015958
RS	31	0.734606	1.747617	670.313510	0.015920	0.016621
RS	32	0.793730	1.758911	689.244490	0.016369	0.017149
RS	33	0.857044	1.758911	711.649692	0.016902	0.017874
RS	34	0.924842	1.743689	739.153674	0.017555	0.018669
RS	35	0.997443	1.743689	758.827373	0.018022	0.019378
RS	36	1.075188	1.724434	785.165226	0.018648	0.020156
RS	37	1.158440	1.724434	800.649463	0.019015	0.020718
RS	38	1.247590	1.715113	817.914347	0.019425	0.021227
RS	39	1.343055	1.715113	827.822604	0.019661	0.021555
RS	40	1.445283	1.719566	832.416762	0.019770	0.021687
RS	41	1.554754	1.719566	835.700642	0.019848	0.021758
RS	42	1.671979	1.737176	827.007732	0.019641	0.021508
RS	43	1.797509	1.737176	823.079521	0.019548	0.021327
RS	44	1.931931	1.766246	802.059148	0.019049	0.020738
RS	45	2.075876	1.766246	790.836657	0.018782	0.020331
RS	46	2.230019	1.803340	759.997879	0.018050	0.019487
RS	47	2.395081	1.803340	741.817597	0.017618	0.018902
RS	48	2.571836	1.842726	704.735891	0.016737	0.017921
RS	49	2.761113	1.842726	680.165255	0.016154	0.017210
RS	50	2.963799	1.878812	639.828746	0.015196	0.016182
RS	51	3.180843	1.878812	609.599511	0.014478	0.015378
RS	52	3.413263	1.909212	567.423195	0.013476	0.014335
RS	53	3.662147	1.909212	532.584779	0.012649	0.013455
RS	54	3.928664	1.947217	486.263979	0.011549	0.012337
RS	55	4.214060	1.947217	449.017257	0.010664	0.011415
RS	56	4.519675	1.947217	410.293561	0.009744	0.010463
RS	57	4.846940	1.947217	370.718210	0.008805	0.009493
RS	58	5.197389	2.171875	299.601676	0.007116	0.007836
RS	59	5.572664	2.171875	269.532611	0.006401	0.007070
RS	60	5.974524	2.171875	239.505000	0.005688	0.006302
RS	61	6.404852	2.171875	210.026245	0.004988	0.005545
RS	62	6.865666	2.171875	181.585346	0.004313	0.004811
RS	63	7.359124	2.171875	731.641071	0.017376	0.019589
PA	4+25*2+4+6 0.101230848 0.024915193 7.359124444 3.629649341 0.918307937 0.585633174 0.471460171 0.461932038 0.514305018 0.612280217 0.744585299 0.904928781 1.084001511 1.266269268 1.438066160 1.584962164 1.691168724 1.747616844 1.758910969 1.743688824 1.724434210 1.715113262 1.719565866 1.737176354 1.766246231 1.803339878 1.842726374 1.878811788 1.909212088 1.947216742 2.171875479
//
IT	4703
RD	6
LK	-422294.845732
QD	-372.742065 -> -315.008064
RI	0.0127599774
TR	0.098671	0.025397
MT	7.504121
MM	C_pi: 1.409260, n_recomb: 44297.580599
RS	0	0.000000	5.143012	60.182235	0.001359	0.000033
RS	1	0.007117	5.143012	64.379043	0.001453	0.000253
RS	2	0.014740	5.143012	68.861950	0.001555	0.000605
RS	3	0.022906	5.143012	73.649494	0.001663	0.000975
RS	4	0.031653	1.052083	383.657137	0.008661	0.005083
RS	5	0.041023	1.052083	407.239161	0.009193	0.006087
RS	6	0.051059	0.630517	718.368602	0.016217	0.011005
RS	7	0.061810	0.630517	756.134200	0.017069	0.012561
RS	8	0.073326	0.484471	1031.482905	0.023285	0.017702
RS	9	0.085661	0.484471	1076.318332	0.024297	0.019847
RS	10	0.098875	0.462477	1173.511091	0.026492	0.022384
RS	11	0.113028	0.462477	1218.047407	0.027497	0.024367
RS	12	0.128189	0.510004	1145.752658	0.025865	0.023558
RS	13	0.144429	0.510004	1187.743881	0.026813	0.025121
RS	14	0.161825	0.607314	1034.588216	0.023355	0.022357
RS	15	0.180459	0.607314	1073.828153	0.024241	0.023588
RS	16	0.200419	0.742238	912.809632	0.020606	0.020426
RS	17	0.221799	0.742238	949.307460	0.021430	0.021482
RS	18	0.244701	0.908774	807.079272	0.018219	0.018552
RS	19	0.269233	0.908774	840.959098	0.018984	0.019424
RS	20	0.295511	1.098022	725.735602	0.016383	0.016942
RS	21	0.323659	1.098022	757.301376	0.017096	0.017684
RS	22	0.353810	1.293401	671.101944	0.015150	0.015792
RS	23	0.386107	1.293401	700.811208	0.015821	0.016464
RS	24	0.420703	1.479670	639.698866	0.014441	0.015098
RS	25	0.457761	1.479670	668.008108	0.015080	0.015707
RS	26	0.497456	1.640024	629.105382	0.014202	0.014811
RS	27	0.539976	1.640024	656.392748	0.014818	0.015390
RS	28	0.585523	1.754972	639.429685	0.014435	0.014990
RS	29	0.634310	1.754972	665.926313	0.015033	0.015592
RS	30	0.686570	1.812608	670.463130	0.015135	0.015708
RS	31	0.742550	1.812608	696.084956	0.015714	0.016369
RS	32	0.802513	1.817923	719.009383	0.016231	0.016956
RS	33	0.866744	1.817923	743.135459	0.016776	0.017675
RS	34	0.935546	1.793283	776.430911	0.017528	0.018558
RS	35	1.009244	1.793283	797.805983	0.018010	0.019263
RS	36	1.088188	1.765639	829.839313	0.018733	0.020131
RS	37	1.172750	1.765639	846.825186	0.019117	0.020697
RS	38	1.263330	1.751389	867.996265	0.019595	0.021271
RS	39	1.360357	1.751389	879.047481	0.019844	0.021609
RS	40	1.464288	1.754693	885.074839	0.019980	0.021767
RS	41	1.575617	1.754693	889.071467	0.020070	0.021852
RS	42	1.694869	1.774465	879.457876	0.019853	0.021591
RS	43	1.822607	1.774465	875.836564	0.019772	0.021429
RS	44	1.959437	1.808465	852.056788	0.019235	0.020802
RS	45	2.106005	1.808465	840.830375	0.018981	0.020419
RS	46	2.263003	1.852444	806.213367	0.018200	0.019527
RS	47	2.431176	1.852444	787.826556	0.017785	0.018970
RS	48	2.611316	1.899404	746.879140	0.016860	0.017948
RS	49	2.804277	1.899404	721.952224	0.016298	0.017267
RS	50	3.010971	1.942482	678.270309	0.015312	0.016213
RS	51	3.232376	1.942482	647.509188	0.014617	0.015440
RS	52	3.469537	1.978699	602.579540	0.013603	0.014386
RS	53	3.723577	1.978699	566.966592	0.012799	0.013534
RS	54	3.995696	2.023798	517.606266	0.011685	0.012401
RS	55	4.287182	2.023798	479.415301	0.010823	0.011506
RS	56	4.599412	2.023798	439.468703	0.009921	0.010575
RS	57	4.933864	2.023798	398.407429	0.008994	0.009620
RS	58	5.292118	2.294378	318.261873	0.007185	0.007835
RS	59	5.675869	2.294378	288.093693	0.006504	0.007108
RS	60	6.086930	2.294378	257.676382	0.005817	0.006374
RS	61	6.527247	2.294378	227.528549	0.005136	0.005643
RS	62	6.998900	2.294378	198.161735	0.004473	0.004927
RS	63	7.504121	2.294378	828.386619	0.018700	0.020752
PA	4+25*2+4+6 0.098670719 0.025396662 7.504120621 5.143011685 1.052083051 0.630517293 0.484471484 0.462477418 0.510004493 0.607313720 0.742237735 0.908774342 1.098022212 1.293401212 1.479670369 1.640024460 1.754972049 1.812608145 1.817922894 1.793283489 1.765639198 1.751388918 1.754692648 1.774465369 1.808464626 1.852444437 1.899403896 1.942481600 1.978698912 2.023798002 2.294378061
//
IT	5046
RD	7
LK	-422182.171135
QD	-341.116559 -> -289.833514
RI	0.0100489045
TR	0.096387	0.025883
MT	7.629506
MM	C_pi: 1.450010, n_recomb: 46411.634997
RS	0	0.000000	7.053628	46.123667	0.000994	0.000026
RS	1	0.007145	7.053628	49.371971	0.001064	0.000196
RS	2	0.014800	7.053628	52.845439	0.001139	0.000466
RS	3	0.023002	7.053628	56.559149	0.001219	0.000744
RS	4	0.031790	1.188053	358.188060	0.007718	0.004739
RS	5	0.041206	1.188053	380.690220	0.008202	0.005597
RS	6	0.051295	0.676778	707.427048	0.015242	0.010625
RS	7	0.062104	0.676778	745.643925	0.016066	0.011991
RS	8	0.073686	0.499049	1061.114388	0.022863	0.017563
RS	9	0.086096	0.499049	1108.209127	0.023878	0.019590
RS	10	0.099391	0.465051	1238.454170	0.026684	0.022603
RS	11	0.113637	0.465051	1285.751019	0.027703	0.024550
RS	12	0.128901	0.508038	1220.961687	0.026307	0.023930
RS	13	0.145255	0.508038	1265.583004	0.027269	0.025495
RS	14	0.162778	0.604557	1103.022919	0.023766	0.022678
RS	15	0.181553	0.604557	1144.716224	0.024664	0.023927
RS	16	0.201669	0.741453	969.608931	0.020892	0.020623
RS	17	0.223222	0.741453	1008.368084	0.021727	0.021703
RS	18	0.246315	0.912981	852.497874	0.018368	0.018624
RS	19	0.271059	0.912981	888.421197	0.019142	0.019525
RS	20	0.297570	1.110805	761.562870	0.016409	0.016908
RS	21	0.325975	1.110805	794.951099	0.017128	0.017674
RS	22	0.356409	1.317622	699.855209	0.015079	0.015673
RS	23	0.389018	1.317622	731.201816	0.015755	0.016362
RS	24	0.423957	1.516907	663.626039	0.014299	0.014915
RS	25	0.461392	1.516907	693.444354	0.014941	0.015536
RS	26	0.501502	1.689687	650.281277	0.014011	0.014584
RS	27	0.544478	1.689687	679.018413	0.014630	0.015169
RS	28	0.590524	1.812864	660.286107	0.014227	0.014744
RS	29	0.639859	1.812864	688.253328	0.014829	0.015345
RS	30	0.692720	1.871564	693.877326	0.014951	0.015474
RS	31	0.749358	1.871564	721.057778	0.015536	0.016130
RS	32	0.810041	1.871034	747.875127	0.016114	0.016769
RS	33	0.875061	1.871034	773.652482	0.016669	0.017480
RS	34	0.944726	1.837236	812.701899	0.017511	0.018444
RS	35	1.019369	1.837236	835.719117	0.018007	0.019144
RS	36	1.099344	1.801407	873.509627	0.018821	0.020097
RS	37	1.185034	1.801407	891.946628	0.019218	0.020666
RS	38	1.276845	1.782255	917.133022	0.019761	0.021302
RS	39	1.375217	1.782255	929.279261	0.020023	0.021651
RS	40	1.480616	1.784222	936.834662	0.020185	0.021836
RS	41	1.593547	1.784222	941.494590	0.020286	0.021936
RS	42	1.714545	1.805776	931.014080	0.020060	0.021669
RS	43	1.844189	1.805776	927.648864	0.019987	0.021526
RS	44	1.983095	1.844179	901.125528	0.019416	0.020868
RS	45	2.131926	1.844179	889.845813	0.019173	0.020508
RS	46	2.291390	1.894453	851.445354	0.018346	0.019576
RS	47	2.462248	1.894453	832.807346	0.017944	0.019046
RS	48	2.645313	1.948408	787.988086	0.016978	0.017986
RS	49	2.841457	1.948408	762.668164	0.016433	0.017334
RS	50	3.051615	1.997973	715.644018	0.015419	0.016256
RS	51	3.276788	1.997973	684.326916	0.014745	0.015511
RS	52	3.518049	2.039580	636.661975	0.013718	0.014447
RS	53	3.776547	2.039580	600.268837	0.012934	0.013621
RS	54	4.053515	2.091287	547.902160	0.011805	0.012474
RS	55	4.350271	2.091287	508.782090	0.010962	0.011603
RS	56	4.668229	2.091287	467.646730	0.010076	0.010690
RS	57	5.008904	2.091287	425.151284	0.009160	0.009749
RS	58	5.373920	2.407067	335.869066	0.007237	0.007841
RS	59	5.765014	2.407067	305.662293	0.006586	0.007149
RS	60	6.184052	2.407067	274.942548	0.005924	0.006444
RS	61	6.633028	2.407067	244.234557	0.005262	0.005737
RS	62	7.114082	2.407067	214.066230	0.004612	0.005039
RS	63	7.629506	2.407067	924.812921	0.019926	0.021890
PA	4+25*2+4+6 0.096386542 0.025882996 7.629505853 7.053628342 1.188052547 0.676777733 0.499049392 0.465050520 0.508038066 0.604557405 0.741453434 0.912981181 1.110804579 1.317621894 1.516907099 1.689687324 1.812864355 1.871563771 1.871034122 1.837235845 1.801407008 1.782255223 1.784221768 1.805775601 1.844179429 1.894453100 1.948408044 1.997973083 2.039580300 2.091286822 2.407067265
//
IT	5133
RD	8
LK	-422081.934981
QD	-313.149132 -> -267.275558
RI	0.0081118147
TR	0.094310	0.026360
MT	7.741768
MM	C_pi: 1.487727, n_recomb: 48456.304698
RS	0	0.000000	9.394421	36.255474	0.000748	0.000021
RS	1	0.007169	9.394421	38.827806	0.000801	0.000155
RS	2	0.014852	9.394421	41.580580	0.000858	0.000367
RS	3	0.023086	9.394421	44.526147	0.000919	0.000581
RS	4	0.031911	1.322958	337.525226	0.006966	0.004452
RS	5	0.041368	1.322958	359.101070	0.007411	0.005200
RS	6	0.051503	0.723367	696.006132	0.014364	0.010269
RS	7	0.062364	0.723367	734.502470	0.015158	0.011478
RS	8	0.074005	0.514344	1085.131442	0.022394	0.017394
RS	9	0.086479	0.514344	1134.271465	0.023408	0.019311
RS	10	0.099848	0.468743	1296.905432	0.026764	0.022758
RS	11	0.114176	0.468743	1346.837526	0.027795	0.024669
RS	12	0.129531	0.507457	1290.792159	0.026638	0.024240
RS	13	0.145986	0.507457	1337.946193	0.027611	0.025802
RS	14	0.163622	0.603140	1167.452699	0.024093	0.022955
RS	15	0.182521	0.603140	1211.510422	0.025002	0.024215
RS	16	0.202776	0.741578	1023.587651	0.021124	0.020799
RS	17	0.224482	0.741578	1064.529781	0.021969	0.021894
RS	18	0.247745	0.917255	896.012800	0.018491	0.018692
RS	19	0.272676	0.917255	933.913017	0.019273	0.019614
RS	20	0.299394	1.122523	796.088604	0.016429	0.016884
RS	21	0.328027	1.122523	831.241242	0.017154	0.017666
RS	22	0.358713	1.339612	727.653928	0.015017	0.015572
RS	23	0.391600	1.339612	760.583347	0.015696	0.016271
RS	24	0.426843	1.550946	686.758400	0.014173	0.014752
RS	25	0.464614	1.550946	718.029949	0.014818	0.015381
RS	26	0.505092	1.735565	670.673371	0.013841	0.014379
RS	27	0.548473	1.735565	700.799521	0.014463	0.014966
RS	28	0.594963	1.866805	680.247521	0.014038	0.014517
RS	29	0.644787	1.866805	709.619157	0.014645	0.015116
RS	30	0.698182	1.926725	716.191261	0.014780	0.015254
RS	31	0.755405	1.926725	744.863068	0.015372	0.015904
RS	32	0.816731	1.920675	775.412638	0.016002	0.016588
RS	33	0.882454	1.920675	802.781854	0.016567	0.017291
RS	34	0.952888	1.878080	847.488410	0.017490	0.018327
RS	35	1.028372	1.878080	872.104752	0.017998	0.019022
RS	36	1.109267	1.834332	915.668029	0.018897	0.020054
RS	37	1.195962	1.834332	935.531220	0.019307	0.020625
RS	38	1.288873	1.810335	964.838809	0.019912	0.021322
RS	39	1.388444	1.810335	978.068321	0.020185	0.021681
RS	40	1.495154	1.810810	987.282187	0.020375	0.021896
RS	41	1.609514	1.810810	992.601440	0.020484	0.022009
RS	42	1.732073	1.833802	981.375521	0.020253	0.021741
RS	43	1.863418	1.833802	978.266798	0.020189	0.021616
RS	44	2.004180	1.876120	949.104095	0.019587	0.020933
RS	45	2.155033	1.876120	937.773750	0.019353	0.020595
RS	46	2.316701	1.932117	895.677311	0.018484	0.019628
RS	47	2.489960	1.932117	876.791520	0.018094	0.019123
RS	48	2.675639	1.992501	828.175312	0.017091	0.018032
RS	49	2.874631	1.992501	802.466086	0.016561	0.017406
RS	50	3.087889	2.048045	752.166933	0.015523	0.016307
RS	51	3.316436	2.048045	720.299394	0.014865	0.015588
RS	52	3.561367	2.094604	669.961545	0.013826	0.014514
RS	53	3.823859	2.094604	632.798983	0.013059	0.013711
RS	54	4.105169	2.152408	577.489171	0.011918	0.012553
RS	55	4.406647	2.152408	537.456184	0.011092	0.011702
RS	56	4.729738	2.152408	495.160773	0.010219	0.010806
RS	57	5.075992	2.152408	451.271340	0.009313	0.009877
RS	58	5.447070	2.512547	352.761243	0.007280	0.007850
RS	59	5.844752	2.512547	322.552134	0.006657	0.007191
RS	60	6.270944	2.512547	291.587187	0.006018	0.006512
RS	61	6.727691	2.512547	260.393758	0.005374	0.005826
RS	62	7.217183	2.512547	229.511717	0.004736	0.005145
RS	63	7.741768	2.512547	1021.521420	0.021081	0.022998
PA	4+25*2+4+6 0.094310354 0.026359976 7.741768241 9.394420680 1.322957551 0.723366808 0.514343778 0.468742714 0.507457026 0.603140099 0.741578238 0.917254729 1.122522797 1.339612082 1.550946428 1.735564609 1.866804615 1.926725386 1.920674939 1.878080060 1.834331627 1.810334969 1.810809595 1.833801842 1.876119586 1.932117193 1.992501401 2.048045499 2.094604130 2.152408401 2.512547161
//
IT	4362
RD	9
LK	-421992.205141
QD	-288.257239 -> -247.045532
RI	0.0066862408
TR	0.092403	0.026822
MT	7.844357
MM	C_pi: 1.523150, n_recomb: 50438.257098
RS	0	0.000000	12.195466	29.139496	0.000578	0.000017
RS	1	0.007191	12.195466	31.219058	0.000619	0.000125
RS	2	0.014900	12.195466	33.445799	0.000663	0.000294
RS	3	0.023163	12.195466	35.829954	0.000710	0.000463
RS	4	0.032020	1.454605	320.876940	0.006362	0.004213
RS	5	0.041514	1.454605	341.679592	0.006774	0.004876
RS	6	0.051690	0.769779	684.897030	0.013579	0.009937
RS	7	0.062599	0.769779	723.561667	0.014345	0.011016
RS	8	0.074292	0.529955	1105.106857	0.021910	0.017205
RS	9	0.086826	0.529955	1156.112732	0.022921	0.019025
RS	10	0.100261	0.473088	1350.292852	0.026771	0.022866
RS	11	0.114663	0.473088	1402.752255	0.027811	0.024741
RS	12	0.130100	0.507744	1356.338622	0.026891	0.024501
RS	13	0.146647	0.507744	1405.943336	0.027875	0.026058
RS	14	0.164384	0.602565	1228.666052	0.024360	0.023199
RS	15	0.183397	0.602565	1275.012894	0.025279	0.024465
RS	16	0.203777	0.742221	1075.292675	0.021319	0.020959
RS	17	0.225622	0.742221	1118.350574	0.022173	0.022064
RS	18	0.249039	0.921405	937.973617	0.018596	0.018759
RS	19	0.274140	0.921405	977.792830	0.019386	0.019695
RS	20	0.301045	1.133235	829.521700	0.016446	0.016868
RS	21	0.329886	1.133235	866.387694	0.017177	0.017662
RS	22	0.360800	1.359717	754.589059	0.014961	0.015484
RS	23	0.393938	1.359717	789.052382	0.015644	0.016191
RS	24	0.429458	1.582392	709.109829	0.014059	0.014607
RS	25	0.467534	1.582392	741.783787	0.014707	0.015240
RS	26	0.508347	1.778474	690.247348	0.013685	0.014192
RS	27	0.552095	1.778474	721.706731	0.014309	0.014780
RS	28	0.598989	1.917800	699.242667	0.013863	0.014307
RS	29	0.649256	1.917800	729.957553	0.014472	0.014903
RS	30	0.703137	1.979221	737.313164	0.014618	0.015046
RS	31	0.760894	1.979221	767.414161	0.015215	0.015689
RS	32	0.822803	1.968047	801.504439	0.015891	0.016412
RS	33	0.889165	1.968047	830.411525	0.016464	0.017108
RS	34	0.960299	1.917054	880.637439	0.017460	0.018208
RS	35	1.036549	1.917054	906.817102	0.017979	0.018898
RS	36	1.118282	1.865657	956.134964	0.018957	0.020002
RS	37	1.205893	1.865657	977.410632	0.019378	0.020576
RS	38	1.299804	1.836895	1010.924759	0.020043	0.021331
RS	39	1.400468	1.836895	1025.242568	0.020327	0.021699
RS	40	1.508372	1.835755	1036.252690	0.020545	0.021944
RS	41	1.624035	1.835755	1042.249066	0.020664	0.022072
RS	42	1.748016	1.859882	1030.431775	0.020430	0.021806
RS	43	1.880913	1.859882	1027.604460	0.020374	0.021698
RS	44	2.023367	1.905675	995.947809	0.019746	0.020996
RS	45	2.176066	1.905675	984.594423	0.019521	0.020679
RS	46	2.339745	1.966873	938.936128	0.018616	0.019681
RS	47	2.515195	1.966873	919.828669	0.018237	0.019200
RS	48	2.703263	2.033155	867.531219	0.017200	0.018081
RS	49	2.904855	2.033155	841.455154	0.016683	0.017480
RS	50	3.120944	2.094191	787.980403	0.015623	0.016363
RS	51	3.352572	2.094191	755.581307	0.014980	0.015667
RS	52	3.600858	2.145274	702.654476	0.013931	0.014586
RS	53	3.866999	2.145274	664.739984	0.013179	0.013804
RS	54	4.152279	2.208672	606.565212	0.012026	0.012634
RS	55	4.458075	2.208672	565.634412	0.011214	0.011801
RS	56	4.785861	2.208672	522.203001	0.010353	0.010921
RS	57	5.137219	2.208672	476.951747	0.009456	0.010003
RS	58	5.513845	2.612219	369.139784	0.007319	0.007863
RS	59	5.917555	2.612219	338.949678	0.006720	0.007232
RS	60	6.350298	2.612219	307.778061	0.006102	0.006578
RS	61	6.814160	2.612219	276.152444	0.005475	0.005912
RS	62	7.311380	2.612219	244.621383	0.004850	0.005245
RS	63	7.844357	2.612219	1118.779479	0.022181	0.024074
PA	4+25*2+4+6 0.092403181 0.026821551 7.844356771 12.195466345 1.454604681 0.769779006 0.529955200 0.473087825 0.507744008 0.602564899 0.742221282 0.921404601 1.133234967 1.359716864 1.582392047 1.778474306 1.917800204 1.979220828 1.968047237 1.917053890 1.865657326 1.836894983 1.835754992 1.859881563 1.905675497 1.966872513 2.033155175 2.094190812 2.145274495 2.208672046 2.612219434
//
IT	5059
RD	10
LK	-421911.554953
QD	-266.013137 -> -228.869160
RI	0.0056072155
TR	0.090639	0.027265
MT	7.939309
MM	C_pi: 1.556733, n_recomb: 52362.271530
RS	0	0.000000	15.484247	23.875738	0.000456	0.000014
RS	1	0.007212	15.484247	25.587805	0.000489	0.000103
RS	2	0.014943	15.484247	27.421888	0.000524	0.000240
RS	3	0.023232	15.484247	29.386568	0.000561	0.000376
RS	4	0.032119	1.581451	307.501351	0.005873	0.004012
RS	5	0.041647	1.581451	327.669666	0.006258	0.004609
RS	6	0.051862	0.815761	674.400871	0.012880	0.009629
RS	7	0.062814	0.815761	713.159446	0.013620	0.010598
RS	8	0.074555	0.545694	1121.978823	0.021427	0.017004
RS	9	0.087143	0.545694	1174.695176	0.022434	0.018735
RS	10	0.100639	0.477834	1399.526074	0.026728	0.022936
RS	11	0.115108	0.477834	1454.416097	0.027776	0.024779
RS	12	0.130621	0.508605	1418.311799	0.027087	0.024725
RS	13	0.147252	0.508605	1470.295050	0.028079	0.026274
RS	14	0.165083	0.602540	1287.195296	0.024582	0.023415
RS	15	0.184200	0.602540	1335.765116	0.025510	0.024685
RS	16	0.204695	0.743155	1125.101497	0.021487	0.021105
RS	17	0.226668	0.743155	1170.215754	0.022348	0.022218
RS	18	0.250226	0.925317	978.644637	0.018690	0.018825
RS	19	0.275483	0.925317	1020.331529	0.019486	0.019773
RS	20	0.302561	1.142992	862.029051	0.016463	0.016859
RS	21	0.331592	1.142992	900.562888	0.017199	0.017662
RS	22	0.362716	1.378140	780.767275	0.014911	0.015409
RS	23	0.396085	1.378140	816.720617	0.015598	0.016121
RS	24	0.431860	1.611598	730.740447	0.013955	0.014477
RS	25	0.470216	1.611598	764.770677	0.014605	0.015113
RS	26	0.511337	1.818889	709.036315	0.013541	0.014020
RS	27	0.555424	1.818889	741.777763	0.014166	0.014609
RS	28	0.602690	1.966396	717.297461	0.013699	0.014111
RS	29	0.653365	1.966396	749.298992	0.014310	0.014703
RS	30	0.707694	2.029652	757.261477	0.014462	0.014849
RS	31	0.765942	2.029652	788.733484	0.015063	0.015486
RS	32	0.828389	2.013772	826.159723	0.015778	0.016241
RS	33	0.895341	2.013772	856.553816	0.016358	0.016929
RS	34	0.967120	1.954773	912.138555	0.017420	0.018087
RS	35	1.044076	1.954773	939.848584	0.017949	0.018773
RS	36	1.126581	1.895993	994.874677	0.019000	0.019944
RS	37	1.215037	1.895993	1017.553249	0.019433	0.020520
RS	38	1.309872	1.862554	1055.337633	0.020155	0.021331
RS	39	1.411545	1.862554	1070.755510	0.020449	0.021708
RS	40	1.520551	1.859696	1083.698101	0.020696	0.021984
RS	41	1.637418	1.859696	1090.398535	0.020824	0.022125
RS	42	1.762712	1.884702	1078.149016	0.020590	0.021863
RS	43	1.897043	1.884702	1075.639003	0.020542	0.021772
RS	44	2.041061	1.933587	1041.652099	0.019893	0.021055
RS	45	2.195464	1.933587	1030.314461	0.019677	0.020757
RS	46	2.361003	1.999514	981.248564	0.018740	0.019735
RS	47	2.538479	1.999514	961.955927	0.018371	0.019275
RS	48	2.728754	2.071209	906.112797	0.017305	0.018132
RS	49	2.932751	2.071209	879.700949	0.016800	0.017554
RS	50	3.151459	2.137283	823.165003	0.015721	0.016422
RS	51	3.385940	2.137283	790.259451	0.015092	0.015747
RS	52	3.637330	2.192490	734.837922	0.014034	0.014659
RS	53	3.906850	2.192490	696.192112	0.013296	0.013896
RS	54	4.195806	2.260996	635.238784	0.012132	0.012717
RS	55	4.505600	2.260996	593.424458	0.011333	0.011901
RS	56	4.837735	2.260996	548.878203	0.010482	0.011034
RS	57	5.193822	2.260996	502.292470	0.009593	0.010125
RS	58	5.575588	2.706917	385.123247	0.007355	0.007877
RS	59	5.984886	2.706917	354.964594	0.006779	0.007272
RS	60	6.423700	2.706917	323.613255	0.006180	0.006641
RS	61	6.894160	2.706917	291.595099	0.005569	0.005993
RS	62	7.398548	2.706917	259.464881	0.004955	0.005340
RS	63	7.939309	2.706917	1216.654221	0.023235	0.025118
PA	4+25*2+4+6 0.090639276 0.027265231 7.939308875 15.484246947 1.581450958 0.815760516 0.545694259 0.477834489 0.508605440 0.602539615 0.743154565 0.925316662 1.142991862 1.378140437 1.611597778 1.818889474 1.966395587 2.029651910 2.013772162 1.954773213 1.895993188 1.862553591 1.859695983 1.884702243 1.933586804 1.999514415 2.071208995 2.137282879 2.192489618 2.260995586 2.706916580
//
IT	4750
RD	11
LK	-421838.836872
QD	-246.064826 -> -212.495739
RI	0.0047700442
TR	0.089001	0.027691
MT	8.027790
MM	C_pi: 1.588738, n_recomb: 54231.449558
RS	0	0.000000	19.284132	19.892572	0.000367	0.000011
RS	1	0.007230	19.284132	21.324766	0.000393	0.000085
RS	2	0.014983	19.284132	22.859603	0.000422	0.000199
RS	3	0.023297	19.284132	24.504367	0.000452	0.000310
RS	4	0.032211	1.702398	296.780873	0.005472	0.003844
RS	5	0.041770	1.702398	316.435922	0.005835	0.004388
RS	6	0.052020	0.861187	664.589985	0.012255	0.009342
RS	7	0.063012	0.861187	703.390294	0.012970	0.010220
RS	8	0.074798	0.561465	1136.337718	0.020953	0.016795
RS	9	0.087436	0.561465	1190.626013	0.021955	0.018447
RS	10	0.100988	0.482833	1445.211551	0.026649	0.022977
RS	11	0.115520	0.482833	1502.442318	0.027704	0.024789
RS	12	0.131102	0.509854	1477.197922	0.027239	0.024917
RS	13	0.147811	0.509854	1531.493333	0.028240	0.026458
RS	14	0.165729	0.602876	1343.403381	0.024772	0.023609
RS	15	0.184941	0.602876	1394.135530	0.025707	0.024881
RS	16	0.205543	0.744221	1173.288598	0.021635	0.021241
RS	17	0.227634	0.744221	1220.404705	0.022504	0.022359
RS	18	0.251323	0.928915	1018.215313	0.018775	0.018891
RS	19	0.276724	0.928915	1061.722767	0.019578	0.019848
RS	20	0.303962	1.151815	893.743513	0.016480	0.016856
RS	21	0.333169	1.151815	933.903498	0.017221	0.017667
RS	22	0.364488	1.395005	806.278515	0.014867	0.015345
RS	23	0.398071	1.395005	843.681557	0.015557	0.016061
RS	24	0.434083	1.638765	751.715604	0.013861	0.014360
RS	25	0.472698	1.638765	787.059508	0.014513	0.014999
RS	26	0.514105	1.857069	727.092505	0.013407	0.013862
RS	27	0.558506	1.857069	761.068405	0.014034	0.014451
RS	28	0.606117	2.012871	734.466123	0.013543	0.013928
RS	29	0.657170	2.012871	767.701163	0.014156	0.014516
RS	30	0.711915	2.078306	776.095620	0.014311	0.014662
RS	31	0.770618	2.078306	808.883203	0.014915	0.015292
RS	32	0.833565	2.058141	849.432923	0.015663	0.016074
RS	33	0.901064	2.058141	881.264489	0.016250	0.016756
RS	34	0.973443	1.991516	942.031721	0.017371	0.017965
RS	35	1.051054	1.991516	971.239220	0.017909	0.018647
RS	36	1.134278	1.925610	1031.901802	0.019028	0.019880
RS	37	1.223518	1.925610	1055.973665	0.019472	0.020459
RS	38	1.319211	1.887576	1098.075755	0.020248	0.021322
RS	39	1.421822	1.887576	1114.606305	0.020553	0.021707
RS	40	1.531853	1.882928	1129.601100	0.020829	0.022014
RS	41	1.649838	1.882928	1137.035041	0.020966	0.022168
RS	42	1.776355	1.908597	1124.510381	0.020735	0.021914
RS	43	1.912019	1.908597	1122.357233	0.020696	0.021838
RS	44	2.057491	1.960229	1086.211895	0.020029	0.021109
RS	45	2.213482	1.960229	1074.932707	0.019821	0.020830
RS	46	2.380750	2.030467	1022.622797	0.018857	0.019787
RS	47	2.560113	2.030467	1003.185237	0.018498	0.019348
RS	48	2.752444	2.107130	943.941088	0.017406	0.018184
RS	49	2.958681	2.107130	917.227848	0.016913	0.017627
RS	50	3.179829	2.177823	857.752376	0.015817	0.016482
RS	51	3.416966	2.177823	824.368114	0.015201	0.015827
RS	52	3.671249	2.236780	766.550618	0.014135	0.014734
RS	53	3.943917	2.236780	727.195761	0.013409	0.013988
RS	54	4.236299	2.309932	663.556186	0.012236	0.012800
RS	55	4.549822	2.309932	620.872464	0.011449	0.012000
RS	56	4.886012	2.309932	575.231222	0.010607	0.011144
RS	57	5.246509	2.309932	527.336002	0.009724	0.010244
RS	58	5.633072	2.797122	400.774355	0.007390	0.007893
RS	59	6.047583	2.797122	370.654735	0.006835	0.007312
RS	60	6.492064	2.797122	339.143792	0.006254	0.006701
RS	61	6.968682	2.797122	306.764415	0.005657	0.006070
RS	62	7.479760	2.797122	274.075606	0.005054	0.005431
RS	63	8.027790	2.797122	1315.075957	0.024249	0.026129
PA	4+25*2+4+6 0.089001237 0.027690640 8.027790073 19.284132088 1.702397925 0.861186565 0.561464903 0.482833046 0.509854428 0.602876346 0.744221200 0.928914855 1.151814934 1.395005416 1.638764719 1.857068640 2.012871170 2.078305586 2.058141076 1.991515999 1.925609719 1.887575900 1.882927640 1.908596774 1.960229205 2.030466981 2.107130064 2.177823341 2.236780160 2.309932296 2.797122361
//
IT	5369
RD	12
LK	-421773.095864
QD	-228.115876 -> -197.704536
RI	0.0041063941
TR	0.087474	0.028098
MT	8.110721
MM	C_pi: 1.619355, n_recomb: 56048.015970
RS	0	0.000000	23.613777	16.817690	0.000300	0.000010
RS	1	0.007247	23.613777	18.032712	0.000322	0.000072
RS	2	0.015020	23.613777	19.335217	0.000345	0.000167
RS	3	0.023356	23.613777	20.731460	0.000370	0.000260
RS	4	0.032296	1.816662	288.228457	0.005143	0.003703
RS	5	0.041885	1.816662	307.474641	0.005486	0.004204
RS	6	0.052168	0.905970	655.467812	0.011695	0.009076
RS	7	0.063196	0.905970	694.272934	0.012387	0.009876
RS	8	0.075023	0.577224	1148.576576	0.020493	0.016583
RS	9	0.087708	0.577224	1204.311143	0.021487	0.018163
RS	10	0.101312	0.487991	1487.784264	0.026545	0.022995
RS	11	0.115902	0.487991	1547.270878	0.027606	0.024778
RS	12	0.131550	0.511373	1533.339930	0.027358	0.025083
RS	13	0.148331	0.511373	1589.885129	0.028366	0.026617
RS	14	0.166329	0.603457	1397.545253	0.024935	0.023784
RS	15	0.185631	0.603457	1450.382963	0.025878	0.025058
RS	16	0.206332	0.745337	1220.032073	0.021768	0.021369
RS	17	0.228533	0.745337	1269.098938	0.022643	0.022491
RS	18	0.252343	0.932171	1056.816475	0.018856	0.018957
RS	19	0.277879	0.932171	1102.100457	0.019664	0.019922
RS	20	0.305266	1.159747	924.761334	0.016499	0.016860
RS	21	0.334637	1.159747	966.508725	0.017244	0.017677
RS	22	0.366138	1.410428	831.191967	0.014830	0.015291
RS	23	0.399921	1.410428	870.007284	0.015523	0.016010
RS	24	0.436152	1.664068	772.087480	0.013775	0.014255
RS	25	0.475010	1.664068	808.705390	0.014429	0.014895
RS	26	0.516683	1.893200	744.470873	0.013283	0.013717
RS	27	0.561377	1.893200	779.636833	0.013910	0.014305
RS	28	0.609310	2.057429	750.806039	0.013396	0.013756
RS	29	0.660717	2.057429	785.224566	0.014010	0.014341
RS	30	0.715850	2.125380	793.880808	0.014164	0.014483
RS	31	0.774978	2.125380	827.930985	0.014772	0.015108
RS	32	0.838392	2.101328	871.396493	0.015547	0.015913
RS	33	0.906401	2.101328	904.617051	0.016140	0.016589
RS	34	0.979340	2.027437	970.381543	0.017313	0.017843
RS	35	1.057564	2.027437	1001.052996	0.017861	0.018522
RS	36	1.141458	1.954647	1067.262781	0.019042	0.019810
RS	37	1.231433	1.954647	1092.716761	0.019496	0.020392
RS	38	1.327928	1.912110	1139.160684	0.020325	0.021305
RS	39	1.431416	1.912110	1156.815228	0.020640	0.021699
RS	40	1.542405	1.905615	1173.968401	0.020946	0.022037
RS	41	1.661437	1.905615	1182.164718	0.021092	0.022203
RS	42	1.789097	1.931757	1169.518465	0.020866	0.021958
RS	43	1.926008	1.931757	1167.761624	0.020835	0.021897
RS	44	2.072842	1.985843	1129.624891	0.020155	0.021160
RS	45	2.230318	1.985843	1118.447458	0.019955	0.020898
RS	46	2.399207	2.060018	1063.058572	0.018967	0.019837
RS	47	2.580336	2.060018	1043.517282	0.018618	0.019417
RS	48	2.774592	2.141251	981.019223	0.017503	0.018237
RS	49	2.982927	2.141251	954.040209	0.017022	0.017698
RS	50	3.206361	2.216182	891.749434	0.015910	0.016543
RS	51	3.445988	2.216182	857.915565	0.015307	0.015906
RS	52	3.702982	2.278541	797.804560	0.014234	0.014810
RS	53	3.978601	2.278541	757.763827	0.013520	0.014079
RS	54	4.274196	2.355911	691.532234	0.012338	0.012884
RS	55	4.591214	2.355911	647.993760	0.011561	0.012097
RS	56	4.931208	2.355911	601.277177	0.010728	0.011252
RS	57	5.295842	2.355911	552.096582	0.009850	0.010360
RS	58	5.686904	2.883221	416.128140	0.007424	0.007910
RS	59	6.106307	2.883221	386.052295	0.006888	0.007351
RS	60	6.556107	2.883221	354.397486	0.006323	0.006759
RS	61	7.038505	2.883221	321.682616	0.005739	0.006144
RS	62	7.555865	2.883221	288.469391	0.005147	0.005517
RS	63	8.110721	2.883221	1413.911235	0.025227	0.027109
PA	4+25*2+4+6 0.087474432 0.028097796 8.110720665 23.613777222 1.816662190 0.905969743 0.577224137 0.487991382 0.511373062 0.603456899 0.745337273 0.932170694 1.159747162 1.410427523 1.664067909 1.893200485 2.057428992 2.125379710 2.101328483 2.027437371 1.954646948 1.912109908 1.905614959 1.931756741 1.985843067 2.060018204 2.141250889 2.216181719 2.278540896 2.355910881 2.883220837
//
IT	4345
RD	13
LK	-421713.521085
QD	-211.915112 -> -184.304580
RI	0.0035700523
TR	0.086047	0.028487
MT	8.188732
MM	C_pi: 1.648722, n_recomb: 57814.015258
RS	0	0.000000	28.494798	14.398027	0.000249	0.000008
RS	1	0.007264	28.494798	15.441412	0.000267	0.000061
RS	2	0.015055	28.494798	16.560219	0.000286	0.000142
RS	3	0.023412	28.494798	17.759872	0.000307	0.000220
RS	4	0.032376	1.923740	281.459130	0.004868	0.003584
RS	5	0.041991	1.923740	300.385998	0.005196	0.004051
RS	6	0.052305	0.950074	646.987772	0.011191	0.008828
RS	7	0.063367	0.950074	685.770604	0.011862	0.009563
RS	8	0.075234	0.592934	1159.017870	0.020047	0.016368
RS	9	0.087962	0.592934	1216.084364	0.021034	0.017884
RS	10	0.101615	0.493252	1527.567274	0.026422	0.022994
RS	11	0.116259	0.493252	1589.228606	0.027489	0.024750
RS	12	0.131967	0.513090	1586.972102	0.027450	0.025227
RS	13	0.148816	0.513090	1645.707616	0.028466	0.026754
RS	14	0.166889	0.604205	1449.805727	0.025077	0.023945
RS	15	0.186275	0.604205	1504.695158	0.026026	0.025219
RS	16	0.207068	0.746447	1265.471569	0.021889	0.021490
RS	17	0.229372	0.746447	1316.440792	0.022770	0.022615
RS	18	0.253297	0.935090	1094.531059	0.018932	0.019023
RS	19	0.278958	0.935090	1141.549737	0.019745	0.019995
RS	20	0.306484	1.166853	955.144857	0.016521	0.016869
RS	21	0.336010	1.166853	998.443092	0.017270	0.017692
RS	22	0.367679	1.424521	855.559238	0.014798	0.015245
RS	23	0.401650	1.424521	895.751750	0.015494	0.015967
RS	24	0.438087	1.687662	791.899067	0.013697	0.014160
RS	25	0.477171	1.687662	829.753805	0.014352	0.014801
RS	26	0.519095	1.927451	761.217516	0.013167	0.013582
RS	27	0.564063	1.927451	797.531926	0.013795	0.014169
RS	28	0.612297	2.100218	766.376179	0.013256	0.013595
RS	29	0.664036	2.100218	801.931109	0.013871	0.014177
RS	30	0.719532	2.170998	810.691059	0.014022	0.014313
RS	31	0.779059	2.170998	845.953327	0.014632	0.014933
RS	32	0.842910	2.143438	892.132068	0.015431	0.015756
RS	33	0.911399	2.143438	926.694292	0.016029	0.016426
RS	34	0.984862	2.062613	997.270507	0.017250	0.017721
RS	35	1.063662	2.062613	1029.371792	0.017805	0.018397
RS	36	1.148185	1.983160	1101.029653	0.019044	0.019737
RS	37	1.238847	1.983160	1127.852552	0.019508	0.020322
RS	38	1.336095	1.936209	1178.646652	0.020387	0.021282
RS	39	1.440407	1.936209	1197.433930	0.020712	0.021684
RS	40	1.552295	1.927826	1216.836532	0.021047	0.022052
RS	41	1.672311	1.927826	1225.821643	0.021203	0.022230
RS	42	1.801044	1.954288	1213.191721	0.020984	0.021995
RS	43	1.939127	1.954288	1211.868945	0.020962	0.021949
RS	44	2.087240	2.010564	1171.906459	0.020270	0.021206
RS	45	2.246111	2.010564	1160.872481	0.020079	0.020961
RS	46	2.416523	2.088343	1102.567788	0.019071	0.019885
RS	47	2.599312	2.088343	1082.962675	0.018732	0.019484
RS	48	2.795378	2.173784	1017.356507	0.017597	0.018288
RS	49	3.005685	2.173784	990.146500	0.017126	0.017768
RS	50	3.231268	2.252603	925.164353	0.016002	0.016604
RS	51	3.473237	2.252603	890.909508	0.015410	0.015983
RS	52	3.732781	2.318052	828.604329	0.014332	0.014885
RS	53	4.011177	2.318052	787.901115	0.013628	0.014169
RS	54	4.309795	2.399238	719.174102	0.012439	0.012968
RS	55	4.630103	2.399238	674.795474	0.011672	0.012193
RS	56	4.973676	2.399238	627.022680	0.010846	0.011358
RS	57	5.342206	2.399238	576.579893	0.009973	0.010473
RS	58	5.737503	2.965494	431.207420	0.007459	0.007929
RS	59	6.161514	2.965494	401.178235	0.006939	0.007389
RS	60	6.616322	2.965494	369.392197	0.006389	0.006815
RS	61	7.104166	2.965494	336.363464	0.005818	0.006214
RS	62	7.627445	2.965494	302.655205	0.005235	0.005598
RS	63	8.188732	2.965494	1513.016756	0.026170	0.028058
PA	4+25*2+4+6 0.086047465 0.028487291 8.188731866 28.494797688 1.923740471 0.950074355 0.592934120 0.493251859 0.513090073 0.604205483 0.746447202 0.935090128 1.166853347 1.424520688 1.687662317 1.927451209 2.100217863 2.170997572 2.143438178 2.062612842 1.983160169 1.936208770 1.927826441 1.954287663 2.010563932 2.088342629 2.173784415 2.252602877 2.318052300 2.399237627 2.965494427
//
IT	5411
RD	14
LK	-421659.416780
QD	-197.247933 -> -172.130548
RI	0.0031296611
TR	0.084711	0.028860
MT	8.262279
MM	C_pi: 1.676930, n_recomb: 59530.856973
RS	0	0.000000	33.942324	12.463516	0.000209	0.000007
RS	1	0.007279	33.942324	13.369169	0.000225	0.000053
RS	2	0.015087	33.942324	14.340512	0.000241	0.000122
RS	3	0.023464	33.942324	15.382293	0.000258	0.000188
RS	4	0.032450	2.023255	276.179655	0.004639	0.003484
RS	5	0.042091	2.023255	294.864676	0.004953	0.003923
RS	6	0.052433	0.993476	639.091526	0.010735	0.008597
RS	7	0.063528	0.993476	677.831634	0.011386	0.009275
RS	8	0.075430	0.608582	1167.878333	0.019618	0.016154
RS	9	0.088199	0.608582	1226.170907	0.020597	0.017610
RS	10	0.101897	0.498579	1564.793250	0.026285	0.022977
RS	11	0.116593	0.498579	1628.550629	0.027356	0.024709
RS	12	0.132358	0.514941	1638.311305	0.027520	0.025353
RS	13	0.149270	0.514941	1699.179456	0.028543	0.026872
RS	14	0.167413	0.605068	1500.317800	0.025202	0.024092
RS	15	0.186877	0.605068	1557.206848	0.026158	0.025366
RS	16	0.207758	0.747523	1309.689216	0.022000	0.021604
RS	17	0.230159	0.747523	1362.513891	0.022888	0.022733
RS	18	0.254189	0.937664	1131.438976	0.019006	0.019090
RS	19	0.279969	0.937664	1180.152148	0.019824	0.020067
RS	20	0.307626	1.173189	984.936844	0.016545	0.016884
RS	21	0.337295	1.173189	1029.750705	0.017298	0.017711
RS	22	0.369124	1.437383	879.414810	0.014772	0.015207
RS	23	0.403270	1.437383	920.950963	0.015470	0.015931
RS	24	0.439901	1.709647	811.193767	0.013626	0.014074
RS	25	0.479198	1.709647	850.250196	0.014283	0.014716
RS	26	0.521356	1.959929	777.375769	0.013058	0.013457
RS	27	0.566582	1.959929	814.799251	0.013687	0.014043
RS	28	0.615100	2.141332	781.228878	0.013123	0.013442
RS	29	0.667149	2.141332	817.875458	0.013739	0.014022
RS	30	0.722986	2.215234	826.590354	0.013885	0.014150
RS	31	0.782888	2.215234	863.016115	0.014497	0.014766
RS	32	0.847150	2.184511	911.717387	0.015315	0.015603
RS	33	0.916089	2.184511	947.574668	0.015917	0.016269
RS	34	0.990047	2.097065	1022.775474	0.017181	0.017599
RS	35	1.069387	2.097065	1056.271392	0.017743	0.018273
RS	36	1.154502	2.011165	1133.264389	0.019037	0.019661
RS	37	1.245812	2.011165	1161.440479	0.019510	0.020248
RS	38	1.343768	1.959883	1216.580749	0.020436	0.021253
RS	39	1.448854	1.959883	1236.506165	0.020771	0.021663
RS	40	1.561589	1.949581	1258.236803	0.021136	0.022061
RS	41	1.682529	1.949581	1268.033608	0.021300	0.022250
RS	42	1.812272	1.976228	1255.548577	0.021091	0.022028
RS	43	1.951459	1.976228	1254.694241	0.021076	0.021995
RS	44	2.100776	2.034467	1213.061041	0.020377	0.021248
RS	45	2.260962	2.034467	1202.209558	0.020195	0.021019
RS	46	2.432807	2.115555	1141.145704	0.019169	0.019932
RS	47	2.617160	2.115555	1121.514875	0.018839	0.019547
RS	48	2.814931	2.204880	1052.944082	0.017687	0.018339
RS	49	3.027097	2.204880	1025.536815	0.017227	0.017835
RS	50	3.254706	2.287269	957.984881	0.016092	0.016664
RS	51	3.498882	2.287269	923.337546	0.015510	0.016059
RS	52	3.760830	2.355515	858.939543	0.014428	0.014959
RS	53	4.041844	2.355515	817.597258	0.013734	0.014256
RS	54	4.343312	2.440148	746.470616	0.012539	0.013051
RS	55	4.666723	2.440148	701.267131	0.011780	0.012287
RS	56	5.013674	2.440148	652.457695	0.010960	0.011461
RS	57	5.385877	2.440148	600.776110	0.010092	0.010582
RS	58	5.785172	3.044161	446.020892	0.007492	0.007948
RS	59	6.213530	3.044161	416.040393	0.006989	0.007427
RS	60	6.673067	3.044161	384.133911	0.006453	0.006868
RS	61	7.166051	3.044161	350.810284	0.005893	0.006281
RS	62	7.694918	3.044161	316.633134	0.005319	0.005676
RS	63	8.262279	3.044161	1612.222720	0.027082	0.028976
PA	4+25*2+4+6 0.084711093 0.028859970 8.262278685 33.942324148 2.023254948 0.993475607 0.608582474 0.498578982 0.514941051 0.605068077 0.747523011 0.937663558 1.173189341 1.437382560 1.709647012 1.959929211 2.141332381 2.215233747 2.184511122 2.097064930 2.011165430 1.959882908 1.949581171 1.976228241 2.034467009 2.115554838 2.204879613 2.287268910 2.355515367 2.440147555 3.044160768
//
IT	5166
RD	15
LK	-421610.184743
QD	-183.932304 -> -161.041217
RI	0.0027631450
TR	0.083457	0.029217
MT	8.331774
MM	C_pi: 1.704052, n_recomb: 61199.725309
RS	0	0.000000	39.976098	10.892857	0.000178	0.000006
RS	1	0.007293	39.976098	11.686320	0.000191	0.000046
RS	2	0.015117	39.976098	12.537509	0.000205	0.000106
RS	3	0.023512	39.976098	13.450612	0.000220	0.000163
RS	4	0.032520	2.115010	272.156423	0.004447	0.003400
RS	5	0.042184	2.115010	290.666836	0.004749	0.003816
RS	6	0.052553	1.036128	631.739831	0.010323	0.008382
RS	7	0.063678	1.036128	670.422541	0.010955	0.009011
RS	8	0.075615	0.624151	1175.353812	0.019205	0.015942
RS	9	0.088422	0.624151	1234.774661	0.020176	0.017343
RS	10	0.102163	0.503939	1599.679636	0.026139	0.022948
RS	11	0.116906	0.503939	1665.456690	0.027213	0.024655
RS	12	0.132724	0.516888	1687.502848	0.027574	0.025463
RS	13	0.149696	0.516888	1750.447215	0.028602	0.026975
RS	14	0.167906	0.606005	1549.189733	0.025314	0.024227
RS	15	0.187443	0.606005	1608.027616	0.026275	0.025501
RS	16	0.208406	0.748545	1352.752314	0.022104	0.021714
RS	17	0.230897	0.748545	1407.386694	0.022997	0.022844
RS	18	0.255028	0.939914	1167.573547	0.019078	0.019158
RS	19	0.280919	0.939914	1217.941881	0.019901	0.020139
RS	20	0.308698	1.178806	1014.173165	0.016572	0.016902
RS	21	0.338503	1.178806	1060.468567	0.017328	0.017734
RS	22	0.370482	1.449094	902.791248	0.014752	0.015175
RS	23	0.404793	1.449094	945.638861	0.015452	0.015902
RS	24	0.441606	1.730140	829.994674	0.013562	0.013996
RS	25	0.481104	1.730140	870.219094	0.014219	0.014639
RS	26	0.523482	1.990747	792.977203	0.012957	0.013340
RS	27	0.568950	1.990747	831.472215	0.013586	0.013927
RS	28	0.617735	2.180868	795.406031	0.012997	0.013299
RS	29	0.670077	2.180868	833.101533	0.013613	0.013876
RS	30	0.726236	2.258146	841.638706	0.013752	0.013995
RS	31	0.786491	2.258146	879.181200	0.014366	0.014607
RS	32	0.851140	2.224588	930.220684	0.015200	0.015455
RS	33	0.920504	2.224588	967.327183	0.015806	0.016117
RS	34	0.994926	2.130805	1046.971335	0.017107	0.017479
RS	35	1.074776	2.130805	1081.825790	0.017677	0.018151
RS	36	1.160449	2.038656	1164.036603	0.019020	0.019583
RS	37	1.252369	2.038656	1193.547547	0.019502	0.020173
RS	38	1.350993	1.983135	1253.010348	0.020474	0.021220
RS	39	1.456810	1.983135	1274.075919	0.020818	0.021637
RS	40	1.570343	1.970896	1298.196721	0.021212	0.022065
RS	41	1.692156	1.970896	1308.824654	0.021386	0.022264
RS	42	1.822853	1.997613	1296.603128	0.021186	0.022055
RS	43	1.963080	1.997613	1296.248303	0.021181	0.022035
RS	44	2.113534	2.057619	1253.089015	0.020475	0.021287
RS	45	2.274961	2.057619	1242.456471	0.020302	0.021073
RS	46	2.448159	2.141747	1178.788020	0.019261	0.019975
RS	47	2.633989	2.141747	1159.167344	0.018941	0.019606
RS	48	2.833370	2.234657	1087.773378	0.017774	0.018389
RS	49	3.047292	2.234657	1060.200946	0.017324	0.017901
RS	50	3.276814	2.320331	990.197211	0.016180	0.016724
RS	51	3.523074	2.320331	955.185197	0.015608	0.016133
RS	52	3.787294	2.391111	888.792632	0.014523	0.015032
RS	53	4.070782	2.391111	846.835002	0.013837	0.014342
RS	54	4.374945	2.478848	773.405369	0.012637	0.013133
RS	55	4.701289	2.478848	727.393084	0.011886	0.012379
RS	56	5.051432	2.478848	677.567167	0.011071	0.011561
RS	57	5.427110	2.478848	624.670628	0.010207	0.010687
RS	58	5.830185	3.119433	460.570271	0.007526	0.007967
RS	59	6.262655	3.119433	430.640268	0.007037	0.007463
RS	60	6.726664	3.119433	398.623081	0.006513	0.006920
RS	61	7.224512	3.119433	365.021784	0.005964	0.006346
RS	62	7.758666	3.119433	330.399621	0.005399	0.005751
RS	63	8.331774	3.119433	1711.358531	0.027964	0.029866
PA	4+25*2+4+6 0.083457024 0.029216609 8.331774108 39.976097985 2.115009952 1.036127891 0.624151131 0.503939090 0.516887962 0.606004754 0.748544588 0.939914100 1.178805641 1.449093945 1.730139991 1.990746560 2.180868217 2.258146169 2.224587798 2.130804779 2.038655838 1.983134971 1.970896256 1.997613448 2.057618671 2.141747181 2.234656867 2.320330884 2.391110892 2.478848492 3.119433147
//
IT	4532
RD	16
LK	-421565.305085
QD	-171.812598 -> -150.915268
RI	0.0024549649
TR	0.082278	0.029558
MT	8.397629
MM	C_pi: 1.730163, n_recomb: 62821.673124
RS	0	0.000000	46.602862	9.602787	0.000153	0.000005
RS	1	0.007306	46.602862	10.303840	0.000164	0.000040
RS	2	0.015146	46.602862	11.056032	0.000176	0.000092
RS	3	0.023558	46.602862	11.863088	0.000189	0.000142
RS	4	0.032585	2.198910	269.208215	0.004285	0.003330
RS	5	0.042272	2.198910	287.603060	0.004578	0.003728
RS	6	0.052666	1.078004	624.887603	0.009947	0.008181
RS	7	0.063820	1.078004	663.502364	0.010562	0.008768
RS	8	0.075788	0.639631	1181.600116	0.018809	0.015732
RS	9	0.088631	0.639631	1242.058575	0.019771	0.017083
RS	10	0.102413	0.509304	1632.422835	0.025985	0.022908
RS	11	0.117201	0.509304	1700.145582	0.027063	0.024593
RS	12	0.133069	0.518901	1734.676440	0.027613	0.025560
RS	13	0.150097	0.518901	1799.641783	0.028647	0.027064
RS	14	0.168369	0.606996	1596.488724	0.025413	0.024353
RS	15	0.187976	0.606996	1657.225782	0.026380	0.025626
RS	16	0.209016	0.749503	1394.712746	0.022201	0.021819
RS	17	0.231592	0.749503	1451.112145	0.023099	0.022951
RS	18	0.255818	0.941865	1202.964359	0.019149	0.019225
RS	19	0.281814	0.941865	1254.949388	0.019976	0.020211
RS	20	0.309709	1.183763	1042.874254	0.016601	0.016924
RS	21	0.339642	1.183763	1090.617988	0.017361	0.017760
RS	22	0.371762	1.459758	925.700866	0.014735	0.015149
RS	23	0.406229	1.459758	969.828698	0.015438	0.015878
RS	24	0.443214	1.749247	848.325194	0.013504	0.013925
RS	25	0.482900	1.749247	889.685344	0.014162	0.014569
RS	26	0.525487	2.020007	808.051808	0.012863	0.013232
RS	27	0.571184	2.020007	847.582583	0.013492	0.013818
RS	28	0.620221	2.218896	808.953649	0.012877	0.013163
RS	29	0.672840	2.218896	847.657464	0.013493	0.013738
RS	30	0.729303	2.299800	855.888165	0.013624	0.013847
RS	31	0.789891	2.299800	894.502428	0.014239	0.014455
RS	32	0.854906	2.263705	947.707567	0.015086	0.015312
RS	33	0.924671	2.263705	986.018382	0.015696	0.015970
RS	34	0.999533	2.163859	1069.923498	0.017031	0.017360
RS	35	1.079864	2.163859	1106.099830	0.017607	0.018031
RS	36	1.166065	2.065645	1193.405857	0.018997	0.019503
RS	37	1.258563	2.065645	1224.231262	0.019487	0.020096
RS	38	1.357818	2.005972	1287.984973	0.020502	0.021183
RS	39	1.464326	2.005972	1310.189554	0.020856	0.021607
RS	40	1.578614	1.991786	1336.750151	0.021278	0.022064
RS	41	1.701253	1.991786	1348.225077	0.021461	0.022273
RS	42	1.832852	2.018475	1336.374262	0.021273	0.022077
RS	43	1.974065	2.018475	1336.546534	0.021275	0.022070
RS	44	2.125595	2.080069	1292.000263	0.020566	0.021322
RS	45	2.288195	2.080069	1281.619711	0.020401	0.021122
RS	46	2.462675	2.167004	1215.491298	0.019348	0.020017
RS	47	2.649903	2.167004	1195.914209	0.019037	0.019663
RS	48	2.850809	2.263235	1121.831526	0.017857	0.018437
RS	49	3.066394	2.263235	1094.124701	0.017416	0.017964
RS	50	3.297729	2.351932	1021.785400	0.016265	0.016782
RS	51	3.545965	2.351932	986.435877	0.015702	0.016205
RS	52	3.812337	2.425010	918.143975	0.014615	0.015105
RS	53	4.098170	2.425010	875.595015	0.013938	0.014426
RS	54	4.404886	2.515540	799.958773	0.012734	0.013213
RS	55	4.734010	2.515540	753.154670	0.011989	0.012469
RS	56	5.087180	2.515540	702.333238	0.011180	0.011658
RS	57	5.466153	2.515540	648.246288	0.010319	0.010790
RS	58	5.872813	3.191531	474.853788	0.007559	0.007987
RS	59	6.309183	3.191531	444.976145	0.007083	0.007499
RS	60	6.777434	3.191531	412.857343	0.006572	0.006969
RS	61	7.279896	3.191531	378.994348	0.006033	0.006407
RS	62	7.819066	3.191531	343.949339	0.005475	0.005822
RS	63	8.397629	3.191531	1810.256364	0.028816	0.030727
PA	4+25*2+4+6 0.082277583 0.029557821 8.397628890 46.602861653 2.198910360 1.078003791 0.639631160 0.509304439 0.518901140 0.606995906 0.749502598 0.941864605 1.183763348 1.459757868 1.749246876 2.020006610 2.218895975 2.299799997 2.263704609 2.163858816 2.065645413 2.005971522 1.991786171 2.018475184 2.080069324 2.167004332 2.263235386 2.351932452 2.425009729 2.515539912 3.191530598
//
IT	4285
RD	17
LK	-421524.324511
QD	-160.755149 -> -141.648070
RI	0.0021929251
TR	0.081167	0.029885
MT	8.460064
MM	C_pi: 1.755312, n_recomb: 64398.084892
RS	0	0.000000	53.842737	8.529290	0.000132	0.000005
RS	1	0.007318	53.842737	9.153247	0.000142	0.000035
RS	2	0.015172	53.842737	9.822828	0.000153	0.000081
RS	3	0.023601	53.842737	10.541369	0.000164	0.000124
RS	4	0.032647	2.274983	267.188836	0.004149	0.003272
RS	5	0.042354	2.274983	285.520207	0.004434	0.003654
RS	6	0.052773	1.119096	618.485603	0.009604	0.007994
RS	7	0.063953	1.119096	657.024505	0.010203	0.008544
RS	8	0.075952	0.655013	1186.756068	0.018428	0.015525
RS	9	0.088829	0.655013	1248.168001	0.019382	0.016830
RS	10	0.102648	0.514663	1663.165326	0.025826	0.022859
RS	11	0.117479	0.514663	1732.761717	0.026907	0.024523
RS	12	0.133395	0.520960	1779.941391	0.027640	0.025645
RS	13	0.150475	0.520960	1846.873581	0.028679	0.027141
RS	14	0.168806	0.608024	1642.283139	0.025502	0.024469
RS	15	0.188479	0.608024	1704.870821	0.026474	0.025741
RS	16	0.209591	0.750399	1435.602509	0.022293	0.021920
RS	17	0.232248	0.750399	1493.723143	0.023195	0.023052
RS	18	0.256563	0.943543	1237.631064	0.019218	0.019293
RS	19	0.282658	0.943543	1291.195072	0.020050	0.020283
RS	20	0.310662	1.188122	1071.055299	0.016632	0.016949
RS	21	0.340716	1.188122	1120.214926	0.017395	0.017789
RS	22	0.372970	1.469454	948.163695	0.014723	0.015129
RS	23	0.407583	1.469454	993.541570	0.015428	0.015859
RS	24	0.444731	1.767063	866.207168	0.013451	0.013861
RS	25	0.484596	1.767063	908.672115	0.014110	0.014506
RS	26	0.527379	2.047801	822.628343	0.012774	0.013131
RS	27	0.573294	2.047801	863.160799	0.013404	0.013716
RS	28	0.622568	2.255492	821.909903	0.012763	0.013035
RS	29	0.675448	2.255492	861.583364	0.013379	0.013608
RS	30	0.732199	2.340235	869.394433	0.013500	0.013705
RS	31	0.793103	2.340235	909.037458	0.014116	0.014310
RS	32	0.858464	2.301881	964.244878	0.014973	0.015174
RS	33	0.928608	2.301881	1003.716338	0.015586	0.015828
RS	34	1.003886	2.196220	1091.709396	0.016953	0.017243
RS	35	1.084673	2.196220	1129.170807	0.017534	0.017912
RS	36	1.171372	2.092117	1221.447258	0.018967	0.019423
RS	37	1.264416	2.092117	1253.565029	0.019466	0.020017
RS	38	1.364270	2.028372	1321.569936	0.020522	0.021143
RS	39	1.471431	2.028372	1344.909505	0.020884	0.021574
RS	40	1.586435	2.012233	1373.951453	0.021335	0.022059
RS	41	1.709855	2.012233	1386.285594	0.021527	0.022278
RS	42	1.842308	2.038812	1374.899507	0.021350	0.022096
RS	43	1.984454	2.038812	1375.622843	0.021361	0.022100
RS	44	2.137003	2.101839	1329.818856	0.020650	0.021354
RS	45	2.300716	2.101839	1319.720060	0.020493	0.021167
RS	46	2.476410	2.191367	1251.270464	0.019430	0.020056
RS	47	2.664962	2.191367	1231.767505	0.019127	0.019716
RS	48	2.867314	2.290679	1155.124913	0.017937	0.018483
RS	49	3.084474	2.290679	1127.312270	0.017505	0.018024
RS	50	3.317527	2.382162	1052.748510	0.016348	0.016840
RS	51	3.567635	2.382162	1017.087318	0.015794	0.016275
RS	52	3.836048	2.457317	946.989783	0.014705	0.015176
RS	53	4.124104	2.457317	903.872617	0.014036	0.014507
RS	54	4.433242	2.550351	826.124203	0.012828	0.013293
RS	55	4.765003	2.550351	778.545040	0.012090	0.012557
RS	56	5.121044	2.550351	726.748749	0.011285	0.011752
RS	57	5.503141	2.550351	671.495562	0.010427	0.010889
RS	58	5.913202	3.260595	488.875345	0.007591	0.008008
RS	59	6.353273	3.260595	459.051491	0.007128	0.007534
RS	60	6.825550	3.260595	426.839129	0.006628	0.007017
RS	61	7.332391	3.260595	392.728869	0.006098	0.006466
RS	62	7.876324	3.260595	357.281250	0.005548	0.005890
RS	63	8.460064	3.260595	1908.783626	0.029640	0.031560
PA	4+25*2+4+6 0.081167102 0.029884583 8.460063959 53.842737027 2.274982740 1.119095530 0.655012915 0.514662797 0.520959769 0.608023990 0.750398934 0.943542503 1.188122126 1.469454078 1.767063379 2.047801119 2.255491879 2.340234942 2.301881482 2.196220451 2.092116656 2.028372305 2.012232554 2.038812230 2.101838543 2.191366639 2.290679308 2.382162182 2.457316566 2.550350686 3.260594568
//
IT	4557
RD	18
LK	-421486.847060
QD	-150.643801 -> -133.148143
RI	0.0019682858
TR	0.080120	0.030198
MT	8.519349
MM	C_pi: 1.779550, n_recomb: 65930.025559
RS	0	0.000000	61.694580	7.628399	0.000116	0.000004
RS	1	0.007330	61.694580	8.187505	0.000124	0.000031
RS	2	0.015198	61.694580	8.787583	0.000133	0.000072
RS	3	0.023642	61.694580	9.431636	0.000143	0.000110
RS	4	0.032705	2.343353	265.978589	0.004034	0.003225
RS	5	0.042432	2.343353	284.292724	0.004312	0.003594
RS	6	0.052873	1.159386	612.495657	0.009290	0.007818
RS	7	0.064079	1.159386	650.953149	0.009873	0.008336
RS	8	0.076106	0.670296	1190.926858	0.018063	0.015321
RS	9	0.089015	0.670296	1253.213723	0.019008	0.016584
RS	10	0.102870	0.520000	1692.048385	0.025664	0.022804
RS	11	0.117741	0.520000	1763.448416	0.026747	0.024447
RS	12	0.133702	0.523046	1823.396905	0.027657	0.025720
RS	13	0.150832	0.523046	1892.242786	0.028701	0.027209
RS	14	0.169219	0.609075	1686.633617	0.025582	0.024577
RS	15	0.188953	0.609075	1751.024308	0.026559	0.025847
RS	16	0.210134	0.751232	1475.456491	0.022379	0.022016
RS	17	0.232867	0.751232	1535.255391	0.023286	0.023149
RS	18	0.257267	0.944971	1271.590708	0.019287	0.019361
RS	19	0.283455	0.944971	1326.696594	0.020123	0.020353
RS	20	0.311563	1.191934	1098.728244	0.016665	0.016977
RS	21	0.341731	1.191934	1149.271944	0.017432	0.017820
RS	22	0.374111	1.478258	970.193209	0.014715	0.015113
RS	23	0.408864	1.478258	1016.791772	0.015422	0.015845
RS	24	0.446165	1.783683	883.654765	0.013403	0.013803
RS	25	0.486199	1.783683	927.194610	0.014063	0.014448
RS	26	0.529169	2.074209	836.732926	0.012691	0.013036
RS	27	0.575288	2.074209	878.234480	0.013321	0.013621
RS	28	0.624788	2.290725	834.307489	0.012654	0.012914
RS	29	0.677916	2.290725	874.913627	0.013270	0.013485
RS	30	0.734939	2.379495	882.203296	0.013381	0.013569
RS	31	0.796141	2.379495	922.833776	0.013997	0.014171
RS	32	0.861830	2.339137	979.891698	0.014863	0.015040
RS	33	0.932333	2.339137	1020.481234	0.015478	0.015691
RS	34	1.008005	2.227893	1112.394110	0.016872	0.017129
RS	35	1.089224	2.227893	1151.103651	0.017459	0.017796
RS	36	1.176396	2.118062	1248.224631	0.018933	0.019342
RS	37	1.269958	2.118062	1281.611041	0.019439	0.019939
RS	38	1.370378	2.050328	1353.819854	0.020534	0.021101
RS	39	1.478159	2.050328	1378.287589	0.020905	0.021538
RS	40	1.593841	2.032234	1409.840186	0.021384	0.022050
RS	41	1.718003	2.032234	1423.042457	0.021584	0.022279
RS	42	1.851265	2.058633	1412.206648	0.021420	0.022111
RS	43	1.994296	2.058633	1413.501482	0.021439	0.022126
RS	44	2.147812	2.122955	1366.558460	0.020727	0.021383
RS	45	2.312580	2.122955	1356.768068	0.020579	0.021208
RS	46	2.489426	2.214886	1286.128331	0.019507	0.020094
RS	47	2.679236	2.214886	1266.727572	0.019213	0.019767
RS	48	2.882958	2.317060	1187.650102	0.018014	0.018529
RS	49	3.101614	2.317060	1159.758296	0.017591	0.018082
RS	50	3.336298	2.411113	1083.077115	0.016428	0.016896
RS	51	3.588185	2.411113	1047.128950	0.015882	0.016343
RS	52	3.858535	2.488147	975.315334	0.014793	0.015245
RS	53	4.148702	2.488147	931.652882	0.014131	0.014586
RS	54	4.460139	2.583424	851.884483	0.012921	0.013371
RS	55	4.794405	2.583424	803.547687	0.012188	0.012643
RS	56	5.153173	2.583424	750.797813	0.011388	0.011844
RS	57	5.538240	2.583424	694.403146	0.010532	0.010985
RS	58	5.951532	3.326797	502.631680	0.007624	0.008028
RS	59	6.395120	3.326797	472.863289	0.007172	0.007568
RS	60	6.871223	3.326797	440.565161	0.006682	0.007063
RS	61	7.382226	3.326797	406.221353	0.006161	0.006522
RS	62	7.930686	3.326797	370.390287	0.005618	0.005955
RS	63	8.519349	3.326797	2006.801407	0.030438	0.032367
PA	4+25*2+4+6 0.080119941 0.030197628 8.519348694 61.694580334 2.343353112 1.159386453 0.670295754 0.519999982 0.523046438 0.609074691 0.751231577 0.944970537 1.191933813 1.478257551 1.783683061 2.074208711 2.290725336 2.379494922 2.339136989 2.227893163 2.118062210 2.050327820 2.032234442 2.058633065 2.122955127 2.214885812 2.317060079 2.411112953 2.488147385 2.583423795 3.326796982
//
IT	4198
RD	19
LK	-421452.523113
QD	-141.378093 -> -125.336216
RI	0.0017740004
TR	0.079131	0.030498
MT	8.575766
MM	C_pi: 1.802927, n_recomb: 67418.551680
RS	0	0.000000	70.198990	6.861888	0.000102	0.000004
RS	1	0.007341	70.198990	7.365695	0.000109	0.000028
RS	2	0.015222	70.198990	7.906496	0.000117	0.000064
RS	3	0.023680	70.198990	8.487009	0.000126	0.000098
RS	4	0.032760	2.404251	265.476877	0.003938	0.003187
RS	5	0.042506	2.404251	283.814938	0.004210	0.003545
RS	6	0.052968	1.198870	606.881380	0.009002	0.007653
RS	7	0.064198	1.198870	645.253694	0.009571	0.008143
RS	8	0.076252	0.685469	1194.226337	0.017714	0.015122
RS	9	0.089191	0.685469	1257.315551	0.018649	0.016345
RS	10	0.103080	0.525305	1719.200831	0.025500	0.022742
RS	11	0.117989	0.525305	1792.336697	0.026585	0.024366
RS	12	0.133992	0.525149	1865.129655	0.027665	0.025785
RS	13	0.151170	0.525149	1935.837167	0.028714	0.027267
RS	14	0.169609	0.610139	1729.592274	0.025655	0.024678
RS	15	0.189402	0.610139	1795.739390	0.026636	0.025946
RS	16	0.210648	0.752005	1514.299428	0.022461	0.022109
RS	17	0.233454	0.752005	1575.734484	0.023372	0.023242
RS	18	0.257933	0.946174	1304.856774	0.019355	0.019428
RS	19	0.284210	0.946174	1361.468128	0.020194	0.020424
RS	20	0.312416	1.195253	1125.899881	0.016700	0.017008
RS	21	0.342693	1.195253	1177.796442	0.017470	0.017854
RS	22	0.375192	1.486245	991.798973	0.014711	0.015101
RS	23	0.410078	1.486245	1039.589660	0.015420	0.015835
RS	24	0.447524	1.799190	900.684864	0.013360	0.013750
RS	25	0.487719	1.799190	945.270844	0.014021	0.014396
RS	26	0.530865	2.099325	850.383320	0.012613	0.012947
RS	27	0.577179	2.099325	892.822711	0.013243	0.013532
RS	28	0.626892	2.324665	846.178108	0.012551	0.012798
RS	29	0.680256	2.324665	887.681677	0.013167	0.013368
RS	30	0.737536	2.417628	894.358079	0.013266	0.013439
RS	31	0.799022	2.417628	935.936467	0.013882	0.014038
RS	32	0.865022	2.375500	994.702526	0.014754	0.014910
RS	33	0.935867	2.375500	1036.368834	0.015372	0.015558
RS	34	1.011913	2.258888	1132.040430	0.016791	0.017016
RS	35	1.093542	2.258888	1171.961307	0.017383	0.017682
RS	36	1.181163	2.143485	1273.799803	0.018894	0.019260
RS	37	1.275217	2.143485	1308.429901	0.019408	0.019860
RS	38	1.376176	2.071841	1384.788075	0.020540	0.021056
RS	39	1.484546	2.071841	1410.374820	0.020920	0.021500
RS	40	1.600872	2.051799	1444.457810	0.021425	0.022039
RS	41	1.725738	2.051799	1458.534156	0.021634	0.022276
RS	42	1.859771	2.077956	1448.324924	0.021483	0.022123
RS	43	2.003643	2.077956	1450.208524	0.021511	0.022149
RS	44	2.158077	2.143452	1402.236777	0.020799	0.021410
RS	45	2.323849	2.143452	1392.778438	0.020659	0.021247
RS	46	2.501791	2.237616	1320.071560	0.019580	0.020129
RS	47	2.692796	2.237616	1300.798641	0.019294	0.019814
RS	48	2.897823	2.342456	1219.404349	0.018087	0.018572
RS	49	3.117902	2.342456	1191.458436	0.017673	0.018138
RS	50	3.354137	2.438884	1112.762458	0.016505	0.016950
RS	51	3.607715	2.438884	1076.551172	0.015968	0.016408
RS	52	3.879909	2.517619	1003.108822	0.014879	0.015312
RS	53	4.172086	2.517619	958.923718	0.014223	0.014663
RS	54	4.485712	2.614901	877.225090	0.013012	0.013447
RS	55	4.822362	2.614901	828.148589	0.012284	0.012726
RS	56	5.183726	2.614901	774.466856	0.011487	0.011933
RS	57	5.571620	2.614901	716.955876	0.010634	0.011078
RS	58	5.987990	3.390315	516.120236	0.007655	0.008049
RS	59	6.434926	3.390315	486.409151	0.007215	0.007601
RS	60	6.914674	3.390315	454.032771	0.006735	0.007107
RS	61	7.429641	3.390315	419.468456	0.006222	0.006577
RS	62	7.982413	3.390315	383.272110	0.005685	0.006017
RS	63	8.575766	3.390315	2104.181344	0.031211	0.033149
PA	4+25*2+4+6 0.079130754 0.030497524 8.575766500 70.198989862 2.404251294 1.198870181 0.685468846 0.525305234 0.525149446 0.610139405 0.752005322 0.946173631 1.195253025 1.486245344 1.799189858 2.099324895 2.324665373 2.417627621 2.375499735 2.258888061 2.143485194 2.071840525 2.051799459 2.077955523 2.143452256 2.237616054 2.342455846 2.438884156 2.517618582 2.614900601 3.390315044
//
IT	4404
RD	20
LK	-421421.044520
QD	-132.870660 -> -118.143154
RI	0.0016051589
TR	0.078195	0.030785
MT	8.629548
MM	C_pi: 1.825488, n_recomb: 68864.684745
RS	0	0.000000	79.358842	6.205339	0.000090	0.000003
RS	1	0.007352	79.358842	6.661685	0.000097	0.000025
RS	2	0.015244	79.358842	7.151603	0.000104	0.000058
RS	3	0.023717	79.358842	7.677564	0.000111	0.000088
RS	4	0.032812	2.458024	265.593766	0.003857	0.003157
RS	5	0.042576	2.458024	283.992164	0.004124	0.003507
RS	6	0.053058	1.237538	601.612250	0.008736	0.007498
RS	7	0.064311	1.237538	639.897080	0.009292	0.007963
RS	8	0.076390	0.700525	1196.748378	0.017378	0.014927
RS	9	0.089358	0.700525	1260.572615	0.018305	0.016113
RS	10	0.103280	0.530568	1744.744812	0.025336	0.022676
RS	11	0.118224	0.530568	1819.550871	0.026422	0.024282
RS	12	0.134268	0.527259	1905.219656	0.027666	0.025843
RS	13	0.151491	0.527259	1977.737715	0.028719	0.027317
RS	14	0.169980	0.611213	1771.201150	0.025720	0.024772
RS	15	0.189828	0.611213	1839.058985	0.026705	0.026038
RS	16	0.211136	0.752725	1552.152577	0.022539	0.022198
RS	17	0.234010	0.752725	1615.182428	0.023454	0.023331
RS	18	0.258566	0.947176	1337.436851	0.019421	0.019496
RS	19	0.284927	0.947176	1395.517806	0.020265	0.020493
RS	20	0.313226	1.198127	1152.576433	0.016737	0.017040
RS	21	0.343606	1.198127	1205.795176	0.017510	0.017889
RS	22	0.376219	1.493490	1012.985830	0.014710	0.015094
RS	23	0.411230	1.493490	1061.940685	0.015421	0.015829
RS	24	0.448814	1.813668	917.307715	0.013320	0.013702
RS	25	0.489162	1.813668	962.911950	0.013983	0.014349
RS	26	0.532476	2.123228	863.598584	0.012541	0.012864
RS	27	0.578975	2.123228	906.945809	0.013170	0.013449
RS	28	0.628892	2.357379	857.548369	0.012453	0.012689
RS	29	0.682478	2.357379	899.915649	0.013068	0.013257
RS	30	0.740005	2.454680	905.896216	0.013155	0.013315
RS	31	0.801760	2.454680	948.384577	0.013772	0.013911
RS	32	0.868056	2.410995	1008.727123	0.014648	0.014785
RS	33	0.939226	2.410995	1051.430147	0.015268	0.015430
RS	34	1.015628	2.289220	1150.703763	0.016710	0.016906
RS	35	1.097647	2.289220	1191.799476	0.017306	0.017571
RS	36	1.185696	2.168387	1298.231201	0.018852	0.019179
RS	37	1.280218	2.168387	1334.079061	0.019372	0.019781
RS	38	1.381689	2.092907	1414.528873	0.020541	0.021010
RS	39	1.490620	2.092907	1441.223326	0.020928	0.021460
RS	40	1.607559	2.070929	1477.847878	0.021460	0.022024
RS	41	1.733096	2.070929	1492.801407	0.021677	0.022270
RS	42	1.867861	2.096792	1483.284797	0.021539	0.022132
RS	43	2.012535	2.096792	1485.771427	0.021575	0.022168
RS	44	2.167845	2.163358	1436.871195	0.020865	0.021433
RS	45	2.334572	2.163358	1427.765872	0.020733	0.021282
RS	46	2.513558	2.259599	1353.110220	0.019649	0.020162
RS	47	2.705702	2.259599	1333.988318	0.019371	0.019859
RS	48	2.911972	2.366929	1250.388531	0.018157	0.018614
RS	49	3.133406	2.366929	1222.411819	0.017751	0.018191
RS	50	3.371120	2.465555	1141.799624	0.016580	0.017003
RS	51	3.626311	2.465555	1105.347943	0.016051	0.016472
RS	52	3.900262	2.545829	1030.359973	0.014962	0.015378
RS	53	4.194354	2.545829	985.674526	0.014313	0.014737
RS	54	4.510067	2.644898	902.134295	0.013100	0.013522
RS	55	4.848991	2.644898	852.336178	0.012377	0.012807
RS	56	5.212831	2.644898	797.744444	0.011584	0.012020
RS	57	5.603421	2.644898	739.142435	0.010733	0.011168
RS	58	6.022726	3.451304	529.338419	0.007687	0.008069
RS	59	6.472857	3.451304	499.686624	0.007256	0.007633
RS	60	6.956082	3.451304	467.239264	0.006785	0.007150
RS	61	7.474832	3.451304	432.466901	0.006280	0.006629
RS	62	8.031719	3.451304	395.922576	0.005749	0.006077
RS	63	8.629548	3.451304	2200.804824	0.031958	0.033905
PA	4+25*2+4+6 0.078194950 0.030784852 8.629548239 79.358842167 2.458023745 1.237537660 0.700525188 0.530567674 0.527258656 0.611212672 0.752724641 0.947176132 1.198126668 1.493490353 1.813668125 2.123227636 2.357379037 2.454680238 2.410994854 2.289219810 2.168387477 2.092907156 2.070928631 2.096791514 2.163358241 2.259599012 2.366928659 2.465555264 2.545828993 2.644898082 3.451304161
//
IT	4068
RD	21
LK	-421392.139666
QD	-125.045344 -> -111.508493
RI	0.0014577000
TR	0.077309	0.031060
MT	8.680836
MM	C_pi: 1.847262, n_recomb: 70269.440865
RS	0	0.000000	89.174937	5.639371	0.000080	0.000003
RS	1	0.007362	89.174937	6.054730	0.000086	0.000023
RS	2	0.015266	89.174937	6.500696	0.000093	0.000052
RS	3	0.023751	89.174937	6.979529	0.000099	0.000079
RS	4	0.032861	2.504794	266.281165	0.003789	0.003134
RS	5	0.042642	2.504794	284.773984	0.004053	0.003477
RS	6	0.053144	1.275379	596.660843	0.008491	0.007352
RS	7	0.064418	1.275379	634.856957	0.009035	0.007795
RS	8	0.076522	0.715462	1198.566956	0.017057	0.014736
RS	9	0.089517	0.715462	1263.063304	0.017975	0.015888
RS	10	0.103469	0.535783	1768.771304	0.025171	0.022607
RS	11	0.118448	0.535783	1845.183585	0.026259	0.024194
RS	12	0.134529	0.529365	1943.740842	0.027661	0.025893
RS	13	0.151795	0.529365	2018.019130	0.028718	0.027361
RS	14	0.170332	0.612288	1811.502408	0.025779	0.024859
RS	15	0.190233	0.612288	1881.025937	0.026769	0.026123
RS	16	0.211599	0.753394	1589.031265	0.022613	0.022283
RS	17	0.234539	0.753394	1653.615082	0.023532	0.023416
RS	18	0.259167	0.947996	1369.338491	0.019487	0.019562
RS	19	0.285608	0.947996	1428.853576	0.020334	0.020562
RS	20	0.313995	1.200595	1178.760933	0.016775	0.017075
RS	21	0.344473	1.200595	1233.271511	0.017551	0.017927
RS	22	0.377194	1.500048	1033.761636	0.014711	0.015089
RS	23	0.412324	1.500048	1083.853235	0.015424	0.015826
RS	24	0.450040	1.827184	933.534720	0.013285	0.013658
RS	25	0.490533	1.827184	980.130099	0.013948	0.014306
RS	26	0.534007	2.145979	876.396469	0.012472	0.012786
RS	27	0.580681	2.145979	920.622609	0.013101	0.013371
RS	28	0.630792	2.388914	868.444018	0.012359	0.012585
RS	29	0.684591	2.388914	911.642654	0.012974	0.013151
RS	30	0.742351	2.490682	916.853220	0.013048	0.013196
RS	31	0.804364	2.490682	960.215084	0.013665	0.013789
RS	32	0.870941	2.445638	1022.009616	0.014544	0.014664
RS	33	0.942420	2.445638	1065.710428	0.015166	0.015306
RS	34	1.019161	2.318882	1168.440331	0.016628	0.016798
RS	35	1.101551	2.318882	1210.674657	0.017229	0.017463
RS	36	1.190007	2.192760	1321.573849	0.018807	0.019099
RS	37	1.284974	2.192760	1358.612653	0.019334	0.019703
RS	38	1.386933	2.113516	1443.092636	0.020537	0.020963
RS	39	1.496398	2.113516	1470.881537	0.020932	0.021418
RS	40	1.613922	2.089612	1510.052701	0.021489	0.022008
RS	41	1.740097	2.089612	1525.883829	0.021715	0.022262
RS	42	1.875562	2.115138	1517.117728	0.021590	0.022139
RS	43	2.020998	2.115138	1520.218705	0.021634	0.022184
RS	44	2.177142	2.182677	1470.484960	0.020926	0.021455
RS	45	2.344781	2.182677	1461.750558	0.020802	0.021314
RS	46	2.524761	2.280859	1385.253692	0.019713	0.020193
RS	47	2.717990	2.280859	1366.303695	0.019444	0.019902
RS	48	2.925445	2.390515	1280.606388	0.018224	0.018654
RS	49	3.148172	2.390515	1252.620234	0.017826	0.018242
RS	50	3.387296	2.491179	1170.185506	0.016653	0.017054
RS	51	3.644024	2.491179	1133.514896	0.016131	0.016533
RS	52	3.919651	2.572844	1057.061670	0.015043	0.015442
RS	53	4.215570	2.572844	1011.897460	0.014400	0.014810
RS	54	4.533273	2.673503	926.600798	0.013186	0.013595
RS	55	4.874365	2.673503	876.099304	0.012468	0.012886
RS	56	5.240568	2.673503	820.619577	0.011678	0.012103
RS	57	5.633730	2.673503	760.951990	0.010829	0.011255
RS	58	6.055835	3.509884	542.283500	0.007717	0.008090
RS	59	6.509016	3.509884	512.693135	0.007296	0.007664
RS	60	6.995558	3.509884	480.181906	0.006833	0.007192
RS	61	7.517919	3.509884	445.213503	0.006336	0.006679
RS	62	8.078734	3.509884	408.337811	0.005811	0.006134
RS	63	8.680836	3.509884	2296.566268	0.032682	0.034637
PA	4+25*2+4+6 0.077308870 0.031060354 8.680836218 89.174936744 2.504794308 1.275378665 0.715461627 0.535782900 0.529364521 0.612287536 0.753393681 0.947996326 1.200595304 1.500047846 1.827183600 2.145979049 2.388914143 2.490681946 2.445638465 2.318881997 2.192760165 2.113516357 2.089612051 2.115138359 2.182677477 2.280859468 2.390514968 2.491178956 2.572844144 2.673503035 3.509883828
//
IT	4151
RD	22
LK	-421365.567347
QD	-117.835128 -> -105.378826
RI	0.0013280253
TR	0.076469	0.031324
MT	8.729846
MM	C_pi: 1.868293, n_recomb: 71633.909773
RS	0	0.000000	99.692554	5.146148	0.000072	0.000003
RS	1	0.007371	99.692554	5.525723	0.000077	0.000021
RS	2	0.015286	99.692554	5.933313	0.000083	0.000047
RS	3	0.023784	99.692554	6.370991	0.000089	0.000071
RS	4	0.032908	2.545010	267.471294	0.003734	0.003117
RS	5	0.042706	2.545010	286.088874	0.003994	0.003455
RS	6	0.053225	1.312401	591.998549	0.008264	0.007215
RS	7	0.064519	1.312401	630.105448	0.008796	0.007639
RS	8	0.076647	0.730270	1199.764011	0.016749	0.014550
RS	9	0.089668	0.730270	1264.874459	0.017657	0.015670
RS	10	0.103649	0.540944	1791.386229	0.025008	0.022534
RS	11	0.118660	0.540944	1869.343114	0.026096	0.024105
RS	12	0.134778	0.531463	1980.759557	0.027651	0.025937
RS	13	0.152084	0.531463	2056.748949	0.028712	0.027398
RS	14	0.170666	0.613363	1850.532842	0.025833	0.024942
RS	15	0.190618	0.613363	1921.678108	0.026826	0.026203
RS	16	0.212040	0.754020	1624.952645	0.022684	0.022366
RS	17	0.235041	0.754020	1691.050509	0.023607	0.023498
RS	18	0.259738	0.948656	1400.570233	0.019552	0.019628
RS	19	0.286256	0.948656	1461.484700	0.020402	0.020630
RS	20	0.314728	1.202699	1204.460860	0.016814	0.017111
RS	21	0.345298	1.202699	1260.233594	0.017593	0.017965
RS	22	0.378122	1.505979	1054.133946	0.014716	0.015087
RS	23	0.413366	1.505979	1105.335590	0.015430	0.015826
RS	24	0.451208	1.839811	949.376471	0.013253	0.013619
RS	25	0.491839	1.839811	996.936794	0.013917	0.014266
RS	26	0.535465	2.167652	888.794357	0.012407	0.012713
RS	27	0.582307	2.167652	933.871710	0.013037	0.013297
RS	28	0.632602	2.419333	878.889822	0.012269	0.012486
RS	29	0.686604	2.419333	922.888956	0.012883	0.013051
RS	30	0.744587	2.525675	927.264692	0.012944	0.013081
RS	31	0.806844	2.525675	971.465247	0.013562	0.013672
RS	32	0.873690	2.479455	1034.596618	0.014443	0.014547
RS	33	0.945463	2.479455	1079.257714	0.015066	0.015187
RS	34	1.022527	2.347894	1185.301409	0.016547	0.016693
RS	35	1.105272	2.347894	1228.638789	0.017152	0.017357
RS	36	1.194116	2.216612	1343.883345	0.018760	0.019019
RS	37	1.289509	2.216612	1382.085846	0.019294	0.019626
RS	38	1.391934	2.133675	1470.531607	0.020528	0.020915
RS	39	1.501908	2.133675	1499.400224	0.020931	0.021376
RS	40	1.619989	2.107860	1541.115816	0.021514	0.021990
RS	41	1.746775	2.107860	1557.822817	0.021747	0.022252
RS	42	1.882906	2.133014	1549.857070	0.021636	0.022143
RS	43	2.029071	2.133014	1553.581278	0.021688	0.022198
RS	44	2.186011	2.201440	1503.100674	0.020983	0.021474
RS	45	2.354520	2.201440	1494.752782	0.020867	0.021343
RS	46	2.535449	2.301439	1416.517119	0.019774	0.020222
RS	47	2.729716	2.301439	1397.757769	0.019513	0.019942
RS	48	2.938302	2.413274	1310.064122	0.018288	0.018692
RS	49	3.162264	2.413274	1282.088331	0.017898	0.018291
RS	50	3.402735	2.515830	1197.920228	0.016723	0.017103
RS	51	3.660931	2.515830	1161.051140	0.016208	0.016592
RS	52	3.938160	2.598752	1083.209989	0.015121	0.015504
RS	53	4.235824	2.598752	1037.588045	0.014485	0.014880
RS	54	4.555430	2.700821	950.617669	0.013270	0.013666
RS	55	4.898595	2.700821	899.431031	0.012556	0.012963
RS	56	5.267056	2.700821	843.085274	0.011769	0.012184
RS	57	5.662676	2.700821	782.377482	0.010922	0.011339
RS	58	6.087460	3.566200	554.955132	0.007747	0.008110
RS	59	6.543555	3.566200	525.428331	0.007335	0.007695
RS	60	7.033270	3.566200	492.860032	0.006880	0.007231
RS	61	7.559084	3.566200	457.707009	0.006390	0.006727
RS	62	8.123657	3.566200	420.515745	0.005870	0.006189
RS	63	8.729846	3.566200	2391.371602	0.033383	0.035346
PA	4+25*2+4+6 0.076468594 0.031324498 8.729845549 99.692553784 2.545009646 1.312401495 0.730269961 0.540943876 0.531462894 0.613363122 0.754020207 0.948656305 1.202699414 1.505978936 1.839811011 2.167652173 2.419333285 2.525675005 2.479455100 2.347894117 2.216612153 2.133674687 2.107860206 2.133014118 2.201440169 2.301439007 2.413273939 2.515829981 2.598752291 2.700821272 3.566200033
//
IT	3597
RD	23
LK	-421341.111705
QD	-111.180756 -> -99.706806
RI	0.0012134890
TR	0.075671	0.031578
MT	8.776734
MM	C_pi: 1.888612, n_recomb: 72959.044238
RS	0	0.000000	110.958660	4.712403	0.000065	0.000003
RS	1	0.007380	110.958660	5.060456	0.000069	0.000019
RS	2	0.015305	110.958660	5.434236	0.000074	0.000043
RS	3	0.023815	110.958660	5.835648	0.000080	0.000064
RS	4	0.032953	2.579115	269.107183	0.003688	0.003106
RS	5	0.042766	2.579115	287.876647	0.003946	0.003439
RS	6	0.053302	1.348612	587.600130	0.008054	0.007085
RS	7	0.064616	1.348612	625.617842	0.008575	0.007492
RS	8	0.076765	0.744951	1200.395491	0.016453	0.014368
RS	9	0.089811	0.744951	1266.065854	0.017353	0.015459
RS	10	0.103820	0.546045	1812.681848	0.024845	0.022459
RS	11	0.118862	0.546045	1892.123789	0.025934	0.024013
RS	12	0.135015	0.533545	2016.353145	0.027637	0.025975
RS	13	0.152360	0.533545	2094.005528	0.028701	0.027429
RS	14	0.170985	0.614435	1888.333795	0.025882	0.025018
RS	15	0.190984	0.614435	1961.057676	0.026879	0.026277
RS	16	0.212460	0.754607	1659.935951	0.022752	0.022445
RS	17	0.235521	0.754607	1727.508637	0.023678	0.023577
RS	18	0.260283	0.949174	1431.137161	0.019616	0.019694
RS	19	0.286873	0.949174	1493.416738	0.020469	0.020697
RS	20	0.315425	1.204478	1229.675708	0.016854	0.017148
RS	21	0.346085	1.204478	1286.681266	0.017636	0.018005
RS	22	0.379008	1.511337	1074.106281	0.014722	0.015089
RS	23	0.414360	1.511337	1126.391750	0.015439	0.015828
RS	24	0.452321	1.851609	964.843663	0.013224	0.013583
RS	25	0.493084	1.851609	1013.343491	0.013889	0.014231
RS	26	0.536856	2.188308	900.806853	0.012347	0.012644
RS	27	0.583858	2.188308	946.708710	0.012976	0.013228
RS	28	0.634328	2.448682	888.909148	0.012184	0.012392
RS	29	0.688524	2.448682	933.679231	0.012797	0.012955
RS	30	0.746720	2.559695	937.160292	0.012845	0.012972
RS	31	0.809210	2.559695	982.166125	0.013462	0.013561
RS	32	0.876313	2.512465	1046.527389	0.014344	0.014433
RS	33	0.948368	2.512465	1092.112478	0.014969	0.015071
RS	34	1.025740	2.376264	1201.334385	0.016466	0.016591
RS	35	1.108824	2.376264	1245.739814	0.017075	0.017253
RS	36	1.198038	2.239946	1365.209144	0.018712	0.018941
RS	37	1.293838	2.239946	1404.547656	0.019251	0.019549
RS	38	1.396707	2.153383	1496.891829	0.020517	0.020867
RS	39	1.507169	2.153383	1526.824041	0.020927	0.021333
RS	40	1.625783	2.125675	1571.077224	0.021534	0.021970
RS	41	1.753151	2.125675	1588.656254	0.021775	0.022240
RS	42	1.889919	2.150424	1581.535333	0.021677	0.022146
RS	43	2.036782	2.150424	1585.889107	0.021737	0.022209
RS	44	2.194483	2.219663	1534.739006	0.021036	0.021491
RS	45	2.363823	2.219663	1526.790856	0.020927	0.021371
RS	46	2.545660	2.321366	1446.912955	0.019832	0.020249
RS	47	2.740918	2.321366	1428.360887	0.019578	0.019980
RS	48	2.950587	2.435248	1338.765953	0.018350	0.018729
RS	49	3.175730	2.435248	1310.818776	0.017967	0.018338
RS	50	3.417489	2.539561	1225.003871	0.016790	0.017151
RS	51	3.677090	2.539561	1187.955493	0.016282	0.016649
RS	52	3.955851	2.623622	1108.798805	0.015198	0.015565
RS	53	4.255186	2.623622	1062.739649	0.014566	0.014947
RS	54	4.576612	2.726938	974.175828	0.013352	0.013735
RS	55	4.921760	2.726938	922.322371	0.012642	0.013038
RS	56	5.292382	2.726938	865.132630	0.011858	0.012263
RS	57	5.690356	2.726938	803.410097	0.011012	0.011420
RS	58	6.117703	3.620376	567.350998	0.007776	0.008130
RS	59	6.576588	3.620376	537.890020	0.007372	0.007724
RS	60	7.069341	3.620376	505.271323	0.006925	0.007270
RS	61	7.598461	3.620376	469.944743	0.006441	0.006773
RS	62	8.166631	3.620376	432.453148	0.005927	0.006242
RS	63	8.776734	3.620376	2485.129501	0.034062	0.036033
PA	4+25*2+4+6 0.075670859 0.031577809 8.776734368 110.958659663 2.579115400 1.348611639 0.744950910 0.546044811 0.533545003 0.614434748 0.754607029 0.949173798 1.204477525 1.511337448 1.851608920 2.188307977 2.448681581 2.559694929 2.512464813 2.376263847 2.239945669 2.153383040 2.125674706 2.150423826 2.219663456 2.321365808 2.435248445 2.539560984 2.623622202 2.726937622 3.620375519
//
IT	4084
RD	24
LK	-421318.581356
QD	-105.030234 -> -94.450787
RI	0.0011118493
TR	0.074913	0.031821
MT	8.821617
MM	C_pi: 1.908249, n_recomb: 74246.059081
RS	0	0.000000	123.002886	4.328738	0.000058	0.000002
RS	1	0.007389	123.002886	4.648862	0.000063	0.000017
RS	2	0.015324	123.002886	4.992681	0.000067	0.000039
RS	3	0.023845	123.002886	5.361954	0.000072	0.000059
RS	4	0.032996	2.607495	271.147459	0.003652	0.003100
RS	5	0.042823	2.607495	290.093605	0.003907	0.003430
RS	6	0.053376	1.384044	583.432827	0.007858	0.006963
RS	7	0.064708	1.384044	621.361188	0.008369	0.007354
RS	8	0.076879	0.759504	1200.516325	0.016169	0.014191
RS	9	0.089948	0.759504	1266.696161	0.017061	0.015255
RS	10	0.103983	0.551083	1832.739792	0.024685	0.022382
RS	11	0.119055	0.551083	1913.609345	0.025774	0.023921
RS	12	0.135241	0.535609	2050.577758	0.027619	0.026009
RS	13	0.152623	0.535609	2129.846186	0.028686	0.027456
RS	14	0.171289	0.615504	1924.935593	0.025926	0.025090
RS	15	0.191334	0.615504	1999.196000	0.026927	0.026346
RS	16	0.212861	0.755163	1693.993892	0.022816	0.022521
RS	17	0.235977	0.755163	1763.003059	0.023745	0.023652
RS	18	0.260803	0.949566	1461.048950	0.019678	0.019759
RS	19	0.287462	0.949566	1524.660106	0.020535	0.020763
RS	20	0.316091	1.205959	1254.415869	0.016895	0.017187
RS	21	0.346836	1.205959	1312.625616	0.017679	0.018045
RS	22	0.379852	1.516169	1093.688725	0.014731	0.015092
RS	23	0.415308	1.516169	1147.032527	0.015449	0.015833
RS	24	0.453383	1.862643	979.944265	0.013199	0.013550
RS	25	0.494272	1.862643	1029.358922	0.013864	0.014199
RS	26	0.538183	2.208002	912.451990	0.012290	0.012579
RS	27	0.585337	2.208002	959.152792	0.012919	0.013163
RS	28	0.635976	2.477013	898.523616	0.012102	0.012302
RS	29	0.690357	2.477013	944.036438	0.012715	0.012864
RS	30	0.748756	2.592777	946.571378	0.012749	0.012866
RS	31	0.811469	2.592777	992.350621	0.013366	0.013453
RS	32	0.878817	2.544684	1057.844587	0.014248	0.014324
RS	33	0.951141	2.544684	1104.318843	0.014874	0.014960
RS	34	1.028809	2.403996	1216.590908	0.016386	0.016491
RS	35	1.112215	2.403996	1262.030271	0.016998	0.017153
RS	36	1.201785	2.262755	1385.610114	0.018662	0.018863
RS	37	1.297972	2.262755	1426.056855	0.019207	0.019474
RS	38	1.401267	2.172637	1522.228790	0.020502	0.020819
RS	39	1.512195	2.172637	1553.207415	0.020920	0.021289
RS	40	1.631318	2.143053	1599.986193	0.021550	0.021949
RS	41	1.759244	2.143053	1618.431620	0.021798	0.022226
RS	42	1.896621	2.167372	1612.192573	0.021714	0.022146
RS	43	2.044150	2.167372	1617.180129	0.021781	0.022219
RS	44	2.202579	2.237357	1565.432593	0.021084	0.021507
RS	45	2.372715	2.237357	1557.895112	0.020983	0.021396
RS	46	2.555421	2.340660	1476.464668	0.019886	0.020275
RS	47	2.751628	2.340660	1458.134434	0.019639	0.020015
RS	48	2.962332	2.456470	1366.727664	0.018408	0.018764
RS	49	3.188605	2.456470	1338.825601	0.018032	0.018383
RS	50	3.431597	2.562417	1251.445062	0.016855	0.017198
RS	51	3.692543	2.562417	1214.235336	0.016354	0.016704
RS	52	3.972771	2.647506	1133.833296	0.015271	0.015623
RS	53	4.273704	2.647506	1087.356386	0.014645	0.015012
RS	54	4.596873	2.751919	997.275717	0.013432	0.013802
RS	55	4.943920	2.751919	944.773294	0.012725	0.013110
RS	56	5.316611	2.751919	886.761106	0.011944	0.012339
RS	57	5.716839	2.751919	824.048764	0.011099	0.011499
RS	58	6.146640	3.672509	579.474098	0.007805	0.008149
RS	59	6.608198	3.672509	550.080982	0.007409	0.007753
RS	60	7.103861	3.672509	517.418097	0.006969	0.007307
RS	61	7.636147	3.672509	481.928337	0.006491	0.006818
RS	62	8.207764	3.672509	444.150784	0.005982	0.006293
RS	63	8.821617	3.672509	2577.776212	0.034719	0.036697
PA	4+25*2+4+6 0.074912897 0.031820889 8.821617184 123.002886218 2.607495297 1.384043729 0.759504285 0.551083317 0.535609318 0.615503705 0.755162598 0.949565977 1.205959322 1.516169486 1.862643162 2.208002365 2.477012770 2.592776924 2.544684210 2.403996247 2.262754717 2.172636812 2.143053396 2.167371670 2.237357030 2.340660140 2.456469975 2.562416587 2.647505818 2.751919085 3.672509162
//
IT	4744
RD	25
LK	-421297.803990
QD	-99.336756 -> -89.573079
RI	0.0010215584
TR	0.074192	0.032054
MT	8.864653
MM	C_pi: 1.927234, n_recomb: 75495.720742
RS	0	0.000000	135.822764	3.988543	0.000053	0.000002
RS	1	0.007397	135.822764	4.283865	0.000057	0.000016
RS	2	0.015341	135.822764	4.601075	0.000061	0.000035
RS	3	0.023873	135.822764	4.941801	0.000065	0.000054
RS	4	0.033036	2.630555	273.553492	0.003623	0.003098
RS	5	0.042877	2.630555	292.698906	0.003877	0.003426
RS	6	0.053446	1.418652	579.498810	0.007676	0.006847
RS	7	0.064797	1.418652	617.339219	0.008177	0.007225
RS	8	0.076987	0.773924	1200.180165	0.015897	0.014019
RS	9	0.090079	0.773924	1266.822630	0.016780	0.015057
RS	10	0.104139	0.556053	1851.641968	0.024526	0.022304
RS	11	0.119239	0.556053	1933.883651	0.025616	0.023828
RS	12	0.135457	0.537651	2083.490956	0.027597	0.026037
RS	13	0.152874	0.537651	2164.329309	0.028668	0.027478
RS	14	0.171579	0.616566	1960.373793	0.025967	0.025158
RS	15	0.191668	0.616566	2036.129311	0.026970	0.026411
RS	16	0.213243	0.755684	1727.152555	0.022877	0.022594
RS	17	0.236414	0.755684	1797.560488	0.023810	0.023725
RS	18	0.261299	0.949849	1490.304614	0.019740	0.019822
RS	19	0.288025	0.949849	1555.214110	0.020600	0.020828
RS	20	0.316727	1.207176	1278.678674	0.016937	0.017226
RS	21	0.347553	1.207176	1338.064191	0.017724	0.018087
RS	22	0.380659	1.520520	1112.881792	0.014741	0.015098
RS	23	0.416214	1.520520	1167.258746	0.015461	0.015840
RS	24	0.454399	1.872954	994.689980	0.013175	0.013520
RS	25	0.495408	1.872954	1044.995473	0.013842	0.014170
RS	26	0.539451	2.226799	923.735314	0.012236	0.012517
RS	27	0.586752	2.226799	971.210125	0.012864	0.013101
RS	28	0.637552	2.504369	907.750217	0.012024	0.012216
RS	29	0.692110	2.504369	953.978596	0.012636	0.012778
RS	30	0.750703	2.624960	955.518599	0.012657	0.012765
RS	31	0.813630	2.624960	1002.040484	0.013273	0.013350
RS	32	0.881212	2.576145	1068.574400	0.014154	0.014218
RS	33	0.953794	2.576145	1115.903978	0.014781	0.014852
RS	34	1.031744	2.431108	1231.105804	0.016307	0.016394
RS	35	1.115460	2.431108	1277.545524	0.016922	0.017055
RS	36	1.205369	2.285061	1405.116965	0.018612	0.018787
RS	37	1.301929	2.285061	1446.644017	0.019162	0.019400
RS	38	1.405631	2.191445	1546.578351	0.020486	0.020770
RS	39	1.517004	2.191445	1578.585173	0.020910	0.021246
RS	40	1.636616	2.160003	1627.875749	0.021562	0.021928
RS	41	1.765075	2.160003	1647.180180	0.021818	0.022211
RS	42	1.903037	2.183872	1641.851883	0.021748	0.022146
RS	43	2.051204	2.183872	1647.475505	0.021822	0.022226
RS	44	2.210331	2.254544	1595.195514	0.021130	0.021521
RS	45	2.381228	2.254544	1588.077810	0.021035	0.021419
RS	46	2.564768	2.359354	1505.179940	0.019937	0.020299
RS	47	2.761883	2.359354	1487.084462	0.019698	0.020049
RS	48	2.973580	2.476980	1393.951611	0.018464	0.018798
RS	49	3.200936	2.476980	1366.109814	0.018095	0.018426
RS	50	3.445110	2.584452	1277.240195	0.016918	0.017242
RS	51	3.707346	2.584452	1239.886267	0.016423	0.016756
RS	52	3.988979	2.670471	1158.305133	0.015343	0.015680
RS	53	4.291446	2.670471	1111.429759	0.014722	0.015076
RS	54	4.616286	2.775843	1019.908460	0.013509	0.013868
RS	55	4.965155	2.775843	966.774970	0.012806	0.013180
RS	56	5.339830	2.775843	907.961920	0.012027	0.012413
RS	57	5.742220	2.775843	844.284762	0.011183	0.011575
RS	58	6.174375	3.722720	591.320848	0.007833	0.008168
RS	59	6.638498	3.722720	561.997831	0.007444	0.007780
RS	60	7.136952	3.722720	529.296974	0.007011	0.007342
RS	61	7.672277	3.722720	493.654239	0.006539	0.006860
RS	62	8.247201	3.722720	455.604769	0.006035	0.006341
RS	63	8.864653	3.722720	2669.226489	0.035356	0.037341
PA	4+25*2+4+6 0.074191824 0.032054119 8.864652577 135.822764248 2.630555411 1.418651884 0.773923952 0.556053153 0.537650973 0.616566010 0.755684008 0.949848517 1.207175544 1.520519572 1.872954015 2.226799295 2.504368962 2.624959583 2.576144638 2.431107880 2.285061250 2.191445023 2.160003061 2.183872006 2.254544330 2.359354208 2.476980364 2.584451681 2.670471455 2.775843102 3.722720343
//
CC
CC	Brief Description of the file format:
CC	  CC  comments
CC	  MM  useful-messages
CC	  RD  round-of-iterations
CC	  LL  \log[P(sequence)]
CC	  QD  Q-before-opt Q-after-opt
CC	  TR  \theta_0 \rho_0
CC	  RS  k t_k \lambda_k \pi_k \sum_{l\not=k}A_{kl} A_{kk}
CC	  DC  begin end best-k t_k+\Delta_k max-prob
CC
MM	Version: 0.6.5-r67
MM	pattern:4+25*2+4+6, n:63, n_free_lambdas:28
MM	n_iterations:25, skip:1, max_t:5, theta/rho:5
MM	is_decoding:0
MM	n_seqs:31, sum_L:1295830, sum_n:168683
RD	0
LK	0.000000
QD	0.000000 -> 0.000000
RI	inf
TR	0.139462	0.027892
MT	5.000000
MM	C_pi: 1.000000, n_recomb: 35646.611338
RS	0	0.000000	1.000000	225.684383	0.006331	0.000000
RS	1	0.006440	1.000000	238.648825	0.006695	0.000000
RS	2	0.013294	1.000000	252.251516	0.007076	0.000000
RS	3	0.020590	1.000000	266.509784	0.007476	0.000000
RS	4	0.028356	1.000000	281.439372	0.007895	0.000000
RS	5	0.036622	1.000000	297.054064	0.008333	0.000000
RS	6	0.045421	1.000000	313.365268	0.008791	0.000000
RS	7	0.054785	1.000000	330.381547	0.009268	0.000000
RS	8	0.064753	1.000000	348.108111	0.009766	0.000000
RS	9	0.075363	1.000000	366.546243	0.010283	0.000000
RS	10	0.086656	1.000000	385.692685	0.010820	0.000000
RS	11	0.098677	1.000000	405.538961	0.011377	0.000000
RS	12	0.111471	1.000000	426.070649	0.011953	0.000000
RS	13	0.125090	1.000000	447.266604	0.012547	0.000000
RS	14	0.139585	1.000000	469.098122	0.013160	0.000000
RS	15	0.155014	1.000000	491.528069	0.013789	0.000000
RS	16	0.171437	1.000000	514.509966	0.014434	0.000000
RS	17	0.188917	1.000000	537.987045	0.015092	0.000000
RS	18	0.207523	1.000000	561.891294	0.015763	0.000000
RS	19	0.227327	1.000000	586.142495	0.016443	0.000000
RS	20	0.248406	1.000000	610.647288	0.017131	0.000000
RS	21	0.270843	1.000000	635.298279	0.017822	0.000000
RS	22	0.294725	1.000000	659.973220	0.018514	0.000000
RS	23	0.320144	1.000000	684.534299	0.019203	0.000000
RS	24	0.347201	1.000000	708.827586	0.019885	0.000000
RS	25	0.376000	1.000000	732.682669	0.020554	0.000000
RS	26	0.406654	1.000000	755.912540	0.021206	0.000000
RS	27	0.439282	1.000000	778.313791	0.021834	0.000000
RS	28	0.474011	1.000000	799.667175	0.022433	0.000000
RS	29	0.510976	1.000000	819.738602	0.022996	0.000000
RS	30	0.550322	1.000000	838.280637	0.023516	0.000000
RS	31	0.592202	1.000000	855.034570	0.023986	0.000000
RS	32	0.636779	1.000000	869.733109	0.024399	0.000000
RS	33	0.684227	1.000000	882.103773	0.024746	0.000000
RS	34	0.734730	1.000000	891.873009	0.025020	0.000000
RS	35	0.788485	1.000000	898.771076	0.025213	0.000000
RS	36	0.845702	1.000000	902.537681	0.025319	0.000000
RS	37	0.906604	1.000000	902.928359	0.025330	0.000000
RS	38	0.971428	1.000000	899.721520	0.025240	0.000000
RS	39	1.040426	1.000000	892.726050	0.025044	0.000000
RS	40	1.113868	1.000000	881.789314	0.024737	0.000000
RS	41	1.192040	1.000000	866.805337	0.024317	0.000000
RS	42	1.275245	1.000000	847.722881	0.023781	0.000000
RS	43	1.363809	1.000000	824.553090	0.023131	0.000000
RS	44	1.458076	1.000000	797.376297	0.022369	0.000000
RS	45	1.558414	1.000000	766.347570	0.021498	0.000000
RS	46	1.665214	1.000000	731.700515	0.020527	0.000000
RS	47	1.778891	1.000000	693.748874	0.019462	0.000000
RS	48	1.899889	1.000000	652.885458	0.018315	0.000000
RS	49	2.028679	1.000000	609.578041	0.017101	0.000000
RS	50	2.165763	1.000000	564.361912	0.015832	0.000000
RS	51	2.311675	1.000000	517.828973	0.014527	0.000000
RS	52	2.466983	1.000000	470.613415	0.013202	0.000000
RS	53	2.632293	1.000000	423.374279	0.011877	0.000000
RS	54	2.808249	1.000000	376.775434	0.010570	0.000000
RS	55	2.995536	1.000000	331.463786	0.009299	0.000000
RS	56	3.194884	1.000000	288.046768	0.008081	0.000000
RS	57	3.407070	1.000000	247.070366	0.006931	0.000000
RS	58	3.632920	1.000000	208.999064	0.005863	0.000000
RS	59	3.873315	1.000000	174.199109	0.004887	0.000000
RS	60	4.129191	1.000000	142.926370	0.004010	0.000000
RS	61	4.401545	1.000000	115.319847	0.003235	0.000000
RS	62	4.691438	1.000000	91.401476	0.002564	0.000000
RS	63	5.000000	1.000000	256.702925	0.007201	0.000000
PA	4+25*2+4+6 0.139461755 0.027892351 5.000000000 1.000000000 1.000000000 1.000000000 1.000000000 1.000000000 1.000000000 1.000000000 1.000000000 1.000000000 1.000000000 1.000000000 1.000000000 1.000000000 1.000000000 1.000000000 1.000000000 1.000000000 1.000000000 1.000000000 1.000000000 1.000000000 1.000000000 1.000000000 1.000000000 1.000000000 1.000000000 1.000000000 1.000000000
//
IT	4470
RD	1
LK	-440365.411856
QD	-1141.140061 -> -614.406925
RI	0.0423930185
TR	0.123063	0.025170
MT	5.992002
MM	C_pi: 1.085636, n_recomb: 34932.296459
RS	0	0.000000	0.734393	314.868036	0.009014	0.000239
RS	1	0.006741	0.734393	332.947613	0.009531	0.002013
RS	2	0.013935	0.734393	351.842327	0.010072	0.004465
RS	3	0.021615	0.734393	371.557956	0.010637	0.006655
RS	4	0.029813	0.600325	479.024196	0.013713	0.008530
RS	5	0.038563	0.600325	503.724921	0.014420	0.010339
RS	6	0.047903	0.580082	547.473477	0.015672	0.012191
RS	7	0.057873	0.580082	574.161568	0.016436	0.013996
RS	8	0.068514	0.590300	591.124810	0.016922	0.015646
RS	9	0.079873	0.590300	618.636017	0.017710	0.017044
RS	10	0.091997	0.627663	608.473915	0.017419	0.018098
RS	11	0.104939	0.627663	635.900389	0.018204	0.018798
RS	12	0.118753	0.686165	607.642959	0.017395	0.019211
RS	13	0.133498	0.686165	634.475825	0.018163	0.019418
RS	14	0.149237	0.758772	598.909471	0.017145	0.019487
RS	15	0.166038	0.758772	624.952213	0.017890	0.019450
RS	16	0.183970	0.839710	589.083245	0.016864	0.019303
RS	17	0.203111	0.839710	614.302034	0.017586	0.019035
RS	18	0.223543	0.923750	582.090992	0.016663	0.018670
RS	19	0.245351	0.923750	606.521058	0.017363	0.018273
RS	20	0.268630	1.004097	581.084196	0.016635	0.017903
RS	21	0.293478	1.004097	604.784341	0.017313	0.017589
RS	22	0.320000	1.076062	586.906421	0.016801	0.017335
RS	23	0.348311	1.076062	609.885444	0.017459	0.017141
RS	24	0.378529	1.137815	598.769100	0.017141	0.017005
RS	25	0.410785	1.137815	620.934145	0.017775	0.016929
RS	26	0.445215	1.188288	615.790307	0.017628	0.016917
RS	27	0.481965	1.188288	636.922857	0.018233	0.016976
RS	28	0.521193	1.226825	637.084404	0.018238	0.017109
RS	29	0.563065	1.226825	656.813489	0.018802	0.017317
RS	30	0.607760	1.253820	661.300153	0.018931	0.017599
RS	31	0.655467	1.253820	679.074564	0.019440	0.017953
RS	32	0.706389	1.270879	686.372299	0.019649	0.018371
RS	33	0.760745	1.270879	701.450789	0.020080	0.018841
RS	34	0.818764	1.280631	709.449294	0.020309	0.019344
RS	35	0.880694	1.280631	720.929528	0.020638	0.019855
RS	36	0.946798	1.286118	727.141052	0.020816	0.020343
RS	37	1.017358	1.286118	734.039541	0.021013	0.020782
RS	38	1.092675	1.289873	736.139319	0.021073	0.021147
RS	39	1.173068	1.289873	737.507364	0.021112	0.021418
RS	40	1.258880	1.293565	733.702438	0.021004	0.021579
RS	41	1.350476	1.293565	728.755945	0.020862	0.021618
RS	42	1.448246	1.298113	717.915260	0.020552	0.021528
RS	43	1.552607	1.298113	706.163634	0.020215	0.021305
RS	44	1.664002	1.303881	687.869839	0.019692	0.020949
RS	45	1.782906	1.303881	669.227935	0.019158	0.020467
RS	46	1.909825	1.310642	643.867769	0.018432	0.019866
RS	47	2.045298	1.310642	618.721141	0.017712	0.019161
RS	48	2.189904	1.317648	587.402594	0.016815	0.018368
RS	49	2.344256	1.317648	556.617656	0.015934	0.017500
RS	50	2.509013	1.324067	520.858879	0.014911	0.016572
RS	51	2.684875	1.324067	485.765584	0.013906	0.015595
RS	52	2.872592	1.329599	447.203502	0.012802	0.014575
RS	53	3.072962	1.329599	409.568335	0.011725	0.013519
RS	54	3.286837	1.337447	369.251581	0.010570	0.012436
RS	55	3.515130	1.337447	331.381977	0.009486	0.011335
RS	56	3.758810	1.337447	293.940523	0.008415	0.010230
RS	57	4.018916	1.337447	257.496987	0.007371	0.009134
RS	58	4.296554	1.382324	216.110023	0.006187	0.008064
RS	59	4.592907	1.382324	185.547057	0.005312	0.007035
RS	60	4.909236	1.382324	156.986291	0.004494	0.006060
RS	61	5.246887	1.382324	130.758132	0.003743	0.005151
RS	62	5.607298	1.382324	107.106778	0.003066	0.004318
RS	63	5.992002	1.382324	339.984968	0.009733	0.014901
PA	4+25*2+4+6 0.123062945 0.025170311 5.992002487 0.734393120 0.600324631 0.580081940 0.590299606 0.627662659 0.686164856 0.758771896 0.839710236 0.923749924 1.004096985 1.076061726 1.137815475 1.188287735 1.226825237 1.253819942 1.270878792 1.280631065 1.286117554 1.289873123 1.293564796 1.298112869 1.303880930 1.310641766 1.317647934 1.324067116 1.329599380 1.337446928 1.382324278
//
IT	4934
RD	2
LK	-439542.153413
QD	-654.799440 -> -473.954423
RI	0.0404490394
TR	0.115151	0.024526
MT	6.539375
MM	C_pi: 1.163698, n_recomb: 36463.959239
RS	0	0.000000	0.886431	278.222981	0.007630	0.000193
RS	1	0.006886	0.886431	295.028281	0.008091	0.001590
RS	2	0.014247	0.886431	312.677467	0.008575	0.003527
RS	3	0.022115	0.886431	331.188646	0.009083	0.005269
RS	4	0.030524	0.575737	538.291906	0.014762	0.008251
RS	5	0.039513	0.575737	566.209171	0.015528	0.009982
RS	6	0.049120	0.515496	663.748975	0.018203	0.012258
RS	7	0.059389	0.515496	695.079843	0.019062	0.014331
RS	8	0.070365	0.504045	743.186435	0.020381	0.016163
RS	9	0.082097	0.504045	775.585522	0.021270	0.018174
RS	10	0.094638	0.533191	764.445992	0.020964	0.018828
RS	11	0.108041	0.533191	796.253567	0.021837	0.020349
RS	12	0.122368	0.594747	743.321296	0.020385	0.019823
RS	13	0.137681	0.594747	773.781099	0.021220	0.020885
RS	14	0.154049	0.680996	703.496770	0.019293	0.019754
RS	15	0.171544	0.680996	732.388176	0.020085	0.020544
RS	16	0.190243	0.786078	660.631731	0.018117	0.019201
RS	17	0.210231	0.786078	687.971736	0.018867	0.019735
RS	18	0.231595	0.904156	622.939148	0.017084	0.018320
RS	19	0.254430	0.904156	648.857314	0.017794	0.018628
RS	20	0.278838	1.024756	596.262030	0.016352	0.017396
RS	21	0.304926	1.024756	620.965634	0.017030	0.017664
RS	22	0.332811	1.138347	581.960675	0.015960	0.016749
RS	23	0.362616	1.138347	605.645959	0.016609	0.017036
RS	24	0.394474	1.239594	578.453595	0.015864	0.016398
RS	25	0.428526	1.239594	601.227454	0.016488	0.016708
RS	26	0.464923	1.324151	584.449970	0.016028	0.016322
RS	27	0.503826	1.324151	606.298351	0.016627	0.016685
RS	28	0.545408	1.388229	599.159231	0.016432	0.016559
RS	29	0.589854	1.388229	619.908198	0.017001	0.017010
RS	30	0.637360	1.430688	621.283130	0.017038	0.017138
RS	31	0.688138	1.430688	640.542638	0.017566	0.017686
RS	32	0.742413	1.453859	648.470058	0.017784	0.018039
RS	33	0.800425	1.453859	665.590303	0.018253	0.018671
RS	34	0.862432	1.463146	677.030957	0.018567	0.019177
RS	35	0.928710	1.463146	691.110207	0.018953	0.019820
RS	36	0.999551	1.465365	702.212832	0.019258	0.020340
RS	37	1.075272	1.465365	712.189707	0.019531	0.020878
RS	38	1.156206	1.466193	719.307458	0.019727	0.021262
RS	39	1.242714	1.466193	724.117200	0.019858	0.021593
RS	40	1.335179	1.469091	724.572780	0.019871	0.021734
RS	41	1.434012	1.469091	723.315666	0.019836	0.021799
RS	42	1.539651	1.475709	715.569858	0.019624	0.021647
RS	43	1.652565	1.475709	707.660157	0.019407	0.021428
RS	44	1.773255	1.486363	691.326831	0.018959	0.020977
RS	45	1.902255	1.486363	676.595673	0.018555	0.020493
RS	46	2.040140	1.500021	652.468470	0.017894	0.019790
RS	47	2.187519	1.500021	631.186182	0.017310	0.019093
RS	48	2.345048	1.514523	600.928336	0.016480	0.018216
RS	49	2.513425	1.514523	573.760662	0.015735	0.017373
RS	50	2.693397	1.527704	539.179687	0.014787	0.016396
RS	51	2.885763	1.527704	507.166442	0.013909	0.015456
RS	52	3.091376	1.538837	469.691449	0.012881	0.014415
RS	53	3.311149	1.538837	434.299213	0.011910	0.013402
RS	54	3.546056	1.554430	393.911207	0.010803	0.012289
RS	55	3.797140	1.554430	357.389143	0.009801	0.011235
RS	56	4.065514	1.554430	320.614360	0.008793	0.010170
RS	57	4.352370	1.554430	284.174911	0.007793	0.009107
RS	58	4.658981	1.649852	235.653747	0.006463	0.007828
RS	59	4.986706	1.649852	205.948225	0.005648	0.006897
RS	60	5.336999	1.649852	177.508927	0.004868	0.006001
RS	61	5.711415	1.649852	150.746128	0.004134	0.005153
RS	62	6.111615	1.649852	126.006460	0.003456	0.004362
RS	63	6.539375	1.649852	434.793082	0.011924	0.015803
PA	4+25*2+4+6 0.115150738 0.024526156 6.539375242 0.886430893 0.575736864 0.515496143 0.504044704 0.533190862 0.594746969 0.680995997 0.786078383 0.904155688 1.024755848 1.138346663 1.239594021 1.324150685 1.388229105 1.430687813 1.453858742 1.463146237 1.465364938 1.466193441 1.469090729 1.475708703 1.486362534 1.500021086 1.514523065 1.527703601 1.538836653 1.554429891 1.649852119
//
IT	5202
RD	3
LK	-439231.948471
QD	-518.755303 -> -419.061934
RI	0.0326934351
TR	0.110215	0.024576
MT	6.873573
MM	C_pi: 1.233301, n_recomb: 38689.553922
RS	0	0.000000	1.188279	222.899446	0.005761	0.000155
RS	1	0.006970	1.188279	237.013264	0.006126	0.001269
RS	2	0.014425	1.188279	251.915723	0.006511	0.002777
RS	3	0.022401	1.188279	267.635820	0.006918	0.004070
RS	4	0.030932	0.626894	536.858174	0.013876	0.007836
RS	5	0.040057	0.626894	565.756245	0.014623	0.009271
RS	6	0.049819	0.522082	713.967774	0.018454	0.012081
RS	7	0.060261	0.522082	748.185834	0.019338	0.014003
RS	8	0.071431	0.485956	840.410928	0.021722	0.016415
RS	9	0.083379	0.485956	876.536598	0.022656	0.018526
RS	10	0.096161	0.502610	882.775581	0.022817	0.019438
RS	11	0.109833	0.502610	918.255270	0.023734	0.021224
RS	12	0.124458	0.559867	857.164466	0.022155	0.020507
RS	13	0.140102	0.559867	890.954032	0.023028	0.021886
RS	14	0.156837	0.648783	799.299187	0.020659	0.020268
RS	15	0.174738	0.648783	831.133294	0.021482	0.021383
RS	16	0.193886	0.763852	734.333081	0.018980	0.019451
RS	17	0.214369	0.763852	764.217817	0.019753	0.020311
RS	18	0.236280	0.899922	675.330643	0.017455	0.018328
RS	19	0.259718	0.899922	703.401384	0.018181	0.018934
RS	20	0.284790	1.044802	631.171689	0.016314	0.017217
RS	21	0.311609	1.044802	657.690378	0.016999	0.017733
RS	22	0.340298	1.185460	603.951726	0.015610	0.016443
RS	23	0.370985	1.185460	629.215629	0.016263	0.016937
RS	24	0.403812	1.313739	591.290340	0.015283	0.016017
RS	25	0.438927	1.313739	615.522518	0.015909	0.016493
RS	26	0.476489	1.422148	591.468299	0.015288	0.015903
RS	27	0.516669	1.422148	614.776686	0.015890	0.016395
RS	28	0.559650	1.503300	603.823581	0.015607	0.016144
RS	29	0.605626	1.503300	626.153038	0.016184	0.016693
RS	30	0.654807	1.553965	627.135626	0.016209	0.016774
RS	31	0.707416	1.553965	648.184164	0.016753	0.017396
RS	32	0.763691	1.576957	658.776979	0.017027	0.017771
RS	33	0.823888	1.576957	677.916511	0.017522	0.018456
RS	34	0.888282	1.580568	694.176256	0.017942	0.019035
RS	35	0.957163	1.580568	710.436927	0.018362	0.019719
RS	36	1.030845	1.575612	727.064055	0.018792	0.020329
RS	37	1.109663	1.575612	739.243537	0.019107	0.020895
RS	38	1.193974	1.570971	751.121985	0.019414	0.021349
RS	39	1.284161	1.570971	757.999855	0.019592	0.021694
RS	40	1.380634	1.571723	761.488481	0.019682	0.021863
RS	41	1.483832	1.571723	762.054642	0.019697	0.021931
RS	42	1.594222	1.579973	755.270430	0.019521	0.021757
RS	43	1.712306	1.579973	748.905397	0.019357	0.021536
RS	44	1.838620	1.595708	731.699020	0.018912	0.021028
RS	45	1.973738	1.595708	718.264453	0.018565	0.020546
RS	46	2.118273	1.616818	692.147609	0.017890	0.019771
RS	47	2.272882	1.616818	671.949315	0.017368	0.019088
RS	48	2.438268	1.639458	639.471682	0.016528	0.018151
RS	49	2.615180	1.639458	613.141685	0.015848	0.017335
RS	50	2.804423	1.659957	576.655162	0.014905	0.016323
RS	51	3.006855	1.659957	545.110616	0.014089	0.015416
RS	52	3.223397	1.677113	505.997123	0.013078	0.014363
RS	53	3.455031	1.677113	470.555976	0.012162	0.013384
RS	54	3.702810	1.700880	427.752576	0.011056	0.012253
RS	55	3.967858	1.700880	390.729078	0.010099	0.011237
RS	56	4.251380	1.700880	353.003226	0.009124	0.010202
RS	57	4.554662	1.700880	315.186985	0.008147	0.009165
RS	58	4.879083	1.848740	257.701070	0.006661	0.007714
RS	59	5.226116	1.848740	227.983078	0.005893	0.006853
RS	60	5.597335	1.848740	199.039390	0.005145	0.006015
RS	61	5.994428	1.848740	171.326508	0.004428	0.005211
RS	62	6.419198	1.848740	145.254752	0.003754	0.004452
RS	63	6.873573	1.848740	533.701327	0.013794	0.016881
PA	4+25*2+4+6 0.110215271 0.024575860 6.873573279 1.188279313 0.626894391 0.522081823 0.485955930 0.502609993 0.559866892 0.648783357 0.763852006 0.899921942 1.044801884 1.185460051 1.313739069 1.422148413 1.503300124 1.553965005 1.576957058 1.580567596 1.575612207 1.570971483 1.571722781 1.579972597 1.595708221 1.616817553 1.639458189 1.659956575 1.677112788 1.700880003 1.848739787
//
IT	5467
RD	4
LK	-439046.905794
QD	-457.094989 -> -382.713028
RI	0.0254675903
TR	0.106577	0.024892
MT	7.102750
MM	C_pi: 1.291796, n_recomb: 41008.972253
RS	0	0.000000	1.586541	178.314809	0.004348	0.000127
RS	1	0.007025	1.586541	189.985476	0.004633	0.001042
RS	2	0.014543	1.586541	202.356113	0.004934	0.002247
RS	3	0.022589	1.586541	215.459460	0.005254	0.003224
RS	4	0.031201	0.701248	516.948919	0.012606	0.007450
RS	5	0.040417	0.701248	545.852511	0.013311	0.008598
RS	6	0.050281	0.550640	731.819658	0.017845	0.011805
RS	7	0.060838	0.550640	767.943784	0.018726	0.013495
RS	8	0.072136	0.489265	904.442685	0.022055	0.016487
RS	9	0.084229	0.489265	943.677956	0.023011	0.018536
RS	10	0.097170	0.493064	975.392516	0.023785	0.019877
RS	11	0.111021	0.493064	1014.179195	0.024731	0.021731
RS	12	0.125844	0.544660	954.122786	0.023266	0.021084
RS	13	0.141709	0.544660	991.025159	0.024166	0.022585
RS	14	0.158689	0.633140	885.697492	0.021598	0.020758
RS	15	0.176861	0.633140	920.386657	0.022444	0.022012
RS	16	0.196310	0.753076	804.540654	0.019619	0.019747
RS	17	0.217124	0.753076	836.998660	0.020410	0.020756
RS	18	0.239402	0.900290	728.806428	0.017772	0.018417
RS	19	0.263244	0.900290	759.146965	0.018512	0.019166
RS	20	0.288760	1.061751	670.764047	0.016357	0.017135
RS	21	0.316070	1.061751	699.270039	0.017052	0.017771
RS	22	0.345297	1.221830	633.526615	0.015448	0.016238
RS	23	0.376578	1.221830	660.565135	0.016108	0.016830
RS	24	0.410057	1.370206	614.018759	0.014973	0.015730
RS	25	0.445887	1.370206	639.898997	0.015604	0.016285
RS	26	0.484234	1.496652	610.157198	0.014879	0.015569
RS	27	0.525274	1.496652	635.080068	0.015486	0.016119
RS	28	0.569198	1.590204	621.487889	0.015155	0.015800
RS	29	0.616208	1.590204	645.491505	0.015740	0.016389
RS	30	0.666519	1.645338	646.957826	0.015776	0.016463
RS	31	0.720365	1.645338	669.806430	0.016333	0.017111
RS	32	0.777993	1.665264	683.721569	0.016672	0.017535
RS	33	0.839670	1.665264	704.787799	0.017186	0.018236
RS	34	0.905679	1.661120	726.358755	0.017712	0.018904
RS	35	0.976325	1.661120	744.580095	0.018157	0.019598
RS	36	1.051934	1.647667	767.012176	0.018704	0.020310
RS	37	1.132854	1.647667	781.017393	0.019045	0.020884
RS	38	1.219459	1.636817	797.606970	0.019450	0.021420
RS	39	1.312147	1.636817	805.999481	0.019654	0.021772
RS	40	1.411346	1.635062	812.044559	0.019802	0.021980
RS	41	1.517514	1.635062	813.706012	0.019842	0.022054
RS	42	1.631140	1.644783	806.986169	0.019678	0.021870
RS	43	1.752748	1.644783	801.294781	0.019539	0.021657
RS	44	1.882898	1.665553	782.001733	0.019069	0.021100
RS	45	2.022191	1.665553	768.905881	0.018750	0.020632
RS	46	2.171269	1.694123	739.453744	0.018032	0.019794
RS	47	2.330819	1.694123	719.361384	0.017542	0.019133
RS	48	2.501578	1.724946	683.363840	0.016664	0.018143
RS	49	2.684331	1.724946	656.939489	0.016019	0.017355
RS	50	2.879923	1.752821	617.409121	0.015055	0.016311
RS	51	3.089254	1.752821	585.508832	0.014278	0.015436
RS	52	3.313290	1.776061	543.830094	0.013261	0.014369
RS	53	3.553064	1.776061	507.676995	0.012380	0.013422
RS	54	3.809682	1.808068	461.704398	0.011259	0.012271
RS	55	4.084326	1.808068	423.723382	0.010332	0.011286
RS	56	4.378263	1.808068	384.688935	0.009381	0.010279
RS	57	4.692849	1.808068	345.236065	0.008419	0.009262
RS	58	5.029533	2.008665	278.127928	0.006782	0.007651
RS	59	5.389868	2.008665	248.344223	0.006056	0.006848
RS	60	5.775516	2.008665	218.944422	0.005339	0.006056
RS	61	6.188255	2.008665	190.412429	0.004643	0.005288
RS	62	6.629987	2.008665	163.200758	0.003980	0.004555
RS	63	7.102750	2.008665	630.900451	0.015384	0.018005
PA	4+25*2+4+6 0.106576578 0.024892226 7.102749527 1.586541257 0.701247809 0.550639646 0.489265034 0.493063612 0.544660413 0.633139515 0.753076218 0.900290338 1.061750909 1.221830179 1.370206334 1.496651687 1.590203677 1.645338119 1.665263637 1.661120204 1.647667011 1.636817441 1.635061541 1.644783035 1.665552869 1.694122737 1.724946180 1.752820536 1.776061469 1.808067620 2.008665456
//
IT	4452
RD	5
LK	-438903.905964
QD	-414.684540 -> -352.124025
RI	0.0200832914
TR	0.103611	0.025314
MT	7.276915
MM	C_pi: 1.341459, n_recomb: 43268.610351
RS	0	0.000000	2.048226	146.516106	0.003386	0.000108
RS	1	0.007065	2.048226	156.323185	0.003613	0.000880
RS	2	0.014630	2.048226	166.745715	0.003854	0.001875
RS	3	0.022729	2.048226	177.816346	0.004110	0.002642
RS	4	0.031400	0.781476	495.034396	0.011441	0.007125
RS	5	0.040684	0.781476	523.595296	0.012101	0.008043
RS	6	0.050624	0.587025	734.960760	0.016986	0.011494
RS	7	0.061266	0.587025	772.365717	0.017850	0.012963
RS	8	0.072659	0.500677	948.712310	0.021926	0.016445
RS	9	0.084858	0.500677	990.601290	0.022894	0.018389
RS	10	0.097919	0.491979	1050.506040	0.024279	0.020177
RS	11	0.111903	0.491979	1092.317317	0.025245	0.022028
RS	12	0.126874	0.537835	1038.244370	0.023995	0.021546
RS	13	0.142904	0.537835	1078.055180	0.024915	0.023090
RS	14	0.160066	0.624862	963.685297	0.022272	0.021180
RS	15	0.178440	0.624862	1001.079941	0.023136	0.022496
RS	16	0.198113	0.747454	869.900111	0.020105	0.020022
RS	17	0.219176	0.747454	904.835043	0.020912	0.021106
RS	18	0.241726	0.902421	780.111777	0.018030	0.018520
RS	19	0.265870	0.902421	812.670552	0.018782	0.019345
RS	20	0.291720	1.076368	710.152902	0.016413	0.017089
RS	21	0.319397	1.076368	740.624197	0.017117	0.017786
RS	22	0.349028	1.251651	664.367484	0.015354	0.016080
RS	23	0.380754	1.251651	693.173065	0.016020	0.016722
RS	24	0.414720	1.416219	639.094716	0.014770	0.015495
RS	25	0.451087	1.416219	666.615537	0.015406	0.016088
RS	26	0.490023	1.557504	631.921210	0.014605	0.015284
RS	27	0.531710	1.557504	658.437527	0.015217	0.015861
RS	28	0.576342	1.661047	642.677644	0.014853	0.015498
RS	29	0.624128	1.661047	668.310943	0.015446	0.016104
RS	30	0.675290	1.718942	670.548040	0.015497	0.016184
RS	31	0.730067	1.718942	695.123227	0.016065	0.016840
RS	32	0.788714	1.734680	712.552042	0.016468	0.017317
RS	33	0.851504	1.734680	735.439060	0.016997	0.018020
RS	34	0.918731	1.722161	762.487243	0.017622	0.018775
RS	35	0.990707	1.722161	782.524785	0.018085	0.019470
RS	36	1.067769	1.699930	810.909886	0.018741	0.020282
RS	37	1.150276	1.699930	826.545811	0.019103	0.020859
RS	38	1.238612	1.682738	847.899922	0.019596	0.021478
RS	39	1.333189	1.682738	857.549483	0.019819	0.021837
RS	40	1.434448	1.678320	866.026869	0.020015	0.022086
RS	41	1.542862	1.678320	868.462274	0.020071	0.022171
RS	42	1.658935	1.689256	861.477738	0.019910	0.021982
RS	43	1.783210	1.689256	856.090284	0.019785	0.021784
RS	44	1.916264	1.714695	834.226870	0.019280	0.021186
RS	45	2.058720	1.714695	821.079372	0.018976	0.020738
RS	46	2.211240	1.750313	787.751105	0.018206	0.019843
RS	47	2.374537	1.750313	767.384405	0.017735	0.019208
RS	48	2.549370	1.788928	727.366743	0.016810	0.018167
RS	49	2.736557	1.788928	700.505181	0.016190	0.017409
RS	50	2.936969	1.823858	657.522150	0.015196	0.016334
RS	51	3.151540	1.823858	624.985662	0.014444	0.015489
RS	52	3.381272	1.852925	580.442580	0.013415	0.014408
RS	53	3.627235	1.852925	543.381461	0.012558	0.013488
RS	54	3.890576	1.892876	494.021598	0.011418	0.012317
RS	55	4.172522	1.892876	454.988870	0.010515	0.011361
RS	56	4.474390	1.892876	414.604173	0.009582	0.010376
RS	57	4.797585	1.892876	373.523457	0.008633	0.009376
RS	58	5.143615	2.145820	296.546141	0.006854	0.007613
RS	59	5.514092	2.145820	266.782028	0.006166	0.006858
RS	60	5.910746	2.145820	237.069896	0.005479	0.006107
RS	61	6.335424	2.145820	207.909194	0.004805	0.005370
RS	62	6.790107	2.145820	179.780905	0.004155	0.004660
RS	63	7.276915	2.145820	725.649923	0.016771	0.019126
PA	4+25*2+4+6 0.103610786 0.025313915 7.276915154 2.048226101 0.781475846 0.587025440 0.500676658 0.491978809 0.537834861 0.624861597 0.747454231 0.902421343 1.076368292 1.251650695 1.416218932 1.557503974 1.661047159 1.718941853 1.734680325 1.722161353 1.699929703 1.682737886 1.678320091 1.689255623 1.714694634 1.750313127 1.788928244 1.823857696 1.852925396 1.892875968 2.145819850
//
IT	4780
RD	6
LK	-438782.211234
QD	-379.646977 -> -324.870966
RI	0.0162470947
TR	0.101052	0.025773
MT	7.419958
MM	C_pi: 1.385016, n_recomb: 45444.336721
RS	0	0.000000	2.544483	124.378477	0.002737	0.000094
RS	1	0.007098	2.544483	132.835178	0.002923	0.000763
RS	2	0.014700	2.544483	141.838732	0.003121	0.001611
RS	3	0.022841	2.544483	151.420384	0.003332	0.002236
RS	4	0.031560	0.860032	476.432259	0.010484	0.006860
RS	5	0.040898	0.860032	504.607722	0.011104	0.007604
RS	6	0.050899	0.626114	731.841521	0.016104	0.011179
RS	7	0.061610	0.626114	770.137018	0.016947	0.012458
RS	8	0.073081	0.515484	981.079720	0.021589	0.016332
RS	9	0.085366	0.515484	1025.275298	0.022561	0.018167
RS	10	0.098524	0.494794	1113.692147	0.024507	0.020375
RS	11	0.112615	0.494794	1158.304948	0.025488	0.022198
RS	12	0.127706	0.535141	1112.924863	0.024490	0.021913
RS	13	0.143868	0.535141	1155.475481	0.025426	0.023470
RS	14	0.161178	0.620386	1034.981750	0.022775	0.021537
RS	15	0.179716	0.620386	1074.942657	0.023654	0.022883
RS	16	0.199571	0.744546	930.887894	0.020484	0.020267
RS	17	0.220834	0.744546	968.189653	0.021305	0.021392
RS	18	0.243607	0.905378	828.780601	0.018237	0.018620
RS	19	0.267996	0.905378	863.474069	0.019001	0.019490
RS	20	0.294116	1.089433	748.112799	0.016462	0.017059
RS	21	0.322090	1.089433	780.483914	0.017175	0.017792
RS	22	0.352050	1.277439	694.625122	0.015285	0.015949
RS	23	0.384136	1.277439	725.141426	0.015957	0.016620
RS	24	0.418500	1.455934	664.153588	0.014615	0.015292
RS	25	0.455303	1.455934	693.259348	0.015255	0.015907
RS	26	0.494718	1.610284	653.989833	0.014391	0.015033
RS	27	0.536931	1.610284	682.037133	0.015008	0.015624
RS	28	0.582140	1.722653	664.284878	0.014618	0.015228
RS	29	0.630558	1.722653	691.474416	0.015216	0.015839
RS	30	0.682413	1.782636	694.528143	0.015283	0.015928
RS	31	0.737948	1.782636	720.746181	0.015860	0.016584
RS	32	0.797425	1.793912	741.674576	0.016321	0.017111
RS	33	0.861124	1.793912	766.292353	0.016862	0.017809
RS	34	0.929344	1.773023	798.824673	0.017578	0.018647
RS	35	1.002407	1.773023	820.584858	0.018057	0.019338
RS	36	1.080655	1.742135	854.991551	0.018814	0.020244
RS	37	1.164458	1.742135	872.157564	0.019192	0.020822
RS	38	1.254208	1.718659	898.373241	0.019769	0.021521
RS	39	1.350330	1.718659	909.163978	0.020006	0.021887
RS	40	1.453273	1.711465	920.122376	0.020247	0.022181
RS	41	1.563524	1.711465	923.196095	0.020315	0.022277
RS	42	1.681600	1.723294	915.900630	0.020154	0.022090
RS	43	1.808058	1.723294	910.666473	0.020039	0.021908
RS	44	1.943491	1.752903	886.105830	0.019499	0.021276
RS	45	2.088537	1.752903	872.752511	0.019205	0.020849
RS	46	2.243878	1.794980	835.388279	0.018383	0.019905
RS	47	2.410246	1.794980	814.601780	0.017925	0.019296
RS	48	2.588422	1.840810	770.418473	0.016953	0.018211
RS	49	2.779245	1.840810	742.993301	0.016350	0.017481
RS	50	2.983613	1.882290	696.452738	0.015325	0.016377
RS	51	3.202487	1.882290	663.182437	0.014593	0.015560
RS	52	3.436896	1.916763	615.712792	0.013549	0.014465
RS	53	3.687943	1.916763	577.685356	0.012712	0.013571
RS	54	3.956810	1.964168	524.906541	0.011551	0.012378
RS	55	4.244761	1.964168	484.810211	0.010668	0.011447
RS	56	4.553150	1.964168	443.094073	0.009750	0.010482
RS	57	4.883429	1.964168	400.433313	0.008812	0.009497
RS	58	5.237151	2.268725	313.459826	0.006898	0.007588
RS	59	5.615979	2.268725	283.784564	0.006245	0.006876
RS	60	6.021697	2.268725	253.869589	0.005586	0.006160
RS	61	6.456213	2.268725	224.222372	0.004934	0.005452
RS	62	6.921570	2.268725	195.343354	0.004299	0.004762
RS	63	7.419958	2.268725	818.833862	0.018018	0.020225
PA	4+25*2+4+6 0.101051534 0.025772701 7.419958458 2.544482542 0.860031579 0.626113966 0.515484225 0.494793935 0.535141009 0.620386279 0.744545893 0.905378420 1.089433388 1.277438680 1.455933667 1.610284456 1.722652731 1.782636451 1.793911601 1.773022610 1.742135485 1.718659369 1.711464710 1.723294436 1.752903306 1.794980017 1.840810227 1.882289966 1.916763194 1.964168226 2.268725257
//
IT	4294
RD	7
LK	-438675.248527
QD	-349.062658 -> -300.398946
RI	0.0134959550
TR	0.098772	0.026238
MT	7.543693
MM	C_pi: 1.424375, n_recomb: 47540.714228
RS	0	0.000000	3.050947	108.875879	0.002290	0.000083
RS	1	0.007126	3.050947	116.363551	0.002448	0.000677
RS	2	0.014759	3.050947	124.345594	0.002616	0.001419
RS	3	0.022937	3.050947	132.851619	0.002794	0.001947
RS	4	0.031697	0.933319	462.286975	0.009724	0.006649
RS	5	0.041081	0.933319	490.160881	0.010310	0.007261
RS	6	0.051134	0.665823	726.296499	0.015277	0.010871
RS	7	0.061903	0.665823	765.238939	0.016096	0.011994
RS	8	0.073440	0.531786	1005.949451	0.021160	0.016176
RS	9	0.085799	0.531786	1052.183320	0.022132	0.017909
RS	10	0.099038	0.499579	1168.499636	0.024579	0.020499
RS	11	0.113221	0.499579	1215.735759	0.025573	0.022287
RS	12	0.128415	0.534700	1180.598828	0.024833	0.022209
RS	13	0.144691	0.534700	1225.754475	0.025783	0.023764
RS	14	0.162127	0.618068	1101.102929	0.023161	0.021843
RS	15	0.180805	0.618068	1143.514555	0.024053	0.023202
RS	16	0.200815	0.743178	988.324093	0.020789	0.020485
RS	17	0.222250	0.743178	1027.895355	0.021621	0.021634
RS	18	0.245213	0.908691	875.109869	0.018408	0.018715
RS	19	0.269811	0.908691	911.858249	0.019181	0.019614
RS	20	0.296163	1.101324	784.531596	0.016502	0.017039
RS	21	0.324393	1.101324	818.734604	0.017222	0.017794
RS	22	0.354634	1.300469	723.861159	0.015226	0.015839
RS	23	0.387029	1.300469	756.025852	0.015903	0.016525
RS	24	0.421734	1.491483	688.504282	0.014482	0.015114
RS	25	0.458911	1.491483	719.132523	0.015127	0.015741
RS	26	0.498737	1.657889	675.478498	0.014208	0.014809
RS	27	0.541401	1.657889	704.989301	0.014829	0.015406
RS	28	0.587106	1.778554	685.280193	0.014415	0.014981
RS	29	0.636067	1.778554	713.951690	0.015018	0.015593
RS	30	0.688517	1.840489	717.746576	0.015098	0.015689
RS	31	0.744704	1.840489	745.529414	0.015682	0.016342
RS	32	0.804896	1.847426	769.836012	0.016193	0.016912
RS	33	0.869376	1.847426	796.109984	0.016746	0.017605
RS	34	0.938451	1.818437	834.040464	0.017544	0.018516
RS	35	1.012448	1.818437	857.459680	0.018036	0.019203
RS	36	1.091717	1.779158	897.901497	0.018887	0.020196
RS	37	1.176636	1.779158	916.546399	0.019279	0.020776
RS	38	1.267605	1.749527	947.719893	0.019935	0.021550
RS	39	1.365057	1.749527	959.607659	0.020185	0.021924
RS	40	1.469452	1.739467	973.168188	0.020470	0.022263
RS	41	1.581287	1.739467	976.836665	0.020547	0.022372
RS	42	1.701090	1.751868	969.323727	0.020389	0.022190
RS	43	1.829431	1.751868	964.197806	0.020282	0.022025
RS	44	1.966916	1.785131	936.991792	0.019709	0.021366
RS	45	2.114199	1.785131	923.388124	0.019423	0.020961
RS	46	2.271976	1.833046	882.014244	0.018553	0.019974
RS	47	2.440996	1.833046	860.766695	0.018106	0.019389
RS	48	2.622060	1.885467	812.441541	0.017089	0.018265
RS	49	2.816026	1.885467	784.416870	0.016500	0.017562
RS	50	3.023814	1.932937	734.350289	0.015447	0.016432
RS	51	3.246407	1.932937	700.318966	0.014731	0.015640
RS	52	3.484863	1.972335	649.959699	0.013672	0.014533
RS	53	3.740310	1.972335	610.953031	0.012851	0.013662
RS	54	4.013959	2.026615	554.798168	0.011670	0.012450
RS	55	4.307107	2.026615	513.641783	0.010804	0.011541
RS	56	4.621145	2.026615	470.616855	0.009899	0.010593
RS	57	4.957560	2.026615	426.416617	0.008970	0.009620
RS	58	5.317947	2.381847	329.355979	0.006928	0.007572
RS	59	5.704014	2.381847	299.807899	0.006306	0.006898
RS	60	6.117591	2.381847	269.758557	0.005674	0.006214
RS	61	6.560638	2.381847	239.718590	0.005042	0.005531
RS	62	7.035256	2.381847	210.201810	0.004422	0.004860
RS	63	7.543693	2.381847	911.336598	0.019170	0.021295
PA	4+25*2+4+6 0.098772088 0.026238186 7.543693307 3.050947104 0.933318839 0.665823493 0.531786062 0.499578719 0.534699811 0.618067617 0.743177973 0.908690992 1.101324338 1.300469285 1.491483088 1.657889215 1.778553976 1.840489309 1.847425657 1.818437275 1.779157750 1.749527434 1.739467205 1.751868482 1.785131153 1.833045899 1.885467487 1.932936680 1.972335244 2.026615491 2.381847010
//
IT	4582
RD	8
LK	-438580.082522
QD	-321.945579 -> -278.420508
RI	0.0114793945
TR	0.096705	0.026696
MT	7.654303
MM	C_pi: 1.460722, n_recomb: 49565.747168
RS	0	0.000000	3.548549	97.868340	0.001975	0.000075
RS	1	0.007150	3.548549	104.657784	0.002111	0.000613
RS	2	0.014812	3.548549	111.902325	0.002258	0.001277
RS	3	0.023021	3.548549	119.630117	0.002414	0.001737
RS	4	0.031817	0.999764	452.329943	0.009126	0.006481
RS	5	0.041242	0.999764	480.025458	0.009685	0.006995
RS	6	0.051341	0.705275	720.002066	0.014526	0.010575
RS	7	0.062162	0.705275	759.434618	0.015322	0.011571
RS	8	0.073757	0.548746	1025.789788	0.020696	0.015992
RS	9	0.086181	0.548746	1073.848031	0.021665	0.017636
RS	10	0.099493	0.505425	1217.131601	0.024556	0.020570
RS	11	0.113757	0.505425	1266.843970	0.025559	0.022322
RS	12	0.129041	0.535575	1242.903875	0.025076	0.022449
RS	13	0.145418	0.535575	1290.554474	0.026037	0.023997
RS	14	0.162965	0.617044	1163.172677	0.023467	0.022107
RS	15	0.181768	0.617044	1207.939555	0.024370	0.023472
RS	16	0.201914	0.742699	1042.933608	0.021041	0.020681
RS	17	0.223502	0.742699	1084.691786	0.021884	0.021846
RS	18	0.246633	0.912072	919.502906	0.018551	0.018806
RS	19	0.271417	0.912072	958.236253	0.019333	0.019725
RS	20	0.297974	1.112193	819.580208	0.016535	0.017027
RS	21	0.326430	1.112193	855.553660	0.017261	0.017797
RS	22	0.356920	1.321370	752.061917	0.015173	0.015744
RS	23	0.389591	1.321370	785.816954	0.015854	0.016440
RS	24	0.424597	1.523953	711.994499	0.014365	0.014956
RS	25	0.462106	1.523953	744.086160	0.015012	0.015590
RS	26	0.502298	1.701805	696.136575	0.014045	0.014606
RS	27	0.545363	1.701805	727.047142	0.014668	0.015205
RS	28	0.591507	1.830574	705.341798	0.014230	0.014754
RS	29	0.640951	1.830574	735.425919	0.014837	0.015364
RS	30	0.693930	1.894580	739.829074	0.014926	0.015465
RS	31	0.750697	1.894580	769.105550	0.015517	0.016113
RS	32	0.811523	1.897480	796.614306	0.016072	0.016721
RS	33	0.876698	1.897480	824.479894	0.016634	0.017408
RS	34	0.946534	1.860763	867.667448	0.017505	0.018384
RS	35	1.021362	1.860763	892.697539	0.018010	0.019066
RS	36	1.101541	1.813411	939.136177	0.018947	0.020138
RS	37	1.187453	1.813411	959.233170	0.019353	0.020719
RS	38	1.279508	1.777776	995.444695	0.020083	0.021567
RS	39	1.378145	1.777776	1008.420761	0.020345	0.021948
RS	40	1.483834	1.764783	1024.728591	0.020674	0.022332
RS	41	1.597080	1.764783	1028.993955	0.020760	0.022453
RS	42	1.718424	1.777470	1021.416541	0.020607	0.022282
RS	43	1.848444	1.777470	1016.406172	0.020506	0.022133
RS	44	1.987760	1.813907	986.694057	0.019907	0.021453
RS	45	2.137038	1.813907	972.848948	0.019627	0.021068
RS	46	2.296990	1.867071	927.585407	0.018714	0.020044
RS	47	2.468378	1.867071	905.884842	0.018276	0.019484
RS	48	2.652020	1.925480	853.524747	0.017220	0.018326
RS	49	2.848794	1.925480	824.905985	0.016643	0.017647
RS	50	3.059636	1.978386	771.408573	0.015563	0.016495
RS	51	3.285555	1.978386	736.619661	0.014861	0.015727
RS	52	3.527627	2.022223	683.453565	0.013789	0.014609
RS	53	3.787007	2.022223	643.472124	0.012982	0.013758
RS	54	4.064934	2.082777	584.017443	0.011783	0.012528
RS	55	4.362732	2.082777	541.806279	0.010931	0.011638
RS	56	4.681824	2.082777	497.490528	0.010037	0.010705
RS	57	5.023731	2.082777	451.780634	0.009115	0.009742
RS	58	5.390085	2.487588	344.561275	0.006952	0.007562
RS	59	5.782633	2.487588	315.156898	0.006358	0.006921
RS	60	6.203250	2.487588	285.013463	0.005750	0.006266
RS	61	6.653941	2.487588	254.641565	0.005137	0.005605
RS	62	7.136857	2.487588	224.564132	0.004531	0.004952
RS	63	7.654303	2.487588	1003.699160	0.020250	0.022333
PA	4+25*2+4+6 0.096704654 0.026696389 7.654302742 3.548549316 0.999764366 0.705275359 0.548745688 0.505424820 0.535575233 0.617044357 0.742698858 0.912072447 1.112192892 1.321369542 1.523953031 1.701805470 1.830573969 1.894579712 1.897479600 1.860762518 1.813411477 1.777776458 1.764783038 1.777469637 1.813907390 1.867071478 1.925479521 1.978385511 2.022222680 2.082776551 2.487588326
//
IT	4548
RD	9
LK	-438494.902662
QD	-297.759891 -> -258.668856
RI	0.0099601559
TR	0.094810	0.027141
MT	7.755068
MM	C_pi: 1.494755, n_recomb: 51526.202665
RS	0	0.000000	4.024694	89.919623	0.001745	0.000069
RS	1	0.007172	4.024694	96.200723	0.001867	0.000563
RS	2	0.014859	4.024694	102.907690	0.001997	0.001169
RS	3	0.023096	4.024694	110.067491	0.002136	0.001581
RS	4	0.031925	1.058875	445.930848	0.008654	0.006350
RS	5	0.041387	1.058875	473.573411	0.009191	0.006791
RS	6	0.051527	0.744125	713.642691	0.013850	0.010293
RS	7	0.062395	0.744125	753.458355	0.014623	0.011186
RS	8	0.074042	0.565986	1042.003488	0.020223	0.015791
RS	9	0.086524	0.565986	1091.708640	0.021187	0.017356
RS	10	0.099902	0.511877	1260.955102	0.024472	0.020601
RS	11	0.114239	0.511877	1313.017289	0.025483	0.022319
RS	12	0.129605	0.537261	1300.924676	0.025248	0.022645
RS	13	0.146072	0.537261	1350.976801	0.026219	0.024186
RS	14	0.163721	0.616828	1221.980707	0.023716	0.022338
RS	15	0.182635	0.616828	1269.021752	0.024629	0.023706
RS	16	0.202906	0.742730	1095.256145	0.021256	0.020860
RS	17	0.224631	0.742730	1139.130150	0.022108	0.022036
RS	18	0.247914	0.915326	962.323554	0.018676	0.018893
RS	19	0.272866	0.915326	1002.981001	0.019465	0.019828
RS	20	0.299609	1.122090	853.474914	0.016564	0.017022
RS	21	0.328269	1.122090	891.164533	0.017295	0.017803
RS	22	0.358985	1.340452	779.333168	0.015125	0.015662
RS	23	0.391904	1.340452	814.626419	0.015810	0.016365
RS	24	0.427184	1.553906	734.649612	0.014258	0.014814
RS	25	0.464994	1.553906	768.150931	0.014908	0.015453
RS	26	0.505516	1.742797	715.941000	0.013895	0.014420
RS	27	0.548944	1.742797	748.192944	0.014521	0.015021
RS	28	0.595487	1.879632	724.418072	0.014059	0.014544
RS	29	0.645368	1.879632	755.851090	0.014669	0.015151
RS	30	0.698826	1.945948	760.702138	0.014763	0.015253
RS	31	0.756119	1.945948	791.406793	0.015359	0.015896
RS	32	0.817521	1.945187	821.914850	0.015951	0.016536
RS	33	0.883326	1.945187	851.313379	0.016522	0.017216
RS	34	0.953851	1.901143	899.583661	0.017459	0.018251
RS	35	1.029435	1.901143	926.183617	0.017975	0.018928
RS	36	1.110439	1.846043	978.547158	0.018991	0.020073
RS	37	1.197253	1.846043	1000.079911	0.019409	0.020655
RS	38	1.290293	1.804568	1041.379833	0.020211	0.021571
RS	39	1.390006	1.804568	1055.451453	0.020484	0.021959
RS	40	1.496871	1.788599	1074.648082	0.020856	0.022389
RS	41	1.611400	1.788599	1079.534057	0.020951	0.022522
RS	42	1.734143	1.801318	1072.071402	0.020806	0.022363
RS	43	1.865690	1.801318	1067.208747	0.020712	0.022230
RS	44	2.006671	1.840506	1035.168999	0.020090	0.021534
RS	45	2.157764	1.840506	1021.116663	0.019817	0.021169
RS	46	2.319693	1.898383	972.128441	0.018867	0.020115
RS	47	2.493236	1.898383	950.005888	0.018437	0.019577
RS	48	2.679225	1.962216	893.757607	0.017346	0.018389
RS	49	2.878554	1.962216	864.569107	0.016779	0.017733
RS	50	3.092179	2.020034	807.767447	0.015677	0.016563
RS	51	3.321125	2.020034	772.237859	0.014987	0.015815
RS	52	3.566492	2.067838	716.369677	0.013903	0.014689
RS	53	3.829457	2.067838	675.424651	0.013108	0.013857
RS	54	4.111281	2.134073	612.762128	0.011892	0.012610
RS	55	4.413319	2.134073	569.500300	0.011053	0.011737
RS	56	4.737018	2.134073	523.906945	0.010168	0.010817
RS	57	5.083934	2.134073	476.709115	0.009252	0.009863
RS	58	5.455731	2.587240	359.276082	0.006973	0.007557
RS	59	5.854194	2.587240	330.018768	0.006405	0.006946
RS	60	6.281235	2.587240	299.804004	0.005818	0.006316
RS	61	6.738903	2.587240	269.140172	0.005223	0.005677
RS	62	7.229396	2.587240	238.556266	0.004630	0.005039
RS	63	7.755068	2.587240	1096.174646	0.021274	0.023336
PA	4+25*2+4+6 0.094810265 0.027141360 7.755067965 4.024693908 1.058874904 0.744125244 0.565985573 0.511876533 0.537261266 0.616828098 0.742730023 0.915325574 1.122090002 1.340452087 1.553905948 1.742796777 1.879631891 1.945948281 1.945187303 1.901142663 1.846042952 1.804568329 1.788598729 1.801318381 1.840505977 1.898383390 1.962216146 2.020033781 2.067837998 2.134072752 2.587240185
//
IT	4781
RD	10
LK	-438418.362981
QD	-276.104140 -> -240.883955
RI	0.0087871196
TR	0.093062	0.027570
MT	7.848004
MM	C_pi: 1.526907, n_recomb: 53426.692345
RS	0	0.000000	4.470963	84.108405	0.001574	0.000065
RS	1	0.007192	4.470963	90.016701	0.001685	0.000525
RS	2	0.014901	4.470963	96.329196	0.001803	0.001087
RS	3	0.023165	4.470963	103.071933	0.001929	0.001462
RS	4	0.032024	1.110712	442.458441	0.008282	0.006248
RS	5	0.041519	1.110712	470.162667	0.008800	0.006634
RS	6	0.051697	0.782266	707.464117	0.013242	0.010026
RS	7	0.062607	0.782266	747.584816	0.013993	0.010834
RS	8	0.074302	0.583322	1055.439713	0.019755	0.015580
RS	9	0.086838	0.583322	1106.639610	0.020713	0.017077
RS	10	0.100276	0.518678	1300.870076	0.024349	0.020601
RS	11	0.114680	0.518678	1355.169553	0.025365	0.022289
RS	12	0.130120	0.539460	1355.394348	0.025369	0.022808
RS	13	0.146670	0.539460	1407.765391	0.026349	0.024339
RS	14	0.164411	0.617127	1278.065531	0.023922	0.022544
RS	15	0.183428	0.617127	1327.309167	0.024844	0.023911
RS	16	0.203812	0.743041	1145.671699	0.021444	0.021027
RS	17	0.225663	0.743041	1191.598350	0.022303	0.022210
RS	18	0.249085	0.918339	1003.833198	0.018789	0.018979
RS	19	0.274191	0.918339	1046.360361	0.019585	0.019925
RS	20	0.301104	1.131051	886.390825	0.016591	0.017024
RS	21	0.329951	1.131051	925.747906	0.017327	0.017812
RS	22	0.360874	1.357904	805.785499	0.015082	0.015592
RS	23	0.394021	1.357904	842.569812	0.015771	0.016300
RS	24	0.429551	1.581657	756.540135	0.014160	0.014687
RS	25	0.467637	1.581657	791.402157	0.014813	0.015329
RS	26	0.508462	1.781291	734.933899	0.013756	0.014251
RS	27	0.552223	1.781291	768.473602	0.014384	0.014852
RS	28	0.599132	1.926228	742.540989	0.013898	0.014348
RS	29	0.649414	1.926228	775.263904	0.014511	0.014953
RS	30	0.703313	1.995143	780.393927	0.014607	0.015053
RS	31	0.761088	1.995143	812.465522	0.015207	0.015691
RS	32	0.823019	1.991123	845.757640	0.015830	0.016356
RS	33	0.889403	1.991123	876.633671	0.016408	0.017031
RS	34	0.960562	1.940160	929.788439	0.017403	0.018116
RS	35	1.036839	1.940160	957.919840	0.017930	0.018790
RS	36	1.118602	1.877631	1016.105245	0.019019	0.020001
RS	37	1.206245	1.877631	1039.060868	0.019448	0.020585
RS	38	1.300191	1.830478	1085.475200	0.020317	0.021564
RS	39	1.400895	1.830478	1100.655511	0.020601	0.021960
RS	40	1.508841	1.811509	1122.868188	0.021017	0.022434
RS	41	1.624550	1.811509	1128.407535	0.021121	0.022579
RS	42	1.748582	1.824050	1121.241045	0.020987	0.022435
RS	43	1.881534	1.824050	1116.569609	0.020899	0.022318
RS	44	2.024048	1.865616	1082.396555	0.020259	0.021610
RS	45	2.176812	1.865616	1068.183113	0.019993	0.021264
RS	46	2.340563	1.927729	1015.656329	0.019010	0.020184
RS	47	2.516091	1.927729	993.153830	0.018589	0.019667
RS	48	2.704243	1.996476	933.183331	0.017467	0.018455
RS	49	2.905927	1.996476	903.458811	0.016910	0.017819
RS	50	3.122117	2.058721	843.494447	0.015788	0.016634
RS	51	3.353855	2.058721	807.248247	0.015109	0.015905
RS	52	3.602260	2.110052	748.793229	0.014015	0.014771
RS	53	3.868531	2.110052	706.900036	0.013231	0.013956
RS	54	4.153952	2.181400	641.131631	0.012000	0.012695
RS	55	4.459901	2.181400	596.823488	0.011171	0.011836
RS	56	4.787855	2.181400	549.963886	0.010294	0.010928
RS	57	5.139395	2.181400	501.296008	0.009383	0.009982
RS	58	5.516218	2.681602	373.613991	0.006993	0.007555
RS	59	5.920142	2.681602	344.500363	0.006448	0.006971
RS	60	6.353118	2.681602	314.227119	0.005881	0.006364
RS	61	6.817233	2.681602	283.298938	0.005303	0.005744
RS	62	7.314728	2.681602	252.248627	0.004721	0.005121
RS	63	7.848004	2.681602	1188.816123	0.022251	0.024305
PA	4+25*2+4+6 0.093062404 0.027570478 7.848003703 4.470963073 1.110711834 0.782266261 0.583321774 0.518678481 0.539460367 0.617126784 0.743041154 0.918338684 1.131051089 1.357904186 1.581657312 1.781290930 1.926228057 1.995142779 1.991122674 1.940159950 1.877630929 1.830477539 1.811508532 1.824050110 1.865616488 1.927728803 1.996476183 2.058720837 2.110051572 2.181399534 2.681602375
//
IT	4166
RD	11
LK	-438349.373158
QD	-256.646207 -> -224.828002
RI	0.0078582913
TR	0.091442	0.027983
MT	7.934397
MM	C_pi: 1.557460, n_recomb: 55270.657760
RS	0	0.000000	4.884349	79.798196	0.001444	0.000061
RS	1	0.007211	4.884349	85.430231	0.001546	0.000495
RS	2	0.014941	4.884349	91.450368	0.001655	0.001022
RS	3	0.023229	4.884349	97.883952	0.001771	0.001370
RS	4	0.032114	1.155673	441.359818	0.007985	0.006171
RS	5	0.041640	1.155673	469.225221	0.008490	0.006516
RS	6	0.051853	0.819691	701.535954	0.012693	0.009772
RS	7	0.062803	0.819691	741.901403	0.013423	0.010510
RS	8	0.074542	0.600665	1066.644614	0.019299	0.015364
RS	9	0.087127	0.600665	1119.205554	0.020250	0.016800
RS	10	0.100620	0.525682	1337.495413	0.024199	0.020580
RS	11	0.115085	0.525682	1393.929596	0.025220	0.022239
RS	12	0.130594	0.541993	1406.820864	0.025453	0.022944
RS	13	0.147221	0.541993	1461.435663	0.026441	0.024466
RS	14	0.165047	0.617765	1331.794476	0.024096	0.022728
RS	15	0.184158	0.617765	1383.175739	0.025025	0.024095
RS	16	0.204648	0.743489	1194.456907	0.021611	0.021182
RS	17	0.226614	0.743489	1242.378771	0.022478	0.022371
RS	18	0.250165	0.921054	1044.222627	0.018893	0.019064
RS	19	0.275413	0.921054	1088.569949	0.019695	0.020020
RS	20	0.302483	1.139114	918.466701	0.016618	0.017031
RS	21	0.331504	1.139114	959.446953	0.017359	0.017826
RS	22	0.362617	1.373860	831.518158	0.015044	0.015532
RS	23	0.395974	1.373860	869.750564	0.015736	0.016244
RS	24	0.431737	1.607431	777.735744	0.014071	0.014573
RS	25	0.470077	1.607431	813.913583	0.014726	0.015217
RS	26	0.511183	1.817556	753.178465	0.013627	0.014095
RS	27	0.555252	1.817556	787.956588	0.014256	0.014696
RS	28	0.602499	1.970665	759.771746	0.013746	0.014166
RS	29	0.653153	1.970665	793.729756	0.014361	0.014768
RS	30	0.707459	2.042477	798.971386	0.014456	0.014864
RS	31	0.765681	2.042477	832.352278	0.015060	0.015497
RS	32	0.828101	2.035593	868.213864	0.015708	0.016182
RS	33	0.895022	2.035593	900.514242	0.016293	0.016852
RS	34	0.966768	1.978104	958.346706	0.017339	0.017982
RS	35	1.043687	1.978104	987.971848	0.017875	0.018652
RS	36	1.126153	1.908446	1051.857234	0.019031	0.019924
RS	37	1.214565	1.908446	1076.222781	0.019472	0.020509
RS	38	1.309352	1.855774	1127.751748	0.020404	0.021548
RS	39	1.410973	1.855774	1144.054562	0.020699	0.021951
RS	40	1.519922	1.833801	1169.390460	0.021158	0.022469
RS	41	1.636727	1.833801	1175.618303	0.021270	0.022625
RS	42	1.761954	1.845991	1168.920805	0.021149	0.022498
RS	43	1.896210	1.845991	1164.487968	0.021069	0.022396
RS	44	2.040147	1.889613	1128.379280	0.020416	0.021681
RS	45	2.194462	1.889613	1114.055235	0.020156	0.021352
RS	46	2.359905	1.955539	1058.182227	0.019145	0.020251
RS	47	2.537276	1.955539	1035.346202	0.018732	0.019753
RS	48	2.727437	2.028741	971.827095	0.017583	0.018520
RS	49	2.931310	2.028741	941.604242	0.017036	0.017904
RS	50	3.149883	2.094968	878.625595	0.015897	0.016706
RS	51	3.384216	2.094968	841.690040	0.015229	0.015994
RS	52	3.635445	2.149420	780.767226	0.014126	0.014856
RS	53	3.904790	2.149420	737.943490	0.013351	0.014054
RS	54	4.193556	2.225345	669.177239	0.012107	0.012782
RS	55	4.503143	2.225345	623.827413	0.011287	0.011936
RS	56	4.835053	2.225345	575.711934	0.010416	0.011037
RS	57	5.190895	2.225345	525.589736	0.009509	0.010098
RS	58	5.572395	2.771195	387.642488	0.007014	0.007556
RS	59	5.981404	2.771195	358.665582	0.006489	0.006997
RS	60	6.419904	2.771195	328.340716	0.005941	0.006411
RS	61	6.890022	2.771195	297.167843	0.005377	0.005808
RS	62	7.394038	2.771195	265.681894	0.004807	0.005200
RS	63	7.934397	2.771195	1281.574523	0.023187	0.025240
PA	4+25*2+4+6 0.091441995 0.027982848 7.934396589 4.884349014 1.155672674 0.819690718 0.600664952 0.525682235 0.541992843 0.617765347 0.743489001 0.921054090 1.139114031 1.373859861 1.607431102 1.817556302 1.970664947 2.042476656 2.035592605 1.978103656 1.908446198 1.855774398 1.833801343 1.845991159 1.889613320 1.955538665 2.028741165 2.094968190 2.149420500 2.225344735 2.771194745
//
IT	4626
RD	12
LK	-438287.024123
QD	-239.104477 -> -210.290499
RI	0.0071084981
TR	0.089935	0.028379
MT	8.015093
MM	C_pi: 1.586597, n_recomb: 57060.674613
RS	0	0.000000	5.263398	76.579969	0.001342	0.000058
RS	1	0.007228	5.263398	82.006763	0.001437	0.000471
RS	2	0.014977	5.263398	87.809767	0.001539	0.000970
RS	3	0.023287	5.263398	94.013813	0.001648	0.001297
RS	4	0.032198	1.194254	442.201723	0.007750	0.006115
RS	5	0.041753	1.194254	470.313752	0.008242	0.006428
RS	6	0.051998	0.856427	695.855586	0.012195	0.009531
RS	7	0.062984	0.856427	736.416862	0.012906	0.010212
RS	8	0.074763	0.617972	1075.983030	0.018857	0.015146
RS	9	0.087394	0.617972	1129.784951	0.019800	0.016527
RS	10	0.100938	0.532801	1371.258057	0.024032	0.020540
RS	11	0.115461	0.532801	1429.731235	0.025056	0.022173
RS	12	0.131033	0.544750	1455.546732	0.025509	0.023058
RS	13	0.147731	0.544750	1512.334944	0.026504	0.024571
RS	14	0.165636	0.618627	1383.433483	0.024245	0.022896
RS	15	0.184835	0.618627	1436.891853	0.025182	0.024260
RS	16	0.205422	0.743991	1241.794061	0.021763	0.021329
RS	17	0.227496	0.743991	1291.657471	0.022637	0.022522
RS	18	0.251166	0.923445	1083.625732	0.018991	0.019148
RS	19	0.276547	0.923445	1129.746952	0.019799	0.020112
RS	20	0.303762	1.146325	949.800602	0.016645	0.017043
RS	21	0.332943	1.146325	992.362839	0.017391	0.017844
RS	22	0.364235	1.388435	856.603431	0.015012	0.015481
RS	23	0.397787	1.388435	896.244019	0.015707	0.016195
RS	24	0.433765	1.631385	798.299725	0.013990	0.014470
RS	25	0.472343	1.631385	835.751776	0.014647	0.015116
RS	26	0.513709	1.851771	770.737126	0.013507	0.013952
RS	27	0.558065	1.851771	806.707875	0.014138	0.014553
RS	28	0.605627	2.013111	776.183680	0.013603	0.013995
RS	29	0.656626	2.013111	811.325627	0.014219	0.014594
RS	30	0.711311	2.088114	816.516230	0.014310	0.014683
RS	31	0.769949	2.088114	851.151783	0.014917	0.015312
RS	32	0.832824	2.078749	889.372003	0.015586	0.016014
RS	33	0.900244	2.078749	923.045149	0.016177	0.016679
RS	34	0.972537	2.015106	985.344751	0.017268	0.017848
RS	35	1.050055	2.015106	1016.425584	0.017813	0.018515
RS	36	1.133175	1.938613	1085.869365	0.019030	0.019842
RS	37	1.222303	1.938613	1111.630186	0.019482	0.020428
RS	38	1.317873	1.880581	1168.251289	0.020474	0.021525
RS	39	1.420350	1.880581	1185.688576	0.020779	0.021934
RS	40	1.530234	1.855609	1214.236866	0.021280	0.022494
RS	41	1.648059	1.855609	1221.187231	0.021402	0.022661
RS	42	1.774400	1.867303	1215.120304	0.021295	0.022553
RS	43	1.909873	1.867303	1210.973307	0.021223	0.022464
RS	44	2.055137	1.912702	1173.121748	0.020559	0.021745
RS	45	2.210900	1.912702	1158.738193	0.020307	0.021433
RS	46	2.377920	1.982064	1099.712765	0.019273	0.020315
RS	47	2.557012	1.982064	1076.590477	0.018867	0.019835
RS	48	2.749048	2.059309	1009.697625	0.017695	0.018585
RS	49	2.954964	2.059309	979.015327	0.017157	0.017986
RS	50	3.175762	2.129116	913.171275	0.016004	0.016778
RS	51	3.412518	2.129116	875.575240	0.015345	0.016083
RS	52	3.666386	2.186317	812.306064	0.014236	0.014941
RS	53	3.938602	2.186317	768.570808	0.013469	0.014152
RS	54	4.230492	2.266315	696.918291	0.012214	0.012869
RS	55	4.543480	2.266315	650.532172	0.011401	0.012035
RS	56	4.879088	2.266315	601.171177	0.010536	0.011145
RS	57	5.238952	2.266315	549.609655	0.009632	0.010211
RS	58	5.624826	2.856377	401.400014	0.007035	0.007560
RS	59	6.038588	2.856377	372.551286	0.006529	0.007023
RS	60	6.482256	2.856377	342.178206	0.005997	0.006456
RS	61	6.957990	2.856377	310.775294	0.005446	0.005870
RS	62	7.468107	2.856377	278.878324	0.004887	0.005274
RS	63	8.015093	2.856377	1374.344613	0.024086	0.026143
PA	4+25*2+4+6 0.089934729 0.028378596 8.015093050 5.263397799 1.194254024 0.856426773 0.617972129 0.532800615 0.544749906 0.618626828 0.743990652 0.923445055 1.146324638 1.388434691 1.631385225 1.851771031 2.013110576 2.088113984 2.078748505 2.015105757 1.938613069 1.880580861 1.855609493 1.867302582 1.912701514 1.982064272 2.059309137 2.129116469 2.186316723 2.266314851 2.856376544
//
IT	4633
RD	13
LK	-438230.541963
QD	-223.238932 -> -197.088319
RI	0.0064919800
TR	0.088529	0.028758
MT	8.090767
MM	C_pi: 1.614460, n_recomb: 58798.827534
RS	0	0.000000	5.609050	74.163857	0.001261	0.000056
RS	1	0.007243	5.609050	79.437994	0.001351	0.000451
RS	2	0.015011	5.609050	85.079616	0.001447	0.000928
RS	3	0.023342	5.609050	91.113193	0.001550	0.001239
RS	4	0.032276	1.227069	444.620115	0.007562	0.006075
RS	5	0.041857	1.227069	473.050605	0.008045	0.006366
RS	6	0.052132	0.892513	690.400364	0.011742	0.009302
RS	7	0.063152	0.892513	731.116644	0.012434	0.009936
RS	8	0.074969	0.635218	1083.731482	0.018431	0.014928
RS	9	0.087643	0.635218	1138.665668	0.019365	0.016260
RS	10	0.101234	0.539976	1402.488953	0.023852	0.020487
RS	11	0.115810	0.539976	1462.911041	0.024880	0.022095
RS	12	0.131442	0.547651	1501.855126	0.025542	0.023154
RS	13	0.148206	0.547651	1560.750214	0.026544	0.024657
RS	14	0.166185	0.619632	1433.184867	0.024374	0.023049
RS	15	0.185465	0.619632	1488.663171	0.025318	0.024410
RS	16	0.206143	0.744504	1287.802337	0.021902	0.021468
RS	17	0.228317	0.744504	1339.556337	0.022782	0.022664
RS	18	0.252098	0.925516	1122.129784	0.019084	0.019232
RS	19	0.277602	0.925516	1169.981023	0.019898	0.020203
RS	20	0.304953	1.152747	980.456323	0.016675	0.017060
RS	21	0.334285	1.152747	1024.561651	0.017425	0.017866
RS	22	0.365742	1.401739	881.095695	0.014985	0.015438
RS	23	0.399477	1.401739	922.107025	0.015682	0.016155
RS	24	0.435655	1.653671	818.278312	0.013917	0.014377
RS	25	0.474455	1.653671	856.965621	0.014575	0.015024
RS	26	0.516064	1.884101	787.657886	0.013396	0.013819
RS	27	0.560688	1.884101	824.778421	0.014027	0.014420
RS	28	0.608543	2.053723	791.834510	0.013467	0.013835
RS	29	0.659865	2.053723	828.112349	0.014084	0.014432
RS	30	0.714905	2.132177	833.106428	0.014169	0.014512
RS	31	0.773931	2.132177	868.944822	0.014778	0.015137
RS	32	0.837233	2.120692	909.321043	0.015465	0.015852
RS	33	0.905119	2.120692	944.316925	0.016060	0.016513
RS	34	0.977923	2.051246	1010.873850	0.017192	0.017715
RS	35	1.056001	2.051246	1043.371960	0.017745	0.018380
RS	36	1.139733	1.968187	1118.226741	0.019018	0.019756
RS	37	1.229531	1.968187	1145.365953	0.019479	0.020344
RS	38	1.325833	1.904945	1207.039789	0.020528	0.021494
RS	39	1.429111	1.904945	1225.620340	0.020844	0.021910
RS	40	1.539869	1.876993	1257.450137	0.021386	0.022511
RS	41	1.658650	1.876993	1265.154009	0.021517	0.022689
RS	42	1.786035	1.888073	1259.862811	0.021427	0.022600
RS	43	1.922646	1.888073	1256.046587	0.021362	0.022525
RS	44	2.069153	1.935010	1216.634552	0.020691	0.021804
RS	45	2.226271	1.935010	1202.241089	0.020447	0.021507
RS	46	2.394771	2.007479	1140.252773	0.019392	0.020377
RS	47	2.575475	2.007479	1116.890626	0.018995	0.019913
RS	48	2.769268	2.088396	1046.796555	0.017803	0.018649
RS	49	2.977098	2.088396	1015.693547	0.017274	0.018067
RS	50	3.199982	2.161419	947.131763	0.016108	0.016851
RS	51	3.439010	2.161419	908.904624	0.015458	0.016170
RS	52	3.695352	2.221028	843.409505	0.014344	0.015025
RS	53	3.970261	2.221028	798.782783	0.013585	0.014249
RS	54	4.265083	2.304636	724.356956	0.012319	0.012957
RS	55	4.581259	2.304636	676.941079	0.011513	0.012133
RS	56	4.920338	2.304636	626.345554	0.010652	0.011250
RS	57	5.283977	2.304636	573.359850	0.009751	0.010322
RS	58	5.673955	2.937457	414.908194	0.007056	0.007566
RS	59	6.092181	2.937457	386.178791	0.006568	0.007049
RS	60	6.540700	2.937457	355.759074	0.006050	0.006500
RS	61	7.021707	2.937457	324.137653	0.005513	0.005928
RS	62	7.537554	2.937457	291.850162	0.004964	0.005344
RS	63	8.090767	2.937457	1467.000824	0.024949	0.027014
PA	4+25*2+4+6 0.088528576 0.028758087 8.090766555 5.609050222 1.227069427 0.892512928 0.635217517 0.539975753 0.547650872 0.619632134 0.744503638 0.925515501 1.152747307 1.401739393 1.653670651 1.884100945 2.053723122 2.132177264 2.120692171 2.051246274 1.968186561 1.904945037 1.876993024 1.888072925 1.935010187 2.007478600 2.088396121 2.161419434 2.221028371 2.304636246 2.937457469
//
IT	4950
RD	14
LK	-438179.262781
QD	-208.845318 -> -185.064045
RI	0.0059770940
TR	0.087213	0.029122
MT	8.161962
MM	C_pi: 1.641149, n_recomb: 60486.493185
RS	0	0.000000	5.923790	72.340160	0.001196	0.000054
RS	1	0.007258	5.923790	77.500677	0.001281	0.000435
RS	2	0.015043	5.923790	83.022336	0.001373	0.000894
RS	3	0.023393	5.923790	88.929361	0.001470	0.001192
RS	4	0.032349	1.254673	448.345573	0.007412	0.006050
RS	5	0.041955	1.254673	477.155755	0.007889	0.006324
RS	6	0.052258	0.927981	685.142807	0.011327	0.009085
RS	7	0.063309	0.927981	725.979245	0.012002	0.009679
RS	8	0.075162	0.652383	1090.101232	0.018022	0.014711
RS	9	0.087875	0.652383	1146.068276	0.018948	0.016000
RS	10	0.101511	0.547162	1431.457316	0.023666	0.020424
RS	11	0.116137	0.547162	1493.742731	0.024695	0.022009
RS	12	0.131824	0.550641	1545.952339	0.025559	0.023235
RS	13	0.148650	0.550641	1606.890254	0.026566	0.024729
RS	14	0.166697	0.620732	1481.182609	0.024488	0.023189
RS	15	0.186054	0.620732	1538.625771	0.025438	0.024547
RS	16	0.206816	0.744990	1332.582700	0.022031	0.021601
RS	17	0.229085	0.744990	1386.178205	0.022917	0.022799
RS	18	0.252970	0.927272	1159.797418	0.019174	0.019315
RS	19	0.278589	0.927272	1209.336316	0.019993	0.020292
RS	20	0.306067	1.158432	1010.483616	0.016706	0.017081
RS	21	0.335540	1.158432	1056.094730	0.017460	0.017891
RS	22	0.367151	1.413856	905.040569	0.014963	0.015402
RS	23	0.401057	1.413856	947.387056	0.015663	0.016121
RS	24	0.437424	1.674396	837.712696	0.013850	0.014293
RS	25	0.476431	1.674396	877.598389	0.014509	0.014941
RS	26	0.518269	1.914650	803.988625	0.013292	0.013696
RS	27	0.563143	1.914650	842.218559	0.013924	0.014297
RS	28	0.611274	2.092608	806.775626	0.013338	0.013685
RS	29	0.662899	2.092608	844.143790	0.013956	0.014280
RS	30	0.718270	2.174751	848.806362	0.014033	0.014350
RS	31	0.777661	2.174751	885.797931	0.014645	0.014971
RS	32	0.841362	2.161487	928.136097	0.015345	0.015695
RS	33	0.909686	2.161487	964.405707	0.015944	0.016352
RS	34	0.982970	2.086564	1035.014381	0.017111	0.017583
RS	35	1.061572	2.086564	1068.890539	0.017672	0.018246
RS	36	1.145880	1.997192	1149.000033	0.018996	0.019668
RS	37	1.236306	1.997192	1177.498092	0.019467	0.020258
RS	38	1.333296	1.928891	1244.166939	0.020569	0.021457
RS	39	1.437325	1.928891	1263.895906	0.020896	0.021879
RS	40	1.548905	1.897986	1299.057202	0.021477	0.022520
RS	41	1.668583	1.897986	1307.541965	0.021617	0.022708
RS	42	1.796948	1.908354	1303.159158	0.021545	0.022640
RS	43	1.934630	1.908354	1299.715458	0.021488	0.022578
RS	44	2.082304	1.956620	1258.917391	0.020813	0.021858
RS	45	2.240697	1.956620	1244.561021	0.020576	0.021576
RS	46	2.410586	2.031905	1179.791377	0.019505	0.020435
RS	47	2.592805	2.031905	1156.234248	0.019116	0.019987
RS	48	2.788250	2.116164	1083.107977	0.017907	0.018711
RS	49	2.997881	2.116164	1051.622447	0.017386	0.018145
RS	50	3.222726	2.192076	980.487615	0.016210	0.016922
RS	51	3.463892	2.192076	941.659335	0.015568	0.016255
RS	52	3.722561	2.253789	874.056885	0.014450	0.015110
RS	53	4.000004	2.253789	828.560322	0.013698	0.014344
RS	54	4.297584	2.340578	751.476189	0.012424	0.013045
RS	55	4.616763	2.340578	703.039035	0.011623	0.012230
RS	56	4.959108	2.340578	651.221604	0.010766	0.011353
RS	57	5.326300	2.340578	596.828192	0.009867	0.010429
RS	58	5.720144	3.014704	428.174139	0.007079	0.007574
RS	59	6.142573	3.014704	399.555734	0.006606	0.007075
RS	60	6.595662	3.014704	369.090275	0.006102	0.006542
RS	61	7.081636	3.014704	337.260138	0.005576	0.005985
RS	62	7.602883	3.014704	304.600049	0.005036	0.005411
RS	63	8.161962	3.014704	1559.388707	0.025781	0.027855
PA	4+25*2+4+6 0.087213371 0.029121822 8.161961684 5.923789546 1.254673270 0.927981468 0.652383200 0.547161776 0.550641451 0.620731850 0.744989998 0.927271955 1.158432023 1.413856174 1.674395627 1.914650456 2.092607850 2.174750616 2.161487003 2.086563886 1.997191981 1.928890923 1.897985718 1.908354058 1.956620387 2.031904503 2.116163702 2.192075972 2.253788548 2.340578054 3.014703885
//
IT	4428
RD	15
LK	-438132.615352
QD	-195.750765 -> -174.083742
RI	0.0055413297
TR	0.085981	0.029471
MT	8.229090
MM	C_pi: 1.666754, n_recomb: 62125.525326
RS	0	0.000000	6.210135	70.964991	0.001142	0.000053
RS	1	0.007272	6.210135	76.041560	0.001224	0.000421
RS	2	0.015072	6.210135	81.474755	0.001311	0.000865
RS	3	0.023440	6.210135	87.288645	0.001405	0.001153
RS	4	0.032417	1.277612	453.164053	0.007294	0.006038
RS	5	0.042046	1.277612	482.406216	0.007765	0.006299
RS	6	0.052375	0.962903	680.033261	0.010946	0.008879
RS	7	0.063456	0.962903	720.958585	0.011605	0.009439
RS	8	0.075342	0.669460	1095.267370	0.017630	0.014498
RS	9	0.088092	0.669460	1152.176252	0.018546	0.015747
RS	10	0.101770	0.554335	1458.374132	0.023475	0.020353
RS	11	0.116442	0.554335	1522.441451	0.024506	0.021916
RS	12	0.132182	0.553690	1588.002446	0.025561	0.023304
RS	13	0.149066	0.553690	1650.921648	0.026574	0.024788
RS	14	0.167177	0.621897	1527.535436	0.024588	0.023319
RS	15	0.186606	0.621897	1586.890591	0.025543	0.024673
RS	16	0.207447	0.745442	1376.199540	0.022152	0.021728
RS	17	0.229804	0.745442	1431.589325	0.023043	0.022927
RS	18	0.253787	0.928736	1196.678610	0.019262	0.019398
RS	19	0.279514	0.928736	1247.864473	0.020086	0.020380
RS	20	0.307112	1.163452	1039.913138	0.016739	0.017105
RS	21	0.336716	1.163452	1086.994238	0.017497	0.017919
RS	22	0.368473	1.424902	928.461864	0.014945	0.015372
RS	23	0.402540	1.424902	972.109532	0.015648	0.016092
RS	24	0.439084	1.693685	856.636697	0.013789	0.014217
RS	25	0.478285	1.693685	897.685997	0.014450	0.014866
RS	26	0.520337	1.943563	819.762881	0.013195	0.013582
RS	27	0.565447	1.943563	859.064154	0.013828	0.014183
RS	28	0.613837	2.129855	821.066703	0.013216	0.013544
RS	29	0.665746	2.129855	859.482527	0.013835	0.014136
RS	30	0.721429	2.215915	863.684691	0.013902	0.014195
RS	31	0.781162	2.215915	901.782399	0.014515	0.014813
RS	32	0.845239	2.201173	945.906947	0.015226	0.015543
RS	33	0.913975	2.201173	983.403056	0.015829	0.016197
RS	34	0.987710	2.121079	1057.863645	0.017028	0.017454
RS	35	1.066806	2.121079	1093.078677	0.017595	0.018115
RS	36	1.151654	2.025636	1178.282570	0.018966	0.019578
RS	37	1.242672	2.025636	1208.118056	0.019446	0.020170
RS	38	1.340309	1.952415	1279.715822	0.020599	0.021415
RS	39	1.445046	1.952415	1300.594944	0.020935	0.021844
RS	40	1.557399	1.918588	1339.123673	0.021555	0.022523
RS	41	1.677922	1.918588	1348.412600	0.021705	0.022721
RS	42	1.807209	1.928168	1345.053331	0.021651	0.022674
RS	43	1.945898	1.928168	1342.020061	0.021602	0.022624
RS	44	2.094672	1.977585	1299.996687	0.020925	0.021907
RS	45	2.254265	1.977585	1285.721249	0.020696	0.021639
RS	46	2.425463	2.055427	1218.343983	0.019611	0.020490
RS	47	2.609111	2.055427	1194.634262	0.019229	0.020057
RS	48	2.806112	2.142732	1118.638506	0.018006	0.018772
RS	49	3.017440	2.142732	1086.807072	0.017494	0.018220
RS	50	3.244135	2.221237	1013.239647	0.016310	0.016993
RS	51	3.487314	2.221237	973.839500	0.015675	0.016338
RS	52	3.748178	2.284774	904.246014	0.014555	0.015193
RS	53	4.028010	2.284774	857.901202	0.013809	0.014438
RS	54	4.328192	2.374354	778.271970	0.012527	0.013132
RS	55	4.650203	2.374354	728.822731	0.011731	0.012325
RS	56	4.995629	2.374354	675.796467	0.010878	0.011455
RS	57	5.366174	2.374354	620.012030	0.009980	0.010534
RS	58	5.763665	3.088351	441.207533	0.007102	0.007583
RS	59	6.190061	3.088351	412.692271	0.006643	0.007101
RS	60	6.647463	3.088351	382.181394	0.006152	0.006584
RS	61	7.138127	3.088351	350.150837	0.005636	0.006038
RS	62	7.664471	3.088351	317.133827	0.005105	0.005475
RS	63	8.229090	3.088351	1651.396602	0.026582	0.028666
PA	4+25*2+4+6 0.085980755 0.029470523 8.229089634 6.210134721 1.277612025 0.962903256 0.669460123 0.554334503 0.553689583 0.621896858 0.745441506 0.928736382 1.163452084 1.424901926 1.693685310 1.943562596 2.129855466 2.215914925 2.201172976 2.121078743 2.025636333 1.952414880 1.918587824 1.928167949 1.977584890 2.055427155 2.142731513 2.221236727 2.284774416 2.374354377 3.088350515
//
IT	4199
RD	16
LK	-438090.101606
QD	-183.805045 -> -164.030100
RI	0.0051681923
TR	0.084823	0.029805
MT	8.292595
MM	C_pi: 1.691354, n_recomb: 63717.034839
RS	0	0.000000	6.471439	69.925949	0.001097	0.000051
RS	1	0.007285	6.471439	74.940845	0.001176	0.000410
RS	2	0.015100	6.471439	80.309226	0.001260	0.000841
RS	3	0.023485	6.471439	86.055080	0.001351	0.001121
RS	4	0.032481	1.296393	458.903795	0.007202	0.006036
RS	5	0.042131	1.296393	488.622762	0.007669	0.006288
RS	6	0.052485	0.997291	675.062669	0.010595	0.008684
RS	7	0.063594	0.997291	716.050033	0.011238	0.009215
RS	8	0.075511	0.686436	1099.377632	0.017254	0.014288
RS	9	0.088297	0.686436	1157.144804	0.018161	0.015501
RS	10	0.102013	0.561470	1483.425140	0.023281	0.020275
RS	11	0.116730	0.561470	1549.196623	0.024314	0.021818
RS	12	0.132518	0.556765	1628.153366	0.025553	0.023361
RS	13	0.149456	0.556765	1692.994221	0.026571	0.024837
RS	14	0.167629	0.623104	1572.326843	0.024677	0.023439
RS	15	0.187125	0.623104	1633.542595	0.025637	0.024789
RS	16	0.208041	0.745851	1418.700474	0.022266	0.021850
RS	17	0.230481	0.745851	1475.838521	0.023162	0.023050
RS	18	0.254556	0.929937	1232.796424	0.019348	0.019480
RS	19	0.280384	0.929937	1285.589458	0.020177	0.020467
RS	20	0.308094	1.167864	1068.769554	0.016774	0.017133
RS	21	0.337823	1.167864	1117.285897	0.017535	0.017950
RS	22	0.369718	1.434963	951.382154	0.014931	0.015348
RS	23	0.403935	1.434963	996.298277	0.015636	0.016069
RS	24	0.440646	1.711647	875.073792	0.013734	0.014148
RS	25	0.480031	1.711647	917.253438	0.014396	0.014798
RS	26	0.522284	1.970935	835.014310	0.013105	0.013476
RS	27	0.567616	1.970935	875.350812	0.013738	0.014077
RS	28	0.616251	2.165560	834.747069	0.013101	0.013411
RS	29	0.668428	2.165560	874.170007	0.013720	0.014002
RS	30	0.724406	2.255735	877.796344	0.013776	0.014047
RS	31	0.784462	2.255735	916.955200	0.014391	0.014662
RS	32	0.848893	2.239796	962.699702	0.015109	0.015397
RS	33	0.918017	2.239796	1001.376330	0.015716	0.016047
RS	34	0.992177	2.154817	1079.494983	0.016942	0.017327
RS	35	1.071740	2.154817	1116.009448	0.017515	0.017986
RS	36	1.157098	2.053530	1206.146410	0.018930	0.019487
RS	37	1.248675	2.053530	1237.295784	0.019419	0.020081
RS	38	1.346923	1.975526	1313.743208	0.020618	0.021370
RS	39	1.452328	1.975526	1335.770787	0.020964	0.021804
RS	40	1.565411	1.938813	1377.687970	0.021622	0.022521
RS	41	1.686732	1.938813	1387.800365	0.021781	0.022728
RS	42	1.816891	1.947546	1385.564445	0.021746	0.022702
RS	43	1.956532	1.947546	1382.975801	0.021705	0.022664
RS	44	2.106346	1.997957	1339.877993	0.021029	0.021952
RS	45	2.267073	1.997957	1325.724107	0.020806	0.021697
RS	46	2.439508	2.078131	1255.904109	0.019711	0.020541
RS	47	2.624505	2.078131	1232.081899	0.019337	0.020123
RS	48	2.822979	2.168218	1153.372775	0.018101	0.018830
RS	49	3.035911	2.168218	1121.230911	0.017597	0.018292
RS	50	3.264355	2.249052	1045.366689	0.016406	0.017062
RS	51	3.509440	2.249052	1005.424000	0.015780	0.016419
RS	52	3.772379	2.314164	933.953380	0.014658	0.015276
RS	53	4.054473	2.314164	886.782940	0.013918	0.014529
RS	54	4.357116	2.406180	804.720993	0.012630	0.013219
RS	55	4.681806	2.406180	754.270790	0.011838	0.012419
RS	56	5.030149	2.406180	700.050539	0.010987	0.011553
RS	57	5.403868	2.406180	642.893377	0.010090	0.010635
RS	58	5.804812	3.158646	454.006114	0.007125	0.007594
RS	59	6.234963	3.158646	425.587221	0.006679	0.007127
RS	60	6.696450	3.158646	395.031494	0.006200	0.006623
RS	61	7.191555	3.158646	362.808300	0.005694	0.006090
RS	62	7.722728	3.158646	329.448894	0.005170	0.005536
RS	63	8.292595	3.158646	1742.879769	0.027353	0.029448
PA	4+25*2+4+6 0.084822662 0.029804638 8.292594609 6.471438960 1.296392840 0.997290690 0.686436426 0.561470282 0.556764885 0.623104384 0.745850990 0.929936521 1.167863672 1.434963165 1.711646603 1.970935463 2.165559696 2.255735105 2.239796196 2.154817329 2.053529555 1.975525626 1.938813415 1.947545689 1.997957159 2.078131266 2.168217646 2.249051543 2.314163833 2.406179968 3.158645711
//
IT	3893
RD	17
LK	-438051.288491
QD	-172.880933 -> -154.803742
RI	0.0048452309
TR	0.083733	0.030125
MT	8.352762
MM	C_pi: 1.715007, n_recomb: 65262.468223
RS	0	0.000000	6.711004	69.139686	0.001059	0.000050
RS	1	0.007297	6.711004	74.109641	0.001136	0.000400
RS	2	0.015126	6.711004	79.430979	0.001217	0.000821
RS	3	0.023527	6.711004	85.127653	0.001304	0.001093
RS	4	0.032541	1.311514	465.416086	0.007131	0.006043
RS	5	0.042212	1.311514	495.649780	0.007595	0.006288
RS	6	0.052589	1.031196	670.197026	0.010269	0.008497
RS	7	0.063723	1.031196	711.221921	0.010898	0.009004
RS	8	0.075670	0.703305	1102.556535	0.016894	0.014083
RS	9	0.088489	0.703305	1161.105101	0.017791	0.015262
RS	10	0.102243	0.568553	1506.769480	0.023088	0.020193
RS	11	0.117000	0.568553	1574.170852	0.024121	0.021716
RS	12	0.132835	0.559851	1666.519368	0.025536	0.023409
RS	13	0.149824	0.559851	1733.224021	0.026558	0.024876
RS	14	0.168054	0.624337	1615.636656	0.024756	0.023550
RS	15	0.187613	0.624337	1678.663139	0.025722	0.024896
RS	16	0.208600	0.746216	1460.128411	0.022373	0.021967
RS	17	0.231119	0.746216	1518.969958	0.023275	0.023167
RS	18	0.255280	0.930900	1268.171887	0.019432	0.019562
RS	19	0.281205	0.930900	1322.533260	0.020265	0.020552
RS	20	0.309021	1.171724	1097.071826	0.016810	0.017163
RS	21	0.338867	1.171724	1146.989674	0.017575	0.017983
RS	22	0.370891	1.444124	973.820576	0.014922	0.015328
RS	23	0.405251	1.444124	1019.973611	0.015629	0.016051
RS	24	0.442119	1.728377	893.047350	0.013684	0.014085
RS	25	0.481677	1.728377	936.325579	0.014347	0.014736
RS	26	0.524122	1.996856	849.777300	0.013021	0.013378
RS	27	0.569663	1.996856	891.114880	0.013654	0.013978
RS	28	0.618528	2.199801	847.856816	0.012991	0.013286
RS	29	0.670959	2.199801	888.248468	0.013610	0.013875
RS	30	0.727215	2.294258	891.198663	0.013656	0.013907
RS	31	0.787576	2.294258	931.375886	0.014271	0.014519
RS	32	0.852342	2.277386	978.583291	0.014995	0.015256
RS	33	0.921834	2.277386	1018.396022	0.015605	0.015903
RS	34	0.996396	2.187784	1099.990036	0.016855	0.017202
RS	35	1.076399	2.187784	1137.764695	0.017434	0.017861
RS	36	1.162240	2.080865	1232.672721	0.018888	0.019395
RS	37	1.254345	2.080865	1265.110885	0.019385	0.019991
RS	38	1.353171	1.998211	1346.321362	0.020629	0.021321
RS	39	1.459208	1.998211	1369.492632	0.020984	0.021762
RS	40	1.572982	1.958656	1414.805579	0.021679	0.022514
RS	41	1.695058	1.958656	1425.756967	0.021847	0.022730
RS	42	1.826042	1.966490	1424.732933	0.021831	0.022726
RS	43	1.966584	1.966490	1422.619132	0.021798	0.022698
RS	44	2.117381	2.017762	1378.585259	0.021124	0.021992
RS	45	2.279182	2.017762	1364.590073	0.020909	0.021750
RS	46	2.452789	2.100066	1292.483911	0.019804	0.020590
RS	47	2.639064	2.100066	1268.586501	0.019438	0.020185
RS	48	2.838931	2.192698	1187.312857	0.018193	0.018887
RS	49	3.053383	2.192698	1154.894187	0.017696	0.018361
RS	50	3.283483	2.275621	1076.864184	0.016501	0.017130
RS	51	3.530373	2.275621	1036.407344	0.015881	0.016498
RS	52	3.795279	2.342084	963.168753	0.014758	0.015356
RS	53	4.079515	2.342084	915.195459	0.014023	0.014618
RS	54	4.384491	2.436211	830.812135	0.012730	0.013305
RS	55	4.711721	2.436211	779.372909	0.011942	0.012511
RS	56	5.062828	2.436211	723.974222	0.011093	0.011650
RS	57	5.439556	2.436211	665.463225	0.010197	0.010734
RS	58	5.843773	3.225781	466.571923	0.007149	0.007606
RS	59	6.277486	3.225781	438.243336	0.006715	0.007153
RS	60	6.742847	3.225781	407.643323	0.006246	0.006662
RS	61	7.242164	3.225781	375.234622	0.005750	0.006139
RS	62	7.777916	3.225781	341.546140	0.005233	0.005595
RS	63	8.352762	3.225781	1833.729536	0.028098	0.030204
PA	4+25*2+4+6 0.083732889 0.030124919 8.352761979 6.711003709 1.311514472 1.031196116 0.703305107 0.568553344 0.559850897 0.624336835 0.746215886 0.930899648 1.171723970 1.444123820 1.728377410 1.996855568 2.199801353 2.294258375 2.277386159 2.187783542 2.080864880 1.998210967 1.958655922 1.966490397 2.017761891 2.100065506 2.192698016 2.275621030 2.342084067 2.436210864 3.225780706
//
IT	5463
RD	18
LK	-438015.797356
QD	-162.867560 -> -146.317512
RI	0.0045634220
TR	0.082706	0.030432
MT	8.409859
MM	C_pi: 1.737764, n_recomb: 66762.925954
RS	0	0.000000	6.931604	68.546346	0.001027	0.000049
RS	1	0.007308	6.931604	73.484107	0.001101	0.000391
RS	2	0.015151	6.931604	78.771932	0.001180	0.000803
RS	3	0.023567	6.931604	84.433787	0.001265	0.001069
RS	4	0.032597	1.323371	472.597812	0.007079	0.006057
RS	5	0.042288	1.323371	503.379384	0.007540	0.006299
RS	6	0.052687	1.064627	665.431253	0.009967	0.008320
RS	7	0.063846	1.064627	706.472240	0.010582	0.008805
RS	8	0.075820	0.720065	1104.898480	0.016550	0.013882
RS	9	0.088670	0.720065	1164.157050	0.017437	0.015031
RS	10	0.102459	0.575570	1528.544085	0.022895	0.020107
RS	11	0.117255	0.575570	1597.504096	0.023928	0.021611
RS	12	0.133133	0.562930	1703.209452	0.025511	0.023450
RS	13	0.150172	0.562930	1771.721465	0.026538	0.024908
RS	14	0.168455	0.625582	1657.521988	0.024827	0.023654
RS	15	0.188075	0.625582	1722.310349	0.025797	0.024995
RS	16	0.209128	0.746538	1500.507865	0.022475	0.022079
RS	17	0.231721	0.746538	1561.008932	0.023381	0.023279
RS	18	0.255964	0.931648	1302.819301	0.019514	0.019643
RS	19	0.281980	0.931648	1358.710794	0.020351	0.020637
RS	20	0.309896	1.175091	1124.823268	0.016848	0.017195
RS	21	0.339853	1.175091	1176.109374	0.017616	0.018018
RS	22	0.371999	1.452451	995.794140	0.014915	0.015312
RS	23	0.406495	1.452451	1043.153472	0.015625	0.016037
RS	24	0.443511	1.743962	910.575126	0.013639	0.014028
RS	25	0.483233	1.743962	954.921325	0.014303	0.014680
RS	26	0.525858	2.021415	864.072239	0.012942	0.013286
RS	27	0.571598	2.021415	906.378152	0.013576	0.013886
RS	28	0.620681	2.232644	860.430891	0.012888	0.013167
RS	29	0.673352	2.232644	901.754685	0.013507	0.013755
RS	30	0.729871	2.331529	903.937573	0.013540	0.013773
RS	31	0.790521	2.331529	945.092215	0.014156	0.014383
RS	32	0.855604	2.313956	993.620681	0.014883	0.015120
RS	33	0.925443	2.313956	1034.526451	0.015496	0.015765
RS	34	1.000387	2.219986	1119.415067	0.016767	0.017081
RS	35	1.080807	2.219986	1158.410795	0.017351	0.017738
RS	36	1.167106	2.107638	1257.929477	0.018842	0.019304
RS	37	1.259711	2.107638	1291.629823	0.019347	0.019902
RS	38	1.359084	2.020457	1377.513192	0.020633	0.021270
RS	39	1.465719	2.020457	1401.820330	0.020997	0.021716
RS	40	1.580148	1.978103	1450.525734	0.021727	0.022502
RS	41	1.702940	1.978103	1462.327679	0.021903	0.022727
RS	42	1.834706	1.985003	1462.589531	0.021907	0.022744
RS	43	1.976102	1.985003	1460.976823	0.021883	0.022728
RS	44	2.127831	2.037019	1416.133169	0.021211	0.022028
RS	45	2.290650	2.037019	1402.330369	0.021005	0.021798
RS	46	2.465368	2.121273	1328.085476	0.019893	0.020636
RS	47	2.652855	2.121273	1304.147510	0.019534	0.020243
RS	48	2.854045	2.216238	1220.452338	0.018280	0.018941
RS	49	3.069938	2.216238	1187.788703	0.017791	0.018427
RS	50	3.301609	2.301040	1107.716262	0.016592	0.017196
RS	51	3.550212	2.301040	1066.773299	0.015979	0.016574
RS	52	3.816984	2.368650	991.873596	0.014857	0.015435
RS	53	4.103252	2.368650	943.120692	0.014126	0.014705
RS	54	4.410443	2.464591	856.525989	0.012829	0.013389
RS	55	4.740084	2.464591	804.110998	0.012044	0.012601
RS	56	5.093816	2.464591	747.550691	0.011197	0.011743
RS	57	5.473400	2.464591	687.705958	0.010301	0.010830
RS	58	5.880726	3.289942	478.901249	0.007173	0.007618
RS	59	6.317821	3.289942	450.657900	0.006750	0.007179
RS	60	6.786861	3.289942	420.014578	0.006291	0.006699
RS	61	7.290179	3.289942	387.427366	0.005803	0.006187
RS	62	7.830283	3.289942	353.422529	0.005294	0.005651
RS	63	8.409859	3.289942	1923.828525	0.028816	0.030933
PA	4+25*2+4+6 0.082705793 0.030432032 8.409858946 6.931604365 1.323371342 1.064626551 0.720064907 0.575569738 0.562929653 0.625582441 0.746537728 0.931647820 1.175091105 1.452450860 1.743961966 2.021414541 2.232644409 2.331529440 2.313955811 2.219985549 2.107637578 2.020456961 1.978103302 1.985003323 2.037019200 2.121272928 2.216238274 2.301040056 2.368650332 2.464591186 3.289941518
//
IT	3750
RD	19
LK	-437983.296024
QD	-153.669484 -> -138.496260
RI	0.0043146082
TR	0.081736	0.030726
MT	8.464172
MM	C_pi: 1.759686, n_recomb: 68219.889302
RS	0	0.000000	7.137227	68.086904	0.000998	0.000048
RS	1	0.007319	7.137227	73.001214	0.001070	0.000384
RS	2	0.015174	7.137227	78.264801	0.001147	0.000787
RS	3	0.023604	7.137227	83.901668	0.001230	0.001048
RS	4	0.032651	1.332359	480.355063	0.007041	0.006079
RS	5	0.042360	1.332359	511.713180	0.007501	0.006319
RS	6	0.052780	1.097621	660.746965	0.009686	0.008151
RS	7	0.063962	1.097621	701.784643	0.010287	0.008617
RS	8	0.075963	0.736702	1106.515645	0.016220	0.013686
RS	9	0.088842	0.736702	1166.419168	0.017098	0.014806
RS	10	0.102663	0.582511	1548.877837	0.022704	0.020018
RS	11	0.117497	0.582511	1619.328723	0.023737	0.021505
RS	12	0.133416	0.565994	1738.317316	0.025481	0.023483
RS	13	0.150500	0.565994	1808.582173	0.026511	0.024933
RS	14	0.168835	0.626839	1698.034343	0.024891	0.023750
RS	15	0.188512	0.626839	1764.537298	0.025865	0.025087
RS	16	0.209628	0.746828	1539.858478	0.022572	0.022187
RS	17	0.232291	0.746828	1601.976380	0.023483	0.023386
RS	18	0.256612	0.932215	1336.747789	0.019595	0.019723
RS	19	0.282713	0.932215	1394.132213	0.020436	0.020719
RS	20	0.310725	1.178016	1152.041717	0.016887	0.017229
RS	21	0.340787	1.178016	1204.663978	0.017659	0.018055
RS	22	0.373049	1.460039	1017.307215	0.014912	0.015301
RS	23	0.407672	1.460039	1065.843192	0.015624	0.016027
RS	24	0.444830	1.758505	927.671481	0.013598	0.013976
RS	25	0.484707	1.758505	973.056374	0.014264	0.014629
RS	26	0.527504	2.044710	877.924655	0.012869	0.013200
RS	27	0.573432	2.044710	921.167937	0.013503	0.013800
RS	28	0.622722	2.264172	872.504944	0.012790	0.013056
RS	29	0.675620	2.264172	914.726421	0.013409	0.013642
RS	30	0.732389	2.367608	916.061886	0.013428	0.013645
RS	31	0.793314	2.367608	958.155247	0.014045	0.014253
RS	32	0.858697	2.349555	1007.869519	0.014774	0.014989
RS	33	0.928866	2.349555	1049.827121	0.015389	0.015632
RS	34	1.004172	2.251442	1137.845322	0.016679	0.016962
RS	35	1.084988	2.251442	1178.023866	0.017268	0.017618
RS	36	1.171720	2.133852	1281.997856	0.018792	0.019213
RS	37	1.264801	2.133852	1316.933074	0.019304	0.019813
RS	38	1.364693	2.042269	1407.391505	0.020630	0.021217
RS	39	1.471898	2.042269	1432.824590	0.021003	0.021668
RS	40	1.586949	1.997166	1484.907827	0.021766	0.022487
RS	41	1.710420	1.997166	1497.568980	0.021952	0.022721
RS	42	1.842929	2.003099	1499.183335	0.021976	0.022759
RS	43	1.985136	2.003099	1498.094503	0.021960	0.022753
RS	44	2.137752	2.055758	1452.557070	0.021292	0.022060
RS	45	2.301539	2.055758	1438.976996	0.021093	0.021842
RS	46	2.477313	2.141804	1362.730176	0.019976	0.020678
RS	47	2.665952	2.141804	1338.783609	0.019625	0.020298
RS	48	2.868398	2.238913	1252.801646	0.018364	0.018993
RS	49	3.085662	2.238913	1219.923029	0.017882	0.018491
RS	50	3.318828	2.325401	1137.927389	0.016680	0.017260
RS	51	3.569060	2.325401	1096.525014	0.016073	0.016648
RS	52	3.837607	2.393977	1020.065486	0.014953	0.015513
RS	53	4.125810	2.393977	970.555830	0.014227	0.014790
RS	54	4.435106	2.491466	881.855769	0.012927	0.013472
RS	55	4.767041	2.491466	828.478863	0.012144	0.012689
RS	56	5.123271	2.491466	770.774228	0.011298	0.011835
RS	57	5.505574	2.491466	709.616230	0.010402	0.010923
RS	58	5.915859	3.351327	490.996231	0.007197	0.007631
RS	59	6.356174	3.351327	462.833704	0.006784	0.007204
RS	60	6.828716	3.351327	432.148165	0.006335	0.006736
RS	61	7.335844	3.351327	399.389051	0.005854	0.006233
RS	62	7.880091	3.351327	365.079748	0.005352	0.005705
RS	63	8.464172	3.351327	2013.096727	0.029509	0.031637
PA	4+25*2+4+6 0.081735983 0.030726478 8.464172191 7.137227057 1.332358509 1.097620982 0.736702455 0.582511205 0.565994002 0.626838884 0.746828205 0.932214676 1.178016012 1.460039487 1.758504740 2.044709727 2.264171705 2.367608272 2.349555266 2.251442062 2.133851995 2.042268992 1.997166044 2.003098957 2.055758029 2.141804390 2.238912648 2.325400565 2.393977354 2.491465858 3.351327149
//
IT	4609
RD	20
LK	-437953.490585
QD	-145.202764 -> -131.273559
RI	0.0040939058
TR	0.080819	0.031009
MT	8.515914
MM	C_pi: 1.780813, n_recomb: 69634.358829
RS	0	0.000000	7.329898	67.729598	0.000973	0.000048
RS	1	0.007329	7.329898	72.627072	0.001043	0.000377
RS	2	0.015196	7.329898	77.873434	0.001118	0.000773
RS	3	0.023639	7.329898	83.492741	0.001199	0.001029
RS	4	0.032702	1.338862	488.593812	0.007017	0.006106
RS	5	0.042428	1.338862	520.552339	0.007476	0.006346
RS	6	0.052867	1.130186	656.140764	0.009423	0.007989
RS	7	0.064072	1.130186	697.157985	0.010012	0.008440
RS	8	0.076097	0.753215	1107.482694	0.015904	0.013495
RS	9	0.089004	0.753215	1167.970857	0.016773	0.014589
RS	10	0.102857	0.589367	1567.884509	0.022516	0.019928
RS	11	0.117726	0.589367	1639.761386	0.023548	0.021398
RS	12	0.133684	0.569032	1771.932538	0.025446	0.023510
RS	13	0.150812	0.569032	1843.897044	0.026480	0.024951
RS	14	0.169195	0.628098	1737.224145	0.024948	0.023840
RS	15	0.188926	0.628098	1805.395330	0.025927	0.025172
RS	16	0.210102	0.747086	1578.206222	0.022664	0.022291
RS	17	0.232831	0.747086	1641.899023	0.023579	0.023489
RS	18	0.257226	0.932618	1369.966393	0.019674	0.019802
RS	19	0.283409	0.932618	1428.807068	0.020519	0.020801
RS	20	0.311511	1.180544	1178.729383	0.016927	0.017264
RS	21	0.341673	1.180544	1232.656109	0.017702	0.018093
RS	22	0.374045	1.466942	1038.373917	0.014912	0.015292
RS	23	0.408790	1.466942	1088.057653	0.015625	0.016020
RS	24	0.446082	1.772076	944.349400	0.013562	0.013929
RS	25	0.486107	1.772076	990.744611	0.014228	0.014582
RS	26	0.529065	2.066811	891.353441	0.012800	0.013120
RS	27	0.575173	2.066811	935.504341	0.013435	0.013720
RS	28	0.624659	2.294442	884.105361	0.012696	0.012950
RS	29	0.677773	2.294442	927.191559	0.013315	0.013535
RS	30	0.734780	2.402534	927.608497	0.013321	0.013524
RS	31	0.795965	2.402534	970.603487	0.013939	0.014129
RS	32	0.861635	2.384206	1021.377788	0.014668	0.014863
RS	33	0.932118	2.384206	1064.347300	0.015285	0.015504
RS	34	1.007767	2.282159	1155.338043	0.016591	0.016846
RS	35	1.088960	2.282159	1196.661524	0.017185	0.017502
RS	36	1.176105	2.159504	1304.938235	0.018740	0.019122
RS	37	1.269637	2.159504	1341.080005	0.019259	0.019724
RS	38	1.370025	2.063638	1436.012603	0.020622	0.021162
RS	39	1.477770	2.063638	1462.559309	0.021003	0.021619
RS	40	1.593413	2.015833	1517.999233	0.021800	0.022469
RS	41	1.717531	2.015833	1531.524806	0.021994	0.022711
RS	42	1.850747	2.020781	1534.542864	0.022037	0.022770
RS	43	1.993727	2.020781	1533.997307	0.022029	0.022774
RS	44	2.147186	2.073995	1487.872321	0.021367	0.022090
RS	45	2.311893	2.073995	1474.542233	0.021175	0.021883
RS	46	2.488673	2.161691	1396.423710	0.020054	0.020719
RS	47	2.678409	2.161691	1372.497886	0.019710	0.020350
RS	48	2.882053	2.260775	1284.355110	0.018444	0.019044
RS	49	3.100622	2.260775	1251.289980	0.017969	0.018552
RS	50	3.335211	2.348775	1167.485784	0.016766	0.017323
RS	51	3.586995	2.348775	1125.650064	0.016165	0.016720
RS	52	3.857233	2.418155	1047.728721	0.015046	0.015589
RS	53	4.147278	2.418155	997.485373	0.014325	0.014872
RS	54	4.458582	2.516949	906.784065	0.013022	0.013554
RS	55	4.792702	2.516949	852.460118	0.012242	0.012774
RS	56	5.151313	2.516949	793.629463	0.011397	0.011924
RS	57	5.536207	2.516949	731.179668	0.010500	0.011014
RS	58	5.949312	3.410103	502.851673	0.007221	0.007645
RS	59	6.392696	3.410103	474.766509	0.006818	0.007229
RS	60	6.868578	3.410103	444.040381	0.006377	0.006771
RS	61	7.379339	3.410103	411.116113	0.005904	0.006277
RS	62	7.927537	3.410103	376.514017	0.005407	0.005756
RS	63	8.515914	3.410103	2101.433912	0.030178	0.032317
PA	4+25*2+4+6 0.080818975 0.031008856 8.515914119 7.329897801 1.338862260 1.130186089 0.753214705 0.589366951 0.569032120 0.628097552 0.747086033 0.932618295 1.180543760 1.466941624 1.772076193 2.066810881 2.294441605 2.402533890 2.384205614 2.282159083 2.159504186 2.063637738 2.015833479 2.020780731 2.073994820 2.161690859 2.260774894 2.348774858 2.418155115 2.516948962 3.410103162
//
IT	3929
RD	21
LK	-437926.122044
QD	-137.394904 -> -124.591984
RI	0.0038963172
TR	0.079951	0.031280
MT	8.565292
MM	C_pi: 1.801186, n_recomb: 71007.475566
RS	0	0.000000	7.512786	67.437451	0.000950	0.000047
RS	1	0.007339	7.512786	72.322171	0.001019	0.000371
RS	2	0.015217	7.512786	77.555619	0.001092	0.000760
RS	3	0.023673	7.512786	83.161918	0.001171	0.001012
RS	4	0.032750	1.343135	497.269402	0.007003	0.006138
RS	5	0.042493	1.343135	529.850095	0.007462	0.006380
RS	6	0.052950	1.162345	651.601917	0.009177	0.007835
RS	7	0.064176	1.162345	692.583123	0.009754	0.008272
RS	8	0.076225	0.769592	1107.878307	0.015602	0.013310
RS	9	0.089159	0.769592	1168.895701	0.016462	0.014379
RS	10	0.103041	0.596129	1585.667575	0.022331	0.019837
RS	11	0.117943	0.596129	1658.908497	0.023362	0.021291
RS	12	0.133938	0.572039	1804.129929	0.025408	0.023532
RS	13	0.151108	0.572039	1877.742315	0.026444	0.024965
RS	14	0.169537	0.629354	1775.136831	0.024999	0.023924
RS	15	0.189319	0.629354	1844.930976	0.025982	0.025251
RS	16	0.210553	0.747317	1615.567882	0.022752	0.022390
RS	17	0.233345	0.747317	1680.794518	0.023671	0.023587
RS	18	0.257810	0.932879	1402.482739	0.019751	0.019880
RS	19	0.284070	0.932879	1462.743657	0.020600	0.020881
RS	20	0.312258	1.182714	1204.893691	0.016969	0.017301
RS	21	0.342515	1.182714	1260.093838	0.017746	0.018132
RS	22	0.374992	1.473222	1058.999735	0.014914	0.015287
RS	23	0.409853	1.473222	1109.803020	0.015629	0.016016
RS	24	0.447272	1.784748	960.621900	0.013528	0.013886
RS	25	0.487437	1.784748	1008.000035	0.014196	0.014540
RS	26	0.530551	2.087791	904.376964	0.012736	0.013045
RS	27	0.576828	2.087791	949.407002	0.013371	0.013645
RS	28	0.626502	2.323518	895.257553	0.012608	0.012850
RS	29	0.679822	2.323518	939.177057	0.013226	0.013434
RS	30	0.737055	2.436353	938.612770	0.013219	0.013407
RS	31	0.798488	2.436353	982.474000	0.013836	0.014010
RS	32	0.864430	2.417930	1034.194387	0.014565	0.014742
RS	33	0.935212	2.417930	1078.137395	0.015183	0.015380
RS	34	1.011189	2.312150	1171.949591	0.016505	0.016734
RS	35	1.092741	2.312150	1214.380842	0.017102	0.017388
RS	36	1.180279	2.184599	1326.811191	0.018686	0.019033
RS	37	1.274242	2.184599	1364.130661	0.019211	0.019637
RS	38	1.375101	2.084562	1463.435262	0.020610	0.021106
RS	39	1.483362	2.084562	1491.081387	0.020999	0.021569
RS	40	1.599568	2.034108	1549.847598	0.021827	0.022449
RS	41	1.724303	2.034108	1564.240116	0.022029	0.022698
RS	42	1.858193	2.038054	1568.706498	0.022092	0.022778
RS	43	2.001909	2.038054	1568.720396	0.022092	0.022791
RS	44	2.156173	2.091747	1522.104222	0.021436	0.022116
RS	45	2.321759	2.091747	1509.048326	0.021252	0.021920
RS	46	2.499497	2.180967	1429.178210	0.020127	0.020756
RS	47	2.690280	2.180967	1405.300113	0.019791	0.020399
RS	48	2.895065	2.281875	1315.117006	0.018521	0.019092
RS	49	3.114880	2.281875	1281.892029	0.018053	0.018610
RS	50	3.350827	2.371233	1196.387231	0.016849	0.017383
RS	51	3.604091	2.371233	1154.143391	0.016254	0.016789
RS	52	3.875943	2.441271	1074.854128	0.015137	0.015662
RS	53	4.167746	2.441271	1023.900119	0.014420	0.014952
RS	54	4.480966	2.541150	931.298996	0.013116	0.013634
RS	55	4.817173	2.541150	876.043658	0.012337	0.012858
RS	56	5.178056	2.541150	816.106030	0.011493	0.012010
RS	57	5.565424	2.541150	752.386611	0.010596	0.011101
RS	58	5.981223	3.466432	514.465395	0.007245	0.007659
RS	59	6.427537	3.466432	486.454851	0.006851	0.007254
RS	60	6.906608	3.466432	455.690108	0.006417	0.006805
RS	61	7.420839	3.466432	422.607420	0.005952	0.006320
RS	62	7.972810	3.466432	387.723869	0.005460	0.005805
RS	63	8.565292	3.466432	2188.760338	0.030824	0.032974
PA	4+25*2+4+6 0.079950639 0.031279695 8.565292283 7.512785943 1.343134561 1.162344747 0.769592436 0.596129425 0.572038519 0.629354256 0.747316876 0.932879338 1.182714407 1.473221666 1.784747690 2.087790891 2.323517743 2.436352516 2.417929958 2.312150378 2.184598751 2.084561922 2.034108276 2.038053926 2.091746613 2.180967373 2.281875009 2.371232759 2.441270633 2.541150487 3.466432251
//
IT	3780
RD	22
LK	-437900.960305
QD	-130.181981 -> -118.400694
RI	0.0037186146
TR	0.079127	0.031539
MT	8.612563
MM	C_pi: 1.820855, n_recomb: 72340.324799
RS	0	0.000000	7.687828	67.188999	0.000929	0.000046
RS	1	0.007348	7.687828	72.063597	0.000996	0.000365
RS	2	0.015237	7.687828	77.286902	0.001068	0.000748
RS	3	0.023705	7.687828	82.883106	0.001146	0.000996
RS	4	0.032796	1.345482	506.315606	0.006999	0.006175
RS	5	0.042554	1.345482	539.536820	0.007458	0.006418
RS	6	0.053030	1.194099	647.133710	0.008946	0.007688
RS	7	0.064275	1.194099	688.065468	0.009512	0.008112
RS	8	0.076347	0.785829	1107.771507	0.015313	0.013130
RS	9	0.089306	0.785829	1169.267362	0.016163	0.014176
RS	10	0.103217	0.602794	1602.320854	0.022150	0.019746
RS	11	0.118150	0.602794	1676.866904	0.023180	0.021184
RS	12	0.134181	0.575009	1834.984048	0.025366	0.023549
RS	13	0.151390	0.575009	1910.194198	0.026406	0.024974
RS	14	0.169863	0.630609	1811.810612	0.025046	0.024003
RS	15	0.189694	0.630609	1883.183683	0.026032	0.025325
RS	16	0.210982	0.747530	1651.956196	0.022836	0.022486
RS	17	0.233835	0.747530	1718.676620	0.023758	0.023682
RS	18	0.258367	0.933022	1434.301003	0.019827	0.019956
RS	19	0.284701	0.933022	1495.946946	0.020679	0.020959
RS	20	0.312971	1.184574	1230.535743	0.017010	0.017339
RS	21	0.343318	1.184574	1286.978930	0.017791	0.018172
RS	22	0.375895	1.478936	1079.196056	0.014918	0.015284
RS	23	0.410866	1.478936	1131.091595	0.015636	0.016014
RS	24	0.448407	1.796592	976.501111	0.013499	0.013847
RS	25	0.488707	1.796592	1024.835811	0.014167	0.014502
RS	26	0.531968	2.107735	917.008515	0.012676	0.012975
RS	27	0.578408	2.107735	962.890405	0.013311	0.013575
RS	28	0.628261	2.351480	905.981623	0.012524	0.012755
RS	29	0.681777	2.351480	950.704497	0.013142	0.013338
RS	30	0.739226	2.469121	949.107383	0.013120	0.013296
RS	31	0.800897	2.469121	993.801199	0.013738	0.013897
RS	32	0.867099	2.450769	1046.362711	0.014464	0.014625
RS	33	0.938166	2.450769	1091.242394	0.015085	0.015261
RS	34	1.014456	2.341442	1187.733245	0.016419	0.016625
RS	35	1.096352	2.341442	1231.236034	0.017020	0.017278
RS	36	1.184266	2.209152	1347.675702	0.018630	0.018945
RS	37	1.278640	2.209152	1386.143800	0.019161	0.019551
RS	38	1.379949	2.105054	1489.716092	0.020593	0.021050
RS	39	1.488703	2.105054	1518.445967	0.020990	0.021517
RS	40	1.605449	2.052002	1580.503325	0.021848	0.022427
RS	41	1.730774	2.052002	1595.762806	0.022059	0.022683
RS	42	1.865308	2.054940	1601.709806	0.022141	0.022783
RS	43	2.009729	2.054940	1602.296638	0.022149	0.022806
RS	44	2.164762	2.109048	1555.275247	0.021499	0.022140
RS	45	2.331188	2.109048	1542.515280	0.021323	0.021953
RS	46	2.509844	2.199683	1461.006137	0.020196	0.020792
RS	47	2.701628	2.199683	1437.200696	0.019867	0.020445
RS	48	2.907506	2.302279	1345.090929	0.018594	0.019137
RS	49	3.128512	2.302279	1311.731370	0.018133	0.018666
RS	50	3.365759	2.392855	1224.629554	0.016929	0.017442
RS	51	3.620440	2.392855	1182.001996	0.016339	0.016856
RS	52	3.893837	2.463421	1101.434488	0.015226	0.015734
RS	53	4.187324	2.463421	1049.792741	0.014512	0.015029
RS	54	4.502378	2.564192	955.389225	0.013207	0.013712
RS	55	4.840583	2.564192	899.218993	0.012430	0.012940
RS	56	5.203642	2.564192	838.194234	0.011587	0.012094
RS	57	5.593380	2.564192	773.228099	0.010689	0.011186
RS	58	6.011757	3.520493	525.835906	0.007269	0.007673
RS	59	6.460880	3.520493	497.897806	0.006883	0.007278
RS	60	6.943006	3.520493	467.096651	0.006457	0.006838
RS	61	7.460561	3.520493	433.862187	0.005998	0.006360
RS	62	8.016148	3.520493	398.708138	0.005512	0.005853
RS	63	8.612563	3.520493	2274.999589	0.031449	0.033608
[truncated: 10,003,774 more chars]
