# Supplementary material for: Recent speciation associated with range expansion and a shift to self-fertilization in North American Arabidopsis
Source: Nat Commun. 2022 Dec 8;13:7564. doi: 10.1038/s41467-022-35368-1 (PMC9732334; doi:10.1038/s41467-022-35368-1)
Supplement: Supplementary file 5 — Source Data [file 41467_2022_35368_MOESM5_ESM.zip › Source Data/SuppFig19-4_lyrMI4_07.psmc]

CC
CC	Brief Description of the file format:
CC	  CC  comments
CC	  MM  useful-messages
CC	  RD  round-of-iterations
CC	  LL  \log[P(sequence)]
CC	  QD  Q-before-opt Q-after-opt
CC	  TR  \theta_0 \rho_0
CC	  RS  k t_k \lambda_k \pi_k \sum_{l\not=k}A_{kl} A_{kk}
CC	  DC  begin end best-k t_k+\Delta_k max-prob
CC
MM	Version: 0.6.5-r67
MM	pattern:4+25*2+4+6, n:63, n_free_lambdas:28
MM	n_iterations:25, skip:1, max_t:5, theta/rho:5
MM	is_decoding:0
MM	n_seqs:23, sum_L:1210374, sum_n:110096
RD	0
LK	0.000000
QD	0.000000 -> 0.000000
RI	inf
TR	0.095367	0.019073
MT	5.000000
MM	C_pi: 1.000000, n_recomb: 22867.751295
RS	0	0.000000	1.000000	145.409696	0.006359	0.000000
RS	1	0.006440	1.000000	153.758252	0.006724	0.000000
RS	2	0.013294	1.000000	162.517216	0.007107	0.000000
RS	3	0.020590	1.000000	171.697643	0.007508	0.000000
RS	4	0.028356	1.000000	181.309554	0.007929	0.000000
RS	5	0.036622	1.000000	191.361696	0.008368	0.000000
RS	6	0.045421	1.000000	201.861270	0.008827	0.000000
RS	7	0.054785	1.000000	212.813629	0.009306	0.000000
RS	8	0.064753	1.000000	224.221950	0.009805	0.000000
RS	9	0.075363	1.000000	236.086864	0.010324	0.000000
RS	10	0.086656	1.000000	248.406055	0.010863	0.000000
RS	11	0.098677	1.000000	261.173830	0.011421	0.000000
RS	12	0.111471	1.000000	274.380643	0.011999	0.000000
RS	13	0.125090	1.000000	288.012600	0.012595	0.000000
RS	14	0.139585	1.000000	302.050915	0.013209	0.000000
RS	15	0.155014	1.000000	316.471352	0.013839	0.000000
RS	16	0.171437	1.000000	331.243636	0.014485	0.000000
RS	17	0.188917	1.000000	346.330848	0.015145	0.000000
RS	18	0.207523	1.000000	361.688808	0.015817	0.000000
RS	19	0.227327	1.000000	377.265460	0.016498	0.000000
RS	20	0.248406	1.000000	393.000275	0.017186	0.000000
RS	21	0.270843	1.000000	408.823678	0.017878	0.000000
RS	22	0.294725	1.000000	424.656529	0.018570	0.000000
RS	23	0.320144	1.000000	440.409672	0.019259	0.000000
RS	24	0.347201	1.000000	455.983589	0.019940	0.000000
RS	25	0.376000	1.000000	471.268173	0.020608	0.000000
RS	26	0.406654	1.000000	486.142672	0.021259	0.000000
RS	27	0.439282	1.000000	500.475829	0.021886	0.000000
RS	28	0.474011	1.000000	514.126259	0.022483	0.000000
RS	29	0.510976	1.000000	526.943112	0.023043	0.000000
RS	30	0.550322	1.000000	538.767058	0.023560	0.000000
RS	31	0.592202	1.000000	549.431641	0.024026	0.000000
RS	32	0.636779	1.000000	558.765040	0.024435	0.000000
RS	33	0.684227	1.000000	566.592276	0.024777	0.000000
RS	34	0.734730	1.000000	572.737893	0.025046	0.000000
RS	35	0.788485	1.000000	577.029116	0.025233	0.000000
RS	36	0.845702	1.000000	579.299514	0.025333	0.000000
RS	37	0.906604	1.000000	579.393117	0.025337	0.000000
RS	38	0.971428	1.000000	577.168966	0.025239	0.000000
RS	39	1.040426	1.000000	572.506015	0.025036	0.000000
RS	40	1.113868	1.000000	565.308275	0.024721	0.000000
RS	41	1.192040	1.000000	555.510063	0.024292	0.000000
RS	42	1.275245	1.000000	543.081175	0.023749	0.000000
RS	43	1.363809	1.000000	528.031754	0.023091	0.000000
RS	44	1.458076	1.000000	510.416617	0.022320	0.000000
RS	45	1.558414	1.000000	490.338734	0.021442	0.000000
RS	46	1.665214	1.000000	467.951582	0.020463	0.000000
RS	47	1.778891	1.000000	443.460057	0.019392	0.000000
RS	48	1.899889	1.000000	417.119658	0.018241	0.000000
RS	49	2.028679	1.000000	389.233704	0.017021	0.000000
RS	50	2.165763	1.000000	360.148407	0.015749	0.000000
RS	51	2.311675	1.000000	330.245714	0.014442	0.000000
RS	52	2.466983	1.000000	299.933978	0.013116	0.000000
RS	53	2.632293	1.000000	269.636638	0.011791	0.000000
RS	54	2.808249	1.000000	239.779282	0.010485	0.000000
RS	55	2.995536	1.000000	210.775613	0.009217	0.000000
RS	56	3.194884	1.000000	183.013014	0.008003	0.000000
RS	57	3.407070	1.000000	156.838507	0.006859	0.000000
RS	58	3.632920	1.000000	132.546019	0.005796	0.000000
RS	59	3.873315	1.000000	110.365823	0.004826	0.000000
RS	60	4.129191	1.000000	90.456995	0.003956	0.000000
RS	61	4.401545	1.000000	72.903513	0.003188	0.000000
RS	62	4.691438	1.000000	57.714423	0.002524	0.000000
RS	63	5.000000	1.000000	161.359409	0.007056	0.000000
PA	4+25*2+4+6 0.095366528 0.019073306 5.000000000 1.000000000 1.000000000 1.000000000 1.000000000 1.000000000 1.000000000 1.000000000 1.000000000 1.000000000 1.000000000 1.000000000 1.000000000 1.000000000 1.000000000 1.000000000 1.000000000 1.000000000 1.000000000 1.000000000 1.000000000 1.000000000 1.000000000 1.000000000 1.000000000 1.000000000 1.000000000 1.000000000 1.000000000
//
IT	4114
RD	1
LK	-305968.597954
QD	-3046.571308 -> -1373.732480
RI	0.0758576068
TR	0.076298	0.015242
MT	7.012148
MM	C_pi: 1.132497, n_recomb: 20713.655503
RS	0	0.000000	0.365285	389.982915	0.018827	0.000665
RS	1	0.007003	0.365285	409.118906	0.019751	0.005928
RS	2	0.014497	0.365285	428.599648	0.020692	0.010684
RS	3	0.022515	0.365285	448.342836	0.021645	0.016226
RS	4	0.031095	0.311102	548.607745	0.026485	0.021077
RS	5	0.040276	0.311102	569.412910	0.027490	0.024342
RS	6	0.050100	0.335766	547.102999	0.026413	0.026659
RS	7	0.060612	0.335766	566.802698	0.027364	0.028148
RS	8	0.071860	0.386627	510.005021	0.024622	0.028848
RS	9	0.083896	0.386627	528.472026	0.025513	0.028830
RS	10	0.096774	0.459164	461.353427	0.022273	0.028207
RS	11	0.110555	0.459164	478.618569	0.023106	0.027164
RS	12	0.125300	0.550045	414.762914	0.020024	0.025908
RS	13	0.141079	0.550045	430.882378	0.020802	0.024611
RS	14	0.157962	0.655870	375.615745	0.018134	0.023355
RS	15	0.176028	0.655870	390.681715	0.018861	0.022126
RS	16	0.195358	0.776131	343.541431	0.016585	0.020882
RS	17	0.216043	0.776131	357.658791	0.017267	0.019618
RS	18	0.238176	0.907969	318.380606	0.015371	0.018375
RS	19	0.261859	0.907969	331.666403	0.016012	0.017202
RS	20	0.287201	1.043575	300.626304	0.014513	0.016135
RS	21	0.314318	1.043575	313.211896	0.015121	0.015187
RS	22	0.343333	1.174500	289.885157	0.013995	0.014365
RS	23	0.374381	1.174500	301.889636	0.014574	0.013671
RS	24	0.407603	1.294266	285.154772	0.013767	0.013107
RS	25	0.443151	1.294266	296.657060	0.014322	0.012671
RS	26	0.481190	1.399460	285.198091	0.013769	0.012353
RS	27	0.521891	1.399460	296.217808	0.014301	0.012137
RS	28	0.565444	1.489766	288.701228	0.013938	0.012005
RS	29	0.612046	1.489766	299.189034	0.014444	0.011941
RS	30	0.661913	1.566246	294.513335	0.014218	0.011929
RS	31	0.715271	1.566246	304.349838	0.014693	0.011962
RS	32	0.772366	1.629570	301.783756	0.014569	0.012035
RS	33	0.833460	1.629570	310.779326	0.015004	0.012149
RS	34	0.898832	1.679688	309.858835	0.014959	0.012305
RS	35	0.968782	1.679688	317.748544	0.015340	0.012506
RS	36	1.043632	1.716470	318.069348	0.015356	0.012755
RS	37	1.123723	1.716470	324.505721	0.015666	0.013053
RS	38	1.209423	1.740604	325.513774	0.015715	0.013397
RS	39	1.301124	1.740604	330.067576	0.015935	0.013778
RS	40	1.399248	1.754061	330.944675	0.015977	0.014185
RS	41	1.504244	1.754061	333.127459	0.016083	0.014601
RS	42	1.616592	1.759806	332.839587	0.016069	0.015004
RS	43	1.736809	1.759806	332.157126	0.016036	0.015372
RS	44	1.865445	1.761102	329.628031	0.015914	0.015682
RS	45	2.003089	1.761102	325.663271	0.015722	0.015914
RS	46	2.150373	1.760877	319.992751	0.015448	0.016047
RS	47	2.307972	1.760877	312.505420	0.015087	0.016068
RS	48	2.476607	1.761345	303.170902	0.014636	0.015966
RS	49	2.657053	1.761345	292.190888	0.014106	0.015738
RS	50	2.850135	1.763838	279.181885	0.013478	0.015387
RS	51	3.056739	1.763838	265.069064	0.012797	0.014919
RS	52	3.277813	1.768974	248.894711	0.012016	0.014344
RS	53	3.514368	1.768974	232.347428	0.011217	0.013676
RS	54	3.767490	1.782977	213.275566	0.010296	0.012930
RS	55	4.038339	1.782977	195.440234	0.009435	0.012120
RS	56	4.328156	1.782977	177.163544	0.008553	0.011263
RS	57	4.638269	1.782977	158.742269	0.007664	0.010373
RS	58	4.970101	1.889400	133.289549	0.006435	0.009464
RS	59	5.325171	1.889400	117.754660	0.005685	0.008549
RS	60	5.705107	1.889400	102.644497	0.004955	0.007641
RS	61	6.111652	1.889400	88.198541	0.004258	0.006754
RS	62	6.546667	1.889400	74.631031	0.003603	0.005901
RS	63	7.012148	1.889400	271.271689	0.013096	0.023808
PA	4+25*2+4+6 0.076298413 0.015241661 7.012147903 0.365284920 0.311102390 0.335765839 0.386627197 0.459163666 0.550045013 0.655870438 0.776130676 0.907968521 1.043575287 1.174499631 1.294265747 1.399459839 1.489765644 1.566246033 1.629570007 1.679687500 1.716470242 1.740604401 1.754060745 1.759805799 1.761101723 1.760877490 1.761344790 1.763837814 1.768974304 1.782977104 1.889399946
//
IT	4719
RD	2
LK	-303450.984661
QD	-1420.281322 -> -966.562581
RI	0.0717860821
TR	0.068987	0.014704
MT	8.020005
MM	C_pi: 1.282486, n_recomb: 22612.368364
RS	0	0.000000	0.424822	377.951441	0.016714	0.000462
RS	1	0.007229	0.424822	398.211967	0.017610	0.004324
RS	2	0.014980	0.424822	419.026007	0.018531	0.008341
RS	3	0.023291	0.424822	440.327846	0.019473	0.012585
RS	4	0.032203	0.271211	719.157626	0.031804	0.020332
RS	5	0.041759	0.271211	743.555865	0.032883	0.025287
RS	6	0.052007	0.272433	763.388294	0.033760	0.027486
RS	7	0.062994	0.272433	785.140629	0.034722	0.031143
RS	8	0.074777	0.308837	712.114937	0.031492	0.029867
RS	9	0.087410	0.308837	731.979127	0.032371	0.032286
RS	10	0.100957	0.372589	624.244646	0.027606	0.028884
RS	11	0.115484	0.372589	642.944278	0.028433	0.030270
RS	12	0.131060	0.461717	535.116636	0.023665	0.026230
RS	13	0.147762	0.461717	552.763638	0.024445	0.027065
RS	14	0.165672	0.575617	458.644532	0.020283	0.023332
RS	15	0.184876	0.575617	475.160240	0.021013	0.023894
RS	16	0.205469	0.718629	394.821774	0.017460	0.020567
RS	17	0.227550	0.718629	410.166631	0.018139	0.020810
RS	18	0.251227	0.893172	343.230960	0.015179	0.017878
RS	19	0.276615	0.893172	357.430639	0.015807	0.017883
RS	20	0.303839	1.091865	304.740488	0.013477	0.015520
RS	21	0.333031	1.091865	317.912812	0.014059	0.015469
RS	22	0.364333	1.301052	278.462045	0.012315	0.013703
RS	23	0.397897	1.301052	290.790397	0.012860	0.013685
RS	24	0.433888	1.505787	262.401403	0.011604	0.012437
RS	25	0.472480	1.505787	274.076988	0.012121	0.012511
RS	26	0.513862	1.693906	254.411274	0.011251	0.011700
RS	27	0.558235	1.693906	265.587047	0.011745	0.011893
RS	28	0.605816	1.859696	252.385155	0.011161	0.011406
RS	29	0.656837	1.859696	263.147233	0.011637	0.011679
RS	30	0.711545	2.002130	254.617515	0.011260	0.011394
RS	31	0.770208	2.002130	264.977556	0.011718	0.011696
RS	32	0.833111	2.119832	260.127201	0.011504	0.011548
RS	33	0.900561	2.119832	270.024012	0.011941	0.011873
RS	34	0.972888	2.209544	268.484905	0.011873	0.011858
RS	35	1.050442	2.209544	277.775294	0.012284	0.012229
RS	36	1.133602	2.268440	279.348142	0.012354	0.012367
RS	37	1.222773	2.268440	287.782027	0.012727	0.012809
RS	38	1.318391	2.297481	291.959646	0.012912	0.013106
RS	39	1.420920	2.297481	299.152435	0.013230	0.013612
RS	40	1.530860	2.302785	304.831170	0.013481	0.014024
RS	41	1.648748	2.302785	310.259735	0.013721	0.014533
RS	42	1.775157	2.293652	315.813174	0.013966	0.014960
RS	43	1.910703	2.293652	318.859377	0.014101	0.015376
RS	44	2.056048	2.279334	322.482902	0.014261	0.015698
RS	45	2.211899	2.279334	322.528652	0.014263	0.015929
RS	46	2.379015	2.266882	322.648774	0.014269	0.016044
RS	47	2.558212	2.266882	319.203020	0.014116	0.016029
RS	48	2.750362	2.260467	314.812444	0.013922	0.015879
RS	49	2.956402	2.260467	307.634426	0.013605	0.015607
RS	50	3.177335	2.261585	298.469329	0.013199	0.015195
RS	51	3.414239	2.261585	287.651335	0.012721	0.014699
RS	52	3.668267	2.270100	274.124588	0.012123	0.014069
RS	53	3.940658	2.270100	260.122076	0.011504	0.013402
RS	54	4.232739	2.297648	241.926281	0.010699	0.012574
RS	55	4.545933	2.297648	225.790790	0.009985	0.011803
RS	56	4.881767	2.297648	208.628061	0.009226	0.010986
RS	57	5.241876	2.297648	190.707519	0.008434	0.010134
RS	58	5.628016	2.550203	156.613575	0.006926	0.008785
RS	59	6.042068	2.550203	142.383444	0.006297	0.008032
RS	60	6.486050	2.550203	127.911355	0.005657	0.007265
RS	61	6.962126	2.550203	113.449850	0.005017	0.006496
RS	62	7.472615	2.550203	99.252774	0.004389	0.005736
RS	63	8.020005	2.550203	422.722427	0.018694	0.025321
PA	4+25*2+4+6 0.068986584 0.014704477 8.020005069 0.424822046 0.271210591 0.272433255 0.308836880 0.372588797 0.461716600 0.575617042 0.718628632 0.893171915 1.091864888 1.301051894 1.505786641 1.693905668 1.859695522 2.002129763 2.119832221 2.209543642 2.268439531 2.297481080 2.302785191 2.293652068 2.279333637 2.266882323 2.260467174 2.261585449 2.270100126 2.297647962 2.550203128
//
IT	4951
RD	3
LK	-302700.478477
QD	-1041.365291 -> -831.802563
RI	0.0525992788
TR	0.064729	0.014948
MT	8.583005
MM	C_pi: 1.431870, n_recomb: 25632.696205
RS	0	0.000000	0.604848	306.026694	0.011939	0.000346
RS	1	0.007343	0.604848	324.407714	0.012656	0.003293
RS	2	0.015225	0.604848	343.576597	0.013404	0.006249
RS	3	0.023685	0.604848	363.519057	0.014182	0.008991
RS	4	0.032767	0.292700	787.184762	0.030710	0.019000
RS	5	0.042516	0.292700	816.374396	0.031849	0.023586
RS	6	0.052980	0.270452	912.547245	0.035601	0.027589
RS	7	0.064213	0.270452	938.361803	0.036608	0.031393
RS	8	0.076271	0.294822	884.095079	0.034491	0.030836
RS	9	0.089214	0.294822	906.889313	0.035380	0.033717
RS	10	0.103107	0.350178	783.712468	0.030575	0.030133
RS	11	0.118021	0.350178	805.024996	0.031406	0.032118
RS	12	0.134029	0.433328	669.205977	0.026108	0.027410
RS	13	0.151214	0.433328	689.508610	0.026900	0.028847
RS	14	0.169659	0.544594	566.201311	0.022089	0.024279
RS	15	0.189460	0.544594	585.387982	0.022838	0.025403
RS	16	0.210714	0.691943	477.142189	0.018615	0.021199
RS	17	0.233529	0.691943	495.056351	0.019313	0.021957
RS	18	0.258019	0.883475	402.931968	0.015719	0.018180
RS	19	0.284307	0.883475	419.467051	0.016365	0.018612
RS	20	0.312526	1.115168	346.401808	0.013514	0.015534
RS	21	0.342816	1.115168	361.598674	0.014107	0.015824
RS	22	0.375331	1.372006	307.067455	0.011980	0.013519
RS	23	0.410233	1.372006	321.123172	0.012528	0.013770
RS	24	0.447698	1.633534	282.175633	0.011008	0.012138
RS	25	0.487914	1.633534	295.354863	0.011523	0.012421
RS	26	0.531082	1.879939	268.629262	0.010480	0.011343
RS	27	0.577421	1.879939	281.180264	0.010970	0.011702
RS	28	0.627162	2.100133	263.362407	0.010274	0.011032
RS	29	0.680555	2.100133	275.460943	0.010746	0.011439
RS	30	0.737869	2.291206	263.906325	0.010296	0.011021
RS	31	0.799391	2.291206	275.638881	0.010753	0.011426
RS	32	0.865431	2.449584	269.006493	0.010495	0.011180
RS	33	0.936320	2.449584	280.378629	0.010938	0.011577
RS	34	1.012414	2.567593	278.410160	0.010862	0.011502
RS	35	1.094095	2.567593	289.340858	0.011288	0.011920
RS	36	1.181774	2.638314	292.088713	0.011395	0.012045
RS	37	1.275891	2.638314	302.372980	0.011796	0.012515
RS	38	1.376919	2.662697	309.386382	0.012070	0.012851
RS	39	1.485364	2.662697	318.641109	0.012431	0.013367
RS	40	1.601773	2.652109	328.452636	0.012814	0.013856
RS	41	1.726729	2.652109	336.087951	0.013112	0.014359
RS	42	1.860861	2.623483	346.331539	0.013511	0.014877
RS	43	2.004841	2.623483	351.592989	0.013717	0.015271
RS	44	2.159393	2.592404	359.602248	0.014029	0.015672
RS	45	2.325294	2.592404	361.694193	0.014111	0.015869
RS	46	2.503376	2.569382	365.189686	0.014247	0.016033
RS	47	2.694534	2.569382	363.445391	0.014179	0.015984
RS	48	2.899729	2.559427	361.045815	0.014085	0.015855
RS	49	3.119990	2.559427	355.084543	0.013853	0.015559
RS	50	3.356424	2.563074	346.515503	0.013518	0.015147
RS	51	3.610219	2.563074	336.333591	0.013121	0.014644
RS	52	3.882650	2.578635	322.199965	0.012570	0.014006
RS	53	4.175084	2.578635	308.195537	0.012024	0.013351
RS	54	4.488991	2.623979	287.581167	0.011219	0.012491
RS	55	4.825947	2.623979	270.928084	0.010570	0.011747
RS	56	5.187645	2.623979	252.805333	0.009863	0.010959
RS	57	5.575901	2.623979	233.481020	0.009109	0.010135
RS	58	5.992666	3.040059	186.181360	0.007263	0.008436
RS	59	6.440032	3.040059	172.165521	0.006717	0.007788
RS	60	6.920248	3.040059	157.470819	0.006143	0.007117
RS	61	7.435724	3.040059	142.347097	0.005553	0.006431
RS	62	7.989050	3.040059	127.062333	0.004957	0.005744
RS	63	8.583005	3.040059	602.755308	0.023515	0.027405
PA	4+25*2+4+6 0.064729430 0.014948384 8.583005331 0.604848256 0.292700307 0.270452314 0.294821974 0.350177526 0.433327821 0.544593615 0.691942611 0.883475079 1.115167771 1.372005886 1.633534437 1.879939085 2.100133089 2.291206036 2.449584259 2.567593360 2.638314402 2.662696580 2.652108965 2.623483110 2.592403832 2.569381626 2.559426513 2.563073811 2.578634925 2.623978796 3.040058511
//
IT	4487
RD	4
LK	-302319.490707
QD	-892.443271 -> -749.458606
RI	0.0363623817
TR	0.061633	0.015432
MT	8.944403
MM	C_pi: 1.553747, n_recomb: 28678.619472
RS	0	0.000000	0.869056	240.682275	0.008392	0.000272
RS	1	0.007412	0.869056	256.260885	0.008936	0.002637
RS	2	0.015374	0.869056	272.670242	0.009508	0.004840
RS	3	0.023926	0.869056	289.927500	0.010110	0.006582
RS	4	0.033111	0.328236	808.030333	0.028175	0.017767
RS	5	0.042978	0.328236	841.355995	0.029337	0.021736
RS	6	0.053575	0.281571	1015.991675	0.035427	0.027361
RS	7	0.064959	0.281571	1046.597087	0.036494	0.030899
RS	8	0.077186	0.295608	1024.875663	0.035737	0.031418
RS	9	0.090319	0.295608	1051.394813	0.036661	0.034266
RS	10	0.104426	0.344222	926.442802	0.032304	0.031090
RS	11	0.119579	0.344222	950.833120	0.033155	0.033174
RS	12	0.135854	0.421827	797.340377	0.027803	0.028424
RS	13	0.153336	0.421827	820.534896	0.028611	0.030021
RS	14	0.172114	0.528535	675.015282	0.023537	0.025180
RS	15	0.192284	0.528535	697.033615	0.024305	0.026494
RS	16	0.213948	0.674651	564.907764	0.019698	0.021873
RS	17	0.237219	0.674651	585.571633	0.020418	0.022836
RS	18	0.262214	0.872889	470.011247	0.016389	0.018570
RS	19	0.289062	0.872889	489.107843	0.017055	0.019191
RS	20	0.317901	1.122876	396.292306	0.013818	0.015661
RS	21	0.348876	1.122876	413.765491	0.014428	0.016109
RS	22	0.382148	1.409783	344.476277	0.012012	0.013458
RS	23	0.417886	1.409783	360.513221	0.012571	0.013839
RS	24	0.456272	1.709658	311.313910	0.010855	0.011966
RS	25	0.497505	1.709658	326.237869	0.011376	0.012351
RS	26	0.541793	1.996716	292.774716	0.010209	0.011112
RS	27	0.589364	1.996716	306.918417	0.010702	0.011547
RS	28	0.640461	2.255474	284.767106	0.009930	0.010768
RS	29	0.695345	2.255474	298.383656	0.010404	0.011234
RS	30	0.754298	2.481936	283.963877	0.009902	0.010739
RS	31	0.817621	2.481936	297.198244	0.010363	0.011189
RS	32	0.885636	2.670908	288.785758	0.010070	0.010888
RS	33	0.958694	2.670908	301.692086	0.010520	0.011314
RS	34	1.037167	2.810195	299.170046	0.010432	0.011210
RS	35	1.121456	2.810195	311.713453	0.010869	0.011642
RS	36	1.211993	2.888151	315.450820	0.011000	0.011773
RS	37	1.309240	2.888151	327.459594	0.011418	0.012244
RS	38	1.413696	2.905280	337.105609	0.011755	0.012623
RS	39	1.525894	2.905280	348.189344	0.012141	0.013132
RS	40	1.646409	2.878168	361.897745	0.012619	0.013694
RS	41	1.775856	2.878168	371.391630	0.012950	0.014184
RS	42	1.914899	2.831262	385.976731	0.013459	0.014788
RS	43	2.064247	2.831262	392.984200	0.013703	0.015168
RS	44	2.224666	2.785914	404.823621	0.014116	0.015643
RS	45	2.396975	2.785914	408.376705	0.014240	0.015831
RS	46	2.582056	2.755346	414.435700	0.014451	0.016045
RS	47	2.780856	2.755346	413.718742	0.014426	0.015995
RS	48	2.994391	2.744788	412.282112	0.014376	0.015886
RS	49	3.223753	2.744788	406.825881	0.014186	0.015599
RS	50	3.470117	2.753463	397.728196	0.013868	0.015186
RS	51	3.734742	2.753463	387.501448	0.013512	0.014701
RS	52	4.018981	2.778018	371.683391	0.012960	0.014050
RS	53	4.324288	2.778018	357.097964	0.012452	0.013418
RS	54	4.652226	2.843071	332.947245	0.011610	0.012516
RS	55	5.004470	2.843071	315.389420	0.010997	0.011804
RS	56	5.382825	2.843071	295.987110	0.010321	0.011043
RS	57	5.789223	2.843071	275.012568	0.009589	0.010241
RS	58	6.225744	3.428045	212.552610	0.007412	0.008213
RS	59	6.694622	3.428045	198.845597	0.006934	0.007648
RS	60	7.198253	3.428045	184.126248	0.006420	0.007053
RS	61	7.739215	3.428045	168.630258	0.005880	0.006436
RS	62	8.320274	3.428045	152.623279	0.005322	0.005807
RS	63	8.944403	3.428045	785.024222	0.027373	0.029625
PA	4+25*2+4+6 0.061633052 0.015432428 8.944402654 0.869055782 0.328236461 0.281570877 0.295608390 0.344222435 0.421826559 0.528534851 0.674650579 0.872889365 1.122875537 1.409783361 1.709657506 1.996716345 2.255473591 2.481935933 2.670908071 2.810195440 2.888151083 2.905280240 2.878168428 2.831262268 2.785913926 2.755346286 2.744787811 2.753463271 2.778017691 2.843071244 3.428044675
//
IT	4506
RD	5
LK	-302047.206921
QD	-796.480891 -> -681.253616
RI	0.0254368546
TR	0.059097	0.015986
MT	9.209721
MM	C_pi: 1.653164, n_recomb: 31570.898683
RS	0	0.000000	1.210654	191.455574	0.006064	0.000222
RS	1	0.007462	1.210654	204.442622	0.006476	0.002191
RS	2	0.015480	1.210654	218.207522	0.006912	0.003886
RS	3	0.024096	1.210654	232.781004	0.007373	0.004997
RS	4	0.033356	0.367634	809.678809	0.025646	0.016705
RS	5	0.043306	0.367634	846.078097	0.026799	0.020119
RS	6	0.053999	0.295964	1091.799689	0.034582	0.026985
RS	7	0.065490	0.295964	1127.070781	0.035700	0.030221
RS	8	0.077838	0.300906	1141.369183	0.036153	0.031709
RS	9	0.091107	0.300906	1171.834235	0.037118	0.034418
RS	10	0.105367	0.344145	1051.708658	0.033313	0.031743
RS	11	0.120690	0.344145	1079.319835	0.034187	0.033788
RS	12	0.137157	0.417220	914.597895	0.028970	0.029190
RS	13	0.154852	0.417220	940.686532	0.029796	0.030807
RS	14	0.173868	0.519513	778.191143	0.024649	0.025917
RS	15	0.194303	0.519513	802.965738	0.025434	0.027288
RS	16	0.216262	0.662877	650.540795	0.020606	0.022461
RS	17	0.239860	0.662877	673.873593	0.021345	0.023512
RS	18	0.265219	0.863707	536.811609	0.017003	0.018936
RS	19	0.292470	0.863707	558.421154	0.017688	0.019652
RS	20	0.321754	1.124968	446.789637	0.014152	0.015808
RS	21	0.353223	1.124968	466.518905	0.014777	0.016339
RS	22	0.387041	1.432559	383.028018	0.012132	0.013443
RS	23	0.423381	1.432559	401.039959	0.012703	0.013895
RS	24	0.462433	1.760169	342.010052	0.010833	0.011855
RS	25	0.504399	1.760169	358.676658	0.011361	0.012294
RS	26	0.549497	2.077303	318.816540	0.010098	0.010947
RS	27	0.597959	2.077303	334.548524	0.010597	0.011419
RS	28	0.650037	2.364946	308.314173	0.009766	0.010569
RS	29	0.706002	2.364946	323.435567	0.010245	0.011061
RS	30	0.766142	2.618641	306.280564	0.009701	0.010514
RS	31	0.830769	2.618641	320.986734	0.010167	0.010985
RS	32	0.900218	2.832143	310.790482	0.009844	0.010645
RS	33	0.974850	2.832143	325.175551	0.010300	0.011086
RS	34	1.055050	2.988976	321.988268	0.010199	0.010960
RS	35	1.141234	2.988976	336.057135	0.010645	0.011398
RS	36	1.233849	3.072529	340.613665	0.010789	0.011533
RS	37	1.333374	3.072529	354.225588	0.011220	0.012001
RS	38	1.440326	3.082361	366.331135	0.011603	0.012415
RS	39	1.555257	3.082361	379.089399	0.012008	0.012915
RS	40	1.678765	3.039830	396.543695	0.012560	0.013538
RS	41	1.811488	3.039830	407.709586	0.012914	0.014020
RS	42	1.954114	2.976387	426.488080	0.013509	0.014696
RS	43	2.107382	2.976387	435.022294	0.013779	0.015074
RS	44	2.272086	2.918575	450.496473	0.014269	0.015616
RS	45	2.449079	2.918575	455.259920	0.014420	0.015811
RS	46	2.639279	2.881896	463.593396	0.014684	0.016071
RS	47	2.843671	2.881896	463.631403	0.014685	0.016037
RS	48	3.063313	2.871607	462.774526	0.014658	0.015948
RS	49	3.299345	2.871607	457.551573	0.014493	0.015684
RS	50	3.552987	2.885675	447.493881	0.014174	0.015270
RS	51	3.825555	2.885675	436.982775	0.013841	0.014812
RS	52	4.118461	2.919227	419.069406	0.013274	0.014147
RS	53	4.433223	2.919227	403.729498	0.012788	0.013543
RS	54	4.771470	3.003657	375.592007	0.011897	0.012593
RS	55	5.134955	3.003657	357.066495	0.011310	0.011911
RS	56	5.525562	3.003657	336.364326	0.010654	0.011176
RS	57	5.945314	3.003657	313.763449	0.009938	0.010394
RS	58	6.396387	3.757914	235.168417	0.007449	0.008050
RS	59	6.881116	3.757914	221.932681	0.007030	0.007555
RS	60	7.402013	3.757914	207.420167	0.006570	0.007024
RS	61	7.961776	3.757914	191.846272	0.006077	0.006465
RS	62	8.563307	3.757914	175.464833	0.005558	0.005887
RS	63	9.209721	3.757914	963.382509	0.030515	0.031848
PA	4+25*2+4+6 0.059097148 0.015986469 9.209721239 1.210654073 0.367633564 0.295964457 0.300905557 0.344144962 0.417219590 0.519513362 0.662876736 0.863707418 1.124967993 1.432558754 1.760169047 2.077302813 2.364945936 2.618640808 2.832143066 2.988976309 3.072529018 3.082360653 3.039829620 2.976387356 2.918574659 2.881896462 2.871606762 2.885674909 2.919226667 3.003657202 3.757914279
//
IT	4714
RD	6
LK	-301824.340446
QD	-718.981266 -> -620.805537
RI	0.0183273674
TR	0.056890	0.016546
MT	9.426540
MM	C_pi: 1.738522, n_recomb: 34324.018030
RS	0	0.000000	1.625777	155.759414	0.004538	0.000187
RS	1	0.007501	1.625777	166.653775	0.004855	0.001868
RS	2	0.015564	1.625777	178.246980	0.005193	0.003216
RS	3	0.024232	1.625777	190.574086	0.005552	0.003927
RS	4	0.033551	0.407860	804.438641	0.023437	0.015797
RS	5	0.043568	0.407860	843.095811	0.024563	0.018750
RS	6	0.054337	0.310950	1151.711849	0.033554	0.026552
RS	7	0.065913	0.310950	1191.317663	0.034708	0.029526
RS	8	0.078358	0.307738	1241.280263	0.036164	0.031816
RS	9	0.091737	0.307738	1275.699751	0.037166	0.034384
RS	10	0.106118	0.346628	1163.305887	0.033892	0.032176
RS	11	0.121579	0.346628	1194.184930	0.034792	0.034152
RS	12	0.138199	0.416102	1022.032713	0.029776	0.029759
RS	13	0.156066	0.416102	1050.995326	0.030620	0.031353
RS	14	0.175273	0.514574	875.164426	0.025497	0.026507
RS	15	0.195920	0.514574	902.615406	0.026297	0.027887
RS	16	0.218117	0.654987	732.698192	0.021347	0.022961
RS	17	0.241978	0.654987	758.602858	0.022101	0.024052
RS	18	0.267629	0.856769	601.711793	0.017530	0.019263
RS	19	0.295204	0.856769	625.753992	0.018231	0.020032
RS	20	0.324848	1.125871	496.174319	0.014456	0.015954
RS	21	0.356715	1.125871	518.099544	0.015094	0.016533
RS	22	0.390972	1.449124	420.925065	0.012263	0.013450
RS	23	0.427799	1.449124	440.863675	0.012844	0.013944
RS	24	0.467388	1.798494	372.379215	0.010849	0.011778
RS	25	0.509947	1.798494	390.745760	0.011384	0.012249
RS	26	0.555697	2.139655	344.765255	0.010044	0.010821
RS	27	0.604880	2.139655	362.044418	0.010548	0.011313
RS	28	0.657751	2.450682	331.912050	0.009670	0.010409
RS	29	0.714589	2.450682	348.495084	0.010153	0.010912
RS	30	0.775689	2.727005	328.693205	0.009576	0.010327
RS	31	0.841373	2.727005	344.821408	0.010046	0.010807
RS	32	0.911984	2.961721	332.828680	0.009697	0.010437
RS	33	0.987890	2.961721	348.631587	0.010157	0.010884
RS	34	1.069491	3.134398	344.675401	0.010042	0.010741
RS	35	1.157212	3.134398	360.195009	0.010494	0.011180
RS	36	1.251513	3.223317	365.415919	0.010646	0.011317
RS	37	1.352887	3.223317	380.543710	0.011087	0.011780
RS	38	1.461865	3.226648	394.953791	0.011507	0.012221
RS	39	1.579017	3.226648	409.291692	0.011924	0.012713
RS	40	1.704957	3.169988	430.384999	0.012539	0.013387
RS	41	1.840343	3.169988	443.125750	0.012910	0.013863
RS	42	1.985884	3.091296	466.055095	0.013578	0.014603
RS	43	2.142342	3.091296	476.018471	0.013868	0.014985
RS	44	2.310535	3.021907	495.123551	0.014425	0.015588
RS	45	2.491344	3.021907	500.997565	0.014596	0.015797
RS	46	2.685716	2.979393	511.595719	0.014905	0.016102
RS	47	2.894667	2.979393	512.285660	0.014925	0.016091
RS	48	3.119290	2.969054	511.957635	0.014915	0.016024
RS	49	3.360763	2.969054	506.866374	0.014767	0.015788
RS	50	3.620347	2.987768	495.755795	0.014443	0.015376
RS	51	3.899403	2.987768	484.871310	0.014126	0.014946
RS	52	4.199390	3.029369	464.746539	0.013540	0.014270
RS	53	4.521878	3.029369	448.591155	0.013069	0.013693
RS	54	4.868556	3.131778	416.287302	0.012128	0.012697
RS	55	5.241237	3.131778	396.784774	0.011560	0.012043
RS	56	5.641872	3.131778	374.797089	0.010919	0.011330
RS	57	6.072558	3.131778	350.608569	0.010215	0.010565
RS	58	6.535549	4.053895	255.215352	0.007435	0.007922
RS	59	7.033268	4.053895	242.544296	0.007066	0.007486
RS	60	7.568319	4.053895	228.378768	0.006654	0.007011
RS	61	8.143504	4.053895	212.911260	0.006203	0.006502
RS	62	8.761832	4.053895	196.378932	0.005721	0.005968
RS	63	9.426540	4.053895	1139.437524	0.033197	0.034022
PA	4+25*2+4+6 0.056889542 0.016546283 9.426540219 1.625777298 0.407859613 0.310949871 0.307737641 0.346627811 0.416101912 0.514574255 0.654987273 0.856769430 1.125871335 1.449123862 1.798493803 2.139655021 2.450682263 2.727004972 2.961720763 3.134397924 3.223316699 3.226647888 3.169987807 3.091295682 3.021907259 2.979392872 2.969054254 2.987768384 3.029369026 3.131778173 4.053895104
//
IT	4671
RD	7
LK	-301633.531217
QD	-652.220802 -> -566.935355
RI	0.0136337774
TR	0.054908	0.017086
MT	9.616981
MM	C_pi: 1.815404, n_recomb: 36970.299907
RS	0	0.000000	2.109506	129.803281	0.003511	0.000162
RS	1	0.007535	2.109506	139.076327	0.003762	0.001625
RS	2	0.015637	2.109506	148.970976	0.004029	0.002728
RS	3	0.024350	2.109506	159.522538	0.004315	0.003181
RS	4	0.033719	0.447980	797.055895	0.021559	0.015012
RS	5	0.043794	0.447980	837.417011	0.022651	0.017586
RS	6	0.054628	0.325730	1202.061676	0.032514	0.026100
RS	7	0.066279	0.325730	1245.674094	0.033694	0.028860
RS	8	0.078807	0.315067	1329.917971	0.035973	0.031810
RS	9	0.092280	0.315067	1368.232063	0.037009	0.034258
RS	10	0.106767	0.350345	1264.815479	0.034212	0.032458
RS	11	0.122346	0.350345	1298.976123	0.035136	0.034370
RS	12	0.139099	0.416925	1121.701991	0.030341	0.030186
RS	13	0.157114	0.416925	1153.526459	0.031201	0.031748
RS	14	0.176486	0.512155	966.885058	0.026153	0.026987
RS	15	0.197318	0.512155	996.958617	0.026966	0.028359
RS	16	0.219720	0.649788	811.677613	0.021955	0.023391
RS	17	0.243810	0.649788	840.080596	0.022723	0.024500
RS	18	0.269714	0.851833	664.689021	0.017979	0.019557
RS	19	0.297571	0.851833	691.097574	0.018693	0.020360
RS	20	0.327526	1.126945	544.256322	0.014721	0.016094
RS	21	0.359738	1.126945	568.324140	0.015372	0.016705
RS	22	0.394377	1.462973	457.862105	0.012385	0.013470
RS	23	0.431627	1.462973	479.681760	0.012975	0.013991
RS	24	0.471682	1.830586	402.015393	0.010874	0.011722
RS	25	0.514756	1.830586	422.039855	0.011416	0.012214
RS	26	0.561075	2.192248	370.125716	0.010011	0.010721
RS	27	0.610885	2.192248	388.911136	0.010520	0.011223
RS	28	0.664447	2.523541	354.993029	0.009602	0.010275
RS	29	0.722045	2.523541	372.995753	0.010089	0.010784
RS	30	0.783982	2.819969	350.586890	0.009483	0.010166
RS	31	0.850586	2.819969	368.091610	0.009956	0.010650
RS	32	0.922209	3.074227	354.266613	0.009582	0.010253
RS	33	0.999228	3.074227	371.435739	0.010047	0.010704
RS	34	1.082050	3.262165	366.605882	0.009916	0.010543
RS	35	1.171113	3.262165	383.517680	0.010374	0.010982
RS	36	1.266886	3.356894	389.251864	0.010529	0.011118
RS	37	1.369875	3.356894	405.832849	0.010977	0.011576
RS	38	1.480624	3.354775	422.397041	0.011425	0.012038
RS	39	1.599717	3.354775	438.254682	0.011854	0.012523
RS	40	1.727783	3.285150	462.894009	0.012521	0.013239
RS	41	1.865499	3.285150	477.160481	0.012907	0.013713
RS	42	2.013591	3.192082	504.243113	0.013639	0.014508
RS	43	2.172841	3.192082	515.601161	0.013946	0.014896
RS	44	2.344090	3.111463	538.427464	0.014564	0.015557
RS	45	2.528241	3.111463	545.389370	0.014752	0.015782
RS	46	2.726268	3.062850	558.386275	0.015104	0.016132
RS	47	2.939215	3.062850	559.710373	0.015139	0.016145
RS	48	3.168207	3.051666	560.037812	0.015148	0.016105
RS	49	3.414453	3.051666	555.059756	0.015014	0.015897
RS	50	3.679252	3.073891	542.981476	0.014687	0.015491
RS	51	3.964002	3.073891	531.704038	0.014382	0.015090
RS	52	4.270208	3.122273	509.403553	0.013779	0.014405
RS	53	4.599484	3.122273	492.417315	0.013319	0.013853
RS	54	4.953570	3.240906	455.901970	0.012332	0.012815
RS	55	5.334335	3.240906	435.423950	0.011778	0.012185
RS	56	5.743789	3.240906	412.164214	0.011149	0.011492
RS	57	6.184094	3.240906	386.413723	0.010452	0.010741
RS	58	6.657573	4.328759	273.671801	0.007402	0.007817
RS	59	7.166728	4.328759	261.610371	0.007076	0.007432
RS	60	7.714245	4.328759	247.868990	0.006705	0.007005
RS	61	8.303015	4.328759	232.616387	0.006292	0.006540
RS	62	8.936146	4.328759	216.070639	0.005844	0.006046
RS	63	9.616981	4.328759	1315.555242	0.035584	0.036128
PA	4+25*2+4+6 0.054907972 0.017086140 9.616981186 2.109505954 0.447980210 0.325729965 0.315066754 0.350344741 0.416924929 0.512155416 0.649787732 0.851832639 1.126945050 1.462973497 1.830586486 2.192247745 2.523540662 2.819968686 3.074226925 3.262165077 3.356894049 3.354775143 3.285149636 3.192082011 3.111462778 3.062849605 3.051666413 3.073891475 3.122273055 3.240906086 4.328759282
//
IT	4913
RD	8
LK	-301467.484834
QD	-593.754942 -> -519.029104
RI	0.0104462161
TR	0.053103	0.017597
MT	9.791392
MM	C_pi: 1.886926, n_recomb: 39532.209069
RS	0	0.000000	2.655590	110.621840	0.002798	0.000143
RS	1	0.007565	2.655590	118.647252	0.003001	0.001434
RS	2	0.015702	2.655590	127.227101	0.003218	0.002360
RS	3	0.024455	2.655590	136.395343	0.003450	0.002645
RS	4	0.033870	0.487819	789.113665	0.019961	0.014321
RS	5	0.043997	0.487819	830.796467	0.021016	0.016580
RS	6	0.054890	0.340115	1246.017916	0.031519	0.025645
RS	7	0.066608	0.340115	1293.352533	0.032716	0.028233
RS	8	0.079212	0.322497	1410.485004	0.035679	0.031733
RS	9	0.092769	0.322497	1452.614436	0.036745	0.034084
RS	10	0.107352	0.354674	1358.785669	0.034372	0.032640
RS	11	0.123038	0.354674	1396.225274	0.035319	0.034497
RS	12	0.139910	0.418871	1215.336946	0.030743	0.030512
RS	13	0.158059	0.418871	1250.015788	0.031620	0.032044
RS	14	0.177582	0.511315	1054.407251	0.026672	0.027385
RS	15	0.198580	0.511315	1087.067716	0.027498	0.028744
RS	16	0.221168	0.646391	888.066392	0.022464	0.023767
RS	17	0.245464	0.646391	918.913954	0.023245	0.024885
RS	18	0.271598	0.848359	726.073023	0.018367	0.019825
RS	19	0.299709	0.848359	754.797092	0.019093	0.020651
RS	20	0.329947	1.128360	591.215176	0.014955	0.016229
RS	21	0.362472	1.128360	617.383544	0.015617	0.016863
RS	22	0.397458	1.475324	493.909038	0.012494	0.013497
RS	23	0.435091	1.475324	517.572539	0.013092	0.014038
RS	24	0.475570	1.858931	430.901528	0.010900	0.011682
RS	25	0.519111	1.858931	452.548338	0.011448	0.012187
RS	26	0.565947	2.238888	394.813468	0.009987	0.010638
RS	27	0.616325	2.238888	415.069529	0.010500	0.011147
RS	28	0.670515	2.588611	377.419185	0.009547	0.010161
RS	29	0.728804	2.588611	396.804564	0.010038	0.010671
RS	30	0.791503	2.903746	371.790893	0.009405	0.010024
RS	31	0.858944	2.903746	390.632208	0.009881	0.010509
RS	32	0.931488	3.176758	374.920704	0.009484	0.010089
RS	33	1.009519	3.176758	393.411750	0.009952	0.010540
RS	34	1.093454	3.379968	387.598325	0.009805	0.010362
RS	35	1.183738	3.379968	405.853621	0.010266	0.010800
RS	36	1.280852	3.481246	411.950538	0.010421	0.010932
RS	37	1.385313	3.481246	429.935021	0.010876	0.011386
RS	38	1.497676	3.474770	448.500563	0.011345	0.011862
RS	39	1.618539	3.474770	465.834921	0.011784	0.012343
RS	40	1.748545	3.393188	493.924123	0.012494	0.013093
RS	41	1.888387	3.393188	509.689511	0.012893	0.013565
RS	42	2.038807	3.286364	540.935556	0.013683	0.014410
RS	43	2.200607	3.286364	553.683471	0.014006	0.014805
RS	44	2.374646	3.194595	580.355734	0.014681	0.015520
RS	45	2.561852	3.194595	588.420294	0.014885	0.015762
RS	46	2.763219	3.139421	604.015815	0.015279	0.016158
RS	47	2.979820	3.139421	605.998854	0.015329	0.016195
RS	48	3.212807	3.126480	607.196791	0.015360	0.016184
RS	49	3.463419	3.126480	602.355707	0.015237	0.016003
RS	50	3.732990	3.151015	589.489866	0.014912	0.015609
RS	51	4.022953	3.151015	577.835200	0.014617	0.015233
RS	52	4.334852	3.204879	553.476523	0.014001	0.014545
RS	53	4.670346	3.204879	535.666793	0.013550	0.014015
RS	54	5.031220	3.337939	494.970725	0.012521	0.012940
RS	55	5.419394	3.337939	473.522576	0.011978	0.012332
RS	56	5.836933	3.337939	449.001738	0.011358	0.011655
RS	57	6.286059	3.337939	421.705841	0.010667	0.010916
RS	58	6.769160	4.588992	291.131172	0.007364	0.007728
RS	59	7.288808	4.588992	279.698918	0.007075	0.007387
RS	60	7.847768	4.588992	266.424414	0.006739	0.007002
RS	61	8.449012	4.588992	251.452591	0.006361	0.006577
RS	62	9.095740	4.588992	234.981300	0.005944	0.006117
RS	63	9.791392	4.588992	1493.249444	0.037773	0.038155
PA	4+25*2+4+6 0.053102623 0.017596551 9.791392126 2.655590251 0.487819068 0.340114727 0.322497422 0.354674367 0.418871034 0.511314829 0.646391234 0.848358941 1.128359943 1.475323810 1.858931024 2.238888173 2.588611284 2.903746075 3.176758229 3.379967833 3.481246194 3.474770447 3.393188097 3.286363754 3.194595275 3.139421137 3.126479934 3.151015348 3.204879069 3.337939230 4.588992363
//
IT	4649
RD	9
LK	-301321.872171
QD	-542.259947 -> -476.447034
RI	0.0082148935
TR	0.051445	0.018075
MT	9.954916
MM	C_pi: 1.954762, n_recomb: 42022.445753
RS	0	0.000000	3.256077	96.183393	0.002289	0.000129
RS	1	0.007593	3.256077	103.243717	0.002457	0.001282
RS	2	0.015762	3.256077	110.802536	0.002637	0.002076
RS	3	0.024552	3.256077	118.891941	0.002829	0.002249
RS	4	0.034009	0.527453	781.039092	0.018586	0.013705
RS	5	0.044185	0.527453	823.764097	0.019603	0.015697
RS	6	0.055132	0.354113	1285.151197	0.030582	0.025196
RS	7	0.066912	0.354113	1335.962962	0.031792	0.027642
RS	8	0.079585	0.329878	1484.835473	0.035334	0.031611
RS	9	0.093221	0.329878	1530.696246	0.036426	0.033883
RS	10	0.107892	0.359308	1446.842227	0.034430	0.032752
RS	11	0.123677	0.359308	1487.547721	0.035399	0.034565
RS	12	0.140661	0.421477	1304.163623	0.031035	0.030768
RS	13	0.158934	0.421477	1341.688669	0.031928	0.032273
RS	14	0.178595	0.511473	1138.539407	0.027094	0.027723
RS	15	0.199748	0.511473	1173.759784	0.027932	0.029069
RS	16	0.222508	0.644185	962.367642	0.022901	0.024103
RS	17	0.246996	0.644185	995.617467	0.023693	0.025226
RS	18	0.273343	0.845864	786.185338	0.018709	0.020073
RS	19	0.301691	0.845864	817.183946	0.019446	0.020917
RS	20	0.332191	1.129961	637.264870	0.015165	0.016360
RS	21	0.365007	1.129961	665.499717	0.015837	0.017013
RS	22	0.400315	1.486546	529.200229	0.012593	0.013532
RS	23	0.438303	1.486546	554.676862	0.013200	0.014088
RS	24	0.479176	1.884559	459.109990	0.010925	0.011653
RS	25	0.523153	1.884559	482.348854	0.011478	0.012168
RS	26	0.570469	2.281311	418.853386	0.009967	0.010570
RS	27	0.621377	2.281311	440.548816	0.010484	0.011082
RS	28	0.676151	2.648304	399.180107	0.009499	0.010062
RS	29	0.735083	2.648304	419.914883	0.009993	0.010572
RS	30	0.798491	2.981351	392.272039	0.009335	0.009898
RS	31	0.866712	2.981351	412.413737	0.009814	0.010383
RS	32	0.940114	3.272786	394.750126	0.009394	0.009939
RS	33	1.019090	3.272786	414.523003	0.009864	0.010391
RS	34	1.104062	3.491562	407.614410	0.009700	0.010195
RS	35	1.195485	3.491562	427.169506	0.010165	0.010632
RS	36	1.293851	3.600234	433.480267	0.010315	0.010757
RS	37	1.399685	3.600234	452.824344	0.010776	0.011208
RS	38	1.513555	3.590462	473.234808	0.011261	0.011694
RS	39	1.636071	3.590462	492.009506	0.011708	0.012170
RS	40	1.767890	3.497802	523.442444	0.012456	0.012949
RS	41	1.909718	3.497802	540.688217	0.012867	0.013421
RS	42	2.062315	3.377686	576.097907	0.013709	0.014310
RS	43	2.226498	3.377686	590.242319	0.014046	0.014712
RS	44	2.403148	3.274745	620.885466	0.014775	0.015478
RS	45	2.593211	3.274745	630.083301	0.014994	0.015736
RS	46	2.797704	3.212510	648.498210	0.015432	0.016179
RS	47	3.017726	3.212510	651.184663	0.015496	0.016239
RS	48	3.254453	3.196925	653.507921	0.015551	0.016260
RS	49	3.509154	3.196925	648.848394	0.015441	0.016104
RS	50	3.783195	3.222647	635.422186	0.015121	0.015725
RS	51	4.078044	3.222647	623.424452	0.014836	0.015374
RS	52	4.395281	3.280773	597.171205	0.014211	0.014685
RS	53	4.736605	3.280773	578.557859	0.013768	0.014176
RS	54	5.103845	3.426547	533.759901	0.012702	0.013069
RS	55	5.498970	3.426547	511.349509	0.012168	0.012480
RS	56	5.924097	3.426547	485.577891	0.011555	0.011817
RS	57	6.381503	3.426547	456.749228	0.010869	0.011088
RS	58	6.873640	4.837953	307.919806	0.007328	0.007651
RS	59	7.403144	4.837953	297.123715	0.007071	0.007349
RS	60	7.972854	4.837953	284.340607	0.006766	0.007001
RS	61	8.585821	4.837953	269.691968	0.006418	0.006611
RS	62	9.245330	4.837953	253.354953	0.006029	0.006183
RS	63	9.954916	4.837953	1673.167692	0.039816	0.040100
PA	4+25*2+4+6 0.051444743 0.018074779 9.954915666 3.256077371 0.527452600 0.354113399 0.329878495 0.359308308 0.421477153 0.511473308 0.644184971 0.845863805 1.129961162 1.486545870 1.884558835 2.281310801 2.648304259 2.981350922 3.272785715 3.491561543 3.600234101 3.590461810 3.497801791 3.377685763 3.274745319 3.212510306 3.196924991 3.222646544 3.280772807 3.426546578 4.837952593
//
IT	4608
RD	10
LK	-301193.550672
QD	-496.733508 -> -438.543677
RI	0.0066071654
TR	0.049916	0.018521
MT	10.110119
MM	C_pi: 2.019792, n_recomb: 44447.529419
RS	0	0.000000	3.901773	85.120229	0.001915	0.000118
RS	1	0.007619	3.901773	91.426819	0.002057	0.001158
RS	2	0.015819	3.901773	98.186049	0.002209	0.001851
RS	3	0.024643	3.901773	105.428101	0.002372	0.001949
RS	4	0.034140	0.567017	772.884325	0.017389	0.013148
RS	5	0.044360	0.567017	816.434331	0.018368	0.014911
RS	6	0.055359	0.367781	1320.302888	0.029705	0.024754
RS	7	0.067196	0.367781	1374.374635	0.030921	0.027083
RS	8	0.079935	0.337154	1554.054192	0.034964	0.031460
RS	9	0.093644	0.337154	1603.560437	0.036078	0.033666
RS	10	0.108398	0.364078	1530.022804	0.034423	0.032816
RS	11	0.124276	0.364078	1573.972028	0.035412	0.034594
RS	12	0.141364	0.424469	1388.992389	0.031250	0.030971
RS	13	0.159754	0.424469	1429.351415	0.032158	0.032455
RS	14	0.179545	0.512265	1219.835474	0.027444	0.028018
RS	15	0.200844	0.512265	1257.591091	0.028294	0.029350
RS	16	0.223765	0.642757	1034.934457	0.023284	0.024409
RS	17	0.248433	0.642757	1070.549237	0.024086	0.025535
RS	18	0.274981	0.843985	845.257268	0.019017	0.020307
RS	19	0.303551	0.843985	878.494181	0.019765	0.021166
RS	20	0.334298	1.131558	682.566656	0.015357	0.016490
RS	21	0.367387	1.131558	712.838021	0.016038	0.017157
RS	22	0.402998	1.496728	563.848755	0.012686	0.013572
RS	23	0.441322	1.496728	591.111450	0.013299	0.014140
RS	24	0.482566	1.907902	486.718153	0.010950	0.011633
RS	25	0.526952	1.907902	511.521979	0.011508	0.012157
RS	26	0.574720	2.320333	442.290502	0.009951	0.010513
RS	27	0.626128	2.320333	465.396649	0.010471	0.011026
RS	28	0.681453	2.703783	420.300470	0.009456	0.009975
RS	29	0.740992	2.703783	442.353614	0.009952	0.010484
RS	30	0.805068	3.054252	412.042224	0.009270	0.009784
RS	31	0.874026	3.054252	433.450128	0.009752	0.010268
RS	32	0.948238	3.364005	413.763015	0.009309	0.009801
RS	33	1.028105	3.364005	434.779718	0.009782	0.010253
RS	34	1.114056	3.598749	426.667320	0.009599	0.010038
RS	35	1.206557	3.598749	447.480718	0.010068	0.010475
RS	36	1.306105	3.715680	453.859093	0.010211	0.010591
RS	37	1.413237	3.715680	474.520836	0.010676	0.011040
RS	38	1.528532	3.703600	496.619027	0.011173	0.011531
RS	39	1.652612	3.703600	516.799094	0.011627	0.012004
RS	40	1.786145	3.600650	551.457202	0.012407	0.012806
RS	41	1.929853	3.600650	570.165870	0.012828	0.013278
RS	42	2.084509	3.467627	609.720483	0.013718	0.014208
RS	43	2.250949	3.467627	625.269921	0.014068	0.014617
RS	44	2.430071	3.353446	659.995518	0.014849	0.015431
RS	45	2.622839	3.353446	670.361439	0.015082	0.015704
RS	46	2.830295	3.283677	691.813881	0.015565	0.016193
RS	47	3.053558	3.283677	695.255313	0.015642	0.016274
RS	48	3.293831	3.264646	698.970254	0.015726	0.016330
RS	49	3.552410	3.264646	694.545947	0.015626	0.016198
RS	50	3.830691	3.290534	680.810388	0.015317	0.015838
RS	51	4.130175	3.290534	668.512624	0.015040	0.015508
RS	52	4.452476	3.351819	640.553671	0.014411	0.014824
RS	53	4.799334	3.351819	621.163325	0.013975	0.014333
RS	54	5.172619	3.508722	572.374308	0.012878	0.013199
RS	55	5.574346	3.508722	549.011359	0.012352	0.012626
RS	56	6.006680	3.508722	521.999713	0.011744	0.011976
RS	57	6.471955	3.508722	491.649907	0.011061	0.011256
RS	58	6.972679	5.077355	324.209024	0.007294	0.007584
RS	59	7.511554	5.077355	314.049702	0.007066	0.007316
RS	60	8.091486	5.077355	301.772482	0.006789	0.007001
RS	61	8.715604	5.077355	287.475950	0.006468	0.006642
RS	62	9.387274	5.077355	271.316476	0.006104	0.006243
RS	63	10.110119	5.077355	1855.374890	0.041743	0.041964
PA	4+25*2+4+6 0.049915697 0.018521225 10.110119448 3.901772665 0.567016977 0.367781490 0.337154172 0.364077664 0.424469485 0.512265461 0.642757085 0.843985454 1.131558187 1.496727652 1.907901587 2.320332856 2.703782654 3.054251540 3.364005078 3.598749042 3.715680451 3.703600241 3.600650059 3.467626838 3.353445940 3.283676728 3.264645879 3.290533888 3.351819387 3.508722183 5.077354774
//
IT	4637
RD	11
LK	-301080.035060
QD	-456.340823 -> -404.720729
RI	0.0054183847
TR	0.048501	0.018937
MT	10.258447
MM	C_pi: 2.082495, n_recomb: 46810.646299
RS	0	0.000000	4.581877	76.521010	0.001635	0.000108
RS	1	0.007644	4.581877	82.233719	0.001757	0.001056
RS	2	0.015872	4.581877	88.361721	0.001888	0.001670
RS	3	0.024729	4.581877	94.933434	0.002028	0.001718
RS	4	0.034263	0.606654	764.593543	0.016334	0.012640
RS	5	0.044525	0.606654	808.791060	0.017278	0.014205
RS	6	0.055572	0.381186	1351.946436	0.028881	0.024322
RS	7	0.067464	0.381186	1409.080014	0.030102	0.026552
RS	8	0.080265	0.344305	1618.820836	0.034582	0.031290
RS	9	0.094044	0.344305	1671.884938	0.035716	0.033441
RS	10	0.108876	0.368890	1608.988160	0.034372	0.032846
RS	11	0.124842	0.368890	1656.151230	0.035380	0.034595
RS	12	0.142028	0.427684	1470.351845	0.031411	0.031137
RS	13	0.160528	0.427684	1513.527529	0.032333	0.032602
RS	14	0.180442	0.513461	1298.658678	0.027743	0.028278
RS	15	0.201878	0.513461	1338.924167	0.028603	0.029598
RS	16	0.224953	0.641840	1105.992769	0.023627	0.024692
RS	17	0.249792	0.641840	1143.936764	0.024438	0.025819
RS	18	0.276529	0.842475	903.442286	0.019300	0.020530
RS	19	0.305310	0.842475	938.883010	0.020057	0.021400
RS	20	0.336291	1.133000	727.232988	0.015536	0.016618
RS	21	0.369640	1.133000	759.512662	0.016225	0.017298
RS	22	0.405538	1.505887	597.937274	0.012774	0.013617
RS	23	0.444180	1.505887	626.960751	0.013394	0.014195
RS	24	0.485776	1.929198	513.782657	0.010976	0.011622
RS	25	0.530551	1.929198	540.125982	0.011539	0.012152
RS	26	0.578749	2.356398	465.166230	0.009937	0.010464
RS	27	0.630630	2.356398	489.655913	0.010460	0.010980
RS	28	0.686478	2.755677	440.810292	0.009417	0.009899
RS	29	0.746594	2.755677	464.152026	0.009916	0.010406
RS	30	0.811306	3.123226	431.126685	0.009210	0.009681
RS	31	0.880964	3.123226	453.767765	0.009694	0.010164
RS	32	0.955946	3.451293	431.985435	0.009228	0.009674
RS	33	1.036660	3.451293	454.209064	0.009703	0.010126
RS	34	1.123543	3.702439	444.788866	0.009502	0.009892
RS	35	1.217068	3.702439	466.820038	0.009973	0.010328
RS	36	1.317741	3.828436	473.128593	0.010107	0.010434
RS	37	1.426110	3.828436	495.066528	0.010576	0.010880
RS	38	1.542762	3.814986	518.693115	0.011081	0.011374
RS	39	1.668330	3.814986	540.242820	0.011541	0.011844
RS	40	1.803497	3.702448	577.998935	0.012348	0.012666
RS	41	1.948995	3.702448	598.150889	0.012778	0.013138
RS	42	2.105615	3.556846	641.813088	0.013711	0.014103
RS	43	2.274207	3.556846	658.773382	0.014073	0.014519
RS	44	2.455685	3.431357	697.670502	0.014904	0.015379
RS	45	2.651035	3.431357	709.237610	0.015151	0.015666
RS	46	2.861318	3.353630	733.931068	0.015679	0.016202
RS	47	3.087673	3.353630	738.179459	0.015769	0.016302
RS	48	3.331331	3.330442	743.550249	0.015884	0.016394
RS	49	3.593613	3.330442	739.417318	0.015796	0.016284
RS	50	3.875943	3.355602	725.629497	0.015501	0.015946
RS	51	4.179854	3.355602	713.078538	0.015233	0.015637
RS	52	4.506996	3.419066	683.615943	0.014604	0.014960
RS	53	4.859143	3.419066	663.478872	0.014174	0.014484
RS	54	5.238207	3.585654	610.832102	0.013049	0.013328
RS	55	5.646246	3.585654	586.527699	0.012530	0.012769
RS	56	6.085475	3.585654	558.287733	0.011927	0.012130
RS	57	6.558277	3.585654	526.428870	0.011246	0.011417
RS	58	7.067218	5.308164	340.086554	0.007265	0.007526
RS	59	7.615062	5.308164	330.561211	0.007062	0.007288
RS	60	8.204782	5.308164	318.798489	0.006810	0.007002
RS	61	8.839579	5.308164	304.874712	0.006513	0.006671
RS	62	9.522897	5.308164	288.925607	0.006172	0.006298
RS	63	10.258447	5.308164	2039.609141	0.043571	0.043747
PA	4+25*2+4+6 0.048501364 0.018937449 10.258447098 4.581876583 0.606654188 0.381186171 0.344305398 0.368890081 0.427683642 0.513460905 0.641840066 0.842474681 1.132999781 1.505886504 1.929198121 2.356397752 2.755677465 3.123225726 3.451292838 3.702438528 3.828435959 3.814986289 3.702448184 3.556846031 3.431357137 3.353629866 3.330442328 3.355602343 3.419065884 3.585653748 5.308164289
//
IT	5334
RD	12
LK	-300979.288209
QD	-420.376881 -> -374.450091
RI	0.0045186818
TR	0.047191	0.019326
MT	10.400682
MM	C_pi: 2.143128, n_recomb: 49113.235731
RS	0	0.000000	5.285469	69.749765	0.001420	0.000101
RS	1	0.007667	5.285469	74.990257	0.001527	0.000971
RS	2	0.015922	5.285469	80.615647	0.001641	0.001523
RS	3	0.024810	5.285469	86.652800	0.001764	0.001537
RS	4	0.034379	0.646451	756.146076	0.015396	0.012173
RS	5	0.044682	0.646451	800.842555	0.016306	0.013565
RS	6	0.055775	0.394378	1380.415571	0.028107	0.023901
RS	7	0.067718	0.394378	1440.426014	0.029329	0.026045
RS	8	0.080577	0.351331	1679.567495	0.034198	0.031107
RS	9	0.094422	0.351331	1736.099585	0.035349	0.033211
RS	10	0.109328	0.373692	1684.172833	0.034292	0.032850
RS	11	0.125378	0.373692	1734.512742	0.035317	0.034576
RS	12	0.142658	0.431016	1548.589480	0.031531	0.031274
RS	13	0.161262	0.431016	1594.558923	0.032467	0.032723
RS	14	0.181293	0.514914	1375.231653	0.028001	0.028511
RS	15	0.202860	0.514914	1417.979434	0.028872	0.029821
RS	16	0.226081	0.641255	1175.681786	0.023938	0.024956
RS	17	0.251081	0.641255	1215.918753	0.024757	0.026083
RS	18	0.277999	0.841172	960.822589	0.019563	0.020744
RS	19	0.306980	0.841172	998.432449	0.020329	0.021625
RS	20	0.338184	1.134194	771.326345	0.015705	0.016744
RS	21	0.371780	1.134194	805.586176	0.016403	0.017437
RS	22	0.407951	1.514037	631.517699	0.012858	0.013665
RS	23	0.446896	1.514037	662.277129	0.013485	0.014252
RS	24	0.488827	1.948587	540.346372	0.011002	0.011617
RS	25	0.533973	1.948587	568.204429	0.011569	0.012152
RS	26	0.582580	2.389750	487.518089	0.009926	0.010423
RS	27	0.634913	2.389750	513.364933	0.010453	0.010940
RS	28	0.691259	2.804339	460.739898	0.009381	0.009830
RS	29	0.751926	2.804339	485.341129	0.009882	0.010336
RS	30	0.817243	3.188705	449.552782	0.009153	0.009586
RS	31	0.887569	3.188705	473.394588	0.009639	0.010069
RS	32	0.963286	3.535097	449.450034	0.009151	0.009556
RS	33	1.044809	3.535097	472.844296	0.009628	0.010007
RS	34	1.132582	3.803042	462.021378	0.009407	0.009755
RS	35	1.227085	3.803042	485.230279	0.009880	0.010189
RS	36	1.328833	3.938878	491.336399	0.010004	0.010284
RS	37	1.438382	3.938878	514.508830	0.010476	0.010728
RS	38	1.556331	3.924903	539.510251	0.010985	0.011223
RS	39	1.683322	3.924903	562.392284	0.011451	0.011691
RS	40	1.820051	3.803436	603.109460	0.012280	0.012528
RS	41	1.967262	3.803436	624.681671	0.012719	0.013000
RS	42	2.125760	3.645549	672.396476	0.013691	0.013997
RS	43	2.296410	3.645549	690.768695	0.014065	0.014419
RS	44	2.480144	3.508694	733.903117	0.014943	0.015323
RS	45	2.677965	3.508694	746.699795	0.015204	0.015623
RS	46	2.890953	3.422634	774.818520	0.015776	0.016204
RS	47	3.120271	3.422634	779.922548	0.015880	0.016322
RS	48	3.367171	3.394677	787.200114	0.016028	0.016453
RS	49	3.633001	3.394677	783.413650	0.015951	0.016363
RS	50	3.919212	3.418324	769.829549	0.015675	0.016050
RS	51	4.227367	3.418324	757.072908	0.015415	0.015758
RS	52	4.559148	3.483099	726.314284	0.014789	0.015091
RS	53	4.916367	3.483099	705.462387	0.014364	0.014631
RS	54	5.300975	3.658058	649.108022	0.013217	0.013456
RS	55	5.715070	3.658058	623.874054	0.012703	0.012910
RS	56	6.160914	3.658058	594.418291	0.012103	0.012280
RS	57	6.640942	3.658058	561.063300	0.011424	0.011573
RS	58	7.157773	5.530916	355.594706	0.007240	0.007474
RS	59	7.714231	5.530916	346.698543	0.007059	0.007263
RS	60	8.313352	5.530916	335.455163	0.006830	0.007004
RS	61	8.958408	5.530916	321.919305	0.006555	0.006698
RS	62	9.652920	5.530916	306.206331	0.006235	0.006349
RS	63	10.400682	5.530916	2225.435115	0.045312	0.045453
PA	4+25*2+4+6 0.047190607 0.019325587 10.400681629 5.285468653 0.646450726 0.394378128 0.351331050 0.373691945 0.431016406 0.514913524 0.641254662 0.841171893 1.134194287 1.514037233 1.948587135 2.389750387 2.804339175 3.188704836 3.535097468 3.803041515 3.938877509 3.924903414 3.803435864 3.645548732 3.508693700 3.422633755 3.394677331 3.418323918 3.483098618 3.658057503 5.530916066
//
IT	5134
RD	13
LK	-300889.613973
QD	-388.246686 -> -347.276161
RI	0.0038240686
TR	0.045973	0.019688
MT	10.537463
MM	C_pi: 2.201865, n_recomb: 51356.020449
RS	0	0.000000	6.001445	64.363640	0.001253	0.000095
RS	1	0.007689	6.001445	69.225954	0.001348	0.000900
RS	2	0.015970	6.001445	74.448421	0.001450	0.001402
RS	3	0.024887	6.001445	80.056576	0.001559	0.001393
RS	4	0.034489	0.686461	747.544899	0.014556	0.011741
RS	5	0.044831	0.686461	792.614356	0.015434	0.012981
RS	6	0.055967	0.407399	1405.967916	0.027377	0.023493
RS	7	0.067959	0.407399	1468.680551	0.028598	0.025560
RS	8	0.080874	0.358224	1736.664110	0.033816	0.030917
RS	9	0.094782	0.358224	1796.571793	0.034983	0.032979
RS	10	0.109759	0.378453	1755.878666	0.034190	0.032836
RS	11	0.125888	0.378453	1809.352318	0.035232	0.034541
RS	12	0.143256	0.434405	1623.936292	0.031621	0.031387
RS	13	0.161961	0.434405	1672.671554	0.032570	0.032823
RS	14	0.182103	0.516532	1449.690585	0.028228	0.028722
RS	15	0.203795	0.516532	1494.890576	0.029108	0.030023
RS	16	0.227154	0.640900	1244.053955	0.024224	0.025204
RS	17	0.252310	0.640900	1286.546684	0.025052	0.026331
RS	18	0.279399	0.839985	1017.432516	0.019811	0.020950
RS	19	0.308572	0.839985	1057.175964	0.020585	0.021840
RS	20	0.339988	1.135103	814.877380	0.015867	0.016870
RS	21	0.373819	1.135103	851.088616	0.016572	0.017573
RS	22	0.410252	1.521231	664.616894	0.012941	0.013717
RS	23	0.449486	1.521231	697.087255	0.013574	0.014313
RS	24	0.491737	1.966215	566.434425	0.011030	0.011617
RS	25	0.537237	1.966215	595.782604	0.011601	0.012157
RS	26	0.586235	2.420641	509.365452	0.009918	0.010389
RS	27	0.639001	2.420641	536.543307	0.010448	0.010907
RS	28	0.695824	2.850037	480.115616	0.009349	0.009769
RS	29	0.757016	2.850037	505.947762	0.009852	0.010274
RS	30	0.822913	3.250966	467.351993	0.009100	0.009500
RS	31	0.893878	3.250966	492.362714	0.009587	0.009981
RS	32	0.970299	3.615703	466.192522	0.009078	0.009446
RS	33	1.052596	3.615703	490.721749	0.009555	0.009897
RS	34	1.141221	3.900832	478.405812	0.009315	0.009625
RS	35	1.236661	3.900832	502.752815	0.009790	0.010059
RS	36	1.339439	4.047193	508.535408	0.009902	0.010141
RS	37	1.450120	4.047193	532.900524	0.010377	0.010583
RS	38	1.569311	4.033477	559.127423	0.010887	0.011076
RS	39	1.697667	4.033477	583.303007	0.011358	0.011542
RS	40	1.835893	3.903677	626.841427	0.012206	0.012392
RS	41	1.984747	3.903677	649.807424	0.012653	0.012865
RS	42	2.145047	3.733783	701.503408	0.013660	0.013890
RS	43	2.317672	3.733783	721.283410	0.014045	0.014318
RS	44	2.503571	3.585516	768.698525	0.014968	0.015263
RS	45	2.703764	3.585516	782.747332	0.015242	0.015575
RS	46	2.919350	3.490814	814.450235	0.015859	0.016201
RS	47	3.151513	3.490814	820.453834	0.015976	0.016336
RS	48	3.401528	3.457556	829.873758	0.016159	0.016506
RS	49	3.670766	3.457556	826.485976	0.016093	0.016434
RS	50	3.960707	3.479009	813.353549	0.015838	0.016148
RS	51	4.272941	3.479009	800.437939	0.015586	0.015873
RS	52	4.609184	3.544333	768.591494	0.014966	0.015219
RS	53	4.971282	3.544333	747.057318	0.014547	0.014771
RS	54	5.361221	3.726483	687.156126	0.013380	0.013582
RS	55	5.781144	3.726483	661.005339	0.012871	0.013047
RS	56	6.233355	3.726483	630.347395	0.012274	0.012425
RS	57	6.720337	3.726483	595.510524	0.011596	0.011724
RS	58	7.244765	5.746061	370.752970	0.007219	0.007428
RS	59	7.809516	5.746061	362.480021	0.007058	0.007241
RS	60	8.417692	5.746061	351.758331	0.006849	0.007006
RS	61	9.072632	5.746061	338.621740	0.006594	0.006723
RS	62	9.777932	5.746061	323.165617	0.006293	0.006395
RS	63	10.537463	5.746061	2412.356149	0.046973	0.047083
PA	4+25*2+4+6 0.045973402 0.019687641 10.537462749 6.001445268 0.686460567 0.407398621 0.358224480 0.378453009 0.434405096 0.516531566 0.640899965 0.839985433 1.135102875 1.521230735 1.966215134 2.420640543 2.850037097 3.250965981 3.615702637 3.900831716 4.047193486 4.033477051 3.903676884 3.733782609 3.585516309 3.490813814 3.457556054 3.479009032 3.544333265 3.726482815 5.746060557
//
IT	4750
RD	14
LK	-300809.583112
QD	-359.448202 -> -322.809687
RI	0.0032792410
TR	0.044841	0.020026
MT	10.669229
MM	C_pi: 2.258804, n_recomb: 53539.094491
RS	0	0.000000	6.718190	60.053719	0.001122	0.000090
RS	1	0.007710	6.718190	64.612120	0.001207	0.000840
RS	2	0.016015	6.718190	69.510569	0.001298	0.001302
RS	3	0.024960	6.718190	74.773480	0.001397	0.001277
RS	4	0.034595	0.726699	738.817437	0.013800	0.011339
RS	5	0.044972	0.726699	784.152412	0.014646	0.012447
RS	6	0.056150	0.420267	1428.850296	0.026688	0.023097
RS	7	0.068189	0.420267	1494.098942	0.027907	0.025096
RS	8	0.081157	0.364991	1790.343617	0.033440	0.030723
RS	9	0.095125	0.364991	1853.532090	0.034620	0.032747
RS	10	0.110169	0.383152	1824.332087	0.034075	0.032808
RS	11	0.126374	0.383152	1880.890417	0.035131	0.034494
RS	12	0.143828	0.437809	1696.544450	0.031688	0.031482
RS	13	0.162627	0.437809	1748.012555	0.032649	0.032907
RS	14	0.182876	0.518251	1522.119687	0.028430	0.028915
RS	15	0.204687	0.518251	1569.738702	0.029319	0.030207
RS	16	0.228179	0.640701	1311.132323	0.024489	0.025439
RS	17	0.253482	0.640701	1355.841787	0.025324	0.026565
RS	18	0.280736	0.838855	1073.275015	0.020047	0.021150
RS	19	0.310092	0.838855	1115.114851	0.020828	0.022047
RS	20	0.341711	1.135713	857.888312	0.016024	0.016995
RS	21	0.375768	1.135713	896.020801	0.016736	0.017707
RS	22	0.412450	1.527517	697.245119	0.013023	0.013772
RS	23	0.451961	1.527517	731.400562	0.013661	0.014375
RS	24	0.494519	1.982204	592.059516	0.011058	0.011622
RS	25	0.540357	1.982204	622.872811	0.011634	0.012167
RS	26	0.589730	2.449217	530.728869	0.009913	0.010361
RS	27	0.642910	2.449217	559.211638	0.010445	0.010880
RS	28	0.700190	2.892968	498.956438	0.009319	0.009714
RS	29	0.761886	2.892968	525.991015	0.009824	0.010218
RS	30	0.828340	3.310215	484.546841	0.009050	0.009421
RS	31	0.899917	3.310215	510.694864	0.009539	0.009901
RS	32	0.977013	3.693290	482.242620	0.009007	0.009344
RS	33	1.060053	3.693290	507.871450	0.009486	0.009795
RS	34	1.149495	3.995926	493.982847	0.009227	0.009503
RS	35	1.245834	3.995926	519.428610	0.009702	0.009936
RS	36	1.349601	4.153447	524.774096	0.009802	0.010004
RS	37	1.461368	4.153447	550.289829	0.010278	0.010446
RS	38	1.581753	4.140707	577.598669	0.010788	0.010935
RS	39	1.711420	4.140707	603.027515	0.011263	0.011399
RS	40	1.851084	4.003129	649.244802	0.012127	0.012259
RS	41	2.001517	4.003129	673.574648	0.012581	0.012733
RS	42	2.163548	3.821493	729.166577	0.013619	0.013783
RS	43	2.338073	3.821493	750.344803	0.014015	0.014217
RS	44	2.526053	3.661790	802.061667	0.014981	0.015200
RS	45	2.728528	3.661790	817.378826	0.015267	0.015523
RS	46	2.946613	3.558182	852.801428	0.015929	0.016192
RS	47	3.181514	3.558182	859.742764	0.016058	0.016343
RS	48	3.434526	3.519164	871.521817	0.016278	0.016553
RS	49	3.707045	3.519164	868.580916	0.016223	0.016498
RS	50	4.000577	3.537835	856.136965	0.015991	0.016241
RS	51	4.316740	3.537835	843.107258	0.015748	0.015982
RS	52	4.657280	3.603038	810.379034	0.015136	0.015342
RS	53	5.024077	3.603038	788.195021	0.014722	0.014906
RS	54	5.419154	3.791316	724.915719	0.013540	0.013706
RS	55	5.844693	3.791316	697.861457	0.013035	0.013180
RS	56	6.303042	3.791316	666.015936	0.012440	0.012565
RS	57	6.796730	3.791316	629.712832	0.011762	0.011868
RS	58	7.328483	5.953934	385.563227	0.007202	0.007388
RS	59	7.901235	5.953934	377.906798	0.007059	0.007222
RS	60	8.518148	5.953934	367.707428	0.006868	0.007008
RS	61	9.182625	5.953934	354.978747	0.006630	0.006746
RS	62	9.898336	5.953934	339.796547	0.006347	0.006438
RS	63	10.669229	5.953934	2599.820292	0.048559	0.048641
PA	4+25*2+4+6 0.044841156 0.020025614 10.669229270 6.718189683 0.726698659 0.420266977 0.364991477 0.383151928 0.437808828 0.518250750 0.640701321 0.838854519 1.135713416 1.527517054 1.982204358 2.449217498 2.892968190 3.310215464 3.693290000 3.995925501 4.153447049 4.140707451 4.003128735 3.821492545 3.661789776 3.558181887 3.519164347 3.537834778 3.603037840 3.791315718 5.953934303
//
IT	4711
RD	15
LK	-300737.985067
QD	-333.557049 -> -300.718601
RI	0.0028459293
TR	0.043786	0.020341
MT	10.796302
MM	C_pi: 2.314017, n_recomb: 55662.738907
RS	0	0.000000	7.424972	56.591713	0.001017	0.000086
RS	1	0.007730	7.424972	60.905490	0.001094	0.000791
RS	2	0.016058	7.424972	65.543024	0.001178	0.001219
RS	3	0.025030	7.424972	70.527803	0.001267	0.001184
RS	4	0.034695	0.767155	730.008115	0.013115	0.010965
RS	5	0.045107	0.767155	775.517123	0.013932	0.011956
RS	6	0.056324	0.433000	1449.274243	0.026037	0.022715
RS	7	0.068409	0.433000	1516.900462	0.027252	0.024651
RS	8	0.081427	0.371632	1840.834685	0.033071	0.030527
RS	9	0.095452	0.371632	1907.207207	0.034264	0.032516
RS	10	0.110561	0.387778	1889.705800	0.033949	0.032768
RS	11	0.126838	0.387778	1949.294991	0.035020	0.034439
RS	12	0.144373	0.441204	1766.521626	0.031736	0.031562
RS	13	0.163264	0.441204	1820.685511	0.032709	0.032976
RS	14	0.183615	0.520035	1592.558236	0.028611	0.029092
RS	15	0.205539	0.520035	1642.560720	0.029509	0.030376
RS	16	0.229158	0.640613	1376.916931	0.024737	0.025661
RS	17	0.254603	0.640613	1423.802643	0.025579	0.026786
RS	18	0.282014	0.837750	1128.334789	0.020271	0.021343
RS	19	0.311545	0.837750	1172.232362	0.021060	0.022248
RS	20	0.343359	1.136033	900.354131	0.016175	0.017119
RS	21	0.377632	1.136033	940.376456	0.016894	0.017840
RS	22	0.414554	1.532966	729.403603	0.013104	0.013829
RS	23	0.454330	1.532966	765.217438	0.013747	0.014439
RS	24	0.497181	1.996674	617.232167	0.011089	0.011631
RS	25	0.543345	1.996674	649.485262	0.011668	0.012180
RS	26	0.593078	2.475649	551.621630	0.009910	0.010337
RS	27	0.646654	2.475649	581.383187	0.010445	0.010858
RS	28	0.704373	2.933304	517.282357	0.009293	0.009665
RS	29	0.766553	2.933304	545.491147	0.009800	0.010169
RS	30	0.833540	3.366610	501.163847	0.009004	0.009348
RS	31	0.905705	3.366610	528.418032	0.009493	0.009827
RS	32	0.983449	3.767982	497.634708	0.008940	0.009248
RS	33	1.067203	3.767982	524.328403	0.009420	0.009699
RS	34	1.157430	4.088391	508.796228	0.009141	0.009387
RS	35	1.254633	4.088391	535.302030	0.009617	0.009820
RS	36	1.359350	4.257642	540.106089	0.009703	0.009874
RS	37	1.472162	4.257642	566.730586	0.010182	0.010314
RS	38	1.593694	4.246546	594.984107	0.010689	0.010798
RS	39	1.724622	4.246546	621.625019	0.011168	0.011261
RS	40	1.865670	4.101696	670.380116	0.012044	0.012129
RS	41	2.017621	4.101696	696.041105	0.012505	0.012603
RS	42	2.181319	3.908569	755.434414	0.013572	0.013677
RS	43	2.357672	3.908569	777.996439	0.013977	0.014115
RS	44	2.547656	3.737431	834.015066	0.014983	0.015134
RS	45	2.752327	3.737431	850.610662	0.015282	0.015468
RS	46	2.972820	3.624695	889.866401	0.015987	0.016180
RS	47	3.210358	3.624695	897.777574	0.016129	0.016346
RS	48	3.466257	3.579531	912.110997	0.016386	0.016595
RS	49	3.741939	3.579531	909.660610	0.016342	0.016556
RS	50	4.038931	3.594905	898.129683	0.016135	0.016329
RS	51	4.358882	3.594905	885.028053	0.015900	0.016084
RS	52	4.703566	3.659406	851.616945	0.015300	0.015460
RS	53	5.074894	3.659406	828.814863	0.014890	0.015035
RS	54	5.474928	3.852855	762.331168	0.013696	0.013826
RS	55	5.905885	3.852855	734.387009	0.013194	0.013309
RS	56	6.370156	3.852855	701.369145	0.012600	0.012700
RS	57	6.870317	3.852855	663.616500	0.011922	0.012007
RS	58	7.409142	6.154811	400.025499	0.007187	0.007351
RS	59	7.989619	6.154811	392.978217	0.007060	0.007205
RS	60	8.614969	6.154811	383.300313	0.006886	0.007010
RS	61	9.288660	6.154811	370.985884	0.006665	0.006767
RS	62	10.014429	6.154811	356.091600	0.006397	0.006478
RS	63	10.796302	6.154811	2787.310741	0.050075	0.050128
PA	4+25*2+4+6 0.043786375 0.020341422 10.796301926 7.424972420 0.767154683 0.432999924 0.371632291 0.387777920 0.441203741 0.520034965 0.640613334 0.837749527 1.136032930 1.532965677 1.996674252 2.475648911 2.933304031 3.366610139 3.767981685 4.088391032 4.257642095 4.246545502 4.101696488 3.908568699 3.737430723 3.624695300 3.579531177 3.594905009 3.659405747 3.852854599 6.154811434
//
IT	5166
RD	16
LK	-300673.788045
QD	-310.212977 -> -280.718982
RI	0.0024973515
TR	0.042802	0.020637
MT	10.919043
MM	C_pi: 2.367567, n_recomb: 57727.086184
RS	0	0.000000	8.112379	53.805803	0.000932	0.000082
RS	1	0.007749	8.112379	57.922758	0.001003	0.000749
RS	2	0.016099	8.112379	62.350328	0.001080	0.001150
RS	3	0.025096	8.112379	67.111243	0.001163	0.001107
RS	4	0.034791	0.807790	721.174874	0.012493	0.010616
RS	5	0.045236	0.807790	766.780747	0.013283	0.011504
RS	6	0.056491	0.445601	1467.456638	0.025421	0.022346
RS	7	0.068618	0.445601	1537.309737	0.026631	0.024225
RS	8	0.081685	0.378147	1888.335574	0.032711	0.030331
RS	9	0.095765	0.378147	1957.793964	0.033915	0.032288
RS	10	0.110936	0.392323	1952.147236	0.033817	0.032720
RS	11	0.127282	0.392323	2014.709234	0.034901	0.034376
RS	12	0.144895	0.444573	1833.955955	0.031769	0.031629
RS	13	0.163873	0.444573	1890.774705	0.032754	0.033033
RS	14	0.184322	0.521860	1661.026408	0.028774	0.029255
RS	15	0.206355	0.521860	1713.374484	0.029681	0.030531
RS	16	0.230096	0.640607	1441.390694	0.024969	0.025873
RS	17	0.255676	0.640607	1490.410679	0.025818	0.026996
RS	18	0.283239	0.836654	1182.585410	0.020486	0.021531
RS	19	0.312938	0.836654	1228.500545	0.021281	0.022442
RS	20	0.344938	1.136085	942.254782	0.016323	0.017242
RS	21	0.379418	1.136085	984.134078	0.017048	0.017970
RS	22	0.416571	1.537646	761.087268	0.013184	0.013888
RS	23	0.456602	1.537646	798.531853	0.013833	0.014504
RS	24	0.499735	2.009756	641.952135	0.011120	0.011644
RS	25	0.546211	2.009756	675.619139	0.011704	0.012197
RS	26	0.596289	2.500093	572.052076	0.009910	0.010318
RS	27	0.650247	2.500093	603.066151	0.010447	0.010840
RS	28	0.708387	2.971195	535.110882	0.009270	0.009621
RS	29	0.771033	2.971195	564.465898	0.009778	0.010124
RS	30	0.838533	3.420302	517.224456	0.008960	0.009281
RS	31	0.911264	3.420302	545.554035	0.009451	0.009759
RS	32	0.989631	3.839901	512.397576	0.008876	0.009159
RS	33	1.074071	3.839901	540.121942	0.009356	0.009609
RS	34	1.165055	4.178314	522.882326	0.009058	0.009278
RS	35	1.263090	4.178314	550.410005	0.009535	0.009711
RS	36	1.368721	4.359796	554.578639	0.009607	0.009750
RS	37	1.482539	4.359796	582.270343	0.010087	0.010189
RS	38	1.605176	4.350946	611.339836	0.010590	0.010667
RS	39	1.737318	4.350946	639.150987	0.011072	0.011129
RS	40	1.879700	4.199313	690.302361	0.011958	0.012002
RS	41	2.033115	4.199313	717.259445	0.012425	0.012477
RS	42	2.198419	3.994941	780.349940	0.013518	0.013571
RS	43	2.376534	3.994941	804.277022	0.013932	0.014014
RS	44	2.568451	3.812377	864.581653	0.014977	0.015067
RS	45	2.775241	3.812377	882.460014	0.015287	0.015411
RS	46	2.998055	3.690336	925.639147	0.016035	0.016164
RS	47	3.238137	3.690336	934.546469	0.016189	0.016343
RS	48	3.496824	3.638694	951.609549	0.016485	0.016632
RS	49	3.775557	3.638694	949.688714	0.016451	0.016608
RS	50	4.075891	3.650331	939.280154	0.016271	0.016412
RS	51	4.399498	3.650331	926.146176	0.016044	0.016180
RS	52	4.748184	3.713615	892.245533	0.015456	0.015574
RS	53	5.123890	3.713615	868.856256	0.015051	0.015159
RS	54	5.528712	3.911384	799.343015	0.013847	0.013944
RS	55	5.964905	3.911384	770.523004	0.013348	0.013434
RS	56	6.434901	3.911384	736.348912	0.012756	0.012831
RS	57	6.941318	3.911384	697.164735	0.012077	0.012141
RS	58	7.486981	6.349013	414.133799	0.007174	0.007319
RS	59	8.074928	6.349013	407.687868	0.007062	0.007190
RS	60	8.708439	6.349013	398.529516	0.006904	0.007012
RS	61	9.391042	6.349013	386.633960	0.006698	0.006787
RS	62	10.126544	6.349013	372.039224	0.006445	0.006515
RS	63	10.919043	6.349013	2974.318292	0.051524	0.051549
PA	4+25*2+4+6 0.042802062 0.020636677 10.919043043 8.112378731 0.807790129 0.445601228 0.378147346 0.392323325 0.444572593 0.521859791 0.640606614 0.836654180 1.136084934 1.537646110 2.009755829 2.500093434 2.971195041 3.420301833 3.839900540 4.178313519 4.359795513 4.350945848 4.199312527 3.994941434 3.812377085 3.690335857 3.638694132 3.650330587 3.713615381 3.911383614 6.349012549
//
IT	5164
RD	17
LK	-300616.107600
QD	-289.109509 -> -262.567914
RI	0.0022147115
TR	0.041882	0.020913
MT	11.037702
MM	C_pi: 2.419504, n_recomb: 59732.516978
RS	0	0.000000	8.771053	51.573781	0.000863	0.000080
RS	1	0.007768	8.771053	55.533479	0.000930	0.000714
RS	2	0.016139	8.771053	59.793310	0.001001	0.001092
RS	3	0.025160	8.771053	64.375398	0.001078	0.001045
RS	4	0.034882	0.848548	712.378307	0.011926	0.010290
RS	5	0.045360	0.848548	758.016549	0.012690	0.011087
RS	6	0.056651	0.458071	1483.596455	0.024837	0.021991
RS	7	0.068819	0.458071	1555.533252	0.026042	0.023816
RS	8	0.081933	0.384538	1933.020815	0.032361	0.030136
RS	9	0.096065	0.384538	2005.466044	0.033574	0.032063
RS	10	0.111294	0.396785	2011.779887	0.033680	0.032666
RS	11	0.127707	0.396785	2077.253210	0.034776	0.034307
RS	12	0.145395	0.447907	1898.910744	0.031790	0.031684
RS	13	0.164457	0.447907	1958.340346	0.032785	0.033080
RS	14	0.184999	0.523708	1727.540092	0.028921	0.029405
RS	15	0.207137	0.523708	1782.193907	0.029836	0.030674
RS	16	0.230995	0.640665	1504.525034	0.025188	0.026075
RS	17	0.256706	0.640665	1555.636179	0.026043	0.027196
RS	18	0.284414	0.835565	1235.991873	0.020692	0.021714
RS	19	0.314274	0.835565	1283.883127	0.021494	0.022630
RS	20	0.346454	1.135893	983.571952	0.016466	0.017363
RS	21	0.381133	1.135893	1027.274127	0.017198	0.018099
RS	22	0.418506	1.541635	792.285320	0.013264	0.013948
RS	23	0.458783	1.541635	831.332075	0.013918	0.014570
RS	24	0.502187	2.021570	666.218744	0.011153	0.011659
RS	25	0.548964	2.021570	701.273281	0.011740	0.012216
RS	26	0.599374	2.522699	592.027706	0.009911	0.010303
RS	27	0.653699	2.522699	624.267939	0.010451	0.010827
RS	28	0.712245	3.006808	552.453863	0.009249	0.009582
RS	29	0.775338	3.006808	582.927256	0.009759	0.010084
RS	30	0.843332	3.471418	532.751558	0.008919	0.009219
RS	31	0.916608	3.471418	562.126289	0.009411	0.009697
RS	32	0.995575	3.909141	526.561551	0.008815	0.009075
RS	33	1.080677	3.909141	555.283122	0.009296	0.009524
RS	34	1.172389	4.265727	536.281736	0.008978	0.009175
RS	35	1.271225	4.265727	564.793993	0.009455	0.009607
RS	36	1.377738	4.459888	568.241578	0.009513	0.009631
RS	37	1.492525	4.459888	596.959572	0.009994	0.010069
RS	38	1.616229	4.453845	626.723327	0.010492	0.010540
RS	39	1.749541	4.453845	655.662717	0.010977	0.011001
RS	40	1.893209	4.295878	709.072582	0.011871	0.011878
RS	41	2.048036	4.295878	737.288991	0.012343	0.012354
RS	42	2.214890	4.080507	803.966369	0.013459	0.013466
RS	43	2.394705	4.080507	829.236062	0.013882	0.013914
RS	44	2.588488	3.886543	893.795613	0.014963	0.014999
RS	45	2.797323	3.886543	912.955807	0.015284	0.015351
RS	46	3.022379	3.755052	960.128396	0.016074	0.016144
RS	47	3.264918	3.755052	970.052511	0.016240	0.016336
RS	48	3.526296	3.696651	990.000615	0.016574	0.016665
RS	49	3.807978	3.696651	988.643571	0.016551	0.016655
RS	50	4.111540	3.704171	979.551169	0.016399	0.016490
RS	51	4.438682	3.704171	966.421307	0.016179	0.016271
RS	52	4.791235	3.765792	932.215749	0.015607	0.015683
RS	53	5.171174	3.765792	908.268843	0.015206	0.015277
RS	54	5.580626	3.967111	835.901854	0.013994	0.014059
RS	55	6.021883	3.967111	806.219857	0.013497	0.013555
RS	56	6.497416	3.967111	770.905853	0.012906	0.012956
RS	57	7.009886	3.967111	730.308757	0.012226	0.012269
RS	58	7.562165	6.536789	427.883448	0.007163	0.007289
RS	59	8.157343	6.536789	422.030570	0.007065	0.007176
RS	60	8.798752	6.536789	413.388811	0.006921	0.007015
RS	61	9.489985	6.536789	401.915152	0.006729	0.006805
RS	62	10.234911	6.536789	387.629455	0.006489	0.006549
RS	63	11.037702	6.536789	3160.376142	0.052909	0.052905
PA	4+25*2+4+6 0.041882203 0.020912969 11.037701582 8.771052658 0.848548026 0.458071315 0.384538060 0.396784674 0.447906752 0.523708066 0.640664805 0.835565052 1.135892620 1.541634755 2.021570075 2.522698745 3.006807835 3.471417531 3.909141453 4.265726986 4.459887874 4.453845417 4.295878201 4.080507373 3.886543078 3.755051949 3.696651361 3.704171236 3.765791703 3.967110729 6.536789453
//
IT	4541
RD	18
LK	-300564.182175
QD	-269.983795 -> -246.055816
RI	0.0019840869
TR	0.041021	0.021172
MT	11.152480
MM	C_pi: 2.469850, n_recomb: 61679.154271
RS	0	0.000000	9.393265	49.799573	0.000807	0.000077
RS	1	0.007785	9.393265	53.635006	0.000870	0.000685
RS	2	0.016177	9.393265	57.762347	0.000936	0.001044
RS	3	0.025221	9.393265	62.203248	0.001008	0.000994
RS	4	0.034970	0.889343	703.684253	0.011409	0.009985
RS	5	0.045478	0.889343	749.301921	0.012148	0.010701
RS	6	0.056804	0.470407	1497.871295	0.024285	0.021648
RS	7	0.069012	0.470407	1571.755588	0.025483	0.023425
RS	8	0.082170	0.390797	1975.081651	0.032022	0.029944
RS	9	0.096352	0.390797	2050.413812	0.033243	0.031842
RS	10	0.111639	0.401156	2068.719636	0.033540	0.032606
RS	11	0.128115	0.401156	2137.039169	0.034648	0.034235
RS	12	0.145875	0.451193	1961.456458	0.031801	0.031730
RS	13	0.165017	0.451193	2023.449203	0.032806	0.033118
RS	14	0.185649	0.525566	1792.100611	0.029055	0.029544
RS	15	0.207888	0.525566	1849.017900	0.029978	0.030807
RS	16	0.231858	0.640775	1566.277569	0.025394	0.026267
RS	17	0.257694	0.640775	1619.435218	0.026256	0.027387
RS	18	0.285541	0.834479	1288.509765	0.020891	0.021891
RS	19	0.315557	0.834479	1338.334054	0.021698	0.022812
RS	20	0.347909	1.135481	1024.273847	0.016606	0.017483
RS	21	0.382780	1.135481	1069.763174	0.017344	0.018226
RS	22	0.420366	1.544988	822.984455	0.013343	0.014010
RS	23	0.460878	1.544988	863.603631	0.014002	0.014638
RS	24	0.504544	2.032202	690.030783	0.011187	0.011677
RS	25	0.551610	2.032202	726.445826	0.011778	0.012238
RS	26	0.602339	2.543557	611.557553	0.009915	0.010292
RS	27	0.657018	2.543557	644.997412	0.010457	0.010817
RS	28	0.715954	3.040251	569.322675	0.009230	0.009547
RS	29	0.779479	3.040251	600.886600	0.009742	0.010049
RS	30	0.847949	3.520057	547.761659	0.008881	0.009162
RS	31	0.921749	3.520057	578.151512	0.009374	0.009639
RS	32	1.001296	3.975774	540.149943	0.008757	0.008997
RS	33	1.087035	3.975774	569.835676	0.009239	0.009446
RS	34	1.179449	4.350654	549.025878	0.008901	0.009077
RS	35	1.279057	4.350654	578.485962	0.009379	0.009509
RS	36	1.386421	4.557895	581.134309	0.009422	0.009518
RS	37	1.502143	4.557895	610.838064	0.009903	0.009955
RS	38	1.626875	4.555172	641.182207	0.010395	0.010418
RS	39	1.761317	4.555172	671.207556	0.010882	0.010878
RS	40	1.906226	4.391308	726.739047	0.011783	0.011758
RS	41	2.062417	4.391308	756.176344	0.012260	0.012234
RS	42	2.230767	4.165166	826.326926	0.013397	0.013363
RS	43	2.412224	4.165166	852.913296	0.013828	0.013814
RS	44	2.607808	3.959851	921.681236	0.014943	0.014929
RS	45	2.818619	3.959851	942.117376	0.015274	0.015291
RS	46	3.045841	3.818794	993.334757	0.016105	0.016122
RS	47	3.290754	3.818794	1004.290904	0.016283	0.016326
RS	48	3.554734	3.753400	1027.259093	0.016655	0.016694
RS	49	3.839266	3.753400	1026.495574	0.016643	0.016697
RS	50	4.145949	3.756471	1018.899393	0.016519	0.016564
RS	51	4.476509	3.756471	1005.807141	0.016307	0.016356
RS	52	4.832803	3.816033	971.472921	0.015750	0.015788
RS	53	5.216836	3.816033	946.996753	0.015354	0.015391
RS	54	5.630768	4.020214	871.951075	0.014137	0.014170
RS	55	6.076925	4.020214	841.421174	0.013642	0.013672
RS	56	6.557816	4.020214	804.984228	0.013051	0.013078
RS	57	7.076146	4.020214	762.993941	0.012370	0.012392
RS	58	7.634830	6.718387	441.263462	0.007154	0.007262
RS	59	8.237009	6.718387	435.995032	0.007069	0.007163
RS	60	8.886070	6.718387	427.866198	0.006937	0.007017
RS	61	9.585661	6.718387	416.816322	0.006758	0.006823
RS	62	10.339718	6.718387	402.847593	0.006531	0.006581
RS	63	11.152480	6.718387	3345.017484	0.054233	0.054200
PA	4+25*2+4+6 0.041021463 0.021171772 11.152480490 9.393265016 0.889343001 0.470406973 0.390796940 0.401156060 0.451193299 0.525565541 0.640775279 0.834478936 1.135480977 1.544987586 2.032202189 2.543557317 3.040251130 3.520056892 3.975773783 4.350653957 4.557895419 4.555171816 4.391307588 4.165166413 3.959850625 3.818793677 3.753399749 3.756470979 3.816033186 4.020213572 6.718386506
//
IT	4550
RD	19
LK	-300517.353630
QD	-252.610332 -> -231.002021
RI	0.0017942607
TR	0.040215	0.021414
MT	11.263582
MM	C_pi: 2.518666, n_recomb: 63568.096623
RS	0	0.000000	9.974875	48.398820	0.000761	0.000076
RS	1	0.007802	9.974875	52.137085	0.000820	0.000660
RS	2	0.016213	9.974875	56.160908	0.000883	0.001004
RS	3	0.025280	9.974875	60.491587	0.000952	0.000952
RS	4	0.035054	0.930149	695.110365	0.010935	0.009698
RS	5	0.045592	0.930149	740.662686	0.011651	0.010345
RS	6	0.056951	0.482604	1510.466735	0.023761	0.021319
RS	7	0.069196	0.482604	1586.170407	0.024952	0.023050
RS	8	0.082397	0.396933	2014.652241	0.031693	0.029755
RS	9	0.096628	0.396933	2092.772581	0.032922	0.031626
RS	10	0.111969	0.405440	2123.079845	0.033399	0.032542
RS	11	0.128507	0.405440	2194.179242	0.034517	0.034159
RS	12	0.146335	0.454438	2021.635062	0.031803	0.031767
RS	13	0.165555	0.454438	2086.142304	0.032817	0.033147
RS	14	0.186274	0.527432	1854.717892	0.029177	0.029673
RS	15	0.208609	0.527432	1913.856146	0.030107	0.030929
RS	16	0.232687	0.640930	1626.648113	0.025589	0.026450
RS	17	0.258643	0.640930	1681.807678	0.026457	0.027568
RS	18	0.286625	0.833399	1340.124191	0.021082	0.022063
RS	19	0.316790	0.833399	1391.838312	0.021895	0.022988
RS	20	0.349308	1.134886	1064.345901	0.016743	0.017602
RS	21	0.384364	1.134886	1111.586280	0.017487	0.018351
RS	22	0.422154	1.547777	853.183181	0.013422	0.014072
RS	23	0.462893	1.547777	895.344855	0.014085	0.014705
RS	24	0.506811	2.041753	713.398680	0.011223	0.011698
RS	25	0.554155	2.041753	751.147437	0.011816	0.012262
RS	26	0.605193	2.562833	630.648645	0.009921	0.010283
RS	27	0.660213	2.562833	665.261847	0.010465	0.010810
RS	28	0.719525	3.071660	585.738614	0.009214	0.009515
RS	29	0.783465	3.071660	618.366008	0.009728	0.010018
RS	30	0.852394	3.566330	562.284445	0.008845	0.009109
RS	31	0.926701	3.566330	593.660495	0.009339	0.009586
RS	32	1.006805	4.039878	553.199240	0.008702	0.008923
RS	33	1.093159	4.039878	583.817412	0.009184	0.009372
RS	34	1.186251	4.433138	561.158590	0.008828	0.008984
RS	35	1.286606	4.433138	591.531203	0.009305	0.009416
RS	36	1.394790	4.653806	593.311007	0.009333	0.009410
RS	37	1.511415	4.653806	623.961410	0.009816	0.009846
RS	38	1.637139	4.654881	654.778968	0.010300	0.010300
RS	39	1.772672	4.654881	685.848864	0.010789	0.010760
RS	40	1.918780	4.485526	743.371236	0.011694	0.011641
RS	41	2.076288	4.485526	773.990639	0.012176	0.012118
RS	42	2.246084	4.248847	847.497876	0.013332	0.013261
RS	43	2.429128	4.248847	875.372892	0.013771	0.013716
RS	44	2.626453	4.032231	948.294958	0.014918	0.014859
RS	45	2.839173	4.032231	969.997331	0.015259	0.015229
RS	46	3.068491	3.881522	1025.294200	0.016129	0.016098
RS	47	3.315699	3.881522	1037.292945	0.016318	0.016313
RS	48	3.582196	3.808933	1063.399680	0.016729	0.016719
RS	49	3.869484	3.808933	1063.254899	0.016726	0.016735
RS	50	4.179188	3.807272	1057.318940	0.016633	0.016633
RS	51	4.513054	3.807272	1044.294406	0.016428	0.016437
RS	52	4.872969	3.864432	1009.997402	0.015888	0.015889
RS	53	5.260965	3.864432	985.018327	0.015495	0.015499
RS	54	5.679233	4.070855	907.464934	0.014275	0.014279
RS	55	6.130135	4.070855	876.100422	0.013782	0.013786
RS	56	6.616216	4.070855	838.556940	0.013191	0.013194
RS	57	7.140222	4.070855	795.192882	0.012509	0.012510
RS	58	7.705112	6.894033	454.277648	0.007146	0.007237
RS	59	8.314075	6.894033	449.584495	0.007072	0.007152
RS	60	8.970549	6.894033	441.963906	0.006953	0.007019
RS	61	9.678243	6.894033	431.338229	0.006785	0.006839
RS	62	10.441151	6.894033	417.692472	0.006571	0.006610
RS	63	11.263582	6.894033	3527.903682	0.055498	0.055436
PA	4+25*2+4+6 0.040214994 0.021414397 11.263582414 9.974875150 0.930149309 0.482604367 0.396932585 0.405440104 0.454437697 0.527432078 0.640929579 0.833399057 1.134885935 1.547776761 2.041752944 2.562833343 3.071660432 3.566329613 4.039878252 4.433138203 4.653806410 4.654880928 4.485526451 4.248847022 4.032231146 3.881521512 3.808932884 3.807271910 3.864431610 4.070854623 6.894032589
//
IT	4268
RD	20
LK	-300475.050437
QD	-236.793597 -> -217.249017
RI	0.0016380353
TR	0.039458	0.021642
MT	11.371215
MM	C_pi: 2.565973, n_recomb: 65399.546447
RS	0	0.000000	10.509332	47.322830	0.000724	0.000074
RS	1	0.007818	10.509332	50.987695	0.000780	0.000640
RS	2	0.016248	10.509332	54.933439	0.000840	0.000971
RS	3	0.025336	10.509332	59.181110	0.000905	0.000918
RS	4	0.035135	0.970884	686.700773	0.010500	0.009430
RS	5	0.045701	0.970884	732.151410	0.011195	0.010014
RS	6	0.057092	0.494647	1521.562138	0.023266	0.021004
RS	7	0.069374	0.494647	1598.964504	0.024449	0.022691
RS	8	0.082616	0.402937	2051.902458	0.031375	0.029569
RS	9	0.096893	0.402937	2132.712255	0.032611	0.031415
RS	10	0.112286	0.409633	2174.957514	0.033256	0.032475
RS	11	0.128883	0.409633	2248.767727	0.034385	0.034080
RS	12	0.146778	0.457630	2079.512924	0.031797	0.031797
RS	13	0.166072	0.457630	2146.482862	0.032821	0.033170
RS	14	0.186874	0.529296	1915.399262	0.029288	0.029791
RS	15	0.209302	0.529296	1976.713734	0.030225	0.031042
RS	16	0.233484	0.641120	1685.596463	0.025774	0.026625
RS	17	0.259557	0.641120	1742.711985	0.026647	0.027741
RS	18	0.287668	0.832328	1390.785698	0.021266	0.022230
RS	19	0.317977	0.832328	1444.345021	0.022085	0.023159
RS	20	0.350655	1.134129	1103.754378	0.016877	0.017718
RS	21	0.385888	1.134129	1152.708227	0.017626	0.018474
RS	22	0.423876	1.550060	882.859385	0.013499	0.014135
RS	23	0.464834	1.550060	926.532395	0.014167	0.014773
RS	24	0.508994	2.050326	736.307219	0.011259	0.011720
RS	25	0.556607	2.050326	775.361955	0.011856	0.012288
RS	26	0.607942	2.580625	649.301891	0.009928	0.010277
RS	27	0.663290	2.580625	685.061813	0.010475	0.010805
RS	28	0.722966	3.101130	601.710361	0.009201	0.009487
RS	29	0.787308	3.101130	635.374172	0.009715	0.009990
RS	30	0.856679	3.610342	576.330455	0.008812	0.009060
RS	31	0.931475	3.610342	608.663906	0.009307	0.009537
RS	32	1.012118	4.101537	565.726333	0.008650	0.008854
RS	33	1.099066	4.101537	597.245590	0.009132	0.009302
RS	34	1.192812	4.513221	572.704410	0.008757	0.008896
RS	35	1.293887	4.513221	603.954814	0.009235	0.009327
RS	36	1.402864	4.747630	604.802475	0.009248	0.009307
RS	37	1.520361	4.747630	636.360915	0.009730	0.009742
RS	38	1.647045	4.752939	667.552475	0.010207	0.010187
RS	39	1.783633	4.752939	699.625594	0.010698	0.010646
RS	40	1.930900	4.578472	759.012971	0.011606	0.011527
RS	41	2.089680	4.578472	790.774744	0.012091	0.012005
RS	42	2.260875	4.331484	867.519335	0.013265	0.013161
RS	43	2.445453	4.331484	896.652456	0.013710	0.013620
RS	44	2.644463	4.103633	973.663443	0.014888	0.014789
RS	45	2.859032	4.103633	996.618371	0.015239	0.015166
RS	46	3.090376	3.943207	1056.013442	0.016147	0.016071
RS	47	3.339807	3.943207	1069.060720	0.016347	0.016297
RS	48	3.608739	3.863257	1098.406548	0.016795	0.016741
RS	49	3.898696	3.863257	1098.901579	0.016803	0.016768
RS	50	4.211324	3.856619	1094.775321	0.016740	0.016699
RS	51	4.548393	3.856619	1081.845780	0.016542	0.016513
RS	52	4.911816	3.911079	1047.741793	0.016021	0.015986
RS	53	5.303651	3.911079	1022.285044	0.015631	0.015603
RS	54	5.726121	4.119185	942.393504	0.014410	0.014384
RS	55	6.181621	4.119185	910.207799	0.013918	0.013895
RS	56	6.672733	4.119185	871.574698	0.013327	0.013307
RS	57	7.202241	4.119185	826.857213	0.012643	0.012624
RS	58	7.773147	7.063974	466.914838	0.007139	0.007214
RS	59	8.388688	7.063974	462.787518	0.007076	0.007141
RS	60	9.052353	7.063974	455.669937	0.006967	0.007021
RS	61	9.767906	7.063974	445.468014	0.006811	0.006853
RS	62	10.539402	7.063974	432.150068	0.006608	0.006638
RS	63	11.371215	7.063974	3708.620747	0.056707	0.056614
PA	4+25*2+4+6 0.039458352 0.021642004 11.371215142 10.509331794 0.970883969 0.494647201 0.402936678 0.409633021 0.457629581 0.529296190 0.641120286 0.832328473 1.134129399 1.550060249 2.050326322 2.580625229 3.101129831 3.610341767 4.101537313 4.513220623 4.747630288 4.752939309 4.578472463 4.331483842 4.103633188 3.943206764 3.863256644 3.856619437 3.911078755 4.119184996 7.063974037
//
IT	4493
RD	21
LK	-300436.774909
QD	-222.364938 -> -204.660466
RI	0.0015093022
TR	0.038748	0.021856
MT	11.475582
MM	C_pi: 2.611823, n_recomb: 67174.531907
RS	0	0.000000	10.992150	46.529985	0.000693	0.000073
RS	1	0.007834	10.992150	50.142336	0.000746	0.000623
RS	2	0.016281	10.992150	54.032373	0.000804	0.000944
RS	3	0.025390	10.992150	58.220993	0.000867	0.000890
RS	4	0.035213	1.011474	678.491395	0.010100	0.009178
RS	5	0.045805	1.011474	723.811401	0.010775	0.009707
RS	6	0.057227	0.506534	1531.294104	0.022796	0.020701
RS	7	0.069544	0.506534	1610.281651	0.023972	0.022348
RS	8	0.082826	0.408809	2086.983552	0.031068	0.029388
RS	9	0.097148	0.408809	2170.385742	0.032310	0.031209
RS	10	0.112592	0.413735	2224.459654	0.033115	0.032406
RS	11	0.129246	0.413735	2300.910727	0.034253	0.033999
RS	12	0.147204	0.460772	2135.134360	0.031785	0.031820
RS	13	0.166569	0.460772	2204.514218	0.032818	0.033186
RS	14	0.187452	0.531159	1974.150357	0.029388	0.029901
RS	15	0.209970	0.531159	2037.595936	0.030333	0.031146
RS	16	0.234252	0.641351	1743.094832	0.025949	0.026792
RS	17	0.260437	0.641351	1802.120548	0.026827	0.027906
RS	18	0.288672	0.831277	1440.466800	0.021444	0.022392
RS	19	0.319120	0.831277	1495.826599	0.022268	0.023324
RS	20	0.351953	1.133244	1142.478769	0.017008	0.017833
RS	21	0.387357	1.133244	1193.108115	0.017761	0.018594
RS	22	0.425536	1.551903	912.004541	0.013577	0.014198
RS	23	0.466705	1.551903	957.157429	0.014249	0.014841
RS	24	0.511099	2.058015	758.759215	0.011295	0.011744
RS	25	0.558971	2.058015	799.092234	0.011896	0.012315
RS	26	0.610593	2.597046	667.527465	0.009937	0.010274
RS	27	0.666259	2.597046	704.407837	0.010486	0.010804
RS	28	0.726286	3.128794	617.251028	0.009189	0.009462
RS	29	0.791015	3.128794	651.924730	0.009705	0.009965
RS	30	0.860814	3.652210	589.920685	0.008782	0.009015
RS	31	0.936082	3.652210	623.183588	0.009277	0.009491
RS	32	1.017246	4.160840	577.759285	0.008601	0.008789
RS	33	1.104768	4.160840	610.149382	0.009083	0.009237
RS	34	1.199146	4.590962	583.697688	0.008689	0.008813
RS	35	1.300918	4.590962	615.792419	0.009167	0.009244
RS	36	1.410662	4.839368	615.653772	0.009165	0.009208
RS	37	1.529003	4.839368	648.083019	0.009648	0.009643
RS	38	1.656615	4.849324	679.555085	0.010116	0.010078
RS	39	1.794224	4.849324	712.591116	0.010608	0.010536
RS	40	1.942612	4.670105	773.722582	0.011518	0.011417
RS	41	2.102625	4.670105	806.587090	0.012007	0.011895
RS	42	2.275173	4.413030	886.450219	0.013196	0.013063
RS	43	2.461238	4.413030	916.809534	0.013648	0.013525
RS	44	2.661878	4.174022	997.836700	0.014854	0.014720
RS	45	2.878236	4.174022	1022.027608	0.015215	0.015103
RS	46	3.111544	4.003834	1085.526584	0.016160	0.016043
RS	47	3.363127	4.003834	1099.624482	0.016370	0.016279
RS	48	3.634420	3.916387	1132.293591	0.016856	0.016761
RS	49	3.926964	3.916387	1133.445735	0.016873	0.016798
RS	50	4.242426	3.904563	1131.264725	0.016841	0.016761
RS	51	4.582600	3.904563	1118.454514	0.016650	0.016584
RS	52	4.949422	3.956058	1084.690551	0.016147	0.016079
RS	53	5.344981	3.956058	1058.779454	0.015762	0.015702
RS	54	5.771526	4.165350	976.712959	0.014540	0.014487
RS	55	6.231486	4.165350	943.718937	0.014049	0.014001
RS	56	6.727478	4.165350	904.012802	0.013458	0.013415
RS	57	7.262324	4.165350	857.962131	0.012772	0.012733
RS	58	7.839069	7.228447	479.176987	0.007133	0.007193
RS	59	8.460995	7.228447	475.605624	0.007080	0.007131
RS	60	9.131641	7.228447	468.985059	0.006982	0.007023
RS	61	9.854823	7.228447	459.205343	0.006836	0.006867
RS	62	10.634657	7.228447	446.218597	0.006643	0.006663
RS	63	11.475582	7.228447	3886.875138	0.057862	0.057739
PA	4+25*2+4+6 0.038747511 0.021855622 11.475581992 10.992149725 1.011474348 0.506534148 0.408808713 0.413735305 0.460772311 0.531159319 0.641351097 0.831276727 1.133244118 1.551902891 2.058014733 2.597045529 3.128793985 3.652209744 4.160840031 4.590962046 4.839368142 4.849323835 4.670105137 4.413030456 4.174021931 4.003834110 3.916386850 3.904563470 3.956057563 4.165350112 7.228446684
//
IT	4063
RD	22
LK	-300402.092378
QD	-209.177047 -> -193.116671
RI	0.0014029184
TR	0.038079	0.022056
MT	11.576792
MM	C_pi: 2.656243, n_recomb: 68893.998887
RS	0	0.000000	11.423286	45.974279	0.000667	0.000072
RS	1	0.007849	11.423286	49.551699	0.000719	0.000610
RS	2	0.016313	11.423286	53.404874	0.000775	0.000922
RS	3	0.025442	11.423286	57.554633	0.000835	0.000868
RS	4	0.035288	1.051855	670.504734	0.009732	0.008941
RS	5	0.045906	1.051855	715.671084	0.010388	0.009421
RS	6	0.057358	0.518254	1539.811757	0.022350	0.020410
RS	7	0.069708	0.518254	1620.278273	0.023518	0.022019
RS	8	0.083028	0.414549	2120.026373	0.030772	0.029211
RS	9	0.097393	0.414549	2205.925485	0.032019	0.031009
RS	10	0.112886	0.417748	2271.679282	0.032974	0.032335
RS	11	0.129594	0.417748	2350.700440	0.034121	0.033917
RS	12	0.147614	0.463864	2188.561766	0.031767	0.031836
RS	13	0.167049	0.463864	2260.297464	0.032808	0.033196
RS	14	0.188008	0.533017	2030.991839	0.029480	0.030003
RS	15	0.210613	0.533017	2096.522647	0.030431	0.031242
RS	16	0.234992	0.641617	1799.131426	0.026114	0.026950
RS	17	0.261284	0.641617	1860.021386	0.026998	0.028062
RS	18	0.289640	0.830247	1489.143405	0.021615	0.022550
RS	19	0.320222	0.830247	1546.258656	0.022444	0.023484
RS	20	0.353203	1.132248	1180.503585	0.017135	0.017946
RS	21	0.388774	1.132248	1232.769954	0.017894	0.018712
RS	22	0.427136	1.553347	940.612707	0.013653	0.014261
RS	23	0.468509	1.553347	987.213632	0.014329	0.014909
RS	24	0.513129	2.064896	780.753324	0.011333	0.011770
RS	25	0.561251	2.064896	822.336730	0.011936	0.012344
RS	26	0.613150	2.612188	685.331707	0.009948	0.010273
RS	27	0.669123	2.612188	723.306380	0.010499	0.010804
RS	28	0.729489	3.154759	632.371109	0.009179	0.009440
RS	29	0.794592	3.154759	668.028514	0.009696	0.009944
RS	30	0.864806	3.692014	603.074268	0.008754	0.008973
RS	31	0.940530	3.692014	637.239363	0.009250	0.009450
RS	32	1.022197	4.217852	589.321765	0.008554	0.008728
RS	33	1.110274	4.217852	622.553338	0.009036	0.009176
RS	34	1.205264	4.666378	594.170510	0.008624	0.008734
RS	35	1.307710	4.666378	627.077245	0.009102	0.009164
RS	36	1.418196	4.929013	625.902250	0.009085	0.009114
RS	37	1.537353	4.929013	659.166212	0.009568	0.009548
RS	38	1.665863	4.943991	690.832719	0.010027	0.009974
RS	39	1.804459	4.943991	724.792249	0.010520	0.010431
RS	40	1.953933	4.760365	787.551765	0.011431	0.011310
RS	41	2.115139	4.760365	821.479471	0.011924	0.011789
RS	42	2.288997	4.493424	904.342981	0.013127	0.012967
RS	43	2.476501	4.493424	935.895357	0.013585	0.013432
RS	44	2.678721	4.243341	1020.860536	0.014818	0.014650
RS	45	2.896813	4.243341	1046.268156	0.015187	0.015041
RS	46	3.132022	4.063362	1113.865726	0.016168	0.016013
RS	47	3.385692	4.063362	1129.012642	0.016388	0.016259
RS	48	3.659271	3.968306	1165.074821	0.016911	0.016777
RS	49	3.954323	3.968306	1166.897600	0.016938	0.016825
RS	50	4.272532	3.951120	1166.782899	0.016936	0.016820
RS	51	4.615716	3.951120	1154.113399	0.016752	0.016652
RS	52	4.985835	3.999420	1120.825780	0.016269	0.016168
RS	53	5.385004	3.999420	1094.481960	0.015886	0.015798
RS	54	5.815502	4.209445	1010.400121	0.014666	0.014586
RS	55	6.279788	4.209445	976.609935	0.014176	0.014104
RS	56	6.780515	4.209445	935.846849	0.013584	0.013519
RS	57	7.320541	4.209445	888.482986	0.012896	0.012838
RS	58	7.902953	7.387623	491.063723	0.007128	0.007173
RS	59	8.531075	7.387623	488.038053	0.007084	0.007122
RS	60	9.208497	7.387623	481.907855	0.006995	0.007025
RS	61	9.939087	7.387623	472.547868	0.006859	0.006880
RS	62	10.727018	7.387623	459.894491	0.006675	0.006687
RS	63	11.576792	7.387623	4062.384850	0.058966	0.058811
PA	4+25*2+4+6 0.038079056 0.022056331 11.576791807 11.423286465 1.051854667 0.518253634 0.414548774 0.417747872 0.463863678 0.533017355 0.641617466 0.830246526 1.132247670 1.553347380 2.064895874 2.612188290 3.154759452 3.692013681 4.217851511 4.666377964 4.929013419 4.943990945 4.760365024 4.493424067 4.243341101 4.063362245 3.968306495 3.951120200 3.999420131 4.209444605 7.387623415
//
IT	4498
RD	23
LK	-300370.620874
QD	-197.100906 -> -182.512342
RI	0.0013152379
TR	0.037450	0.022245
MT	11.675030
MM	C_pi: 2.699271, n_recomb: 70558.821426
RS	0	0.000000	11.801072	45.629380	0.000647	0.000072
RS	1	0.007863	11.801072	49.187608	0.000697	0.000599
RS	2	0.016344	11.801072	53.020803	0.000751	0.000904
RS	3	0.025492	11.801072	57.149802	0.000810	0.000850
RS	4	0.035360	1.091946	662.766647	0.009393	0.008718
RS	5	0.046003	1.091946	707.761929	0.010031	0.009156
RS	6	0.057483	0.529798	1547.239795	0.021928	0.020132
RS	7	0.069866	0.529798	1629.085897	0.023088	0.021705
RS	8	0.083223	0.420155	2151.162760	0.030488	0.029039
RS	9	0.097629	0.420155	2239.465240	0.031739	0.030816
RS	10	0.113169	0.421667	2316.728283	0.032834	0.032262
RS	11	0.129930	0.421667	2398.248029	0.033989	0.033835
RS	12	0.148010	0.466903	2239.850060	0.031744	0.031847
RS	13	0.167511	0.466903	2313.886405	0.032794	0.033202
RS	14	0.188545	0.534870	2085.934609	0.029563	0.030096
RS	15	0.211233	0.534870	2153.504167	0.030521	0.031331
RS	16	0.235706	0.641917	1853.693258	0.026272	0.027102
RS	17	0.262102	0.641917	1916.401383	0.027160	0.028212
RS	18	0.290574	0.829244	1536.786857	0.021780	0.022702
RS	19	0.321285	0.829244	1595.612321	0.022614	0.023639
RS	20	0.354410	1.131161	1217.809490	0.017259	0.018057
RS	21	0.390141	1.131161	1271.673949	0.018023	0.018828
RS	22	0.428680	1.554447	968.669987	0.013729	0.014324
RS	23	0.470250	1.554447	1016.686629	0.014409	0.014977
RS	24	0.515089	2.071040	802.289088	0.011371	0.011796
RS	25	0.563453	2.071040	845.094864	0.011977	0.012374
RS	26	0.615620	2.626156	702.716851	0.009959	0.010274
RS	27	0.671890	2.626156	741.759714	0.010513	0.010807
RS	28	0.732583	3.179117	647.082775	0.009171	0.009421
RS	29	0.798049	3.179117	683.698130	0.009690	0.009925
RS	30	0.868662	3.729844	615.807441	0.008728	0.008935
RS	31	0.944828	3.729844	650.848105	0.009224	0.009411
RS	32	1.026983	4.272648	600.434682	0.008510	0.008671
RS	33	1.115597	4.272648	634.479210	0.008992	0.009119
RS	34	1.211179	4.739535	604.147384	0.008562	0.008659
RS	35	1.314277	4.739535	637.834770	0.009040	0.009089
RS	36	1.425481	5.016593	635.580116	0.009008	0.009024
RS	37	1.545430	5.016593	669.643792	0.009491	0.009458
RS	38	1.674809	5.036929	701.426259	0.009941	0.009873
RS	39	1.814362	5.036929	736.270808	0.010435	0.010330
RS	40	1.964888	4.849228	800.546612	0.011346	0.011207
RS	41	2.127250	4.849228	835.498231	0.011841	0.011686
RS	42	2.302378	4.572634	921.245397	0.013056	0.012873
RS	43	2.491277	4.572634	953.956763	0.013520	0.013342
RS	44	2.695028	4.311572	1042.775622	0.014779	0.014581
RS	45	2.914801	4.311572	1069.378419	0.015156	0.014978
RS	46	3.151854	4.121797	1141.055887	0.016172	0.015983
RS	47	3.407546	4.121797	1157.247170	0.016401	0.016237
RS	48	3.683344	4.019037	1196.760440	0.016961	0.016791
RS	49	3.980828	4.019037	1199.264164	0.016997	0.016849
RS	50	4.301702	3.996337	1201.324327	0.017026	0.016875
RS	51	4.647807	3.996337	1188.814369	0.016849	0.016716
RS	52	5.021126	4.041242	1156.130336	0.016385	0.016254
RS	53	5.423799	4.041242	1129.373890	0.016006	0.015889
RS	54	5.858135	4.251592	1043.430665	0.014788	0.014682
RS	55	6.326621	4.251592	1008.856147	0.014298	0.014203
RS	56	6.831945	4.251592	967.052077	0.013706	0.013620
RS	57	7.377003	4.251592	918.395129	0.013016	0.012938
RS	58	7.964918	7.541731	502.573901	0.007123	0.007154
RS	59	8.599061	7.541731	500.083376	0.007087	0.007113
RS	60	9.283066	7.541731	494.436384	0.007007	0.007026
RS	61	10.020855	7.541731	485.492881	0.006881	0.006891
RS	62	10.816656	7.541731	473.174028	0.006706	0.006708
RS	63	11.675030	7.541731	4234.885934	0.060019	0.059833
PA	4+25*2+4+6 0.037449656 0.022244980 11.675030078 11.801071888 1.091945631 0.529797718 0.420155155 0.421667485 0.466903014 0.534869691 0.641916988 0.829244127 1.131160856 1.554446570 2.071039897 2.626156319 3.179117183 3.729843955 4.272648432 4.739534881 5.016592843 5.036928645 4.849227810 4.572633942 4.311571589 4.121797180 4.019037342 3.996337182 4.041242223 4.251592203 7.541731121
//
IT	4928
RD	24
LK	-300342.024690
QD	-186.023654 -> -172.755054
RI	0.0012429560
TR	0.036857	0.022423
MT	11.770330
MM	C_pi: 2.740929, n_recomb: 72170.218781
RS	0	0.000000	12.127601	45.463769	0.000630	0.000071
RS	1	0.007877	12.127601	49.016252	0.000679	0.000591
RS	2	0.016374	12.127601	52.843893	0.000732	0.000891
RS	3	0.025541	12.127601	56.967607	0.000789	0.000836
RS	4	0.035429	1.131687	655.288069	0.009080	0.008508
RS	5	0.046097	1.131687	700.099073	0.009701	0.008909
RS	6	0.057604	0.541165	1553.675076	0.021528	0.019866
RS	7	0.070018	0.541165	1636.807359	0.022680	0.021405
RS	8	0.083410	0.425625	2180.526645	0.030214	0.028872
RS	9	0.097857	0.425625	2271.141215	0.031469	0.030628
RS	10	0.113442	0.425494	2359.704872	0.032696	0.032189
RS	11	0.130254	0.425494	2443.651605	0.033860	0.033751
RS	12	0.148391	0.469889	2289.063632	0.031718	0.031853
RS	13	0.167956	0.469889	2365.344750	0.032775	0.033202
RS	14	0.189062	0.536714	2139.005464	0.029638	0.030182
RS	15	0.211831	0.536714	2208.566975	0.030602	0.031412
RS	16	0.236394	0.642248	1906.775261	0.026421	0.027246
RS	17	0.262891	0.642248	1971.255688	0.027314	0.028354
RS	18	0.291475	0.828267	1583.389532	0.021940	0.022849
RS	19	0.322310	0.828267	1643.880049	0.022778	0.023789
RS	20	0.355575	1.130001	1254.381863	0.017381	0.018165
RS	21	0.391459	1.130001	1309.805254	0.018149	0.018941
RS	22	0.430171	1.555231	996.175438	0.013803	0.014387
RS	23	0.471931	1.555231	1045.575362	0.014488	0.015044
RS	24	0.516981	2.076518	823.364243	0.011409	0.011824
RS	25	0.565579	2.076518	867.364254	0.012018	0.012405
RS	26	0.618005	2.639021	719.691943	0.009972	0.010277
RS	27	0.674561	2.639021	759.777173	0.010528	0.010812
RS	28	0.735571	3.201952	661.398178	0.009164	0.009404
RS	29	0.801387	3.201952	698.946197	0.009685	0.009909
RS	30	0.872388	3.765784	628.136189	0.008704	0.008900
RS	31	0.948980	3.765784	664.026460	0.009201	0.009376
RS	32	1.031606	4.325273	611.122392	0.008468	0.008617
RS	33	1.120741	4.325273	645.952352	0.008950	0.009065
RS	34	1.216896	4.810443	613.658326	0.008503	0.008588
RS	35	1.320625	4.810443	648.096206	0.008980	0.009018
RS	36	1.432524	5.102090	644.722961	0.008933	0.008938
RS	37	1.553238	5.102090	679.552626	0.009416	0.009371
RS	38	1.683460	5.128095	711.378421	0.009857	0.009777
RS	39	1.823939	5.128095	747.070651	0.010352	0.010233
RS	40	1.975483	4.936642	812.755535	0.011262	0.011107
RS	41	2.138965	4.936642	848.692345	0.011760	0.011586
RS	42	2.315323	4.650607	937.208193	0.012986	0.012782
RS	43	2.505573	4.650607	971.043994	0.013455	0.013253
RS	44	2.710808	4.378663	1063.629819	0.014738	0.014513
RS	45	2.932209	4.378663	1091.404481	0.015123	0.014916
RS	46	3.171050	4.179090	1167.137905	0.016172	0.015952
RS	47	3.428703	4.179090	1184.365974	0.016411	0.016214
RS	48	3.706651	4.068558	1227.374053	0.017007	0.016803
RS	49	4.006493	4.068558	1230.565940	0.017051	0.016870
RS	50	4.329952	4.040214	1234.898049	0.017111	0.016928
RS	51	4.678890	4.040214	1222.563778	0.016940	0.016777
RS	52	5.055313	4.081544	1190.602465	0.016497	0.016336
RS	53	5.461385	4.081544	1163.451508	0.016121	0.015977
RS	54	5.899444	4.291849	1075.794861	0.014906	0.014776
RS	55	6.372007	4.291849	1040.446856	0.014417	0.014299
RS	56	6.881792	4.291849	997.616930	0.013823	0.013717
RS	57	7.431733	4.291849	947.686336	0.013131	0.013035
RS	58	8.024991	7.690887	513.711843	0.007118	0.007137
RS	59	8.664979	7.690887	511.745551	0.007091	0.007105
RS	60	9.355377	7.690887	506.574011	0.007019	0.007027
RS	61	10.100157	7.690887	498.042917	0.006901	0.006902
RS	62	10.903601	7.690887	486.058662	0.006735	0.006729
RS	63	11.770330	7.690887	4404.183500	0.061025	0.060808
PA	4+25*2+4+6 0.036856674 0.022422561 11.770330277 12.127600818 1.131686812 0.541165313 0.425625191 0.425493885 0.469889129 0.536713927 0.642247565 0.828267255 1.130001190 1.555231149 2.076517830 2.639021298 3.201951504 3.765784453 4.325273377 4.810443082 5.102090009 5.128094768 4.936641697 4.650607290 4.378663374 4.179089841 4.068557798 4.040214146 4.081543803 4.291849146 7.690886634
//
IT	4297
RD	25
LK	-300316.008182
QD	-175.845833 -> -163.762996
RI	0.0011838201
TR	0.036297	0.022590
MT	11.862915
MM	C_pi: 2.781276, n_recomb: 73729.430873
RS	0	0.000000	12.402589	45.463036	0.000617	0.000071
RS	1	0.007890	12.402589	49.022225	0.000665	0.000584
RS	2	0.016403	12.402589	52.857682	0.000717	0.000880
RS	3	0.025587	12.402589	56.990463	0.000773	0.000826
RS	4	0.035496	1.171058	648.057756	0.008790	0.008311
RS	5	0.046187	1.171058	692.673915	0.009395	0.008678
RS	6	0.057721	0.552333	1559.274954	0.021149	0.019611
RS	7	0.070165	0.552333	1643.608066	0.022292	0.021119
RS	8	0.083591	0.430962	2208.221848	0.029950	0.028710
RS	9	0.098077	0.430962	2301.059945	0.031210	0.030446
RS	10	0.113705	0.429234	2400.674525	0.032561	0.032116
RS	11	0.130567	0.429234	2486.977419	0.033731	0.033669
RS	12	0.148759	0.472826	2336.256808	0.031687	0.031855
RS	13	0.168386	0.472826	2414.726942	0.032751	0.033198
RS	14	0.189562	0.538551	2190.234192	0.029706	0.030261
RS	15	0.212409	0.538551	2261.741122	0.030676	0.031487
RS	16	0.237058	0.642612	1958.374601	0.026562	0.027384
RS	17	0.263652	0.642612	2024.582203	0.027460	0.028489
RS	18	0.292345	0.827328	1628.930411	0.022093	0.022992
RS	19	0.323301	0.827328	1691.041407	0.022936	0.023934
RS	20	0.356700	1.128795	1290.205911	0.017499	0.018272
RS	21	0.392734	1.128795	1347.149266	0.018272	0.019052
RS	22	0.431611	1.555756	1023.120100	0.013877	0.014450
RS	23	0.473555	1.555756	1073.870916	0.014565	0.015111
RS	24	0.518809	2.081390	843.986536	0.011447	0.011852
RS	25	0.567634	2.081390	889.153061	0.012060	0.012436
RS	26	0.620311	2.650876	736.265510	0.009986	0.010281
RS	27	0.677144	2.650876	777.367767	0.010544	0.010818
RS	28	0.738461	3.223365	675.330847	0.009160	0.009389
RS	29	0.804617	3.223365	713.786944	0.009681	0.009895
RS	30	0.875992	3.799947	640.076949	0.008681	0.008867
RS	31	0.952998	3.799947	676.791720	0.009179	0.009344
RS	32	1.036081	4.375847	621.403565	0.008428	0.008566
RS	33	1.125719	4.375847	656.992421	0.008911	0.009014
RS	34	1.222429	4.879191	622.729142	0.008446	0.008520
RS	35	1.326770	4.879191	657.888620	0.008923	0.008950
RS	36	1.439343	5.185552	653.364658	0.008862	0.008856
RS	37	1.560799	5.185552	688.928040	0.009344	0.009288
RS	38	1.691837	5.217523	720.728791	0.009775	0.009684
RS	39	1.833215	5.217523	757.232716	0.010270	0.010139
RS	40	1.985747	5.022604	824.228179	0.011179	0.011010
RS	41	2.150314	5.022604	861.112391	0.011679	0.011490
RS	42	2.327866	4.727349	952.282465	0.012916	0.012693
RS	43	2.519426	4.727349	987.208097	0.013390	0.013166
RS	44	2.726101	4.444625	1083.471928	0.014695	0.014446
RS	45	2.949083	4.444625	1112.393863	0.015088	0.014854
RS	46	3.189659	4.235267	1192.149960	0.016169	0.015920
RS	47	3.449215	4.235267	1210.405015	0.016417	0.016190
RS	48	3.729252	4.116909	1256.941081	0.017048	0.016813
RS	49	4.031383	4.116909	1260.825738	0.017101	0.016889
RS	50	4.357353	4.082810	1267.516769	0.017191	0.016978
RS	51	4.709042	4.082810	1255.371902	0.017027	0.016834
RS	52	5.088479	4.120420	1224.239611	0.016604	0.016416
RS	53	5.497854	4.120420	1196.710970	0.016231	0.016061
RS	54	5.939530	4.330344	1107.484180	0.015021	0.014866
RS	55	6.416054	4.330344	1071.372985	0.014531	0.014391
RS	56	6.930176	4.330344	1027.531856	0.013937	0.013810
RS	57	7.484863	4.330344	976.346682	0.013242	0.013128
RS	58	8.083316	7.835331	524.482750	0.007114	0.007120
RS	59	8.728986	7.835331	523.029539	0.007094	0.007096
RS	60	9.425601	7.835331	518.325234	0.007030	0.007027
RS	61	10.177179	7.835331	510.201769	0.006920	0.006911
RS	62	10.988057	7.835331	498.551229	0.006762	0.006747
RS	63	11.862915	7.835331	4570.103680	0.061985	0.061737
PA	4+25*2+4+6 0.036297199 0.022589686 11.862914586 12.402588837 1.171058173 0.552333102 0.430962067 0.429233983 0.472825667 0.538551214 0.642612000 0.827328068 1.128795162 1.555756103 2.081390412 2.650876371 3.223365007 3.799946998 4.375846740 4.879190503 5.185551913 5.217523042 5.022604127 4.727348945 4.444625130 4.235266577 4.116909404 4.082809597 4.120419782 4.330343802 7.835331058
//
CC
CC	Brief Description of the file format:
CC	  CC  comments
CC	  MM  useful-messages
CC	  RD  round-of-iterations
CC	  LL  \log[P(sequence)]
CC	  QD  Q-before-opt Q-after-opt
CC	  TR  \theta_0 \rho_0
CC	  RS  k t_k \lambda_k \pi_k \sum_{l\not=k}A_{kl} A_{kk}
CC	  DC  begin end best-k t_k+\Delta_k max-prob
CC
MM	Version: 0.6.5-r67
MM	pattern:4+25*2+4+6, n:63, n_free_lambdas:28
MM	n_iterations:25, skip:1, max_t:5, theta/rho:5
MM	is_decoding:0
MM	n_seqs:26, sum_L:1135172, sum_n:105360
RD	0
LK	0.000000
QD	0.000000 -> 0.000000
RI	inf
TR	0.097408	0.019482
MT	5.000000
MM	C_pi: 1.000000, n_recomb: 21901.609647
RS	0	0.000000	1.000000	139.238205	0.006357	0.000000
RS	1	0.006440	1.000000	147.232631	0.006722	0.000000
RS	2	0.013294	1.000000	155.620082	0.007105	0.000000
RS	3	0.020590	1.000000	164.411149	0.007507	0.000000
RS	4	0.028356	1.000000	173.615435	0.007927	0.000000
RS	5	0.036622	1.000000	183.241319	0.008367	0.000000
RS	6	0.045421	1.000000	193.295705	0.008826	0.000000
RS	7	0.054785	1.000000	203.783725	0.009305	0.000000
RS	8	0.064753	1.000000	214.708430	0.009803	0.000000
RS	9	0.075363	1.000000	226.070431	0.010322	0.000000
RS	10	0.086656	1.000000	237.867522	0.010861	0.000000
RS	11	0.098677	1.000000	250.094261	0.011419	0.000000
RS	12	0.111471	1.000000	262.741519	0.011996	0.000000
RS	13	0.125090	1.000000	275.796003	0.012592	0.000000
RS	14	0.139585	1.000000	289.239737	0.013206	0.000000
RS	15	0.155014	1.000000	303.049528	0.013837	0.000000
RS	16	0.171437	1.000000	317.196401	0.014483	0.000000
RS	17	0.188917	1.000000	331.645018	0.015142	0.000000
RS	18	0.207523	1.000000	346.353090	0.015814	0.000000
RS	19	0.227327	1.000000	361.270788	0.016495	0.000000
RS	20	0.248406	1.000000	376.340168	0.017183	0.000000
RS	21	0.270843	1.000000	391.494624	0.017875	0.000000
RS	22	0.294725	1.000000	406.658393	0.018568	0.000000
RS	23	0.320144	1.000000	421.746119	0.019256	0.000000
RS	24	0.347201	1.000000	436.662520	0.019937	0.000000
RS	25	0.376000	1.000000	451.302179	0.020606	0.000000
RS	26	0.406654	1.000000	465.549480	0.021256	0.000000
RS	27	0.439282	1.000000	479.278745	0.021883	0.000000
RS	28	0.474011	1.000000	492.354596	0.022480	0.000000
RS	29	0.510976	1.000000	504.632585	0.023041	0.000000
RS	30	0.550322	1.000000	515.960142	0.023558	0.000000
RS	31	0.592202	1.000000	526.177864	0.024025	0.000000
RS	32	0.636779	1.000000	535.121205	0.024433	0.000000
RS	33	0.684227	1.000000	542.622587	0.024775	0.000000
RS	34	0.734730	1.000000	548.513965	0.025044	0.000000
RS	35	0.788485	1.000000	552.629854	0.025232	0.000000
RS	36	0.845702	1.000000	554.810827	0.025332	0.000000
RS	37	0.906604	1.000000	554.907466	0.025336	0.000000
RS	38	0.971428	1.000000	552.784716	0.025239	0.000000
RS	39	1.040426	1.000000	548.326574	0.025036	0.000000
RS	40	1.113868	1.000000	541.441021	0.024722	0.000000
RS	41	1.192040	1.000000	532.065047	0.024293	0.000000
RS	42	1.275245	1.000000	520.169605	0.023750	0.000000
RS	43	1.363809	1.000000	505.764277	0.023093	0.000000
RS	44	1.458076	1.000000	488.901417	0.022323	0.000000
RS	45	1.558414	1.000000	469.679489	0.021445	0.000000
RS	46	1.665214	1.000000	448.245326	0.020466	0.000000
RS	47	1.778891	1.000000	424.795005	0.019396	0.000000
RS	48	1.899889	1.000000	399.573073	0.018244	0.000000
RS	49	2.028679	1.000000	372.869893	0.017025	0.000000
RS	50	2.165763	1.000000	345.016921	0.015753	0.000000
RS	51	2.311675	1.000000	316.379871	0.014446	0.000000
RS	52	2.466983	1.000000	287.349774	0.013120	0.000000
RS	53	2.632293	1.000000	258.332150	0.011795	0.000000
RS	54	2.808249	1.000000	229.734619	0.010489	0.000000
RS	55	2.995536	1.000000	201.953466	0.009221	0.000000
RS	56	3.194884	1.000000	175.359805	0.008007	0.000000
RS	57	3.407070	1.000000	150.286144	0.006862	0.000000
RS	58	3.632920	1.000000	127.014170	0.005799	0.000000
RS	59	3.873315	1.000000	105.764638	0.004829	0.000000
RS	60	4.129191	1.000000	86.690126	0.003958	0.000000
RS	61	4.401545	1.000000	69.871297	0.003190	0.000000
RS	62	4.691438	1.000000	55.317038	0.002526	0.000000
RS	63	5.000000	1.000000	154.689885	0.007063	0.000000
PA	4+25*2+4+6 0.097407920 0.019481584 5.000000000 1.000000000 1.000000000 1.000000000 1.000000000 1.000000000 1.000000000 1.000000000 1.000000000 1.000000000 1.000000000 1.000000000 1.000000000 1.000000000 1.000000000 1.000000000 1.000000000 1.000000000 1.000000000 1.000000000 1.000000000 1.000000000 1.000000000 1.000000000 1.000000000 1.000000000 1.000000000 1.000000000 1.000000000
//
IT	4881
RD	1
LK	-291569.941947
QD	-2862.612566 -> -1314.546267
RI	0.0755854221
TR	0.077955	0.015639
MT	6.991957
MM	C_pi: 1.129062, n_recomb: 19868.263695
RS	0	0.000000	0.377024	362.208434	0.018231	0.000646
RS	1	0.006998	0.377024	380.204944	0.019136	0.005492
RS	2	0.014487	0.377024	398.561091	0.020060	0.009623
RS	3	0.022499	0.377024	417.204755	0.020999	0.015177
RS	4	0.031072	0.316224	518.681146	0.026106	0.019954
RS	5	0.040245	0.316224	538.608811	0.027109	0.023247
RS	6	0.050059	0.337876	522.918301	0.026319	0.025917
RS	7	0.060561	0.337876	541.850598	0.027272	0.027902
RS	8	0.071798	0.386355	491.004551	0.024713	0.028943
RS	9	0.083821	0.386355	508.767856	0.025607	0.028995
RS	10	0.096686	0.458551	444.414653	0.022368	0.028284
RS	11	0.110450	0.458551	461.023889	0.023204	0.027155
RS	12	0.125178	0.548462	400.106956	0.020138	0.025898
RS	13	0.140937	0.548462	415.619250	0.020919	0.024684
RS	14	0.157799	0.652668	362.998434	0.018270	0.023540
RS	15	0.175841	0.652668	377.504337	0.019000	0.022380
RS	16	0.195145	0.772964	331.643398	0.016692	0.021131
RS	17	0.215801	0.772964	345.232328	0.017376	0.019802
RS	18	0.237902	0.906427	306.560592	0.015430	0.018467
RS	19	0.261549	0.906427	319.338691	0.016073	0.017206
RS	20	0.286852	1.043356	289.014527	0.014547	0.016067
RS	21	0.313925	1.043356	301.113340	0.015155	0.015074
RS	22	0.342893	1.173870	278.777335	0.014031	0.014232
RS	23	0.373889	1.173870	290.319721	0.014612	0.013543
RS	24	0.407053	1.291382	274.683458	0.013825	0.013003
RS	25	0.442539	1.291382	285.748863	0.014382	0.012602
RS	26	0.480508	1.393352	275.278606	0.013855	0.012323
RS	27	0.521134	1.393352	285.882905	0.014389	0.012146
RS	28	0.564604	1.480226	279.159670	0.014051	0.012053
RS	29	0.611115	1.480226	289.248598	0.014558	0.012027
RS	30	0.660882	1.553329	285.195799	0.014354	0.012056
RS	31	0.714131	1.553329	294.645992	0.014830	0.012132
RS	32	0.771107	1.613465	292.558365	0.014725	0.012251
RS	33	0.832071	1.613465	301.177571	0.015159	0.012412
RS	34	0.897301	1.660906	300.566449	0.015128	0.012613
RS	35	0.967096	1.660906	308.089632	0.015507	0.012857
RS	36	1.041775	1.695957	308.499012	0.015527	0.013142
RS	37	1.121681	1.695957	314.584319	0.015834	0.013466
RS	38	1.207179	1.719684	315.416738	0.015875	0.013825
RS	39	1.298661	1.719684	319.650982	0.016089	0.014207
RS	40	1.396544	1.734148	320.102156	0.016111	0.014599
RS	41	1.501278	1.734148	322.026728	0.016208	0.014985
RS	42	1.613342	1.741944	321.173861	0.016165	0.015347
RS	43	1.733248	1.741944	320.335215	0.016123	0.015666
RS	44	1.861546	1.745710	317.272736	0.015969	0.015923
RS	45	1.998823	1.745710	313.295661	0.015769	0.016101
RS	46	2.145707	1.747843	307.277330	0.015466	0.016185
RS	47	2.302870	1.747843	299.953162	0.015097	0.016161
RS	48	2.471032	1.750204	290.557046	0.014624	0.016022
RS	49	2.650963	1.750204	279.927090	0.014089	0.015766
RS	50	2.843486	1.753901	267.182077	0.013448	0.015393
RS	51	3.049483	1.753901	253.591030	0.012764	0.014911
RS	52	3.269896	1.759424	237.981535	0.011978	0.014330
RS	53	3.505734	1.759424	222.086393	0.011178	0.013661
RS	54	3.758077	1.772395	203.888685	0.010262	0.012918
RS	55	4.028081	1.772395	186.756145	0.009400	0.012114
RS	56	4.316980	1.772395	169.213638	0.008517	0.011263
RS	57	4.626097	1.772395	151.545986	0.007628	0.010379
RS	58	4.956848	1.869854	127.699604	0.006427	0.009474
RS	59	5.310746	1.869854	112.662475	0.005670	0.008560
RS	60	5.689411	1.869854	98.063741	0.004936	0.007650
RS	61	6.094576	1.869854	84.133200	0.004235	0.006758
RS	62	6.528097	1.869854	71.075167	0.003577	0.005895
RS	63	6.991957	1.869854	256.398137	0.012905	0.023469
PA	4+25*2+4+6 0.077954595 0.015638595 6.991956830 0.377024412 0.316224098 0.337875962 0.386354923 0.458551049 0.548461914 0.652667522 0.772964001 0.906426907 1.043355942 1.173869610 1.291381836 1.393351555 1.480226278 1.553329468 1.613465309 1.660905838 1.695956707 1.719683647 1.734148026 1.741944313 1.745710373 1.747843146 1.750204086 1.753900528 1.759423733 1.772395134 1.869853914
//
IT	5364
RD	2
LK	-289232.924191
QD	-1360.516294 -> -933.830220
RI	0.0703799107
TR	0.070452	0.015100
MT	7.995518
MM	C_pi: 1.277539, n_recomb: 21689.182793
RS	0	0.000000	0.446593	344.673911	0.015892	0.000452
RS	1	0.007223	0.446593	363.450333	0.016757	0.004053
RS	2	0.014969	0.446593	382.787611	0.017649	0.007439
RS	3	0.023273	0.446593	402.632648	0.018564	0.011493
RS	4	0.032178	0.278027	674.964410	0.031120	0.019239
RS	5	0.041725	0.278027	698.478951	0.032204	0.024061
RS	6	0.051963	0.275094	728.497444	0.033588	0.026642
RS	7	0.062940	0.275094	749.555754	0.034559	0.030588
RS	8	0.074710	0.308193	688.027890	0.031722	0.029897
RS	9	0.087330	0.308193	707.159070	0.032604	0.032511
RS	10	0.100861	0.371476	603.562605	0.027828	0.029100
RS	11	0.115370	0.371476	621.570065	0.028658	0.030407
RS	12	0.130927	0.459894	517.759003	0.023872	0.026329
RS	13	0.147608	0.459894	534.756649	0.024655	0.027171
RS	14	0.165494	0.571883	444.757648	0.020506	0.023520
RS	15	0.184671	0.571883	460.671495	0.021240	0.024144
RS	16	0.205234	0.714852	382.234845	0.017623	0.020784
RS	17	0.227283	0.714852	397.025473	0.018305	0.020997
RS	18	0.250924	0.892320	330.771678	0.015251	0.017932
RS	19	0.276272	0.892320	344.447606	0.015881	0.017853
RS	20	0.303452	1.094398	292.718092	0.013496	0.015397
RS	21	0.332595	1.094398	305.391674	0.014080	0.015283
RS	22	0.363843	1.304015	267.524171	0.012334	0.013506
RS	23	0.397348	1.304015	279.386948	0.012881	0.013474
RS	24	0.433274	1.504677	252.879325	0.011659	0.012275
RS	25	0.471794	1.504677	264.128541	0.012178	0.012374
RS	26	0.513097	1.685629	246.183631	0.011351	0.011630
RS	27	0.557384	1.685629	256.967440	0.011848	0.011859
RS	28	0.604870	1.843114	245.144153	0.011303	0.011430
RS	29	0.655785	1.843114	255.537526	0.011782	0.011738
RS	30	0.710379	1.976946	248.098723	0.011439	0.011509
RS	31	0.768915	1.976946	258.101393	0.011900	0.011857
RS	32	0.831681	2.086230	254.112484	0.011716	0.011772
RS	33	0.898980	2.086230	263.651142	0.012156	0.012152
RS	34	0.971140	2.168940	262.676643	0.012111	0.012199
RS	35	1.048513	2.168940	271.595773	0.012522	0.012622
RS	36	1.131475	2.223895	273.297730	0.012601	0.012805
RS	37	1.220429	2.223895	281.339261	0.012971	0.013280
RS	38	1.315809	2.253234	285.091044	0.013144	0.013589
RS	39	1.418079	2.253234	291.876190	0.013457	0.014095
RS	40	1.527736	2.263003	296.574367	0.013674	0.014475
RS	41	1.645314	2.263003	301.609757	0.013906	0.014948
RS	42	1.771385	2.260870	305.840367	0.014101	0.015306
RS	43	1.906563	2.260870	308.561778	0.014227	0.015667
RS	44	2.051505	2.253920	310.864591	0.014333	0.015910
RS	45	2.206917	2.253920	310.717482	0.014326	0.016089
RS	46	2.373555	2.247773	309.811203	0.014284	0.016138
RS	47	2.552229	2.247773	306.358558	0.014125	0.016087
RS	48	2.743811	2.245973	301.408907	0.013897	0.015894
RS	49	2.949231	2.245973	294.438390	0.013575	0.015604
RS	50	3.169489	2.249689	285.253115	0.013152	0.015172
RS	51	3.405658	2.249689	274.848244	0.012672	0.014674
RS	52	3.658885	2.258646	261.805514	0.012071	0.014046
RS	53	3.930405	2.258646	248.375333	0.011452	0.013389
RS	54	4.221537	2.282952	231.239927	0.010662	0.012580
RS	55	4.533700	2.282952	215.723885	0.009946	0.011821
RS	56	4.868411	2.282952	199.236042	0.009186	0.011015
RS	57	5.227299	2.282952	182.035742	0.008393	0.010172
RS	58	5.612111	2.514022	150.508034	0.006939	0.008860
RS	59	6.024720	2.514022	136.586654	0.006297	0.008098
RS	60	6.467134	2.514022	122.468674	0.005647	0.007318
RS	61	6.941505	2.514022	108.400722	0.004998	0.006532
RS	62	7.450141	2.514022	94.629108	0.004363	0.005755
RS	63	7.995518	2.514022	398.399425	0.018369	0.024992
PA	4+25*2+4+6 0.070451684 0.015099979 7.995518307 0.446593319 0.278027388 0.275093991 0.308193452 0.371476286 0.459894219 0.571882818 0.714851604 0.892319958 1.094398071 1.304015138 1.504677160 1.685628881 1.843114382 1.976946226 2.086230236 2.168939872 2.223895157 2.253234229 2.263002511 2.260870287 2.253920003 2.247773399 2.245973134 2.249689426 2.258646475 2.282952244 2.514022386
//
IT	5487
RD	3
LK	-288524.644487
QD	-1004.475931 -> -804.036363
RI	0.0507722737
TR	0.066068	0.015351
MT	8.560242
MM	C_pi: 1.425826, n_recomb: 24576.744626
RS	0	0.000000	0.648172	273.687622	0.011136	0.000338
RS	1	0.007338	0.648172	290.360854	0.011814	0.003098
RS	2	0.015215	0.648172	307.785983	0.012523	0.005497
RS	3	0.023670	0.648172	325.956895	0.013263	0.007996
RS	4	0.032745	0.302656	732.271368	0.029795	0.017788
RS	5	0.042486	0.302656	760.277530	0.030935	0.022291
RS	6	0.052942	0.274133	867.696312	0.035306	0.026657
RS	7	0.064165	0.274133	892.756017	0.036325	0.030664
RS	8	0.076212	0.294012	855.130920	0.034794	0.030822
RS	9	0.089143	0.294012	877.072716	0.035687	0.033938
RS	10	0.103023	0.348622	759.119312	0.030888	0.030405
RS	11	0.117921	0.348622	779.615517	0.031722	0.032346
RS	12	0.133912	0.431278	648.149044	0.026372	0.027568
RS	13	0.151077	0.431278	667.688031	0.027167	0.028993
RS	14	0.169502	0.540546	549.649722	0.022365	0.024493
RS	15	0.189279	0.540546	568.119931	0.023116	0.025675
RS	16	0.210507	0.687934	462.195193	0.018806	0.021418
RS	17	0.233293	0.687934	479.456250	0.019509	0.022158
RS	18	0.257750	0.883765	387.810943	0.015780	0.018211
RS	19	0.284003	0.883765	403.732033	0.016427	0.018562
RS	20	0.312182	1.121413	331.688377	0.013496	0.015367
RS	21	0.342429	1.121413	346.295849	0.014090	0.015587
RS	22	0.374895	1.380611	293.924876	0.011959	0.013275
RS	23	0.409744	1.380611	307.431255	0.012509	0.013501
RS	24	0.447150	1.637380	271.233000	0.011036	0.011940
RS	25	0.487302	1.637380	283.920322	0.011552	0.012239
RS	26	0.530399	1.873288	259.755532	0.010569	0.011252
RS	27	0.576659	1.873288	271.870314	0.011062	0.011641
RS	28	0.626314	2.080503	256.096516	0.010420	0.011048
RS	29	0.679613	2.080503	267.799061	0.010896	0.011485
RS	30	0.736823	2.257584	257.873318	0.010493	0.011139
RS	31	0.798231	2.257584	269.232296	0.010955	0.011587
RS	32	0.864145	2.401836	263.919941	0.010739	0.011418
RS	33	0.934896	2.401836	274.921837	0.011186	0.011871
RS	34	1.010839	2.508054	273.846919	0.011143	0.011870
RS	35	1.092355	2.508054	284.387983	0.011571	0.012342
RS	36	1.179853	2.572650	287.356328	0.011692	0.012519
RS	37	1.273771	2.572650	297.210273	0.012093	0.013024
RS	38	1.374582	2.598734	303.552943	0.012351	0.013368
RS	39	1.482790	2.598734	312.331775	0.012708	0.013887
RS	40	1.598939	2.597183	320.555192	0.013043	0.014328
RS	41	1.723611	2.597183	327.699869	0.013334	0.014796
RS	42	1.857432	2.581443	335.786180	0.013663	0.015223
RS	43	2.001073	2.581443	340.613539	0.013859	0.015563
RS	44	2.155255	2.563015	346.474715	0.014098	0.015863
RS	45	2.320751	2.563015	348.278966	0.014171	0.016014
RS	46	2.498391	2.550180	350.099560	0.014245	0.016098
RS	47	2.689067	2.550180	348.291531	0.014172	0.016020
RS	48	2.893735	2.547281	344.941650	0.014035	0.015838
RS	49	3.113422	2.547281	339.181144	0.013801	0.015532
RS	50	3.349231	2.554591	330.476407	0.013447	0.015099
RS	51	3.602343	2.554591	320.747032	0.013051	0.014602
RS	52	3.874030	2.570329	307.225707	0.012501	0.013971
RS	53	4.165654	2.570329	293.860087	0.011957	0.013330
RS	54	4.478677	2.609865	274.752113	0.011179	0.012503
RS	55	4.814671	2.609865	258.759621	0.010529	0.011773
RS	56	5.175321	2.609865	241.370499	0.009821	0.010997
RS	57	5.562437	2.609865	222.842647	0.009067	0.010181
RS	58	5.977960	2.991745	179.397873	0.007299	0.008544
RS	59	6.423975	2.991745	165.568623	0.006737	0.007881
RS	60	6.902719	2.991745	151.120883	0.006149	0.007193
RS	61	7.416595	2.991745	136.302322	0.005546	0.006488
RS	62	7.968180	2.991745	121.376621	0.004939	0.005781
RS	63	8.560242	2.991745	567.840937	0.023105	0.027108
PA	4+25*2+4+6 0.066067631 0.015350518 8.560242353 0.648171506 0.302656284 0.274133003 0.294011776 0.348621788 0.431277802 0.540545802 0.687933955 0.883765456 1.121413184 1.380611304 1.637380497 1.873288391 2.080502964 2.257584371 2.401835987 2.508054432 2.572649708 2.598734113 2.597182859 2.581443201 2.563014612 2.550180439 2.547280667 2.554591432 2.570328944 2.609865381 2.991745374
//
IT	4713
RD	4
LK	-288159.548457
QD	-861.422624 -> -723.514804
RI	0.0345469727
TR	0.062875	0.015845
MT	8.925143
MM	C_pi: 1.547216, n_recomb: 27491.632559
RS	0	0.000000	0.951183	210.718522	0.007665	0.000265
RS	1	0.007409	0.951183	224.522737	0.008167	0.002491
RS	2	0.015366	0.951183	239.089243	0.008697	0.004210
RS	3	0.023913	0.951183	254.438447	0.009255	0.005700
RS	4	0.033093	0.342688	744.198773	0.027070	0.016422
RS	5	0.042953	0.342688	775.901032	0.028223	0.020362
RS	6	0.053544	0.286637	961.906510	0.034989	0.026334
RS	7	0.064920	0.286637	991.614589	0.036070	0.030032
RS	8	0.077138	0.294773	991.628628	0.036070	0.031370
RS	9	0.090261	0.294773	1017.159605	0.036999	0.034469
RS	10	0.104357	0.342228	898.782035	0.032693	0.031410
RS	11	0.119497	0.342228	922.206325	0.033545	0.033480
RS	12	0.135759	0.419464	772.992717	0.028117	0.028636
RS	13	0.153225	0.419464	795.293893	0.028929	0.030217
RS	14	0.171985	0.524128	655.876021	0.023857	0.025430
RS	15	0.192135	0.524128	677.051217	0.024628	0.026795
RS	16	0.213779	0.670384	547.451225	0.019913	0.022102
RS	17	0.237025	0.670384	567.352340	0.020637	0.023055
RS	18	0.261994	0.874179	451.800264	0.016434	0.018582
RS	19	0.288812	0.874179	470.182437	0.017103	0.019128
RS	20	0.317618	1.132708	378.266353	0.013759	0.015458
RS	21	0.348557	1.132708	395.045173	0.014370	0.015833
RS	22	0.381789	1.424414	328.450064	0.011947	0.013176
RS	23	0.417483	1.424414	343.835758	0.012507	0.013526
RS	24	0.455821	1.719732	298.301082	0.010851	0.011739
RS	25	0.496999	1.719732	312.649284	0.011373	0.012132
RS	26	0.541228	1.993817	282.662904	0.010282	0.011004
RS	27	0.588734	1.993817	296.310431	0.010778	0.011463
RS	28	0.639760	2.235541	276.941431	0.010074	0.010779
RS	29	0.694565	2.235541	290.122617	0.010553	0.011272
RS	30	0.753431	2.443095	277.928758	0.010110	0.010863
RS	31	0.816658	2.443095	290.765268	0.010577	0.011352
RS	32	0.884570	2.612500	284.189094	0.010337	0.011139
RS	33	0.957512	2.612500	296.709737	0.010793	0.011619
RS	34	1.035859	2.735267	295.469472	0.010748	0.011598
RS	35	1.120010	2.735267	307.606580	0.011189	0.012084
RS	36	1.210395	2.804925	311.704596	0.011338	0.012270
RS	37	1.307477	2.804925	323.251053	0.011758	0.012779
RS	38	1.411751	2.825230	331.998933	0.012076	0.013164
RS	39	1.523750	2.825230	342.547179	0.012460	0.013678
RS	40	1.644047	2.811759	354.029457	0.012878	0.014182
RS	41	1.773256	2.811759	362.946113	0.013202	0.014640
RS	42	1.912037	2.783448	374.476377	0.013621	0.015134
RS	43	2.061101	2.783448	380.955988	0.013857	0.015465
RS	44	2.221207	2.755639	389.766392	0.014178	0.015823
RS	45	2.393176	2.755639	392.960892	0.014294	0.015969
RS	46	2.577885	2.738690	396.680608	0.014429	0.016089
RS	47	2.776278	2.738690	395.877177	0.014400	0.016015
RS	48	2.989369	2.737274	393.124780	0.014300	0.015846
RS	49	3.218247	2.737274	387.905074	0.014110	0.015553
RS	50	3.464082	2.750507	378.612972	0.013772	0.015118
RS	51	3.728130	2.750507	368.924556	0.013420	0.014641
RS	52	4.011739	2.774950	353.925209	0.012874	0.014003
RS	53	4.316361	2.774950	340.089011	0.012371	0.013388
RS	54	4.643550	2.831826	317.995119	0.011567	0.012530
RS	55	4.994980	2.831826	301.171693	0.010955	0.011832
RS	56	5.372445	2.831826	282.591414	0.010279	0.011083
RS	57	5.777875	2.831826	262.515458	0.009549	0.010290
RS	58	6.213342	3.370675	205.315234	0.007468	0.008342
RS	59	6.681071	3.370675	191.689819	0.006973	0.007760
RS	60	7.183451	3.370675	177.119193	0.006443	0.007146
RS	61	7.723051	3.370675	161.840192	0.005887	0.006509
RS	62	8.302628	3.370675	146.117416	0.005315	0.005859
RS	63	8.925143	3.370675	740.080088	0.026920	0.029363
PA	4+25*2+4+6 0.062874527 0.015844510 8.925142668 0.951182858 0.342688010 0.286636588 0.294772759 0.342227693 0.419464485 0.524128010 0.670384218 0.874179171 1.132707782 1.424413734 1.719732346 1.993816874 2.235541284 2.443095483 2.612499645 2.735267455 2.804924615 2.825230152 2.811758766 2.783448340 2.755638637 2.738690415 2.737274355 2.750507207 2.774950048 2.831825997 3.370675353
//
IT	4464
RD	5
LK	-287896.837215
QD	-768.143335 -> -656.728318
RI	0.0237908831
TR	0.060259	0.016409
MT	9.194265
MM	C_pi: 1.646542, n_recomb: 30262.098365
RS	0	0.000000	1.354301	163.997009	0.005419	0.000217
RS	1	0.007459	1.354301	175.236291	0.005791	0.002080
RS	2	0.015474	1.354301	187.166962	0.006185	0.003355
RS	3	0.024086	1.354301	199.819422	0.006603	0.004221
RS	4	0.033342	0.387873	737.731784	0.024378	0.015236
RS	5	0.043287	0.387873	772.018031	0.025511	0.018661
RS	6	0.053975	0.302691	1028.937767	0.034001	0.025870
RS	7	0.065459	0.302691	1063.126257	0.035131	0.029235
RS	8	0.077800	0.300153	1104.297941	0.036491	0.031632
RS	9	0.091062	0.300153	1133.648211	0.037461	0.034596
RS	10	0.105312	0.341710	1021.908459	0.033769	0.032108
RS	11	0.120626	0.341710	1048.400094	0.034644	0.034164
RS	12	0.137082	0.414461	887.711823	0.029334	0.029459
RS	13	0.154765	0.414461	912.774387	0.030162	0.031057
RS	14	0.173767	0.514659	756.934749	0.025013	0.026207
RS	15	0.194186	0.514659	780.739538	0.025799	0.027623
RS	16	0.216129	0.658245	630.833040	0.020846	0.022706
RS	17	0.239708	0.658245	653.295110	0.021588	0.023751
RS	18	0.265046	0.865719	515.534846	0.017036	0.018934
RS	19	0.292273	0.865719	536.332784	0.017723	0.019581
RS	20	0.321532	1.137940	425.300583	0.014054	0.015574
RS	21	0.352972	1.137940	444.230757	0.014679	0.016033
RS	22	0.386758	1.452943	363.887750	0.012025	0.013129
RS	23	0.423064	1.452943	381.142731	0.012595	0.013545
RS	24	0.462078	1.776775	326.686832	0.010795	0.011603
RS	25	0.504001	1.776775	342.688473	0.011324	0.012045
RS	26	0.549052	2.079118	307.253224	0.010153	0.010824
RS	27	0.597462	2.079118	322.424581	0.010654	0.011316
RS	28	0.649484	2.346247	299.749301	0.009905	0.010575
RS	29	0.705385	2.346247	314.393289	0.010389	0.011092
RS	30	0.765457	2.576610	300.095973	0.009917	0.010643
RS	31	0.830008	2.576610	314.379500	0.010389	0.011149
RS	32	0.899375	2.765514	306.566261	0.010130	0.010908
RS	33	0.973915	2.765514	320.552261	0.010593	0.011398
RS	34	1.054015	2.901302	319.069859	0.010544	0.011363
RS	35	1.140089	2.901302	332.720766	0.010995	0.011853
RS	36	1.232583	2.974331	337.820595	0.011163	0.012049
RS	37	1.331976	2.974331	350.945730	0.011597	0.012554
RS	38	1.438783	2.988610	361.957829	0.011961	0.012973
RS	39	1.553556	2.988610	374.129443	0.012363	0.013482
RS	40	1.676889	2.963988	388.723035	0.012845	0.014038
RS	41	1.809422	2.963988	399.233005	0.013193	0.014493
RS	42	1.951839	2.924387	414.035393	0.013682	0.015045
RS	43	2.104880	2.924387	421.955899	0.013943	0.015380
RS	44	2.269335	2.888525	433.488303	0.014324	0.015789
RS	45	2.446056	2.888525	437.832505	0.014468	0.015947
RS	46	2.635958	2.868500	443.145714	0.014644	0.016100
RS	47	2.840024	2.868500	443.088556	0.014642	0.016046
RS	48	3.059311	2.869223	440.549647	0.014558	0.015891
RS	49	3.294954	2.869223	435.616772	0.014395	0.015623
RS	50	3.548173	2.888701	425.321539	0.014055	0.015186
RS	51	3.820279	2.888701	415.454120	0.013729	0.014738
RS	52	4.112680	2.921973	398.591719	0.013171	0.014089
RS	53	4.426890	2.921973	384.130139	0.012693	0.013503
RS	54	4.764537	2.996233	358.637856	0.011851	0.012607
RS	55	5.127367	2.996233	340.934729	0.011266	0.011939
RS	56	5.517260	2.996233	321.155436	0.010612	0.011215
RS	57	5.936233	2.996233	299.565577	0.009899	0.010443
RS	58	6.386456	3.693390	227.664023	0.007523	0.008195
RS	59	6.870261	3.693390	214.419009	0.007085	0.007682
RS	60	7.390150	3.693390	199.966254	0.006608	0.007132
RS	61	7.948817	3.693390	184.525032	0.006098	0.006552
RS	62	8.549152	3.693390	168.351021	0.005563	0.005952
RS	63	9.194265	3.693390	909.272837	0.030047	0.031621
PA	4+25*2+4+6 0.060259412 0.016409386 9.194264945 1.354301403 0.387872815 0.302690559 0.300152710 0.341709575 0.414460878 0.514658901 0.658244973 0.865718963 1.137939897 1.452943413 1.776775432 2.079117910 2.346247455 2.576610235 2.765513509 2.901301938 2.974330719 2.988610113 2.963987641 2.924386533 2.888525164 2.868500416 2.869223083 2.888701323 2.921973368 2.996232504 3.693389505
//
IT	4679
RD	6
LK	-287681.397708
QD	-692.590613 -> -597.629047
RI	0.0169003826
TR	0.057984	0.016980
MT	9.414815
MM	C_pi: 1.732026, n_recomb: 32900.593936
RS	0	0.000000	1.857229	130.653626	0.003971	0.000183
RS	1	0.007499	1.857229	139.873080	0.004251	0.001785
RS	2	0.015560	1.857229	149.696809	0.004550	0.002769
RS	3	0.024225	1.857229	160.157255	0.004868	0.003246
RS	4	0.033540	0.435115	724.718859	0.022028	0.014217
RS	5	0.043554	0.435115	760.751586	0.023123	0.017210
RS	6	0.054319	0.319541	1080.290958	0.032835	0.025355
RS	7	0.065891	0.319541	1118.599375	0.033999	0.028433
RS	8	0.078330	0.307159	1200.571477	0.036491	0.031712
RS	9	0.091703	0.307159	1233.761863	0.037500	0.034530
RS	10	0.106078	0.343764	1132.052202	0.034408	0.032582
RS	11	0.121531	0.343764	1161.661461	0.035308	0.034589
RS	12	0.138143	0.412885	993.306882	0.030191	0.030083
RS	13	0.156001	0.412885	1021.109250	0.031036	0.031659
RS	14	0.175198	0.509205	852.274569	0.025905	0.026841
RS	15	0.195834	0.509205	878.629618	0.026706	0.028259
RS	16	0.218017	0.649900	711.052599	0.021612	0.023224
RS	17	0.241865	0.649900	735.980656	0.022370	0.024312
RS	18	0.267500	0.859263	577.496170	0.017553	0.019251
RS	19	0.295058	0.859263	600.633671	0.018256	0.019957
RS	20	0.324682	1.141548	471.200779	0.014322	0.015691
RS	21	0.356527	1.141548	492.224346	0.014961	0.016202
RS	22	0.390761	1.474850	398.573024	0.012114	0.013106
RS	23	0.427562	1.474850	417.647787	0.012694	0.013562
RS	24	0.467122	1.821586	354.621631	0.010779	0.011502
RS	25	0.509648	1.821586	372.231126	0.011314	0.011971
RS	26	0.555364	2.146632	331.633981	0.010080	0.010682
RS	27	0.604508	2.146632	348.285501	0.010586	0.011191
RS	28	0.657337	2.434085	322.515064	0.009803	0.010409
RS	29	0.714127	2.434085	338.577445	0.010291	0.010936
RS	30	0.775176	2.683034	322.288352	0.009796	0.010459
RS	31	0.840803	2.683034	337.969548	0.010272	0.010973
RS	32	0.911351	2.888490	328.921862	0.009997	0.010709
RS	33	0.987189	2.888490	344.314587	0.010465	0.011202
RS	34	1.068714	3.035773	342.509272	0.010410	0.011155
RS	35	1.156352	3.035773	357.603874	0.010869	0.011644
RS	36	1.250562	3.111875	363.584270	0.011051	0.011846
RS	37	1.351836	3.111875	378.207609	0.011495	0.012347
RS	38	1.460705	3.120661	391.365914	0.011895	0.012793
RS	39	1.577738	3.120661	405.073582	0.012312	0.013297
RS	40	1.703546	3.085772	422.695868	0.012848	0.013897
RS	41	1.838788	3.085772	434.708272	0.013213	0.014352
RS	42	1.984172	3.035729	452.737472	0.013761	0.014956
RS	43	2.140458	3.035729	462.005545	0.014042	0.015299
RS	44	2.308463	2.992303	476.238438	0.014475	0.015757
RS	45	2.489066	2.992303	481.635949	0.014639	0.015933
RS	46	2.683212	2.969201	488.511246	0.014848	0.016121
RS	47	2.891916	2.969201	489.101710	0.014866	0.016091
RS	48	3.116271	2.971599	486.711161	0.014793	0.015953
RS	49	3.357449	2.971599	481.969696	0.014649	0.015714
RS	50	3.616713	2.996594	470.569185	0.014303	0.015278
RS	51	3.895418	2.996594	460.441888	0.013995	0.014859
RS	52	4.195022	3.037902	441.598939	0.013422	0.014201
RS	53	4.517092	3.037902	426.460373	0.012962	0.013643
RS	54	4.863314	3.128526	397.398998	0.012079	0.012710
RS	55	5.235497	3.128526	378.815815	0.011514	0.012069
RS	56	5.635590	3.128526	357.860105	0.010877	0.011368
RS	57	6.065684	3.128526	334.802300	0.010176	0.010613
RS	58	6.528030	3.983468	247.542583	0.007524	0.008079
RS	59	7.025045	3.983468	234.784771	0.007136	0.007625
RS	60	7.559330	3.983468	220.600759	0.006705	0.007130
RS	61	8.133680	3.983468	205.189113	0.006237	0.006600
RS	62	8.751098	3.983468	188.791275	0.005738	0.006044
RS	63	9.414815	3.983468	1076.800954	0.032729	0.033832
PA	4+25*2+4+6 0.057983739 0.016979596 9.414814858 1.857229369 0.435114824 0.319541277 0.307159486 0.343763594 0.412884999 0.509205004 0.649900275 0.859262662 1.141548267 1.474850300 1.821585561 2.146632296 2.434084951 2.683033603 2.888490159 3.035773139 3.111874680 3.120660908 3.085772274 3.035728628 2.992303095 2.969201489 2.971599174 2.996594143 3.037901609 3.128526155 3.983467977
//
IT	4797
RD	7
LK	-287496.922755
QD	-627.494479 -> -545.033797
RI	0.0124280104
TR	0.055943	0.017529
MT	9.608610
MM	C_pi: 1.809127, n_recomb: 35437.141324
RS	0	0.000000	2.455224	106.870419	0.003016	0.000159
RS	1	0.007533	2.455224	114.563633	0.003233	0.001563
RS	2	0.015634	2.455224	122.781836	0.003465	0.002350
RS	3	0.024344	2.455224	131.556369	0.003712	0.002584
RS	4	0.033711	0.483446	709.723701	0.020028	0.013337
RS	5	0.043784	0.483446	746.935492	0.021078	0.015967
RS	6	0.054616	0.336339	1122.190068	0.031667	0.024828
RS	7	0.066263	0.336339	1164.265270	0.032854	0.027671
RS	8	0.078788	0.314738	1285.583450	0.036278	0.031680
RS	9	0.092256	0.314738	1322.563358	0.037321	0.034368
RS	10	0.106739	0.347064	1232.587193	0.034782	0.032903
RS	11	0.122313	0.347064	1265.332845	0.035706	0.034859
RS	12	0.139060	0.413214	1091.687176	0.030806	0.030564
RS	13	0.157068	0.413214	1122.216179	0.031668	0.032110
RS	14	0.176433	0.506226	942.774999	0.026604	0.027363
RS	15	0.197257	0.506226	971.625989	0.027418	0.028768
RS	16	0.219650	0.644185	788.370598	0.022247	0.023674
RS	17	0.243730	0.644185	815.691757	0.023018	0.024782
RS	18	0.269623	0.854618	637.669685	0.017994	0.019536
RS	19	0.297467	0.854618	663.083170	0.018712	0.020282
RS	20	0.327409	1.144945	515.814431	0.014556	0.015806
RS	21	0.359606	1.144945	538.879635	0.015207	0.016352
RS	22	0.394229	1.493629	432.242768	0.012197	0.013098
RS	23	0.431459	1.493629	453.090538	0.012786	0.013580
RS	24	0.471495	1.860005	381.736210	0.010772	0.011424
RS	25	0.514546	1.860005	400.908787	0.011313	0.011909
RS	26	0.560840	2.204581	355.343039	0.010027	0.010567
RS	27	0.610622	2.204581	373.431323	0.010538	0.011082
RS	28	0.664154	2.509538	344.699307	0.009727	0.010270
RS	29	0.721719	2.509538	362.136877	0.010219	0.010800
RS	30	0.783619	2.774834	343.913179	0.009705	0.010300
RS	31	0.850183	2.774834	360.946683	0.010186	0.010816
RS	32	0.921762	2.995435	350.639916	0.009895	0.010533
RS	33	0.998732	2.995435	367.389518	0.010367	0.011026
RS	34	1.081501	3.153782	365.168469	0.010305	0.010967
RS	35	1.170504	3.153782	381.652027	0.010770	0.011453
RS	36	1.266213	3.233317	388.388967	0.010960	0.011658
RS	37	1.369131	3.233317	404.453813	0.011413	0.012154
RS	38	1.479802	3.237391	419.646656	0.011842	0.012621
RS	39	1.598810	3.237391	434.837404	0.012271	0.013121
RS	40	1.726783	3.193044	455.428197	0.012852	0.013758
RS	41	1.864397	3.193044	468.899406	0.013232	0.014215
RS	42	2.012377	3.133065	490.170029	0.013832	0.014866
RS	43	2.171504	3.133065	500.753607	0.014131	0.015220
RS	44	2.342619	3.082123	517.767083	0.014611	0.015724
RS	45	2.526624	3.082123	524.195030	0.014792	0.015919
RS	46	2.724490	3.055472	532.746663	0.015034	0.016143
RS	47	2.937262	3.055472	533.965799	0.015068	0.016140
RS	48	3.166062	3.058656	531.826221	0.015008	0.016021
RS	49	3.412098	3.058656	527.257428	0.014879	0.015813
RS	50	3.676668	3.088050	514.816118	0.014528	0.015380
RS	51	3.961168	3.088050	504.411176	0.014234	0.014991
RS	52	4.267100	3.136255	483.609051	0.013647	0.014326
RS	53	4.596078	3.136255	467.782356	0.013200	0.013794
RS	54	4.949839	3.241824	435.100985	0.012278	0.012825
RS	55	5.330248	3.241824	415.645438	0.011729	0.012209
RS	56	5.739314	3.241824	393.532843	0.011105	0.011528
RS	57	6.179196	3.241824	369.038557	0.010414	0.010788
RS	58	6.652214	4.253218	265.872676	0.007503	0.007983
RS	59	7.160865	4.253218	253.658484	0.007158	0.007581
RS	60	7.707834	4.253218	239.830450	0.006768	0.007134
RS	61	8.296006	4.253218	224.565118	0.006337	0.006648
RS	62	8.928485	4.253218	208.086877	0.005872	0.006132
RS	63	9.608610	4.253218	1244.789002	0.035127	0.035974
PA	4+25*2+4+6 0.055943085 0.017529122 9.608610409 2.455223622 0.483445586 0.336338757 0.314738467 0.347064273 0.413214180 0.506225508 0.644185162 0.854617982 1.144944903 1.493628840 1.860005462 2.204581026 2.509538437 2.774833526 2.995435057 3.153781894 3.233316544 3.237390761 3.193044013 3.133064665 3.082122755 3.055471990 3.058656327 3.088050083 3.136255056 3.241823701 4.253218440
//
IT	5399
RD	8
LK	-287336.473275
QD	-570.505691 -> -498.308014
RI	0.0094420671
TR	0.054085	0.018048
MT	9.786070
MM	C_pi: 1.880921, n_recomb: 37892.608029
RS	0	0.000000	3.138318	89.699998	0.002367	0.000141
RS	1	0.007564	3.138318	96.250706	0.002540	0.001389
RS	2	0.015700	3.138318	103.260820	0.002725	0.002041
RS	3	0.024452	3.138318	110.759588	0.002923	0.002122
RS	4	0.033865	0.532647	694.338262	0.018324	0.012567
RS	5	0.043991	0.532647	732.338989	0.019327	0.014886
RS	6	0.054882	0.352857	1157.782406	0.030554	0.024305
RS	7	0.066598	0.352857	1203.317387	0.031756	0.026958
RS	8	0.079199	0.322485	1362.430338	0.035955	0.031578
RS	9	0.092754	0.322485	1403.126379	0.037029	0.034156
RS	10	0.107334	0.351004	1325.865195	0.034990	0.033119
RS	11	0.123017	0.351004	1361.751087	0.035937	0.035032
RS	12	0.139886	0.414648	1184.460903	0.031258	0.030942
RS	13	0.158031	0.414648	1217.708579	0.032136	0.032459
RS	14	0.177548	0.504802	1029.407824	0.027166	0.027805
RS	15	0.198542	0.504802	1060.718135	0.027993	0.029191
RS	16	0.221124	0.640238	863.329262	0.022784	0.024071
RS	17	0.245414	0.640238	892.989460	0.023566	0.025190
RS	18	0.271541	0.851298	696.368038	0.018377	0.019798
RS	19	0.299644	0.851298	724.008296	0.019107	0.020573
RS	20	0.329874	1.148378	559.322478	0.014761	0.015918
RS	21	0.362389	1.148378	584.388237	0.015422	0.016491
RS	22	0.397365	1.510550	464.978565	0.012271	0.013100
RS	23	0.434985	1.510550	487.560790	0.012867	0.013600
RS	24	0.475452	1.894481	408.032454	0.010768	0.011362
RS	25	0.518979	1.894481	428.729872	0.011314	0.011857
RS	26	0.565799	2.256671	378.309829	0.009984	0.010470
RS	27	0.616160	2.256671	397.796727	0.010498	0.010988
RS	28	0.670331	2.577529	366.175595	0.009664	0.010149
RS	29	0.728599	2.577529	384.949922	0.010159	0.010680
RS	30	0.791274	2.857985	364.808515	0.009627	0.010160
RS	31	0.858690	2.857985	383.154303	0.010112	0.010675
RS	32	0.931206	3.093150	371.540771	0.009805	0.010374
RS	33	1.009207	3.093150	389.604279	0.010282	0.010866
RS	34	1.093107	3.262675	386.865425	0.010210	0.010794
RS	35	1.183354	3.262675	404.692449	0.010680	0.011277
RS	36	1.280427	3.346302	412.055980	0.010874	0.011481
RS	37	1.384843	3.346302	429.517976	0.011335	0.011973
RS	38	1.497157	3.346526	446.627779	0.011787	0.012455
RS	39	1.617966	3.346526	463.265122	0.012226	0.012952
RS	40	1.747914	3.293436	486.764801	0.012846	0.013621
RS	41	1.887690	3.293436	501.673348	0.013239	0.014081
RS	42	2.038040	3.223847	526.216775	0.013887	0.014774
RS	43	2.199762	3.223847	538.112923	0.014201	0.015139
RS	44	2.373716	3.165247	558.028431	0.014727	0.015688
RS	45	2.560829	3.165247	565.499795	0.014924	0.015902
RS	46	2.762095	3.134435	575.908566	0.015198	0.016164
RS	47	2.978584	3.134435	577.777330	0.015248	0.016186
RS	48	3.211449	3.137411	576.078656	0.015203	0.016091
RS	49	3.461928	3.137411	571.702539	0.015087	0.015911
RS	50	3.731353	3.170018	558.373177	0.014736	0.015487
RS	51	4.021157	3.170018	547.704690	0.014454	0.015125
RS	52	4.332883	3.223926	525.039550	0.013856	0.014457
RS	53	4.668187	3.223926	508.533572	0.013420	0.013948
RS	54	5.028854	3.342919	472.250283	0.012463	0.012947
RS	55	5.416802	3.342919	451.932290	0.011927	0.012353
RS	56	5.834094	3.342919	428.678524	0.011313	0.011689
RS	57	6.282950	3.342919	402.769175	0.010629	0.010962
RS	58	6.765758	4.508953	283.215753	0.007474	0.007901
RS	59	7.285086	4.508953	271.574281	0.007167	0.007544
RS	60	7.843695	4.508953	258.153817	0.006813	0.007140
RS	61	8.444558	4.508953	243.108482	0.006416	0.006693
RS	62	9.090871	4.508953	226.644115	0.005981	0.006212
RS	63	9.786070	4.508953	1414.578434	0.037331	0.038038
PA	4+25*2+4+6 0.054085393 0.018048120 9.786070459 3.138317543 0.532646959 0.352856813 0.322484945 0.351004499 0.414648207 0.504802290 0.640237702 0.851297561 1.148377851 1.510549619 1.894480919 2.256671384 2.577529195 2.857985171 3.093150293 3.262674977 3.346301743 3.346526301 3.293435663 3.223846739 3.165247327 3.134434991 3.137411383 3.170017918 3.223926248 3.342918527 4.508953057
//
IT	4244
RD	9
LK	-287195.888144
QD	-520.334689 -> -456.809177
RI	0.0073846621
TR	0.052381	0.018534
MT	9.952297
MM	C_pi: 1.949043, n_recomb: 40278.716001
RS	0	0.000000	3.891226	77.124335	0.001915	0.000127
RS	1	0.007592	3.891226	82.818162	0.002056	0.001251
RS	2	0.015761	3.891226	88.919164	0.002208	0.001805
RS	3	0.024551	3.891226	95.454387	0.002370	0.001790
RS	4	0.034007	0.582766	679.041605	0.016859	0.011884
RS	5	0.044182	0.582766	717.548957	0.017815	0.013935
RS	6	0.055129	0.369074	1188.673600	0.029511	0.023793
RS	7	0.066907	0.369074	1237.402625	0.030721	0.026290
RS	8	0.079579	0.330238	1432.918146	0.035575	0.031430
RS	9	0.093214	0.330238	1477.248869	0.036676	0.033914
RS	10	0.107883	0.355276	1413.396360	0.035090	0.033261
RS	11	0.123667	0.355276	1452.415734	0.036059	0.035139
RS	12	0.140649	0.416736	1272.748907	0.031599	0.031246
RS	13	0.158920	0.416736	1308.707001	0.032491	0.032740
RS	14	0.178579	0.504368	1112.914829	0.027630	0.028186
RS	15	0.199730	0.504368	1146.656093	0.028468	0.029555
RS	16	0.222487	0.637457	936.391804	0.023248	0.024429
RS	17	0.246972	0.637457	968.347525	0.024041	0.025554
RS	18	0.273315	0.848849	753.890719	0.018717	0.020043
RS	19	0.301659	0.848849	783.717468	0.019457	0.020840
RS	20	0.332155	1.151741	601.932743	0.014944	0.016029
RS	21	0.364967	1.151741	628.965379	0.015615	0.016623
RS	22	0.400269	1.526010	496.920256	0.012337	0.013110
RS	23	0.438252	1.526010	521.204701	0.012940	0.013625
RS	24	0.479119	1.926030	433.589207	0.010765	0.011312
RS	25	0.523088	1.926030	455.778390	0.011316	0.011814
RS	26	0.570396	2.304578	400.564306	0.009945	0.010386
RS	27	0.621296	2.304578	421.415823	0.010462	0.010906
RS	28	0.676061	2.640370	386.936434	0.009606	0.010043
RS	29	0.734983	2.640370	407.012567	0.010105	0.010573
RS	30	0.798379	2.935332	384.946069	0.009557	0.010034
RS	31	0.866589	2.935332	404.567527	0.010044	0.010548
RS	32	0.939977	3.184894	391.585267	0.009722	0.010229
RS	33	1.018937	3.184894	410.923446	0.010202	0.010719
RS	34	1.103892	3.365965	407.559325	0.010118	0.010633
RS	35	1.195298	3.365965	426.688671	0.010593	0.011114
RS	36	1.293643	3.454463	434.543860	0.010788	0.011313
RS	37	1.399456	3.454463	453.363712	0.011256	0.011802
RS	38	1.513302	3.451699	472.265372	0.011725	0.012295
RS	39	1.635792	3.451699	490.318960	0.012173	0.012790
RS	40	1.767581	3.390503	516.658774	0.012827	0.013485
RS	41	1.909378	3.390503	532.991306	0.013233	0.013948
RS	42	2.061939	3.311547	560.833098	0.013924	0.014679
RS	43	2.226085	3.311547	574.050252	0.014252	0.015055
RS	44	2.402693	3.245088	596.997090	0.014822	0.015647
RS	45	2.592709	3.245088	605.540130	0.015034	0.015880
RS	46	2.797153	3.209491	618.012427	0.015343	0.016181
RS	47	3.017120	3.209491	620.570093	0.015407	0.016227
RS	48	3.253787	3.211309	619.541248	0.015381	0.016159
RS	49	3.508423	3.211309	615.396802	0.015278	0.016005
RS	50	3.782393	3.245994	601.379749	0.014930	0.015594
RS	51	4.077163	3.245994	590.478015	0.014660	0.015257
RS	52	4.394314	3.304463	566.088703	0.014054	0.014589
RS	53	4.735545	3.304463	548.922823	0.013628	0.014100
RS	54	5.102683	3.435393	509.099105	0.012639	0.013073
RS	55	5.497697	3.435393	487.929843	0.012114	0.012497
RS	56	5.922702	3.435393	463.548890	0.011509	0.011849
RS	57	6.379976	3.435393	436.241071	0.010831	0.011132
RS	58	6.871968	4.753866	299.881219	0.007445	0.007830
RS	59	7.401314	4.753866	288.827222	0.007171	0.007512
RS	60	7.970851	4.753866	275.846345	0.006848	0.007146
RS	61	8.583630	4.753866	261.070358	0.006482	0.006735
RS	62	9.242935	4.753866	244.685781	0.006075	0.006286
RS	63	9.952297	4.753866	1586.707355	0.039393	0.040020
PA	4+25*2+4+6 0.052381027 0.018533893 9.952296774 3.891225526 0.582765544 0.369074221 0.330237554 0.355276334 0.416735756 0.504367570 0.637457434 0.848848989 1.151741144 1.526009842 1.926030276 2.304578057 2.640369891 2.935331710 3.184893827 3.365965305 3.454463466 3.451699265 3.390502526 3.311546847 3.245088187 3.209491010 3.211309495 3.245994203 3.304463412 3.435392860 4.753866118
//
IT	4516
RD	10
LK	-287072.128467
QD	-476.002628 -> -419.899017
RI	0.0059210651
TR	0.050810	0.018987
MT	10.109899
MM	C_pi: 2.014364, n_recomb: 42601.572269
RS	0	0.000000	4.695051	67.783476	0.001591	0.000117
RS	1	0.007619	4.695051	72.830630	0.001710	0.001138
RS	2	0.015819	4.695051	78.243998	0.001837	0.001622
RS	3	0.024643	4.695051	84.048639	0.001973	0.001548
RS	4	0.034140	0.633932	663.930318	0.015585	0.011271
RS	5	0.044360	0.633932	702.728897	0.016495	0.013089
RS	6	0.055359	0.385035	1215.725943	0.028537	0.023294
RS	7	0.067196	0.385035	1267.413597	0.029750	0.025662
RS	8	0.079934	0.337933	1498.121851	0.035166	0.031253
RS	9	0.093644	0.337933	1546.001783	0.036290	0.033657
RS	10	0.108397	0.359716	1496.129606	0.035119	0.033351
RS	11	0.124275	0.359716	1538.266996	0.036108	0.035200
RS	12	0.141363	0.419211	1357.293264	0.031860	0.031496
RS	13	0.159753	0.419211	1395.950253	0.032768	0.032970
RS	14	0.179543	0.504562	1193.813829	0.028023	0.028521
RS	15	0.200842	0.504562	1229.960091	0.028871	0.029874
RS	16	0.223763	0.635447	1007.880474	0.023658	0.024759
RS	17	0.248431	0.635447	1042.093035	0.024461	0.025887
RS	18	0.274978	0.846934	810.459224	0.019024	0.020275
RS	19	0.303548	0.846934	842.436642	0.019775	0.021091
RS	20	0.334295	1.154879	643.808511	0.015112	0.016139
RS	21	0.367384	1.154879	672.778462	0.015792	0.016751
RS	22	0.402994	1.540131	528.186343	0.012398	0.013127
RS	23	0.441318	1.540131	554.144605	0.013008	0.013653
RS	24	0.482561	1.955094	458.489674	0.010762	0.011273
RS	25	0.526947	1.955094	482.140941	0.011317	0.011780
RS	26	0.574714	2.349071	422.161449	0.009910	0.010315
RS	27	0.626121	2.349071	444.346425	0.010430	0.010835
RS	28	0.681445	2.699160	407.013093	0.009554	0.009949
RS	29	0.740984	2.699160	428.358353	0.010055	0.010477
RS	30	0.805059	3.008279	404.339467	0.009491	0.009920
RS	31	0.874016	3.008279	425.201863	0.009981	0.010432
RS	32	0.948227	3.272248	410.784528	0.009642	0.010095
RS	33	1.028092	3.272248	431.360008	0.010125	0.010584
RS	34	1.114042	3.465350	427.260511	0.010029	0.010483
RS	35	1.206541	3.465350	447.652787	0.010508	0.010960
RS	36	1.306087	3.559505	455.865628	0.010701	0.011154
RS	37	1.413218	3.559505	476.005525	0.011173	0.011639
RS	38	1.528511	3.554586	496.566917	0.011656	0.012140
RS	39	1.652588	3.554586	516.007473	0.012112	0.012632
RS	40	1.786119	3.485857	545.107678	0.012795	0.013350
RS	41	1.929824	3.485857	562.851959	0.013212	0.013815
RS	42	2.084478	3.397725	594.005417	0.013943	0.014582
RS	43	2.250915	3.397725	608.554163	0.014285	0.014968
RS	44	2.430032	3.323198	634.653309	0.014897	0.015602
RS	45	2.622797	3.323198	644.300529	0.015124	0.015852
RS	46	2.830249	3.282246	659.043658	0.015470	0.016193
RS	47	3.053507	3.282246	662.336169	0.015547	0.016261
RS	48	3.293775	3.282039	662.221227	0.015545	0.016223
RS	49	3.552349	3.282039	658.355431	0.015454	0.016093
RS	50	3.830624	3.317777	643.872129	0.015114	0.015699
RS	51	4.130101	3.317777	632.775187	0.014853	0.015384
RS	52	4.452395	3.379755	606.825173	0.014244	0.014720
RS	53	4.799245	3.379755	589.024242	0.013826	0.014250
RS	54	5.172522	3.521217	545.751348	0.012811	0.013200
RS	55	5.574239	3.521217	523.742689	0.012294	0.012641
RS	56	6.006563	3.521217	498.247888	0.011696	0.012005
RS	57	6.471826	3.521217	469.556160	0.011022	0.011298
RS	58	6.972538	4.989588	316.034783	0.007418	0.007768
RS	59	7.511400	4.989588	305.575064	0.007173	0.007485
RS	60	8.091317	4.989588	293.054415	0.006879	0.007152
RS	61	8.715420	4.989588	278.582574	0.006539	0.006773
RS	62	9.387072	4.989588	262.326423	0.006158	0.006353
RS	63	10.109899	4.989588	1761.189545	0.041341	0.041920
PA	4+25*2+4+6 0.050810459 0.018986840 10.109898977 4.695051405 0.633932374 0.385034600 0.337933406 0.359715865 0.419211349 0.504561895 0.635447020 0.846933652 1.154879233 1.540130777 1.955094052 2.349070662 2.699160132 3.008278584 3.272248054 3.465349583 3.559504818 3.554586024 3.485857337 3.397724515 3.323198313 3.282245678 3.282038935 3.317777018 3.379754652 3.521217399 4.989588481
//
IT	4893
RD	11
LK	-286962.783321
QD	-436.695152 -> -386.990225
RI	0.0048484456
TR	0.049359	0.019409
MT	10.260269
MM	C_pi: 2.077348, n_recomb: 44864.141834
RS	0	0.000000	5.528655	60.764669	0.001354	0.000109
RS	1	0.007644	5.528655	65.320753	0.001456	0.001046
RS	2	0.015872	5.528655	70.211158	0.001565	0.001477
RS	3	0.024730	5.528655	75.459259	0.001682	0.001366
RS	4	0.034264	0.686290	648.990697	0.014466	0.010716
RS	5	0.044527	0.686290	687.909111	0.015333	0.012328
RS	6	0.055575	0.400796	1239.441599	0.027627	0.022811
RS	7	0.067467	0.400796	1293.873718	0.028840	0.025068
RS	8	0.080269	0.345548	1558.719108	0.034743	0.031056
RS	9	0.094048	0.345548	1610.059256	0.035887	0.033389
RS	10	0.108882	0.364233	1574.660532	0.035098	0.033403
RS	11	0.124849	0.364233	1619.892693	0.036107	0.035228
RS	12	0.142036	0.421916	1438.566122	0.032065	0.031705
RS	13	0.160537	0.421916	1479.905993	0.032986	0.033164
RS	14	0.180453	0.505164	1272.424473	0.028362	0.028822
RS	15	0.201891	0.505164	1310.949404	0.029220	0.030161
RS	16	0.224968	0.633940	1078.009286	0.024028	0.025065
RS	17	0.249808	0.633940	1114.441392	0.024840	0.026195
RS	18	0.276548	0.845318	866.218774	0.019308	0.020497
RS	19	0.305331	0.845318	900.312579	0.020068	0.021329
RS	20	0.336315	1.157675	685.058575	0.015270	0.016249
RS	21	0.369667	1.157675	715.938009	0.015958	0.016877
RS	22	0.405569	1.552947	558.866354	0.012457	0.013149
RS	23	0.444215	1.552947	586.472095	0.013072	0.013686
RS	24	0.485815	1.981884	482.803015	0.010761	0.011241
RS	25	0.530595	1.981884	507.888710	0.011321	0.011753
RS	26	0.578798	2.390543	443.152290	0.009878	0.010252
RS	27	0.630685	2.390543	466.641283	0.010401	0.010772
RS	28	0.686539	2.754447	426.445446	0.009505	0.009865
RS	29	0.746663	2.754447	449.028576	0.010009	0.010391
RS	30	0.811382	3.077494	423.022683	0.009429	0.009816
RS	31	0.881049	3.077494	445.092472	0.009921	0.010326
RS	32	0.956040	3.355979	429.169053	0.009566	0.009971
RS	33	1.036765	3.355979	450.945383	0.010051	0.010458
RS	34	1.123659	3.561599	446.004468	0.009941	0.010341
RS	35	1.217196	3.561599	467.620894	0.010423	0.010816
RS	36	1.317884	3.662180	476.058347	0.010611	0.011002
RS	37	1.426267	3.662180	497.480355	0.011089	0.011484
RS	38	1.542936	3.655885	519.567007	0.011581	0.011989
RS	39	1.668523	3.655885	540.364020	0.012044	0.012480
RS	40	1.803709	3.580161	572.132648	0.012753	0.013216
RS	41	1.949230	3.580161	591.274181	0.013179	0.013684
RS	42	2.105874	3.483027	625.734763	0.013947	0.014483
RS	43	2.274492	3.483027	641.623252	0.014301	0.014878
RS	44	2.455999	3.400249	670.978352	0.014956	0.015553
RS	45	2.651381	3.400249	681.760853	0.015196	0.015818
RS	46	2.861698	3.353430	698.972854	0.015580	0.016200
RS	47	3.088091	3.353430	703.046534	0.015671	0.016289
RS	48	3.331791	3.350432	704.088785	0.015694	0.016283
RS	49	3.594118	3.350432	700.550794	0.015615	0.016175
RS	50	3.876498	3.386303	685.832585	0.015287	0.015800
RS	51	4.180464	3.386303	674.581352	0.015036	0.015506
RS	52	4.507664	3.450842	647.246693	0.014427	0.014849
RS	53	4.859876	3.450842	628.838155	0.014016	0.014396
RS	54	5.239012	3.601537	582.228090	0.012978	0.013326
RS	55	5.647128	3.601537	559.392333	0.012469	0.012781
RS	56	6.086441	3.601537	532.796990	0.011876	0.012157
RS	57	6.559336	3.601537	502.735409	0.011206	0.011458
RS	58	7.068379	5.216969	331.762331	0.007395	0.007713
RS	59	7.616333	5.216969	321.898980	0.007175	0.007461
RS	60	8.206173	5.216969	309.852134	0.006906	0.007158
RS	61	8.841101	5.216969	295.709970	0.006591	0.006808
RS	62	9.524563	5.216969	279.619678	0.006233	0.006414
RS	63	10.260269	5.216969	1937.734512	0.043191	0.043739
PA	4+25*2+4+6 0.049359259 0.019408703 10.260268607 5.528654787 0.686289519 0.400795823 0.345548039 0.364232828 0.421916236 0.505164102 0.633940177 0.845318254 1.157675082 1.552946645 1.981883518 2.390543260 2.754447075 3.077493921 3.355979039 3.561599012 3.662179838 3.655885231 3.580161062 3.483027425 3.400249092 3.353429798 3.350432287 3.386303251 3.450842002 3.601537145 5.216968568
//
IT	4566
RD	12
LK	-286865.873218
QD	-401.724421 -> -357.565261
RI	0.0040420718
TR	0.048016	0.019802
MT	10.404264
MM	C_pi: 2.138245, n_recomb: 47067.557606
RS	0	0.000000	6.370120	55.448825	0.001178	0.000102
RS	1	0.007668	6.370120	59.630569	0.001267	0.000971
RS	2	0.015923	6.370120	64.121927	0.001362	0.001362
RS	3	0.024812	6.370120	68.944907	0.001465	0.001228
RS	4	0.034382	0.739923	634.226641	0.013475	0.010207
RS	5	0.044686	0.739923	673.126187	0.014301	0.011639
RS	6	0.055780	0.416395	1260.194889	0.026774	0.022343
RS	7	0.067724	0.416395	1317.173050	0.027985	0.024505
RS	8	0.080585	0.353071	1615.163644	0.034316	0.030846
RS	9	0.094431	0.353071	1669.871054	0.035478	0.033117
RS	10	0.109340	0.368771	1649.385097	0.035043	0.033426
RS	11	0.125391	0.368771	1697.680903	0.036069	0.035230
RS	12	0.142673	0.424751	1516.861151	0.032227	0.031883
RS	13	0.161281	0.424751	1560.862561	0.033162	0.033328
RS	14	0.181315	0.506028	1348.942204	0.028660	0.029095
RS	15	0.202885	0.506028	1389.817113	0.029528	0.030421
RS	16	0.226109	0.632770	1146.882159	0.024367	0.025353
RS	17	0.251114	0.632770	1185.495815	0.025187	0.026484
RS	18	0.278036	0.843857	921.239307	0.019573	0.020712
RS	19	0.307022	0.843857	957.414724	0.020341	0.021557
RS	20	0.338231	1.160051	725.748071	0.015419	0.016360
RS	21	0.371833	1.160051	758.509213	0.016115	0.017001
RS	22	0.408012	1.564498	589.011636	0.012514	0.013176
RS	23	0.446964	1.564498	618.239030	0.013135	0.013722
RS	24	0.488903	2.006557	506.570903	0.010763	0.011217
RS	25	0.534058	2.006557	533.064094	0.011326	0.011733
RS	26	0.582676	2.429245	463.572748	0.009849	0.010198
RS	27	0.635021	2.429245	488.337064	0.010375	0.010717
RS	28	0.691379	2.806553	445.265258	0.009460	0.009790
RS	29	0.752059	2.806553	469.055638	0.009966	0.010313
RS	30	0.817392	3.143365	441.024075	0.009370	0.009721
RS	31	0.887735	3.143365	464.268155	0.009864	0.010229
RS	32	0.963470	3.436471	446.772294	0.009492	0.009856
RS	33	1.045013	3.436471	469.713366	0.009980	0.010341
RS	34	1.132809	3.655074	463.830072	0.009855	0.010208
RS	35	1.227336	3.655074	486.631850	0.010339	0.010681
RS	36	1.329111	3.762816	495.163353	0.010520	0.010856
RS	37	1.438690	3.762816	517.828662	0.011002	0.011336
RS	38	1.556672	3.755882	541.303788	0.011501	0.011843
RS	39	1.683699	3.755882	563.424526	0.011971	0.012332
RS	40	1.820467	3.673658	597.760649	0.012700	0.013084
RS	41	1.967721	3.673658	618.281243	0.013136	0.013555
RS	42	2.126266	3.567691	656.027549	0.013938	0.014383
RS	43	2.296968	3.567691	673.259338	0.014304	0.014786
RS	44	2.480759	3.476505	705.953782	0.014999	0.015499
RS	45	2.678642	3.476505	717.898370	0.015253	0.015779
RS	46	2.891698	3.423378	737.759905	0.015674	0.016201
RS	47	3.121091	3.423378	742.658275	0.015779	0.016310
RS	48	3.368072	3.416915	745.093593	0.015830	0.016338
RS	49	3.633991	3.416915	741.931565	0.015763	0.016251
RS	50	3.920300	3.452106	727.210162	0.015450	0.015898
RS	51	4.228562	3.452106	715.846072	0.015209	0.015622
RS	52	4.560460	3.518353	687.310458	0.014603	0.014975
RS	53	4.917807	3.518353	668.322851	0.014199	0.014536
RS	54	5.302554	3.677087	618.502897	0.013141	0.013451
RS	55	5.716802	3.677087	594.852704	0.012638	0.012919
RS	56	6.162813	3.677087	567.170510	0.012050	0.012304
RS	57	6.643023	3.677087	535.753544	0.011383	0.011612
RS	58	7.160053	5.436513	347.103263	0.007375	0.007665
RS	59	7.716727	5.436513	337.835473	0.007178	0.007440
RS	60	8.316085	5.436513	326.271435	0.006932	0.007164
RS	61	8.961400	5.436513	312.478304	0.006639	0.006839
RS	62	9.656195	5.436513	296.583708	0.006301	0.006470
RS	63	10.404264	5.436513	2115.875433	0.044954	0.045478
PA	4+25*2+4+6 0.048015555 0.019801624 10.404263999 6.370119910 0.739922905 0.416395340 0.353071443 0.368770732 0.424751339 0.506028383 0.632769725 0.843857495 1.160050987 1.564498486 2.006556510 2.429245139 2.806553181 3.143365421 3.436471491 3.655074445 3.762816127 3.755882221 3.673658463 3.567690662 3.476505136 3.423378201 3.416915255 3.452106125 3.518353153 3.677086663 5.436513454
//
IT	4847
RD	13
LK	-286779.745206
QD	-370.509867 -> -331.178164
RI	0.0034222329
TR	0.046769	0.020168
MT	10.542537
MM	C_pi: 2.197215, n_recomb: 49212.218162
RS	0	0.000000	7.198762	51.405335	0.001045	0.000097
RS	1	0.007690	7.198762	55.301475	0.001124	0.000909
RS	2	0.015971	7.198762	59.488207	0.001209	0.001269
RS	3	0.024890	7.198762	63.986454	0.001300	0.001122
RS	4	0.034493	0.794895	619.644877	0.012591	0.009740
RS	5	0.044836	0.794895	658.411980	0.013379	0.011014
RS	6	0.055974	0.431860	1278.284578	0.025975	0.021892
RS	7	0.067968	0.431860	1337.623272	0.027181	0.023970
RS	8	0.080885	0.360499	1667.799166	0.033890	0.030629
RS	9	0.094795	0.360499	1725.777303	0.035068	0.032842
RS	10	0.109775	0.373299	1720.564726	0.034962	0.033427
RS	11	0.125906	0.373299	1771.886354	0.036005	0.035212
RS	12	0.143279	0.427657	1592.365296	0.032357	0.032034
RS	13	0.161987	0.427657	1639.002023	0.033305	0.033469
RS	14	0.182133	0.507063	1423.479776	0.028925	0.029345
RS	15	0.203829	0.507063	1466.673392	0.029803	0.030659
RS	16	0.227194	0.631827	1214.551053	0.024680	0.025626
RS	17	0.252355	0.631827	1255.306922	0.025508	0.026757
RS	18	0.279451	0.842462	975.553319	0.019823	0.020920
RS	19	0.308631	0.842462	1013.774387	0.020600	0.021777
RS	20	0.340054	1.161987	765.905175	0.015563	0.016470
RS	21	0.373895	1.161987	800.519515	0.016267	0.017125
RS	22	0.410337	1.574847	618.652876	0.012571	0.013208
RS	23	0.449582	1.574847	649.476012	0.013197	0.013762
RS	24	0.491845	2.029240	529.825738	0.010766	0.011199
RS	25	0.537357	2.029240	557.699869	0.011333	0.011718
RS	26	0.586370	2.465367	483.451926	0.009824	0.010151
RS	27	0.639152	2.465367	509.463332	0.010352	0.010670
RS	28	0.695992	2.855716	463.499418	0.009418	0.009722
RS	29	0.757204	2.855716	488.466835	0.009926	0.010243
RS	30	0.823123	3.206141	458.372981	0.009314	0.009634
RS	31	0.894111	3.206141	482.758628	0.009810	0.010140
RS	32	0.970558	3.513972	463.626826	0.009421	0.009749
RS	33	1.052884	3.513972	487.696782	0.009910	0.010232
RS	34	1.141540	3.745983	480.776818	0.009769	0.010082
RS	35	1.237015	3.745983	504.725098	0.010256	0.010553
RS	36	1.339831	3.861557	513.227167	0.010429	0.010717
RS	37	1.450554	3.861557	537.096168	0.010914	0.011195
RS	38	1.569791	3.854656	561.826073	0.011416	0.011701
RS	39	1.698198	3.854656	585.235634	0.011892	0.012189
RS	40	1.836479	3.766406	622.029982	0.012640	0.012953
RS	41	1.985394	3.766406	643.907551	0.013084	0.013427
RS	42	2.145761	3.651771	684.902012	0.013917	0.014281
RS	43	2.318459	3.651771	703.475431	0.014295	0.014693
RS	44	2.504438	3.552058	739.571141	0.015028	0.015443
RS	45	2.704719	3.552058	752.699158	0.015295	0.015736
RS	46	2.920402	3.492244	775.371455	0.015756	0.016198
RS	47	3.152670	3.492244	781.133555	0.015873	0.016324
RS	48	3.402800	3.481729	785.184377	0.015955	0.016387
RS	49	3.672165	3.481729	782.443754	0.015899	0.016319
RS	50	3.962244	3.515528	767.945362	0.015605	0.015991
RS	51	4.274630	3.515528	756.508930	0.015372	0.015732
RS	52	4.611038	3.582729	726.957290	0.014772	0.015096
RS	53	4.973317	3.582729	707.419543	0.014375	0.014672
RS	54	5.363454	3.748406	654.529403	0.013300	0.013573
RS	55	5.783593	3.748406	630.077696	0.012803	0.013053
RS	56	6.236040	3.748406	601.322827	0.012219	0.012447
RS	57	6.723281	3.748406	568.565676	0.011553	0.011761
RS	58	7.247990	5.648613	362.074268	0.007357	0.007622
RS	59	7.813050	5.648613	353.399284	0.007181	0.007421
RS	60	8.421562	5.648613	342.323833	0.006956	0.007169
RS	61	9.076869	5.648613	328.894644	0.006683	0.006868
RS	62	9.782569	5.648613	313.220025	0.006365	0.006522
RS	63	10.542537	5.648613	2295.078197	0.046636	0.047141
PA	4+25*2+4+6 0.046768930 0.020167684 10.542537164 7.198762475 0.794895333 0.431859821 0.360499001 0.373299056 0.427656533 0.507063229 0.631827127 0.842461932 1.161986616 1.574847151 2.029240341 2.465367262 2.855716494 3.206141238 3.513972481 3.745982821 3.861557323 3.854656376 3.766405923 3.651771140 3.552057694 3.492243595 3.481729292 3.515528422 3.582729149 3.748405927 5.648612519
//
IT	4769
RD	14
LK	-286703.006926
QD	-342.561247 -> -307.447684
RI	0.0029371287
TR	0.045611	0.020509
MT	10.675483
MM	C_pi: 2.254349, n_recomb: 51298.321030
RS	0	0.000000	7.995802	48.333243	0.000942	0.000093
RS	1	0.007711	7.995802	52.012475	0.001014	0.000859
RS	2	0.016017	7.995802	55.967809	0.001091	0.001195
RS	3	0.024963	7.995802	60.219330	0.001174	0.001040
RS	4	0.034600	0.851226	605.273502	0.011799	0.009306
RS	5	0.044979	0.851226	643.815333	0.012550	0.010442
RS	6	0.056158	0.447207	1293.961660	0.025224	0.021458
RS	7	0.068200	0.447207	1355.486368	0.026424	0.023461
RS	8	0.081170	0.367828	1716.900059	0.033469	0.030407
RS	9	0.095141	0.367828	1778.049159	0.034661	0.032568
RS	10	0.110189	0.377798	1788.393955	0.034863	0.033410
RS	11	0.126397	0.377798	1842.697399	0.035921	0.035179
RS	12	0.143855	0.430594	1665.197987	0.032461	0.032165
RS	13	0.162659	0.430594	1714.439267	0.033421	0.033591
RS	14	0.182913	0.508210	1496.093325	0.029165	0.029575
RS	15	0.204729	0.508210	1541.571793	0.030051	0.030879
RS	16	0.228227	0.631041	1281.030643	0.024972	0.025886
RS	17	0.253537	0.631041	1323.887741	0.025808	0.027016
RS	18	0.280799	0.841079	1029.163873	0.020062	0.021123
RS	19	0.310164	0.841079	1069.393047	0.020847	0.021990
RS	20	0.341792	1.163486	805.537533	0.015703	0.016581
RS	21	0.375860	1.163486	841.975385	0.016413	0.017247
RS	22	0.412554	1.584060	647.807029	0.012628	0.013243
RS	23	0.452078	1.584060	680.199514	0.013260	0.013804
RS	24	0.494650	2.050070	552.585312	0.010772	0.011186
RS	25	0.540505	2.050070	581.813735	0.011342	0.011709
RS	26	0.589896	2.499059	502.814214	0.009802	0.010109
RS	27	0.643095	2.499059	530.044749	0.010333	0.010629
RS	28	0.700397	2.902096	481.174699	0.009380	0.009661
RS	29	0.762117	2.902096	507.289305	0.009889	0.010180
RS	30	0.828596	3.265963	475.101021	0.009262	0.009553
RS	31	0.900202	3.265963	500.595939	0.009759	0.010058
RS	32	0.977330	3.588600	479.769104	0.009353	0.009648
RS	33	1.060405	3.588600	504.932443	0.009843	0.010130
RS	34	1.149887	3.834396	496.888243	0.009686	0.009963
RS	35	1.246268	3.834396	521.944277	0.010175	0.010432
RS	36	1.350082	3.958416	530.300436	0.010338	0.010585
RS	37	1.461900	3.958416	555.332928	0.010826	0.011060
RS	38	1.582342	3.952183	581.185238	0.011330	0.011564
RS	39	1.712071	3.952183	605.846800	0.011810	0.012051
RS	40	1.851803	3.858350	644.985526	0.012573	0.012825
RS	41	2.002311	3.858350	668.194319	0.013026	0.013301
RS	42	2.164424	3.735214	712.386141	0.013887	0.014180
RS	43	2.339039	3.735214	732.294288	0.014275	0.014599
RS	44	2.527118	3.626872	771.835227	0.015046	0.015383
RS	45	2.729701	3.626872	786.162070	0.015325	0.015689
RS	46	2.947905	3.560049	811.785580	0.015825	0.016191
RS	47	3.182935	3.560049	818.445104	0.015955	0.016333
RS	48	3.436089	3.544980	824.316764	0.016069	0.016432
RS	49	3.708765	3.544980	822.039271	0.016025	0.016382
RS	50	4.002466	3.576759	807.982633	0.015751	0.016079
RS	51	4.318816	3.576759	796.512338	0.015527	0.015837
RS	52	4.659560	3.644243	766.128183	0.014935	0.015214
RS	53	5.026580	3.644243	746.068619	0.014544	0.014802
RS	54	5.421901	3.815869	690.254998	0.013456	0.013694
RS	55	5.847707	3.815869	665.014703	0.012964	0.013183
RS	56	6.306347	3.815869	635.201676	0.012383	0.012585
RS	57	6.800354	3.815869	601.120241	0.011718	0.011903
RS	58	7.332454	5.853518	376.681350	0.007343	0.007583
RS	59	7.905586	5.853518	368.594896	0.007185	0.007404
RS	60	8.522914	5.853518	358.011305	0.006979	0.007175
RS	61	9.187845	5.853518	344.957490	0.006725	0.006895
RS	62	9.904050	5.853518	329.522764	0.006424	0.006569
RS	63	10.675483	5.853518	2474.799673	0.048243	0.048729
PA	4+25*2+4+6 0.045610657 0.020509062 10.675483148 7.995802010 0.851226092 0.447206825 0.367828101 0.377797901 0.430593935 0.508210264 0.631041091 0.841079322 1.163486229 1.584060127 2.050069511 2.499059348 2.902096396 3.265963467 3.588600026 3.834395541 3.958416096 3.952182958 3.858350212 3.735214245 3.626872462 3.560048908 3.544980274 3.576759057 3.644242729 3.815868769 5.853518459
//
IT	4319
RD	15
LK	-286634.476646
QD	-317.462985 -> -286.047709
RI	0.0025520772
TR	0.044533	0.020828
MT	10.803519
MM	C_pi: 2.309718, n_recomb: 53325.886964
RS	0	0.000000	8.744455	46.022148	0.000863	0.000090
RS	1	0.007731	8.744455	49.538940	0.000929	0.000818
RS	2	0.016061	8.744455	53.321026	0.001000	0.001135
RS	3	0.025034	8.744455	57.387868	0.001076	0.000977
RS	4	0.034701	0.908908	591.146112	0.011086	0.008904
RS	5	0.045115	0.908908	629.387249	0.011803	0.009919
RS	6	0.056334	0.462444	1307.455945	0.024518	0.021040
RS	7	0.068421	0.462444	1371.002387	0.025710	0.022976
RS	8	0.081442	0.375055	1762.708539	0.033055	0.030184
RS	9	0.095470	0.375055	1826.926266	0.034260	0.032296
RS	10	0.110583	0.382253	1853.032407	0.034749	0.033380
RS	11	0.126864	0.382253	1910.268064	0.035823	0.035132
RS	12	0.144404	0.433535	1735.455870	0.032544	0.032277
RS	13	0.163300	0.433535	1787.266499	0.033516	0.033695
RS	14	0.183656	0.509431	1566.806515	0.029382	0.029788
RS	15	0.205587	0.509431	1614.533452	0.030277	0.031083
RS	16	0.229213	0.630370	1346.301027	0.025247	0.026133
RS	17	0.254666	0.630370	1391.216739	0.026089	0.027262
RS	18	0.282087	0.839690	1082.044310	0.020291	0.021320
RS	19	0.311627	0.839690	1124.242322	0.021082	0.022197
RS	20	0.343452	1.164573	844.638117	0.015839	0.016692
RS	21	0.377737	1.164573	882.868426	0.016556	0.017368
RS	22	0.414673	1.592226	676.476046	0.012686	0.013281
RS	23	0.454464	1.592226	710.410700	0.013322	0.013850
RS	24	0.497332	2.069161	574.864733	0.010780	0.011178
RS	25	0.543514	2.069161	605.420681	0.011353	0.011704
RS	26	0.593267	2.530481	521.675018	0.009783	0.010073
RS	27	0.646866	2.530481	550.096776	0.010316	0.010593
RS	28	0.704610	2.945860	498.310082	0.009345	0.009605
RS	29	0.766817	2.945860	525.542225	0.009855	0.010123
RS	30	0.833834	3.322987	491.232072	0.009212	0.009479
RS	31	0.906033	3.322987	517.804259	0.009710	0.009982
RS	32	0.983813	3.660463	495.231423	0.009287	0.009555
RS	33	1.067607	3.660463	521.453017	0.009779	0.010035
RS	34	1.157880	3.920368	512.205008	0.009605	0.009850
RS	35	1.255132	3.920368	538.330273	0.010095	0.010318
RS	36	1.359902	4.053394	546.431191	0.010247	0.010457
RS	37	1.472773	4.053394	572.586615	0.010737	0.010932
RS	38	1.594371	4.048417	599.433143	0.011241	0.011431
RS	39	1.725370	4.048417	625.308334	0.011726	0.011917
RS	40	1.866496	3.949419	666.675305	0.012502	0.012699
RS	41	2.018534	3.949419	691.186310	0.012962	0.013178
RS	42	2.182327	3.817956	738.511827	0.013849	0.014078
RS	43	2.358782	3.817956	759.742876	0.014247	0.014503
RS	44	2.548881	3.700918	802.753233	0.015054	0.015321
RS	45	2.753677	3.700918	818.288526	0.015345	0.015639
RS	46	2.974306	3.626813	846.982920	0.015883	0.016179
RS	47	3.211993	3.626813	854.568152	0.016025	0.016337
RS	48	3.468057	3.606750	862.450073	0.016173	0.016472
RS	49	3.743918	3.606750	860.673298	0.016140	0.016438
RS	50	4.041107	3.635965	847.265086	0.015888	0.016163
RS	51	4.361272	3.635965	835.797179	0.015673	0.015935
RS	52	4.706191	3.703135	804.760973	0.015091	0.015328
RS	53	5.077778	3.703135	784.207201	0.014706	0.014927
RS	54	5.478093	3.879811	725.621758	0.013607	0.013812
RS	55	5.909358	3.879811	699.605929	0.013119	0.013310
RS	56	6.373965	3.879811	668.749768	0.012541	0.012718
RS	57	6.874494	3.879811	633.360862	0.011877	0.012041
RS	58	7.413720	6.051522	390.921993	0.007331	0.007548
RS	59	7.994637	6.051522	383.418736	0.007190	0.007389
RS	60	8.620466	6.051522	373.328434	0.007001	0.007180
RS	61	9.294680	6.051522	360.658800	0.006763	0.006920
RS	62	10.021021	6.051522	345.480534	0.006479	0.006612
RS	63	10.803519	6.051522	2654.495367	0.049779	0.050245
PA	4+25*2+4+6 0.044532618 0.020827629 10.803518575 8.744455274 0.908908006 0.462444235 0.375055215 0.382253323 0.433535395 0.509431383 0.630370075 0.839690458 1.164573070 1.592226094 2.069161049 2.530480626 2.945859937 3.322986762 3.660462651 3.920367903 4.053394208 4.048417386 3.949418708 3.817955622 3.700917903 3.626813236 3.606750079 3.635964882 3.703135471 3.879811326 6.051521979
//
IT	4989
RD	16
LK	-286573.144708
QD	-294.861925 -> -266.699280
RI	0.0022429326
TR	0.043528	0.021125
MT	10.926928
MM	C_pi: 2.363374, n_recomb: 55295.134500
RS	0	0.000000	9.432394	44.313322	0.000801	0.000087
RS	1	0.007751	9.432394	47.711213	0.000863	0.000785
RS	2	0.016102	9.432394	51.366590	0.000929	0.001088
RS	3	0.025101	9.432394	55.298473	0.001000	0.000928
RS	4	0.034797	0.967892	577.310040	0.010441	0.008529
RS	5	0.045244	0.967892	615.190441	0.011126	0.009438
RS	6	0.056502	0.477569	1318.992305	0.023854	0.020638
RS	7	0.068632	0.477569	1384.406205	0.025037	0.022514
RS	8	0.081702	0.382179	1805.431508	0.032651	0.029960
RS	9	0.095785	0.382179	1872.613742	0.033866	0.032027
RS	10	0.110960	0.386659	1914.602669	0.034625	0.033338
RS	11	0.127310	0.386659	1974.716331	0.035712	0.035075
RS	12	0.144928	0.436467	1803.194098	0.032610	0.032375
RS	13	0.163912	0.436467	1857.535422	0.033593	0.033785
RS	14	0.184367	0.510703	1635.624891	0.029580	0.029986
RS	15	0.206407	0.510703	1685.561912	0.030483	0.031273
RS	16	0.230156	0.629785	1410.339800	0.025506	0.026370
RS	17	0.255745	0.629785	1457.270150	0.026354	0.027498
RS	18	0.283317	0.838281	1134.172177	0.020511	0.021513
RS	19	0.313027	0.838281	1178.298254	0.021309	0.022398
RS	20	0.345039	1.165281	883.192631	0.015972	0.016803
RS	21	0.379533	1.165281	923.183023	0.016696	0.017489
RS	22	0.416700	1.599427	704.660550	0.012744	0.013321
RS	23	0.456747	1.599427	740.109480	0.013385	0.013897
RS	24	0.499899	2.086645	596.671399	0.010791	0.011173
RS	25	0.546395	2.086645	628.527845	0.011367	0.011703
RS	26	0.596495	2.559763	540.051208	0.009767	0.010042
RS	27	0.650477	2.559763	569.636457	0.010302	0.010562
RS	28	0.708644	2.987125	514.928940	0.009312	0.009555
RS	29	0.771320	2.987125	543.249387	0.009825	0.010072
RS	30	0.838853	3.377326	506.791986	0.009165	0.009411
RS	31	0.911620	3.377326	534.409895	0.009665	0.009912
RS	32	0.990027	3.729642	510.046185	0.009224	0.009467
RS	33	1.074511	3.729642	537.291438	0.009717	0.009946
RS	34	1.165543	4.003929	526.767929	0.009526	0.009743
RS	35	1.263631	4.003929	553.924351	0.010018	0.010210
RS	36	1.369322	4.146455	561.670004	0.010158	0.010336
RS	37	1.483204	4.146455	588.907821	0.010650	0.010809
RS	38	1.605912	4.143284	616.624968	0.011152	0.011302
RS	39	1.738132	4.143284	643.674372	0.011641	0.011788
RS	40	1.880599	4.039521	687.151249	0.012427	0.012577
RS	41	2.034108	4.039521	712.932804	0.012893	0.013057
RS	42	2.199516	3.899900	763.320204	0.013804	0.013976
RS	43	2.377743	3.899900	785.857965	0.014212	0.014408
RS	44	2.569784	3.774123	832.345425	0.015053	0.015258
RS	45	2.776710	3.774123	849.093329	0.015356	0.015586
RS	46	2.999674	3.692506	880.959208	0.015932	0.016164
RS	47	3.239919	3.692506	889.492953	0.016086	0.016336
RS	48	3.498785	3.667075	899.555269	0.016268	0.016508
RS	49	3.777714	3.667075	898.312521	0.016246	0.016489
RS	50	4.078262	3.693244	885.748879	0.016019	0.016242
RS	51	4.402105	3.693244	874.316799	0.015812	0.016028
RS	52	4.751047	3.759577	842.802644	0.015242	0.015437
RS	53	5.127035	3.759577	821.781094	0.014862	0.015047
RS	54	5.532165	3.940487	760.578242	0.013755	0.013927
RS	55	5.968694	3.940487	733.799698	0.013271	0.013433
RS	56	6.439058	3.940487	701.915560	0.012694	0.012846
RS	57	6.945877	3.940487	665.236527	0.012031	0.012173
RS	58	7.491979	6.242848	404.793449	0.007321	0.007517
RS	59	8.080407	6.242848	397.867072	0.007195	0.007376
RS	60	8.714442	6.242848	388.269850	0.007022	0.007184
RS	61	9.397619	6.242848	375.990910	0.006800	0.006942
RS	62	10.133746	6.242848	361.082759	0.006530	0.006652
RS	63	10.926928	6.242848	2833.660676	0.051246	0.051692
PA	4+25*2+4+6 0.043527856 0.021125213 10.926928367 9.432394297 0.967892163 0.477568836 0.382179138 0.386658851 0.436467387 0.510703047 0.629784838 0.838280665 1.165280537 1.599427415 2.086644538 2.559763055 2.987124974 3.377326413 3.729641602 4.003929059 4.146455095 4.143283830 4.039520886 3.899900088 3.774122647 3.692506199 3.667074922 3.693244083 3.759577265 3.940487029 6.242847814
//
IT	4749
RD	17
LK	-286518.146200
QD	-274.456740 -> -249.162926
RI	0.0019923187
TR	0.042590	0.021403
MT	11.045975
MM	C_pi: 2.415360, n_recomb: 57206.325279
RS	0	0.000000	10.050911	43.089543	0.000753	0.000086
RS	1	0.007769	10.050911	46.403912	0.000811	0.000759
RS	2	0.016142	10.050911	49.970434	0.000874	0.001051
RS	3	0.025165	10.050911	53.807844	0.000941	0.000890
RS	4	0.034889	1.028159	563.780763	0.009855	0.008179
RS	5	0.045368	1.028159	601.252024	0.010510	0.008996
RS	6	0.056662	0.492578	1328.763635	0.023228	0.020254
RS	7	0.068833	0.492578	1395.900128	0.024401	0.022073
RS	8	0.081950	0.389194	1845.282326	0.032257	0.029738
RS	9	0.096085	0.389194	1915.323918	0.033481	0.031762
RS	10	0.111319	0.391006	1973.234620	0.034493	0.033288
RS	11	0.127737	0.391006	2036.167833	0.035593	0.035010
RS	12	0.145430	0.439379	1868.465367	0.032662	0.032459
RS	13	0.164497	0.439379	1925.295488	0.033655	0.033863
RS	14	0.185046	0.512006	1702.554455	0.029762	0.030171
RS	15	0.207191	0.512006	1754.661190	0.030673	0.031449
RS	16	0.231057	0.629268	1473.111032	0.025751	0.026597
RS	17	0.256777	0.629268	1522.010859	0.026606	0.027723
RS	18	0.284495	0.836850	1185.509647	0.020723	0.021701
RS	19	0.314367	0.836850	1231.521597	0.021528	0.022593
RS	20	0.346559	1.165646	921.181086	0.016103	0.016913
RS	21	0.381252	1.165646	962.897888	0.016832	0.017608
RS	22	0.418641	1.605742	732.358296	0.012802	0.013364
RS	23	0.458934	1.605742	769.292893	0.013448	0.013946
RS	24	0.502358	2.102638	618.010881	0.010803	0.011172
RS	25	0.549155	2.102638	651.140538	0.011382	0.011705
RS	26	0.599588	2.587041	557.954782	0.009753	0.010015
RS	27	0.653939	2.587041	588.675870	0.010290	0.010535
RS	28	0.712513	3.026023	531.048519	0.009283	0.009509
RS	29	0.775637	3.026023	560.428333	0.009797	0.010025
RS	30	0.843666	3.429079	521.805970	0.009121	0.009347
RS	31	0.916979	3.429079	550.438582	0.009622	0.009848
RS	32	0.995988	3.796205	524.244399	0.009164	0.009384
RS	33	1.081136	3.796205	552.479315	0.009658	0.009863
RS	34	1.172899	4.085090	540.617174	0.009450	0.009642
RS	35	1.271791	4.085090	568.767285	0.009942	0.010108
RS	36	1.378365	4.237564	576.064674	0.010070	0.010220
RS	37	1.493220	4.237564	604.344570	0.010564	0.010691
RS	38	1.616997	4.236709	632.814078	0.011062	0.011178
RS	39	1.750391	4.236709	660.997583	0.011555	0.011663
RS	40	1.894149	4.128561	706.466731	0.012349	0.012457
RS	41	2.049074	4.128561	733.484994	0.012822	0.012939
RS	42	2.216036	3.980957	786.854356	0.013755	0.013876
RS	43	2.395970	3.980957	810.678782	0.014171	0.014314
RS	44	2.589882	3.846418	860.636129	0.015044	0.015193
RS	45	2.798860	3.846418	878.595744	0.015358	0.015531
RS	46	3.024073	3.757103	913.713706	0.015972	0.016146
RS	47	3.266782	3.757103	923.213613	0.016138	0.016331
RS	48	3.528349	3.725980	935.609467	0.016355	0.016540
RS	49	3.810236	3.725980	934.929772	0.016343	0.016535
RS	50	4.114023	3.748687	923.393071	0.016141	0.016317
RS	51	4.441411	3.748687	912.027576	0.015943	0.016116
RS	52	4.794234	3.813713	880.204390	0.015386	0.015543
RS	53	5.174468	3.813713	858.740179	0.015011	0.015161
RS	54	5.584243	3.998119	795.075095	0.013898	0.014039
RS	55	6.025853	3.998119	767.546424	0.013417	0.013551
RS	56	6.501772	3.998119	734.649597	0.012842	0.012970
RS	57	7.014665	3.998119	696.698304	0.012179	0.012299
RS	58	7.567404	6.427727	418.290844	0.007312	0.007488
RS	59	8.163087	6.427727	411.934249	0.007201	0.007363
RS	60	8.805048	6.427727	402.828575	0.007042	0.007189
RS	61	9.496883	6.427727	390.944976	0.006834	0.006963
RS	62	10.242466	6.427727	376.318206	0.006578	0.006690
RS	63	11.045975	6.427727	3011.821169	0.052648	0.053073
PA	4+25*2+4+6 0.042590088 0.021403452 11.045974797 10.050911219 1.028158583 0.492578486 0.389193813 0.391006374 0.439379040 0.512006378 0.629268314 0.836850455 1.165646154 1.605742293 2.102638001 2.587040803 3.026023154 3.429079344 3.796204744 4.085090093 4.237563727 4.236709392 4.128561114 3.980957086 3.846417862 3.757103206 3.725979929 3.748686718 3.813712957 3.998118816 6.427727426
//
IT	3739
RD	18
LK	-286468.736378
QD	-255.989473 -> -233.232608
RI	0.0017882041
TR	0.041714	0.021664
MT	11.160940
MM	C_pi: 2.465714, n_recomb: 59059.762696
RS	0	0.000000	10.593343	42.268498	0.000716	0.000084
RS	1	0.007787	10.593343	45.528977	0.000771	0.000739
RS	2	0.016179	10.593343	49.038379	0.000830	0.001022
RS	3	0.025226	10.593343	52.815290	0.000894	0.000861
RS	4	0.034977	1.089619	550.601708	0.009323	0.007852
RS	5	0.045487	1.089619	587.626948	0.009950	0.008587
RS	6	0.056815	0.507458	1336.970495	0.022638	0.019885
RS	7	0.069026	0.507458	1405.694370	0.023801	0.021654
RS	8	0.082187	0.396095	1882.448962	0.031874	0.029519
RS	9	0.096373	0.396095	1955.244363	0.033106	0.031502
RS	10	0.111664	0.395291	2029.041355	0.034356	0.033230
RS	11	0.128145	0.395291	2094.731995	0.035468	0.034938
RS	12	0.145910	0.442264	1931.310713	0.032701	0.032532
RS	13	0.165058	0.442264	1990.584806	0.033705	0.033929
RS	14	0.185697	0.513332	1767.582467	0.029929	0.030343
RS	15	0.207943	0.513332	1821.816911	0.030847	0.031614
RS	16	0.231921	0.628808	1534.579514	0.025984	0.026814
RS	17	0.257766	0.628808	1585.402555	0.026844	0.027938
RS	18	0.285624	0.835403	1236.017908	0.020928	0.021884
RS	19	0.315651	0.835403	1283.872227	0.021739	0.022782
RS	20	0.348016	1.165712	958.576306	0.016231	0.017022
RS	21	0.382901	1.165712	1001.984534	0.016966	0.017726
RS	22	0.420503	1.611261	759.556892	0.012861	0.013408
RS	23	0.461032	1.611261	797.947666	0.013511	0.013996
RS	24	0.504717	2.117258	638.884958	0.010818	0.011174
RS	25	0.551804	2.117258	673.260227	0.011400	0.011710
RS	26	0.602557	2.612448	575.394123	0.009743	0.009992
RS	27	0.657262	2.612448	607.223418	0.010282	0.010513
RS	28	0.716227	3.062679	546.684196	0.009256	0.009468
RS	29	0.779783	3.062679	577.094741	0.009771	0.009983
RS	30	0.848288	3.478344	536.296437	0.009081	0.009289
RS	31	0.922127	3.478344	565.913255	0.009582	0.009788
RS	32	1.001716	3.860216	537.855201	0.009107	0.009307
RS	33	1.087502	3.860216	567.046445	0.009601	0.009785
RS	34	1.179968	4.163880	553.788388	0.009377	0.009546
RS	35	1.279633	4.163880	582.895362	0.009870	0.010011
RS	36	1.387060	4.326702	589.659020	0.009984	0.010109
RS	37	1.502851	4.326702	618.941057	0.010480	0.010579
RS	38	1.627658	4.328638	648.050743	0.010973	0.011059
RS	39	1.762183	4.328638	677.327835	0.011469	0.011543
RS	40	1.907184	4.216469	724.671969	0.012270	0.012340
RS	41	2.063474	4.216469	752.891349	0.012748	0.012823
RS	42	2.231935	4.061060	809.156207	0.013701	0.013776
RS	43	2.413513	4.061060	834.243918	0.014125	0.014219
RS	44	2.609230	3.917754	887.651082	0.015030	0.015127
RS	45	2.820186	3.917754	906.816928	0.015354	0.015475
RS	46	3.047568	3.820588	945.250125	0.016005	0.016126
RS	47	3.292656	3.820588	955.728935	0.016182	0.016323
RS	48	3.556828	3.783495	970.594096	0.016434	0.016568
RS	49	3.841569	3.783495	970.502291	0.016433	0.016577
RS	50	4.148483	3.802378	960.161116	0.016257	0.016389
RS	51	4.479294	3.802378	948.890202	0.016067	0.016199
RS	52	4.835864	3.865686	916.918734	0.015525	0.015644
RS	53	5.220199	3.865686	895.035790	0.015155	0.015272
RS	54	5.634461	4.052922	829.063520	0.014038	0.014148
RS	55	6.080979	4.052922	800.797235	0.013559	0.013666
RS	56	6.562265	4.052922	766.903283	0.012985	0.013089
RS	57	7.081028	4.052922	727.698254	0.012321	0.012421
RS	58	7.640184	6.606416	431.407621	0.007305	0.007462
RS	59	8.242879	6.606416	425.613066	0.007206	0.007352
RS	60	8.892504	6.606416	416.996314	0.007061	0.007193
RS	61	9.592712	6.606416	405.511145	0.006866	0.006983
RS	62	10.347442	6.606416	391.175021	0.006623	0.006724
RS	63	11.160940	6.606416	3188.525249	0.053988	0.054391
PA	4+25*2+4+6 0.041713528 0.021663786 11.160940471 10.593343113 1.089619086 0.507458351 0.396094682 0.395290539 0.442263605 0.513331834 0.628807724 0.835402733 1.165712297 1.611261297 2.117258147 2.612447971 3.062679101 3.478343647 3.860216028 4.163879673 4.326701704 4.328637504 4.216469272 4.061060210 3.917753930 3.820587737 3.783494798 3.802378250 3.865686260 4.052921674 6.606416101
//
IT	4355
RD	19
LK	-286424.269606
QD	-239.237667 -> -218.729775
RI	0.0016213442
TR	0.040893	0.021908
MT	11.272063
MM	C_pi: 2.514483, n_recomb: 60856.075202
RS	0	0.000000	11.055507	41.790079	0.000687	0.000084
RS	1	0.007803	11.055507	45.022087	0.000740	0.000724
RS	2	0.016216	11.055507	48.501616	0.000797	0.001000
RS	3	0.025284	11.055507	52.247227	0.000859	0.000840
RS	4	0.035061	1.152214	537.789692	0.008837	0.007545
RS	5	0.045600	1.152214	574.340791	0.009438	0.008210
RS	6	0.056962	0.522200	1343.780279	0.022081	0.019532
RS	7	0.069210	0.522200	1413.965435	0.023235	0.021254
RS	8	0.082414	0.402877	1917.115239	0.031502	0.029303
RS	9	0.096649	0.402877	1992.559512	0.032742	0.031248
RS	10	0.111994	0.399510	2082.123877	0.034214	0.033166
RS	11	0.128537	0.399510	2150.507273	0.035338	0.034860
RS	12	0.146370	0.445118	1991.772639	0.032729	0.032594
RS	13	0.165596	0.445118	2053.443782	0.033743	0.033985
RS	14	0.186321	0.514673	1830.706231	0.030083	0.030503
RS	15	0.208664	0.514673	1887.025325	0.031008	0.031767
RS	16	0.232750	0.628398	1594.712118	0.026205	0.027022
RS	17	0.258716	0.628398	1647.411636	0.027071	0.028144
RS	18	0.286708	0.833946	1285.660712	0.021126	0.022062
RS	19	0.316884	0.833946	1335.313102	0.021942	0.022966
RS	20	0.349415	1.165512	995.362949	0.016356	0.017130
RS	21	0.384484	1.165512	1040.426803	0.017097	0.017842
RS	22	0.422290	1.616062	786.251169	0.012920	0.013454
RS	23	0.463047	1.616062	826.068128	0.013574	0.014047
RS	24	0.506983	2.130625	659.294890	0.010834	0.011179
RS	25	0.554349	2.130625	694.888000	0.011419	0.011718
RS	26	0.605410	2.636107	592.381007	0.009734	0.009972
RS	27	0.660456	2.636107	625.291145	0.010275	0.010493
RS	28	0.719797	3.097215	561.852847	0.009232	0.009431
RS	29	0.783769	3.097215	593.265972	0.009749	0.009945
RS	30	0.852733	3.525236	550.284300	0.009042	0.009235
RS	31	0.927078	3.525236	580.855457	0.009545	0.009734
RS	32	1.007225	3.921754	550.907348	0.009053	0.009234
RS	33	1.093626	3.921754	581.022423	0.009547	0.009711
RS	34	1.186769	4.240329	566.318838	0.009306	0.009455
RS	35	1.287180	4.240329	596.346781	0.009799	0.009919
RS	36	1.395427	4.413861	602.498002	0.009900	0.010002
RS	37	1.512121	4.413861	632.742976	0.010397	0.010471
RS	38	1.637921	4.419022	662.387371	0.010884	0.010944
RS	39	1.773538	4.419022	692.717635	0.011383	0.011427
RS	40	1.919737	4.303181	741.822013	0.012190	0.012226
RS	41	2.077344	4.303181	771.205822	0.012673	0.012711
RS	42	2.247251	4.140145	830.275658	0.013643	0.013678
RS	43	2.430416	4.140145	856.600644	0.014076	0.014126
RS	44	2.627874	3.988085	913.425968	0.015010	0.015060
RS	45	2.840740	3.988085	933.788645	0.015344	0.015417
RS	46	3.070217	3.882946	975.583791	0.016031	0.016103
RS	47	3.317601	3.882946	987.049855	0.016219	0.016312
RS	48	3.584289	3.839646	1004.503673	0.016506	0.016593
RS	49	3.871788	3.839646	1005.020694	0.016515	0.016614
RS	50	4.181722	3.854386	996.031942	0.016367	0.016456
RS	51	4.515841	3.854386	984.880689	0.016184	0.016278
RS	52	4.876032	3.915618	952.912149	0.015658	0.015742
RS	53	5.264331	3.915618	930.632942	0.015292	0.015377
RS	54	5.682930	4.105074	862.507827	0.014173	0.014254
RS	55	6.134194	4.105074	833.515874	0.013697	0.013778
RS	56	6.620671	4.105074	798.640070	0.013123	0.013204
RS	57	7.145111	4.105074	758.199842	0.012459	0.012538
RS	58	7.710474	6.779147	444.141546	0.007298	0.007438
RS	59	8.319955	6.779147	438.900629	0.007212	0.007342
RS	60	8.976996	6.779147	430.769102	0.007078	0.007196
RS	61	9.685308	6.779147	419.683962	0.006896	0.007001
RS	62	10.448893	6.779147	405.645842	0.006666	0.006756
RS	63	11.272063	6.779147	3363.383326	0.055268	0.055647
PA	4+25*2+4+6 0.040893053 0.021907535 11.272062810 11.055506721 1.152214386 0.522199952 0.402877477 0.399510435 0.445118181 0.514673205 0.628397544 0.833946362 1.165512189 1.616061694 2.130625084 2.636106538 3.097214621 3.525235685 3.921754125 4.240329078 4.413860785 4.419022482 4.303181101 4.140145416 3.988085312 3.882946067 3.839645945 3.854385647 3.915617647 4.105074377 6.779146633
//
IT	4589
RD	20
LK	-286384.186306
QD	-224.009228 -> -205.499527
RI	0.0014842856
TR	0.040124	0.022136
MT	11.379508
MM	C_pi: 2.561701, n_recomb: 62596.049102
RS	0	0.000000	11.441154	41.589401	0.000664	0.000083
RS	1	0.007819	11.441154	44.813668	0.000716	0.000713
RS	2	0.016250	11.441154	48.285557	0.000771	0.000984
RS	3	0.025341	11.441154	52.023707	0.000831	0.000825
RS	4	0.035142	1.215875	525.359220	0.008393	0.007256
RS	5	0.045709	1.215875	561.415543	0.008969	0.007861
RS	6	0.057103	0.536787	1349.362430	0.021557	0.019195
RS	7	0.069387	0.536787	1420.891959	0.022699	0.020873
RS	8	0.082632	0.409539	1949.450301	0.031143	0.029092
RS	9	0.096913	0.409539	2027.439695	0.032389	0.031001
RS	10	0.112311	0.403662	2132.600069	0.034069	0.033097
RS	11	0.128912	0.403662	2203.609329	0.035204	0.034777
RS	12	0.146812	0.447939	2049.904406	0.032748	0.032646
RS	13	0.166111	0.447939	2113.923746	0.033771	0.034032
RS	14	0.186920	0.516025	1891.927959	0.030224	0.030653
RS	15	0.209356	0.516025	1950.287743	0.031157	0.031911
RS	16	0.233546	0.628033	1653.479389	0.026415	0.027222
RS	17	0.259627	0.628033	1708.008339	0.027286	0.028342
RS	18	0.287748	0.832486	1334.409247	0.021318	0.022236
RS	19	0.318068	0.832486	1385.814786	0.022139	0.023145
RS	20	0.350758	1.165081	1031.521557	0.016479	0.017238
RS	21	0.386005	1.165081	1078.204467	0.017225	0.017956
RS	22	0.424008	1.620219	812.432789	0.012979	0.013500
RS	23	0.464983	1.620219	853.645420	0.013637	0.014100
RS	24	0.509162	2.142833	679.246098	0.010851	0.011186
RS	25	0.556795	2.142833	716.029259	0.011439	0.011728
RS	26	0.608153	2.658137	608.924229	0.009728	0.009956
RS	27	0.663527	2.658137	642.888039	0.010270	0.010478
RS	28	0.723231	3.129729	576.572397	0.009211	0.009397
RS	29	0.787603	3.129729	608.960510	0.009728	0.009911
RS	30	0.857009	3.569848	563.791194	0.009007	0.009185
RS	31	0.931842	3.569848	595.287521	0.009510	0.009683
RS	32	1.012526	3.980887	563.428307	0.009001	0.009167
RS	33	1.099520	3.980887	594.435577	0.009496	0.009643
RS	34	1.193316	4.314456	578.244800	0.009238	0.009369
RS	35	1.294446	4.314456	609.158822	0.009732	0.009832
RS	36	1.403485	4.499010	614.626757	0.009819	0.009901
RS	37	1.521049	4.499010	645.796366	0.010317	0.010369
RS	38	1.647807	4.507820	675.873582	0.010797	0.010833
RS	39	1.784476	4.507820	707.216919	0.011298	0.011316
RS	40	1.931832	4.388632	757.970481	0.012109	0.012115
RS	41	2.090710	4.388632	788.481301	0.012596	0.012601
RS	42	2.262012	4.218142	850.263992	0.013583	0.013582
RS	43	2.446709	4.218142	877.798086	0.014023	0.014035
RS	44	2.645848	4.057361	937.999423	0.014985	0.014993
RS	45	2.860559	4.057361	959.546101	0.015329	0.015358
RS	46	3.092059	3.944143	1004.737848	0.016051	0.016078
RS	47	3.341661	3.944143	1017.195361	0.016250	0.016298
RS	48	3.610781	3.894436	1037.341060	0.016572	0.016615
RS	49	3.900945	3.894436	1038.483989	0.016590	0.016648
RS	50	4.213797	3.904756	1030.990602	0.016471	0.016520
RS	51	4.551113	3.904756	1019.981287	0.016295	0.016352
RS	52	4.914806	3.963592	988.159185	0.015786	0.015835
RS	53	5.306937	3.963592	965.504470	0.015424	0.015478
RS	54	5.729731	4.154723	895.376947	0.014304	0.014357
RS	55	6.185585	4.154723	865.670749	0.013829	0.013885
RS	56	6.677085	4.154723	829.828102	0.013257	0.013315
RS	57	7.207017	4.154723	788.171232	0.012591	0.012650
RS	58	7.778387	6.946110	456.492033	0.007293	0.007415
RS	59	8.394435	6.946110	451.795725	0.007218	0.007332
RS	60	9.058655	6.946110	444.144740	0.007095	0.007200
RS	61	9.774813	6.946110	433.459868	0.006925	0.007017
RS	62	10.546971	6.946110	419.725388	0.006705	0.006785
RS	63	11.379508	6.946110	3536.050032	0.056490	0.056845
PA	4+25*2+4+6 0.040124214 0.022135991 11.379507829 11.441153573 1.215874974 0.536787373 0.409538978 0.403662033 0.447938650 0.516025198 0.628033478 0.832486166 1.165080920 1.620219071 2.142832873 2.658136607 3.129729325 3.569848453 3.980886599 4.314455657 4.499010343 4.507820064 4.388631887 4.218142116 4.057360674 3.944143398 3.894435663 3.904755526 3.963592157 4.154723189 6.946109810
//
IT	5030
RD	21
LK	-286347.998960
QD	-210.137391 -> -193.406802
RI	0.0013718430
TR	0.039403	0.022350
MT	11.483430
MM	C_pi: 2.607393, n_recomb: 64280.362670
RS	0	0.000000	11.750795	41.633685	0.000648	0.000084
RS	1	0.007835	11.750795	44.868626	0.000698	0.000706
RS	2	0.016284	11.750795	48.352642	0.000752	0.000974
RS	3	0.025394	11.750795	52.104539	0.000811	0.000815
RS	4	0.035219	1.280511	513.323792	0.007986	0.006985
RS	5	0.045813	1.280511	548.871194	0.008539	0.007537
RS	6	0.057237	0.551203	1353.867777	0.021062	0.018873
RS	7	0.069557	0.551203	1426.633367	0.022194	0.020510
RS	8	0.082841	0.416073	1979.617698	0.030797	0.028886
RS	9	0.097167	0.416073	2060.049791	0.032048	0.030760
RS	10	0.112615	0.407743	2180.568479	0.033923	0.033025
RS	11	0.129273	0.407743	2254.134685	0.035067	0.034691
RS	12	0.147236	0.450723	2105.742840	0.032759	0.032690
RS	13	0.166607	0.450723	2172.059695	0.033790	0.034071
RS	14	0.187495	0.517384	1951.245089	0.030355	0.030792
RS	15	0.210020	0.517384	2011.600606	0.031294	0.032045
RS	16	0.234310	0.627712	1710.849652	0.026615	0.027413
RS	17	0.260503	0.627712	1767.160581	0.027491	0.028531
RS	18	0.288748	0.831025	1382.233806	0.021503	0.022406
RS	19	0.319206	0.831025	1435.346879	0.022329	0.023319
RS	20	0.352050	1.164451	1067.028226	0.016600	0.017344
RS	21	0.387468	1.164451	1115.292751	0.017350	0.018069
RS	22	0.425660	1.623792	838.094766	0.013038	0.013548
RS	23	0.466845	1.623792	880.672029	0.013700	0.014152
RS	24	0.511257	2.153972	698.738859	0.010870	0.011195
RS	25	0.559148	2.153972	736.684075	0.011460	0.011740
RS	26	0.610792	2.678638	625.031496	0.009724	0.009942
RS	27	0.666481	2.678638	660.021939	0.010268	0.010464
RS	28	0.726534	3.160341	590.852380	0.009192	0.009367
RS	29	0.791293	3.160341	624.188140	0.009710	0.009881
RS	30	0.861124	3.612254	576.837431	0.008974	0.009139
RS	31	0.936427	3.612254	609.230396	0.009478	0.009636
RS	32	1.017631	4.037636	575.447150	0.008952	0.009103
RS	33	1.105196	4.037636	607.315886	0.009448	0.009578
RS	34	1.199622	4.386272	589.598185	0.009172	0.009288
RS	35	1.301445	4.386272	621.364298	0.009666	0.009750
RS	36	1.411247	4.582136	626.082954	0.009740	0.009804
RS	37	1.529652	4.582136	658.139677	0.010239	0.010271
RS	38	1.657333	4.594961	688.557621	0.010712	0.010726
RS	39	1.795019	4.594961	720.874326	0.011215	0.011208
RS	40	1.943491	4.472753	773.166737	0.012028	0.012007
RS	41	2.103597	4.472753	804.766549	0.012520	0.012495
RS	42	2.276246	4.294994	869.165418	0.013521	0.013487
RS	43	2.462423	4.294994	897.878558	0.013968	0.013944
RS	44	2.663186	4.125526	961.407774	0.014956	0.014927
RS	45	2.879679	4.125526	984.122423	0.015310	0.015299
RS	46	3.113133	4.004156	1032.730366	0.016066	0.016052
RS	47	3.364879	4.004156	1046.179749	0.016275	0.016282
RS	48	3.636348	3.947871	1069.105793	0.016632	0.016634
RS	49	3.929087	3.947871	1070.888179	0.016660	0.016678
RS	50	4.244762	3.953533	1065.020098	0.016568	0.016580
RS	51	4.585170	3.953533	1054.172416	0.016400	0.016422
RS	52	4.952248	4.009689	1022.632592	0.015909	0.015926
RS	53	5.348086	4.009689	999.621634	0.015551	0.015575
RS	54	5.774938	4.201997	927.639269	0.014431	0.014457
RS	55	6.235233	4.201997	897.229782	0.013958	0.013989
RS	56	6.731592	4.201997	860.435090	0.013386	0.013422
RS	57	7.266840	4.201997	817.580217	0.012719	0.012758
RS	58	7.844024	7.107493	468.456108	0.007288	0.007394
RS	59	8.466430	7.107493	464.294863	0.007223	0.007323
RS	60	9.137601	7.107493	457.118923	0.007111	0.007202
RS	61	9.861358	7.107493	446.833434	0.006951	0.007032
RS	62	10.641820	7.107493	433.406799	0.006742	0.006812
RS	63	11.483430	7.107493	3706.191892	0.057657	0.057986
PA	4+25*2+4+6 0.039402982 0.022350326 11.483429878 11.750795198 1.280511119 0.551202794 0.416073160 0.407742920 0.450723486 0.517383695 0.627711847 0.831025352 1.164450922 1.623792257 2.153972345 2.678638392 3.160340844 3.612253714 4.037636222 4.386271633 4.582136245 4.594960636 4.472752745 4.294994434 4.125525971 4.004156045 3.947871172 3.953532573 4.009688964 4.201996827 7.107492895
//
IT	3308
RD	22
LK	-286315.281866
QD	-197.477091 -> -182.333645
RI	0.0012796579
TR	0.038725	0.022551
MT	11.584096
MM	C_pi: 2.651615, n_recomb: 65909.998495
RS	0	0.000000	11.988786	41.890160	0.000636	0.000084
RS	1	0.007850	11.988786	45.151836	0.000685	0.000702
RS	2	0.016316	11.988786	48.665227	0.000738	0.000968
RS	3	0.025446	11.988786	52.449390	0.000796	0.000809
RS	4	0.035293	1.346042	501.690020	0.007612	0.006730
RS	5	0.045913	1.346042	536.719791	0.008143	0.007236
RS	6	0.057367	0.565436	1357.424991	0.020595	0.018566
RS	7	0.069720	0.565436	1431.326700	0.021716	0.020165
RS	8	0.083042	0.422477	2007.776673	0.030462	0.028684
RS	9	0.097411	0.422477	2090.551526	0.031718	0.030527
RS	10	0.112907	0.411753	2226.135887	0.033775	0.032949
RS	11	0.129619	0.411753	2302.189275	0.034929	0.034602
RS	12	0.147644	0.453473	2159.341154	0.032762	0.032727
RS	13	0.167083	0.453473	2227.903908	0.033802	0.034103
RS	14	0.188048	0.518747	2008.669858	0.030476	0.030923
RS	15	0.210659	0.518747	2070.975915	0.031421	0.032169
RS	16	0.235045	0.627432	1766.807024	0.026806	0.027596
RS	17	0.261345	0.627432	1824.852739	0.027687	0.028712
RS	18	0.289710	0.829578	1429.102612	0.021683	0.022571
RS	19	0.320301	0.829578	1483.877581	0.022514	0.023488
RS	20	0.353293	1.163657	1101.866988	0.016718	0.017448
RS	21	0.388876	1.163657	1151.675395	0.017473	0.018180
RS	22	0.427251	1.626852	863.230869	0.013097	0.013596
RS	23	0.468639	1.626852	907.141549	0.013763	0.014206
RS	24	0.513275	2.164145	717.775820	0.010890	0.011206
RS	25	0.561415	2.164145	756.855217	0.011483	0.011753
RS	26	0.613334	2.697721	640.714003	0.009721	0.009930
RS	27	0.669329	2.697721	676.704508	0.010267	0.010454
RS	28	0.729719	3.189160	604.708939	0.009175	0.009340
RS	29	0.794850	3.189160	638.965689	0.009695	0.009854
RS	30	0.865093	3.652559	589.443231	0.008943	0.009096
RS	31	0.940850	3.652559	622.705158	0.009448	0.009593
RS	32	1.022553	4.092122	586.985308	0.008906	0.009043
RS	33	1.110671	4.092122	619.685690	0.009402	0.009518
RS	34	1.205705	4.455845	600.410229	0.009110	0.009210
RS	35	1.308199	4.455845	632.995598	0.009604	0.009672
RS	36	1.418738	4.663267	636.905996	0.009663	0.009711
RS	37	1.537955	4.663267	669.813480	0.010163	0.010177
RS	38	1.666529	4.680464	700.483424	0.010628	0.010623
RS	39	1.805197	4.680464	733.734578	0.011132	0.011105
RS	40	1.954749	4.555539	787.460944	0.011948	0.011903
RS	41	2.116041	4.555539	820.111746	0.012443	0.012392
RS	42	2.289994	4.370689	887.030615	0.013458	0.013394
RS	43	2.477601	4.370689	916.891547	0.013911	0.013855
RS	44	2.679935	4.192586	983.692071	0.014925	0.014860
RS	45	2.898152	4.192586	1007.556285	0.015287	0.015240
RS	46	3.133498	4.063009	1059.588158	0.016076	0.016024
RS	47	3.387318	4.063009	1074.026741	0.016295	0.016264
RS	48	3.661063	4.000003	1099.808505	0.016687	0.016650
RS	49	3.956295	4.000003	1102.240819	0.016723	0.016705
RS	50	4.274702	4.000800	1098.115702	0.016661	0.016637
RS	51	4.618104	4.000800	1087.446963	0.016499	0.016488
RS	52	4.988461	4.054026	1056.316667	0.016027	0.016012
RS	53	5.387890	4.054026	1032.967295	0.015672	0.015668
RS	54	5.818673	4.247061	959.273541	0.014554	0.014554
RS	55	6.283272	4.247061	928.171207	0.014082	0.014090
RS	56	6.784340	4.247061	890.438921	0.013510	0.013524
RS	57	7.324741	4.247061	846.404518	0.012842	0.012862
RS	58	7.907561	7.263569	480.034679	0.007283	0.007375
RS	59	8.536131	7.263569	476.398572	0.007228	0.007314
RS	60	9.214042	7.263569	469.691511	0.007126	0.007205
RS	61	9.945167	7.263569	459.803547	0.006976	0.007046
RS	62	10.733683	7.263569	446.687678	0.006777	0.006837
RS	63	11.584096	7.263569	3873.536325	0.058770	0.059074
PA	4+25*2+4+6 0.038725359 0.022551411 11.584095626 11.988786185 1.346042342 0.565435779 0.422476691 0.411752782 0.453472765 0.518747496 0.627431687 0.829578197 1.163656909 1.626852229 2.164144684 2.697720870 3.189160099 3.652559203 4.092122070 4.455844530 4.663267171 4.680464092 4.555538528 4.370688993 4.192585990 4.063009245 4.000003014 4.000799973 4.054025606 4.247061329 7.263568922
//
IT	5567
RD	23
LK	-286285.661020
QD	-185.901345 -> -172.176410
RI	0.0012043649
TR	0.038088	0.022740
MT	11.681645
MM	C_pi: 2.694402, n_recomb: 67485.983547
RS	0	0.000000	12.160885	42.331388	0.000627	0.000084
RS	1	0.007864	12.160885	45.633867	0.000676	0.000700
RS	2	0.016346	12.160885	49.191746	0.000729	0.000965
RS	3	0.025496	12.160885	53.024414	0.000786	0.000807
RS	4	0.035365	1.412404	490.452896	0.007267	0.006490
RS	5	0.046010	1.412404	524.960305	0.007779	0.006956
RS	6	0.057492	0.579471	1360.157009	0.020155	0.018273
RS	7	0.069877	0.579471	1435.102809	0.021265	0.019837
RS	8	0.083236	0.428745	2034.074778	0.030141	0.028489
RS	9	0.097645	0.428745	2119.094954	0.031401	0.030301
RS	10	0.113188	0.415690	2269.406547	0.033628	0.032871
RS	11	0.129953	0.415690	2347.876573	0.034791	0.034511
RS	12	0.148036	0.456185	2210.754223	0.032759	0.032756
RS	13	0.167542	0.456185	2281.510261	0.033807	0.034127
RS	14	0.188581	0.520115	2064.213089	0.030587	0.031044
RS	15	0.211275	0.520115	2128.424207	0.031539	0.032286
RS	16	0.235754	0.627192	1821.332992	0.026988	0.027772
RS	17	0.262157	0.627192	1881.066557	0.027873	0.028885
RS	18	0.290637	0.828151	1474.992492	0.021856	0.022731
RS	19	0.321356	0.828151	1531.383678	0.022692	0.023652
RS	20	0.354491	1.162727	1136.021466	0.016833	0.017552
RS	21	0.390232	1.162727	1187.335686	0.017594	0.018289
RS	22	0.428784	1.629452	887.837703	0.013156	0.013644
RS	23	0.470367	1.629452	933.050417	0.013826	0.014259
RS	24	0.515221	2.173429	736.360624	0.010911	0.011218
RS	25	0.563601	2.173429	776.546422	0.011507	0.011768
RS	26	0.615786	2.715479	655.980566	0.009720	0.009921
RS	27	0.672075	2.715479	692.944896	0.010268	0.010446
RS	28	0.732791	3.216274	618.157565	0.009160	0.009315
RS	29	0.798281	3.216274	653.309263	0.009681	0.009829
RS	30	0.868921	3.690857	601.626111	0.008915	0.009057
RS	31	0.945117	3.690857	635.730040	0.009420	0.009554
RS	32	1.027304	4.144393	598.068917	0.008862	0.008987
RS	33	1.115955	4.144393	631.572142	0.009359	0.009462
RS	34	1.211577	4.523209	610.710771	0.009049	0.009137
RS	35	1.314718	4.523209	644.083657	0.009544	0.009598
RS	36	1.425971	4.742404	647.132866	0.009589	0.009623
RS	37	1.545972	4.742404	680.855877	0.010089	0.010088
RS	38	1.675411	4.764302	711.695405	0.010546	0.010524
RS	39	1.815028	4.764302	745.842938	0.011052	0.011005
RS	40	1.965625	4.636952	800.901550	0.011868	0.011802
RS	41	2.128064	4.636952	834.565468	0.012367	0.012292
RS	42	2.303278	4.445189	903.907811	0.013394	0.013304
RS	43	2.492270	4.445189	934.884309	0.013853	0.013768
RS	44	2.696125	4.258513	1004.894204	0.014890	0.014794
RS	45	2.916010	4.258513	1029.887433	0.015261	0.015181
RS	46	3.153187	4.120688	1085.341860	0.016082	0.015996
RS	47	3.409016	4.120688	1100.763996	0.016311	0.016245
RS	48	3.684963	4.050845	1129.462772	0.016736	0.016665
RS	49	3.982610	4.050845	1132.552530	0.016782	0.016729
RS	50	4.303664	4.046598	1130.276799	0.016748	0.016691
RS	51	4.649966	4.046598	1119.801903	0.016593	0.016551
RS	52	5.023501	4.096672	1089.199838	0.016140	0.016096
RS	53	5.426410	4.096672	1065.528361	0.015789	0.015757
RS	54	5.861003	4.290027	990.262586	0.014674	0.014648
RS	55	6.329773	4.290027	958.477181	0.014203	0.014187
RS	56	6.835407	4.290027	919.821240	0.013630	0.013624
RS	57	7.380803	4.290027	874.625459	0.012960	0.012961
RS	58	7.969089	7.414505	491.230826	0.007279	0.007357
RS	59	8.603637	7.414505	488.109411	0.007233	0.007306
RS	60	9.288086	7.414505	481.864276	0.007140	0.007207
RS	61	10.026360	7.414505	472.370909	0.007000	0.007059
RS	62	10.822691	7.414505	459.567381	0.006810	0.006861
RS	63	11.681645	7.414505	4037.837326	0.059832	0.060110
PA	4+25*2+4+6 0.038088046 0.022740220 11.681644649 12.160884542 1.412403614 0.579471429 0.428745493 0.415690066 0.456185133 0.520115138 0.627192341 0.828151017 1.162726939 1.629451746 2.173429090 2.715479257 3.216273599 3.690856916 4.144392848 4.523209063 4.742403550 4.764301822 4.636952287 4.445189302 4.258512975 4.120687880 4.050845338 4.046598372 4.096672430 4.290026547 7.414504781
//
IT	4264
RD	24
LK	-286258.807982
QD	-175.298657 -> -162.843712
RI	0.0011432573
TR	0.037488	0.022918
MT	11.776205
MM	C_pi: 2.735785, n_recomb: 69009.352117
RS	0	0.000000	12.272975	42.936660	0.000622	0.000085
RS	1	0.007878	12.272975	46.292502	0.000671	0.000700
RS	2	0.016376	12.272975	49.908375	0.000723	0.000966
RS	3	0.025543	12.272975	53.804059	0.000780	0.000808
RS	4	0.035433	1.479508	479.612163	0.006950	0.006263
RS	5	0.046102	1.479508	513.596166	0.007442	0.006695
RS	6	0.057612	0.593292	1362.180204	0.019739	0.017993
RS	7	0.070028	0.593292	1438.085697	0.020839	0.019524
RS	8	0.083422	0.434877	2058.641735	0.029831	0.028299
RS	9	0.097871	0.434877	2145.812419	0.031095	0.030082
RS	10	0.113459	0.419552	2310.488233	0.033481	0.032791
RS	11	0.130274	0.419552	2391.303771	0.034652	0.034419
RS	12	0.148414	0.458861	2260.029944	0.032750	0.032780
RS	13	0.167984	0.458861	2332.925872	0.033806	0.034145
RS	14	0.189094	0.521485	2117.890568	0.030690	0.031158
RS	15	0.211868	0.521485	2183.960987	0.031647	0.032394
RS	16	0.236436	0.626992	1874.415080	0.027162	0.027940
RS	17	0.262939	0.626992	1935.789807	0.028051	0.029051
RS	18	0.291530	0.826746	1519.887492	0.022024	0.022887
RS	19	0.322373	0.826746	1577.849224	0.022864	0.023811
RS	20	0.355646	1.161685	1169.476450	0.016947	0.017653
RS	21	0.391540	1.161685	1222.258125	0.017711	0.018396
RS	22	0.430262	1.631644	911.907793	0.013214	0.013693
RS	23	0.472034	1.631644	958.390916	0.013888	0.014312
RS	24	0.517097	2.181904	754.494057	0.010933	0.011232
RS	25	0.565710	2.181904	795.758486	0.011531	0.011785
RS	26	0.618152	2.732004	670.838252	0.009721	0.009914
RS	27	0.674725	2.732004	708.750447	0.010270	0.010440
RS	28	0.735755	3.241781	631.208695	0.009147	0.009293
RS	29	0.801593	3.241781	667.229744	0.009669	0.009808
RS	30	0.872617	3.727224	613.403632	0.008889	0.009020
RS	31	0.949236	3.727224	648.323337	0.009395	0.009517
RS	32	1.031891	4.194521	608.718421	0.008821	0.008935
RS	33	1.121057	4.194521	642.996541	0.009318	0.009409
RS	34	1.217247	4.588397	620.527791	0.008992	0.009068
RS	35	1.321015	4.588397	654.657529	0.009487	0.009528
RS	36	1.432957	4.819543	656.798576	0.009518	0.009538
RS	37	1.553718	4.819543	691.303010	0.010018	0.010002
RS	38	1.683992	4.846441	722.236195	0.010466	0.010428
RS	39	1.824528	4.846441	757.242964	0.010973	0.010909
RS	40	1.976135	4.716949	813.536249	0.011789	0.011704
RS	41	2.139686	4.716949	848.175695	0.012291	0.012195
RS	42	2.316120	4.518461	919.843311	0.013329	0.013215
RS	43	2.506453	4.518461	951.902419	0.013794	0.013683
RS	44	2.711779	4.323273	1025.056843	0.014854	0.014729
RS	45	2.933281	4.323273	1051.156628	0.015232	0.015122
RS	46	3.172232	4.177183	1110.020834	0.016085	0.015966
RS	47	3.430006	4.177183	1126.418237	0.016323	0.016224
RS	48	3.708087	4.100406	1158.084611	0.016782	0.016677
RS	49	4.008073	4.100406	1161.836484	0.016836	0.016751
RS	50	4.331692	4.090960	1161.505641	0.016831	0.016743
RS	51	4.680805	4.090960	1151.237076	0.016682	0.016610
RS	52	5.057419	4.137691	1121.272609	0.016248	0.016176
RS	53	5.463701	4.137691	1097.293818	0.015901	0.015843
RS	54	5.901989	4.330993	1020.590328	0.014789	0.014740
RS	55	6.374803	4.330993	988.131041	0.014319	0.014282
RS	56	6.884864	4.330993	948.564952	0.013745	0.013719
RS	57	7.435105	4.330993	902.225684	0.013074	0.013057
RS	58	8.028693	7.560486	502.045548	0.007275	0.007339
RS	59	8.669041	7.560486	499.428089	0.007237	0.007298
RS	60	9.359834	7.560486	493.637419	0.007153	0.007209
RS	61	10.105045	7.560486	484.534988	0.007021	0.007070
RS	62	10.908960	7.560486	472.044404	0.006840	0.006882
RS	63	11.776205	7.560486	4198.877290	0.060845	0.061096
PA	4+25*2+4+6 0.037488053 0.022917639 11.776205082 12.272974605 1.479507791 0.593292078 0.434877111 0.419551918 0.458860703 0.521484651 0.626991965 0.826745987 1.161684608 1.631644392 2.181903501 2.732004024 3.241781079 3.727224269 4.194521150 4.588397219 4.819542866 4.846440884 4.716948842 4.518460721 4.323273420 4.177182601 4.100406166 4.090959634 4.137690882 4.330992615 7.560485604
//
IT	4692
RD	25
LK	-286234.433899
QD	-165.571231 -> -154.255133
RI	0.0010939961
TR	0.036923	0.023085
MT	11.867839
MM	C_pi: 2.775794, n_recomb: 70481.418007
RS	0	0.000000	12.332301	43.685345	0.000620	0.000086
RS	1	0.007891	12.332301	47.105586	0.000668	0.000702
RS	2	0.016404	12.332301	50.791320	0.000721	0.000969
RS	3	0.025589	12.332301	54.762781	0.000777	0.000812
RS	4	0.035499	1.547282	469.161185	0.006657	0.006049
RS	5	0.046191	1.547282	502.623532	0.007131	0.006452
RS	6	0.057727	0.606888	1363.584970	0.019347	0.017727
RS	7	0.070173	0.606888	1440.372482	0.020436	0.019227
RS	8	0.083601	0.440867	2081.613305	0.029534	0.028115
RS	9	0.098089	0.440867	2170.842752	0.030800	0.029871
RS	10	0.113719	0.423338	2349.477239	0.033335	0.032709
RS	11	0.130583	0.423338	2432.567243	0.034514	0.034325
RS	12	0.148778	0.461498	2307.234880	0.032735	0.032797
RS	13	0.168409	0.461498	2382.216832	0.033799	0.034158
RS	14	0.189588	0.522855	2169.723553	0.030784	0.031263
RS	15	0.212439	0.522855	2237.607640	0.031747	0.032495
RS	16	0.237093	0.626830	1926.047363	0.027327	0.028101
RS	17	0.263693	0.626830	1989.017189	0.028220	0.029210
RS	18	0.292391	0.825369	1563.771262	0.022187	0.023039
RS	19	0.323354	0.825369	1623.258237	0.023031	0.023966
RS	20	0.356759	1.160550	1202.223384	0.017057	0.017753
RS	21	0.392801	1.160550	1256.434184	0.017826	0.018501
RS	22	0.431687	1.633471	935.441851	0.013272	0.013742
RS	23	0.473642	1.633471	983.163833	0.013949	0.014365
RS	24	0.518906	2.189632	772.182249	0.010956	0.011247
RS	25	0.567743	2.189632	814.497798	0.011556	0.011802
RS	26	0.620433	2.747379	685.296096	0.009723	0.009908
RS	27	0.677281	2.747379	724.130607	0.010274	0.010436
RS	28	0.738615	3.265754	643.878504	0.009135	0.009274
RS	29	0.804788	3.265754	680.744012	0.009658	0.009789
RS	30	0.876183	3.761725	624.795887	0.008865	0.008987
RS	31	0.953212	3.761725	660.506020	0.009371	0.009484
RS	32	1.036318	4.242556	618.957855	0.008782	0.008885
RS	33	1.125983	4.242556	653.983962	0.009279	0.009359
RS	34	1.222723	4.651434	629.890209	0.008937	0.009002
RS	35	1.327096	4.651434	664.747328	0.009432	0.009461
RS	36	1.439705	4.894692	665.936808	0.009448	0.009457
RS	37	1.561200	4.894692	701.189792	0.009949	0.009921
RS	38	1.692282	4.926870	732.145359	0.010388	0.010337
RS	39	1.833707	4.926870	767.975301	0.010896	0.010817
RS	40	1.986292	4.795504	825.410224	0.011711	0.011609
RS	41	2.150917	4.795504	860.988202	0.012216	0.012100
RS	42	2.328532	4.590465	934.886547	0.013264	0.013128
RS	43	2.520162	4.590465	967.995011	0.013734	0.013599
RS	44	2.726914	4.386845	1044.224120	0.014816	0.014665
RS	45	2.949980	4.386845	1071.406707	0.015201	0.015063
RS	46	3.190647	4.232480	1133.661263	0.016085	0.015936
RS	47	3.450305	4.232480	1151.023534	0.016331	0.016202
RS	48	3.730453	4.148685	1185.699571	0.016823	0.016687
RS	49	4.032706	4.148685	1190.115762	0.016886	0.016770
RS	50	4.358809	4.133904	1191.815221	0.016910	0.016791
RS	51	4.710644	4.133904	1181.763297	0.016767	0.016666
RS	52	5.090242	4.177124	1152.537481	0.016352	0.016254
RS	53	5.499793	4.177124	1128.264639	0.016008	0.015925
RS	54	5.941661	4.370032	1050.253249	0.014901	0.014829
RS	55	6.418396	4.370032	1017.128381	0.014431	0.014373
RS	56	6.932749	4.370032	976.664841	0.013857	0.013811
RS	57	7.487688	4.370032	929.199275	0.013184	0.013149
RS	58	8.086417	7.701630	512.486705	0.007271	0.007323
RS	59	8.732390	7.701630	510.362049	0.007241	0.007290
RS	60	9.429335	7.701630	505.017734	0.007165	0.007210
RS	61	10.181275	7.701630	496.301677	0.007042	0.007081
RS	62	10.992549	7.701630	484.123490	0.006869	0.006902
RS	63	11.867839	7.701630	4356.503289	0.061811	0.062035
PA	4+25*2+4+6 0.036922828 0.023084570 11.867838880 12.332301387 1.547281550 0.606888359 0.440867487 0.423338415 0.461497594 0.522855283 0.626829922 0.825369359 1.160550150 1.633471204 2.189631687 2.747378737 3.265754144 3.761724809 4.242555637 4.651433879 4.894691949 4.926870488 4.795503852 4.590465373 4.386844846 4.232480447 4.148684607 4.133903794 4.177124342 4.370031711 7.701630126
//
CC
CC	Brief Description of the file format:
CC	  CC  comments
CC	  MM  useful-messages
CC	  RD  round-of-iterations
CC	  LL  \log[P(sequence)]
CC	  QD  Q-before-opt Q-after-opt
CC	  TR  \theta_0 \rho_0
CC	  RS  k t_k \lambda_k \pi_k \sum_{l\not=k}A_{kl} A_{kk}
CC	  DC  begin end best-k t_k+\Delta_k max-prob
CC
MM	Version: 0.6.5-r67
MM	pattern:4+25*2+4+6, n:63, n_free_lambdas:28
MM	n_iterations:25, skip:1, max_t:5, theta/rho:5
MM	is_decoding:0
MM	n_seqs:22, sum_L:1203689, sum_n:111925
RD	0
LK	0.000000
QD	0.000000 -> 0.000000
RI	inf
TR	0.097596	0.019519
MT	5.000000
MM	C_pi: 1.000000, n_recomb: 23268.024357
RS	0	0.000000	1.000000	147.922357	0.006357	0.000000
RS	1	0.006440	1.000000	156.415406	0.006722	0.000000
RS	2	0.013294	1.000000	165.325998	0.007105	0.000000
RS	3	0.020590	1.000000	174.665383	0.007507	0.000000
RS	4	0.028356	1.000000	184.443762	0.007927	0.000000
RS	5	0.036622	1.000000	194.670041	0.008366	0.000000
RS	6	0.045421	1.000000	205.351551	0.008825	0.000000
RS	7	0.054785	1.000000	216.493748	0.009304	0.000000
RS	8	0.064753	1.000000	228.099873	0.009803	0.000000
RS	9	0.075363	1.000000	240.170576	0.010322	0.000000
RS	10	0.086656	1.000000	252.703514	0.010861	0.000000
RS	11	0.098677	1.000000	265.692906	0.011419	0.000000
RS	12	0.111471	1.000000	279.129057	0.011996	0.000000
RS	13	0.125090	1.000000	292.997843	0.012592	0.000000
RS	14	0.139585	1.000000	307.280171	0.013206	0.000000
RS	15	0.155014	1.000000	321.951401	0.013837	0.000000
RS	16	0.171437	1.000000	336.980753	0.014483	0.000000
RS	17	0.188917	1.000000	352.330687	0.015142	0.000000
RS	18	0.207523	1.000000	367.956277	0.015814	0.000000
RS	19	0.227327	1.000000	383.804588	0.016495	0.000000
RS	20	0.248406	1.000000	399.814064	0.017183	0.000000
RS	21	0.270843	1.000000	415.913947	0.017875	0.000000
RS	22	0.294725	1.000000	432.023749	0.018567	0.000000
RS	23	0.320144	1.000000	448.052793	0.019256	0.000000
RS	24	0.347201	1.000000	463.899857	0.019937	0.000000
RS	25	0.376000	1.000000	479.452948	0.020606	0.000000
RS	26	0.406654	1.000000	494.589242	0.021256	0.000000
RS	27	0.439282	1.000000	509.175223	0.021883	0.000000
RS	28	0.474011	1.000000	523.067069	0.022480	0.000000
RS	29	0.510976	1.000000	536.111326	0.023041	0.000000
RS	30	0.550322	1.000000	548.145905	0.023558	0.000000
RS	31	0.592202	1.000000	559.001461	0.024024	0.000000
RS	32	0.636779	1.000000	568.503185	0.024433	0.000000
RS	33	0.684227	1.000000	576.473044	0.024775	0.000000
RS	34	0.734730	1.000000	582.732508	0.025044	0.000000
RS	35	0.788485	1.000000	587.105766	0.025232	0.000000
RS	36	0.845702	1.000000	589.423444	0.025332	0.000000
RS	37	0.906604	1.000000	589.526798	0.025336	0.000000
RS	38	0.971428	1.000000	587.272340	0.025239	0.000000
RS	39	1.040426	1.000000	582.536825	0.025036	0.000000
RS	40	1.113868	1.000000	575.222483	0.024722	0.000000
RS	41	1.192040	1.000000	565.262365	0.024294	0.000000
RS	42	1.275245	1.000000	552.625598	0.023750	0.000000
RS	43	1.363809	1.000000	537.322349	0.023093	0.000000
RS	44	1.458076	1.000000	519.408225	0.022323	0.000000
RS	45	1.558414	1.000000	498.987817	0.021445	0.000000
RS	46	1.665214	1.000000	476.217104	0.020467	0.000000
RS	47	1.778891	1.000000	451.304379	0.019396	0.000000
RS	48	1.899889	1.000000	424.509432	0.018244	0.000000
RS	49	2.028679	1.000000	396.140725	0.017025	0.000000
RS	50	2.165763	1.000000	366.550383	0.015753	0.000000
RS	51	2.311675	1.000000	336.126926	0.014446	0.000000
RS	52	2.466983	1.000000	305.285773	0.013120	0.000000
RS	53	2.632293	1.000000	274.457744	0.011795	0.000000
RS	54	2.808249	1.000000	244.075890	0.010490	0.000000
RS	55	2.995536	1.000000	214.561223	0.009221	0.000000
RS	56	3.194884	1.000000	186.308024	0.008007	0.000000
RS	57	3.407070	1.000000	159.669557	0.006862	0.000000
RS	58	3.632920	1.000000	134.945103	0.005800	0.000000
RS	59	3.873315	1.000000	112.369209	0.004829	0.000000
RS	60	4.129191	1.000000	92.103993	0.003958	0.000000
RS	61	4.401545	1.000000	74.235175	0.003190	0.000000
RS	62	4.691438	1.000000	58.772218	0.002526	0.000000
RS	63	5.000000	1.000000	164.355279	0.007064	0.000000
PA	4+25*2+4+6 0.097596271 0.019519254 5.000000000 1.000000000 1.000000000 1.000000000 1.000000000 1.000000000 1.000000000 1.000000000 1.000000000 1.000000000 1.000000000 1.000000000 1.000000000 1.000000000 1.000000000 1.000000000 1.000000000 1.000000000 1.000000000 1.000000000 1.000000000 1.000000000 1.000000000 1.000000000 1.000000000 1.000000000 1.000000000 1.000000000 1.000000000
//
IT	4534
RD	1
LK	-310709.362197
QD	-2753.987659 -> -1246.340754
RI	0.0702889910
TR	0.079034	0.015851
MT	6.882792
MM	C_pi: 1.122100, n_recomb: 21220.702347
RS	0	0.000000	0.354424	409.730636	0.019308	0.000762
RS	1	0.006972	0.354424	429.490493	0.020239	0.006993
RS	2	0.014430	0.354424	449.566712	0.021185	0.012112
RS	3	0.022408	0.354424	469.869633	0.022142	0.017079
RS	4	0.030943	0.314072	552.378821	0.026030	0.021180
RS	5	0.040072	0.314072	573.426750	0.027022	0.024055
RS	6	0.049838	0.341323	547.327859	0.025792	0.026170
RS	7	0.060285	0.341323	567.285633	0.026733	0.027461
RS	8	0.071460	0.395035	508.110812	0.023944	0.027952
RS	9	0.083414	0.395035	526.833298	0.024826	0.027759
RS	10	0.096202	0.470860	458.555105	0.021609	0.027049
RS	11	0.109881	0.470860	476.053619	0.022433	0.026003
RS	12	0.124514	0.565645	411.684368	0.019400	0.024782
RS	13	0.140167	0.565645	428.011134	0.020170	0.023514
RS	14	0.156912	0.676371	372.359489	0.017547	0.022263
RS	15	0.174824	0.676371	387.611002	0.018266	0.021029
RS	16	0.193985	0.800261	341.170895	0.016077	0.019796
RS	17	0.214482	0.800261	355.472230	0.016751	0.018588
RS	18	0.236407	0.931526	318.252074	0.014997	0.017462
RS	19	0.259862	0.931526	331.749634	0.015633	0.016455
RS	20	0.284952	1.062235	303.254779	0.014291	0.015571
RS	21	0.311791	1.062235	316.096230	0.014896	0.014795
RS	22	0.340501	1.186165	294.967799	0.013900	0.014119
RS	23	0.371213	1.186165	307.269219	0.014480	0.013541
RS	24	0.404066	1.298290	292.271390	0.013773	0.013071
RS	25	0.439210	1.298290	304.100686	0.014330	0.012713
RS	26	0.476803	1.395584	294.097686	0.013859	0.012463
RS	27	0.517018	1.395584	305.461054	0.014394	0.012308
RS	28	0.560037	1.478056	299.219504	0.014100	0.012229
RS	29	0.606055	1.478056	310.050925	0.014611	0.012210
RS	30	0.655282	1.546965	306.524620	0.014445	0.012238
RS	31	0.707941	1.546965	316.684221	0.014923	0.012308
RS	32	0.764270	1.602861	315.218517	0.014854	0.012419
RS	33	0.824528	1.602861	324.491270	0.015291	0.012573
RS	34	0.888986	1.645733	324.645857	0.015299	0.012773
RS	35	0.957939	1.645733	332.734697	0.015680	0.013021
RS	36	1.031699	1.675768	334.057771	0.015742	0.013315
RS	37	1.110601	1.675768	340.576571	0.016049	0.013657
RS	38	1.195005	1.693914	342.451630	0.016138	0.014041
RS	39	1.285294	1.693914	346.928170	0.016349	0.014460
RS	40	1.381877	1.702181	348.483418	0.016422	0.014901
RS	41	1.485194	1.702181	350.385601	0.016511	0.015346
RS	42	1.595714	1.703585	350.500870	0.016517	0.015772
RS	43	1.713940	1.703585	349.298826	0.016460	0.016153
RS	44	1.840409	1.701490	346.796046	0.016342	0.016464
RS	45	1.975695	1.701490	342.058408	0.016119	0.016680
RS	46	2.120414	1.698862	335.978171	0.015833	0.016782
RS	47	2.275222	1.698862	327.483622	0.015432	0.016755
RS	48	2.440824	1.697717	317.344289	0.014954	0.016592
RS	49	2.617971	1.697717	305.176338	0.014381	0.016293
RS	50	2.807469	1.699072	291.085960	0.013717	0.015862
RS	51	3.010179	1.699072	275.684672	0.012991	0.015312
RS	52	3.227023	1.703324	258.288765	0.012172	0.014653
RS	53	3.458984	1.703324	240.448715	0.011331	0.013900
RS	54	3.707118	1.716420	220.119585	0.010373	0.013069
RS	55	3.972552	1.716420	201.096311	0.009476	0.012178
RS	56	4.256492	1.716420	181.708121	0.008563	0.011243
RS	57	4.560229	1.716420	162.269467	0.007647	0.010284
RS	58	4.885142	1.817312	135.891425	0.006404	0.009316
RS	59	5.232709	1.817312	119.615728	0.005637	0.008355
RS	60	5.604508	1.817312	103.868616	0.004895	0.007414
RS	61	6.002229	1.817312	88.893369	0.004189	0.006507
RS	62	6.427679	1.817312	74.903813	0.003530	0.005645
RS	63	6.882792	1.817312	267.279417	0.012595	0.022238
PA	4+25*2+4+6 0.079034138 0.015851092 6.882791519 0.354424477 0.314071655 0.341322899 0.395034790 0.470859528 0.565645218 0.676370621 0.800260544 0.931526184 1.062234879 1.186164856 1.298290253 1.395584106 1.478055954 1.546964645 1.602861404 1.645732880 1.675767839 1.693914413 1.702180862 1.703584671 1.701490402 1.698862076 1.697716713 1.699072003 1.703324080 1.716420174 1.817312300
//
IT	4666
RD	2
LK	-308438.538361
QD	-1305.969063 -> -893.555594
RI	0.0710764116
TR	0.071749	0.015319
MT	7.831307
MM	C_pi: 1.256812, n_recomb: 22954.327303
RS	0	0.000000	0.391722	413.426934	0.018011	0.000546
RS	1	0.007189	0.391722	434.827034	0.018943	0.005277
RS	2	0.014894	0.391722	456.712310	0.019897	0.009926
RS	3	0.023153	0.391722	478.999206	0.020867	0.014111
RS	4	0.032006	0.268986	726.453560	0.031648	0.020846
RS	5	0.041495	0.268986	750.793468	0.032708	0.025337
RS	6	0.051667	0.273997	760.043739	0.033111	0.027133
RS	7	0.062569	0.273997	781.855672	0.034061	0.030597
RS	8	0.074256	0.313623	702.608883	0.030609	0.029049
RS	9	0.086782	0.313623	722.669589	0.031483	0.031246
RS	10	0.100209	0.381592	611.575340	0.026643	0.027741
RS	11	0.114601	0.381592	630.497128	0.027467	0.028995
RS	12	0.130028	0.476730	521.065828	0.022700	0.025003
RS	13	0.146563	0.476730	538.884785	0.023476	0.025734
RS	14	0.164287	0.599626	443.749127	0.019332	0.022045
RS	15	0.183286	0.599626	460.361764	0.020056	0.022483
RS	16	0.203650	0.751795	381.428763	0.016617	0.019275
RS	17	0.225478	0.751795	396.804302	0.017287	0.019444
RS	18	0.248875	0.929936	334.066644	0.014554	0.016782
RS	19	0.273954	0.929936	348.286281	0.015173	0.016839
RS	20	0.300836	1.123859	300.656473	0.013098	0.014820
RS	21	0.329650	1.123859	313.895251	0.013675	0.014883
RS	22	0.360536	1.322566	278.566143	0.012136	0.013386
RS	23	0.393641	1.322566	291.025002	0.012678	0.013453
RS	24	0.429127	1.514025	265.583903	0.011570	0.012374
RS	25	0.467163	1.514025	277.446672	0.012087	0.012502
RS	26	0.507934	1.687089	260.009638	0.011327	0.011807
RS	27	0.551636	1.687089	271.415972	0.011824	0.012044
RS	28	0.598479	1.837190	259.994451	0.011327	0.011642
RS	29	0.648689	1.837190	271.013336	0.011807	0.011943
RS	30	0.702509	1.964200	263.969032	0.011500	0.011716
RS	31	0.760198	1.964200	274.591767	0.011963	0.012034
RS	32	0.822033	2.066451	271.148915	0.011813	0.011939
RS	33	0.888314	2.066451	281.290611	0.012254	0.012287
RS	34	0.959359	2.140813	281.192968	0.012250	0.012336
RS	35	1.035512	2.140813	290.678282	0.012663	0.012741
RS	36	1.117138	2.185819	293.653655	0.012793	0.012949
RS	37	1.204633	2.185819	302.188421	0.013165	0.013424
RS	38	1.298416	2.203498	307.629879	0.013402	0.013784
RS	39	1.398942	2.203498	314.774806	0.013713	0.014314
RS	40	1.506694	2.199920	321.520438	0.014007	0.014781
RS	41	1.622192	2.199920	326.690764	0.014232	0.015306
RS	42	1.745992	2.184144	332.987648	0.014507	0.015778
RS	43	1.878692	2.184144	335.507716	0.014616	0.016194
RS	44	2.020931	2.165375	339.362136	0.014784	0.016533
RS	45	2.173395	2.165375	338.581898	0.014750	0.016734
RS	46	2.336818	2.150445	338.306118	0.014738	0.016826
RS	47	2.511990	2.150445	333.748505	0.014540	0.016750
RS	48	2.699754	2.142857	328.399778	0.014307	0.016543
RS	49	2.901015	2.142857	319.887164	0.013936	0.016189
RS	50	3.116744	2.143381	309.388094	0.013478	0.015699
RS	51	3.347981	2.143381	297.113047	0.012944	0.015113
RS	52	3.595840	2.151612	282.062834	0.012288	0.014398
RS	53	3.861517	2.151612	266.606019	0.011615	0.013640
RS	54	4.146292	2.179437	246.758649	0.010750	0.012724
RS	55	4.451538	2.179437	229.338354	0.009991	0.011868
RS	56	4.778726	2.179437	210.974244	0.009191	0.010973
RS	57	5.129435	2.179437	191.960043	0.008363	0.010054
RS	58	5.505355	2.419622	156.872012	0.006834	0.008663
RS	59	5.908298	2.419622	141.961690	0.006185	0.007868
RS	60	6.340206	2.419622	126.914934	0.005529	0.007071
RS	61	6.803163	2.419622	111.992903	0.004879	0.006282
RS	62	7.299399	2.419622	97.453530	0.004246	0.005513
RS	63	7.831307	2.419622	404.103251	0.017605	0.023710
PA	4+25*2+4+6 0.071749218 0.015319367 7.831307321 0.391722372 0.268985796 0.273996913 0.313623399 0.381591750 0.476730185 0.599625697 0.751795058 0.929935997 1.123859284 1.322566190 1.514024824 1.687088983 1.837189766 1.964199898 2.066450685 2.140813023 2.185818776 2.203498130 2.199919857 2.184143503 2.165375398 2.150444929 2.142857020 2.143381359 2.151612250 2.179436586 2.419621549
//
IT	4077
RD	3
LK	-307754.391695
QD	-971.583724 -> -777.348871
RI	0.0546666972
TR	0.067427	0.015545
MT	8.372207
MM	C_pi: 1.394196, n_recomb: 25808.332331
RS	0	0.000000	0.530674	348.860722	0.013517	0.000422
RS	1	0.007301	0.530674	369.052596	0.014300	0.004147
RS	2	0.015135	0.530674	390.008664	0.015112	0.007780
RS	3	0.023541	0.530674	411.696509	0.015952	0.010669
RS	4	0.032560	0.285478	800.628767	0.031022	0.019897
RS	5	0.042238	0.285478	829.489314	0.032140	0.024014
RS	6	0.052623	0.269210	907.926396	0.035180	0.027424
RS	7	0.063765	0.269210	933.395253	0.036166	0.031073
RS	8	0.075722	0.297030	868.913983	0.033668	0.030120
RS	9	0.088551	0.297030	891.635458	0.034548	0.032818
RS	10	0.102316	0.356885	762.170733	0.029532	0.028997
RS	11	0.117087	0.356885	783.575591	0.030361	0.030852
RS	12	0.132936	0.447022	644.205432	0.024961	0.026086
RS	13	0.149943	0.447022	664.608117	0.025752	0.027410
RS	14	0.168191	0.569862	538.838095	0.020878	0.022809
RS	15	0.187771	0.569862	558.041058	0.021623	0.023788
RS	16	0.208781	0.730616	451.553936	0.017496	0.019698
RS	17	0.231324	0.730616	469.358285	0.018186	0.020345
RS	18	0.255514	0.929826	383.904188	0.014875	0.016912
RS	19	0.281469	0.929826	400.270060	0.015509	0.017354
RS	20	0.309319	1.158043	335.442897	0.012997	0.014726
RS	21	0.339203	1.158043	350.518987	0.013582	0.015101
RS	22	0.371269	1.402679	302.587348	0.011724	0.013151
RS	23	0.405675	1.402679	316.616643	0.012268	0.013471
RS	24	0.442594	1.647355	282.161497	0.010933	0.012057
RS	25	0.482208	1.647355	295.403610	0.011446	0.012382
RS	26	0.524714	1.873719	271.869031	0.010534	0.011450
RS	27	0.570323	1.873719	284.554840	0.011026	0.011843
RS	28	0.619262	2.072585	269.127072	0.010428	0.011276
RS	29	0.671775	2.072585	281.410165	0.010904	0.011702
RS	30	0.728121	2.242714	271.718907	0.010528	0.011351
RS	31	0.788580	2.242714	283.661193	0.010991	0.011761
RS	32	0.853454	2.379728	278.767530	0.010801	0.011575
RS	33	0.923064	2.379728	290.350091	0.011250	0.011985
RS	34	0.997757	2.475980	290.215985	0.011245	0.011986
RS	35	1.077902	2.475980	301.324447	0.011675	0.012431
RS	36	1.163899	2.527253	305.890286	0.011852	0.012640
RS	37	1.256174	2.527253	316.268700	0.012255	0.013136
RS	38	1.355186	2.536657	324.930840	0.012590	0.013548
RS	39	1.461427	2.536657	334.128114	0.012947	0.014082
RS	40	1.575424	2.515261	345.363341	0.013382	0.014641
RS	41	1.697744	2.515261	352.709183	0.013666	0.015154
RS	42	1.828995	2.479196	363.988192	0.014104	0.015730
RS	43	1.969828	2.479196	368.649117	0.014284	0.016118
RS	44	2.120942	2.443715	377.020241	0.014608	0.016545
RS	45	2.283090	2.443715	378.153585	0.014652	0.016708
RS	46	2.457075	2.418816	381.164024	0.014769	0.016852
RS	47	2.643763	2.418816	378.118253	0.014651	0.016739
RS	48	2.844081	2.408411	374.494064	0.014511	0.016549
RS	49	3.059024	2.408411	366.969053	0.014219	0.016171
RS	50	3.289659	2.412075	356.705253	0.013821	0.015675
RS	51	3.537133	2.412075	344.825116	0.013361	0.015083
RS	52	3.802674	2.428006	328.765612	0.012739	0.014350
RS	53	4.087602	2.428006	313.088349	0.012131	0.013604
RS	54	4.393332	2.475006	290.323986	0.011249	0.012643
RS	55	4.721383	2.475006	272.254084	0.010549	0.011817
RS	56	5.073384	2.475006	252.810178	0.009796	0.010953
RS	57	5.451085	2.475006	232.290594	0.009001	0.010062
RS	58	5.856360	2.872132	184.016809	0.007130	0.008320
RS	59	6.291225	2.872132	169.361688	0.006562	0.007635
RS	60	6.757838	2.872132	154.136867	0.005972	0.006936
RS	61	7.258517	2.872132	138.604147	0.005371	0.006232
RS	62	7.795751	2.872132	123.039056	0.004767	0.005534
RS	63	8.372207	2.872132	566.400195	0.021946	0.025683
PA	4+25*2+4+6 0.067426760 0.015545437 8.372207172 0.530674177 0.285477522 0.269210350 0.297030230 0.356884884 0.447022295 0.569861600 0.730615834 0.929826027 1.158043137 1.402679387 1.647354755 1.873718826 2.072585311 2.242713934 2.379728311 2.475979611 2.527252900 2.536657190 2.515260809 2.479196050 2.443714901 2.418815771 2.408411024 2.412074650 2.428006158 2.475005796 2.872131681
//
IT	5121
RD	4
LK	-307399.861467
QD	-839.168236 -> -704.267805
RI	0.0394699433
TR	0.064241	0.016007
MT	8.728533
MM	C_pi: 1.508946, n_recomb: 28727.097199
RS	0	0.000000	0.726794	286.422754	0.009970	0.000341
RS	1	0.007371	0.726794	304.336894	0.010594	0.003408
RS	2	0.015285	0.726794	323.122399	0.011248	0.006264
RS	3	0.023783	0.726794	342.783759	0.011932	0.008223
RS	4	0.032907	0.315746	829.018552	0.028858	0.018949
RS	5	0.042704	0.315746	862.021078	0.030007	0.022443
RS	6	0.053223	0.278297	1012.129463	0.035233	0.027346
RS	7	0.064517	0.278297	1042.062881	0.036275	0.030751
RS	8	0.076643	0.296040	1006.863008	0.035049	0.030804
RS	9	0.089664	0.296040	1033.010250	0.035959	0.033507
RS	10	0.103644	0.349247	898.804380	0.031288	0.029993
RS	11	0.118654	0.349247	923.118644	0.032134	0.031972
RS	12	0.134772	0.434348	763.511187	0.026578	0.027055
RS	13	0.152077	0.434348	786.735130	0.027387	0.028560
RS	14	0.170657	0.554369	636.368695	0.022152	0.023584
RS	15	0.190607	0.554369	658.364146	0.022918	0.024762
RS	16	0.212028	0.717102	527.575376	0.018365	0.020208
RS	17	0.235028	0.717102	548.043014	0.019078	0.021054
RS	18	0.259723	0.926510	441.389706	0.015365	0.017166
RS	19	0.286238	0.926510	460.171796	0.016019	0.017776
RS	20	0.314708	1.174623	378.907176	0.013190	0.014770
RS	21	0.345276	1.174623	396.107523	0.013789	0.015285
RS	22	0.378098	1.448583	336.062387	0.011698	0.013051
RS	23	0.413338	1.448583	351.949561	0.012251	0.013490
RS	24	0.451177	1.729501	308.852040	0.010751	0.011872
RS	25	0.491804	1.729501	323.747927	0.011270	0.012291
RS	26	0.535426	1.993396	294.440306	0.010250	0.011217
RS	27	0.582264	1.993396	308.655114	0.010744	0.011679
RS	28	0.632554	2.227292	289.476906	0.010077	0.011014
RS	29	0.686550	2.227292	303.235061	0.010556	0.011493
RS	30	0.744527	2.429510	291.015413	0.010130	0.011071
RS	31	0.806777	2.429510	304.431720	0.010597	0.011521
RS	32	0.873616	2.593323	298.054176	0.010375	0.011283
RS	33	0.945382	2.593323	311.157167	0.010831	0.011717
RS	34	1.022437	2.706204	310.848318	0.010821	0.011695
RS	35	1.105172	2.706204	323.569001	0.011264	0.012149
RS	36	1.194006	2.760558	329.538391	0.011471	0.012372
RS	37	1.289388	2.760558	341.647271	0.011893	0.012866
RS	38	1.391800	2.760225	353.329338	0.012300	0.013330
RS	39	1.501761	2.760225	364.354110	0.012683	0.013855
RS	40	1.619827	2.721229	379.849874	0.013223	0.014496
RS	41	1.746596	2.721229	389.025522	0.013542	0.014995
RS	42	1.882709	2.666591	404.951928	0.014097	0.015665
RS	43	2.028855	2.666591	411.279930	0.014317	0.016038
RS	44	2.185774	2.617065	423.619600	0.014746	0.016546
RS	45	2.354259	2.617065	426.069130	0.014832	0.016700
RS	46	2.535163	2.585123	431.547431	0.015022	0.016894
RS	47	2.729402	2.585123	429.320303	0.014945	0.016781
RS	48	2.937958	2.574580	426.374058	0.014842	0.016608
RS	49	3.161887	2.574580	419.101669	0.014589	0.016239
RS	50	3.402321	2.583599	407.921619	0.014200	0.015737
RS	51	3.660479	2.583599	395.730518	0.013776	0.015162
RS	52	3.937665	2.608947	377.548445	0.013143	0.014409
RS	53	4.235282	2.608947	361.046749	0.012568	0.013686
RS	54	4.554837	2.676832	334.194886	0.011633	0.012670
RS	55	4.897946	2.676832	315.066367	0.010968	0.011877
RS	56	5.266347	2.676832	294.198606	0.010241	0.011042
RS	57	5.661902	2.676832	271.899615	0.009465	0.010174
RS	58	6.086613	3.237435	208.468285	0.007257	0.008097
RS	59	6.542630	3.237435	194.138983	0.006758	0.007498
RS	60	7.032260	3.237435	178.906892	0.006228	0.006877
RS	61	7.557981	3.237435	163.022179	0.005675	0.006241
RS	62	8.122454	3.237435	146.760956	0.005109	0.005601
RS	63	8.728533	3.237435	731.821637	0.025475	0.027779
PA	4+25*2+4+6 0.064241455 0.016007274 8.728533143 0.726793796 0.315746291 0.278296857 0.296040201 0.349247386 0.434348415 0.554368574 0.717101988 0.926510464 1.174623434 1.448582538 1.729500898 1.993395840 2.227291553 2.429509802 2.593323234 2.706204232 2.760557955 2.760224876 2.721229187 2.666590536 2.617065088 2.585122965 2.574580488 2.583599028 2.608947236 2.676832492 3.237434839
//
IT	5133
RD	5
LK	-307142.283884
QD	-752.306604 -> -642.422615
RI	0.0287757479
TR	0.061616	0.016540
MT	8.995856
MM	C_pi: 1.604332, n_recomb: 31521.966195
RS	0	0.000000	0.966362	238.018186	0.007551	0.000286
RS	1	0.007422	0.966362	253.671362	0.008047	0.002893
RS	2	0.015395	0.966362	270.195476	0.008572	0.005199
RS	3	0.023959	0.966362	287.614739	0.009124	0.006547
RS	4	0.033159	0.349440	838.511193	0.026601	0.018100
RS	5	0.043042	0.349440	874.786469	0.027752	0.021036
RS	6	0.053658	0.291189	1089.286815	0.034556	0.027077
RS	7	0.065063	0.291189	1123.676888	0.035647	0.030188
RS	8	0.077314	0.300081	1122.171883	0.035600	0.031183
RS	9	0.090474	0.300081	1152.003424	0.036546	0.033776
RS	10	0.104610	0.347898	1020.168088	0.032364	0.030703
RS	11	0.119796	0.347898	1047.527933	0.033232	0.032666
RS	12	0.136109	0.428731	874.016456	0.027727	0.027816
RS	13	0.153633	0.428731	900.061689	0.028553	0.029364
RS	14	0.172457	0.545568	729.756901	0.023151	0.024240
RS	15	0.192679	0.545568	754.493456	0.023935	0.025492
RS	16	0.214401	0.708043	602.291332	0.019107	0.020672
RS	17	0.237736	0.708043	625.381783	0.019840	0.021610
RS	18	0.262802	0.922974	499.081350	0.015833	0.017424
RS	19	0.289729	0.922974	520.266979	0.016505	0.018117
RS	20	0.318654	1.183964	423.417105	0.013432	0.014850
RS	21	0.349726	1.183964	442.749253	0.014046	0.015435
RS	22	0.383104	1.478336	371.148395	0.011774	0.013004
RS	23	0.418959	1.478336	388.911528	0.012338	0.013507
RS	24	0.457476	1.785699	337.567043	0.010709	0.011749
RS	25	0.498851	1.785699	354.137213	0.011235	0.012218
RS	26	0.543297	2.077706	319.342489	0.010131	0.011048
RS	27	0.591042	2.077706	335.102463	0.010631	0.011543
RS	28	0.642330	2.338314	312.366316	0.009909	0.010811
RS	29	0.697425	2.338314	327.604598	0.010393	0.011315
RS	30	0.756609	2.565891	312.931587	0.009927	0.010843
RS	31	0.820186	2.565891	327.807532	0.010399	0.011312
RS	32	0.888481	2.751849	319.896057	0.010148	0.011037
RS	33	0.961844	2.751849	334.477386	0.010611	0.011483
RS	34	1.040653	2.878836	333.852519	0.010591	0.011443
RS	35	1.125311	2.878836	348.110321	0.011043	0.011900
RS	36	1.216252	2.935500	355.300320	0.011272	0.012132
RS	37	1.313943	2.935500	369.030283	0.011707	0.012621
RS	38	1.418884	2.925960	383.556645	0.012168	0.013127
RS	39	1.531614	2.925960	396.266776	0.012571	0.013642
RS	40	1.652711	2.870793	415.882963	0.013193	0.014352
RS	41	1.782795	2.870793	426.714486	0.013537	0.014842
RS	42	1.922533	2.799440	447.165630	0.014186	0.015593
RS	43	2.072643	2.799440	454.953315	0.014433	0.015964
RS	44	2.233895	2.737624	471.097790	0.014945	0.016544
RS	45	2.407113	2.737624	474.622187	0.015057	0.016705
RS	46	2.593188	2.699903	482.307621	0.015301	0.016948
RS	47	2.793074	2.699903	480.632763	0.015248	0.016851
RS	48	3.007794	2.689882	478.001692	0.015164	0.016697
RS	49	3.238451	2.689882	470.712660	0.014933	0.016351
RS	50	3.486227	2.704424	458.195935	0.014536	0.015843
RS	51	3.752392	2.704424	445.453700	0.014132	0.015294
RS	52	4.038312	2.739036	424.736782	0.013474	0.014521
RS	53	4.345453	2.739036	407.233799	0.012919	0.013826
RS	54	4.675389	2.827304	375.826460	0.011923	0.012751
RS	55	5.029813	2.827304	355.571517	0.011280	0.011989
RS	56	5.410542	2.827304	333.251728	0.010572	0.011179
RS	57	5.819527	2.827304	309.185942	0.009809	0.010331
RS	58	6.258868	3.552991	229.585225	0.007283	0.007931
RS	59	6.730815	3.552991	215.734565	0.006844	0.007405
RS	60	7.237790	3.552991	200.714522	0.006367	0.006849
RS	61	7.782392	3.552991	184.756741	0.005861	0.006272
RS	62	8.367414	3.552991	168.127799	0.005334	0.005682
RS	63	8.995856	3.552991	894.942142	0.028391	0.029875
PA	4+25*2+4+6 0.061615932 0.016539750 8.995855791 0.966361563 0.349440317 0.291188618 0.300081273 0.347898293 0.428730670 0.545567521 0.708042949 0.922974340 1.183963730 1.478336077 1.785698593 2.077706475 2.338313512 2.565890766 2.751849495 2.878835806 2.935500407 2.925959958 2.870793168 2.799439933 2.737623552 2.699902981 2.689881906 2.704424039 2.739035567 2.827304377 3.552991425
//
IT	4765
RD	6
LK	-306929.387290
QD	-681.252842 -> -586.986369
RI	0.0215617685
TR	0.059326	0.017080
MT	9.217128
MM	C_pi: 1.687249, n_recomb: 34196.351284
RS	0	0.000000	1.240726	202.164584	0.005912	0.000247
RS	1	0.007463	1.240726	215.914897	0.006314	0.002515
RS	2	0.015483	1.240726	230.494238	0.006740	0.004429
RS	3	0.024101	1.240726	245.936246	0.007192	0.005376
RS	4	0.033363	0.383428	841.129304	0.024597	0.017355
RS	5	0.043315	0.383428	879.969627	0.025733	0.019840
RS	6	0.054011	0.305050	1150.408200	0.033641	0.026717
RS	7	0.065504	0.305050	1189.007870	0.034770	0.029565
RS	8	0.077856	0.306007	1221.583994	0.035723	0.031361
RS	9	0.091129	0.306007	1255.155472	0.036704	0.033833
RS	10	0.105392	0.349382	1129.248045	0.033022	0.031199
RS	11	0.120721	0.349382	1159.705242	0.033913	0.033111
RS	12	0.137193	0.426719	976.278479	0.028549	0.028404
RS	13	0.154894	0.426719	1005.118026	0.029393	0.029948
RS	14	0.173917	0.540646	818.232993	0.023927	0.024781
RS	15	0.194359	0.540646	845.637674	0.024729	0.026059
RS	16	0.216326	0.702174	674.313312	0.019719	0.021075
RS	17	0.239933	0.702174	699.951896	0.020469	0.022060
RS	18	0.265302	0.920563	555.305540	0.016239	0.017661
RS	19	0.292564	0.920563	578.836829	0.016927	0.018402
RS	20	0.321861	1.190917	467.134695	0.013660	0.014938
RS	21	0.353343	1.190917	488.555487	0.014287	0.015562
RS	22	0.387176	1.500904	405.880126	0.011869	0.012982
RS	23	0.423533	1.500904	425.485213	0.012442	0.013522
RS	24	0.462604	1.829162	366.229688	0.010710	0.011660
RS	25	0.504590	1.829162	384.444395	0.011242	0.012159
RS	26	0.549710	2.143887	344.386254	0.010071	0.010916
RS	27	0.598197	2.143887	361.661718	0.010576	0.011429
RS	28	0.650303	2.426496	335.500413	0.009811	0.010646
RS	29	0.706297	2.426496	352.185344	0.010299	0.011161
RS	30	0.766470	2.675637	335.103317	0.009799	0.010648
RS	31	0.831133	2.675637	351.397200	0.010276	0.011128
RS	32	0.900622	2.881252	341.901021	0.009998	0.010823
RS	33	0.975298	2.881252	357.906577	0.010466	0.011274
RS	34	1.055546	3.021364	356.834827	0.010435	0.011218
RS	35	1.141783	3.021364	372.561595	0.010895	0.011674
RS	36	1.234455	3.080602	380.801127	0.011136	0.011913
RS	37	1.334044	3.080602	396.072477	0.011582	0.012396
RS	38	1.441065	3.062894	413.284973	0.012086	0.012934
RS	39	1.556073	3.062894	427.595164	0.012504	0.013441
RS	40	1.679663	2.992935	451.234624	0.013195	0.014208
RS	41	1.812477	2.992935	463.636882	0.013558	0.014693
RS	42	1.955203	2.906145	488.595901	0.014288	0.015514
RS	43	2.108580	2.906145	497.759284	0.014556	0.015889
RS	44	2.273404	2.832847	517.741719	0.015140	0.016537
RS	45	2.450528	2.832847	522.254227	0.015272	0.016713
RS	46	2.640870	2.789511	532.173635	0.015562	0.017003
RS	47	2.845418	2.789511	530.958340	0.015527	0.016931
RS	48	3.065231	2.779569	528.622996	0.015458	0.016798
RS	49	3.301448	2.779569	521.221915	0.015242	0.016481
RS	50	3.555294	2.798788	507.294998	0.014835	0.015971
RS	51	3.828084	2.798788	493.914448	0.014443	0.015451
RS	52	4.121232	2.841619	470.553415	0.013760	0.014660
RS	53	4.436257	2.841619	451.986029	0.013217	0.013991
RS	54	4.774792	2.948747	415.834351	0.012160	0.012859
RS	55	5.138591	2.948747	394.439219	0.011535	0.012126
RS	56	5.529541	2.948747	370.675348	0.010840	0.011339
RS	57	5.949666	2.948747	344.872908	0.010085	0.010506
RS	58	6.401145	3.838998	248.405425	0.007264	0.007799
RS	59	6.886317	3.838998	235.120373	0.006876	0.007335
RS	60	7.407697	3.838998	220.445210	0.006446	0.006836
RS	61	7.967987	3.838998	204.589947	0.005983	0.006309
RS	62	8.570091	3.838998	187.806260	0.005492	0.005763
RS	63	9.217128	3.838998	1056.899751	0.030907	0.031925
PA	4+25*2+4+6 0.059326076 0.017080459 9.217128367 1.240725687 0.383427549 0.305050247 0.306007485 0.349382021 0.426718623 0.540645542 0.702174417 0.920562546 1.190916825 1.500903564 1.829161918 2.143887082 2.426496218 2.675637351 2.881252497 3.021363541 3.080601879 3.062893888 2.992934715 2.906144659 2.832847307 2.789510862 2.779568921 2.798787670 2.841619185 2.948746970 3.838997728
//
IT	4968
RD	7
LK	-306745.938977
QD	-619.573600 -> -537.254416
RI	0.0166362955
TR	0.057272	0.017604
MT	9.412339
MM	C_pi: 1.762415, n_recomb: 36775.522515
RS	0	0.000000	1.542764	175.587240	0.004775	0.000219
RS	1	0.007498	1.542764	187.816704	0.005107	0.002227
RS	2	0.015559	1.542764	200.823027	0.005461	0.003855
RS	3	0.024224	1.542764	214.643970	0.005837	0.004534
RS	4	0.033538	0.416698	841.620436	0.022885	0.016702
RS	5	0.043551	0.416698	882.534812	0.023998	0.018825
RS	6	0.054315	0.318978	1201.603766	0.032674	0.026314
RS	7	0.065886	0.318978	1244.135149	0.033831	0.028945
RS	8	0.078325	0.312668	1309.929751	0.035620	0.031410
RS	9	0.091696	0.312668	1347.220278	0.036634	0.033778
RS	10	0.106070	0.352275	1229.101219	0.033422	0.031545
RS	11	0.121521	0.352275	1262.677014	0.034335	0.033406
RS	12	0.138131	0.426725	1071.912520	0.029147	0.028863
RS	13	0.155987	0.426725	1103.526142	0.030007	0.030390
RS	14	0.175182	0.538106	902.477888	0.024540	0.025232
RS	15	0.195815	0.538106	932.494488	0.025356	0.026517
RS	16	0.217996	0.698514	743.797820	0.020225	0.021428
RS	17	0.241841	0.698514	771.921637	0.020990	0.022439
RS	18	0.267473	0.919353	609.936317	0.016585	0.017878
RS	19	0.295027	0.919353	635.759841	0.017288	0.018648
RS	20	0.324647	1.197161	509.757548	0.013861	0.015028
RS	21	0.356488	1.197161	533.222957	0.014499	0.015676
RS	22	0.390716	1.520007	439.828550	0.011960	0.012976
RS	23	0.427511	1.520007	461.237475	0.012542	0.013540
RS	24	0.467066	1.865886	394.312740	0.010722	0.011593
RS	25	0.509586	1.865886	414.136688	0.011261	0.012110
RS	26	0.555294	2.200174	368.962899	0.010033	0.010810
RS	27	0.604429	2.200174	387.718693	0.010543	0.011331
RS	28	0.657249	2.502135	358.204414	0.009740	0.010505
RS	29	0.714030	2.502135	376.298641	0.010232	0.011024
RS	30	0.775068	2.770749	356.818882	0.009703	0.010479
RS	31	0.840682	2.770749	374.488794	0.010183	0.010963
RS	32	0.911217	2.994796	363.347185	0.009880	0.010631
RS	33	0.987041	2.994796	380.728271	0.010353	0.011086
RS	34	1.068550	3.147868	379.082432	0.010308	0.011013
RS	35	1.156170	3.147868	396.222682	0.010774	0.011468
RS	36	1.250361	3.210380	405.345912	0.011022	0.011708
RS	37	1.351614	3.210380	422.100402	0.011478	0.012186
RS	38	1.460460	3.185640	441.843607	0.012015	0.012749
RS	39	1.577467	3.185640	457.700895	0.012446	0.013249
RS	40	1.703248	3.102043	485.278100	0.013196	0.014064
RS	41	1.838460	3.102043	499.212085	0.013575	0.014546
RS	42	1.983810	3.000653	528.703243	0.014376	0.015430
RS	43	2.140060	3.000653	539.220635	0.014662	0.015812
RS	44	2.308025	2.916162	563.166487	0.015314	0.016523
RS	45	2.488585	2.916162	568.657646	0.015463	0.016717
RS	46	2.682683	2.866871	580.985703	0.015798	0.017055
RS	47	2.891336	2.866871	580.222765	0.015777	0.017009
RS	48	3.115633	2.856151	578.343306	0.015726	0.016902
RS	49	3.356749	2.856151	570.817562	0.015522	0.016614
RS	50	3.615945	2.878851	555.588844	0.015108	0.016108
RS	51	3.894576	2.878851	541.550728	0.014726	0.015615
RS	52	4.194099	2.928572	515.589634	0.014020	0.014811
RS	53	4.516081	2.928572	495.937945	0.013486	0.014166
RS	54	4.862206	3.052676	454.991497	0.012372	0.012983
RS	55	5.234285	3.052676	432.450091	0.011759	0.012275
RS	56	5.634263	3.052676	407.246734	0.011074	0.011507
RS	57	6.064232	3.052676	379.723190	0.010325	0.010687
RS	58	6.526442	4.105896	265.810288	0.007228	0.007691
RS	59	7.023309	4.105896	253.128906	0.006883	0.007279
RS	60	7.557432	4.105896	238.868885	0.006495	0.006829
RS	61	8.131605	4.105896	223.217467	0.006070	0.006347
RS	62	8.748831	4.105896	206.408708	0.005613	0.005839
RS	63	9.412339	4.105896	1219.522381	0.033161	0.033910
PA	4+25*2+4+6 0.057272081 0.017604433 9.412338666 1.542763994 0.416697579 0.318978265 0.312667644 0.352274834 0.426725134 0.538105730 0.698514134 0.919352941 1.197161232 1.520006671 1.865885548 2.200174351 2.502134759 2.770749237 2.994796118 3.147868386 3.210380271 3.185640286 3.102042613 3.000652992 2.916162372 2.866871447 2.856150634 2.878850951 2.928571579 3.052676089 4.105896050
//
IT	5179
RD	8
LK	-306585.491466
QD	-565.284135 -> -492.828575
RI	0.0131820765
TR	0.055403	0.018102
MT	9.591140
MM	C_pi: 1.832528, n_recomb: 39277.957371
RS	0	0.000000	1.866341	155.578406	0.003961	0.000197
RS	1	0.007530	1.866341	166.606383	0.004242	0.002000
RS	2	0.015627	1.866341	178.360780	0.004541	0.003414
RS	3	0.024334	1.866341	190.880849	0.004860	0.003909
RS	4	0.033696	0.448996	841.645651	0.021428	0.016121
RS	5	0.043764	0.448996	884.294952	0.022514	0.017954
RS	6	0.054589	0.332698	1246.069159	0.031724	0.025892
RS	7	0.066230	0.332698	1292.276285	0.032901	0.028345
RS	8	0.078747	0.319595	1390.199940	0.035394	0.031377
RS	9	0.092206	0.319595	1431.159436	0.036437	0.033658
RS	10	0.106680	0.355905	1321.938673	0.033656	0.031789
RS	11	0.122243	0.355905	1358.638696	0.034590	0.033604
RS	12	0.138978	0.427909	1162.343440	0.029593	0.029231
RS	13	0.156973	0.427909	1196.716374	0.030468	0.030738
RS	14	0.176323	0.537050	983.318404	0.025035	0.025616
RS	15	0.197130	0.537050	1015.905370	0.025865	0.026901
RS	16	0.219504	0.696317	811.189161	0.020653	0.021741
RS	17	0.243563	0.696317	841.749201	0.021431	0.022769
RS	18	0.269433	0.919023	663.207958	0.016885	0.018079
RS	19	0.297251	0.919023	691.280576	0.017600	0.018870
RS	20	0.327165	1.203102	551.378906	0.014038	0.015118
RS	21	0.359330	1.203102	576.851974	0.014686	0.015782
RS	22	0.393918	1.537071	472.979024	0.012042	0.012980
RS	23	0.431110	1.537071	496.158214	0.012632	0.013560
RS	24	0.471103	1.898465	421.727366	0.010737	0.011541
RS	25	0.514107	1.898465	443.128285	0.011282	0.012071
RS	26	0.560349	2.250341	392.927009	0.010004	0.010721
RS	27	0.610074	2.250341	413.130264	0.010518	0.011246
RS	28	0.663543	2.570092	380.289998	0.009682	0.010383
RS	29	0.721038	2.570092	399.758496	0.010178	0.010904
RS	30	0.782862	2.857048	377.860893	0.009620	0.010328
RS	31	0.849342	2.857048	396.868211	0.010104	0.010815
RS	32	0.920827	3.098979	384.011808	0.009777	0.010457
RS	33	0.997696	3.098979	402.725071	0.010253	0.010914
RS	34	1.080353	3.265273	400.377212	0.010193	0.010824
RS	35	1.169234	3.265273	418.883457	0.010665	0.011278
RS	36	1.264807	3.331930	428.726122	0.010915	0.011515
RS	37	1.367578	3.331930	446.916640	0.011378	0.011988
RS	38	1.478087	3.301260	469.031763	0.011941	0.012570
RS	39	1.596917	3.301260	486.398283	0.012383	0.013065
RS	40	1.724695	3.204996	517.820138	0.013183	0.013919
RS	41	1.862096	3.204996	533.267694	0.013577	0.014401
RS	42	2.009842	3.089584	567.318494	0.014444	0.015341
RS	43	2.168714	3.089584	579.197017	0.014746	0.015730
RS	44	2.339548	2.993945	607.262655	0.015461	0.016501
RS	45	2.523247	2.993945	613.760295	0.015626	0.016713
RS	46	2.720778	2.938196	628.736062	0.016007	0.017101
RS	47	2.933184	2.938196	628.461111	0.016000	0.017080
RS	48	3.161583	2.925745	627.288662	0.015971	0.017003
RS	49	3.407181	2.925745	619.667812	0.015776	0.016743
RS	50	3.671273	2.950693	603.341729	0.015361	0.016247
RS	51	3.955251	2.950693	588.661401	0.014987	0.015780
RS	52	4.260613	3.005950	560.228713	0.014263	0.014968
RS	53	4.588968	3.005950	539.493991	0.013735	0.014345
RS	54	4.942049	3.145114	493.779915	0.012571	0.013116
RS	55	5.321716	3.145114	470.087903	0.011968	0.012429
RS	56	5.729973	3.145114	443.445371	0.011290	0.011677
RS	57	6.168972	3.145114	414.205823	0.010546	0.010869
RS	58	6.641027	4.359012	282.340624	0.007188	0.007599
RS	59	7.148628	4.359012	270.275103	0.006881	0.007233
RS	60	7.694452	4.359012	256.465824	0.006530	0.006826
RS	61	8.281376	4.359012	241.077103	0.006138	0.006383
RS	62	8.912496	4.359012	224.324061	0.005711	0.005910
RS	63	9.591140	4.359012	1383.961178	0.035235	0.035822
PA	4+25*2+4+6 0.055403066 0.018102072 9.591139942 1.866340622 0.448995858 0.332697595 0.319595109 0.355904833 0.427908666 0.537049610 0.696317488 0.919022840 1.203101507 1.537070535 1.898465445 2.250341405 2.570091966 2.857048451 3.098978766 3.265272590 3.331930359 3.301259862 3.204995746 3.089584355 2.993944705 2.938196281 2.925744682 2.950693461 3.005950367 3.145113650 4.359011726
//
IT	5133
RD	9
LK	-306444.160478
QD	-517.286795 -> -453.203240
RI	0.0106889379
TR	0.053689	0.018570
MT	9.758380
MM	C_pi: 1.899048, n_recomb: 41714.021091
RS	0	0.000000	2.205920	140.233038	0.003362	0.000180
RS	1	0.007559	2.205920	150.309083	0.003603	0.001818
RS	2	0.015690	2.205920	161.066697	0.003861	0.003067
RS	3	0.024435	2.205920	172.545356	0.004136	0.003434
RS	4	0.033842	0.480347	841.652619	0.020177	0.015600
RS	5	0.043959	0.480347	885.790497	0.021235	0.017195
RS	6	0.054841	0.346159	1285.445064	0.030816	0.025465
RS	7	0.066546	0.346159	1335.098778	0.032006	0.027771
RS	8	0.079136	0.326591	1464.167159	0.035100	0.031288
RS	9	0.092677	0.326591	1508.732804	0.036168	0.033499
RS	10	0.107242	0.359918	1409.240174	0.033783	0.031960
RS	11	0.122908	0.359918	1449.058250	0.034738	0.033738
RS	12	0.139758	0.429786	1248.603019	0.029932	0.029532
RS	13	0.157882	0.429786	1285.720775	0.030822	0.031021
RS	14	0.177375	0.536916	1061.409308	0.025445	0.025951
RS	15	0.198343	0.536916	1096.532559	0.026287	0.027233
RS	16	0.220895	0.695040	876.900339	0.021022	0.022026
RS	17	0.245153	0.695040	909.856052	0.021812	0.023065
RS	18	0.271243	0.919218	715.371091	0.017149	0.018267
RS	19	0.299307	0.919218	745.656728	0.017875	0.019074
RS	20	0.329491	1.208726	592.153013	0.014196	0.015208
RS	21	0.361957	1.208726	619.602368	0.014854	0.015884
RS	22	0.396878	1.552569	505.419569	0.012116	0.012991
RS	23	0.434438	1.552569	530.339841	0.012714	0.013583
RS	24	0.474837	1.927997	448.505133	0.010752	0.011501
RS	25	0.518291	1.927997	471.454063	0.011302	0.012040
RS	26	0.565029	2.296137	416.265143	0.009979	0.010645
RS	27	0.615300	2.296137	437.885455	0.010497	0.011173
RS	28	0.669371	2.632691	401.716074	0.009630	0.010276
RS	29	0.727530	2.632691	422.525974	0.010129	0.010796
RS	30	0.790084	2.937351	398.172064	0.009545	0.010192
RS	31	0.857368	2.937351	418.480488	0.010032	0.010679
RS	32	0.929738	3.196990	403.831591	0.009681	0.010298
RS	33	1.007578	3.196990	423.836593	0.010161	0.010755
RS	34	1.091303	3.376932	420.663617	0.010084	0.010648
RS	35	1.181356	3.376932	440.492145	0.010560	0.011100
RS	36	1.278217	3.448652	450.891898	0.010809	0.011332
RS	37	1.382399	3.448652	470.475767	0.011279	0.011802
RS	38	1.494457	3.413088	494.798665	0.011862	0.012396
RS	39	1.614986	3.413088	513.641710	0.012313	0.012887
RS	40	1.744626	3.304989	548.801950	0.013156	0.013775
RS	41	1.884066	3.304989	565.751736	0.013563	0.014256
RS	42	2.034046	3.175997	604.372722	0.014488	0.015246
RS	43	2.195363	3.175997	617.629915	0.014806	0.015643
RS	44	2.368875	3.069161	649.967888	0.015582	0.016471
RS	45	2.555503	3.069161	657.515378	0.015762	0.016700
RS	46	2.756239	3.006431	675.397133	0.016191	0.017140
RS	47	2.972149	3.006431	675.665780	0.016198	0.017142
RS	48	3.204380	2.991342	675.491473	0.016193	0.017100
RS	49	3.454166	2.991342	667.826428	0.016010	0.016866
RS	50	3.722833	3.017388	650.657534	0.015598	0.016384
RS	51	4.011810	3.017388	635.368992	0.015232	0.015941
RS	52	4.322632	3.076922	604.640310	0.014495	0.015126
RS	53	4.656949	3.076922	582.836305	0.013972	0.014522
RS	54	5.016538	3.229307	532.433719	0.012764	0.013254
RS	55	5.403309	3.229307	507.588616	0.012168	0.012586
RS	56	5.819317	3.229307	479.506068	0.011495	0.011847
RS	57	6.266772	3.229307	448.551375	0.010753	0.011047
RS	58	6.748052	4.601077	298.293044	0.007151	0.007521
RS	59	7.265712	4.601077	286.843260	0.006876	0.007194
RS	60	7.822504	4.601077	273.502359	0.006557	0.006825
RS	61	8.421384	4.601077	258.412038	0.006195	0.006416
RS	62	9.065536	4.601077	241.767930	0.005796	0.005975
RS	63	9.758380	4.601077	1550.658575	0.037174	0.037657
PA	4+25*2+4+6 0.053689193 0.018570474 9.758380469 2.205919690 0.480347071 0.346158735 0.326591250 0.359917594 0.429785860 0.536915934 0.695040500 0.919218288 1.208725900 1.552569122 1.927996800 2.296136879 2.632691290 2.937350625 3.196989981 3.376931525 3.448652273 3.413088428 3.304989103 3.175997317 3.069160507 3.006431188 2.991342462 3.017388089 3.076921917 3.229307204 4.601076531
//
IT	5738
RD	10
LK	-306319.092202
QD	-474.721460 -> -417.829953
RI	0.0088397210
TR	0.052110	0.019010
MT	9.916611
MM	C_pi: 1.962774, n_recomb: 44089.257857
RS	0	0.000000	2.556702	128.243016	0.002909	0.000167
RS	1	0.007586	2.556702	137.558101	0.003120	0.001669
RS	2	0.015748	2.556702	147.516165	0.003346	0.002788
RS	3	0.024530	2.556702	158.156316	0.003587	0.003065
RS	4	0.033977	0.510832	841.725177	0.019091	0.015127
RS	5	0.044141	0.510832	887.163116	0.020122	0.016525
RS	6	0.055076	0.359380	1320.645336	0.029954	0.025038
RS	7	0.066841	0.359380	1373.537911	0.031154	0.027221
RS	8	0.079498	0.333567	1532.914304	0.034768	0.031162
RS	9	0.093116	0.333567	1581.016075	0.035859	0.033315
RS	10	0.107766	0.364125	1491.939398	0.033839	0.032080
RS	11	0.123528	0.364125	1534.860251	0.034813	0.033827
RS	12	0.140486	0.432076	1331.376202	0.030197	0.029783
RS	13	0.158730	0.432076	1371.222037	0.031101	0.031257
RS	14	0.178359	0.537359	1137.201009	0.025793	0.026248
RS	15	0.199476	0.537359	1174.829378	0.026647	0.027526
RS	16	0.222196	0.694334	941.217239	0.021348	0.022288
RS	17	0.246639	0.694334	976.532297	0.022149	0.023335
RS	18	0.272936	0.919666	766.622569	0.017388	0.018445
RS	19	0.301229	0.919666	799.089091	0.018124	0.019265
RS	20	0.331668	1.213939	632.214397	0.014339	0.015297
RS	21	0.364416	1.213939	661.612096	0.015006	0.015984
RS	22	0.399648	1.566681	537.237976	0.012185	0.013009
RS	23	0.437554	1.566681	563.873010	0.012789	0.013610
RS	24	0.478335	1.955000	474.698229	0.010767	0.011470
RS	25	0.522210	1.955000	499.168521	0.011322	0.012016
RS	26	0.569413	2.338400	439.008339	0.009957	0.010580
RS	27	0.620198	2.338400	462.017278	0.010479	0.011109
RS	28	0.674835	2.691081	422.495675	0.009583	0.010181
RS	29	0.733617	2.691081	444.615748	0.010084	0.010699
RS	30	0.796859	3.013045	417.758139	0.009475	0.010068
RS	31	0.864899	3.013045	439.332982	0.009965	0.010555
RS	32	0.938100	3.290387	422.812297	0.009590	0.010150
RS	33	1.016855	3.290387	444.070342	0.010072	0.010608
RS	34	1.101584	3.484475	439.952639	0.009979	0.010482
RS	35	1.192741	3.484475	461.061510	0.010457	0.010933
RS	36	1.290814	3.562162	471.859616	0.010702	0.011158
RS	37	1.396327	3.562162	492.795546	0.011177	0.011624
RS	38	1.509845	3.522668	519.159107	0.011775	0.012227
RS	39	1.631974	3.522668	539.446569	0.012235	0.012715
RS	40	1.763369	3.403482	578.222278	0.013115	0.013630
RS	41	1.904732	3.403482	596.663119	0.013533	0.014111
RS	42	2.056820	3.261255	639.845487	0.014513	0.015147
RS	43	2.220445	3.261255	654.500037	0.014845	0.015552
RS	44	2.396484	3.143141	691.245007	0.015678	0.016434
RS	45	2.585878	3.143141	699.889684	0.015874	0.016679
RS	46	2.789640	3.072946	720.930545	0.016352	0.017170
RS	47	3.008861	3.072946	721.805882	0.016371	0.017195
RS	48	3.244712	3.054411	722.931596	0.016397	0.017191
RS	49	3.498456	3.054411	715.283154	0.016224	0.016980
RS	50	3.771450	3.080522	697.549823	0.015821	0.016517
RS	51	4.065155	3.080522	681.696894	0.015462	0.016096
RS	52	4.381141	3.143189	648.876581	0.014717	0.015282
RS	53	4.721099	3.143189	626.024241	0.014199	0.014696
RS	54	5.086848	3.307098	571.046535	0.012952	0.013394
RS	55	5.480345	3.307098	545.047660	0.012362	0.012741
RS	56	5.903693	3.307098	515.524694	0.011693	0.012014
RS	57	6.359159	3.307098	482.854727	0.010952	0.011222
RS	58	6.849178	4.833521	313.828120	0.007118	0.007454
RS	59	7.376372	4.833521	302.988067	0.006872	0.007162
RS	60	7.943562	4.833521	290.123517	0.006580	0.006825
RS	61	8.553780	4.833521	275.354083	0.006245	0.006448
RS	62	9.210293	4.833521	258.855787	0.005871	0.006035
RS	63	9.916611	4.833521	1719.615331	0.039003	0.039416
PA	4+25*2+4+6 0.052110456 0.019009717 9.916611121 2.556702293 0.510832126 0.359379984 0.333567214 0.364125081 0.432075733 0.537358723 0.694334242 0.919665810 1.213938549 1.566680783 1.955000129 2.338400473 2.691080828 3.013045300 3.290386543 3.484475053 3.562161772 3.522667560 3.403481514 3.261255003 3.143140647 3.072946345 3.054411423 3.080522034 3.143189053 3.307097531 4.833521285
//
IT	4694
RD	11
LK	-306208.007994
QD	-436.853863 -> -386.183914
RI	0.0074352301
TR	0.050651	0.019421
MT	10.067397
MM	C_pi: 2.024161, n_recomb: 46406.214830
RS	0	0.000000	2.914103	118.730499	0.002559	0.000156
RS	1	0.007612	2.914103	127.432002	0.002746	0.001545
RS	2	0.015803	2.914103	136.743791	0.002947	0.002561
RS	3	0.024618	2.914103	146.704351	0.003161	0.002772
RS	4	0.034104	0.540572	841.773631	0.018139	0.014696
RS	5	0.044312	0.540572	888.358595	0.019143	0.015928
RS	6	0.055297	0.372395	1352.233084	0.029139	0.024617
RS	7	0.067118	0.372395	1408.172606	0.030344	0.026694
RS	8	0.079839	0.340482	1597.136134	0.034416	0.031011
RS	9	0.093528	0.340482	1648.698626	0.035528	0.033114
RS	10	0.108259	0.368420	1570.643634	0.033846	0.032161
RS	11	0.124112	0.368420	1616.644012	0.034837	0.033883
RS	12	0.141171	0.434605	1411.121124	0.030408	0.029998
RS	13	0.159529	0.434605	1453.674466	0.031325	0.031457
RS	14	0.179284	0.538157	1210.993536	0.026096	0.026517
RS	15	0.200543	0.538157	1251.095874	0.026960	0.027790
RS	16	0.223421	0.693974	1004.321515	0.021642	0.022533
RS	17	0.248039	0.693974	1041.960916	0.022453	0.023586
RS	18	0.274532	0.920182	817.091741	0.017607	0.018617
RS	19	0.303041	0.920182	851.708503	0.018353	0.019448
RS	20	0.333720	1.218662	671.655423	0.014473	0.015388
RS	21	0.366735	1.218662	702.975020	0.015148	0.016083
RS	22	0.402262	1.579501	568.495961	0.012250	0.013033
RS	23	0.440494	1.579501	596.820766	0.012861	0.013642
RS	24	0.481636	1.979756	500.352877	0.010782	0.011447
RS	25	0.525910	1.979756	526.319176	0.011342	0.011998
RS	26	0.573554	2.377605	461.188709	0.009938	0.010523
RS	27	0.624824	2.377605	485.558954	0.010463	0.011053
RS	28	0.679998	2.745894	442.652352	0.009539	0.010095
RS	29	0.739371	2.745894	466.052311	0.010043	0.010612
RS	30	0.803263	3.084893	436.639569	0.009409	0.009954
RS	31	0.872019	3.084893	459.447021	0.009901	0.010442
RS	32	0.946008	3.379991	440.978737	0.009503	0.010013
RS	33	1.025630	3.379991	463.452033	0.009987	0.010471
RS	34	1.111312	3.588726	458.277004	0.009875	0.010326
RS	35	1.203517	3.588726	480.624996	0.010357	0.010776
RS	36	1.302739	3.673221	491.670697	0.010595	0.010991
RS	37	1.409515	3.673221	513.917382	0.011074	0.011455
RS	38	1.524419	3.630689	542.153818	0.011683	0.012062
RS	39	1.648068	3.630689	563.852118	0.012150	0.012548
RS	40	1.781130	3.501086	606.109057	0.013061	0.013486
RS	41	1.924321	3.501086	626.026702	0.013490	0.013968
RS	42	2.078411	3.345945	673.734654	0.014518	0.015044
RS	43	2.244231	3.345945	689.801740	0.014864	0.015456
RS	44	2.422672	3.216484	731.060584	0.015754	0.016390
RS	45	2.614696	3.216484	740.847808	0.015964	0.016650
RS	46	2.821338	3.138401	765.282596	0.016491	0.017193
RS	47	3.043708	3.138401	766.828658	0.016524	0.017238
RS	48	3.283005	3.115708	769.553532	0.016583	0.017274
RS	49	3.540518	3.115708	761.986120	0.016420	0.017086
RS	50	3.817632	3.140979	743.974679	0.016032	0.016646
RS	51	4.115840	3.140979	727.606346	0.015679	0.016244
RS	52	4.436747	3.205767	692.913947	0.014931	0.015436
RS	53	4.782082	3.205767	669.039223	0.014417	0.014865
RS	54	5.153703	3.379647	609.626256	0.013137	0.013534
RS	55	5.553612	3.379647	582.475145	0.012552	0.012895
RS	56	5.983962	3.379647	551.513109	0.011884	0.012178
RS	57	6.447069	3.379647	517.128981	0.011144	0.011391
RS	58	6.945429	5.057224	329.025854	0.007090	0.007396
RS	59	7.481723	5.057224	318.787061	0.006869	0.007134
RS	60	8.058839	5.057224	306.401754	0.006603	0.006828
RS	61	8.679885	5.057224	291.968102	0.006292	0.006478
RS	62	9.348205	5.057224	275.642646	0.005940	0.006091
RS	63	10.067397	5.057224	1890.556714	0.040739	0.041100
PA	4+25*2+4+6 0.050651301 0.019420939 10.067396994 2.914102636 0.540571752 0.372394868 0.340481591 0.368419952 0.434604954 0.538157144 0.693974022 0.920181960 1.218661973 1.579500935 1.979756076 2.377605147 2.745894313 3.084893392 3.379990909 3.588725915 3.673221144 3.630689042 3.501086354 3.345945072 3.216484273 3.138401073 3.115707867 3.140979324 3.205766505 3.379646554 5.057223981
//
IT	4974
RD	12
LK	-306109.028162
QD	-403.055349 -> -357.795102
RI	0.0063466931
TR	0.049299	0.019806
MT	10.211652
MM	C_pi: 2.083471, n_recomb: 48666.152307
RS	0	0.000000	3.273855	111.089923	0.002283	0.000148
RS	1	0.007636	3.273855	119.292937	0.002451	0.001441
RS	2	0.015855	3.273855	128.078755	0.002632	0.002374
RS	3	0.024702	3.273855	137.485162	0.002825	0.002537
RS	4	0.034224	0.569646	841.738225	0.017296	0.014300
RS	5	0.044473	0.569646	889.342239	0.018274	0.015391
RS	6	0.055505	0.385242	1380.572788	0.028368	0.024204
RS	7	0.067380	0.385242	1439.378893	0.029577	0.026189
RS	8	0.080161	0.347318	1657.293876	0.034054	0.030843
RS	9	0.093918	0.347318	1712.237276	0.035183	0.032903
RS	10	0.108726	0.372738	1645.766285	0.033817	0.032214
RS	11	0.124664	0.372738	1694.815876	0.034825	0.033915
RS	12	0.141819	0.437269	1488.130946	0.030578	0.030183
RS	13	0.160285	0.437269	1533.367204	0.031508	0.031630
RS	14	0.180160	0.539176	1282.967038	0.026363	0.026762
RS	15	0.201553	0.539176	1325.511046	0.027237	0.028031
RS	16	0.224580	0.693814	1066.327324	0.021911	0.022764
RS	17	0.249365	0.693814	1106.255905	0.022732	0.023822
RS	18	0.276042	0.920660	866.850883	0.017812	0.018782
RS	19	0.304757	0.920660	903.587282	0.018567	0.019624
RS	20	0.335664	1.222856	710.534318	0.014600	0.015478
RS	21	0.368932	1.222856	743.749703	0.015283	0.016181
RS	22	0.404739	1.591082	599.243056	0.012313	0.013061
RS	23	0.443281	1.591082	629.233267	0.012930	0.013676
RS	24	0.484766	2.002447	525.506370	0.010798	0.011431
RS	25	0.529419	2.002447	552.943993	0.011362	0.011987
RS	26	0.577481	2.414033	482.839008	0.009921	0.010475
RS	27	0.629214	2.414033	508.543974	0.010450	0.011005
RS	28	0.684897	2.797487	462.216815	0.009498	0.010018
RS	29	0.744832	2.797487	486.867100	0.010004	0.010533
RS	30	0.809343	3.153305	454.847558	0.009346	0.009850
RS	31	0.878781	3.153305	478.854515	0.009840	0.010337
RS	32	0.953520	3.466224	458.367830	0.009419	0.009885
RS	33	1.033967	3.466224	482.019291	0.009905	0.010343
RS	34	1.120557	3.690077	475.681842	0.009774	0.010179
RS	35	1.213759	3.690077	499.228183	0.010258	0.010628
RS	36	1.314078	3.782152	510.380014	0.010487	0.010832
RS	37	1.422057	3.782152	533.895784	0.010971	0.011294
RS	38	1.538281	3.737415	563.838321	0.011586	0.011903
RS	39	1.663381	3.737415	586.911856	0.012060	0.012387
RS	40	1.798033	3.598017	632.505621	0.012997	0.013343
RS	41	1.942967	3.598017	653.881725	0.013436	0.013826
RS	42	2.098968	3.430253	706.058280	0.014508	0.014938
RS	43	2.266881	3.430253	723.547606	0.014868	0.015358
RS	44	2.447616	3.289388	769.400727	0.015810	0.016340
RS	45	2.642153	3.289388	780.370718	0.016035	0.016615
RS	46	2.851544	3.203053	808.410487	0.016611	0.017207
RS	47	3.076924	3.203053	810.688272	0.016658	0.017273
RS	48	3.319514	3.175592	815.296995	0.016753	0.017350
RS	49	3.580628	3.175592	807.874883	0.016600	0.017182
RS	50	3.861682	3.199237	789.870391	0.016230	0.016769
RS	51	4.164196	3.199237	773.037672	0.015885	0.016385
RS	52	4.489810	3.265252	736.700321	0.015138	0.015585
RS	53	4.840289	3.265252	711.832149	0.014627	0.015028
RS	54	5.217530	3.447699	648.142515	0.013318	0.013674
RS	55	5.623577	3.447699	619.842639	0.012737	0.013047
RS	56	6.060630	3.447699	587.444815	0.012071	0.012338
RS	57	6.531056	3.447699	551.349544	0.011329	0.011556
RS	58	7.037404	5.272722	343.925835	0.007067	0.007345
RS	59	7.582417	5.272722	334.278825	0.006869	0.007111
RS	60	8.169047	5.272722	322.372768	0.006624	0.006831
RS	61	8.800473	5.272722	308.285071	0.006335	0.006506
RS	62	9.480114	5.272722	292.153057	0.006003	0.006142
RS	63	10.211652	5.272722	2063.088728	0.042393	0.042712
PA	4+25*2+4+6 0.049299484 0.019805908 10.211652289 3.273855326 0.569646450 0.385242004 0.347317680 0.372737725 0.437268919 0.539176155 0.693813860 0.920660227 1.222856231 1.591081973 2.002446571 2.414033041 2.797487394 3.153304808 3.466223588 3.690076972 3.782152194 3.737415253 3.598017013 3.430252947 3.289387883 3.203052762 3.175592126 3.199237497 3.265251558 3.447698710 5.272722491
//
IT	5241
RD	13
LK	-306020.578291
QD	-372.789649 -> -332.253547
RI	0.0054894565
TR	0.048044	0.020166
MT	10.350096
MM	C_pi: 2.140872, n_recomb: 50869.454309
RS	0	0.000000	3.631649	104.905309	0.002062	0.000141
RS	1	0.007659	3.631649	112.701804	0.002216	0.001354
RS	2	0.015904	3.631649	121.058170	0.002380	0.002217
RS	3	0.024781	3.631649	130.011509	0.002556	0.002345
RS	4	0.034338	0.598095	841.601754	0.016544	0.013935
RS	5	0.044626	0.598095	890.116339	0.017498	0.014904
RS	6	0.055703	0.397939	1405.987539	0.027639	0.023799
RS	7	0.067628	0.397939	1467.489269	0.028848	0.025703
RS	8	0.080466	0.354067	1713.723423	0.033689	0.030663
RS	9	0.094288	0.354067	1771.963690	0.034834	0.032685
RS	10	0.109168	0.377041	1717.582049	0.033765	0.032245
RS	11	0.125188	0.377041	1769.644148	0.034788	0.033928
RS	12	0.142434	0.440004	1562.586016	0.030718	0.030345
RS	13	0.161002	0.440004	1610.476457	0.031659	0.031781
RS	14	0.180992	0.540335	1353.211837	0.026602	0.026988
RS	15	0.202512	0.540335	1398.163350	0.027485	0.028253
RS	16	0.225681	0.693768	1127.284144	0.022160	0.022983
RS	17	0.250624	0.693768	1169.465601	0.022990	0.024046
RS	18	0.277478	0.921042	915.931317	0.018006	0.018943
RS	19	0.306388	0.921042	954.755841	0.018769	0.019793
RS	20	0.337513	1.226516	748.879153	0.014722	0.015569
RS	21	0.371021	1.226516	783.963681	0.015411	0.016280
RS	22	0.407095	1.601500	629.502187	0.012375	0.013092
RS	23	0.445933	1.601500	661.133209	0.012997	0.013714
RS	24	0.487745	2.023239	550.178525	0.010815	0.011420
RS	25	0.532759	2.023239	579.062791	0.011383	0.011980
RS	26	0.581221	2.447908	503.981881	0.009907	0.010433
RS	27	0.633394	2.447908	530.995255	0.010438	0.010964
RS	28	0.689563	2.846123	481.213149	0.009460	0.009948
RS	29	0.750034	2.846123	507.084568	0.009968	0.010462
RS	30	0.815136	3.218551	472.411166	0.009287	0.009754
RS	31	0.885225	3.218551	497.585001	0.009782	0.010240
RS	32	0.960681	3.549349	475.014649	0.009338	0.009765
RS	33	1.041917	3.549349	499.807682	0.009825	0.010223
RS	34	1.129374	3.788752	492.211044	0.009676	0.010040
RS	35	1.223529	3.788752	516.915243	0.010162	0.010488
RS	36	1.324896	3.889125	528.039223	0.010380	0.010680
RS	37	1.434025	3.889125	552.781912	0.010867	0.011140
RS	38	1.551513	3.842939	584.269919	0.011486	0.011748
RS	39	1.677999	3.842939	608.681008	0.011966	0.012231
RS	40	1.814173	3.694319	657.461242	0.012924	0.013202
RS	41	1.960775	3.694319	680.273144	0.013373	0.013686
RS	42	2.118606	3.514206	736.842814	0.014485	0.014830
RS	43	2.288525	3.514206	755.757866	0.014857	0.015257
RS	44	2.471457	3.361905	806.257070	0.015850	0.016285
RS	45	2.668400	3.361905	818.443568	0.016089	0.016573
RS	46	2.880426	3.267018	850.271598	0.016715	0.017215
RS	47	3.108691	3.267018	853.337296	0.016775	0.017299
RS	48	3.354438	3.234266	860.096899	0.016908	0.017419
RS	49	3.619006	3.234266	852.882184	0.016766	0.017270
RS	50	3.903837	3.255605	835.162172	0.016418	0.016886
RS	51	4.210483	3.255605	817.916515	0.016079	0.016519
RS	52	4.540614	3.322069	780.162297	0.015337	0.015731
RS	53	4.896030	3.322069	754.331915	0.014829	0.015185
RS	54	5.278665	3.511821	686.538446	0.013496	0.013812
RS	55	5.690607	3.511821	657.095524	0.012917	0.013196
RS	56	6.134097	3.511821	623.267698	0.012252	0.012493
RS	57	6.611554	3.511821	585.467040	0.011509	0.011715
RS	58	7.125579	5.480478	358.541579	0.007048	0.007301
RS	59	7.678971	5.480478	349.476761	0.006870	0.007091
RS	60	8.274747	5.480478	338.048463	0.006645	0.006835
RS	61	8.916152	5.480478	324.314013	0.006375	0.006533
RS	62	9.606681	5.480478	308.391873	0.006062	0.006190
RS	63	10.350096	5.480478	2236.745515	0.043970	0.044255
PA	4+25*2+4+6 0.048044257 0.020166355 10.350096092 3.631649133 0.598095199 0.397939189 0.354066781 0.377040694 0.440003684 0.540334644 0.693767543 0.921042162 1.226515788 1.601500263 2.023239187 2.447907631 2.846123063 3.218551082 3.549349075 3.788751663 3.889125059 3.842939236 3.694319185 3.514205861 3.361905237 3.267017534 3.234265910 3.255605288 3.322069356 3.511821341 5.480478031
//
IT	4939
RD	14
LK	-305941.328474
QD	-345.602100 -> -309.207453
RI	0.0048033697
TR	0.046876	0.020504
MT	10.483271
MM	C_pi: 2.196483, n_recomb: 53016.343822
RS	0	0.000000	3.984479	99.850870	0.001883	0.000135
RS	1	0.007680	3.984479	107.313635	0.002024	0.001279
RS	2	0.015951	3.984479	115.317154	0.002175	0.002086
RS	3	0.024856	3.984479	123.897906	0.002337	0.002186
RS	4	0.034446	0.625950	841.350004	0.015870	0.013597
RS	5	0.044772	0.625950	890.681691	0.016800	0.014462
RS	6	0.055891	0.410508	1428.723827	0.026949	0.023406
RS	7	0.067864	0.410508	1492.758429	0.028157	0.025237
RS	8	0.080757	0.360725	1766.699073	0.033324	0.030475
RS	9	0.094640	0.360725	1828.148999	0.034483	0.032463
RS	10	0.109589	0.381306	1786.305066	0.033693	0.032258
RS	11	0.125686	0.381306	1841.337751	0.034732	0.033926
RS	12	0.143020	0.442766	1634.625797	0.030832	0.030487
RS	13	0.161685	0.442766	1685.138045	0.031785	0.031914
RS	14	0.181783	0.541572	1421.807155	0.026818	0.027198
RS	15	0.203426	0.541572	1469.130046	0.027711	0.028458
RS	16	0.226730	0.693785	1187.209559	0.022393	0.023193
RS	17	0.251824	0.693785	1231.606353	0.023231	0.024258
RS	18	0.278846	0.921295	964.350155	0.018190	0.019100
RS	19	0.307943	0.921295	1005.230254	0.018961	0.019958
RS	20	0.339275	1.229656	786.704668	0.014839	0.015660
RS	21	0.373013	1.229656	823.630968	0.015535	0.016377
RS	22	0.409343	1.610828	659.291366	0.012436	0.013127
RS	23	0.448463	1.610828	692.538308	0.013063	0.013754
RS	24	0.490587	2.042257	574.391675	0.010834	0.011414
RS	25	0.535947	2.042257	604.698015	0.011406	0.011978
RS	26	0.584790	2.479414	524.637474	0.009896	0.010396
RS	27	0.637385	2.479414	552.933167	0.010429	0.010928
RS	28	0.694019	2.891979	499.669498	0.009425	0.009885
RS	29	0.755003	2.891979	526.733382	0.009935	0.010398
RS	30	0.820672	3.280830	489.359830	0.009230	0.009666
RS	31	0.891383	3.280830	515.668450	0.009727	0.010151
RS	32	0.967526	3.629545	490.955451	0.009260	0.009653
RS	33	1.049516	3.629545	516.854061	0.009749	0.010111
RS	34	1.137804	3.884848	507.914191	0.009580	0.009909
RS	35	1.232873	3.884848	533.736312	0.010067	0.010356
RS	36	1.335244	3.994173	544.707981	0.010274	0.010535
RS	37	1.445477	3.994173	570.635303	0.010763	0.010993
RS	38	1.564176	3.947254	603.511460	0.011383	0.011599
RS	39	1.691992	3.947254	629.220760	0.011868	0.012080
RS	40	1.829625	3.789951	681.033162	0.012846	0.013063
RS	41	1.977829	3.789951	705.254285	0.013303	0.013548
RS	42	2.137415	3.597756	766.125241	0.014451	0.014721
RS	43	2.309259	3.597756	786.463450	0.014834	0.015154
RS	44	2.494300	3.434009	841.635445	0.015875	0.016225
RS	45	2.693554	3.434009	855.065290	0.016128	0.016526
RS	46	2.908111	3.330319	890.838055	0.016803	0.017217
RS	47	3.139147	3.330319	894.741973	0.016877	0.017317
RS	48	3.387928	3.291835	903.897182	0.017049	0.017481
RS	49	3.655816	3.291835	896.948554	0.016918	0.017350
RS	50	3.944280	3.310284	879.778730	0.016594	0.016997
RS	51	4.254898	3.310284	862.170882	0.016262	0.016645
RS	52	4.589374	3.376515	823.227182	0.015528	0.015871
RS	53	4.949538	3.376515	796.467007	0.015023	0.015337
RS	54	5.337365	3.572442	724.751892	0.013670	0.013949
RS	55	5.754979	3.572442	694.173431	0.013094	0.013341
RS	56	6.204667	3.572442	658.923543	0.012429	0.012644
RS	57	6.688893	3.572442	619.425761	0.011684	0.011868
RS	58	7.210310	5.680887	372.874730	0.007033	0.007263
RS	59	7.771774	5.680887	364.382700	0.006873	0.007074
RS	60	8.376361	5.680887	353.429810	0.006666	0.006839
RS	61	9.027382	5.680887	340.053973	0.006414	0.006559
RS	62	9.728406	5.680887	324.355186	0.006118	0.006235
RS	63	10.483271	5.680887	2411.052267	0.045478	0.045730
PA	4+25*2+4+6 0.046876353 0.020504004 10.483270508 3.984478883 0.625950383 0.410507615 0.360725143 0.381305602 0.442766464 0.541571887 0.693785407 0.921295133 1.229656423 1.610827543 2.042256933 2.479414133 2.891979373 3.280830213 3.629544672 3.884848362 3.994172969 3.947253639 3.789951430 3.597755621 3.434008629 3.330318616 3.291834601 3.310283694 3.376514792 3.572441919 5.680886768
//
IT	4731
RD	15
LK	-305870.147331
QD	-321.106245 -> -288.355169
RI	0.0042482643
TR	0.045788	0.020820
MT	10.611640
MM	C_pi: 2.250400, n_recomb: 55107.021523
RS	0	0.000000	4.328975	95.707499	0.001737	0.000130
RS	1	0.007701	4.328975	102.896292	0.001867	0.001216
RS	2	0.015995	4.328975	110.610022	0.002007	0.001974
RS	3	0.024928	4.328975	118.884623	0.002157	0.002055
RS	4	0.034549	0.653225	840.989465	0.015261	0.013284
RS	5	0.044910	0.653225	891.057346	0.016170	0.014057
RS	6	0.056070	0.422954	1449.027235	0.026295	0.023024
RS	7	0.068089	0.422954	1515.439803	0.027500	0.024790
RS	8	0.081034	0.367289	1816.457745	0.032962	0.030283
RS	9	0.094975	0.367289	1881.027432	0.034134	0.032238
RS	10	0.109990	0.385519	1852.093313	0.033609	0.032258
RS	11	0.126162	0.385519	1910.050138	0.034661	0.033911
RS	12	0.143579	0.445533	1704.335169	0.030928	0.030613
RS	13	0.162337	0.445533	1757.433675	0.031891	0.032031
RS	14	0.182539	0.542860	1488.769566	0.027016	0.027394
RS	15	0.204298	0.542860	1538.426075	0.027917	0.028650
RS	16	0.227732	0.693837	1246.103998	0.022612	0.023393
RS	17	0.252971	0.693837	1292.677303	0.023458	0.024461
RS	18	0.280153	0.921420	1012.094930	0.018366	0.019252
RS	19	0.309429	0.921420	1054.996771	0.019145	0.020118
RS	20	0.340960	1.232317	824.008649	0.014953	0.015751
RS	21	0.374918	1.232317	862.748390	0.015656	0.016475
RS	22	0.411492	1.619152	688.616445	0.012496	0.013165
RS	23	0.450882	1.619152	723.453892	0.013128	0.013797
RS	24	0.493306	2.059649	598.154267	0.010854	0.011412
RS	25	0.538996	2.059649	629.857898	0.011430	0.011980
RS	26	0.588206	2.508720	544.822976	0.009887	0.010365
RS	27	0.641205	2.508720	574.375099	0.010423	0.010898
RS	28	0.698285	2.935247	517.605762	0.009393	0.009828
RS	29	0.759762	2.935247	545.833793	0.009905	0.010340
RS	30	0.825972	3.340302	505.722910	0.009177	0.009584
RS	31	0.897282	3.340302	533.134854	0.009675	0.010068
RS	32	0.974083	3.706928	506.228823	0.009186	0.009548
RS	33	1.056799	3.706928	533.197813	0.009676	0.010006
RS	34	1.145885	3.978452	522.836957	0.009488	0.009784
RS	35	1.241831	3.978452	549.737738	0.009976	0.010231
RS	36	1.345166	4.097323	560.441919	0.010170	0.010395
RS	37	1.456459	4.097323	587.511730	0.010661	0.010853
RS	38	1.576322	4.050323	621.626971	0.011280	0.011454
RS	39	1.705417	4.050323	648.593988	0.011770	0.011934
RS	40	1.844453	3.884843	703.283710	0.012762	0.012926
RS	41	1.994196	3.884843	728.884180	0.013227	0.013413
RS	42	2.155471	3.680826	793.951976	0.014407	0.014612
RS	43	2.329166	3.680826	815.705199	0.014802	0.015050
RS	44	2.516238	3.505644	875.553391	0.015888	0.016162
RS	45	2.717715	3.505644	890.246641	0.016155	0.016474
RS	46	2.934709	3.392950	930.093829	0.016878	0.017213
RS	47	3.168413	3.392950	934.880089	0.016965	0.017329
RS	48	3.420116	3.348360	946.653194	0.017178	0.017537
RS	49	3.691201	3.348360	940.025206	0.017058	0.017423
RS	50	3.983164	3.363418	923.656858	0.016761	0.017102
RS	51	4.297610	3.363418	905.736044	0.016436	0.016764
RS	52	4.636272	3.428824	865.824861	0.015712	0.016007
RS	53	5.001015	3.428824	838.168038	0.015210	0.015483
RS	54	5.393847	3.629917	762.719764	0.013841	0.014083
RS	55	5.816931	3.629917	731.014947	0.013265	0.013482
RS	56	6.272596	3.629917	694.353015	0.012600	0.012790
RS	57	6.763353	3.629917	653.168843	0.011853	0.012016
RS	58	7.291904	5.874321	386.921936	0.007021	0.007229
RS	59	7.861158	5.874321	378.993517	0.006877	0.007060
RS	60	8.474250	5.874321	368.513080	0.006687	0.006844
RS	61	9.134558	5.874321	355.499771	0.006451	0.006583
RS	62	9.845716	5.874321	340.035544	0.006170	0.006277
RS	63	10.611640	5.874321	2585.548621	0.046919	0.047141
PA	4+25*2+4+6 0.045787557 0.020820439 10.611640023 4.328975479 0.653224859 0.422953883 0.367288936 0.385519296 0.445533079 0.542859996 0.693837015 0.921419897 1.232317261 1.619152237 2.059649429 2.508720410 2.935246978 3.340301706 3.706927810 3.978452158 4.097322580 4.050322759 3.884843345 3.680825672 3.505644357 3.392950111 3.348359953 3.363418026 3.428823632 3.629917099 5.874321232
//
IT	3968
RD	16
LK	-305806.068402
QD	-298.973459 -> -269.438474
RI	0.0037943037
TR	0.044771	0.021117
MT	10.735590
MM	C_pi: 2.302701, n_recomb: 57141.866215
RS	0	0.000000	4.662590	92.301844	0.001615	0.000125
RS	1	0.007721	4.662590	99.265765	0.001737	0.001161
RS	2	0.016038	4.662590	106.741618	0.001868	0.001879
RS	3	0.024996	4.662590	114.764880	0.002008	0.001945
RS	4	0.034647	0.679917	840.543257	0.014710	0.012994
RS	5	0.045043	0.679917	891.277417	0.015598	0.013687
RS	6	0.056241	0.435286	1467.106595	0.025675	0.022654
RS	7	0.068304	0.435286	1535.749731	0.026876	0.024360
RS	8	0.081298	0.373759	1863.195352	0.032606	0.030087
RS	9	0.095296	0.373759	1930.793280	0.033789	0.032013
RS	10	0.110374	0.389674	1915.084834	0.033515	0.032246
RS	11	0.126617	0.389674	1975.915784	0.034579	0.033886
RS	12	0.144113	0.448288	1771.785836	0.031007	0.030725
RS	13	0.162960	0.448288	1827.432507	0.031981	0.032135
RS	14	0.183263	0.544180	1554.112677	0.027197	0.027577
RS	15	0.205133	0.544180	1606.063759	0.028107	0.028829
RS	16	0.228691	0.693909	1303.955049	0.022820	0.023584
RS	17	0.254068	0.693909	1352.665051	0.023672	0.024654
RS	18	0.281405	0.921423	1059.153752	0.018536	0.019401
RS	19	0.310852	0.921423	1104.042481	0.019321	0.020274
RS	20	0.342573	1.234540	860.787806	0.015064	0.015842
RS	21	0.376743	1.234540	901.311866	0.015773	0.016572
RS	22	0.413551	1.626564	717.480133	0.012556	0.013205
RS	23	0.453201	1.626564	753.882218	0.013193	0.013842
RS	24	0.495912	2.075544	621.477385	0.010876	0.011414
RS	25	0.541920	2.075544	654.553499	0.011455	0.011985
RS	26	0.591481	2.535983	564.554386	0.009880	0.010338
RS	27	0.644869	2.535983	595.337322	0.010419	0.010872
RS	28	0.702378	2.976077	535.045261	0.009363	0.009777
RS	29	0.764327	2.976077	564.409690	0.009877	0.010288
RS	30	0.831059	3.397094	521.531268	0.009127	0.009508
RS	31	0.902944	3.397094	550.015885	0.009625	0.009992
RS	32	0.980378	3.781605	520.871658	0.009115	0.009450
RS	33	1.063791	3.781605	548.876750	0.009606	0.009907
RS	34	1.153645	4.069618	537.025971	0.009398	0.009666
RS	35	1.250435	4.069618	564.967080	0.009887	0.010112
RS	36	1.354698	4.198566	575.298781	0.010068	0.010262
RS	37	1.467011	4.198566	603.469479	0.010561	0.010719
RS	38	1.587996	4.152097	638.681456	0.011177	0.011314
RS	39	1.718321	4.152097	666.865073	0.011670	0.011793
RS	40	1.858709	3.978918	724.278244	0.012675	0.012793
RS	41	2.009935	3.978918	751.225595	0.013147	0.013280
RS	42	2.172837	3.763332	820.376649	0.014357	0.014503
RS	43	2.348317	3.763332	843.531870	0.014762	0.014946
RS	44	2.537345	3.576745	908.040295	0.015891	0.016096
RS	45	2.740967	3.576745	924.010635	0.016170	0.016419
RS	46	2.960310	3.454886	968.036899	0.016941	0.017204
RS	47	3.196588	3.454886	973.743402	0.017041	0.017335
RS	48	3.451108	3.403875	988.333812	0.017296	0.017587
RS	49	3.725279	3.403875	982.076498	0.017187	0.017489
RS	50	4.020618	3.415112	966.745570	0.016918	0.017201
RS	51	4.338759	3.415112	948.558834	0.016600	0.016877
RS	52	4.681464	3.479176	907.895249	0.015888	0.016138
RS	53	5.050627	3.479176	879.374881	0.015389	0.015622
RS	54	5.448293	3.684537	800.384674	0.014007	0.014214
RS	55	5.876661	3.684537	767.563880	0.013433	0.013619
RS	56	6.338102	3.684537	729.501512	0.012766	0.012931
RS	57	6.835170	3.684537	686.643668	0.012016	0.012159
RS	58	7.370615	6.061135	400.677559	0.007012	0.007199
RS	59	7.947400	6.061135	393.303836	0.006883	0.007048
RS	60	8.568717	6.061135	383.292497	0.006708	0.006850
RS	61	9.238005	6.061135	370.644543	0.006486	0.006605
RS	62	9.958966	6.061135	355.424318	0.006220	0.006316
RS	63	10.735590	6.061135	2759.806857	0.048297	0.048491
PA	4+25*2+4+6 0.044770645 0.021117156 10.735590378 4.662590000 0.679916987 0.435285715 0.373759373 0.389674036 0.448288088 0.544180161 0.693908644 0.921422533 1.234539619 1.626564128 2.075544017 2.535982972 2.976077125 3.397093868 3.781605414 4.069617938 4.198566198 4.152096883 3.978917539 3.763331972 3.576745106 3.454885973 3.403875314 3.415111794 3.479175618 3.684536728 6.061134987
//
IT	3522
RD	17
LK	-305748.260319
QD	-278.922521 -> -252.235036
RI	0.0034205044
TR	0.043820	0.021396
MT	10.855337
MM	C_pi: 2.353424, n_recomb: 59121.087652
RS	0	0.000000	4.982680	89.510738	0.001514	0.000122
RS	1	0.007740	4.982680	96.291248	0.001629	0.001114
RS	2	0.016078	4.982680	103.573142	0.001752	0.001797
RS	3	0.025062	4.982680	111.391530	0.001884	0.001852
RS	4	0.034741	0.705995	840.058817	0.014209	0.012725
RS	5	0.045169	0.705995	891.399512	0.015078	0.013347
RS	6	0.056405	0.447501	1483.160708	0.025087	0.022296
RS	7	0.068510	0.447501	1553.893913	0.026283	0.023947
RS	8	0.081552	0.380132	1907.098871	0.032258	0.029890
RS	9	0.095603	0.380132	1977.631630	0.033451	0.031789
RS	10	0.110742	0.393762	1975.394415	0.033413	0.032226
RS	11	0.127052	0.393762	2039.045593	0.034489	0.033854
RS	12	0.144625	0.451020	1837.021576	0.031072	0.030825
RS	13	0.163557	0.451020	1895.175398	0.032056	0.032228
RS	14	0.183955	0.545516	1617.835820	0.027365	0.027749
RS	15	0.205932	0.545516	1672.040587	0.028282	0.028997
RS	16	0.229610	0.693992	1360.730379	0.023016	0.023769
RS	17	0.255120	0.693992	1411.535787	0.023875	0.024840
RS	18	0.282605	0.921310	1105.500792	0.018699	0.019547
RS	19	0.312216	0.921310	1152.340057	0.019491	0.020425
RS	20	0.344120	1.236362	897.025990	0.015173	0.015932
RS	21	0.378493	1.236362	939.303975	0.015888	0.016668
RS	22	0.415526	1.633134	745.878918	0.012616	0.013247
RS	23	0.455425	1.633134	783.818963	0.013258	0.013888
RS	24	0.498412	2.090049	644.363836	0.010899	0.011419
RS	25	0.544726	2.090049	678.787184	0.011481	0.011993
RS	26	0.594625	2.561329	583.841139	0.009875	0.010316
RS	27	0.648385	2.561329	615.829182	0.010416	0.010851
RS	28	0.706307	3.014586	552.005290	0.009337	0.009730
RS	29	0.768711	3.014586	582.478611	0.009852	0.010240
RS	30	0.835945	3.451314	536.806988	0.009080	0.009438
RS	31	0.908383	3.451314	566.334053	0.009579	0.009921
RS	32	0.986427	3.853640	534.914885	0.009048	0.009358
RS	33	1.070511	3.853640	563.922461	0.009538	0.009815
RS	34	1.161103	4.158355	550.521355	0.009312	0.009554
RS	35	1.258706	4.158355	579.465179	0.009801	0.010000
RS	36	1.363863	4.297859	589.328353	0.009968	0.010135
RS	37	1.477159	4.297859	618.558742	0.010463	0.010591
RS	38	1.599223	4.252484	654.733116	0.011074	0.011179
RS	39	1.730735	4.252484	684.091651	0.011571	0.011657
RS	40	1.872425	4.072060	744.076231	0.012586	0.012662
RS	41	2.025081	4.072060	772.335630	0.013064	0.013151
RS	42	2.189552	3.845157	845.448819	0.014300	0.014394
RS	43	2.366752	3.845157	869.988466	0.014715	0.014843
RS	44	2.557667	3.647210	939.123933	0.015885	0.016028
RS	45	2.763357	3.647210	956.378911	0.016177	0.016361
RS	46	2.984967	3.516061	1004.665428	0.016993	0.017191
RS	47	3.223729	3.516061	1011.323885	0.017106	0.017336
RS	48	3.480969	3.458366	1028.908792	0.017403	0.017632
RS	49	3.758119	3.458366	1023.067469	0.017305	0.017548
RS	50	4.056718	3.465408	1008.994548	0.017067	0.017295
RS	51	4.378428	3.465408	990.586424	0.016755	0.016983
RS	52	4.725037	3.527681	949.376969	0.016058	0.016263
RS	53	5.098471	3.527681	920.025941	0.015562	0.015756
RS	54	5.500807	3.736503	837.687270	0.014169	0.014342
RS	55	5.934283	3.736503	803.761951	0.013595	0.013753
RS	56	6.401307	3.736503	764.312286	0.012928	0.013068
RS	57	6.904476	3.736503	719.795473	0.012175	0.012297
RS	58	7.446589	6.241586	414.131968	0.007005	0.007173
RS	59	8.030658	6.241586	407.304210	0.006889	0.007038
RS	60	8.659931	6.241586	397.758297	0.006728	0.006856
RS	61	9.337908	6.241586	385.477677	0.006520	0.006627
RS	62	10.068356	6.241586	370.509522	0.006267	0.006353
RS	63	10.855337	6.241586	2933.407172	0.049617	0.049782
PA	4+25*2+4+6 0.043819621 0.021395707 10.855337030 4.982680172 0.705995117 0.447501060 0.380131891 0.393761879 0.451019946 0.545515992 0.693992026 0.921310055 1.236362155 1.633133512 2.090049009 2.561328872 3.014585935 3.451313842 3.853640046 4.158355182 4.297858996 4.252484418 4.072059581 3.845157425 3.647209723 3.516061194 3.458365834 3.465408169 3.527681466 3.736503027 6.241586276
//
IT	4306
RD	18
LK	-305696.008197
QD	-260.713049 -> -236.553809
RI	0.0031107609
TR	0.042928	0.021657
MT	10.971290
MM	C_pi: 2.402639, n_recomb: 61045.003272
RS	0	0.000000	5.287055	87.237704	0.001429	0.000119
RS	1	0.007758	5.287055	93.870207	0.001538	0.001073
RS	2	0.016117	5.287055	100.995706	0.001654	0.001727
RS	3	0.025125	5.287055	108.649035	0.001780	0.001774
RS	4	0.034831	0.731437	839.570744	0.013753	0.012474
RS	5	0.045291	0.731437	891.466949	0.014603	0.013035
RS	6	0.056562	0.459596	1497.382906	0.024529	0.021950
RS	7	0.068707	0.459596	1570.073264	0.025720	0.023551
RS	8	0.081794	0.386405	1948.340455	0.031916	0.029694
RS	9	0.095897	0.386405	2021.714097	0.033118	0.031566
RS	10	0.111094	0.397780	2033.130362	0.033305	0.032198
RS	11	0.127470	0.397780	2099.545205	0.034393	0.033814
RS	12	0.145116	0.453722	1900.091929	0.031126	0.030914
RS	13	0.164131	0.453722	1960.709773	0.032119	0.032309
RS	14	0.184621	0.546862	1679.930713	0.027520	0.027910
RS	15	0.206700	0.546862	1736.347202	0.028444	0.029154
RS	16	0.230492	0.694083	1416.408759	0.023203	0.023945
RS	17	0.256130	0.694083	1469.267386	0.024069	0.025018
RS	18	0.283757	0.921101	1151.108485	0.018857	0.019689
RS	19	0.313527	0.921101	1199.860903	0.019655	0.020572
RS	20	0.345607	1.237834	932.706545	0.015279	0.016022
RS	21	0.380175	1.237834	976.707159	0.016000	0.016764
RS	22	0.417425	1.638952	773.804004	0.012676	0.013290
RS	23	0.457564	1.638952	813.254700	0.013322	0.013936
RS	24	0.500817	2.103292	666.814106	0.010923	0.011427
RS	25	0.547425	2.103292	702.559200	0.011509	0.012004
RS	26	0.597650	2.584901	602.692777	0.009873	0.010297
RS	27	0.651770	2.584901	635.860376	0.010416	0.010833
RS	28	0.710089	3.050925	568.500569	0.009313	0.009687
RS	29	0.772931	3.050925	600.055676	0.009830	0.010198
RS	30	0.840649	3.503095	551.572474	0.009036	0.009372
RS	31	0.913620	3.503095	582.112441	0.009536	0.009855
RS	32	0.992252	3.923144	548.387252	0.008983	0.009271
RS	33	1.076984	3.923144	578.364553	0.009474	0.009728
RS	34	1.168289	4.244737	563.360135	0.009229	0.009448
RS	35	1.266676	4.244737	593.270015	0.009719	0.009894
RS	36	1.372697	4.395221	602.577944	0.009871	0.010014
RS	37	1.486941	4.395221	632.827598	0.010367	0.010469
RS	38	1.610049	4.351463	669.838171	0.010973	0.011049
RS	39	1.742706	4.351463	700.329909	0.011472	0.011526
RS	40	1.885654	4.164220	762.737622	0.012495	0.012535
RS	41	2.039692	4.164220	792.272597	0.012979	0.013024
RS	42	2.205679	3.926257	869.219467	0.014239	0.014286
RS	43	2.384542	3.926257	895.122253	0.014663	0.014740
RS	44	2.577281	3.717012	968.835145	0.015871	0.015959
RS	45	2.784972	3.717012	987.376981	0.016175	0.016301
RS	46	3.008774	3.576475	1039.984514	0.017036	0.017174
RS	47	3.249938	3.576475	1047.620917	0.017161	0.017332
RS	48	3.509810	3.511876	1068.355517	0.017501	0.017671
RS	49	3.789842	3.511876	1062.970957	0.017413	0.017602
RS	50	4.091597	3.514409	1050.358806	0.017206	0.017383
RS	51	4.416761	3.514409	1031.771468	0.016902	0.017083
RS	52	4.767150	3.574502	990.213990	0.016221	0.016384
RS	53	5.144720	3.574502	960.064876	0.015727	0.015885
RS	54	5.551580	3.786070	874.570256	0.014327	0.014467
RS	55	5.990003	3.786070	839.553106	0.013753	0.013882
RS	56	6.462436	3.786070	798.730918	0.013084	0.013200
RS	57	6.971518	3.786070	752.571871	0.012328	0.012429
RS	58	7.520093	6.416064	427.274391	0.006999	0.007149
RS	59	8.111223	6.416064	420.984125	0.006896	0.007029
RS	60	8.748210	6.416064	411.899796	0.006747	0.006862
RS	61	9.434612	6.416064	399.987869	0.006552	0.006647
RS	62	10.174262	6.416064	385.278774	0.006311	0.006388
RS	63	10.971290	6.416064	3105.949669	0.050880	0.051016
PA	4+25*2+4+6 0.042928363 0.021657181 10.971289715 5.287055435 0.731437378 0.459595730 0.386405335 0.397779574 0.453721783 0.546862385 0.694083360 0.921100941 1.237833655 1.638952248 2.103292003 2.584900671 3.050925450 3.503094609 3.923143869 4.244736667 4.395220887 4.351462589 4.164220144 3.926257413 3.717011683 3.576474969 3.511875507 3.514409488 3.574501862 3.786070018 6.416063840
//
IT	4242
RD	19
LK	-305648.689579
QD	-244.137452 -> -222.229036
RI	0.0028518470
TR	0.042092	0.021903
MT	11.083663
MM	C_pi: 2.450401, n_recomb: 62914.426808
RS	0	0.000000	5.575528	85.382353	0.001357	0.000116
RS	1	0.007775	5.575528	91.895575	0.001461	0.001038
RS	2	0.016154	5.575528	98.895185	0.001572	0.001667
RS	3	0.025185	5.575528	106.415819	0.001691	0.001708
RS	4	0.034918	0.756221	839.113996	0.013337	0.012241
RS	5	0.045407	0.756221	891.522342	0.014170	0.012748
RS	6	0.056712	0.471569	1509.940159	0.024000	0.021616
RS	7	0.068896	0.471569	1584.462050	0.025184	0.023170
RS	8	0.082028	0.392580	1987.083665	0.031584	0.029498
RS	9	0.096180	0.392580	2063.204554	0.032794	0.031346
RS	10	0.111433	0.401727	2088.395482	0.033194	0.032163
RS	11	0.127871	0.401727	2157.515707	0.034293	0.033769
RS	12	0.145588	0.456393	1961.037236	0.031170	0.030994
RS	13	0.164682	0.456393	2024.074782	0.032172	0.032382
RS	14	0.185260	0.548215	1740.403575	0.027663	0.028062
RS	15	0.207438	0.548215	1798.989318	0.028594	0.029302
RS	16	0.231341	0.694185	1470.971032	0.023381	0.024115
RS	17	0.257102	0.694185	1525.840356	0.024253	0.025188
RS	18	0.284866	0.920813	1195.956875	0.019009	0.019827
RS	19	0.314789	0.920813	1246.584518	0.019814	0.020716
RS	20	0.347038	1.238995	967.821574	0.015383	0.016112
RS	21	0.381794	1.238995	1013.513052	0.016109	0.016858
RS	22	0.419252	1.644089	801.258074	0.012736	0.013335
RS	23	0.459623	1.644089	842.191946	0.013386	0.013985
RS	24	0.503133	2.115377	688.835722	0.010949	0.011438
RS	25	0.550025	2.115377	725.877164	0.011538	0.012018
RS	26	0.600563	2.606823	621.122590	0.009872	0.010281
RS	27	0.655031	2.606823	655.444577	0.010418	0.010819
RS	28	0.713733	3.085215	584.551605	0.009291	0.009649
RS	29	0.776999	3.085215	617.162082	0.009810	0.010159
RS	30	0.845184	3.552532	565.855719	0.008994	0.009312
RS	31	0.918670	3.552532	597.380021	0.009495	0.009794
RS	32	0.997869	3.990179	561.324120	0.008922	0.009189
RS	33	1.083226	3.990179	592.239598	0.009413	0.009646
RS	34	1.175220	4.328791	575.584492	0.009149	0.009348
RS	35	1.274366	4.328791	606.425063	0.009639	0.009793
RS	36	1.381220	4.490639	615.098753	0.009777	0.009898
RS	37	1.496381	4.490639	646.328407	0.010273	0.010352
RS	38	1.620497	4.448976	684.057789	0.010873	0.010924
RS	39	1.754262	4.448976	715.641531	0.011375	0.011401
RS	40	1.898427	4.255338	780.326312	0.012403	0.012411
RS	41	2.053801	4.255338	811.099486	0.012892	0.012901
RS	42	2.221254	4.006548	891.752887	0.014174	0.014179
RS	43	2.401727	4.006548	918.994609	0.014607	0.014638
RS	44	2.596231	3.786081	997.223268	0.015850	0.015888
RS	45	2.805858	3.786081	1017.049470	0.016166	0.016240
RS	46	3.031782	3.636087	1074.019055	0.017071	0.017153
RS	47	3.275272	3.636087	1082.654071	0.017208	0.017324
RS	48	3.537692	3.564399	1106.674141	0.017590	0.017707
RS	49	3.820515	3.564399	1101.782467	0.017512	0.017650
RS	50	4.125327	3.562156	1090.817173	0.017338	0.017467
RS	51	4.453838	3.562156	1072.089820	0.017040	0.017178
RS	52	4.807890	3.619728	1030.371916	0.016377	0.016501
RS	53	5.189468	3.619728	999.456166	0.015886	0.016008
RS	54	5.600713	3.833406	910.995022	0.014480	0.014589
RS	55	6.043932	3.833406	874.899090	0.013906	0.014008
RS	56	6.521610	3.833406	832.719825	0.013236	0.013328
RS	57	7.036427	3.833406	784.936276	0.012476	0.012557
RS	58	7.591269	6.584833	440.101792	0.006995	0.007128
RS	59	8.189250	6.584833	434.340505	0.006904	0.007021
RS	60	8.833722	6.584833	425.713494	0.006767	0.006867
RS	61	9.528301	6.584833	414.170782	0.006583	0.006667
RS	62	10.276881	6.584833	399.726492	0.006353	0.006420
RS	63	11.083663	6.584833	3277.114228	0.052088	0.052196
PA	4+25*2+4+6 0.042091952 0.021902797 11.083662734 5.575528239 0.756221088 0.471569336 0.392579818 0.401726733 0.456392858 0.548215230 0.694184635 0.920813255 1.238995258 1.644089135 2.115377283 2.606823280 3.085214959 3.552531935 3.990178560 4.328791340 4.490638681 4.448976425 4.255337876 4.006547958 3.786080701 3.636087092 3.564399109 3.562156411 3.619727879 3.833406003 6.584833173
//
IT	4021
RD	20
LK	-305605.765697
QD	-229.016424 -> -209.116762
RI	0.0026353859
TR	0.041306	0.022134
MT	11.192642
MM	C_pi: 2.496746, n_recomb: 64729.969546
RS	0	0.000000	5.845734	83.902159	0.001296	0.000114
RS	1	0.007791	5.845734	90.322242	0.001395	0.001008
RS	2	0.016190	5.845734	97.223769	0.001502	0.001615
RS	3	0.025243	5.845734	104.641257	0.001617	0.001651
RS	4	0.035001	0.780338	838.697879	0.012957	0.012024
RS	5	0.045519	0.780338	891.580525	0.013774	0.012483
RS	6	0.056857	0.483413	1520.998787	0.023498	0.021294
RS	7	0.069079	0.483413	1597.233681	0.024675	0.022805
RS	8	0.082252	0.398653	2023.477159	0.031260	0.029305
RS	9	0.096452	0.398653	2102.251821	0.032477	0.031129
RS	10	0.111758	0.405602	2141.280624	0.033080	0.032123
RS	11	0.128257	0.405602	2213.045949	0.034189	0.033719
RS	12	0.146042	0.459027	2019.905639	0.031205	0.031064
RS	13	0.165212	0.459027	2085.316730	0.032216	0.032446
RS	14	0.185875	0.549569	1799.253271	0.027796	0.028204
RS	15	0.208149	0.549569	1859.964796	0.028734	0.029440
RS	16	0.232158	0.694299	1524.384929	0.023550	0.024278
RS	17	0.258038	0.694299	1581.221691	0.024428	0.025352
RS	18	0.285934	0.920462	1240.017237	0.019157	0.019962
RS	19	0.316004	0.920462	1292.481270	0.019967	0.020855
RS	20	0.348416	1.239886	1002.352067	0.015485	0.016200
RS	21	0.383354	1.239886	1049.701778	0.016217	0.016951
RS	22	0.421014	1.648622	828.227834	0.012795	0.013380
RS	23	0.461608	1.648622	870.616698	0.013450	0.014034
RS	24	0.505365	2.126402	710.428153	0.010975	0.011450
RS	25	0.552531	2.126402	748.740279	0.011567	0.012034
RS	26	0.603373	2.627219	639.135142	0.009874	0.010269
RS	27	0.658175	2.627219	674.586345	0.010422	0.010807
RS	28	0.717247	3.117567	600.171695	0.009272	0.009614
RS	29	0.780922	3.117567	633.811492	0.009792	0.010124
RS	30	0.849558	3.599738	579.674020	0.008955	0.009256
RS	31	0.923542	3.599738	612.154645	0.009457	0.009738
RS	32	1.003290	4.054820	573.751041	0.008864	0.009113
RS	33	1.089252	4.054820	605.573992	0.009355	0.009569
RS	34	1.181911	4.410539	587.229774	0.009072	0.009252
RS	35	1.281790	4.410539	618.966741	0.009562	0.009697
RS	36	1.389450	4.584094	626.934212	0.009685	0.009787
RS	37	1.505499	4.584094	659.105582	0.010182	0.010240
RS	38	1.630590	4.544982	697.442607	0.010775	0.010803
RS	39	1.765427	4.544982	730.077574	0.011279	0.011279
RS	40	1.910769	4.345334	796.900931	0.012311	0.012290
RS	41	2.067436	4.345334	828.874121	0.012805	0.012782
RS	42	2.236309	4.085961	913.102139	0.014106	0.014074
RS	43	2.418340	4.085961	941.655998	0.014547	0.014537
RS	44	2.614554	3.854355	1024.329479	0.015825	0.015816
RS	45	2.826055	3.854355	1045.433247	0.016151	0.016177
RS	46	3.054036	3.694857	1106.789297	0.017099	0.017131
RS	47	3.299779	3.694857	1116.438536	0.017248	0.017313
RS	48	3.564669	3.615933	1143.859317	0.017671	0.017738
RS	49	3.850197	3.615933	1139.492330	0.017604	0.017694
RS	50	4.157972	3.608680	1130.345375	0.017462	0.017546
RS	51	4.489727	3.608680	1111.514331	0.017172	0.017267
RS	52	4.847331	3.663436	1069.813034	0.016527	0.016612
RS	53	5.232796	3.663436	1038.161097	0.016038	0.016126
RS	54	5.648295	3.878650	946.920710	0.014629	0.014707
RS	55	6.096167	3.878650	909.759367	0.014055	0.014130
RS	56	6.578934	3.878650	866.239138	0.013382	0.013451
RS	57	7.099315	3.878650	816.849842	0.012619	0.012680
RS	58	7.660242	6.748139	452.607543	0.006992	0.007109
RS	59	8.264872	6.748139	447.366696	0.006911	0.007014
RS	60	8.916612	6.748139	439.192403	0.006785	0.006873
RS	61	9.619131	6.748139	428.018774	0.006612	0.006685
RS	62	10.376386	6.748139	413.844050	0.006393	0.006451
RS	63	11.192642	6.748139	3446.578701	0.053245	0.053325
PA	4+25*2+4+6 0.041305992 0.022133695 11.192641542 5.845734327 0.780338357 0.483412806 0.398653226 0.405601573 0.459027427 0.549569330 0.694298504 0.920461993 1.239886183 1.648622008 2.126402270 2.627218920 3.117566912 3.599738054 4.054819715 4.410539087 4.584093726 4.544982069 4.345333677 4.085961458 3.854355199 3.694856703 3.615932981 3.608680203 3.663435902 3.878650442 6.748138623
//
IT	4980
RD	21
LK	-305566.765698
QD	-215.194287 -> -197.091453
RI	0.0024529002
TR	0.040566	0.022351
MT	11.298406
MM	C_pi: 2.541714, n_recomb: 66492.405842
RS	0	0.000000	6.098443	82.724261	0.001244	0.000112
RS	1	0.007807	6.098443	89.072347	0.001340	0.000981
RS	2	0.016224	6.098443	95.898289	0.001442	0.001571
RS	3	0.025298	6.098443	103.236556	0.001553	0.001603
RS	4	0.035081	0.803756	838.361430	0.012608	0.011822
RS	5	0.045627	0.803756	891.686867	0.013410	0.012239
RS	6	0.056996	0.495123	1530.695885	0.023021	0.020985
RS	7	0.069254	0.495123	1608.532023	0.024191	0.022455
RS	8	0.082468	0.404622	2057.679815	0.030946	0.029114
RS	9	0.096714	0.404622	2139.015750	0.032169	0.030915
RS	10	0.112072	0.409402	2191.886045	0.032964	0.032079
RS	11	0.128629	0.409402	2266.234843	0.034083	0.033665
RS	12	0.146479	0.461626	2076.729466	0.031233	0.031127
RS	13	0.165722	0.461626	2144.466938	0.032251	0.032503
RS	14	0.186468	0.550925	1856.475564	0.027920	0.028338
RS	15	0.208834	0.550925	1919.269011	0.028864	0.029571
RS	16	0.232945	0.694422	1576.641606	0.023712	0.024434
RS	17	0.258940	0.694422	1635.402242	0.024595	0.025509
RS	18	0.286963	0.920059	1283.272072	0.019300	0.020093
RS	19	0.317175	0.920059	1337.533182	0.020116	0.020991
RS	20	0.349745	1.240544	1036.283348	0.015585	0.016287
RS	21	0.384858	1.240544	1085.258109	0.016322	0.017043
RS	22	0.422713	1.652603	854.713735	0.012854	0.013426
RS	23	0.463523	1.652603	898.529201	0.013513	0.014084
RS	24	0.507519	2.136457	731.593638	0.011003	0.011465
RS	25	0.554950	2.136457	771.150721	0.011598	0.012051
RS	26	0.606084	2.646182	656.741846	0.009877	0.010259
RS	27	0.661210	2.646182	693.297415	0.010427	0.010799
RS	28	0.720641	3.148082	615.376603	0.009255	0.009583
RS	29	0.784711	3.148082	650.020213	0.009776	0.010093
RS	30	0.853783	3.644775	593.052844	0.008919	0.009204
RS	31	0.928248	3.644775	626.462701	0.009422	0.009686
RS	32	1.008527	4.117154	585.691869	0.008808	0.009041
RS	33	1.095073	4.117154	618.392484	0.009300	0.009497
RS	34	1.188377	4.490003	598.330915	0.008998	0.009162
RS	35	1.288965	4.490003	630.931177	0.009489	0.009606
RS	36	1.397406	4.675565	638.128207	0.009597	0.009681
RS	37	1.514313	4.675565	671.204197	0.010094	0.010134
RS	38	1.640348	4.639428	710.044911	0.010679	0.010687
RS	39	1.776223	4.639428	743.691061	0.011185	0.011163
RS	40	1.922706	4.434150	812.518006	0.012220	0.012173
RS	41	2.080626	4.434150	845.652656	0.012718	0.012666
RS	42	2.250874	4.164432	933.323942	0.014037	0.013971
RS	43	2.434415	4.164432	963.161068	0.014485	0.014438
RS	44	2.632285	3.921781	1050.199566	0.015794	0.015745
RS	45	2.845604	3.921781	1072.570337	0.016131	0.016113
RS	46	3.075577	3.752748	1138.322490	0.017120	0.017105
RS	47	3.323505	3.752748	1148.996888	0.017280	0.017299
RS	48	3.590790	3.666465	1179.917150	0.017745	0.017765
RS	49	3.878942	3.666465	1176.102195	0.017688	0.017733
RS	50	4.189592	3.654011	1168.926892	0.017580	0.017621
RS	51	4.524495	3.654011	1150.025574	0.017296	0.017352
RS	52	4.885545	3.705693	1108.507897	0.016671	0.016720
RS	53	5.274783	3.705693	1076.148915	0.016185	0.016240
RS	54	5.694410	3.921931	982.312144	0.014773	0.014822
RS	55	6.146800	3.921931	944.098933	0.014199	0.014248
RS	56	6.634508	3.921931	899.254326	0.013524	0.013570
RS	57	7.160294	3.921931	848.278828	0.012758	0.012798
RS	58	7.727130	6.906221	464.786344	0.006990	0.007091
RS	59	8.338220	6.906221	460.057344	0.006919	0.007008
RS	60	8.997020	6.906221	452.330855	0.006803	0.006879
RS	61	9.707256	6.906221	441.525579	0.006640	0.006702
RS	62	10.472941	6.906221	427.624295	0.006431	0.006479
RS	63	11.298406	6.906221	3614.054230	0.054353	0.054403
PA	4+25*2+4+6 0.040566484 0.022350905 11.298406207 6.098442966 0.803756114 0.495123364 0.404621565 0.409402096 0.461626424 0.550925203 0.694422488 0.920058634 1.240543624 1.652602941 2.136456574 2.646181882 3.148081770 3.644775289 4.117154424 4.490002955 4.675564577 4.639428273 4.434149631 4.164432486 3.921781309 3.752748286 3.666465301 3.654011285 3.705693158 3.921931157 6.906221298
//
IT	4172
RD	22
LK	-305531.276841
QD	-202.535059 -> -186.042944
RI	0.0022990648
TR	0.039870	0.022555
MT	11.401157
MM	C_pi: 2.585354, n_recomb: 68202.693157
RS	0	0.000000	6.332691	81.816151	0.001200	0.000111
RS	1	0.007823	6.332691	88.111293	0.001292	0.000958
RS	2	0.016257	6.332691	94.881952	0.001391	0.001532
RS	3	0.025352	6.332691	102.162610	0.001498	0.001562
RS	4	0.035158	0.826440	838.141827	0.012289	0.011634
RS	5	0.045731	0.826440	891.884330	0.013077	0.012014
RS	6	0.057131	0.506696	1539.162689	0.022567	0.020686
RS	7	0.069423	0.506696	1618.495048	0.023731	0.022120
RS	8	0.082676	0.410488	2089.806369	0.030641	0.028926
RS	9	0.096966	0.410488	2173.612457	0.031870	0.030706
RS	10	0.112374	0.413129	2240.301650	0.032848	0.032032
RS	11	0.128988	0.413129	2317.171556	0.033975	0.033609
RS	12	0.146901	0.464187	2131.564611	0.031253	0.031182
RS	13	0.166215	0.464187	2201.580407	0.032280	0.032552
RS	14	0.187040	0.552281	1912.081844	0.028035	0.028464
RS	15	0.209494	0.552281	1976.913069	0.028986	0.029693
RS	16	0.233705	0.694565	1627.714233	0.023866	0.024585
RS	17	0.259810	0.694565	1688.355136	0.024755	0.025660
RS	18	0.287957	0.919619	1325.700286	0.019438	0.020221
RS	19	0.318305	0.919619	1381.718871	0.020259	0.021123
RS	20	0.351028	1.241000	1069.604988	0.015683	0.016373
RS	21	0.386311	1.241000	1120.171298	0.016424	0.017134
RS	22	0.424353	1.656095	880.710624	0.012913	0.013473
RS	23	0.465372	1.656095	925.924080	0.013576	0.014135
RS	24	0.509599	2.145625	752.335387	0.011031	0.011481
RS	25	0.557286	2.145625	793.111764	0.011629	0.012070
RS	26	0.608704	2.663814	673.951882	0.009882	0.010251
RS	27	0.664144	2.663814	711.587297	0.010433	0.010793
RS	28	0.723920	3.176867	630.180545	0.009240	0.009555
RS	29	0.788373	3.176867	665.803032	0.009762	0.010065
RS	30	0.857868	3.687773	606.007067	0.008885	0.009156
RS	31	0.932799	3.687773	640.319720	0.009388	0.009638
RS	32	1.013591	4.177221	597.177834	0.008756	0.008973
RS	33	1.100704	4.177221	630.727539	0.009248	0.009429
RS	34	1.194632	4.567258	608.916176	0.008928	0.009076
RS	35	1.295907	4.567258	642.347750	0.009418	0.009520
RS	36	1.405104	4.765092	648.716775	0.009512	0.009580
RS	37	1.522844	4.765092	682.661469	0.010009	0.010032
RS	38	1.649794	4.732316	721.910432	0.010585	0.010575
RS	39	1.786675	4.732316	756.528638	0.011092	0.011050
RS	40	1.934264	4.521761	827.231239	0.012129	0.012060
RS	41	2.093398	4.521761	861.488827	0.012631	0.012553
RS	42	2.264981	4.241933	952.472487	0.013965	0.013870
RS	43	2.449986	4.241933	983.562564	0.014421	0.014340
RS	44	2.649464	3.988333	1074.880908	0.015760	0.015673
RS	45	2.864546	3.988333	1098.505062	0.016106	0.016049
RS	46	3.096454	3.809759	1168.647611	0.017135	0.017078
RS	47	3.346502	3.809759	1180.354247	0.017307	0.017282
RS	48	3.616112	3.716016	1214.857228	0.017812	0.017789
RS	49	3.906812	3.716016	1211.617985	0.017765	0.017768
RS	50	4.220253	3.698193	1206.555070	0.017691	0.017691
RS	51	4.558213	3.698193	1187.614133	0.017413	0.017431
RS	52	4.922611	3.746578	1146.436094	0.016809	0.016823
RS	53	5.315514	3.746578	1113.397980	0.016325	0.016348
RS	54	5.739153	3.963381	1017.142780	0.014914	0.014934
RS	55	6.195932	3.963381	977.891339	0.014338	0.014362
RS	56	6.688444	3.963381	931.739270	0.013661	0.013685
RS	57	7.219483	3.963381	879.197687	0.012891	0.012912
RS	58	7.792064	7.059336	476.636607	0.006989	0.007075
RS	59	8.409436	7.059336	472.410794	0.006927	0.007003
RS	60	9.075103	7.059336	465.126877	0.006820	0.006884
RS	61	9.792844	7.059336	454.688639	0.006667	0.006719
RS	62	10.566731	7.059336	441.063811	0.006467	0.006506
RS	63	11.401157	7.059336	3779.303228	0.055413	0.055434
PA	4+25*2+4+6 0.039869723 0.022555309 11.401156605 6.332691115 0.826440170 0.506696182 0.410488249 0.413128810 0.464187087 0.552280744 0.694564542 0.919619477 1.241000290 1.656094669 2.145625251 2.663814245 3.176867293 3.687772526 4.177220865 4.567257737 4.765091693 4.732316301 4.521760554 4.241932577 3.988332686 3.809759263 3.716015815 3.698192519 3.746578286 3.963380552 7.059336390
//
IT	4422
RD	23
LK	-305498.935978
QD	-190.919803 -> -175.874491
RI	0.0021691229
TR	0.039212	0.022748
MT	11.501036
MM	C_pi: 2.627695, n_recomb: 69861.620701
RS	0	0.000000	6.548553	81.141013	0.001161	0.000110
RS	1	0.007837	6.548553	87.399773	0.001251	0.000938
RS	2	0.016289	6.548553	94.132804	0.001347	0.001498
RS	3	0.025403	6.548553	101.374665	0.001451	0.001527
RS	4	0.035232	0.848387	838.040826	0.011996	0.011459
RS	5	0.045831	0.848387	892.178166	0.012771	0.011806
RS	6	0.057260	0.518121	1546.532221	0.022137	0.020399
RS	7	0.069585	0.518121	1627.262463	0.023293	0.021798
RS	8	0.082877	0.416249	2119.997257	0.030346	0.028741
RS	9	0.097210	0.416249	2206.183800	0.031579	0.030501
RS	10	0.112666	0.416781	2286.613115	0.032731	0.031981
RS	11	0.129334	0.416781	2365.940904	0.033866	0.033549
RS	12	0.147308	0.466709	2184.446959	0.031268	0.031231
RS	13	0.166690	0.466709	2256.692155	0.032302	0.032596
RS	14	0.187592	0.553634	1966.078035	0.028142	0.028582
RS	15	0.210132	0.553634	2032.902482	0.029099	0.029808
RS	16	0.234439	0.694724	1677.591340	0.024013	0.024729
RS	17	0.260650	0.694724	1740.068673	0.024907	0.025804
RS	18	0.288916	0.919151	1367.287511	0.019571	0.020345
RS	19	0.319398	0.919151	1425.023592	0.020398	0.021251
RS	20	0.352268	1.241284	1102.302518	0.015778	0.016458
RS	21	0.387714	1.241284	1154.426381	0.016524	0.017223
RS	22	0.425939	1.659149	906.211179	0.012972	0.013521
RS	23	0.467159	1.659149	952.793646	0.013638	0.014186
RS	24	0.511611	2.153982	772.653472	0.011060	0.011499
RS	25	0.559545	2.153982	814.623368	0.011661	0.012091
RS	26	0.611237	2.680214	690.768996	0.009888	0.010246
RS	27	0.666981	2.680214	729.459819	0.010441	0.010789
RS	28	0.727093	3.204016	644.594711	0.009227	0.009529
RS	29	0.791916	3.204016	681.171543	0.009750	0.010041
RS	30	0.861820	3.728800	618.555235	0.008854	0.009111
RS	31	0.937202	3.728800	653.744963	0.009358	0.009593
RS	32	1.018493	4.235106	608.227311	0.008706	0.008910
RS	33	1.106155	4.235106	642.598293	0.009198	0.009365
RS	34	1.200687	4.642326	619.014882	0.008861	0.008995
RS	35	1.302628	4.642326	653.246892	0.009351	0.009438
RS	36	1.412559	4.852661	658.736681	0.009429	0.009483
RS	37	1.531106	4.852661	693.515324	0.009927	0.009935
RS	38	1.658944	4.823607	733.083502	0.010493	0.010468
RS	39	1.796801	4.823607	768.635518	0.011002	0.010942
RS	40	1.945463	4.608118	841.090299	0.012039	0.011950
RS	41	2.105776	4.608118	876.432354	0.012545	0.012444
RS	42	2.278653	4.318411	970.598579	0.013893	0.013771
RS	43	2.465080	4.318411	1002.909946	0.014356	0.014244
RS	44	2.666118	4.053974	1098.415377	0.015723	0.015602
RS	45	2.882913	4.053974	1123.276464	0.016079	0.015985
RS	46	3.116698	3.865861	1197.794107	0.017145	0.017049
RS	47	3.368807	3.865861	1210.536151	0.017328	0.017264
RS	48	3.640675	3.764582	1248.688261	0.017874	0.017810
RS	49	3.933850	3.764582	1246.044674	0.017836	0.017800
RS	50	4.250002	3.741246	1243.221185	0.017795	0.017758
RS	51	4.590934	3.741246	1224.268501	0.017524	0.017507
RS	52	4.958585	3.786144	1183.575422	0.016942	0.016922
RS	53	5.355052	3.786144	1149.884774	0.016459	0.016452
RS	54	5.782591	4.003097	1051.384458	0.015050	0.015043
RS	55	6.243639	4.003097	1011.108403	0.014473	0.014472
RS	56	6.740821	4.003097	963.666022	0.013794	0.013796
RS	57	7.276970	4.003097	909.578980	0.013020	0.013022
RS	58	7.855140	7.207687	488.154510	0.006987	0.007060
RS	59	8.478624	7.207687	484.423079	0.006934	0.006998
RS	60	9.150973	7.207687	477.576161	0.006836	0.006889
RS	61	9.876017	7.207687	467.503088	0.006692	0.006734
RS	62	10.657887	7.207687	454.156951	0.006501	0.006532
RS	63	11.501036	7.207687	3942.080962	0.056427	0.056420
PA	4+25*2+4+6 0.039212481 0.022747779 11.501035893 6.548553194 0.848386733 0.518120543 0.416248761 0.416780805 0.466709497 0.553634352 0.694723681 0.919151150 1.241284333 1.659149180 2.153982045 2.680213870 3.204016405 3.728800198 4.235106138 4.642325642 4.852661232 4.823607056 4.608118412 4.318411283 4.053973754 3.865860578 3.764581879 3.741245918 3.786144073 4.003096530 7.207686580
//
IT	4428
RD	24
LK	-305469.424207
QD	-180.244282 -> -166.500957
RI	0.0020588469
TR	0.038592	0.022929
MT	11.598215
MM	C_pi: 2.668786, n_recomb: 71470.304140
RS	0	0.000000	6.747130	80.658964	0.001129	0.000108
RS	1	0.007852	6.747130	86.895107	0.001216	0.000921
RS	2	0.016320	6.747130	93.605195	0.001310	0.001469
RS	3	0.025453	6.747130	100.823911	0.001411	0.001498
RS	4	0.035304	0.869572	838.084999	0.011726	0.011296
RS	5	0.045927	0.869572	892.599366	0.012489	0.011615
RS	6	0.057385	0.529395	1552.907119	0.021728	0.020123
RS	7	0.069743	0.529395	1634.943096	0.022876	0.021489
RS	8	0.083070	0.421907	2148.356759	0.030059	0.028560
RS	9	0.097445	0.421907	2236.836169	0.031297	0.030301
RS	10	0.112948	0.420359	2330.912087	0.032614	0.031928
RS	11	0.129668	0.420359	2412.634607	0.033757	0.033488
RS	12	0.147701	0.469194	2235.427537	0.031278	0.031274
RS	13	0.167150	0.469194	2309.853075	0.032319	0.032634
RS	14	0.188126	0.554989	2018.472195	0.028242	0.028693
RS	15	0.210749	0.554989	2087.245666	0.029204	0.029916
RS	16	0.235148	0.694902	1726.271203	0.024154	0.024867
RS	17	0.261463	0.694902	1790.541538	0.025053	0.025942
RS	18	0.289844	0.918669	1408.019736	0.019701	0.020466
RS	19	0.320454	0.918669	1467.433481	0.020532	0.021375
RS	20	0.353467	1.241423	1134.370741	0.015872	0.016542
RS	21	0.389072	1.241423	1188.018206	0.016623	0.017311
RS	22	0.427473	1.661815	931.216611	0.013029	0.013568
RS	23	0.468889	1.661815	979.139233	0.013700	0.014237
RS	24	0.513557	2.161595	792.555188	0.011089	0.011518
RS	25	0.561732	2.161595	835.693151	0.011693	0.012112
RS	26	0.613690	2.695463	707.205455	0.009895	0.010243
RS	27	0.669727	2.695463	746.927790	0.010451	0.010787
RS	28	0.730165	3.229628	658.633227	0.009215	0.009507
RS	29	0.795347	3.229628	696.140538	0.009740	0.010018
RS	30	0.865648	3.767938	630.718616	0.008825	0.009070
RS	31	0.941469	3.767938	666.760671	0.009329	0.009552
RS	32	1.023242	4.290875	618.865946	0.008659	0.008850
RS	33	1.111437	4.290875	654.031557	0.009151	0.009305
RS	34	1.206556	4.715246	628.658173	0.008796	0.008918
RS	35	1.309144	4.715246	663.661090	0.009286	0.009361
RS	36	1.419787	4.938295	668.224276	0.009350	0.009391
RS	37	1.539117	4.938295	703.803502	0.009847	0.009842
RS	38	1.667817	4.913302	743.607689	0.010404	0.010364
RS	39	1.806622	4.913302	780.056475	0.010914	0.010839
RS	40	1.956325	4.693203	854.146954	0.011951	0.011843
RS	41	2.117783	4.693203	890.535555	0.012460	0.012338
RS	42	2.291919	4.393843	987.757278	0.013821	0.013674
RS	43	2.479727	4.393843	1021.257571	0.014289	0.014151
RS	44	2.682281	4.118682	1120.854303	0.015683	0.015531
RS	45	2.900739	4.118682	1146.933648	0.016048	0.015920
RS	46	3.136351	3.921044	1225.800556	0.017151	0.017019
RS	47	3.390462	3.921044	1239.577884	0.017344	0.017243
RS	48	3.664525	3.812172	1281.432333	0.017930	0.017828
RS	49	3.960107	3.812172	1279.400836	0.017901	0.017828
RS	50	4.278897	3.783208	1278.928754	0.017895	0.017821
RS	51	4.622718	3.783208	1259.989555	0.017630	0.017578
RS	52	4.993535	3.824451	1219.917307	0.017069	0.017018
RS	53	5.393468	3.824451	1185.599148	0.016589	0.016553
RS	54	5.824803	4.041185	1085.020029	0.015181	0.015149
RS	55	6.290005	4.041185	1043.732760	0.014604	0.014580
RS	56	6.791734	4.041185	995.017171	0.013922	0.013903
RS	57	7.332858	4.041185	939.405434	0.013144	0.013128
RS	58	7.916469	7.351493	499.340955	0.006987	0.007047
RS	59	8.545904	7.351493	496.094967	0.006941	0.006993
RS	60	9.224761	7.351493	489.679134	0.006852	0.006894
RS	61	9.956920	7.351493	479.968794	0.006716	0.006748
RS	62	10.746567	7.351493	466.902800	0.006533	0.006556
RS	63	11.598215	7.351493	4102.200470	0.057397	0.057361
PA	4+25*2+4+6 0.038591725 0.022929060 11.598214522 6.747129844 0.869571805 0.529394839 0.421906912 0.420358858 0.469194428 0.554989167 0.694902069 0.918668597 1.241423427 1.661814544 2.161594900 2.695462632 3.229628345 3.767938205 4.290875434 4.715246046 4.938295123 4.913301934 4.693203118 4.393843127 4.118681852 3.921044181 3.812172475 3.783208344 3.824450954 4.041185228 7.351493477
//
IT	5353
RD	25
LK	-305442.458787
QD	-170.416236 -> -157.846661
RI	0.0019653732
TR	0.038005	0.023100
MT	11.692808
MM	C_pi: 2.708662, n_recomb: 73029.864615
RS	0	0.000000	6.928775	80.346766	0.001100	0.000108
RS	1	0.007866	6.928775	86.572472	0.001185	0.000906
RS	2	0.016350	6.928775	93.272615	0.001277	0.001444
RS	3	0.025501	6.928775	100.482050	0.001376	0.001472
RS	4	0.035373	0.890000	838.271188	0.011478	0.011145
RS	5	0.046021	0.890000	893.147262	0.012230	0.011438
RS	6	0.057506	0.540512	1558.394996	0.021339	0.019858
RS	7	0.069895	0.540512	1641.650727	0.022479	0.021193
RS	8	0.083258	0.427455	2175.034662	0.029783	0.028382
RS	9	0.097672	0.427455	2265.721625	0.031025	0.030105
RS	10	0.113220	0.423864	2373.275248	0.032497	0.031874
RS	11	0.129991	0.423864	2457.329360	0.033648	0.033426
RS	12	0.148081	0.471643	2284.548143	0.031282	0.031312
RS	13	0.167594	0.471643	2361.104742	0.032331	0.032666
RS	14	0.188642	0.556344	2069.282719	0.028335	0.028797
RS	15	0.211345	0.556344	2139.961078	0.029303	0.030017
RS	16	0.235834	0.695104	1773.742746	0.024288	0.025000
RS	17	0.262250	0.695104	1839.762925	0.025192	0.026075
RS	18	0.290742	0.918180	1447.887380	0.019826	0.020584
RS	19	0.321477	0.918180	1508.939022	0.020662	0.021495
RS	20	0.354628	1.241447	1165.796576	0.015963	0.016624
RS	21	0.390387	1.241447	1220.933522	0.016718	0.017396
RS	22	0.428959	1.664138	955.722514	0.013087	0.013616
RS	23	0.470564	1.664138	1004.956355	0.013761	0.014288
RS	24	0.515443	2.168537	812.040378	0.011119	0.011538
RS	25	0.563851	2.168537	856.320996	0.011726	0.012135
RS	26	0.616066	2.709633	723.271255	0.009904	0.010242
RS	27	0.672389	2.709633	764.001623	0.010461	0.010788
RS	28	0.733142	3.253797	672.306708	0.009206	0.009487
RS	29	0.798673	3.253797	710.721132	0.009732	0.009999
RS	30	0.869358	3.805283	642.511415	0.008798	0.009031
RS	31	0.945604	3.805283	679.381735	0.009303	0.009513
RS	32	1.027847	4.344601	629.114354	0.008614	0.008793
RS	33	1.116558	4.344601	665.048916	0.009107	0.009249
RS	34	1.212247	4.786079	637.870242	0.008734	0.008844
RS	35	1.315463	4.786079	673.615649	0.009224	0.009287
RS	36	1.426797	5.022016	677.211398	0.009273	0.009303
RS	37	1.546888	5.022016	713.559114	0.009771	0.009753
RS	38	1.676425	5.001388	753.524051	0.010318	0.010265
RS	39	1.816151	5.001388	790.833765	0.010829	0.010739
RS	40	1.966867	4.776993	866.448254	0.011864	0.011740
RS	41	2.129438	4.776993	903.846105	0.012376	0.012235
RS	42	2.304796	4.468206	1003.998398	0.013748	0.013579
RS	43	2.493946	4.468206	1038.654789	0.014222	0.014059
RS	44	2.697975	4.182432	1142.246158	0.015641	0.015460
RS	45	2.918051	4.182432	1169.523225	0.016014	0.015857
RS	46	3.155438	3.975302	1252.703260	0.017153	0.016988
RS	47	3.411496	3.975302	1267.512932	0.017356	0.017221
RS	48	3.687695	3.858789	1313.112672	0.017980	0.017844
RS	49	3.985619	3.858789	1311.706523	0.017961	0.017853
RS	50	4.306976	3.824103	1313.684666	0.017988	0.017881
RS	51	4.653609	3.824103	1294.781662	0.017729	0.017646
RS	52	5.027507	3.861543	1255.456872	0.017191	0.017109
RS	53	5.430815	3.861543	1220.534685	0.016713	0.016649
RS	54	5.865844	4.077724	1118.037740	0.015309	0.015252
RS	55	6.335092	4.077724	1075.752124	0.014730	0.014683
RS	56	6.841248	4.077724	1025.780046	0.014046	0.014007
RS	57	7.387216	4.077724	968.664159	0.013264	0.013229
RS	58	7.976128	7.490937	510.197769	0.006986	0.007034
RS	59	8.611360	7.490937	507.428132	0.006948	0.006989
RS	60	9.296558	7.490937	501.437134	0.006866	0.006899
RS	61	10.035650	7.490937	492.086563	0.006738	0.006762
RS	62	10.832876	7.490937	479.301429	0.006563	0.006578
RS	63	11.692808	7.490937	4259.499894	0.058325	0.058261
PA	4+25*2+4+6 0.038004835 0.023099900 11.692808195 6.928775185 0.889999767 0.540511767 0.427455180 0.423864376 0.471643033 0.556343955 0.695103533 0.918179837 1.241446661 1.664138103 2.168537374 2.709633189 3.253797212 3.805283366 4.344600585 4.786079220 5.022016353 5.001387632 4.776993213 4.468205679 4.182431853 3.975301693 3.858789129 3.824103089 3.861543114 4.077723797 7.490936941
//
CC
CC	Brief Description of the file format:
CC	  CC  comments
CC	  MM  useful-messages
CC	  RD  round-of-iterations
CC	  LL  \log[P(sequence)]
CC	  QD  Q-before-opt Q-after-opt
CC	  TR  \theta_0 \rho_0
CC	  RS  k t_k \lambda_k \pi_k \sum_{l\not=k}A_{kl} A_{kk}
CC	  DC  begin end best-k t_k+\Delta_k max-prob
CC
MM	Version: 0.6.5-r67
MM	pattern:4+25*2+4+6, n:63, n_free_lambdas:28
MM	n_iterations:25, skip:1, max_t:5, theta/rho:5
MM	is_decoding:0
MM	n_seqs:17, sum_L:1275619, sum_n:115622
RD	0
LK	0.000000
QD	0.000000 -> 0.000000
RI	inf
TR	0.095014	0.019003
MT	5.000000
MM	C_pi: 1.000000, n_recomb: 24012.216441
RS	0	0.000000	1.000000	152.692346	0.006359	0.000000
RS	1	0.006440	1.000000	161.458990	0.006724	0.000000
RS	2	0.013294	1.000000	170.656590	0.007107	0.000000
RS	3	0.020590	1.000000	180.296754	0.007509	0.000000
RS	4	0.028356	1.000000	190.390003	0.007929	0.000000
RS	5	0.036622	1.000000	200.945522	0.008368	0.000000
RS	6	0.045421	1.000000	211.970870	0.008828	0.000000
RS	7	0.054785	1.000000	223.471669	0.009307	0.000000
RS	8	0.064753	1.000000	235.451252	0.009805	0.000000
RS	9	0.075363	1.000000	247.910279	0.010324	0.000000
RS	10	0.086656	1.000000	260.846318	0.010863	0.000000
RS	11	0.098677	1.000000	274.253387	0.011421	0.000000
RS	12	0.111471	1.000000	288.121463	0.011999	0.000000
RS	13	0.125090	1.000000	302.435950	0.012595	0.000000
RS	14	0.139585	1.000000	317.177121	0.013209	0.000000
RS	15	0.155014	1.000000	332.319524	0.013840	0.000000
RS	16	0.171437	1.000000	347.831364	0.014486	0.000000
RS	17	0.188917	1.000000	363.673870	0.015145	0.000000
RS	18	0.207523	1.000000	379.800646	0.015817	0.000000
RS	19	0.227327	1.000000	396.157026	0.016498	0.000000
RS	20	0.248406	1.000000	412.679447	0.017186	0.000000
RS	21	0.270843	1.000000	429.294846	0.017878	0.000000
RS	22	0.294725	1.000000	445.920116	0.018571	0.000000
RS	23	0.320144	1.000000	462.461633	0.019259	0.000000
RS	24	0.347201	1.000000	478.814890	0.019940	0.000000
RS	25	0.376000	1.000000	494.864265	0.020609	0.000000
RS	26	0.406654	1.000000	510.482956	0.021259	0.000000
RS	27	0.439282	1.000000	525.533130	0.021886	0.000000
RS	28	0.474011	1.000000	539.866320	0.022483	0.000000
RS	29	0.510976	1.000000	553.324121	0.023043	0.000000
RS	30	0.550322	1.000000	565.739223	0.023560	0.000000
RS	31	0.592202	1.000000	576.936835	0.024027	0.000000
RS	32	0.636779	1.000000	586.736536	0.024435	0.000000
RS	33	0.684227	1.000000	594.954587	0.024777	0.000000
RS	34	0.734730	1.000000	601.406750	0.025046	0.000000
RS	35	0.788485	1.000000	605.911607	0.025233	0.000000
RS	36	0.845702	1.000000	608.294402	0.025333	0.000000
RS	37	0.906604	1.000000	608.391366	0.025337	0.000000
RS	38	0.971428	1.000000	606.054496	0.025239	0.000000
RS	39	1.040426	1.000000	601.156701	0.025035	0.000000
RS	40	1.113868	1.000000	593.597203	0.024721	0.000000
RS	41	1.192040	1.000000	583.307053	0.024292	0.000000
RS	42	1.275245	1.000000	570.254556	0.023749	0.000000
RS	43	1.363809	1.000000	554.450390	0.023090	0.000000
RS	44	1.458076	1.000000	535.952141	0.022320	0.000000
RS	45	1.558414	1.000000	514.867963	0.021442	0.000000
RS	46	1.665214	1.000000	491.359045	0.020463	0.000000
RS	47	1.778891	1.000000	465.640567	0.019392	0.000000
RS	48	1.899889	1.000000	437.980845	0.018240	0.000000
RS	49	2.028679	1.000000	408.698405	0.017020	0.000000
RS	50	2.165763	1.000000	378.156810	0.015749	0.000000
RS	51	2.311675	1.000000	346.757142	0.014441	0.000000
RS	52	2.466983	1.000000	314.928202	0.013115	0.000000
RS	53	2.632293	1.000000	283.114628	0.011790	0.000000
RS	54	2.808249	1.000000	251.763303	0.010485	0.000000
RS	55	2.995536	1.000000	221.308627	0.009217	0.000000
RS	56	3.194884	1.000000	192.157348	0.008002	0.000000
RS	57	3.407070	1.000000	164.673829	0.006858	0.000000
RS	58	3.632920	1.000000	139.166674	0.005796	0.000000
RS	59	3.873315	1.000000	115.877641	0.004826	0.000000
RS	60	4.129191	1.000000	94.973722	0.003955	0.000000
RS	61	4.401545	1.000000	76.543058	0.003188	0.000000
RS	62	4.691438	1.000000	60.595103	0.002524	0.000000
RS	63	5.000000	1.000000	169.407011	0.007055	0.000000
PA	4+25*2+4+6 0.095014132 0.019002826 5.000000000 1.000000000 1.000000000 1.000000000 1.000000000 1.000000000 1.000000000 1.000000000 1.000000000 1.000000000 1.000000000 1.000000000 1.000000000 1.000000000 1.000000000 1.000000000 1.000000000 1.000000000 1.000000000 1.000000000 1.000000000 1.000000000 1.000000000 1.000000000 1.000000000 1.000000000 1.000000000 1.000000000 1.000000000
//
IT	4833
RD	1
LK	-322671.933019
QD	-3224.400295 -> -1474.552769
RI	0.0761956966
TR	0.075855	0.015239
MT	7.016262
MM	C_pi: 1.131718, n_recomb: 21811.594471
RS	0	0.000000	0.371999	403.370824	0.018493	0.000610
RS	1	0.007004	0.371999	423.317983	0.019408	0.005830
RS	2	0.014499	0.371999	443.647426	0.020340	0.010428
RS	3	0.022519	0.371999	464.276650	0.021286	0.015373
RS	4	0.031100	0.315037	571.551121	0.026204	0.019799
RS	5	0.040283	0.315037	593.454826	0.027208	0.023129
RS	6	0.050108	0.334787	579.192530	0.026554	0.025866
RS	7	0.060622	0.334787	599.992464	0.027508	0.027877
RS	8	0.071873	0.381464	545.440442	0.025007	0.028939
RS	9	0.083911	0.381464	564.945382	0.025901	0.029024
RS	10	0.096792	0.452185	493.894128	0.022644	0.028352
RS	11	0.110576	0.452185	512.132409	0.023480	0.027270
RS	12	0.125325	0.541443	443.792989	0.020347	0.026060
RS	13	0.141107	0.541443	460.824029	0.021127	0.024870
RS	14	0.157995	0.645970	401.312911	0.018399	0.023726
RS	15	0.176066	0.645970	417.227846	0.019129	0.022565
RS	16	0.195402	0.767140	365.442088	0.016754	0.021323
RS	17	0.216092	0.767140	380.336884	0.017437	0.020000
RS	18	0.238232	0.902744	336.501149	0.015428	0.018656
RS	19	0.261923	0.902744	350.488632	0.016069	0.017364
RS	20	0.287272	1.043673	315.804601	0.014479	0.016180
RS	21	0.314398	1.043673	329.026575	0.015085	0.015136
RS	22	0.343423	1.179321	303.321992	0.013906	0.014245
RS	23	0.374481	1.179321	315.918160	0.014484	0.013511
RS	24	0.407715	1.302040	297.883044	0.013657	0.012932
RS	25	0.443276	1.302040	309.951005	0.014210	0.012498
RS	26	0.481328	1.408598	297.877445	0.013657	0.012193
RS	27	0.522046	1.408598	309.446793	0.014187	0.011996
RS	28	0.565615	1.499303	301.692444	0.013832	0.011884
RS	29	0.612236	1.499303	312.715417	0.014337	0.011840
RS	30	0.662122	1.575441	308.052830	0.014123	0.011848
RS	31	0.715503	1.575441	318.405303	0.014598	0.011905
RS	32	0.772622	1.637478	316.100815	0.014492	0.012007
RS	33	0.833743	1.637478	325.581645	0.014927	0.012158
RS	34	0.899144	1.685373	325.143765	0.014907	0.012359
RS	35	0.969126	1.685373	333.467690	0.015289	0.012610
RS	36	1.044010	1.719624	334.355550	0.015329	0.012911
RS	37	1.124138	1.719624	341.147061	0.015641	0.013257
RS	38	1.209879	1.741693	342.637217	0.015709	0.013641
RS	39	1.301626	1.741693	347.436332	0.015929	0.014052
RS	40	1.399799	1.753933	348.601505	0.015982	0.014477
RS	41	1.504848	1.753933	350.891353	0.016087	0.014900
RS	42	1.617254	1.759209	350.667869	0.016077	0.015301
RS	43	1.737534	1.759209	349.930674	0.016043	0.015659
RS	44	1.866239	1.760502	347.247021	0.015920	0.015953
RS	45	2.003958	1.760502	343.048952	0.015728	0.016164
RS	46	2.151324	1.760490	337.013814	0.015451	0.016274
RS	47	2.309011	1.760490	329.107417	0.015089	0.016270
RS	48	2.477743	1.761153	319.221372	0.014635	0.016143
RS	49	2.658293	1.761153	307.640410	0.014104	0.015892
RS	50	2.851489	1.763558	293.936649	0.013476	0.015518
RS	51	3.058217	1.763558	279.054952	0.012794	0.015030
RS	52	3.279425	1.768150	262.078926	0.012016	0.014438
RS	53	3.516127	1.768150	244.620752	0.011215	0.013755
RS	54	3.769408	1.780762	224.669022	0.010300	0.012992
RS	55	4.040429	1.780762	205.822071	0.009436	0.012165
RS	56	4.330433	1.780762	186.517072	0.008551	0.011288
RS	57	4.640749	1.780762	167.067794	0.007660	0.010375
RS	58	4.972801	1.885016	140.369149	0.006436	0.009444
RS	59	5.328110	1.885016	123.938132	0.005682	0.008508
RS	60	5.708305	1.885016	107.968063	0.004950	0.007582
RS	61	6.115131	1.885016	92.711586	0.004251	0.006681
RS	62	6.550451	1.885016	78.394168	0.003594	0.005817
RS	63	7.016262	1.885016	283.967349	0.013019	0.023150
PA	4+25*2+4+6 0.075854972 0.015239022 7.016261816 0.371999145 0.315036654 0.334786892 0.381464362 0.452184558 0.541442871 0.645970106 0.767139554 0.902744293 1.043672562 1.179321289 1.302040100 1.408597946 1.499302864 1.575441360 1.637477994 1.685372710 1.719623566 1.741693497 1.753932953 1.759209156 1.760501862 1.760490417 1.761152506 1.763558388 1.768150330 1.780761957 1.885015666
//
IT	5025
RD	2
LK	-320031.451959
QD	-1537.130921 -> -1056.565577
RI	0.0718121451
TR	0.068532	0.014747
MT	8.023506
MM	C_pi: 1.283710, n_recomb: 23922.895297
RS	0	0.000000	0.440583	385.694213	0.016122	0.000417
RS	1	0.007229	0.440583	406.628243	0.016997	0.004188
RS	2	0.014981	0.440583	428.173724	0.017898	0.008087
RS	3	0.023293	0.440583	450.269044	0.018822	0.011921
RS	4	0.032207	0.279341	741.137397	0.030980	0.019067
RS	5	0.041764	0.279341	767.097524	0.032065	0.023741
RS	6	0.052013	0.274016	807.022789	0.033734	0.026522
RS	7	0.063002	0.274016	830.219631	0.034704	0.030525
RS	8	0.074786	0.304793	767.314737	0.032074	0.029988
RS	9	0.087422	0.304793	788.275747	0.032951	0.032666
RS	10	0.100971	0.365944	675.065693	0.028218	0.029336
RS	11	0.115500	0.365944	694.778132	0.029042	0.030716
RS	12	0.131079	0.452980	578.475957	0.024181	0.026613
RS	13	0.147784	0.452980	597.121296	0.024960	0.027496
RS	14	0.165697	0.564628	495.188324	0.020699	0.023758
RS	15	0.184905	0.564628	512.675197	0.021430	0.024408
RS	16	0.205502	0.707765	424.027272	0.017725	0.020983
RS	17	0.227588	0.707765	440.292276	0.018405	0.021237
RS	18	0.251270	0.887215	365.179638	0.015265	0.018103
RS	19	0.276664	0.887215	380.212444	0.015893	0.018037
RS	20	0.303894	1.095034	321.049870	0.013420	0.015482
RS	21	0.333093	1.095034	334.954295	0.014001	0.015347
RS	22	0.364403	1.313761	291.442357	0.012183	0.013479
RS	23	0.397975	1.313761	304.424345	0.012725	0.013418
RS	24	0.433976	1.524918	273.988643	0.011453	0.012156
RS	25	0.472578	1.524918	286.275340	0.011967	0.012232
RS	26	0.513971	1.715764	265.772472	0.011110	0.011450
RS	27	0.558357	1.715764	277.543338	0.011602	0.011664
RS	28	0.605952	1.881873	264.092184	0.011039	0.011215
RS	29	0.656987	1.881873	275.445628	0.011514	0.011509
RS	30	0.711711	2.022891	267.013925	0.011161	0.011257
RS	31	0.770392	2.022891	277.964635	0.011619	0.011581
RS	32	0.833315	2.136620	273.617928	0.011437	0.011475
RS	33	0.900787	2.136620	284.100966	0.011876	0.011838
RS	34	0.973137	2.219566	283.492796	0.011850	0.011890
RS	35	1.050717	2.219566	293.349632	0.012262	0.012319
RS	36	1.133906	2.270987	296.046925	0.012375	0.012534
RS	37	1.223108	2.270987	304.997289	0.012749	0.013032
RS	38	1.318759	2.294509	310.170055	0.012965	0.013386
RS	39	1.421326	2.294509	317.790059	0.013284	0.013922
RS	40	1.531306	2.297276	324.146494	0.013550	0.014356
RS	41	1.649238	2.297276	329.873666	0.013789	0.014866
RS	42	1.775695	2.287903	335.765572	0.014035	0.015286
RS	43	1.911295	2.287903	338.947391	0.014168	0.015684
RS	44	2.056697	2.274500	342.608916	0.014321	0.015982
RS	45	2.212611	2.274500	342.599763	0.014321	0.016187
RS	46	2.379796	2.263285	342.488859	0.014316	0.016271
RS	47	2.559067	2.263285	338.779306	0.014161	0.016229
RS	48	2.751298	2.257834	333.929377	0.013959	0.016051
RS	49	2.957427	2.257834	326.270090	0.013638	0.015754
RS	50	3.178457	2.259113	316.480598	0.013229	0.015321
RS	51	3.415465	2.259113	304.962661	0.012748	0.014806
RS	52	3.669608	2.266771	290.675770	0.012151	0.014162
RS	53	3.942124	2.266771	275.765428	0.011527	0.013479
RS	54	4.234340	2.292125	256.638000	0.010728	0.012642
RS	55	4.547682	2.292125	239.427319	0.010008	0.011850
RS	56	4.883676	2.292125	221.134648	0.009244	0.011013
RS	57	5.243960	2.292125	202.047994	0.008446	0.010140
RS	58	5.630289	2.543042	165.911467	0.006935	0.008781
RS	59	6.044548	2.543042	150.755003	0.006302	0.008011
RS	60	6.488755	2.543042	135.353308	0.005658	0.007229
RS	61	6.965074	2.543042	119.975402	0.005015	0.006448
RS	62	7.475828	2.543042	104.891193	0.004385	0.005679
RS	63	8.023506	2.543042	445.085113	0.018605	0.024778
PA	4+25*2+4+6 0.068531890 0.014747463 8.023505853 0.440582691 0.279341097 0.274016221 0.304793218 0.365943667 0.452980307 0.564628435 0.707765354 0.887215376 1.095033754 1.313761482 1.524918060 1.715764226 1.881873344 2.022891371 2.136619601 2.219565794 2.270986596 2.294508636 2.297275715 2.287902530 2.274500086 2.263285128 2.257833737 2.259113491 2.266770523 2.292124569 2.543042378
//
IT	4883
RD	3
LK	-319231.434891
QD	-1139.822735 -> -912.404868
RI	0.0522271808
TR	0.064243	0.015023
MT	8.589346
MM	C_pi: 1.434759, n_recomb: 27201.943826
RS	0	0.000000	0.635859	309.043401	0.011361	0.000309
RS	1	0.007344	0.635859	327.809939	0.012051	0.003162
RS	2	0.015227	0.635859	347.411941	0.012772	0.006022
RS	3	0.023689	0.635859	367.840416	0.013523	0.008483
RS	4	0.032773	0.305795	802.392355	0.029498	0.017713
RS	5	0.042524	0.305795	833.380613	0.030637	0.021917
RS	6	0.052991	0.274422	960.181873	0.035298	0.026460
RS	7	0.064226	0.274422	987.960482	0.036319	0.030497
RS	8	0.076287	0.291489	955.361193	0.035121	0.030912
RS	9	0.089234	0.291489	979.483060	0.036008	0.034077
RS	10	0.103131	0.343550	852.442811	0.031338	0.030699
RS	11	0.118049	0.343550	874.878481	0.032162	0.032715
RS	12	0.134062	0.424393	727.905169	0.026759	0.027930
RS	13	0.151251	0.424393	749.339387	0.027547	0.029405
RS	14	0.169703	0.532875	615.373916	0.022622	0.024799
RS	15	0.189510	0.532875	635.699588	0.023370	0.026014
RS	16	0.210771	0.679765	515.708990	0.018959	0.021666
RS	17	0.233594	0.679765	534.743703	0.019658	0.022454
RS	18	0.258093	0.876984	430.554636	0.015828	0.018409
RS	19	0.284392	0.876984	448.121315	0.016474	0.018786
RS	20	0.312621	1.121105	365.383705	0.013432	0.015457
RS	21	0.342924	1.121105	381.470737	0.014024	0.015666
RS	22	0.375452	1.392268	321.012414	0.011801	0.013233
RS	23	0.410369	1.392268	335.835907	0.012346	0.013438
RS	24	0.447850	1.663962	294.111211	0.010812	0.011794
RS	25	0.488084	1.663962	307.992159	0.011322	0.012073
RS	26	0.531273	1.914559	280.311936	0.010305	0.011041
RS	27	0.577633	1.914559	293.544812	0.010791	0.011416
RS	28	0.627398	2.134904	275.569555	0.010131	0.010799
RS	29	0.680818	2.134904	288.352844	0.010600	0.011223
RS	30	0.738160	2.323425	277.050357	0.010185	0.010851
RS	31	0.799715	2.323425	289.478897	0.010642	0.011272
RS	32	0.865789	2.474876	283.656904	0.010428	0.011082
RS	33	0.936716	2.474876	295.738525	0.010872	0.011513
RS	34	1.012852	2.580851	295.240415	0.010854	0.011524
RS	35	1.094579	2.580851	306.882743	0.011282	0.011998
RS	36	1.182309	2.638435	311.408855	0.011448	0.012221
RS	37	1.276481	2.638435	322.371878	0.011851	0.012745
RS	38	1.377569	2.653813	330.943580	0.012166	0.013152
RS	39	1.486081	2.653813	340.791638	0.012528	0.013696
RS	40	1.602562	2.640055	351.644139	0.012927	0.014211
RS	41	1.727597	2.640055	359.733185	0.013225	0.014711
RS	42	1.861815	2.612336	370.494776	0.013620	0.015219
RS	43	2.005890	2.612336	376.024506	0.013823	0.015590
RS	44	2.160545	2.583843	384.126967	0.014121	0.015961
RS	45	2.326559	2.583843	386.266316	0.014200	0.016130
RS	46	2.504764	2.563568	389.503586	0.014319	0.016259
RS	47	2.696056	2.563568	387.561844	0.014248	0.016183
RS	48	2.901397	2.555624	384.628629	0.014140	0.016021
RS	49	3.121818	2.555624	378.211030	0.013904	0.015703
RS	50	3.358427	2.559893	368.927158	0.013563	0.015270
RS	51	3.612412	2.559893	358.021327	0.013162	0.014749
RS	52	3.885050	2.574561	343.018451	0.012610	0.014099
RS	53	4.177710	2.574561	328.026018	0.012059	0.013427
RS	54	4.491863	2.617524	306.255109	0.011259	0.012561
RS	55	4.829087	2.617524	288.402713	0.010602	0.011798
RS	56	5.191077	2.617524	268.992292	0.009889	0.010990
RS	57	5.579651	2.617524	248.312313	0.009128	0.010147
RS	58	5.996762	3.035001	197.766978	0.007270	0.008436
RS	59	6.444505	3.035001	182.814411	0.006721	0.007775
RS	60	6.925130	3.035001	167.146979	0.006145	0.007092
RS	61	7.441052	3.035001	151.031594	0.005552	0.006397
RS	62	7.994863	3.035001	134.754183	0.004954	0.005702
RS	63	8.589346	3.035001	637.496981	0.023436	0.026949
PA	4+25*2+4+6 0.064243206 0.015022954 8.589345833 0.635859493 0.305795126 0.274422250 0.291489094 0.343549695 0.424392560 0.532875167 0.679765257 0.876984159 1.121105103 1.392268233 1.663962401 1.914559189 2.134904150 2.323424748 2.474875865 2.580851471 2.638434725 2.653813368 2.640054908 2.612335669 2.583842756 2.563567949 2.555624406 2.559893136 2.574561490 2.617523646 3.035001287
//
IT	3857
RD	4
LK	-318816.087705
QD	-978.415894 -> -820.941003
RI	0.0359532164
TR	0.061104	0.015531
MT	8.956388
MM	C_pi: 1.558293, n_recomb: 30503.146847
RS	0	0.000000	0.923292	241.063551	0.007903	0.000241
RS	1	0.007414	0.923292	256.805047	0.008419	0.002517
RS	2	0.015379	0.923292	273.406814	0.008963	0.004643
RS	3	0.023933	0.923292	290.890242	0.009536	0.006188
RS	4	0.033122	0.347255	815.067512	0.026721	0.016455
RS	5	0.042993	0.347255	850.141427	0.027871	0.020006
RS	6	0.053595	0.288142	1062.755809	0.034841	0.026069
RS	7	0.064983	0.288142	1095.820485	0.035925	0.029771
RS	8	0.077216	0.292937	1108.464597	0.036339	0.031428
RS	9	0.090355	0.292937	1136.668354	0.037264	0.034562
RS	10	0.104469	0.337487	1011.672579	0.033166	0.031725
RS	11	0.119629	0.337487	1037.359056	0.034008	0.033866
RS	12	0.135914	0.412592	871.148102	0.028559	0.029047
RS	13	0.153406	0.412592	895.625548	0.029362	0.030680
RS	14	0.172194	0.516138	737.260202	0.024170	0.025790
RS	15	0.192376	0.516138	760.584010	0.024935	0.027191
RS	16	0.214054	0.661310	613.579612	0.020115	0.022400
RS	17	0.237340	0.661310	635.564343	0.020836	0.023402
RS	18	0.262351	0.865757	503.916925	0.016520	0.018815
RS	19	0.289218	0.865757	524.253496	0.017187	0.019391
RS	20	0.318076	1.130917	418.286205	0.013713	0.015561
RS	21	0.349074	1.130917	436.818772	0.014320	0.015932
RS	22	0.382371	1.436547	359.572827	0.011788	0.013130
RS	23	0.418136	1.436547	376.498012	0.012343	0.013462
RS	24	0.456553	1.750312	323.768296	0.010614	0.011579
RS	25	0.497819	1.750312	339.487543	0.011130	0.011954
RS	26	0.542144	2.043151	304.996622	0.009999	0.010772
RS	27	0.589755	2.043151	319.911231	0.010488	0.011218
RS	28	0.640897	2.302064	297.738657	0.009761	0.010506
RS	29	0.695830	2.302064	312.135364	0.010233	0.010983
RS	30	0.754837	2.525133	298.144808	0.009774	0.010545
RS	31	0.818219	2.525133	312.181342	0.010234	0.011006
RS	32	0.886300	2.704581	304.904888	0.009996	0.010772
RS	33	0.959429	2.704581	318.643320	0.010446	0.011227
RS	34	1.037980	2.826770	318.172149	0.010431	0.011224
RS	35	1.122355	2.826770	331.570749	0.010870	0.011708
RS	36	1.212986	2.886057	337.795345	0.011074	0.011952
RS	37	1.310337	2.886057	350.642092	0.011495	0.012475
RS	38	1.414906	2.891012	362.445415	0.011882	0.012936
RS	39	1.527228	2.891012	374.281891	0.012270	0.013472
RS	40	1.647878	2.860569	389.386731	0.012765	0.014064
RS	41	1.777474	2.860569	399.476922	0.013096	0.014550
RS	42	1.916679	2.816130	414.710439	0.013596	0.015139
RS	43	2.066204	2.816130	422.100322	0.013838	0.015497
RS	44	2.226817	2.775253	434.018460	0.014229	0.015937
RS	45	2.399338	2.775253	437.698685	0.014349	0.016098
RS	46	2.584651	2.748971	443.400442	0.014536	0.016271
RS	47	2.783703	2.748971	442.528575	0.014508	0.016195
RS	48	2.997514	2.741427	440.417137	0.014438	0.016051
RS	49	3.227179	2.741427	434.507520	0.014245	0.015744
RS	50	3.473871	2.751188	424.543138	0.013918	0.015309
RS	51	3.738855	2.751188	413.551624	0.013558	0.014807
RS	52	4.023485	2.774925	396.699334	0.013005	0.014145
RS	53	4.329220	2.774925	381.037514	0.012492	0.013498
RS	54	4.657623	2.837724	355.429246	0.011652	0.012589
RS	55	5.010375	2.837724	336.555632	0.011033	0.011859
RS	56	5.389282	2.837724	315.718589	0.010350	0.011080
RS	57	5.796283	2.837724	293.212142	0.009613	0.010262
RS	58	6.233461	3.428972	226.062499	0.007411	0.008211
RS	59	6.703054	3.428972	211.456520	0.006932	0.007636
RS	60	7.207464	3.428972	195.775116	0.006418	0.007033
RS	61	7.749273	3.428972	179.269768	0.005877	0.006409
RS	62	8.331255	3.428972	162.223789	0.005318	0.005774
RS	63	8.956388	3.428972	833.323464	0.027319	0.029241
PA	4+25*2+4+6 0.061104316 0.015530957 8.956387810 0.923292026 0.347255431 0.288141517 0.292936843 0.337487473 0.412592388 0.516138458 0.661310173 0.865756899 1.130916601 1.436547386 1.750312379 2.043151275 2.302064089 2.525132590 2.704581276 2.826770207 2.886057214 2.891011908 2.860569433 2.816130418 2.775252571 2.748971255 2.741426891 2.751188250 2.774925075 2.837723557 3.428971655
//
IT	5153
RD	5
LK	-318515.746654
QD	-871.821240 -> -744.263287
RI	0.0251078274
TR	0.058523	0.016104
MT	9.228974
MM	C_pi: 1.659627, n_recomb: 33643.674199
RS	0	0.000000	1.296685	190.589727	0.005665	0.000197
RS	1	0.007465	1.296685	203.610559	0.006052	0.002081
RS	2	0.015487	1.296685	217.425025	0.006463	0.003714
RS	3	0.024109	1.296685	232.066730	0.006898	0.004686
RS	4	0.033373	0.393402	808.863556	0.024042	0.015375
RS	5	0.043330	0.393402	846.796022	0.025170	0.018357
RS	6	0.054029	0.305403	1134.955481	0.033735	0.025544
RS	7	0.065528	0.305403	1173.087145	0.034868	0.028890
RS	8	0.077884	0.298967	1234.432922	0.036691	0.031645
RS	9	0.091163	0.298967	1267.005169	0.037660	0.034633
RS	10	0.105434	0.337288	1152.066979	0.034243	0.032425
RS	11	0.120770	0.337288	1181.198357	0.035109	0.034544
RS	12	0.137250	0.407645	1003.032135	0.029813	0.029900
RS	13	0.154961	0.407645	1030.572473	0.030632	0.031551
RS	14	0.173994	0.506465	853.550675	0.025370	0.026609
RS	15	0.194448	0.506465	879.794702	0.026150	0.028063
RS	16	0.216428	0.648444	709.675941	0.021094	0.023049
RS	17	0.240050	0.648444	734.523224	0.021832	0.024144
RS	18	0.265435	0.855810	577.335477	0.017160	0.019203
RS	19	0.292714	0.855810	600.394458	0.017846	0.019884
RS	20	0.322031	1.134509	471.958059	0.014028	0.015695
RS	21	0.353536	1.134509	492.919953	0.014651	0.016155
RS	22	0.387392	1.464794	399.317764	0.011869	0.013086
RS	23	0.423776	1.464794	418.339597	0.012434	0.013487
RS	24	0.462876	1.809915	354.989146	0.010551	0.011436
RS	25	0.504895	1.809915	372.543207	0.011073	0.011860
RS	26	0.550051	2.134558	331.589749	0.009856	0.010579
RS	27	0.598577	2.134558	348.179514	0.010349	0.011057
RS	28	0.650726	2.422609	322.072636	0.009573	0.010282
RS	29	0.706768	2.422609	338.067267	0.010048	0.010782
RS	30	0.766994	2.672426	321.519436	0.009557	0.010300
RS	31	0.831716	2.672426	337.131082	0.010021	0.010778
RS	32	0.901268	2.874296	328.391799	0.009761	0.010515
RS	33	0.976014	2.874296	343.728162	0.010217	0.010980
RS	34	1.056338	3.009438	343.179289	0.010200	0.010967
RS	35	1.142660	3.009438	358.243819	0.010648	0.011452
RS	36	1.235425	3.069126	366.019972	0.010879	0.011713
RS	37	1.335115	3.069126	380.626907	0.011313	0.012230
RS	38	1.442246	3.063871	395.511452	0.011756	0.012735
RS	39	1.557376	3.063871	409.179748	0.012162	0.013262
RS	40	1.681100	3.018042	428.390167	0.012733	0.013917
RS	41	1.814059	3.018042	440.291462	0.013087	0.014396
RS	42	1.956945	2.958708	459.831421	0.013668	0.015055
RS	43	2.110496	2.958708	468.856928	0.013936	0.015413
RS	44	2.275511	2.907202	484.369198	0.014397	0.015913
RS	45	2.452844	2.907202	489.333216	0.014545	0.016083
RS	46	2.643414	2.876206	497.188853	0.014778	0.016297
RS	47	2.848211	2.876206	497.107952	0.014776	0.016241
RS	48	3.068297	2.869789	495.417033	0.014725	0.016114
RS	49	3.304811	2.869789	489.737697	0.014557	0.015832
RS	50	3.558982	2.885329	478.643492	0.014227	0.015395
RS	51	3.832126	2.885329	467.322543	0.013890	0.014922
RS	52	4.125661	2.918161	448.186992	0.013322	0.014246
RS	53	4.441108	2.918161	431.681885	0.012831	0.013627
RS	54	4.780104	3.000601	401.742702	0.011941	0.012670
RS	55	5.144405	3.000601	381.792972	0.011348	0.011971
RS	56	5.535902	3.000601	359.518740	0.010686	0.011219
RS	57	5.956625	3.000601	335.220916	0.009964	0.010421
RS	58	6.408754	3.767320	250.322359	0.007440	0.008045
RS	59	6.894635	3.767320	236.253259	0.007022	0.007542
RS	60	7.416788	3.767320	220.822299	0.006564	0.007006
RS	61	7.977919	3.767320	204.258438	0.006071	0.006442
RS	62	8.580939	3.767320	186.831666	0.005553	0.005859
RS	63	9.228974	3.767320	1026.066694	0.030498	0.031528
PA	4+25*2+4+6 0.058522911 0.016104124 9.228974102 1.296684631 0.393401704 0.305402788 0.298966826 0.337287763 0.407644786 0.506464702 0.648444413 0.855809879 1.134509172 1.464794012 1.809915084 2.134557887 2.422608530 2.672426131 2.874295959 3.009438170 3.069126221 3.063870723 3.018042120 2.958708004 2.907201833 2.876205842 2.869789444 2.885329130 2.918160771 3.000601413 3.767320366
//
IT	4291
RD	6
LK	-318268.998521
QD	-785.050573 -> -676.241282
RI	0.0180906289
TR	0.056271	0.016680
MT	9.453801
MM	C_pi: 1.747145, n_recomb: 36640.181410
RS	0	0.000000	1.751639	154.419947	0.004214	0.000166
RS	1	0.007506	1.751639	165.284549	0.004511	0.001768
RS	2	0.015575	1.751639	176.855399	0.004827	0.003066
RS	3	0.024249	1.751639	189.169396	0.005163	0.003678
RS	4	0.033575	0.441018	796.566134	0.021740	0.014453
RS	5	0.043601	0.441018	836.467256	0.022829	0.016974
RS	6	0.054379	0.323489	1189.718987	0.032470	0.024975
RS	7	0.065966	0.323489	1232.488686	0.033638	0.028015
RS	8	0.078423	0.306626	1341.759430	0.036620	0.031674
RS	9	0.091815	0.306626	1378.739006	0.037629	0.034509
RS	10	0.106212	0.339671	1277.689484	0.034871	0.032889
RS	11	0.121689	0.339671	1310.354174	0.035763	0.034954
RS	12	0.138329	0.406176	1124.650317	0.030694	0.030543
RS	13	0.156217	0.406176	1155.253066	0.031530	0.032170
RS	14	0.175448	0.500891	963.603068	0.026299	0.027275
RS	15	0.196122	0.500891	992.690159	0.027093	0.028733
RS	16	0.218348	0.639508	802.539018	0.021903	0.023609
RS	17	0.242242	0.639508	830.147758	0.022657	0.024747
RS	18	0.267930	0.848004	649.124039	0.017716	0.019557
RS	19	0.295545	0.848004	674.825993	0.018418	0.020299
RS	20	0.325233	1.136418	524.669270	0.014320	0.015834
RS	21	0.357150	1.136418	548.004005	0.014956	0.016349
RS	22	0.391462	1.485960	438.452173	0.011966	0.013071
RS	23	0.428350	1.485960	459.523667	0.012542	0.013514
RS	24	0.468006	1.856365	385.874579	0.010531	0.011334
RS	25	0.510639	1.856365	405.219510	0.011059	0.011786
RS	26	0.556471	2.206899	358.065795	0.009772	0.010430
RS	27	0.605744	2.206899	376.287316	0.010270	0.010923
RS	28	0.658714	2.518812	346.427938	0.009455	0.010101
RS	29	0.715661	2.518812	363.974663	0.009934	0.010610
RS	30	0.776882	2.791081	344.949492	0.009415	0.010096
RS	31	0.842698	2.791081	362.083424	0.009882	0.010581
RS	32	0.913453	3.012521	351.850546	0.009603	0.010294
RS	33	0.989520	3.012521	368.720510	0.010063	0.010762
RS	34	1.071296	3.159374	367.981493	0.010043	0.010740
RS	35	1.159209	3.159374	384.634557	0.010498	0.011222
RS	36	1.253721	3.219551	393.812686	0.010748	0.011495
RS	37	1.355327	3.219551	410.091734	0.011192	0.012004
RS	38	1.464559	3.205024	427.919235	0.011679	0.012544
RS	39	1.581990	3.205024	443.325567	0.012099	0.013063
RS	40	1.708234	3.145124	466.548578	0.012733	0.013771
RS	41	1.843955	3.145124	480.165861	0.013105	0.014248
RS	42	1.989861	3.072122	503.974104	0.013755	0.014967
RS	43	2.146719	3.072122	514.539865	0.014043	0.015331
RS	44	2.315351	3.010738	533.646221	0.014565	0.015888
RS	45	2.496639	3.010738	539.796333	0.014732	0.016075
RS	46	2.691534	2.975137	549.803828	0.015005	0.016330
RS	47	2.901057	2.975137	550.412488	0.015022	0.016299
RS	48	3.126307	2.969372	549.102980	0.014986	0.016192
RS	49	3.368463	2.969372	543.552771	0.014835	0.015940
RS	50	3.628794	2.989849	531.241593	0.014499	0.015504
RS	51	3.908665	2.989849	519.501458	0.014178	0.015061
RS	52	4.209542	3.030802	497.962692	0.013591	0.014374
RS	53	4.533002	3.030802	480.552396	0.013115	0.013783
RS	54	4.880740	3.131528	446.077332	0.012175	0.012778
RS	55	5.254578	3.131528	425.044393	0.011600	0.012108
RS	56	5.656475	3.131528	401.350095	0.010954	0.011379
RS	57	6.088537	3.131528	375.302824	0.010243	0.010598
RS	58	6.553028	4.073210	271.852833	0.007420	0.007912
RS	59	7.052382	4.073210	258.426325	0.007053	0.007472
RS	60	7.589217	4.073210	243.402294	0.006643	0.006992
RS	61	8.166344	4.073210	226.984180	0.006195	0.006480
RS	62	8.786788	4.073210	209.423180	0.005716	0.005944
RS	63	9.453801	4.073210	1217.302764	0.033223	0.033762
PA	4+25*2+4+6 0.056271474 0.016679774 9.453801272 1.751639246 0.441018056 0.323489455 0.306625638 0.339670600 0.406175855 0.500890854 0.639508464 0.848004088 1.136417735 1.485960392 1.856365342 2.206898582 2.518812157 2.791080515 3.012520969 3.159373958 3.219551166 3.205023551 3.145124216 3.072121862 3.010738265 2.975136655 2.969371583 2.989849206 3.030801510 3.131528038 4.073209503
//
IT	4925
RD	7
LK	-318057.595047
QD	-710.238016 -> -615.726774
RI	0.0134723585
TR	0.054250	0.017233
MT	9.652420
MM	C_pi: 1.826336, n_recomb: 39526.178486
RS	0	0.000000	2.281790	128.393036	0.003248	0.000144
RS	1	0.007541	2.281790	137.611470	0.003482	0.001534
RS	2	0.015650	2.281790	147.454388	0.003731	0.002597
RS	3	0.024371	2.281790	157.958269	0.003996	0.002979
RS	4	0.033750	0.489007	782.976537	0.019809	0.013661
RS	5	0.043835	0.489007	824.265727	0.020854	0.015808
RS	6	0.054682	0.341555	1234.004223	0.031220	0.024399
RS	7	0.066346	0.341555	1280.996401	0.032409	0.027189
RS	8	0.078890	0.314868	1436.258896	0.036337	0.031590
RS	9	0.092380	0.314868	1477.596051	0.037383	0.034290
RS	10	0.106886	0.343317	1392.341634	0.035226	0.033194
RS	11	0.122487	0.343317	1428.585447	0.036143	0.035204
RS	12	0.139265	0.406649	1238.130285	0.031324	0.031034
RS	13	0.157307	0.406649	1271.802005	0.032176	0.032629
RS	14	0.176710	0.497854	1068.350509	0.027029	0.027824
RS	15	0.197576	0.497854	1100.232080	0.027836	0.029268
RS	16	0.220016	0.633296	892.416837	0.022578	0.024096
RS	17	0.244148	0.633296	922.711263	0.023344	0.025255
RS	18	0.270099	0.842118	719.230281	0.018196	0.019879
RS	19	0.298007	0.842118	747.509741	0.018912	0.020662
RS	20	0.328020	1.138100	576.226666	0.014578	0.015973
RS	21	0.360296	1.138100	601.884187	0.015227	0.016526
RS	22	0.395006	1.503691	476.676148	0.012060	0.013073
RS	23	0.432334	1.503691	499.753007	0.012644	0.013544
RS	24	0.472476	1.895767	416.018451	0.010525	0.011257
RS	25	0.515645	1.895767	437.111036	0.011059	0.011727
RS	26	0.562069	2.268775	383.919192	0.009713	0.010309
RS	27	0.611995	2.268775	403.729107	0.010214	0.010809
RS	28	0.665685	2.601637	370.216689	0.009366	0.009950
RS	29	0.723423	2.601637	389.270570	0.009848	0.010461
RS	30	0.785516	2.894091	367.794573	0.009305	0.009919
RS	31	0.852291	2.894091	386.401817	0.009776	0.010406
RS	32	0.924101	3.133784	374.621616	0.009478	0.010099
RS	33	1.001326	3.133784	392.969850	0.009942	0.010567
RS	34	1.084375	3.292176	391.916142	0.009915	0.010535
RS	35	1.173686	3.292176	410.096226	0.010375	0.011012
RS	36	1.269732	3.353544	420.518820	0.010639	0.011292
RS	37	1.373021	3.353544	438.406561	0.011092	0.011795
RS	38	1.484098	3.330863	459.035879	0.011613	0.012362
RS	39	1.603552	3.330863	476.122430	0.012046	0.012875
RS	40	1.732013	3.258003	503.282311	0.012733	0.013627
RS	41	1.870161	3.258003	518.570773	0.013120	0.014103
RS	42	2.018727	3.172101	546.665440	0.013830	0.014876
RS	43	2.178495	3.172101	558.742662	0.014136	0.015249
RS	44	2.350312	3.101054	581.550117	0.014713	0.015859
RS	45	2.535085	3.101054	588.870009	0.014898	0.016064
RS	46	2.733791	3.060426	601.188956	0.015210	0.016362
RS	47	2.947481	3.060426	602.475199	0.015242	0.016357
RS	48	3.177285	3.054380	601.700656	0.015223	0.016275
RS	49	3.424418	3.054380	596.265003	0.015085	0.016053
RS	50	3.690187	3.078560	582.843377	0.014746	0.015624
RS	51	3.975997	3.078560	570.665621	0.014438	0.015210
RS	52	4.283359	3.126320	546.766982	0.013833	0.014514
RS	53	4.613899	3.126320	528.435012	0.013369	0.013949
RS	54	4.969364	3.243562	489.366280	0.012381	0.012901
RS	55	5.351634	3.243562	467.250574	0.011821	0.012256
RS	56	5.762730	3.243562	442.148492	0.011186	0.011547
RS	57	6.204826	3.243562	414.376161	0.010484	0.010781
RS	58	6.680260	4.358691	291.703818	0.007380	0.007802
RS	59	7.191545	4.358691	278.969336	0.007058	0.007415
RS	60	7.741385	4.358691	264.436954	0.006690	0.006985
RS	61	8.332687	4.358691	248.283630	0.006281	0.006519
RS	62	8.968578	4.358691	230.739091	0.005838	0.006023
RS	63	9.652420	4.358691	1409.367987	0.035657	0.035922
PA	4+25*2+4+6 0.054250154 0.017233141 9.652420392 2.281789524 0.489006890 0.341555271 0.314868255 0.343316814 0.406648821 0.497854200 0.633295893 0.842118226 1.138099750 1.503691426 1.895766651 2.268774607 2.601637477 2.894091471 3.133784465 3.292175554 3.353543564 3.330863187 3.258003047 3.172101414 3.101053867 3.060426236 3.054379790 3.078560170 3.126320478 3.243562018 4.358690544
//
IT	5084
RD	8
LK	-317873.678252
QD	-644.798430 -> -562.033410
RI	0.0103421816
TR	0.052410	0.017755
MT	9.834919
MM	C_pi: 1.900247, n_recomb: 42324.634214
RS	0	0.000000	2.878168	109.368184	0.002584	0.000128
RS	1	0.007572	2.878168	117.337398	0.002772	0.001353
RS	2	0.015718	2.878168	125.861933	0.002974	0.002246
RS	3	0.024481	2.878168	134.976515	0.003189	0.002480
RS	4	0.033907	0.537061	769.635069	0.018184	0.012969
RS	5	0.044047	0.537061	811.927438	0.019183	0.014811
RS	6	0.054955	0.359376	1271.297316	0.030037	0.023832
RS	7	0.066689	0.359376	1322.151392	0.031238	0.026417
RS	8	0.079312	0.323290	1521.429661	0.035947	0.031434
RS	9	0.092890	0.323290	1567.043687	0.037024	0.034021
RS	10	0.107496	0.347615	1498.679036	0.035409	0.033389
RS	11	0.123209	0.347615	1538.524654	0.036351	0.035352
RS	12	0.140111	0.408255	1345.251873	0.031784	0.031417
RS	13	0.158293	0.408255	1382.001703	0.032652	0.032981
RS	14	0.177852	0.496423	1168.831566	0.027616	0.028286
RS	15	0.198893	0.496423	1203.477954	0.028434	0.029712
RS	16	0.221526	0.628928	979.857686	0.023151	0.024528
RS	17	0.245874	0.628928	1012.782677	0.023929	0.025697
RS	18	0.272065	0.837650	787.957623	0.018617	0.020176
RS	19	0.300239	0.837650	818.764328	0.019345	0.020990
RS	20	0.330547	1.139826	626.798474	0.014809	0.016110
RS	21	0.363150	1.139826	654.739642	0.015469	0.016692
RS	22	0.398222	1.519341	514.059402	0.012146	0.013088
RS	23	0.435949	1.519341	539.105694	0.012737	0.013579
RS	24	0.476533	1.930742	445.403355	0.010524	0.011199
RS	25	0.520191	1.930742	468.206874	0.011062	0.011680
RS	26	0.567155	2.324122	409.059851	0.009665	0.010209
RS	27	0.617675	2.324122	430.419999	0.010169	0.010712
RS	28	0.672020	2.676257	393.295104	0.009292	0.009820
RS	29	0.730481	2.676257	413.815979	0.009777	0.010331
RS	30	0.793369	2.987720	389.875562	0.009212	0.009763
RS	31	0.861018	2.987720	409.912513	0.009685	0.010251
RS	32	0.933791	3.245165	396.512062	0.009368	0.009923
RS	33	1.012074	3.245165	416.290292	0.009836	0.010390
RS	34	1.096285	3.415442	414.788898	0.009800	0.010346
RS	35	1.186873	3.415442	434.443976	0.010265	0.010820
RS	36	1.284321	3.478933	445.947886	0.010536	0.011102
RS	37	1.389148	3.478933	465.393502	0.010996	0.011598
RS	38	1.501913	3.449220	488.674541	0.011546	0.012185
RS	39	1.623216	3.449220	507.400351	0.011988	0.012693
RS	40	1.753706	3.364332	538.416328	0.012721	0.013482
RS	41	1.894077	3.364332	555.354198	0.013121	0.013959
RS	42	2.045077	3.266041	587.764966	0.013887	0.014781
RS	43	2.207512	3.266041	601.355990	0.014208	0.015163
RS	44	2.382247	3.185288	628.014247	0.014838	0.015824
RS	45	2.570213	3.185288	636.526937	0.015039	0.016048
RS	46	2.772414	3.139044	651.389737	0.015390	0.016390
RS	47	2.989925	3.139044	653.386268	0.015437	0.016411
RS	48	3.223908	3.131676	653.399212	0.015438	0.016358
RS	49	3.475609	3.131676	648.107491	0.015313	0.016164
RS	50	3.746370	3.158270	633.784510	0.014974	0.015746
RS	51	4.037634	3.158270	621.187058	0.014677	0.015359
RS	52	4.350954	3.211481	595.062039	0.014059	0.014660
RS	53	4.688000	3.211481	575.814468	0.013605	0.014117
RS	54	5.050568	3.343394	532.178599	0.012574	0.013031
RS	55	5.440592	3.343394	508.982468	0.012026	0.012409
RS	56	5.860150	3.343394	482.480091	0.011400	0.011717
RS	57	6.311479	3.343394	452.995399	0.010703	0.010963
RS	58	6.796984	4.629812	310.509703	0.007336	0.007708
RS	59	7.319254	4.629812	298.487390	0.007052	0.007367
RS	60	7.881073	4.629812	284.492319	0.006722	0.006981
RS	61	8.485435	4.629812	268.674957	0.006348	0.006555
RS	62	9.135562	4.629812	251.242322	0.005936	0.006095
RS	63	9.834919	4.629812	1603.725866	0.037891	0.038000
PA	4+25*2+4+6 0.052409770 0.017755275 9.834919382 2.878168211 0.537060752 0.359376421 0.323290408 0.347615084 0.408255132 0.496422705 0.628928068 0.837649741 1.139826042 1.519341016 1.930742231 2.324122421 2.676257006 2.987719653 3.245165467 3.415441874 3.478933337 3.449220174 3.364331774 3.266041448 3.185287882 3.139044449 3.131676068 3.158269576 3.211480821 3.343393694 4.629812050
//
IT	4689
RD	9
LK	-317712.488819
QD	-587.261339 -> -514.417094
RI	0.0081532015
TR	0.050722	0.018244
MT	10.006223
MM	C_pi: 1.970477, n_recomb: 45047.813852
RS	0	0.000000	3.529601	95.206283	0.002113	0.000116
RS	1	0.007602	3.529601	102.222117	0.002269	0.001209
RS	2	0.015781	3.529601	109.736903	0.002436	0.001976
RS	3	0.024582	3.529601	117.783288	0.002615	0.002113
RS	4	0.034053	0.585150	756.903851	0.016802	0.012357
RS	5	0.044243	0.585150	799.929624	0.017757	0.013944
RS	6	0.055208	0.376920	1303.404722	0.028934	0.023280
RS	7	0.067006	0.376920	1357.808365	0.030141	0.025697
RS	8	0.079701	0.331726	1599.312276	0.035503	0.031234
RS	9	0.093361	0.331726	1649.109268	0.036608	0.033726
RS	10	0.108060	0.352250	1598.403658	0.035482	0.033509
RS	11	0.123876	0.352250	1641.856273	0.036447	0.035433
RS	12	0.140894	0.410537	1447.238890	0.032127	0.031721
RS	13	0.159206	0.410537	1487.072124	0.033011	0.033260
RS	14	0.178910	0.496016	1265.831819	0.028100	0.028684
RS	15	0.200112	0.496016	1303.220776	0.028930	0.030092
RS	16	0.222925	0.625790	1065.323556	0.023649	0.024918
RS	17	0.247473	0.625790	1100.834608	0.024437	0.026092
RS	18	0.273886	0.834135	855.590870	0.018993	0.020456
RS	19	0.302308	0.834135	888.883158	0.019732	0.021292
RS	20	0.332890	1.141496	676.582118	0.015019	0.016246
RS	21	0.365797	1.141496	706.774726	0.015689	0.016851
RS	22	0.401205	1.533361	550.728293	0.012225	0.013111
RS	23	0.439304	1.533361	577.713964	0.012824	0.013619
RS	24	0.480300	1.962390	474.097831	0.010524	0.011154
RS	25	0.524413	1.962390	498.580469	0.011068	0.011643
RS	26	0.571878	2.374720	433.507546	0.009623	0.010125
RS	27	0.622952	2.374720	456.383705	0.010131	0.010629
RS	28	0.677908	2.745117	415.643318	0.009227	0.009707
RS	29	0.737042	2.745117	437.594218	0.009714	0.010215
RS	30	0.800671	3.074960	411.152339	0.009127	0.009624
RS	31	0.869137	3.074960	432.578526	0.009603	0.010110
RS	32	0.942807	3.350080	417.472155	0.009267	0.009763
RS	33	1.022077	3.350080	438.635608	0.009737	0.010228
RS	34	1.107373	3.532806	436.551722	0.009691	0.010171
RS	35	1.199154	3.532806	457.633882	0.010159	0.010641
RS	36	1.297910	3.599441	470.049612	0.010434	0.010922
RS	37	1.404175	3.599441	491.006928	0.010900	0.011413
RS	38	1.518516	3.563752	516.780715	0.011472	0.012014
RS	39	1.641550	3.563752	537.110345	0.011923	0.012518
RS	40	1.773936	3.467638	571.886782	0.012695	0.013338
RS	41	1.916386	3.467638	590.459809	0.013107	0.013816
RS	42	2.069665	3.357317	627.207420	0.013923	0.014681
RS	43	2.234595	3.357317	642.325775	0.014259	0.015073
RS	44	2.412062	3.266728	672.986904	0.014939	0.015784
RS	45	2.603020	3.266728	682.731509	0.015156	0.016026
RS	46	2.808493	3.214259	700.395190	0.015548	0.016412
RS	47	3.029586	3.214259	703.155012	0.015609	0.016457
RS	48	3.267486	3.204580	704.250696	0.015633	0.016436
RS	49	3.523470	3.204580	699.154073	0.015520	0.016269
RS	50	3.798913	3.232371	684.193161	0.015188	0.015867
RS	51	4.095294	3.232371	671.213109	0.014900	0.015505
RS	52	4.414205	3.289755	643.046382	0.014275	0.014807
RS	53	4.757359	3.289755	622.902234	0.013828	0.014285
RS	54	5.126597	3.434560	574.781490	0.012759	0.013166
RS	55	5.523904	3.434560	550.509299	0.012221	0.012562
RS	56	5.951413	3.434560	522.612924	0.011601	0.011885
RS	57	6.411419	3.434560	491.424028	0.010909	0.011141
RS	58	6.906394	4.889615	328.611189	0.007295	0.007628
RS	59	7.438994	4.889615	317.307045	0.007044	0.007326
RS	60	8.012081	4.889615	303.874659	0.006746	0.006978
RS	61	8.628732	4.889615	288.438453	0.006403	0.006589
RS	62	9.292258	4.889615	271.182266	0.006020	0.006162
RS	63	10.006223	4.889615	1800.913996	0.039978	0.039993
PA	4+25*2+4+6 0.050721923 0.018243929 10.006223100 3.529601298 0.585150455 0.376919985 0.331726181 0.352250279 0.410536679 0.496015559 0.625789954 0.834134823 1.141495709 1.533361119 1.962390483 2.374719675 2.745117455 3.074959872 3.350080237 3.532805996 3.599441356 3.563751642 3.467638310 3.357317342 3.266727831 3.214259304 3.204580444 3.232371336 3.289755184 3.434559534 4.889614926
//
IT	5213
RD	10
LK	-317570.538535
QD	-536.488662 -> -472.128156
RI	0.0065749953
TR	0.049168	0.018700
MT	10.168845
MM	C_pi: 2.037875, n_recomb: 47702.038848
RS	0	0.000000	4.223809	84.473601	0.001771	0.000106
RS	1	0.007629	4.223809	90.754415	0.001903	0.001094
RS	2	0.015840	4.223809	97.488825	0.002044	0.001765
RS	3	0.024677	4.223809	104.707476	0.002195	0.001838
RS	4	0.034189	0.633328	744.779930	0.015613	0.011810
RS	5	0.044426	0.633328	788.339054	0.016526	0.013182
RS	6	0.055444	0.394231	1331.274450	0.027908	0.022746
RS	7	0.067302	0.394231	1388.951041	0.029117	0.025021
RS	8	0.080066	0.340113	1671.116107	0.035032	0.031005
RS	9	0.093803	0.340113	1724.995429	0.036162	0.033416
RS	10	0.108588	0.357058	1692.577979	0.035482	0.033575
RS	11	0.124501	0.357058	1739.629579	0.036469	0.035467
RS	12	0.141628	0.413223	1544.909254	0.032387	0.031968
RS	13	0.160061	0.413223	1587.824968	0.033286	0.033486
RS	14	0.179901	0.496270	1359.892038	0.028508	0.029032
RS	15	0.201255	0.496270	1400.002897	0.029349	0.030424
RS	16	0.224237	0.623474	1149.139477	0.024090	0.025275
RS	17	0.248973	0.623474	1187.196745	0.024888	0.026452
RS	18	0.275596	0.831222	922.349431	0.019336	0.020721
RS	19	0.304249	0.831222	958.089714	0.020085	0.021577
RS	20	0.335089	1.142970	725.729548	0.015214	0.016381
RS	21	0.368282	1.142970	758.144995	0.015893	0.017006
RS	22	0.404006	1.545913	586.795154	0.012301	0.013142
RS	23	0.442457	1.545913	615.693698	0.012907	0.013664
RS	24	0.483840	1.991230	502.177040	0.010527	0.011121
RS	25	0.528381	1.991230	528.310162	0.011075	0.011616
RS	26	0.576319	2.421434	457.310005	0.009587	0.010053
RS	27	0.627915	2.421434	481.670654	0.010097	0.010557
RS	28	0.683447	2.809416	437.287736	0.009167	0.009606
RS	29	0.743215	2.809416	460.633910	0.009656	0.010112
RS	30	0.807543	3.157289	431.639308	0.009049	0.009498
RS	31	0.876779	3.157289	454.416247	0.009526	0.009983
RS	32	0.951297	3.450179	437.515747	0.009172	0.009616
RS	33	1.031499	3.450179	460.021649	0.009644	0.010079
RS	34	1.117820	3.646009	457.220189	0.009585	0.010008
RS	35	1.210726	3.646009	479.683345	0.010056	0.010474
RS	36	1.310720	3.716775	492.844375	0.010332	0.010751
RS	37	1.418343	3.716775	515.268548	0.010802	0.011237
RS	38	1.534176	3.676109	543.367059	0.011391	0.011849
RS	39	1.658845	3.676109	565.265591	0.011850	0.012349
RS	40	1.793026	3.569467	603.693361	0.012656	0.013195
RS	41	1.937443	3.569467	623.887482	0.013079	0.013674
RS	42	2.092878	3.447411	664.970906	0.013940	0.014579
RS	43	2.260170	3.447411	681.631398	0.014289	0.014979
RS	44	2.440225	3.346836	716.432052	0.015019	0.015737
RS	45	2.634016	3.346836	727.451621	0.015250	0.015996
RS	46	2.842592	3.287580	748.170678	0.015684	0.016427
RS	47	3.067079	3.287580	751.754010	0.015759	0.016495
RS	48	3.308693	3.274694	754.242638	0.015812	0.016510
RS	49	3.568739	3.274694	749.401624	0.015710	0.016367
RS	50	3.848623	3.302591	734.090763	0.015389	0.015986
RS	51	4.149860	3.302591	720.774656	0.015110	0.015646
RS	52	4.474078	3.362983	690.780379	0.014481	0.014952
RS	53	4.823030	3.362983	669.765753	0.014041	0.014448
RS	54	5.198603	3.519022	617.279588	0.012940	0.013302
RS	55	5.602828	3.519022	591.937275	0.012409	0.012715
RS	56	6.037891	3.519022	562.653352	0.011795	0.012050
RS	57	6.506145	3.519022	529.767084	0.011106	0.011315
RS	58	7.010121	5.139653	346.190527	0.007257	0.007557
RS	59	7.552546	5.139653	335.603359	0.007035	0.007291
RS	60	8.136351	5.139653	322.747795	0.006766	0.006977
RS	61	8.764694	5.139653	307.722868	0.006451	0.006619
RS	62	9.440973	5.139653	290.689208	0.006094	0.006222
RS	63	10.168845	5.139653	2000.913103	0.041946	0.041901
PA	4+25*2+4+6 0.049167604 0.018699742 10.168844646 4.223808574 0.633327838 0.394230808 0.340113088 0.357057635 0.413223375 0.496270172 0.623474072 0.831222324 1.142970102 1.545913004 1.991230011 2.421433831 2.809416221 3.157289365 3.450179194 3.646009313 3.716775154 3.676108740 3.569466553 3.447410834 3.346836304 3.287580333 3.274694088 3.302590554 3.362983403 3.519021957 5.139652980
//
IT	5175
RD	11
LK	-317445.058523
QD	-491.527186 -> -434.474813
RI	0.0054073499
TR	0.047732	0.019124
MT	10.324253
MM	C_pi: 2.102908, n_recomb: 50290.111508
RS	0	0.000000	4.946375	76.234178	0.001516	0.000098
RS	1	0.007655	4.946375	81.944044	0.001629	0.000999
RS	2	0.015895	4.946375	88.071253	0.001751	0.001597
RS	3	0.024766	4.946375	94.644672	0.001882	0.001627
RS	4	0.034317	0.681674	733.145012	0.014578	0.011315
RS	5	0.044598	0.681674	777.081105	0.015452	0.012504
RS	6	0.055666	0.411360	1355.488910	0.026953	0.022232
RS	7	0.067582	0.411360	1416.187554	0.028160	0.024385
RS	8	0.080410	0.348421	1737.636946	0.034552	0.030759
RS	9	0.094219	0.348421	1795.492185	0.035703	0.033098
RS	10	0.109086	0.361940	1781.898283	0.035432	0.033601
RS	11	0.125090	0.361940	1832.528779	0.036439	0.035467
RS	12	0.142320	0.416153	1638.778518	0.032586	0.032171
RS	13	0.160869	0.416153	1684.768435	0.033501	0.033672
RS	14	0.180837	0.496962	1451.336506	0.028859	0.029342
RS	15	0.202334	0.496962	1494.146983	0.029711	0.030719
RS	16	0.225476	0.621716	1231.492820	0.024488	0.025607
RS	17	0.250390	0.621716	1272.057331	0.025294	0.026784
RS	18	0.277211	0.828690	988.346550	0.019653	0.020975
RS	19	0.306085	0.828690	1026.498007	0.020412	0.021847
RS	20	0.337169	1.144140	774.338836	0.015397	0.016516
RS	21	0.370632	1.144140	808.949583	0.016086	0.017159
RS	22	0.406657	1.557090	622.331567	0.012375	0.013179
RS	23	0.445439	1.557090	653.117878	0.012987	0.013713
RS	24	0.487190	2.017561	529.695312	0.010533	0.011096
RS	25	0.532137	2.017561	557.451828	0.011085	0.011597
RS	26	0.580525	2.464774	480.504550	0.009555	0.009992
RS	27	0.632616	2.464774	506.319497	0.010068	0.010495
RS	28	0.688695	2.869810	458.259419	0.009112	0.009517
RS	29	0.749066	2.869810	482.967328	0.009604	0.010020
RS	30	0.814058	3.235499	451.362769	0.008975	0.009384
RS	31	0.884025	3.235499	475.453018	0.009454	0.009866
RS	32	0.959348	3.546339	456.669686	0.009081	0.009480
RS	33	1.040437	3.546339	480.476161	0.009554	0.009941
RS	34	1.127732	3.755908	476.830251	0.009482	0.009854
RS	35	1.221710	3.755908	500.628949	0.009955	0.010317
RS	36	1.322881	3.831771	514.368653	0.010228	0.010588
RS	37	1.431796	3.831771	538.214509	0.010702	0.011070
RS	38	1.549049	3.787045	568.467313	0.011304	0.011688
RS	39	1.675276	3.787045	591.898071	0.011770	0.012186
RS	40	1.811166	3.670495	633.854790	0.012604	0.013052
RS	41	1.957457	3.670495	655.652796	0.013037	0.013534
RS	42	2.114947	3.536950	701.050601	0.013940	0.014473
RS	43	2.284491	3.536950	719.264467	0.014302	0.014883
RS	44	2.467014	3.426239	758.320358	0.015079	0.015685
RS	45	2.663508	3.426239	770.655517	0.015324	0.015959
RS	46	2.875042	3.359698	794.668485	0.015802	0.016436
RS	47	3.102769	3.359698	799.135607	0.015891	0.016525
RS	48	3.347927	3.342821	803.322852	0.015974	0.016577
RS	49	3.611851	3.342821	798.800678	0.015884	0.016457
RS	50	3.895977	3.369859	783.436743	0.015578	0.016099
RS	51	4.201852	3.369859	769.835297	0.015308	0.015780
RS	52	4.531140	3.432220	738.244036	0.014680	0.015095
RS	53	4.885633	3.432220	716.389013	0.014245	0.014607
RS	54	5.267262	3.597973	659.683952	0.013118	0.013438
RS	55	5.678103	3.597973	633.278806	0.012593	0.012865
RS	56	6.120391	3.597973	602.614699	0.011983	0.012211
RS	57	6.596535	3.597973	568.038326	0.011295	0.011483
RS	58	7.109126	5.380806	363.339589	0.007225	0.007496
RS	59	7.660954	5.380806	353.464459	0.007029	0.007260
RS	60	8.255021	5.380806	341.193323	0.006785	0.006976
RS	61	8.894562	5.380806	326.600596	0.006494	0.006647
RS	62	9.583056	5.380806	309.823908	0.006161	0.006277
RS	63	10.324253	5.380806	2203.359360	0.043813	0.043726
PA	4+25*2+4+6 0.047732058 0.019124397 10.324252558 4.946375421 0.681673795 0.411359665 0.348420685 0.361939537 0.416152527 0.496961516 0.621716460 0.828690193 1.144140103 1.557089930 2.017561336 2.464774009 2.869809604 3.235499254 3.546338976 3.755907577 3.831770613 3.787044854 3.670494964 3.536949895 3.426239307 3.359698065 3.342821370 3.369858833 3.432219639 3.597972716 5.380806118
//
IT	4325
RD	12
LK	-317333.774702
QD	-451.571701 -> -400.848800
RI	0.0045230285
TR	0.046403	0.019520
MT	10.473281
MM	C_pi: 2.165808, n_recomb: 52812.680249
RS	0	0.000000	5.683323	69.834347	0.001322	0.000092
RS	1	0.007679	5.683323	75.097223	0.001422	0.000922
RS	2	0.015947	5.683323	80.748504	0.001529	0.001462
RS	3	0.024851	5.683323	86.815547	0.001644	0.001463
RS	4	0.034438	0.730216	721.918688	0.013669	0.010865
RS	5	0.044761	0.730216	766.106467	0.014506	0.011898
RS	6	0.055877	0.428339	1376.475464	0.026063	0.021736
RS	7	0.067846	0.428339	1439.964483	0.027266	0.023785
RS	8	0.080735	0.356641	1799.375046	0.034071	0.030501
RS	9	0.094613	0.356641	1861.094300	0.035240	0.032778
RS	10	0.109557	0.366842	1866.792496	0.035347	0.033599
RS	11	0.125649	0.366842	1920.971049	0.036373	0.035442
RS	12	0.142976	0.419220	1729.175833	0.032742	0.032341
RS	13	0.161634	0.419220	1778.223649	0.033670	0.033827
RS	14	0.181724	0.497936	1540.370988	0.029167	0.029622
RS	15	0.203357	0.497936	1585.854893	0.030028	0.030985
RS	16	0.226652	0.620339	1312.477408	0.024852	0.025919
RS	17	0.251735	0.620339	1355.508618	0.025666	0.027096
RS	18	0.278744	0.826379	1053.640450	0.019951	0.021220
RS	19	0.307827	0.826379	1094.164840	0.020718	0.022106
RS	20	0.339143	1.144941	822.454187	0.015573	0.016651
RS	21	0.372864	1.144941	859.231772	0.016269	0.017309
RS	22	0.409175	1.566940	657.383676	0.012447	0.013222
RS	23	0.448273	1.566940	690.032635	0.013066	0.013765
RS	24	0.490374	2.041560	556.690919	0.010541	0.011079
RS	25	0.535708	2.041560	586.044148	0.011097	0.011585
RS	26	0.584523	2.505007	503.125827	0.009527	0.009939
RS	27	0.637087	2.505007	530.365465	0.010042	0.010442
RS	28	0.693686	2.926639	478.589301	0.009062	0.009437
RS	29	0.754632	2.926639	504.625937	0.009555	0.009938
RS	30	0.820258	3.309975	470.354076	0.008906	0.009280
RS	31	0.890923	3.309975	495.720666	0.009386	0.009760
RS	32	0.967014	3.638940	474.971365	0.008994	0.009353
RS	33	1.048948	3.638940	500.036937	0.009468	0.009813
RS	34	1.137174	3.862863	495.424073	0.009381	0.009710
RS	35	1.232174	3.862863	520.512791	0.009856	0.010170
RS	36	1.334469	3.944706	534.673012	0.010124	0.010432
RS	37	1.444620	3.944706	559.894310	0.010602	0.010911
RS	38	1.563229	3.896758	592.131822	0.011212	0.011532
RS	39	1.690945	3.896758	617.055263	0.011684	0.012027
RS	40	1.828469	3.770902	662.401628	0.012542	0.012912
RS	41	1.976552	3.770902	685.781355	0.012985	0.013395
RS	42	2.136007	3.626096	735.449500	0.013926	0.014366
RS	43	2.307706	3.626096	755.221685	0.014300	0.014783
RS	44	2.492590	3.505135	798.618612	0.015122	0.015627
RS	45	2.691670	3.505135	812.304080	0.015381	0.015916
RS	46	2.906038	3.430876	839.826584	0.015902	0.016439
RS	47	3.136866	3.430876	845.233805	0.016004	0.016547
RS	48	3.385420	3.409335	851.410699	0.016121	0.016638
RS	49	3.653059	3.409335	847.269471	0.016043	0.016539
RS	50	3.941250	3.434666	832.148982	0.015757	0.016208
RS	51	4.251570	3.434666	818.314044	0.015495	0.015907
RS	52	4.585720	3.498079	785.362759	0.014871	0.015233
RS	53	4.945528	3.498079	762.700003	0.014442	0.014761
RS	54	5.332966	3.672164	701.943711	0.013291	0.013573
RS	55	5.750154	3.672164	674.484774	0.012771	0.013012
RS	56	6.199377	3.672164	642.449763	0.012165	0.012367
RS	57	6.683095	3.672164	606.192625	0.011478	0.011645
RS	58	7.203957	5.613585	380.094325	0.007197	0.007441
RS	59	7.764815	5.613585	370.924451	0.007023	0.007233
RS	60	8.368741	5.613585	359.241575	0.006802	0.006976
RS	61	9.019041	5.613585	345.096290	0.006534	0.006673
RS	62	9.719276	5.613585	328.603600	0.006222	0.006327
RS	63	10.473281	5.613585	2407.677453	0.045589	0.045469
PA	4+25*2+4+6 0.046403481 0.019520089 10.473281228 5.683322507 0.730216048 0.428338938 0.356641288 0.366841849 0.419219569 0.497935698 0.620338526 0.826378564 1.144940998 1.566939648 2.041560110 2.505006736 2.926639210 3.309975141 3.638939571 3.862863487 3.944705556 3.896758264 3.770902066 3.626095823 3.505135125 3.430876208 3.409335028 3.434665665 3.498079274 3.672163730 5.613585126
//
IT	5552
RD	13
LK	-317234.794377
QD	-415.943317 -> -370.726801
RI	0.0038394971
TR	0.045172	0.019889
MT	10.616556
MM	C_pi: 2.226747, n_recomb: 55270.316115
RS	0	0.000000	6.421437	64.818365	0.001173	0.000087
RS	1	0.007702	6.421437	69.729213	0.001262	0.000858
RS	2	0.015997	6.421437	75.005387	0.001357	0.001352
RS	3	0.024931	6.421437	80.672987	0.001460	0.001334
RS	4	0.034553	0.778939	711.069004	0.012865	0.010453
RS	5	0.044916	0.778939	755.407768	0.013668	0.011351
RS	6	0.056077	0.445203	1394.552108	0.025231	0.021260
RS	7	0.068098	0.445203	1460.615852	0.026427	0.023216
RS	8	0.081044	0.364772	1856.735831	0.033594	0.030238
RS	9	0.094988	0.364772	1922.203185	0.034778	0.032457
RS	10	0.110006	0.371733	1947.576871	0.035237	0.033575
RS	11	0.126180	0.371733	2005.264061	0.036281	0.035398
RS	12	0.143600	0.422364	1816.315570	0.032862	0.032483
RS	13	0.162362	0.422364	1868.398771	0.033805	0.033958
RS	14	0.182568	0.499103	1627.108049	0.029439	0.029876
RS	15	0.204331	0.499103	1675.236265	0.030310	0.031227
RS	16	0.227770	0.619232	1392.132792	0.025188	0.026212
RS	17	0.253015	0.619232	1437.588839	0.026010	0.027388
RS	18	0.280203	0.824205	1118.243417	0.020232	0.021457
RS	19	0.309486	0.824205	1161.101076	0.021008	0.022355
RS	20	0.341024	1.145360	870.097051	0.015743	0.016786
RS	21	0.374991	1.145360	909.011977	0.016447	0.017458
RS	22	0.411574	1.575554	691.977382	0.012520	0.013268
RS	23	0.450974	1.575554	726.463598	0.013144	0.013822
RS	24	0.493409	2.063412	583.191537	0.010552	0.011069
RS	25	0.539113	2.063412	614.115072	0.011111	0.011578
RS	26	0.588336	2.542388	525.201488	0.009502	0.009893
RS	27	0.641351	2.542388	553.836730	0.010021	0.010397
RS	28	0.698448	2.980194	498.307636	0.009016	0.009365
RS	29	0.759943	2.980194	525.640651	0.009510	0.009864
RS	30	0.826175	3.381013	488.648184	0.008841	0.009184
RS	31	0.897507	3.381013	515.254887	0.009322	0.009663
RS	32	0.974334	3.728270	492.461183	0.008910	0.009235
RS	33	1.057077	3.728270	518.745074	0.009386	0.009693
RS	34	1.146193	3.967091	513.054651	0.009283	0.009574
RS	35	1.242173	3.967091	539.388363	0.009759	0.010031
RS	36	1.345545	4.055719	553.819762	0.010020	0.010284
RS	37	1.456878	4.055719	580.369866	0.010501	0.010759
RS	38	1.576786	4.005341	614.422566	0.011117	0.011381
RS	39	1.705930	4.005341	640.797024	0.011594	0.011874
RS	40	1.845019	3.870717	689.389498	0.012473	0.012773
RS	41	1.994822	3.870717	714.324441	0.012924	0.013257
RS	42	2.156161	3.714867	768.200145	0.013899	0.014257
RS	43	2.329927	3.714867	789.529393	0.014285	0.014682
RS	44	2.517076	3.583558	837.329707	0.015150	0.015566
RS	45	2.718639	3.583558	852.393394	0.015422	0.015869
RS	46	2.935726	3.501220	883.613676	0.015987	0.016436
RS	47	3.169532	3.501220	890.011753	0.016103	0.016562
RS	48	3.421346	3.474430	898.451471	0.016256	0.016693
RS	49	3.692555	3.474430	894.749975	0.016189	0.016614
RS	50	3.984651	3.497324	880.159461	0.015925	0.016311
RS	51	4.299244	3.497324	866.142097	0.015671	0.016028
RS	52	4.638066	3.560980	832.070009	0.015055	0.015368
RS	53	5.002984	3.560980	808.632915	0.014631	0.014908
RS	54	5.396008	3.742144	744.006894	0.013461	0.013706
RS	55	5.819301	3.742144	715.503918	0.012946	0.013156
RS	56	6.275196	3.742144	682.108266	0.012341	0.012519
RS	57	6.766203	3.742144	644.180962	0.011655	0.011802
RS	58	7.295026	5.838390	396.476456	0.007173	0.007393
RS	59	7.864579	5.838390	388.003758	0.007020	0.007209
RS	60	8.477998	5.838390	376.910165	0.006819	0.006977
RS	61	9.138661	5.838390	363.223257	0.006572	0.006697
RS	62	9.850207	5.838390	347.035870	0.006279	0.006374
RS	63	10.616556	5.838390	2613.288539	0.047282	0.047133
PA	4+25*2+4+6 0.045171525 0.019888961 10.616555519 6.421436928 0.778939377 0.445203280 0.364771678 0.371733419 0.422364387 0.499102569 0.619231641 0.824204601 1.145360288 1.575553829 2.063412078 2.542387996 2.980194082 3.381012918 3.728270190 3.967090615 4.055719243 4.005341172 3.870716741 3.714867350 3.583557884 3.501219614 3.474430399 3.497323707 3.560980089 3.742144284 5.838389637
//
IT	4496
RD	14
LK	-317146.522913
QD	-384.069643 -> -343.662437
RI	0.0033032495
TR	0.044027	0.020233
MT	10.754576
MM	C_pi: 2.285817, n_recomb: 57662.726269
RS	0	0.000000	7.146394	60.881892	0.001056	0.000083
RS	1	0.007724	7.146394	65.515973	0.001136	0.000805
RS	2	0.016044	7.146394	70.497111	0.001223	0.001262
RS	3	0.025007	7.146394	75.850388	0.001315	0.001232
RS	4	0.034662	0.827814	700.565365	0.012149	0.010074
RS	5	0.045063	0.827814	744.972994	0.012919	0.010856
RS	6	0.056267	0.461962	1410.021646	0.024453	0.020804
RS	7	0.068337	0.461962	1478.458492	0.025640	0.022676
RS	8	0.081339	0.372806	1910.048698	0.033124	0.029972
RS	9	0.095345	0.372806	1979.144068	0.034323	0.032139
RS	10	0.110433	0.376592	2024.478325	0.035109	0.033533
RS	11	0.126686	0.376592	2085.626206	0.036169	0.035338
RS	12	0.144194	0.425546	1900.331502	0.032956	0.032603
RS	13	0.163055	0.425546	1955.420963	0.033911	0.034067
RS	14	0.183373	0.500401	1711.591249	0.029683	0.030109
RS	15	0.205260	0.500401	1762.330925	0.030563	0.031449
RS	16	0.228837	0.618320	1470.450950	0.025501	0.026491
RS	17	0.254236	0.618320	1518.287603	0.026330	0.027665
RS	18	0.281596	0.822111	1182.135201	0.020501	0.021687
RS	19	0.311069	0.822111	1227.284053	0.021284	0.022596
RS	20	0.342819	1.145408	917.254136	0.015907	0.016921
RS	21	0.377021	1.145408	958.274848	0.016619	0.017605
RS	22	0.413865	1.583031	726.111726	0.012592	0.013318
RS	23	0.453554	1.583031	762.408561	0.013222	0.013881
RS	24	0.496309	2.083263	609.212064	0.010565	0.011063
RS	25	0.542366	2.083263	641.679143	0.011128	0.011577
RS	26	0.591981	2.577100	546.751292	0.009482	0.009854
RS	27	0.645428	2.577100	576.753090	0.010002	0.010357
RS	28	0.703002	3.030670	517.437756	0.008974	0.009300
RS	29	0.765024	3.030670	546.035025	0.009469	0.009798
RS	30	0.831836	3.448801	506.273443	0.008780	0.009096
RS	31	0.903808	3.448801	534.084374	0.009262	0.009573
RS	32	0.981340	3.814457	509.178704	0.008830	0.009125
RS	33	1.064859	3.814457	536.640624	0.009307	0.009582
RS	34	1.154829	4.068680	529.767787	0.009187	0.009445
RS	35	1.251749	4.068680	557.301637	0.009665	0.009900
RS	36	1.356154	4.164842	571.862517	0.009917	0.010142
RS	37	1.468623	4.164842	599.694135	0.010400	0.010614
RS	38	1.589779	4.112754	635.398236	0.011019	0.011235
RS	39	1.720293	4.112754	663.179778	0.011501	0.011726
RS	40	1.860887	3.969873	714.867739	0.012397	0.012636
RS	41	2.012340	3.969873	741.326862	0.012856	0.013122
RS	42	2.175492	3.803196	799.329998	0.013862	0.014148
RS	43	2.351244	3.803196	822.208434	0.014259	0.014579
RS	44	2.540571	3.661475	874.447040	0.015165	0.015502
RS	45	2.744521	3.661475	890.909425	0.015450	0.015817
RS	46	2.964224	3.570751	925.988959	0.016059	0.016427
RS	47	3.200896	3.570751	933.422080	0.016188	0.016570
RS	48	3.455848	3.538215	944.375404	0.016378	0.016742
RS	49	3.730491	3.538215	941.168155	0.016322	0.016681
RS	50	4.026347	3.558036	927.382522	0.016083	0.016409
RS	51	4.345054	3.558036	913.232130	0.015837	0.016142
RS	52	4.688378	3.621225	878.276056	0.015231	0.015497
RS	53	5.058218	3.621225	854.098535	0.014812	0.015050
RS	54	5.456624	3.808347	785.794040	0.013627	0.013836
RS	55	5.885802	3.808347	756.258181	0.013115	0.013296
RS	56	6.348128	3.808347	721.514053	0.012513	0.012665
RS	57	6.846163	3.808347	681.929592	0.011826	0.011952
RS	58	7.382665	6.055572	412.484674	0.007153	0.007351
RS	59	7.960604	6.055572	404.700453	0.007018	0.007188
RS	60	8.583182	6.055572	394.195440	0.006836	0.006978
RS	61	9.253846	6.055572	380.975003	0.006607	0.006719
RS	62	9.976311	6.055572	365.110320	0.006332	0.006416
RS	63	10.754576	6.055572	2819.538694	0.048897	0.048723
PA	4+25*2+4+6 0.044027036 0.020233043 10.754575925 7.146394312 0.827813630 0.461962048 0.372806162 0.376592369 0.425545686 0.500401046 0.618319839 0.822110636 1.145408349 1.583030593 2.083263478 2.577099927 3.030670392 3.448800780 3.814456856 4.068680121 4.164842480 4.112753695 3.969873366 3.803195781 3.661474541 3.570750599 3.538215208 3.558036315 3.621225400 3.808347066 6.055571664
//
IT	4147
RD	15
LK	-317067.608402
QD	-355.467268 -> -319.275594
RI	0.0028763400
TR	0.042962	0.020554
MT	10.887662
MM	C_pi: 2.343090, n_recomb: 59990.095903
RS	0	0.000000	7.847177	57.787164	0.000963	0.000080
RS	1	0.007745	7.847177	62.203868	0.001037	0.000761
RS	2	0.016089	7.847177	66.953257	0.001116	0.001188
RS	3	0.025079	7.847177	72.059602	0.001201	0.001150
RS	4	0.034766	0.876777	690.408205	0.011509	0.009725
RS	5	0.045203	0.876777	734.818463	0.012249	0.010407
RS	6	0.056449	0.478624	1423.142373	0.023723	0.020367
RS	7	0.068565	0.478624	1493.763623	0.024900	0.022164
RS	8	0.081620	0.380744	1959.591688	0.032665	0.029705
RS	9	0.095685	0.380744	2032.192462	0.033875	0.031824
RS	10	0.110840	0.381406	2097.688159	0.034967	0.033478
RS	11	0.127169	0.381406	2162.242069	0.036043	0.035265
RS	12	0.144762	0.428737	1981.331951	0.033028	0.032705
RS	13	0.163718	0.428737	2039.393287	0.033995	0.034160
RS	14	0.184141	0.501790	1793.850561	0.029902	0.030323
RS	15	0.206147	0.501790	1847.165965	0.030791	0.031653
RS	16	0.229857	0.617558	1547.402853	0.025794	0.026755
RS	17	0.255403	0.617558	1597.574307	0.026631	0.027928
RS	18	0.282927	0.820069	1245.282560	0.020758	0.021911
RS	19	0.312583	0.820069	1292.678647	0.021548	0.022829
RS	20	0.344535	1.145106	963.913392	0.016068	0.017055
RS	21	0.378963	1.145106	1007.006683	0.016786	0.017751
RS	22	0.416056	1.589455	759.791829	0.012665	0.013371
RS	23	0.456023	1.589455	797.871798	0.013300	0.013942
RS	24	0.499084	2.101279	634.759995	0.010581	0.011063
RS	25	0.545480	2.101279	668.743474	0.011148	0.011581
RS	26	0.595470	2.609333	567.791396	0.009465	0.009820
RS	27	0.649331	2.609333	599.130805	0.009987	0.010324
RS	28	0.707363	3.078256	536.002941	0.008935	0.009242
RS	29	0.769890	3.078256	565.832748	0.009432	0.009738
RS	30	0.837259	3.513489	523.262569	0.008722	0.009015
RS	31	0.909846	3.513489	552.242541	0.009206	0.009490
RS	32	0.988054	3.897616	525.164078	0.008754	0.009023
RS	33	1.072319	3.897616	553.764533	0.009231	0.009478
RS	34	1.163109	4.167668	545.616372	0.009095	0.009324
RS	35	1.260932	4.167668	574.306254	0.009573	0.009777
RS	36	1.366330	4.272036	588.865583	0.009816	0.010006
RS	37	1.479890	4.272036	617.931543	0.010301	0.010476
RS	38	1.602246	4.218923	655.126351	0.010921	0.011094
RS	39	1.734077	4.218923	684.269686	0.011406	0.011584
RS	40	1.876118	4.068255	738.902559	0.012317	0.012502
RS	41	2.029160	4.068255	766.851313	0.012783	0.012990
RS	42	2.194053	3.890962	828.888844	0.013817	0.014039
RS	43	2.371718	3.890962	853.302830	0.014224	0.014476
RS	44	2.563141	3.738791	909.992351	0.015169	0.015434
RS	45	2.769390	3.738791	927.866828	0.015467	0.015761
RS	46	2.991611	3.639426	966.941074	0.016118	0.016414
RS	47	3.231042	3.639426	975.446631	0.016260	0.016572
RS	48	3.489017	3.600717	989.141635	0.016488	0.016786
RS	49	3.766970	3.600717	986.478072	0.016444	0.016741
RS	50	4.066449	3.616915	973.757523	0.016232	0.016501
RS	51	4.389122	3.616915	959.520744	0.015995	0.016249
RS	52	4.736785	3.679016	923.911205	0.015401	0.015622
RS	53	5.111372	3.679016	899.026569	0.014986	0.015186
RS	54	5.514970	3.871081	827.241359	0.013790	0.013964
RS	55	5.949824	3.871081	796.684103	0.013280	0.013431
RS	56	6.418356	3.871081	760.604452	0.012679	0.012807
RS	57	6.923173	3.871081	719.377105	0.011992	0.012097
RS	58	7.467087	6.265397	428.118915	0.007136	0.007312
RS	59	8.053124	6.265397	421.013835	0.007018	0.007170
RS	60	8.684546	6.265397	411.095150	0.006853	0.006979
RS	61	9.364870	6.265397	398.346798	0.006640	0.006740
RS	62	10.097882	6.265397	382.818843	0.006381	0.006455
RS	63	10.887662	6.265397	3025.841531	0.050439	0.050239
PA	4+25*2+4+6 0.042962234 0.020554346 10.887662489 7.847177490 0.876777014 0.478624298 0.380744207 0.381406009 0.428737149 0.501790471 0.617557978 0.820069033 1.145105769 1.589455103 2.101279371 2.609332847 3.078255838 3.513489475 3.897615811 4.167667794 4.272036206 4.218922512 4.068255486 3.890962172 3.738791177 3.639425953 3.600717459 3.616915258 3.679015761 3.871081268 6.265396668
//
IT	4883
RD	16
LK	-316996.899846
QD	-329.726494 -> -297.241957
RI	0.0025329040
TR	0.041970	0.020855
MT	11.016171
MM	C_pi: 2.398626, n_recomb: 62252.433728
RS	0	0.000000	8.513117	55.369277	0.000889	0.000077
RS	1	0.007764	8.513117	59.616898	0.000958	0.000725
RS	2	0.016132	8.513117	64.186070	0.001031	0.001128
RS	3	0.025149	8.513117	69.100441	0.001110	0.001084
RS	4	0.034866	0.925749	680.605718	0.010933	0.009403
RS	5	0.045337	0.925749	724.965693	0.011646	0.009997
RS	6	0.056622	0.495188	1434.160924	0.023038	0.019949
RS	7	0.068783	0.495188	1506.790274	0.024205	0.021678
RS	8	0.081888	0.388582	2005.621407	0.032218	0.029440
RS	9	0.096010	0.388582	2081.603127	0.033438	0.031514
RS	10	0.111230	0.386165	2167.370883	0.034816	0.033412
RS	11	0.127630	0.386165	2235.270024	0.035907	0.035183
RS	12	0.145305	0.431924	2059.379999	0.033081	0.032790
RS	13	0.164351	0.431924	2120.374181	0.034061	0.034237
RS	14	0.184877	0.503243	1873.894821	0.030102	0.030521
RS	15	0.206996	0.503243	1929.747389	0.030999	0.031842
RS	16	0.230832	0.616915	1622.946555	0.026070	0.027007
RS	17	0.256519	0.616915	1675.405365	0.026913	0.028178
RS	18	0.284201	0.818067	1307.636631	0.021005	0.022129
RS	19	0.314032	0.818067	1357.234056	0.021802	0.023055
RS	20	0.346179	1.144491	1010.043250	0.016225	0.017188
RS	21	0.380823	1.144491	1055.174026	0.016950	0.017895
RS	22	0.418156	1.594934	793.004318	0.012739	0.013427
RS	23	0.458388	1.594934	832.838695	0.013378	0.014005
RS	24	0.501744	2.117601	659.841213	0.010599	0.011067
RS	25	0.548466	2.117601	695.313556	0.011169	0.011588
RS	26	0.598815	2.639257	588.334556	0.009451	0.009791
RS	27	0.653075	2.639257	620.982655	0.009975	0.010296
RS	28	0.711547	3.123113	554.023808	0.008900	0.009189
RS	29	0.774559	3.123113	585.054809	0.009398	0.009684
RS	30	0.842463	3.575217	539.643717	0.008669	0.008940
RS	31	0.915640	3.575217	569.758165	0.009152	0.009414
RS	32	0.994499	3.977863	540.451191	0.008682	0.008926
RS	33	1.079481	3.977863	570.151391	0.009159	0.009380
RS	34	1.171061	4.264096	560.646563	0.009006	0.009209
RS	35	1.269752	4.264096	590.449114	0.009485	0.009660
RS	36	1.376105	4.377289	604.884303	0.009717	0.009877
RS	37	1.490716	4.377289	635.137651	0.010203	0.010345
RS	38	1.614227	4.323759	673.673453	0.010822	0.010957
RS	39	1.747327	4.323759	704.132310	0.011311	0.011446
RS	40	1.890761	4.165762	761.556588	0.012233	0.012372
RS	41	2.045333	4.165762	790.957406	0.012706	0.012861
RS	42	2.211906	3.978060	856.926400	0.013765	0.013930
RS	43	2.391412	3.978060	882.857036	0.014182	0.014373
RS	44	2.584857	3.815421	943.990596	0.015164	0.015365
RS	45	2.793321	3.815421	963.283744	0.015474	0.015702
RS	46	3.017971	3.707211	1006.460979	0.016167	0.016397
RS	47	3.260064	3.707211	1016.069614	0.016322	0.016570
RS	48	3.520954	3.661966	1032.710741	0.016589	0.016825
RS	49	3.802101	3.661966	1030.635058	0.016556	0.016795
RS	50	4.105077	3.674069	1019.222244	0.016372	0.016588
RS	51	4.431578	3.674069	1004.942860	0.016143	0.016349
RS	52	4.783430	3.734537	968.902657	0.015564	0.015743
RS	53	5.162601	3.734537	943.343572	0.015154	0.015316
RS	54	5.571212	3.930637	868.279030	0.013948	0.014089
RS	55	6.011550	3.930637	836.712497	0.013441	0.013563
RS	56	6.486078	3.930637	799.311403	0.012840	0.012944
RS	57	6.997450	3.930637	756.457085	0.012151	0.012236
RS	58	7.548527	6.468176	443.371465	0.007122	0.007278
RS	59	8.142393	6.468176	436.935813	0.007019	0.007153
RS	60	8.782369	6.468176	427.600120	0.006869	0.006980
RS	61	9.472035	6.468176	415.327639	0.006672	0.006759
RS	62	10.215250	6.468176	400.147888	0.006428	0.006492
RS	63	11.016171	6.468176	3231.612818	0.051911	0.051686
PA	4+25*2+4+6 0.041969890 0.020854582 11.016171204 8.513117246 0.925748798 0.495187589 0.388582394 0.386164600 0.431924334 0.503242854 0.616914551 0.818066912 1.144490940 1.594934138 2.117601431 2.639256503 3.123112624 3.575216525 3.977862870 4.264095510 4.377288840 4.323758508 4.165762387 3.978060437 3.815421036 3.707211205 3.661966426 3.674068553 3.734537330 3.930637053 6.468175635
//
IT	4657
RD	17
LK	-316933.411186
QD	-306.498900 -> -277.284234
RI	0.0022545768
TR	0.041044	0.021135
MT	11.140387
MM	C_pi: 2.452455, n_recomb: 64449.524311
RS	0	0.000000	9.135118	53.505502	0.000830	0.000075
RS	1	0.007783	9.135118	57.623973	0.000894	0.000696
RS	2	0.016173	9.135118	62.055592	0.000963	0.001078
RS	3	0.025215	9.135118	66.823544	0.001037	0.001030
RS	4	0.034961	0.974608	671.184709	0.010414	0.009104
RS	5	0.045466	0.974608	715.453487	0.011101	0.009623
RS	6	0.056788	0.511640	1443.307336	0.022394	0.019549
RS	7	0.068991	0.511640	1517.780193	0.023550	0.021216
RS	8	0.082145	0.396312	2048.385218	0.031783	0.029178
RS	9	0.096322	0.396312	2127.621948	0.033012	0.031210
RS	10	0.111603	0.390861	2233.656005	0.034657	0.033338
RS	11	0.128072	0.390861	2304.833800	0.035762	0.035094
RS	12	0.145824	0.435091	2134.543706	0.033120	0.032862
RS	13	0.164958	0.435091	2198.426512	0.034111	0.034302
RS	14	0.185581	0.504738	1951.709236	0.030283	0.030704
RS	15	0.207809	0.504738	2010.057337	0.031188	0.032016
RS	16	0.231767	0.616367	1697.021018	0.026331	0.027248
RS	17	0.257590	0.616367	1751.717824	0.027180	0.028416
RS	18	0.285423	0.816094	1369.139557	0.021244	0.022342
RS	19	0.315422	0.816094	1420.890203	0.022047	0.023274
RS	20	0.347756	1.143594	1055.606332	0.016379	0.017321
RS	21	0.382607	1.143594	1102.737349	0.017110	0.018038
RS	22	0.420171	1.599535	825.740853	0.012812	0.013484
RS	23	0.460658	1.599535	867.299635	0.013457	0.014070
RS	24	0.504296	2.132369	684.449003	0.010620	0.011074
RS	25	0.551332	2.132369	721.381780	0.011193	0.011599
RS	26	0.602028	2.667001	608.390558	0.009440	0.009767
RS	27	0.656670	2.667001	642.318260	0.009966	0.010272
RS	28	0.715565	3.165362	571.517383	0.008868	0.009141
RS	29	0.779044	3.165362	603.718400	0.009367	0.009635
RS	30	0.847464	3.634090	555.438924	0.008618	0.008870
RS	31	0.921209	3.634090	586.653640	0.009103	0.009343
RS	32	1.000694	4.055211	555.077341	0.008613	0.008836
RS	33	1.086366	4.055211	585.839272	0.009090	0.009289
RS	34	1.178706	4.357956	574.899849	0.008920	0.009100
RS	35	1.278234	4.357956	605.772318	0.009399	0.009549
RS	36	1.385508	4.480524	619.971362	0.009619	0.009753
RS	37	1.501132	4.480524	651.365367	0.010107	0.010219
RS	38	1.625755	4.427181	691.093339	0.010723	0.010826
RS	39	1.760078	4.427181	722.820462	0.011215	0.011313
RS	40	1.904857	4.262284	782.884128	0.012147	0.012244
RS	41	2.060904	4.262284	813.696635	0.012625	0.012734
RS	42	2.229097	4.064384	883.484118	0.013708	0.013822
RS	43	2.410381	4.064384	910.907572	0.014134	0.014271
RS	44	2.605775	3.891287	976.457458	0.015151	0.015294
RS	45	2.816378	3.891287	997.169457	0.015472	0.015641
RS	46	3.043372	3.774063	1044.534961	0.016207	0.016376
RS	47	3.288035	3.774063	1055.270746	0.016374	0.016563
RS	48	3.551741	3.721973	1075.039301	0.016680	0.016859
RS	49	3.835973	3.721973	1073.590477	0.016658	0.016844
RS	50	4.142327	3.729573	1063.710689	0.016505	0.016670
RS	51	4.472527	3.729573	1049.429527	0.016283	0.016444
RS	52	4.828427	3.787933	1013.173326	0.015720	0.015858
RS	53	5.212029	3.787933	986.971718	0.015314	0.015440
RS	54	5.625488	3.987252	908.830991	0.014101	0.014210
RS	55	6.071129	3.987252	876.268115	0.013596	0.013691
RS	56	6.551455	3.987252	837.561034	0.012996	0.013076
RS	57	7.069168	3.987252	793.097607	0.012306	0.012370
RS	58	7.627177	6.664187	458.228253	0.007110	0.007247
RS	59	8.228618	6.664187	452.452009	0.007020	0.007138
RS	60	8.876872	6.664187	443.695108	0.006884	0.006981
RS	61	9.575582	6.664187	431.900856	0.006701	0.006777
RS	62	10.328676	6.664187	417.078784	0.006471	0.006525
RS	63	11.140387	6.664187	3436.263310	0.053317	0.053066
PA	4+25*2+4+6 0.041043653 0.021135367 11.140386998 9.135118371 0.974608194 0.511639990 0.396311973 0.390861398 0.435090932 0.504738075 0.616367399 0.816094253 1.143594296 1.599535308 2.132369040 2.667001296 3.165361686 3.634089953 4.055210762 4.357955743 4.480524421 4.427181005 4.262283575 4.064383972 3.891286830 3.774063447 3.721973271 3.729572837 3.787932713 3.987251836 6.664187325
//
IT	4851
RD	18
LK	-316876.293723
QD	-285.486665 -> -259.164178
RI	0.0020272566
TR	0.040178	0.021398
MT	11.260596
MM	C_pi: 2.504649, n_recomb: 66582.292715
RS	0	0.000000	9.706832	52.098669	0.000782	0.000074
RS	1	0.007802	9.706832	56.121211	0.000843	0.000671
RS	2	0.016212	9.706832	60.450804	0.000908	0.001038
RS	3	0.025278	9.706832	65.110314	0.000978	0.000988
RS	4	0.035052	1.023268	662.152077	0.009945	0.008827
RS	5	0.045589	1.023268	706.298139	0.010608	0.009281
RS	6	0.056947	0.527977	1450.786867	0.021789	0.019167
RS	7	0.069191	0.527977	1526.950482	0.022933	0.020777
RS	8	0.082391	0.403938	2088.081597	0.031361	0.028921
RS	9	0.096620	0.403938	2170.448370	0.032598	0.030913
RS	10	0.111960	0.395493	2296.702822	0.034494	0.033257
RS	11	0.128497	0.395493	2371.089350	0.035611	0.034998
RS	12	0.146323	0.438234	2206.884751	0.033145	0.032922
RS	13	0.165540	0.438234	2273.609519	0.034147	0.034354
RS	14	0.186257	0.506268	2027.299025	0.030448	0.030873
RS	15	0.208590	0.506268	2088.100059	0.031361	0.032177
RS	16	0.232665	0.615907	1769.590249	0.026577	0.027478
RS	17	0.258618	0.615907	1826.475596	0.027432	0.028643
RS	18	0.286596	0.814159	1429.746566	0.021473	0.022548
RS	19	0.316757	0.814159	1483.601702	0.022282	0.023487
RS	20	0.349271	1.142461	1100.579027	0.016530	0.017452
RS	21	0.384321	1.142461	1149.672155	0.017267	0.018178
RS	22	0.422107	1.603386	857.981228	0.012886	0.013543
RS	23	0.462839	1.603386	901.233607	0.013536	0.014136
RS	24	0.506750	2.145720	708.592941	0.010642	0.011084
RS	25	0.554087	2.145720	746.957877	0.011219	0.011613
RS	26	0.605116	2.692756	627.970618	0.009431	0.009747
RS	27	0.660127	2.692756	663.149196	0.009960	0.010252
RS	28	0.719430	3.205179	588.505412	0.008839	0.009098
RS	29	0.783359	3.205179	621.846069	0.009340	0.009591
RS	30	0.852275	3.690252	570.679905	0.008571	0.008806
RS	31	0.926568	3.690252	602.961854	0.009056	0.009278
RS	32	1.006658	4.129804	569.077383	0.008547	0.008752
RS	33	1.092995	4.129804	600.864282	0.009024	0.009204
RS	34	1.186068	4.449303	588.426539	0.008838	0.008997
RS	35	1.286403	4.449303	620.327712	0.009317	0.009445
RS	36	1.394565	4.581742	634.188446	0.009525	0.009635
RS	37	1.511166	4.581742	666.677683	0.010013	0.010099
RS	38	1.636864	4.529132	707.459804	0.010625	0.010700
RS	39	1.772368	4.529132	740.408409	0.011120	0.011186
RS	40	1.918443	4.357742	802.962494	0.012060	0.012120
RS	41	2.075915	4.357742	835.145134	0.012543	0.012611
RS	42	2.245673	4.149851	908.633946	0.013647	0.013715
RS	43	2.428674	4.149851	937.523094	0.014081	0.014169
RS	44	2.625952	3.966314	1007.450023	0.015131	0.015222
RS	45	2.838621	3.966314	1029.575860	0.015463	0.015579
RS	46	3.067882	3.839947	1081.192680	0.016238	0.016353
RS	47	3.315030	3.839947	1093.073809	0.016417	0.016552
RS	48	3.581458	3.780757	1116.127061	0.016763	0.016889
RS	49	3.868673	3.780757	1115.339024	0.016751	0.016887
RS	50	4.178295	3.783501	1107.200643	0.016629	0.016748
RS	51	4.512073	3.783501	1092.955012	0.016415	0.016534
RS	52	4.871890	3.839336	1056.686271	0.015870	0.015969
RS	53	5.259780	3.839336	1029.872370	0.015468	0.015560
RS	54	5.677931	4.041146	948.856033	0.014251	0.014329
RS	55	6.128705	4.041146	915.309449	0.013747	0.013815
RS	56	6.614647	4.041146	875.311856	0.013146	0.013203
RS	57	7.138501	4.041146	829.257557	0.012455	0.012499
RS	58	7.703223	6.853722	472.690581	0.007099	0.007219
RS	59	8.312004	6.853722	467.563237	0.007022	0.007124
RS	60	8.968279	6.853722	459.379889	0.006899	0.006983
RS	61	9.675754	6.853722	448.064598	0.006729	0.006793
RS	62	10.438424	6.853722	433.607481	0.006512	0.006557
RS	63	11.260596	6.853722	3639.356301	0.054660	0.054382
PA	4+25*2+4+6 0.040177757 0.021398119 11.260595651 9.706832097 1.023268151 0.527977372 0.403938016 0.395492872 0.438234247 0.506267824 0.615906846 0.814158651 1.142460601 1.603386270 2.145719529 2.692755641 3.205179412 3.690252242 4.129804216 4.449303315 4.581742323 4.529131784 4.357742051 4.149851462 3.966313920 3.839947304 3.780757374 3.783501006 3.839336129 4.041145706 6.853721967
//
IT	4395
RD	19
LK	-316824.813579
QD	-266.433459 -> -242.675725
RI	0.0018406701
TR	0.039367	0.021644
MT	11.377006
MM	C_pi: 2.555238, n_recomb: 68651.099528
RS	0	0.000000	10.224724	51.069117	0.000744	0.000072
RS	1	0.007819	10.224724	55.023363	0.000801	0.000652
RS	2	0.016250	10.224724	59.280506	0.000864	0.001005
RS	3	0.025339	10.224724	63.863218	0.000930	0.000954
RS	4	0.035140	1.071629	653.512411	0.009519	0.008569
RS	5	0.045706	1.071629	697.511946	0.010160	0.008967
RS	6	0.057099	0.544181	1456.804481	0.021220	0.018803
RS	7	0.069383	0.544181	1534.517438	0.022352	0.020359
RS	8	0.082627	0.411448	2124.954312	0.030953	0.028668
RS	9	0.096907	0.411448	2210.326790	0.032197	0.030623
RS	10	0.112303	0.400057	2356.626926	0.034328	0.033170
RS	11	0.128904	0.400057	2434.148519	0.035457	0.034897
RS	12	0.146802	0.441347	2276.460196	0.033160	0.032971
RS	13	0.166099	0.441347	2345.976707	0.034172	0.034397
RS	14	0.186906	0.507823	2100.651675	0.030599	0.031030
RS	15	0.209340	0.507823	2163.861093	0.031520	0.032327
RS	16	0.233527	0.615517	1840.616657	0.026811	0.027697
RS	17	0.259606	0.615517	1899.639914	0.027671	0.028859
RS	18	0.287724	0.812261	1489.400572	0.021695	0.022749
RS	19	0.318040	0.812261	1545.310098	0.022510	0.023693
RS	20	0.350727	1.141127	1144.920679	0.016677	0.017582
RS	21	0.385970	1.141127	1195.936176	0.017420	0.018316
RS	22	0.423969	1.606555	889.713783	0.012960	0.013603
RS	23	0.464938	1.606555	934.627965	0.013614	0.014203
RS	24	0.509111	2.157778	732.266780	0.010666	0.011097
RS	25	0.556738	2.157778	772.034979	0.011246	0.011630
RS	26	0.608089	2.716648	647.081993	0.009426	0.009730
RS	27	0.663455	2.716648	683.482688	0.009956	0.010236
RS	28	0.723151	3.242691	605.002384	0.008813	0.009059
RS	29	0.787514	3.242691	639.452619	0.009315	0.009552
RS	30	0.856909	3.743802	585.389123	0.008527	0.008747
RS	31	0.931731	3.743802	618.705906	0.009012	0.009218
RS	32	1.012403	4.201674	582.485578	0.008485	0.008673
RS	33	1.099383	4.201674	615.261697	0.008962	0.009124
RS	34	1.193164	4.538139	601.266852	0.008758	0.008900
RS	35	1.294278	4.538139	634.156551	0.009237	0.009346
RS	36	1.403297	4.680906	647.583705	0.009433	0.009523
RS	37	1.520842	4.680906	681.123547	0.009922	0.009985
RS	38	1.647577	4.629521	722.831693	0.010529	0.010578
RS	39	1.784222	4.629521	756.955067	0.011026	0.011063
RS	40	1.931551	4.452039	821.852298	0.011971	0.011999
RS	41	2.090400	4.452039	855.362079	0.012460	0.012491
RS	42	2.261669	4.234374	932.428329	0.013582	0.013610
RS	43	2.446330	4.234374	962.752691	0.014024	0.014069
RS	44	2.645430	4.040437	1037.001992	0.015105	0.015149
RS	45	2.860098	4.040437	1060.531695	0.015448	0.015515
RS	46	3.091551	3.904821	1116.444738	0.016263	0.016327
RS	47	3.341102	3.904821	1129.483768	0.016453	0.016538
RS	48	3.610165	3.838314	1155.958833	0.016838	0.016915
RS	49	3.900266	3.838314	1155.860497	0.016837	0.016926
RS	50	4.213051	3.835900	1149.653673	0.016746	0.016821
RS	51	4.550293	3.835900	1135.477616	0.016540	0.016618
RS	52	4.913904	3.888847	1099.389072	0.016014	0.016076
RS	53	5.305946	3.888847	1071.991788	0.015615	0.015674
RS	54	5.728642	4.092488	988.299375	0.014396	0.014444
RS	55	6.184389	4.092488	953.781772	0.013893	0.013934
RS	56	6.675772	4.092488	912.509638	0.013292	0.013325
RS	57	7.205576	4.092488	864.883658	0.012598	0.012622
RS	58	7.776806	7.037030	486.749203	0.007090	0.007193
RS	59	8.392701	7.037030	482.259933	0.007025	0.007112
RS	60	9.056754	7.037030	474.644179	0.006914	0.006984
RS	61	9.772729	7.037030	463.807438	0.006756	0.006809
RS	62	10.544687	7.037030	449.720979	0.006551	0.006586
RS	63	11.377006	7.037030	3840.418583	0.055941	0.055637
PA	4+25*2+4+6 0.039367172 0.021644205 11.377005770 10.224723716 1.071629070 0.544180596 0.411448369 0.400056646 0.441347010 0.507822969 0.615517417 0.812261414 1.141127009 1.606554583 2.157778479 2.716648424 3.242691201 3.743801892 4.201673749 4.538138663 4.680905713 4.629521342 4.452038666 4.234374070 4.040437195 3.904820682 3.838313746 3.835899689 3.888846611 4.092487853 7.037029809
//
IT	4299
RD	20
LK	-316778.334604
QD	-249.118504 -> -227.640601
RI	0.0016870531
TR	0.038607	0.021875
MT	11.489845
MM	C_pi: 2.604265, n_recomb: 70656.669312
RS	0	0.000000	10.685642	50.361674	0.000713	0.000071
RS	1	0.007836	10.685642	54.271400	0.000768	0.000636
RS	2	0.016286	10.685642	58.481564	0.000828	0.000979
RS	3	0.025398	10.685642	63.014753	0.000892	0.000927
RS	4	0.035224	1.119557	645.290302	0.009133	0.008329
RS	5	0.045820	1.119557	689.127279	0.009753	0.008679
RS	6	0.057246	0.560238	1461.529459	0.020685	0.018455
RS	7	0.069567	0.560238	1540.660888	0.021805	0.019963
RS	8	0.082854	0.418844	2159.175238	0.030559	0.028421
RS	9	0.097182	0.418844	2247.430736	0.031808	0.030340
RS	10	0.112633	0.404549	2413.568603	0.034159	0.033080
RS	11	0.129295	0.404549	2494.148831	0.035300	0.034793
RS	12	0.147262	0.444426	2343.327245	0.033165	0.033011
RS	13	0.166637	0.444426	2415.582786	0.034188	0.034431
RS	14	0.187531	0.509397	2171.770899	0.030737	0.031175
RS	15	0.210061	0.509397	2237.342850	0.031665	0.032465
RS	16	0.234357	0.615197	1910.048871	0.027033	0.027907
RS	17	0.260557	0.615197	1971.159231	0.027898	0.029066
RS	18	0.288809	0.810405	1548.059210	0.021910	0.022945
RS	19	0.319276	0.810405	1605.972324	0.022729	0.023894
RS	20	0.352129	1.139623	1188.605408	0.016822	0.017710
RS	21	0.387558	1.139623	1241.502551	0.017571	0.018453
RS	22	0.425762	1.609112	920.928151	0.013034	0.013664
RS	23	0.466960	1.609112	967.471670	0.013693	0.014270
RS	24	0.511386	2.168658	755.470833	0.010692	0.011112
RS	25	0.559293	2.168658	796.613180	0.011274	0.011648
RS	26	0.610954	2.738797	665.736955	0.009422	0.009716
RS	27	0.666663	2.738797	703.331317	0.009954	0.010224
RS	28	0.726738	3.278023	621.025111	0.008789	0.009024
RS	29	0.791520	3.278023	656.555416	0.009292	0.009516
RS	30	0.861378	3.794851	599.589498	0.008486	0.008692
RS	31	0.936710	3.794851	633.909541	0.008972	0.009163
RS	32	1.017945	4.270915	595.330033	0.008426	0.008599
RS	33	1.105545	4.270915	629.060639	0.008903	0.009049
RS	34	1.200010	4.624489	613.460797	0.008682	0.008807
RS	35	1.301877	4.624489	647.300132	0.009161	0.009252
RS	36	1.411725	4.777990	660.207587	0.009344	0.009415
RS	37	1.530182	4.777990	694.754607	0.009833	0.009876
RS	38	1.657920	4.728313	737.265104	0.010434	0.010461
RS	39	1.795668	4.728313	772.517066	0.010933	0.010944
RS	40	1.944210	4.545111	839.615683	0.011883	0.011882
RS	41	2.104391	4.545111	874.408893	0.012375	0.012375
RS	42	2.277124	4.317885	954.926773	0.013515	0.013507
RS	43	2.463391	4.317885	986.653347	0.013964	0.013970
RS	44	2.664255	4.113599	1065.160453	0.015075	0.015077
RS	45	2.880857	4.113599	1090.079777	0.015428	0.015450
RS	46	3.114432	3.968654	1150.315615	0.016280	0.016298
RS	47	3.366310	3.968654	1164.519982	0.016481	0.016521
RS	48	3.637925	3.894654	1194.532468	0.016906	0.016937
RS	49	3.930823	3.894654	1195.148131	0.016915	0.016961
RS	50	4.246672	3.886822	1191.046451	0.016857	0.016890
RS	51	4.587270	3.886822	1176.970717	0.016658	0.016697
RS	52	4.954557	3.936563	1141.243967	0.016152	0.016178
RS	53	5.350625	3.936563	1113.290593	0.015756	0.015783
RS	54	5.777727	4.141450	1027.116540	0.014537	0.014556
RS	55	6.238296	4.141450	991.640641	0.014035	0.014050
RS	56	6.734955	4.141450	949.110324	0.013433	0.013443
RS	57	7.270532	4.141450	899.932619	0.012737	0.012741
RS	58	7.848075	7.214372	500.399855	0.007082	0.007169
RS	59	8.470874	7.214372	496.537460	0.007027	0.007100
RS	60	9.142474	7.214372	489.482596	0.006928	0.006985
RS	61	9.866700	7.214372	479.122856	0.006781	0.006823
RS	62	10.647674	7.214372	465.411219	0.006587	0.006612
RS	63	11.489845	7.214372	4039.042612	0.057164	0.056833
PA	4+25*2+4+6 0.038607278 0.021874823 11.489845336 10.685641525 1.119556596 0.560237560 0.418844289 0.404548707 0.444426324 0.509396937 0.615196913 0.810404910 1.139623029 1.609112473 2.168658162 2.738797155 3.278022686 3.794851010 4.270915198 4.624489049 4.777990080 4.728312626 4.545110737 4.317884836 4.113599065 3.968654380 3.894654351 3.886821819 3.936562657 4.141449741 7.214371834
//
IT	5355
RD	21
LK	-316736.302261
QD	-233.350264 -> -213.903464
RI	0.0015603373
TR	0.037894	0.022091
MT	11.599295
MM	C_pi: 2.651771, n_recomb: 72599.929604
RS	0	0.000000	11.088923	49.928743	0.000688	0.000071
RS	1	0.007852	11.088923	53.814352	0.000741	0.000623
RS	2	0.016320	11.088923	57.999409	0.000799	0.000957
RS	3	0.025454	11.088923	62.506513	0.000861	0.000906
RS	4	0.035304	1.166982	637.469064	0.008781	0.008106
RS	5	0.045928	1.166982	681.131956	0.009382	0.008414
RS	6	0.057387	0.576129	1465.133411	0.020181	0.018124
RS	7	0.069744	0.576129	1545.563066	0.021289	0.019586
RS	8	0.083073	0.426118	2190.955109	0.030178	0.028179
RS	9	0.097447	0.426118	2281.973369	0.031432	0.030065
RS	10	0.112951	0.408969	2467.643692	0.033990	0.032986
RS	11	0.129672	0.408969	2551.204234	0.035141	0.034685
RS	12	0.147705	0.447472	2407.538965	0.033162	0.033042
RS	13	0.167155	0.447472	2482.478908	0.034194	0.034456
RS	14	0.188132	0.510986	2240.661616	0.030863	0.031310
RS	15	0.210756	0.510986	2308.549362	0.031798	0.032593
RS	16	0.235156	0.614939	1977.860036	0.027243	0.028107
RS	17	0.261472	0.614939	2041.006580	0.028113	0.029263
RS	18	0.289855	0.808591	1605.686756	0.022117	0.023135
RS	19	0.320466	0.808591	1665.552220	0.022942	0.024088
RS	20	0.353481	1.137984	1231.600478	0.016964	0.017837
RS	21	0.389088	1.137984	1286.337670	0.017718	0.018587
RS	22	0.427490	1.611143	951.605322	0.013108	0.013726
RS	23	0.468909	1.611143	999.744965	0.013771	0.014338
RS	24	0.513579	2.178482	778.199197	0.010719	0.011129
RS	25	0.561757	2.178482	820.686252	0.011304	0.011669
RS	26	0.613717	2.759342	683.941011	0.009421	0.009705
RS	27	0.669758	2.759342	722.700747	0.009955	0.010214
RS	28	0.730199	3.311291	636.591068	0.008768	0.008993
RS	29	0.795385	3.311291	673.172596	0.009272	0.009484
RS	30	0.865690	3.843500	613.305038	0.008448	0.008641
RS	31	0.941516	3.843500	648.597715	0.008934	0.009112
RS	32	1.023295	4.337593	607.642394	0.008370	0.008529
RS	33	1.111495	4.337593	642.293985	0.008847	0.008978
RS	34	1.206621	4.708396	625.045541	0.008609	0.008720
RS	35	1.309216	4.708396	659.796961	0.009088	0.009164
RS	36	1.419867	4.872980	672.108537	0.009258	0.009313
RS	37	1.539206	4.872980	707.620678	0.009747	0.009772
RS	38	1.667915	4.825463	750.816968	0.010342	0.010348
RS	39	1.806731	4.825463	787.152208	0.010842	0.010831
RS	40	1.956446	4.636897	856.315708	0.011795	0.011768
RS	41	2.117917	4.636897	892.348390	0.012291	0.012262
RS	42	2.292066	4.400322	976.190947	0.013446	0.013406
RS	43	2.479889	4.400322	1009.284833	0.013902	0.013873
RS	44	2.682460	4.185750	1091.976474	0.015041	0.015004
RS	45	2.900937	4.185750	1118.267607	0.015403	0.015385
RS	46	3.136569	4.031423	1182.836571	0.016293	0.016268
RS	47	3.390702	4.031423	1198.209217	0.016504	0.016501
RS	48	3.664790	3.949781	1231.857644	0.016968	0.016956
RS	49	3.960398	3.949781	1233.207189	0.016986	0.016991
RS	50	4.279218	3.936306	1231.367771	0.016961	0.016955
RS	51	4.623071	3.936306	1217.419792	0.016769	0.016772
RS	52	4.993924	3.982565	1182.224468	0.016284	0.016277
RS	53	5.393895	3.982565	1153.740527	0.015892	0.015888
RS	54	5.825272	4.188168	1065.275104	0.014673	0.014665
RS	55	6.290521	4.188168	1028.853122	0.014172	0.014162
RS	56	6.792300	4.188168	985.080753	0.013569	0.013557
RS	57	7.333479	4.188168	934.371371	0.012870	0.012855
RS	58	7.917150	7.385976	513.641461	0.007075	0.007147
RS	59	8.546652	7.385976	510.394341	0.007030	0.007090
RS	60	9.225581	7.385976	503.892929	0.006941	0.006986
RS	61	9.957819	7.385976	494.007543	0.006805	0.006836
RS	62	10.747553	7.385976	480.673430	0.006621	0.006637
RS	63	11.599295	7.385976	4234.875719	0.058332	0.057973
PA	4+25*2+4+6 0.037894004 0.022091083 11.599295027 11.088922648 1.166982156 0.576129309 0.426117711 0.408969123 0.447471573 0.510985985 0.614938766 0.808590809 1.137984091 1.611142804 2.178482082 2.759341542 3.311291345 3.843500115 4.337593262 4.708396383 4.872980210 4.825462600 4.636897114 4.400322251 4.185749541 4.031423457 3.949780979 3.936306167 3.982564731 4.188167516 7.385976383
//
IT	4242
RD	22
LK	-316698.233754
QD	-218.962635 -> -201.329066
RI	0.0014557970
TR	0.037224	0.022294
MT	11.705495
MM	C_pi: 2.697783, n_recomb: 74481.707971
RS	0	0.000000	11.434579	49.735081	0.000668	0.000070
RS	1	0.007867	11.434579	53.614476	0.000720	0.000613
RS	2	0.016354	11.434579	57.793632	0.000776	0.000941
RS	3	0.025508	11.434579	62.295246	0.000836	0.000890
RS	4	0.035382	1.213772	630.066142	0.008459	0.007898
RS	5	0.046033	1.213772	673.549061	0.009043	0.008170
RS	6	0.057522	0.591847	1467.738750	0.019706	0.017808
RS	7	0.069915	0.591847	1549.355231	0.020802	0.019228
RS	8	0.083283	0.433267	2220.453827	0.029812	0.027944
RS	9	0.097702	0.433267	2314.117036	0.031070	0.029799
RS	10	0.113256	0.413312	2518.993819	0.033820	0.032889
RS	11	0.130034	0.413312	2605.454376	0.034981	0.034576
RS	12	0.148132	0.450479	2469.158734	0.033151	0.033065
RS	13	0.167654	0.450479	2546.726294	0.034193	0.034474
RS	14	0.188711	0.512584	2307.335877	0.030979	0.031435
RS	15	0.211425	0.512584	2377.491468	0.031920	0.032712
RS	16	0.235926	0.614738	2044.018681	0.027443	0.028298
RS	17	0.262355	0.614738	2109.150250	0.028318	0.029451
RS	18	0.290863	0.806826	1662.233106	0.022317	0.023320
RS	19	0.321613	0.806826	1723.999206	0.023147	0.024276
RS	20	0.354783	1.136230	1273.882033	0.017103	0.017961
RS	21	0.390563	1.136230	1330.416861	0.017862	0.018718
RS	22	0.429158	1.612690	981.740045	0.013181	0.013788
RS	23	0.470788	1.612690	1031.442096	0.013848	0.014406
RS	24	0.515695	2.187303	800.462671	0.010747	0.011148
RS	25	0.564134	2.187303	844.265097	0.011335	0.011691
RS	26	0.616384	2.778377	701.702469	0.009421	0.009696
RS	27	0.672745	2.778377	741.599447	0.009957	0.010207
RS	28	0.733540	3.342606	651.712019	0.008750	0.008964
RS	29	0.799118	3.342606	689.316297	0.009255	0.009456
RS	30	0.869855	3.889839	626.554477	0.008412	0.008594
RS	31	0.946157	3.889839	662.789852	0.008899	0.009064
RS	32	1.028463	4.401769	619.447789	0.008317	0.008464
RS	33	1.117243	4.401769	654.987819	0.008794	0.008912
RS	34	1.213009	4.789868	636.055540	0.008540	0.008637
RS	35	1.316309	4.789868	671.682707	0.009018	0.009080
RS	36	1.427735	4.965860	683.327194	0.009174	0.009215
RS	37	1.547928	4.965860	719.763550	0.009664	0.009672
RS	38	1.677578	4.920916	763.537764	0.010251	0.010240
RS	39	1.817427	4.920916	800.911756	0.010753	0.010721
RS	40	1.968279	4.727338	872.006671	0.011708	0.011658
RS	41	2.130998	4.727338	909.234657	0.012207	0.012153
RS	42	2.306520	4.481621	996.275418	0.013376	0.013307
RS	43	2.495851	4.481621	1030.700000	0.013838	0.013777
RS	44	2.700077	4.256838	1117.494026	0.015004	0.014932
RS	45	2.920370	4.256838	1145.135888	0.015375	0.015320
RS	46	3.157995	4.093100	1214.033452	0.016300	0.016237
RS	47	3.414314	4.093100	1230.573136	0.016522	0.016480
RS	48	3.690800	4.003688	1267.940288	0.017024	0.016973
RS	49	3.989037	4.003688	1270.039426	0.017052	0.017019
RS	50	4.310738	3.984382	1270.602712	0.017059	0.017016
RS	51	4.657749	3.984382	1256.806861	0.016874	0.016843
RS	52	5.032060	4.026920	1222.300808	0.016411	0.016371
RS	53	5.435820	4.026920	1193.310320	0.016022	0.015988
RS	54	5.871345	4.232758	1102.739457	0.014806	0.014770
RS	55	6.341135	4.232758	1065.383410	0.014304	0.014271
RS	56	6.847885	4.232758	1020.385243	0.013700	0.013667
RS	57	7.394503	4.232758	968.164689	0.012999	0.012964
RS	58	7.984126	7.552045	526.470657	0.007068	0.007126
RS	59	8.620137	7.552045	523.826865	0.007033	0.007080
RS	60	9.306185	7.552045	517.870839	0.006953	0.006987
RS	61	10.046208	7.552045	508.456242	0.006827	0.006848
RS	62	10.844451	7.552045	495.501136	0.006653	0.006660
RS	63	11.705495	7.552045	4427.577992	0.059445	0.059058
PA	4+25*2+4+6 0.037223752 0.022294065 11.705495276 11.434579025 1.213772134 0.591847131 0.433266806 0.413312228 0.450479252 0.512584375 0.614737614 0.806825879 1.136230301 1.612690065 2.187303412 2.778377250 3.342605807 3.889838701 4.401769270 4.789867964 4.965859870 4.920915620 4.727337692 4.481620548 4.256838256 4.093099574 4.003687721 3.984382119 4.026919538 4.232758182 7.552045351
//
IT	5535
RD	23
LK	-316663.704908
QD	-205.810303 -> -189.798603
RI	0.0013697074
TR	0.036593	0.022485
MT	11.808602
MM	C_pi: 2.742340, n_recomb: 76303.111210
RS	0	0.000000	11.724021	49.751286	0.000652	0.000070
RS	1	0.007882	11.724021	53.640274	0.000703	0.000606
RS	2	0.016386	11.724021	57.830493	0.000758	0.000929
[truncated: 9,993,043 more chars]
