# Supplementary material for: Recent speciation associated with range expansion and a shift to self-fertilization in North American Arabidopsis
Source: Nat Commun. 2022 Dec 8;13:7564. doi: 10.1038/s41467-022-35368-1 (PMC9732334; doi:10.1038/s41467-022-35368-1)
Supplement: Supplementary file 5 — Source Data [file 41467_2022_35368_MOESM5_ESM.zip › Source Data/SuppFig19-4_lyrMI4_32.psmc]

CC
CC	Brief Description of the file format:
CC	  CC  comments
CC	  MM  useful-messages
CC	  RD  round-of-iterations
CC	  LL  \log[P(sequence)]
CC	  QD  Q-before-opt Q-after-opt
CC	  TR  \theta_0 \rho_0
CC	  RS  k t_k \lambda_k \pi_k \sum_{l\not=k}A_{kl} A_{kk}
CC	  DC  begin end best-k t_k+\Delta_k max-prob
CC
MM	Version: 0.6.5-r67
MM	pattern:4+25*2+4+6, n:63, n_free_lambdas:28
MM	n_iterations:25, skip:1, max_t:5, theta/rho:5
MM	is_decoding:0
MM	n_seqs:28, sum_L:1237481, sum_n:94151
RD	0
LK	0.000000
QD	0.000000 -> 0.000000
RI	inf
TR	0.079133	0.015827
MT	5.000000
MM	C_pi: 1.000000, n_recomb: 19431.303120
RS	0	0.000000	1.000000	123.756634	0.006369	0.000000
RS	1	0.006440	1.000000	130.860589	0.006735	0.000000
RS	2	0.013294	1.000000	138.313581	0.007118	0.000000
RS	3	0.020590	1.000000	146.124984	0.007520	0.000000
RS	4	0.028356	1.000000	154.303289	0.007941	0.000000
RS	5	0.036622	1.000000	162.855899	0.008381	0.000000
RS	6	0.045421	1.000000	171.788895	0.008841	0.000000
RS	7	0.054785	1.000000	181.106783	0.009320	0.000000
RS	8	0.064753	1.000000	190.812209	0.009820	0.000000
RS	9	0.075363	1.000000	200.905649	0.010339	0.000000
RS	10	0.086656	1.000000	211.385064	0.010879	0.000000
RS	11	0.098677	1.000000	222.245535	0.011438	0.000000
RS	12	0.111471	1.000000	233.478861	0.012016	0.000000
RS	13	0.125090	1.000000	245.073130	0.012612	0.000000
RS	14	0.139585	1.000000	257.012261	0.013227	0.000000
RS	15	0.155014	1.000000	269.275533	0.013858	0.000000
RS	16	0.171437	1.000000	281.837075	0.014504	0.000000
RS	17	0.188917	1.000000	294.665356	0.015164	0.000000
RS	18	0.207523	1.000000	307.722664	0.015836	0.000000
RS	19	0.227327	1.000000	320.964580	0.016518	0.000000
RS	20	0.248406	1.000000	334.339467	0.017206	0.000000
RS	21	0.270843	1.000000	347.787995	0.017898	0.000000
RS	22	0.294725	1.000000	361.242688	0.018591	0.000000
RS	23	0.320144	1.000000	374.627555	0.019280	0.000000
RS	24	0.347201	1.000000	387.857788	0.019960	0.000000
RS	25	0.376000	1.000000	400.839582	0.020629	0.000000
RS	26	0.406654	1.000000	413.470082	0.021279	0.000000
RS	27	0.439282	1.000000	425.637516	0.021905	0.000000
RS	28	0.474011	1.000000	437.221513	0.022501	0.000000
RS	29	0.510976	1.000000	448.093678	0.023060	0.000000
RS	30	0.550322	1.000000	458.118438	0.023576	0.000000
RS	31	0.592202	1.000000	467.154195	0.024041	0.000000
RS	32	0.636779	1.000000	475.054839	0.024448	0.000000
RS	33	0.684227	1.000000	481.671630	0.024788	0.000000
RS	34	0.734730	1.000000	486.855488	0.025055	0.000000
RS	35	0.788485	1.000000	490.459687	0.025241	0.000000
RS	36	0.845702	1.000000	492.342978	0.025338	0.000000
RS	37	0.906604	1.000000	492.373100	0.025339	0.000000
RS	38	0.971428	1.000000	490.430652	0.025239	0.000000
RS	39	1.040426	1.000000	486.413269	0.025032	0.000000
RS	40	1.113868	1.000000	480.239991	0.024715	0.000000
RS	41	1.192040	1.000000	471.855733	0.024283	0.000000
RS	42	1.275245	1.000000	461.235666	0.023737	0.000000
RS	43	1.363809	1.000000	448.389353	0.023076	0.000000
RS	44	1.458076	1.000000	433.364404	0.022302	0.000000
RS	45	1.558414	1.000000	416.249416	0.021422	0.000000
RS	46	1.665214	1.000000	397.175941	0.020440	0.000000
RS	47	1.778891	1.000000	376.319224	0.019367	0.000000
RS	48	1.899889	1.000000	353.897472	0.018213	0.000000
RS	49	2.028679	1.000000	330.169442	0.016992	0.000000
RS	50	2.165763	1.000000	305.430204	0.015718	0.000000
RS	51	2.311675	1.000000	280.005014	0.014410	0.000000
RS	52	2.466983	1.000000	254.241334	0.013084	0.000000
RS	53	2.632293	1.000000	228.499176	0.011759	0.000000
RS	54	2.808249	1.000000	203.140082	0.010454	0.000000
RS	55	2.995536	1.000000	178.515180	0.009187	0.000000
RS	56	3.194884	1.000000	154.952913	0.007974	0.000000
RS	57	3.407070	1.000000	132.747141	0.006832	0.000000
RS	58	3.632920	1.000000	112.146344	0.005771	0.000000
RS	59	3.873315	1.000000	93.344722	0.004804	0.000000
RS	60	4.129191	1.000000	76.475848	0.003936	0.000000
RS	61	4.401545	1.000000	61.609448	0.003171	0.000000
RS	62	4.691438	1.000000	48.751627	0.002509	0.000000
RS	63	5.000000	1.000000	136.066733	0.007002	0.000000
PA	4+25*2+4+6 0.079132805 0.015826561 5.000000000 1.000000000 1.000000000 1.000000000 1.000000000 1.000000000 1.000000000 1.000000000 1.000000000 1.000000000 1.000000000 1.000000000 1.000000000 1.000000000 1.000000000 1.000000000 1.000000000 1.000000000 1.000000000 1.000000000 1.000000000 1.000000000 1.000000000 1.000000000 1.000000000 1.000000000 1.000000000 1.000000000 1.000000000
//
IT	5180
RD	1
LK	-262778.402882
QD	-4412.856235 -> -1722.958242
RI	0.0823039683
TR	0.059977	0.011563
MT	7.688408
MM	C_pi: 1.185946, n_recomb: 16853.817193
RS	0	0.000000	0.235358	501.407591	0.029750	0.002394
RS	1	0.007158	0.235358	520.660650	0.030893	0.013780
RS	2	0.014828	0.235358	539.437494	0.032007	0.025081
RS	3	0.023046	0.235358	557.545208	0.033081	0.033291
RS	4	0.031854	0.249058	543.753224	0.032263	0.037346
RS	5	0.041291	0.249058	560.283100	0.033244	0.037290
RS	6	0.051404	0.301277	477.701037	0.028344	0.035241
RS	7	0.062241	0.301277	493.208112	0.029264	0.033235
RS	8	0.073854	0.365948	419.634173	0.024898	0.031786
RS	9	0.086297	0.365948	434.143127	0.025759	0.030525
RS	10	0.099632	0.446959	368.114084	0.021842	0.029034
RS	11	0.113921	0.446959	381.649246	0.022645	0.027230
RS	12	0.129232	0.545809	324.326542	0.019244	0.025307
RS	13	0.145640	0.545809	336.920930	0.019991	0.023491
RS	14	0.163222	0.657409	290.790238	0.017254	0.021883
RS	15	0.182062	0.657409	302.525701	0.017950	0.020476
RS	16	0.202251	0.779656	265.505075	0.015753	0.019223
RS	17	0.223885	0.779656	276.485247	0.016405	0.018082
RS	18	0.247067	0.912489	246.070693	0.014600	0.017022
RS	19	0.271909	0.912489	256.391096	0.015213	0.016028
RS	20	0.298529	1.054609	231.164271	0.013716	0.015091
RS	21	0.327054	1.054609	240.908694	0.014294	0.014210
RS	22	0.357621	1.202253	220.210881	0.013066	0.013387
RS	23	0.390376	1.202253	229.452703	0.013614	0.012629
RS	24	0.425475	1.349251	212.969067	0.012636	0.011944
RS	25	0.463086	1.349251	221.768356	0.013158	0.011339
RS	26	0.503390	1.489041	209.135386	0.012409	0.010821
RS	27	0.546578	1.489041	217.529219	0.012907	0.010388
RS	28	0.592857	1.617140	208.166650	0.012351	0.010036
RS	29	0.642449	1.617140	216.157447	0.012825	0.009759
RS	30	0.695591	1.731636	209.384769	0.012424	0.009547
RS	31	0.752536	1.731636	216.932881	0.012871	0.009394
RS	32	0.813557	1.831937	212.153458	0.012588	0.009292
RS	33	0.878946	1.831937	219.174109	0.013004	0.009240
RS	34	0.949015	1.917642	215.938393	0.012812	0.009237
RS	35	1.024100	1.917642	222.299171	0.013190	0.009280
RS	36	1.104558	1.988479	220.237525	0.013068	0.009371
RS	37	1.190776	1.988479	225.755146	0.013395	0.009509
RS	38	1.283164	2.044703	224.486475	0.013320	0.009695
RS	39	1.382166	2.044703	228.925573	0.013583	0.009926
RS	40	1.488253	2.087574	227.977758	0.013527	0.010199
RS	41	1.601934	2.087574	231.057384	0.013709	0.010504
RS	42	1.723752	2.119385	229.852679	0.013638	0.010833
RS	43	1.854289	2.119385	231.266142	0.013722	0.011173
RS	44	1.994169	2.142905	229.187058	0.013599	0.011509
RS	45	2.144062	2.142905	228.636546	0.013566	0.011828
RS	46	2.304683	2.160671	225.130288	0.013358	0.012116
RS	47	2.476800	2.160671	222.372512	0.013194	0.012359
RS	48	2.661237	2.174734	217.023134	0.012877	0.012548
RS	49	2.858876	2.174734	211.921668	0.012574	0.012670
RS	50	3.070661	2.186962	204.478093	0.012132	0.012718
RS	51	3.297604	2.186962	197.059355	0.011692	0.012683
RS	52	3.540791	2.199577	187.455615	0.011122	0.012559
RS	53	3.801384	2.199577	177.961957	0.010559	0.012342
RS	54	4.080630	2.227324	165.542245	0.009822	0.012029
RS	55	4.379863	2.227324	154.633655	0.009175	0.011624
RS	56	4.700514	2.227324	143.032073	0.008487	0.011132
RS	57	5.044116	2.227324	130.915803	0.007768	0.010565
RS	58	5.412311	2.433008	109.258206	0.006483	0.009938
RS	59	5.806860	2.433008	99.218005	0.005887	0.009265
RS	60	6.229650	2.433008	89.039827	0.005283	0.008564
RS	61	6.682701	2.433008	78.898340	0.004681	0.007851
RS	62	7.168180	2.433008	68.967937	0.004092	0.007140
RS	63	7.688408	2.433008	293.628171	0.017422	0.034012
PA	4+25*2+4+6 0.059977191 0.011562785 7.688407898 0.235358238 0.249057770 0.301277161 0.365947723 0.446958542 0.545808792 0.657408714 0.779656410 0.912488937 1.054609299 1.202253342 1.349250793 1.489041328 1.617139816 1.731636047 1.831936896 1.917641640 1.988478661 2.044702530 2.087573886 2.119384646 2.142905235 2.160671234 2.174734116 2.186962128 2.199577332 2.227323532 2.433008015
//
IT	4904
RD	2
LK	-258769.161377
QD	-1751.414860 -> -1078.173641
RI	0.0838432136
TR	0.053099	0.011126
MT	8.994433
MM	C_pi: 1.414691, n_recomb: 19325.102060
RS	0	0.000000	0.238261	588.065492	0.030430	0.001641
RS	1	0.007422	0.238261	611.658167	0.031651	0.010444
RS	2	0.015394	0.238261	634.676491	0.032842	0.020913
RS	3	0.023958	0.238261	656.870085	0.033991	0.030022
RS	4	0.033158	0.209983	767.136136	0.039696	0.034797
RS	5	0.043040	0.209983	784.869159	0.040614	0.039285
RS	6	0.053656	0.247290	682.171086	0.035300	0.035085
RS	7	0.065060	0.247290	698.632475	0.036152	0.037128
RS	8	0.077310	0.299549	591.294716	0.030597	0.032186
RS	9	0.090469	0.299549	606.942170	0.031407	0.033905
RS	10	0.104605	0.371062	503.676442	0.026063	0.029164
RS	11	0.119790	0.371062	518.625406	0.026837	0.030383
RS	12	0.136102	0.467016	425.009509	0.021993	0.025660
RS	13	0.153625	0.467016	439.175927	0.022726	0.026269
RS	14	0.172448	0.585295	362.636836	0.018765	0.022249
RS	15	0.192668	0.585295	375.887001	0.019451	0.022676
RS	16	0.214389	0.726315	314.349614	0.016266	0.019475
RS	17	0.237721	0.726315	326.660414	0.016903	0.019812
RS	18	0.262786	0.894581	275.881069	0.014276	0.017178
RS	19	0.289710	0.894581	287.294460	0.014866	0.017376
RS	20	0.318633	1.094326	244.779180	0.012666	0.015146
RS	21	0.349702	1.094326	255.363208	0.013214	0.015196
RS	22	0.383078	1.325135	220.149887	0.011392	0.013319
RS	23	0.418930	1.325135	229.993580	0.011901	0.013265
RS	24	0.457443	1.578477	201.799673	0.010442	0.011748
RS	25	0.498814	1.578477	211.014505	0.010919	0.011671
RS	26	0.543256	1.839058	189.410932	0.009801	0.010518
RS	27	0.590996	1.839058	198.118766	0.010252	0.010489
RS	28	0.642279	2.091142	182.213237	0.009429	0.009667
RS	29	0.697368	2.091142	190.522105	0.009859	0.009716
RS	30	0.756545	2.323611	179.191726	0.009272	0.009154
RS	31	0.820115	2.323611	187.175009	0.009686	0.009265
RS	32	0.888402	2.529054	179.487736	0.009288	0.008892
RS	33	0.961757	2.529054	187.174795	0.009686	0.009058
RS	34	1.040557	2.700875	182.565053	0.009447	0.008844
RS	35	1.125205	2.700875	189.935656	0.009828	0.009072
RS	36	1.216135	2.833882	188.041118	0.009730	0.009008
RS	37	1.313813	2.833882	195.014047	0.010091	0.009311
RS	38	1.418741	2.926616	195.448825	0.010114	0.009396
RS	39	1.531456	2.926616	201.865338	0.010446	0.009782
RS	40	1.652537	2.983480	204.009075	0.010557	0.010000
RS	41	1.782603	2.983480	209.620173	0.010847	0.010447
RS	42	1.922323	3.014054	212.552311	0.010999	0.010743
RS	43	2.072412	3.014054	217.023692	0.011230	0.011191
RS	44	2.233640	3.029007	219.696890	0.011368	0.011487
RS	45	2.406833	3.029007	222.637779	0.011521	0.011867
RS	46	2.592881	3.036450	224.111463	0.011597	0.012093
RS	47	2.792736	3.036450	225.120509	0.011649	0.012352
RS	48	3.007424	3.041709	224.636458	0.011624	0.012457
RS	49	3.238045	3.041709	223.359839	0.011558	0.012560
RS	50	3.485782	3.049024	220.313399	0.011400	0.012507
RS	51	3.751905	3.049024	216.517909	0.011204	0.012434
RS	52	4.037778	3.063301	210.450995	0.010890	0.012198
RS	53	4.344868	3.063301	204.111855	0.010562	0.011942
RS	54	4.674749	3.115253	193.375017	0.010006	0.011457
RS	55	5.029113	3.115253	184.993253	0.009573	0.011046
RS	56	5.409776	3.115253	175.459354	0.009079	0.010558
RS	57	5.818690	3.115253	164.886552	0.008532	0.010006
RS	58	6.257952	3.627768	133.130618	0.006889	0.008667
RS	59	6.729815	3.627768	125.305391	0.006484	0.008192
RS	60	7.236697	3.627768	116.788980	0.006043	0.007676
RS	61	7.781199	3.627768	107.710540	0.005574	0.007127
RS	62	8.366111	3.627768	98.219847	0.005083	0.006553
RS	63	8.994433	3.627768	530.293131	0.027441	0.036273
PA	4+25*2+4+6 0.053099136 0.011125667 8.994433311 0.238260836 0.209982642 0.247289678 0.299548643 0.371061978 0.467015539 0.585295390 0.726314973 0.894581171 1.094325511 1.325135423 1.578476842 1.839057833 2.091141809 2.323611179 2.529053670 2.700875178 2.833882096 2.926616215 2.983479830 3.014053854 3.029006919 3.036449542 3.041708831 3.049023682 3.063301435 3.115252808 3.627767502
//
IT	5804
RD	3
LK	-257677.060254
QD	-1183.171870 -> -903.898334
RI	0.0683102199
TR	0.049203	0.011462
MT	9.679981
MM	C_pi: 1.641234, n_recomb: 23062.375371
RS	0	0.000000	0.298294	570.709882	0.024746	0.001305
RS	1	0.007546	0.298294	597.900662	0.025925	0.008405
RS	2	0.015661	0.298294	625.149956	0.027107	0.016978
RS	3	0.024388	0.298294	652.253100	0.028282	0.024420
RS	4	0.033774	0.218666	920.579701	0.039917	0.033901
RS	5	0.043868	0.218666	943.804201	0.040924	0.038223
RS	6	0.054723	0.247310	855.079249	0.037077	0.035296
RS	7	0.066398	0.247310	875.709646	0.037971	0.037725
RS	8	0.078954	0.291604	760.931210	0.032994	0.033124
RS	9	0.092457	0.291604	780.026927	0.033822	0.035248
RS	10	0.106979	0.354989	657.569168	0.028513	0.030292
RS	11	0.122597	0.354989	675.697179	0.029299	0.032116
RS	12	0.139393	0.444051	555.970515	0.024107	0.026869
RS	13	0.157457	0.444051	573.274178	0.024858	0.028114
RS	14	0.176884	0.557900	471.238291	0.020433	0.023386
RS	15	0.197776	0.557900	487.543968	0.021140	0.024353
RS	16	0.220245	0.698363	403.526861	0.017497	0.020425
RS	17	0.244410	0.698363	418.732439	0.018157	0.021242
RS	18	0.270397	0.873803	347.721585	0.015077	0.017902
RS	19	0.298346	0.873803	361.813022	0.015688	0.018527
RS	20	0.328404	1.094742	300.863068	0.013046	0.015614
RS	21	0.360729	1.094742	313.862619	0.013609	0.016027
RS	22	0.395494	1.367348	262.431821	0.011379	0.013525
RS	23	0.432882	1.367348	274.400206	0.011898	0.013767
RS	24	0.473092	1.685827	232.909712	0.010099	0.011730
RS	25	0.516335	1.685827	243.968103	0.010579	0.011888
RS	26	0.562841	2.030598	212.271999	0.009204	0.010341
RS	27	0.612856	2.030598	222.594876	0.009652	0.010497
RS	28	0.666646	2.376282	199.495005	0.008650	0.009395
RS	29	0.724494	2.376282	209.268474	0.009074	0.009591
RS	30	0.786707	2.701957	193.024438	0.008370	0.008835
RS	31	0.853614	2.701957	202.403788	0.008776	0.009062
RS	32	0.925570	2.992005	191.563376	0.008306	0.008555
RS	33	1.002956	2.992005	200.654681	0.008701	0.008807
RS	34	1.086180	3.231223	194.444519	0.008431	0.008508
RS	35	1.175685	3.231223	203.299508	0.008815	0.008799
RS	36	1.271943	3.407055	201.324925	0.008730	0.008697
RS	37	1.375464	3.407055	209.925104	0.009102	0.009045
RS	38	1.486797	3.515570	211.756008	0.009182	0.009136
RS	39	1.606530	3.515570	219.982802	0.009539	0.009553
RS	40	1.735298	3.566115	224.764508	0.009746	0.009813
RS	41	1.873783	3.566115	232.368345	0.010076	0.010276
RS	42	2.022717	3.578727	238.689645	0.010350	0.010632
RS	43	2.182888	3.578727	245.284085	0.010636	0.011077
RS	44	2.355146	3.573953	251.523906	0.010906	0.011431
RS	45	2.540402	3.573953	256.619650	0.011127	0.011791
RS	46	2.739636	3.565370	261.388882	0.011334	0.012060
RS	47	2.953904	3.565370	264.453522	0.011467	0.012289
RS	48	3.184339	3.560373	266.684590	0.011564	0.012420
RS	49	3.432162	3.560373	267.215416	0.011587	0.012491
RS	50	3.698685	3.564279	266.041363	0.011536	0.012447
RS	51	3.985319	3.564279	263.657580	0.011432	0.012346
RS	52	4.293581	3.583496	258.359336	0.011203	0.012102
RS	53	4.625104	3.583496	252.918290	0.010967	0.011831
RS	54	4.981641	3.665289	240.637472	0.010434	0.011295
RS	55	5.365082	3.665289	232.701445	0.010090	0.010892
RS	56	5.777455	3.665289	223.229787	0.009679	0.010421
RS	57	6.220945	3.665289	212.304732	0.009206	0.009890
RS	58	6.697898	4.516512	164.457345	0.007131	0.008077
RS	59	7.210841	4.516512	157.677238	0.006837	0.007704
RS	60	7.762488	4.516512	149.871791	0.006499	0.007289
RS	61	8.355760	4.516512	141.130767	0.006120	0.006837
RS	62	8.993799	4.516512	131.573581	0.005705	0.006354
RS	63	9.679981	4.516512	823.145327	0.035692	0.039012
PA	4+25*2+4+6 0.049203333 0.011462013 9.679980760 0.298294238 0.218665701 0.247309842 0.291604109 0.354988746 0.444050818 0.557899858 0.698363397 0.873802969 1.094742180 1.367348385 1.685826563 2.030598113 2.376281534 2.701957436 2.992004724 3.231223192 3.407054692 3.515570041 3.566115335 3.578726887 3.573952678 3.565370271 3.560373248 3.564279333 3.583495615 3.665289038 4.516511526
//
IT	4427
RD	4
LK	-257179.300793
QD	-984.963673 -> -808.280426
RI	0.0531003971
TR	0.046416	0.012008
MT	10.093554
MM	C_pi: 1.817560, n_recomb: 26716.278012
RS	0	0.000000	0.373141	533.974986	0.019987	0.001110
RS	1	0.007616	0.373141	562.624645	0.021059	0.007125
RS	2	0.015813	0.373141	591.857944	0.022153	0.014298
RS	3	0.024633	0.373141	621.532539	0.023264	0.020335
RS	4	0.034126	0.233183	1034.020210	0.038704	0.033441
RS	5	0.044341	0.233183	1063.383379	0.039803	0.037123
RS	6	0.055335	0.256571	992.737997	0.037159	0.035300
RS	7	0.067166	0.256571	1018.503269	0.038123	0.037460
RS	8	0.079898	0.295725	906.469195	0.033929	0.033617
RS	9	0.093599	0.295725	929.793074	0.034802	0.035619
RS	10	0.108344	0.353148	799.175585	0.029913	0.031064
RS	11	0.124213	0.353148	820.940241	0.030728	0.032925
RS	12	0.141289	0.436139	683.766742	0.025594	0.027777
RS	13	0.159667	0.436139	704.440544	0.026367	0.029171
RS	14	0.179444	0.544069	582.634835	0.021808	0.024313
RS	15	0.200727	0.544069	602.144076	0.022538	0.025439
RS	16	0.223632	0.679137	499.235631	0.018687	0.021264
RS	17	0.248280	0.679137	517.477431	0.019369	0.022247
RS	18	0.274807	0.852122	428.088945	0.016024	0.018582
RS	19	0.303353	0.852122	445.030069	0.016658	0.019379
RS	20	0.334074	1.078474	366.058607	0.013702	0.016081
RS	21	0.367134	1.078474	381.680972	0.014286	0.016658
RS	22	0.402713	1.370650	313.561582	0.011737	0.013761
RS	23	0.441001	1.370650	327.878423	0.012273	0.014149
RS	24	0.482206	1.727318	272.364042	0.010195	0.011767
RS	25	0.526548	1.727318	285.480152	0.010686	0.012047
RS	26	0.574268	2.127851	243.092167	0.009099	0.010236
RS	27	0.625623	2.127851	255.216439	0.009553	0.010488
RS	28	0.680889	2.540164	224.537446	0.008405	0.009201
RS	29	0.740364	2.540164	235.924479	0.008831	0.009471
RS	30	0.804369	2.935134	214.530285	0.008030	0.008591
RS	31	0.873248	2.935134	225.410392	0.008437	0.008874
RS	32	0.947374	3.289654	211.241238	0.007907	0.008286
RS	33	1.027146	3.289654	221.789385	0.008302	0.008577
RS	34	1.112993	3.579702	213.836579	0.008004	0.008233
RS	35	1.205379	3.579702	224.168761	0.008391	0.008549
RS	36	1.304800	3.784614	222.011779	0.008310	0.008436
RS	37	1.411795	3.784614	232.165732	0.008690	0.008799
RS	38	1.526938	3.897831	235.329045	0.008808	0.008912
RS	39	1.650851	3.897831	245.220337	0.009179	0.009332
RS	40	1.784202	3.934230	252.585291	0.009454	0.009641
RS	41	1.927709	3.934230	261.956410	0.009805	0.010097
RS	42	2.082146	3.924738	271.552657	0.010164	0.010515
RS	43	2.248345	3.924738	279.955965	0.010479	0.010950
RS	44	2.427203	3.899372	289.502732	0.010836	0.011364
RS	45	2.619683	3.899372	296.344225	0.011092	0.011714
RS	46	2.826823	3.876094	303.956360	0.011377	0.012033
RS	47	3.049740	3.876094	308.576806	0.011550	0.012255
RS	48	3.289634	3.863263	312.880697	0.011711	0.012420
RS	49	3.547800	3.863263	314.648779	0.011777	0.012490
RS	50	3.825629	3.866404	314.551789	0.011774	0.012464
RS	51	4.124618	3.866404	312.977758	0.011715	0.012368
RS	52	4.446379	3.892727	307.555490	0.011512	0.012125
RS	53	4.792646	3.892727	302.434706	0.011320	0.011866
RS	54	5.165286	4.005317	287.469402	0.010760	0.011283
RS	55	5.566308	4.005317	279.517514	0.010462	0.010903
RS	56	5.997873	4.005317	269.693219	0.010095	0.010457
RS	57	6.462307	4.005317	258.058947	0.009659	0.009950
RS	58	6.962114	5.193914	191.587469	0.007171	0.007719
RS	59	7.499988	5.193914	185.771736	0.006954	0.007420
RS	60	8.078828	5.193914	178.707178	0.006689	0.007079
RS	61	8.701755	5.193914	170.447654	0.006380	0.006700
RS	62	9.372126	5.193914	161.080695	0.006029	0.006285
RS	63	10.093554	5.193914	1115.135353	0.041740	0.041867
PA	4+25*2+4+6 0.046416443 0.012007766 10.093554156 0.373140609 0.233183134 0.256571319 0.295724926 0.353148422 0.436138944 0.544068562 0.679137318 0.852121559 1.078474143 1.370650125 1.727318042 2.127850613 2.540163957 2.935133505 3.289654089 3.579701611 3.784614120 3.897830817 3.934230115 3.924737562 3.899371824 3.876094336 3.863263163 3.866403619 3.892726992 4.005316519 5.193913577
//
IT	4940
RD	5
LK	-256846.727166
QD	-866.789625 -> -729.672178
RI	0.0421487591
TR	0.044149	0.012599
MT	10.386477
MM	C_pi: 1.955507, n_recomb: 30117.947609
RS	0	0.000000	0.452411	499.814181	0.016595	0.000978
RS	1	0.007665	0.452411	528.767645	0.017557	0.006234
RS	2	0.015917	0.452411	558.646911	0.018549	0.012408
RS	3	0.024802	0.452411	589.361044	0.019568	0.017442
RS	4	0.034367	0.246379	1129.190271	0.037492	0.033193
RS	5	0.044666	0.246379	1164.193489	0.038654	0.036335
RS	6	0.055755	0.267159	1105.316677	0.036700	0.035123
RS	7	0.067693	0.267159	1136.185866	0.037725	0.036981
RS	8	0.080546	0.303163	1028.703299	0.034156	0.033749
RS	9	0.094384	0.303163	1056.391907	0.035075	0.035570
RS	10	0.109283	0.356353	923.173182	0.030652	0.031479
RS	11	0.125324	0.356353	948.657139	0.031498	0.033255
RS	12	0.142595	0.434659	800.093141	0.026565	0.028366
RS	13	0.161189	0.434659	824.102773	0.027363	0.029771
RS	14	0.181209	0.537377	687.481533	0.022826	0.024989
RS	15	0.202763	0.537377	710.089985	0.023577	0.026152
RS	16	0.225969	0.666564	592.059219	0.019658	0.021934
RS	17	0.250953	0.666564	613.212672	0.020360	0.022970
RS	18	0.277853	0.834497	508.008630	0.016867	0.019164
RS	19	0.306814	0.834497	527.691623	0.017521	0.020032
RS	20	0.337996	1.060315	432.052102	0.014345	0.016507
RS	21	0.371567	1.060315	450.225611	0.014949	0.017165
RS	22	0.407711	1.361777	365.865141	0.012148	0.013999
RS	23	0.446626	1.361777	382.490687	0.012700	0.014467
RS	24	0.488523	1.742250	312.968572	0.010391	0.011834
RS	25	0.533632	1.742250	328.116844	0.010894	0.012185
RS	26	0.582198	2.181805	274.962229	0.009130	0.010180
RS	27	0.634487	2.181805	288.861049	0.009591	0.010487
RS	28	0.690784	2.643924	250.556165	0.008319	0.009064
RS	29	0.751395	2.643924	263.520093	0.008750	0.009373
RS	30	0.816652	3.092917	236.950902	0.007867	0.008403
RS	31	0.886911	3.092917	249.280441	0.008277	0.008715
RS	32	0.962555	3.499135	231.748454	0.007695	0.008068
RS	33	1.043997	3.499135	243.683496	0.008091	0.008379
RS	34	1.131682	3.830088	233.940094	0.007767	0.008002
RS	35	1.226087	3.830088	245.658091	0.008157	0.008329
RS	36	1.327728	4.056815	243.273508	0.008077	0.008213
RS	37	1.437160	4.056815	254.867475	0.008462	0.008578
RS	38	1.554979	4.170056	259.329655	0.008610	0.008714
RS	39	1.681829	4.170056	270.749445	0.008990	0.009129
RS	40	1.818401	4.190141	280.678203	0.009319	0.009479
RS	41	1.965442	4.190141	291.657938	0.009684	0.009927
RS	42	2.123752	4.158311	304.510497	0.010111	0.010398
RS	43	2.294197	4.158311	314.538741	0.010444	0.010826
RS	44	2.477706	4.113120	327.340052	0.010869	0.011294
RS	45	2.675280	4.113120	335.714417	0.011147	0.011645
RS	46	2.887998	4.076132	346.048922	0.011490	0.012010
RS	47	3.117021	4.076132	351.982589	0.011687	0.012240
RS	48	3.363597	4.056156	358.159758	0.011892	0.012440
RS	49	3.629072	4.056156	360.898722	0.011983	0.012523
RS	50	3.914896	4.058624	361.605044	0.012006	0.012518
RS	51	4.222627	4.058624	360.565663	0.011972	0.012441
RS	52	4.553945	4.091332	354.685998	0.011777	0.012200
RS	53	4.910658	4.091332	349.627093	0.011609	0.011964
RS	54	5.294712	4.231787	331.502164	0.011007	0.011335
RS	55	5.708202	4.231787	323.339154	0.010736	0.010984
RS	56	6.153386	4.231787	312.997447	0.010392	0.010563
RS	57	6.632691	4.231787	300.525672	0.009978	0.010077
RS	58	7.148734	5.747202	214.217562	0.007113	0.007464
RS	59	7.704331	5.747202	209.346391	0.006951	0.007225
RS	60	8.302512	5.747202	203.071105	0.006743	0.006945
RS	61	8.946543	5.747202	195.413738	0.006488	0.006623
RS	62	9.639936	5.747202	186.431519	0.006190	0.006264
RS	63	10.386477	5.747202	1392.847979	0.046246	0.044700
PA	4+25*2+4+6 0.044149262 0.012599253 10.386477034 0.452411317 0.246378931 0.267159349 0.303163060 0.356352966 0.434659257 0.537377289 0.666564311 0.834497290 1.060314716 1.361777492 1.742249570 2.181805016 2.643924011 3.092916637 3.499135121 3.830088454 4.056814988 4.170055608 4.190141020 4.158310830 4.113119819 4.076132144 4.056156263 4.058623882 4.091331705 4.231786714 5.747202052
//
IT	4666
RD	6
LK	-256583.395633
QD	-773.909676 -> -659.614478
RI	0.0345013846
TR	0.042177	0.013178
MT	10.625423
MM	C_pi: 2.071308, n_recomb: 33322.525854
RS	0	0.000000	0.533159	471.569323	0.014152	0.000878
RS	1	0.007703	0.533159	500.358555	0.015016	0.005560
RS	2	0.016000	0.533159	530.294337	0.015914	0.010989
RS	3	0.024936	0.533159	561.324510	0.016845	0.015302
RS	4	0.034560	0.257130	1217.656791	0.036542	0.033070
RS	5	0.044925	0.257130	1257.788208	0.037746	0.035825
RS	6	0.056089	0.277349	1202.690565	0.036092	0.034843
RS	7	0.068113	0.277349	1238.427679	0.037165	0.036470
RS	8	0.081063	0.311608	1134.211913	0.034037	0.033658
RS	9	0.095011	0.311608	1166.224582	0.034998	0.035338
RS	10	0.110033	0.361782	1032.836113	0.030995	0.031655
RS	11	0.126213	0.361782	1062.046957	0.031872	0.033338
RS	12	0.143638	0.436557	905.790547	0.027183	0.028732
RS	13	0.162406	0.436557	933.098890	0.028002	0.030113
RS	14	0.182620	0.535057	785.159374	0.023562	0.025478
RS	15	0.204391	0.535057	810.782508	0.024331	0.026640
RS	16	0.227839	0.658987	680.581641	0.020424	0.022467
RS	17	0.253093	0.658987	704.536864	0.021143	0.023516
RS	18	0.280293	0.821588	585.763728	0.017579	0.019660
RS	19	0.309588	0.821588	608.078938	0.018248	0.020559
RS	20	0.341140	1.044854	497.132297	0.014919	0.016892
RS	21	0.375122	1.044854	517.768741	0.015538	0.017593
RS	22	0.411721	1.350980	417.763657	0.012537	0.014230
RS	23	0.451141	1.350980	436.635121	0.013103	0.014747
RS	24	0.493596	1.747832	353.274263	0.010602	0.011921
RS	25	0.539323	1.747832	370.406550	0.011116	0.012315
RS	26	0.588571	2.217149	306.507127	0.009198	0.010156
RS	27	0.641613	2.217149	322.134955	0.009667	0.010497
RS	28	0.698742	2.719582	276.196177	0.008289	0.008965
RS	29	0.760271	2.719582	290.687063	0.008723	0.009296
RS	30	0.826540	3.214074	258.929463	0.007770	0.008252
RS	31	0.897913	3.214074	272.650835	0.008182	0.008579
RS	32	0.974785	3.665178	251.723433	0.007554	0.007886
RS	33	1.057578	3.665178	264.978094	0.007952	0.008205
RS	34	1.146750	4.032206	253.395249	0.007604	0.007804
RS	35	1.242790	4.032206	266.421547	0.007995	0.008134
RS	36	1.346228	4.277790	263.755046	0.007915	0.008015
RS	37	1.457635	4.277790	276.702689	0.008304	0.008379
RS	38	1.577623	4.389754	282.417897	0.008475	0.008533
RS	39	1.706855	4.389754	295.274102	0.008861	0.008942
RS	40	1.846041	4.393583	307.746226	0.009235	0.009327
RS	41	1.995950	4.393583	320.240028	0.009610	0.009767
RS	42	2.157406	4.340133	336.370237	0.010094	0.010283
RS	43	2.331299	4.340133	347.927581	0.010441	0.010708
RS	44	2.518588	4.275732	364.039946	0.010925	0.011224
RS	45	2.720305	4.275732	373.847892	0.011219	0.011580
RS	46	2.937560	4.225132	386.969123	0.011613	0.011989
RS	47	3.171550	4.225132	394.109328	0.011827	0.012232
RS	48	3.423566	4.197456	402.206241	0.012070	0.012468
RS	49	3.694995	4.197456	405.799113	0.012178	0.012570
RS	50	3.987333	4.198008	407.317018	0.012223	0.012588
RS	51	4.302190	4.198008	406.686029	0.012205	0.012534
RS	52	4.641302	4.235183	400.299605	0.012013	0.012301
RS	53	5.006536	4.235183	395.175251	0.011859	0.012088
RS	54	5.399905	4.399432	373.725899	0.011215	0.011420
RS	55	5.823577	4.399432	365.246271	0.010961	0.011095
RS	56	6.279885	4.399432	354.295996	0.010632	0.010696
RS	57	6.771343	4.399432	340.913184	0.010231	0.010229
RS	58	7.300660	6.231242	233.934804	0.007020	0.007265
RS	59	7.870751	6.231242	229.981514	0.006902	0.007077
RS	60	8.484757	6.231242	224.508806	0.006737	0.006846
RS	61	9.146063	6.231242	217.510364	0.006527	0.006573
RS	62	9.858310	6.231242	209.015319	0.006272	0.006261
RS	63	10.625423	6.231242	1660.683755	0.049837	0.047444
PA	4+25*2+4+6 0.042176942 0.013177761 10.625422982 0.533158835 0.257130236 0.277349014 0.311607788 0.361782154 0.436556530 0.535057279 0.658986943 0.821588389 1.044854052 1.350980165 1.747832340 2.217149360 2.719582412 3.214074376 3.665177655 4.032206402 4.277789953 4.389754087 4.393582897 4.340133028 4.275732199 4.225132450 4.197455773 4.198008251 4.235183192 4.399431615 6.231241641
//
IT	4655
RD	7
LK	-256362.490724
QD	-694.823277 -> -597.229191
RI	0.0290077618
TR	0.040404	0.013721
MT	10.840085
MM	C_pi: 2.175155, n_recomb: 36390.036541
RS	0	0.000000	0.615325	448.032074	0.012312	0.000797
RS	1	0.007737	0.615325	476.460399	0.013093	0.005015
RS	2	0.016073	0.615325	506.183029	0.013910	0.009860
RS	3	0.025054	0.615325	537.177256	0.014762	0.013633
RS	4	0.034729	0.265717	1304.032213	0.035835	0.033020
RS	5	0.045153	0.265717	1348.943590	0.037069	0.035508
RS	6	0.056384	0.286860	1290.639915	0.035467	0.034512
RS	7	0.068484	0.286860	1331.024618	0.036577	0.035977
RS	8	0.081519	0.320323	1228.239073	0.033752	0.033440
RS	9	0.095564	0.320323	1264.501301	0.034749	0.035022
RS	10	0.110695	0.368287	1132.035705	0.031108	0.031683
RS	11	0.126997	0.368287	1164.969166	0.032013	0.033292
RS	12	0.144560	0.440344	1003.307423	0.027571	0.028954
RS	13	0.163482	0.440344	1033.901934	0.028412	0.030307
RS	14	0.183868	0.535445	877.033705	0.024101	0.025840
RS	15	0.205831	0.535445	905.630674	0.024887	0.026991
RS	16	0.229493	0.654854	765.424476	0.021034	0.022903
RS	17	0.254987	0.654854	792.117914	0.021767	0.023949
RS	18	0.282452	0.812484	661.524711	0.018179	0.020092
RS	19	0.312043	0.812484	686.400637	0.018862	0.021004
RS	20	0.343924	1.032601	561.271093	0.015424	0.017244
RS	21	0.378270	1.032601	584.309146	0.016057	0.017972
RS	22	0.415275	1.341194	469.158446	0.012892	0.014456
RS	23	0.455142	1.341194	490.231799	0.013472	0.015005
RS	24	0.498094	1.750373	393.151012	0.010804	0.012018
RS	25	0.544370	1.750373	412.233861	0.011328	0.012444
RS	26	0.594226	2.244130	337.565953	0.009276	0.010153
RS	27	0.647939	2.244130	354.890359	0.009752	0.010517
RS	28	0.705808	2.781445	301.262777	0.008279	0.008891
RS	29	0.768154	2.781445	317.243598	0.008718	0.009235
RS	30	0.835324	3.316868	280.235780	0.007701	0.008128
RS	31	0.907692	3.316868	295.305071	0.008115	0.008463
RS	32	0.985658	3.809551	270.917450	0.007445	0.007729
RS	33	1.069657	3.809551	285.440336	0.007844	0.008053
RS	34	1.160155	4.210833	271.942675	0.007473	0.007629
RS	35	1.257655	4.210833	286.219025	0.007865	0.007960
RS	36	1.362698	4.474689	283.193035	0.007782	0.007837
RS	37	1.475869	4.474689	297.431962	0.008173	0.008197
RS	38	1.597796	4.585698	304.332070	0.008363	0.008365
RS	39	1.729157	4.585698	318.562874	0.008754	0.008768
RS	40	1.870681	4.574149	333.542289	0.009166	0.009182
RS	41	2.023155	4.574149	347.494535	0.009549	0.009615
RS	42	2.187426	4.499943	366.929992	0.010083	0.010170
RS	43	2.364408	4.499943	379.970934	0.010442	0.010593
RS	44	2.555082	4.416689	399.494888	0.010978	0.011154
RS	45	2.760509	4.416689	410.700568	0.011286	0.011516
RS	46	2.981831	4.352135	426.762569	0.011727	0.011969
RS	47	3.220276	4.352135	435.078117	0.011956	0.012226
RS	48	3.477170	4.315757	445.268551	0.012236	0.012499
RS	49	3.753940	4.315757	449.681341	0.012357	0.012621
RS	50	4.052125	4.312821	452.166842	0.012426	0.012666
RS	51	4.373380	4.312821	451.900839	0.012418	0.012633
RS	52	4.719491	4.352366	445.109378	0.012232	0.012411
RS	53	5.092382	4.352366	439.865130	0.012088	0.012220
RS	54	5.494123	4.536503	415.083414	0.011407	0.011520
RS	55	5.926948	4.536503	406.231944	0.011163	0.011218
RS	56	6.393260	4.536503	394.622771	0.010844	0.010839
RS	57	6.895653	4.536503	380.285106	0.010450	0.010388
RS	58	7.436915	6.676562	251.910350	0.006923	0.007101
RS	59	8.020056	6.676562	248.852953	0.006838	0.006955
RS	60	8.648316	6.676562	244.185186	0.006710	0.006767
RS	61	9.325185	6.676562	237.874973	0.006537	0.006536
RS	62	10.054423	6.676562	229.925239	0.006318	0.006264
RS	63	10.840085	6.676562	1924.620496	0.052889	0.050070
PA	4+25*2+4+6 0.040403894 0.013721026 10.840084542 0.615324682 0.265716807 0.286860456 0.320323258 0.368286516 0.440343701 0.535445085 0.654854197 0.812483797 1.032600700 1.341193516 1.750372639 2.244129594 2.781444862 3.316868259 3.809550633 4.210833466 4.474688656 4.585698339 4.574148790 4.499942652 4.416688611 4.352135118 4.315756603 4.312821060 4.352366277 4.536502682 6.676561506
//
IT	5024
RD	8
LK	-256173.451446
QD	-626.243390 -> -542.094261
RI	0.0248944831
TR	0.038786	0.014222
MT	11.043545
MM	C_pi: 2.272439, n_recomb: 39356.969714
RS	0	0.000000	0.700002	427.474999	0.010861	0.000728
RS	1	0.007769	0.700002	455.429749	0.011572	0.004555
RS	2	0.016141	0.700002	484.780435	0.012318	0.008919
RS	3	0.025163	0.700002	515.527368	0.013099	0.012267
RS	4	0.034887	0.272678	1389.590251	0.035307	0.033009
RS	5	0.045366	0.272678	1439.060518	0.036564	0.035315
RS	6	0.056659	0.295770	1372.064267	0.034862	0.034155
RS	7	0.068829	0.295770	1416.923704	0.036002	0.035510
RS	8	0.081945	0.329066	1313.992296	0.033387	0.033151
RS	9	0.096079	0.329066	1354.430535	0.034414	0.034668
RS	10	0.111312	0.375326	1223.544027	0.031088	0.031622
RS	11	0.127728	0.375326	1260.193059	0.032020	0.033177
RS	12	0.145420	0.445207	1094.689158	0.027814	0.029084
RS	13	0.164485	0.445207	1128.570719	0.028675	0.030415
RS	14	0.185032	0.537499	964.485970	0.024506	0.026117
RS	15	0.207175	0.537499	996.042266	0.025308	0.027257
RS	16	0.231039	0.653008	847.434000	0.021532	0.023270
RS	17	0.256756	0.653008	876.833406	0.022279	0.024310
RS	18	0.284471	0.806113	735.785418	0.018695	0.020478
RS	19	0.314339	0.806113	763.179307	0.019391	0.021395
RS	20	0.346528	1.022952	624.769502	0.015874	0.017573
RS	21	0.381217	1.022952	650.170412	0.016520	0.018319
RS	22	0.418601	1.332836	520.248451	0.013219	0.014677
RS	23	0.458890	1.332836	543.496963	0.013809	0.015251
RS	24	0.502308	1.751863	432.738001	0.010995	0.012125
RS	25	0.549099	1.751863	453.752183	0.011529	0.012573
RS	26	0.599525	2.266697	368.229024	0.009356	0.010166
RS	27	0.653869	2.266697	387.230038	0.009839	0.010546
RS	28	0.712434	2.835558	325.803955	0.008278	0.008836
RS	29	0.775549	2.835558	343.249042	0.008721	0.009190
RS	30	0.843568	3.409354	300.888378	0.007645	0.008024
RS	31	0.916870	3.409354	317.272605	0.008061	0.008363
RS	32	0.995867	3.942181	289.327707	0.007351	0.007592
RS	33	1.081001	3.942181	305.078495	0.007752	0.007917
RS	34	1.172749	4.377441	289.569643	0.007358	0.007472
RS	35	1.271624	4.377441	305.049676	0.007751	0.007802
RS	36	1.378181	4.660188	301.565691	0.007662	0.007673
RS	37	1.493016	4.660188	317.046627	0.008056	0.008030
RS	38	1.616772	4.771291	325.042775	0.008259	0.008208
RS	39	1.750141	4.771291	340.601447	0.008654	0.008605
RS	40	1.893872	4.745498	358.031672	0.009097	0.009043
RS	41	2.048769	4.745498	373.405076	0.009488	0.009470
RS	42	2.215700	4.651331	396.161038	0.010066	0.010060
RS	43	2.395598	4.651331	410.663567	0.010434	0.010482
RS	44	2.589473	4.549386	433.706960	0.011020	0.011084
RS	45	2.798408	4.549386	446.304839	0.011340	0.011452
RS	46	3.023575	4.470394	465.491895	0.011827	0.011948
RS	47	3.266235	4.470394	474.989042	0.012069	0.012218
RS	48	3.527746	4.424248	487.502075	0.012387	0.012530
RS	49	3.809573	4.424248	492.743539	0.012520	0.012670
RS	50	4.113294	4.416315	496.422907	0.012613	0.012744
RS	51	4.440610	4.416315	496.522733	0.012616	0.012731
RS	52	4.793353	4.456338	489.502692	0.012438	0.012525
RS	53	5.173501	4.456338	484.124716	0.012301	0.012354
RS	54	5.583181	4.656983	456.085753	0.011588	0.011628
RS	55	6.024687	4.656983	446.836892	0.011353	0.011345
RS	56	6.500492	4.656983	434.543673	0.011041	0.010984
RS	57	7.013261	4.656983	419.227088	0.010652	0.010546
RS	58	7.565866	7.099132	268.792222	0.006830	0.006960
RS	59	8.161400	7.099132	266.615898	0.006774	0.006850
RS	60	8.803199	7.099132	262.754455	0.006676	0.006698
RS	61	9.494857	7.099132	257.151990	0.006534	0.006504
RS	62	10.240248	7.099132	249.786727	0.006347	0.006268
RS	63	11.043545	7.099132	2188.440195	0.055605	0.052565
PA	4+25*2+4+6 0.038785560 0.014221732 11.043544953 0.700001540 0.272677652 0.295769994 0.329066365 0.375325599 0.445206868 0.537499135 0.653007811 0.806112634 1.022952467 1.332836126 1.751863311 2.266696603 2.835557749 3.409354253 3.942181325 4.377441479 4.660188077 4.771290863 4.745497900 4.651331037 4.549386058 4.470393795 4.424247724 4.416315094 4.456338161 4.656982768 7.099131829
//
IT	4789
RD	9
LK	-256010.294290
QD	-566.483278 -> -493.536565
RI	0.0216879665
TR	0.037298	0.014679
MT	11.241345
MM	C_pi: 2.365799, n_recomb: 42241.540173
RS	0	0.000000	0.788642	408.578452	0.009672	0.000667
RS	1	0.007799	0.788642	435.966541	0.010321	0.004153
RS	2	0.016206	0.788642	464.820131	0.011004	0.008107
RS	3	0.025268	0.788642	495.157989	0.011722	0.011109
RS	4	0.035038	0.278483	1474.324350	0.034902	0.033014
RS	5	0.045569	0.278483	1528.205892	0.036178	0.035197
RS	6	0.056921	0.304222	1448.279966	0.034286	0.033787
RS	7	0.069159	0.304222	1497.476148	0.035450	0.035067
RS	8	0.082352	0.337757	1393.293052	0.032984	0.032823
RS	9	0.096573	0.337757	1437.836658	0.034038	0.034299
RS	10	0.111903	0.382626	1309.077144	0.030990	0.031507
RS	11	0.128429	0.382626	1349.429789	0.031946	0.033024
RS	12	0.146243	0.450679	1181.301609	0.027965	0.029156
RS	13	0.165447	0.450679	1218.473191	0.028845	0.030470
RS	14	0.186149	0.540579	1048.480398	0.024821	0.026337
RS	15	0.208465	0.540579	1082.992047	0.025638	0.027468
RS	16	0.232521	0.652652	927.251728	0.021951	0.023588
RS	17	0.258454	0.652652	959.339889	0.022711	0.024622
RS	18	0.286409	0.801623	808.943282	0.019150	0.020829
RS	19	0.316544	0.801623	838.827389	0.019858	0.021748
RS	20	0.349029	1.015206	687.877701	0.016284	0.017885
RS	21	0.384048	1.015206	715.614753	0.016941	0.018643
RS	22	0.421797	1.325633	571.215916	0.013523	0.014896
RS	23	0.462491	1.325633	596.622219	0.014124	0.015488
RS	24	0.506358	1.752788	472.173178	0.011178	0.012238
RS	25	0.553647	1.752788	495.107381	0.011721	0.012704
RS	26	0.604623	2.286307	398.599364	0.009436	0.010191
RS	27	0.659575	2.286307	419.264127	0.009925	0.010584
RS	28	0.718812	2.884406	349.895174	0.008283	0.008795
RS	29	0.782669	2.884406	368.785368	0.008730	0.009156
RS	30	0.851506	3.495014	320.942034	0.007598	0.007936
RS	31	0.925712	3.495014	338.614260	0.008016	0.008278
RS	32	1.005705	4.067451	306.996687	0.007268	0.007469
RS	33	1.091936	4.067451	323.940889	0.007669	0.007796
RS	34	1.184892	4.537151	306.312460	0.007251	0.007329
RS	35	1.285097	4.537151	322.955609	0.007645	0.007658
RS	36	1.393118	4.839909	318.905979	0.007550	0.007522
RS	37	1.509562	4.839909	335.585466	0.007944	0.007875
RS	38	1.635088	4.952459	344.572199	0.008157	0.008060
RS	39	1.770403	4.952459	361.417783	0.008556	0.008452
RS	40	1.916271	4.913547	381.226532	0.009025	0.008909
RS	41	2.073515	4.913547	397.990115	0.009422	0.009331
RS	42	2.243022	4.800123	424.060830	0.010039	0.009951
RS	43	2.425749	4.800123	440.010904	0.010417	0.010372
RS	44	2.622725	4.679562	466.666534	0.011048	0.011013
RS	45	2.835064	4.679562	480.662272	0.011379	0.011387
RS	46	3.063962	4.585601	503.160369	0.011912	0.011924
RS	47	3.310712	4.585601	513.860681	0.012165	0.012207
RS	48	3.576704	4.528719	528.937874	0.012522	0.012559
RS	49	3.863441	4.528719	535.036124	0.012666	0.012715
RS	50	4.172540	4.514453	540.163845	0.012788	0.012821
RS	51	4.505745	4.514453	540.651998	0.012799	0.012826
RS	52	4.864936	4.553332	533.615139	0.012632	0.012638
RS	53	5.252138	4.553332	528.110883	0.012502	0.012484
RS	54	5.669538	4.767634	496.936793	0.011764	0.011739
RS	55	6.119490	4.767634	487.281517	0.011536	0.011473
RS	56	6.604533	4.767634	474.293909	0.011228	0.011125
RS	57	7.127402	4.767634	457.986925	0.010842	0.010699
RS	58	7.691049	7.506940	284.902392	0.006745	0.006837
RS	59	8.298654	7.506940	283.596998	0.006714	0.006758
RS	60	8.953644	7.506940	280.543615	0.006641	0.006638
RS	61	9.659715	7.506940	275.664045	0.006526	0.006475
RS	62	10.420851	7.506940	268.913044	0.006366	0.006270
RS	63	11.241345	7.506940	2453.812647	0.058090	0.054925
PA	4+25*2+4+6 0.037298444 0.014679107 11.241345415 0.788641781 0.278482522 0.304221887 0.337756727 0.382626111 0.450679098 0.540579087 0.652651594 0.801623024 1.015206493 1.325633486 1.752787630 2.286307458 2.884406393 3.495014370 4.067450706 4.537151199 4.839908971 4.952459367 4.913546950 4.800122919 4.679562392 4.585600944 4.528719490 4.514452528 4.553332458 4.767634163 7.506939691
//
IT	4720
RD	10
LK	-255868.770403
QD	-514.253153 -> -450.772376
RI	0.0191026450
TR	0.035928	0.015095
MT	11.435752
MM	C_pi: 2.456509, n_recomb: 45052.031254
RS	0	0.000000	0.882700	390.528895	0.008668	0.000612
RS	1	0.007828	0.882700	417.262025	0.009262	0.003795
RS	2	0.016268	0.882700	445.505835	0.009889	0.007391
RS	3	0.025370	0.882700	475.294100	0.010550	0.010100
RS	4	0.035183	0.283488	1557.787226	0.034578	0.033026
RS	5	0.045765	0.283488	1615.970632	0.035869	0.035125
RS	6	0.057176	0.312337	1519.914473	0.033737	0.033417
RS	7	0.069479	0.312337	1573.328297	0.034922	0.034644
RS	8	0.082746	0.346381	1467.140842	0.032565	0.032476
RS	9	0.097051	0.346381	1515.718918	0.033644	0.033924
RS	10	0.112476	0.390049	1389.646750	0.030845	0.031359
RS	11	0.129108	0.390049	1433.684225	0.031823	0.032849
RS	12	0.147042	0.456499	1263.970351	0.028056	0.029190
RS	13	0.166380	0.456499	1304.431609	0.028954	0.030493
RS	14	0.187232	0.544293	1129.624514	0.025074	0.026517
RS	15	0.209716	0.544293	1167.089455	0.025905	0.027642
RS	16	0.233960	0.653283	1005.264901	0.022313	0.023871
RS	17	0.260102	0.653283	1040.030276	0.023085	0.024899
RS	18	0.288290	0.798439	881.228898	0.019560	0.021154
RS	19	0.318684	0.798439	913.581884	0.020278	0.022075
RS	20	0.351458	1.008813	750.745200	0.016664	0.018183
RS	21	0.386798	1.008813	780.796643	0.017331	0.018952
RS	22	0.424904	1.319237	622.174716	0.013810	0.015112
RS	23	0.465992	1.319237	649.725144	0.014422	0.015720
RS	24	0.510297	1.753212	511.543424	0.011355	0.012356
RS	25	0.558070	1.753212	536.389604	0.011906	0.012838
RS	26	0.609583	2.303546	428.748175	0.009517	0.010225
RS	27	0.665128	2.303546	451.067089	0.010012	0.010630
RS	28	0.725021	2.929087	373.596155	0.008293	0.008766
RS	29	0.789602	2.929087	393.915538	0.008744	0.009132
RS	30	0.859239	3.575414	340.447870	0.007557	0.007859
RS	31	0.934326	3.575414	359.384273	0.007977	0.008204
RS	32	1.015292	4.187305	323.973329	0.007191	0.007360
RS	33	1.102595	4.187305	342.079492	0.007593	0.007687
RS	34	1.196732	4.692230	322.218895	0.007152	0.007199
RS	35	1.298238	4.692230	339.987415	0.007547	0.007525
RS	36	1.407690	5.016339	335.259452	0.007442	0.007381
RS	37	1.525709	5.016339	353.096387	0.007838	0.007731
RS	38	1.652967	5.131717	362.963112	0.008057	0.007920
RS	39	1.790186	5.131717	381.056308	0.008458	0.008307
RS	40	1.938147	5.080778	403.155164	0.008949	0.008779
RS	41	2.097690	5.080778	421.278793	0.009351	0.009197
RS	42	2.269721	4.948662	450.641624	0.010003	0.009844
RS	43	2.455219	4.948662	468.025913	0.010389	0.010265
RS	44	2.655238	4.809483	498.367802	0.011062	0.010941
RS	45	2.870913	4.809483	513.768795	0.011404	0.011321
RS	46	3.103471	4.700056	539.748161	0.011981	0.011899
RS	47	3.354234	4.700056	551.677204	0.012245	0.012193
RS	48	3.624625	4.631566	569.556442	0.012642	0.012584
RS	49	3.916183	4.631566	576.546281	0.012797	0.012755
RS	50	4.230563	4.609817	583.381556	0.012949	0.012895
RS	51	4.569553	4.609817	584.289565	0.012969	0.012916
RS	52	4.935078	4.646186	577.461255	0.012818	0.012748
RS	53	5.329215	4.646186	571.848171	0.012693	0.012609
RS	54	5.754205	4.871732	537.689025	0.011935	0.011850
RS	55	6.212463	4.871732	527.626459	0.011711	0.011598
RS	56	6.706592	4.871732	513.941800	0.011408	0.011263
RS	57	7.239401	4.871732	496.639929	0.011024	0.010846
RS	58	7.813917	7.903866	300.400929	0.006668	0.006727
RS	59	8.433405	7.903866	299.958075	0.006658	0.006675
RS	60	9.101386	7.903866	297.713716	0.006608	0.006582
RS	61	9.821656	7.903866	293.568637	0.006516	0.006447
RS	62	10.598307	7.903866	287.455209	0.006381	0.006270
RS	63	11.435752	7.903866	2721.118420	0.060399	0.057152
PA	4+25*2+4+6 0.035927599 0.015095097 11.435752457 0.882699958 0.283488071 0.312337220 0.346381220 0.390049468 0.456498604 0.544293011 0.653282725 0.798439125 1.008812657 1.319236519 1.753212213 2.303545643 2.929087382 3.575413873 4.187304767 4.692229609 5.016339368 5.131717373 5.080778189 4.948661879 4.809482798 4.700055545 4.631566014 4.609817462 4.646185917 4.871732468 7.903866310
//
IT	4535
RD	11
LK	-255745.548661
QD	-468.461426 -> -413.039588
RI	0.0169621092
TR	0.034662	0.015473
MT	11.627480
MM	C_pi: 2.545084, n_recomb: 47790.494666
RS	0	0.000000	0.983553	372.872144	0.007802	0.000562
RS	1	0.007856	0.983553	398.865913	0.008346	0.003472
RS	2	0.016329	0.983553	426.395750	0.008922	0.006750
RS	3	0.025468	0.983553	455.507671	0.009531	0.009206
RS	4	0.035325	0.287930	1639.512122	0.034306	0.033037
RS	5	0.045956	0.287930	1701.903706	0.035612	0.035080
RS	6	0.057423	0.320201	1587.257290	0.033213	0.033050
RS	7	0.069790	0.320201	1644.775576	0.034416	0.034239
RS	8	0.083129	0.354932	1536.124322	0.032143	0.032121
RS	9	0.097515	0.354932	1588.659755	0.033242	0.033549
RS	10	0.113032	0.397509	1465.848288	0.030672	0.031191
RS	11	0.129768	0.397509	1513.541208	0.031670	0.032662
RS	12	0.147819	0.462503	1343.160897	0.028105	0.029199
RS	13	0.167288	0.462503	1386.903332	0.029020	0.030493
RS	14	0.188286	0.548397	1208.231808	0.025282	0.026668
RS	15	0.210934	0.548397	1248.643826	0.026127	0.027788
RS	16	0.235361	0.654574	1081.646469	0.022633	0.024126
RS	17	0.261707	0.654574	1119.076459	0.023416	0.025149
RS	18	0.290123	0.796164	952.723254	0.019935	0.021459
RS	19	0.320771	0.796164	987.523745	0.020664	0.022380
RS	20	0.353827	1.003373	813.405542	0.017020	0.018470
RS	21	0.389480	1.003373	845.748970	0.017697	0.019248
RS	22	0.427934	1.313359	673.148923	0.014085	0.015327
RS	23	0.469408	1.313359	702.828712	0.014706	0.015949
RS	24	0.514142	1.753068	550.877019	0.011527	0.012479
RS	25	0.562389	1.753068	577.626498	0.012087	0.012975
RS	26	0.614426	2.318642	458.701466	0.009598	0.010267
RS	27	0.670552	2.318642	482.664872	0.010100	0.010682
RS	28	0.731087	2.970095	396.933312	0.008306	0.008746
RS	29	0.796378	2.970095	418.666349	0.008760	0.009117
RS	30	0.866798	3.651244	359.433414	0.007521	0.007794
RS	31	0.942750	3.651244	379.610778	0.007943	0.008140
RS	32	1.024669	4.302568	340.288599	0.007120	0.007261
RS	33	1.113023	4.302568	359.525980	0.007523	0.007588
RS	34	1.208319	4.843569	337.324988	0.007058	0.007078
RS	35	1.311101	4.843569	356.181759	0.007453	0.007404
RS	36	1.421958	5.190399	350.664495	0.007338	0.007249
RS	37	1.541524	5.190399	369.617880	0.007734	0.007596
RS	38	1.670483	5.309956	380.250479	0.007957	0.007786
RS	39	1.809573	5.309956	399.551046	0.008360	0.008169
RS	40	1.959590	5.247984	423.842052	0.008869	0.008654
RS	41	2.121392	5.247984	443.293289	0.009276	0.009069
RS	42	2.295906	5.097654	475.907036	0.009958	0.009739
RS	43	2.484130	5.097654	494.708768	0.010352	0.010160
RS	44	2.687140	4.939827	528.786912	0.011065	0.010869
RS	45	2.906099	4.939827	545.596976	0.011416	0.011254
RS	46	3.142260	4.814471	575.206466	0.012036	0.011871
RS	47	3.396974	4.814471	588.387346	0.012312	0.012175
RS	48	3.671698	4.733603	609.291349	0.012749	0.012607
RS	49	3.968004	4.733603	617.207193	0.012915	0.012791
RS	50	4.287589	4.703392	626.001974	0.013099	0.012965
RS	51	4.632280	4.703392	627.363352	0.013127	0.013000
RS	52	5.004051	4.736094	620.970712	0.012994	0.012855
RS	53	5.405028	4.736094	615.270094	0.012874	0.012729
RS	54	5.837505	4.970824	578.294217	0.012101	0.011960
RS	55	6.303959	4.970824	567.827230	0.011882	0.011721
RS	56	6.807057	4.970824	553.446906	0.011581	0.011396
RS	57	7.349679	4.970824	535.149942	0.011198	0.010987
RS	58	7.934930	8.291644	315.351786	0.006599	0.006628
RS	59	8.566158	8.291644	315.762942	0.006607	0.006599
RS	60	9.246976	8.291644	314.326880	0.006577	0.006530
RS	61	9.981279	8.291644	310.924511	0.006506	0.006420
RS	62	10.773270	8.291644	305.466804	0.006392	0.006269
RS	63	11.627480	8.291644	2989.885312	0.062562	0.059249
PA	4+25*2+4+6 0.034662112 0.015472800 11.627479645 0.983552956 0.287929806 0.320200934 0.354931608 0.397509135 0.462502748 0.548396844 0.654574243 0.796163863 1.003373304 1.313358652 1.753068004 2.318642275 2.970094776 3.651243979 4.302568101 4.843569336 5.190398751 5.309956382 5.247983516 5.097653708 4.939827077 4.814471023 4.733603259 4.703391952 4.736094286 4.970823921 8.291643551
//
IT	4474
RD	12
LK	-255637.920295
QD	-428.180407 -> -379.655179
RI	0.0151555362
TR	0.033493	0.015816
MT	11.816655
MM	C_pi: 2.631715, n_recomb: 50456.459705
RS	0	0.000000	1.092447	355.414161	0.007044	0.000516
RS	1	0.007883	1.092447	380.592572	0.007543	0.003179
RS	2	0.016388	1.092447	407.315861	0.008073	0.006170
RS	3	0.025564	1.092447	435.639955	0.008634	0.008404
RS	4	0.035463	0.291958	1719.134480	0.034072	0.033045
RS	5	0.046142	0.291958	1785.645082	0.035390	0.035049
RS	6	0.057663	0.327864	1650.497955	0.032711	0.032688
RS	7	0.070092	0.327864	1712.006555	0.033930	0.033849
RS	8	0.083501	0.363407	1600.595759	0.031722	0.031765
RS	9	0.097967	0.363407	1657.002959	0.032840	0.033178
RS	10	0.113574	0.404959	1538.015288	0.030482	0.031012
RS	11	0.130411	0.404959	1589.323066	0.031499	0.032468
RS	12	0.148575	0.468593	1419.126076	0.028126	0.029191
RS	13	0.168172	0.468593	1466.131628	0.029057	0.030477
RS	14	0.189313	0.552741	1284.441301	0.025456	0.026797
RS	15	0.212121	0.552741	1327.787735	0.026316	0.027914
RS	16	0.236727	0.656317	1156.441097	0.022920	0.024359
RS	17	0.263272	0.656317	1196.519197	0.023714	0.025378
RS	18	0.291911	0.794546	1023.399705	0.020283	0.021747
RS	19	0.322807	0.794546	1060.623526	0.021021	0.022668
RS	20	0.356138	0.998629	875.814941	0.017358	0.018749
RS	21	0.392098	0.998629	910.424798	0.018044	0.019534
RS	22	0.430892	1.307816	724.103893	0.014351	0.015540
RS	23	0.472745	1.307816	755.894954	0.014981	0.016175
RS	24	0.517897	1.752317	590.160237	0.011696	0.012606
RS	25	0.566608	1.752317	618.801781	0.012264	0.013114
RS	26	0.619160	2.331737	488.459656	0.009681	0.010315
RS	27	0.675855	2.331737	514.056331	0.010188	0.010739
RS	28	0.737019	3.007725	419.914111	0.008322	0.008734
RS	29	0.803005	3.007725	443.044389	0.008781	0.009110
RS	30	0.874193	3.722864	377.914749	0.007490	0.007737
RS	31	0.950993	3.722864	399.309491	0.007914	0.008084
RS	32	1.033847	4.413618	355.965711	0.007055	0.007171
RS	33	1.123234	4.413618	376.303452	0.007458	0.007498
RS	34	1.219667	4.991513	351.662018	0.006970	0.006966
RS	35	1.323702	4.991513	371.569838	0.007364	0.007291
RS	36	1.435939	5.362375	365.157726	0.007237	0.007125
RS	37	1.557024	5.362375	385.186054	0.007634	0.007470
RS	38	1.687655	5.487398	396.470308	0.007858	0.007659
RS	39	1.828583	5.487398	416.936446	0.008263	0.008038
RS	40	1.980622	5.415296	443.314643	0.008786	0.008533
RS	41	2.144647	5.415296	464.057939	0.009197	0.008945
RS	42	2.321603	5.247159	499.865822	0.009907	0.009636
RS	43	2.512509	5.247159	520.063563	0.010307	0.010057
RS	44	2.718465	5.070623	557.906986	0.011057	0.010796
RS	45	2.940657	5.070623	576.124412	0.011418	0.011187
RS	46	3.180366	4.928911	609.489600	0.012080	0.011841
RS	47	3.438972	4.928911	623.940215	0.012366	0.012155
RS	48	3.717965	4.834996	648.070718	0.012844	0.012626
RS	49	4.018952	4.834996	656.943274	0.013020	0.012823
RS	50	4.343668	4.795483	667.935761	0.013238	0.013032
RS	51	4.693982	4.795483	669.782450	0.013274	0.013080
RS	52	5.071913	4.823535	664.048398	0.013161	0.012959
RS	53	5.479638	4.823535	658.281963	0.013047	0.012844
RS	54	5.919506	5.065661	618.669813	0.012261	0.012068
RS	55	6.394051	5.065661	607.802307	0.012046	0.011839
RS	56	6.906007	5.065661	592.729310	0.011747	0.011523
RS	57	7.458322	5.065661	573.439230	0.011365	0.011120
RS	58	8.054178	8.670987	329.779616	0.006536	0.006538
RS	59	8.697009	8.670987	331.034969	0.006561	0.006529
RS	60	9.390517	8.670987	330.404105	0.006548	0.006482
RS	61	10.138697	8.670987	327.749104	0.006496	0.006394
RS	62	10.945860	8.670987	322.960471	0.006401	0.006265
RS	63	11.816655	8.670987	3259.260199	0.064595	0.061222
PA	4+25*2+4+6 0.033492812 0.015815567 11.816655063 1.092447405 0.291958334 0.327864129 0.363407377 0.404958905 0.468593139 0.552741077 0.656317151 0.794545645 0.998629037 1.307816267 1.752317341 2.331737176 3.007724579 3.722863762 4.413618423 4.991512678 5.362374863 5.487397856 5.415296223 5.247159461 5.070622898 4.928911451 4.834995922 4.795482715 4.823534610 5.065660936 8.670987414
//
IT	4372
RD	13
LK	-255543.643158
QD	-392.627542 -> -350.028861
RI	0.0136089762
TR	0.032412	0.016127
MT	12.003138
MM	C_pi: 2.716430, n_recomb: 53048.496265
RS	0	0.000000	1.210576	338.100562	0.006373	0.000474
RS	1	0.007910	1.210576	362.398774	0.006831	0.002911
RS	2	0.016446	1.210576	388.236622	0.007319	0.005644
RS	3	0.025657	1.210576	415.677920	0.007836	0.007680
RS	4	0.035596	0.295671	1796.392756	0.033863	0.033049
RS	5	0.046322	0.295671	1866.932326	0.035193	0.035028
RS	6	0.057896	0.335356	1709.797907	0.032231	0.032335
RS	7	0.070386	0.335356	1775.178688	0.033463	0.033474
RS	8	0.083863	0.371803	1660.823777	0.031308	0.031412
RS	9	0.098407	0.371803	1721.007796	0.032442	0.032812
RS	10	0.114101	0.412368	1606.364193	0.030281	0.030826
RS	11	0.131037	0.412368	1661.234911	0.031315	0.032270
RS	12	0.149312	0.474712	1491.989038	0.028125	0.029169
RS	13	0.169032	0.474712	1542.229870	0.029072	0.030450
RS	14	0.190313	0.557233	1358.289640	0.025605	0.026908
RS	15	0.213277	0.557233	1404.550542	0.026477	0.028022
RS	16	0.238057	0.658380	1229.611586	0.023179	0.024573
RS	17	0.264797	0.658380	1272.316219	0.023984	0.025589
RS	18	0.293653	0.793417	1093.176302	0.020607	0.022020
RS	19	0.324791	0.793417	1132.795246	0.021354	0.022941
RS	20	0.358392	0.994409	937.884839	0.017680	0.019018
RS	21	0.394652	0.994409	974.731307	0.018374	0.019810
RS	22	0.433779	1.302487	774.975964	0.014609	0.015752
RS	23	0.476001	1.302487	808.855891	0.015247	0.016397
RS	24	0.521563	1.750962	629.352231	0.011864	0.012735
RS	25	0.570729	1.750962	659.871048	0.012439	0.013255
RS	26	0.623784	2.342966	518.002879	0.009765	0.010368
RS	27	0.681035	2.342966	545.219157	0.010278	0.010801
RS	28	0.742815	3.042202	442.533593	0.008342	0.008728
RS	29	0.809482	3.042202	467.043167	0.008804	0.009109
RS	30	0.881423	3.790515	395.898687	0.007463	0.007687
RS	31	0.959054	3.790515	418.486322	0.007889	0.008036
RS	32	1.042826	4.520653	371.022115	0.006994	0.007089
RS	33	1.133224	4.520653	392.428876	0.007398	0.007417
RS	34	1.230772	5.136175	365.257283	0.006885	0.006863
RS	35	1.336037	5.136175	386.178623	0.007280	0.007186
RS	36	1.449628	5.532281	378.774518	0.007140	0.007009
RS	37	1.572204	5.532281	399.835684	0.007537	0.007350
RS	38	1.704476	5.663955	411.661084	0.007760	0.007538
RS	39	1.847211	5.663955	433.249485	0.008167	0.007914
RS	40	2.001236	5.582536	461.606841	0.008702	0.008416
RS	41	2.167445	5.582536	483.603610	0.009116	0.008826
RS	42	2.346801	5.396942	522.536322	0.009850	0.009535
RS	43	2.540344	5.396942	544.103837	0.010257	0.009957
RS	44	2.749197	5.201620	585.721641	0.011041	0.010724
RS	45	2.974569	5.201620	605.338655	0.011411	0.011119
RS	46	3.217769	5.043171	642.561056	0.012113	0.011809
RS	47	3.480206	5.043171	658.293045	0.012409	0.012132
RS	48	3.763402	4.935622	685.829466	0.012928	0.012641
RS	49	4.068999	4.935622	695.684162	0.013114	0.012850
RS	50	4.398769	4.886083	709.096098	0.013367	0.013095
RS	51	4.754623	4.886083	711.456550	0.013411	0.013155
RS	52	5.138626	4.908646	706.594905	0.013320	0.013058
RS	53	5.553004	4.908646	700.782939	0.013210	0.012953
RS	54	6.000159	5.156604	658.722407	0.012417	0.012174
RS	55	6.482684	5.156604	647.457854	0.012205	0.011954
RS	56	7.003377	5.156604	631.695414	0.011908	0.011645
RS	57	7.565258	5.156604	611.415143	0.011526	0.011248
RS	58	8.171583	9.042096	343.691775	0.006479	0.006455
RS	59	8.825869	9.042096	345.779708	0.006518	0.006465
RS	60	9.531909	9.042096	345.948295	0.006521	0.006436
RS	61	10.293798	9.042096	344.041762	0.006485	0.006368
RS	62	11.115952	9.042096	339.931057	0.006408	0.006259
RS	63	12.003138	9.042096	3528.236294	0.066510	0.063076
PA	4+25*2+4+6 0.032411643 0.016126717 12.003138454 1.210575737 0.295670545 0.335355700 0.371802744 0.412367745 0.474711640 0.557233321 0.658379534 0.793417373 0.994409099 1.302486850 1.750961628 2.342966395 3.042202444 3.790515294 4.520653014 5.136175130 5.532281043 5.663955234 5.582535925 5.396941619 5.201620211 5.043170708 4.935622024 4.886082643 4.908645598 5.156604336 9.042096452
//
IT	4674
RD	14
LK	-255460.844346
QD	-361.145009 -> -323.657615
RI	0.0122705239
TR	0.031411	0.016409
MT	12.186638
MM	C_pi: 2.799175, n_recomb: 55564.929015
RS	0	0.000000	1.339144	320.946091	0.005776	0.000436
RS	1	0.007936	1.339144	344.311419	0.006197	0.002666
RS	2	0.016501	1.339144	369.199213	0.006644	0.005165
RS	3	0.025747	1.339144	395.679405	0.007121	0.007023
RS	4	0.035726	0.299123	1871.148930	0.033675	0.033050
RS	5	0.046497	0.299123	1945.624002	0.035015	0.035013
RS	6	0.058122	0.342691	1765.311565	0.031770	0.031990
RS	7	0.070671	0.342691	1834.441320	0.033014	0.033113
RS	8	0.084215	0.380115	1717.002621	0.030901	0.031065
RS	9	0.098834	0.380115	1780.859528	0.032050	0.032454
RS	10	0.114613	0.419716	1671.040436	0.030074	0.030636
RS	11	0.131644	0.419716	1729.411454	0.031124	0.032071
RS	12	0.150027	0.480819	1561.816954	0.028108	0.029136
RS	13	0.169869	0.480819	1615.255606	0.029070	0.030414
RS	14	0.191285	0.561811	1429.767148	0.025731	0.027005
RS	15	0.214401	0.561811	1478.915022	0.026616	0.028117
RS	16	0.239351	0.660670	1301.087233	0.023416	0.024770
RS	17	0.266282	0.660670	1346.391229	0.024231	0.025784
RS	18	0.295349	0.792667	1161.938029	0.020911	0.022278
RS	19	0.326723	0.792667	1203.919392	0.021667	0.023200
RS	20	0.360587	0.990596	999.504449	0.017988	0.019280
RS	21	0.397139	0.990596	1038.553039	0.018691	0.020078
RS	22	0.436591	1.297300	825.678391	0.014860	0.015961
RS	23	0.479174	1.297300	861.620001	0.015507	0.016617
RS	24	0.525136	1.749018	668.399776	0.012029	0.012866
RS	25	0.574746	1.749018	700.777112	0.012612	0.013397
RS	26	0.628292	2.352454	547.302059	0.009850	0.010426
RS	27	0.686088	2.352454	576.121454	0.010368	0.010867
RS	28	0.748471	3.073707	464.781410	0.008365	0.008728
RS	29	0.815804	3.073707	490.650535	0.008830	0.009114
RS	30	0.888481	3.854352	413.390024	0.007440	0.007643
RS	31	0.966925	3.854352	437.145048	0.007867	0.007995
RS	32	1.051594	4.623745	385.474733	0.006937	0.007014
RS	33	1.142982	4.623745	407.918659	0.007341	0.007342
RS	34	1.241623	5.277524	378.138156	0.006805	0.006766
RS	35	1.348092	5.277524	400.035208	0.007199	0.007088
RS	36	1.463010	5.699977	391.550473	0.007047	0.006898
RS	37	1.587048	5.699977	413.601901	0.007444	0.007238
RS	38	1.720929	5.839395	425.862471	0.007664	0.007422
RS	39	1.865434	5.839395	448.528557	0.008072	0.007795
RS	40	2.021408	5.749384	478.756284	0.008616	0.008304
RS	41	2.189759	5.749384	501.965243	0.009034	0.008711
RS	42	2.371470	5.546645	543.942863	0.009789	0.009436
RS	43	2.567602	5.546645	566.849430	0.010202	0.009858
RS	44	2.779298	5.332455	612.233554	0.011018	0.010652
RS	45	3.007794	5.332455	633.236417	0.011396	0.011051
RS	46	3.254423	5.156931	674.394024	0.012137	0.011776
RS	47	3.520624	5.156931	691.412530	0.012443	0.012107
RS	48	3.807950	5.035235	722.512078	0.013003	0.012655
RS	49	4.118078	5.035235	733.368440	0.013198	0.012874
RS	50	4.452817	4.975047	749.402774	0.013487	0.013154
RS	51	4.814121	4.975047	752.301121	0.013539	0.013224
RS	52	5.204097	4.991386	748.516730	0.013471	0.013154
RS	53	5.625020	4.991386	742.676939	0.013366	0.013058
RS	54	6.079348	5.243797	698.359177	0.012568	0.012278
RS	55	6.569730	5.243797	686.699730	0.012359	0.012065
RS	56	7.099028	5.243797	670.250441	0.012062	0.011762
RS	57	7.670330	5.243797	648.983028	0.011680	0.011370
RS	58	8.286969	9.404880	357.088124	0.006427	0.006380
RS	59	8.952544	9.404880	359.995032	0.006479	0.006405
RS	60	9.670938	9.404880	360.954650	0.006496	0.006393
RS	61	10.446342	9.404880	359.794283	0.006475	0.006343
RS	62	11.283281	9.404880	356.366194	0.006414	0.006252
RS	63	12.186638	9.404880	3795.769874	0.068312	0.064817
PA	4+25*2+4+6 0.031411456 0.016409434 12.186638086 1.339143618 0.299123062 0.342690514 0.380115487 0.419715844 0.480819063 0.561811430 0.660670039 0.792666765 0.990595577 1.297299639 1.749017926 2.352453772 3.073707339 3.854351793 4.623745317 5.277523592 5.699977204 5.839395482 5.749384286 5.546645390 5.332454917 5.156931416 5.035234580 4.975046820 4.991386093 5.243797376 9.404879964
//
IT	5483
RD	15
LK	-255387.949718
QD	-333.179655 -> -300.114494
RI	0.0111035588
TR	0.030485	0.016667
MT	12.366978
MM	C_pi: 2.879886, n_recomb: 58004.168594
RS	0	0.000000	1.479333	304.015917	0.005241	0.000400
RS	1	0.007961	1.479333	326.409133	0.005627	0.002442
RS	2	0.016555	1.479333	350.297650	0.006039	0.004727
RS	3	0.025834	1.479333	375.755958	0.006478	0.006425
RS	4	0.035851	0.302351	1943.336726	0.033503	0.033049
RS	5	0.046666	0.302351	2021.649891	0.034854	0.035002
RS	6	0.058342	0.349870	1817.225666	0.031329	0.031657
RS	7	0.070947	0.349870	1889.976535	0.032583	0.032766
RS	8	0.084556	0.388332	1769.350126	0.030504	0.030726
RS	9	0.099248	0.388332	1836.767783	0.031666	0.032105
RS	10	0.115110	0.426984	1732.176426	0.029863	0.030445
RS	11	0.132234	0.426984	1793.975041	0.030928	0.031871
RS	12	0.150722	0.486889	1628.644430	0.028078	0.029096
RS	13	0.170682	0.486889	1685.234232	0.029054	0.030370
RS	14	0.192230	0.566434	1498.836599	0.025840	0.027088
RS	15	0.215494	0.566434	1550.836461	0.026737	0.028199
RS	16	0.240610	0.663135	1370.757632	0.023632	0.024953
RS	17	0.267725	0.663135	1418.628268	0.024457	0.025964
RS	18	0.296999	0.792219	1229.551149	0.021198	0.022524
RS	19	0.328603	0.792219	1273.857666	0.021961	0.023446
RS	20	0.362723	0.987123	1060.534491	0.018284	0.019534
RS	21	0.399559	0.987123	1101.746038	0.018994	0.020337
RS	22	0.439328	1.292223	876.108605	0.015104	0.016168
RS	23	0.482263	1.292223	914.079865	0.015759	0.016833
RS	24	0.528616	1.746534	707.236989	0.012193	0.012999
RS	25	0.578658	1.746534	741.449949	0.012783	0.013539
RS	26	0.632685	2.360337	576.320136	0.009936	0.010487
RS	27	0.691013	2.360337	606.723176	0.010460	0.010935
RS	28	0.753983	3.102430	486.640797	0.008390	0.008733
RS	29	0.821967	3.102430	513.847778	0.008859	0.009123
RS	30	0.895363	3.914563	430.385865	0.007420	0.007606
RS	31	0.974602	3.914563	455.281553	0.007849	0.007959
RS	32	1.060149	4.723004	399.334473	0.006885	0.006945
RS	33	1.152506	4.723004	422.783095	0.007289	0.007273
RS	34	1.252215	5.415550	390.327602	0.006729	0.006675
RS	35	1.359862	5.415550	413.162299	0.007123	0.006997
RS	36	1.476078	5.865349	403.517444	0.006957	0.006794
RS	37	1.601547	5.865349	426.516227	0.007353	0.007132
RS	38	1.737003	6.013501	439.112553	0.007570	0.007312
RS	39	1.883243	6.013501	462.810800	0.007979	0.007682
RS	40	2.041125	5.915586	494.797733	0.008530	0.008195
RS	41	2.211575	5.915586	519.175323	0.008951	0.008601
RS	42	2.395595	5.695957	564.112151	0.009725	0.009340
RS	43	2.594264	5.695957	588.323112	0.010143	0.009762
RS	44	2.808749	5.462835	637.447303	0.010990	0.010581
RS	45	3.040308	5.462835	659.816843	0.011375	0.010984
RS	46	3.290302	5.269918	704.968813	0.012154	0.011741
RS	47	3.560196	5.269918	723.272783	0.012469	0.012080
RS	48	3.851577	5.133625	758.070136	0.013069	0.012665
RS	49	4.166154	5.133625	769.941877	0.013274	0.012894
RS	50	4.505773	5.062250	788.782740	0.013599	0.013210
RS	51	4.872429	5.062250	792.238630	0.013658	0.013290
RS	52	5.268274	5.071745	789.722108	0.013615	0.013245
RS	53	5.695630	5.071745	783.869740	0.013514	0.013157
RS	54	6.157008	5.327367	737.489976	0.012714	0.012379
RS	55	6.655116	5.327367	725.436382	0.012507	0.012173
RS	56	7.192876	5.327367	708.302102	0.012211	0.011875
RS	57	7.773447	5.327367	686.050597	0.011828	0.011485
RS	58	8.400235	9.759253	369.965909	0.006378	0.006310
RS	59	9.076921	9.759253	373.676289	0.006442	0.006349
RS	60	9.807476	9.759253	375.416036	0.006472	0.006352
RS	61	10.596190	9.759253	374.996417	0.006465	0.006318
RS	62	11.447691	9.759253	372.251870	0.006418	0.006244
RS	63	12.366978	9.759253	4060.840701	0.070009	0.066450
PA	4+25*2+4+6 0.030485434 0.016666516 12.366977959 1.479332917 0.302351489 0.349869990 0.388332057 0.426983987 0.486888935 0.566433916 0.663135479 0.792218867 0.987123312 1.292223401 1.746534284 2.360337342 3.102429836 3.914563175 4.723004224 5.415549646 5.865348819 6.013500993 5.915586198 5.695956900 5.462835051 5.269918307 5.133624624 5.062249725 5.071744679 5.327366996 9.759253319
//
IT	4669
RD	16
LK	-255323.627035
QD	-308.265461 -> -279.037462
RI	0.0100797087
TR	0.029628	0.016901
MT	12.543889
MM	C_pi: 2.958482, n_recomb: 60365.127409
RS	0	0.000000	1.632428	287.377497	0.004761	0.000367
RS	1	0.007985	1.632428	308.771596	0.005115	0.002237
RS	2	0.016607	1.632428	331.625540	0.005494	0.004327
RS	3	0.025919	1.632428	356.017013	0.005898	0.005879
RS	4	0.035973	0.305376	2012.960174	0.033346	0.033046
RS	5	0.046830	0.305376	2095.010310	0.034706	0.034994
RS	6	0.058555	0.356893	1865.724059	0.030907	0.031334
RS	7	0.071215	0.356893	1941.964561	0.032170	0.032433
RS	8	0.084887	0.396446	1818.045234	0.030117	0.030395
RS	9	0.099650	0.396446	1888.904976	0.031291	0.031764
RS	10	0.115592	0.434162	1789.878690	0.029651	0.030253
RS	11	0.132806	0.434162	1855.023736	0.030730	0.031673
RS	12	0.151396	0.492902	1692.507639	0.028038	0.029049
RS	13	0.171470	0.492902	1752.193758	0.029027	0.030321
RS	14	0.193146	0.571075	1565.453552	0.025933	0.027160
RS	15	0.216554	0.571075	1620.263756	0.026841	0.028270
RS	16	0.241831	0.665731	1438.534416	0.023831	0.025122
RS	17	0.269126	0.665731	1488.933823	0.024665	0.026132
RS	18	0.298600	0.792022	1295.883744	0.021467	0.022758
RS	19	0.330428	0.792022	1342.474122	0.022239	0.023679
RS	20	0.364797	0.983934	1120.853820	0.018568	0.019780
RS	21	0.401911	0.983934	1164.185007	0.019286	0.020588
RS	22	0.441989	1.287235	926.170238	0.015343	0.016372
RS	23	0.485266	1.287235	966.134708	0.016005	0.017046
RS	24	0.531999	1.743556	745.801210	0.012355	0.013133
RS	25	0.582464	1.743556	781.823062	0.012952	0.013682
RS	26	0.636958	2.366748	605.020485	0.010023	0.010551
RS	27	0.695804	2.366748	636.984877	0.010552	0.011007
RS	28	0.759348	3.128546	508.095803	0.008417	0.008741
RS	29	0.827967	3.128546	536.617136	0.008890	0.009136
RS	30	0.902064	3.971286	446.888271	0.007403	0.007573
RS	31	0.982078	3.971286	472.896974	0.007834	0.007927
RS	32	1.068482	4.818475	412.616925	0.006835	0.006881
RS	33	1.161784	4.818475	437.037467	0.007240	0.007210
RS	34	1.262537	5.550203	401.850998	0.006657	0.006590
RS	35	1.371335	5.550203	425.585284	0.007050	0.006911
RS	36	1.488820	6.028224	414.710868	0.006870	0.006696
RS	37	1.615686	6.028224	438.614157	0.007266	0.007032
RS	38	1.752683	6.186025	451.452214	0.007479	0.007206
RS	39	1.900618	6.186025	476.136620	0.007888	0.007575
RS	40	2.060366	6.080816	509.774745	0.008445	0.008091
RS	41	2.232870	6.080816	535.275827	0.008867	0.008494
RS	42	2.419149	5.844535	583.079546	0.009659	0.009246
RS	43	2.620301	5.844535	608.557035	0.010081	0.009669
RS	44	2.837515	5.592410	661.383441	0.010956	0.010510
RS	45	3.072074	5.592410	685.095686	0.011349	0.010917
RS	46	3.325362	5.381830	734.280269	0.012164	0.011706
RS	47	3.598875	5.381830	753.862944	0.012488	0.012052
RS	48	3.894228	5.230551	792.471298	0.013128	0.012674
RS	49	4.213165	5.230551	805.366519	0.013342	0.012911
RS	50	4.557569	5.147522	827.179271	0.013703	0.013263
RS	51	4.929473	5.147522	831.207798	0.013770	0.013351
RS	52	5.331073	5.149626	830.138259	0.013752	0.013334
RS	53	5.764741	5.149626	824.285481	0.013655	0.013252
RS	54	6.233037	5.407350	776.037529	0.012856	0.012478
RS	55	6.738726	5.407350	763.588788	0.012650	0.012277
RS	56	7.284794	5.407350	745.770234	0.012354	0.011983
RS	57	7.874465	5.407350	722.537225	0.011969	0.011596
RS	58	8.511221	10.105014	382.324567	0.006334	0.006245
RS	59	9.198822	10.105014	386.821150	0.006408	0.006297
RS	60	9.941327	10.105014	389.327843	0.006450	0.006314
RS	61	10.743121	10.105014	389.640725	0.006455	0.006294
RS	62	11.608938	10.105014	387.577236	0.006421	0.006234
RS	63	12.543889	10.105014	4322.519675	0.071606	0.067982
PA	4+25*2+4+6 0.029627564 0.016900618 12.543888998 1.632427662 0.305376226 0.356892908 0.396445887 0.434161766 0.492901589 0.571074989 0.665730911 0.792021676 0.983933869 1.287234807 1.743556147 2.366748171 3.128546349 3.971285694 4.818475413 5.550202615 6.028224211 6.186025352 6.080816051 5.844535366 5.592409733 5.381829991 5.230550566 5.147522053 5.149625504 5.407349823 10.105014495
//
IT	4608
RD	17
LK	-255266.745107
QD	-286.007382 -> -260.117647
RI	0.0091776677
TR	0.028832	0.017114
MT	12.717152
MM	C_pi: 3.034880, n_recomb: 62646.949228
RS	0	0.000000	1.799728	271.110368	0.004328	0.000337
RS	1	0.008008	1.799728	291.490416	0.004653	0.002048
RS	2	0.016658	1.799728	313.288146	0.005001	0.003960
RS	3	0.026000	1.799728	336.583240	0.005373	0.005381
RS	4	0.036091	0.308207	2080.072052	0.033203	0.033042
RS	5	0.046989	0.308207	2165.754715	0.034571	0.034990
RS	6	0.058760	0.363753	1911.001663	0.030504	0.031023
RS	7	0.071474	0.363753	1990.597644	0.031775	0.032113
RS	8	0.085206	0.404445	1863.279307	0.029743	0.030074
RS	9	0.100038	0.404445	1937.457048	0.030927	0.031434
RS	10	0.116058	0.441239	1844.251872	0.029439	0.030063
RS	11	0.133360	0.441239	1912.654554	0.030531	0.031477
RS	12	0.152048	0.498846	1753.422930	0.027989	0.028997
RS	13	0.172233	0.498846	1816.143054	0.028990	0.030266
RS	14	0.194034	0.575714	1629.577848	0.026012	0.027222
RS	15	0.217581	0.575714	1687.150321	0.026931	0.028331
RS	16	0.243014	0.668428	1504.316741	0.024013	0.025279
RS	17	0.270484	0.668428	1557.202164	0.024857	0.026286
RS	18	0.300153	0.792035	1360.808388	0.021722	0.022980
RS	19	0.332198	0.792035	1409.637477	0.022501	0.023901
RS	20	0.366810	0.980991	1180.332326	0.018841	0.020019
RS	21	0.404193	0.980991	1225.735947	0.019566	0.020830
RS	22	0.444571	1.282329	975.759622	0.015576	0.016573
RS	23	0.488181	1.282329	1017.676639	0.016245	0.017255
RS	24	0.535284	1.740134	784.027036	0.012515	0.013267
RS	25	0.586160	1.740134	821.827313	0.013118	0.013825
RS	26	0.641109	2.371802	633.367247	0.010110	0.010618
RS	27	0.700459	2.371802	666.867988	0.010645	0.011080
RS	28	0.764562	3.152206	529.132005	0.008446	0.008753
RS	29	0.833799	3.152206	558.942494	0.008922	0.009152
RS	30	0.908580	4.024662	462.896571	0.007389	0.007544
RS	31	0.989350	4.024662	489.989688	0.007821	0.007901
RS	32	1.076588	4.910224	425.334446	0.006789	0.006822
RS	33	1.170812	4.910224	450.693812	0.007194	0.007152
RS	34	1.272582	5.681429	412.732472	0.006588	0.006510
RS	35	1.382502	5.681429	437.328412	0.006981	0.006831
RS	36	1.501225	6.188439	425.164364	0.006787	0.006602
RS	37	1.629455	6.188439	449.929521	0.007182	0.006937
RS	38	1.767955	6.356716	462.922234	0.007389	0.007106
RS	39	1.917545	6.356716	488.546623	0.007798	0.007472
RS	40	2.079116	6.244776	523.729835	0.008360	0.007990
RS	41	2.253625	6.244776	550.308078	0.008784	0.008392
RS	42	2.442110	5.992062	600.882302	0.009592	0.009155
RS	43	2.645689	5.992062	627.585768	0.010018	0.009578
RS	44	2.865571	5.720892	684.062353	0.010919	0.010441
RS	45	3.103062	5.720892	709.089111	0.011319	0.010851
RS	46	3.359572	5.492410	762.327215	0.012169	0.011670
RS	47	3.636624	5.492410	783.176627	0.012501	0.012023
RS	48	3.935863	5.325802	825.689789	0.013180	0.012680
RS	49	4.259066	5.325802	839.611301	0.013402	0.012926
RS	50	4.608151	5.230721	864.542198	0.013800	0.013313
RS	51	4.985193	5.230721	869.154096	0.013874	0.013409
RS	52	5.392429	5.224949	869.698808	0.013883	0.013418
RS	53	5.832277	5.224949	863.854804	0.013789	0.013343
RS	54	6.307350	5.483776	813.930390	0.012992	0.012574
RS	55	6.820468	5.483776	801.083782	0.012787	0.012377
RS	56	7.374678	5.483776	782.580520	0.012492	0.012086
RS	57	7.973270	5.483776	758.368097	0.012105	0.011702
RS	58	8.619799	10.441970	394.163393	0.006292	0.006184
RS	59	9.318104	10.441970	399.427301	0.006376	0.006247
RS	60	10.072332	10.441970	402.685704	0.006428	0.006277
RS	61	10.886959	10.441970	403.720297	0.006444	0.006270
RS	62	11.766825	10.441970	402.332337	0.006422	0.006224
RS	63	12.717152	10.441970	4579.938417	0.073107	0.069417
PA	4+25*2+4+6 0.028832305 0.017114114 12.717151991 1.799728375 0.308207377 0.363752685 0.404445025 0.441238690 0.498845829 0.575713786 0.668428482 0.792034706 0.980991430 1.282328999 1.740133720 2.371802115 3.152206410 4.024662192 4.910224299 5.681428795 6.188439175 6.356716453 6.244775967 5.992062262 5.720891834 5.492409984 5.325802289 5.230720795 5.224948973 5.483775638 10.441970258
//
IT	4846
RD	18
LK	-255216.339398
QD	-266.069777 -> -243.091262
RI	0.0083794180
TR	0.028094	0.017309
MT	12.886677
MM	C_pi: 3.109046, n_recomb: 64849.608123
RS	0	0.000000	1.982730	255.274389	0.003936	0.000309
RS	1	0.008031	1.982730	274.635444	0.004235	0.001876
RS	2	0.016707	1.982730	295.366690	0.004555	0.003625
RS	3	0.026079	1.982730	317.548771	0.004897	0.004925
RS	4	0.036204	0.310856	2144.734251	0.033072	0.033040
RS	5	0.047142	0.310856	2233.943298	0.034448	0.034990
RS	6	0.058959	0.370442	1953.273769	0.030120	0.030724
RS	7	0.071725	0.370442	2036.090653	0.031397	0.031808
RS	8	0.085516	0.412321	1905.249617	0.029380	0.029763
RS	9	0.100414	0.412321	1982.618273	0.030573	0.031113
RS	10	0.116509	0.448206	1895.426645	0.029228	0.029874
RS	11	0.133896	0.448206	1966.992654	0.030332	0.031282
RS	12	0.152680	0.504711	1811.441611	0.027933	0.028940
RS	13	0.172972	0.504711	1877.127538	0.028946	0.030207
RS	14	0.194894	0.580338	1691.189349	0.026079	0.027274
RS	15	0.218577	0.580338	1751.470971	0.027008	0.028383
RS	16	0.244161	0.671207	1568.035658	0.024180	0.025423
RS	17	0.271800	0.671207	1623.360510	0.025033	0.026429
RS	18	0.301658	0.792231	1424.217779	0.021962	0.023191
RS	19	0.333915	0.792231	1475.237626	0.022749	0.024112
RS	20	0.368761	0.978276	1238.853639	0.019103	0.020249
RS	21	0.406407	0.978276	1286.279664	0.019835	0.021065
RS	22	0.447075	1.277512	1024.786084	0.015803	0.016771
RS	23	0.491010	1.277512	1068.611714	0.016478	0.017460
RS	24	0.538472	1.736342	821.850627	0.012673	0.013401
RS	25	0.589747	1.736342	861.395757	0.013283	0.013967
RS	26	0.645139	2.375641	661.326828	0.010198	0.010686
RS	27	0.704980	2.375641	696.336686	0.010738	0.011155
RS	28	0.769626	3.173604	549.735463	0.008477	0.008768
RS	29	0.839464	3.173604	580.808561	0.008956	0.009171
RS	30	0.914910	4.074856	478.415367	0.007377	0.007519
RS	31	0.996416	4.074856	506.563826	0.007811	0.007877
RS	32	1.084467	4.998373	437.501893	0.006746	0.006768
RS	33	1.179589	4.998373	463.767044	0.007151	0.007098
RS	34	1.282350	5.809256	422.997671	0.006523	0.006435
RS	35	1.393364	5.809256	448.417817	0.006915	0.006755
RS	36	1.513293	6.345939	434.911989	0.006706	0.006514
RS	37	1.642853	6.345939	460.496998	0.007101	0.006847
RS	38	1.782818	6.525441	473.564449	0.007303	0.007009
RS	39	1.934023	6.525441	500.083022	0.007711	0.007373
RS	40	2.097372	6.407289	536.708248	0.008276	0.007892
RS	41	2.273838	6.407289	564.316894	0.008702	0.008293
RS	42	2.464476	6.138341	617.562962	0.009523	0.009066
RS	43	2.670424	6.138341	645.450136	0.009953	0.009489
RS	44	2.892912	5.848069	705.518352	0.010879	0.010372
RS	45	3.133266	5.848069	731.828270	0.011285	0.010786
RS	46	3.392923	5.601483	789.124683	0.012169	0.011634
RS	47	3.673433	5.601483	811.224650	0.012509	0.011993
RS	48	3.976470	5.419250	857.718245	0.013226	0.012685
RS	49	4.303843	5.419250	872.664388	0.013457	0.012938
RS	50	4.657507	5.311765	900.843268	0.013891	0.013360
RS	51	5.039573	5.311765	906.045358	0.013971	0.013464
RS	52	5.452321	5.297709	908.356449	0.014007	0.013500
RS	53	5.898217	5.297709	902.527878	0.013917	0.013431
RS	54	6.379922	5.556728	851.116472	0.013124	0.012668
RS	55	6.900311	5.556728	837.867725	0.012920	0.012474
RS	56	7.462492	5.556728	818.678208	0.012624	0.012186
RS	57	8.069821	5.556728	793.487853	0.012236	0.011802
RS	58	8.725923	10.770039	405.489416	0.006253	0.006128
RS	59	9.434715	10.770039	411.500521	0.006345	0.006201
RS	60	10.200428	10.770039	415.493709	0.006407	0.006241
RS	61	11.027635	10.770039	417.237068	0.006434	0.006246
RS	62	11.921273	10.770039	416.516450	0.006423	0.006213
RS	63	12.886677	10.770039	4832.390322	0.074517	0.070761
PA	4+25*2+4+6 0.028094395 0.017309040 12.886677472 1.982729549 0.310856269 0.370441989 0.412320814 0.448205632 0.504711481 0.580337829 0.671206546 0.792231095 0.978276474 1.277511901 1.736341715 2.375640605 3.173604387 4.074856475 4.998373061 5.809255742 6.345939324 6.525440639 6.407289172 6.138341415 5.848068790 5.601482859 5.419249759 5.311764902 5.297709273 5.556727841 10.770038836
//
IT	4084
RD	19
LK	-255171.582853
QD	-248.166039 -> -227.732051
RI	0.0076709801
TR	0.027409	0.017487
MT	13.052336
MM	C_pi: 3.180931, n_recomb: 66973.202328
RS	0	0.000000	2.183016	239.925988	0.003582	0.000284
RS	1	0.008053	2.183016	258.272172	0.003856	0.001717
RS	2	0.016754	2.183016	277.936962	0.004150	0.003317
RS	3	0.026155	2.183016	299.001089	0.004464	0.004508
RS	4	0.036314	0.313328	2207.035860	0.032954	0.033038
RS	5	0.047291	0.313328	2299.663692	0.034337	0.034994
RS	6	0.059151	0.376955	1992.730173	0.029754	0.030437
RS	7	0.071967	0.376955	2078.633515	0.031037	0.031516
RS	8	0.085815	0.420064	1944.143116	0.029029	0.029461
RS	9	0.100777	0.420064	2024.573487	0.030230	0.030803
RS	10	0.116945	0.455053	1943.531072	0.029020	0.029688
RS	11	0.134415	0.455053	2018.161356	0.030134	0.031091
RS	12	0.153291	0.510489	1866.616782	0.027871	0.028879
RS	13	0.173687	0.510489	1935.194915	0.028895	0.030144
RS	14	0.195726	0.584936	1750.274159	0.026134	0.027318
RS	15	0.219539	0.584936	1813.206997	0.027074	0.028426
RS	16	0.245270	0.674050	1629.621488	0.024332	0.025556
RS	17	0.273074	0.674050	1687.335547	0.025194	0.026561
RS	18	0.303115	0.792591	1486.006784	0.022188	0.023390
RS	19	0.335576	0.792591	1539.166838	0.022982	0.024311
RS	20	0.370651	0.975771	1296.308301	0.019356	0.020472
RS	21	0.408551	0.975771	1345.704131	0.020093	0.021291
RS	22	0.449502	1.272790	1073.159751	0.016024	0.016965
RS	23	0.493751	1.272790	1118.847019	0.016706	0.017661
RS	24	0.541563	1.732228	859.216230	0.012829	0.013534
RS	25	0.593225	1.732228	900.469799	0.013445	0.014108
RS	26	0.649047	2.378373	688.869260	0.010286	0.010756
RS	27	0.709364	2.378373	725.358914	0.010831	0.011231
RS	28	0.774539	3.192879	569.897157	0.008509	0.008786
RS	29	0.844961	3.192879	602.205150	0.008992	0.009193
RS	30	0.921055	4.122018	493.447227	0.007368	0.007497
RS	31	1.003275	4.122018	522.621434	0.007803	0.007858
RS	32	1.092117	5.082984	449.136008	0.006706	0.006717
RS	33	1.188113	5.082984	476.274074	0.007111	0.007048
RS	34	1.291839	5.933665	432.672111	0.006460	0.006365
RS	35	1.403917	5.933665	458.879569	0.006852	0.006684
RS	36	1.525020	6.500591	443.989493	0.006629	0.006429
RS	37	1.655876	6.500591	470.353128	0.007023	0.006761
RS	38	1.797268	6.692022	483.419945	0.007218	0.006917
RS	39	1.950046	6.692022	510.787430	0.007627	0.007279
RS	40	2.115127	6.568129	548.756101	0.008194	0.007799
RS	41	2.293501	6.568129	577.348222	0.008621	0.008198
RS	42	2.486239	6.283140	633.165586	0.009454	0.008980
RS	43	2.694497	6.283140	662.192804	0.009887	0.009403
RS	44	2.919524	5.973733	725.784528	0.010837	0.010305
RS	45	3.162673	5.973733	753.343456	0.011248	0.010722
RS	46	3.425401	5.708862	814.690224	0.012164	0.011598
RS	47	3.709285	5.708862	838.020665	0.012513	0.011962
RS	48	4.016029	5.510753	888.552555	0.013267	0.012688
RS	49	4.347474	5.510753	904.517434	0.013506	0.012949
RS	50	4.705608	5.390572	936.055922	0.013977	0.013405
RS	51	5.092581	5.390572	941.851395	0.014063	0.013516
RS	52	5.510716	5.367865	946.070189	0.014126	0.013579
RS	53	5.962521	5.367865	940.261035	0.014039	0.013514
RS	54	6.450707	5.626255	887.546702	0.013252	0.012759
RS	55	6.978206	5.626255	873.890065	0.013048	0.012569
RS	56	7.548181	5.626255	854.011708	0.012752	0.012282
RS	57	8.164053	5.626255	827.844361	0.012361	0.011899
RS	58	8.829519	11.089100	416.308137	0.006216	0.006075
RS	59	9.548572	11.089100	423.045201	0.006317	0.006157
RS	60	10.325527	11.089100	427.754769	0.006387	0.006208
RS	61	11.165046	11.089100	430.192062	0.006423	0.006224
RS	62	12.072168	11.089100	430.128282	0.006422	0.006202
RS	63	13.052336	11.089100	5079.222804	0.075840	0.072019
PA	4+25*2+4+6 0.027409170 0.017487284 13.052336393 2.183016100 0.313328116 0.376955077 0.420064098 0.455053256 0.510489130 0.584935919 0.674049925 0.792590728 0.975770551 1.272789653 1.732228448 2.378372903 3.192879194 4.122018014 5.082984116 5.933665081 6.500591094 6.692021788 6.568128888 6.283139575 5.973733201 5.708862207 5.510752727 5.390571900 5.367865362 5.626254770 11.089099937
//
IT	4627
RD	20
LK	-255131.766078
QD	-232.050317 -> -213.844959
RI	0.0070401262
TR	0.026772	0.017651
MT	13.214032
MM	C_pi: 3.250502, n_recomb: 69018.291338
RS	0	0.000000	2.402401	225.103972	0.003262	0.000260
RS	1	0.008073	2.402401	242.446644	0.003513	0.001571
RS	2	0.016799	2.402401	261.053314	0.003782	0.003035
RS	3	0.026229	2.402401	281.004044	0.004071	0.004126
RS	4	0.036420	0.315628	2267.074256	0.032847	0.033038
RS	5	0.047433	0.315628	2363.012743	0.034237	0.035001
RS	6	0.059336	0.383284	2029.571986	0.029406	0.030162
RS	7	0.072200	0.383284	2118.428769	0.030694	0.031237
RS	8	0.086103	0.427665	1980.154559	0.028690	0.029170
RS	9	0.101128	0.427665	2063.516773	0.029898	0.030504
RS	10	0.117366	0.461775	1988.692892	0.028814	0.029506
RS	11	0.134915	0.461775	2066.284998	0.029938	0.030903
RS	12	0.153881	0.516175	1919.000456	0.027804	0.028816
RS	13	0.174378	0.516175	1990.392957	0.028839	0.030079
RS	14	0.196530	0.589499	1806.837537	0.026179	0.027353
RS	15	0.220470	0.589499	1872.359676	0.027128	0.028461
RS	16	0.246344	0.676945	1689.028074	0.024472	0.025678
RS	17	0.274306	0.676945	1749.078094	0.025342	0.026682
RS	18	0.304525	0.793094	1546.094520	0.022401	0.023579
RS	19	0.337185	0.793094	1601.342174	0.023202	0.024500
RS	20	0.372481	0.973454	1352.607032	0.019598	0.020687
RS	21	0.410626	0.973454	1403.918099	0.020341	0.021509
RS	22	0.451852	1.268160	1120.807852	0.016239	0.017155
RS	23	0.496405	1.268160	1168.307349	0.016928	0.017857
RS	24	0.544556	1.727837	896.074548	0.012983	0.013667
RS	25	0.596594	1.727837	938.997734	0.013605	0.014248
RS	26	0.652834	2.380106	715.966814	0.010374	0.010826
RS	27	0.713614	2.380106	753.905127	0.010923	0.011308
RS	28	0.779301	3.210187	589.606428	0.008543	0.008806
RS	29	0.850291	3.210187	623.120529	0.009028	0.009216
RS	30	0.927013	4.166286	507.997480	0.007360	0.007478
RS	31	1.009929	4.166286	538.167547	0.007797	0.007841
RS	32	1.099539	5.164156	460.251943	0.006669	0.006670
RS	33	1.196384	5.164156	488.230294	0.007074	0.007002
RS	34	1.301047	6.054656	441.781522	0.006401	0.006298
RS	35	1.414161	6.054656	468.740118	0.006792	0.006617
RS	36	1.536406	6.652342	452.428567	0.006555	0.006349
RS	37	1.668522	6.652342	479.530450	0.006948	0.006679
RS	38	1.811303	6.856307	492.530225	0.007136	0.006829
RS	39	1.965612	6.856307	520.702171	0.007544	0.007189
RS	40	2.132379	6.727112	559.919366	0.008113	0.007708
RS	41	2.312610	6.727112	589.448259	0.008540	0.008106
RS	42	2.507392	6.426266	647.735813	0.009385	0.008896
RS	43	2.717900	6.426266	677.858557	0.009821	0.009320
RS	44	2.945403	6.097700	744.900091	0.010793	0.010239
RS	45	3.191274	6.097700	773.671712	0.011210	0.010658
RS	46	3.456994	5.814402	839.047307	0.012157	0.011562
RS	47	3.744168	5.814402	863.584901	0.012512	0.011931
RS	48	4.054527	5.600201	918.197607	0.013304	0.012690
RS	49	4.389943	5.600201	935.171637	0.013550	0.012958
RS	50	4.752438	5.467068	970.166912	0.014057	0.013447
RS	51	5.144199	5.467068	976.555525	0.014149	0.013565
RS	52	5.567590	5.435403	982.808665	0.014240	0.013655
RS	53	6.025162	5.435403	977.020605	0.014156	0.013594
RS	54	6.519677	5.692408	923.183382	0.013376	0.012848
RS	55	7.054116	5.692408	909.111686	0.013172	0.012660
RS	56	7.631703	5.692408	888.540847	0.012874	0.012375
RS	57	8.255922	5.692408	861.396813	0.012481	0.011992
RS	58	8.930537	11.399081	426.627366	0.006181	0.006026
RS	59	9.659617	11.399081	434.068302	0.006289	0.006116
RS	60	10.447560	11.399081	439.474669	0.006368	0.006176
RS	61	11.299116	11.399081	442.589515	0.006413	0.006201
RS	62	12.219424	11.399081	443.170128	0.006421	0.006190
RS	63	13.214032	11.399081	5319.891406	0.077079	0.073196
PA	4+25*2+4+6 0.026772363 0.017650552 13.214031730 2.402401124 0.315627818 0.383284300 0.427664814 0.461775058 0.516174939 0.589498758 0.676944884 0.793094139 0.973454369 1.268159966 1.727837480 2.380105803 3.210186785 4.166285711 5.164155694 6.054655541 6.652341927 6.856307472 6.727111812 6.426266131 6.097699833 5.814401809 5.600201370 5.467067747 5.435402906 5.692408439 11.399081136
//
IT	4976
RD	21
LK	-255096.276546
QD	-217.510604 -> -201.261041
RI	0.0064778624
TR	0.026180	0.017800
MT	13.371618
MM	C_pi: 3.317734, n_recomb: 70985.914044
RS	0	0.000000	2.642669	210.857002	0.002970	0.000238
RS	1	0.008094	2.642669	227.214990	0.003201	0.001438
RS	2	0.016842	2.642669	244.780352	0.003448	0.002777
RS	3	0.026299	2.642669	263.631865	0.003714	0.003776
RS	4	0.036522	0.317763	2324.928031	0.032752	0.033040
RS	5	0.047571	0.317763	2424.068953	0.034149	0.035012
RS	6	0.059515	0.389424	2063.985212	0.029076	0.029899
RS	7	0.072426	0.389424	2155.664645	0.030367	0.030972
RS	8	0.086381	0.435115	2013.466738	0.028364	0.028889
RS	9	0.101466	0.435115	2099.631350	0.029578	0.030215
RS	10	0.117773	0.468368	2031.033700	0.028612	0.029326
RS	11	0.135398	0.468368	2111.482903	0.029745	0.030719
RS	12	0.154451	0.521759	1968.682871	0.027733	0.028749
RS	13	0.175045	0.521759	2042.808426	0.028778	0.030010
RS	14	0.197306	0.594021	1860.891306	0.026215	0.027382
RS	15	0.221370	0.594021	1928.937569	0.027174	0.028489
RS	16	0.247380	0.679881	1746.223247	0.024600	0.025789
RS	17	0.275496	0.679881	1808.553517	0.025478	0.026793
RS	18	0.305887	0.793727	1604.411236	0.022602	0.023758
RS	19	0.338739	0.793727	1661.692388	0.023409	0.024678
RS	20	0.374249	0.971317	1407.666302	0.019830	0.020894
RS	21	0.412633	0.971317	1460.836679	0.020579	0.021718
RS	22	0.454124	1.263634	1167.656225	0.016449	0.017341
RS	23	0.498973	1.263634	1216.916635	0.017143	0.018049
RS	24	0.547452	1.723213	932.380962	0.013135	0.013798
RS	25	0.599855	1.723213	976.932972	0.013762	0.014387
RS	26	0.656499	2.380927	742.599663	0.010461	0.010898
RS	27	0.717727	2.380927	781.954106	0.011016	0.011386
RS	28	0.783912	3.225656	608.858999	0.008577	0.008827
RS	29	0.855452	3.225656	643.549709	0.009066	0.009242
RS	30	0.932784	4.207787	522.074454	0.007355	0.007462
RS	31	1.016374	4.207787	553.210435	0.007793	0.007827
RS	32	1.106730	5.241979	470.866822	0.006633	0.006626
RS	33	1.204399	5.241979	499.653262	0.007039	0.006958
RS	34	1.309973	6.172225	450.352868	0.006344	0.006234
RS	35	1.424091	6.172225	478.027330	0.006734	0.006553
RS	36	1.547446	6.801094	460.265020	0.006484	0.006273
RS	37	1.680785	6.801094	488.065948	0.006876	0.006602
RS	38	1.824917	7.018150	500.937628	0.007057	0.006744
RS	39	1.980713	7.018150	529.870678	0.007464	0.007103
RS	40	2.149120	6.884070	570.244933	0.008033	0.007621
RS	41	2.331156	6.884070	600.664493	0.008462	0.008018
RS	42	2.527926	6.567542	661.322160	0.009316	0.008815
RS	43	2.740622	6.567542	692.495585	0.009755	0.009239
RS	44	2.970533	6.219811	762.907456	0.010747	0.010175
RS	45	3.219052	6.219811	792.853929	0.011169	0.010596
RS	46	3.487686	5.917961	862.227810	0.012146	0.011526
RS	47	3.778062	5.917961	887.946646	0.012509	0.011900
RS	48	4.091940	5.687491	946.668766	0.013336	0.012692
RS	49	4.431222	5.687491	964.639260	0.013589	0.012965
RS	50	4.797965	5.541187	1003.174069	0.014132	0.013488
RS	51	5.194391	5.541187	1010.152700	0.014230	0.013611
RS	52	5.622902	5.500291	1018.556150	0.014349	0.013728
RS	53	6.086096	5.500291	1012.788666	0.014267	0.013672
RS	54	6.586779	5.755216	958.003532	0.013496	0.012935
RS	55	7.127985	5.755216	943.508195	0.013291	0.012748
RS	56	7.712995	5.755216	922.240095	0.012992	0.012464
RS	57	8.345355	5.755216	894.118876	0.012596	0.012080
RS	58	9.028895	11.699861	436.460145	0.006149	0.005979
RS	59	9.767759	11.699861	444.582230	0.006263	0.006077
RS	60	10.566424	11.699861	450.664853	0.006349	0.006145
RS	61	11.429730	11.699861	454.439562	0.006402	0.006180
RS	62	12.362910	11.699861	455.650432	0.006419	0.006178
RS	63	13.371618	11.699861	5553.980501	0.078241	0.074295
PA	4+25*2+4+6 0.026180225 0.017800432 13.371618273 2.642668501 0.317762855 0.389424263 0.435115472 0.468367812 0.521758676 0.594020732 0.679880681 0.793727207 0.971316824 1.263633743 1.723212946 2.380927487 3.225656407 4.207786617 5.241979322 6.172224850 6.801093625 7.018149717 6.884069586 6.567541810 6.219810724 5.917961082 5.687490886 5.541187158 5.500291263 5.755215827 11.699860945
//
IT	5124
RD	22
LK	-255064.586844
QD	-204.364431 -> -189.834325
RI	0.0059750126
TR	0.025629	0.017938
MT	13.525135
MM	C_pi: 3.382623, n_recomb: 72877.019673
RS	0	0.000000	2.905986	197.203585	0.002706	0.000218
RS	1	0.008113	2.905986	212.600587	0.002917	0.001315
RS	2	0.016884	2.905986	229.147128	0.003144	0.002540
RS	3	0.026367	2.905986	246.920187	0.003388	0.003455
RS	4	0.036620	0.319733	2380.727208	0.032668	0.033045
RS	5	0.047704	0.319733	2482.963139	0.034071	0.035028
RS	6	0.059687	0.395364	2096.175892	0.028763	0.029648
RS	7	0.072643	0.395364	2190.550352	0.030058	0.030720
RS	8	0.086650	0.442405	2044.269704	0.028051	0.028619
RS	9	0.101793	0.442405	2133.108559	0.029270	0.029937
RS	10	0.118165	0.474823	2070.696697	0.028414	0.029151
RS	11	0.135865	0.474823	2153.896626	0.029555	0.030539
RS	12	0.155001	0.527236	2015.734700	0.027659	0.028681
RS	13	0.175689	0.527236	2092.509095	0.028713	0.029940
RS	14	0.198056	0.598494	1912.461910	0.026242	0.027403
RS	15	0.222238	0.598494	1982.964057	0.027210	0.028511
RS	16	0.248381	0.682849	1801.179550	0.024715	0.025892
RS	17	0.276646	0.682849	1865.732001	0.025601	0.026894
RS	18	0.307204	0.794476	1660.897760	0.022790	0.023926
RS	19	0.340241	0.794476	1720.156818	0.023604	0.024846
RS	20	0.375958	0.969350	1461.405439	0.020053	0.021094
RS	21	0.414573	0.969350	1516.377951	0.020807	0.021920
RS	22	0.456321	1.259221	1213.632450	0.016653	0.017523
RS	23	0.501456	1.259221	1264.600702	0.017353	0.018237
RS	24	0.550253	1.718404	968.086076	0.013284	0.013929
RS	25	0.603009	1.718404	1014.224182	0.013917	0.014524
RS	26	0.660045	2.380942	768.740559	0.010548	0.010970
RS	27	0.721708	2.380942	809.477098	0.011107	0.011464
RS	28	0.788374	3.239432	627.645934	0.008612	0.008850
RS	29	0.860449	3.239432	663.482950	0.009104	0.009269
RS	30	0.938372	4.246677	535.681496	0.007350	0.007448
RS	31	1.022616	4.246677	567.753257	0.007791	0.007815
RS	32	1.113695	5.316557	480.995826	0.006600	0.006585
RS	33	1.212164	5.316557	510.558584	0.007006	0.006918
RS	34	1.318621	6.286445	458.406578	0.006290	0.006174
RS	35	1.433716	6.286445	486.762355	0.006679	0.006493
RS	36	1.558148	6.946825	467.528357	0.006415	0.006200
RS	37	1.692676	6.946825	495.990166	0.006806	0.006528
RS	38	1.838118	7.177481	508.677924	0.006980	0.006663
RS	39	1.995360	7.177481	538.329740	0.007387	0.007020
RS	40	2.165359	7.038909	579.773407	0.007956	0.007537
RS	41	2.349150	7.038909	611.038150	0.008385	0.007932
RS	42	2.547853	6.706869	673.966322	0.009248	0.008736
RS	43	2.762677	6.706869	706.145378	0.009690	0.009160
RS	44	2.994929	6.339978	779.843929	0.010701	0.010112
RS	45	3.246025	6.339978	810.926112	0.011127	0.010536
RS	46	3.517492	6.019479	884.257635	0.012134	0.011490
RS	47	3.810984	6.019479	911.129509	0.012502	0.011869
RS	48	4.128287	5.772596	973.975667	0.013365	0.012692
RS	49	4.471333	5.772596	992.927186	0.013625	0.012971
RS	50	4.842211	5.612940	1035.070455	0.014203	0.013527
RS	51	5.243179	5.612940	1042.633448	0.014307	0.013655
RS	52	5.676678	5.562579	1053.291532	0.014453	0.013799
RS	53	6.145347	5.562579	1047.542383	0.014374	0.013746
RS	54	6.652040	5.814795	991.977277	0.013612	0.013020
RS	55	7.199841	5.814795	977.049038	0.013407	0.012834
RS	56	7.792087	5.814795	955.078536	0.013105	0.012550
RS	57	8.432382	5.814795	925.979624	0.012706	0.012166
RS	58	9.124624	11.991504	445.815547	0.006117	0.005935
RS	59	9.873030	11.991504	454.595602	0.006238	0.006040
RS	60	10.682154	11.991504	461.333221	0.006330	0.006115
RS	61	11.556924	11.991504	465.749087	0.006391	0.006158
RS	62	12.502665	11.991504	467.574736	0.006416	0.006166
RS	63	13.525135	11.991504	5781.092712	0.079327	0.075322
PA	4+25*2+4+6 0.025629054 0.017938190 13.525135258 2.905986226 0.319733387 0.395364178 0.442405254 0.474822645 0.527236123 0.598494118 0.682848986 0.794476216 0.969349784 1.259221287 1.718404405 2.380942246 3.239431745 4.246677231 5.316556508 6.286445409 6.946824952 7.177480622 7.038908893 6.706868829 6.339977537 6.019479069 5.772596377 5.612939934 5.562578792 5.814794596 11.991504311
//
IT	4361
RD	23
LK	-255036.238635
QD	-192.453324 -> -179.437558
RI	0.0055239244
TR	0.025116	0.018065
MT	13.674552
MM	C_pi: 3.445186, n_recomb: 74693.319345
RS	0	0.000000	3.194962	184.144958	0.002465	0.000200
RS	1	0.008132	3.194962	198.607819	0.002659	0.001202
RS	2	0.016925	3.194962	214.161801	0.002867	0.002322
RS	3	0.026433	3.194962	230.881666	0.003091	0.003160
RS	4	0.036714	0.321547	2434.563499	0.032594	0.033053
RS	5	0.047832	0.321547	2539.788608	0.034003	0.035047
RS	6	0.059853	0.401107	2126.287929	0.028467	0.029410
RS	7	0.072852	0.401107	2223.233619	0.029765	0.030480
RS	8	0.086908	0.449529	2072.746346	0.027750	0.028359
RS	9	0.102108	0.449529	2164.134132	0.028974	0.029670
RS	10	0.118543	0.481131	2107.849354	0.028220	0.028980
RS	11	0.136314	0.481131	2193.693761	0.029369	0.030364
RS	12	0.155531	0.532607	2060.242958	0.027583	0.028611
RS	13	0.176310	0.532607	2139.580666	0.028645	0.029869
RS	14	0.198779	0.602916	1961.593830	0.026262	0.027419
RS	15	0.223076	0.602916	2034.482033	0.027238	0.028526
RS	16	0.249348	0.685841	1853.907907	0.024820	0.025984
RS	17	0.277756	0.685841	1920.623282	0.025713	0.026986
RS	18	0.308475	0.795334	1715.517428	0.022967	0.024085
RS	19	0.341691	0.795334	1776.698507	0.023787	0.025004
RS	20	0.377609	0.967546	1513.772936	0.020267	0.021286
RS	21	0.416447	0.967546	1570.490292	0.021026	0.022114
RS	22	0.458444	1.254918	1258.699832	0.016852	0.017701
RS	23	0.503856	1.254918	1311.322211	0.017556	0.018419
RS	24	0.552960	1.713450	1003.159556	0.013430	0.014058
RS	25	0.606058	1.713450	1050.840019	0.014069	0.014659
RS	26	0.663473	2.380241	794.375263	0.010635	0.011043
RS	27	0.725558	2.380241	836.459097	0.011199	0.011542
RS	28	0.792691	3.251629	645.970659	0.008648	0.008875
RS	29	0.865283	3.251629	682.923553	0.009143	0.009297
RS	30	0.943778	4.283094	548.830348	0.007348	0.007436
RS	31	1.028657	4.283094	581.808096	0.007789	0.007805
RS	32	1.120438	5.388005	490.658008	0.006569	0.006547
RS	33	1.219682	5.388005	520.966078	0.006975	0.006881
RS	34	1.326996	6.397351	465.970874	0.006238	0.006118
RS	35	1.443037	6.397351	494.974638	0.006627	0.006436
RS	36	1.568515	7.089534	474.251590	0.006349	0.006130
RS	37	1.704196	7.089534	503.337515	0.006739	0.006457
RS	38	1.850910	7.334231	515.792291	0.006905	0.006585
RS	39	2.009555	7.334231	546.122034	0.007312	0.006941
RS	40	2.181101	7.191510	588.554165	0.007880	0.007456
RS	41	2.366596	7.191510	620.619872	0.008309	0.007850
RS	42	2.567176	6.844135	685.720000	0.009180	0.008660
RS	43	2.784067	6.844135	718.860164	0.009624	0.009084
RS	44	3.018594	6.458102	795.759300	0.010654	0.010051
RS	45	3.272194	6.458102	827.937547	0.011084	0.010476
RS	46	3.546415	6.118885	905.178211	0.012119	0.011455
RS	47	3.842936	6.118885	933.173410	0.012493	0.011837
RS	48	4.163569	5.855473	1000.147852	0.013390	0.012691
RS	49	4.510276	5.855473	1020.062800	0.013657	0.012976
RS	50	4.885177	5.682320	1065.869853	0.014270	0.013564
RS	51	5.290563	5.682320	1074.009448	0.014379	0.013697
RS	52	5.728916	5.622288	1087.016777	0.014553	0.013868
RS	53	6.202914	5.622288	1081.282051	0.014476	0.013818
RS	54	6.715457	5.871214	1025.099042	0.013724	0.013103
RS	55	7.269680	5.871214	1009.727555	0.013518	0.012918
RS	56	7.868970	5.871214	987.048575	0.013215	0.012633
RS	57	8.516995	5.871214	956.970721	0.012812	0.012247
RS	58	9.217715	12.274018	454.710564	0.006088	0.005894
RS	59	9.975417	12.274018	464.125207	0.006214	0.006005
RS	60	10.794735	12.274018	471.496090	0.006312	0.006087
RS	61	11.680678	12.274018	476.533632	0.006380	0.006138
RS	62	12.638664	12.274018	478.957476	0.006412	0.006154
RS	63	13.674552	12.274018	6000.994039	0.080342	0.076280
PA	4+25*2+4+6 0.025115630 0.018065053 13.674552341 3.194961938 0.321546908 0.401107336 0.449528686 0.481130966 0.532606653 0.602916432 0.685840996 0.795333901 0.967545731 1.254917909 1.713450318 2.380240617 3.251628550 4.283094355 5.388005392 6.397351012 7.089534261 7.334231495 7.191509902 6.844135403 6.458102075 6.118885125 5.855472687 5.682320425 5.622287965 5.871213702 12.274018286
//
IT	4678
RD	24
LK	-255010.833936
QD	-181.639191 -> -169.959353
RI	0.0051191794
TR	0.024637	0.018182
MT	13.819879
MM	C_pi: 3.505443, n_recomb: 76436.528777
RS	0	0.000000	3.512140	171.698843	0.002246	0.000183
RS	1	0.008150	3.512140	185.258435	0.002424	0.001099
RS	2	0.016964	3.512140	199.850787	0.002615	0.002123
RS	3	0.026496	3.512140	215.548121	0.002820	0.002890
RS	4	0.036806	0.323212	2486.511299	0.032530	0.033063
RS	5	0.047955	0.323212	2594.621332	0.033945	0.035071
RS	6	0.060013	0.406651	2154.483753	0.028187	0.029183
RS	7	0.073054	0.406651	2253.881065	0.029487	0.030254
RS	8	0.087158	0.456481	2099.063998	0.027462	0.028109
RS	9	0.102411	0.456481	2192.878493	0.028689	0.029414
RS	10	0.118907	0.487293	2142.613432	0.028031	0.028814
RS	11	0.136748	0.487293	2230.996595	0.029188	0.030193
RS	12	0.156042	0.537864	2102.315173	0.027504	0.028540
RS	13	0.176909	0.537864	2184.129660	0.028574	0.029796
RS	14	0.199477	0.607282	2008.344738	0.026275	0.027428
RS	15	0.223884	0.607282	2083.547720	0.027259	0.028535
RS	16	0.250280	0.688852	1904.413693	0.024915	0.026069
RS	17	0.278827	0.688852	1973.231714	0.025815	0.027070
RS	18	0.309701	0.796291	1768.244292	0.023133	0.024234
RS	19	0.343091	0.796291	1831.291229	0.023958	0.025153
RS	20	0.379203	0.965896	1564.724646	0.020471	0.021470
RS	21	0.418257	0.965896	1623.129515	0.021235	0.022300
RS	22	0.460494	1.250737	1302.805568	0.017044	0.017874
RS	23	0.506174	1.250737	1357.027798	0.017754	0.018597
RS	24	0.555576	1.708384	1037.573162	0.013574	0.014185
RS	25	0.609004	1.708384	1086.751389	0.014218	0.014792
RS	26	0.666787	2.378895	819.493303	0.010721	0.011115
RS	27	0.729279	2.378895	862.889023	0.011289	0.011620
RS	28	0.796865	3.262375	663.831877	0.008685	0.008901
RS	29	0.869958	3.262375	701.869981	0.009182	0.009327
RS	30	0.949008	4.317162	561.532588	0.007346	0.007426
RS	31	1.034501	4.317162	595.386893	0.007789	0.007797
RS	32	1.126961	5.456417	499.873053	0.006540	0.006511
RS	33	1.226956	5.456417	530.896252	0.006946	0.006846
RS	34	1.335102	6.504995	473.070564	0.006189	0.006064
RS	35	1.452060	6.504995	502.690116	0.006577	0.006382
RS	36	1.578551	7.229192	480.467436	0.006286	0.006063
RS	37	1.715351	7.229192	510.142159	0.006674	0.006389
RS	38	1.863299	7.488348	522.318483	0.006833	0.006510
RS	39	2.023305	7.488348	553.286776	0.007239	0.006864
RS	40	2.196352	7.341811	596.629524	0.007806	0.007378
RS	41	2.383501	7.341811	629.453184	0.008235	0.007771
RS	42	2.585903	6.979269	696.629506	0.009114	0.008586
RS	43	2.804800	6.979269	730.686874	0.009559	0.009010
RS	44	3.041537	6.574124	810.698499	0.010606	0.009991
RS	45	3.297568	6.574124	843.932881	0.011041	0.010418
RS	46	3.574465	6.216138	925.027939	0.012102	0.011420
RS	47	3.873929	6.216138	954.115544	0.012482	0.011806
RS	48	4.197799	5.936103	1025.212850	0.013413	0.012690
RS	49	4.548063	5.936103	1046.071819	0.013685	0.012980
RS	50	4.926874	5.749333	1095.588001	0.014333	0.013599
RS	51	5.336557	5.749333	1104.294492	0.014447	0.013737
RS	52	5.779629	5.679461	1119.734098	0.014649	0.013935
RS	53	6.258810	5.679461	1114.008504	0.014574	0.013887
RS	54	6.777044	5.924563	1057.362991	0.013833	0.013184
RS	55	7.337514	5.924563	1041.537195	0.013626	0.012999
RS	56	7.943661	5.924563	1018.143108	0.013320	0.012714
RS	57	8.599208	5.924563	987.084699	0.012914	0.012326
RS	58	9.308181	12.547459	463.160870	0.006059	0.005854
RS	59	10.074934	12.547459	473.186650	0.006191	0.005971
RS	60	10.904177	12.547459	481.168764	0.006295	0.006060
RS	61	11.801002	12.547459	486.807935	0.006369	0.006118
RS	62	12.770917	12.547459	489.812529	0.006408	0.006141
RS	63	13.819879	12.547459	6213.495366	0.081290	0.077173
PA	4+25*2+4+6 0.024636983 0.018182088 13.819878758 3.512139858 0.323211717 0.406651091 0.456480764 0.487292988 0.537864270 0.607282012 0.688852330 0.796291494 0.965895902 1.250737247 1.708383873 2.378894522 3.262375047 4.317161583 5.456417439 6.504995343 7.229191682 7.488347608 7.341810824 6.979268724 6.574123925 6.216138295 5.936103151 5.749332806 5.679460506 5.924563125 12.547458998
//
IT	4723
RD	25
LK	-254988.026866
QD	-171.801856 -> -161.302434
RI	0.0047550691
TR	0.024190	0.018290
MT	13.961122
MM	C_pi: 3.563406, n_recomb: 78108.304357
RS	0	0.000000	3.860558	159.863690	0.002047	0.000167
RS	1	0.008167	3.860558	172.553142	0.002209	0.001004
RS	2	0.017001	3.860558	186.217531	0.002384	0.001940
RS	3	0.026557	3.860558	200.926287	0.002572	0.002643
RS	4	0.036893	0.324733	2536.657759	0.032476	0.033076
RS	5	0.048074	0.324733	2647.550189	0.033896	0.035098
RS	6	0.060167	0.411986	2180.947382	0.027922	0.028967
RS	7	0.073248	0.411986	2282.681332	0.029225	0.030039
RS	8	0.087398	0.463255	2123.382703	0.027185	0.027869
RS	9	0.102703	0.463255	2219.504949	0.028416	0.029168
RS	10	0.119258	0.493302	2175.129227	0.027848	0.028652
RS	11	0.137165	0.493302	2265.946175	0.029010	0.030027
RS	12	0.156535	0.543004	2142.047718	0.027424	0.028468
RS	13	0.177487	0.543004	2226.251620	0.028502	0.029723
RS	14	0.200150	0.611584	2052.774552	0.026281	0.027433
RS	15	0.224663	0.611584	2130.219639	0.027273	0.028539
RS	16	0.251179	0.691877	1952.709417	0.025000	0.026145
RS	17	0.279861	0.691877	2023.568690	0.025907	0.027145
RS	18	0.310885	0.797339	1819.057596	0.023289	0.024375
RS	19	0.344442	0.797339	1883.913828	0.024119	0.025293
RS	20	0.380741	0.964393	1614.216402	0.020666	0.021647
RS	21	0.420004	0.964393	1674.251393	0.021435	0.022478
RS	22	0.462474	1.246679	1345.908823	0.017231	0.018043
RS	23	0.508412	1.246679	1401.676123	0.017945	0.018769
RS	24	0.558102	1.703235	1071.295599	0.013716	0.014311
RS	25	0.611851	1.703235	1121.926093	0.014364	0.014923
RS	26	0.669989	2.376974	844.079880	0.010807	0.011188
RS	27	0.732875	2.376974	888.751346	0.011378	0.011697
RS	28	0.800898	3.271777	681.228172	0.008722	0.008927
RS	29	0.874476	3.271777	720.320553	0.009222	0.009357
RS	30	0.954063	4.349002	573.796050	0.007346	0.007418
RS	31	1.040151	4.349002	608.497688	0.007790	0.007791
RS	32	1.133269	5.521911	508.654762	0.006512	0.006478
RS	33	1.233992	5.521911	540.363482	0.006918	0.006813
RS	34	1.342942	6.609421	479.727818	0.006142	0.006012
RS	35	1.460790	6.609421	509.931975	0.006529	0.006330
RS	36	1.588263	7.365797	486.202935	0.006225	0.006000
RS	37	1.726146	7.365797	516.432363	0.006612	0.006325
RS	38	1.875291	7.639782	528.289747	0.006764	0.006438
RS	39	2.036617	7.639782	559.858546	0.007168	0.006791
RS	40	2.211118	7.489737	604.038652	0.007733	0.007303
RS	41	2.399872	7.489737	637.578422	0.008163	0.007694
RS	42	2.604041	7.112198	706.736795	0.009048	0.008514
RS	43	2.824886	7.112198	741.668085	0.009495	0.008938
RS	44	3.063767	6.687979	824.703213	0.010558	0.009932
RS	45	3.322157	6.687979	858.953591	0.010997	0.010361
RS	46	3.601652	6.311191	943.842969	0.012084	0.011385
RS	47	3.903973	6.311191	973.990954	0.012470	0.011775
RS	48	4.230985	6.014473	1049.195222	0.013433	0.012688
RS	49	4.584704	6.014473	1070.977153	0.013711	0.012983
RS	50	4.967313	5.813994	1124.236089	0.014393	0.013633
RS	51	5.381171	5.813994	1133.498150	0.014512	0.013776
RS	52	5.828828	5.734133	1151.444783	0.014742	0.013999
RS	53	6.313047	5.734133	1145.721776	0.014668	0.013954
RS	54	6.836813	5.974928	1088.761716	0.013939	0.013263
RS	55	7.403356	5.974928	1072.470058	0.013731	0.013078
RS	56	8.016169	5.974928	1048.353917	0.013422	0.012791
RS	57	8.679032	5.974928	1016.313221	0.013012	0.012402
RS	58	9.396033	12.811893	471.179698	0.006032	0.005817
RS	59	10.171592	12.811893	481.793165	0.006168	0.005939
RS	60	11.010492	12.811893	490.364282	0.006278	0.006034
RS	61	11.917908	12.811893	496.584619	0.006358	0.006098
RS	62	12.899433	12.811893	500.151851	0.006403	0.006129
RS	63	13.961122	12.811893	6418.432798	0.082174	0.078006
PA	4+25*2+4+6 0.024190433 0.018290280 13.961121916 3.860557565 0.324733260 0.411986424 0.463255213 0.493302499 0.543004388 0.611584223 0.691876557 0.797339280 0.964392585 1.246678758 1.703235469 2.376974076 3.271777224 4.349001687 5.521910517 6.609421333 7.365796956 7.639781944 7.489737415 7.112198016 6.687978589 6.311191337 6.014472716 5.813993719 5.734133199 5.974928149 12.811893086
//
CC
CC	Brief Description of the file format:
CC	  CC  comments
CC	  MM  useful-messages
CC	  RD  round-of-iterations
CC	  LL  \log[P(sequence)]
CC	  QD  Q-before-opt Q-after-opt
CC	  TR  \theta_0 \rho_0
CC	  RS  k t_k \lambda_k \pi_k \sum_{l\not=k}A_{kl} A_{kk}
CC	  DC  begin end best-k t_k+\Delta_k max-prob
CC
MM	Version: 0.6.5-r67
MM	pattern:4+25*2+4+6, n:63, n_free_lambdas:28
MM	n_iterations:25, skip:1, max_t:5, theta/rho:5
MM	is_decoding:0
MM	n_seqs:27, sum_L:1265400, sum_n:92440
RD	0
LK	0.000000
QD	0.000000 -> 0.000000
RI	inf
TR	0.075858	0.015172
MT	5.000000
MM	C_pi: 1.000000, n_recomb: 19053.558243
RS	0	0.000000	1.000000	121.390119	0.006371	0.000000
RS	1	0.006440	1.000000	128.357949	0.006737	0.000000
RS	2	0.013294	1.000000	135.668092	0.007120	0.000000
RS	3	0.020590	1.000000	143.329735	0.007522	0.000000
RS	4	0.028356	1.000000	151.351200	0.007943	0.000000
RS	5	0.036622	1.000000	159.739737	0.008384	0.000000
RS	6	0.045421	1.000000	168.501305	0.008844	0.000000
RS	7	0.054785	1.000000	177.640311	0.009323	0.000000
RS	8	0.064753	1.000000	187.159340	0.009823	0.000000
RS	9	0.075363	1.000000	197.058847	0.010342	0.000000
RS	10	0.086656	1.000000	207.336819	0.010882	0.000000
RS	11	0.098677	1.000000	217.988417	0.011441	0.000000
RS	12	0.111471	1.000000	229.005580	0.012019	0.000000
RS	13	0.125090	1.000000	240.376606	0.012616	0.000000
RS	14	0.139585	1.000000	252.085707	0.013230	0.000000
RS	15	0.155014	1.000000	264.112535	0.013862	0.000000
RS	16	0.171437	1.000000	276.431696	0.014508	0.000000
RS	17	0.188917	1.000000	289.012240	0.015168	0.000000
RS	18	0.207523	1.000000	301.817154	0.015840	0.000000
RS	19	0.227327	1.000000	314.802843	0.016522	0.000000
RS	20	0.248406	1.000000	327.918639	0.017210	0.000000
RS	21	0.270843	1.000000	341.106318	0.017902	0.000000
RS	22	0.294725	1.000000	354.299674	0.018595	0.000000
RS	23	0.320144	1.000000	367.424145	0.019284	0.000000
RS	24	0.347201	1.000000	380.396526	0.019965	0.000000
RS	25	0.376000	1.000000	393.124783	0.020633	0.000000
RS	26	0.406654	1.000000	405.508015	0.021283	0.000000
RS	27	0.439282	1.000000	417.436573	0.021909	0.000000
RS	28	0.474011	1.000000	428.792381	0.022505	0.000000
RS	29	0.510976	1.000000	439.449497	0.023064	0.000000
RS	30	0.550322	1.000000	449.274947	0.023580	0.000000
RS	31	0.592202	1.000000	458.129854	0.024044	0.000000
RS	32	0.636779	1.000000	465.870928	0.024451	0.000000
RS	33	0.684227	1.000000	472.352309	0.024791	0.000000
RS	34	0.734730	1.000000	477.427815	0.025057	0.000000
RS	35	0.788485	1.000000	480.953592	0.025242	0.000000
RS	36	0.845702	1.000000	482.791170	0.025339	0.000000
RS	37	0.906604	1.000000	482.810912	0.025340	0.000000
RS	38	0.971428	1.000000	480.895814	0.025239	0.000000
RS	39	1.040426	1.000000	476.945596	0.025032	0.000000
RS	40	1.113868	1.000000	470.880995	0.024714	0.000000
RS	41	1.192040	1.000000	462.648138	0.024281	0.000000
RS	42	1.275245	1.000000	452.222845	0.023734	0.000000
RS	43	1.363809	1.000000	439.614681	0.023073	0.000000
RS	44	1.458076	1.000000	424.870535	0.022299	0.000000
RS	45	1.558414	1.000000	408.077500	0.021417	0.000000
RS	46	1.665214	1.000000	389.364794	0.020435	0.000000
RS	47	1.778891	1.000000	368.904484	0.019361	0.000000
RS	48	1.899889	1.000000	346.910752	0.018207	0.000000
RS	49	2.028679	1.000000	323.637527	0.016986	0.000000
RS	50	2.165763	1.000000	299.374320	0.015712	0.000000
RS	51	2.311675	1.000000	274.440200	0.014404	0.000000
RS	52	2.466983	1.000000	249.175972	0.013078	0.000000
RS	53	2.632293	1.000000	223.934689	0.011753	0.000000
RS	54	2.808249	1.000000	199.070846	0.010448	0.000000
RS	55	2.995536	1.000000	174.928664	0.009181	0.000000
RS	56	3.194884	1.000000	151.830060	0.007969	0.000000
RS	57	3.407070	1.000000	130.062977	0.006826	0.000000
RS	58	3.632920	1.000000	109.870815	0.005766	0.000000
RS	59	3.873315	1.000000	91.443704	0.004799	0.000000
RS	60	4.129191	1.000000	74.912307	0.003932	0.000000
RS	61	4.401545	1.000000	60.344668	0.003167	0.000000
RS	62	4.691438	1.000000	47.746462	0.002506	0.000000
RS	63	5.000000	1.000000	133.214589	0.006992	0.000000
PA	4+25*2+4+6 0.075857809 0.015171562 5.000000000 1.000000000 1.000000000 1.000000000 1.000000000 1.000000000 1.000000000 1.000000000 1.000000000 1.000000000 1.000000000 1.000000000 1.000000000 1.000000000 1.000000000 1.000000000 1.000000000 1.000000000 1.000000000 1.000000000 1.000000000 1.000000000 1.000000000 1.000000000 1.000000000 1.000000000 1.000000000 1.000000000 1.000000000
//
IT	4298
RD	1
LK	-261464.275846
QD	-4656.097529 -> -1818.618295
RI	0.1001139878
TR	0.056603	0.010926
MT	7.845182
MM	C_pi: 1.209610, n_recomb: 16614.393638
RS	0	0.000000	0.280170	418.281102	0.025176	0.001008
RS	1	0.007192	0.280170	436.615967	0.026279	0.008131
RS	2	0.014900	0.280170	454.885413	0.027379	0.018195
RS	3	0.023163	0.280170	472.950661	0.028466	0.025946
RS	4	0.032021	0.264988	518.267825	0.031194	0.031548
RS	5	0.041515	0.264988	535.329944	0.032221	0.035499
RS	6	0.051692	0.301504	485.892636	0.029245	0.036605
RS	7	0.062601	0.301504	501.709688	0.030197	0.035534
RS	8	0.074294	0.360547	433.507565	0.026092	0.034000
RS	9	0.086829	0.360547	448.280658	0.026981	0.032659
RS	10	0.100264	0.435291	384.276243	0.023129	0.031270
RS	11	0.114666	0.435291	398.067300	0.023959	0.029589
RS	12	0.130104	0.527029	340.859972	0.020516	0.027696
RS	13	0.146652	0.527029	353.714704	0.021290	0.025810
RS	14	0.164390	0.632200	306.191829	0.018429	0.024074
RS	15	0.183404	0.632200	318.179260	0.019151	0.022517
RS	16	0.203785	0.748444	279.405927	0.016817	0.021109
RS	17	0.225632	0.748444	290.615804	0.017492	0.019813
RS	18	0.249049	0.875312	258.528842	0.015561	0.018604
RS	19	0.274151	0.875312	269.048633	0.016194	0.017470
RS	20	0.301058	1.011589	242.296501	0.014584	0.016411
RS	21	0.329901	1.011589	252.204439	0.015180	0.015428
RS	22	0.360817	1.154392	230.020977	0.013845	0.014520
RS	23	0.393957	1.154392	239.384210	0.014408	0.013687
RS	24	0.429479	1.299263	221.284874	0.013319	0.012928
RS	25	0.467557	1.299263	230.155943	0.013853	0.012246
RS	26	0.508373	1.441173	215.699297	0.012983	0.011641
RS	27	0.552124	1.441173	224.109548	0.013489	0.011112
RS	28	0.599022	1.576134	212.748118	0.012805	0.010656
RS	29	0.649292	1.576134	220.699929	0.013284	0.010269
RS	30	0.703177	1.701584	211.855084	0.012751	0.009944
RS	31	0.760938	1.701584	219.316552	0.013200	0.009679
RS	32	0.822852	1.815632	212.505628	0.012790	0.009468
RS	33	0.889219	1.815632	219.407289	0.013206	0.009311
RS	34	0.960359	1.916534	214.263997	0.012896	0.009206
RS	35	1.036615	1.916534	220.495090	0.013271	0.009154
RS	36	1.118354	2.002815	216.708257	0.013043	0.009153
RS	37	1.205972	2.002815	222.112189	0.013369	0.009205
RS	38	1.299892	2.073601	219.358867	0.013203	0.009312
RS	39	1.400565	2.073601	223.729984	0.013466	0.009471
RS	40	1.508478	2.129066	221.610026	0.013338	0.009682
RS	41	1.624152	2.129066	224.696020	0.013524	0.009940
RS	42	1.748144	2.170923	222.673298	0.013402	0.010235
RS	43	1.881054	2.170923	224.190429	0.013494	0.010555
RS	44	2.023522	2.202171	221.624207	0.013339	0.010886
RS	45	2.176235	2.202171	221.289790	0.013319	0.011210
RS	46	2.339930	2.226275	217.544093	0.013094	0.011510
RS	47	2.515398	2.226275	215.124043	0.012948	0.011770
RS	48	2.703485	2.246355	209.694254	0.012621	0.011976
RS	49	2.905098	2.246355	205.057629	0.012342	0.012117
RS	50	3.121209	2.264942	197.651894	0.011896	0.012184
RS	51	3.352863	2.264942	190.823606	0.011485	0.012172
RS	52	3.601176	2.284388	181.383533	0.010917	0.012075
RS	53	3.867346	2.284388	172.588683	0.010388	0.011893
RS	54	4.152658	2.323441	160.259343	0.009646	0.011624
RS	55	4.458488	2.323441	150.155827	0.009038	0.011270
RS	56	4.786312	2.323441	139.335037	0.008386	0.010835
RS	57	5.137712	2.323441	127.960528	0.007702	0.010328
RS	58	5.514382	2.581281	105.494330	0.006350	0.009758
RS	59	5.918141	2.581281	96.391966	0.005802	0.009141
RS	60	6.350936	2.581281	87.069879	0.005241	0.008491
RS	61	6.814856	2.581281	77.687715	0.004676	0.007827
RS	62	7.312138	2.581281	68.408537	0.004117	0.007166
RS	63	7.845182	2.581281	302.712227	0.018220	0.035478
PA	4+25*2+4+6 0.056602807 0.010926263 7.845182419 0.280170441 0.264987946 0.301504135 0.360547066 0.435291290 0.527029037 0.632200241 0.748443604 0.875311852 1.011589050 1.154392242 1.299263000 1.441172600 1.576133728 1.701583862 1.815631866 1.916534424 2.002815247 2.073600769 2.129066467 2.170923233 2.202171326 2.226274550 2.246355057 2.264942169 2.284387589 2.323440552 2.581280768
//
IT	5255
RD	2
LK	-257221.896966
QD	-1829.453642 -> -1110.429377
RI	0.0891115717
TR	0.049891	0.010539
MT	9.204227
MM	C_pi: 1.473076, n_recomb: 19493.671757
RS	0	0.000000	0.316650	450.430204	0.023106	0.000693
RS	1	0.007461	0.316650	472.369286	0.024232	0.005457
RS	2	0.015478	0.316650	494.476321	0.025366	0.013276
RS	3	0.024093	0.316650	516.606786	0.026501	0.020995
RS	4	0.033351	0.235228	721.115563	0.036992	0.028758
RS	5	0.043299	0.235228	741.701766	0.038048	0.034611
RS	6	0.053990	0.251748	711.619438	0.036505	0.035219
RS	7	0.065479	0.251748	729.409780	0.037418	0.038978
RS	8	0.077824	0.296777	634.486481	0.032548	0.034788
RS	9	0.091091	0.296777	650.983871	0.033395	0.036535
RS	10	0.105347	0.361722	548.619822	0.028143	0.031677
RS	11	0.120667	0.361722	564.263579	0.028946	0.033040
RS	12	0.137130	0.448581	468.650012	0.024041	0.028255
RS	13	0.154821	0.448581	483.478556	0.024802	0.029035
RS	14	0.173832	0.556860	402.335315	0.020639	0.024749
RS	15	0.194261	0.556860	416.257573	0.021353	0.025244
RS	16	0.216215	0.686802	349.584072	0.017933	0.021710
RS	17	0.239806	0.686802	362.564691	0.018599	0.022059
RS	18	0.265157	0.841936	307.043006	0.015751	0.019108
RS	19	0.292400	0.841936	319.108878	0.016370	0.019288
RS	20	0.321675	1.026045	272.368623	0.013972	0.016780
RS	21	0.353134	1.026045	283.576795	0.014547	0.016811
RS	22	0.386940	1.239934	244.481733	0.012542	0.014710
RS	23	0.423268	1.239934	254.908846	0.013076	0.014652
RS	24	0.462307	1.479352	222.871940	0.011433	0.012942
RS	25	0.504258	1.479352	232.611324	0.011933	0.012853
RS	26	0.549339	1.735157	207.031723	0.010620	0.011506
RS	27	0.597783	1.735157	216.184811	0.011090	0.011433
RS	28	0.649841	1.996463	196.188390	0.010064	0.010402
RS	29	0.705783	1.996463	204.848862	0.010508	0.010369
RS	30	0.765898	2.252627	189.508724	0.009722	0.009596
RS	31	0.830499	2.252627	197.748787	0.010144	0.009613
RS	32	0.899918	2.492558	186.371202	0.009561	0.009052
RS	33	0.974518	2.492558	194.233264	0.009964	0.009127
RS	34	1.054682	2.704477	186.390086	0.009562	0.008753
RS	35	1.140827	2.704477	193.877862	0.009946	0.008900
RS	36	1.233399	2.878029	189.254232	0.009708	0.008701
RS	37	1.332878	2.878029	196.318396	0.010071	0.008933
RS	38	1.439777	3.006661	194.586011	0.009982	0.008904
RS	39	1.554653	3.006661	201.105032	0.010316	0.009236
RS	40	1.678098	3.090293	201.749746	0.010349	0.009373
RS	41	1.810753	3.090293	207.510794	0.010645	0.009798
RS	42	1.953305	3.137105	209.642561	0.010754	0.010059
RS	43	2.106492	3.137105	214.336673	0.010995	0.010523
RS	44	2.271108	3.160414	216.757660	0.011119	0.010824
RS	45	2.448005	3.160414	220.004227	0.011286	0.011243
RS	46	2.638099	3.173009	221.496023	0.011362	0.011487
RS	47	2.842375	3.173009	222.895487	0.011434	0.011788
RS	48	3.061891	3.183852	222.475620	0.011413	0.011904
RS	49	3.297784	3.183852	221.676274	0.011372	0.012044
RS	50	3.551276	3.198605	218.667979	0.011217	0.011998
RS	51	3.823680	3.198605	215.437833	0.011052	0.011962
RS	52	4.116406	3.222137	209.418892	0.010743	0.011738
RS	53	4.430972	3.222137	203.723017	0.010451	0.011529
RS	54	4.769005	3.292592	192.735036	0.009887	0.011054
RS	55	5.132258	3.292592	185.089427	0.009495	0.010701
RS	56	5.522611	3.292592	176.262764	0.009042	0.010270
RS	57	5.942087	3.292592	166.351222	0.008534	0.009771
RS	58	6.392857	3.926785	131.896156	0.006766	0.008362
RS	59	6.877257	3.926785	125.043033	0.006415	0.007950
RS	60	7.397796	3.926785	117.442928	0.006025	0.007493
RS	61	7.957170	3.926785	109.202204	0.005602	0.007000
RS	62	8.558276	3.926785	100.449471	0.005153	0.006481
RS	63	9.204227	3.926785	573.835085	0.029437	0.037898
PA	4+25*2+4+6 0.049890968 0.010538982 9.204227158 0.316649542 0.235228052 0.251748345 0.296777497 0.361722224 0.448580533 0.556860216 0.686801588 0.841936380 1.026044512 1.239934379 1.479352458 1.735157030 1.996462711 2.252626643 2.492558284 2.704477301 2.878028869 3.006661393 3.090293401 3.137104913 3.160413554 3.173009068 3.183852046 3.198605273 3.222137249 3.292591812 3.926785240
//
IT	4644
RD	3
LK	-256054.500733
QD	-1215.800878 -> -919.392800
RI	0.0666422128
TR	0.046195	0.010917
MT	9.889601
MM	C_pi: 1.721309, n_recomb: 23557.639842
RS	0	0.000000	0.434535	403.686056	0.017136	0.000511
RS	1	0.007582	0.434535	426.517894	0.018105	0.003958
RS	2	0.015738	0.434535	450.024351	0.019103	0.009701
RS	3	0.024514	0.434535	474.127275	0.020126	0.015576
RS	4	0.033954	0.254950	843.102083	0.035789	0.027140
RS	5	0.044110	0.254950	870.346478	0.036945	0.032199
RS	6	0.055036	0.255492	893.807072	0.037941	0.034661
RS	7	0.066791	0.255492	916.809887	0.038918	0.038751
RS	8	0.079437	0.290597	826.449575	0.035082	0.035649
RS	9	0.093041	0.290597	847.017329	0.035955	0.037916
RS	10	0.107677	0.347838	725.782360	0.030809	0.032910
RS	11	0.123423	0.347838	745.049612	0.031627	0.034773
RS	12	0.140362	0.427560	623.024875	0.026447	0.029534
RS	13	0.158586	0.427560	641.330070	0.027224	0.030953
RS	14	0.178192	0.530208	533.107515	0.022630	0.026023
RS	15	0.199284	0.530208	550.400178	0.023364	0.027096
RS	16	0.221975	0.657385	458.917586	0.019481	0.022841
RS	17	0.246386	0.657385	475.115122	0.020168	0.023710
RS	18	0.272649	0.815636	396.937029	0.016850	0.020028
RS	19	0.300902	0.815636	412.020717	0.017490	0.020675
RS	20	0.331298	1.013813	344.483510	0.014623	0.017447
RS	21	0.363998	1.013813	358.468890	0.015217	0.017874
RS	22	0.399177	1.258484	300.826346	0.012770	0.015100
RS	23	0.437024	1.258484	313.757712	0.013319	0.015369
RS	24	0.477740	1.549548	266.015936	0.011292	0.013080
RS	25	0.521543	1.549548	277.980303	0.011800	0.013260
RS	26	0.568668	1.878475	239.772921	0.010178	0.011450
RS	27	0.619365	1.878475	250.899664	0.010650	0.011593
RS	28	0.673906	2.231305	221.106482	0.009386	0.010203
RS	29	0.732582	2.231305	231.543488	0.009829	0.010340
RS	30	0.795707	2.590941	208.828893	0.008865	0.009298
RS	31	0.863617	2.590941	218.717178	0.009284	0.009447
RS	32	0.936677	2.935989	202.099776	0.008579	0.008691
RS	33	1.015276	2.935989	211.559150	0.008980	0.008868
RS	34	1.099834	3.241156	200.485352	0.008510	0.008365
RS	35	1.190803	3.241156	209.601636	0.008897	0.008590
RS	36	1.288670	3.483075	203.699075	0.008647	0.008319
RS	37	1.393956	3.483075	212.501503	0.009020	0.008609
RS	38	1.507225	3.646944	211.395075	0.008974	0.008563
RS	39	1.629082	3.646944	219.822729	0.009331	0.008936
RS	40	1.760177	3.733156	222.831590	0.009459	0.009105
RS	41	1.901213	3.733156	230.692641	0.009793	0.009557
RS	42	2.052941	3.760406	236.448060	0.010037	0.009884
RS	43	2.216173	3.760406	243.394099	0.010332	0.010357
RS	44	2.391781	3.756548	249.957407	0.010610	0.010732
RS	45	2.580703	3.756548	255.505871	0.010846	0.011142
RS	46	2.783949	3.745193	260.933056	0.011076	0.011447
RS	47	3.002604	3.745193	264.539163	0.011229	0.011725
RS	48	3.237838	3.740105	267.341912	0.011348	0.011881
RS	49	3.490906	3.740105	268.490896	0.011397	0.011994
RS	50	3.763162	3.748225	267.683426	0.011363	0.011965
RS	51	4.056060	3.748225	265.985807	0.011291	0.011905
RS	52	4.371165	3.775275	260.912787	0.011076	0.011676
RS	53	4.710160	3.775275	256.208925	0.010876	0.011454
RS	54	5.074857	3.877612	243.589012	0.010340	0.010923
RS	55	5.467205	3.877612	236.457374	0.010037	0.010575
RS	56	5.889301	3.877612	227.752556	0.009668	0.010157
RS	57	6.343398	3.877612	217.536571	0.009234	0.009675
RS	58	6.831925	4.911382	164.860699	0.006998	0.007751
RS	59	7.357490	4.911382	159.182236	0.006757	0.007434
RS	60	7.922903	4.911382	152.443921	0.006471	0.007074
RS	61	8.531185	4.911382	144.708290	0.006143	0.006675
RS	62	9.185585	4.911382	136.067288	0.005776	0.006244
RS	63	9.889601	4.911382	906.977572	0.038500	0.040659
PA	4+25*2+4+6 0.046194769 0.010917081 9.889600518 0.434535495 0.254949659 0.255491884 0.290597274 0.347838064 0.427559951 0.530207743 0.657384695 0.815635503 1.013812619 1.258484156 1.549547829 1.878475411 2.231304725 2.590940842 2.935989347 3.241155913 3.483075142 3.646943531 3.733156409 3.760405621 3.756547622 3.745192618 3.740105227 3.748225235 3.775275276 3.877612119 4.911381721
//
IT	5005
RD	4
LK	-255527.727363
QD	-1001.350777 -> -816.712860
RI	0.0483440792
TR	0.043596	0.011496
MT	10.285646
MM	C_pi: 1.907728, n_recomb: 27450.722695
RS	0	0.000000	0.591650	348.753427	0.012705	0.000402
RS	1	0.007648	0.591650	370.439149	0.013495	0.003054
RS	2	0.015881	0.591650	393.071054	0.014319	0.007443
RS	3	0.024744	0.591650	416.626676	0.015177	0.011926
RS	4	0.034285	0.280794	920.515797	0.033533	0.026038
RS	5	0.044555	0.280794	954.061147	0.034755	0.030293
RS	6	0.055611	0.267880	1032.450228	0.037611	0.034216
RS	7	0.067513	0.267880	1061.401256	0.038666	0.037918
RS	8	0.080325	0.295533	987.945676	0.035990	0.036064
RS	9	0.094116	0.295533	1013.303802	0.036914	0.038277
RS	10	0.108963	0.347362	884.509894	0.032222	0.033722
RS	11	0.124945	0.347362	907.844000	0.033072	0.035537
RS	12	0.142149	0.421327	768.982139	0.028013	0.030442
RS	13	0.160669	0.421327	790.963537	0.028814	0.031963
RS	14	0.180606	0.517784	662.827789	0.024146	0.026988
RS	15	0.202067	0.517784	683.563437	0.024901	0.028212
RS	16	0.225170	0.638760	572.142569	0.020843	0.023765
RS	17	0.250039	0.638760	591.594633	0.021551	0.024797
RS	18	0.276811	0.792519	493.654588	0.017983	0.020822
RS	19	0.305631	0.792519	511.813384	0.018645	0.021644
RS	20	0.336654	0.991498	424.712300	0.015472	0.018048
RS	21	0.370050	0.991498	441.574224	0.016086	0.018649
RS	22	0.406001	1.247177	365.468020	0.013314	0.015477
RS	23	0.444701	1.247177	381.037270	0.013881	0.015905
RS	24	0.486361	1.564205	317.126007	0.011553	0.013246
RS	25	0.531207	1.564205	331.458706	0.012075	0.013565
RS	26	0.579484	1.936965	280.027557	0.010201	0.011446
RS	27	0.631452	1.936965	293.255555	0.010683	0.011704
RS	28	0.687395	2.351630	253.113197	0.009221	0.010072
RS	29	0.747617	2.351630	265.418980	0.009669	0.010300
RS	30	0.812444	2.787530	234.871688	0.008556	0.009075
RS	31	0.882230	2.787530	246.451183	0.008978	0.009294
RS	32	0.957353	3.214632	224.234989	0.008169	0.008409
RS	33	1.038222	3.214632	235.275795	0.008571	0.008637
RS	34	1.125276	3.594001	220.707942	0.008040	0.008053
RS	35	1.218988	3.594001	231.372018	0.008429	0.008313
RS	36	1.319867	3.888008	224.010266	0.008160	0.008008
RS	37	1.428462	3.888008	234.402424	0.008539	0.008318
RS	38	1.545362	4.072796	233.811680	0.008518	0.008280
RS	39	1.671203	4.072796	243.930884	0.008886	0.008661
RS	40	1.806669	4.149743	249.253669	0.009080	0.008873
RS	41	1.952495	4.149743	258.928815	0.009432	0.009320
RS	42	2.109475	4.149231	268.280181	0.009773	0.009716
RS	43	2.278460	4.149231	277.120355	0.010095	0.010179
RS	44	2.460370	4.114091	287.729190	0.010482	0.010631
RS	45	2.656193	4.114091	295.144572	0.010752	0.011031
RS	46	2.866993	4.077808	304.245533	0.011083	0.011406
RS	47	3.093916	4.077808	309.546257	0.011276	0.011678
RS	48	3.338193	4.057444	315.106446	0.011479	0.011887
RS	49	3.601154	4.057444	317.629358	0.011571	0.011998
RS	50	3.884227	4.059948	318.377716	0.011598	0.012001
RS	51	4.188950	4.059948	317.609391	0.011570	0.011946
RS	52	4.516978	4.090939	312.718875	0.011392	0.011727
RS	53	4.870095	4.090939	308.426147	0.011236	0.011514
RS	54	5.250219	4.222896	293.171187	0.010680	0.010941
RS	55	5.659416	4.222896	286.080812	0.010422	0.010613
RS	56	6.099910	4.222896	277.073142	0.010093	0.010215
RS	57	6.574093	4.222896	266.188225	0.009697	0.009754
RS	58	7.084543	5.642055	192.820184	0.007024	0.007393
RS	59	7.634033	5.642055	188.206651	0.006856	0.007144
RS	60	8.225549	5.642055	182.331802	0.006642	0.006853
RS	61	8.862306	5.642055	175.220745	0.006383	0.006522
RS	62	9.547763	5.642055	166.930544	0.006081	0.006156
RS	63	10.285646	5.642055	1233.858030	0.044948	0.043517
PA	4+25*2+4+6 0.043596408 0.011495978 10.285646303 0.591650443 0.280794112 0.267880333 0.295533329 0.347361708 0.421326632 0.517783527 0.638759832 0.792518560 0.991497789 1.247176622 1.564205031 1.936965481 2.351630044 2.787530445 3.214631921 3.594000562 3.888007673 4.072796363 4.149742552 4.149230636 4.114090581 4.077808409 4.057443619 4.059948136 4.090938861 4.222896124 5.642054588
//
IT	4594
RD	5
LK	-255181.107366
QD	-874.995287 -> -733.352839
RI	0.0359148946
TR	0.041496	0.012114
MT	10.558015
MM	C_pi: 2.049330, n_recomb: 31028.392267
RS	0	0.000000	0.777608	301.696562	0.009723	0.000328
RS	1	0.007692	0.777608	321.599602	0.010365	0.002454
RS	2	0.015977	0.777608	342.546161	0.011040	0.005925
RS	3	0.024898	0.777608	364.548150	0.011749	0.009442
RS	4	0.034506	0.304791	978.787295	0.031545	0.025243
RS	5	0.044853	0.304791	1017.642140	0.032797	0.028916
RS	6	0.055995	0.281048	1142.434925	0.036819	0.033774
RS	7	0.067995	0.281048	1177.059874	0.037935	0.037052
RS	8	0.080918	0.303075	1122.776600	0.036185	0.036152
RS	9	0.094835	0.303075	1152.956934	0.037158	0.038230
RS	10	0.109823	0.351236	1021.567216	0.032924	0.034154
RS	11	0.125964	0.351236	1049.004657	0.033808	0.035830
RS	12	0.143346	0.421057	899.209023	0.028980	0.030999
RS	13	0.162065	0.421057	924.809524	0.029805	0.032483
RS	14	0.182225	0.512391	782.393429	0.025215	0.027650
RS	15	0.203935	0.512391	806.428935	0.025990	0.028894
RS	16	0.227315	0.627302	679.684547	0.021905	0.024464
RS	17	0.252493	0.627302	702.204996	0.022631	0.025538
RS	18	0.279609	0.775028	587.904681	0.018947	0.021467
RS	19	0.308810	0.775028	608.952397	0.019626	0.022354
RS	20	0.340258	0.970435	504.438524	0.016257	0.018567
RS	21	0.374124	0.970435	524.022849	0.016888	0.019249
RS	22	0.410596	1.228781	430.544271	0.013876	0.015829
RS	23	0.449873	1.228781	448.639077	0.014459	0.016341
RS	24	0.492172	1.559014	368.974692	0.011892	0.013429
RS	25	0.537725	1.559014	385.594370	0.012427	0.013825
RS	26	0.586782	1.959196	321.017303	0.010346	0.011484
RS	27	0.639612	1.959196	336.277833	0.010838	0.011808
RS	28	0.696507	2.417422	285.726621	0.009209	0.009996
RS	29	0.757778	2.417422	299.828986	0.009663	0.010275
RS	30	0.823762	2.911662	261.348764	0.008423	0.008913
RS	31	0.894822	2.911662	274.532482	0.008848	0.009171
RS	32	0.971349	3.405160	246.618518	0.007948	0.008189
RS	33	1.053762	3.405160	259.132017	0.008351	0.008444
RS	34	1.142515	3.846283	240.983044	0.007767	0.007801
RS	35	1.238095	3.846283	253.061085	0.008156	0.008077
RS	36	1.341027	4.182889	244.167781	0.007869	0.007750
RS	37	1.451878	4.182889	255.990524	0.008250	0.008067
RS	38	1.571256	4.381808	255.851317	0.008246	0.008040
RS	39	1.699816	4.381808	267.479684	0.008620	0.008417
RS	40	1.838267	4.445478	275.069884	0.008865	0.008668
RS	41	1.987367	4.445478	286.356791	0.009229	0.009104
RS	42	2.147937	4.415798	299.290006	0.009646	0.009558
RS	43	2.320859	4.415798	309.803650	0.009985	0.010011
RS	44	2.507083	4.349665	324.461181	0.010457	0.010531
RS	45	2.707632	4.349665	333.502272	0.010748	0.010927
RS	46	2.923609	4.289284	346.246927	0.011159	0.011368
RS	47	3.156199	4.289284	352.977454	0.011376	0.011644
RS	48	3.406681	4.254156	361.189187	0.011641	0.011906
RS	49	3.676431	4.254156	364.799889	0.011757	0.012030
RS	50	3.966932	4.250771	366.913635	0.011825	0.012067
RS	51	4.279780	4.250771	366.779054	0.011821	0.012030
RS	52	4.616693	4.284396	361.807989	0.011661	0.011823
RS	53	4.979523	4.284396	357.644710	0.011526	0.011630
RS	54	5.370264	4.441385	339.371517	0.010937	0.011020
RS	55	5.791062	4.441385	332.097824	0.010703	0.010714
RS	56	6.244230	4.441385	322.593705	0.010397	0.010338
RS	57	6.732258	4.441385	310.884156	0.010019	0.009895
RS	58	7.257828	6.225476	215.757117	0.006954	0.007142
RS	59	7.823827	6.225476	212.151215	0.006837	0.006948
RS	60	8.433365	6.225476	207.149204	0.006676	0.006713
RS	61	9.089791	6.225476	200.744550	0.006470	0.006436
RS	62	9.796713	6.225476	192.963106	0.006219	0.006123
RS	63	10.558015	6.225476	1539.399850	0.049613	0.046351
PA	4+25*2+4+6 0.041496144 0.012113709 10.558014705 0.777608469 0.304791365 0.281048117 0.303075153 0.351236490 0.421056516 0.512391327 0.627302432 0.775027730 0.970435307 1.228781357 1.559013768 1.959196483 2.417421574 2.911661597 3.405159784 3.846282571 4.182888993 4.381808314 4.445477838 4.415797898 4.349665274 4.289283936 4.254156362 4.250771227 4.284395813 4.441385458 6.225476280
//
IT	4814
RD	6
LK	-254909.569731
QD	-776.774176 -> -659.625797
RI	0.0275302210
TR	0.039669	0.012713
MT	10.778212
MM	C_pi: 2.165793, n_recomb: 34368.087180
RS	0	0.000000	0.990341	263.502611	0.007667	0.000275
RS	1	0.007727	0.990341	281.587855	0.008193	0.002021
RS	2	0.016052	0.990341	300.727178	0.008750	0.004834
RS	3	0.025020	0.990341	320.952172	0.009339	0.007663
RS	4	0.034681	0.325554	1030.180233	0.029975	0.024636
RS	5	0.045088	0.325554	1073.624190	0.031239	0.027912
RS	6	0.056300	0.293401	1235.845684	0.035959	0.033329
RS	7	0.068378	0.293401	1275.737836	0.037120	0.036262
RS	8	0.081389	0.311165	1239.325540	0.036060	0.036044
RS	9	0.095406	0.311165	1274.203239	0.037075	0.038013
RS	10	0.110505	0.356869	1141.958248	0.033227	0.034335
RS	11	0.126772	0.356869	1173.460387	0.034144	0.035890
RS	12	0.144296	0.423809	1015.875830	0.029559	0.031318
RS	13	0.163173	0.423809	1045.043702	0.030407	0.032740
RS	14	0.183510	0.511180	892.031039	0.025955	0.028098
RS	15	0.205418	0.511180	919.268269	0.026748	0.029326
RS	16	0.229019	0.620925	780.630772	0.022714	0.024993
RS	17	0.254444	0.620925	806.082823	0.023454	0.026070
RS	18	0.281833	0.762888	678.230807	0.019734	0.021997
RS	19	0.311339	0.762888	702.015263	0.020426	0.022906
RS	20	0.343125	0.953642	582.085250	0.016937	0.019021
RS	21	0.377367	0.953642	604.251789	0.017582	0.019744
RS	22	0.414255	1.211356	494.575771	0.014391	0.016158
RS	23	0.453994	1.211356	515.084247	0.014987	0.016720
RS	24	0.496804	1.548715	420.223600	0.012227	0.013619
RS	25	0.542921	1.548715	439.044934	0.012775	0.014064
RS	26	0.592602	1.967618	361.518451	0.010519	0.011549
RS	27	0.646123	1.967618	378.740897	0.011020	0.011913
RS	28	0.703779	2.459058	317.799618	0.009247	0.009957
RS	29	0.765891	2.459058	333.630199	0.009708	0.010268
RS	30	0.832802	3.001134	287.169893	0.008356	0.008793
RS	31	0.904883	3.001134	301.882792	0.008784	0.009074
RS	32	0.982535	3.551940	268.207582	0.007804	0.008012
RS	33	1.066187	3.551940	282.106977	0.008208	0.008283
RS	34	1.156303	4.048099	260.311332	0.007574	0.007592
RS	35	1.253383	4.048099	273.703040	0.007964	0.007875
RS	36	1.357965	4.422952	263.208837	0.007659	0.007529
RS	37	1.470628	4.422952	276.349473	0.008041	0.007848
RS	38	1.591998	4.633661	276.587267	0.008048	0.007828
RS	39	1.722746	4.633661	289.603317	0.008427	0.008201
RS	40	1.863597	4.683583	299.392893	0.008711	0.008482
RS	41	2.015333	4.683583	312.166725	0.009083	0.008908
RS	42	2.178794	4.625551	328.661325	0.009563	0.009410
RS	43	2.354886	4.625551	340.725128	0.009914	0.009853
RS	44	2.544586	4.529548	359.482668	0.010460	0.010434
RS	45	2.748944	4.529548	370.028094	0.010767	0.010829
RS	46	2.969094	4.445692	386.514880	0.011246	0.011331
RS	47	3.206257	4.445692	394.551315	0.011480	0.011617
RS	48	3.461745	4.395582	405.512422	0.011799	0.011931
RS	49	3.736977	4.395582	410.079285	0.011932	0.012072
RS	50	4.033477	4.385189	413.618427	0.012035	0.012145
RS	51	4.352888	4.385189	413.977013	0.012045	0.012128
RS	52	4.696982	4.419456	408.924089	0.011898	0.011938
RS	53	5.067666	4.419456	404.747278	0.011777	0.011766
RS	54	5.466994	4.596727	383.357628	0.011154	0.011125
RS	55	5.897179	4.596727	375.776301	0.010934	0.010841
RS	56	6.360607	4.596727	365.666112	0.010640	0.010484
RS	57	6.859846	4.596727	353.040801	0.010272	0.010057
RS	58	7.397664	6.729028	235.454402	0.006851	0.006947
RS	59	7.977041	6.729028	232.806918	0.006774	0.006799
RS	60	8.601188	6.729028	228.666588	0.006653	0.006609
RS	61	9.273567	6.729028	222.999495	0.006489	0.006379
RS	62	9.997903	6.729028	215.803555	0.006279	0.006109
RS	63	10.778212	6.729028	1829.764895	0.053240	0.049096
PA	4+25*2+4+6 0.039669014 0.012713020 10.778211642 0.990341461 0.325553754 0.293400741 0.311164954 0.356868595 0.423808545 0.511180197 0.620925170 0.762888357 0.953642486 1.211356060 1.548715229 1.967617521 2.459057691 3.001133513 3.551939624 4.048098732 4.422952365 4.633661499 4.683582748 4.625550730 4.529547557 4.445691862 4.395582102 4.385188577 4.419455841 4.596727381 6.729028339
//
IT	4264
RD	7
LK	-254683.449094
QD	-693.798198 -> -594.369380
RI	0.0216912992
TR	0.038023	0.013273
MT	10.976965
MM	C_pi: 2.269000, n_recomb: 37543.768252
RS	0	0.000000	1.232233	232.151200	0.006183	0.000234
RS	1	0.007758	1.232233	248.544933	0.006620	0.001692
RS	2	0.016119	1.232233	265.962458	0.007084	0.004008
RS	3	0.025128	1.232233	284.446275	0.007576	0.006326
RS	4	0.034836	0.343391	1079.131137	0.028743	0.024139
RS	5	0.045297	0.343391	1126.719324	0.030011	0.027147
RS	6	0.056569	0.304795	1319.190271	0.035137	0.032882
RS	7	0.068717	0.304795	1364.017039	0.036331	0.035552
RS	8	0.081806	0.319253	1343.588881	0.035787	0.035821
RS	9	0.095912	0.319253	1383.034464	0.036838	0.037717
RS	10	0.111111	0.363285	1250.500508	0.033308	0.034362
RS	11	0.127490	0.363285	1286.026725	0.034254	0.035832
RS	12	0.145140	0.428225	1122.348957	0.029894	0.031486
RS	13	0.164159	0.428225	1155.061053	0.030766	0.032853
RS	14	0.184653	0.512535	993.822739	0.026471	0.028406
RS	15	0.206737	0.512535	1024.217837	0.027281	0.029610
RS	16	0.230535	0.617992	876.102247	0.023335	0.025406
RS	17	0.256180	0.617992	904.413264	0.024090	0.026473
RS	18	0.283813	0.754842	765.144202	0.020380	0.022443
RS	19	0.313591	0.754842	791.572637	0.021084	0.023357
RS	20	0.345679	0.940924	657.839933	0.017522	0.019426
RS	21	0.380257	0.940924	682.495375	0.018179	0.020172
RS	22	0.417517	1.196716	557.612908	0.014852	0.016469
RS	23	0.457668	1.196716	580.457952	0.015461	0.017063
RS	24	0.500934	1.538182	470.863489	0.012542	0.013814
RS	25	0.547557	1.538182	491.828367	0.013100	0.014291
RS	26	0.597797	1.971018	401.484844	0.010694	0.011631
RS	27	0.651935	1.971018	420.622325	0.011204	0.012024
RS	28	0.710273	2.489669	349.262438	0.009303	0.009943
RS	29	0.773137	2.489669	366.775836	0.009769	0.010276
RS	30	0.840879	3.073430	312.250215	0.008317	0.008703
RS	31	0.913876	3.073430	328.441181	0.008748	0.009000
RS	32	0.992537	3.676474	288.913808	0.007695	0.007867
RS	33	1.077300	3.676474	304.138592	0.008101	0.008147
RS	34	1.168639	4.224480	278.609967	0.007421	0.007412
RS	35	1.267066	4.224480	293.244823	0.007811	0.007700
RS	36	1.373128	4.636196	281.062090	0.007486	0.007335
RS	37	1.487419	4.636196	295.442106	0.007869	0.007654
RS	38	1.610577	4.858668	295.960537	0.007883	0.007639
RS	39	1.743291	4.858668	310.282250	0.008265	0.008005
RS	40	1.886300	4.895782	322.182213	0.008582	0.008311
RS	41	2.040406	4.895782	336.364356	0.008959	0.008727
RS	42	2.206467	4.810762	356.385950	0.009493	0.009271
RS	43	2.385412	4.810762	369.931969	0.009853	0.009706
RS	44	2.578240	4.685956	392.852665	0.010464	0.010340
RS	45	2.786028	4.685956	404.848123	0.010783	0.010736
RS	46	3.009938	4.578922	425.231686	0.011326	0.011294
RS	47	3.251219	4.578922	434.529290	0.011574	0.011591
RS	48	3.511220	4.513271	448.438990	0.011944	0.011956
RS	49	3.791393	4.513271	453.918134	0.012090	0.012115
RS	50	4.093302	4.494557	459.073753	0.012228	0.012226
RS	51	4.418635	4.494557	459.874059	0.012249	0.012229
RS	52	4.769209	4.527515	454.876348	0.012116	0.012060
RS	53	5.146982	4.527515	450.624009	0.012003	0.011907
RS	54	5.554063	4.721003	426.161607	0.011351	0.011241
RS	55	5.992728	4.721003	418.208785	0.011139	0.010977
RS	56	6.465426	4.721003	407.434175	0.010852	0.010637
RS	57	6.974798	4.721003	393.842138	0.010490	0.010222
RS	58	7.523689	7.189611	253.184785	0.006744	0.006785
RS	59	8.115165	7.189611	251.462012	0.006698	0.006676
RS	60	8.752530	7.189611	248.172524	0.006610	0.006526
RS	61	9.439345	7.189611	243.257960	0.006479	0.006334
RS	62	10.179445	7.189611	236.690722	0.006304	0.006103
RS	63	10.976965	7.189611	2112.636813	0.056271	0.051717
PA	4+25*2+4+6 0.038022900 0.013272921 10.976965165 1.232232658 0.343390753 0.304795393 0.319252579 0.363284915 0.428225373 0.512535446 0.617991608 0.754841551 0.940923627 1.196716291 1.538181664 1.971017795 2.489668806 3.073430259 3.676473762 4.224480353 4.636196190 4.858668342 4.895781741 4.810762268 4.685955731 4.578921519 4.513271204 4.494557332 4.527514979 4.721003184 7.189611303
//
IT	4380
RD	8
LK	-254491.070693
QD	-622.301768 -> -537.013087
RI	0.0174689035
TR	0.036517	0.013787
MT	11.167240
MM	C_pi: 2.365093, n_recomb: 40599.723785
RS	0	0.000000	1.508472	205.709016	0.005067	0.000200
RS	1	0.007788	1.508472	220.554944	0.005432	0.001429
RS	2	0.016182	1.508472	236.374577	0.005822	0.003357
RS	3	0.025229	1.508472	253.216063	0.006237	0.005280
RS	4	0.034981	0.358991	1126.667539	0.027751	0.023704
RS	5	0.045493	0.358991	1178.114882	0.029018	0.026533
RS	6	0.056824	0.315427	1395.483925	0.034372	0.032433
RS	7	0.069036	0.315427	1444.993777	0.035591	0.034903
RS	8	0.082200	0.327223	1438.979290	0.035443	0.035530
RS	9	0.096389	0.327223	1482.885928	0.036525	0.037382
RS	10	0.111683	0.370063	1350.412281	0.033262	0.034295
RS	11	0.128168	0.370063	1389.928649	0.034235	0.035711
RS	12	0.145936	0.433585	1221.217363	0.030079	0.031563
RS	13	0.165089	0.433585	1257.465330	0.030972	0.032886
RS	14	0.185732	0.515478	1089.615360	0.026838	0.028622
RS	15	0.207984	0.515478	1123.153808	0.027664	0.029805
RS	16	0.231968	0.617334	967.314770	0.023826	0.025738
RS	17	0.257820	0.617334	998.450572	0.024593	0.026794
RS	18	0.285686	0.749693	849.394203	0.020921	0.022829
RS	19	0.315721	0.749693	878.413075	0.021636	0.023744
RS	20	0.348096	0.931367	732.164762	0.018034	0.019797
RS	21	0.382991	0.931367	759.249196	0.018701	0.020556
RS	22	0.420604	1.184723	619.961853	0.015270	0.016768
RS	23	0.461146	1.184723	645.092444	0.015889	0.017383
RS	24	0.504846	1.528635	521.111573	0.012835	0.014012
RS	25	0.551949	1.528635	544.182693	0.013404	0.014513
RS	26	0.602719	1.972525	441.071695	0.010864	0.011726
RS	27	0.657444	1.972525	462.095157	0.011382	0.012140
RS	28	0.716430	2.514628	380.226888	0.009365	0.009947
RS	29	0.780010	2.514628	399.394077	0.009837	0.010297
RS	30	0.848541	3.136228	336.676253	0.008293	0.008634
RS	31	0.922409	3.136228	354.310153	0.008727	0.008942
RS	32	1.002029	3.788587	308.812177	0.007606	0.007745
RS	33	1.087850	3.788587	325.318238	0.008013	0.008032
RS	34	1.180354	4.387123	295.951909	0.007290	0.007256
RS	35	1.280062	4.387123	311.776795	0.007679	0.007546
RS	36	1.387535	4.835850	297.802708	0.007335	0.007163
RS	37	1.503377	4.835850	313.362334	0.007718	0.007479
RS	38	1.628241	5.071122	314.050017	0.007735	0.007466
RS	39	1.762828	5.071122	329.615712	0.008119	0.007827
RS	40	1.907896	5.096868	343.519084	0.008461	0.008151
RS	41	2.064262	5.096868	359.053433	0.008844	0.008559
RS	42	2.232805	4.986240	382.547989	0.009422	0.009138
RS	43	2.414472	4.986240	397.534426	0.009792	0.009567
RS	44	2.610288	4.833479	424.669721	0.010460	0.010248
RS	45	2.821352	4.833479	438.092826	0.010791	0.010646
RS	46	3.048854	4.703338	462.538555	0.011393	0.011257
RS	47	3.294072	4.703338	473.091577	0.011653	0.011565
RS	48	3.558386	4.621484	490.187645	0.012074	0.011980
RS	49	3.843284	4.621484	496.580208	0.012231	0.012155
RS	50	4.150369	4.593220	503.601436	0.012404	0.012306
RS	51	4.481368	4.593220	504.839667	0.012435	0.012327
RS	52	4.838143	4.623190	500.100353	0.012318	0.012181
RS	53	5.222703	4.623190	495.755749	0.012211	0.012045
RS	54	5.637210	4.829594	468.338054	0.011535	0.011362
RS	55	6.083997	4.829594	459.985395	0.011330	0.011114
RS	56	6.565578	4.829594	448.519297	0.011047	0.010788
RS	57	7.084662	4.829594	433.935541	0.010688	0.010384
RS	58	7.644170	7.626127	269.649237	0.006642	0.006645
RS	59	8.247250	7.626127	268.829806	0.006621	0.006569
RS	60	8.897295	7.626127	266.384981	0.006561	0.006453
RS	61	9.597962	7.626127	262.234060	0.006459	0.006295
RS	62	10.353194	7.626127	256.325724	0.006313	0.006098
RS	63	11.167240	7.626127	2392.837034	0.058937	0.054202
PA	4+25*2+4+6 0.036516674 0.013787026 11.167239707 1.508471837 0.358991386 0.315426850 0.327223115 0.370062970 0.433585051 0.515477973 0.617333879 0.749692659 0.931366957 1.184722605 1.528634920 1.972525322 2.514628390 3.136228038 3.788586689 4.387122893 4.835849887 5.071122081 5.096867762 4.986240283 4.833479181 4.703337651 4.621484479 4.593220396 4.623190391 4.829594145 7.626126981
//
IT	4646
RD	9
LK	-254325.869791
QD	-560.351882 -> -486.761057
RI	0.0143077364
TR	0.035130	0.014255
MT	11.354082
MM	C_pi: 2.457020, n_recomb: 43558.607549
RS	0	0.000000	1.826266	182.818330	0.004197	0.000172
RS	1	0.007816	1.826266	196.243645	0.004505	0.001214
RS	2	0.016242	1.826266	210.582607	0.004834	0.002830
RS	3	0.025327	1.826266	225.885724	0.005186	0.004438
RS	4	0.035122	0.373006	1172.606049	0.026920	0.023303
RS	5	0.045683	0.373006	1227.704515	0.028185	0.026012
RS	6	0.057069	0.325522	1466.015105	0.033656	0.031983
RS	7	0.069345	0.325522	1520.008170	0.034896	0.034299
RS	8	0.082581	0.335080	1527.314212	0.035063	0.035201
RS	9	0.096851	0.335080	1575.591358	0.036172	0.037027
RS	10	0.112236	0.377002	1443.618289	0.033142	0.034172
RS	11	0.128824	0.377002	1487.092686	0.034140	0.035556
RS	12	0.146708	0.439480	1314.159630	0.030170	0.031582
RS	13	0.165990	0.439480	1353.937470	0.031083	0.032873
RS	14	0.186779	0.519404	1180.679526	0.027106	0.028779
RS	15	0.209192	0.519404	1217.357140	0.027948	0.029946
RS	16	0.233358	0.618172	1055.143627	0.024224	0.026016
RS	17	0.259412	0.618172	1089.087429	0.025003	0.027061
RS	18	0.287502	0.746540	931.550238	0.021386	0.023173
RS	19	0.317788	0.746540	963.125855	0.022111	0.024086
RS	20	0.350441	0.924100	805.425075	0.018491	0.020141
RS	21	0.385646	0.924100	834.896262	0.019167	0.020910
RS	22	0.423603	1.174790	681.872797	0.015654	0.017056
RS	23	0.464526	1.174790	709.251707	0.016283	0.017689
RS	24	0.508647	1.520109	571.150329	0.013112	0.014212
RS	25	0.556217	1.520109	596.301302	0.013690	0.014731
RS	26	0.607505	1.973110	480.415581	0.011029	0.011830
RS	27	0.662802	1.973110	503.305357	0.011555	0.012260
RS	28	0.722420	2.536053	410.797223	0.009431	0.009965
RS	29	0.786697	2.536053	431.597816	0.009908	0.010327
RS	30	0.855999	3.192838	360.533162	0.008277	0.008582
RS	31	0.930716	3.192838	379.583236	0.008714	0.008898
RS	32	1.011274	3.892683	327.980268	0.007530	0.007640
RS	33	1.098127	3.892683	345.731976	0.007937	0.007932
RS	34	1.191769	4.541324	312.416496	0.007172	0.007118
RS	35	1.292730	4.541324	329.387162	0.007562	0.007409
RS	36	1.401581	5.027919	313.513027	0.007197	0.007007
RS	37	1.518940	5.027919	330.201649	0.007581	0.007321
RS	38	1.645471	5.277444	330.941098	0.007598	0.007308
RS	39	1.781891	5.277444	347.698345	0.007982	0.007663
RS	40	1.928973	5.293369	363.485886	0.008345	0.008002
RS	41	2.087551	5.293369	380.325560	0.008731	0.008402
RS	42	2.258523	5.158366	407.219993	0.009349	0.009011
RS	43	2.442858	5.158366	423.614884	0.009725	0.009435
RS	44	2.641599	4.978277	454.995617	0.010446	0.010158
RS	45	2.855874	4.978277	469.835993	0.010786	0.010558
RS	46	3.086895	4.824969	498.496231	0.011444	0.011219
RS	47	3.335973	4.824969	510.314721	0.011716	0.011536
RS	48	3.604517	4.726270	530.836671	0.012187	0.012001
RS	49	3.894050	4.726270	538.163835	0.012355	0.012190
RS	50	4.206213	4.687377	547.317984	0.012565	0.012382
RS	51	4.542772	4.687377	549.013315	0.012604	0.012419
RS	52	4.905636	4.712949	544.765001	0.012506	0.012299
RS	53	5.296860	4.712949	540.334592	0.012405	0.012178
RS	54	5.718662	4.929592	510.118763	0.011711	0.011482
RS	55	6.173429	4.929592	501.357039	0.011510	0.011249
RS	56	6.663740	4.929592	489.189908	0.011231	0.010934
RS	57	7.192372	4.929592	473.604829	0.010873	0.010540
RS	58	7.762320	8.047709	285.203884	0.006548	0.006523
RS	59	8.376814	8.047709	285.272991	0.006549	0.006475
RS	60	9.039334	8.047709	283.669184	0.006512	0.006387
RS	61	9.753635	8.047709	280.291042	0.006435	0.006260
RS	62	10.523763	8.047709	275.064947	0.006315	0.006092
RS	63	11.354082	8.047709	2672.593204	0.061356	0.056545
PA	4+25*2+4+6 0.035129833 0.014255330 11.354081723 1.826265906 0.373005585 0.325522184 0.335080270 0.377002075 0.439479865 0.519403845 0.618171649 0.746540389 0.924100423 1.174789621 1.520109499 1.973110358 2.536053341 3.192837561 3.892683074 4.541324211 5.027918598 5.277443998 5.293368518 5.158366042 4.978277140 4.824969101 4.726270201 4.687376779 4.712949178 4.929591969 8.047708599
//
IT	4958
RD	10
LK	-254183.227020
QD	-506.491293 -> -442.723896
RI	0.0118731945
TR	0.033850	0.014681
MT	11.539112
MM	C_pi: 2.546101, n_recomb: 46430.486507
RS	0	0.000000	2.194375	162.620536	0.003502	0.000148
RS	1	0.007843	2.194375	174.735306	0.003763	0.001035
RS	2	0.016301	2.194375	187.698785	0.004043	0.002396
RS	3	0.025423	2.194375	201.561704	0.004341	0.003749
RS	4	0.035260	0.385924	1216.500437	0.026200	0.022922
RS	5	0.045869	0.385924	1275.074653	0.027462	0.025549
RS	6	0.057309	0.335256	1531.337543	0.032981	0.031534
RS	7	0.069647	0.335256	1589.639674	0.034237	0.033731
RS	8	0.082953	0.342848	1609.562074	0.034666	0.034850
RS	9	0.097302	0.342848	1662.124164	0.035798	0.036662
RS	10	0.112777	0.383994	1531.239183	0.032979	0.034015
RS	11	0.129465	0.383994	1578.634846	0.034000	0.035381
RS	12	0.147462	0.445667	1402.194286	0.030200	0.031566
RS	13	0.166871	0.445667	1445.490402	0.031132	0.032832
RS	14	0.187802	0.523937	1267.792654	0.027305	0.028896
RS	15	0.210374	0.523937	1307.604511	0.028163	0.030050
RS	16	0.234717	0.619993	1140.122236	0.024555	0.026254
RS	17	0.260969	0.619993	1176.861773	0.025347	0.027291
RS	18	0.289281	0.744765	1011.937881	0.021795	0.023485
RS	19	0.319812	0.744765	1046.043923	0.022529	0.024396
RS	20	0.352739	0.918461	877.821203	0.018906	0.020466
RS	21	0.388247	0.918461	909.643709	0.019592	0.021242
RS	22	0.426541	1.166365	743.473324	0.016013	0.017337
RS	23	0.467838	1.166365	773.068157	0.016650	0.017983
RS	24	0.512374	1.512357	621.071632	0.013376	0.014413
RS	25	0.560404	1.512357	648.279549	0.013962	0.014948
RS	26	0.612200	1.973013	519.587319	0.011191	0.011942
RS	27	0.668058	1.973013	544.326836	0.011723	0.012386
RS	28	0.728298	2.554790	441.030408	0.009499	0.009993
RS	29	0.793262	2.554790	463.447157	0.009982	0.010366
RS	30	0.863322	3.244714	383.872615	0.008268	0.008542
RS	31	0.938876	3.244714	404.315453	0.008708	0.008865
RS	32	1.020356	3.990721	346.472548	0.007462	0.007550
RS	33	1.108227	3.990721	365.437979	0.007871	0.007845
RS	34	1.202989	4.689450	328.062498	0.007066	0.006994
RS	35	1.305184	4.689450	346.138654	0.007455	0.007285
RS	36	1.415394	5.215010	328.259831	0.007070	0.006865
RS	37	1.534248	5.215010	346.030871	0.007453	0.007177
RS	38	1.662424	5.480383	346.702773	0.007467	0.007160
RS	39	1.800653	5.480383	364.602658	0.007853	0.007511
RS	40	1.949723	5.487949	382.150391	0.008231	0.007861
RS	41	2.110485	5.487949	400.251072	0.008620	0.008255
RS	42	2.283855	5.329630	430.456294	0.009271	0.008889
RS	43	2.470824	5.329630	448.229290	0.009654	0.009309
RS	44	2.672456	5.122682	483.861462	0.010421	0.010070
RS	45	2.889903	5.122682	500.110467	0.010771	0.010471
RS	46	3.124404	4.946084	533.113193	0.011482	0.011180
RS	47	3.377297	4.946084	546.210695	0.011764	0.011505
RS	48	3.650025	4.829934	570.384074	0.012285	0.012018
RS	49	3.944143	4.829934	578.673313	0.012463	0.012221
RS	50	4.261330	4.779477	590.225446	0.012712	0.012454
RS	51	4.603393	4.779477	592.406049	0.012759	0.012506
RS	52	4.972286	4.799484	588.888326	0.012683	0.012412
RS	53	5.370110	4.799484	584.389204	0.012586	0.012304
RS	54	5.799137	5.024147	551.556262	0.011879	0.011601
RS	55	6.261812	5.024147	542.385522	0.011682	0.011380
RS	56	6.760775	5.024147	529.516822	0.011405	0.011075
RS	57	7.298873	5.024147	512.929313	0.011047	0.010688
RS	58	7.879174	8.458490	300.021577	0.006462	0.006413
RS	59	8.504989	8.458490	300.966656	0.006482	0.006389
RS	60	9.179888	8.458490	300.200153	0.006466	0.006327
RS	61	9.907719	8.458490	297.601284	0.006410	0.006225
RS	62	10.692635	8.458490	293.075345	0.006312	0.006084
RS	63	11.539112	8.458490	2952.462553	0.063589	0.058750
PA	4+25*2+4+6 0.033850070 0.014680516 11.539112229 2.194374630 0.385924348 0.335256408 0.342847753 0.383993994 0.445666898 0.523936875 0.619992721 0.744764769 0.918460602 1.166365024 1.512356741 1.973012510 2.554789995 3.244713986 3.990721183 4.689450355 5.215009784 5.480383438 5.487949444 5.329630075 5.122682410 4.946083843 4.829934112 4.779476945 4.799484351 5.024147125 8.458490458
//
IT	4350
RD	11
LK	-254059.554314
QD	-459.502933 -> -404.052062
RI	0.0099576812
TR	0.032668	0.015066
MT	11.722624
MM	C_pi: 2.632894, n_recomb: 49219.100119
RS	0	0.000000	2.622862	144.596833	0.002938	0.000128
RS	1	0.007870	2.622862	155.500365	0.003159	0.000884
RS	2	0.016359	2.622862	167.185867	0.003397	0.002034
RS	3	0.025516	2.622862	179.702868	0.003651	0.003176
RS	4	0.035394	0.398100	1257.925626	0.025558	0.022554
RS	5	0.046050	0.398100	1319.811617	0.026815	0.025124
RS	6	0.057544	0.344741	1591.765241	0.032340	0.031090
RS	7	0.069942	0.344741	1654.212529	0.033609	0.033190
RS	8	0.083317	0.350542	1686.291163	0.034261	0.034490
RS	9	0.097743	0.350542	1743.049716	0.035414	0.036291
RS	10	0.113306	0.390979	1613.926501	0.032791	0.033837
RS	11	0.130092	0.390979	1665.198478	0.033832	0.035196
RS	12	0.148200	0.451999	1485.925756	0.030190	0.031526
RS	13	0.167734	0.451999	1532.719456	0.031141	0.032776
RS	14	0.188804	0.528843	1351.402886	0.027457	0.028985
RS	15	0.211532	0.528843	1394.338232	0.028329	0.030129
RS	16	0.236050	0.622472	1222.530137	0.024839	0.026462
RS	17	0.262496	0.622472	1262.051444	0.025641	0.027492
RS	18	0.291024	0.743950	1090.707900	0.022160	0.023772
RS	19	0.321798	0.743950	1127.318887	0.022904	0.024681
RS	20	0.354993	0.913996	949.412649	0.019290	0.020774
RS	21	0.390800	0.913996	983.552060	0.019983	0.021556
RS	22	0.429425	1.159034	804.794478	0.016351	0.017611
RS	23	0.471091	1.159034	836.572729	0.016997	0.018269
RS	24	0.516035	1.505127	670.897153	0.013631	0.014615
RS	25	0.564516	1.505127	700.138433	0.014225	0.015164
RS	26	0.616813	1.972271	558.604719	0.011349	0.012059
RS	27	0.673225	1.972271	585.176951	0.011889	0.012515
RS	28	0.734077	2.571225	470.945887	0.009568	0.010030
RS	29	0.799718	2.571225	494.961649	0.010056	0.010412
RS	30	0.870525	3.292578	406.718504	0.008263	0.008511
RS	31	0.946904	3.292578	428.531367	0.008707	0.008841
RS	32	1.029294	4.083671	364.320740	0.007402	0.007470
RS	33	1.118168	4.083671	384.469157	0.007811	0.007769
RS	34	1.214037	4.832592	342.932927	0.006967	0.006882
RS	35	1.317450	4.832592	362.075908	0.007356	0.007174
RS	36	1.429002	5.398270	342.095345	0.006950	0.006735
RS	37	1.549332	5.398270	360.903886	0.007333	0.007044
RS	38	1.679133	5.681026	361.395530	0.007343	0.007023
RS	39	1.819149	5.681026	380.390270	0.007729	0.007369
RS	40	1.970183	5.681601	399.570912	0.008118	0.007727
RS	41	2.133104	5.681601	418.888080	0.008511	0.008117
RS	42	2.308847	5.500848	452.303843	0.009190	0.008771
RS	43	2.498421	5.500848	471.422771	0.009578	0.009188
RS	44	2.702914	5.267393	511.288967	0.010388	0.009984
RS	45	2.923500	5.267393	528.935132	0.010747	0.010387
RS	46	3.161446	5.067334	566.382315	0.011507	0.011139
RS	47	3.418118	5.067334	580.769965	0.011800	0.011473
RS	48	3.694990	4.933187	608.797374	0.012369	0.012032
RS	49	3.993651	4.933187	618.075560	0.012558	0.012247
RS	50	4.315817	4.870365	632.277228	0.012846	0.012522
RS	51	4.663336	4.870365	634.973042	0.012901	0.012587
RS	52	5.038205	4.883819	632.423543	0.012849	0.012521
RS	53	5.442576	4.883819	627.876426	0.012757	0.012425
RS	54	5.878771	5.114632	592.620437	0.012040	0.011717
RS	55	6.349293	5.114632	583.044454	0.011846	0.011506
RS	56	6.856845	5.114632	569.477672	0.011570	0.011209
RS	57	7.404341	5.114632	551.890880	0.011213	0.010828
RS	58	7.994924	8.860201	314.187736	0.006383	0.006313
RS	59	8.631985	8.860201	315.995950	0.006420	0.006310
RS	60	9.319183	8.860201	316.061258	0.006422	0.006271
RS	61	10.060462	8.860201	314.244710	0.006385	0.006192
RS	62	10.860078	8.860201	310.431621	0.006307	0.006074
RS	63	11.722624	8.860201	3232.108398	0.065668	0.060821
PA	4+25*2+4+6 0.032668115 0.015066137 11.722624188 2.622861929 0.398099866 0.344741383 0.350542059 0.390978993 0.451999500 0.528842837 0.622471626 0.743950453 0.913995639 1.159033641 1.505126512 1.972271155 2.571224985 3.292578171 4.083671415 4.832592328 5.398270397 5.681026195 5.681600878 5.500848233 5.267393195 5.067334302 4.933187486 4.870364750 4.883818819 5.114631518 8.860200813
//
IT	4265
RD	12
LK	-253951.954657
QD	-418.362955 -> -369.992704
RI	0.0084254747
TR	0.031576	0.015416
MT	11.904270
MM	C_pi: 2.717568, n_recomb: 51925.174018
RS	0	0.000000	3.123441	128.414116	0.002473	0.000110
RS	1	0.007896	3.123441	138.198827	0.002661	0.000756
RS	2	0.016415	3.123441	148.698985	0.002864	0.001729
RS	3	0.025608	3.123441	159.961978	0.003081	0.002696
RS	4	0.035526	0.409751	1296.645346	0.024971	0.022196
RS	5	0.046227	0.409751	1361.682688	0.026224	0.024726
RS	6	0.057773	0.354045	1647.522957	0.031729	0.030653
RS	7	0.070230	0.354045	1713.953457	0.033008	0.032674
RS	8	0.083672	0.358173	1757.857941	0.033854	0.034126
RS	9	0.098175	0.358173	1818.717230	0.035026	0.035920
RS	10	0.113822	0.397919	1692.081777	0.032587	0.033648
RS	11	0.130706	0.397919	1747.174913	0.033648	0.035004
RS	12	0.148922	0.458385	1565.714045	0.030153	0.031472
RS	13	0.168577	0.458385	1615.974043	0.031121	0.032708
RS	14	0.189784	0.533969	1431.762013	0.027574	0.029055
RS	15	0.212665	0.533969	1477.801838	0.028460	0.030191
RS	16	0.237354	0.625393	1302.493756	0.025084	0.026647
RS	17	0.263991	0.625393	1344.777981	0.025898	0.027672
RS	18	0.292732	0.743826	1167.882272	0.022492	0.024038
RS	19	0.323742	0.743826	1206.970322	0.023244	0.024946
RS	20	0.357200	0.910387	1020.178829	0.019647	0.021068
RS	21	0.393301	0.910387	1056.598650	0.020348	0.021855
RS	22	0.432252	1.152503	865.797792	0.016674	0.017879
RS	23	0.474279	1.152503	899.724188	0.017327	0.018547
RS	24	0.519624	1.498228	720.597604	0.013878	0.014818
RS	25	0.568549	1.498228	751.845678	0.014479	0.015378
RS	26	0.621338	1.970876	597.450466	0.011506	0.012180
RS	27	0.678294	1.970876	625.835967	0.012053	0.012647
RS	28	0.739748	2.585555	500.539792	0.009640	0.010073
RS	29	0.806055	2.585555	526.135899	0.010133	0.010463
RS	30	0.877597	3.336809	429.078878	0.008263	0.008489
RS	31	0.954788	3.336809	452.238316	0.008709	0.008825
RS	32	1.038074	4.171999	381.546413	0.007348	0.007400
RS	33	1.127936	4.171999	402.847100	0.007758	0.007702
RS	34	1.224894	4.971204	357.062660	0.006876	0.006779
RS	35	1.329508	4.971204	377.234353	0.007265	0.007072
RS	36	1.442382	5.578099	355.065294	0.006838	0.006614
RS	37	1.564168	5.578099	374.867074	0.007219	0.006922
RS	38	1.695571	5.879677	375.072897	0.007223	0.006894
RS	39	1.837349	5.879677	395.114832	0.007609	0.007236
RS	40	1.990322	5.874485	415.803190	0.008008	0.007600
RS	41	2.155374	5.874485	436.291124	0.008402	0.007985
RS	42	2.333458	5.672057	472.807777	0.009106	0.008658
RS	43	2.525604	5.672057	493.237355	0.009499	0.009072
RS	44	2.732921	5.412337	537.301988	0.010348	0.009899
RS	45	2.956609	5.412337	556.329113	0.010714	0.010304
RS	46	3.197958	5.188642	598.295227	0.011522	0.011097
RS	47	3.458365	5.188642	613.979032	0.011824	0.011438
RS	48	3.739333	5.036010	646.037338	0.012442	0.012043
RS	49	4.042487	5.036010	656.327255	0.012640	0.012269
RS	50	4.369577	4.960129	673.411700	0.012969	0.012585
RS	51	4.722495	4.960129	676.650488	0.013031	0.012662
RS	52	5.103279	4.966193	675.297641	0.013005	0.012625
RS	53	5.514130	4.966193	670.723086	0.012917	0.012538
RS	54	5.957421	5.201537	633.246283	0.012195	0.011830
RS	55	6.435715	5.201537	623.269326	0.012003	0.011627
RS	56	6.951775	5.201537	609.008990	0.011729	0.011337
RS	57	7.508583	5.201537	590.427660	0.011371	0.010961
RS	58	8.109356	9.253316	327.744666	0.006312	0.006222
RS	59	8.757567	9.253316	330.401683	0.006363	0.006238
RS	60	9.456960	9.253316	331.290727	0.006380	0.006218
RS	61	10.211577	9.253316	330.255779	0.006360	0.006160
RS	62	11.025779	9.253316	327.163211	0.006301	0.006063
RS	63	11.904270	9.253316	3510.754214	0.067612	0.062763
PA	4+25*2+4+6 0.031576340 0.015416046 11.904269770 3.123440807 0.409751178 0.354045109 0.358173109 0.397918786 0.458385120 0.533969366 0.625393498 0.743825583 0.910387427 1.152503289 1.498227978 1.970875524 2.585555123 3.336808876 4.171998506 4.971204166 5.578099312 5.879677039 5.874484968 5.672057266 5.412337104 5.188641891 5.036010056 4.960129029 4.966192647 5.201537369 9.253316266
//
IT	5122
RD	13
LK	-253858.047985
QD	-382.213577 -> -339.899136
RI	0.0071857739
TR	0.030567	0.015734
MT	12.083701
MM	C_pi: 2.800140, n_recomb: 54547.836005
RS	0	0.000000	3.709332	113.860010	0.002087	0.000095
RS	1	0.007921	3.709332	122.614769	0.002248	0.000647
RS	2	0.016470	3.709332	132.020145	0.002420	0.001472
RS	3	0.025696	3.709332	142.120787	0.002605	0.002292
RS	4	0.035653	0.421013	1332.561196	0.024429	0.021848
RS	5	0.046399	0.421013	1400.590505	0.025676	0.024347
RS	6	0.057996	0.363194	1698.871925	0.031145	0.030226
RS	7	0.070511	0.363194	1769.122288	0.032432	0.032180
RS	8	0.084018	0.365736	1824.558891	0.033449	0.033766
RS	9	0.098595	0.365736	1889.413583	0.034638	0.035551
RS	10	0.114327	0.404784	1765.974491	0.032375	0.033452
RS	11	0.131304	0.404784	1824.822432	0.033454	0.034810
RS	12	0.149627	0.464761	1641.778764	0.030098	0.031408
RS	13	0.169401	0.464761	1695.462492	0.031082	0.032634
RS	14	0.190741	0.539219	1508.989425	0.027664	0.029108
RS	15	0.213772	0.539219	1558.105409	0.028564	0.030238
RS	16	0.238627	0.628620	1380.029201	0.025299	0.026812
RS	17	0.265451	0.628620	1425.051071	0.026125	0.027833
RS	18	0.294400	0.744206	1243.407572	0.022795	0.024286
RS	19	0.325642	0.744206	1284.940550	0.023556	0.025192
RS	20	0.359359	0.907429	1090.026495	0.019983	0.021350
RS	21	0.395747	0.907429	1128.686544	0.020692	0.022141
RS	22	0.435017	1.146577	926.395364	0.016983	0.018140
RS	23	0.477398	1.146577	962.430409	0.017644	0.018818
RS	24	0.523136	1.491549	770.099831	0.014118	0.015020
RS	25	0.572497	1.491549	803.323783	0.014727	0.015590
RS	26	0.625768	1.968831	636.079750	0.011661	0.012304
RS	27	0.683259	1.968831	666.255500	0.012214	0.012781
RS	28	0.745304	2.597959	529.782924	0.009712	0.010121
RS	29	0.812264	2.597959	556.938064	0.010210	0.010519
RS	30	0.884528	3.377694	450.944642	0.008267	0.008474
RS	31	0.962517	3.377694	475.425592	0.008716	0.008815
RS	32	1.046683	4.256037	398.156011	0.007299	0.007337
RS	33	1.137517	4.256037	420.577443	0.007710	0.007642
RS	34	1.235545	5.105543	370.475073	0.006792	0.006685
RS	35	1.341339	5.105543	391.637249	0.007180	0.006979
RS	36	1.455514	5.754657	367.205032	0.006732	0.006501
RS	37	1.578732	5.754657	387.955881	0.007112	0.006807
RS	38	1.711712	6.076373	387.779543	0.007109	0.006772
RS	39	1.855225	6.076373	408.820705	0.007495	0.007112
RS	40	2.010106	6.066503	430.895443	0.007899	0.007479
RS	41	2.177256	6.066503	452.506894	0.008296	0.007861
RS	42	2.357647	5.843051	492.008276	0.009020	0.008548
RS	43	2.552327	5.843051	513.709774	0.009418	0.008961
RS	44	2.762429	5.557243	561.919725	0.010301	0.009815
RS	45	2.989174	5.557243	582.306309	0.010675	0.010222
RS	46	3.233880	5.309736	628.839894	0.011528	0.011055
RS	47	3.497970	5.309736	645.819720	0.011840	0.011402
RS	48	3.782980	5.138188	682.058945	0.012504	0.012051
RS	49	4.090566	5.138188	693.377817	0.012711	0.012287
RS	50	4.422518	5.048655	713.556513	0.013081	0.012643
RS	51	4.780765	5.048655	717.362174	0.013151	0.012731
RS	52	5.167391	5.046612	717.422347	0.013152	0.012724
RS	53	5.584642	5.046612	712.839041	0.013068	0.012646
RS	54	6.034946	5.285081	673.347091	0.012344	0.011940
RS	55	6.520920	5.285081	662.972720	0.012154	0.011743
RS	56	7.045391	5.285081	648.023324	0.011880	0.011459
RS	57	7.611406	5.285081	628.452893	0.011521	0.011087
RS	58	8.222258	9.637899	340.710932	0.006246	0.006139
RS	59	8.881498	9.637899	344.200465	0.006310	0.006171
RS	60	9.592960	9.637899	345.902371	0.006341	0.006168
RS	61	10.360779	9.637899	345.644588	0.006337	0.006128
RS	62	11.189420	9.637899	343.275530	0.006293	0.006050
RS	63	12.083701	9.637899	3787.391875	0.069432	0.064582
PA	4+25*2+4+6 0.030567453 0.015733776 12.083700716 3.709331705 0.421012951 0.363193735 0.365735701 0.404784427 0.464761391 0.539218538 0.628620139 0.744205804 0.907428557 1.146576873 1.491548951 1.968831488 2.597959217 3.377694154 4.256037195 5.105542584 5.754657165 6.076372606 6.066502557 5.843050501 5.557242766 5.309736064 5.138187785 5.048655120 5.046612141 5.285080852 9.637899479
//
IT	5086
RD	14
LK	-253775.858429
QD	-350.338966 -> -313.224191
RI	0.0061747791
TR	0.029635	0.016023
MT	12.260385
MM	C_pi: 2.880551, n_recomb: 57086.400419
RS	0	0.000000	4.395457	100.784609	0.001765	0.000082
RS	1	0.007946	4.395457	108.595922	0.001902	0.000554
RS	2	0.016524	4.395457	116.995791	0.002049	0.001255
RS	3	0.025783	4.395457	126.025783	0.002208	0.001951
RS	4	0.035777	0.431967	1365.682529	0.023923	0.021510
RS	5	0.046566	0.431967	1436.545583	0.025164	0.023986
RS	6	0.058213	0.372201	1746.064267	0.030586	0.029811
RS	7	0.070784	0.372201	1819.969465	0.031881	0.031709
RS	8	0.084355	0.373222	1886.657197	0.033049	0.033411
RS	9	0.099004	0.373222	1955.393043	0.034253	0.035189
RS	10	0.114817	0.411557	1835.809974	0.032158	0.033255
RS	11	0.131886	0.411557	1898.336350	0.033254	0.034616
RS	12	0.150312	0.471090	1714.265762	0.030029	0.031337
RS	13	0.170202	0.471090	1771.320704	0.031029	0.032556
RS	14	0.191673	0.544527	1583.152692	0.027733	0.029150
RS	15	0.214849	0.544527	1635.307993	0.028646	0.030273
RS	16	0.239868	0.632058	1455.120986	0.025490	0.026961
RS	17	0.266874	0.632058	1502.849060	0.026326	0.027979
RS	18	0.296026	0.744967	1317.204236	0.023074	0.024517
RS	19	0.327494	0.744967	1361.145887	0.023844	0.025423
RS	20	0.361463	0.904978	1158.844426	0.020300	0.021619
RS	21	0.398131	0.904978	1199.701007	0.021016	0.022414
RS	22	0.437713	1.141127	986.482220	0.017281	0.018396
RS	23	0.480441	1.141127	1024.582391	0.017948	0.019082
RS	24	0.526563	1.485005	819.331822	0.014352	0.015220
RS	25	0.576350	1.485005	854.496587	0.014968	0.015801
RS	26	0.630093	1.966161	674.443697	0.011814	0.012431
RS	27	0.688107	1.966161	706.383153	0.012374	0.012916
RS	28	0.750731	2.608553	558.652701	0.009786	0.010173
RS	29	0.818330	2.608553	587.343147	0.010289	0.010578
RS	30	0.891301	3.415440	472.309810	0.008274	0.008463
RS	31	0.970071	3.415440	498.085729	0.008725	0.008810
RS	32	1.055100	4.335973	414.162235	0.007255	0.007281
RS	33	1.146885	4.335973	437.672329	0.007667	0.007588
RS	34	1.245963	5.235740	383.194967	0.006713	0.006598
RS	35	1.352914	5.235740	405.309405	0.007100	0.006892
RS	36	1.468364	5.927905	378.555105	0.006631	0.006396
RS	37	1.592987	5.927905	400.211261	0.007011	0.006701
RS	38	1.727513	6.270953	399.565317	0.006999	0.006658
RS	39	1.872729	6.270953	421.557840	0.007385	0.006994
RS	40	2.029484	6.257382	444.902196	0.007793	0.007364
RS	41	2.198694	6.257382	467.588937	0.008191	0.007742
RS	42	2.381350	6.013442	509.957789	0.008933	0.008443
RS	43	2.578520	6.013442	532.889704	0.009335	0.008853
RS	44	2.791357	5.701705	585.175843	0.010251	0.009734
RS	45	3.021106	5.701705	606.895642	0.010631	0.010142
RS	46	3.269112	5.430214	658.023316	0.011527	0.011011
RS	47	3.536824	5.430214	676.293080	0.011847	0.011365
RS	48	3.825809	5.239366	716.838623	0.012557	0.012056
RS	49	4.137757	5.239366	729.197795	0.012774	0.012302
RS	50	4.474492	5.135673	752.660287	0.013185	0.012698
RS	51	4.837985	5.135673	757.052056	0.013262	0.012796
RS	52	5.230360	5.124910	758.727252	0.013291	0.012818
RS	53	5.653915	5.124910	754.150963	0.013211	0.012748
RS	54	6.111125	5.365248	712.850706	0.012487	0.012046
RS	55	6.604666	5.365248	702.080625	0.012299	0.011855
RS	56	7.137424	5.365248	686.445400	0.012025	0.011576
RS	57	7.712515	5.365248	665.890715	0.011665	0.011207
RS	58	8.333303	10.013659	353.102990	0.006185	0.006062
RS	59	9.003420	10.013659	357.406773	0.006261	0.006108
RS	60	9.726785	10.013659	359.907963	0.006305	0.006120
RS	61	10.507628	10.013659	360.419419	0.006314	0.006097
RS	62	11.350519	10.013659	358.772552	0.006285	0.006036
RS	63	12.260385	10.013659	4061.056814	0.071139	0.066285
PA	4+25*2+4+6 0.029635073 0.016022770 12.260385381 4.395457039 0.431966926 0.372200616 0.373222276 0.411556982 0.471090398 0.544526641 0.632057666 0.744966635 0.904977768 1.141126517 1.485004606 1.966160568 2.608553464 3.415440412 4.335972647 5.235740308 5.927904519 6.270953103 6.257382492 6.013442345 5.701704706 5.430214282 5.239366242 5.135672508 5.124909574 5.365248483 10.013658976
//
IT	5297
RD	15
LK	-253703.734577
QD	-322.140226 -> -289.505501
RI	0.0053435180
TR	0.028773	0.016286
MT	12.434021
MM	C_pi: 2.958741, n_recomb: 59539.963433
RS	0	0.000000	5.199920	89.045310	0.001496	0.000070
RS	1	0.007970	5.199920	95.995574	0.001612	0.000475
RS	2	0.016575	5.199920	103.475739	0.001738	0.001070
RS	3	0.025866	5.199920	111.524125	0.001873	0.001662
RS	4	0.035898	0.442655	1396.105979	0.023448	0.021184
RS	5	0.046729	0.442655	1469.647219	0.024683	0.023641
RS	6	0.058423	0.381059	1789.400833	0.030054	0.029411
RS	7	0.071049	0.381059	1866.795190	0.031354	0.031260
RS	8	0.084682	0.380620	1944.415256	0.032657	0.033065
RS	9	0.099401	0.380620	2016.910019	0.033875	0.034834
RS	10	0.115293	0.418219	1901.773373	0.031941	0.033057
RS	11	0.132452	0.418219	1967.892552	0.033052	0.034423
RS	12	0.150978	0.477339	1783.306235	0.029951	0.031260
RS	13	0.170981	0.477339	1843.670365	0.030965	0.032474
RS	14	0.192578	0.549850	1654.284802	0.027784	0.029180
RS	15	0.215897	0.549850	1709.434348	0.028711	0.030299
RS	16	0.241074	0.635643	1527.724019	0.025659	0.027095
RS	17	0.268257	0.635643	1578.120681	0.026505	0.028110
RS	18	0.297607	0.746025	1389.166708	0.023332	0.024734
RS	19	0.329297	0.746025	1435.476565	0.024109	0.025639
RS	20	0.363511	0.902938	1226.505561	0.020600	0.021877
RS	21	0.400453	0.902938	1269.511382	0.021322	0.022676
RS	22	0.440339	1.136062	1045.944000	0.017567	0.018645
RS	23	0.483404	1.136062	1086.061708	0.018241	0.019338
RS	24	0.529901	1.478555	868.205360	0.014582	0.015419
RS	25	0.580104	1.478555	905.271603	0.015204	0.016008
RS	26	0.634309	1.962919	712.479578	0.011966	0.012558
RS	27	0.692833	1.962919	746.152475	0.012532	0.013052
RS	28	0.756021	2.617497	587.112268	0.009861	0.010228
RS	29	0.824246	2.617497	617.311567	0.010368	0.010640
RS	30	0.897908	3.450257	493.162324	0.008283	0.008458
RS	31	0.977441	3.450257	520.205046	0.008737	0.008809
RS	32	1.063313	4.412023	429.569472	0.007215	0.007230
RS	33	1.156029	4.412023	454.135364	0.007627	0.007540
RS	34	1.256134	5.361922	395.242875	0.006638	0.006518
RS	35	1.364218	5.361922	418.271302	0.007025	0.006812
RS	36	1.480916	6.097842	389.148742	0.006536	0.006297
RS	37	1.606915	6.097842	411.666761	0.006914	0.006601
RS	38	1.742955	6.463296	410.473535	0.006894	0.006549
RS	39	1.889839	6.463296	433.369708	0.007279	0.006883
RS	40	2.048428	6.446878	457.873940	0.007690	0.007254
RS	41	2.219658	6.446878	481.587033	0.008088	0.007629
RS	42	2.404534	6.182936	526.702499	0.008846	0.008341
RS	43	2.604145	6.182936	550.820941	0.009251	0.008750
RS	44	2.819665	5.845382	607.103603	0.010197	0.009654
RS	45	3.052361	5.845382	630.126079	0.010583	0.010064
RS	46	3.303604	5.549748	685.853901	0.011519	0.010968
RS	47	3.574871	5.549748	705.401904	0.011848	0.011327
RS	48	3.867757	5.339269	750.354475	0.012603	0.012059
RS	49	4.183987	5.339269	763.759545	0.012828	0.012313
RS	50	4.525419	5.220979	790.673204	0.013280	0.012750
RS	51	4.894064	5.220979	795.665601	0.013364	0.012856
RS	52	5.292090	5.200969	799.142876	0.013422	0.012908
RS	53	5.721839	5.200969	794.586276	0.013345	0.012846
RS	54	6.185838	5.442060	751.683224	0.012625	0.012148
RS	55	6.686818	5.442060	740.517241	0.012437	0.011963
RS	56	7.227726	5.442060	724.198111	0.012163	0.011687
RS	57	7.811745	5.442060	702.663378	0.011802	0.011321
RS	58	8.442309	10.380374	364.930630	0.006129	0.005991
RS	59	9.123130	10.380374	370.028580	0.006215	0.006049
RS	60	9.858211	10.380374	373.313045	0.006270	0.006075
RS	61	10.651879	10.380374	374.582715	0.006291	0.006066
RS	62	11.508801	10.380374	373.652911	0.006276	0.006021
RS	63	12.434021	10.380374	4330.776201	0.072737	0.067878
PA	4+25*2+4+6 0.028772868 0.016285950 12.434020662 5.199920379 0.442655221 0.381059218 0.380619621 0.418218639 0.477339474 0.549850256 0.635642985 0.746025213 0.902937509 1.136062285 1.478555182 1.962918560 2.617496783 3.450256813 4.412023445 5.361921991 6.097842425 6.463296237 6.446877628 6.182936295 5.845381601 5.549748018 5.339269242 5.220979225 5.200968766 5.442060378 10.380374298
//
IT	4110
RD	16
LK	-253640.287609
QD	-297.115497 -> -268.352856
RI	0.0046580393
TR	0.027975	0.016526
MT	12.604278
MM	C_pi: 3.034644, n_recomb: 61908.243431
RS	0	0.000000	6.142657	78.538720	0.001269	0.000061
RS	1	0.007993	6.142657	84.707522	0.001368	0.000407
RS	2	0.016625	6.142657	91.351469	0.001476	0.000914
RS	3	0.025947	6.142657	98.505604	0.001591	0.001417
RS	4	0.036014	0.453088	1424.007389	0.023002	0.020869
RS	5	0.046886	0.453088	1500.076020	0.024231	0.023311
RS	6	0.058627	0.389755	1829.194144	0.029547	0.029025
RS	7	0.071306	0.389755	1909.912788	0.030851	0.030832
RS	8	0.084999	0.387913	1998.094858	0.032275	0.032729
RS	9	0.099786	0.387913	2074.219890	0.033505	0.034488
RS	10	0.115755	0.424755	1964.034634	0.031725	0.032862
RS	11	0.133000	0.424755	2033.653126	0.032849	0.034232
RS	12	0.151624	0.483494	1848.980603	0.029866	0.031180
RS	13	0.171737	0.483494	1912.584047	0.030894	0.032390
RS	14	0.193457	0.555161	1722.406449	0.027822	0.029202
RS	15	0.216913	0.555161	1780.497982	0.028760	0.030317
RS	16	0.242245	0.639334	1597.788337	0.025809	0.027216
RS	17	0.269600	0.639334	1650.810530	0.026665	0.028228
RS	18	0.299143	0.747323	1459.192926	0.023570	0.024936
RS	19	0.331047	0.747323	1507.826875	0.024356	0.025841
RS	20	0.365501	0.901239	1292.885413	0.020884	0.022124
RS	21	0.402709	0.901239	1337.990204	0.021612	0.022925
RS	22	0.442891	1.131331	1104.660927	0.017844	0.018888
RS	23	0.486285	1.131331	1146.745163	0.018523	0.019587
RS	24	0.533147	1.472192	916.628563	0.014806	0.015616
RS	25	0.583755	1.472192	955.553176	0.015435	0.016213
RS	26	0.638409	1.959160	750.130351	0.012117	0.012686
RS	27	0.697431	1.959160	785.503159	0.012688	0.013188
RS	28	0.761170	2.624912	615.134073	0.009936	0.010285
RS	29	0.830004	2.624912	646.813506	0.010448	0.010705
RS	30	0.904340	3.482352	513.490490	0.008294	0.008455
RS	31	0.984618	3.482352	541.770419	0.008751	0.008811
RS	32	1.071313	4.484378	444.385228	0.007178	0.007184
RS	33	1.164937	4.484378	469.973543	0.007591	0.007497
RS	34	1.266045	5.484166	406.642857	0.006568	0.006443
RS	35	1.375235	5.484166	430.547253	0.006955	0.006738
RS	36	1.493152	6.264447	399.020716	0.006445	0.006204
RS	37	1.620494	6.264447	422.357758	0.006822	0.006507
RS	38	1.758015	6.653239	420.550410	0.006793	0.006446
RS	39	1.906528	6.653239	444.303103	0.007177	0.006778
RS	40	2.066912	6.634755	469.862111	0.007590	0.007149
RS	41	2.240115	6.634755	494.552429	0.007988	0.007521
RS	42	2.427163	6.351217	542.295593	0.008760	0.008243
RS	43	2.629162	6.351217	567.555050	0.009168	0.008650
RS	44	2.847307	5.987935	627.745929	0.010140	0.009576
RS	45	3.082888	5.987935	652.037086	0.010532	0.009987
RS	46	3.337300	5.668028	712.352021	0.011507	0.010924
RS	47	3.612047	5.668028	733.161710	0.011843	0.011289
RS	48	3.908755	5.437630	782.600388	0.012641	0.012060
RS	49	4.229179	5.437630	797.051731	0.012875	0.012322
RS	50	4.575215	5.304364	827.564138	0.013368	0.012798
RS	51	4.948910	5.304364	833.167109	0.013458	0.012912
RS	52	5.352474	5.274650	838.618633	0.013546	0.012995
RS	53	5.788297	5.274650	834.091144	0.013473	0.012938
RS	54	6.258954	5.515493	789.786902	0.012757	0.012248
RS	55	6.767232	5.515493	778.222754	0.012571	0.012066
RS	56	7.316137	5.515493	761.220070	0.012296	0.011793
RS	57	7.908917	5.515493	738.708497	0.011932	0.011429
RS	58	8.549078	10.737760	376.206800	0.006077	0.005925
RS	59	9.240408	10.737760	382.077303	0.006172	0.005994
RS	60	9.986997	10.737760	386.126952	0.006237	0.006033
RS	61	10.793261	10.737760	388.141132	0.006270	0.006037
RS	62	11.663971	10.737760	387.919948	0.006266	0.006005
RS	63	12.604278	10.737760	4595.707777	0.074234	0.069368
PA	4+25*2+4+6 0.027975144 0.016526036 12.604277914 6.142656875 0.453087998 0.389755169 0.387912759 0.424755299 0.483494135 0.555161157 0.639333811 0.747322926 0.901239403 1.131330931 1.472191581 1.959159614 2.624911862 3.482351582 4.484377910 5.484165974 6.264446550 6.653239269 6.634754984 6.351216724 5.987935024 5.668028208 5.437629937 5.304364443 5.274650016 5.515493026 10.737760347
//
IT	5145
RD	17
LK	-253584.342723
QD	-274.841636 -> -249.435146
RI	0.0040907360
TR	0.027237	0.016745
MT	12.770859
MM	C_pi: 3.108190, n_recomb: 64191.200350
RS	0	0.000000	7.246738	69.163524	0.001077	0.000052
RS	1	0.008015	7.246738	74.626599	0.001163	0.000349
RS	2	0.016673	7.246738	80.514216	0.001254	0.000780
RS	3	0.026025	7.246738	86.858205	0.001353	0.001210
RS	4	0.036127	0.463270	1449.560714	0.022582	0.020569
RS	5	0.047038	0.463270	1528.011074	0.023804	0.022996
RS	6	0.058824	0.398275	1865.734442	0.029065	0.028657
RS	7	0.071554	0.398275	1949.614537	0.030372	0.030427
RS	8	0.085305	0.395086	2047.956665	0.031904	0.032405
RS	9	0.100158	0.395086	2127.578566	0.033144	0.034153
RS	10	0.116201	0.431158	2022.745895	0.031511	0.032670
RS	11	0.133531	0.431158	2095.763793	0.032649	0.034044
RS	12	0.152249	0.489537	1911.394595	0.029777	0.031098
RS	13	0.172468	0.489537	1978.160412	0.030817	0.032304
RS	14	0.194308	0.560435	1787.550106	0.027847	0.029215
RS	15	0.217898	0.560435	1848.524776	0.028797	0.030327
RS	16	0.243379	0.643098	1665.271421	0.025942	0.027324
RS	17	0.270902	0.643098	1720.871030	0.026809	0.028334
RS	18	0.300631	0.748813	1527.192061	0.023791	0.025125
RS	19	0.332744	0.748813	1578.102578	0.024584	0.026029
RS	20	0.367430	0.899830	1357.867563	0.021153	0.022360
RS	21	0.404897	0.899830	1405.018406	0.021888	0.023164
RS	22	0.445366	1.126886	1162.523884	0.018110	0.019125
RS	23	0.489080	1.126886	1206.520600	0.018796	0.019830
RS	24	0.536297	1.465907	964.513459	0.015026	0.015810
RS	25	0.587299	1.465907	1005.249908	0.015660	0.016415
RS	26	0.642389	1.954926	787.343647	0.012266	0.012815
RS	27	0.701895	1.954926	824.379838	0.012843	0.013324
RS	28	0.766170	2.630934	642.685449	0.010012	0.010345
RS	29	0.835598	2.630934	675.814039	0.010528	0.010770
RS	30	0.910590	3.511882	533.287353	0.008308	0.008456
RS	31	0.991593	3.511882	562.773690	0.008767	0.008816
RS	32	1.079089	4.553185	458.618402	0.007145	0.007142
RS	33	1.173598	4.553185	485.195378	0.007559	0.007457
RS	34	1.275683	5.602560	417.415822	0.006503	0.006372
RS	35	1.385950	5.602560	442.158408	0.006888	0.006668
RS	36	1.505055	6.427663	408.205073	0.006359	0.006116
RS	37	1.633708	6.427663	432.319022	0.006735	0.006418
RS	38	1.772672	6.840621	429.839479	0.006696	0.006349
RS	39	1.922775	6.840621	454.402289	0.007079	0.006678
RS	40	2.084909	6.820754	480.918425	0.007492	0.007048
RS	41	2.260039	6.820754	506.536992	0.007891	0.007418
RS	42	2.449207	6.517990	556.788963	0.008674	0.008148
RS	43	2.653537	6.517990	583.142750	0.009084	0.008554
RS	44	2.874245	6.129057	647.146728	0.010082	0.009499
RS	45	3.112643	6.129057	672.669684	0.010479	0.009912
RS	46	3.370151	5.784759	737.544108	0.011490	0.010880
RS	47	3.648299	5.784759	759.594581	0.011833	0.011250
RS	48	3.948741	5.534199	813.577733	0.012674	0.012060
RS	49	4.273266	5.534199	829.070840	0.012916	0.012329
RS	50	4.623802	5.385642	863.308634	0.013449	0.012843
RS	51	5.002436	5.385642	869.527823	0.013546	0.012965
RS	52	5.411418	5.345829	877.110944	0.013664	0.013077
RS	53	5.853183	5.345829	872.618899	0.013594	0.013026
RS	54	6.330356	5.585514	827.111092	0.012885	0.012345
RS	55	6.845778	5.585514	815.144478	0.012699	0.012166
RS	56	7.402512	5.585514	797.457009	0.012423	0.011895
RS	57	8.003871	5.585514	773.970755	0.012057	0.011532
RS	58	8.653432	11.085526	386.943639	0.006028	0.005863
RS	59	9.355058	11.085526	393.563783	0.006131	0.005943
RS	60	10.112923	11.085526	398.358749	0.006206	0.005992
RS	61	10.931533	11.085526	401.101428	0.006249	0.006008
RS	62	11.815759	11.085526	401.577552	0.006256	0.005990
RS	63	12.770859	11.085526	4855.087844	0.075635	0.070759
PA	4+25*2+4+6 0.027236711 0.016745482 12.770859292 7.246737727 0.463269695 0.398274522 0.395085942 0.431157611 0.489536797 0.560434938 0.643097513 0.748813187 0.899829841 1.126885775 1.465907316 1.954925819 2.630933577 3.511882174 4.553185241 5.602559935 6.427662836 6.840620500 6.820754309 6.517989949 6.129056740 5.784758964 5.534198564 5.385641550 5.345828737 5.585513934 11.085526307
//
IT	5662
RD	18
LK	-253534.903710
QD	-254.960858 -> -232.470830
RI	0.0036198796
TR	0.026553	0.016946
MT	12.933623
MM	C_pi: 3.179351, n_recomb: 66389.370039
RS	0	0.000000	8.539181	60.819276	0.000916	0.000045
RS	1	0.008037	8.539181	65.647666	0.000989	0.000299
RS	2	0.016720	8.539181	70.854206	0.001067	0.000667
RS	3	0.026101	8.539181	76.467648	0.001152	0.001033
RS	4	0.036235	0.473191	1472.978651	0.022187	0.020282
RS	5	0.047185	0.473191	1553.672189	0.023402	0.022697
RS	6	0.059014	0.406595	1899.347289	0.028609	0.028305
RS	7	0.071794	0.406595	1986.230215	0.029918	0.030043
RS	8	0.085601	0.402124	2094.263929	0.031545	0.032093
RS	9	0.100517	0.402124	2177.246591	0.032795	0.033829
RS	10	0.116633	0.437414	2078.084950	0.031301	0.032483
RS	11	0.134044	0.437414	2154.397412	0.032451	0.033861
RS	12	0.152854	0.495461	1970.633288	0.029683	0.031014
RS	13	0.173176	0.495461	2040.479104	0.030735	0.032218
RS	14	0.195131	0.565662	1849.735353	0.027862	0.029222
RS	15	0.218850	0.565662	1913.529119	0.028823	0.030330
RS	16	0.244476	0.646912	1730.145482	0.026061	0.027421
RS	17	0.272162	0.646912	1788.270237	0.026936	0.028429
RS	18	0.302072	0.750464	1593.086694	0.023996	0.025301
RS	19	0.334387	0.750464	1646.223641	0.024796	0.026205
RS	20	0.369299	0.898676	1421.342337	0.021409	0.022586
RS	21	0.407016	0.898676	1470.484529	0.022149	0.023391
RS	22	0.447765	1.122703	1219.428744	0.018368	0.019354
RS	23	0.491789	1.122703	1265.281701	0.019058	0.020064
RS	24	0.539351	1.459704	1011.783335	0.015240	0.016001
RS	25	0.590735	1.459704	1054.282408	0.015880	0.016613
RS	26	0.646249	1.950288	824.065709	0.012413	0.012943
RS	27	0.706225	1.950288	862.726224	0.012995	0.013459
RS	28	0.771022	2.635697	669.739731	0.010088	0.010406
RS	29	0.841026	2.635697	704.284728	0.010608	0.010837
RS	30	0.916656	3.539037	552.546420	0.008323	0.008460
RS	31	0.998364	3.539037	583.207445	0.008785	0.008824
RS	32	1.086640	4.618632	472.278780	0.007114	0.007103
RS	33	1.182010	4.618632	499.810532	0.007528	0.007421
RS	34	1.285045	5.717212	427.585326	0.006441	0.006306
RS	35	1.396360	5.717212	453.128885	0.006825	0.006603
RS	36	1.516623	6.587514	416.734901	0.006277	0.006033
RS	37	1.646550	6.587514	441.584591	0.006651	0.006334
RS	38	1.786920	7.025348	438.384285	0.006603	0.006256
RS	39	1.938572	7.025348	463.711875	0.006985	0.006583
RS	40	2.102412	7.004713	491.093795	0.007397	0.006951
RS	41	2.279419	7.004713	517.592248	0.007796	0.007319
RS	42	2.470653	6.683051	570.236420	0.008589	0.008056
RS	43	2.677256	6.683051	597.637351	0.009002	0.008461
RS	44	2.900464	6.268539	665.353571	0.010022	0.009425
RS	45	3.141610	6.268539	692.069385	0.010424	0.009839
RS	46	3.402138	5.899745	761.463316	0.011470	0.010837
RS	47	3.683605	5.899745	784.730207	0.011820	0.011211
RS	48	3.987692	5.628819	843.297897	0.012702	0.012058
RS	49	4.316220	5.628819	859.824169	0.012951	0.012334
RS	50	4.671151	5.464702	897.895774	0.013525	0.012886
RS	51	5.054607	5.464702	904.733047	0.013628	0.013014
RS	52	5.468883	5.414450	914.590883	0.013776	0.013157
RS	53	5.916453	5.414450	910.137809	0.013709	0.013110
RS	54	6.399994	5.652160	863.617587	0.013008	0.012438
RS	55	6.922398	5.652160	851.242475	0.012822	0.012263
RS	56	7.486787	5.652160	832.867625	0.012545	0.011993
RS	57	8.096536	5.652160	808.407919	0.012177	0.011630
RS	58	8.755291	11.423534	397.155953	0.005982	0.005806
RS	59	9.466989	11.423534	404.501912	0.006093	0.005894
RS	60	10.235887	11.423534	410.020982	0.006176	0.005953
RS	61	11.066581	11.423534	413.474327	0.006228	0.005981
RS	62	11.964038	11.423534	414.634106	0.006245	0.005973
RS	63	12.933623	11.423534	5108.285851	0.076944	0.072058
PA	4+25*2+4+6 0.026552594 0.016946382 12.933622662 8.539181102 0.473190502 0.406594570 0.402124161 0.437413775 0.495460826 0.565661543 0.646911661 0.750464242 0.898676066 1.122702576 1.459704398 1.950287751 2.635697016 3.539037422 4.618631721 5.717211740 6.587513691 7.025347902 7.004712689 6.683050665 6.268538933 5.899745127 5.628819375 5.464702277 5.414450234 5.652159706 11.423534368
//
IT	5402
RD	19
LK	-253491.119721
QD	-237.168791 -> -217.219244
RI	0.0032281088
TR	0.025918	0.017131
MT	13.092363
MM	C_pi: 3.248064, n_recomb: 68503.100666
RS	0	0.000000	10.051174	53.410991	0.000780	0.000039
RS	1	0.008058	10.051174	57.670742	0.000842	0.000256
RS	2	0.016765	10.051174	62.266402	0.000909	0.000570
RS	3	0.026173	10.051174	67.223819	0.000981	0.000883
RS	4	0.036340	0.482840	1494.449768	0.021816	0.020009
RS	5	0.047326	0.482840	1577.254487	0.023025	0.022413
RS	6	0.059197	0.414696	1930.311646	0.028178	0.027972
RS	7	0.072025	0.414696	2020.043131	0.029488	0.029680
RS	8	0.085886	0.409010	2137.270001	0.031200	0.031793
RS	9	0.100865	0.409010	2223.475336	0.032458	0.033518
RS	10	0.117050	0.443512	2130.216760	0.031097	0.032300
RS	11	0.134539	0.443512	2209.714507	0.032257	0.033682
RS	12	0.153438	0.501252	2026.805112	0.029587	0.030929
RS	13	0.173859	0.501252	2099.643087	0.030650	0.032130
RS	14	0.195926	0.570817	1909.023470	0.027868	0.029221
RS	15	0.219771	0.570817	1975.566557	0.028839	0.030327
RS	16	0.245537	0.650752	1792.388582	0.026165	0.027507
RS	17	0.273380	0.650752	1852.981603	0.027050	0.028513
RS	18	0.303466	0.752252	1656.788292	0.024186	0.025465
RS	19	0.335976	0.752252	1712.098623	0.024993	0.026368
RS	20	0.371106	0.897741	1483.209034	0.021652	0.022800
RS	21	0.409066	0.897741	1534.285688	0.022397	0.023608
RS	22	0.450085	1.118754	1275.270996	0.018616	0.019577
RS	23	0.494410	1.118754	1322.921568	0.019312	0.020292
RS	24	0.542306	1.453575	1058.359880	0.015450	0.016189
RS	25	0.594061	1.453575	1102.569530	0.016095	0.016808
RS	26	0.649987	1.945282	860.245060	0.012558	0.013070
RS	27	0.710419	1.945282	900.488199	0.013145	0.013593
RS	28	0.775721	2.639283	696.272179	0.010164	0.010468
RS	29	0.846284	2.639283	732.198960	0.010689	0.010905
RS	30	0.922533	3.563949	571.259503	0.008339	0.008466
RS	31	1.004926	3.563949	603.062392	0.008803	0.008834
RS	32	1.093959	4.680828	485.374565	0.007085	0.007068
RS	33	1.190165	4.680828	513.826925	0.007501	0.007388
RS	34	1.294123	5.828167	437.170730	0.006382	0.006244
RS	35	1.406458	5.828167	463.478381	0.006766	0.006541
RS	36	1.527844	6.743968	424.637595	0.006199	0.005954
RS	37	1.659012	6.743968	450.182555	0.006572	0.006254
RS	38	1.800749	7.207280	446.221738	0.006514	0.006167
RS	39	1.953906	7.207280	472.269611	0.006894	0.006493
RS	40	2.119405	7.186435	500.431115	0.007305	0.006859
RS	41	2.298239	7.186435	527.761521	0.007704	0.007224
RS	42	2.491483	6.846156	582.684584	0.008506	0.007968
RS	43	2.700298	6.846156	611.084936	0.008921	0.008371
RS	44	2.925939	6.406138	682.407993	0.009962	0.009352
RS	45	3.169762	6.406138	710.275715	0.010369	0.009768
RS	46	3.433231	6.012776	784.135699	0.011447	0.010794
RS	47	3.717930	6.012776	808.591289	0.011804	0.011172
RS	48	4.025569	5.721319	871.766344	0.012726	0.012055
RS	49	4.357997	5.721319	889.313197	0.012982	0.012337
RS	50	4.717211	5.541422	931.308560	0.013595	0.012926
RS	51	5.105370	5.541422	938.762154	0.013704	0.013061
RS	52	5.524806	5.480443	951.022987	0.013883	0.013233
RS	53	5.978038	5.480443	946.609884	0.013818	0.013190
RS	54	6.467791	5.715428	899.263345	0.013127	0.012530
RS	55	6.997008	5.715428	886.472194	0.012941	0.012356
RS	56	7.568867	5.715428	867.406282	0.012662	0.012087
RS	57	8.186805	5.715428	841.973751	0.012291	0.011723
RS	58	8.854534	11.751580	406.853255	0.005939	0.005752
RS	59	9.576068	11.751580	414.900356	0.006057	0.005848
RS	60	10.355741	11.751580	421.121116	0.006147	0.005917
RS	61	11.198239	11.751580	425.265695	0.006208	0.005954
RS	62	12.108622	11.751580	427.093451	0.006235	0.005957
RS	63	13.092363	11.751580	5354.687242	0.078167	0.073270
PA	4+25*2+4+6 0.025918442 0.017130706 13.092362585 10.051174384 0.482839550 0.414695724 0.409010110 0.443511678 0.501251532 0.570817167 0.650752170 0.752251520 0.897741245 1.118753861 1.453574710 1.945281724 2.639283290 3.563948954 4.680827870 5.828166885 6.743967974 7.207279751 7.186434567 6.846156111 6.406137887 6.012776346 5.721319109 5.541422100 5.480442615 5.715427908 11.751579706
//
IT	5356
RD	20
LK	-253452.264220
QD	-221.205777 -> -203.474059
RI	0.0029021035
TR	0.025330	0.017300
MT	13.247050
MM	C_pi: 3.314352, n_recomb: 70534.021901
RS	0	0.000000	11.818034	46.852691	0.000664	0.000033
RS	1	0.008078	11.818034	50.605014	0.000717	0.000220
RS	2	0.016808	11.818034	54.655033	0.000775	0.000488
RS	3	0.026243	11.818034	59.025893	0.000837	0.000755
RS	4	0.036441	0.492196	1514.205248	0.021468	0.019751
RS	5	0.047462	0.492196	1598.998321	0.022670	0.022143
RS	6	0.059374	0.422565	1958.895116	0.027772	0.027656
RS	7	0.072248	0.422565	2051.327350	0.029083	0.029339
RS	8	0.086162	0.415733	2177.230313	0.030868	0.031507
RS	9	0.101199	0.415733	2266.521161	0.032134	0.033220
RS	10	0.117452	0.449451	2179.296160	0.030897	0.032124
RS	11	0.135017	0.449451	2261.868363	0.032068	0.033508
RS	12	0.154001	0.506905	2080.029000	0.029490	0.030843
RS	13	0.174518	0.506905	2155.768556	0.030564	0.032043
RS	14	0.196693	0.575906	1965.443741	0.027865	0.029215
RS	15	0.220660	0.575906	2034.663672	0.028847	0.030318
RS	16	0.246562	0.654615	1851.994437	0.026257	0.027583
RS	17	0.274556	0.654615	1914.996730	0.027150	0.028588
RS	18	0.304812	0.754160	1718.257751	0.024361	0.025618
RS	19	0.337511	0.754160	1775.687423	0.025175	0.026520
RS	20	0.372852	0.897013	1543.391315	0.021882	0.023005
RS	21	0.411048	0.897013	1596.345409	0.022632	0.023814
RS	22	0.452329	1.115026	1329.982672	0.018856	0.019793
RS	23	0.496945	1.115026	1379.371673	0.019556	0.020512
RS	24	0.545165	1.447543	1104.180618	0.015655	0.016374
RS	25	0.597279	1.447543	1150.047579	0.016305	0.016998
RS	26	0.653604	1.939981	895.844096	0.012701	0.013197
RS	27	0.714478	1.939981	937.626846	0.013293	0.013726
RS	28	0.780270	2.641836	722.265569	0.010240	0.010531
RS	29	0.851375	2.641836	759.538627	0.010768	0.010973
RS	30	0.928225	3.586789	589.431640	0.008357	0.008474
RS	31	1.011283	3.586789	622.343477	0.008823	0.008846
RS	32	1.101049	4.739989	497.920195	0.007059	0.007036
RS	33	1.198067	4.739989	527.259425	0.007475	0.007358
RS	34	1.302921	5.935612	446.196373	0.006326	0.006185
RS	35	1.416246	5.935612	473.232201	0.006709	0.006483
RS	36	1.538724	6.897053	431.952008	0.006124	0.005879
RS	37	1.671096	6.897053	458.153361	0.006495	0.006178
RS	38	1.814161	7.386414	453.396123	0.006428	0.006082
RS	39	1.968782	7.386414	480.121428	0.006807	0.006406
RS	40	2.135893	7.365833	508.984629	0.007216	0.006770
RS	41	2.316502	7.365833	537.100533	0.007615	0.007133
RS	42	2.511701	7.007200	594.192285	0.008424	0.007882
RS	43	2.722668	7.007200	623.545005	0.008840	0.008285
RS	44	2.950676	6.541735	698.368791	0.009901	0.009282
RS	45	3.197102	6.541735	727.346882	0.010312	0.009698
RS	46	3.463433	6.123742	805.612332	0.011422	0.010751
RS	47	3.751278	6.123742	831.226962	0.011785	0.011133
RS	48	4.062375	5.811626	899.017587	0.012746	0.012051
RS	49	4.398601	5.811626	917.569686	0.013009	0.012339
RS	50	4.761986	5.615761	963.564657	0.013661	0.012964
RS	51	5.154725	5.615761	971.629927	0.013775	0.013105
RS	52	5.579188	5.543809	986.408837	0.013985	0.013306
RS	53	6.037939	5.543809	982.034371	0.013923	0.013268
RS	54	6.533746	5.775393	934.039387	0.013242	0.012618
RS	55	7.069603	5.775393	920.823112	0.013055	0.012446
RS	56	7.648745	5.775393	901.061081	0.012775	0.012178
RS	57	8.274669	5.775393	874.655199	0.012400	0.011813
RS	58	8.951153	12.069629	416.058196	0.005899	0.005701
RS	59	9.682282	12.069629	424.781430	0.006022	0.005805
RS	60	10.472470	12.069629	431.680757	0.006120	0.005881
RS	61	11.326487	12.069629	436.496013	0.006188	0.005927
RS	62	12.249490	12.069629	438.974478	0.006224	0.005940
RS	63	13.247050	12.069629	5593.927158	0.079308	0.074399
PA	4+25*2+4+6 0.025330047 0.017300072 13.247049780 11.818033904 0.492196334 0.422564880 0.415732641 0.449450539 0.506904724 0.575905972 0.654614509 0.754159632 0.897012659 1.115026286 1.447542847 1.939980590 2.641835544 3.586789203 4.739988510 5.935611928 6.897053312 7.386414239 7.365832684 7.007199689 6.541735336 6.123742305 5.811625918 5.615760821 5.543808743 5.775393309 12.069628961
//
IT	5268
RD	21
LK	-253417.712501
QD	-206.849229 -> -191.057699
RI	0.0026301860
TR	0.024784	0.017456
MT	13.397538
MM	C_pi: 3.378202, n_recomb: 72483.665889
RS	0	0.000000	13.882236	41.055607	0.000566	0.000029
RS	1	0.008097	13.882236	44.356208	0.000612	0.000189
RS	2	0.016850	13.882236	47.920086	0.000661	0.000418
RS	3	0.026311	13.882236	51.767893	0.000714	0.000646
RS	4	0.036538	0.501253	1532.415621	0.021142	0.019508
RS	5	0.047594	0.501253	1619.081581	0.022337	0.021890
RS	6	0.059544	0.430183	1985.368932	0.027391	0.027359
RS	7	0.072463	0.430183	2080.360910	0.028701	0.029018
RS	8	0.086427	0.422286	2214.352362	0.030550	0.031234
RS	9	0.101522	0.422286	2306.592825	0.031822	0.032934
RS	10	0.117839	0.455224	2225.491899	0.030703	0.031953
RS	11	0.135477	0.455224	2311.026413	0.031883	0.033339
RS	12	0.154544	0.512420	2130.397600	0.029391	0.030757
RS	13	0.175154	0.512420	2208.945831	0.030475	0.031956
RS	14	0.197434	0.580915	2019.078581	0.027856	0.029204
RS	15	0.221517	0.580915	2090.899794	0.028846	0.030304
RS	16	0.247550	0.658483	1908.987064	0.026337	0.027649
RS	17	0.275691	0.658483	1974.337038	0.027238	0.028653
RS	18	0.306110	0.756166	1777.472962	0.024522	0.025759
RS	19	0.338993	0.756166	1836.966464	0.025343	0.026661
RS	20	0.374538	0.896464	1601.835074	0.022099	0.023199
RS	21	0.412962	0.896464	1656.608977	0.022855	0.024010
RS	22	0.454496	1.111509	1383.487343	0.019087	0.020002
RS	23	0.499393	1.111509	1434.554915	0.019791	0.020724
RS	24	0.547926	1.441612	1149.189782	0.015854	0.016555
RS	25	0.600389	1.441612	1196.659507	0.016509	0.017185
RS	26	0.657099	1.934422	930.829767	0.012842	0.013323
RS	27	0.718401	1.934422	974.107750	0.013439	0.013858
RS	28	0.784667	2.643439	747.707008	0.010316	0.010594
RS	29	0.856298	2.643439	786.289919	0.010848	0.011042
RS	30	0.933730	3.607703	607.062431	0.008375	0.008483
RS	31	1.017430	3.607703	641.049920	0.008844	0.008859
RS	32	1.107909	4.796231	509.931454	0.007035	0.007005
RS	33	1.205713	4.796231	540.124194	0.007452	0.007330
RS	34	1.311436	6.039592	454.688703	0.006273	0.006130
RS	35	1.425720	6.039592	482.417762	0.006656	0.006428
RS	36	1.549257	7.046765	438.710102	0.006053	0.005807
RS	37	1.682797	7.046765	465.530240	0.006423	0.006106
RS	38	1.827150	7.562647	459.948431	0.006346	0.006001
RS	39	1.983191	7.562647	487.309805	0.006723	0.006324
RS	40	2.151866	7.542768	516.801484	0.007130	0.006684
RS	41	2.334199	7.542768	545.657694	0.007528	0.007046
RS	42	2.531296	7.166001	604.813199	0.008344	0.007800
RS	43	2.744352	7.166001	635.071831	0.008762	0.008201
RS	44	2.974658	6.675162	713.288463	0.009841	0.009213
RS	45	3.223613	6.675162	743.334787	0.010255	0.009630
RS	46	3.492725	6.232500	825.936962	0.011395	0.010709
RS	47	3.783627	6.232500	852.679128	0.011764	0.011095
RS	48	4.098084	5.899623	925.081745	0.012763	0.012047
RS	49	4.438002	5.899623	944.621080	0.013032	0.012340
RS	50	4.805443	5.687646	994.675653	0.013723	0.013001
RS	51	5.202636	5.687646	1003.345305	0.013842	0.013146
RS	52	5.631989	5.604514	1020.745047	0.014082	0.013377
RS	53	6.096107	5.604514	1016.405827	0.014023	0.013342
RS	54	6.597805	5.832077	967.933292	0.013354	0.012705
RS	55	7.140125	5.832077	954.281508	0.013165	0.012533
RS	56	7.726356	5.832077	933.817226	0.012883	0.012265
RS	57	8.360055	5.832077	906.436662	0.012505	0.011899
RS	58	9.045064	12.377564	424.788697	0.005860	0.005654
RS	59	9.785538	12.377564	434.162812	0.005990	0.005764
RS	60	10.585968	12.377564	441.717038	0.006094	0.005848
RS	61	11.451209	12.377564	447.181525	0.006169	0.005902
RS	62	12.386508	12.377564	450.292166	0.006212	0.005924
RS	63	13.397538	12.377564	5825.678001	0.080372	0.075452
PA	4+25*2+4+6 0.024783817 0.017456079 13.397538497 13.882236126 0.501252607 0.430182587 0.422285754 0.455223856 0.512420448 0.580915469 0.658483072 0.756166443 0.896463883 1.111509183 1.441611595 1.934421935 2.643438545 3.607702927 4.796231392 6.039592236 7.046764759 7.562646874 7.542768446 7.166001330 6.675162092 6.232500203 5.899622577 5.687646454 5.604513940 5.832077288 12.377564202
//
IT	4797
RD	22
LK	-253386.927499
QD	-193.907576 -> -179.816631
RI	0.0024033027
TR	0.024276	0.017600
MT	13.543871
MM	C_pi: 3.439625, n_recomb: 74353.386900
RS	0	0.000000	16.291308	35.943146	0.000483	0.000025
RS	1	0.008115	16.291308	38.842855	0.000522	0.000162
RS	2	0.016890	16.291308	41.974983	0.000565	0.000358
RS	3	0.026376	16.291308	45.357907	0.000610	0.000553
RS	4	0.036632	0.509991	1549.264281	0.020836	0.019280
RS	5	0.047720	0.509991	1637.695847	0.022026	0.021651
RS	6	0.059708	0.437540	2009.938282	0.027032	0.027079
RS	7	0.072669	0.437540	2107.355499	0.028342	0.028718
RS	8	0.086682	0.428656	2248.874662	0.030246	0.030974
RS	9	0.101832	0.428656	2343.931003	0.031524	0.032662
RS	10	0.118212	0.460824	2268.973203	0.030516	0.031788
RS	11	0.135921	0.460824	2357.357173	0.031705	0.033176
RS	12	0.155067	0.517789	2178.042938	0.029293	0.030672
RS	13	0.175767	0.517789	2259.304736	0.030386	0.031869
RS	14	0.198147	0.585841	2069.987344	0.027840	0.029187
RS	15	0.222343	0.585841	2144.331591	0.028840	0.030286
RS	16	0.248503	0.662349	1963.380091	0.026406	0.027707
RS	17	0.276786	0.662349	2031.013771	0.027316	0.028709
RS	18	0.307364	0.758262	1834.397868	0.024671	0.025889
RS	19	0.340423	0.758262	1895.898441	0.025498	0.026791
RS	20	0.376166	0.896081	1658.477217	0.022305	0.023384
RS	21	0.414809	0.896081	1715.012885	0.023066	0.024195
RS	22	0.456588	1.108187	1435.723638	0.019309	0.020204
RS	23	0.501758	1.108187	1488.409331	0.020018	0.020929
RS	24	0.550593	1.435782	1193.336483	0.016050	0.016732
RS	25	0.603392	1.435782	1242.353286	0.016709	0.017367
RS	26	0.660476	1.928651	965.164806	0.012981	0.013447
RS	27	0.722192	1.928651	1009.892317	0.013582	0.013988
RS	28	0.788917	2.644185	772.579907	0.010391	0.010658
RS	29	0.861057	2.644185	812.435311	0.010927	0.011110
RS	30	0.939051	3.626819	624.152337	0.008394	0.008494
RS	31	1.023375	3.626819	659.181881	0.008866	0.008873
RS	32	1.114543	4.849700	521.419863	0.007013	0.006978
RS	33	1.213109	4.849700	552.433026	0.007430	0.007304
RS	34	1.319674	6.140216	462.667907	0.006223	0.006077
RS	35	1.434887	6.140216	491.056031	0.006604	0.006376
RS	36	1.559451	7.193164	444.938043	0.005984	0.005739
RS	37	1.694123	7.193164	472.340465	0.006353	0.006037
RS	38	1.839725	7.735958	465.912674	0.006266	0.005924
RS	39	1.997143	7.735958	493.870082	0.006642	0.006245
RS	40	2.167336	7.717164	523.923187	0.007046	0.006602
RS	41	2.351342	7.717164	553.475733	0.007444	0.006962
RS	42	2.550280	7.322490	614.591223	0.008266	0.007720
RS	43	2.765363	7.322490	645.709887	0.008684	0.008121
RS	44	2.997901	6.806345	727.210693	0.009780	0.009146
RS	45	3.249311	6.806345	758.282663	0.010198	0.009564
RS	46	3.521123	6.338998	845.145265	0.011367	0.010668
RS	47	3.814995	6.338998	872.981885	0.011741	0.011056
RS	48	4.132716	5.985288	949.980320	0.012777	0.012041
RS	49	4.476221	5.985288	970.486609	0.013052	0.012340
RS	50	4.847604	5.757085	1024.647726	0.013781	0.013035
RS	51	5.249126	5.757085	1033.912152	0.013905	0.013186
RS	52	5.683233	5.662603	1054.022702	0.014176	0.013446
RS	53	6.152571	5.662603	1049.713698	0.014118	0.013413
RS	54	6.659997	5.885584	1000.926939	0.013462	0.012789
RS	55	7.208604	5.885584	986.828488	0.013272	0.012618
RS	56	7.801732	5.885584	965.655290	0.012987	0.012348
RS	57	8.442996	5.885584	937.298457	0.012606	0.011981
RS	58	9.136301	12.675455	433.058322	0.005824	0.005609
RS	59	9.885872	12.675455	443.057943	0.005959	0.005726
RS	60	10.696274	12.675455	451.243029	0.006069	0.005816
RS	61	11.572444	12.675455	457.334640	0.006151	0.005878
RS	62	12.519719	12.675455	461.057937	0.006201	0.005908
RS	63	13.543871	12.675455	6049.619000	0.081363	0.076431
PA	4+25*2+4+6 0.024276219 0.017599988 13.543870602 16.291308028 0.509991146 0.437539904 0.428655675 0.460823876 0.517788683 0.585840566 0.662349103 0.758261570 0.896081460 1.108186557 1.435781638 1.928651144 2.644184755 3.626818754 4.849699664 6.140215652 7.193163539 7.735958493 7.717163891 7.322490398 6.806344824 6.338997799 5.985287848 5.757085225 5.662603109 5.885584179 12.675454849
//
IT	4793
RD	23
LK	-253359.444973
QD	-182.215447 -> -169.617829
RI	0.0022137638
TR	0.023804	0.017733
MT	13.686042
MM	C_pi: 3.498651, n_recomb: 76145.290460
RS	0	0.000000	19.102439	31.439491	0.000413	0.000021
RS	1	0.008133	19.102439	33.984042	0.000446	0.000139
RS	2	0.016928	19.102439	36.733435	0.000482	0.000307
RS	3	0.026438	19.102439	39.703976	0.000521	0.000474
RS	4	0.036722	0.518402	1564.912110	0.020552	0.019066
RS	5	0.047842	0.518402	1655.009928	0.021735	0.021427
RS	6	0.059866	0.444624	2032.830645	0.026697	0.026817
RS	7	0.072868	0.444624	2132.546309	0.028006	0.028437
RS	8	0.086928	0.434834	2281.015936	0.029956	0.030726
RS	9	0.102132	0.434834	2378.757885	0.031240	0.032403
RS	10	0.118572	0.466248	2309.901045	0.030335	0.031629
RS	11	0.136349	0.466248	2401.022381	0.031532	0.033019
RS	12	0.155571	0.523011	2223.070346	0.029195	0.030587
RS	13	0.176358	0.523011	2306.950081	0.030297	0.031783
RS	14	0.198835	0.590677	2118.256884	0.027819	0.029167
RS	15	0.223140	0.590677	2195.044542	0.028827	0.030264
RS	16	0.249422	0.666207	2015.211687	0.026465	0.027756
RS	17	0.277841	0.666207	2085.063876	0.027383	0.028757
RS	18	0.308572	0.760433	1889.033599	0.024808	0.026009
RS	19	0.341802	0.760433	1952.484081	0.025642	0.026910
RS	20	0.377735	0.895853	1713.283732	0.022500	0.023559
RS	21	0.416591	0.895853	1771.523574	0.023265	0.024371
RS	22	0.458606	1.105054	1486.640788	0.019524	0.020399
RS	23	0.504039	1.105054	1540.884552	0.020236	0.021127
RS	24	0.553168	1.430066	1236.577818	0.016240	0.016906
RS	25	0.606291	1.430066	1287.085750	0.016903	0.017545
RS	26	0.663736	1.922705	998.828821	0.013117	0.013570
RS	27	0.725853	1.922705	1044.959645	0.013723	0.014116
RS	28	0.793022	2.644158	796.878749	0.010465	0.010721
RS	29	0.865654	2.644158	837.968999	0.011005	0.011179
RS	30	0.944193	3.644266	640.708401	0.008414	0.008505
RS	31	1.029120	3.644266	676.746571	0.008888	0.008888
RS	32	1.120954	4.900547	532.401204	0.006992	0.006952
RS	33	1.220258	4.900547	564.202335	0.007410	0.007280
RS	34	1.327638	6.237620	470.156548	0.006174	0.006027
RS	35	1.443752	6.237620	499.170618	0.006556	0.006326
RS	36	1.569310	7.336303	450.666775	0.005919	0.005674
RS	37	1.705079	7.336303	478.616460	0.006286	0.005972
RS	38	1.851891	7.906336	471.326756	0.006190	0.005849
RS	39	2.010644	7.906336	499.841864	0.006564	0.006169
RS	40	2.182308	7.888981	530.393631	0.006966	0.006523
RS	41	2.367935	7.888981	560.600157	0.007362	0.006882
RS	42	2.568659	7.476592	623.577539	0.008189	0.007643
RS	43	2.785708	7.476592	655.511539	0.008609	0.008043
RS	44	3.020411	6.935221	740.187584	0.009721	0.009081
RS	45	3.274202	6.935221	772.242881	0.010142	0.009500
RS	46	3.548636	6.443185	863.285416	0.011337	0.010627
RS	47	3.845389	6.443185	892.182602	0.011717	0.011019
RS	48	4.166279	6.068596	973.751324	0.012788	0.012035
RS	49	4.513267	6.068596	995.202685	0.013070	0.012338
RS	50	4.888477	5.824090	1053.503936	0.013835	0.013068
RS	51	5.294203	5.824090	1063.351834	0.013965	0.013223
RS	52	5.732928	5.718113	1086.253610	0.014266	0.013512
RS	53	6.207337	5.718113	1081.968391	0.014209	0.013481
RS	54	6.720330	5.935997	1033.023388	0.013566	0.012872
RS	55	7.275046	5.935997	1018.466278	0.013375	0.012700
RS	56	7.874879	5.935997	996.576770	0.013088	0.012430
RS	57	8.523497	5.935997	967.241492	0.012703	0.012060
RS	58	9.224870	12.963345	440.887908	0.005790	0.005567
RS	59	9.983288	12.963345	451.487827	0.005929	0.005689
RS	60	10.803389	12.963345	460.279652	0.006045	0.005785
RS	61	11.690192	12.963345	466.975913	0.006133	0.005854
RS	62	12.649121	12.963345	471.291657	0.006189	0.005891
RS	63	13.686042	12.963345	6265.604205	0.082285	0.077342
PA	4+25*2+4+6 0.023804146 0.017732994 13.686041874 19.102438656 0.518402229 0.444623698 0.434834042 0.466247887 0.523011254 0.590676682 0.666206684 0.760433324 0.895852862 1.105053792 1.430066313 1.922704670 2.644158277 3.644265826 4.900547288 6.237620463 7.336302950 7.906336440 7.888980697 7.476591986 6.935221104 6.443185445 6.068596332 5.824089875 5.718112578 5.935997416 12.963344970
//
IT	4623
RD	24
LK	-253334.863151
QD	-171.629550 -> -160.345572
RI	0.0020557063
TR	0.023365	0.017856
MT	13.824027
MM	C_pi: 3.555298, n_recomb: 77861.321645
RS	0	0.000000	22.377566	27.482225	0.000353	0.000018
RS	1	0.008150	22.377566	29.713114	0.000382	0.000120
RS	2	0.016965	22.377566	32.124302	0.000413	0.000263
RS	3	0.026498	22.377566	34.730227	0.000446	0.000406
RS	4	0.036808	0.526477	1579.500464	0.020286	0.018865
RS	5	0.047959	0.526477	1671.172399	0.021463	0.021217
RS	6	0.060018	0.451428	2054.218775	0.026383	0.026571
RS	7	0.073060	0.451428	2156.112896	0.027692	0.028174
RS	8	0.087165	0.440813	2310.976684	0.029681	0.030492
RS	9	0.102419	0.440813	2411.277601	0.030969	0.032157
RS	10	0.118917	0.471494	2348.421303	0.030162	0.031477
RS	11	0.136760	0.471494	2442.168894	0.031366	0.032868
RS	12	0.156057	0.528083	2265.607163	0.029098	0.030503
RS	13	0.176926	0.528083	2352.008717	0.030208	0.031699
RS	14	0.199497	0.595421	2163.961865	0.027793	0.029142
RS	15	0.223907	0.595421	2243.112105	0.028809	0.030237
RS	16	0.250307	0.670049	2064.524749	0.026515	0.027797
RS	17	0.278858	0.670049	2136.528981	0.027440	0.028797
RS	18	0.309736	0.762673	1941.378693	0.024934	0.026119
RS	19	0.343131	0.762673	2006.721498	0.025773	0.027020
RS	20	0.379248	0.895764	1766.228197	0.022684	0.023725
RS	21	0.418308	0.895764	1826.114954	0.023453	0.024537
RS	22	0.460553	1.102097	1536.201933	0.019730	0.020587
RS	23	0.506240	1.102097	1591.944031	0.020446	0.021318
RS	24	0.555650	1.424465	1278.879551	0.016425	0.017075
RS	25	0.609088	1.424465	1330.822429	0.017092	0.017719
RS	26	0.666882	1.916613	1031.799448	0.013252	0.013691
RS	27	0.729385	1.916613	1079.286822	0.013862	0.014242
RS	28	0.796983	2.643432	820.595895	0.010539	0.010785
RS	29	0.870091	2.643432	862.882975	0.011082	0.011247
RS	30	0.949157	3.660156	656.735722	0.008435	0.008518
RS	31	1.034667	3.660156	693.749164	0.008910	0.008904
RS	32	1.127147	4.948886	542.891376	0.006973	0.006928
RS	33	1.227164	4.948886	575.448624	0.007391	0.007258
RS	34	1.335332	6.331874	477.178126	0.006129	0.005979
RS	35	1.452317	6.331874	506.786090	0.006509	0.006279
RS	36	1.578837	7.476204	455.924509	0.005856	0.005612
RS	37	1.715668	7.476204	484.387791	0.006221	0.005909
RS	38	1.863652	8.073756	476.224087	0.006116	0.005778
RS	39	2.023697	8.073756	505.260085	0.006489	0.006096
RS	40	2.196786	8.058132	536.254233	0.006887	0.006447
RS	41	2.383983	8.058132	567.073935	0.007283	0.006804
RS	42	2.586436	7.628221	631.817978	0.008115	0.007569
RS	43	2.805391	7.628221	664.523729	0.008535	0.007967
RS	44	3.042191	7.061706	752.267448	0.009662	0.009018
RS	45	3.298291	7.061706	785.264032	0.010085	0.009438
RS	46	3.575265	6.544997	880.401923	0.011307	0.010587
RS	47	3.874812	6.544997	910.325038	0.011692	0.010982
RS	48	4.198774	6.149517	996.428270	0.012797	0.012029
RS	49	4.549140	6.149517	1018.801342	0.013085	0.012337
RS	50	4.928063	5.888647	1081.266879	0.013887	0.013100
RS	51	5.337868	5.888647	1091.685176	0.014021	0.013259
RS	52	5.781075	5.771061	1117.447450	0.014352	0.013576
RS	53	6.260404	5.771061	1113.178203	0.014297	0.013548
RS	54	6.778801	5.983386	1064.222236	0.013668	0.012952
RS	55	7.339449	5.983386	1049.193836	0.013475	0.012780
RS	56	7.945791	5.983386	1026.580124	0.013185	0.012508
RS	57	8.601553	5.983386	996.263890	0.012795	0.012136
RS	58	9.310762	13.241266	448.294596	0.005758	0.005527
RS	59	10.077774	13.241266	459.469794	0.005901	0.005654
RS	60	10.907300	13.241266	468.844222	0.006022	0.005756
RS	61	11.804436	13.241266	476.122408	0.006115	0.005831
RS	62	12.774692	13.241266	481.009864	0.006178	0.005875
RS	63	13.824027	13.241266	6473.500577	0.083141	0.078189
PA	4+25*2+4+6 0.023364840 0.017856199 13.824027084 22.377565788 0.526476865 0.451428232 0.440812758 0.471493824 0.528082874 0.595421434 0.670048610 0.762672759 0.895764010 1.102096657 1.424465114 1.916613109 2.643432037 3.660155767 4.948885569 6.331873982 7.476203838 8.073756154 8.058131958 7.628220863 7.061706135 6.544996987 6.149516660 5.888646634 5.771060590 5.983385716 13.241266329
//
IT	4637
RD	25
LK	-253312.834607
QD	-162.025697 -> -151.899195
RI	0.0019237559
TR	0.022956	0.017971
MT	13.957867
MM	C_pi: 3.609616, n_recomb: 79503.835740
RS	0	0.000000	26.191709	24.008335	0.000302	0.000016
RS	1	0.008167	26.191709	25.962603	0.000327	0.000103
RS	2	0.017001	26.191709	28.075378	0.000353	0.000226
RS	3	0.026556	26.191709	30.359419	0.000382	0.000349
RS	4	0.036891	0.534214	1593.148286	0.020039	0.018678
RS	5	0.048071	0.534214	1686.309010	0.021210	0.021021
RS	6	0.060164	0.457945	2074.292078	0.026090	0.026342
RS	7	0.073244	0.457945	2178.252388	0.027398	0.027930
RS	8	0.087392	0.446587	2338.944004	0.029419	0.030269
RS	9	0.102696	0.446587	2441.681793	0.030711	0.031923
RS	10	0.119250	0.476558	2384.699539	0.029995	0.031332
RS	11	0.137156	0.476558	2480.964290	0.031206	0.032723
RS	12	0.156524	0.533003	2305.775581	0.029002	0.030420
RS	13	0.177473	0.533003	2394.603427	0.030119	0.031615
RS	14	0.200134	0.600073	2207.194570	0.027762	0.029114
RS	15	0.224646	0.600073	2288.626238	0.028786	0.030208
RS	16	0.251159	0.673871	2111.373597	0.026557	0.027831
RS	17	0.279837	0.673871	2185.462950	0.027489	0.028830
RS	18	0.310858	0.764971	1991.455423	0.025049	0.026220
RS	19	0.344411	0.764971	2058.633078	0.025894	0.027121
RS	20	0.380706	0.895808	1817.292474	0.022858	0.023881
RS	21	0.419964	0.895808	1878.769886	0.023631	0.024695
RS	22	0.462428	1.099312	1584.374072	0.019928	0.020768
RS	23	0.508361	1.099312	1641.555777	0.020648	0.021501
RS	24	0.558044	1.418988	1320.212285	0.016606	0.017241
RS	25	0.611785	1.418988	1373.534307	0.017276	0.017888
RS	26	0.669915	1.910413	1064.060860	0.013384	0.013811
RS	27	0.732793	1.910413	1112.857997	0.013998	0.014367
RS	28	0.800805	2.642076	843.731473	0.010612	0.010848
RS	29	0.874372	2.642076	887.177473	0.011159	0.011315
RS	30	0.953947	3.674593	672.245672	0.008456	0.008532
RS	31	1.040021	3.674593	710.201507	0.008933	0.008921
RS	32	1.133124	4.994855	552.907005	0.006954	0.006905
RS	33	1.233831	4.994855	586.189309	0.007373	0.007237
RS	34	1.342762	6.423104	483.754849	0.006085	0.005934
RS	35	1.460589	6.423104	513.925798	0.006464	0.006234
RS	36	1.588039	7.612930	460.739846	0.005795	0.005552
RS	37	1.725898	7.612930	489.684564	0.006159	0.005848
RS	38	1.875015	8.238219	480.639598	0.006045	0.005710
RS	39	2.036311	8.238219	510.161423	0.006417	0.006026
RS	40	2.210779	8.224601	541.545335	0.006812	0.006374
RS	41	2.399495	8.224601	572.939141	0.007206	0.006729
RS	42	2.603624	7.777340	639.359418	0.008042	0.007497
RS	43	2.824423	7.777340	672.794777	0.008462	0.007894
RS	44	3.063255	7.185770	763.500084	0.009603	0.008956
RS	45	3.321592	7.185770	797.396650	0.010030	0.009377
RS	46	3.601026	6.644429	896.541257	0.011277	0.010548
RS	47	3.903281	6.644429	927.455501	0.011666	0.010945
RS	48	4.230221	6.228053	1018.052387	0.012805	0.012023
RS	49	4.583861	6.228053	1041.322851	0.013098	0.012334
RS	50	4.966382	5.950792	1107.965844	0.013936	0.013131
RS	51	5.380143	5.950792	1118.940305	0.014074	0.013294
RS	52	5.827695	5.821510	1147.622618	0.014435	0.013639
RS	53	6.311798	5.821510	1143.360650	0.014381	0.013612
RS	54	6.835437	6.027847	1094.534668	0.013767	0.013031
RS	55	7.401839	6.027847	1079.021843	0.013572	0.012857
RS	56	8.014499	6.027847	1055.675577	0.013278	0.012584
RS	57	8.677194	6.027847	1024.375487	0.012885	0.012209
RS	58	9.394009	13.509344	455.298403	0.005727	0.005490
RS	59	10.169365	13.509344	467.024288	0.005874	0.005621
RS	60	11.008043	13.509344	476.957423	0.005999	0.005728
RS	61	11.915214	13.509344	484.794822	0.006098	0.005809
RS	62	12.896472	13.509344	490.233015	0.006166	0.005860
RS	63	13.957867	13.509344	6673.285232	0.083937	0.078975
PA	4+25*2+4+6 0.022955702 0.017970549 13.957867190 26.191709214 0.534213530 0.457944514 0.446587260 0.476557800 0.533002728 0.600072596 0.673871157 0.764971158 0.895808432 1.099312449 1.418988419 1.910413127 2.642075754 3.674592875 4.994854717 6.423104329 7.612929667 8.238218620 8.224600821 7.777340499 7.185770343 6.644428790 6.228052934 5.950791642 5.821510368 6.027847010 13.509343865
//
CC
CC	Brief Description of the file format:
CC	  CC  comments
CC	  MM  useful-messages
CC	  RD  round-of-iterations
CC	  LL  \log[P(sequence)]
CC	  QD  Q-before-opt Q-after-opt
CC	  TR  \theta_0 \rho_0
CC	  RS  k t_k \lambda_k \pi_k \sum_{l\not=k}A_{kl} A_{kk}
CC	  DC  begin end best-k t_k+\Delta_k max-prob
CC
MM	Version: 0.6.5-r67
MM	pattern:4+25*2+4+6, n:63, n_free_lambdas:28
MM	n_iterations:25, skip:1, max_t:5, theta/rho:5
MM	is_decoding:0
MM	n_seqs:17, sum_L:1282844, sum_n:101535
RD	0
LK	0.000000
QD	0.000000 -> 0.000000
RI	inf
TR	0.082456	0.016491
MT	5.000000
MM	C_pi: 1.000000, n_recomb: 20982.709115
RS	0	0.000000	1.000000	133.593524	0.006367	0.000000
RS	1	0.006440	1.000000	141.262453	0.006732	0.000000
RS	2	0.013294	1.000000	149.308221	0.007116	0.000000
RS	3	0.020590	1.000000	157.740952	0.007518	0.000000
RS	4	0.028356	1.000000	166.569822	0.007938	0.000000
RS	5	0.036622	1.000000	175.802831	0.008378	0.000000
RS	6	0.045421	1.000000	185.446553	0.008838	0.000000
RS	7	0.054785	1.000000	195.505865	0.009317	0.000000
RS	8	0.064753	1.000000	205.983634	0.009817	0.000000
RS	9	0.075363	1.000000	216.880388	0.010336	0.000000
RS	10	0.086656	1.000000	228.193943	0.010875	0.000000
RS	11	0.098677	1.000000	239.919003	0.011434	0.000000
RS	12	0.111471	1.000000	252.046732	0.012012	0.000000
RS	13	0.125090	1.000000	264.564291	0.012609	0.000000
RS	14	0.139585	1.000000	277.454343	0.013223	0.000000
RS	15	0.155014	1.000000	290.694537	0.013854	0.000000
RS	16	0.171437	1.000000	304.256972	0.014500	0.000000
RS	17	0.188917	1.000000	318.107634	0.015160	0.000000
RS	18	0.207523	1.000000	332.205836	0.015832	0.000000
RS	19	0.227327	1.000000	346.503656	0.016514	0.000000
RS	20	0.248406	1.000000	360.945379	0.017202	0.000000
RS	21	0.270843	1.000000	375.466984	0.017894	0.000000
RS	22	0.294725	1.000000	389.995659	0.018587	0.000000
RS	23	0.320144	1.000000	404.449397	0.019275	0.000000
RS	24	0.347201	1.000000	418.736673	0.019956	0.000000
RS	25	0.376000	1.000000	432.756247	0.020624	0.000000
RS	26	0.406654	1.000000	446.397107	0.021275	0.000000
RS	27	0.439282	1.000000	459.538610	0.021901	0.000000
RS	28	0.474011	1.000000	472.050825	0.022497	0.000000
RS	29	0.510976	1.000000	483.795156	0.023057	0.000000
RS	30	0.550322	1.000000	494.625244	0.023573	0.000000
RS	31	0.592202	1.000000	504.388222	0.024038	0.000000
RS	32	0.636779	1.000000	512.926339	0.024445	0.000000
RS	33	0.684227	1.000000	520.078991	0.024786	0.000000
RS	34	0.734730	1.000000	525.685192	0.025053	0.000000
RS	35	0.788485	1.000000	529.586485	0.025239	0.000000
RS	36	0.845702	1.000000	531.630305	0.025337	0.000000
RS	37	0.906604	1.000000	531.673770	0.025339	0.000000
RS	38	0.971428	1.000000	529.587865	0.025239	0.000000
RS	39	1.040426	1.000000	525.261941	0.025033	0.000000
RS	40	1.113868	1.000000	518.608442	0.024716	0.000000
RS	41	1.192040	1.000000	509.567723	0.024285	0.000000
RS	42	1.275245	1.000000	498.112788	0.023739	0.000000
RS	43	1.363809	1.000000	484.253755	0.023079	0.000000
RS	44	1.458076	1.000000	468.041806	0.022306	0.000000
RS	45	1.558414	1.000000	449.572370	0.021426	0.000000
RS	46	1.665214	1.000000	428.987247	0.020445	0.000000
RS	47	1.778891	1.000000	406.475424	0.019372	0.000000
RS	48	1.899889	1.000000	382.272284	0.018218	0.000000
RS	49	2.028679	1.000000	356.657019	0.016998	0.000000
RS	50	2.165763	1.000000	329.948061	0.015725	0.000000
RS	51	2.311675	1.000000	302.496479	0.014416	0.000000
RS	52	2.466983	1.000000	274.677369	0.013091	0.000000
RS	53	2.632293	1.000000	246.879444	0.011766	0.000000
RS	54	2.808249	1.000000	219.493132	0.010461	0.000000
RS	55	2.995536	1.000000	192.897682	0.009193	0.000000
RS	56	3.194884	1.000000	167.447924	0.007980	0.000000
RS	57	3.407070	1.000000	143.461402	0.006837	0.000000
RS	58	3.632920	1.000000	121.206719	0.005777	0.000000
RS	59	3.873315	1.000000	100.893905	0.004808	0.000000
RS	60	4.129191	1.000000	82.667551	0.003940	0.000000
RS	61	4.401545	1.000000	66.603310	0.003174	0.000000
RS	62	4.691438	1.000000	52.708127	0.002512	0.000000
RS	63	5.000000	1.000000	147.161567	0.007013	0.000000
PA	4+25*2+4+6 0.082456343 0.016491269 5.000000000 1.000000000 1.000000000 1.000000000 1.000000000 1.000000000 1.000000000 1.000000000 1.000000000 1.000000000 1.000000000 1.000000000 1.000000000 1.000000000 1.000000000 1.000000000 1.000000000 1.000000000 1.000000000 1.000000000 1.000000000 1.000000000 1.000000000 1.000000000 1.000000000 1.000000000 1.000000000 1.000000000 1.000000000
//
IT	4690
RD	1
LK	-283648.775001
QD	-4288.347562 -> -1727.844849
RI	0.0828701660
TR	0.062857	0.012277
MT	7.584753
MM	C_pi: 1.193105, n_recomb: 18654.054942
RS	0	0.000000	0.295867	441.239134	0.023654	0.001267
RS	1	0.007135	0.295867	461.083202	0.024718	0.008393
RS	2	0.014779	0.295867	480.963728	0.025783	0.017960
RS	3	0.022968	0.295867	500.746609	0.026844	0.026177
RS	4	0.031741	0.272566	563.995860	0.030234	0.032072
RS	5	0.041141	0.272566	583.075251	0.031257	0.034496
RS	6	0.051211	0.310812	528.559272	0.028335	0.034155
RS	7	0.062000	0.310812	546.316952	0.029287	0.033228
RS	8	0.073558	0.368102	477.037004	0.025573	0.032533
RS	9	0.085941	0.368102	493.615633	0.026462	0.031700
RS	10	0.099208	0.446106	421.829331	0.022613	0.030327
RS	11	0.113421	0.446106	437.299432	0.023443	0.028446
RS	12	0.128648	0.544354	371.863319	0.019935	0.026373
RS	13	0.144962	0.544354	386.261827	0.020707	0.024398
RS	14	0.162439	0.655683	333.327989	0.017869	0.022652
RS	15	0.181164	0.655683	346.746011	0.018588	0.021138
RS	16	0.201224	0.776578	304.684095	0.016333	0.019813
RS	17	0.222716	0.776578	317.244298	0.017007	0.018631
RS	18	0.245741	0.906238	283.125696	0.015178	0.017557
RS	19	0.270409	0.906238	294.941947	0.015811	0.016564
RS	20	0.296837	1.043453	266.859288	0.014306	0.015635
RS	21	0.325151	1.043453	278.027746	0.014904	0.014762
RS	22	0.355485	1.184854	255.058905	0.013673	0.013947
RS	23	0.387983	1.184854	265.659839	0.014241	0.013195
RS	24	0.422800	1.324709	247.400255	0.013263	0.012515
RS	25	0.460100	1.324709	257.496046	0.013804	0.011913
RS	26	0.500062	1.456903	243.538982	0.013056	0.011393
RS	27	0.542876	1.456903	253.163733	0.013572	0.010958
RS	28	0.588744	1.576815	242.942777	0.013024	0.010606
RS	29	0.637884	1.576815	252.089596	0.013514	0.010334
RS	30	0.690531	1.682098	244.922312	0.013130	0.010138
RS	31	0.746934	1.682098	253.533284	0.013591	0.010012
RS	32	0.807361	1.772346	248.715393	0.013333	0.009948
RS	33	0.872100	1.772346	256.675946	0.013760	0.009942
RS	34	0.941457	1.848200	253.559218	0.013593	0.009985
RS	35	1.015764	1.848200	260.696159	0.013975	0.010075
RS	36	1.095371	1.910650	258.706601	0.013869	0.010208
RS	37	1.180659	1.910650	264.788749	0.014195	0.010382
RS	38	1.272031	1.960758	263.399810	0.014120	0.010595
RS	39	1.369923	1.960758	268.141929	0.014374	0.010845
RS	40	1.474800	1.999897	266.802180	0.014303	0.011127
RS	41	1.587159	1.999897	269.876651	0.014467	0.011433
RS	42	1.707535	2.029926	267.974513	0.014365	0.011754
RS	43	1.836499	2.029926	269.036415	0.014422	0.012075
RS	44	1.974665	2.052956	265.945346	0.014257	0.012383
RS	45	2.122688	2.052956	264.672700	0.014188	0.012664
RS	46	2.281273	2.070963	259.838662	0.013929	0.012903
RS	47	2.451172	2.070963	255.984709	0.013723	0.013088
RS	48	2.633194	2.085800	248.982814	0.013347	0.013208
RS	49	2.828202	2.085800	242.437549	0.012997	0.013252
RS	50	3.037124	2.099432	233.018257	0.012492	0.013212
RS	51	3.260952	2.099432	223.873447	0.012001	0.013082
RS	52	3.500750	2.114180	212.022580	0.011366	0.012858
RS	53	3.757657	2.114180	200.626412	0.010755	0.012540
RS	54	4.032893	2.145025	185.645089	0.009952	0.012130
RS	55	4.327768	2.145025	172.832165	0.009265	0.011637
RS	56	4.643681	2.145025	159.300208	0.008540	0.011071
RS	57	4.982134	2.145025	145.260923	0.007787	0.010445
RS	58	5.344735	2.341117	120.864623	0.006479	0.009773
RS	59	5.733207	2.341117	109.320662	0.005860	0.009068
RS	60	6.149396	2.341117	97.692671	0.005237	0.008344
RS	61	6.595279	2.341117	86.179648	0.004620	0.007615
RS	62	7.072974	2.341117	74.977365	0.004019	0.006895
RS	63	7.584753	2.341117	311.556199	0.016702	0.032174
PA	4+25*2+4+6 0.062856678 0.012276934 7.584753036 0.295866966 0.272565842 0.310811996 0.368102074 0.446105957 0.544354439 0.655682564 0.776577950 0.906237602 1.043453217 1.184853554 1.324708939 1.456902504 1.576814651 1.682098389 1.772346497 1.848199844 1.910650253 1.960758209 1.999897003 2.029926300 2.052955627 2.070962906 2.085800171 2.099432230 2.114179611 2.145025253 2.341116846
//
IT	4591
RD	2
LK	-279799.641894
QD	-1761.001115 -> -1090.056995
RI	0.0737404768
TR	0.055649	0.011802
MT	8.868766
MM	C_pi: 1.418406, n_recomb: 21297.072355
RS	0	0.000000	0.330101	468.072907	0.021978	0.000888
RS	1	0.007398	0.330101	491.176196	0.023063	0.005955
RS	2	0.015343	0.330101	514.536414	0.024160	0.013500
RS	3	0.023876	0.330101	538.015540	0.025262	0.020973
RS	4	0.033040	0.236508	779.054288	0.036580	0.029510
RS	5	0.042882	0.236508	801.406679	0.037630	0.035023
RS	6	0.053453	0.254618	764.622545	0.035903	0.034375
RS	7	0.064805	0.254618	784.149826	0.036820	0.037107
RS	8	0.076997	0.297450	688.555762	0.032331	0.033406
RS	9	0.090091	0.297450	706.561149	0.033176	0.035461
RS	10	0.104154	0.365306	591.135338	0.027757	0.030806
RS	11	0.119257	0.365306	608.286278	0.028562	0.032007
RS	12	0.135477	0.461143	496.721848	0.023323	0.026911
RS	13	0.152898	0.461143	513.034095	0.024089	0.027390
RS	14	0.171607	0.580367	421.684714	0.019800	0.023067
RS	15	0.191700	0.580367	436.966530	0.020518	0.023389
RS	16	0.213280	0.721319	364.770430	0.017128	0.020027
RS	17	0.236456	0.721319	378.974186	0.017795	0.020308
RS	18	0.261346	0.886651	320.627457	0.015055	0.017628
RS	19	0.288078	0.886651	333.804230	0.015674	0.017821
RS	20	0.316788	1.079620	285.633233	0.013412	0.015600
RS	21	0.347621	1.079620	297.869770	0.013986	0.015669
RS	22	0.380736	1.299578	258.209469	0.012124	0.013808
RS	23	0.416300	1.299578	269.612303	0.012660	0.013777
RS	24	0.454496	1.538267	237.920481	0.011172	0.012271
RS	25	0.495517	1.538267	248.615669	0.011674	0.012213
RS	26	0.539572	1.781490	224.336993	0.010534	0.011060
RS	27	0.586887	1.781490	234.456743	0.011009	0.011038
RS	28	0.637702	2.013656	216.725750	0.010176	0.010212
RS	29	0.692277	2.013656	226.384670	0.010630	0.010270
RS	30	0.750889	2.222381	214.137485	0.010055	0.009725
RS	31	0.813836	2.222381	223.409136	0.010490	0.009872
RS	32	0.881441	2.400618	215.574590	0.010122	0.009552
RS	33	0.954047	2.400618	224.474342	0.010540	0.009779
RS	34	1.032024	2.545866	220.120172	0.010336	0.009631
RS	35	1.115770	2.545866	228.594160	0.010734	0.009920
RS	36	1.205712	2.658264	226.973314	0.010657	0.009907
RS	37	1.302307	2.658264	234.889646	0.011029	0.010252
RS	38	1.406048	2.739556	235.368199	0.011052	0.010361
RS	39	1.517464	2.739556	242.507785	0.011387	0.010765
RS	40	1.637122	2.794019	244.353491	0.011474	0.010979
RS	41	1.765632	2.794019	250.405478	0.011758	0.011420
RS	42	1.903650	2.828639	252.670140	0.011864	0.011687
RS	43	2.051877	2.828639	257.244636	0.012079	0.012107
RS	44	2.211071	2.850823	258.899244	0.012157	0.012352
RS	45	2.382042	2.850823	261.562327	0.012282	0.012683
RS	46	2.565660	2.866355	261.683561	0.012287	0.012839
RS	47	2.762863	2.866355	262.009047	0.012303	0.013032
RS	48	2.974654	2.879776	259.808826	0.012199	0.013051
RS	49	3.202114	2.879776	257.447102	0.012088	0.013077
RS	50	3.446401	2.895576	252.270267	0.011845	0.012926
RS	51	3.708760	2.895576	247.036196	0.011600	0.012768
RS	52	3.990528	2.918611	238.464630	0.011197	0.012431
RS	53	4.293141	2.918611	230.429445	0.010820	0.012096
RS	54	4.618140	2.979423	216.681660	0.010174	0.011521
RS	55	4.967183	2.979423	206.536035	0.009698	0.011056
RS	56	5.342048	2.979423	195.135654	0.009163	0.010527
RS	57	5.744645	2.979423	182.625373	0.008575	0.009944
RS	58	6.177025	3.456817	147.361420	0.006919	0.008597
RS	59	6.641393	3.456817	138.075552	0.006483	0.008105
RS	60	7.140114	3.456817	128.075427	0.006014	0.007574
RS	61	7.675730	3.456817	117.518599	0.005518	0.007013
RS	62	8.250970	3.456817	106.583734	0.005005	0.006428
RS	63	8.868766	3.456817	556.224187	0.026117	0.034548
PA	4+25*2+4+6 0.055649140 0.011802272 8.868765527 0.330100681 0.236508137 0.254617941 0.297449853 0.365305581 0.461142513 0.580367387 0.721318639 0.886651195 1.079619659 1.299577710 1.538266610 1.781489638 2.013656142 2.222380994 2.400617651 2.545866309 2.658264394 2.739555687 2.794019332 2.828639081 2.850823005 2.866354500 2.879775513 2.895576436 2.918610501 2.979423069 3.456816645
//
IT	4682
RD	3
LK	-278700.690463
QD	-1196.676771 -> -906.842942
RI	0.0545090701
TR	0.051567	0.012125
MT	9.550321
MM	C_pi: 1.636359, n_recomb: 25203.494718
RS	0	0.000000	0.450543	413.244880	0.016396	0.000675
RS	1	0.007523	0.450543	436.722129	0.017328	0.004462
RS	2	0.015612	0.450543	460.933787	0.018288	0.010062
RS	3	0.024309	0.450543	485.808456	0.019275	0.015642
RS	4	0.033660	0.253714	900.100592	0.035713	0.027986
RS	5	0.043715	0.253714	928.890422	0.036856	0.032905
RS	6	0.054527	0.255440	949.332689	0.037667	0.034365
RS	7	0.066152	0.255440	973.753509	0.038636	0.037460
RS	8	0.078651	0.287563	886.670966	0.035180	0.034494
RS	9	0.092091	0.287563	908.333337	0.036040	0.036952
RS	10	0.106541	0.346641	772.651810	0.030657	0.032108
RS	11	0.122079	0.346641	793.110381	0.031468	0.033974
RS	12	0.138786	0.436234	648.069156	0.025713	0.028209
RS	13	0.156749	0.436234	667.758741	0.026495	0.029358
RS	14	0.176064	0.552507	544.211497	0.021593	0.024191
RS	15	0.196831	0.552507	562.847334	0.022332	0.025071
RS	16	0.219162	0.694845	463.569168	0.018393	0.020909
RS	17	0.243172	0.694845	480.964252	0.019083	0.021675
RS	18	0.268988	0.869063	399.494254	0.015851	0.018265
RS	19	0.296746	0.869063	415.619973	0.016491	0.018886
RS	20	0.326593	1.083811	347.123015	0.013773	0.015991
RS	21	0.358684	1.083811	362.018513	0.014364	0.016427
RS	22	0.393190	1.344081	304.748464	0.012092	0.013962
RS	23	0.430292	1.344081	318.497677	0.012637	0.014234
RS	24	0.470185	1.643663	272.403645	0.010808	0.012225
RS	25	0.513079	1.643663	285.149339	0.011314	0.012408
RS	26	0.559200	1.964235	249.884753	0.009915	0.010868
RS	27	0.608791	1.964235	261.818445	0.010388	0.011035
RS	28	0.662112	2.280697	236.274385	0.009375	0.009931
RS	29	0.719444	2.280697	247.597939	0.009824	0.010134
RS	30	0.781089	2.569476	230.232296	0.009135	0.009403
RS	31	0.847372	2.569476	241.115058	0.009567	0.009663
RS	32	0.918641	2.814872	230.340117	0.009139	0.009224
RS	33	0.995272	2.814872	240.886607	0.009558	0.009540
RS	34	1.077667	3.009744	235.352152	0.009338	0.009324
RS	35	1.166261	3.009744	245.582229	0.009744	0.009681
RS	36	1.261520	3.152820	244.264265	0.009692	0.009640
RS	37	1.363944	3.152820	254.098156	0.010082	0.010035
RS	38	1.474074	3.246853	256.173571	0.010164	0.010149
RS	39	1.592489	3.246853	265.414252	0.010531	0.010588
RS	40	1.719812	3.300338	269.869434	0.010708	0.010831
RS	41	1.856713	3.300338	278.186662	0.011038	0.011290
RS	42	2.003913	3.327075	283.608893	0.011253	0.011596
RS	43	2.162187	3.327075	290.546961	0.011528	0.012013
RS	44	2.332367	3.340552	295.409749	0.011721	0.012291
RS	45	2.515350	3.340552	300.429255	0.011920	0.012604
RS	46	2.712098	3.349854	303.438357	0.012040	0.012780
RS	47	2.923647	3.349854	305.979096	0.012140	0.012949
RS	48	3.151111	3.361212	306.054436	0.012143	0.012977
RS	49	3.395687	3.361212	305.617863	0.012126	0.012979
RS	50	3.658661	3.380700	301.811404	0.011975	0.012824
RS	51	3.941418	3.380700	298.070922	0.011827	0.012652
RS	52	4.245447	3.414708	289.724577	0.011495	0.012298
RS	53	4.572348	3.414708	282.643928	0.011214	0.011965
RS	54	4.923840	3.509278	266.739860	0.010583	0.011333
RS	55	5.301775	3.509278	257.092470	0.010201	0.010893
RS	56	5.708141	3.509278	245.763563	0.009751	0.010394
RS	57	6.145077	3.509278	232.864632	0.009239	0.009843
RS	58	6.614883	4.291908	181.010692	0.007182	0.008053
RS	59	7.120032	4.291908	172.793245	0.006856	0.007666
RS	60	7.663182	4.291908	163.478322	0.006486	0.007238
RS	61	8.247193	4.291908	153.183399	0.006078	0.006775
RS	62	8.875137	4.291908	142.058276	0.005636	0.006279
RS	63	9.550321	4.291908	856.056508	0.033966	0.037363
PA	4+25*2+4+6 0.051566780 0.012125385 9.550321145 0.450542808 0.253713675 0.255440259 0.287562809 0.346640637 0.436233826 0.552507344 0.694845377 0.869063205 1.083811183 1.344081147 1.643662876 1.964235395 2.280697331 2.569476485 2.814872184 3.009743673 3.152820378 3.246852752 3.300338345 3.327074714 3.340551966 3.349854458 3.361212440 3.380700144 3.414708403 3.509277968 4.291907644
//
IT	4673
RD	4
LK	-278181.334382
QD	-992.326083 -> -805.359373
RI	0.0387038524
TR	0.048660	0.012674
MT	9.961233
MM	C_pi: 1.806604, n_recomb: 29041.074788
RS	0	0.000000	0.613563	353.188391	0.012162	0.000542
RS	1	0.007594	0.613563	375.177982	0.012919	0.003519
RS	2	0.015765	0.613563	398.149602	0.013710	0.007823
RS	3	0.024556	0.613563	422.086254	0.014534	0.012025
RS	4	0.034015	0.279367	971.992752	0.033470	0.026879
RS	5	0.044192	0.279367	1007.076024	0.034678	0.030967
RS	6	0.055142	0.266800	1088.372914	0.037477	0.034136
RS	7	0.066923	0.266800	1118.662400	0.038520	0.036942
RS	8	0.079599	0.290553	1054.321558	0.036304	0.035113
RS	9	0.093238	0.290553	1080.553198	0.037208	0.037437
RS	10	0.107913	0.342884	938.814512	0.032327	0.033057
RS	11	0.123702	0.342884	963.078124	0.033163	0.034987
RS	12	0.140690	0.426960	794.680544	0.027364	0.029221
RS	13	0.158968	0.426960	817.975157	0.028166	0.030538
RS	14	0.178634	0.538655	668.526127	0.023020	0.025127
RS	15	0.199793	0.538655	690.658688	0.023782	0.026179
RS	16	0.222559	0.677439	568.223154	0.019566	0.021701
RS	17	0.247055	0.677439	588.953319	0.020280	0.022638
RS	18	0.273410	0.851174	486.526081	0.016753	0.018878
RS	19	0.301767	0.851174	505.778495	0.017416	0.019669
RS	20	0.332277	1.072869	417.708192	0.014383	0.016395
RS	21	0.365104	1.072869	435.476163	0.014995	0.016994
RS	22	0.400424	1.353038	360.443247	0.012411	0.014153
RS	23	0.438427	1.353038	376.768382	0.012974	0.014572
RS	24	0.479315	1.689171	315.786640	0.010874	0.012235
RS	25	0.523308	1.689171	330.802399	0.011391	0.012541
RS	26	0.570642	2.061754	284.103270	0.009783	0.010747
RS	27	0.621571	2.061754	298.040885	0.010263	0.011011
RS	28	0.676367	2.438836	264.393843	0.009104	0.009727
RS	29	0.735325	2.438836	277.530839	0.009556	0.010002
RS	30	0.798759	2.786899	254.902159	0.008777	0.009154
RS	31	0.867011	2.786899	267.496033	0.009211	0.009466
RS	32	0.940446	3.081609	253.727528	0.008737	0.008959
RS	33	1.019458	3.081609	265.964556	0.009158	0.009311
RS	34	1.104470	3.310788	259.244572	0.008927	0.009065
RS	35	1.195937	3.310788	271.209754	0.009339	0.009449
RS	36	1.294351	3.471712	270.198565	0.009304	0.009409
RS	37	1.400238	3.471712	281.854242	0.009705	0.009822
RS	38	1.514167	3.568511	285.501487	0.009831	0.009962
RS	39	1.636747	3.568511	296.661786	0.010215	0.010408
RS	40	1.768635	3.614343	303.621032	0.010455	0.010692
RS	41	1.910540	3.614343	313.925223	0.010810	0.011148
RS	42	2.063221	3.629780	322.253754	0.011096	0.011498
RS	43	2.227496	3.629780	331.171507	0.011404	0.011909
RS	44	2.404246	3.633700	338.795462	0.011666	0.012226
RS	45	2.594419	3.633700	345.680922	0.011903	0.012533
RS	46	2.799034	3.637512	350.930304	0.012084	0.012739
RS	47	3.019187	3.637512	355.102083	0.012228	0.012908
RS	48	3.256058	3.648252	356.635893	0.012280	0.012954
RS	49	3.510918	3.648252	357.476693	0.012309	0.012963
RS	50	3.785131	3.672934	354.096855	0.012193	0.012814
RS	51	4.080169	3.672934	351.187400	0.012093	0.012657
RS	52	4.397612	3.718975	342.062529	0.011779	0.012295
RS	53	4.739161	3.718975	335.323425	0.011547	0.011985
RS	54	5.106648	3.847161	316.075381	0.010884	0.011303
RS	55	5.502041	3.847161	306.456847	0.010553	0.010894
RS	56	5.927461	3.847161	294.790900	0.010151	0.010425
RS	57	6.385187	3.847161	281.166801	0.009682	0.009902
RS	58	6.877673	4.931919	210.382895	0.007244	0.007727
RS	59	7.407559	4.931919	203.162226	0.006996	0.007415
RS	60	7.977684	4.931919	194.583886	0.006700	0.007062
RS	61	8.591105	4.931919	184.727161	0.006361	0.006670
RS	62	9.251108	4.931919	173.709093	0.005981	0.006241
RS	63	9.961233	4.931919	1157.146700	0.039845	0.040278
PA	4+25*2+4+6 0.048660375 0.012674173 9.961232980 0.613563463 0.279366539 0.266799889 0.290552587 0.342883900 0.426959797 0.538654826 0.677438725 0.851174315 1.072869463 1.353038475 1.689171090 2.061754440 2.438835969 2.786899456 3.081609306 3.310788076 3.471711735 3.568510947 3.614343486 3.629780080 3.633699597 3.637512343 3.648252320 3.672934000 3.718974808 3.847160799 4.931918587
//
IT	5109
RD	5
LK	-277829.023359
QD	-869.481904 -> -723.590550
RI	0.0281081355
TR	0.046308	0.013277
MT	10.249019
MM	C_pi: 1.940189, n_recomb: 32626.643625
RS	0	0.000000	0.807119	303.564467	0.009304	0.000450
RS	1	0.007642	0.807119	323.584236	0.009918	0.002875
RS	2	0.015868	0.807119	344.666680	0.010564	0.006296
RS	3	0.024723	0.807119	366.827577	0.011243	0.009563
RS	4	0.034255	0.304657	1022.680619	0.031345	0.026025
RS	5	0.044515	0.304657	1063.094299	0.032584	0.029453
RS	6	0.055559	0.279980	1197.258906	0.036696	0.033767
RS	7	0.067447	0.279980	1233.293175	0.037800	0.036231
RS	8	0.080244	0.297067	1194.999941	0.036627	0.035371
RS	9	0.094018	0.297067	1226.000561	0.037577	0.037492
RS	10	0.108846	0.344232	1085.444132	0.033269	0.033655
RS	11	0.124806	0.344232	1113.623401	0.034132	0.035506
RS	12	0.141986	0.424030	928.771920	0.028467	0.029927
RS	13	0.160479	0.424030	955.625854	0.029290	0.031263
RS	14	0.180385	0.531624	785.533560	0.024076	0.025830
RS	15	0.201813	0.531624	811.040361	0.024858	0.026926
RS	16	0.224878	0.666081	669.341194	0.020515	0.022339
RS	17	0.249706	0.666081	693.268681	0.021249	0.023334
RS	18	0.276431	0.836542	572.552945	0.017549	0.019405
RS	19	0.305199	0.836542	594.815093	0.018231	0.020265
RS	20	0.336165	1.059366	488.676157	0.014978	0.016764
RS	21	0.369497	1.059366	509.235834	0.015608	0.017441
RS	22	0.405377	1.349839	417.060679	0.012783	0.014347
RS	23	0.443999	1.349839	435.911579	0.013361	0.014845
RS	24	0.485572	1.709464	360.205060	0.011040	0.012274
RS	25	0.530323	1.709464	377.454236	0.011569	0.012650
RS	26	0.578494	2.119196	319.332913	0.009787	0.010671
RS	27	0.630345	2.119196	335.235682	0.010275	0.010989
RS	28	0.686160	2.542300	293.487886	0.008995	0.009575
RS	29	0.746239	2.542300	308.388205	0.009452	0.009889
RS	30	0.810911	2.936794	280.513437	0.008598	0.008956
RS	31	0.880524	2.936794	294.752207	0.009034	0.009293
RS	32	0.955458	3.270153	278.016408	0.008521	0.008739
RS	33	1.036118	3.270153	291.858931	0.008945	0.009105
RS	34	1.122942	3.524994	283.988248	0.008704	0.008843
RS	35	1.216402	3.524994	297.582730	0.009121	0.009236
RS	36	1.317004	3.697042	296.917453	0.009100	0.009205
RS	37	1.425294	3.697042	310.266364	0.009510	0.009625
RS	38	1.541860	3.792047	315.510112	0.009670	0.009792
RS	39	1.667334	3.792047	328.436117	0.010067	0.010238
RS	40	1.802397	3.827864	337.887067	0.010356	0.010559
RS	41	1.947781	3.827864	349.995597	0.010727	0.011011
RS	42	2.104277	3.831273	361.160039	0.011069	0.011401
RS	43	2.272732	3.831273	371.842764	0.011397	0.011810
RS	44	2.454060	3.825679	382.085520	0.011711	0.012163
RS	45	2.649247	3.825679	390.588974	0.011971	0.012475
RS	46	2.859349	3.824152	397.863285	0.012194	0.012711
RS	47	3.085508	3.824152	403.388811	0.012364	0.012892
RS	48	3.328951	3.834122	406.101408	0.012447	0.012961
RS	49	3.590998	3.834122	407.924126	0.012503	0.012989
RS	50	3.873071	3.863284	404.637158	0.012402	0.012851
RS	51	4.176701	3.863284	402.265154	0.012329	0.012719
RS	52	4.503534	3.920005	391.986501	0.012014	0.012354
RS	53	4.855345	3.920005	385.327102	0.011810	0.012071
RS	54	5.234042	4.078689	362.246543	0.011103	0.011341
RS	55	5.641680	4.078689	352.473686	0.010803	0.010965
RS	56	6.080470	4.078689	340.326663	0.010431	0.010524
RS	57	6.552793	4.078689	325.878446	0.009988	0.010025
RS	58	7.061212	5.455439	235.089984	0.007205	0.007500
RS	59	7.608486	5.455439	228.860592	0.007015	0.007248
RS	60	8.197583	5.455439	221.089654	0.006776	0.006954
RS	61	8.831700	5.455439	211.821747	0.006492	0.006618
RS	62	9.514278	5.455439	201.141638	0.006165	0.006245
RS	63	10.249019	5.455439	1445.843323	0.044315	0.043164
PA	4+25*2+4+6 0.046307931 0.013277386 10.249019075 0.807119343 0.304657169 0.279980336 0.297066894 0.344232446 0.424029929 0.531624310 0.666081062 0.836541834 1.059366203 1.349838710 1.709463837 2.119196242 2.542300476 2.936793747 3.270152803 3.524994116 3.697042108 3.792047405 3.827863836 3.831272794 3.825679140 3.824151594 3.834122261 3.863283976 3.920004787 4.078689159 5.455438665
//
IT	4528
RD	6
LK	-277548.970376
QD	-773.562217 -> -651.807068
RI	0.0211223071
TR	0.044269	0.013872
MT	10.480101
MM	C_pi: 2.052222, n_recomb: 36007.799031
RS	0	0.000000	1.026917	264.526167	0.007346	0.000382
RS	1	0.007680	1.026917	282.653869	0.007850	0.002404
RS	2	0.015950	1.026917	301.845066	0.008383	0.005195
RS	3	0.024855	1.026917	322.133828	0.008946	0.007809
RS	4	0.034443	0.327575	1065.540511	0.029592	0.025336
RS	5	0.044768	0.327575	1110.517179	0.030841	0.028283
RS	6	0.055887	0.292938	1288.235882	0.035777	0.033326
RS	7	0.067858	0.292938	1329.663593	0.036927	0.035507
RS	8	0.080750	0.304626	1316.665699	0.036566	0.035400
RS	9	0.094631	0.304626	1352.413261	0.037559	0.037351
RS	10	0.109579	0.347755	1216.395665	0.033781	0.034008
RS	11	0.125674	0.347755	1248.513657	0.034673	0.035765
RS	12	0.143006	0.424322	1051.421808	0.029200	0.030410
RS	13	0.161669	0.424322	1081.784652	0.030043	0.031726
RS	14	0.181765	0.528637	894.732567	0.024848	0.026355
RS	15	0.203404	0.528637	923.507133	0.025647	0.027455
RS	16	0.226705	0.659138	765.565903	0.021261	0.022852
RS	17	0.251796	0.659138	792.561878	0.022011	0.023863
RS	18	0.278814	0.825801	655.835138	0.018214	0.019854
RS	19	0.307906	0.825801	680.982992	0.018912	0.020743
RS	20	0.339233	1.047635	558.209905	0.015502	0.017097
RS	21	0.372966	1.047635	581.459765	0.016148	0.017814
RS	22	0.409289	1.343979	472.857797	0.013132	0.014536
RS	23	0.448403	1.343979	494.157409	0.013724	0.015081
RS	24	0.490519	1.720321	403.998461	0.011220	0.012329
RS	25	0.535871	1.720321	423.417847	0.011759	0.012749
RS	26	0.584705	2.158975	353.965693	0.009830	0.010624
RS	27	0.637290	2.158975	371.772538	0.010325	0.010976
RS	28	0.693914	2.619953	321.952040	0.008941	0.009458
RS	29	0.754886	2.619953	338.549430	0.009402	0.009793
RS	30	0.820540	3.053929	305.439731	0.008483	0.008794
RS	31	0.891237	3.053929	321.249011	0.008922	0.009142
RS	32	0.967363	3.420569	301.547731	0.008375	0.008551
RS	33	1.049336	3.420569	316.912657	0.008801	0.008922
RS	34	1.137604	3.697081	307.894150	0.008551	0.008647
RS	35	1.232651	3.697081	323.027058	0.008971	0.009042
RS	36	1.334998	3.877369	322.723128	0.008963	0.009020
RS	37	1.445205	3.877369	337.668346	0.009378	0.009441
RS	38	1.563876	3.968896	344.527629	0.009568	0.009633
RS	39	1.691660	3.968896	359.117870	0.009973	0.010077
RS	40	1.829258	3.994114	371.078102	0.010305	0.010432
RS	41	1.977424	3.994114	384.885708	0.010689	0.010881
RS	42	2.136969	3.985477	398.904261	0.011078	0.011307
RS	43	2.308766	3.985477	411.242389	0.011421	0.011716
RS	44	2.493758	3.970301	424.121833	0.011779	0.012104
RS	45	2.692956	3.970301	434.127882	0.012056	0.012424
RS	46	2.907454	3.962929	443.443194	0.012315	0.012691
RS	47	3.138424	3.962929	450.199748	0.012503	0.012888
RS	48	3.387132	3.971052	454.097169	0.012611	0.012982
RS	49	3.654942	3.971052	456.771772	0.012685	0.013033
RS	50	3.943319	4.003006	453.555256	0.012596	0.012910
RS	51	4.253843	4.003006	451.587349	0.012541	0.012805
RS	52	4.588215	4.068172	440.083124	0.012222	0.012440
RS	53	4.948266	4.068172	433.377810	0.012036	0.012186
RS	54	5.335969	4.253430	406.286230	0.011283	0.011414
RS	55	5.753448	4.253430	396.264788	0.011005	0.011066
RS	56	6.202988	4.253430	383.562424	0.010652	0.010651
RS	57	6.687053	4.253430	368.239097	0.010227	0.010173
RS	58	7.208294	5.912531	256.716009	0.007129	0.007325
RS	59	7.769566	5.912531	251.458972	0.006983	0.007123
RS	60	8.373943	5.912531	244.522132	0.006791	0.006878
RS	61	9.024736	5.912531	235.918714	0.006552	0.006591
RS	62	9.725509	5.912531	225.702985	0.006268	0.006263
RS	63	10.480101	5.912531	1725.707435	0.047926	0.045965
PA	4+25*2+4+6 0.044268921 0.013871919 10.480101332 1.026917379 0.327575113 0.292937533 0.304626465 0.347754951 0.424322098 0.528637087 0.659138376 0.825801258 1.047635216 1.343978890 1.720321447 2.158975028 2.619953216 3.053929120 3.420568929 3.697081033 3.877368706 3.968895533 3.994114239 3.985477198 3.970300582 3.962928877 3.971052163 4.003005624 4.068171677 4.253429943 5.912531034
//
IT	4835
RD	7
LK	-277313.834996
QD	-692.430469 -> -588.430505
RI	0.0163852057
TR	0.042440	0.014433
MT	10.684531
MM	C_pi: 2.152322, n_recomb: 39242.071877
RS	0	0.000000	1.272776	233.456764	0.005949	0.000329
RS	1	0.007713	1.272776	249.899377	0.006368	0.002042
RS	2	0.016020	1.272776	267.371452	0.006813	0.004361
RS	3	0.024968	1.272776	285.916975	0.007286	0.006502
RS	4	0.034607	0.347996	1105.626681	0.028175	0.024752
RS	5	0.044988	0.347996	1154.663990	0.029424	0.027357
RS	6	0.056171	0.305266	1368.099541	0.034863	0.032848
RS	7	0.068216	0.305266	1414.592176	0.036048	0.034813
RS	8	0.081190	0.312469	1425.198611	0.036318	0.035287
RS	9	0.095164	0.312469	1465.619946	0.037348	0.037115
RS	10	0.110217	0.352317	1335.834027	0.034041	0.034201
RS	11	0.126430	0.352317	1371.897140	0.034960	0.035880
RS	12	0.143894	0.426398	1165.229273	0.029693	0.030746
RS	13	0.162704	0.426398	1199.076835	0.030556	0.032038
RS	14	0.182966	0.528134	997.583374	0.025421	0.026757
RS	15	0.204790	0.528134	1029.563820	0.026236	0.027850
RS	16	0.228297	0.655236	857.585342	0.021854	0.023275
RS	17	0.253617	0.655236	887.566490	0.022618	0.024287
RS	18	0.280891	0.818246	736.592651	0.018770	0.020245
RS	19	0.310267	0.818246	764.539299	0.019483	0.021147
RS	20	0.341910	1.038340	626.298417	0.015960	0.017402
RS	21	0.375993	1.038340	652.163512	0.016619	0.018144
RS	22	0.412704	1.338389	527.714859	0.013448	0.014721
RS	23	0.452248	1.338389	551.404898	0.014051	0.015296
RS	24	0.494840	1.727717	446.995390	0.011391	0.012396
RS	25	0.540718	1.727717	468.536543	0.011940	0.012845
RS	26	0.590135	2.190603	387.782473	0.009882	0.010597
RS	27	0.643362	2.190603	407.445452	0.010383	0.010971
RS	28	0.700695	2.684865	349.528298	0.008907	0.009364
RS	29	0.762450	2.684865	367.769712	0.009372	0.009713
RS	30	0.828968	3.154761	329.382567	0.008394	0.008656
RS	31	0.900616	3.154761	346.702348	0.008835	0.009010
RS	32	0.977790	3.552371	323.986445	0.008256	0.008386
RS	33	1.060916	3.552371	340.807456	0.008685	0.008758
RS	34	1.150453	3.849185	330.598092	0.008425	0.008471
RS	35	1.246896	3.849185	347.199275	0.008848	0.008865
RS	36	1.350777	4.036930	347.231725	0.008848	0.008850
RS	37	1.462670	4.036930	363.702981	0.009268	0.009269
RS	38	1.583194	4.124704	372.172459	0.009484	0.009482
RS	39	1.713012	4.124704	388.360589	0.009897	0.009925
RS	40	1.852844	4.139477	402.845695	0.010266	0.010309
RS	41	2.003459	4.139477	418.293392	0.010659	0.010755
RS	42	2.165692	4.118978	435.216662	0.011091	0.011214
RS	43	2.340437	4.118978	449.160234	0.011446	0.011625
RS	44	2.528659	4.094035	464.769555	0.011844	0.012046
RS	45	2.731398	4.094035	476.236105	0.012136	0.012376
RS	46	2.949774	4.080100	487.722489	0.012429	0.012675
RS	47	3.184992	4.080100	495.671937	0.012631	0.012889
RS	48	3.438351	4.085097	500.903614	0.012764	0.013010
RS	49	3.711252	4.085097	504.390335	0.012853	0.013084
RS	50	4.005200	4.118017	501.382531	0.012777	0.012979
RS	51	4.321820	4.118017	499.772577	0.012736	0.012900
RS	52	4.662859	4.189368	487.127812	0.012413	0.012540
RS	53	5.030201	4.189368	480.324786	0.012240	0.012311
RS	54	5.425875	4.397509	449.196436	0.011447	0.011503
RS	55	5.852066	4.397509	438.880339	0.011184	0.011181
RS	56	6.311128	4.397509	425.585381	0.010845	0.010788
RS	57	6.805596	4.397509	409.360122	0.010432	0.010327
RS	58	7.338200	6.331428	276.461531	0.007045	0.007182
RS	59	7.911881	6.331428	272.158077	0.006935	0.007022
RS	60	8.529809	6.331428	266.064819	0.006780	0.006819
RS	61	9.195396	6.331428	258.166292	0.006579	0.006573
RS	62	9.912317	6.331428	248.488025	0.006332	0.006285
RS	63	10.684531	6.331428	2002.195878	0.051022	0.048653
PA	4+25*2+4+6 0.042440364 0.014433271 10.684530951 1.272775508 0.347995605 0.305265999 0.312468611 0.352317225 0.426398030 0.528133948 0.655236007 0.818246335 1.038339564 1.338389318 1.727717391 2.190602697 2.684865129 3.154761182 3.552371170 3.849184529 4.036930185 4.124703608 4.139477461 4.118978157 4.094035488 4.080099863 4.085096605 4.118017364 4.189368024 4.397508749 6.331427953
//
IT	4339
RD	8
LK	-277112.558704
QD	-622.394282 -> -532.700563
RI	0.0130492158
TR	0.040774	0.014953
MT	10.875850
MM	C_pi: 2.245664, n_recomb: 42365.669602
RS	0	0.000000	1.547164	208.001308	0.004910	0.000285
RS	1	0.007743	1.547164	222.957769	0.005263	0.001752
RS	2	0.016085	1.547164	238.894631	0.005639	0.003705
RS	3	0.025073	1.547164	255.860962	0.006039	0.005488
RS	4	0.034757	0.366323	1144.370043	0.027012	0.024235
RS	5	0.045191	0.366323	1197.135121	0.028257	0.026597
RS	6	0.056433	0.317013	1440.143392	0.033993	0.032352
RS	7	0.068545	0.317013	1491.431075	0.035204	0.034153
RS	8	0.081595	0.320354	1524.107141	0.035975	0.035085
RS	9	0.095655	0.320354	1569.123963	0.037038	0.036828
RS	10	0.110804	0.357408	1446.686816	0.034148	0.034291
RS	11	0.127126	0.357408	1486.697082	0.035092	0.035911
RS	12	0.144712	0.429497	1272.333982	0.030032	0.030985
RS	13	0.163659	0.429497	1309.657770	0.030913	0.032256
RS	14	0.184073	0.529165	1095.536891	0.025859	0.027077
RS	15	0.206068	0.529165	1130.689831	0.026689	0.028161
RS	16	0.229766	0.653346	946.323758	0.022337	0.023634
RS	17	0.255299	0.653346	979.238888	0.023114	0.024643
RS	18	0.282809	0.812977	815.391292	0.019247	0.020596
RS	19	0.312449	0.812977	846.078958	0.019971	0.021504
RS	20	0.344384	1.031067	693.288283	0.016364	0.017687
RS	21	0.378791	1.031067	721.717001	0.017035	0.018445
RS	22	0.415863	1.333616	581.858958	0.013734	0.014903
RS	23	0.455804	1.333616	607.899497	0.014349	0.015501
RS	24	0.498839	1.733642	489.344666	0.011550	0.012472
RS	25	0.545205	1.733642	512.974343	0.012108	0.012943
RS	26	0.595161	2.217811	420.876447	0.009934	0.010585
RS	27	0.648986	2.217811	442.361025	0.010441	0.010976
RS	28	0.706977	2.742609	376.263422	0.008881	0.009289
RS	29	0.769459	2.742609	396.108150	0.009350	0.009646
RS	30	0.836779	3.246608	352.353149	0.008317	0.008537
RS	31	0.909311	3.246608	371.135311	0.008760	0.008893
RS	32	0.987459	3.674453	345.314853	0.008151	0.008239
RS	33	1.071658	3.674453	363.537612	0.008581	0.008609
RS	34	1.162376	3.991556	352.056496	0.008310	0.008310
RS	35	1.260119	3.991556	370.068490	0.008735	0.008701
RS	36	1.365429	4.187023	370.378424	0.008742	0.008691
RS	37	1.478893	4.187023	388.319802	0.009166	0.009108
RS	38	1.601142	4.271427	398.366470	0.009403	0.009339
RS	39	1.732856	4.271427	416.103515	0.009822	0.009778
RS	40	1.874769	4.276178	433.114341	0.010223	0.010188
RS	41	2.027670	4.276178	450.165240	0.010626	0.010633
RS	42	2.192409	4.244044	470.045479	0.011095	0.011122
RS	43	2.369904	4.244044	485.572980	0.011461	0.011536
RS	44	2.561141	4.209121	504.028920	0.011897	0.011989
RS	45	2.767186	4.209121	516.949538	0.012202	0.012329
RS	46	2.989184	4.187906	530.781946	0.012529	0.012660
RS	47	3.228370	4.187906	539.928476	0.012744	0.012890
RS	48	3.486077	4.188567	546.708807	0.012905	0.013040
RS	49	3.763736	4.188567	551.014366	0.013006	0.013135
RS	50	4.062894	4.220810	548.429047	0.012945	0.013052
RS	51	4.385215	4.220810	547.177381	0.012916	0.012995
RS	52	4.732492	4.296362	533.554003	0.012594	0.012644
RS	53	5.106659	4.296362	526.642585	0.012431	0.012438
RS	54	5.509795	4.524189	491.533887	0.011602	0.011600
RS	55	5.944146	4.524189	480.905635	0.011351	0.011301
RS	56	6.412126	4.524189	467.003953	0.011023	0.010927
RS	57	6.916342	4.524189	449.866649	0.010619	0.010481
RS	58	7.459597	6.727176	295.003133	0.006963	0.007061
RS	59	8.044915	6.727176	291.639628	0.006884	0.006937
RS	60	8.675552	6.727176	286.395332	0.006760	0.006770
RS	61	9.355018	6.727176	279.228143	0.006591	0.006559
RS	62	10.087093	6.727176	270.136353	0.006376	0.006307
RS	63	10.875850	6.727176	2278.857190	0.053790	0.051216
PA	4+25*2+4+6 0.040773830 0.014952941 10.875850182 1.547164076 0.366323083 0.317012575 0.320354408 0.357408235 0.429497477 0.529165459 0.653346365 0.812977475 1.031067258 1.333615628 1.733642447 2.217811416 2.742609230 3.246608360 3.674453270 3.991556408 4.187022553 4.271426796 4.276178385 4.244043523 4.209120890 4.187906305 4.188566531 4.220809628 4.296361962 4.524188502 6.727175788
//
IT	4218
RD	9
LK	-276938.802013
QD	-561.550140 -> -483.779692
RI	0.0106124700
TR	0.039243	0.015429
MT	11.060140
MM	C_pi: 2.334875, n_recomb: 45397.594304
RS	0	0.000000	1.854256	186.509457	0.004108	0.000249
RS	1	0.007771	1.854256	200.142719	0.004409	0.001514
RS	2	0.016146	1.854256	214.700917	0.004729	0.003174
RS	3	0.025172	1.854256	230.235301	0.005072	0.004677
RS	4	0.034900	0.383039	1181.859777	0.026034	0.023762
RS	5	0.045383	0.383039	1238.110305	0.027273	0.025949
RS	6	0.056681	0.328322	1505.895896	0.033171	0.031847
RS	7	0.068857	0.328322	1561.752420	0.034402	0.033524
RS	8	0.081979	0.328226	1615.319829	0.035582	0.034827
RS	9	0.096121	0.328226	1664.856036	0.036673	0.036510
RS	10	0.111362	0.362779	1550.764539	0.034160	0.034312
RS	11	0.127787	0.362779	1594.719387	0.035128	0.035890
RS	12	0.145489	0.433196	1374.167247	0.030270	0.031159
RS	13	0.164567	0.433196	1414.963620	0.031168	0.032416
RS	14	0.185127	0.531146	1189.640489	0.026205	0.027340
RS	15	0.207284	0.531146	1227.945584	0.027049	0.028417
RS	16	0.231164	0.652770	1032.491724	0.022743	0.023949
RS	17	0.256899	0.652770	1068.306485	0.023532	0.024953
RS	18	0.284635	0.809276	892.697155	0.019664	0.020917
RS	19	0.314525	0.809276	926.084388	0.020399	0.021828
RS	20	0.346739	1.025247	759.501210	0.016730	0.017959
RS	21	0.381456	1.025247	790.455504	0.017412	0.018729
RS	22	0.418871	1.329508	635.521048	0.013999	0.015086
RS	23	0.459193	1.329508	663.883171	0.014624	0.015701
RS	24	0.502649	1.738639	531.218853	0.011701	0.012556
RS	25	0.549482	1.738639	556.913288	0.012267	0.013044
RS	26	0.599955	2.242015	453.376801	0.009987	0.010585
RS	27	0.654350	2.242015	476.656959	0.010500	0.010989
RS	28	0.712972	2.795506	402.254892	0.008861	0.009227
RS	29	0.776149	2.795506	423.670036	0.009332	0.009591
RS	30	0.844237	3.332647	374.425277	0.008248	0.008432
RS	31	0.917615	3.332647	394.628933	0.008693	0.008790
RS	32	0.996696	3.790737	365.590194	0.008053	0.008107
RS	33	1.081922	3.790737	385.167165	0.008484	0.008474
RS	34	1.173772	4.128748	372.311261	0.008201	0.008163
RS	35	1.272759	4.128748	391.683050	0.008628	0.008550
RS	36	1.379439	4.332697	392.186521	0.008639	0.008542
RS	37	1.494409	4.332697	411.548382	0.009065	0.008955
RS	38	1.618313	4.414400	423.115864	0.009320	0.009201
RS	39	1.751847	4.414400	442.359559	0.009744	0.009637
RS	40	1.895757	4.409636	461.877964	0.010174	0.010070
RS	41	2.050851	4.409636	480.503266	0.010584	0.010514
RS	42	2.217998	4.366082	503.380436	0.011088	0.011031
RS	43	2.398134	4.366082	520.480992	0.011465	0.011448
RS	44	2.592269	4.320960	541.898956	0.011937	0.011932
RS	45	2.801491	4.320960	556.281383	0.012254	0.012281
RS	46	3.026971	4.291808	572.645635	0.012614	0.012644
RS	47	3.269974	4.291808	583.011444	0.012842	0.012890
RS	48	3.531861	4.287088	591.574081	0.013031	0.013070
RS	49	3.814100	4.287088	596.726544	0.013144	0.013184
RS	50	4.118273	4.317257	594.807028	0.013102	0.013125
RS	51	4.446083	4.317257	593.936866	0.013083	0.013089
RS	52	4.799368	4.395333	579.534030	0.012766	0.012749
RS	53	5.180107	4.395333	572.525032	0.012611	0.012563
RS	54	5.590434	4.640144	533.538590	0.011753	0.011701
RS	55	6.032649	4.640144	522.596649	0.011512	0.011421
RS	56	6.509229	4.640144	508.087766	0.011192	0.011063
RS	57	7.022845	4.640144	490.039144	0.010794	0.010631
RS	58	7.576375	7.107585	312.685688	0.006888	0.006955
RS	59	8.172921	7.107585	310.252444	0.006834	0.006861
RS	60	8.815826	7.107585	305.861413	0.006737	0.006726
RS	61	9.508692	7.107585	299.445513	0.006596	0.006547
RS	62	10.255402	7.107585	290.977077	0.006410	0.006326
RS	63	11.060140	7.107585	2557.295123	0.056331	0.053650
PA	4+25*2+4+6 0.039243262 0.015429386 11.060140215 1.854256099 0.383039008 0.328322468 0.328225588 0.362779110 0.433196172 0.531146469 0.652770327 0.809275731 1.025247091 1.329507601 1.738638811 2.242015217 2.795506234 3.332646535 3.790736819 4.128747888 4.332697217 4.414400255 4.409635642 4.366081792 4.320959583 4.291807579 4.287087577 4.317257295 4.395332970 4.640143980 7.107585323
//
IT	4978
RD	10
LK	-276788.051750
QD	-508.488873 -> -440.798236
RI	0.0087762366
TR	0.037833	0.015864
MT	11.239959
MM	C_pi: 2.421218, n_recomb: 48346.459654
RS	0	0.000000	2.199240	167.914168	0.003473	0.000218
RS	1	0.007799	2.199240	180.354966	0.003730	0.001314
RS	2	0.016205	2.199240	193.662826	0.004006	0.002735
RS	3	0.025268	2.199240	207.889361	0.004300	0.004015
RS	4	0.035037	0.398557	1217.789524	0.025189	0.023319
RS	5	0.045567	0.398557	1277.327384	0.026420	0.025381
RS	6	0.056920	0.339329	1566.094398	0.032393	0.031340
RS	7	0.069157	0.339329	1626.317857	0.033639	0.032920
RS	8	0.082349	0.336074	1699.913831	0.035161	0.034532
RS	9	0.096569	0.336074	1753.891279	0.036278	0.036172
RS	10	0.111899	0.368300	1649.125710	0.034111	0.034286
RS	11	0.128424	0.368300	1697.015073	0.035101	0.035835
RS	12	0.146238	0.437245	1471.609260	0.030439	0.031290
RS	13	0.165441	0.437245	1515.872079	0.031354	0.032537
RS	14	0.186141	0.533717	1280.544368	0.026487	0.027563
RS	15	0.208456	0.533717	1321.984472	0.027344	0.028635
RS	16	0.232511	0.653049	1116.536230	0.023094	0.024231
RS	17	0.258442	0.653049	1155.222639	0.023895	0.025232
RS	18	0.286395	0.806630	968.802547	0.020039	0.021216
RS	19	0.316529	0.806630	1004.854698	0.020784	0.022129
RS	20	0.349012	1.020410	825.139796	0.017067	0.018222
RS	21	0.384028	1.020410	858.587203	0.017759	0.019001
RS	22	0.421775	1.325788	688.854868	0.014248	0.015268
RS	23	0.462466	1.325788	719.514229	0.014882	0.015898
RS	24	0.506330	1.742787	572.737667	0.011847	0.012646
RS	25	0.553615	1.742787	600.477298	0.012420	0.013148
RS	26	0.604587	2.263743	485.379797	0.010040	0.010595
RS	27	0.659535	2.263743	510.433617	0.010558	0.011009
RS	28	0.718768	2.844534	427.582123	0.008844	0.009177
RS	29	0.782620	2.844534	450.538718	0.009319	0.009547
RS	30	0.851451	3.414226	395.669810	0.008184	0.008340
RS	31	0.925650	3.414226	417.257797	0.008631	0.008698
RS	32	1.005636	3.902897	384.876170	0.007961	0.007986
RS	33	1.091859	3.902897	405.763127	0.008393	0.008351
RS	34	1.184807	4.262689	391.419684	0.008096	0.008025
RS	35	1.285003	4.262689	412.102966	0.008524	0.008409
RS	36	1.393013	4.476082	412.701889	0.008536	0.008401
RS	37	1.509447	4.476082	433.436497	0.008965	0.008811
RS	38	1.634960	4.555849	446.451462	0.009234	0.009068
RS	39	1.770262	4.555849	467.160701	0.009663	0.009502
RS	40	1.916115	4.542079	489.150313	0.010118	0.009955
RS	41	2.073342	4.542079	509.322059	0.010535	0.010398
RS	42	2.242831	4.487274	535.221528	0.011071	0.010940
RS	43	2.425538	4.487274	553.885567	0.011457	0.011360
RS	44	2.622493	4.431738	578.367877	0.011963	0.011874
RS	45	2.834808	4.431738	594.222554	0.012291	0.012231
RS	46	3.063680	4.394067	613.296595	0.012685	0.012628
RS	47	3.310400	4.394067	624.908763	0.012926	0.012886
RS	48	3.576362	4.383071	635.486645	0.013144	0.013099
RS	49	3.863065	4.383071	641.521404	0.013269	0.013230
RS	50	4.172126	4.409999	640.517055	0.013248	0.013196
RS	51	4.505289	4.409999	640.060970	0.013239	0.013179
RS	52	4.864434	4.489198	625.091773	0.012929	0.012853
RS	53	5.251588	4.489198	618.006071	0.012783	0.012684
RS	54	5.668934	4.748696	575.273458	0.011899	0.011803
RS	55	6.118826	4.748696	564.024253	0.011666	0.011539
RS	56	6.603804	4.748696	548.914944	0.011354	0.011196
RS	57	7.126603	4.748696	529.962035	0.010962	0.010775
RS	58	7.690172	7.476531	329.675595	0.006819	0.006861
RS	59	8.297692	7.476531	328.164409	0.006788	0.006794
RS	60	8.952590	7.476531	324.629522	0.006715	0.006686
RS	61	9.658559	7.476531	318.980284	0.006598	0.006535
RS	62	10.419585	7.476531	311.164206	0.006436	0.006341
RS	63	11.239959	7.476531	2837.803684	0.058697	0.055957
PA	4+25*2+4+6 0.037832584 0.015864217 11.239958626 2.199239890 0.398557082 0.339329006 0.336073633 0.368300149 0.437244827 0.533717163 0.653049221 0.806630050 1.020410153 1.325787532 1.742787365 2.263743121 2.844534020 3.414226097 3.902897079 4.262689173 4.476082160 4.555848690 4.542079131 4.487273939 4.431738216 4.394066758 4.383070903 4.409998518 4.489197546 4.748696008 7.476531484
//
IT	4859
RD	11
LK	-276656.778859
QD	-462.049855 -> -402.946452
RI	0.0073558287
TR	0.036530	0.016260
MT	11.416301
MM	C_pi: 2.505274, n_recomb: 51215.448746
RS	0	0.000000	2.588219	151.524158	0.002959	0.000191
RS	1	0.007825	2.588219	162.879151	0.003180	0.001145
RS	2	0.016262	2.588219	175.042941	0.003418	0.002368
RS	3	0.025360	2.588219	188.066315	0.003672	0.003464
RS	4	0.035169	0.413177	1251.874967	0.024443	0.022899
RS	5	0.045746	0.413177	1314.523826	0.025667	0.024868
RS	6	0.057150	0.350133	1621.140373	0.031653	0.030836
RS	7	0.069447	0.350133	1685.540069	0.032911	0.032338
RS	8	0.082707	0.343904	1778.518243	0.034726	0.034214
RS	9	0.097003	0.343904	1836.852535	0.035865	0.035823
RS	10	0.112419	0.373899	1742.389815	0.034021	0.034228
RS	11	0.129040	0.373899	1794.194008	0.035032	0.035756
RS	12	0.146963	0.441495	1565.175195	0.030561	0.031390
RS	13	0.166287	0.441495	1612.892214	0.031492	0.032630
RS	14	0.187124	0.536654	1368.624562	0.026723	0.027757
RS	15	0.209591	0.536654	1413.180510	0.027593	0.028826
RS	16	0.233817	0.653891	1198.696863	0.023405	0.024489
RS	17	0.259938	0.653891	1240.227584	0.024216	0.025488
RS	18	0.288103	0.804698	1043.855981	0.020382	0.021499
RS	19	0.318471	0.804698	1082.539699	0.021137	0.022414
RS	20	0.351217	1.016227	890.299442	0.017383	0.018477
RS	21	0.386524	1.016227	926.208250	0.018085	0.019265
RS	22	0.424594	1.322223	741.939939	0.014487	0.015452
RS	23	0.465644	1.322223	774.872713	0.015130	0.016094
RS	24	0.509905	1.746048	613.972489	0.011988	0.012742
RS	25	0.557630	1.746048	643.738689	0.012569	0.013257
RS	26	0.609089	2.283206	516.947053	0.010094	0.010613
RS	27	0.664575	2.283206	543.753981	0.010617	0.011037
RS	28	0.724402	2.890098	452.306034	0.008831	0.009136
RS	29	0.788911	2.890098	476.776873	0.009309	0.009511
RS	30	0.858468	3.491932	416.142861	0.008125	0.008257
RS	31	0.933468	3.491932	439.079714	0.008573	0.008617
RS	32	1.014336	4.011614	403.230773	0.007873	0.007875
RS	33	1.101532	4.011614	425.385004	0.008306	0.008238
RS	34	1.195551	4.394146	409.438206	0.007994	0.007898
RS	35	1.296928	4.394146	431.385592	0.008423	0.008278
RS	36	1.406236	4.617981	431.976755	0.008435	0.008268
RS	37	1.524099	4.617981	454.036343	0.008865	0.008674
RS	38	1.651184	4.696591	468.413696	0.009146	0.008940
RS	39	1.788213	4.696591	490.546116	0.009578	0.009372
RS	40	1.935964	4.674273	514.958224	0.010055	0.009842
RS	41	2.095277	4.674273	536.646081	0.010478	0.010284
RS	42	2.267057	4.608351	565.576309	0.011043	0.010850
RS	43	2.452278	4.608351	585.791209	0.011438	0.011273
RS	44	2.651992	4.542200	613.422203	0.011977	0.011816
RS	45	2.867334	4.542200	630.756680	0.012316	0.012181
RS	46	3.099526	4.495490	652.703552	0.012744	0.012609
RS	47	3.349888	4.495490	665.587318	0.012996	0.012880
RS	48	3.619839	4.477462	678.399982	0.013246	0.013125
RS	49	3.910915	4.477462	685.352475	0.013382	0.013271
RS	50	4.224767	4.500165	685.507034	0.013385	0.013265
RS	51	4.563178	4.500165	685.499693	0.013385	0.013264
RS	52	4.928069	4.579313	670.179626	0.013085	0.012954
RS	53	5.321513	4.579313	663.041712	0.012946	0.012801
RS	54	5.745743	4.851525	616.713236	0.012042	0.011903
RS	55	6.203169	4.851525	605.166453	0.011816	0.011654
RS	56	6.696389	4.851525	589.466800	0.011510	0.011323
RS	57	7.228203	4.851525	569.619910	0.011122	0.010912
RS	58	7.801631	7.835903	346.048632	0.006757	0.006775
RS	59	8.419929	7.835903	345.451040	0.006745	0.006732
RS	60	9.086609	7.835903	342.773065	0.006693	0.006648
RS	61	9.805457	7.835903	337.901751	0.006598	0.006522
RS	62	10.580553	7.835903	330.760845	0.006458	0.006353
RS	63	11.416301	7.835903	3119.935386	0.060918	0.058138
PA	4+25*2+4+6 0.036530056 0.016260310 11.416301170 2.588219161 0.413177005 0.350133351 0.343903886 0.373899065 0.441494676 0.536653540 0.653891242 0.804697663 1.016226872 1.322223274 1.746048310 2.283206447 2.890097521 3.491931963 4.011613824 4.394146101 4.617980968 4.696590749 4.674272860 4.608350944 4.542200319 4.495489637 4.477462073 4.500164570 4.579313207 4.851524884 7.835902607
//
IT	4872
RD	12
LK	-276542.110992
QD	-421.260322 -> -369.511600
RI	0.0062359928
TR	0.035326	0.016621
MT	11.589455
MM	C_pi: 2.587269, n_recomb: 54004.768934
RS	0	0.000000	3.027558	136.914304	0.002535	0.000168
RS	1	0.007850	3.027558	147.275357	0.002727	0.001000
RS	2	0.016317	3.027558	158.387819	0.002933	0.002057
RS	3	0.025449	3.027558	170.300875	0.003153	0.003001
RS	4	0.035297	0.427104	1283.923966	0.023774	0.022499
RS	5	0.045919	0.427104	1349.518445	0.024989	0.024400
RS	6	0.057374	0.360796	1671.338687	0.030948	0.030339
RS	7	0.069729	0.360796	1739.727314	0.032214	0.031777
RS	8	0.083053	0.351719	1851.536743	0.034285	0.033882
RS	9	0.097424	0.351719	1914.133720	0.035444	0.035466
RS	10	0.112922	0.379530	1830.923998	0.033903	0.034147
RS	11	0.129638	0.379530	1886.611730	0.034934	0.035660
RS	12	0.147666	0.445854	1655.140580	0.030648	0.031467
RS	13	0.167108	0.445854	1706.291180	0.031595	0.032703
RS	14	0.188078	0.539816	1454.059183	0.026925	0.027930
RS	15	0.210693	0.539816	1501.706748	0.027807	0.028997
RS	16	0.235084	0.655107	1279.066790	0.023684	0.024728
RS	17	0.261390	0.655107	1323.411611	0.024505	0.025724
RS	18	0.289761	0.803256	1117.887237	0.020700	0.021768
RS	19	0.320359	0.803256	1159.167054	0.021464	0.022684
RS	20	0.353359	1.012473	954.991929	0.017683	0.018726
RS	21	0.388950	1.012473	993.328077	0.018393	0.019521
RS	22	0.427335	1.318664	794.785428	0.014717	0.015636
RS	23	0.468734	1.318664	829.965494	0.015368	0.016289
RS	24	0.513382	1.748406	654.939160	0.012127	0.012843
RS	25	0.561536	1.748406	686.711738	0.012716	0.013369
RS	26	0.613469	2.300526	548.104714	0.010149	0.010638
RS	27	0.669480	2.300526	576.643591	0.010678	0.011071
RS	28	0.729888	2.932449	476.454663	0.008822	0.009103
RS	29	0.795039	2.932449	502.412450	0.009303	0.009483
RS	30	0.865304	3.566002	435.886396	0.008071	0.008183
RS	31	0.941085	3.566002	460.137128	0.008520	0.008544
RS	32	1.022815	4.117121	420.701565	0.007790	0.007772
RS	33	1.110961	4.117121	444.080813	0.008223	0.008134
RS	34	1.206028	4.523327	426.418789	0.007896	0.007778
RS	35	1.308558	4.523327	449.582920	0.008325	0.008155
RS	36	1.419136	4.758585	450.061567	0.008334	0.008141
RS	37	1.538396	4.758585	473.397451	0.008766	0.008544
RS	38	1.667018	4.836777	489.046228	0.009056	0.008816
RS	39	1.805738	4.836777	512.557203	0.009491	0.009246
RS	40	1.955347	4.806347	539.329125	0.009987	0.009731
RS	41	2.116702	4.806347	562.498969	0.010416	0.010173
RS	42	2.290724	4.729405	594.453413	0.011007	0.010761
RS	43	2.478408	4.729405	616.201536	0.011410	0.011187
RS	44	2.680826	4.652444	647.047343	0.011981	0.011757
RS	45	2.899134	4.652444	665.863599	0.012330	0.012130
RS	46	3.134581	4.596252	690.824407	0.012792	0.012589
RS	47	3.388512	4.596252	704.999946	0.013054	0.012872
RS	48	3.662377	4.570530	720.251855	0.013337	0.013149
RS	49	3.957742	4.570530	728.153734	0.013483	0.013309
RS	50	4.276295	4.588170	729.699652	0.013512	0.013331
RS	51	4.619855	4.588170	730.173818	0.013521	0.013344
RS	52	4.990387	4.666272	714.714765	0.013234	0.013052
RS	53	5.390008	4.666272	707.549055	0.013102	0.012912
RS	54	5.821000	4.949485	657.786730	0.012180	0.012003
RS	55	6.285828	4.949485	645.952634	0.011961	0.011766
RS	56	6.787147	4.949485	629.673718	0.011660	0.011446
RS	57	7.327822	4.949485	608.944583	0.011276	0.011043
RS	58	7.910942	8.186538	361.833423	0.006700	0.006698
RS	59	8.539841	8.186538	362.139543	0.006706	0.006675
RS	60	9.218111	8.186538	360.316551	0.006672	0.006613
RS	61	9.949628	8.186538	356.230351	0.006596	0.006509
RS	62	10.738574	8.186538	349.781939	0.006477	0.006362
RS	63	11.589455	8.186538	3402.817601	0.063010	0.060199
PA	4+25*2+4+6 0.035326137 0.016620942 11.589454908 3.027557575 0.427103824 0.360795617 0.351719138 0.379529609 0.445853936 0.539816163 0.655107260 0.803256449 1.012473356 1.318664185 1.748406179 2.300525767 2.932449471 3.566001511 4.117120994 4.523327147 4.758584664 4.836777293 4.806346602 4.729405329 4.652443844 4.596251939 4.570529742 4.588169994 4.666272363 4.949485271 8.186538037
//
IT	4280
RD	13
LK	-276441.673521
QD	-385.307260 -> -339.884245
RI	0.0053375502
TR	0.034213	0.016949
MT	11.759399
MM	C_pi: 2.667283, n_recomb: 56713.908528
RS	0	0.000000	3.524860	123.774543	0.002182	0.000147
RS	1	0.007875	3.524860	133.221585	0.002349	0.000876
RS	2	0.016371	3.524860	143.364232	0.002528	0.001792
RS	3	0.025535	3.524860	154.249552	0.002720	0.002608
RS	4	0.035421	0.440483	1313.833565	0.023166	0.022117
RS	5	0.046086	0.440483	1382.214943	0.024372	0.023966
RS	6	0.057590	0.371349	1716.985457	0.030275	0.029852
RS	7	0.070001	0.371349	1789.176822	0.031547	0.031235
RS	8	0.083389	0.359519	1919.289466	0.033842	0.033541
RS	9	0.097831	0.359519	1986.044902	0.035019	0.035105
RS	10	0.113411	0.385163	1914.977173	0.033766	0.034050
RS	11	0.130217	0.385163	1974.506046	0.034815	0.035551
RS	12	0.148347	0.450264	1741.674165	0.030710	0.031527
RS	13	0.167905	0.450264	1796.229366	0.031672	0.032760
RS	14	0.189003	0.543115	1536.938656	0.027100	0.028084
RS	15	0.211763	0.543115	1587.647979	0.027994	0.029150
RS	16	0.236315	0.656578	1357.663277	0.023939	0.024950
RS	17	0.262800	0.656578	1404.788279	0.024770	0.025944
RS	18	0.291372	0.802163	1190.872478	0.020998	0.022025
RS	19	0.322193	0.802163	1234.709885	0.021771	0.022943
RS	20	0.355441	1.009015	1019.179721	0.017971	0.018970
RS	21	0.391308	1.009015	1059.905902	0.018689	0.019772
RS	22	0.430000	1.315023	847.370524	0.014941	0.015821
RS	23	0.471739	1.315023	884.768661	0.015601	0.016484
RS	24	0.516764	1.749870	695.633901	0.012266	0.012949
RS	25	0.565336	1.749870	729.390413	0.012861	0.013485
RS	26	0.617732	2.315813	578.863191	0.010207	0.010670
RS	27	0.674255	2.315813	609.111630	0.010740	0.011111
RS	28	0.735229	2.971747	500.051439	0.008817	0.009078
RS	29	0.801005	2.971747	527.468501	0.009301	0.009462
RS	30	0.871961	3.636602	454.931553	0.008022	0.008117
RS	31	0.948505	3.636602	480.461221	0.008472	0.008478
RS	32	1.031077	4.219506	437.332292	0.007711	0.007678
RS	33	1.120152	4.219506	461.894613	0.008144	0.008037
RS	34	1.216241	4.650256	442.412407	0.007801	0.007665
RS	35	1.319898	4.650256	466.745978	0.008230	0.008040
RS	36	1.431718	4.897878	467.008371	0.008234	0.008020
RS	37	1.552343	4.897878	491.571101	0.008668	0.008421
RS	38	1.682469	4.976339	508.397969	0.008964	0.008697
RS	39	1.822842	4.976339	533.240843	0.009402	0.009126
RS	40	1.974270	4.938155	562.305034	0.009915	0.009623
RS	41	2.137623	4.938155	586.919172	0.010349	0.010065
RS	42	2.313840	4.850277	621.876586	0.010965	0.010673
RS	43	2.503935	4.850277	645.135214	0.011375	0.011102
RS	44	2.709000	4.762315	679.244860	0.011977	0.011698
RS	45	2.930214	4.762315	699.538812	0.012335	0.012077
RS	46	3.168850	4.696237	727.636853	0.012830	0.012568
RS	47	3.426278	4.696237	743.118095	0.013103	0.012861
RS	48	3.703980	4.662248	760.994345	0.013418	0.013171
RS	49	4.003551	4.662248	769.871861	0.013575	0.013343
RS	50	4.326714	4.674120	773.024910	0.013630	0.013394
RS	51	4.675327	4.674120	774.009649	0.013648	0.013420
RS	52	5.051394	4.750326	758.615782	0.013376	0.013146
RS	53	5.457077	4.750326	751.444789	0.013250	0.013018
RS	54	5.894708	5.043028	698.419081	0.012315	0.012100
RS	55	6.366803	5.043028	686.306850	0.012101	0.011874
RS	56	6.876077	5.043028	669.459152	0.011804	0.011563
RS	57	7.425457	5.043028	647.859439	0.011423	0.011168
RS	58	8.018103	8.528763	377.044390	0.006648	0.006626
RS	59	8.657420	8.528763	378.242413	0.006669	0.006622
RS	60	9.347084	8.528763	377.269542	0.006652	0.006579
RS	61	10.091062	8.528763	373.971632	0.006594	0.006495
RS	62	10.893628	8.528763	368.227916	0.006493	0.006369
RS	63	11.759399	8.528763	3685.469548	0.064984	0.062144
PA	4+25*2+4+6 0.034212533 0.016949397 11.759399155 3.524859581 0.440482589 0.371349285 0.359519290 0.385162600 0.450263892 0.543115315 0.656577943 0.802162537 1.009014685 1.315022874 1.749870165 2.315813227 2.971747319 3.636602203 4.219505606 4.650255837 4.897878332 4.976339455 4.938155172 4.850277191 4.762315200 4.696236733 4.662247545 4.674120295 4.750325930 5.043027775 8.528763321
//
IT	4428
RD	14
LK	-276353.481756
QD	-353.510913 -> -313.548302
RI	0.0046094405
TR	0.033181	0.017249
MT	11.926116
MM	C_pi: 2.745320, n_recomb: 59341.621155
RS	0	0.000000	4.087616	111.917998	0.001886	0.000130
RS	1	0.007899	4.087616	120.524728	0.002031	0.000768
RS	2	0.016422	4.087616	129.773466	0.002187	0.001565
RS	3	0.025618	4.087616	139.708848	0.002354	0.002272
RS	4	0.035541	0.453390	1341.632839	0.022609	0.021752
RS	5	0.046248	0.453390	1412.648718	0.023805	0.023562
RS	6	0.057800	0.381807	1758.369889	0.029631	0.029377
RS	7	0.070265	0.381807	1834.177745	0.030909	0.030714
RS	8	0.083714	0.367295	1982.062056	0.033401	0.033198
RS	9	0.098226	0.367295	2052.861059	0.034594	0.034743
RS	10	0.113884	0.390777	1994.710884	0.033614	0.033940
RS	11	0.130779	0.390777	2058.027104	0.034681	0.035432
RS	12	0.149009	0.454687	1824.853821	0.030752	0.031572
RS	13	0.168678	0.454687	1882.775812	0.031728	0.032804
RS	14	0.189901	0.546497	1617.266287	0.027253	0.028224
RS	15	0.212801	0.546497	1671.001171	0.028159	0.029288
RS	16	0.237509	0.658231	1434.430591	0.024172	0.025157
RS	17	0.264170	0.658231	1484.297256	0.025013	0.026150
RS	18	0.292936	0.801330	1262.726143	0.021279	0.022272
RS	19	0.323974	0.801330	1309.078689	0.022060	0.023191
RS	20	0.357464	1.005770	1082.782557	0.018247	0.019209
RS	21	0.393600	1.005770	1125.857340	0.018972	0.020016
RS	22	0.432590	1.311263	899.638261	0.015160	0.016005
RS	23	0.474660	1.311263	939.221241	0.015827	0.016678
RS	24	0.520053	1.750481	736.026815	0.012403	0.013057
RS	25	0.569032	1.750481	771.741718	0.013005	0.013603
RS	26	0.621879	2.329201	609.210774	0.010266	0.010706
RS	27	0.678901	2.329201	641.144356	0.010804	0.011155
RS	28	0.740427	3.008145	523.103936	0.008815	0.009058
RS	29	0.806814	3.008145	551.951591	0.009301	0.009447
RS	30	0.878444	3.703852	473.300052	0.007976	0.008057
RS	31	0.955732	3.703852	500.073363	0.008427	0.008419
RS	32	1.039126	4.318820	453.155534	0.007636	0.007590
RS	33	1.129106	4.318820	478.858924	0.008070	0.007948
RS	34	1.226195	4.774897	457.461487	0.007709	0.007559
RS	35	1.330952	4.774897	482.917049	0.008138	0.007931
RS	36	1.443985	5.035738	482.866264	0.008137	0.007906
RS	37	1.565946	5.035738	508.605654	0.008571	0.008304
RS	38	1.697541	5.115107	526.515928	0.008873	0.008583
RS	39	1.839531	5.115107	552.642108	0.009313	0.009009
RS	40	1.992736	5.069507	583.922593	0.009840	0.009518
RS	41	2.158044	5.069507	609.939817	0.010278	0.009960
RS	42	2.336409	4.970746	647.868133	0.010918	0.010586
RS	43	2.528864	4.970746	672.609458	0.011335	0.011018
RS	44	2.736521	4.871598	710.016198	0.011965	0.011639
RS	45	2.960581	4.871598	731.777496	0.012332	0.012025
RS	46	3.202339	4.795269	763.116612	0.012860	0.012545
RS	47	3.463195	4.795269	779.910824	0.013143	0.012847
RS	48	3.744656	4.752525	800.575043	0.013491	0.013190
RS	49	4.048349	4.752525	810.448454	0.013657	0.013374
RS	50	4.376032	4.758022	815.408205	0.013741	0.013454
RS	51	4.729598	4.758022	816.928009	0.013767	0.013492
RS	52	5.111094	4.831602	801.793524	0.013511	0.013237
RS	53	5.522724	4.831602	794.636998	0.013391	0.013120
RS	54	5.966869	5.132456	738.522902	0.012445	0.012195
RS	55	6.446098	5.132456	726.140156	0.012237	0.011979
RS	56	6.963181	5.132456	708.733172	0.011943	0.011676
RS	57	7.521110	5.132456	686.274202	0.011565	0.011287
RS	58	8.123109	8.862739	391.681906	0.006600	0.006560
RS	59	8.772662	8.862739	393.757949	0.006635	0.006572
RS	60	9.473523	8.862739	393.627466	0.006633	0.006546
RS	61	10.229746	8.862739	391.117303	0.006591	0.006480
RS	62	11.045704	8.862739	386.085890	0.006506	0.006373
RS	63	11.926116	8.862739	3966.808789	0.066847	0.063978
PA	4+25*2+4+6 0.033181500 0.017248661 11.926115948 4.087616327 0.453389873 0.381807136 0.367295453 0.390777449 0.454686764 0.546496526 0.658231009 0.801330215 1.005769906 1.311263071 1.750481365 2.329201346 3.008145397 3.703851925 4.318819774 4.774896722 5.035737659 5.115106856 5.069507172 4.970745921 4.871597529 4.795269313 4.752524525 4.758022140 4.831601694 5.132456276 8.862739130
//
IT	5165
RD	15
LK	-276275.864314
QD	-325.301505 -> -290.067512
RI	0.0040134094
TR	0.032226	0.017522
MT	12.089444
MM	C_pi: 2.821338, n_recomb: 61886.917577
RS	0	0.000000	4.724531	101.189127	0.001635	0.000114
RS	1	0.007922	4.724531	109.023210	0.001762	0.000675
RS	2	0.016472	4.724531	117.448259	0.001898	0.001369
RS	3	0.025699	4.724531	126.506299	0.002044	0.001985
RS	4	0.035657	0.465862	1367.433577	0.022096	0.021405
RS	5	0.046404	0.465862	1440.938577	0.023283	0.023184
RS	6	0.058003	0.392161	1795.829950	0.029018	0.028917
RS	7	0.070520	0.392161	1875.069052	0.030298	0.030213
RS	8	0.084029	0.375039	2040.109314	0.032965	0.032855
RS	9	0.098608	0.375039	2114.827556	0.034172	0.034383
RS	10	0.114343	0.396357	2070.266805	0.033452	0.033821
RS	11	0.131323	0.396357	2137.305878	0.034536	0.035306
RS	12	0.149649	0.459098	1904.719622	0.030777	0.031606
RS	13	0.169427	0.459098	1965.962331	0.031767	0.032837
RS	14	0.190772	0.549923	1695.018800	0.027389	0.028350
RS	15	0.213807	0.549923	1751.736904	0.028305	0.029414
RS	16	0.238668	0.660017	1509.295718	0.024388	0.025352
RS	17	0.265498	0.660017	1561.860944	0.025237	0.026344
RS	18	0.294453	0.800699	1333.351035	0.021545	0.022508
RS	19	0.325703	0.800699	1382.172331	0.022334	0.023428
RS	20	0.359428	1.002695	1145.697989	0.018513	0.019442
RS	21	0.395824	1.002695	1191.075831	0.019246	0.020255
RS	22	0.435105	1.307373	951.519533	0.015375	0.016189
RS	23	0.477497	1.307373	993.250068	0.016049	0.016871
RS	24	0.523247	1.750299	776.076552	0.012540	0.013169
RS	25	0.572622	1.750299	813.721035	0.013149	0.013724
RS	26	0.625909	2.340810	639.132148	0.010327	0.010747
RS	27	0.683417	2.340810	672.724361	0.010870	0.011203
RS	28	0.745481	3.041793	545.614113	0.008816	0.009044
RS	29	0.812462	3.041793	575.862541	0.009305	0.009436
RS	30	0.884749	3.767857	491.009320	0.007934	0.008002
RS	31	0.962763	3.767857	518.990575	0.008386	0.008366
RS	32	1.046958	4.415062	468.204199	0.007565	0.007508
RS	33	1.137822	4.415062	495.006743	0.007999	0.007865
RS	34	1.235885	4.897152	471.609511	0.007621	0.007459
RS	35	1.341717	4.897152	498.139729	0.008049	0.007829
RS	36	1.455933	5.172006	497.683513	0.008042	0.007796
RS	37	1.579197	5.172006	524.548957	0.008476	0.008192
RS	38	1.712227	5.252874	543.448631	0.008781	0.008473
RS	39	1.855795	5.252874	570.808065	0.009223	0.008897
RS	40	2.010737	5.200146	604.226334	0.009763	0.009415
RS	41	2.177955	5.200146	631.602548	0.010206	0.009858
RS	42	2.358419	5.090535	672.460384	0.010866	0.010500
RS	43	2.553180	5.090535	698.652123	0.011289	0.010935
RS	44	2.763371	4.980030	739.373705	0.011947	0.011580
RS	45	2.990214	4.980030	762.586230	0.012322	0.011971
RS	46	3.235027	4.893132	797.250990	0.012882	0.012521
RS	47	3.499235	4.893132	815.359107	0.013175	0.012833
RS	48	3.784374	4.841200	838.956178	0.013556	0.013207
RS	49	4.092103	4.841200	849.839716	0.013732	0.013401
RS	50	4.424210	4.839798	856.788679	0.013844	0.013511
RS	51	4.782628	4.839798	858.863204	0.013878	0.013559
RS	52	5.169440	4.910118	844.171723	0.013641	0.013325
RS	53	5.586897	4.910118	837.046168	0.013525	0.013217
RS	54	6.037425	5.217925	778.021603	0.012572	0.012287
RS	55	6.523645	5.217925	765.373828	0.012367	0.012079
RS	56	7.048385	5.217925	747.415446	0.012077	0.011783
RS	57	7.614695	5.217925	724.107541	0.011700	0.011400
RS	58	8.225870	9.188431	405.746733	0.006556	0.006499
RS	59	8.885463	9.188431	408.684846	0.006604	0.006526
RS	60	9.597311	9.188431	409.386265	0.006615	0.006515
RS	61	10.365553	9.188431	407.659822	0.006587	0.006465
RS	62	11.194657	9.188431	403.344083	0.006517	0.006375
RS	63	12.089444	9.188431	4245.811613	0.068606	0.065706
PA	4+25*2+4+6 0.032226272 0.017521604 12.089444125 4.724530723 0.465861893 0.392160605 0.375038923 0.396356757 0.459098012 0.549923348 0.660016610 0.800699170 1.002694545 1.307373023 1.750299402 2.340810412 3.041792729 3.767856629 4.415061517 4.897152085 5.172006081 5.252874236 5.200145696 5.090535296 4.980029758 4.893131620 4.841200159 4.839797979 4.910117595 5.217924936 9.188431223
//
IT	4870
RD	16
LK	-276207.407871
QD	-300.200016 -> -269.072656
RI	0.0035220702
TR	0.031341	0.017771
MT	12.249195
MM	C_pi: 2.895282, n_recomb: 64349.097110
RS	0	0.000000	5.444968	91.470738	0.001421	0.000101
RS	1	0.007945	5.444968	98.595216	0.001532	0.000593
RS	2	0.016520	5.444968	106.262418	0.001651	0.001200
RS	3	0.025777	5.444968	114.511677	0.001780	0.001737
RS	4	0.035770	0.477918	1391.368840	0.021622	0.021076
RS	5	0.046556	0.477918	1467.224626	0.022801	0.022831
RS	6	0.058199	0.402407	1829.644895	0.028433	0.028472
RS	7	0.070767	0.402407	1912.131757	0.029715	0.029732
RS	8	0.084334	0.382740	2093.682058	0.032536	0.032515
RS	9	0.098978	0.382740	2172.187412	0.033756	0.034026
RS	10	0.114786	0.401887	2141.777772	0.033284	0.033695
RS	11	0.131850	0.401887	2212.465721	0.034382	0.035173
RS	12	0.150269	0.463476	1981.322573	0.030790	0.031630
RS	13	0.170152	0.463476	2045.832169	0.031793	0.032860
RS	14	0.191614	0.553369	1770.169289	0.027509	0.028464
RS	15	0.214782	0.553369	1829.822536	0.028436	0.029527
RS	16	0.239789	0.661900	1582.181831	0.024587	0.025534
RS	17	0.266784	0.661900	1637.398231	0.025446	0.026525
RS	18	0.295923	0.800233	1402.636621	0.021797	0.022735
RS	19	0.327378	0.800233	1453.876705	0.022594	0.023656
RS	20	0.361331	0.999745	1207.839107	0.018770	0.019670
RS	21	0.397981	0.999745	1255.470683	0.019510	0.020488
RS	22	0.437543	1.303355	1002.940893	0.015586	0.016373
RS	23	0.480249	1.303355	1046.777814	0.016267	0.017063
RS	24	0.526347	1.749377	815.743527	0.012677	0.013282
RS	25	0.576107	1.749377	855.285680	0.013291	0.013846
RS	26	0.629820	2.350751	668.611094	0.010390	0.010792
RS	27	0.687801	2.350751	703.833403	0.010938	0.011254
RS	28	0.750388	3.072817	567.584105	0.008820	0.009034
RS	29	0.817947	3.072817	599.202440	0.009312	0.009431
RS	30	0.890874	3.828691	508.077735	0.007896	0.007953
RS	31	0.969594	3.828691	537.230967	0.008349	0.008318
RS	32	1.054568	4.508250	482.506258	0.007498	0.007431
RS	33	1.146293	4.508250	510.366128	0.007931	0.007788
RS	34	1.245305	5.016943	484.895951	0.007535	0.007365
RS	35	1.352183	5.016943	512.453719	0.007964	0.007733
RS	36	1.467552	5.306503	511.509426	0.007949	0.007692
RS	37	1.592087	5.306503	539.450270	0.008383	0.008086
RS	38	1.726515	5.389390	559.249731	0.008691	0.008367
RS	39	1.871623	5.389390	587.791457	0.009134	0.008790
RS	40	2.028259	5.329803	623.264758	0.009686	0.009316
RS	41	2.197339	5.329803	651.953569	0.010132	0.009758
RS	42	2.379852	5.209369	695.691122	0.010811	0.010417
RS	43	2.576865	5.209369	723.297141	0.011240	0.010854
RS	44	2.789529	5.087348	767.337887	0.011925	0.011521
RS	45	3.019088	5.087348	791.980327	0.012308	0.011918
RS	46	3.266885	4.989592	830.038325	0.012899	0.012497
RS	47	3.534368	4.989592	849.455322	0.013201	0.012816
RS	48	3.823101	4.928100	876.110688	0.013615	0.013222
RS	49	4.134772	4.928100	888.012751	0.013800	0.013426
RS	50	4.471205	4.919343	897.116424	0.013941	0.013565
RS	51	4.834365	4.919343	899.760452	0.013982	0.013623
RS	52	5.226377	4.985850	885.684032	0.013764	0.013409
RS	53	5.649532	4.985850	878.602524	0.013654	0.013309
RS	54	6.106305	5.299527	816.845930	0.012694	0.012377
RS	55	6.599367	5.299527	803.936356	0.012493	0.012176
RS	56	7.131600	5.299527	785.432702	0.012206	0.011886
RS	57	7.706116	5.299527	761.284993	0.011831	0.011508
RS	58	8.326274	9.505739	419.239474	0.006515	0.006442
RS	59	8.995702	9.505739	423.021801	0.006574	0.006481
RS	60	9.718312	9.505739	424.542136	0.006597	0.006485
RS	61	10.498330	9.505739	423.592250	0.006583	0.006450
RS	62	11.340317	9.505739	419.991766	0.006527	0.006375
RS	63	12.249195	9.505739	4521.520909	0.070265	0.067333
PA	4+25*2+4+6 0.031340728 0.017770882 12.249195386 5.444968311 0.477917889 0.402406531 0.382739808 0.401886828 0.463475819 0.553369494 0.661899897 0.800233466 0.999745488 1.303354560 1.749376743 2.350751159 3.072817274 3.828691335 4.508249511 5.016942641 5.306503019 5.389390225 5.329802687 5.209368955 5.087347914 4.989591890 4.928099983 4.919343075 4.985850142 5.299527168 9.505739371
//
IT	4078
RD	17
LK	-276146.910118
QD	-277.801370 -> -250.249741
RI	0.0031149688
TR	0.030519	0.017999
MT	12.405310
MM	C_pi: 2.967125, n_recomb: 66727.956243
RS	0	0.000000	6.259023	82.668301	0.001239	0.000089
RS	1	0.007966	6.259023	89.142303	0.001336	0.000523
RS	2	0.016567	6.259023	96.113739	0.001440	0.001054
RS	3	0.025852	6.259023	103.619251	0.001553	0.001523
RS	4	0.035878	0.489568	1413.584192	0.021184	0.020765
RS	5	0.046702	0.489568	1491.659973	0.022354	0.022501
RS	6	0.058388	0.412528	1860.141137	0.027876	0.028044
RS	7	0.071006	0.412528	1945.696238	0.029159	0.029272
RS	8	0.084628	0.390386	2143.044200	0.032116	0.032180
RS	9	0.099336	0.390386	2225.198723	0.033347	0.033674
RS	10	0.115215	0.407357	2209.376384	0.033110	0.033564
RS	11	0.132359	0.407357	2283.631248	0.034223	0.035037
RS	12	0.150869	0.467810	2054.692290	0.030792	0.031645
RS	13	0.170853	0.467810	2122.408560	0.031807	0.032874
RS	14	0.192429	0.556821	1842.684327	0.027615	0.028567
RS	15	0.215724	0.556821	1905.219849	0.028552	0.029631
RS	16	0.240875	0.663861	1653.012852	0.024772	0.025705
RS	17	0.268030	0.663861	1710.829500	0.025639	0.026695
RS	18	0.297347	0.799910	1470.481022	0.022037	0.022952
RS	19	0.329000	0.799910	1524.087033	0.022840	0.023874
RS	20	0.363174	0.996918	1269.097205	0.019019	0.019892
RS	21	0.400071	0.996918	1318.930067	0.019766	0.020715
RS	22	0.439907	1.299233	1053.824686	0.015793	0.016555
RS	23	0.482916	1.299233	1099.723491	0.016481	0.017252
RS	24	0.529351	1.747795	854.982314	0.012813	0.013397
RS	25	0.579486	1.747795	896.387450	0.013433	0.013969
RS	26	0.633614	2.359163	697.628487	0.010455	0.010839
RS	27	0.692054	2.359163	734.450580	0.011007	0.011308
RS	28	0.755149	3.101383	589.013904	0.008827	0.009028
RS	29	0.823271	3.101383	621.970440	0.009321	0.009429
RS	30	0.896819	3.886485	524.521351	0.007861	0.007908
RS	31	0.976226	3.886485	554.810522	0.008315	0.008275
RS	32	1.061959	4.598407	496.094037	0.007435	0.007359
RS	33	1.154521	4.598407	524.969949	0.007867	0.007716
RS	34	1.254457	5.134204	497.363972	0.007454	0.007275
RS	35	1.362354	5.134204	525.902913	0.007881	0.007641
RS	36	1.478846	5.439108	524.393841	0.007859	0.007593
RS	37	1.604617	5.439108	553.359875	0.008293	0.007984
RS	38	1.740408	5.524490	573.972582	0.008602	0.008265
RS	39	1.887016	5.524490	603.645340	0.009046	0.008686
RS	40	2.045303	5.458278	641.090700	0.009608	0.009220
RS	41	2.216198	5.458278	671.044232	0.010056	0.009662
RS	42	2.400708	5.327043	717.604757	0.010754	0.010335
RS	43	2.599916	5.327043	746.585987	0.011189	0.010774
RS	44	2.814992	5.193362	793.938420	0.011898	0.011463
RS	45	3.047202	5.193362	819.985190	0.012288	0.011865
RS	46	3.297910	5.084494	861.487751	0.012910	0.012471
RS	47	3.568589	5.084494	882.203501	0.013221	0.012799
RS	48	3.860831	5.013114	912.025223	0.013668	0.013235
RS	49	4.176352	5.013114	924.949022	0.013861	0.013448
RS	50	4.517009	4.996608	936.356319	0.014032	0.013617
RS	51	4.884802	4.996608	939.580175	0.014081	0.013684
RS	52	5.281894	5.058818	926.279289	0.013881	0.013491
RS	53	5.710618	5.058818	919.251657	0.013776	0.013398
RS	54	6.173495	5.377388	854.939864	0.012812	0.012464
RS	55	6.673245	5.377388	841.769571	0.012615	0.012270
RS	56	7.212805	5.377388	822.725021	0.012330	0.011985
RS	57	7.795346	5.377388	797.745365	0.011955	0.011610
RS	58	8.424294	9.814633	432.165417	0.006477	0.006388
RS	59	9.103343	9.814633	436.772439	0.006546	0.006440
RS	60	9.836486	9.814633	439.096497	0.006580	0.006456
RS	61	10.628032	9.814633	438.913204	0.006578	0.006435
RS	62	11.482632	9.814633	436.024139	0.006534	0.006373
RS	63	12.405310	9.814633	4793.088374	0.071830	0.068864
PA	4+25*2+4+6 0.030519035 0.017998764 12.405310199 6.259022947 0.489568145 0.412527943 0.390386019 0.407357420 0.467810120 0.556821272 0.663860677 0.799909885 0.996918087 1.299232853 1.747795161 2.359162584 3.101383465 3.886484501 4.598406891 5.134204279 5.439107903 5.524490415 5.458277965 5.327043226 5.193361822 5.084494329 5.013113533 4.996607757 5.058818488 5.377387550 9.814632546
//
IT	4595
RD	18
LK	-276093.344814
QD	-257.762058 -> -233.331266
RI	0.0027762924
TR	0.029756	0.018207
MT	12.557689
MM	C_pi: 3.036831, n_recomb: 69023.658872
RS	0	0.000000	7.177728	74.698987	0.001082	0.000079
RS	1	0.007987	7.177728	80.577856	0.001167	0.000461
RS	2	0.016612	7.177728	86.911889	0.001259	0.000926
RS	3	0.025925	7.177728	93.735080	0.001358	0.001338
RS	4	0.035982	0.500809	1434.246393	0.020779	0.020473
RS	5	0.046843	0.500809	1514.419527	0.021941	0.022193
RS	6	0.058571	0.422508	1887.619928	0.027347	0.027633
RS	7	0.071236	0.422508	1976.068701	0.028629	0.028832
RS	8	0.084912	0.397965	2188.458072	0.031706	0.031850
RS	9	0.099681	0.397965	2274.119615	0.032947	0.033329
RS	10	0.115629	0.412759	2273.197923	0.032934	0.033430
RS	11	0.132851	0.412759	2350.930843	0.034060	0.034898
RS	12	0.151448	0.472093	2124.864381	0.030785	0.031653
RS	13	0.171531	0.472093	2195.721390	0.031811	0.032882
RS	14	0.193217	0.560267	1912.543566	0.027709	0.028661
RS	15	0.216636	0.560267	1977.904085	0.028655	0.029724
RS	16	0.241925	0.665884	1721.718994	0.024944	0.025865
RS	17	0.269234	0.665884	1782.081785	0.025818	0.026854
RS	18	0.298724	0.799712	1536.787813	0.022265	0.023159
RS	19	0.330570	0.799712	1592.704371	0.023075	0.024082
RS	20	0.364958	0.994203	1329.378030	0.019260	0.020109
RS	21	0.402094	0.994203	1381.357011	0.020013	0.020937
RS	22	0.442195	1.295025	1104.100779	0.015996	0.016735
RS	23	0.485499	1.295025	1152.013980	0.016690	0.017440
RS	24	0.532262	1.745628	893.748050	0.012948	0.013513
RS	25	0.582759	1.745628	936.978880	0.013575	0.014093
RS	26	0.637290	2.366169	726.165672	0.010521	0.010890
RS	27	0.696176	2.366169	764.555567	0.011077	0.011365
RS	28	0.759765	3.127630	609.905083	0.008836	0.009025
RS	29	0.828433	3.127630	644.167400	0.009333	0.009430
RS	30	0.902585	3.941342	540.356673	0.007829	0.007868
RS	31	0.982659	3.941342	571.745768	0.008283	0.008235
RS	32	1.069129	4.685580	508.995077	0.007374	0.007292
RS	33	1.162505	4.685580	538.846243	0.007807	0.007648
RS	34	1.263339	5.248897	509.052306	0.007375	0.007190
RS	35	1.372227	5.248897	538.526799	0.007802	0.007555
RS	36	1.489811	5.569699	536.385024	0.007771	0.007497
RS	37	1.616786	5.569699	566.326701	0.008205	0.007887
RS	38	1.753902	5.658017	587.669259	0.008514	0.008167
RS	39	1.901970	5.658017	618.421816	0.008960	0.008586
RS	40	2.061863	5.585387	657.756419	0.009529	0.009126
RS	41	2.234527	5.585387	688.925773	0.009981	0.009568
RS	42	2.420981	5.443361	738.248312	0.010696	0.010255
RS	43	2.622327	5.443361	768.563329	0.011135	0.010696
RS	44	2.839754	5.297890	819.209332	0.011869	0.011406
RS	45	3.074547	5.297890	846.631194	0.012266	0.011813
RS	46	3.328092	5.177681	891.616058	0.012918	0.012446
RS	47	3.601887	5.177681	913.615868	0.013236	0.012780
RS	48	3.897549	5.096129	946.694767	0.013716	0.013247
RS	49	4.216826	5.096129	960.638766	0.013918	0.013469
RS	50	4.561603	5.071535	974.482215	0.014118	0.013666
RS	51	4.933916	5.071535	978.292084	0.014173	0.013741
RS	52	5.335965	5.129025	965.915452	0.013994	0.013569
RS	53	5.770125	5.129025	958.948489	0.013893	0.013483
RS	54	6.238961	5.451590	892.257058	0.012927	0.012549
RS	55	6.745241	5.451590	878.824986	0.012732	0.012360
RS	56	7.291958	5.451590	859.242126	0.012449	0.012080
RS	57	7.882339	5.451590	833.437011	0.012075	0.011708
RS	58	8.519873	10.115041	444.531506	0.006440	0.006338
RS	59	9.208326	10.115041	449.942282	0.006519	0.006400
RS	60	9.951764	10.115041	453.052953	0.006564	0.006428
RS	61	10.754579	10.115041	453.623852	0.006572	0.006419
RS	62	11.621514	10.115041	451.439375	0.006540	0.006370
RS	63	12.557689	10.115041	5059.762349	0.073305	0.070303
PA	4+25*2+4+6 0.029756006 0.018207370 12.557688659 7.177728392 0.500809421 0.422508153 0.397964581 0.412759322 0.472092827 0.560266570 0.665884086 0.799711543 0.994202787 1.295025056 1.745628285 2.366168688 3.127630182 3.941341673 4.685579525 5.248896586 5.569699277 5.658016916 5.585386501 5.443360957 5.297890154 5.177681482 5.096128692 5.071534763 5.129025313 5.451589863 10.115041143
//
IT	4526
RD	19
LK	-276045.831725
QD	-239.788858 -> -218.087815
RI	0.0024933935
TR	0.029047	0.018399
MT	12.706298
MM	C_pi: 3.104381, n_recomb: 71236.659467
RS	0	0.000000	8.213656	67.484259	0.000947	0.000070
RS	1	0.008007	8.213656	72.819319	0.001022	0.000407
RS	2	0.016655	8.213656	78.570253	0.001103	0.000816
RS	3	0.025995	8.213656	84.768497	0.001190	0.001177
RS	4	0.036083	0.511637	1453.513441	0.020404	0.020198
RS	5	0.046979	0.511637	1535.669392	0.021557	0.021906
RS	6	0.058748	0.432328	1912.378442	0.026845	0.027239
RS	7	0.071458	0.432328	2003.552597	0.028125	0.028413
RS	8	0.085187	0.405462	2230.189547	0.031307	0.031528
RS	9	0.100014	0.405462	2319.213488	0.032556	0.032992
RS	10	0.116029	0.418086	2333.376165	0.032755	0.033293
RS	11	0.133326	0.418086	2414.492689	0.033894	0.034756
RS	12	0.152008	0.476317	2191.889746	0.030769	0.031653
RS	13	0.172186	0.476317	2265.816586	0.031807	0.032882
RS	14	0.193979	0.563697	1979.736460	0.027791	0.028744
RS	15	0.217517	0.563697	2047.860878	0.028747	0.029807
RS	16	0.242940	0.667961	1788.236835	0.025103	0.026015
RS	17	0.270399	0.667961	1851.088997	0.025985	0.027003
RS	18	0.300056	0.799627	1601.469345	0.022481	0.023358
RS	19	0.332088	0.799627	1659.639044	0.023298	0.024281
RS	20	0.366684	0.991595	1388.594596	0.019493	0.020320
RS	21	0.404051	0.991595	1442.662319	0.020252	0.021152
RS	22	0.444410	1.290751	1153.703349	0.016195	0.016913
RS	23	0.487999	1.290751	1203.580907	0.016896	0.017625
RS	24	0.535079	1.742941	932.001202	0.013083	0.013630
RS	25	0.585929	1.742941	977.018201	0.013715	0.014217
RS	26	0.640850	2.371894	754.203676	0.010587	0.010942
RS	27	0.700169	2.371894	794.127898	0.011148	0.011424
RS	28	0.764237	3.151701	630.258484	0.008847	0.009026
RS	29	0.833435	3.151701	665.793563	0.009346	0.009434
RS	30	0.908173	3.993385	555.598388	0.007799	0.007831
RS	31	0.988896	3.993385	588.051497	0.008255	0.008200
RS	32	1.076081	4.769798	521.239224	0.007317	0.007228
RS	33	1.170248	4.769798	552.025599	0.007749	0.007584
RS	34	1.271955	5.360980	520.000170	0.007300	0.007109
RS	35	1.381804	5.360980	550.365583	0.007726	0.007473
RS	36	1.500450	5.698187	547.529154	0.007686	0.007406
RS	37	1.628595	5.698187	578.397801	0.008119	0.007794
RS	38	1.767000	5.789839	600.391156	0.008428	0.008072
RS	39	1.916488	5.789839	632.172657	0.008874	0.008491
RS	40	2.077944	5.710978	673.314087	0.009452	0.009036
RS	41	2.252328	5.710978	705.649806	0.009906	0.009477
RS	42	2.440675	5.558169	757.669281	0.010636	0.010176
RS	43	2.644102	5.558169	789.274867	0.011080	0.010620
RS	44	2.863817	5.400799	843.186502	0.011836	0.011349
RS	45	3.101125	5.400799	871.951189	0.012240	0.011761
RS	46	3.357433	5.269052	920.441883	0.012921	0.012420
RS	47	3.634263	5.269052	943.707175	0.013247	0.012761
RS	48	3.933259	5.177073	980.120085	0.013759	0.013258
RS	49	4.256194	5.177073	995.078547	0.013969	0.013487
RS	50	4.604987	5.144093	1011.476370	0.014199	0.013713
RS	51	4.981707	5.144093	1015.874622	0.014261	0.013796
RS	52	5.388590	5.196493	1004.559224	0.014102	0.013645
RS	53	5.828051	5.196493	997.656857	0.014005	0.013564
RS	54	6.302699	5.522240	928.757212	0.013038	0.012632
RS	55	6.815352	5.522240	915.060473	0.012845	0.012448
RS	56	7.369051	5.522240	894.940378	0.012563	0.012171
RS	57	7.967084	5.522240	868.315157	0.012189	0.011802
RS	58	8.613001	10.406962	456.345418	0.006406	0.006291
RS	59	9.310635	10.406962	462.537862	0.006493	0.006362
RS	60	10.064127	10.406962	466.416467	0.006547	0.006401
RS	61	10.877951	10.406962	467.727110	0.006566	0.006403
RS	62	11.756935	10.406962	466.237850	0.006545	0.006366
RS	63	12.706298	10.406962	5320.879642	0.074693	0.071655
PA	4+25*2+4+6 0.029046805 0.018398546 12.706298162 8.213655882 0.511637057 0.432327684 0.405461599 0.418085834 0.476316592 0.563696718 0.667961291 0.799627269 0.991594675 1.290750610 1.742941361 2.371893566 3.151700898 3.993385413 4.769797662 5.360980063 5.698187468 5.789838886 5.710978011 5.558169393 5.400798696 5.269052172 5.177073383 5.144093323 5.196492665 5.522239635 10.406961559
//
IT	5325
RD	20
LK	-276003.613799
QD	-223.630628 -> -204.322058
RI	0.0022569190
TR	0.028387	0.018574
MT	12.851104
MM	C_pi: 3.169752, n_recomb: 73367.553029
RS	0	0.000000	9.379354	60.962930	0.000831	0.000062
RS	1	0.008026	9.379354	65.802385	0.000897	0.000359
RS	2	0.016696	9.379354	71.021381	0.000968	0.000720
RS	3	0.026063	9.379354	76.648911	0.001045	0.001037
RS	4	0.036180	0.522018	1471.607007	0.020058	0.019941
RS	5	0.047110	0.522018	1555.641517	0.021203	0.021638
RS	6	0.058918	0.441967	1934.685226	0.026370	0.026864
RS	7	0.071673	0.441967	2028.423065	0.027647	0.028014
RS	8	0.085451	0.412865	2268.477797	0.030919	0.031214
RS	9	0.100336	0.412865	2360.718054	0.032177	0.032662
RS	10	0.116415	0.423327	2390.059733	0.032577	0.033155
RS	11	0.133784	0.423327	2474.460264	0.033727	0.034614
RS	12	0.152548	0.480473	2255.825141	0.030747	0.031648
RS	13	0.172818	0.480473	2332.746117	0.031795	0.032877
RS	14	0.194715	0.567106	2044.248750	0.027863	0.028819
RS	15	0.218369	0.567106	2115.072275	0.028828	0.029882
RS	16	0.243921	0.670084	1852.506767	0.025250	0.026154
RS	17	0.271525	0.670084	1917.788870	0.026139	0.027141
RS	18	0.301343	0.799650	1664.435116	0.022686	0.023547
RS	19	0.333556	0.799650	1724.798615	0.023509	0.024471
RS	20	0.368353	0.989098	1446.648660	0.019718	0.020525
RS	21	0.405944	0.989098	1502.745701	0.020482	0.021360
RS	22	0.446551	1.286436	1202.557867	0.016391	0.017089
RS	23	0.490418	1.286436	1254.347280	0.017097	0.017807
RS	24	0.537806	1.739810	969.692083	0.013217	0.013748
RS	25	0.588996	1.739810	1016.453417	0.013854	0.014341
RS	26	0.644296	2.376436	781.727091	0.010655	0.010997
RS	27	0.704034	2.376436	823.150817	0.011220	0.011484
RS	28	0.768566	3.173733	650.072370	0.008860	0.009029
RS	29	0.838278	3.173733	686.846552	0.009362	0.009441
RS	30	0.913585	4.042712	570.261767	0.007773	0.007797
RS	31	0.994937	4.042712	603.743148	0.008229	0.008167
RS	32	1.082817	4.851140	532.848134	0.007263	0.007169
RS	33	1.177752	4.851140	564.530184	0.007695	0.007525
RS	34	1.280305	5.470441	530.241453	0.007227	0.007032
RS	35	1.391090	5.470441	561.454062	0.007653	0.007394
RS	36	1.510766	5.824496	557.868493	0.007604	0.007319
RS	37	1.640048	5.824496	589.616358	0.008036	0.007705
RS	38	1.779706	5.919832	612.186947	0.008344	0.007982
RS	39	1.930572	5.919832	644.947077	0.008791	0.008398
RS	40	2.093548	5.834922	687.812520	0.009375	0.008948
RS	41	2.269604	5.834922	721.264835	0.009831	0.009389
RS	42	2.459791	5.671344	775.911836	0.010576	0.010100
RS	43	2.665242	5.671344	808.763344	0.011023	0.010545
RS	44	2.887183	5.501962	865.906839	0.011802	0.011294
RS	45	3.126938	5.501962	895.979484	0.012212	0.011709
RS	46	3.385935	5.358508	947.987082	0.012921	0.012393
RS	47	3.665719	5.358508	972.495782	0.013255	0.012741
RS	48	3.967959	5.255887	1012.304346	0.013798	0.013267
RS	49	4.294458	5.255887	1028.267740	0.014015	0.013503
RS	50	4.647161	5.214266	1047.323226	0.014275	0.013758
RS	51	5.028173	5.214266	1052.308847	0.014343	0.013847
RS	52	5.439765	5.261245	1042.181220	0.014205	0.013718
RS	53	5.884392	5.261245	1035.344822	0.014112	0.013643
RS	54	6.364705	5.589426	964.405234	0.013145	0.012713
RS	55	6.883568	5.589426	950.439219	0.012954	0.012532
RS	56	7.444076	5.589426	929.781530	0.012673	0.012258
RS	57	8.049571	5.589426	902.340472	0.012299	0.011891
RS	58	8.703663	10.690376	467.615291	0.006374	0.006246
RS	59	9.410253	10.690376	474.566323	0.006468	0.006326
RS	60	10.173555	10.690376	479.192804	0.006531	0.006374
RS	61	10.998121	10.690376	481.226943	0.006559	0.006387
RS	62	11.888866	10.690376	480.421277	0.006548	0.006361
RS	63	12.851104	10.690376	5575.842626	0.075999	0.072925
PA	4+25*2+4+6 0.028387080 0.018573978 12.851104321 9.379354328 0.522017633 0.441967253 0.412865135 0.423326979 0.480473215 0.567105533 0.670084470 0.799650146 0.989098137 1.286436110 1.739809779 2.376435691 3.173732651 4.042711669 4.851139903 5.470441449 5.824496287 5.919831640 5.834922032 5.671344285 5.501961689 5.358507761 5.255886576 5.214265739 5.261244646 5.589425964 10.690376252
//
IT	4624
RD	21
LK	-275966.038290
QD	-209.071480 -> -191.863679
RI	0.0020580806
TR	0.027773	0.018735
MT	12.992066
MM	C_pi: 3.232941, n_recomb: 75417.613363
RS	0	0.000000	10.691662	55.059323	0.000730	0.000055
RS	1	0.008045	10.691662	59.446775	0.000788	0.000318
RS	2	0.016736	10.691662	64.180208	0.000851	0.000636
RS	3	0.026128	10.691662	69.286297	0.000919	0.000915
RS	4	0.036274	0.531963	1488.620476	0.019738	0.019702
RS	5	0.047237	0.531963	1574.435681	0.020876	0.021390
RS	6	0.059082	0.451407	1954.815073	0.025920	0.026505
RS	7	0.071879	0.451407	2050.963119	0.027195	0.027635
RS	8	0.085706	0.420163	2303.581646	0.030544	0.030908
RS	9	0.100646	0.420163	2398.892879	0.031808	0.032342
RS	10	0.116787	0.428475	2443.418947	0.032399	0.033017
RS	11	0.134227	0.428475	2531.000712	0.033560	0.034471
RS	12	0.153069	0.484558	2316.746633	0.030719	0.031638
RS	13	0.173428	0.484558	2396.582907	0.031777	0.032867
RS	14	0.195424	0.570489	2106.096494	0.027926	0.028886
RS	15	0.219190	0.570489	2179.551924	0.028900	0.029949
RS	16	0.244868	0.672245	1914.506544	0.025385	0.026283
RS	17	0.272611	0.672245	1982.157547	0.026282	0.027270
RS	18	0.302587	0.799772	1725.629772	0.022881	0.023727
RS	19	0.334973	0.799772	1788.126784	0.023710	0.024652
RS	20	0.369966	0.986710	1503.476440	0.019935	0.020725
RS	21	0.407773	0.986710	1561.542315	0.020705	0.021562
RS	22	0.448621	1.282105	1250.606909	0.016582	0.017263
RS	23	0.492756	1.282105	1304.254115	0.017294	0.017986
RS	24	0.540441	1.736272	1006.800091	0.013350	0.013865
RS	25	0.591963	1.736272	1055.262621	0.013992	0.014465
RS	26	0.647629	2.379909	808.721576	0.010723	0.011053
RS	27	0.707773	2.379909	851.608989	0.011292	0.011546
RS	28	0.772755	3.193854	669.351868	0.008875	0.009034
RS	29	0.842966	3.193854	707.331316	0.009379	0.009450
RS	30	0.918824	4.089455	584.361564	0.007748	0.007766
RS	31	1.000785	4.089455	618.835834	0.008205	0.008138
RS	32	1.089339	4.929652	543.851683	0.007211	0.007113
RS	33	1.185018	4.929652	576.390906	0.007643	0.007468
RS	34	1.288393	5.577276	539.813719	0.007158	0.006959
RS	35	1.400084	5.577276	571.831095	0.007582	0.007320
RS	36	1.520761	5.948574	567.447833	0.007524	0.007236
RS	37	1.651146	5.948574	600.028482	0.007956	0.007620
RS	38	1.792019	6.047897	623.108570	0.008262	0.007894
RS	39	1.944226	6.047897	656.798069	0.008709	0.008309
RS	40	2.108677	5.957093	701.307880	0.009299	0.008863
RS	41	2.286357	5.957093	735.827398	0.009757	0.009304
RS	42	2.478332	5.782762	793.030436	0.010515	0.010026
RS	43	2.685750	5.782762	827.082560	0.010967	0.010473
RS	44	2.909854	5.601281	887.415920	0.011767	0.011239
RS	45	3.151986	5.601281	918.759882	0.012182	0.011659
RS	46	3.413598	5.445973	974.285209	0.012919	0.012367
RS	47	3.696255	5.445973	1000.012561	0.013260	0.012720
RS	48	4.001650	5.332522	1043.265615	0.013833	0.013275
RS	49	4.331614	5.332522	1060.221301	0.014058	0.013518
RS	50	4.688122	5.282039	1082.025100	0.014347	0.013801
RS	51	5.073310	5.282039	1087.594105	0.014421	0.013897
RS	52	5.489486	5.323309	1078.769826	0.014304	0.013788
RS	53	5.939141	5.323309	1071.998465	0.014214	0.013718
RS	54	6.424969	5.653232	999.183183	0.013249	0.012791
RS	55	6.949881	5.653232	984.941652	0.013060	0.012614
RS	56	7.517019	5.653232	963.744561	0.012779	0.012343
RS	57	8.129783	5.653232	935.490721	0.012404	0.011977
RS	58	8.791841	10.965279	478.355611	0.006343	0.006204
RS	59	9.507159	10.965279	486.041469	0.006445	0.006292
RS	60	10.280022	10.965279	491.394715	0.006516	0.006349
RS	61	11.115060	10.965279	494.134647	0.006552	0.006371
RS	62	12.017273	10.965279	493.999060	0.006550	0.006356
RS	63	12.992066	10.965279	5824.207749	0.077226	0.074117
PA	4+25*2+4+6 0.027772912 0.018735207 12.992066336 10.691662118 0.531962879 0.451407006 0.420162962 0.428474586 0.484558201 0.570488720 0.672245432 0.799771591 0.986709759 1.282105207 1.736272340 2.379908865 3.193854202 4.089454905 4.929652352 5.577275575 5.948573784 6.047896940 5.957093161 5.782761762 5.601281035 5.445972609 5.332522475 5.282038821 5.323308784 5.653231953 10.965278570
//
IT	5528
RD	22
LK	-275932.540139
QD	-195.924849 -> -180.564904
RI	0.0018910290
TR	0.027201	0.018884
MT	13.129207
MM	C_pi: 3.293961, n_recomb: 77388.289936
RS	0	0.000000	12.167036	49.720260	0.000642	0.000048
RS	1	0.008063	12.167036	53.696198	0.000694	0.000282
RS	2	0.016775	12.167036	57.987223	0.000749	0.000562
RS	3	0.026190	12.167036	62.617827	0.000809	0.000808
RS	4	0.036364	0.541458	1504.711834	0.019444	0.019480
RS	5	0.047359	0.541458	1592.218478	0.020574	0.021161
RS	6	0.059240	0.460634	1972.991429	0.025495	0.026164
RS	7	0.072078	0.460634	2071.404123	0.026766	0.027275
RS	8	0.085952	0.427344	2335.742375	0.030182	0.030612
RS	9	0.100945	0.427344	2433.980954	0.031452	0.032032
RS	10	0.117146	0.433527	2493.589462	0.032222	0.032879
RS	11	0.134653	0.433527	2584.247599	0.033393	0.034329
RS	12	0.153572	0.488569	2374.730368	0.030686	0.031623
RS	13	0.174017	0.488569	2457.400621	0.031754	0.032852
RS	14	0.196109	0.573841	2165.310094	0.027980	0.028945
RS	15	0.219983	0.573841	2241.328181	0.028962	0.030008
RS	16	0.245782	0.674440	1974.216133	0.025511	0.026403
RS	17	0.273661	0.674440	2044.173760	0.026415	0.027389
RS	18	0.303787	0.799990	1784.997032	0.023065	0.023899
RS	19	0.336343	0.799990	1849.566725	0.023900	0.024823
RS	20	0.371523	0.984430	1559.018147	0.020145	0.020917
RS	21	0.409540	0.984430	1618.991714	0.020920	0.021758
RS	22	0.450621	1.277776	1297.802355	0.016770	0.017433
RS	23	0.495015	1.277776	1353.252132	0.017487	0.018162
RS	24	0.542989	1.732399	1043.288326	0.013481	0.013982
RS	25	0.594830	1.732399	1093.407571	0.014129	0.014588
RS	26	0.650851	2.382421	835.174841	0.010792	0.011110
RS	27	0.711388	2.382421	879.489360	0.011365	0.011608
RS	28	0.776807	3.212195	688.102315	0.008892	0.009042
RS	29	0.847500	3.212195	727.253147	0.009397	0.009462
RS	30	0.923892	4.133737	597.914697	0.007726	0.007737
RS	31	1.006444	4.133737	633.347019	0.008184	0.008111
RS	32	1.095651	5.005414	554.276590	0.007162	0.007060
RS	33	1.192051	5.005414	587.635516	0.007593	0.007415
RS	34	1.296223	5.681489	548.753757	0.007091	0.006889
RS	35	1.408794	5.681489	581.534879	0.007515	0.007249
RS	36	1.530441	6.070366	576.312572	0.007447	0.007156
RS	37	1.661896	6.070366	609.681101	0.007878	0.007538
RS	38	1.803949	6.173979	633.204479	0.008182	0.007810
RS	39	1.957456	6.173979	667.775296	0.008629	0.008223
RS	40	2.123339	6.077425	713.851584	0.009224	0.008781
RS	41	2.302596	6.077425	749.389528	0.009684	0.009222
RS	42	2.496306	5.892348	809.076870	0.010455	0.009954
RS	43	2.705634	5.892348	844.284033	0.010910	0.010402
RS	44	2.931839	5.698694	907.760029	0.011730	0.011186
RS	45	3.176282	5.698694	940.337370	0.012151	0.011609
RS	46	3.440433	5.531400	999.373041	0.012914	0.012341
RS	47	3.725882	5.531400	1026.292083	0.013262	0.012700
RS	48	4.034345	5.406968	1073.025484	0.013865	0.013283
RS	49	4.367678	5.406968	1090.958180	0.014097	0.013532
RS	50	4.727886	5.347425	1115.589764	0.014415	0.013843
RS	51	5.117136	5.347425	1121.735545	0.014495	0.013944
RS	52	5.537769	5.382734	1114.319713	0.014399	0.013857
RS	53	5.992316	5.382734	1107.610385	0.014312	0.013790
RS	54	6.483511	5.713764	1033.078052	0.013349	0.012868
RS	55	7.014309	5.713764	1018.553404	0.013162	0.012693
RS	56	7.587902	5.713764	996.813893	0.012881	0.012424
RS	57	8.207742	5.713764	967.749306	0.012505	0.012059
RS	58	8.877556	11.231718	488.581638	0.006313	0.006164
RS	59	9.601374	11.231718	496.978079	0.006422	0.006259
RS	60	10.383551	11.231718	503.036167	0.006500	0.006324
RS	61	11.228790	11.231718	506.463005	0.006544	0.006355
RS	62	12.142178	11.231718	506.982396	0.006551	0.006349
RS	63	13.129207	11.231718	6065.603893	0.078379	0.075234
PA	4+25*2+4+6 0.027200646 0.018883567 13.129207265 12.167036414 0.541457741 0.460634134 0.427344083 0.433526828 0.488568976 0.573841492 0.674440209 0.799989729 0.984430187 1.277776047 1.732399127 2.382420809 3.212195069 4.133737060 5.005413525 5.681488870 6.070366046 6.173979387 6.077425106 5.892347771 5.698694061 5.531399625 5.406967687 5.347425445 5.382734129 5.713763920 11.231718272
//
IT	4105
RD	23
LK	-275902.629297
QD	-184.029150 -> -170.297267
RI	0.0017506152
TR	0.026667	0.019020
MT	13.262530
MM	C_pi: 3.352821, n_recomb: 79281.111405
RS	0	0.000000	13.823444	44.896103	0.000566	0.000043
RS	1	0.008080	13.823444	48.497967	0.000612	0.000250
RS	2	0.016812	13.823444	52.386560	0.000661	0.000497
RS	3	0.026250	13.823444	56.584332	0.000714	0.000715
RS	4	0.036451	0.550491	1520.016463	0.019172	0.019273
RS	5	0.047476	0.550491	1609.133086	0.020297	0.020949
RS	6	0.059392	0.469634	1989.426678	0.025093	0.025840
RS	7	0.072270	0.469634	2089.966518	0.026361	0.026934
RS	8	0.086189	0.434403	2365.161080	0.029833	0.030325
RS	9	0.101233	0.434403	2466.185679	0.031107	0.031731
RS	10	0.117492	0.438477	2540.736646	0.032047	0.032743
RS	11	0.135064	0.438477	2634.364640	0.033228	0.034188
RS	12	0.154057	0.492502	2429.858077	0.030649	0.031604
RS	13	0.174584	0.492502	2515.278870	0.031726	0.032832
RS	14	0.196770	0.577162	2221.914462	0.028026	0.028997
RS	15	0.220748	0.577162	2300.424281	0.029016	0.030059
RS	16	0.246664	0.676666	2031.621772	0.025626	0.026514
RS	17	0.274673	0.676666	2103.822730	0.026536	0.027499
RS	18	0.304946	0.800298	1842.498993	0.023240	0.024062
RS	19	0.337664	0.800298	1909.080108	0.024080	0.024986
RS	20	0.373026	0.982263	1613.213073	0.020348	0.021104
RS	21	0.411246	0.982263	1675.032788	0.021128	0.021948
RS	22	0.452553	1.273462	1344.101369	0.016954	0.017601
RS	23	0.497198	1.273462	1401.297588	0.017675	0.018335
RS	24	0.545450	1.728236	1079.131199	0.013611	0.014098
RS	25	0.597600	1.728236	1130.861655	0.014264	0.014711
RS	26	0.653964	2.384043	861.083657	0.010861	0.011168
RS	27	0.714883	2.384043	906.788221	0.011438	0.011672
RS	28	0.780723	3.228865	706.329891	0.008909	0.009051
RS	29	0.851883	3.228865	746.618230	0.009417	0.009475
RS	30	0.928793	4.175650	610.939458	0.007706	0.007712
RS	31	1.011917	4.175650	647.295615	0.008165	0.008087
RS	32	1.101756	5.078487	564.148330	0.007116	0.007010
RS	33	1.198855	5.078487	598.290504	0.007546	0.007365
RS	34	1.303799	5.783093	557.094761	0.007027	0.006823
RS	35	1.417222	5.783093	590.599935	0.007449	0.007182
RS	36	1.539810	6.189831	584.503688	0.007373	0.007079
RS	37	1.672302	6.189831	618.616656	0.007803	0.007460
RS	38	1.815500	6.297992	642.523164	0.008104	0.007728
RS	39	1.970267	6.297992	677.928574	0.008551	0.008141
RS	40	2.137539	6.195823	725.495298	0.009151	0.008702
RS	41	2.318326	6.195823	762.003672	0.009611	0.009142
RS	42	2.513720	6.000026	824.100638	0.010395	0.009884
RS	43	2.724902	6.000026	860.417190	0.010853	0.010333
RS	44	2.953147	5.794138	926.983769	0.011692	0.011134
RS	45	3.199833	5.794138	960.755516	0.012118	0.011560
RS	46	3.466450	5.614747	1023.285671	0.012907	0.012316
RS	47	3.754610	5.614747	1051.367564	0.013261	0.012679
RS	48	4.066052	5.479200	1101.607475	0.013895	0.013289
RS	49	4.402658	5.479200	1120.499490	0.014133	0.013545
RS	50	4.766461	5.410440	1148.025135	0.014480	0.013883
RS	51	5.159658	5.410440	1154.738814	0.014565	0.013989
RS	52	5.584624	5.439566	1148.826941	0.014491	0.013923
RS	53	6.043927	5.439566	1142.174872	0.014407	0.013860
RS	54	6.540340	5.771115	1066.079008	0.013447	0.012942
RS	55	7.076862	5.771115	1051.262514	0.013260	0.012770
RS	56	7.656733	5.771115	1028.976578	0.012979	0.012502
RS	57	8.283456	5.771115	999.102481	0.012602	0.012137
RS	58	8.960817	11.489741	498.307780	0.006285	0.006126
RS	59	9.692907	11.489741	507.390234	0.006400	0.006228
RS	60	10.484148	11.489741	514.130628	0.006485	0.006300
RS	61	11.339319	11.489741	518.224545	0.006537	0.006339
RS	62	12.263585	11.489741	519.382517	0.006551	0.006342
RS	63	13.262530	11.489741	6299.719674	0.079461	0.076282
PA	4+25*2+4+6 0.026667009 0.019020289 13.262529960 13.823443562 0.550491065 0.469634409 0.434402798 0.438476572 0.492502405 0.577162253 0.676665668 0.800297953 0.982263318 1.273462266 1.728235723 2.384043055 3.228865260 4.175650451 5.078486789 5.783092645 6.189830991 6.297991718 6.195823430 6.000026344 5.794138230 5.614747384 5.479199746 5.410439917 5.439565727 5.771115381 11.489740531
//
IT	4963
RD	24
LK	-275875.880182
QD	-173.244047 -> -160.948776
RI	0.0016323349
TR	0.026169	0.019147
MT	13.391971
MM	C_pi: 3.409523, n_recomb: 81097.919381
RS	0	0.000000	15.682460	40.535572	0.000500	0.000038
RS	1	0.008096	15.682460	43.797444	0.000540	0.000222
RS	2	0.016848	15.682460	47.320047	0.000583	0.000441
RS	3	0.026308	15.682460	51.123928	0.000630	0.000633
RS	4	0.036535	0.559053	1534.660050	0.018924	0.019083
RS	5	0.047589	0.559053	1625.312598	0.020041	0.020754
RS	6	0.059538	0.478391	2004.330953	0.024715	0.025533
RS	7	0.072455	0.478391	2106.868803	0.025979	0.026612
RS	8	0.086417	0.441326	2392.070426	0.029496	0.030048
RS	9	0.101510	0.441326	2495.742878	0.030774	0.031441
RS	10	0.117825	0.443318	2585.017260	0.031875	0.032607
RS	11	0.135460	0.443318	2681.507654	0.033065	0.034048
RS	12	0.154524	0.496354	2482.222473	0.030608	0.031582
RS	13	0.175131	0.496354	2570.308654	0.031694	0.032810
RS	14	0.197406	0.580447	2275.949712	0.028064	0.029042
RS	15	0.221485	0.580447	2356.878895	0.029062	0.030104
RS	16	0.247513	0.678917	2086.724179	0.025731	0.026616
RS	17	0.275649	0.678917	2161.104313	0.026648	0.027601
RS	18	0.306063	0.800693	1898.099241	0.023405	0.024216
RS	19	0.338939	0.800693	1966.630352	0.024250	0.025141
RS	20	0.374476	0.980203	1666.020920	0.020543	0.021285
RS	21	0.412891	0.980203	1729.625053	0.021328	0.022130
RS	22	0.454416	1.269179	1389.460250	0.017133	0.017766
RS	23	0.499303	1.269179	1448.346083	0.017859	0.018504
RS	24	0.547824	1.723822	1114.304959	0.013740	0.014214
RS	25	0.600274	1.723822	1167.600270	0.014397	0.014832
RS	26	0.656970	2.384857	886.439222	0.010930	0.011227
RS	27	0.718256	2.384857	933.496219	0.011511	0.011736
RS	28	0.784505	3.243966	724.040774	0.008928	0.009063
RS	29	0.856117	3.243966	765.432797	0.009438	0.009489
RS	30	0.933527	4.215289	623.452263	0.007688	0.007688
RS	31	1.017204	4.215289	660.698625	0.008147	0.008065
RS	32	1.107655	5.148922	573.492267	0.007072	0.006962
RS	33	1.205431	5.148922	608.382286	0.007502	0.007318
RS	34	1.311122	5.882090	564.868809	0.006965	0.006759
RS	35	1.425370	5.882090	599.059690	0.007387	0.007117
RS	36	1.548868	6.306930	592.059711	0.007301	0.007005
RS	37	1.682365	6.306930	626.875155	0.007730	0.007385
RS	38	1.826670	6.419870	651.108729	0.008029	0.007650
RS	39	1.982659	6.419870	687.303366	0.008475	0.008061
RS	40	2.151276	6.312215	736.286829	0.009079	0.008625
RS	41	2.333546	6.312215	773.718570	0.009541	0.009065
RS	42	2.530572	6.105724	838.150491	0.010335	0.009816
RS	43	2.743551	6.105724	875.531009	0.010796	0.010266
RS	44	2.973772	5.887545	945.133556	0.011654	0.011083
RS	45	3.222633	5.887545	980.060096	0.012085	0.011512
RS	46	3.491643	5.695968	1046.061477	0.012899	0.012290
RS	47	3.782432	5.695968	1075.275951	0.013259	0.012658
RS	48	4.096764	5.549192	1129.039195	0.013922	0.013295
RS	49	4.436546	5.549192	1148.870926	0.014166	0.013556
RS	50	4.803837	5.471078	1179.347181	0.014542	0.013921
RS	51	5.200865	5.471078	1186.617917	0.014632	0.014033
RS	52	5.630038	5.493822	1182.297318	0.014579	0.013987
RS	53	6.093957	5.493822	1175.696089	0.014497	0.013928
RS	54	6.595437	5.825343	1098.185315	0.013541	0.013015
RS	55	7.137518	5.825343	1083.067084	0.013355	0.012844
RS	56	7.723487	5.825343	1060.229655	0.013073	0.012577
RS	57	8.356898	5.825343	1029.546345	0.012695	0.012213
RS	58	9.041591	11.739346	507.550726	0.006258	0.006090
RS	59	9.781719	11.739346	517.294475	0.006379	0.006198
RS	60	10.581770	11.739346	524.694227	0.006470	0.006277
RS	61	11.446596	11.739346	529.434690	0.006528	0.006324
RS	62	12.381440	11.739346	531.213818	0.006550	0.006334
RS	63	13.391971	11.739346	6526.343556	0.080475	0.077263
PA	4+25*2+4+6 0.026169160 0.019146583 13.391970965 15.682459796 0.559052851 0.478391325 0.441326225 0.443318073 0.496354072 0.580447188 0.678916539 0.800692540 0.980203384 1.269178836 1.723821913 2.384857004 3.243966078 4.215289375 5.148921772 5.882090250 6.306930445 6.419870196 6.312214926 6.105724440 5.887545014 5.695967908 5.549192299 5.471077858 5.493822241 5.825342597 11.739345544
//
IT	4883
RD	25
LK	-275851.921543
QD	-163.447077 -> -152.421354
RI	0.0015327672
TR	0.025704	0.019263
MT	13.517694
MM	C_pi: 3.464114, n_recomb: 82840.453083
RS	0	0.000000	17.766356	36.597059	0.000442	0.000034
RS	1	0.008112	17.766356	39.550303	0.000477	0.000197
RS	2	0.016882	17.766356	42.740496	0.000516	0.000391
RS	3	0.026364	17.766356	46.186420	0.000558	0.000562
RS	4	0.036615	0.567149	1548.719727	0.018695	0.018908
RS	5	0.047698	0.567149	1640.840027	0.019807	0.020576
RS	6	0.059679	0.486894	2017.885859	0.024359	0.025242
RS	7	0.072633	0.486894	2122.301068	0.025619	0.026308
RS	8	0.086637	0.448108	2416.670255	0.029173	0.029781
RS	9	0.101777	0.448108	2522.856533	0.030454	0.031160
RS	10	0.118146	0.448046	2626.595320	0.031707	0.032474
RS	11	0.135842	0.448046	2725.840841	0.032905	0.033911
RS	12	0.154974	0.500123	2531.917821	0.030564	0.031556
RS	13	0.175658	0.500123	2622.583484	0.031658	0.032784
RS	14	0.198020	0.583693	2327.472992	0.028096	0.029080
RS	15	0.222196	0.583693	2410.748379	0.029101	0.030142
RS	16	0.248333	0.681190	2139.536082	0.025827	0.026710
RS	17	0.276590	0.681190	2216.030918	0.026751	0.027694
RS	18	0.307140	0.801167	1951.786278	0.023561	0.024362
RS	19	0.340168	0.801167	2022.206138	0.024411	0.025287
RS	20	0.375875	0.978253	1717.402273	0.020731	0.021459
RS	21	0.414479	0.978253	1782.729376	0.021520	0.022307
RS	22	0.456215	1.264946	1433.839269	0.017308	0.017927
RS	23	0.501336	1.264946	1494.357636	0.018039	0.018670
RS	24	0.550117	1.719201	1148.790139	0.013868	0.014329
RS	25	0.602856	1.719201	1203.603470	0.014529	0.014953
RS	26	0.659873	2.384946	911.236141	0.011000	0.011287
RS	27	0.721516	2.384946	959.607724	0.011584	0.011800
RS	28	0.788159	3.257615	741.240817	0.008948	0.009075
RS	29	0.860208	3.257615	783.702915	0.009460	0.009505
RS	30	0.938101	4.252784	635.467355	0.007671	0.007666
RS	31	1.022314	4.252784	673.570949	0.008131	0.008045
RS	32	1.113358	5.216833	582.329634	0.007030	0.006917
RS	33	1.211788	5.216833	617.933136	0.007459	0.007273
RS	34	1.318203	5.978547	572.105087	0.006906	0.006699
RS	35	1.433250	5.978547	606.944723	0.007327	0.007056
RS	36	1.557631	6.421698	599.015836	0.007231	0.006935
RS	37	1.692101	6.421698	634.493334	0.007659	0.007313
RS	38	1.837479	6.539626	659.001946	0.007955	0.007575
RS	39	1.994651	6.539626	695.941918	0.008401	0.007984
RS	40	2.164573	6.426594	746.271700	0.009009	0.008550
RS	41	2.348280	6.426594	784.580881	0.009471	0.008990
RS	42	2.546889	6.209436	851.273510	0.010276	0.009749
RS	43	2.761610	6.209436	889.673054	0.010740	0.010201
RS	44	2.993749	5.978937	962.250854	0.011616	0.011033
RS	45	3.244720	5.978937	998.292254	0.012051	0.011465
RS	46	3.516049	5.775103	1067.734537	0.012889	0.012265
RS	47	3.809390	5.775103	1098.050279	0.013255	0.012637
RS	48	4.126527	5.617011	1155.344038	0.013947	0.013301
RS	49	4.469391	5.617011	1176.094422	0.014197	0.013567
RS	50	4.840069	5.529428	1209.568037	0.014601	0.013959
RS	51	5.240817	5.529428	1217.383532	0.014696	0.014074
RS	52	5.674074	5.545618	1214.733089	0.014664	0.014050
RS	53	6.142477	5.545618	1208.175198	0.014584	0.013993
RS	54	6.648879	5.876609	1129.392213	0.013633	0.013086
RS	55	7.196361	5.876609	1113.961864	0.013447	0.012917
RS	56	7.788255	5.876609	1090.567471	0.013165	0.012650
RS	57	8.428166	5.876609	1059.074958	0.012785	0.012286
RS	58	9.119986	11.980734	516.325629	0.006233	0.006055
RS	59	9.867929	11.980734	526.705965	0.006358	0.006169
RS	60	10.676546	11.980734	534.741900	0.006455	0.006255
RS	61	11.550760	11.980734	540.107877	0.006520	0.006308
RS	62	12.495892	11.980734	542.489926	0.006549	0.006326
RS	63	13.517694	11.980734	6745.280216	0.081425	0.078182
PA	4+25*2+4+6 0.025704137 0.019263280 13.517694386 17.766355838 0.567149333 0.486893618 0.448107678 0.448046456 0.500122729 0.583693250 0.681190437 0.801167499 0.978253402 1.264946126 1.719200728 2.384945705 3.257615426 4.252784038 5.216832528 5.978547294 6.421698035 6.539625618 6.426594084 6.209435624 5.978937122 5.775103055 5.617010844 5.529427879 5.545618130 5.876608563 11.980734084
//
CC
CC	Brief Description of the file format:
CC	  CC  comments
CC	  MM  useful-messages
CC	  RD  round-of-iterations
CC	  LL  \log[P(sequence)]
CC	  QD  Q-before-opt Q-after-opt
CC	  TR  \theta_0 \rho_0
CC	  RS  k t_k \lambda_k \pi_k \sum_{l\not=k}A_{kl} A_{kk}
CC	  DC  begin end best-k t_k+\Delta_k max-prob
CC
MM	Version: 0.6.5-r67
MM	pattern:4+25*2+4+6, n:63, n_free_lambdas:28
MM	n_iterations:25, skip:1, max_t:5, theta/rho:5
MM	is_decoding:0
MM	n_seqs:29, sum_L:1253003, sum_n:94721
RD	0
LK	0.000000
QD	0.000000 -> 0.000000
RI	inf
TR	0.078605	0.015721
MT	5.000000
MM	C_pi: 1.000000, n_recomb: 19544.876729
RS	0	0.000000	1.000000	124.486472	0.006369	0.000000
RS	1	0.006440	1.000000	131.632275	0.006735	0.000000
RS	2	0.013294	1.000000	139.129165	0.007118	0.000000
RS	3	0.020590	1.000000	146.986571	0.007520	0.000000
RS	4	0.028356	1.000000	155.213032	0.007941	0.000000
RS	5	0.036622	1.000000	163.815993	0.008382	0.000000
RS	6	0.045421	1.000000	172.801570	0.008841	0.000000
RS	7	0.054785	1.000000	182.174293	0.009321	0.000000
RS	8	0.064753	1.000000	191.936822	0.009820	0.000000
RS	9	0.075363	1.000000	202.089633	0.010340	0.000000
RS	10	0.086656	1.000000	212.630676	0.010879	0.000000
RS	11	0.098677	1.000000	223.554998	0.011438	0.000000
RS	12	0.111471	1.000000	234.854347	0.012016	0.000000
RS	13	0.125090	1.000000	246.516737	0.012613	0.000000
RS	14	0.139585	1.000000	258.525993	0.013227	0.000000
RS	15	0.155014	1.000000	270.861265	0.013858	0.000000
RS	16	0.171437	1.000000	283.496528	0.014505	0.000000
RS	17	0.188917	1.000000	296.400061	0.015165	0.000000
RS	18	0.207523	1.000000	309.533925	0.015837	0.000000
RS	19	0.227327	1.000000	322.853435	0.016519	0.000000
RS	20	0.248406	1.000000	336.306649	0.017207	0.000000
RS	21	0.270843	1.000000	349.833879	0.017899	0.000000
RS	22	0.294725	1.000000	363.367250	0.018591	0.000000
RS	23	0.320144	1.000000	376.830318	0.019280	0.000000
RS	24	0.347201	1.000000	390.137772	0.019961	0.000000
RS	25	0.376000	1.000000	403.195249	0.020629	0.000000
RS	26	0.406654	1.000000	415.899288	0.021279	0.000000
RS	27	0.439282	1.000000	428.137451	0.021905	0.000000
RS	28	0.474011	1.000000	439.788660	0.022501	0.000000
RS	29	0.510976	1.000000	450.723762	0.023061	0.000000
RS	30	0.550322	1.000000	460.806384	0.023577	0.000000
RS	31	0.592202	1.000000	469.894095	0.024042	0.000000
RS	32	0.636779	1.000000	477.839929	0.024448	0.000000
RS	33	0.684227	1.000000	484.494275	0.024789	0.000000
RS	34	0.734730	1.000000	489.707180	0.025056	0.000000
RS	35	0.788485	1.000000	493.331064	0.025241	0.000000
RS	36	0.845702	1.000000	495.223859	0.025338	0.000000
RS	37	0.906604	1.000000	495.252539	0.025339	0.000000
RS	38	0.971428	1.000000	493.297018	0.025239	0.000000
RS	39	1.040426	1.000000	489.254348	0.025032	0.000000
RS	40	1.113868	1.000000	483.043116	0.024715	0.000000
RS	41	1.192040	1.000000	474.607938	0.024283	0.000000
RS	42	1.275245	1.000000	463.923868	0.023736	0.000000
RS	43	1.363809	1.000000	451.000556	0.023075	0.000000
RS	44	1.458076	1.000000	435.885924	0.022302	0.000000
RS	45	1.558414	1.000000	418.669123	0.021421	0.000000
RS	46	1.665214	1.000000	399.482511	0.020439	0.000000
RS	47	1.778891	1.000000	378.502394	0.019366	0.000000
RS	48	1.899889	1.000000	355.948291	0.018212	0.000000
RS	49	2.028679	1.000000	332.080505	0.016991	0.000000
RS	50	2.165763	1.000000	307.195860	0.015717	0.000000
RS	51	2.311675	1.000000	281.621535	0.014409	0.000000
RS	52	2.466983	1.000000	255.707038	0.013083	0.000000
RS	53	2.632293	1.000000	229.814495	0.011758	0.000000
RS	54	2.808249	1.000000	204.307555	0.010453	0.000000
RS	55	2.995536	1.000000	179.539386	0.009186	0.000000
RS	56	3.194884	1.000000	155.840328	0.007973	0.000000
RS	57	3.407070	1.000000	133.505923	0.006831	0.000000
RS	58	3.632920	1.000000	112.786064	0.005771	0.000000
RS	59	3.873315	1.000000	93.876037	0.004803	0.000000
RS	60	4.129191	1.000000	76.910144	0.003935	0.000000
RS	61	4.401545	1.000000	61.958463	0.003170	0.000000
RS	62	4.691438	1.000000	49.027086	0.002508	0.000000
RS	63	5.000000	1.000000	136.827827	0.007001	0.000000
PA	4+25*2+4+6 0.078605197 0.015721039 5.000000000 1.000000000 1.000000000 1.000000000 1.000000000 1.000000000 1.000000000 1.000000000 1.000000000 1.000000000 1.000000000 1.000000000 1.000000000 1.000000000 1.000000000 1.000000000 1.000000000 1.000000000 1.000000000 1.000000000 1.000000000 1.000000000 1.000000000 1.000000000 1.000000000 1.000000000 1.000000000 1.000000000 1.000000000
//
IT	4919
RD	1
LK	-265391.143479
QD	-4530.857351 -> -1798.876702
RI	0.0846267164
TR	0.059533	0.011504
MT	7.690141
MM	C_pi: 1.188831, n_recomb: 17019.734644
RS	0	0.000000	0.255064	467.804807	0.027486	0.001934
RS	1	0.007158	0.255064	486.951602	0.028611	0.011929
RS	2	0.014828	0.255064	505.830402	0.029720	0.021491
RS	3	0.023048	0.255064	524.273044	0.030804	0.028564
RS	4	0.031855	0.252825	546.804979	0.032128	0.033774
RS	5	0.041294	0.252825	563.757401	0.033124	0.036449
RS	6	0.051407	0.293859	500.178288	0.029388	0.036327
RS	7	0.062245	0.293859	515.929886	0.030314	0.034942
RS	8	0.073859	0.352488	444.002245	0.026087	0.033701
RS	9	0.086303	0.352488	458.736668	0.026953	0.032610
RS	10	0.099639	0.429662	389.221591	0.022869	0.031153
RS	11	0.113929	0.429662	402.995501	0.023678	0.029181
RS	12	0.129242	0.527877	339.988164	0.019976	0.026971
RS	13	0.145651	0.527877	352.817459	0.020730	0.024855
RS	14	0.163235	0.641149	301.699602	0.017726	0.022983
RS	15	0.182077	0.641149	313.639152	0.018428	0.021346
RS	16	0.202268	0.766579	272.858904	0.016032	0.019883
RS	17	0.223905	0.766579	284.003856	0.016687	0.018544
RS	18	0.247090	0.903309	250.949464	0.014745	0.017307
RS	19	0.271934	0.903309	261.399439	0.015359	0.016169
RS	20	0.298557	1.048851	234.537120	0.013780	0.015133
RS	21	0.327086	1.048851	244.385938	0.014359	0.014194
RS	22	0.357657	1.199308	222.689848	0.013084	0.013343
RS	23	0.390415	1.199308	232.019360	0.013632	0.012573
RS	24	0.425519	1.349500	214.776723	0.012619	0.011881
RS	25	0.463136	1.349500	223.651531	0.013141	0.011267
RS	26	0.503445	1.493396	210.344078	0.012359	0.010734
RS	27	0.546640	1.493396	218.805119	0.012856	0.010281
RS	28	0.592926	1.626061	208.874314	0.012272	0.009908
RS	29	0.642525	1.626061	216.929462	0.012746	0.009608
RS	30	0.695675	1.744726	209.750758	0.012324	0.009374
RS	31	0.752630	1.744726	217.366808	0.012771	0.009201
RS	32	0.813661	1.848040	212.378653	0.012478	0.009085
RS	33	0.879060	1.848040	219.476426	0.012895	0.009023
RS	34	0.949141	1.935264	216.224058	0.012704	0.009014
RS	35	1.024239	1.935264	222.674168	0.013083	0.009058
RS	36	1.104711	2.006205	220.752262	0.012970	0.009154
RS	37	1.190945	2.006205	226.370943	0.013300	0.009302
RS	38	1.283350	2.061415	225.352949	0.013241	0.009501
RS	39	1.382370	2.061415	229.900578	0.013508	0.009748
RS	40	1.488478	2.102445	229.277562	0.013471	0.010040
RS	41	1.602181	2.102445	232.464923	0.013659	0.010368
RS	42	1.724023	2.131811	231.629264	0.013609	0.010722
RS	43	1.854586	2.131811	233.137221	0.013698	0.011090
RS	44	1.994495	2.152489	231.438552	0.013598	0.011457
RS	45	2.144418	2.152489	230.953388	0.013570	0.011807
RS	46	2.305073	2.167240	227.797900	0.013384	0.012126
RS	47	2.477228	2.167240	225.059348	0.013223	0.012399
RS	48	2.661706	2.178295	219.993245	0.012926	0.012614
RS	49	2.859388	2.178295	214.850024	0.012624	0.012758
RS	50	3.071221	2.187584	207.598569	0.012198	0.012823
RS	51	3.298216	2.187584	200.067186	0.011755	0.012801
RS	52	3.541460	2.197292	190.554730	0.011196	0.012685
RS	53	3.802115	2.197292	180.875103	0.010627	0.012471
RS	54	4.081427	2.220897	168.514255	0.009901	0.012157
RS	55	4.380733	2.220897	157.340422	0.009245	0.011746
RS	56	4.701463	2.220897	145.466906	0.008547	0.011243
RS	57	5.045151	2.220897	133.076785	0.007819	0.010661
RS	58	5.413440	2.418062	111.338594	0.006542	0.010015
RS	59	5.808092	2.418062	100.997358	0.005934	0.009321
RS	60	6.230992	2.418062	90.531061	0.005319	0.008598
RS	61	6.684163	2.418062	80.119533	0.004707	0.007862
RS	62	7.169772	2.418062	69.941651	0.004109	0.007131
RS	63	7.690141	2.418062	295.607510	0.017369	0.033606
PA	4+25*2+4+6 0.059532609 0.011503773 7.690141201 0.255063534 0.252824783 0.293858528 0.352488041 0.429661751 0.527876854 0.641148567 0.766578674 0.903308868 1.048851490 1.199308395 1.349499702 1.493396282 1.626061440 1.744725704 1.848039627 1.935264111 2.006204724 2.061414719 2.102444649 2.131811142 2.152488708 2.167240024 2.178295135 2.187583923 2.197292447 2.220896721 2.418062389
//
IT	5574
RD	2
LK	-261314.232766
QD	-1850.416965 -> -1158.180322
RI	0.0800885728
TR	0.052733	0.011100
MT	8.990004
MM	C_pi: 1.425596, n_recomb: 19672.531360
RS	0	0.000000	0.272554	524.258639	0.026649	0.001283
RS	1	0.007421	0.272554	547.509048	0.027831	0.008695
RS	2	0.015392	0.272554	570.595931	0.029005	0.017458
RS	3	0.023955	0.272554	593.321827	0.030160	0.024818
RS	4	0.033154	0.218274	765.083999	0.038891	0.031403
RS	5	0.043035	0.218274	784.220667	0.039864	0.037050
RS	6	0.053649	0.241314	726.357900	0.036922	0.035952
RS	7	0.065051	0.241314	743.005634	0.037769	0.039018
RS	8	0.077299	0.286093	641.461919	0.032607	0.034565
RS	9	0.090456	0.286093	657.028656	0.033398	0.036518
RS	10	0.104589	0.352592	546.832114	0.027797	0.031540
RS	11	0.119772	0.352592	561.812529	0.028558	0.032872
RS	12	0.136080	0.446837	456.326691	0.023196	0.027527
RS	13	0.153599	0.446837	470.709706	0.023927	0.028048
RS	14	0.172418	0.566419	383.703069	0.019505	0.023428
RS	15	0.192634	0.566419	397.248656	0.020193	0.023747
RS	16	0.214350	0.711103	328.060992	0.016676	0.020120
RS	17	0.237677	0.711103	340.666001	0.017317	0.020348
RS	18	0.262735	0.884862	284.625138	0.014468	0.017414
RS	19	0.289653	0.884862	296.298683	0.015062	0.017504
RS	20	0.318568	1.090241	250.585417	0.012738	0.015106
RS	21	0.349629	1.090241	261.391627	0.013287	0.015100
RS	22	0.382995	1.326008	224.347254	0.011404	0.013171
RS	23	0.418837	1.326008	234.382896	0.011914	0.013113
RS	24	0.457339	1.585527	204.885137	0.010415	0.011584
RS	25	0.498698	1.585527	214.266710	0.010892	0.011508
RS	26	0.543126	1.855429	191.518568	0.009735	0.010337
RS	27	0.590851	1.855429	200.370874	0.010185	0.010295
RS	28	0.642118	2.119347	183.505390	0.009328	0.009446
RS	29	0.697189	2.119347	191.943012	0.009757	0.009473
RS	30	0.756347	2.363425	179.956293	0.009148	0.008888
RS	31	0.819894	2.363425	188.063668	0.009560	0.008980
RS	32	0.888158	2.577227	180.094939	0.009155	0.008596
RS	33	0.961487	2.577227	187.913948	0.009552	0.008751
RS	34	1.040257	2.752375	183.389957	0.009322	0.008542
RS	35	1.124873	2.752375	190.910478	0.009704	0.008772
RS	36	1.215768	2.883776	189.394561	0.009627	0.008728
RS	37	1.313409	2.883776	196.540054	0.009991	0.009043
RS	38	1.418295	2.971248	197.556854	0.010042	0.009156
RS	39	1.530964	2.971248	204.166334	0.010378	0.009561
RS	40	1.651994	3.020506	207.034575	0.010524	0.009814
RS	41	1.782006	3.020506	212.848728	0.010820	0.010286
RS	42	1.921666	3.042178	216.598889	0.011010	0.010626
RS	43	2.071689	3.042178	221.263710	0.011247	0.011105
RS	44	2.232846	3.047926	224.774624	0.011426	0.011451
RS	45	2.405961	3.047926	227.871039	0.011583	0.011863
RS	46	2.591923	3.046749	230.105753	0.011697	0.012135
RS	47	2.791685	3.046749	231.200000	0.011752	0.012419
RS	48	3.006271	3.044366	231.324406	0.011759	0.012560
RS	49	3.236780	3.044366	230.031751	0.011693	0.012678
RS	50	3.484395	3.044902	227.401737	0.011559	0.012649
RS	51	3.750386	3.044902	223.464303	0.011359	0.012579
RS	52	4.036114	3.052902	217.605588	0.011061	0.012357
RS	53	4.343047	3.052902	210.985058	0.010725	0.012094
RS	54	4.672756	3.096727	200.304727	0.010182	0.011619
RS	55	5.026931	3.096727	191.497171	0.009734	0.011192
RS	56	5.407390	3.096727	181.500677	0.009226	0.010686
RS	57	5.816081	3.096727	170.435608	0.008664	0.010111
RS	58	6.255101	3.597461	137.820056	0.007006	0.008770
RS	59	6.726699	3.597461	129.580088	0.006587	0.008268
RS	60	7.233294	3.597461	120.634254	0.006132	0.007727
RS	61	7.777482	3.597461	111.119686	0.005648	0.007154
RS	62	8.362053	3.597461	101.194571	0.005144	0.006559
RS	63	8.990004	3.597461	541.622589	0.027532	0.035845
PA	4+25*2+4+6 0.052733095 0.011100290 8.990003559 0.272553518 0.218274085 0.241314070 0.286092646 0.352592125 0.446836639 0.566418594 0.711102615 0.884861511 1.090241361 1.326008403 1.585527275 1.855428551 2.119346515 2.363425323 2.577226558 2.752375460 2.883775796 2.971247593 3.020505756 3.042177952 3.047926339 3.046749138 3.044366444 3.044902372 3.052902421 3.096726520 3.597461062
//
IT	5657
RD	3
LK	-260187.132056
QD	-1272.046128 -> -979.040503
RI	0.0615013236
TR	0.048875	0.011466
MT	9.669590
MM	C_pi: 1.657431, n_recomb: 23587.742162
RS	0	0.000000	0.357504	487.891248	0.020684	0.000995
RS	1	0.007544	0.357504	513.356763	0.021764	0.006792
RS	2	0.015657	0.357504	539.261993	0.022862	0.013784
RS	3	0.024382	0.357504	565.471374	0.023973	0.019499
RS	4	0.033765	0.232849	901.857900	0.038234	0.030078
RS	5	0.043856	0.232849	927.308038	0.039313	0.035083
RS	6	0.054708	0.242470	913.448128	0.038726	0.035851
RS	7	0.066379	0.242470	934.573693	0.039621	0.039341
RS	8	0.078930	0.277608	834.937880	0.035397	0.035700
RS	9	0.092428	0.277608	853.823065	0.036198	0.038095
RS	10	0.106944	0.335320	723.583024	0.030676	0.032929
RS	11	0.122556	0.335320	741.545968	0.031438	0.034904
RS	12	0.139345	0.422267	604.601008	0.025632	0.028946
RS	13	0.157401	0.422267	622.064738	0.026372	0.030171
RS	14	0.176818	0.537437	503.845301	0.021360	0.024695
RS	15	0.197701	0.537437	520.510253	0.022067	0.025592
RS	16	0.220159	0.682022	424.452521	0.017995	0.021117
RS	17	0.244311	0.682022	440.068963	0.018657	0.021854
RS	18	0.270285	0.864075	360.680796	0.015291	0.018134
RS	19	0.298219	0.864075	375.157857	0.015905	0.018666
RS	20	0.328259	1.092296	309.107573	0.013105	0.015543
RS	21	0.360566	1.092296	322.441582	0.013670	0.015899
RS	22	0.395310	1.371488	268.192353	0.011370	0.013335
RS	23	0.432676	1.371488	280.447632	0.011890	0.013569
RS	24	0.472860	1.698529	237.011140	0.010048	0.011522
RS	25	0.516075	1.698529	248.313755	0.010527	0.011682
RS	26	0.562550	2.057576	214.883761	0.009110	0.010115
RS	27	0.612532	2.057576	225.409238	0.009556	0.010258
RS	28	0.666284	2.422988	200.837468	0.008514	0.009125
RS	29	0.724090	2.422988	210.779473	0.008936	0.009298
RS	30	0.786258	2.769028	193.544858	0.008205	0.008518
RS	31	0.853115	2.769028	203.076201	0.008609	0.008723
RS	32	0.925016	3.073959	191.847841	0.008133	0.008210
RS	33	1.002342	3.073959	201.097157	0.008525	0.008448
RS	34	1.085500	3.318461	195.092061	0.008271	0.008163
RS	35	1.174932	3.318461	204.131884	0.008654	0.008453
RS	36	1.271110	3.489966	202.828903	0.008599	0.008383
RS	37	1.374543	3.489966	211.653691	0.008973	0.008739
RS	38	1.485780	3.587363	214.477242	0.009093	0.008871
RS	39	1.605408	3.587363	222.970365	0.009453	0.009303
RS	40	1.734060	3.622955	228.979629	0.009708	0.009611
RS	41	1.872418	3.622955	236.880272	0.010043	0.010095
RS	42	2.021213	3.619105	244.591390	0.010369	0.010510
RS	43	2.181233	3.619105	251.485751	0.010662	0.010983
RS	44	2.353324	3.598424	259.142817	0.010986	0.011400
RS	45	2.538398	3.598424	264.498934	0.011213	0.011788
RS	46	2.737433	3.576055	270.535551	0.011469	0.012115
RS	47	2.951483	3.576055	273.770975	0.011606	0.012363
RS	48	3.181680	3.559757	276.995701	0.011743	0.012538
RS	49	3.429243	3.559757	277.559818	0.011767	0.012617
RS	50	3.695482	3.554238	277.058309	0.011746	0.012602
RS	51	3.981805	3.554238	274.531244	0.011639	0.012499
RS	52	4.289728	3.565048	269.569702	0.011428	0.012273
RS	53	4.620880	3.565048	263.785436	0.011183	0.011991
RS	54	4.977013	3.636685	251.506122	0.010663	0.011468
RS	55	5.360012	3.636685	243.030600	0.010303	0.011046
RS	56	5.771904	3.636685	232.952634	0.009876	0.010553
RS	57	6.214869	3.636685	221.362535	0.009385	0.009999
RS	58	6.691249	4.480449	171.360743	0.007265	0.008170
RS	59	7.203567	4.480449	164.161176	0.006960	0.007775
RS	60	7.754532	4.480449	155.897568	0.006609	0.007338
RS	61	8.347062	4.480449	146.666827	0.006218	0.006867
RS	62	8.984290	4.480449	136.596770	0.005791	0.006367
RS	63	9.669590	4.480449	848.236969	0.035961	0.038651
PA	4+25*2+4+6 0.048875327 0.011465841 9.669590208 0.357504190 0.232849329 0.242470441 0.277607687 0.335319684 0.422267199 0.537436783 0.682021830 0.864074785 1.092296398 1.371488238 1.698529298 2.057576421 2.422987850 2.769028233 3.073958960 3.318460784 3.489965613 3.587363101 3.622954859 3.619105058 3.598423764 3.576054739 3.559756876 3.554238270 3.565048278 3.636685160 4.480448731
//
IT	5106
RD	4
LK	-259663.054343
QD	-1064.874243 -> -876.916609
RI	0.0453915179
TR	0.046100	0.012039
MT	10.078994
MM	C_pi: 1.837258, n_recomb: 27411.218157
RS	0	0.000000	0.466368	439.034660	0.016017	0.000828
RS	1	0.007614	0.466368	464.545634	0.016947	0.005610
RS	2	0.015807	0.466368	490.907033	0.017909	0.011309
RS	3	0.024625	0.466368	518.046676	0.018899	0.015739
RS	4	0.034114	0.254179	992.505850	0.036208	0.029165
RS	5	0.044325	0.254179	1024.524453	0.037376	0.033289
RS	6	0.055314	0.252927	1059.326049	0.038646	0.035605
RS	7	0.067139	0.252927	1086.070865	0.039621	0.038790
RS	8	0.079865	0.280959	1001.382383	0.036532	0.036310
RS	9	0.093560	0.280959	1024.560529	0.037377	0.038586
RS	10	0.108297	0.332152	887.127616	0.032364	0.033911
RS	11	0.124157	0.332152	908.610772	0.033147	0.035907
RS	12	0.141224	0.412800	749.995076	0.027361	0.030029
RS	13	0.159590	0.412800	770.768025	0.028119	0.031426
RS	14	0.179355	0.522136	627.403033	0.022889	0.025743
RS	15	0.200625	0.522136	647.310057	0.023615	0.026815
RS	16	0.223514	0.661647	527.943871	0.019260	0.022013
RS	17	0.248146	0.661647	546.692583	0.019944	0.022930
RS	18	0.274654	0.841921	445.628459	0.016257	0.018827
RS	19	0.303179	0.841921	463.070329	0.016893	0.019541
RS	20	0.333877	1.076558	376.915815	0.013750	0.016001
RS	21	0.366912	1.076558	392.980359	0.014336	0.016523
RS	22	0.402462	1.376267	320.964976	0.011709	0.013555
RS	23	0.440719	1.376267	335.660137	0.012245	0.013932
RS	24	0.481889	1.743010	277.499798	0.010124	0.011539
RS	25	0.526193	1.743010	290.933265	0.010614	0.011819
RS	26	0.573871	2.161706	246.148380	0.008980	0.009986
RS	27	0.625179	2.161706	258.526615	0.009431	0.010225
RS	28	0.680393	2.600855	225.784252	0.008237	0.008903
RS	29	0.739811	2.600855	237.369269	0.008660	0.009149
RS	30	0.803753	3.024827	214.585849	0.007828	0.008243
RS	31	0.872564	3.024827	225.632086	0.008231	0.008502
RS	32	0.946614	3.401109	210.932965	0.007695	0.007910
RS	33	1.026302	3.401109	221.649272	0.008086	0.008184
RS	34	1.112058	3.698754	214.011743	0.007807	0.007860
RS	35	1.204342	3.698754	224.547389	0.008192	0.008171
RS	36	1.303654	3.896719	223.364742	0.008149	0.008099
RS	37	1.410526	3.896719	233.780367	0.008529	0.008465
RS	38	1.525536	3.992957	238.370160	0.008696	0.008629
RS	39	1.649302	3.992957	248.588735	0.009069	0.009060
RS	40	1.782492	4.007240	257.720759	0.009402	0.009426
RS	41	1.925823	4.007240	267.473346	0.009758	0.009900
RS	42	2.080067	3.974280	279.078354	0.010181	0.010387
RS	43	2.246055	3.974280	287.882058	0.010502	0.010846
RS	44	2.424681	3.927217	299.469182	0.010925	0.011333
RS	45	2.616908	3.927217	306.671749	0.011188	0.011707
RS	46	2.823770	3.886090	316.080522	0.011531	0.012092
RS	47	3.046383	3.886090	320.954004	0.011709	0.012330
RS	48	3.285945	3.859434	326.631505	0.011916	0.012545
RS	49	3.543747	3.859434	328.480203	0.011983	0.012619
RS	50	3.821178	3.851559	329.286110	0.012013	0.012626
RS	51	4.119732	3.851559	327.568954	0.011950	0.012526
RS	52	4.441018	3.868294	322.576471	0.011768	0.012302
RS	53	4.786766	3.868294	317.058795	0.011567	0.012032
RS	54	5.158839	3.969951	301.960386	0.011016	0.011461
RS	55	5.559241	3.969951	293.378121	0.010703	0.011062
RS	56	5.990130	3.969951	282.829736	0.010318	0.010594
RS	57	6.453826	3.969951	270.386222	0.009864	0.010064
RS	58	6.952827	5.160581	200.106289	0.007300	0.007795
RS	59	7.489821	5.160581	193.928106	0.007075	0.007480
RS	60	8.067702	5.160581	186.446726	0.006802	0.007122
RS	61	8.689582	5.160581	177.720892	0.006484	0.006727
RS	62	9.358811	5.160581	167.844645	0.006123	0.006299
RS	63	10.078994	5.160581	1155.984899	0.042172	0.041592
PA	4+25*2+4+6 0.046100196 0.012038786 10.078994130 0.466368472 0.254178633 0.252927016 0.280959388 0.332151566 0.412799596 0.522136481 0.661646563 0.841921032 1.076558470 1.376267498 1.743010208 2.161705592 2.600854850 3.024827230 3.401108668 3.698753827 3.896719332 3.992957207 4.007240104 3.974279718 3.927217271 3.886090025 3.859433751 3.851559386 3.868294261 3.969951189 5.160581279
//
IT	4574
RD	5
LK	-259308.693148
QD	-938.518826 -> -791.806980
RI	0.0343801148
TR	0.043830	0.012656
MT	10.369418
MM	C_pi: 1.977992, n_recomb: 30979.137438
RS	0	0.000000	0.587100	396.710811	0.012806	0.000715
RS	1	0.007662	0.587100	421.379842	0.013602	0.004793
RS	2	0.015911	0.587100	447.120240	0.014433	0.009581
RS	3	0.024792	0.587100	473.905064	0.015298	0.013131
RS	4	0.034354	0.274593	1062.057772	0.034283	0.028501
RS	5	0.044648	0.274593	1099.863924	0.035503	0.031920
RS	6	0.055730	0.264824	1176.583544	0.037980	0.035230
RS	7	0.067662	0.264824	1208.947844	0.039025	0.038056
RS	8	0.080509	0.287570	1142.201875	0.036870	0.036518
RS	9	0.094339	0.287570	1169.940892	0.037765	0.038611
RS	10	0.109229	0.334000	1031.793110	0.033306	0.034493
RS	11	0.125260	0.334000	1056.972615	0.034119	0.036376
RS	12	0.142520	0.409805	883.622529	0.028523	0.030761
RS	13	0.161102	0.409805	907.697839	0.029300	0.032174
RS	14	0.181107	0.514014	744.649397	0.024037	0.026524
RS	15	0.202645	0.514014	767.689279	0.024781	0.027641
RS	16	0.225834	0.647868	628.968394	0.020303	0.022743
RS	17	0.250799	0.647868	650.713786	0.021005	0.023721
RS	18	0.277677	0.823486	530.530602	0.017125	0.019431
RS	19	0.306615	0.823486	550.823928	0.017780	0.020226
RS	20	0.337769	1.058148	445.828320	0.014391	0.016431
RS	21	0.371311	1.058148	464.552059	0.014996	0.017036
RS	22	0.407423	1.367593	375.144612	0.012110	0.013789
RS	23	0.446301	1.367593	392.242462	0.012662	0.014245
RS	24	0.488158	1.758957	319.317782	0.010308	0.011599
RS	25	0.533223	1.758957	334.859405	0.010809	0.011949
RS	26	0.581740	2.219579	278.576096	0.008992	0.009917
RS	27	0.633975	2.219579	292.781795	0.009451	0.010212
RS	28	0.690212	2.714628	251.755404	0.008127	0.008749
RS	29	0.750757	2.714628	264.945800	0.008552	0.009034
RS	30	0.815942	3.200755	236.529433	0.007635	0.008034
RS	31	0.886121	3.200755	249.035281	0.008039	0.008321
RS	32	0.961677	3.635702	230.789593	0.007450	0.007671
RS	33	1.043022	3.635702	242.896520	0.007841	0.007961
RS	34	1.130600	3.977033	233.550896	0.007539	0.007610
RS	35	1.224888	3.977033	245.483075	0.007924	0.007928
RS	36	1.326400	4.194727	244.358110	0.007888	0.007857
RS	37	1.435691	4.194727	256.242552	0.008271	0.008223
RS	38	1.553355	4.285635	262.558588	0.008475	0.008415
RS	39	1.680034	4.285635	274.359130	0.008856	0.008838
RS	40	1.816419	4.277028	286.600546	0.009251	0.009253
RS	41	1.963254	4.277028	298.040528	0.009621	0.009716
RS	42	2.121340	4.215494	313.536141	0.010121	0.010263
RS	43	2.291538	4.215494	324.061101	0.010461	0.010712
RS	44	2.474777	4.143663	339.544968	0.010960	0.011261
RS	45	2.672055	4.143663	348.377900	0.011246	0.011633
RS	46	2.884448	4.085559	361.048520	0.011655	0.012070
RS	47	3.113116	4.085559	367.314252	0.011857	0.012314
RS	48	3.359303	4.049907	375.240168	0.012113	0.012568
RS	49	3.624353	4.049907	378.103702	0.012205	0.012655
RS	50	3.909712	4.040327	379.925451	0.012264	0.012685
RS	51	4.216934	4.040327	378.740633	0.012226	0.012603
RS	52	4.547695	4.062737	373.358652	0.012052	0.012384
RS	53	4.903800	4.062737	367.849541	0.011874	0.012136
RS	54	5.287189	4.192018	349.403384	0.011279	0.011518
RS	55	5.699953	4.192018	340.527293	0.010992	0.011148
RS	56	6.144342	4.192018	329.353882	0.010631	0.010706
RS	57	6.622781	4.192018	315.940731	0.010198	0.010198
RS	58	7.137878	5.721928	223.937098	0.007229	0.007524
RS	59	7.692441	5.721928	218.785513	0.007062	0.007273
RS	60	8.289494	5.721928	212.166251	0.006849	0.006980
RS	61	8.932293	5.721928	204.103700	0.006588	0.006647
RS	62	9.624343	5.721928	194.659134	0.006284	0.006277
RS	63	10.369418	5.721928	1450.538151	0.046823	0.044511
PA	4+25*2+4+6 0.043829978 0.012655956 10.369418256 0.587100450 0.274592534 0.264824337 0.287570097 0.334000203 0.409804703 0.514013951 0.647867518 0.823486425 1.058147933 1.367593113 1.758957138 2.219578822 2.714628112 3.200754989 3.635701664 3.977032692 4.194727076 4.285635274 4.277028006 4.215493622 4.143662513 4.085559205 4.049907018 4.040327444 4.062737124 4.192018081 5.721927607
//
IT	4335
RD	6
LK	-259026.772823
QD	-838.340380 -> -715.752181
RI	0.0269950425
TR	0.041847	0.013259
MT	10.607220
MM	C_pi: 2.096331, n_recomb: 34349.344748
RS	0	0.000000	0.715275	362.774712	0.010561	0.000629
RS	1	0.007700	0.715275	386.386560	0.011249	0.004182
RS	2	0.015994	0.715275	411.182816	0.011971	0.008300
RS	3	0.024926	0.715275	437.166821	0.012727	0.011243
RS	4	0.034545	0.292602	1123.308511	0.032702	0.027999
RS	5	0.044906	0.292602	1166.221838	0.033952	0.030896
RS	6	0.056064	0.276420	1276.515219	0.037163	0.034791
RS	7	0.068081	0.276420	1314.245153	0.038261	0.037320
RS	8	0.081024	0.295188	1264.684881	0.036818	0.036479
RS	9	0.094964	0.295188	1297.028226	0.037760	0.038426
RS	10	0.109977	0.338098	1161.002875	0.033800	0.034801
RS	11	0.126146	0.338098	1189.970689	0.034643	0.036565
RS	12	0.143560	0.410256	1006.169059	0.029292	0.031243
RS	13	0.162314	0.410256	1033.550839	0.030089	0.032630
RS	14	0.182514	0.510327	854.784573	0.024885	0.027104
RS	15	0.204268	0.510327	880.882147	0.025645	0.028225
RS	16	0.227698	0.639084	726.010012	0.021136	0.023334
RS	17	0.252932	0.639084	750.639487	0.021853	0.024330
RS	18	0.280109	0.809612	613.644542	0.017865	0.019956
RS	19	0.309378	0.809612	636.677654	0.018535	0.020787
RS	20	0.340902	1.042008	514.159972	0.014969	0.016828
RS	21	0.374853	1.042008	535.456933	0.015589	0.017479
RS	22	0.411418	1.356257	429.187887	0.012495	0.014026
RS	23	0.450799	1.356257	448.630125	0.013061	0.014529
RS	24	0.493212	1.764383	361.046421	0.010511	0.011685
RS	25	0.538892	1.764383	378.653043	0.011024	0.012078
RS	26	0.588089	2.256935	310.829382	0.009049	0.009887
RS	27	0.641074	2.256935	326.821138	0.009515	0.010216
RS	28	0.698139	2.797590	277.439600	0.008077	0.008638
RS	29	0.759598	2.797590	292.187405	0.008506	0.008946
RS	30	0.825791	3.336876	258.071852	0.007513	0.007869
RS	31	0.897080	3.336876	271.979003	0.007918	0.008169
RS	32	0.973858	3.823767	250.112729	0.007281	0.007472
RS	33	1.056549	3.823767	263.539832	0.007672	0.007770
RS	34	1.145607	4.204487	252.402916	0.007348	0.007395
RS	35	1.241523	4.204487	265.649132	0.007734	0.007714
RS	36	1.344825	4.439546	264.502308	0.007700	0.007644
RS	37	1.456082	4.439546	277.763473	0.008086	0.008006
RS	38	1.575905	4.524346	285.743439	0.008319	0.008220
RS	39	1.704956	4.524346	299.028470	0.008706	0.008635
RS	40	1.843944	4.493407	314.353599	0.009152	0.009090
RS	41	1.993634	4.493407	327.382486	0.009531	0.009542
RS	42	2.154851	4.404560	346.796358	0.010096	0.010140
RS	43	2.328482	4.404560	358.944836	0.010450	0.010584
RS	44	2.515484	4.309101	378.397945	0.011016	0.011187
RS	45	2.716885	4.309101	388.761735	0.011318	0.011562
RS	46	2.933795	4.234546	404.776251	0.011784	0.012049
RS	47	3.167407	4.234546	412.327964	0.012004	0.012305
RS	48	3.419009	4.189661	422.559613	0.012302	0.012599
RS	49	3.689985	4.189661	426.321183	0.012411	0.012705
RS	50	3.981827	4.177364	429.170585	0.012494	0.012760
RS	51	4.296141	4.177364	428.391457	0.012472	0.012701
RS	52	4.634659	4.203712	422.567116	0.012302	0.012490
RS	53	4.999244	4.203712	416.938691	0.012138	0.012266
RS	54	5.391904	4.356696	394.956094	0.011498	0.011607
RS	55	5.814799	4.356696	385.682531	0.011228	0.011264
RS	56	6.270259	4.356696	373.795477	0.010882	0.010846
RS	57	6.760791	4.356696	359.342394	0.010461	0.010358
RS	58	7.289095	6.217061	244.617439	0.007121	0.007310
RS	59	7.858081	6.217061	240.473270	0.007001	0.007113
RS	60	8.470881	6.217061	234.741095	0.006834	0.006873
RS	61	9.130868	6.217061	227.414551	0.006621	0.006592
RS	62	9.841677	6.217061	218.524324	0.006362	0.006272
RS	63	10.607220	6.217061	1736.056080	0.050541	0.047343
PA	4+25*2+4+6 0.041846601 0.013258685 10.607220190 0.715275038 0.292601985 0.276419948 0.295187615 0.338097740 0.410256296 0.510327387 0.639083788 0.809611861 1.042007932 1.356257325 1.764382922 2.256935320 2.797589781 3.336875659 3.823766676 4.204486544 4.439545768 4.524346454 4.493407096 4.404559984 4.309100623 4.234545652 4.189661168 4.177363992 4.203711827 4.356695532 6.217061180
//
IT	5170
RD	7
LK	-258789.776541
QD	-752.828359 -> -647.997317
RI	0.0218929833
TR	0.040059	0.013825
MT	10.821544
MM	C_pi: 2.202568, n_recomb: 37582.296095
RS	0	0.000000	0.849934	335.343608	0.008923	0.000561
RS	1	0.007734	0.849934	357.901302	0.009523	0.003697
RS	2	0.016067	0.849934	381.698936	0.010156	0.007299
RS	3	0.025044	0.849934	406.760377	0.010823	0.009805
RS	4	0.034715	0.308287	1181.302125	0.031432	0.027598
RS	5	0.045134	0.308287	1228.867533	0.032698	0.030113
RS	6	0.056359	0.287398	1365.618730	0.036337	0.034322
RS	7	0.068452	0.287398	1408.461711	0.037477	0.036623
RS	8	0.081480	0.303098	1374.493424	0.036573	0.036294
RS	9	0.095517	0.303098	1411.422019	0.037556	0.038142
RS	10	0.110638	0.343312	1278.820421	0.034027	0.034934
RS	11	0.126929	0.343312	1311.640759	0.034900	0.036605
RS	12	0.144481	0.412672	1120.072311	0.029803	0.031561
RS	13	0.163389	0.412672	1150.789181	0.030621	0.032917
RS	14	0.183761	0.509422	959.081245	0.025519	0.027544
RS	15	0.205707	0.509422	988.209892	0.026295	0.028658
RS	16	0.229351	0.633784	819.591859	0.021808	0.023824
RS	17	0.254824	0.633784	847.042678	0.022538	0.024823
RS	18	0.282267	0.799477	695.084624	0.018495	0.020419
RS	19	0.311832	0.799477	720.784787	0.019179	0.021269
RS	20	0.343685	1.028837	581.855432	0.015482	0.017197
RS	21	0.378000	1.028837	605.666002	0.016116	0.017878
RS	22	0.414970	1.345493	482.979372	0.012851	0.014262
RS	23	0.454799	1.345493	504.725882	0.013430	0.014796
RS	24	0.497708	1.766047	402.537945	0.010711	0.011788
RS	25	0.543936	1.766047	422.180685	0.011233	0.012210
RS	26	0.593740	2.284700	342.730024	0.009119	0.009882
RS	27	0.647395	2.284700	360.479271	0.009592	0.010234
RS	28	0.705200	2.864922	302.630363	0.008052	0.008556
RS	29	0.767477	2.864922	318.900478	0.008485	0.008879
RS	30	0.834569	3.452417	278.979864	0.007423	0.007733
RS	31	0.906851	3.452417	294.243929	0.007829	0.008041
RS	32	0.984723	3.988102	268.653338	0.007148	0.007301
RS	33	1.068618	3.988102	283.346330	0.007539	0.007602
RS	34	1.159002	4.406885	270.312191	0.007193	0.007206
RS	35	1.256376	4.406885	284.809498	0.007578	0.007524
RS	36	1.361281	4.659293	283.535766	0.007544	0.007452
RS	37	1.474300	4.659293	298.105579	0.007932	0.007808
RS	38	1.596060	4.738738	307.660925	0.008186	0.008040
RS	39	1.727237	4.738738	322.363113	0.008578	0.008446
RS	40	1.868560	4.686697	340.723821	0.009066	0.008934
RS	41	2.020813	4.686697	355.281925	0.009453	0.009377
RS	42	2.184841	4.571711	378.642951	0.010075	0.010019
RS	43	2.361556	4.571711	392.367864	0.010440	0.010459
RS	44	2.551939	4.453245	415.906016	0.011067	0.011112
RS	45	2.757046	4.453245	427.765818	0.011382	0.011492
RS	46	2.978016	4.362090	447.301172	0.011902	0.012027
RS	47	3.216077	4.362090	456.110296	0.012136	0.012297
RS	48	3.472550	4.307091	468.844145	0.012475	0.012631
RS	49	3.748859	4.307091	473.472676	0.012598	0.012756
RS	50	4.046539	4.290565	477.525106	0.012706	0.012841
RS	51	4.367242	4.290565	477.110261	0.012695	0.012804
RS	52	4.712749	4.318801	470.957151	0.012531	0.012606
RS	53	5.084978	4.318801	465.155522	0.012377	0.012405
RS	54	5.485996	4.491549	439.626699	0.011698	0.011712
RS	55	5.918030	4.491549	429.900342	0.011439	0.011393
RS	56	6.383478	4.491549	417.249233	0.011102	0.010995
RS	57	6.884925	4.491549	401.712354	0.010689	0.010524
RS	58	7.425155	6.675007	263.416635	0.007009	0.007132
RS	59	8.007168	6.675007	260.258474	0.006925	0.006980
RS	60	8.634195	6.675007	255.419010	0.006796	0.006786
RS	61	9.309718	6.675007	248.863965	0.006622	0.006549
RS	62	10.037488	6.675007	240.595482	0.006402	0.006272
RS	63	10.821544	6.675007	2018.405669	0.053706	0.050053
PA	4+25*2+4+6 0.040059230 0.013824974 10.821544354 0.849933795 0.308286938 0.287398047 0.303097563 0.343311516 0.412672270 0.509422395 0.633783769 0.799476811 1.028836952 1.345493419 1.766047060 2.284699962 2.864921832 3.452416748 3.988101970 4.406884718 4.659292648 4.738737902 4.686696909 4.571711106 4.453244694 4.362089727 4.307091286 4.290564940 4.318800894 4.491548545 6.675006671
//
IT	6004
RD	8
LK	-258586.682429
QD	-678.614039 -> -588.104147
RI	0.0182164516
TR	0.038426	0.014348
MT	11.025088
MM	C_pi: 2.302162, n_recomb: 40715.252513
RS	0	0.000000	0.992059	312.324471	0.007671	0.000503
RS	1	0.007766	0.992059	333.872522	0.008200	0.003295
RS	2	0.016135	0.992059	356.683532	0.008760	0.006483
RS	3	0.025154	0.992059	380.795682	0.009353	0.008659
RS	4	0.034873	0.322108	1237.570566	0.030396	0.027260
RS	5	0.045347	0.322108	1289.489051	0.031671	0.029493
RS	6	0.056634	0.297832	1447.085885	0.035542	0.033842
RS	7	0.068798	0.297832	1494.836099	0.036714	0.035970
RS	8	0.081906	0.311067	1475.087710	0.036229	0.036025
RS	9	0.096033	0.311067	1516.568737	0.037248	0.037808
RS	10	0.111256	0.349112	1388.186353	0.034095	0.034957
RS	11	0.127662	0.349112	1424.908597	0.034997	0.036561
RS	12	0.145342	0.416247	1227.419876	0.030146	0.031772
RS	13	0.164395	0.416247	1261.511102	0.030984	0.033102
RS	14	0.184927	0.510265	1058.904496	0.026008	0.027890
RS	15	0.207054	0.510265	1091.065762	0.026797	0.028995
RS	16	0.230900	0.630822	910.531829	0.022363	0.024243
RS	17	0.256597	0.630822	940.774815	0.023106	0.025239
RS	18	0.284289	0.792063	775.317865	0.019042	0.020838
RS	19	0.314132	0.792063	803.642031	0.019738	0.021698
RS	20	0.346293	1.018156	649.194848	0.015945	0.017546
RS	21	0.380951	1.018156	675.481964	0.016590	0.018247
RS	22	0.418301	1.335923	536.700782	0.013182	0.014497
RS	23	0.458551	1.335923	560.728533	0.013772	0.015054
RS	24	0.501927	1.766235	443.917900	0.010903	0.011901
RS	25	0.548672	1.766235	465.581989	0.011435	0.012345
RS	26	0.599047	2.307255	374.356424	0.009195	0.009895
RS	27	0.653333	2.307255	393.847050	0.009673	0.010264
RS	28	0.711836	2.923243	327.367254	0.008040	0.008496
RS	29	0.774881	2.923243	345.136060	0.008477	0.008828
RS	30	0.842823	3.556145	299.264780	0.007350	0.007619
RS	31	0.916041	3.556145	315.852468	0.007758	0.007932
RS	32	0.994945	4.139335	286.409685	0.007034	0.007152
RS	33	1.079976	4.139335	302.325757	0.007425	0.007455
RS	34	1.171611	4.596372	287.271598	0.007056	0.007037
RS	35	1.270362	4.596372	302.969398	0.007441	0.007352
RS	36	1.376782	4.867269	301.444099	0.007404	0.007276
RS	37	1.491466	4.867269	317.267972	0.007792	0.007627
RS	38	1.615056	4.942754	328.288193	0.008063	0.007871
RS	39	1.748244	4.942754	344.355495	0.008458	0.008269
RS	40	1.891775	4.870929	365.683332	0.008981	0.008784
RS	41	2.046453	4.870929	381.729444	0.009376	0.009220
RS	42	2.213142	4.730748	409.051311	0.010047	0.009900
RS	43	2.392776	4.730748	424.329374	0.010422	0.010337
RS	44	2.586361	4.589560	452.072954	0.011103	0.011036
RS	45	2.794978	4.589560	465.425083	0.011431	0.011421
RS	46	3.019797	4.481387	488.690523	0.012003	0.012003
RS	47	3.262074	4.481387	498.767493	0.012250	0.012286
RS	48	3.523167	4.415217	514.263521	0.012631	0.012662
RS	49	3.804535	4.415217	519.772602	0.012766	0.012806
RS	50	4.107754	4.392941	525.282679	0.012901	0.012922
RS	51	4.434520	4.392941	525.236758	0.012900	0.012906
RS	52	4.786663	4.421144	518.954200	0.012746	0.012724
RS	53	5.166152	4.421144	512.966963	0.012599	0.012543
RS	54	5.575111	4.610179	483.976755	0.011887	0.011824
RS	55	6.015830	4.610179	473.771140	0.011636	0.011526
RS	56	6.490774	4.610179	460.329481	0.011306	0.011146
RS	57	7.002601	4.610179	443.682963	0.010897	0.010688
RS	58	7.554175	7.110887	281.048235	0.006903	0.006979
RS	59	8.148584	7.110887	278.859151	0.006849	0.006866
RS	60	8.789154	7.110887	274.913384	0.006752	0.006710
RS	61	9.479469	7.110887	269.150930	0.006611	0.006512
RS	62	10.223392	7.110887	261.547098	0.006424	0.006273
RS	63	11.025088	7.110887	2301.407912	0.056524	0.052630
PA	4+25*2+4+6 0.038425932 0.014347727 11.025087649 0.992058810 0.322107540 0.297832293 0.311067425 0.349111537 0.416247323 0.510264690 0.630821792 0.792062840 1.018156368 1.335922951 1.766234852 2.307254973 2.923243424 3.556144722 4.139334593 4.596371754 4.867269330 4.942754366 4.870928628 4.730748034 4.589559952 4.481387458 4.415216703 4.392940793 4.421144114 4.610179371 7.110887310
//
IT	4993
RD	9
LK	-258411.163796
QD	-613.907942 -> -535.338273
RI	0.0154617721
TR	0.036925	0.014826
MT	11.223115
MM	C_pi: 2.397737, n_recomb: 43766.045707
RS	0	0.000000	1.143312	292.230138	0.006677	0.000454
RS	1	0.007796	1.143312	312.807425	0.007147	0.002952
RS	2	0.016200	1.143312	334.650356	0.007646	0.005796
RS	3	0.025259	1.143312	357.807283	0.008175	0.007713
RS	4	0.035024	0.334519	1292.280852	0.029527	0.026962
RS	5	0.045550	0.334519	1348.338096	0.030808	0.028982
RS	6	0.056897	0.307856	1522.396774	0.034785	0.033360
RS	7	0.069129	0.307856	1574.881883	0.035984	0.035353
RS	8	0.082314	0.319021	1568.378461	0.035836	0.035706
RS	9	0.096528	0.319021	1614.371911	0.036886	0.037447
RS	10	0.111849	0.355221	1490.907138	0.034065	0.034910
RS	11	0.128365	0.355221	1531.564912	0.034994	0.036466
RS	12	0.146168	0.420506	1329.604651	0.030380	0.031913
RS	13	0.165359	0.420506	1367.106007	0.031237	0.033223
RS	14	0.186047	0.512205	1155.195620	0.026395	0.028171
RS	15	0.208347	0.512205	1190.400158	0.027199	0.029269
RS	16	0.232386	0.629408	999.417980	0.022835	0.024611
RS	17	0.258298	0.629408	1032.438857	0.023590	0.025602
RS	18	0.286231	0.786542	854.696389	0.019529	0.021223
RS	19	0.316342	0.786542	885.615888	0.020235	0.022089
RS	20	0.348800	1.009311	716.400296	0.016369	0.017880
RS	21	0.383788	1.009311	745.137828	0.017025	0.018595
RS	22	0.421504	1.327347	590.515944	0.013493	0.014731
RS	23	0.462161	1.327347	616.810243	0.014093	0.015306
RS	24	0.505987	1.765583	485.299397	0.011088	0.012023
RS	25	0.553230	1.765583	508.977015	0.011629	0.012484
RS	26	0.604155	2.326310	405.787306	0.009272	0.009921
RS	27	0.659051	2.326310	427.009463	0.009757	0.010304
RS	28	0.718227	2.975381	351.705834	0.008036	0.008451
RS	29	0.782016	2.975381	370.955573	0.008476	0.008790
RS	30	0.850778	3.651925	318.967162	0.007288	0.007522
RS	31	0.924900	3.651925	336.850801	0.007697	0.007839
RS	32	1.004802	4.282213	303.416439	0.006933	0.007020
RS	33	1.090932	4.282213	320.518398	0.007323	0.007323
RS	34	1.183777	4.778464	303.309945	0.006930	0.006884
RS	35	1.283860	4.778464	320.163183	0.007315	0.007196
RS	36	1.391746	5.069415	318.256887	0.007272	0.007114
RS	37	1.508042	5.069415	335.285794	0.007661	0.007460
RS	38	1.633405	5.142548	347.645637	0.007943	0.007712
RS	39	1.768541	5.142548	365.031370	0.008341	0.008103
RS	40	1.914213	5.052220	389.235017	0.008894	0.008639
RS	41	2.071241	5.052220	406.733556	0.009293	0.009069
RS	42	2.240511	4.887572	438.007260	0.010008	0.009782
RS	43	2.422977	4.887572	454.822491	0.010392	0.010217
RS	44	2.619668	4.723753	486.874842	0.011124	0.010958
RS	45	2.831693	4.723753	501.726429	0.011464	0.011349
RS	46	3.060248	4.598023	528.932715	0.012085	0.011976
RS	47	3.306621	4.598023	540.303402	0.012345	0.012271
RS	48	3.572201	4.519688	558.834455	0.012769	0.012690
RS	49	3.858485	4.519688	565.257752	0.012915	0.012851
RS	50	4.167089	4.490287	572.512278	0.013081	0.013001
RS	51	4.499751	4.490287	572.862633	0.013089	0.013004
RS	52	4.858347	4.516793	566.689956	0.012948	0.012842
RS	53	5.244900	4.516793	560.527067	0.012807	0.012679
RS	54	5.661588	4.719141	528.216714	0.012069	0.011940
RS	55	6.110761	4.719141	517.522126	0.011825	0.011659
RS	56	6.594952	4.719141	503.278359	0.011499	0.011294
RS	57	7.116890	4.719141	485.508987	0.011093	0.010848
RS	58	7.679519	7.532197	297.860521	0.006806	0.006845
RS	59	8.286010	7.532197	296.627483	0.006778	0.006765
RS	60	8.939783	7.532197	293.575461	0.006708	0.006643
RS	61	9.644524	7.532197	288.620478	0.006595	0.006478
RS	62	10.404207	7.532197	281.712457	0.006437	0.006272
RS	63	11.223115	7.532197	2586.667977	0.059102	0.055069
PA	4+25*2+4+6 0.036924642 0.014826388 11.223114783 1.143312451 0.334519378 0.307855604 0.319020651 0.355220630 0.420505758 0.512205113 0.629408186 0.786541841 1.009310653 1.327346782 1.765582984 2.326310175 2.975381274 3.651924750 4.282213198 4.778464306 5.069414632 5.142547842 5.052219953 4.887571567 4.723752722 4.598023300 4.519687854 4.490286500 4.516793177 4.719140548 7.532196767
//
IT	4867
RD	10
LK	-258258.705909
QD	-557.321953 -> -488.846229
RI	0.0133234442
TR	0.035541	0.015263
MT	11.417720
MM	C_pi: 2.490563, n_recomb: 46742.688162
RS	0	0.000000	1.305805	274.071453	0.005863	0.000410
RS	1	0.007825	1.305805	293.701781	0.006283	0.002655
RS	2	0.016263	1.305805	314.586339	0.006730	0.005204
RS	3	0.025360	1.305805	336.780742	0.007205	0.006910
RS	4	0.035170	0.345890	1345.195551	0.028779	0.026689
RS	5	0.045747	0.345890	1405.220258	0.030063	0.028545
RS	6	0.057152	0.317593	1592.247947	0.034064	0.032882
RS	7	0.069450	0.317593	1649.314179	0.035285	0.034767
RS	8	0.082709	0.326940	1655.436212	0.035416	0.035359
RS	9	0.097007	0.326940	1705.895079	0.036495	0.037072
RS	10	0.112423	0.361493	1588.061944	0.033975	0.034817
RS	11	0.129045	0.361493	1632.674372	0.034929	0.036341
RS	12	0.146968	0.425173	1427.486233	0.030539	0.032008
RS	13	0.166294	0.425173	1468.425610	0.031415	0.033303
RS	14	0.187132	0.514847	1248.544019	0.026711	0.028407
RS	15	0.209600	0.514847	1286.803098	0.027530	0.029500
RS	16	0.233827	0.629031	1086.618298	0.023247	0.024940
RS	17	0.259950	0.629031	1122.408164	0.024012	0.025927
RS	18	0.288116	0.782339	933.431404	0.019970	0.021582
RS	19	0.318487	0.782339	966.923489	0.020686	0.022452
RS	20	0.351234	1.001778	783.602327	0.016764	0.018201
RS	21	0.386544	1.001778	814.768289	0.017431	0.018929
RS	22	0.424617	1.319490	644.515397	0.013789	0.014964
RS	23	0.465669	1.319490	673.064364	0.014399	0.015554
RS	24	0.509933	1.764231	526.760161	0.011269	0.012151
RS	25	0.557662	1.764231	552.446225	0.011819	0.012628
RS	26	0.609125	2.342599	437.080028	0.009351	0.009958
RS	27	0.664615	2.342599	460.026639	0.009842	0.010352
RS	28	0.724447	3.022666	375.691503	0.008037	0.008418
RS	29	0.788962	3.022666	396.407234	0.008481	0.008764
RS	30	0.858524	3.741562	338.130381	0.007234	0.007439
RS	31	0.933530	3.741562	357.285252	0.007644	0.007757
RS	32	1.014406	4.418968	319.715279	0.006840	0.006901
RS	33	1.101610	4.418968	337.968861	0.007230	0.007204
RS	34	1.195638	4.955599	318.477425	0.006813	0.006744
RS	35	1.297023	4.955599	336.444050	0.007198	0.007053
RS	36	1.406343	5.268362	334.023883	0.007146	0.006963
RS	37	1.524216	5.268362	352.211257	0.007535	0.007304
RS	38	1.651314	5.340761	365.779021	0.007825	0.007561
RS	39	1.788357	5.340761	384.438036	0.008225	0.007946
RS	40	1.936124	5.233074	411.412497	0.008802	0.008499
RS	41	2.095454	5.233074	430.328381	0.009206	0.008924
RS	42	2.267251	5.044517	465.522702	0.009959	0.009666
RS	43	2.452492	5.044517	483.859252	0.010352	0.010100
RS	44	2.652229	4.858044	520.299986	0.011131	0.010879
RS	45	2.867595	4.858044	536.659369	0.011481	0.011275
RS	46	3.099814	4.714222	567.998628	0.012152	0.011946
RS	47	3.350205	4.714222	580.692693	0.012423	0.012253
RS	48	3.620189	4.622802	602.527938	0.012890	0.012714
RS	49	3.911299	4.622802	609.905986	0.013048	0.012891
RS	50	4.225190	4.585079	619.198022	0.013247	0.013077
RS	51	4.563643	4.585079	619.981505	0.013264	0.013096
RS	52	4.928580	4.608466	614.175000	0.013139	0.012957
RS	53	5.322075	4.608466	607.856898	0.013004	0.012809
RS	54	5.746361	4.821600	572.399614	0.012246	0.012056
RS	55	6.203848	4.821600	561.214694	0.012006	0.011790
RS	56	6.697134	4.821600	546.165132	0.011685	0.011437
RS	57	7.229020	4.821600	527.266847	0.011280	0.011001
RS	58	7.802527	7.942553	314.028802	0.006718	0.006726
RS	59	8.420913	7.942553	313.740420	0.006712	0.006674
RS	60	9.087688	7.942553	311.580964	0.006666	0.006581
RS	61	9.806639	7.942553	307.443973	0.006577	0.006446
RS	62	10.581849	7.942553	301.255255	0.006445	0.006269
RS	63	11.417720	7.942553	2874.511823	0.061497	0.057372
PA	4+25*2+4+6 0.035541063 0.015263045 11.417720299 1.305804791 0.345890139 0.317592796 0.326940218 0.361493368 0.425173495 0.514846796 0.629030629 0.782339004 1.001778189 1.319489611 1.764230900 2.342598713 3.022666119 3.741561947 4.418967618 4.955598731 5.268362044 5.340760670 5.233074270 5.044517199 4.858044437 4.714221858 4.622802328 4.585078849 4.608466449 4.821600020 7.942552765
//
IT	4245
RD	11
LK	-258125.767164
QD	-507.678591 -> -447.800970
RI	0.0116175294
TR	0.034264	0.015661
MT	11.609570
MM	C_pi: 2.581157, n_recomb: 49646.821177
RS	0	0.000000	1.481639	257.265457	0.005182	0.000372
RS	1	0.007853	1.481639	275.963042	0.005559	0.002393
RS	2	0.016324	1.481639	295.892990	0.005960	0.004686
RS	3	0.025459	1.481639	317.115999	0.006387	0.006216
RS	4	0.035312	0.356471	1396.057719	0.028120	0.026435
RS	5	0.045939	0.356471	1459.898023	0.029406	0.028163
RS	6	0.057400	0.327125	1657.016649	0.033376	0.032411
RS	7	0.069761	0.327125	1718.515046	0.034615	0.034207
RS	8	0.083093	0.334818	1736.867062	0.034984	0.034997
RS	9	0.097472	0.334818	1791.732609	0.036090	0.036690
RS	10	0.112980	0.367842	1680.262790	0.033844	0.034695
RS	11	0.129707	0.367842	1728.832328	0.034823	0.036196
RS	12	0.147747	0.430080	1521.536301	0.030647	0.032070
RS	13	0.167203	0.430080	1565.929517	0.031541	0.033354
RS	14	0.188188	0.517937	1339.245356	0.026975	0.028609
RS	15	0.210821	0.517937	1380.564567	0.027808	0.029697
RS	16	0.235231	0.629358	1172.275811	0.023612	0.025239
RS	17	0.261558	0.629358	1210.824238	0.024389	0.026223
RS	18	0.289952	0.779070	1011.567941	0.020375	0.021920
RS	19	0.320577	0.779070	1047.609304	0.021101	0.022794
RS	20	0.353607	0.995187	850.810223	0.017137	0.018512
RS	21	0.389231	0.995187	884.381138	0.017813	0.019250
RS	22	0.427652	1.312097	698.710669	0.014074	0.015196
RS	23	0.469091	1.312097	729.500560	0.014694	0.015800
RS	24	0.513784	1.762188	568.311745	0.011447	0.012285
RS	25	0.561987	1.762188	595.999843	0.012005	0.012774
RS	26	0.613976	2.356435	468.253373	0.009432	0.010003
RS	27	0.670048	2.356435	492.916968	0.009928	0.010407
RS	28	0.730523	3.065727	399.342870	0.008044	0.008395
RS	29	0.795747	3.065727	421.509796	0.008490	0.008746
RS	30	0.866094	3.825933	356.774189	0.007186	0.007367
RS	31	0.941966	3.825933	377.176009	0.007597	0.007687
RS	32	1.023796	4.550547	335.336851	0.006754	0.006794
RS	33	1.112053	4.550547	354.708629	0.007145	0.007097
RS	34	1.207240	5.128793	332.811118	0.006704	0.006614
RS	35	1.309904	5.128793	351.849871	0.007087	0.006922
RS	36	1.420629	5.465104	348.788627	0.007025	0.006822
RS	37	1.540051	5.465104	368.088213	0.007414	0.007158
RS	38	1.668851	5.538337	382.728850	0.007709	0.007417
RS	39	1.807767	5.538337	402.615067	0.008110	0.007797
RS	40	1.957592	5.414310	432.244292	0.008706	0.008364
RS	41	2.119184	5.414310	452.539838	0.009115	0.008784
RS	42	2.293466	5.202295	491.600984	0.009902	0.009552
RS	43	2.481435	5.202295	511.438977	0.010302	0.009985
RS	44	2.684167	4.993078	552.321208	0.011125	0.010799
RS	45	2.902820	4.993078	570.192436	0.011485	0.011200
RS	46	3.138644	4.830653	605.830790	0.012203	0.011913
RS	47	3.392989	4.830653	619.874885	0.012486	0.012231
RS	48	3.667309	4.725321	645.266956	0.012997	0.012735
RS	49	3.963172	4.725321	653.639630	0.013166	0.012926
RS	50	4.282270	4.678247	665.254126	0.013400	0.013149
RS	51	4.626429	4.678247	666.509647	0.013425	0.013183
RS	52	4.997616	4.697317	661.327234	0.013321	0.013068
RS	53	5.397954	4.697317	654.878582	0.013191	0.012934
RS	54	5.829732	4.919076	616.468818	0.012417	0.012171
RS	55	6.295420	4.919076	604.796253	0.012182	0.011917
RS	56	6.797680	4.919076	588.941622	0.011863	0.011575
RS	57	7.339385	4.919076	568.913063	0.011459	0.011147
RS	58	7.923632	8.343575	329.623845	0.006639	0.006619
RS	59	8.553763	8.343575	330.268688	0.006652	0.006591
RS	60	9.233381	8.343575	328.998816	0.006627	0.006523
RS	61	9.966372	8.343575	325.686597	0.006560	0.006414
RS	62	10.756928	8.343575	320.234888	0.006450	0.006263
RS	63	11.609570	8.343575	3164.381645	0.063738	0.059543
PA	4+25*2+4+6 0.034264380 0.015660845 11.609569830 1.481638556 0.356470608 0.327125038 0.334818485 0.367841538 0.430080173 0.517937126 0.629358169 0.779069608 0.995187091 1.312096726 1.762188343 2.356435464 3.065726981 3.825932782 4.550547224 5.128793451 5.465103645 5.538336665 5.414309671 5.202295470 4.993077628 4.830652676 4.725321026 4.678247370 4.697317483 4.919075728 8.343574793
//
IT	4898
RD	12
LK	-258009.467635
QD	-463.977653 -> -411.462920
RI	0.0102275643
TR	0.033085	0.016023
MT	11.798736
MM	C_pi: 2.669729, n_recomb: 52478.060295
RS	0	0.000000	1.672877	241.483924	0.004602	0.000337
RS	1	0.007881	1.672877	259.259499	0.004940	0.002160
RS	2	0.016383	1.672877	278.237584	0.005302	0.004229
RS	3	0.025555	1.672877	298.482272	0.005688	0.005607
RS	4	0.035450	0.366436	1444.672996	0.027529	0.026195
RS	5	0.046124	0.366436	1512.185876	0.028816	0.027820
RS	6	0.057640	0.336504	1716.977425	0.032718	0.031951
RS	7	0.070064	0.336504	1782.758049	0.033971	0.033670
RS	8	0.083466	0.342657	1813.040300	0.034549	0.034629
RS	9	0.097925	0.342657	1872.241527	0.035677	0.036307
RS	10	0.113523	0.374213	1767.882320	0.033688	0.034552
RS	11	0.130350	0.374213	1820.395842	0.034689	0.036038
RS	12	0.148504	0.435125	1612.008214	0.030718	0.032109
RS	13	0.168088	0.435125	1659.859242	0.031630	0.033383
RS	14	0.189216	0.521320	1427.435016	0.027201	0.028784
RS	15	0.212009	0.521320	1471.812892	0.028046	0.029870
RS	16	0.236598	0.630182	1256.413878	0.023942	0.025514
RS	17	0.263125	0.630182	1297.706847	0.024729	0.026496
RS	18	0.291742	0.776488	1089.061693	0.020753	0.022241
RS	19	0.322615	0.776488	1127.626404	0.021488	0.023117
RS	20	0.355921	0.989289	917.975972	0.017493	0.018814
RS	21	0.391851	0.989289	953.925017	0.018178	0.019561
RS	22	0.430613	1.305009	753.065170	0.014350	0.015426
RS	23	0.472430	1.305009	786.078672	0.014979	0.016042
RS	24	0.517543	1.759480	609.932108	0.011623	0.012422
RS	25	0.566210	1.759480	639.613021	0.012188	0.012923
RS	26	0.618714	2.368081	499.297385	0.009514	0.010055
RS	27	0.675355	2.368081	525.668715	0.010017	0.010468
RS	28	0.736459	3.104981	422.665461	0.008054	0.008380
RS	29	0.802380	3.104981	446.268006	0.008504	0.008737
RS	30	0.873495	3.905510	374.916997	0.007144	0.007303
RS	31	0.950215	3.905510	396.541422	0.007556	0.007625
RS	32	1.032981	4.677437	350.308942	0.006675	0.006696
RS	33	1.122270	4.677437	370.765807	0.007065	0.006999
RS	34	1.218595	5.298459	346.350669	0.006600	0.006495
RS	35	1.322512	5.298459	366.420787	0.006982	0.006800
RS	36	1.434619	5.659967	362.599108	0.006910	0.006689
RS	37	1.555560	5.659967	382.964750	0.007298	0.007022
RS	38	1.686033	5.735495	398.545911	0.007595	0.007281
RS	39	1.826788	5.735495	419.612209	0.007996	0.007656
RS	40	1.978635	5.596054	451.771804	0.008609	0.008234
RS	41	2.142450	5.596054	473.406437	0.009021	0.008650
RS	42	2.319175	5.360929	516.264669	0.009838	0.009439
RS	43	2.509827	5.360929	537.579447	0.010244	0.009872
RS	44	2.715504	5.128834	582.931932	0.011108	0.010720
RS	45	2.937390	5.128834	602.313161	0.011477	0.011125
RS	46	3.176763	4.947323	642.390838	0.012241	0.011878
RS	47	3.435001	4.947323	657.805966	0.012535	0.012206
RS	48	3.713590	4.827362	686.982942	0.013091	0.012752
RS	49	4.014134	4.827362	696.386123	0.013270	0.012956
RS	50	4.338364	4.770054	710.593249	0.013541	0.013217
RS	51	4.688146	4.770054	712.358018	0.013574	0.013264
RS	52	5.065493	4.783784	708.052979	0.013492	0.013175
RS	53	5.472579	4.783784	701.498863	0.013367	0.013052
RS	54	5.911747	5.012295	660.344120	0.012583	0.012284
RS	55	6.385526	5.012295	648.187575	0.012352	0.012041
RS	56	6.896642	5.012295	631.530144	0.012034	0.011708
RS	57	7.448038	5.012295	610.372069	0.011631	0.011286
RS	58	8.042890	8.735902	344.679944	0.006568	0.006522
RS	59	8.684621	8.735902	346.245490	0.006598	0.006516
RS	60	9.376925	8.735902	345.859846	0.006591	0.006470
RS	61	10.123790	8.735902	343.375413	0.006543	0.006384
RS	62	10.929514	8.735902	338.673184	0.006454	0.006256
RS	63	11.798736	8.735902	3455.398152	0.065845	0.061587
PA	4+25*2+4+6 0.033085437 0.016023214 11.798736190 1.672876888 0.366435679 0.336503892 0.342657331 0.374213137 0.435125097 0.521319650 0.630182397 0.776488129 0.989289006 1.305008977 1.759480130 2.368080827 3.104980646 3.905510338 4.677436882 5.298459348 5.659967246 5.735494554 5.596054124 5.360928865 5.128833902 4.947323370 4.827361804 4.770053551 4.783783746 5.012295074 8.735901767
//
IT	4863
RD	13
LK	-257907.423625
QD	-425.375560 -> -379.193257
RI	0.0090747023
TR	0.031996	0.016354
MT	11.984993
MM	C_pi: 2.756299, n_recomb: 55234.667898
RS	0	0.000000	1.881785	226.517635	0.004101	0.000306
RS	1	0.007907	1.881785	243.380444	0.004406	0.001953
RS	2	0.016440	1.881785	261.409666	0.004733	0.003822
RS	3	0.025648	1.881785	280.671442	0.005081	0.005068
RS	4	0.035583	0.375889	1490.975485	0.026993	0.025968
RS	5	0.046304	0.375889	1562.022167	0.028280	0.027510
RS	6	0.057873	0.345756	1772.371026	0.032088	0.031503
RS	7	0.070357	0.345756	1842.279666	0.033354	0.033156
RS	8	0.083828	0.350452	1884.233503	0.034113	0.034261
RS	9	0.098364	0.350452	1947.685846	0.035262	0.035925
RS	10	0.114050	0.380576	1851.133631	0.033514	0.034396
RS	11	0.130976	0.380576	1907.562836	0.034536	0.035871
RS	12	0.149240	0.440240	1699.034142	0.030760	0.032129
RS	13	0.168949	0.440240	1750.334510	0.031689	0.033396
RS	14	0.190216	0.524892	1513.138982	0.027395	0.028938
RS	15	0.213165	0.524892	1560.565808	0.028253	0.030022
RS	16	0.237928	0.631363	1338.977249	0.024242	0.025769
RS	17	0.264650	0.631363	1382.995478	0.025039	0.026748
RS	18	0.293484	0.774421	1165.816137	0.021107	0.022546
RS	19	0.324599	0.774421	1206.873964	0.021850	0.023424
RS	20	0.358174	0.983922	984.994793	0.017833	0.019108
RS	21	0.394404	0.983922	1023.290330	0.018526	0.019863
RS	22	0.433499	1.298125	807.502367	0.014619	0.015656
RS	23	0.475685	1.298125	842.717236	0.015257	0.016283
RS	24	0.521208	1.756111	651.581234	0.011797	0.012563
RS	25	0.570329	1.756111	683.241894	0.012370	0.013075
RS	26	0.623336	2.377697	530.190750	0.009599	0.010112
RS	27	0.680533	2.377697	558.257949	0.010107	0.010534
RS	28	0.742254	3.140714	445.651653	0.008068	0.008372
RS	29	0.808855	3.140714	470.672617	0.008521	0.008733
RS	30	0.880722	3.980602	392.565058	0.007107	0.007247
RS	31	0.958272	3.980602	415.386904	0.007520	0.007571
RS	32	1.041955	4.799849	364.653193	0.006602	0.006607
RS	33	1.132255	4.799849	386.161848	0.006991	0.006910
RS	34	1.229695	5.464680	359.130826	0.006502	0.006383
RS	35	1.334840	5.464680	380.191651	0.006883	0.006687
RS	36	1.448300	5.852918	375.499718	0.006798	0.006565
RS	37	1.570731	5.852918	396.885093	0.007185	0.006894
RS	38	1.702844	5.932084	413.279274	0.007482	0.007151
RS	39	1.845403	5.932084	435.477335	0.007884	0.007522
RS	40	1.999236	5.778045	470.040491	0.008510	0.008108
RS	41	2.165232	5.778045	492.970646	0.008925	0.008520
RS	42	2.344355	5.520101	539.541186	0.009768	0.009329
RS	43	2.537642	5.520101	562.302956	0.010180	0.009762
RS	44	2.746213	5.264999	612.129484	0.011082	0.010640
RS	45	2.971276	5.264999	633.012176	0.011460	0.011049
RS	46	3.214136	5.063958	677.642419	0.012268	0.011841
RS	47	3.476201	5.063958	694.442582	0.012573	0.012177
RS	48	3.758988	4.928736	727.607204	0.013173	0.012765
RS	49	4.064137	4.928736	738.070850	0.013362	0.012981
RS	50	4.393415	4.860430	755.122096	0.013671	0.013280
RS	51	4.748730	4.860430	757.429417	0.013713	0.013340
RS	52	5.132143	4.867951	754.244574	0.013655	0.013278
RS	53	5.545873	4.867951	747.608498	0.013535	0.013165
RS	54	5.992319	5.101580	703.924110	0.012744	0.012395
RS	55	6.474068	5.101580	691.286808	0.012515	0.012161
RS	56	6.993910	5.101580	673.829151	0.012199	0.011835
RS	57	7.554859	5.101580	651.543412	0.011796	0.011419
RS	58	8.160166	9.119639	359.206644	0.006503	0.006433
RS	59	8.813336	9.119639	361.678728	0.006548	0.006445
RS	60	9.518156	9.119639	362.169369	0.006557	0.006420
RS	61	10.278709	9.119639	360.512109	0.006527	0.006354
RS	62	11.099403	9.119639	356.567123	0.006455	0.006248
RS	63	11.984993	9.119639	3746.474524	0.067828	0.063509
PA	4+25*2+4+6 0.031996221 0.016353572 11.984993057 1.881785482 0.375889454 0.345756036 0.350451812 0.380576262 0.440239988 0.524892307 0.631362739 0.774420976 0.983921665 1.298125351 1.756110765 2.377697000 3.140714206 3.980601694 4.799848823 5.464680461 5.852918467 5.932084415 5.778044788 5.520100740 5.264998607 5.063958033 4.928735960 4.860430075 4.867951251 5.101580117 9.119638638
//
IT	4509
RD	14
LK	-257817.647049
QD	-391.164118 -> -350.448272
RI	0.0081081067
TR	0.030989	0.016655
MT	12.168235
MM	C_pi: 2.840823, n_recomb: 57914.117938
RS	0	0.000000	2.110340	212.288907	0.003666	0.000278
RS	1	0.007933	2.110340	228.252250	0.003941	0.001767
RS	2	0.016496	2.110340	245.341236	0.004236	0.003459
RS	3	0.025738	2.110340	263.622970	0.004552	0.004588
RS	4	0.035713	0.384888	1534.994305	0.026505	0.025752
RS	5	0.046479	0.384888	1609.438767	0.027790	0.027227
RS	6	0.058100	0.354889	1823.437707	0.031485	0.031069
RS	7	0.070642	0.354889	1897.314847	0.032761	0.032663
RS	8	0.084180	0.358190	1950.688006	0.033682	0.033896
RS	9	0.098791	0.358190	2018.293040	0.034850	0.035546
RS	10	0.114562	0.386902	1930.176018	0.033328	0.034231
RS	11	0.131584	0.386902	1990.477037	0.034369	0.035698
RS	12	0.149956	0.445378	1782.661697	0.030781	0.032134
RS	13	0.169785	0.445378	1837.390150	0.031726	0.033397
RS	14	0.191188	0.528589	1596.304962	0.027563	0.029075
RS	15	0.214289	0.528589	1646.761967	0.028435	0.030157
RS	16	0.239222	0.632808	1419.844238	0.024516	0.026005
RS	17	0.266134	0.632808	1466.562144	0.025323	0.026982
RS	18	0.295180	0.772756	1241.677477	0.021440	0.022837
RS	19	0.326531	0.772756	1285.192903	0.022191	0.023716
RS	20	0.360368	0.978980	1051.719763	0.018160	0.019394
RS	21	0.396891	0.978980	1092.324437	0.018861	0.020155
RS	22	0.436310	1.291391	861.912986	0.014883	0.015883
RS	23	0.478857	1.291391	899.301142	0.015528	0.016520
RS	24	0.524779	1.752138	693.184281	0.011969	0.012705
RS	25	0.574344	1.752138	726.806705	0.012550	0.013227
RS	26	0.627842	2.385461	560.890188	0.009685	0.010174
RS	27	0.685583	2.385461	590.637910	0.010199	0.010603
RS	28	0.747906	3.173179	468.281142	0.008086	0.008370
RS	29	0.815172	3.173179	494.701093	0.008542	0.008736
RS	30	0.887775	4.051446	409.715679	0.007075	0.007198
RS	31	0.966138	4.051446	433.708468	0.007489	0.007524
RS	32	1.050717	4.917966	378.379249	0.006533	0.006525
RS	33	1.142007	4.917966	400.905683	0.006922	0.006828
RS	34	1.240538	5.627511	371.174738	0.006409	0.006279
RS	35	1.346887	5.627511	393.185290	0.006789	0.006581
RS	36	1.461672	6.043880	387.524391	0.006691	0.006447
RS	37	1.585563	6.043880	409.882730	0.007077	0.006773
RS	38	1.719283	6.127928	426.967741	0.007372	0.007027
RS	39	1.863612	6.127928	450.247923	0.007774	0.007394
RS	40	2.019390	5.960019	487.085820	0.008410	0.007987
RS	41	2.187526	5.960019	511.264952	0.008828	0.008396
RS	42	2.369002	5.679496	561.451126	0.009695	0.009222
RS	43	2.564874	5.679496	585.625024	0.010112	0.009654
RS	44	2.776285	5.401240	639.908896	0.011049	0.010560
RS	45	3.004468	5.401240	662.277695	0.011436	0.010974
RS	46	3.250754	5.180278	711.545103	0.012286	0.011802
RS	47	3.516577	5.180278	729.736912	0.012600	0.012147
RS	48	3.803490	5.029241	767.065427	0.013245	0.012776
RS	49	4.113163	5.029241	778.612899	0.013444	0.013002
RS	50	4.447404	4.949288	798.737246	0.013792	0.013340
RS	51	4.808161	4.949288	801.615828	0.013841	0.013410
RS	52	5.197538	4.949853	799.782064	0.013810	0.013376
RS	53	5.617806	4.949853	793.085259	0.013694	0.013273
RS	54	6.071414	5.187167	747.090926	0.012900	0.012503
RS	55	6.561008	5.187167	733.975343	0.012674	0.012276
RS	56	7.089442	5.187167	715.720133	0.012358	0.011957
RS	57	7.659799	5.187167	692.309601	0.011954	0.011545
RS	58	8.275404	9.494834	373.197391	0.006444	0.006352
RS	59	8.939846	9.494834	376.560046	0.006502	0.006381
RS	60	9.656999	9.494834	377.916489	0.006525	0.006372
RS	61	10.431047	9.494834	377.082450	0.006511	0.006325
RS	62	11.266502	9.494834	373.898284	0.006456	0.006238
RS	63	12.168235	9.494834	4036.400859	0.069696	0.065316
PA	4+25*2+4+6 0.030988980 0.016654918 12.168235291 2.110339894 0.384888280 0.354889137 0.358189602 0.386901682 0.445378058 0.528588563 0.632807814 0.772756295 0.978980362 1.291390614 1.752138135 2.385461086 3.173179379 4.051446334 4.917966440 5.627510663 6.043879814 6.127928015 5.960019343 5.679495587 5.401239715 5.180277857 5.029241278 4.949288150 4.949853179 5.187167091 9.494833799
//
IT	4492
RD	15
LK	-257738.464501
QD	-360.748708 -> -324.767493
RI	0.0072889878
TR	0.030057	0.016930
MT	12.348059
MM	C_pi: 2.923233, n_recomb: 60515.239401
RS	0	0.000000	2.360899	198.732233	0.003284	0.000252
RS	1	0.007958	2.360899	213.812042	0.003533	0.001600
RS	2	0.016550	2.360899	229.973237	0.003800	0.003133
RS	3	0.025825	2.360899	247.283006	0.004086	0.004158
RS	4	0.035838	0.393474	1576.795811	0.026056	0.025548
RS	5	0.046649	0.393474	1654.504910	0.027340	0.026967
RS	6	0.058319	0.363905	1870.436685	0.030909	0.030650
RS	7	0.070918	0.363905	1948.119525	0.032192	0.032191
RS	8	0.084521	0.365863	2012.633506	0.033258	0.033537
RS	9	0.099205	0.365863	2084.282012	0.034442	0.035174
RS	10	0.115058	0.393174	2005.141568	0.033134	0.034060
RS	11	0.132173	0.393174	2069.258290	0.034194	0.035521
RS	12	0.150650	0.450512	1862.926076	0.030784	0.032128
RS	13	0.170597	0.450512	1921.051197	0.031745	0.033386
RS	14	0.192131	0.532363	1676.895470	0.027710	0.029195
RS	15	0.215380	0.532363	1730.356529	0.028594	0.030277
RS	16	0.240478	0.634454	1498.912455	0.024769	0.026225
RS	17	0.267574	0.634454	1548.299525	0.025585	0.027199
RS	18	0.296826	0.771421	1316.501237	0.021755	0.023114
RS	19	0.328406	0.771421	1362.434871	0.022514	0.023994
RS	20	0.362500	0.974394	1118.019042	0.018475	0.019671
RS	21	0.399306	0.974394	1160.891084	0.019183	0.020439
RS	22	0.439042	1.284780	916.196885	0.015140	0.016107
RS	23	0.481940	1.284780	955.725470	0.015793	0.016753
RS	24	0.528252	1.747620	734.680257	0.012140	0.012849
RS	25	0.578250	1.747620	770.242445	0.012728	0.013380
RS	26	0.632226	2.391522	591.366662	0.009772	0.010239
RS	27	0.690498	2.391522	622.776874	0.010291	0.010676
RS	28	0.753407	3.202605	490.542447	0.008106	0.008372
RS	29	0.821323	3.202605	518.340307	0.008565	0.008742
RS	30	0.894644	4.118243	426.375566	0.007046	0.007154
RS	31	0.973799	4.118243	451.512131	0.007461	0.007482
RS	32	1.059254	5.031861	391.510356	0.006470	0.006449
RS	33	1.151510	5.031861	415.020640	0.006858	0.006752
RS	34	1.251107	5.786865	382.519602	0.006321	0.006181
RS	35	1.358631	5.786865	405.439443	0.006700	0.006482
RS	36	1.474711	6.232639	398.721112	0.006589	0.006336
RS	37	1.600030	6.232639	422.006166	0.006974	0.006659
RS	38	1.735321	6.322690	439.668436	0.007265	0.006909
RS	39	1.881380	6.322690	463.980978	0.007667	0.007273
RS	40	2.039061	6.141586	502.964957	0.008311	0.007870
RS	41	2.209292	6.141586	528.344905	0.008731	0.008276
RS	42	2.393070	5.838674	582.043813	0.009618	0.009117
RS	43	2.591473	5.838674	607.591356	0.010040	0.009549
RS	44	2.805665	5.537124	666.298955	0.011010	0.010481
RS	45	3.036904	5.537124	690.132978	0.011404	0.010898
RS	46	3.286544	5.295890	744.099024	0.012296	0.011762
RS	47	3.556052	5.295890	763.682512	0.012620	0.012114
RS	48	3.847007	5.128553	805.326985	0.013308	0.012783
RS	49	4.161117	5.128553	817.975257	0.013517	0.013020
RS	50	4.500225	5.036391	841.380688	0.013904	0.013395
RS	51	4.866320	5.036391	844.854128	0.013961	0.013476
RS	52	5.261549	5.029355	844.588487	0.013957	0.013471
RS	53	5.688231	5.029355	837.848892	0.013845	0.013375
RS	54	6.148869	5.269072	789.765496	0.013051	0.012609
RS	55	6.646165	5.269072	776.172033	0.012826	0.012388
RS	56	7.183038	5.269072	757.120502	0.012511	0.012074
RS	57	7.762636	5.269072	732.587326	0.012106	0.011665
RS	58	8.388359	9.861218	386.658274	0.006389	0.006277
RS	59	9.063878	9.861218	390.893773	0.006459	0.006320
RS	60	9.793157	9.861218	393.103095	0.006496	0.006327
RS	61	10.580473	9.861218	393.085142	0.006496	0.006297
RS	62	11.430445	9.861218	390.661416	0.006456	0.006227
RS	63	12.348059	9.861218	4324.173320	0.071456	0.067013
PA	4+25*2+4+6 0.030057261 0.016930328 12.348059141 2.360898681 0.393474318 0.363905409 0.365863219 0.393174311 0.450512383 0.532363273 0.634454141 0.771421296 0.974394379 1.284780184 1.747620252 2.391521561 3.202605194 4.118243022 5.031861465 5.786864740 6.232638662 6.322689666 6.141586399 5.838673783 5.537123718 5.295890092 5.128552601 5.036391196 5.029354876 5.269072385 9.861218062
//
IT	4555
RD	16
LK	-257668.461367
QD	-333.627180 -> -301.759047
RI	0.0065897396
TR	0.029195	0.017182
MT	12.524346
MM	C_pi: 3.003462, n_recomb: 63036.424493
RS	0	0.000000	2.635807	185.822680	0.002948	0.000229
RS	1	0.007982	2.635807	200.038931	0.003173	0.001450
RS	2	0.016602	2.635807	215.289887	0.003415	0.002839
RS	3	0.025909	2.635807	231.642113	0.003675	0.003772
RS	4	0.035960	0.401665	1616.501603	0.025644	0.025356
RS	5	0.046812	0.401665	1697.345637	0.026926	0.026729
RS	6	0.058531	0.372794	1913.649830	0.030358	0.030246
RS	7	0.071186	0.372794	1994.973241	0.031648	0.031739
RS	8	0.084850	0.373460	2070.293514	0.032843	0.033185
RS	9	0.099606	0.373460	2145.866308	0.034042	0.034808
RS	10	0.115539	0.399380	2076.143040	0.032936	0.033886
RS	11	0.132744	0.399380	2144.007509	0.034012	0.035341
RS	12	0.151322	0.455618	1939.856746	0.030774	0.032112
RS	13	0.171383	0.455618	2001.336628	0.031749	0.033366
RS	14	0.193046	0.536187	1754.837324	0.027838	0.029302
RS	15	0.216437	0.536187	1811.268743	0.028734	0.030382
RS	16	0.241696	0.636262	1576.045276	0.025002	0.026429
RS	17	0.268972	0.636262	1628.065765	0.025827	0.027402
RS	18	0.298424	0.770363	1390.128838	0.022053	0.023378
RS	19	0.330227	0.770363	1438.437030	0.022819	0.024259
RS	20	0.364569	0.970122	1183.736400	0.018779	0.019941
RS	21	0.401652	0.970122	1228.829400	0.019494	0.020714
RS	22	0.441696	1.278285	970.239417	0.015392	0.016329
RS	23	0.484936	1.278285	1011.870541	0.016052	0.016983
RS	24	0.531627	1.742628	775.992966	0.012310	0.012994
RS	25	0.582045	1.742628	813.468527	0.012905	0.013534
RS	26	0.636488	2.396056	621.573526	0.009861	0.010306
RS	27	0.695276	2.396056	654.624969	0.010385	0.010751
RS	28	0.758758	3.229209	512.416857	0.008129	0.008378
RS	29	0.827306	3.229209	541.569633	0.008591	0.008753
RS	30	0.901326	4.181204	442.542794	0.007020	0.007116
RS	31	0.981255	4.181204	468.794960	0.007437	0.007445
RS	32	1.067564	5.141643	404.060699	0.006410	0.006379
RS	33	1.160762	5.141643	428.520678	0.006798	0.006682
RS	34	1.261400	5.942718	393.192653	0.006238	0.006090
RS	35	1.370071	5.942718	416.981616	0.006615	0.006390
RS	36	1.487416	6.419034	409.128827	0.006490	0.006230
RS	37	1.614128	6.419034	433.294719	0.006874	0.006552
RS	38	1.750955	6.516131	451.426852	0.007161	0.006796
RS	39	1.898703	6.516131	476.721791	0.007563	0.007157
RS	40	2.058246	6.322421	517.727130	0.008213	0.007757
RS	41	2.230523	6.322421	544.258282	0.008634	0.008161
RS	42	2.416552	5.997303	601.358857	0.009540	0.009015
RS	43	2.617431	5.997303	628.238189	0.009966	0.009446
RS	44	2.834344	5.672342	691.318486	0.010967	0.010403
RS	45	3.068571	5.672342	716.591606	0.011368	0.010823
RS	46	3.321496	5.410517	775.296313	0.012299	0.011721
RS	47	3.594610	5.410517	796.265150	0.012632	0.012081
RS	48	3.889524	5.226465	842.351496	0.013363	0.012789
RS	49	4.207979	5.226465	856.111336	0.013581	0.013034
RS	50	4.551854	5.121612	882.984121	0.014008	0.013448
RS	51	4.923179	5.121612	887.071070	0.014072	0.013538
RS	52	5.324143	5.106416	888.576239	0.014096	0.013561
RS	53	5.757114	5.106416	881.808692	0.013989	0.013473
RS	54	6.224646	5.347404	831.854909	0.013196	0.012711
RS	55	6.729497	5.347404	817.782490	0.012973	0.012496
RS	56	7.274647	5.347404	797.935104	0.012658	0.012186
RS	57	7.863313	5.347404	772.281448	0.012251	0.011780
RS	58	8.498967	10.218698	399.585698	0.006339	0.006208
RS	59	9.185361	10.218698	404.674667	0.006420	0.006264
RS	60	9.926546	10.218698	407.721739	0.006468	0.006285
RS	61	10.726893	10.218698	408.509930	0.006481	0.006269
RS	62	11.591127	10.218698	406.842810	0.006454	0.006214
RS	63	12.524346	10.218698	4608.740263	0.073112	0.068606
PA	4+25*2+4+6 0.029194576 0.017182302 12.524346263 2.635806926 0.401665196 0.372793983 0.373460480 0.399379903 0.455618035 0.536187279 0.636262069 0.770362646 0.970121665 1.278285070 1.742627770 2.396055658 3.229209172 4.181204175 5.141642630 5.942717967 6.419033655 6.516131254 6.322420606 5.997303256 5.672341726 5.410516843 5.226464907 5.121612190 5.106415699 5.347404270 10.218698338
//
IT	4574
RD	17
LK	-257606.435790
QD	-309.375202 -> -281.089978
RI	0.0059893512
TR	0.028395	0.017413
MT	12.696939
MM	C_pi: 3.081445, n_recomb: 65476.629678
RS	0	0.000000	2.937593	173.544968	0.002650	0.000208
RS	1	0.008006	2.937593	186.921276	0.002855	0.001315
RS	2	0.016652	2.937593	201.284080	0.003074	0.002575
RS	3	0.025991	2.937593	216.698751	0.003310	0.003425
RS	4	0.036077	0.409461	1654.289142	0.025265	0.025176
RS	5	0.046971	0.409461	1738.143214	0.026546	0.026511
RS	6	0.058736	0.381541	1953.359220	0.029833	0.029858
RS	7	0.071444	0.381541	2038.157433	0.031128	0.031308
RS	8	0.085169	0.380970	2123.888085	0.032437	0.032842
RS	9	0.099993	0.380970	2203.257961	0.033650	0.034452
RS	10	0.116004	0.405503	2143.313833	0.032734	0.033709
RS	11	0.133296	0.405503	2214.847512	0.033827	0.035160
RS	12	0.151973	0.460681	2013.465146	0.030751	0.032088
RS	13	0.172145	0.460681	2078.248736	0.031740	0.033339
RS	14	0.193931	0.540038	1830.067559	0.027950	0.029396
RS	15	0.217462	0.540038	1889.428671	0.028857	0.030475
RS	16	0.242877	0.638199	1651.124020	0.025217	0.026618
RS	17	0.270326	0.638199	1705.737287	0.026051	0.027590
RS	18	0.299973	0.769545	1462.400553	0.022335	0.023630
RS	19	0.331993	0.769545	1513.035961	0.023108	0.024511
RS	20	0.366576	0.966128	1248.725761	0.019071	0.020203
RS	21	0.403928	0.966128	1295.989219	0.019793	0.020980
RS	22	0.444271	1.271908	1023.924373	0.015638	0.016547
RS	23	0.487842	1.271908	1067.615540	0.016305	0.017210
RS	24	0.534903	1.737228	817.047410	0.012478	0.013139
RS	25	0.585730	1.737228	856.405853	0.013080	0.013687
RS	26	0.640627	2.399215	651.467988	0.009950	0.010377
RS	27	0.699918	2.399215	686.136439	0.010479	0.010828
RS	28	0.763956	3.253196	533.885860	0.008154	0.008388
RS	29	0.833121	3.253196	564.368756	0.008619	0.008767
RS	30	0.907822	4.240518	458.216963	0.006998	0.007081
RS	31	0.988504	4.240518	485.555705	0.007416	0.007413
RS	32	1.075645	5.247425	416.043387	0.006354	0.006313
RS	33	1.169762	5.247425	441.418760	0.006742	0.006617
RS	34	1.271413	6.095069	403.218992	0.006158	0.006004
RS	35	1.381203	6.095069	427.837257	0.006534	0.006302
RS	36	1.499781	6.602916	418.785276	0.006396	0.006131
RS	37	1.627853	6.602916	443.786712	0.006778	0.006449
RS	38	1.766177	6.708015	462.289006	0.007060	0.006689
RS	39	1.915575	6.708015	488.516571	0.007461	0.007046
RS	40	2.076933	6.502251	531.419933	0.008116	0.007648
RS	41	2.251209	6.502251	559.051736	0.008538	0.008050
RS	42	2.439437	6.155075	619.440177	0.009460	0.008916
RS	43	2.642733	6.155075	647.606818	0.009891	0.009347
RS	44	2.862304	5.806590	714.996422	0.010920	0.010326
RS	45	3.099453	5.806590	741.678059	0.011327	0.010750
RS	46	3.355588	5.523904	805.139586	0.012297	0.011680
RS	47	3.632227	5.523904	827.481803	0.012638	0.012046
RS	48	3.931013	5.322780	878.112960	0.013411	0.012792
RS	49	4.253718	5.322780	892.989385	0.013638	0.013046
RS	50	4.602258	5.204818	923.495204	0.014104	0.013497
RS	51	4.978700	5.204818	928.209528	0.014176	0.013595
RS	52	5.385279	5.180983	931.672252	0.014229	0.013648
RS	53	5.824406	5.180983	924.888554	0.014125	0.013566
RS	54	6.298688	5.422224	873.280920	0.013337	0.012811
RS	55	6.810939	5.422224	858.726803	0.013115	0.012601
RS	56	7.364199	5.422224	838.082985	0.012800	0.012293
RS	57	7.961750	5.422224	811.310680	0.012391	0.011889
RS	58	8.607139	10.567138	411.979439	0.006292	0.006143
RS	59	9.304194	10.567138	417.901031	0.006382	0.006211
RS	60	10.057053	10.567138	421.768763	0.006442	0.006244
RS	61	10.870182	10.567138	423.350646	0.006466	0.006242
RS	62	11.748407	10.567138	422.433221	0.006452	0.006202
RS	63	12.696939	10.567138	4889.163538	0.074670	0.070100
PA	4+25*2+4+6 0.028395144 0.017413169 12.696939193 2.937593114 0.409460613 0.381540763 0.380969573 0.405502904 0.460680525 0.540038496 0.638198932 0.769544952 0.966127663 1.271908128 1.737228259 2.399214749 3.253196284 4.240518342 5.247424811 6.095069484 6.602916304 6.708015391 6.502251343 6.155074948 5.806589589 5.523904362 5.322779905 5.204817702 5.180982957 5.422224256 10.567137638
//
IT	4621
RD	18
LK	-257551.361896
QD	-287.631901 -> -262.475579
RI	0.0054715052
TR	0.027654	0.017625
MT	12.865711
MM	C_pi: 3.157135, n_recomb: 67835.465759
RS	0	0.000000	3.268964	161.889902	0.002387	0.000190
RS	1	0.008028	3.268964	174.453150	0.002572	0.001193
RS	2	0.016701	3.268964	187.953916	0.002771	0.002337
RS	3	0.026069	3.268964	202.455930	0.002985	0.003111
RS	4	0.036190	0.416868	1690.297692	0.024918	0.025008
RS	5	0.047124	0.416868	1777.041508	0.026196	0.026312
RS	6	0.058935	0.390133	1989.837499	0.029333	0.029486
RS	7	0.071694	0.390133	2077.946078	0.030632	0.030897
RS	8	0.085478	0.388377	2173.659625	0.032043	0.032509
RS	9	0.100368	0.388377	2256.693663	0.033267	0.034105
RS	10	0.116453	0.411537	2206.764420	0.032531	0.033532
RS	11	0.133830	0.411537	2281.880646	0.033638	0.034979
RS	12	0.152602	0.465691	2083.777188	0.030718	0.032056
RS	13	0.172881	0.465691	2151.805875	0.031721	0.033305
RS	14	0.194788	0.543901	1902.547566	0.028047	0.029478
RS	15	0.218454	0.543901	1964.791830	0.028964	0.030557
RS	16	0.244020	0.640245	1724.041427	0.025415	0.026794
RS	17	0.271638	0.640245	1781.203009	0.026258	0.027765
RS	18	0.301473	0.768937	1533.188022	0.022602	0.023869
RS	19	0.333703	0.768937	1586.100454	0.023382	0.024750
RS	20	0.368521	0.962392	1312.851962	0.019353	0.020456
RS	21	0.406134	0.962392	1362.232267	0.020081	0.021237
RS	22	0.446766	1.265656	1077.147733	0.015879	0.016762
RS	23	0.490661	1.265656	1122.852706	0.016553	0.017432
RS	24	0.538080	1.731486	857.777697	0.012645	0.013283
RS	25	0.589305	1.731486	898.985099	0.013252	0.013840
RS	26	0.644642	2.401141	681.013806	0.010039	0.010448
RS	27	0.704422	2.401141	717.272576	0.010574	0.010906
RS	28	0.769002	3.274771	554.934644	0.008181	0.008401
RS	29	0.838765	3.274771	586.721418	0.008649	0.008784
RS	30	0.914130	4.296359	473.403125	0.006979	0.007051
RS	31	0.995544	4.296359	501.798971	0.007397	0.007384
RS	32	1.083495	5.349313	427.475930	0.006302	0.006253
RS	33	1.178506	5.349313	453.732621	0.006689	0.006557
RS	34	1.281145	6.243887	412.629214	0.006083	0.005923
RS	35	1.392024	6.243887	438.037763	0.006457	0.006220
RS	36	1.511804	6.784157	427.730414	0.006305	0.006036
RS	37	1.641200	6.784157	453.523077	0.006686	0.006352
RS	38	1.780984	6.898116	472.304618	0.006963	0.006586
RS	39	1.931990	6.898116	499.415781	0.007362	0.006940
RS	40	2.095119	6.680804	544.098232	0.008021	0.007544
RS	41	2.271343	6.680804	572.779950	0.008444	0.007943
RS	42	2.461715	6.311720	636.338316	0.009381	0.008820
RS	43	2.667371	6.311720	665.746024	0.009814	0.009250
RS	44	2.889536	5.939614	737.370842	0.010870	0.010251
RS	45	3.129537	5.939614	765.426910	0.011284	0.010677
RS	46	3.388805	5.635829	833.646602	0.012289	0.011638
RS	47	3.668887	5.635829	857.345408	0.012639	0.012010
RS	48	3.971455	5.417320	912.604071	0.013453	0.012793
RS	49	4.298312	5.417320	928.596883	0.013689	0.013055
RS	50	4.651410	5.285895	962.880299	0.014194	0.013544
RS	51	5.032854	5.285895	968.231382	0.014273	0.013650
RS	52	5.444921	5.253012	973.822769	0.014356	0.013732
RS	53	5.890069	5.253012	967.031684	0.014256	0.013655
RS	54	6.370954	5.493584	913.983133	0.013474	0.012909
RS	55	6.890444	5.493584	898.942735	0.013252	0.012702
RS	56	7.451638	5.493584	877.500582	0.012936	0.012397
RS	57	8.057886	5.493584	849.610716	0.012525	0.011993
RS	58	8.712803	10.906402	423.844757	0.006248	0.006083
RS	59	9.420298	10.906402	430.576859	0.006347	0.006161
RS	60	10.184590	10.906402	435.246433	0.006416	0.006206
RS	61	11.010240	10.906402	437.607330	0.006451	0.006216
RS	62	11.902173	10.906402	437.429916	0.006448	0.006189
RS	63	12.865711	10.906402	5164.633106	0.076135	0.071501
PA	4+25*2+4+6 0.027653694 0.017625018 12.865710878 3.268963779 0.416868248 0.390133086 0.388377005 0.411537247 0.465690749 0.543900638 0.640245159 0.768937287 0.962391503 1.265656397 1.731485964 2.401141303 3.274770804 4.296358908 5.349313057 6.243886517 6.784157471 6.898116429 6.680803804 6.311720084 5.939613704 5.635829070 5.417319660 5.285895414 5.253012424 5.493583907 10.906402193
//
IT	4583
RD	19
LK	-257502.361144
QD	-268.088854 -> -245.671271
RI	0.0050233460
TR	0.026966	0.017820
MT	13.030517
MM	C_pi: 3.230485, n_recomb: 70112.991457
RS	0	0.000000	3.632739	150.853030	0.002152	0.000172
RS	1	0.008050	3.632739	162.633084	0.002320	0.001083
RS	2	0.016747	3.632739	175.301561	0.002500	0.002122
RS	3	0.026145	3.632739	188.920208	0.002695	0.002828
RS	4	0.036299	0.423888	1724.687163	0.024599	0.024852
RS	5	0.047271	0.423888	1814.205748	0.025875	0.026131
RS	6	0.059126	0.398556	2023.357150	0.028859	0.029130
RS	7	0.071935	0.398556	2114.614324	0.030160	0.030506
RS	8	0.085775	0.395675	2219.816858	0.031661	0.032186
RS	9	0.100730	0.395675	2306.378178	0.032895	0.033768
RS	10	0.116888	0.417475	2266.627798	0.032328	0.033356
RS	11	0.134347	0.417475	2345.232899	0.033449	0.034799
RS	12	0.153211	0.470638	2150.844948	0.030677	0.032018
RS	13	0.173594	0.470638	2222.053209	0.031692	0.033264
RS	14	0.195617	0.547762	1972.245367	0.028130	0.029550
RS	15	0.219413	0.547762	2037.320980	0.029058	0.030628
RS	16	0.245125	0.642379	1794.720539	0.025598	0.026957
RS	17	0.272906	0.642379	1854.382310	0.026448	0.027926
RS	18	0.302924	0.768519	1602.364211	0.022854	0.024096
RS	19	0.335358	0.768519	1657.501120	0.023640	0.024977
RS	20	0.370403	0.958893	1375.993029	0.019625	0.020701
RS	21	0.408269	0.958893	1427.433947	0.020359	0.021486
RS	22	0.449183	1.259537	1129.810090	0.016114	0.016973
RS	23	0.493391	1.259537	1177.479339	0.016794	0.017649
RS	24	0.541157	1.725462	898.118502	0.012810	0.013428
RS	25	0.592768	1.725462	941.137776	0.013423	0.013992
RS	26	0.648534	2.401957	710.178386	0.010129	0.010522
RS	27	0.708789	2.401957	747.998559	0.010668	0.010986
RS	28	0.773894	3.294109	575.551032	0.008209	0.008416
RS	29	0.844239	3.294109	608.614173	0.008680	0.008803
RS	30	0.920248	4.348919	488.102860	0.006962	0.007023
RS	31	1.002375	4.348919	517.525834	0.007381	0.007359
RS	32	1.091112	5.447384	438.377143	0.006252	0.006196
RS	33	1.186993	5.447384	465.481449	0.006639	0.006500
RS	34	1.290592	6.389132	421.453013	0.006011	0.005846
RS	35	1.402530	6.389132	447.613716	0.006384	0.006143
RS	36	1.523479	6.962623	436.003157	0.006219	0.005946
RS	37	1.654164	6.962623	462.543839	0.006597	0.006260
RS	38	1.795369	7.086211	481.522170	0.006868	0.006487
RS	39	1.947940	7.086211	509.468875	0.007266	0.006839
RS	40	2.112793	6.857824	555.815343	0.007927	0.007443
RS	41	2.290916	6.857824	585.496416	0.008351	0.007840
RS	42	2.483378	6.466983	652.105149	0.009301	0.008726
RS	43	2.691331	6.466983	682.706460	0.009737	0.009156
RS	44	2.916025	6.071171	758.484215	0.010818	0.010177
RS	45	3.158806	6.071171	787.877748	0.011237	0.010605
RS	46	3.421129	5.746089	860.840439	0.012278	0.011597
RS	47	3.704569	5.746089	885.874859	0.012635	0.011974
RS	48	4.010825	5.509932	945.823874	0.013490	0.012793
RS	49	4.341734	5.509932	962.928255	0.013734	0.013063
RS	50	4.699280	5.364742	1001.115457	0.014279	0.013588
RS	51	5.085607	5.364742	1007.108563	0.014364	0.013701
RS	52	5.503032	5.322449	1014.986360	0.014476	0.013812
RS	53	5.954059	5.322449	1008.193632	0.014380	0.013741
RS	54	6.441392	5.561524	953.910123	0.013605	0.013004
RS	55	6.967953	5.561524	938.377220	0.013384	0.012800
RS	56	7.536902	5.561524	916.133650	0.013067	0.012496
RS	57	8.151648	5.561524	887.126673	0.012653	0.012093
RS	58	8.815880	11.236369	435.188120	0.006207	0.006027
RS	59	9.533581	11.236369	442.707616	0.006314	0.006114
RS	60	10.309054	11.236369	448.158813	0.006392	0.006169
RS	61	11.146951	11.236369	451.282195	0.006436	0.006190
RS	62	12.052295	11.236369	451.832785	0.006444	0.006175
RS	63	13.030517	11.236369	5434.449918	0.077510	0.072813
PA	4+25*2+4+6 0.026965508 0.017819787 13.030517462 3.632738629 0.423887904 0.398555592 0.395674889 0.417474571 0.470637772 0.547762130 0.642379155 0.768519297 0.958892818 1.259536785 1.725462117 2.401956510 3.294108821 4.348919421 5.447384341 6.389131955 6.962622551 7.086210515 6.857824308 6.466982562 6.071170719 5.746089285 5.509931805 5.364742050 5.322449484 5.561523769 11.236369106
//
IT	4725
RD	20
LK	-257458.677748
QD	-250.481416 -> -230.466229
RI	0.0046334978
TR	0.026326	0.017999
MT	13.191321
MM	C_pi: 3.301475, n_recomb: 72309.523702
RS	0	0.000000	4.032427	140.410179	0.001942	0.000157
RS	1	0.008071	4.032427	151.437897	0.002094	0.000983
RS	2	0.016792	4.032427	163.305275	0.002258	0.001927
RS	3	0.026218	4.032427	176.071818	0.002435	0.002571
RS	4	0.036405	0.430524	1757.594574	0.024307	0.024709
RS	5	0.047413	0.430524	1849.778235	0.025581	0.025967
RS	6	0.059311	0.406794	2054.180539	0.028408	0.028791
RS	7	0.072168	0.406794	2148.428640	0.029712	0.030134
RS	8	0.086063	0.402846	2262.626255	0.031291	0.031873
RS	9	0.101079	0.402846	2352.575678	0.032535	0.033442
RS	10	0.117307	0.423305	2323.055588	0.032127	0.033181
RS	11	0.134845	0.423305	2405.050122	0.033260	0.034620
RS	12	0.153799	0.475513	2214.727157	0.030628	0.031975
RS	13	0.174282	0.475513	2289.043544	0.031656	0.033219
RS	14	0.196418	0.551614	2039.144458	0.028200	0.029611
RS	15	0.220340	0.551614	2106.994927	0.029139	0.030689
RS	16	0.246193	0.644591	1863.079776	0.025765	0.027108
RS	17	0.274133	0.644591	1925.190640	0.026624	0.028076
RS	18	0.304328	0.768274	1669.819971	0.023093	0.024312
RS	19	0.336960	0.768274	1727.126908	0.023885	0.025193
RS	20	0.372225	0.955621	1438.030735	0.019887	0.020938
RS	21	0.410336	0.955621	1491.474008	0.020626	0.021726
RS	22	0.451523	1.253560	1181.817435	0.016344	0.017180
RS	23	0.496034	1.253560	1231.398676	0.017030	0.017862
RS	24	0.544137	1.719212	938.009971	0.012972	0.013571
RS	25	0.596123	1.719212	982.801293	0.013592	0.014142
RS	26	0.652304	2.401789	738.927641	0.010219	0.010596
RS	27	0.713019	2.401789	778.278250	0.010763	0.011066
RS	28	0.778634	3.311381	595.724640	0.008239	0.008433
RS	29	0.849545	3.311381	630.035573	0.008713	0.008824
RS	30	0.926179	4.398361	502.322324	0.006947	0.006999
RS	31	1.008997	4.398361	532.742249	0.007368	0.007337
RS	32	1.098499	5.541773	448.762297	0.006206	0.006143
RS	33	1.195225	5.541773	476.680862	0.006592	0.006448
RS	34	1.299757	6.530846	429.715886	0.005943	0.005773
RS	35	1.412725	6.530846	456.591476	0.006314	0.006069
RS	36	1.534811	7.138226	443.640285	0.006135	0.005860
RS	37	1.666749	7.138226	470.887009	0.006512	0.006173
RS	38	1.809336	7.272169	489.985178	0.006776	0.006393
RS	39	1.963430	7.272169	518.720455	0.007174	0.006743
RS	40	2.129961	7.033139	566.621260	0.007836	0.007346
RS	41	2.309931	7.033139	597.251613	0.008260	0.007741
RS	42	2.504426	6.620662	666.792915	0.009221	0.008636
RS	43	2.714618	6.620662	698.539663	0.009660	0.009065
RS	44	2.941774	6.201091	778.379345	0.010765	0.010104
RS	45	3.187263	6.201091	809.071132	0.011189	0.010535
RS	46	3.452563	5.854542	886.748550	0.012263	0.011555
RS	47	3.739275	5.854542	913.094064	0.012628	0.011937
RS	48	4.049127	5.600515	977.778535	0.013522	0.012792
RS	49	4.383985	5.600515	995.985559	0.013774	0.013068
RS	50	4.745868	5.441308	1038.183874	0.014357	0.013629
RS	51	5.136957	5.441308	1044.820590	0.014449	0.013749
RS	52	5.559609	5.389299	1055.127350	0.014592	0.013889
RS	53	6.016371	5.389299	1048.336221	0.014498	0.013823
RS	54	6.509997	5.626120	993.018830	0.013733	0.013097
RS	55	7.043461	5.626120	976.985712	0.013511	0.012894
RS	56	7.619979	5.626120	953.936564	0.013192	0.012592
RS	57	8.243025	5.626120	923.812311	0.012776	0.012189
RS	58	8.916355	11.556998	446.017700	0.006168	0.005974
RS	59	9.644026	11.556998	454.300660	0.006283	0.006069
RS	60	10.430424	11.556998	460.512078	0.006369	0.006134
RS	61	11.280289	11.556998	464.379831	0.006422	0.006165
RS	62	12.198743	11.556998	465.644388	0.006440	0.006161
RS	63	13.191321	11.556998	5697.996541	0.078800	0.074041
PA	4+25*2+4+6 0.026326147 0.017999111 13.191321157 4.032426974 0.430523684 0.406793711 0.402845764 0.423305255 0.475513468 0.551613687 0.644590715 0.768273770 0.955620839 1.253559675 1.719212398 2.401789290 3.311380826 4.398361205 5.541772851 6.530846462 7.138225956 7.272168667 7.033139058 6.620661715 6.201090725 5.854541942 5.600514613 5.441307513 5.389298868 5.626119753 11.556998323
//
IT	4918
RD	21
LK	-257419.660886
QD	-234.582163 -> -216.678536
RI	0.0042935034
TR	0.025732	0.018165
MT	13.348071
MM	C_pi: 3.370090, n_recomb: 74425.877574
RS	0	0.000000	4.471670	130.547602	0.001754	0.000143
RS	1	0.008091	4.471670	140.855172	0.001893	0.000892
RS	2	0.016836	4.471670	151.954384	0.002042	0.001751
RS	3	0.026289	4.471670	163.902310	0.002202	0.002339
RS	4	0.036506	0.436774	1789.176182	0.024040	0.024577
RS	5	0.047551	0.436774	1883.921245	0.025313	0.025819
RS	6	0.059489	0.414838	2082.534343	0.027981	0.028467
RS	7	0.072392	0.414838	2179.620476	0.029286	0.029782
RS	8	0.086340	0.409885	2302.286431	0.030934	0.031572
RS	9	0.101416	0.409885	2395.484164	0.032186	0.033128
RS	10	0.117712	0.429022	2376.202454	0.031927	0.033008
RS	11	0.135326	0.429022	2461.482850	0.033073	0.034444
RS	12	0.154366	0.480310	2275.505599	0.030574	0.031927
RS	13	0.174946	0.480310	2352.853875	0.031613	0.033169
RS	14	0.197191	0.555447	2103.254044	0.028260	0.029664
RS	15	0.221236	0.555447	2173.818981	0.029208	0.030740
RS	16	0.247226	0.646867	1929.072872	0.025919	0.027246
RS	17	0.275319	0.646867	1993.579232	0.026786	0.028213
RS	18	0.305685	0.768184	1735.469769	0.023318	0.024517
RS	19	0.338507	0.768184	1794.890937	0.024116	0.025397
RS	20	0.373986	0.952564	1498.865948	0.020139	0.021167
RS	21	0.412334	0.952564	1554.251944	0.020883	0.021957
RS	22	0.453786	1.247728	1233.091831	0.016568	0.017383
RS	23	0.498591	1.247728	1284.530673	0.017259	0.018070
RS	24	0.547021	1.712788	977.397966	0.013133	0.013713
RS	25	0.599369	1.712788	1023.919236	0.013758	0.014291
RS	26	0.655953	2.400740	767.236934	0.010309	0.010671
RS	27	0.717114	2.400740	808.085420	0.010858	0.011147
RS	28	0.783224	3.326741	615.448566	0.008269	0.008452
RS	29	0.854683	3.326741	650.977914	0.008747	0.008847
RS	30	0.931924	4.444838	516.069338	0.006934	0.006977
RS	31	1.015413	4.444838	547.456005	0.007356	0.007317
RS	32	1.105658	5.632565	458.651236	0.006163	0.006093
RS	33	1.203204	5.632565	487.351346	0.006548	0.006398
RS	34	1.308642	6.669059	437.444456	0.005878	0.005705
RS	35	1.422611	6.669059	464.998690	0.006248	0.006000
RS	36	1.545800	7.310896	450.677793	0.006055	0.005778
RS	37	1.678957	7.310896	478.589935	0.006430	0.006089
RS	38	1.822886	7.455836	497.739208	0.006688	0.006303
RS	39	1.978461	7.455836	527.217469	0.007084	0.006650
RS	40	2.146623	7.206570	576.567436	0.007747	0.007253
RS	41	2.328390	7.206570	608.097848	0.008171	0.007646
RS	42	2.524863	6.772588	680.453727	0.009143	0.008548
RS	43	2.737232	6.772588	713.297514	0.009584	0.008976
RS	44	2.966784	6.329213	797.103648	0.010710	0.010034
RS	45	3.214908	6.329213	829.052833	0.011139	0.010466
RS	46	3.483106	5.961061	911.404364	0.012246	0.011514
RS	47	3.773004	5.961061	939.033537	0.012617	0.011900
RS	48	4.086356	5.688983	1008.481981	0.013550	0.012790
RS	49	4.425061	5.688983	1027.779202	0.013809	0.013072
RS	50	4.791169	5.515550	1074.079083	0.014432	0.013669
RS	51	5.186898	5.515550	1081.357728	0.014529	0.013795
RS	52	5.614644	5.453560	1094.222846	0.014702	0.013964
RS	53	6.076998	5.453560	1087.434171	0.014611	0.013901
RS	54	6.576759	5.687447	1031.275794	0.013856	0.013187
RS	55	7.116954	5.687447	1014.733566	0.013634	0.012986
RS	56	7.700855	5.687447	990.873847	0.013314	0.012684
RS	57	8.331997	5.687447	959.631725	0.012894	0.012281
RS	58	9.014203	11.868259	456.344527	0.006132	0.005925
RS	59	9.751605	11.868259	465.366444	0.006253	0.006027
RS	60	10.548666	11.868259	472.315779	0.006346	0.006101
RS	61	11.410216	11.868259	476.908516	0.006408	0.006141
RS	62	12.341471	11.868259	478.871329	0.006434	0.006147
RS	63	13.348071	11.868259	5954.775300	0.080009	0.075190
PA	4+25*2+4+6 0.025731637 0.018164515 13.348070751 4.471670078 0.436773523 0.414838022 0.409884585 0.429022186 0.480309978 0.555446559 0.646867059 0.768184382 0.952563712 1.247728086 1.712787748 2.400740230 3.326741235 4.444838467 5.632564663 6.669058679 7.310895874 7.455835700 7.206570336 6.772588101 6.329212916 5.961060641 5.688983379 5.515549901 5.453559736 5.687447257 11.868258992
//
IT	5083
RD	22
LK	-257384.746166
QD	-220.193840 -> -204.149701
RI	0.0039964558
TR	0.025178	0.018317
MT	13.500744
MM	C_pi: 3.436321, n_recomb: 76462.906466
RS	0	0.000000	4.954245	121.255135	0.001586	0.000130
RS	1	0.008110	4.954245	130.876003	0.001712	0.000811
RS	2	0.016878	4.954245	141.241599	0.001847	0.001591
RS	3	0.026357	4.954245	152.406438	0.001993	0.002128
RS	4	0.036604	0.442634	1819.581467	0.023797	0.024457
RS	5	0.047683	0.442634	1916.790214	0.025068	0.025687
RS	6	0.059660	0.422671	2108.669886	0.027578	0.028159
RS	7	0.072609	0.422671	2208.446840	0.028883	0.029447
RS	8	0.086607	0.416783	2338.999387	0.030590	0.031282
RS	9	0.101741	0.416783	2435.305670	0.031850	0.032825
RS	10	0.118103	0.434619	2426.214405	0.031731	0.032838
RS	11	0.135791	0.434619	2514.673599	0.032887	0.034271
RS	12	0.154914	0.485022	2333.249924	0.030515	0.031876
RS	13	0.175587	0.485022	2413.549581	0.031565	0.033116
RS	14	0.197937	0.559253	2164.584995	0.028309	0.029707
RS	15	0.222100	0.559253	2237.800318	0.029266	0.030783
RS	16	0.248223	0.649196	1992.661775	0.026061	0.027374
RS	17	0.276464	0.649196	2059.507538	0.026935	0.028340
RS	18	0.306995	0.768242	1799.221147	0.023531	0.024710
RS	19	0.340003	0.768242	1860.699612	0.024335	0.025590
RS	20	0.375687	0.949710	1558.405739	0.020381	0.021388
RS	21	0.414266	0.949710	1615.673639	0.021130	0.022180
RS	22	0.455973	1.242054	1283.547515	0.016787	0.017581
RS	23	0.501063	1.242054	1336.787650	0.017483	0.018274
RS	24	0.549809	1.706228	1016.232006	0.013291	0.013854
RS	25	0.602509	1.706228	1064.439041	0.013921	0.014438
RS	26	0.659483	2.398918	795.075383	0.010398	0.010746
RS	27	0.721077	2.398918	837.387508	0.010952	0.011228
RS	28	0.787667	3.340331	634.715497	0.008301	0.008473
RS	29	0.859657	3.340331	671.433105	0.008781	0.008872
RS	30	0.937486	4.488515	529.348393	0.006923	0.006958
RS	31	1.021627	4.488515	561.671468	0.007346	0.007299
RS	32	1.112591	5.719883	468.058909	0.006121	0.006046
RS	33	1.210933	5.719883	497.508332	0.006507	0.006352
RS	34	1.317250	6.803763	444.665586	0.005815	0.005639
RS	35	1.432190	6.803763	472.863317	0.006184	0.005934
RS	36	1.556451	7.480544	457.150313	0.005979	0.005700
RS	37	1.690790	7.480544	485.688637	0.006352	0.006010
RS	38	1.836024	7.637067	504.826528	0.006602	0.006216
RS	39	1.993037	7.637067	535.003591	0.006997	0.006561
RS	40	2.162783	7.377936	585.703437	0.007660	0.007163
RS	41	2.346296	7.377936	618.085689	0.008083	0.007554
RS	42	2.544692	6.922629	693.134847	0.009065	0.008463
RS	43	2.759178	6.922629	727.027229	0.009508	0.008891
RS	44	2.991059	6.455418	814.699936	0.010655	0.009964
RS	45	3.241745	6.455418	847.864347	0.011089	0.010399
RS	46	3.512762	6.065553	934.838940	0.012226	0.011473
RS	47	3.805759	6.065553	963.721834	0.012604	0.011864
RS	48	4.122518	5.775274	1037.949104	0.013575	0.012786
RS	49	4.464967	5.775274	1058.320916	0.013841	0.013075
RS	50	4.835188	5.587444	1108.796715	0.014501	0.013707
RS	51	5.235434	5.587444	1116.712642	0.014605	0.013838
RS	52	5.668141	5.515246	1132.252324	0.014808	0.014036
RS	53	6.135940	5.515246	1125.464843	0.014719	0.013977
RS	54	6.641678	5.745579	1068.651820	0.013976	0.013275
RS	55	7.188431	5.745579	1051.590434	0.013753	0.013075
RS	56	7.779527	5.745579	1026.914316	0.013430	0.012773
RS	57	8.418561	5.745579	994.553275	0.013007	0.012369
RS	58	9.109420	12.170150	466.178521	0.006097	0.005878
RS	59	9.856309	12.170150	475.914435	0.006224	0.005988
RS	60	10.663771	12.170150	483.578640	0.006324	0.006069
RS	61	11.536718	12.170150	488.875905	0.006394	0.006118
RS	62	12.480462	12.170150	491.519836	0.006428	0.006132
[truncated: 10,008,494 more chars]
