# Supplementary material for: Recent speciation associated with range expansion and a shift to self-fertilization in North American Arabidopsis
Source: Nat Commun. 2022 Dec 8;13:7564. doi: 10.1038/s41467-022-35368-1 (PMC9732334; doi:10.1038/s41467-022-35368-1)
Supplement: Supplementary file 5 — Source Data [file 41467_2022_35368_MOESM5_ESM.zip › Source Data/SuppFig19-5_lyrIL1_01.psmc]

CC
CC	Brief Description of the file format:
CC	  CC  comments
CC	  MM  useful-messages
CC	  RD  round-of-iterations
CC	  LL  \log[P(sequence)]
CC	  QD  Q-before-opt Q-after-opt
CC	  TR  \theta_0 \rho_0
CC	  RS  k t_k \lambda_k \pi_k \sum_{l\not=k}A_{kl} A_{kk}
CC	  DC  begin end best-k t_k+\Delta_k max-prob
CC
MM	Version: 0.6.5-r67
MM	pattern:4+25*2+4+6, n:63, n_free_lambdas:28
MM	n_iterations:25, skip:1, max_t:5, theta/rho:5
MM	is_decoding:0
MM	n_seqs:21, sum_L:1113979, sum_n:86308
RD	0
LK	0.000000
QD	0.000000 -> 0.000000
RI	inf
TR	0.080643	0.016129
MT	5.000000
MM	C_pi: 1.000000, n_recomb: 17823.236943
RS	0	0.000000	1.000000	113.498018	0.006368	0.000000
RS	1	0.006440	1.000000	120.013222	0.006734	0.000000
RS	2	0.013294	1.000000	126.848552	0.007117	0.000000
RS	3	0.020590	1.000000	134.012608	0.007519	0.000000
RS	4	0.028356	1.000000	141.513181	0.007940	0.000000
RS	5	0.036622	1.000000	149.357062	0.008380	0.000000
RS	6	0.045421	1.000000	157.549834	0.008840	0.000000
RS	7	0.054785	1.000000	166.095633	0.009319	0.000000
RS	8	0.064753	1.000000	174.996890	0.009818	0.000000
RS	9	0.075363	1.000000	184.254047	0.010338	0.000000
RS	10	0.086656	1.000000	193.865241	0.010877	0.000000
RS	11	0.098677	1.000000	203.825966	0.011436	0.000000
RS	12	0.111471	1.000000	214.128707	0.012014	0.000000
RS	13	0.125090	1.000000	224.762547	0.012611	0.000000
RS	14	0.139585	1.000000	235.712748	0.013225	0.000000
RS	15	0.155014	1.000000	246.960311	0.013856	0.000000
RS	16	0.171437	1.000000	258.481521	0.014503	0.000000
RS	17	0.188917	1.000000	270.247470	0.015163	0.000000
RS	18	0.207523	1.000000	282.223580	0.015835	0.000000
RS	19	0.227327	1.000000	294.369125	0.016516	0.000000
RS	20	0.248406	1.000000	306.636759	0.017204	0.000000
RS	21	0.270843	1.000000	318.972079	0.017896	0.000000
RS	22	0.294725	1.000000	331.313213	0.018589	0.000000
RS	23	0.320144	1.000000	343.590479	0.019278	0.000000
RS	24	0.347201	1.000000	355.726108	0.019959	0.000000
RS	25	0.376000	1.000000	367.634078	0.020627	0.000000
RS	26	0.406654	1.000000	379.220070	0.021277	0.000000
RS	27	0.439282	1.000000	390.381579	0.021903	0.000000
RS	28	0.474011	1.000000	401.008217	0.022499	0.000000
RS	29	0.510976	1.000000	410.982233	0.023059	0.000000
RS	30	0.550322	1.000000	420.179289	0.023575	0.000000
RS	31	0.592202	1.000000	428.469518	0.024040	0.000000
RS	32	0.636779	1.000000	435.718912	0.024447	0.000000
RS	33	0.684227	1.000000	441.791045	0.024787	0.000000
RS	34	0.734730	1.000000	446.549172	0.025054	0.000000
RS	35	0.788485	1.000000	449.858703	0.025240	0.000000
RS	36	0.845702	1.000000	451.590065	0.025337	0.000000
RS	37	0.906604	1.000000	451.621917	0.025339	0.000000
RS	38	0.971428	1.000000	449.844710	0.025239	0.000000
RS	39	1.040426	1.000000	446.164505	0.025033	0.000000
RS	40	1.113868	1.000000	440.506993	0.024715	0.000000
RS	41	1.192040	1.000000	432.821583	0.024284	0.000000
RS	42	1.275245	1.000000	423.085431	0.023738	0.000000
RS	43	1.363809	1.000000	411.307229	0.023077	0.000000
RS	44	1.458076	1.000000	397.530557	0.022304	0.000000
RS	45	1.558414	1.000000	381.836587	0.021424	0.000000
RS	46	1.665214	1.000000	364.345885	0.020442	0.000000
RS	47	1.778891	1.000000	345.219098	0.019369	0.000000
RS	48	1.899889	1.000000	324.656281	0.018215	0.000000
RS	49	2.028679	1.000000	302.894688	0.016994	0.000000
RS	50	2.165763	1.000000	280.204896	0.015721	0.000000
RS	51	2.311675	1.000000	256.885183	0.014413	0.000000
RS	52	2.466983	1.000000	233.254215	0.013087	0.000000
RS	53	2.632293	1.000000	209.642195	0.011762	0.000000
RS	54	2.808249	1.000000	186.380752	0.010457	0.000000
RS	55	2.995536	1.000000	163.791989	0.009190	0.000000
RS	56	3.194884	1.000000	142.177233	0.007977	0.000000
RS	57	3.407070	1.000000	121.806110	0.006834	0.000000
RS	58	3.632920	1.000000	102.906646	0.005774	0.000000
RS	59	3.873315	1.000000	85.657096	0.004806	0.000000
RS	60	4.129191	1.000000	70.180114	0.003938	0.000000
RS	61	4.401545	1.000000	56.539797	0.003172	0.000000
RS	62	4.691438	1.000000	44.741880	0.002510	0.000000
RS	63	5.000000	1.000000	124.895592	0.007007	0.000000
PA	4+25*2+4+6 0.080643213 0.016128643 5.000000000 1.000000000 1.000000000 1.000000000 1.000000000 1.000000000 1.000000000 1.000000000 1.000000000 1.000000000 1.000000000 1.000000000 1.000000000 1.000000000 1.000000000 1.000000000 1.000000000 1.000000000 1.000000000 1.000000000 1.000000000 1.000000000 1.000000000 1.000000000 1.000000000 1.000000000 1.000000000 1.000000000 1.000000000
//
IT	4349
RD	1
LK	-254901.998199
QD	-2314.508274 -> -990.065108
RI	0.0642370356
TR	0.063276	0.012540
MT	7.231472
MM	C_pi: 1.181170, n_recomb: 16378.806212
RS	0	0.000000	0.386650	293.967538	0.017948	0.000579
RS	1	0.007055	0.386650	308.832278	0.018856	0.006990
RS	2	0.014607	0.386650	324.017727	0.019783	0.014105
RS	3	0.022693	0.386650	339.466499	0.020726	0.018349
RS	4	0.031348	0.376298	364.759567	0.022270	0.021000
RS	5	0.040615	0.376298	380.687669	0.023243	0.022539
RS	6	0.050535	0.418248	357.323549	0.021816	0.023377
RS	7	0.061155	0.418248	372.634522	0.022751	0.023865
RS	8	0.072524	0.470670	345.238996	0.021078	0.024173
RS	9	0.084695	0.470670	359.861465	0.021971	0.024439
RS	10	0.097725	0.533850	330.665024	0.020189	0.024605
RS	11	0.111674	0.533850	344.577921	0.021038	0.024453
RS	12	0.126608	0.612431	313.006872	0.019110	0.023890
RS	13	0.142594	0.612431	326.189726	0.019915	0.023026
RS	14	0.159709	0.702906	296.178988	0.018083	0.022059
RS	15	0.178031	0.702906	308.669815	0.018846	0.021149
RS	16	0.197646	0.798757	283.053520	0.017282	0.020352
RS	17	0.218644	0.798757	294.927921	0.018007	0.019653
RS	18	0.241124	0.898328	273.171337	0.016678	0.019014
RS	19	0.265189	0.898328	284.489387	0.017369	0.018407
RS	20	0.290953	1.000952	265.799557	0.016228	0.017825
RS	21	0.318534	1.000952	276.599276	0.016888	0.017273
RS	22	0.348060	1.104403	260.738072	0.015919	0.016762
RS	23	0.379670	1.104403	271.039756	0.016548	0.016296
RS	24	0.413510	1.205997	257.832807	0.015742	0.015876
RS	25	0.449737	1.205997	267.634772	0.016340	0.015500
RS	26	0.488520	1.303305	256.836718	0.015681	0.015167
RS	27	0.530039	1.303305	266.108895	0.016247	0.014875
RS	28	0.574487	1.394279	257.436527	0.015718	0.014619
RS	29	0.622071	1.394279	266.114563	0.016247	0.014400
RS	30	0.673012	1.477433	259.245701	0.015828	0.014214
RS	31	0.727547	1.477433	267.225764	0.016315	0.014062
RS	32	0.785929	1.551601	261.848037	0.015987	0.013946
RS	33	0.848429	1.551601	268.982443	0.016423	0.013867
RS	34	0.915339	1.615801	264.802007	0.016167	0.013830
RS	35	0.986969	1.615801	270.895234	0.016539	0.013835
RS	36	1.063653	1.669546	267.566572	0.016336	0.013881
RS	37	1.145747	1.669546	272.374246	0.016630	0.013965
RS	38	1.233632	1.713180	269.439805	0.016451	0.014081
RS	39	1.327717	1.713180	272.675858	0.016648	0.014218
RS	40	1.428440	1.747812	269.578530	0.016459	0.014369
RS	41	1.536268	1.747812	270.934422	0.016542	0.014520
RS	42	1.651704	1.774968	267.082257	0.016307	0.014660
RS	43	1.775284	1.774968	266.259203	0.016256	0.014776
RS	44	1.907582	1.796246	261.101311	0.015941	0.014857
RS	45	2.049213	1.796246	257.854179	0.015743	0.014893
RS	46	2.200836	1.813127	250.949082	0.015322	0.014872
RS	47	2.363155	1.813127	245.138692	0.014967	0.014788
RS	48	2.536926	1.826945	236.211490	0.014422	0.014633
RS	49	2.722957	1.826945	227.859592	0.013912	0.014401
RS	50	2.922111	1.839078	216.836681	0.013239	0.014090
RS	51	3.135316	1.839078	206.176599	0.012588	0.013695
RS	52	3.363561	1.851106	193.226560	0.011797	0.013218
RS	53	3.607909	1.851106	180.734946	0.011035	0.012661
RS	54	3.869495	1.873838	165.566027	0.010109	0.012031
RS	55	4.149536	1.873838	152.128585	0.009288	0.011337
RS	56	4.449333	1.873838	138.283777	0.008443	0.010589
RS	57	4.770280	1.873838	124.257542	0.007586	0.009802
RS	58	5.113869	2.026838	102.693526	0.006270	0.008988
RS	59	5.481698	2.026838	91.335813	0.005576	0.008162
RS	60	5.875476	2.026838	80.179489	0.004895	0.007339
RS	61	6.297035	2.026838	69.408039	0.004238	0.006534
RS	62	6.748334	2.026838	59.190582	0.003614	0.005761
RS	63	7.231472	2.026838	222.902353	0.013609	0.024509
PA	4+25*2+4+6 0.063275993 0.012539991 7.231471539 0.386649609 0.376297951 0.418248177 0.470669746 0.533850193 0.612430573 0.702905655 0.798756599 0.898327827 1.000951767 1.104402542 1.205997467 1.303304672 1.394279480 1.477432728 1.551600933 1.615800858 1.669545650 1.713179588 1.747812271 1.774968147 1.796245575 1.813126564 1.826945305 1.839077950 1.851105690 1.873837948 2.026838362
//
IT	4544
RD	2
LK	-252884.588013
QD	-990.411394 -> -613.867438
RI	0.0663848612
TR	0.056210	0.011820
MT	8.469250
MM	C_pi: 1.362672, n_recomb: 17799.142793
RS	0	0.000000	0.411812	311.097631	0.017478	0.000441
RS	1	0.007320	0.411812	327.790410	0.018416	0.005010
RS	2	0.015176	0.411812	344.914570	0.019378	0.011412
RS	3	0.023608	0.411812	362.409721	0.020361	0.015943
RS	4	0.032656	0.334020	467.471604	0.026264	0.019708
RS	5	0.042367	0.334020	486.829551	0.027351	0.022505
RS	6	0.052788	0.360737	468.985648	0.026349	0.022588
RS	7	0.063973	0.360737	487.433815	0.027385	0.024843
RS	8	0.075976	0.401623	454.789363	0.025551	0.024001
RS	9	0.088858	0.401623	472.160183	0.026527	0.025880
RS	10	0.102683	0.456995	430.712766	0.024199	0.024494
RS	11	0.117519	0.456995	446.987902	0.025113	0.026138
RS	12	0.133442	0.533597	397.369145	0.022325	0.024064
RS	13	0.150531	0.533597	412.578478	0.023180	0.025098
RS	14	0.168870	0.631277	362.237077	0.020351	0.022567
RS	15	0.188552	0.631277	376.438002	0.021149	0.023151
RS	16	0.209675	0.743648	332.196329	0.018664	0.020859
RS	17	0.232344	0.743648	345.474408	0.019410	0.021358
RS	18	0.256672	0.869332	307.408278	0.017271	0.019437
RS	19	0.282782	0.869332	319.851289	0.017970	0.019864
RS	20	0.310802	1.009449	286.638332	0.016104	0.018176
RS	21	0.340874	1.009449	298.323113	0.016761	0.018487
RS	22	0.373147	1.162305	269.651551	0.015150	0.017010
RS	23	0.407782	1.162305	280.649127	0.015768	0.017249
RS	24	0.444953	1.323741	256.431230	0.014407	0.016007
RS	25	0.484845	1.323741	266.805042	0.014990	0.016216
RS	26	0.527657	1.488618	246.764176	0.013864	0.015197
RS	27	0.573603	1.488618	256.562443	0.014414	0.015389
RS	28	0.622912	1.651441	240.310693	0.013501	0.014563
RS	29	0.675831	1.651441	249.558173	0.014021	0.014740
RS	30	0.732624	1.807004	236.654675	0.013296	0.014074
RS	31	0.793574	1.807004	245.344491	0.013784	0.014238
RS	32	0.858986	1.949986	235.440085	0.013228	0.013717
RS	33	0.929186	1.949986	243.525417	0.013682	0.013890
RS	34	1.004525	2.074747	236.395944	0.013281	0.013526
RS	35	1.085379	2.074747	243.778473	0.013696	0.013742
RS	36	1.172151	2.177124	239.122071	0.013434	0.013541
RS	37	1.265276	2.177124	245.638049	0.013801	0.013812
RS	38	1.365217	2.256351	242.901207	0.013647	0.013748
RS	39	1.472475	2.256351	248.313375	0.013951	0.014049
RS	40	1.587583	2.315001	246.705892	0.013861	0.014067
RS	41	1.711119	2.315001	250.709444	0.014085	0.014352
RS	42	1.843697	2.357403	249.334812	0.014008	0.014387
RS	43	1.985980	2.357403	251.580396	0.014134	0.014603
RS	44	2.138679	2.388109	249.563923	0.014021	0.014593
RS	45	2.302555	2.388109	249.696950	0.014029	0.014695
RS	46	2.478428	2.411054	246.277441	0.013836	0.014592
RS	47	2.667175	2.411054	243.991264	0.013708	0.014551
RS	48	2.869739	2.429503	238.571245	0.013404	0.014321
RS	49	3.087131	2.429503	233.671677	0.013128	0.014118
RS	50	3.320437	2.446558	225.841911	0.012688	0.013740
RS	51	3.570821	2.446558	218.319944	0.012266	0.013371
RS	52	3.839534	2.465558	207.919039	0.011681	0.012836
RS	53	4.127917	2.465558	198.018150	0.011125	0.012313
RS	54	4.437411	2.508145	183.979098	0.010336	0.011583
RS	55	4.769560	2.508145	172.479878	0.009690	0.010948
RS	56	5.126024	2.508145	160.107745	0.008995	0.010256
RS	57	5.508581	2.508145	147.053714	0.008262	0.009518
RS	58	5.919143	2.864673	118.165069	0.006639	0.008144
RS	59	6.359758	2.864673	108.422546	0.006091	0.007517
RS	60	6.832628	2.864673	98.349072	0.005525	0.006867
RS	61	7.340113	2.864673	88.120479	0.004951	0.006206
RS	62	7.884747	2.864673	77.919916	0.004378	0.005545
RS	63	8.469250	2.864673	350.399348	0.019686	0.026149
PA	4+25*2+4+6 0.056210460 0.011819912 8.469249737 0.411812276 0.334019625 0.360737138 0.401622539 0.456994574 0.533596583 0.631276817 0.743648293 0.869331547 1.009449456 1.162305483 1.323740754 1.488617808 1.651441242 1.807003860 1.949986476 2.074747498 2.177123983 2.256351312 2.315000836 2.357403269 2.388108848 2.411053575 2.429502592 2.446557575 2.465557622 2.508144645 2.864673167
//
IT	4290
RD	3
LK	-252263.451463
QD	-669.509103 -> -501.401754
RI	0.0546635065
TR	0.052165	0.011836
MT	9.192359
MM	C_pi: 1.534325, n_recomb: 20048.775136
RS	0	0.000000	0.527310	279.048391	0.013918	0.000342
RS	1	0.007458	0.527310	295.507344	0.014739	0.003846
RS	2	0.015473	0.527310	312.595968	0.015592	0.009082
RS	3	0.024085	0.527310	330.285482	0.016474	0.012872
RS	4	0.033340	0.354540	516.014526	0.025738	0.018981
RS	5	0.043285	0.354540	538.634729	0.026866	0.021500
RS	6	0.053972	0.368970	539.429220	0.026906	0.022145
RS	7	0.065455	0.368970	561.289526	0.027996	0.024418
RS	8	0.077795	0.399492	538.855097	0.026877	0.024012
RS	9	0.091056	0.399492	559.496149	0.027907	0.026110
RS	10	0.105306	0.445899	520.166146	0.025945	0.024857
RS	11	0.120618	0.445899	539.456255	0.026907	0.026834
RS	12	0.137072	0.515680	483.765277	0.024129	0.024657
RS	13	0.154754	0.515680	501.740018	0.025026	0.026207
RS	14	0.173755	0.610690	439.606126	0.021927	0.023326
RS	15	0.194172	0.610690	456.351874	0.022762	0.024402
RS	16	0.216112	0.724786	399.337423	0.019918	0.021607
RS	17	0.239689	0.724786	414.946143	0.020697	0.022525
RS	18	0.265024	0.856959	364.801318	0.018196	0.020080
RS	19	0.292249	0.856959	379.367507	0.018922	0.020902
RS	20	0.321504	1.010648	334.631650	0.016691	0.018695
RS	21	0.352941	1.010648	348.241474	0.017370	0.019366
RS	22	0.386723	1.186253	308.834807	0.015404	0.017382
RS	23	0.423025	1.186253	321.573067	0.016040	0.017933
RS	24	0.462034	1.380094	287.841079	0.014357	0.016225
RS	25	0.503952	1.380094	299.794641	0.014953	0.016703
RS	26	0.548997	1.586240	271.648488	0.013549	0.015278
RS	27	0.597401	1.586240	282.899240	0.014111	0.015701
RS	28	0.649415	1.797331	259.941534	0.012965	0.014530
RS	29	0.705309	1.797331	270.556116	0.013495	0.014900
RS	30	0.765372	2.005499	252.241217	0.012581	0.013946
RS	31	0.829914	2.005499	262.260110	0.013081	0.014264
RS	32	0.899270	2.201389	248.210257	0.012380	0.013508
RS	33	0.973799	2.201389	257.637447	0.012851	0.013802
RS	34	1.053887	2.373679	247.721077	0.012356	0.013261
RS	35	1.139948	2.373679	256.508321	0.012794	0.013573
RS	36	1.232427	2.513039	250.474083	0.012493	0.013257
RS	37	1.331804	2.513039	258.497065	0.012893	0.013605
RS	38	1.438592	2.616864	255.651611	0.012751	0.013480
RS	39	1.553346	2.616864	262.689278	0.013103	0.013842
RS	40	1.676658	2.689483	261.934536	0.013065	0.013838
RS	41	1.809167	2.689483	267.666259	0.013351	0.014165
RS	42	1.951559	2.738715	267.736635	0.013354	0.014199
RS	43	2.104571	2.738715	271.763037	0.013555	0.014441
RS	44	2.268995	2.772508	271.437396	0.013539	0.014438
RS	45	2.445683	2.772508	273.322954	0.013633	0.014555
RS	46	2.635548	2.797271	271.553339	0.013545	0.014461
RS	47	2.839574	2.797271	270.886238	0.013511	0.014428
RS	48	3.058818	2.817894	266.840346	0.013310	0.014205
RS	49	3.294413	2.817894	263.307105	0.013133	0.014010
RS	50	3.547579	2.838744	256.367176	0.012787	0.013637
RS	51	3.819628	2.838744	249.841348	0.012462	0.013279
RS	52	4.111967	2.864342	239.670154	0.011954	0.012745
RS	53	4.426109	2.864342	230.301049	0.011487	0.012241
RS	54	4.763681	2.926663	215.071461	0.010727	0.011480
RS	55	5.126431	2.926663	203.688464	0.010160	0.010875
RS	56	5.516236	2.926663	191.099602	0.009532	0.010214
RS	57	5.935113	2.926663	177.483485	0.008853	0.009505
RS	58	6.385232	3.498167	138.223884	0.006894	0.007750
RS	59	6.868922	3.498167	129.069808	0.006438	0.007226
RS	60	7.388687	3.498167	119.266086	0.005949	0.006672
RS	61	7.947218	3.498167	108.973464	0.005435	0.006095
RS	62	8.547407	3.498167	98.372001	0.004907	0.005506
RS	63	9.192359	3.498167	496.352231	0.024757	0.028081
PA	4+25*2+4+6 0.052165094 0.011836387 9.192358973 0.527310080 0.354539717 0.368969674 0.399491815 0.445899367 0.515680029 0.610690015 0.724786101 0.856958668 1.010647519 1.186252672 1.380094442 1.586240492 1.797330815 2.005498799 2.201389113 2.373679433 2.513039105 2.616863651 2.689482758 2.738715118 2.772508430 2.797271304 2.817893629 2.838743711 2.864341773 2.926663488 3.498167239
//
IT	4460
RD	4
LK	-251961.463818
QD	-552.608169 -> -443.613152
RI	0.0424767328
TR	0.049341	0.012099
MT	9.658952
MM	C_pi: 1.673268, n_recomb: 22325.641383
RS	0	0.000000	0.678709	244.246462	0.010940	0.000276
RS	1	0.007542	0.678709	259.668384	0.011631	0.003122
RS	2	0.015653	0.678709	275.825096	0.012355	0.007480
RS	3	0.024375	0.678709	292.714360	0.013111	0.010589
RS	4	0.033755	0.384840	544.209526	0.024376	0.018552
RS	5	0.043843	0.384840	569.586960	0.025513	0.020654
RS	6	0.054692	0.390476	586.469766	0.026269	0.021777
RS	7	0.066358	0.390476	611.494426	0.027390	0.023782
RS	8	0.078905	0.412870	602.161890	0.026972	0.023905
RS	9	0.092398	0.412870	626.040707	0.028041	0.025894
RS	10	0.106908	0.451793	594.237812	0.026617	0.025056
RS	11	0.122513	0.451793	616.620318	0.027619	0.027003
RS	12	0.139295	0.515173	560.986834	0.025127	0.025069
RS	13	0.157343	0.515173	581.828808	0.026061	0.026729
RS	14	0.176751	0.606082	513.078664	0.022982	0.023882
RS	15	0.197624	0.606082	532.477948	0.023851	0.025118
RS	16	0.220070	0.718249	466.500579	0.020895	0.022194
RS	17	0.244210	0.718249	484.565383	0.021704	0.023260
RS	18	0.270170	0.850571	425.192510	0.019045	0.020617
RS	19	0.298088	0.850571	442.028446	0.019799	0.021594
RS	20	0.328111	1.008342	387.784408	0.017369	0.019145
RS	21	0.360399	1.008342	403.485601	0.018073	0.019975
RS	22	0.395122	1.194144	354.633563	0.015885	0.017717
RS	23	0.432464	1.194144	369.291318	0.016541	0.018415
RS	24	0.472622	1.405423	326.834032	0.014639	0.016432
RS	25	0.515809	1.405423	340.546618	0.015254	0.017042
RS	26	0.562252	1.636454	304.773560	0.013651	0.015363
RS	27	0.612199	1.636454	317.642284	0.014228	0.015902
RS	28	0.665913	1.879263	288.252916	0.012911	0.014509
RS	29	0.723677	1.879263	300.371174	0.013454	0.014978
RS	30	0.785798	2.124533	276.771041	0.012397	0.013834
RS	31	0.852605	2.124533	288.211268	0.012909	0.014236
RS	32	0.924449	2.359785	270.035124	0.012095	0.013327
RS	33	1.001713	2.359785	280.837226	0.012579	0.013687
RS	34	1.084803	2.568260	268.095422	0.012008	0.013036
RS	35	1.174160	2.568260	278.248158	0.012463	0.013398
RS	36	1.270256	2.735147	270.769140	0.012128	0.013019
RS	37	1.373600	2.735147	280.176892	0.012550	0.013405
RS	38	1.484738	2.855686	277.121755	0.012413	0.013258
RS	39	1.604258	2.855686	285.570843	0.012791	0.013649
RS	40	1.732792	2.935992	285.496156	0.012788	0.013652
RS	41	1.871020	2.935992	292.643540	0.013108	0.014002
RS	42	2.019673	2.987474	293.872407	0.013163	0.014059
RS	43	2.179537	2.987474	299.266768	0.013405	0.014319
RS	44	2.351458	3.021405	300.204378	0.013447	0.014344
RS	45	2.536345	3.021405	303.335886	0.013587	0.014477
RS	46	2.735176	3.046363	302.650087	0.013556	0.014409
RS	47	2.949004	3.046363	303.020317	0.013573	0.014392
RS	48	3.178957	3.068484	299.670969	0.013423	0.014190
RS	49	3.426254	3.068484	296.879347	0.013298	0.014012
RS	50	3.692202	3.092945	290.092641	0.012994	0.013651
RS	51	3.978207	3.092945	283.939346	0.012718	0.013313
RS	52	4.285782	3.125011	273.266214	0.012240	0.012783
RS	53	4.616555	3.125011	263.857473	0.011819	0.012301
RS	54	4.972274	3.206194	246.686643	0.011049	0.011511
RS	55	5.354822	3.206194	234.963559	0.010524	0.010932
RS	56	5.766220	3.206194	221.758153	0.009933	0.010295
RS	57	6.208647	3.206194	207.244560	0.009283	0.009606
RS	58	6.684440	3.988473	156.426111	0.007007	0.007524
RS	59	7.196118	3.988473	147.724320	0.006617	0.007072
RS	60	7.746386	3.988473	138.145741	0.006188	0.006586
RS	61	8.338155	3.988473	127.833464	0.005726	0.006071
RS	62	8.974555	3.988473	116.957409	0.005239	0.005536
RS	63	9.658952	3.988473	640.318673	0.028681	0.030081
PA	4+25*2+4+6 0.049341313 0.012098607 9.658951891 0.678708765 0.384840269 0.390476390 0.412869535 0.451793232 0.515172501 0.606082071 0.718249329 0.850570968 1.008342041 1.194143763 1.405422637 1.636454186 1.879263277 2.124532831 2.359785136 2.568259500 2.735147141 2.855686312 2.935991832 2.987473505 3.021405323 3.046363464 3.068483901 3.092945479 3.125010592 3.206194020 3.988473363
//
IT	4729
RD	5
LK	-251755.570028
QD	-485.165479 -> -399.823299
RI	0.0333495954
TR	0.047116	0.012445
MT	9.995724
MM	C_pi: 1.785284, n_recomb: 24478.146065
RS	0	0.000000	0.848284	215.929018	0.008821	0.000232
RS	1	0.007600	0.848284	230.200108	0.009404	0.002631
RS	2	0.015777	0.848284	245.241946	0.010019	0.006348
RS	3	0.024576	0.848284	261.069117	0.010665	0.008949
RS	4	0.034044	0.412760	567.105492	0.023168	0.018330
RS	5	0.044231	0.412760	594.812273	0.024300	0.020089
RS	6	0.055192	0.413430	621.668021	0.025397	0.021445
RS	7	0.066987	0.413430	649.449192	0.026532	0.023192
RS	8	0.079677	0.429883	651.450601	0.026614	0.023703
RS	9	0.093333	0.429883	678.288987	0.027710	0.025538
RS	10	0.108026	0.462920	655.049827	0.026761	0.025088
RS	11	0.123835	0.462920	680.358804	0.027795	0.026927
RS	12	0.140847	0.521050	627.499624	0.025635	0.025286
RS	13	0.159151	0.521050	651.094298	0.026599	0.026933
RS	14	0.178846	0.608247	578.806545	0.023646	0.024233
RS	15	0.200038	0.608247	600.761027	0.024543	0.025514
RS	16	0.222840	0.717923	528.461142	0.021589	0.022604
RS	17	0.247375	0.717923	548.896628	0.022424	0.023719
RS	18	0.273775	0.848573	482.510295	0.019712	0.021022
RS	19	0.302182	0.848573	501.545480	0.020490	0.022059
RS	20	0.332747	1.006861	439.550344	0.017957	0.019503
RS	21	0.365635	1.006861	457.288743	0.018682	0.020406
RS	22	0.401023	1.197317	400.239654	0.016351	0.017995
RS	23	0.439100	1.197317	416.778142	0.017027	0.018767
RS	24	0.480071	1.418611	366.432929	0.014970	0.016612
RS	25	0.524155	1.418611	381.876780	0.015601	0.017291
RS	26	0.571590	1.665648	339.023467	0.013850	0.015442
RS	27	0.622630	1.665648	353.486691	0.014441	0.016043
RS	28	0.677549	1.930531	318.006019	0.012991	0.014495
RS	29	0.736642	1.930531	331.601103	0.013547	0.015018
RS	30	0.800225	2.203280	302.911237	0.012375	0.013740
RS	31	0.868641	2.203280	315.734883	0.012899	0.014188
RS	32	0.942256	2.469061	293.531157	0.011992	0.013171
RS	33	1.021466	2.469061	305.652182	0.012487	0.013570
RS	34	1.106696	2.706233	290.127067	0.011852	0.012843
RS	35	1.198404	2.706233	301.565810	0.012320	0.013235
RS	36	1.297080	2.894604	292.658869	0.011956	0.012814
RS	37	1.403257	2.894604	303.344955	0.012392	0.013222
RS	38	1.517502	3.027091	300.083720	0.012259	0.013067
RS	39	1.640430	3.027091	309.808599	0.012657	0.013475
RS	40	1.772700	3.111444	310.397189	0.012681	0.013494
RS	41	1.915023	3.111444	318.793556	0.013024	0.013860
RS	42	2.068162	3.162555	321.124068	0.013119	0.013947
RS	43	2.232939	3.162555	327.687730	0.013387	0.014225
RS	44	2.410239	3.194833	329.775733	0.013472	0.014283
RS	45	2.601014	3.194833	333.924359	0.013642	0.014436
RS	46	2.806287	3.218786	334.148154	0.013651	0.014398
RS	47	3.027161	3.218786	335.303424	0.013698	0.014403
RS	48	3.264820	3.241550	332.423931	0.013580	0.014225
RS	49	3.520542	3.241550	330.111130	0.013486	0.014070
RS	50	3.795698	3.268874	323.219861	0.013204	0.013724
RS	51	4.091766	3.268874	317.184957	0.012958	0.013408
RS	52	4.410334	3.306537	305.750545	0.012491	0.012882
RS	53	4.753113	3.306537	296.080242	0.012096	0.012422
RS	54	5.121943	3.404673	276.699305	0.011304	0.011603
RS	55	5.518803	3.404673	264.476278	0.010805	0.011048
RS	56	5.945824	3.404673	250.528201	0.010235	0.010430
RS	57	6.405299	3.404673	235.028605	0.009602	0.009757
RS	58	6.899692	4.389505	172.170829	0.007034	0.007376
RS	59	7.431659	4.389505	163.909761	0.006696	0.006982
RS	60	8.004055	4.389505	154.599306	0.006316	0.006549
RS	61	8.619951	4.389505	144.364445	0.005898	0.006083
RS	62	9.282655	4.389505	133.361984	0.005448	0.005591
RS	63	9.995724	4.389505	777.181696	0.031750	0.032065
PA	4+25*2+4+6 0.047116268 0.012444924 9.995724124 0.848284335 0.412759627 0.413429599 0.429883173 0.462919854 0.521050496 0.608246699 0.717923281 0.848573062 1.006861131 1.197316528 1.418611342 1.665647598 1.930531096 2.203279715 2.469061037 2.706232517 2.894603661 3.027091327 3.111444179 3.162554970 3.194833232 3.218786469 3.241550237 3.268873684 3.306537153 3.404673163 4.389505310
//
IT	4200
RD	6
LK	-251591.099154
QD	-433.937707 -> -362.114034
RI	0.0268502434
TR	0.045232	0.012811
MT	10.265079
MM	C_pi: 1.880089, n_recomb: 26512.125957
RS	0	0.000000	1.028966	193.915015	0.007314	0.000200
RS	1	0.007645	1.028966	207.146168	0.007813	0.002272
RS	2	0.015874	1.028966	221.150528	0.008341	0.005502
RS	3	0.024733	1.028966	235.952846	0.008900	0.007730
RS	4	0.034268	0.435481	590.412800	0.022270	0.018250
RS	5	0.044533	0.435481	620.229323	0.023394	0.019754
RS	6	0.055582	0.434765	651.393872	0.024570	0.021144
RS	7	0.067476	0.434765	681.613346	0.025709	0.022691
RS	8	0.080279	0.447177	692.240645	0.026110	0.023449
RS	9	0.094061	0.447177	721.765576	0.027224	0.025153
RS	10	0.108897	0.475674	706.494036	0.026648	0.025010
RS	11	0.124867	0.475674	734.536007	0.027706	0.026743
RS	12	0.142058	0.529651	685.393023	0.025852	0.025366
RS	13	0.160562	0.529651	711.600806	0.026841	0.026968
RS	14	0.180482	0.613848	637.471599	0.024045	0.024435
RS	15	0.201924	0.613848	661.864534	0.024965	0.025722
RS	16	0.225006	0.721327	584.935981	0.022063	0.022880
RS	17	0.249852	0.721327	607.638739	0.022919	0.024008
RS	18	0.276598	0.850010	535.813391	0.020210	0.021320
RS	19	0.305388	0.850010	556.956109	0.021008	0.022379
RS	20	0.336379	1.007599	488.572778	0.018428	0.019783
RS	21	0.369740	1.007599	508.268344	0.019171	0.020722
RS	22	0.405651	1.200313	444.064707	0.016749	0.018225
RS	23	0.444307	1.200313	462.415749	0.017442	0.019036
RS	24	0.485918	1.428022	404.913366	0.015273	0.016766
RS	25	0.530711	1.428022	422.030547	0.015918	0.017484
RS	26	0.578928	1.686422	372.585556	0.014053	0.015514
RS	27	0.630831	1.686422	388.592143	0.014657	0.016150
RS	28	0.686702	1.968075	347.327951	0.013101	0.014486
RS	29	0.746844	1.968075	362.351124	0.013667	0.015040
RS	30	0.811584	2.262799	328.754271	0.012400	0.013659
RS	31	0.881273	2.262799	342.910561	0.012934	0.014136
RS	32	0.956289	2.553919	316.782787	0.011949	0.013035
RS	33	1.037041	2.553919	330.166144	0.012453	0.013459
RS	34	1.123966	2.815413	311.911409	0.011765	0.012673
RS	35	1.217536	2.815413	324.571366	0.012242	0.013083
RS	36	1.318260	3.021869	314.266996	0.011854	0.012633
RS	37	1.426683	3.021869	326.157891	0.012302	0.013053
RS	38	1.543396	3.163736	322.716885	0.012172	0.012896
RS	39	1.669031	3.163736	333.635921	0.012584	0.013315
RS	40	1.804271	3.250189	334.917870	0.012633	0.013353
RS	41	1.949849	3.250189	344.473967	0.012993	0.013733
RS	42	2.106557	3.299420	347.936923	0.013124	0.013851
RS	43	2.275244	3.299420	355.572742	0.013412	0.014146
RS	44	2.456828	3.328824	358.831611	0.013535	0.014239
RS	45	2.652293	3.328824	363.891890	0.013725	0.014413
RS	46	2.862702	3.350709	365.025073	0.013768	0.014408
RS	47	3.089196	3.350709	366.852380	0.013837	0.014436
RS	48	3.333005	3.373090	364.418215	0.013745	0.014284
RS	49	3.595452	3.373090	362.466939	0.013672	0.014153
RS	50	3.877964	3.402185	355.424711	0.013406	0.013823
RS	51	4.182073	3.402185	349.393116	0.013179	0.013531
RS	52	4.509430	3.444219	337.135059	0.012716	0.013011
RS	53	4.861814	3.444219	327.100440	0.012338	0.012571
RS	54	5.241136	3.557066	305.428213	0.011520	0.011725
RS	55	5.649458	3.557066	292.629229	0.011038	0.011190
RS	56	6.088995	3.557066	277.880965	0.010481	0.010589
RS	57	6.562133	3.557066	261.358571	0.009858	0.009927
RS	58	7.071443	4.736580	186.171001	0.007022	0.007271
RS	59	7.619688	4.736580	178.345209	0.006727	0.006924
RS	60	8.209846	4.736580	169.330962	0.006387	0.006536
RS	61	8.845120	4.736580	159.235621	0.006006	0.006111
RS	62	9.528961	4.736580	148.201867	0.005590	0.005656
RS	63	10.265079	4.736580	908.582542	0.034270	0.033998
PA	4+25*2+4+6 0.045231540 0.012811153 10.265079117 1.028965510 0.435480624 0.434764726 0.447177286 0.475674060 0.529651057 0.613847848 0.721327435 0.850010312 1.007598578 1.200312742 1.428022067 1.686421810 1.968074765 2.262798626 2.553918998 2.815413407 3.021868655 3.163736480 3.250189398 3.299420187 3.328823693 3.350708779 3.373090138 3.402184808 3.444219138 3.557066296 4.736579970
//
IT	5478
RD	7
LK	-251451.707393
QD	-390.917882 -> -328.836768
RI	0.0221437666
TR	0.043568	0.013170
MT	10.498114
MM	C_pi: 1.964573, n_recomb: 28453.900065
RS	0	0.000000	1.219408	176.431357	0.006201	0.000176
RS	1	0.007683	1.219408	188.757326	0.006634	0.001991
RS	2	0.015956	1.219408	201.843763	0.007094	0.004835
RS	3	0.024865	1.219408	215.721627	0.007581	0.006781
RS	4	0.034458	0.453111	615.690035	0.021638	0.018261
RS	5	0.044788	0.453111	647.529029	0.022757	0.019581
RS	6	0.055912	0.453951	678.540256	0.023847	0.020867
RS	7	0.067890	0.453951	710.983739	0.024987	0.022269
RS	8	0.080789	0.463807	727.854975	0.025580	0.023169
RS	9	0.094679	0.463807	759.853052	0.026705	0.024775
RS	10	0.109636	0.488788	751.588475	0.026414	0.024865
RS	11	0.125741	0.488788	782.199309	0.027490	0.026511
RS	12	0.143085	0.539473	736.957927	0.025900	0.025357
RS	13	0.161761	0.539473	765.659718	0.026909	0.026912
RS	14	0.181871	0.621318	690.607093	0.024271	0.024539
RS	15	0.203527	0.621318	717.342635	0.025211	0.025821
RS	16	0.226846	0.727034	636.865298	0.022382	0.023064
RS	17	0.251958	0.727034	661.752491	0.023257	0.024192
RS	18	0.278998	0.853912	585.569906	0.020580	0.021542
RS	19	0.308116	0.853912	608.747019	0.021394	0.022608
RS	20	0.339470	1.010445	534.987268	0.018802	0.020007
RS	21	0.373234	1.010445	556.575154	0.019561	0.020965
RS	22	0.409592	1.204367	486.021075	0.017081	0.018417
RS	23	0.448743	1.204367	506.127922	0.017788	0.019252
RS	24	0.490902	1.436681	442.041530	0.015535	0.016902
RS	25	0.536300	1.436681	460.782706	0.016194	0.017642
RS	26	0.585186	1.703960	405.123249	0.014238	0.015581
RS	27	0.637828	1.703960	422.629322	0.014853	0.016237
RS	28	0.694514	1.999438	375.810375	0.013208	0.014482
RS	29	0.755555	1.999438	392.220478	0.013784	0.015054
RS	30	0.821286	2.313024	353.844538	0.012436	0.013590
RS	31	0.892067	2.313024	369.292248	0.012979	0.014084
RS	32	0.968286	2.626550	339.307250	0.011925	0.012915
RS	33	1.050361	2.626550	353.909497	0.012438	0.013354
RS	34	1.138741	2.909979	332.954883	0.011702	0.012521
RS	35	1.233911	2.909979	346.789572	0.012188	0.012943
RS	36	1.336394	3.132804	335.099802	0.011777	0.012468
RS	37	1.446749	3.132804	348.146979	0.012235	0.012897
RS	38	1.565584	3.282861	344.539754	0.012109	0.012740
RS	39	1.693548	3.282861	356.604635	0.012533	0.013166
RS	40	1.831343	3.370489	358.613069	0.012603	0.013224
RS	41	1.979725	3.370489	369.282851	0.012978	0.013614
RS	42	2.139507	3.417021	373.934534	0.013142	0.013763
RS	43	2.311565	3.417021	382.599337	0.013446	0.014073
RS	44	2.496841	3.442722	387.103266	0.013605	0.014204
RS	45	2.696352	3.442722	393.033771	0.013813	0.014397
RS	46	2.911191	3.461639	395.156672	0.013888	0.014427
RS	47	3.142536	3.461639	397.614215	0.013974	0.014477
RS	48	3.391655	3.482634	395.699527	0.013907	0.014354
RS	49	3.659913	3.482634	394.065702	0.013849	0.014245
RS	50	3.948781	3.512380	386.929602	0.013598	0.013935
RS	51	4.259842	3.512380	380.854764	0.013385	0.013664
RS	52	4.594802	3.557529	367.807114	0.012926	0.013152
RS	53	4.955496	3.557529	357.361769	0.012559	0.012731
RS	54	5.343901	3.682954	333.403273	0.011717	0.011862
RS	55	5.762147	3.682954	319.988400	0.011246	0.011345
RS	56	6.212526	3.682954	304.409245	0.010698	0.010756
RS	57	6.697507	3.682954	286.843819	0.010081	0.010104
RS	58	7.219749	5.050665	199.073606	0.006996	0.007190
RS	59	7.782113	5.050665	191.676267	0.006736	0.006884
RS	60	8.387683	5.050665	182.972612	0.006430	0.006534
RS	61	9.039778	5.050665	173.053065	0.006082	0.006145
RS	62	9.741972	5.050665	162.045946	0.005695	0.005722
RS	63	10.498114	5.050665	1037.074367	0.036448	0.035865
PA	4+25*2+4+6 0.043567709 0.013169787 10.498114276 1.219407726 0.453111223 0.453950827 0.463806619 0.488787831 0.539473010 0.621318130 0.727034004 0.853912497 1.010444825 1.204367010 1.436680823 1.703959888 1.999437803 2.313023827 2.626550016 2.909978665 3.132803687 3.282860552 3.370488834 3.417020967 3.442721688 3.461639238 3.482634439 3.512380352 3.557529347 3.682953910 5.050665357
//
IT	4586
RD	8
LK	-251330.905926
QD	-353.676064 -> -299.401668
RI	0.0186158715
TR	0.042065	0.013509
MT	10.710504
MM	C_pi: 2.042818, n_recomb: 30323.771805
RS	0	0.000000	1.421512	161.938028	0.005340	0.000156
RS	1	0.007717	1.421512	173.463119	0.005720	0.001762
RS	2	0.016029	1.421512	185.728407	0.006125	0.004285
RS	3	0.024983	1.421512	198.768681	0.006555	0.006007
RS	4	0.034627	0.466618	642.909071	0.021201	0.018327
RS	5	0.045016	0.466618	676.742769	0.022317	0.019516
RS	6	0.056207	0.471211	704.249229	0.023224	0.020610
RS	7	0.068261	0.471211	738.771038	0.024363	0.021906
RS	8	0.081245	0.479603	760.067244	0.025065	0.022880
RS	9	0.095231	0.479603	794.377080	0.026197	0.024414
RS	10	0.110297	0.501798	792.256231	0.026127	0.024683
RS	11	0.126525	0.501798	825.304871	0.027216	0.026263
RS	12	0.144005	0.549827	783.884645	0.025850	0.025293
RS	13	0.162835	0.549827	814.984757	0.026876	0.026808
RS	14	0.183117	0.629806	739.551866	0.024389	0.024580
RS	15	0.204964	0.629806	768.555507	0.025345	0.025854
RS	16	0.228498	0.734141	685.238318	0.022597	0.023185
RS	17	0.253847	0.734141	712.247530	0.023488	0.024311
RS	18	0.281153	0.859460	632.469253	0.020857	0.021711
RS	19	0.310565	0.859460	657.626791	0.021687	0.022779
RS	20	0.342247	1.014881	579.240064	0.019102	0.020192
RS	21	0.376375	1.014881	602.672563	0.019875	0.021160
RS	22	0.413135	1.209508	526.385701	0.017359	0.018583
RS	23	0.452733	1.209508	548.206234	0.018078	0.019434
RS	24	0.495386	1.445436	477.972140	0.015762	0.017024
RS	25	0.541330	1.445436	498.300275	0.016433	0.017780
RS	26	0.590820	1.720165	436.702038	0.014401	0.015645
RS	27	0.644129	1.720165	455.674344	0.015027	0.016314
RS	28	0.701552	2.027750	403.451754	0.013305	0.014482
RS	29	0.763405	2.027750	421.217368	0.013891	0.015067
RS	30	0.830032	2.358383	378.133998	0.012470	0.013530
RS	31	0.901801	2.358383	394.841609	0.013021	0.014036
RS	32	0.979107	2.692664	361.024692	0.011906	0.012807
RS	33	1.062379	2.692664	376.812879	0.012426	0.013258
RS	34	1.152077	2.996786	353.159231	0.011646	0.012382
RS	35	1.248697	2.996786	368.134253	0.012140	0.012813
RS	36	1.352773	3.235263	355.045383	0.011708	0.012317
RS	37	1.464880	3.235263	369.214747	0.012176	0.012752
RS	38	1.585638	3.393100	365.435639	0.012051	0.012594
RS	39	1.715714	3.393100	378.615743	0.012486	0.013026
RS	40	1.855828	3.481577	381.370405	0.012577	0.013102
RS	41	2.006755	3.481577	393.129856	0.012964	0.013501
RS	42	2.169328	3.525007	399.025801	0.013159	0.013681
RS	43	2.344447	3.525007	408.703666	0.013478	0.014004
RS	44	2.533079	3.546446	414.542807	0.013671	0.014171
RS	45	2.736267	3.546446	421.334702	0.013895	0.014382
RS	46	2.955135	3.561675	424.559372	0.014001	0.014448
RS	47	3.190892	3.561675	427.642209	0.014103	0.014519
RS	48	3.444842	3.580402	426.365770	0.014060	0.014426
RS	49	3.718389	3.580402	425.043977	0.014017	0.014340
RS	50	4.013045	3.609769	417.923204	0.013782	0.014051
RS	51	4.330439	3.609769	411.795253	0.013580	0.013800
RS	52	4.672325	3.656889	398.041081	0.013126	0.013298
RS	53	5.040593	3.656889	387.169260	0.012768	0.012894
RS	54	5.437281	3.793004	360.973892	0.011904	0.012006
RS	55	5.864579	3.793004	346.923214	0.011441	0.011503
RS	56	6.324851	3.793004	330.497399	0.010899	0.010925
RS	57	6.820641	3.793004	311.877966	0.010285	0.010281
RS	58	7.354690	5.343732	211.281059	0.006968	0.007126
RS	59	7.929951	5.343732	204.306552	0.006738	0.006854
RS	60	8.549602	5.343732	195.922069	0.006461	0.006538
RS	61	9.217071	5.343732	186.201728	0.006140	0.006180
RS	62	9.936047	5.343732	175.259511	0.005780	0.005786
RS	63	10.710504	5.343732	1164.505965	0.038402	0.037659
PA	4+25*2+4+6 0.042064628 0.013509150 10.710504219 1.421512379 0.466618447 0.471210965 0.479602767 0.501798387 0.549827466 0.629805604 0.734140879 0.859459879 1.014881402 1.209508026 1.445435926 1.720164615 2.027750155 2.358383161 2.692663641 2.996786043 3.235262993 3.393100005 3.481576722 3.525006971 3.546446477 3.561675342 3.580402273 3.609769406 3.656888673 3.793004257 5.343731732
//
IT	4435
RD	9
LK	-251225.165253
QD	-321.103472 -> -273.359302
RI	0.0158723819
TR	0.040689	0.013825
MT	10.910297
MM	C_pi: 2.117102, n_recomb: 32134.309800
RS	0	0.000000	1.638985	149.370113	0.004648	0.000140
RS	1	0.007748	1.638985	160.163975	0.004984	0.001567
RS	2	0.016096	1.638985	171.673243	0.005342	0.003816
RS	3	0.025092	1.638985	183.934998	0.005724	0.005353
RS	4	0.034784	0.477055	671.553776	0.020898	0.018424
RS	5	0.045227	0.477055	707.373604	0.022013	0.019521
RS	6	0.056479	0.486957	728.859618	0.022682	0.020367
RS	7	0.068603	0.486957	765.351845	0.023817	0.021588
RS	8	0.081667	0.494640	789.786733	0.024578	0.022591
RS	9	0.095743	0.494640	826.282033	0.025713	0.024072
RS	10	0.110909	0.514551	829.646218	0.025818	0.024481
RS	11	0.127250	0.514551	865.026471	0.026919	0.026010
RS	12	0.144858	0.560373	827.298237	0.025745	0.025197
RS	13	0.163830	0.560373	860.718443	0.026785	0.026678
RS	14	0.184271	0.638837	785.256157	0.024437	0.024580
RS	15	0.206297	0.638837	816.468381	0.025408	0.025847
RS	16	0.230029	0.742073	730.824112	0.022743	0.023264
RS	17	0.255600	0.742073	759.906944	0.023648	0.024388
RS	18	0.283152	0.866047	677.097662	0.021071	0.021844
RS	19	0.312839	0.866047	704.194842	0.021914	0.022912
RS	20	0.344826	1.020383	621.758234	0.019349	0.020348
RS	21	0.379291	1.020383	646.999704	0.020134	0.021323
RS	22	0.416427	1.215434	565.463911	0.017597	0.018732
RS	23	0.456440	1.215434	588.966569	0.018328	0.019593
RS	24	0.499554	1.454362	512.920616	0.015962	0.017138
RS	25	0.546008	1.454362	534.807716	0.016643	0.017904
RS	26	0.596061	1.735624	467.471063	0.014547	0.015707
RS	27	0.649992	1.735624	487.884161	0.015183	0.016387
RS	28	0.708102	2.054212	430.352774	0.013392	0.014487
RS	29	0.770714	2.054212	449.449451	0.013987	0.015080
RS	30	0.838178	2.400764	401.685632	0.012500	0.013479
RS	31	0.910869	2.400764	419.628117	0.013059	0.013994
RS	32	0.989192	2.754833	381.972551	0.011887	0.012710
RS	33	1.073583	2.754833	398.920138	0.012414	0.013170
RS	34	1.164513	3.079061	372.542012	0.011593	0.012255
RS	35	1.262488	3.079061	388.629620	0.012094	0.012692
RS	36	1.368055	3.333002	374.109200	0.011642	0.012177
RS	37	1.481801	3.333002	389.373870	0.012117	0.012615
RS	38	1.604360	3.498662	385.396852	0.011993	0.012457
RS	39	1.736415	3.498662	399.669752	0.012437	0.012893
RS	40	1.878702	3.588002	403.172982	0.012546	0.012985
RS	41	2.032013	3.588002	416.007942	0.012946	0.013391
RS	42	2.197203	3.628178	423.192075	0.013169	0.013600
RS	43	2.375192	3.628178	433.879388	0.013502	0.013936
RS	44	2.566971	3.644989	441.140857	0.013728	0.014138
RS	45	2.773610	3.644989	448.800594	0.013966	0.014366
RS	46	2.996260	3.655950	453.247864	0.014105	0.014468
RS	47	3.236160	3.655950	456.969094	0.014221	0.014559
RS	48	3.494648	3.671663	456.466544	0.014205	0.014498
RS	49	3.773164	3.671663	455.471186	0.014174	0.014431
RS	50	4.073260	3.699758	448.497927	0.013957	0.014166
RS	51	4.396607	3.699758	442.326773	0.013765	0.013934
RS	52	4.745007	3.747853	427.973477	0.013318	0.013444
RS	53	5.120402	3.747853	416.676881	0.012967	0.013054
RS	54	5.524882	3.893030	388.319101	0.012084	0.012151
RS	55	5.960702	3.893030	373.624922	0.011627	0.011660
RS	56	6.430290	3.893030	356.346342	0.011089	0.011093
RS	57	6.936261	3.893030	336.668672	0.010477	0.010454
RS	58	7.481436	5.622513	223.016251	0.006940	0.007073
RS	59	8.068851	5.622513	216.460898	0.006736	0.006832
RS	60	8.701780	5.622513	208.402114	0.006485	0.006545
RS	61	9.383748	5.622513	198.898261	0.006190	0.006215
RS	62	10.118556	5.622513	188.049091	0.005852	0.005847
RS	63	10.910297	5.622513	1291.911216	0.040203	0.039378
PA	4+25*2+4+6 0.040689007 0.013824830 10.910296568 1.638984620 0.477055080 0.486957303 0.494640208 0.514551087 0.560373321 0.638836668 0.742073367 0.866047364 1.020382754 1.215434013 1.454362242 1.735624469 2.054212456 2.400763507 2.754833085 3.079060934 3.333001889 3.498661937 3.588001987 3.628177808 3.644988943 3.655950148 3.671662622 3.699757516 3.747852635 3.893029581 5.622512828
//
IT	4962
RD	10
LK	-251132.076261
QD	-292.464950 -> -250.286274
RI	0.0136684525
TR	0.039421	0.014116
MT	11.101546
MM	C_pi: 2.188641, n_recomb: 33892.689500
RS	0	0.000000	1.876512	138.054699	0.004073	0.000125
RS	1	0.007778	1.876512	148.161110	0.004371	0.001397
RS	2	0.016160	1.876512	158.954835	0.004690	0.003407
RS	3	0.025194	1.876512	170.474174	0.005030	0.004784
RS	4	0.034931	0.485301	701.041536	0.020684	0.018536
RS	5	0.045426	0.485301	738.839627	0.021799	0.019567
RS	6	0.056736	0.501567	752.416624	0.022200	0.020136
RS	7	0.068926	0.501567	790.790535	0.023332	0.021300
RS	8	0.082065	0.509046	817.478795	0.024120	0.022305
RS	9	0.096225	0.509046	856.054609	0.025258	0.023748
RS	10	0.111486	0.527007	864.437084	0.025505	0.024271
RS	11	0.127935	0.527007	902.058882	0.026615	0.025761
RS	12	0.145662	0.570934	867.916547	0.025608	0.025082
RS	13	0.164769	0.570934	903.589640	0.026660	0.026535
RS	14	0.185361	0.648125	828.365677	0.024441	0.024554
RS	15	0.207555	0.648125	861.735914	0.025425	0.025816
RS	16	0.231476	0.750462	774.160756	0.022842	0.023315
RS	17	0.257256	0.750462	805.276908	0.023760	0.024438
RS	18	0.285042	0.873253	719.880447	0.021240	0.021952
RS	19	0.314989	0.873253	748.884040	0.022096	0.023019
RS	20	0.347265	1.026531	662.864677	0.019558	0.020485
RS	21	0.382051	1.026531	689.886445	0.020355	0.021466
RS	22	0.419542	1.221815	603.496798	0.017806	0.018868
RS	23	0.459950	1.221815	628.656168	0.018548	0.019738
RS	24	0.503500	1.463300	547.068797	0.016141	0.017246
RS	25	0.550437	1.463300	570.492155	0.016832	0.018021
RS	26	0.601025	1.750436	497.566033	0.014681	0.015770
RS	27	0.655548	1.750436	519.399011	0.015325	0.016458
RS	28	0.714311	2.079243	456.613702	0.013472	0.014496
RS	29	0.777644	2.079243	477.020937	0.014074	0.015097
RS	30	0.845903	2.440938	424.574470	0.012527	0.013435
RS	31	0.919471	2.440938	443.730347	0.013092	0.013958
RS	32	0.998761	2.814186	402.209264	0.011867	0.012622
RS	33	1.084217	2.814186	420.293021	0.012401	0.013089
RS	34	1.176320	3.158255	391.150020	0.011541	0.012138
RS	35	1.275586	3.158255	408.325616	0.012048	0.012580
RS	36	1.382573	3.427761	392.326791	0.011576	0.012045
RS	37	1.497880	3.427761	408.662884	0.012058	0.012486
RS	38	1.622156	3.601520	404.447316	0.011933	0.012327
RS	39	1.756097	3.601520	419.793532	0.012386	0.012766
RS	40	1.900455	3.691922	424.032309	0.012511	0.012873
RS	41	2.056041	3.691922	437.931889	0.012921	0.013285
RS	42	2.223728	3.728837	446.433716	0.013172	0.013521
RS	43	2.404457	3.728837	458.131089	0.013517	0.013868
RS	44	2.599242	3.740779	466.891600	0.013776	0.014104
RS	45	2.809176	3.740779	475.431460	0.014028	0.014348
RS	46	3.035438	3.747007	481.218819	0.014198	0.014485
RS	47	3.279297	3.747007	485.599260	0.014328	0.014595
RS	48	3.542123	3.759075	486.009389	0.014340	0.014566
RS	49	3.825390	3.759075	485.364248	0.014321	0.014518
RS	50	4.130689	3.785131	478.679229	0.014123	0.014278
RS	51	4.459732	3.785131	472.485003	0.013941	0.014063
RS	52	4.814366	3.833339	457.652285	0.013503	0.013587
RS	53	5.196583	3.833339	445.942327	0.013157	0.013211
RS	54	5.608526	3.986166	415.511922	0.012260	0.012296
RS	55	6.052508	3.986166	400.173913	0.011807	0.011816
RS	56	6.531021	3.986166	382.042690	0.011272	0.011256
RS	57	7.046751	3.986166	361.307418	0.010660	0.010622
RS	58	7.602591	5.890722	234.394976	0.006916	0.007028
RS	59	8.201663	5.890722	228.256665	0.006735	0.006814
RS	60	8.847327	5.890722	220.529357	0.006507	0.006553
RS	61	9.543208	5.890722	211.256122	0.006233	0.006249
RS	62	10.293211	5.890722	200.522621	0.005916	0.005903
RS	63	11.101546	5.890722	1419.740770	0.041889	0.041024
PA	4+25*2+4+6 0.039420890 0.014116011 11.101545876 1.876511533 0.485300573 0.501567285 0.509046356 0.527006516 0.570934002 0.648124564 0.750461868 0.873252752 1.026531125 1.221815014 1.463300339 1.750436209 2.079243233 2.440938180 2.814185780 3.158255483 3.427761467 3.601520481 3.691921608 3.728837307 3.740778983 3.747006693 3.759074948 3.785130687 3.833339300 3.986165930 5.890722038
//
IT	4340
RD	11
LK	-251049.790273
QD	-267.182353 -> -229.793776
RI	0.0118516271
TR	0.038246	0.014383
MT	11.286526
MM	C_pi: 2.258109, n_recomb: 35602.821500
RS	0	0.000000	2.139323	127.595617	0.003584	0.000113
RS	1	0.007806	2.139323	137.042679	0.003849	0.001246
RS	2	0.016220	2.139323	147.146317	0.004133	0.003042
RS	3	0.025292	2.139323	157.945241	0.004436	0.004281
RS	4	0.035072	0.492013	730.871841	0.020528	0.018651
RS	5	0.045615	0.492013	770.634458	0.021645	0.019637
RS	6	0.056981	0.515340	774.872800	0.021764	0.019913
RS	7	0.069234	0.515340	815.048999	0.022893	0.021035
RS	8	0.082444	0.522939	843.397158	0.023689	0.022027
RS	9	0.096685	0.522939	883.961352	0.024828	0.023439
RS	10	0.112037	0.539163	897.048681	0.025196	0.024058
RS	11	0.128587	0.539163	936.832069	0.026313	0.025517
RS	12	0.146430	0.581418	906.196636	0.025453	0.024957
RS	13	0.165665	0.581418	944.061903	0.026516	0.026387
RS	14	0.186402	0.657505	869.297715	0.024417	0.024513
RS	15	0.208757	0.657505	904.780254	0.025413	0.025770
RS	16	0.232857	0.759079	815.604388	0.022908	0.023348
RS	17	0.258839	0.759079	848.717778	0.023838	0.024470
RS	18	0.286848	0.880805	761.101090	0.021378	0.022041
RS	19	0.317044	0.880805	791.981725	0.022245	0.023108
RS	20	0.349596	1.033046	702.774009	0.019739	0.020608
RS	21	0.384690	1.033046	731.550956	0.020548	0.021593
RS	22	0.422522	1.228404	640.648750	0.017994	0.018995
RS	23	0.463308	1.228404	667.442571	0.018747	0.019873
RS	24	0.507277	1.472093	580.542838	0.016306	0.017351
RS	25	0.554679	1.472093	605.482432	0.017007	0.018134
RS	26	0.605780	1.764574	527.086276	0.014805	0.015834
RS	27	0.660870	1.764574	550.320524	0.015457	0.016528
RS	28	0.720260	2.102980	482.314033	0.013547	0.014511
RS	29	0.784286	2.102980	504.013328	0.014157	0.015117
RS	30	0.853310	2.479227	446.865647	0.012551	0.013399
RS	31	0.927721	2.479227	467.215204	0.013123	0.013927
RS	32	1.007940	2.871244	421.787504	0.011847	0.012543
RS	33	1.094421	2.871244	440.985730	0.012386	0.013016
RS	34	1.187652	3.235066	409.028486	0.011489	0.012029
RS	35	1.288160	3.235066	427.268746	0.012001	0.012475
RS	36	1.396514	3.520384	409.736606	0.011509	0.011921
RS	37	1.513325	3.520384	427.121133	0.011997	0.012364
RS	38	1.639254	3.702624	422.618205	0.011870	0.012202
RS	39	1.775012	3.702624	439.018685	0.012331	0.012644
RS	40	1.921367	3.794383	443.967408	0.012470	0.012764
RS	41	2.079146	3.794383	458.920821	0.012890	0.013182
RS	42	2.249241	3.828113	468.756718	0.013166	0.013442
RS	43	2.432612	3.828113	481.464981	0.013523	0.013800
RS	44	2.630296	3.835018	491.789734	0.013813	0.014068
RS	45	2.843411	3.835018	501.222929	0.014078	0.014327
RS	46	3.073160	3.836146	508.457365	0.014281	0.014499
RS	47	3.320843	3.836146	513.520113	0.014424	0.014626
RS	48	3.587859	3.844027	514.978970	0.014465	0.014630
RS	49	3.875717	3.844027	514.711467	0.014457	0.014599
RS	50	4.186043	3.867387	508.455911	0.014281	0.014386
RS	51	4.520593	3.867387	502.263574	0.014107	0.014186
RS	52	4.881255	3.914967	487.075534	0.013681	0.013727
RS	53	5.270070	3.914967	474.968968	0.013341	0.013362
RS	54	5.689234	4.074223	442.564642	0.012431	0.012438
RS	55	6.141115	4.074223	426.587129	0.011982	0.011967
RS	56	6.628269	4.074223	407.607632	0.011449	0.011414
RS	57	7.153448	4.074223	385.819117	0.010837	0.010784
RS	58	7.719619	6.150525	245.474524	0.006895	0.006989
RS	59	8.329984	6.150525	239.752034	0.006734	0.006799
RS	60	8.987991	6.150525	232.361424	0.006526	0.006562
RS	61	9.697358	6.150525	223.330898	0.006273	0.006280
RS	62	10.462096	6.150525	212.732185	0.005975	0.005956
RS	63	11.286526	6.150525	1548.077060	0.043482	0.042596
PA	4+25*2+4+6 0.038246298 0.014383300 11.286526468 2.139323113 0.492013064 0.515339893 0.522939377 0.539163225 0.581418063 0.657504846 0.759078851 0.880804571 1.033046212 1.228404297 1.472092762 1.764573901 2.102980283 2.479226822 2.871243556 3.235066159 3.520384409 3.702623650 3.794383052 3.828112850 3.835017663 3.836145756 3.844026887 3.867386787 3.914966876 4.074222544 6.150524570
//
IT	4530
RD	12
LK	-250976.811156
QD	-244.778370 -> -211.539131
RI	0.0103234292
TR	0.037155	0.014628
MT	11.466323
MM	C_pi: 2.325844, n_recomb: 37266.857879
RS	0	0.000000	2.433282	117.763615	0.003160	0.000101
RS	1	0.007832	2.433282	126.570784	0.003396	0.001111
RS	2	0.016278	2.433282	136.001613	0.003649	0.002716
RS	3	0.025386	2.433282	146.094593	0.003920	0.003831
RS	4	0.035206	0.497673	760.632376	0.020410	0.018765
RS	5	0.045796	0.497673	802.337473	0.021530	0.019720
RS	6	0.057215	0.528490	796.177445	0.021364	0.019699
RS	7	0.069529	0.528490	838.080978	0.022489	0.020786
RS	8	0.082807	0.536413	867.692559	0.023283	0.021757
RS	9	0.097125	0.536413	910.160520	0.024423	0.023145
RS	10	0.112565	0.551034	927.745743	0.024895	0.023847
RS	11	0.129214	0.551034	969.616746	0.026018	0.025281
RS	12	0.147166	0.591775	942.437196	0.025289	0.024826
RS	13	0.166525	0.591775	982.437323	0.026362	0.026236
RS	14	0.187401	0.666879	908.322743	0.024373	0.024461
RS	15	0.209911	0.666879	945.874005	0.025381	0.025714
RS	16	0.234184	0.767777	855.391335	0.022953	0.023367
RS	17	0.260359	0.767777	890.467579	0.023894	0.024489
RS	18	0.288584	0.888521	800.947261	0.021492	0.022118
RS	19	0.319019	0.888521	833.677042	0.022370	0.023184
RS	20	0.351838	1.039730	741.628865	0.019900	0.020721
RS	21	0.387227	1.039730	772.137230	0.020719	0.021710
RS	22	0.425389	1.235021	677.026728	0.018167	0.019116
RS	23	0.466539	1.235021	705.433898	0.018929	0.020001
RS	24	0.510913	1.480603	613.427207	0.016460	0.017453
RS	25	0.558762	1.480603	639.863976	0.017170	0.018243
RS	26	0.610358	1.777973	556.100569	0.014922	0.015900
RS	27	0.665996	1.777973	580.718288	0.015583	0.016600
RS	28	0.725992	2.125443	507.512258	0.013618	0.014529
RS	29	0.790686	2.125443	530.485839	0.014235	0.015141
RS	30	0.860448	2.515739	468.610354	0.012574	0.013369
RS	31	0.935674	2.515739	490.134525	0.013152	0.013903
RS	32	1.016792	2.926200	440.754065	0.011827	0.012472
RS	33	1.104263	2.926200	461.045592	0.012371	0.012949
RS	34	1.198585	3.309753	426.222010	0.011437	0.011927
RS	35	1.300295	3.309753	445.503920	0.011954	0.012378
RS	36	1.409971	3.611186	426.380074	0.011441	0.011803
RS	37	1.528238	3.611186	444.789905	0.011935	0.012249
RS	38	1.655768	3.802335	439.944964	0.011805	0.012082
RS	39	1.793286	3.802335	457.379852	0.012273	0.012527
RS	40	1.941575	3.895791	463.004034	0.012424	0.012657
RS	41	2.101478	3.895791	478.999007	0.012853	0.013081
RS	42	2.273906	3.926461	490.172624	0.013153	0.013364
RS	43	2.459839	3.926461	503.890772	0.013521	0.013731
RS	44	2.660335	3.928222	515.831445	0.013842	0.014030
RS	45	2.876535	3.928222	526.169586	0.014119	0.014302
RS	46	3.109668	3.923942	534.947945	0.014355	0.014509
RS	47	3.361061	3.923942	540.715270	0.014509	0.014652
RS	48	3.632143	3.927176	543.350523	0.014580	0.014689
RS	49	3.924459	3.927176	543.488525	0.014584	0.014675
RS	50	4.239669	3.947270	537.800480	0.014431	0.014489
RS	51	4.579568	3.947270	531.636694	0.014266	0.014303
RS	52	4.946088	3.993574	516.218317	0.013852	0.013861
RS	53	5.341317	3.993574	503.734499	0.013517	0.013507
RS	54	5.767500	4.158180	469.461611	0.012597	0.012577
RS	55	6.227064	4.158180	452.851480	0.012152	0.012114
RS	56	6.722623	4.158180	433.030626	0.011620	0.011567
RS	57	7.256996	4.158180	410.195706	0.011007	0.010940
RS	58	7.833223	6.403062	256.282436	0.006877	0.006954
RS	59	8.454582	6.403062	250.974720	0.006735	0.006786
RS	60	9.124608	6.403062	243.925266	0.006545	0.006570
RS	61	9.847113	6.403062	235.147807	0.006310	0.006309
RS	62	10.626207	6.403062	224.700317	0.006029	0.006004
RS	63	11.466323	6.403062	1676.799140	0.044994	0.044099
PA	4+25*2+4+6 0.037155306 0.014628203 11.466322818 2.433281732 0.497673033 0.528489569 0.536412631 0.551034240 0.591774705 0.666879489 0.767777401 0.888520818 1.039729739 1.235020915 1.480603186 1.777972584 2.125442536 2.515738682 2.926199856 3.309752669 3.611185950 3.802334770 3.895790857 3.926461021 3.928221770 3.923941762 3.927176126 3.947270106 3.993574161 4.158180026 6.403062363
//
IT	4678
RD	13
LK	-250911.900111
QD	-224.853714 -> -195.226506
RI	0.0090196436
TR	0.036140	0.014852
MT	11.641635
MM	C_pi: 2.392029, n_recomb: 38885.808952
RS	0	0.000000	2.764744	108.443477	0.002789	0.000091
RS	1	0.007858	2.764744	116.627174	0.002999	0.000990
RS	2	0.016334	2.764744	125.399941	0.003225	0.002421
RS	3	0.025475	2.764744	134.799542	0.003467	0.003424
RS	4	0.035335	0.502608	790.020632	0.020316	0.018871
RS	5	0.045970	0.502608	833.638597	0.021438	0.019807
RS	6	0.057441	0.541168	816.293193	0.020992	0.019490
RS	7	0.069813	0.541168	859.851202	0.022112	0.020551
RS	8	0.083157	0.549533	890.469341	0.022900	0.021497
RS	9	0.097549	0.549533	934.761112	0.024039	0.022865
RS	10	0.113073	0.562631	956.711514	0.024603	0.023639
RS	11	0.129816	0.562631	1000.599736	0.025732	0.025053
RS	12	0.147876	0.601974	976.841329	0.025121	0.024693
RS	13	0.167354	0.601974	1018.920519	0.026203	0.026087
RS	14	0.188363	0.676185	945.623966	0.024318	0.024402
RS	15	0.211023	0.676185	985.200831	0.025336	0.025653
RS	16	0.235464	0.776473	893.664674	0.022982	0.023377
RS	17	0.261825	0.776473	930.669440	0.023933	0.024499
RS	18	0.290257	0.896289	839.532039	0.021590	0.022184
RS	19	0.320924	0.896289	874.083018	0.022478	0.023250
RS	20	0.354001	1.046460	779.509341	0.020046	0.020825
RS	21	0.389677	1.046460	811.725291	0.020875	0.021818
RS	22	0.428156	1.241551	712.690553	0.018328	0.019232
RS	23	0.469659	1.241551	742.689865	0.019099	0.020123
RS	24	0.514424	1.488748	645.768693	0.016607	0.017555
RS	25	0.562706	1.488748	673.683411	0.017325	0.018351
RS	26	0.614782	1.790596	584.647562	0.015035	0.015967
RS	27	0.670951	1.790596	610.630778	0.015703	0.016674
RS	28	0.731533	2.146641	532.244491	0.013687	0.014552
RS	29	0.796876	2.146641	556.474468	0.014310	0.015169
RS	30	0.867353	2.550527	489.843877	0.012597	0.013345
RS	31	0.943369	2.550527	512.523537	0.013180	0.013884
RS	32	1.025358	2.979144	459.144032	0.011807	0.012407
RS	33	1.113790	2.979144	480.507614	0.012357	0.012889
RS	34	1.209171	3.382445	442.763828	0.011386	0.011833
RS	35	1.312047	3.382445	463.064108	0.011908	0.012287
RS	36	1.423008	3.700301	442.291278	0.011374	0.011692
RS	37	1.542687	3.700301	461.702632	0.011873	0.012140
RS	38	1.671771	3.900808	456.457464	0.011738	0.011968
RS	39	1.810999	3.900808	474.905575	0.012213	0.012415
RS	40	1.961168	3.996316	481.164241	0.012374	0.012554
RS	41	2.123137	3.996316	498.186387	0.012812	0.012982
RS	42	2.297834	4.024074	510.691754	0.013133	0.013286
RS	43	2.486258	4.024074	525.416062	0.013512	0.013662
RS	44	2.689489	4.020619	539.012378	0.013861	0.013990
RS	45	2.908691	4.020619	550.264244	0.014151	0.014275
RS	46	3.145117	4.010677	560.671100	0.014418	0.014516
RS	47	3.400122	4.010677	567.162971	0.014585	0.014673
RS	48	3.675166	4.008866	571.093201	0.014686	0.014744
RS	49	3.971823	4.008866	571.663288	0.014701	0.014745
RS	50	4.291792	4.025197	566.675029	0.014573	0.014586
RS	51	4.636904	4.025197	560.566430	0.014416	0.014414
RS	52	5.009135	4.069662	545.040485	0.014016	0.013991
RS	53	5.410617	4.069662	532.199943	0.013686	0.013647
RS	54	5.843648	4.238665	496.167723	0.012760	0.012713
RS	55	6.310707	4.238665	478.933551	0.012316	0.012257
RS	56	6.814467	4.238665	458.280152	0.011785	0.011714
RS	57	7.357814	4.238665	434.407735	0.011171	0.011090
RS	58	7.943858	6.649070	266.827193	0.006862	0.006923
RS	59	8.575954	6.649070	261.933114	0.006736	0.006774
RS	60	9.257721	6.649070	255.228538	0.006564	0.006578
RS	61	9.993061	6.649070	246.713102	0.006345	0.006336
RS	62	10.786186	6.649070	236.431227	0.006080	0.006050
RS	63	11.641635	6.649070	1805.659429	0.046435	0.045533
PA	4+25*2+4+6 0.036139631 0.014852333 11.641634944 2.764743897 0.502608111 0.541168367 0.549533325 0.562631133 0.601973543 0.676184598 0.776473122 0.896289409 1.046460472 1.241550681 1.488747678 1.790596377 2.146640692 2.550527015 2.979143910 3.382445162 3.700301045 3.900808465 3.996316153 4.024073874 4.020619138 4.010676669 4.008865581 4.025197159 4.069662231 4.238664819 6.649070447
//
IT	4169
RD	14
LK	-250854.016463
QD	-207.073993 -> -180.604142
RI	0.0078953850
TR	0.035192	0.015057
MT	11.812877
MM	C_pi: 2.456754, n_recomb: 40460.188305
RS	0	0.000000	3.141028	99.575219	0.002461	0.000081
RS	1	0.007883	3.141028	107.151395	0.002648	0.000880
RS	2	0.016387	3.141028	115.280858	0.002849	0.002155
RS	3	0.025562	3.141028	124.000234	0.003065	0.003056
RS	4	0.035460	0.507046	818.811114	0.020237	0.018968
RS	5	0.046138	0.507046	864.305764	0.021362	0.019893
RS	6	0.057658	0.553470	835.223326	0.020643	0.019288
RS	7	0.070086	0.553470	880.364689	0.021759	0.020326
RS	8	0.083494	0.562342	911.822120	0.022536	0.021246
RS	9	0.097958	0.562342	957.861126	0.023674	0.022596
RS	10	0.113563	0.573964	984.080741	0.024322	0.023438
RS	11	0.130398	0.573964	1029.918003	0.025455	0.024835
RS	12	0.148560	0.611999	1009.548904	0.024952	0.024561
RS	13	0.168154	0.611999	1053.651798	0.026042	0.025939
RS	14	0.189292	0.685385	981.320180	0.024254	0.024339
RS	15	0.212097	0.685385	1022.879058	0.025281	0.025587
RS	16	0.236699	0.785110	930.521388	0.022998	0.023379
RS	17	0.263241	0.785110	969.419592	0.023960	0.024502
RS	18	0.291875	0.904040	876.924611	0.021674	0.022243
RS	19	0.322766	0.904040	913.268003	0.022572	0.023309
RS	20	0.356092	1.053159	816.461901	0.020179	0.020923
RS	21	0.392046	1.053159	850.360804	0.021017	0.021918
RS	22	0.430833	1.247926	747.669282	0.018479	0.019344
RS	23	0.472678	1.247926	779.238740	0.019259	0.020241
RS	24	0.517822	1.496478	677.590868	0.016747	0.017655
RS	25	0.566525	1.496478	706.963557	0.017473	0.018458
RS	26	0.619066	1.802427	612.749131	0.015144	0.016036
RS	27	0.675749	1.802427	640.079198	0.015820	0.016748
RS	28	0.736901	2.166595	556.531427	0.013755	0.014579
RS	29	0.802873	2.166595	581.999356	0.014384	0.015201
RS	30	0.874046	2.583636	510.589055	0.012620	0.013326
RS	31	0.950829	2.583636	534.404661	0.013208	0.013870
RS	32	1.033665	3.030131	476.983198	0.011789	0.012348
RS	33	1.123031	3.030131	499.397243	0.012343	0.012834
RS	34	1.219441	3.453189	458.683424	0.011337	0.011744
RS	35	1.323451	3.453189	479.978374	0.011863	0.012201
RS	36	1.435661	3.787777	457.499831	0.011307	0.011586
RS	37	1.556715	3.787777	477.888153	0.011811	0.012037
RS	38	1.687313	3.998074	472.185144	0.011670	0.011857
RS	39	1.828205	3.998074	491.623890	0.012151	0.012307
RS	40	1.980203	4.095994	498.471053	0.012320	0.012453
RS	41	2.144184	4.095994	516.503760	0.012766	0.012886
RS	42	2.321091	4.120998	530.326679	0.013107	0.013208
RS	43	2.511943	4.120998	546.050471	0.013496	0.013592
RS	44	2.717840	4.112283	561.330931	0.013874	0.013949
RS	45	2.939968	4.112283	573.502037	0.014174	0.014245
RS	46	3.179606	4.096461	585.610695	0.014474	0.014518
RS	47	3.438135	4.096461	592.844076	0.014653	0.014690
RS	48	3.717042	4.089257	598.177874	0.014784	0.014793
RS	49	4.017936	4.089257	599.204444	0.014810	0.014809
RS	50	4.342549	4.101392	595.041021	0.014707	0.014679
RS	51	4.692752	4.101392	589.013256	0.014558	0.014519
RS	52	5.070560	4.143521	573.499475	0.014174	0.014115
RS	53	5.478150	4.143521	560.322908	0.013849	0.013780
RS	54	5.917871	4.316067	522.643229	0.012917	0.012845
RS	55	6.392254	4.316067	504.794433	0.012476	0.012395
RS	56	6.904032	4.316067	483.318429	0.011946	0.011856
RS	57	7.456154	4.316067	458.418839	0.011330	0.011233
RS	58	8.051799	6.888984	277.110006	0.006849	0.006896
RS	59	8.694397	6.888984	272.627975	0.006738	0.006764
RS	60	9.387652	6.888984	266.271059	0.006581	0.006586
RS	61	10.135555	6.888984	258.025169	0.006377	0.006361
RS	62	10.942414	6.888984	247.921395	0.006128	0.006091
RS	63	11.812877	6.888984	1934.353728	0.047809	0.046901
PA	4+25*2+4+6 0.035192357 0.015057354 11.812877255 3.141027668 0.507045936 0.553470088 0.562341738 0.573963693 0.611999393 0.685385459 0.785110343 0.904039593 1.053158930 1.247925526 1.496478027 1.802426946 2.166594713 2.583636464 3.030130883 3.453189109 3.787776738 3.998074222 4.095993862 4.120997711 4.112283377 4.096461062 4.089256912 4.101392055 4.143520907 4.316066890 6.888983591
//
IT	4253
RD	15
LK	-250802.278814
QD	-191.158011 -> -167.458128
RI	0.0069197881
TR	0.034308	0.015245
MT	11.980149
MM	C_pi: 2.520042, n_recomb: 41990.408498
RS	0	0.000000	3.570164	91.144617	0.002171	0.000072
RS	1	0.007907	3.570164	98.131212	0.002337	0.000781
RS	2	0.016439	3.570164	105.634650	0.002516	0.001914
RS	3	0.025645	3.570164	113.690100	0.002708	0.002723
RS	4	0.035580	0.511143	846.839340	0.020167	0.019053
RS	5	0.046300	0.511143	894.168939	0.021295	0.019976
RS	6	0.057867	0.565461	852.981926	0.020314	0.019092
RS	7	0.070350	0.565461	899.636644	0.021425	0.020111
RS	8	0.083819	0.574865	931.831317	0.022192	0.021005
RS	9	0.098353	0.574865	979.543409	0.023328	0.022339
RS	10	0.114036	0.585038	1009.960673	0.024052	0.023243
RS	11	0.130960	0.585038	1057.680191	0.025189	0.024624
RS	12	0.149221	0.621842	1040.665483	0.024783	0.024430
RS	13	0.168927	0.621842	1086.736542	0.025881	0.025795
RS	14	0.190190	0.694458	1015.498170	0.024184	0.024274
RS	15	0.213135	0.694458	1058.994482	0.025220	0.025518
RS	16	0.237894	0.793653	966.025270	0.023006	0.023375
RS	17	0.264610	0.793653	1006.780575	0.023976	0.024500
RS	18	0.293439	0.911727	913.164835	0.021747	0.022294
RS	19	0.324548	0.911727	951.270549	0.022654	0.023361
RS	20	0.358116	1.059776	852.507911	0.020302	0.021015
RS	21	0.394338	1.059776	888.063912	0.021149	0.022013
RS	22	0.433424	1.254100	781.975091	0.018623	0.019452
RS	23	0.475601	1.254100	815.091552	0.019411	0.020355
RS	24	0.521113	1.503772	708.900054	0.016882	0.017754
RS	25	0.570223	1.503772	739.709638	0.017616	0.018563
RS	26	0.623216	1.813462	640.414359	0.015251	0.016107
RS	27	0.680399	1.813462	669.071686	0.015934	0.016824
RS	28	0.742103	2.185312	580.388576	0.013822	0.014609
RS	29	0.808687	2.185312	607.075291	0.014457	0.015236
RS	30	0.880535	2.615089	530.863942	0.012643	0.013313
RS	31	0.958064	2.615089	555.795395	0.013236	0.013860
RS	32	1.041722	3.079173	494.294521	0.011772	0.012295
RS	33	1.131996	3.079173	517.737018	0.012330	0.012785
RS	34	1.229407	3.521976	474.007722	0.011288	0.011661
RS	35	1.334521	3.521976	496.273205	0.011819	0.012122
RS	36	1.447945	3.873567	472.036795	0.011242	0.011485
RS	37	1.570338	3.873567	493.376834	0.011750	0.011938
RS	38	1.702408	4.094067	487.158898	0.011602	0.011751
RS	39	1.844921	4.094067	507.564403	0.012088	0.012204
RS	40	1.998701	4.194748	514.951423	0.012264	0.012354
RS	41	2.164641	4.194748	533.975971	0.012717	0.012791
RS	42	2.343702	4.217163	549.095129	0.013077	0.013131
RS	43	2.536920	4.217163	565.808830	0.013475	0.013523
RS	44	2.745416	4.203159	582.792719	0.013879	0.013905
RS	45	2.970397	4.203159	595.885188	0.014191	0.014212
RS	46	3.213167	4.181267	609.758365	0.014521	0.014518
RS	47	3.475132	4.181267	617.746864	0.014712	0.014702
RS	48	3.757810	4.168369	624.582022	0.014874	0.014839
RS	49	4.062839	4.168369	626.086794	0.014910	0.014868
RS	50	4.391985	4.175920	622.866216	0.014834	0.014767
RS	51	4.747157	4.175920	616.943234	0.014692	0.014619
RS	52	5.130412	4.215273	601.556803	0.014326	0.014235
RS	53	5.543969	4.215273	588.064388	0.014005	0.013908
RS	54	5.990226	4.390590	548.850335	0.013071	0.012973
RS	55	6.471767	4.390590	530.396591	0.012631	0.012528
RS	56	6.991383	4.390590	508.108507	0.012101	0.011993
RS	57	7.552084	4.390590	482.192985	0.011483	0.011371
RS	58	8.157118	7.122981	287.130221	0.006838	0.006870
RS	59	8.809990	7.122981	283.057991	0.006741	0.006755
RS	60	9.514485	7.122981	277.050474	0.006598	0.006593
RS	61	10.274682	7.122981	269.080226	0.006408	0.006384
RS	62	11.094986	7.122981	259.165240	0.006172	0.006130
RS	63	11.980149	7.122981	2062.576256	0.049120	0.048206
PA	4+25*2+4+6 0.034307909 0.015245044 11.980149443 3.570163995 0.511142629 0.565460543 0.574865203 0.585037899 0.621842035 0.694457906 0.793653462 0.911726605 1.059775724 1.254100435 1.503772205 1.813462466 2.185311618 2.615088757 3.079172966 3.521976195 3.873567185 4.094066803 4.194747620 4.217163076 4.203158841 4.181267483 4.168369134 4.175919723 4.215272517 4.390590310 7.122981411
//
IT	5338
RD	16
LK	-250755.936367
QD	-176.868255 -> -155.606372
RI	0.0060677267
TR	0.033481	0.015417
MT	12.143712
MM	C_pi: 2.581920, n_recomb: 43476.630458
RS	0	0.000000	4.062042	83.139221	0.001912	0.000064
RS	1	0.007930	4.062042	89.555776	0.002060	0.000691
RS	2	0.016488	4.062042	96.452512	0.002218	0.001696
RS	3	0.025726	4.062042	103.862892	0.002389	0.002420
RS	4	0.035696	0.515001	873.998641	0.020103	0.019127
RS	5	0.046456	0.515001	923.117601	0.021233	0.020052
RS	6	0.058070	0.577181	869.603544	0.020002	0.018901
RS	7	0.070604	0.577181	917.703181	0.021108	0.019904
RS	8	0.084133	0.587119	950.577848	0.021864	0.020774
RS	9	0.098735	0.587119	999.891322	0.022998	0.022094
RS	10	0.114494	0.595856	1034.448469	0.023793	0.023055
RS	11	0.131503	0.595856	1083.984836	0.024933	0.024423
RS	12	0.149861	0.631492	1070.283963	0.024617	0.024302
RS	13	0.169674	0.631492	1118.267516	0.025721	0.025654
RS	14	0.191059	0.703387	1048.226666	0.024110	0.024207
RS	15	0.214139	0.703387	1093.614827	0.025154	0.025449
RS	16	0.239050	0.802085	1000.217905	0.023006	0.023368
RS	17	0.265936	0.802085	1042.792632	0.023985	0.024493
RS	18	0.294954	0.919328	948.274309	0.021811	0.022340
RS	19	0.326273	0.919328	988.110854	0.022727	0.023408
RS	20	0.360076	1.066290	887.651258	0.020417	0.021101
RS	21	0.396559	1.066290	924.837168	0.021272	0.022103
RS	22	0.435935	1.260061	815.605247	0.018760	0.019557
RS	23	0.478434	1.260061	850.244324	0.019556	0.020466
RS	24	0.524303	1.510630	739.694356	0.017014	0.017853
RS	25	0.573809	1.510630	771.918608	0.017755	0.018667
RS	26	0.627241	1.823725	667.644315	0.015356	0.016179
RS	27	0.684910	1.823725	697.608297	0.016046	0.016902
RS	28	0.747152	2.202843	603.819225	0.013888	0.014642
RS	29	0.814330	2.202843	631.704718	0.014530	0.015274
RS	30	0.886835	2.644931	550.680777	0.012666	0.013303
RS	31	0.965089	2.644931	576.707405	0.013265	0.013855
RS	32	1.049548	3.126316	511.094625	0.011756	0.012246
RS	33	1.140706	3.126316	535.543130	0.012318	0.012741
RS	34	1.239091	3.588830	488.758436	0.011242	0.011584
RS	35	1.345279	3.588830	511.969911	0.011776	0.012047
RS	36	1.459887	3.957679	485.926388	0.011177	0.011390
RS	37	1.583584	3.957679	508.192273	0.011689	0.011845
RS	38	1.717089	4.188764	501.404880	0.011533	0.011649
RS	39	1.861181	4.188764	522.752150	0.012024	0.012104
RS	40	2.016699	4.292534	530.629886	0.012205	0.012258
RS	41	2.184550	4.292534	550.625673	0.012665	0.012699
RS	42	2.365710	4.312528	567.014217	0.013042	0.013055
RS	43	2.561237	4.312528	584.705547	0.013449	0.013453
RS	44	2.772268	4.293221	603.402976	0.013879	0.013861
RS	45	3.000034	4.293221	617.415674	0.014201	0.014178
RS	46	3.245862	4.265100	633.105254	0.014562	0.014515
RS	47	3.511183	4.265100	641.859171	0.014763	0.014711
RS	48	3.797543	4.246241	650.283667	0.014957	0.014880
RS	49	4.106612	4.246241	652.285515	0.015003	0.014922
RS	50	4.440189	4.248869	650.116850	0.014953	0.014850
RS	51	4.800218	4.248869	644.320764	0.014820	0.014713
RS	52	5.188796	4.285056	629.171857	0.014471	0.014349
RS	53	5.608189	4.285056	615.383064	0.014154	0.014030
RS	54	6.060838	4.462451	574.747768	0.013220	0.013097
RS	55	6.549382	4.462451	555.698938	0.012782	0.012657
RS	56	7.076666	4.462451	532.609820	0.012250	0.012125
RS	57	7.645764	4.462451	505.690479	0.011631	0.011504
RS	58	8.259989	7.351312	296.882471	0.006829	0.006847
RS	59	8.922922	7.351312	293.217196	0.006744	0.006747
RS	60	9.638424	7.351312	287.559911	0.006614	0.006600
RS	61	10.410664	7.351312	279.870180	0.006437	0.006405
RS	62	11.244141	7.351312	270.153158	0.006214	0.006165
RS	63	12.143712	7.351312	2189.998413	0.050372	0.049450
PA	4+25*2+4+6 0.033480804 0.015416820 12.143712045 4.062041651 0.515000781 0.577181202 0.587119333 0.595855713 0.631492156 0.703386855 0.802085182 0.919327689 1.066289562 1.260061316 1.510630113 1.823725038 2.202843123 2.644930655 3.126315806 3.588830113 3.957678639 4.188764275 4.292534462 4.312528000 4.293220575 4.265100106 4.246240631 4.248868569 4.285055648 4.462450920 7.351311697
//
IT	4745
RD	17
LK	-250714.344614
QD	-164.003506 -> -144.893785
RI	0.0053222469
TR	0.032707	0.015574
MT	12.303590
MM	C_pi: 2.642381, n_recomb: 44919.221545
RS	0	0.000000	4.627528	75.571368	0.001682	0.000057
RS	1	0.007952	4.627528	81.440455	0.001813	0.000610
RS	2	0.016536	4.627528	87.753331	0.001954	0.001499
RS	3	0.025804	4.627528	94.541572	0.002105	0.002146
RS	4	0.035807	0.518700	900.200101	0.020040	0.019188
RS	5	0.046607	0.518700	951.059218	0.021173	0.020121
RS	6	0.058265	0.588654	885.139564	0.019705	0.018716
RS	7	0.070851	0.588654	934.617503	0.020807	0.019705
RS	8	0.084437	0.599111	968.141612	0.021553	0.020553
RS	9	0.099103	0.599111	1018.987032	0.022685	0.021859
RS	10	0.114936	0.606420	1057.625452	0.023545	0.022874
RS	11	0.132028	0.606420	1108.914343	0.024687	0.024230
RS	12	0.150479	0.640946	1098.477160	0.024455	0.024176
RS	13	0.170397	0.640946	1148.317244	0.025564	0.025517
RS	14	0.191899	0.712166	1079.555301	0.024033	0.024139
RS	15	0.215111	0.712166	1126.788625	0.025085	0.025378
RS	16	0.240169	0.810394	1033.131818	0.023000	0.023356
RS	17	0.267219	0.810394	1077.486936	0.023987	0.024482
RS	18	0.296421	0.926826	982.268459	0.021867	0.022381
RS	19	0.327944	0.926826	1023.802943	0.022792	0.023449
RS	20	0.361975	1.072685	921.891939	0.020523	0.021183
RS	21	0.398711	1.072685	960.679241	0.021387	0.022188
RS	22	0.438369	1.265801	848.552613	0.018891	0.019660
RS	23	0.481180	1.265801	884.688673	0.019695	0.020573
RS	24	0.527396	1.517061	769.965784	0.017141	0.017951
RS	25	0.577287	1.517061	803.581315	0.017889	0.018771
RS	26	0.631145	1.833241	694.435998	0.015460	0.016252
RS	27	0.689286	1.833241	725.685022	0.016155	0.016980
RS	28	0.752051	2.219219	626.829373	0.013955	0.014678
RS	29	0.819806	2.219219	655.892888	0.014602	0.015315
RS	30	0.892950	2.673199	570.050346	0.012691	0.013297
RS	31	0.971910	2.673199	597.150945	0.013294	0.013854
RS	32	1.057149	3.171590	527.399068	0.011741	0.012203
RS	33	1.149166	3.171590	552.830783	0.012307	0.012701
RS	34	1.248500	3.653750	502.957186	0.011197	0.011511
RS	35	1.355734	3.653750	527.089839	0.011734	0.011977
RS	36	1.471494	4.040065	499.195858	0.011113	0.011299
RS	37	1.596460	4.040065	522.361315	0.011629	0.011755
RS	38	1.731364	4.282093	514.952266	0.011464	0.011551
RS	39	1.876995	4.282093	537.215461	0.011960	0.012007
RS	40	2.034207	4.389262	545.534481	0.012145	0.012165
RS	41	2.203920	4.389262	566.479344	0.012611	0.012610
RS	42	2.387129	4.406996	584.106376	0.013003	0.012979
RS	43	2.584907	4.406996	602.760692	0.013419	0.013384
RS	44	2.798412	4.382383	623.174112	0.013873	0.013816
RS	45	3.028895	4.382383	638.102922	0.014206	0.014142
RS	46	3.277706	4.347894	655.651345	0.014596	0.014509
RS	47	3.546304	4.347894	665.177802	0.014808	0.014717
RS	48	3.836260	4.322835	675.270275	0.015033	0.014918
RS	49	4.149273	4.322835	677.785218	0.015089	0.014971
RS	50	4.487178	4.320238	676.769746	0.015066	0.014928
RS	51	4.851952	4.320238	671.120562	0.014941	0.014801
RS	52	5.245734	4.352911	656.313939	0.014611	0.014459
RS	53	5.670830	4.352911	642.247135	0.014298	0.014147
RS	54	6.129730	4.531748	600.303248	0.013364	0.013217
RS	55	6.625121	4.531748	580.668878	0.012927	0.012781
RS	56	7.159906	4.531748	556.789761	0.012395	0.012251
RS	57	7.737218	4.531748	528.879031	0.011774	0.011631
RS	58	8.360438	7.574042	306.364819	0.006820	0.006826
RS	59	9.033216	7.574042	303.102891	0.006748	0.006739
RS	60	9.759495	7.574042	297.795634	0.006630	0.006606
RS	61	10.543527	7.574042	290.389987	0.006465	0.006425
RS	62	11.389906	7.574042	280.878531	0.006253	0.006198
RS	63	12.303590	7.574042	2316.328861	0.051567	0.050636
PA	4+25*2+4+6 0.032706599 0.015574186 12.303589769 4.627528095 0.518699825 0.588653533 0.599110593 0.606419523 0.640946086 0.712166311 0.810393830 0.926826439 1.072684802 1.265800578 1.517060991 1.833240853 2.219218819 2.673199219 3.171589687 3.653749518 4.040064855 4.282092846 4.389261976 4.406995747 4.382382890 4.347894403 4.322835478 4.320237600 4.352910726 4.531747952 7.574042137
//
IT	4834
RD	18
LK	-250676.948347
QD	-152.391997 -> -135.187218
RI	0.0046680234
TR	0.031981	0.015718
MT	12.459858
MM	C_pi: 2.701422, n_recomb: 46318.525979
RS	0	0.000000	5.279971	68.443847	0.001478	0.000051
RS	1	0.007974	5.279971	73.790073	0.001593	0.000538
RS	2	0.016583	5.279971	79.544352	0.001717	0.001322
RS	3	0.025879	5.279971	85.736248	0.001851	0.001898
RS	4	0.035915	0.522302	925.371758	0.019978	0.019237
RS	5	0.046753	0.522302	977.918755	0.021113	0.020181
RS	6	0.058454	0.599891	899.645888	0.019423	0.018537
RS	7	0.071088	0.599891	950.437567	0.020520	0.019514
RS	8	0.084730	0.610836	984.609230	0.021257	0.020341
RS	9	0.099460	0.610836	1036.919792	0.022387	0.021635
RS	10	0.115364	0.616726	1079.576491	0.023308	0.022701
RS	11	0.132536	0.616726	1132.554961	0.024451	0.024045
RS	12	0.151077	0.650198	1125.316924	0.024295	0.024054
RS	13	0.171096	0.650198	1176.957530	0.025410	0.025384
RS	14	0.192712	0.720789	1109.533988	0.023954	0.024071
RS	15	0.216052	0.720789	1158.564901	0.025013	0.025307
RS	16	0.241252	0.818573	1064.794842	0.022989	0.023341
RS	17	0.268462	0.818573	1110.890086	0.023984	0.024468
RS	18	0.297841	0.934212	1015.159959	0.021917	0.022417
RS	19	0.329563	0.934212	1058.358183	0.022850	0.023486
RS	20	0.363815	1.078956	955.225027	0.020623	0.021261
RS	21	0.400797	1.078956	995.583933	0.021494	0.022269
RS	22	0.440728	1.271325	880.802921	0.019016	0.019759
RS	23	0.483843	1.271325	918.409133	0.019828	0.020677
RS	24	0.530396	1.523080	799.704915	0.017265	0.018048
RS	25	0.580660	1.523080	834.687246	0.018021	0.018873
RS	26	0.634933	1.842047	720.782478	0.015561	0.016326
RS	27	0.693533	1.842047	753.293965	0.016263	0.017060
RS	28	0.756805	2.234491	649.418770	0.014021	0.014716
RS	29	0.825123	2.234491	679.638802	0.014673	0.015358
RS	30	0.898887	2.699950	588.979540	0.012716	0.013295
RS	31	0.978534	2.699950	617.132409	0.013324	0.013856
RS	32	1.064531	3.215021	543.224027	0.011728	0.012163
RS	33	1.157385	3.215021	569.615910	0.012298	0.012665
RS	34	1.257642	3.716739	516.624667	0.011154	0.011443
RS	35	1.365894	3.716739	541.653519	0.011694	0.011912
RS	36	1.482777	4.120695	511.870593	0.011051	0.011212
RS	37	1.608980	4.120695	535.909083	0.011570	0.011670
RS	38	1.745246	4.373993	527.829017	0.011396	0.011457
RS	39	1.892377	4.373993	550.981647	0.011895	0.011915
RS	40	2.051239	4.484852	559.692870	0.012084	0.012074
RS	41	2.222769	4.484852	581.563347	0.012556	0.012522
RS	42	2.407975	4.500492	600.393563	0.012962	0.012905
RS	43	2.607948	4.500492	619.994155	0.013385	0.013316
RS	44	2.823867	4.470576	642.119942	0.013863	0.013769
RS	45	3.057002	4.470576	657.958022	0.014205	0.014105
RS	46	3.308725	4.429597	677.399326	0.014625	0.014500
RS	47	3.580521	4.429597	687.702425	0.014847	0.014719
RS	48	3.873987	4.398130	699.531710	0.015103	0.014952
RS	49	4.190853	4.398130	702.572999	0.015168	0.015016
RS	50	4.532985	4.390039	702.803587	0.015173	0.015002
RS	51	4.902397	4.390039	697.319262	0.015055	0.014885
RS	52	5.301263	4.418884	682.954416	0.014745	0.014565
RS	53	5.731933	4.418884	668.626818	0.014435	0.014259
RS	54	6.196943	4.598580	625.485970	0.013504	0.013333
RS	55	6.699030	4.598580	605.275242	0.013068	0.012901
RS	56	7.241152	4.598580	580.617086	0.012535	0.012373
RS	57	7.826499	4.598580	551.727637	0.011912	0.011753
RS	58	8.458519	7.791272	315.574102	0.006813	0.006807
RS	59	9.140934	7.791272	312.711252	0.006751	0.006732
RS	60	9.877761	7.791272	307.752926	0.006644	0.006611
RS	61	10.673338	7.791272	300.633800	0.006491	0.006443
RS	62	11.532351	7.791272	291.334163	0.006290	0.006229
RS	63	12.459858	7.791272	2441.288381	0.052707	0.051765
PA	4+25*2+4+6 0.031981130 0.015718435 12.459858088 5.279971092 0.522302264 0.599891313 0.610836255 0.616725594 0.650198329 0.720789453 0.818572534 0.934212229 1.078955743 1.271325153 1.523079605 1.842047114 2.234490848 2.699949669 3.215020832 3.716738591 4.120694621 4.373992925 4.484851792 4.500492095 4.470575872 4.429596551 4.398130228 4.390038526 4.418884093 4.598580447 7.791272187
//
IT	4326
RD	19
LK	-250643.267448
QD	-141.886867 -> -126.372334
RI	0.0040945365
TR	0.031301	0.015851
MT	12.612574
MM	C_pi: 2.759025, n_recomb: 47674.749489
RS	0	0.000000	6.033882	61.773180	0.001296	0.000045
RS	1	0.007994	6.033882	66.624002	0.001397	0.000472
RS	2	0.016628	6.033882	71.848206	0.001507	0.001163
RS	3	0.025951	6.033882	77.473280	0.001625	0.001675
RS	4	0.036020	0.525833	949.493709	0.019916	0.019273
RS	5	0.046894	0.525833	1003.674851	0.021053	0.020233
RS	6	0.058637	0.610891	913.191501	0.019155	0.018363
RS	7	0.071318	0.610891	965.234766	0.020246	0.019330
RS	8	0.085014	0.622301	1000.040319	0.020976	0.020139
RS	9	0.099804	0.622301	1053.751055	0.022103	0.021422
RS	10	0.115777	0.626769	1100.374134	0.023081	0.022535
RS	11	0.133027	0.626769	1154.980344	0.024226	0.023869
RS	12	0.151655	0.659238	1150.871561	0.024140	0.023935
RS	13	0.171773	0.659238	1204.256536	0.025260	0.025256
RS	14	0.193500	0.729250	1138.202232	0.023874	0.024003
RS	15	0.216963	0.729250	1188.982056	0.024939	0.025235
RS	16	0.242301	0.826618	1095.222697	0.022973	0.023323
RS	17	0.269666	0.826618	1143.016325	0.023975	0.024451
RS	18	0.299217	0.941482	1046.947467	0.021960	0.022449
RS	19	0.331132	0.941482	1091.773677	0.022900	0.023519
RS	20	0.365597	1.085097	987.640864	0.020716	0.021335
RS	21	0.402818	1.085097	1029.540121	0.021595	0.022345
RS	22	0.443015	1.276638	912.338906	0.019137	0.019856
RS	23	0.486425	1.276638	951.387050	0.019956	0.020779
RS	24	0.533305	1.528705	828.893759	0.017386	0.018144
RS	25	0.583933	1.528705	865.217107	0.018148	0.018974
RS	26	0.638608	1.850173	746.673476	0.015662	0.016401
RS	27	0.697654	1.850173	780.423714	0.016370	0.017140
RS	28	0.761420	2.248700	671.583842	0.014087	0.014757
RS	29	0.830284	2.248700	702.937974	0.014744	0.015403
RS	30	0.904653	2.725230	607.470619	0.012742	0.013296
RS	31	0.984967	2.725230	636.653389	0.013354	0.013861
RS	32	1.071702	3.256646	558.578196	0.011716	0.012128
RS	33	1.165370	3.256646	585.906764	0.012290	0.012633
RS	34	1.266527	3.777808	529.775284	0.011112	0.011379
RS	35	1.375770	3.777808	555.675049	0.011656	0.011850
RS	36	1.493746	4.199554	523.968635	0.010990	0.011129
RS	37	1.621154	4.199554	548.853244	0.011512	0.011590
RS	38	1.758747	4.464411	540.057414	0.011328	0.011365
RS	39	1.907339	4.464411	564.072324	0.011832	0.011826
RS	40	2.067810	4.579239	573.126645	0.012022	0.011986
RS	41	2.241110	4.579239	595.898035	0.012499	0.012437
RS	42	2.428263	4.592934	615.895166	0.012919	0.012831
RS	43	2.630379	4.592934	636.423346	0.013349	0.013248
RS	44	2.848651	4.557732	660.250612	0.013849	0.013723
RS	45	3.084373	4.557732	676.988538	0.014200	0.014066
RS	46	3.338939	4.510156	698.348448	0.014648	0.014490
RS	47	3.613855	4.510156	709.429429	0.014881	0.014719
RS	48	3.910749	4.472098	723.055514	0.015166	0.014982
RS	49	4.231378	4.472098	726.633736	0.015241	0.015057
RS	50	4.577638	4.458269	728.196021	0.015274	0.015072
RS	51	4.951579	4.458269	722.892437	0.015163	0.014965
RS	52	5.355413	4.483007	709.062947	0.014873	0.014666
RS	53	5.791531	4.483007	694.490649	0.014567	0.014366
RS	54	6.262513	4.663030	650.262645	0.013640	0.013446
RS	55	6.771147	4.663030	629.484513	0.013204	0.013017
RS	56	7.320442	4.663030	604.058361	0.012670	0.012490
RS	57	7.913649	4.663030	574.203280	0.012044	0.011870
RS	58	8.554278	8.003074	324.505375	0.006807	0.006788
RS	59	9.246120	8.003074	322.036689	0.006755	0.006725
RS	60	9.993270	8.003074	317.425359	0.006658	0.006616
RS	61	10.800149	8.003074	310.594163	0.006515	0.006460
RS	62	11.671531	8.003074	301.511389	0.006324	0.006257
RS	63	12.612574	8.003074	2564.596563	0.053794	0.052841
PA	4+25*2+4+6 0.031300658 0.015850754 12.612573863 6.033882217 0.525833340 0.610890526 0.622300619 0.626768935 0.659238439 0.729249952 0.826617930 0.941482252 1.085096650 1.276638022 1.528705222 1.850172790 2.248700199 2.725229768 3.256645972 3.777807783 4.199553930 4.464411426 4.579238569 4.592933540 4.557731927 4.510155979 4.472097662 4.458268638 4.483006999 4.663030461 8.003074384
//
IT	4149
RD	20
LK	-250612.884697
QD	-132.361841 -> -118.350419
RI	0.0035905069
TR	0.030662	0.015972
MT	12.761821
MM	C_pi: 2.815203, n_recomb: 48988.607667
RS	0	0.000000	6.908194	55.551880	0.001134	0.000039
RS	1	0.008014	6.908194	59.935571	0.001223	0.000414
RS	2	0.016671	6.908194	64.659278	0.001320	0.001020
RS	3	0.026021	6.908194	69.748392	0.001424	0.001474
RS	4	0.036121	0.529327	972.539554	0.019852	0.019298
RS	5	0.047030	0.529327	1028.299752	0.020991	0.020276
RS	6	0.058813	0.621661	925.832293	0.018899	0.018196
RS	7	0.071541	0.621661	979.067382	0.019986	0.019154
RS	8	0.085288	0.633494	1014.525687	0.020709	0.019947
RS	9	0.100138	0.633494	1069.574851	0.021833	0.021218
RS	10	0.116177	0.636550	1120.091728	0.022864	0.022377
RS	11	0.133502	0.636550	1176.265635	0.024011	0.023701
RS	12	0.152216	0.668073	1175.194746	0.023989	0.023820
RS	13	0.172429	0.668073	1230.268416	0.025113	0.025132
RS	14	0.194262	0.737551	1165.603253	0.023793	0.023934
RS	15	0.217845	0.737551	1218.083102	0.024865	0.025164
RS	16	0.243317	0.834531	1124.445175	0.022953	0.023303
RS	17	0.270832	0.834531	1173.894908	0.023963	0.024431
RS	18	0.300551	0.948640	1077.643098	0.021998	0.022477
RS	19	0.332652	0.948640	1124.060855	0.022945	0.023548
RS	20	0.367326	1.091116	1019.136989	0.020804	0.021404
RS	21	0.404778	1.091116	1062.544675	0.021690	0.022417
RS	22	0.445233	1.281751	943.155817	0.019253	0.019950
RS	23	0.488929	1.281751	983.617076	0.020078	0.020877
RS	24	0.536127	1.533968	857.524398	0.017505	0.018239
RS	25	0.587108	1.533968	895.162395	0.018273	0.019075
RS	26	0.642174	1.857665	772.105772	0.015761	0.016477
RS	27	0.701654	1.857665	807.070564	0.016475	0.017220
RS	28	0.765900	2.261915	693.325899	0.014153	0.014799
RS	29	0.835295	2.261915	725.791384	0.014816	0.015450
RS	30	0.910252	2.749099	625.535254	0.012769	0.013300
RS	31	0.991216	2.749099	655.725500	0.013385	0.013869
RS	32	1.078669	3.296521	573.478083	0.011706	0.012096
RS	33	1.173130	3.296521	601.719989	0.012283	0.012604
RS	34	1.275162	3.836987	542.431383	0.011073	0.011319
RS	35	1.385370	3.836987	569.177037	0.011619	0.011792
RS	36	1.504411	4.276630	535.518602	0.010931	0.011050
RS	37	1.632992	4.276630	561.222674	0.011456	0.011512
RS	38	1.771879	4.553319	551.668324	0.011261	0.011278
RS	39	1.921895	4.553319	576.518331	0.011768	0.011739
RS	40	2.083935	4.672366	585.868996	0.011959	0.011900
RS	41	2.258960	4.672366	609.516038	0.012442	0.012354
RS	42	2.448013	4.684264	630.641460	0.012873	0.012759
RS	43	2.652217	4.684264	652.077273	0.013311	0.013180
RS	44	2.872786	4.643795	677.591216	0.013832	0.013675
RS	45	3.111032	4.643795	695.217577	0.014191	0.014027
RS	46	3.368371	4.589539	718.513452	0.014667	0.014477
RS	47	3.646335	4.589539	730.371176	0.014909	0.014716
RS	48	3.946575	4.544721	745.846708	0.015225	0.015010
RS	49	4.270877	4.544721	749.969999	0.015309	0.015095
RS	50	4.621169	4.524944	752.940701	0.015370	0.015139
RS	51	4.999535	4.524944	747.831795	0.015265	0.015040
RS	52	5.408223	4.545323	734.625678	0.014996	0.014763
RS	53	5.849665	4.545323	719.823486	0.014694	0.014469
RS	54	6.326486	4.725184	674.615658	0.013771	0.013556
RS	55	6.841519	4.725184	653.278463	0.013335	0.013129
RS	56	7.397829	4.725184	627.094942	0.012801	0.012603
RS	57	7.998722	4.725184	596.287112	0.012172	0.011982
RS	58	8.647773	8.209541	333.160721	0.006801	0.006771
RS	59	9.348840	8.209541	331.080652	0.006758	0.006719
RS	60	10.106092	8.209541	326.813540	0.006671	0.006620
RS	61	10.924032	8.209541	320.270622	0.006538	0.006475
RS	62	11.807524	8.209541	311.408486	0.006357	0.006283
RS	63	12.761821	8.209541	2686.046212	0.054830	0.053864
PA	4+25*2+4+6 0.030661724 0.015972185 12.761820857 6.908193693 0.529326606 0.621660878 0.633494097 0.636550245 0.668072914 0.737551046 0.834531228 0.948640051 1.091116249 1.281750900 1.533968194 1.857664918 2.261914779 2.749098816 3.296521077 3.836987347 4.276630284 4.553318515 4.672366478 4.684264313 4.643794989 4.589539294 4.544720533 4.524944366 4.545323121 4.725184130 8.209540741
//
IT	5246
RD	21
LK	-250585.435802
QD	-123.707453 -> -111.035508
RI	0.0031482966
TR	0.030061	0.016084
MT	12.907628
MM	C_pi: 2.869942, n_recomb: 50260.549244
RS	0	0.000000	7.924122	49.781586	0.000990	0.000034
RS	1	0.008034	7.924122	53.727748	0.001069	0.000362
RS	2	0.016713	7.924122	57.982121	0.001154	0.000892
RS	3	0.026089	7.924122	62.568009	0.001245	0.001294
RS	4	0.036218	0.532791	994.517299	0.019787	0.019312
RS	5	0.047161	0.532791	1051.801105	0.020927	0.020310
RS	6	0.058984	0.632184	937.651049	0.018656	0.018034
RS	7	0.071756	0.632184	992.021380	0.019738	0.018984
RS	8	0.085554	0.644409	1028.136078	0.020456	0.019764
RS	9	0.100460	0.644409	1084.464402	0.021577	0.021024
RS	10	0.116564	0.646067	1138.791431	0.022658	0.022226
RS	11	0.133962	0.646067	1196.474304	0.023805	0.023541
RS	12	0.152758	0.676696	1198.344971	0.023843	0.023709
RS	13	0.173063	0.676696	1255.051897	0.024971	0.025012
RS	14	0.195000	0.745686	1191.779305	0.023712	0.023867
RS	15	0.218699	0.745686	1245.909716	0.024789	0.025093
RS	16	0.244302	0.842312	1152.479874	0.022930	0.023281
RS	17	0.271961	0.842312	1203.542392	0.023946	0.024409
RS	18	0.301843	0.955688	1107.247126	0.022030	0.022501
RS	19	0.334126	0.955688	1155.218810	0.022985	0.023573
RS	20	0.369001	1.097020	1049.700599	0.020885	0.021470
RS	21	0.406679	1.097020	1094.583648	0.021778	0.022485
RS	22	0.447383	1.286675	973.237170	0.019364	0.020041
RS	23	0.491357	1.286675	1015.081676	0.020196	0.020972
RS	24	0.538865	1.538889	885.581714	0.017620	0.018333
RS	25	0.590188	1.538889	924.507015	0.018394	0.019173
RS	26	0.645635	1.864558	797.069097	0.015859	0.016553
RS	27	0.705536	1.864558	833.223381	0.016578	0.017301
RS	28	0.770249	2.274176	714.642792	0.014219	0.014844
RS	29	0.840161	2.274176	748.196234	0.014886	0.015499
RS	30	0.915690	2.771620	643.173647	0.012797	0.013307
RS	31	0.997286	2.771620	674.348470	0.013417	0.013880
RS	32	1.085437	3.334694	587.931833	0.011698	0.012067
RS	33	1.180670	3.334694	617.063510	0.012277	0.012579
RS	34	1.283553	3.894295	554.607819	0.011035	0.011262
RS	35	1.394702	3.894295	582.174303	0.011583	0.011738
RS	36	1.514779	4.351920	546.538858	0.010874	0.010975
RS	37	1.644504	4.351920	573.035692	0.011401	0.011439
RS	38	1.784650	4.640676	562.684375	0.011195	0.011193
RS	39	1.936054	4.640676	588.342055	0.011706	0.011657
RS	40	2.099622	4.764181	597.943708	0.011897	0.011816
RS	41	2.276330	4.764181	622.440447	0.012384	0.012273
RS	42	2.467234	4.774418	644.654915	0.012826	0.012688
RS	43	2.673474	4.774418	666.977075	0.013270	0.013114
RS	44	2.896283	4.728706	694.158191	0.013811	0.013628
RS	45	3.136991	4.728706	712.659627	0.014179	0.013987
RS	46	3.397037	4.667694	737.903083	0.014682	0.014463
RS	47	3.677973	4.667694	750.534030	0.014933	0.014712
RS	48	3.981479	4.615970	767.903010	0.015278	0.015034
RS	49	4.309368	4.615970	772.577175	0.015371	0.015129
RS	50	4.663597	4.590056	777.026227	0.015460	0.015202
RS	51	5.046283	4.590056	772.123984	0.015362	0.015111
RS	52	5.459713	4.605845	759.624067	0.015114	0.014856
RS	53	5.906356	4.605845	744.605493	0.014815	0.014567
RS	54	6.388881	4.785095	698.522122	0.013898	0.013662
RS	55	6.910169	4.785095	676.633733	0.013463	0.013237
RS	56	7.473336	4.785095	649.703228	0.012927	0.012712
RS	57	8.081744	4.785095	617.955560	0.012295	0.012090
RS	58	8.739030	8.410720	341.538373	0.006795	0.006755
RS	59	9.449119	8.410720	339.840800	0.006762	0.006712
RS	60	10.216254	8.410720	335.914391	0.006683	0.006624
RS	61	11.045016	8.410720	329.659200	0.006559	0.006489
RS	62	11.940358	8.410720	321.020416	0.006387	0.006307
RS	63	12.907628	8.410720	2805.415898	0.055817	0.054838
PA	4+25*2+4+6 0.030061287 0.016083723 12.907627937 7.924121969 0.532790579 0.632184179 0.644408617 0.646066543 0.676695750 0.745686379 0.842311662 0.955687615 1.097020441 1.286674618 1.538889410 1.864558242 2.274175906 2.771619605 3.334693973 3.894294647 4.351919624 4.640676404 4.764180625 4.774418139 4.728705841 4.667693680 4.615970172 4.590056121 4.605845011 4.785095212 8.410720098
//
IT	4722
RD	22
LK	-250560.602245
QD	-115.828867 -> -104.352858
RI	0.0027600825
TR	0.029497	0.016186
MT	13.050045
MM	C_pi: 2.923243, n_recomb: 51491.206306
RS	0	0.000000	9.107963	44.452442	0.000863	0.000030
RS	1	0.008052	9.107963	47.990958	0.000932	0.000315
RS	2	0.016753	9.107963	51.807594	0.001006	0.000779
RS	3	0.026154	9.107963	55.923614	0.001086	0.001133
RS	4	0.036312	0.536261	1015.387332	0.019720	0.019316
RS	5	0.047288	0.536261	1074.137450	0.020861	0.020336
RS	6	0.059149	0.642470	948.691100	0.018424	0.017878
RS	7	0.071964	0.642470	1004.142162	0.019501	0.018822
RS	8	0.085810	0.655039	1040.942634	0.020216	0.019589
RS	9	0.100772	0.655039	1098.493712	0.021334	0.020840
RS	10	0.116939	0.655308	1156.554715	0.022461	0.022082
RS	11	0.134407	0.655308	1215.690016	0.023610	0.023389
RS	12	0.153283	0.685102	1220.387873	0.023701	0.023602
RS	13	0.173677	0.685102	1278.673491	0.024833	0.024897
RS	14	0.195715	0.753657	1216.771318	0.023631	0.023800
RS	15	0.219526	0.753657	1272.502769	0.024713	0.025023
RS	16	0.245255	0.849955	1179.361250	0.022904	0.023256
RS	17	0.273056	0.849955	1231.992855	0.023926	0.024385
RS	18	0.303095	0.962625	1135.773626	0.022058	0.022522
RS	19	0.335554	0.962625	1185.260996	0.023019	0.023594
RS	20	0.370625	1.102806	1079.338018	0.020962	0.021532
RS	21	0.408521	1.102806	1125.662753	0.021861	0.022550
RS	22	0.449469	1.291420	1002.575578	0.019471	0.020129
RS	23	0.493713	1.291420	1045.772842	0.020310	0.021065
RS	24	0.541520	1.543486	913.060139	0.017732	0.018426
RS	25	0.593177	1.543486	953.244827	0.018513	0.019271
RS	26	0.648993	1.870887	821.559332	0.015955	0.016630
RS	27	0.709304	1.870887	858.877532	0.016680	0.017382
RS	28	0.774471	2.285529	735.536316	0.014285	0.014890
RS	29	0.844886	2.285529	770.153964	0.014957	0.015549
RS	30	0.920970	2.792822	660.397878	0.012825	0.013316
RS	31	1.003181	2.792822	692.534306	0.013450	0.013893
RS	32	1.092012	3.371190	601.955062	0.011690	0.012042
RS	33	1.187995	3.371190	631.953048	0.012273	0.012557
RS	34	1.291708	3.949749	566.322443	0.010998	0.011209
RS	35	1.403771	3.949749	594.684894	0.011549	0.011687
RS	36	1.524859	4.425405	557.052513	0.010818	0.010903
RS	37	1.655696	4.425405	584.315638	0.011348	0.011368
RS	38	1.797069	4.726440	573.132380	0.011131	0.011112
RS	39	1.949825	4.726440	599.570354	0.011644	0.011577
RS	40	2.114882	4.854630	609.377868	0.011835	0.011735
RS	41	2.293230	4.854630	634.697959	0.012326	0.012195
RS	42	2.485938	4.863350	657.959866	0.012778	0.012618
RS	43	2.694164	4.863350	681.146102	0.013228	0.013049
RS	44	2.919157	4.812415	709.972434	0.013788	0.013581
RS	45	3.162267	4.812415	729.333961	0.014164	0.013947
RS	46	3.424952	4.744586	756.529908	0.014692	0.014448
RS	47	3.708790	4.744586	769.928521	0.014953	0.014705
RS	48	4.015482	4.685829	789.227943	0.015327	0.015057
RS	49	4.346871	4.685829	794.456668	0.015429	0.015161
RS	50	4.704943	4.653606	800.447094	0.015545	0.015261
RS	51	5.091849	4.653606	795.761691	0.015454	0.015178
RS	52	5.509909	4.664603	784.044398	0.015227	0.014945
RS	53	5.961632	4.664603	768.821852	0.014931	0.014661
RS	54	6.449729	4.842825	721.965012	0.014021	0.013764
RS	55	6.977129	4.842825	699.532793	0.013585	0.013341
RS	56	7.546996	4.842825	671.865381	0.013048	0.012817
RS	57	8.162750	4.842825	639.190689	0.012414	0.012194
RS	58	8.828087	8.606679	349.638988	0.006790	0.006740
RS	59	9.546998	8.606679	348.317276	0.006765	0.006706
RS	60	10.323797	8.606679	344.727382	0.006695	0.006627
RS	61	11.163146	8.606679	338.758527	0.006579	0.006502
RS	62	12.070081	8.606679	330.344815	0.006416	0.006330
RS	63	13.050045	8.606679	2922.521456	0.056758	0.055764
PA	4+25*2+4+6 0.029496539 0.016186246 13.050044702 9.107963087 0.536261215 0.642470369 0.655038592 0.655307521 0.685101560 0.753656858 0.849954575 0.962624848 1.102806320 1.291419692 1.543485931 1.870886789 2.285528610 2.792822213 3.371190484 3.949748577 4.425405084 4.726439713 4.854629888 4.863349745 4.812415005 4.744585967 4.685829258 4.653606390 4.664603163 4.842824787 8.606678781
//
IT	3941
RD	23
LK	-250538.104764
QD	-108.643396 -> -98.237036
RI	0.0024203019
TR	0.028965	0.016281
MT	13.189036
MM	C_pi: 2.975112, n_recomb: 52681.635480
RS	0	0.000000	10.489216	39.560254	0.000751	0.000026
RS	1	0.008070	10.489216	42.721586	0.000811	0.000274
RS	2	0.016792	10.489216	46.132821	0.000876	0.000678
RS	3	0.026217	10.489216	49.813255	0.000946	0.000989
RS	4	0.036403	0.539736	1035.184552	0.019650	0.019309
RS	5	0.047411	0.539736	1095.344523	0.020792	0.020353
RS	6	0.059308	0.652516	959.013064	0.018204	0.017729
RS	7	0.072165	0.652516	1015.493079	0.019276	0.018667
RS	8	0.086059	0.665385	1053.002446	0.019988	0.019424
RS	9	0.101074	0.665385	1111.722385	0.021103	0.020665
RS	10	0.117301	0.664279	1173.432821	0.022274	0.021945
RS	11	0.134838	0.664279	1233.965713	0.023423	0.023244
RS	12	0.153790	0.693296	1241.371277	0.023564	0.023498
RS	13	0.174272	0.693296	1301.181895	0.024699	0.024786
RS	14	0.196406	0.761468	1240.616917	0.023549	0.023733
RS	15	0.220327	0.761468	1297.900110	0.024637	0.024953
RS	16	0.246178	0.857470	1205.109442	0.022875	0.023230
RS	17	0.274116	0.857470	1259.266273	0.023903	0.024359
RS	18	0.304308	0.969455	1163.240887	0.022081	0.022539
RS	19	0.336937	0.969455	1214.205480	0.023048	0.023612
RS	20	0.372199	1.108483	1108.052026	0.021033	0.021591
RS	21	0.410307	1.108483	1155.784511	0.021939	0.022610
RS	22	0.451490	1.296001	1031.168017	0.019574	0.020215
RS	23	0.495996	1.296001	1075.687328	0.020419	0.021154
RS	24	0.544095	1.547787	939.953876	0.017842	0.018517
RS	25	0.596075	1.547787	981.369814	0.018628	0.019367
RS	26	0.652250	1.876693	845.574919	0.016051	0.016706
RS	27	0.712959	1.876693	884.031299	0.016781	0.017464
RS	28	0.778567	2.296030	756.009814	0.014351	0.014937
RS	29	0.849470	2.296030	791.667877	0.015027	0.015601
RS	30	0.926095	2.812783	677.214445	0.012855	0.013328
RS	31	1.008903	2.812783	710.289611	0.013483	0.013908
RS	32	1.098395	3.406073	615.562246	0.011685	0.012019
RS	33	1.195108	3.406073	646.403423	0.012270	0.012537
RS	34	1.299627	4.003378	577.597031	0.010964	0.011159
RS	35	1.412581	4.003378	606.731133	0.011517	0.011640
RS	36	1.534650	4.497088	567.085706	0.010764	0.010834
RS	37	1.666571	4.497088	595.089240	0.011296	0.011301
RS	38	1.809138	4.810576	583.043368	0.011067	0.011033
RS	39	1.963211	4.810576	610.234730	0.011583	0.011499
RS	40	2.129717	4.943650	620.206844	0.011773	0.011656
RS	41	2.309662	4.943650	646.324055	0.012268	0.012118
RS	42	2.504128	4.950986	670.592183	0.012729	0.012549
RS	43	2.714288	4.950986	694.619749	0.013185	0.012985
RS	44	2.941409	4.894860	725.065593	0.013763	0.013533
RS	45	3.186859	4.894860	745.271116	0.014147	0.013906
RS	46	3.452117	4.820154	774.421101	0.014700	0.014431
RS	47	3.738783	4.820154	788.580120	0.014969	0.014697
RS	48	4.048583	4.754255	809.840055	0.015372	0.015077
RS	49	4.383385	4.754255	815.625093	0.015482	0.015189
RS	50	4.745206	4.715570	823.213437	0.015626	0.015318
RS	51	5.136228	4.715570	818.753207	0.015542	0.015242
RS	52	5.558806	4.721593	807.889237	0.015335	0.015031
RS	53	6.015487	4.721593	792.473681	0.015043	0.014752
RS	54	6.509023	4.898394	744.942191	0.014140	0.013864
RS	55	7.042389	4.898394	721.972518	0.013704	0.013442
RS	56	7.618799	4.898394	693.577386	0.013165	0.012918
RS	57	8.241728	4.898394	659.987715	0.012528	0.012294
RS	58	8.914928	8.797431	357.469022	0.006785	0.006726
RS	59	9.642457	8.797431	356.516066	0.006767	0.006700
RS	60	10.428700	8.797431	353.257851	0.006706	0.006630
RS	61	11.278394	8.797431	347.573119	0.006598	0.006514
RS	62	12.196662	8.797431	339.385196	0.006442	0.006351
RS	63	13.189036	8.797431	3037.249752	0.057653	0.056645
PA	4+25*2+4+6 0.028965081 0.016280640 13.189035961 10.489215652 0.539736304 0.652516321 0.665385390 0.664279303 0.693296048 0.761468159 0.857470271 0.969454996 1.108483495 1.296001221 1.547787065 1.876692630 2.296030164 2.812783386 3.406073427 4.003378019 4.497088495 4.810576412 4.943650448 4.950985733 4.894860362 4.820154481 4.754254835 4.715570094 4.721593054 4.898394310 8.797431456
//
IT	4848
RD	24
LK	-250517.697401
QD	-102.078537 -> -92.630446
RI	0.0021231861
TR	0.028464	0.016367
MT	13.324822
MM	C_pi: 3.025560, n_recomb: 53832.115688
RS	0	0.000000	12.103903	35.090431	0.000652	0.000023
RS	1	0.008088	12.103903	37.904696	0.000704	0.000238
RS	2	0.016830	12.103903	40.942590	0.000761	0.000589
RS	3	0.026278	12.103903	44.221537	0.000821	0.000862
RS	4	0.036491	0.543215	1053.933160	0.019578	0.019294
RS	5	0.047530	0.543215	1115.447062	0.020721	0.020363
RS	6	0.059462	0.662302	968.689710	0.017995	0.017585
RS	7	0.072359	0.662302	1026.150175	0.019062	0.018518
RS	8	0.086299	0.675438	1064.378946	0.019772	0.019267
RS	9	0.101366	0.675438	1124.216553	0.020884	0.020500
RS	10	0.117652	0.672968	1189.498126	0.022096	0.021816
RS	11	0.135255	0.672968	1251.375839	0.023246	0.023107
RS	12	0.154282	0.701276	1261.343088	0.023431	0.023399
RS	13	0.174848	0.701276	1322.625643	0.024569	0.024679
RS	14	0.197077	0.769116	1263.354539	0.023468	0.023667
RS	15	0.221103	0.769116	1322.140064	0.024560	0.024884
RS	16	0.247073	0.864855	1229.749651	0.022844	0.023202
RS	17	0.275144	0.864855	1285.387293	0.023878	0.024331
RS	18	0.305484	0.976181	1189.652484	0.022099	0.022553
RS	19	0.338279	0.976181	1242.054993	0.023073	0.023627
RS	20	0.373725	1.114056	1135.836635	0.021100	0.021645
RS	21	0.412039	1.114056	1184.942071	0.022012	0.022667
RS	22	0.453451	1.300428	1059.002887	0.019672	0.020298
RS	23	0.498213	1.300428	1104.812707	0.020523	0.021241
RS	24	0.546594	1.551808	966.251681	0.017949	0.018607
RS	25	0.598889	1.551808	1008.869946	0.018741	0.019461
RS	26	0.655413	1.882005	869.106483	0.016145	0.016783
RS	27	0.716509	1.882005	908.674578	0.016880	0.017544
RS	28	0.782546	2.305728	776.056714	0.014416	0.014985
RS	29	0.853923	2.305728	812.730788	0.015098	0.015653
RS	30	0.931074	2.831551	693.624470	0.012885	0.013341
RS	31	1.014464	2.831551	727.615127	0.013516	0.013925
RS	32	1.104599	3.439412	628.755232	0.011680	0.011999
RS	33	1.202023	3.439412	660.416233	0.012268	0.012520
RS	34	1.307327	4.055239	588.438788	0.010931	0.011112
RS	35	1.421148	4.055239	618.320152	0.011486	0.011595
RS	36	1.544174	4.567000	576.650597	0.010712	0.010769
RS	37	1.677150	4.567000	605.368666	0.011245	0.011237
RS	38	1.820881	4.893110	592.431060	0.011005	0.010957
RS	39	1.976236	4.893110	620.348785	0.011524	0.011425
RS	40	2.144156	5.031270	630.443796	0.011711	0.011579
RS	41	2.325657	5.031270	657.331466	0.012211	0.012044
RS	42	2.521837	5.037335	682.565912	0.012680	0.012481
RS	43	2.733884	5.037335	707.411167	0.013141	0.012921
RS	44	2.963080	4.976060	739.446904	0.013736	0.013486
RS	45	3.210813	4.976060	760.478932	0.014127	0.013865
RS	46	3.478582	4.894435	791.577879	0.014705	0.014414
RS	47	3.768008	4.894435	806.488354	0.014982	0.014687
RS	48	4.080841	4.821299	829.731964	0.015413	0.015094
RS	49	4.418975	4.821299	836.073391	0.015531	0.015216
RS	50	4.784457	4.776018	845.309593	0.015703	0.015371
RS	51	5.179498	4.776018	841.081589	0.015624	0.015302
RS	52	5.606489	4.776902	831.137176	0.015439	0.015114
RS	53	6.068013	4.776902	815.538883	0.015150	0.014839
RS	54	6.566864	4.951929	767.428174	0.014256	0.013960
RS	55	7.106061	4.951929	743.927574	0.013819	0.013540
RS	56	7.688867	4.951929	714.814275	0.013279	0.013015
RS	57	8.318808	4.951929	680.322275	0.012638	0.012390
RS	58	8.999697	8.983163	365.024475	0.006781	0.006712
RS	59	9.735654	8.983163	364.432826	0.006770	0.006694
RS	60	10.531133	8.983163	361.501009	0.006715	0.006633
RS	61	11.390949	8.983163	356.097627	0.006615	0.006525
RS	62	12.320304	8.983163	348.135541	0.006467	0.006370
RS	63	13.324822	8.983163	3149.404725	0.058504	0.057481
PA	4+25*2+4+6 0.028464242 0.016367448 13.324822245 12.103902608 0.543214868 0.662302423 0.675437787 0.672967522 0.701275813 0.769115875 0.864854530 0.976181287 1.114056167 1.300427514 1.551807920 1.882004619 2.305728190 2.831551352 3.439412197 4.055238719 4.566999536 4.893109552 5.031269535 5.037334865 4.976059673 4.894435102 4.821299252 4.776018107 4.776901708 4.951929389 8.983163047
//
IT	4434
RD	25
LK	-250499.162949
QD	-96.071132 -> -87.482834
RI	0.0018637445
TR	0.027992	0.016447
MT	13.457387
MM	C_pi: 3.074611, n_recomb: 54943.951676
RS	0	0.000000	13.996038	31.023384	0.000565	0.000020
RS	1	0.008105	13.996038	33.519820	0.000610	0.000206
RS	2	0.016866	13.996038	36.215577	0.000659	0.000510
RS	3	0.026337	13.996038	39.126307	0.000712	0.000749
RS	4	0.036577	0.546721	1071.623905	0.019504	0.019271
RS	5	0.047646	0.546721	1134.435357	0.020647	0.020365
RS	6	0.059612	0.671837	977.764360	0.017796	0.017448
RS	7	0.072547	0.671837	1036.159200	0.018858	0.018377
RS	8	0.086532	0.685190	1075.141361	0.019568	0.019119
RS	9	0.101649	0.685190	1136.048713	0.020677	0.020343
RS	10	0.117992	0.681387	1204.789380	0.021928	0.021693
RS	11	0.135659	0.681387	1267.961029	0.023077	0.022978
RS	12	0.154759	0.709038	1280.372225	0.023303	0.023303
RS	13	0.175406	0.709038	1343.075477	0.024444	0.024576
RS	14	0.197726	0.776603	1285.034341	0.023388	0.023602
RS	15	0.221856	0.776603	1345.273776	0.024484	0.024816
RS	16	0.247941	0.872116	1253.314400	0.022811	0.023172
RS	17	0.276140	0.872116	1310.388965	0.023850	0.024301
RS	18	0.306624	0.982810	1215.034829	0.022114	0.022564
RS	19	0.339579	0.982810	1268.836326	0.023093	0.023638
RS	20	0.375205	1.119535	1162.704725	0.021162	0.021697
RS	21	0.413719	1.119535	1213.148627	0.022080	0.022720
RS	22	0.455353	1.304721	1086.081294	0.019767	0.020378
RS	23	0.500362	1.304721	1133.150373	0.020624	0.021325
RS	24	0.549019	1.555583	991.952656	0.018054	0.018696
RS	25	0.601619	1.555583	1035.744592	0.018851	0.019554
RS	26	0.658483	1.886869	892.157454	0.016238	0.016860
RS	27	0.719954	1.886869	932.811086	0.016978	0.017625
RS	28	0.786408	2.314676	795.687323	0.014482	0.015035
RS	29	0.858248	2.314676	833.353396	0.015167	0.015707
RS	30	0.935910	2.849190	709.642187	0.012916	0.013356
RS	31	1.019866	2.849190	744.525609	0.013551	0.013944
RS	32	1.110626	3.471249	641.556433	0.011677	0.011981
RS	33	1.208742	3.471249	674.014643	0.012267	0.012505
RS	34	1.314810	4.105360	598.873194	0.010900	0.011068
RS	35	1.429474	4.105360	629.478300	0.011457	0.011552
RS	36	1.553432	4.635149	585.775834	0.010661	0.010706
RS	37	1.687435	4.635149	615.183476	0.011197	0.011176
RS	38	1.832299	4.974021	601.328732	0.010944	0.010884
RS	39	1.988904	4.974021	629.946637	0.011465	0.011353
RS	40	2.158201	5.117435	640.127297	0.011651	0.011505
RS	41	2.341218	5.117435	667.759333	0.012153	0.011972
RS	42	2.539069	5.122356	693.918749	0.012630	0.012415
RS	43	2.752954	5.122356	719.558122	0.013096	0.012859
RS	44	2.984173	5.055963	753.154300	0.013708	0.013439
RS	45	3.234133	5.055963	774.994776	0.014105	0.013823
RS	46	3.504350	4.967389	808.033484	0.014707	0.014395
RS	47	3.796467	4.967389	823.685334	0.014991	0.014676
RS	48	4.112259	4.886930	848.931677	0.015451	0.015110
RS	49	4.453644	4.886930	855.828006	0.015576	0.015239
RS	50	4.822698	4.834934	866.756110	0.015775	0.015422
RS	51	5.221661	4.834934	862.765734	0.015703	0.015360
RS	52	5.652959	4.830531	853.801524	0.015539	0.015193
RS	53	6.119212	4.830531	838.029321	0.015252	0.014922
RS	54	6.623253	5.003452	789.431026	0.014368	0.014054
RS	55	7.168144	5.003452	765.404897	0.013931	0.013634
RS	56	7.757195	5.003452	735.581872	0.013388	0.013109
RS	57	8.393988	5.003452	700.199114	0.012744	0.012482
RS	58	9.082389	9.163892	372.315760	0.006776	0.006699
RS	59	9.826582	9.163892	372.077573	0.006772	0.006688
RS	60	10.631089	9.163892	369.466300	0.006724	0.006635
RS	61	11.500798	9.163892	364.340741	0.006631	0.006535
RS	62	12.440993	9.163892	356.603608	0.006490	0.006387
RS	63	13.457387	9.163892	3258.931721	0.059314	0.058276
PA	4+25*2+4+6 0.027992017 0.016447399 13.457387310 13.996037759 0.546721030 0.671837371 0.685190183 0.681387189 0.709038444 0.776603301 0.872115977 0.982809715 1.119535205 1.304721032 1.555583194 1.886868579 2.314675570 2.849190220 3.471248645 4.105359925 4.635148952 4.974020832 5.117435477 5.122355648 5.055962708 4.967389456 4.886930380 4.834934002 4.830530616 5.003452168 9.163892194
//
CC
CC	Brief Description of the file format:
CC	  CC  comments
CC	  MM  useful-messages
CC	  RD  round-of-iterations
CC	  LL  \log[P(sequence)]
CC	  QD  Q-before-opt Q-after-opt
CC	  TR  \theta_0 \rho_0
CC	  RS  k t_k \lambda_k \pi_k \sum_{l\not=k}A_{kl} A_{kk}
CC	  DC  begin end best-k t_k+\Delta_k max-prob
CC
MM	Version: 0.6.5-r67
MM	pattern:4+25*2+4+6, n:63, n_free_lambdas:28
MM	n_iterations:25, skip:1, max_t:5, theta/rho:5
MM	is_decoding:0
MM	n_seqs:28, sum_L:1037613, sum_n:83179
RD	0
LK	0.000000
QD	0.000000 -> 0.000000
RI	inf
TR	0.083560	0.016712
MT	5.000000
MM	C_pi: 1.000000, n_recomb: 17196.823312
RS	0	0.000000	1.000000	109.477458	0.006366	0.000000
RS	1	0.006440	1.000000	115.762091	0.006732	0.000000
RS	2	0.013294	1.000000	122.355551	0.007115	0.000000
RS	3	0.020590	1.000000	129.266139	0.007517	0.000000
RS	4	0.028356	1.000000	136.501375	0.007938	0.000000
RS	5	0.036622	1.000000	144.067817	0.008378	0.000000
RS	6	0.045421	1.000000	151.970857	0.008837	0.000000
RS	7	0.054785	1.000000	160.214493	0.009317	0.000000
RS	8	0.064753	1.000000	168.801079	0.009816	0.000000
RS	9	0.075363	1.000000	177.731050	0.010335	0.000000
RS	10	0.086656	1.000000	187.002622	0.010874	0.000000
RS	11	0.098677	1.000000	196.611458	0.011433	0.000000
RS	12	0.111471	1.000000	206.550324	0.012011	0.000000
RS	13	0.125090	1.000000	216.808701	0.012607	0.000000
RS	14	0.139585	1.000000	227.372388	0.013222	0.000000
RS	15	0.155014	1.000000	238.223075	0.013853	0.000000
RS	16	0.171437	1.000000	249.337904	0.014499	0.000000
RS	17	0.188917	1.000000	260.689008	0.015159	0.000000
RS	18	0.207523	1.000000	272.243051	0.015831	0.000000
RS	19	0.227327	1.000000	283.960768	0.016512	0.000000
RS	20	0.248406	1.000000	295.796510	0.017201	0.000000
RS	21	0.270843	1.000000	307.697818	0.017893	0.000000
RS	22	0.294725	1.000000	319.605034	0.018585	0.000000
RS	23	0.320144	1.000000	331.450960	0.019274	0.000000
RS	24	0.347201	1.000000	343.160599	0.019955	0.000000
RS	25	0.376000	1.000000	354.650992	0.020623	0.000000
RS	26	0.406654	1.000000	365.831174	0.021273	0.000000
RS	27	0.439282	1.000000	376.602281	0.021900	0.000000
RS	28	0.474011	1.000000	386.857842	0.022496	0.000000
RS	29	0.510976	1.000000	396.484279	0.023056	0.000000
RS	30	0.550322	1.000000	405.361652	0.023572	0.000000
RS	31	0.592202	1.000000	413.364685	0.024037	0.000000
RS	32	0.636779	1.000000	420.364096	0.024444	0.000000
RS	33	0.684227	1.000000	426.228263	0.024785	0.000000
RS	34	0.734730	1.000000	430.825245	0.025053	0.000000
RS	35	0.788485	1.000000	434.025170	0.025239	0.000000
RS	36	0.845702	1.000000	435.702991	0.025336	0.000000
RS	37	0.906604	1.000000	435.741588	0.025338	0.000000
RS	38	0.971428	1.000000	434.035203	0.025239	0.000000
RS	39	1.040426	1.000000	430.493121	0.025033	0.000000
RS	40	1.113868	1.000000	425.043547	0.024716	0.000000
RS	41	1.192040	1.000000	417.637554	0.024286	0.000000
RS	42	1.275245	1.000000	408.252967	0.023740	0.000000
RS	43	1.363809	1.000000	396.898022	0.023080	0.000000
RS	44	1.458076	1.000000	383.614603	0.022307	0.000000
RS	45	1.558414	1.000000	368.480855	0.021427	0.000000
RS	46	1.665214	1.000000	351.612925	0.020446	0.000000
RS	47	1.778891	1.000000	333.165632	0.019374	0.000000
RS	48	1.899889	1.000000	313.331824	0.018220	0.000000
RS	49	2.028679	1.000000	292.340256	0.017000	0.000000
RS	50	2.165763	1.000000	270.451853	0.015727	0.000000
RS	51	2.311675	1.000000	247.954298	0.014419	0.000000
RS	52	2.466983	1.000000	225.154981	0.013093	0.000000
RS	53	2.632293	1.000000	202.372468	0.011768	0.000000
RS	54	2.808249	1.000000	179.926746	0.010463	0.000000
RS	55	2.995536	1.000000	158.128664	0.009195	0.000000
RS	56	3.194884	1.000000	137.269072	0.007982	0.000000
RS	57	3.407070	1.000000	117.608281	0.006839	0.000000
RS	58	3.632920	1.000000	99.366509	0.005778	0.000000
RS	59	3.873315	1.000000	82.715976	0.004810	0.000000
RS	60	4.129191	1.000000	67.775282	0.003941	0.000000
RS	61	4.401545	1.000000	54.606530	0.003175	0.000000
RS	62	4.691438	1.000000	43.215505	0.002513	0.000000
RS	63	5.000000	1.000000	120.672250	0.007017	0.000000
PA	4+25*2+4+6 0.083559667 0.016711933 5.000000000 1.000000000 1.000000000 1.000000000 1.000000000 1.000000000 1.000000000 1.000000000 1.000000000 1.000000000 1.000000000 1.000000000 1.000000000 1.000000000 1.000000000 1.000000000 1.000000000 1.000000000 1.000000000 1.000000000 1.000000000 1.000000000 1.000000000 1.000000000 1.000000000 1.000000000 1.000000000 1.000000000 1.000000000
//
IT	4615
RD	1
LK	-245651.990765
QD	-1956.777265 -> -847.248709
RI	0.0686526469
TR	0.066193	0.013203
MT	7.111964
MM	C_pi: 1.182016, n_recomb: 16067.288002
RS	0	0.000000	0.505142	220.246947	0.013708	0.000255
RS	1	0.007027	0.505142	232.364915	0.014462	0.002672
RS	2	0.014548	0.505142	244.902555	0.015242	0.007443
RS	3	0.022597	0.505142	257.838291	0.016047	0.012846
RS	4	0.031211	0.402296	339.670723	0.021141	0.017603
RS	5	0.040432	0.402296	355.039434	0.022097	0.021231
RS	6	0.050299	0.420977	354.251648	0.022048	0.023630
RS	7	0.060861	0.420977	369.453238	0.022994	0.024879
RS	8	0.072164	0.469523	345.350834	0.021494	0.025340
RS	9	0.084262	0.469523	359.921502	0.022401	0.025394
RS	10	0.097210	0.535973	328.586346	0.020451	0.025111
RS	11	0.111068	0.535973	342.422213	0.021312	0.024480
RS	12	0.125899	0.616795	310.099877	0.019300	0.023635
RS	13	0.141773	0.616795	323.201740	0.020116	0.022763
RS	14	0.158762	0.705019	294.695480	0.018341	0.021969
RS	15	0.176945	0.705019	307.133880	0.019115	0.021277
RS	16	0.196406	0.797260	283.015856	0.017614	0.020667
RS	17	0.217234	0.797260	294.864698	0.018352	0.020103
RS	18	0.239526	0.893850	273.935514	0.017049	0.019551
RS	19	0.263384	0.893850	285.242737	0.017753	0.018988
RS	20	0.288918	0.994457	266.864021	0.016609	0.018416
RS	21	0.316247	0.994457	277.658888	0.017281	0.017847
RS	22	0.345496	1.096382	261.895144	0.016300	0.017302
RS	23	0.376801	1.096382	272.194433	0.016941	0.016793
RS	24	0.410305	1.196026	259.146814	0.016129	0.016331
RS	25	0.446164	1.196026	268.948399	0.016739	0.015920
RS	26	0.484542	1.290253	258.499669	0.016089	0.015560
RS	27	0.525617	1.290253	267.772208	0.016666	0.015251
RS	28	0.569579	1.376884	259.625283	0.016159	0.014987
RS	29	0.616629	1.376884	268.299556	0.016698	0.014767
RS	30	0.666986	1.454527	262.089858	0.016312	0.014589
RS	31	0.720881	1.454527	270.052593	0.016808	0.014452
RS	32	0.778564	1.522131	265.438489	0.016520	0.014361
RS	33	0.840299	1.522131	272.527253	0.016962	0.014317
RS	34	0.906373	1.579008	269.163647	0.016752	0.014323
RS	35	0.977090	1.579008	275.162669	0.017126	0.014379
RS	36	1.052776	1.625248	272.610252	0.016967	0.014480
RS	37	1.133780	1.625248	277.251451	0.017256	0.014620
RS	38	1.220477	1.661786	274.955948	0.017113	0.014789
RS	39	1.313265	1.661786	277.930071	0.017298	0.014974
RS	40	1.412574	1.690065	275.274483	0.017133	0.015165
RS	41	1.518861	1.690065	276.254444	0.017194	0.015348
RS	42	1.632616	1.711714	272.619466	0.016967	0.015511
RS	43	1.754365	1.711714	271.296751	0.016885	0.015641
RS	44	1.884670	1.728467	266.103906	0.016562	0.015724
RS	45	2.024130	1.728467	262.239032	0.016321	0.015748
RS	46	2.173390	1.742073	255.020242	0.015872	0.015698
RS	47	2.333139	1.742073	248.503145	0.015466	0.015566
RS	48	2.504113	1.754037	239.005648	0.014875	0.015345
RS	49	2.687101	1.754037	229.912952	0.014309	0.015031
RS	50	2.882948	1.765582	218.163089	0.013578	0.014623
RS	51	3.092557	1.765582	206.799462	0.012871	0.014123
RS	52	3.316894	1.777934	193.102160	0.012018	0.013536
RS	53	3.556996	1.777934	180.016835	0.011204	0.012870
RS	54	3.813969	1.801930	164.150133	0.010216	0.012134
RS	55	4.088999	1.801930	150.304865	0.009355	0.011342
RS	56	4.383355	1.801930	136.127615	0.008472	0.010508
RS	57	4.698396	1.801930	121.850376	0.007584	0.009648
RS	58	5.035574	1.953653	100.096401	0.006230	0.008776
RS	59	5.396445	1.953653	88.714229	0.005521	0.007907
RS	60	5.782675	1.953653	77.591773	0.004829	0.007055
RS	61	6.196044	1.953653	66.908608	0.004164	0.006234
RS	62	6.638460	1.953653	56.827733	0.003537	0.005456
RS	63	7.111964	1.953653	210.079585	0.013075	0.022711
PA	4+25*2+4+6 0.066193107 0.013202602 7.111964226 0.505141735 0.402295589 0.420977116 0.469523430 0.535972595 0.616794586 0.705018997 0.797260284 0.893850327 0.994457245 1.096382141 1.196025848 1.290253162 1.376884460 1.454526901 1.522130966 1.579008102 1.625247955 1.661786079 1.690064907 1.711713791 1.728467464 1.742072582 1.754036903 1.765581608 1.777934074 1.801930428 1.953653276
//
IT	4196
RD	2
LK	-243957.609006
QD	-859.136457 -> -537.341660
RI	0.0601282841
TR	0.059054	0.012467
MT	8.284956
MM	C_pi: 1.357886, n_recomb: 17417.979028
RS	0	0.000000	0.634299	197.190131	0.011321	0.000175
RS	1	0.007283	0.634299	209.059269	0.012002	0.001743
RS	2	0.015097	0.634299	221.451591	0.012714	0.004982
RS	3	0.023480	0.634299	234.361357	0.013455	0.008986
RS	4	0.032473	0.367360	425.473237	0.024427	0.016085
RS	5	0.042121	0.367360	444.233522	0.025504	0.020297
RS	6	0.052472	0.358861	473.698781	0.027196	0.022937
RS	7	0.063577	0.358861	492.197306	0.028258	0.025951
RS	8	0.075491	0.394025	465.428385	0.026721	0.025485
RS	9	0.088272	0.394025	482.861639	0.027722	0.027348
RS	10	0.101984	0.454480	434.323745	0.024935	0.025405
RS	11	0.116695	0.454480	450.629836	0.025872	0.026660
RS	12	0.132478	0.536448	396.263968	0.022750	0.024079
RS	13	0.149409	0.536448	411.490455	0.023624	0.024868
RS	14	0.167574	0.633270	362.111610	0.020790	0.022409
RS	15	0.187062	0.633270	376.339569	0.021606	0.023077
RS	16	0.207970	0.741288	334.217782	0.019188	0.021021
RS	17	0.230400	0.741288	347.541833	0.019953	0.021648
RS	18	0.254464	0.862692	310.589836	0.017832	0.019852
RS	19	0.280280	0.862692	323.090395	0.018549	0.020348
RS	20	0.307977	0.999958	289.988427	0.016649	0.018673
RS	21	0.337690	0.999958	301.733112	0.017323	0.018993
RS	22	0.369568	1.151056	272.742301	0.015659	0.017468
RS	23	0.403768	1.151056	283.797718	0.016293	0.017678
RS	24	0.440458	1.310186	259.393624	0.014892	0.016382
RS	25	0.479821	1.310186	269.824058	0.015491	0.016554
RS	26	0.522051	1.470364	250.004151	0.014353	0.015507
RS	27	0.567356	1.470364	259.859910	0.014919	0.015675
RS	28	0.615961	1.625247	244.211474	0.014021	0.014851
RS	29	0.668106	1.625247	253.515673	0.014555	0.015019
RS	30	0.724048	1.769448	241.509369	0.013866	0.014380
RS	31	0.784066	1.769448	250.247241	0.014367	0.014550
RS	32	0.848454	1.897676	241.485020	0.013864	0.014082
RS	33	0.917532	1.897676	249.593697	0.014330	0.014285
RS	34	0.991641	2.005142	243.758279	0.013995	0.013997
RS	35	1.071147	2.005142	251.113163	0.014417	0.014263
RS	36	1.156445	2.089628	247.725313	0.014222	0.014152
RS	37	1.247954	2.089628	254.126934	0.014590	0.014477
RS	38	1.346128	2.152404	252.450539	0.014494	0.014496
RS	39	1.451453	2.152404	257.621356	0.014791	0.014840
RS	40	1.564448	2.197032	256.766839	0.014741	0.014922
RS	41	1.685674	2.197032	260.363280	0.014948	0.015232
RS	42	1.815728	2.227956	259.391802	0.014892	0.015310
RS	43	1.955255	2.227956	261.033896	0.014986	0.015533
RS	44	2.104943	2.250016	258.992092	0.014869	0.015541
RS	45	2.265534	2.250016	258.315437	0.014830	0.015623
RS	46	2.437821	2.267860	254.340959	0.014602	0.015494
RS	47	2.622655	2.267860	251.067886	0.014414	0.015392
RS	48	2.820952	2.284994	244.576576	0.014042	0.015086
RS	49	3.033691	2.284994	238.588229	0.013698	0.014786
RS	50	3.261924	2.303704	229.361412	0.013168	0.014295
RS	51	3.506780	2.303704	220.756321	0.012674	0.013812
RS	52	3.769470	2.326063	208.895651	0.011993	0.013154
RS	53	4.051291	2.326063	198.032674	0.011369	0.012520
RS	54	4.353639	2.374112	182.537502	0.010480	0.011674
RS	55	4.678007	2.374112	170.341521	0.009780	0.010949
RS	56	5.025999	2.374112	157.354750	0.009034	0.010180
RS	57	5.399336	2.374112	143.783578	0.008255	0.009378
RS	58	5.799864	2.727406	114.331476	0.006564	0.007949
RS	59	6.229564	2.727406	104.474289	0.005998	0.007290
RS	60	6.690559	2.727406	94.358102	0.005417	0.006618
RS	61	7.185130	2.727406	84.160027	0.004832	0.005944
RS	62	7.715721	2.727406	74.061641	0.004252	0.005280
RS	63	8.284956	2.727406	324.837482	0.018650	0.024361
PA	4+25*2+4+6 0.059054333 0.012466930 8.284956494 0.634298584 0.367359604 0.358860894 0.394025191 0.454479997 0.536448282 0.633269940 0.741287697 0.862691863 0.999957897 1.151056120 1.310185855 1.470363633 1.625246697 1.769447645 1.897675951 2.005142239 2.089627542 2.152403753 2.197031513 2.227956024 2.250016354 2.267859599 2.284993986 2.303704001 2.326062704 2.374112283 2.727405645
//
IT	4719
RD	3
LK	-243425.050888
QD	-587.859154 -> -441.614537
RI	0.0435756027
TR	0.054984	0.012471
MT	8.967497
MM	C_pi: 1.517909, n_recomb: 19457.666659
RS	0	0.000000	0.955082	149.102879	0.007663	0.000116
RS	1	0.007417	0.955082	158.884210	0.008166	0.001134
RS	2	0.015383	0.955082	169.206727	0.008696	0.003260
RS	3	0.023941	0.955082	180.085009	0.009255	0.005952
RS	4	0.033133	0.402194	451.615038	0.023210	0.014719
RS	5	0.043007	0.402194	472.946155	0.024306	0.018537
RS	6	0.053613	0.363981	545.445693	0.028032	0.022425
RS	7	0.065006	0.363981	567.230687	0.029152	0.025502
RS	8	0.077243	0.386235	555.137901	0.028531	0.025697
RS	9	0.090389	0.386235	575.682551	0.029586	0.027881
RS	10	0.104509	0.439408	524.614932	0.026962	0.025944
RS	11	0.119676	0.439408	543.764481	0.027946	0.027623
RS	12	0.135969	0.517462	478.759966	0.024605	0.024739
RS	13	0.153470	0.517462	496.602216	0.025522	0.026005
RS	14	0.172268	0.613259	434.835280	0.022348	0.023093
RS	15	0.192461	0.613259	451.466171	0.023202	0.024195
RS	16	0.214152	0.722744	397.861729	0.020448	0.021663
RS	17	0.237451	0.722744	413.382393	0.021245	0.022705
RS	18	0.262478	0.849809	365.396306	0.018779	0.020426
RS	19	0.289362	0.849809	379.896481	0.019524	0.021330
RS	20	0.318239	1.000345	335.639541	0.017250	0.019144
RS	21	0.349258	1.000345	349.194847	0.017946	0.019837
RS	22	0.382577	1.174783	309.437545	0.015903	0.017793
RS	23	0.418368	1.174783	322.125635	0.016555	0.018323
RS	24	0.456813	1.367334	288.150869	0.014809	0.016546
RS	25	0.498110	1.367334	300.058730	0.015421	0.016988
RS	26	0.542469	1.569106	272.259360	0.013992	0.015529
RS	27	0.590118	1.569106	283.473595	0.014569	0.015922
RS	28	0.641301	1.770867	261.436816	0.013436	0.014760
RS	29	0.696280	1.770867	272.026410	0.013980	0.015112
RS	30	0.755336	1.963850	255.074886	0.013109	0.014199
RS	31	0.818773	1.963850	265.075853	0.013623	0.014517
RS	32	0.886914	2.138262	252.761363	0.012990	0.013837
RS	33	0.960109	2.138262	262.163228	0.013474	0.014153
RS	34	1.038733	2.284040	254.218000	0.013065	0.013718
RS	35	1.123187	2.284040	262.943701	0.013514	0.014073
RS	36	1.213906	2.395502	258.843439	0.013303	0.013876
RS	37	1.311352	2.395502	266.724266	0.013708	0.014273
RS	38	1.416026	2.473953	265.506754	0.013645	0.014256
RS	39	1.528463	2.473953	272.267174	0.013993	0.014656
RS	40	1.649239	2.525501	272.706153	0.014015	0.014735
RS	41	1.778972	2.525501	277.969353	0.014286	0.015083
RS	42	1.918327	2.557963	278.756837	0.014326	0.015176
RS	43	2.068018	2.557963	282.074573	0.014497	0.015423
RS	44	2.228810	2.579703	281.855195	0.014486	0.015448
RS	45	2.401528	2.579703	282.769072	0.014533	0.015542
RS	46	2.587055	2.598400	280.298545	0.014406	0.015420
RS	47	2.786342	2.598400	278.428835	0.014309	0.015322
RS	48	3.000409	2.619200	272.882611	0.014024	0.015010
RS	49	3.230353	2.619200	268.015326	0.013774	0.014714
RS	50	3.477350	2.644774	259.089167	0.013316	0.014209
RS	51	3.742666	2.644774	251.242395	0.012912	0.013737
RS	52	4.027660	2.677323	239.017666	0.012284	0.013061
RS	53	4.333790	2.677323	228.493589	0.011743	0.012451
RS	54	4.662625	2.749521	211.224436	0.010856	0.011552
RS	55	5.015848	2.749521	199.049107	0.010230	0.010867
RS	56	5.395267	2.749521	185.763673	0.009547	0.010135
RS	57	5.802827	2.749521	171.566847	0.008817	0.009366
RS	58	6.240614	3.314895	131.826225	0.006775	0.007545
RS	59	6.710869	3.314895	122.602753	0.006301	0.006998
RS	60	7.216001	3.314895	112.812719	0.005798	0.006427
RS	61	7.758596	3.314895	102.619818	0.005274	0.005842
RS	62	8.341434	3.314895	92.204076	0.004739	0.005252
RS	63	8.967497	3.314895	453.098872	0.023286	0.026224
PA	4+25*2+4+6 0.054984315 0.012470984 8.967497356 0.955082201 0.402193700 0.363980751 0.386235256 0.439408478 0.517462408 0.613258611 0.722743769 0.849808780 1.000345073 1.174783063 1.367333807 1.569105732 1.770866616 1.963850031 2.138262466 2.284039508 2.395502130 2.473952851 2.525501109 2.557962831 2.579703008 2.598400239 2.619199983 2.644773580 2.677322627 2.749520870 3.314894782
//
IT	4475
RD	4
LK	-243161.501586
QD	-486.449210 -> -390.713405
RI	0.0298895015
TR	0.052162	0.012728
MT	9.403892
MM	C_pi: 1.645703, n_recomb: 21509.795525
RS	0	0.000000	1.462270	108.856221	0.005061	0.000079
RS	1	0.007497	1.462270	116.401907	0.005412	0.000762
RS	2	0.015555	1.462270	124.421486	0.005784	0.002191
RS	3	0.024218	1.462270	132.937119	0.006180	0.004012
RS	4	0.033531	0.453085	454.719938	0.021140	0.013612
RS	5	0.043541	0.453085	477.765042	0.022212	0.017000
RS	6	0.054302	0.383579	590.562293	0.027456	0.021976
RS	7	0.065870	0.383579	615.330879	0.028607	0.024806
RS	8	0.078304	0.394452	622.305217	0.028931	0.025768
RS	9	0.091671	0.394452	645.909120	0.030029	0.027901
RS	10	0.106041	0.441745	598.308971	0.027816	0.026293
RS	11	0.121487	0.441745	620.316676	0.028839	0.028005
RS	12	0.138091	0.516172	550.501288	0.025593	0.025194
RS	13	0.155940	0.516172	570.988570	0.026546	0.026573
RS	14	0.175127	0.609504	501.731822	0.023326	0.023597
RS	15	0.195753	0.609504	520.812998	0.024213	0.024828
RS	16	0.217925	0.716877	459.779911	0.021375	0.022180
RS	17	0.241759	0.716877	477.569287	0.022202	0.023365
RS	18	0.267379	0.843309	421.799892	0.019610	0.020923
RS	19	0.294921	0.843309	438.397780	0.020381	0.021989
RS	20	0.324527	0.997653	385.301964	0.017913	0.019572
RS	21	0.356353	0.997653	400.789966	0.018633	0.020433
RS	22	0.390564	1.183022	351.719082	0.016352	0.018103
RS	23	0.427340	1.183022	366.177955	0.017024	0.018787
RS	24	0.466874	1.394551	323.505711	0.015040	0.016718
RS	25	0.509371	1.394551	337.031621	0.015669	0.017292
RS	26	0.555054	1.622668	301.795773	0.014031	0.015569
RS	27	0.604161	1.622668	314.496121	0.014621	0.016074
RS	28	0.656950	1.856467	286.417709	0.013316	0.014689
RS	29	0.713697	1.856467	298.391897	0.013872	0.015134
RS	30	0.774697	2.084773	276.705551	0.012864	0.014042
RS	31	0.840271	2.084773	288.025341	0.013390	0.014435
RS	32	0.910761	2.293848	272.273196	0.012658	0.013621
RS	33	0.986535	2.293848	282.966487	0.013155	0.013997
RS	34	1.067989	2.468343	272.965261	0.012690	0.013475
RS	35	1.155550	2.468343	282.990500	0.013156	0.013875
RS	36	1.249676	2.598725	278.192885	0.012933	0.013637
RS	37	1.350857	2.598725	287.402114	0.013361	0.014067
RS	38	1.459624	2.686112	286.610688	0.013325	0.014049
RS	39	1.576545	2.686112	294.721771	0.013702	0.014475
RS	40	1.702231	2.739225	296.342348	0.013777	0.014579
RS	41	1.837340	2.739225	302.938612	0.014084	0.014948
RS	42	1.982577	2.769328	305.256857	0.014192	0.015079
RS	43	2.138702	2.769328	309.819836	0.014404	0.015343
RS	44	2.306531	2.788234	311.044601	0.014461	0.015404
RS	45	2.486943	2.788234	313.028915	0.014553	0.015513
RS	46	2.680879	2.806396	311.518622	0.014483	0.015417
RS	47	2.889354	2.806396	310.463190	0.014434	0.015334
RS	48	3.113458	2.830210	305.180960	0.014188	0.015030
RS	49	3.354362	2.830210	300.812867	0.013985	0.014751
RS	50	3.613326	2.862310	291.440821	0.013549	0.014242
RS	51	3.891704	2.862310	283.745579	0.013191	0.013790
RS	52	4.190952	2.904622	270.432981	0.012573	0.013102
RS	53	4.512633	2.904622	259.707646	0.012074	0.012515
RS	54	4.858430	2.999501	239.961074	0.011156	0.011569
RS	55	5.230150	2.999501	227.389746	0.010571	0.010915
RS	56	5.629737	2.999501	213.449918	0.009923	0.010210
RS	57	6.059280	2.999501	198.339184	0.009221	0.009463
RS	58	6.521025	3.771876	147.383604	0.006852	0.007307
RS	59	7.017385	3.771876	138.662851	0.006446	0.006837
RS	60	7.550956	3.771876	129.160779	0.006005	0.006338
RS	61	8.124528	3.771876	119.024196	0.005533	0.005817
RS	62	8.741099	3.771876	108.423647	0.005041	0.005282
RS	63	9.403892	3.771876	578.368681	0.026889	0.028119
PA	4+25*2+4+6 0.052162319 0.012728414 9.403892482 1.462270147 0.453084680 0.383578748 0.394452243 0.441745115 0.516172423 0.609503880 0.716876770 0.843309044 0.997652875 1.183022193 1.394550709 1.622668441 1.856466654 2.084773035 2.293847766 2.468342801 2.598724679 2.686112258 2.739224665 2.769327703 2.788234184 2.806395961 2.830209521 2.862310303 2.904621631 2.999500674 3.771876298
//
IT	4375
RD	5
LK	-242980.305830
QD	-426.815075 -> -351.672684
RI	0.0205875195
TR	0.049954	0.013076
MT	9.714337
MM	C_pi: 1.747851, n_recomb: 23446.879859
RS	0	0.000000	2.196247	79.574112	0.003394	0.000055
RS	1	0.007552	2.196247	85.282763	0.003637	0.000526
RS	2	0.015673	2.196247	91.376682	0.003897	0.001511
RS	3	0.024409	2.196247	97.878083	0.004174	0.002770
RS	4	0.033803	0.506402	451.088088	0.019239	0.012729
RS	5	0.043908	0.506402	475.243695	0.020269	0.015776
RS	6	0.054775	0.405396	622.683491	0.026557	0.021586
RS	7	0.066463	0.405396	650.020454	0.027723	0.024157
RS	8	0.079034	0.406514	675.198254	0.028797	0.025740
RS	9	0.092554	0.406514	701.619926	0.029924	0.027749
RS	10	0.107094	0.449413	658.972498	0.028105	0.026468
RS	11	0.122733	0.449413	683.675674	0.029158	0.028114
RS	12	0.139553	0.521250	611.574432	0.026083	0.025453
RS	13	0.157643	0.521250	634.572750	0.027064	0.026832
RS	14	0.177100	0.612451	560.533592	0.023907	0.023914
RS	15	0.198025	0.612451	581.948653	0.024820	0.025169
RS	16	0.220531	0.717127	516.095514	0.022011	0.022543
RS	17	0.244736	0.717127	536.054724	0.022863	0.023768
RS	18	0.270769	0.841012	474.876321	0.020253	0.021304
RS	19	0.298768	0.841012	493.490011	0.021047	0.022434
RS	20	0.328881	0.995434	433.440144	0.018486	0.019920
RS	21	0.361268	0.995434	450.796420	0.019226	0.020862
RS	22	0.396101	1.186004	393.698775	0.016791	0.018369
RS	23	0.433565	1.186004	409.880513	0.017481	0.019132
RS	24	0.473858	1.409088	359.319870	0.015325	0.016873
RS	25	0.517193	1.409088	374.427107	0.015969	0.017517
RS	26	0.563801	1.655107	332.254367	0.014171	0.015612
RS	27	0.613928	1.655107	346.407485	0.014774	0.016174
RS	28	0.667841	1.912247	312.596524	0.013332	0.014630
RS	29	0.725826	1.912247	325.917306	0.013900	0.015124
RS	30	0.788189	2.167605	299.687059	0.012782	0.013904
RS	31	0.855261	2.167605	312.275703	0.013318	0.014339
RS	32	0.927398	2.404087	293.197863	0.012505	0.013430
RS	33	1.004983	2.404087	305.114488	0.013013	0.013840
RS	34	1.088427	2.601334	293.122382	0.012502	0.013260
RS	35	1.178172	2.601334	304.356628	0.012981	0.013684
RS	36	1.274695	2.745859	298.905320	0.012748	0.013424
RS	37	1.378506	2.745859	309.327439	0.013193	0.013872
RS	38	1.490157	2.838394	308.995953	0.013179	0.013864
RS	39	1.610239	2.838394	318.315293	0.013576	0.014304
RS	40	1.739389	2.890165	321.135320	0.013696	0.014442
RS	41	1.878292	2.890165	328.893266	0.014027	0.014826
RS	42	2.027685	2.915784	332.728272	0.014191	0.015002
RS	43	2.188359	2.915784	338.334447	0.014430	0.015282
RS	44	2.361167	2.930331	340.933614	0.014541	0.015387
RS	45	2.547024	2.930331	343.756562	0.014661	0.015515
RS	46	2.746916	2.946778	343.061811	0.014631	0.015450
RS	47	2.961904	2.946778	342.565881	0.014610	0.015388
RS	48	3.193126	2.972544	337.331430	0.014387	0.015100
RS	49	3.441810	2.972544	333.199534	0.014211	0.014844
RS	50	3.709273	3.010067	323.124903	0.013781	0.014334
RS	51	3.996933	3.010067	315.331405	0.013449	0.013906
RS	52	4.306317	3.060856	300.677127	0.012824	0.013207
RS	53	4.639064	3.060856	289.538326	0.012349	0.012643
RS	54	4.996939	3.175890	267.074846	0.011391	0.011652
RS	55	5.381839	3.175890	253.959228	0.010831	0.011023
RS	56	5.795805	3.175890	239.252321	0.010204	0.010339
RS	57	6.241032	3.175890	223.153918	0.009517	0.009609
RS	58	6.719881	4.145994	160.681221	0.006853	0.007148
RS	59	7.234890	4.145994	152.436172	0.006501	0.006739
RS	60	7.788791	4.145994	143.249725	0.006110	0.006296
RS	61	8.384521	4.145994	133.251231	0.005683	0.005825
RS	62	9.025237	4.145994	122.598634	0.005229	0.005333
RS	63	9.714337	4.145994	696.814308	0.029719	0.029981
PA	4+25*2+4+6 0.049953649 0.013076153 9.714337449 2.196247272 0.506401558 0.405395608 0.406514422 0.449412666 0.521249597 0.612450619 0.717126992 0.841012028 0.995434126 1.186004073 1.409088362 1.655107271 1.912246911 2.167605442 2.404086671 2.601334110 2.745858899 2.838393666 2.890164989 2.915783752 2.930331418 2.946777852 2.972543762 3.010066533 3.060855957 3.175889854 4.145993633
//
IT	5080
RD	6
LK	-242835.315984
QD	-381.276811 -> -318.056170
RI	0.0144700266
TR	0.048094	0.013449
MT	9.958100
MM	C_pi: 1.833494, n_recomb: 25274.245425
RS	0	0.000000	3.223195	58.750348	0.002325	0.000039
RS	1	0.007593	3.223195	63.060506	0.002495	0.000371
RS	2	0.015764	3.223195	67.674578	0.002678	0.001064
RS	3	0.024554	3.223195	72.612065	0.002873	0.001949
RS	4	0.034012	0.557880	446.660048	0.017673	0.012011
RS	5	0.044188	0.557880	471.598263	0.018659	0.014802
RS	6	0.055137	0.426014	649.005534	0.025679	0.021250
RS	7	0.066917	0.426014	678.589264	0.026849	0.023608
RS	8	0.079592	0.418915	719.785078	0.028479	0.025660
RS	9	0.093230	0.418915	748.787139	0.029626	0.027550
RS	10	0.107902	0.458680	710.762314	0.028122	0.026529
RS	11	0.123690	0.458680	737.982884	0.029199	0.028097
RS	12	0.140675	0.528934	664.423022	0.026289	0.025575
RS	13	0.158951	0.528934	689.785355	0.027292	0.026923
RS	14	0.178614	0.618689	612.332318	0.024228	0.024093
RS	15	0.199771	0.618689	635.953862	0.025162	0.025339
RS	16	0.222534	0.720940	566.870348	0.022429	0.022783
RS	17	0.247026	0.720940	588.888662	0.023300	0.024012
RS	18	0.273377	0.841885	523.951981	0.020731	0.021587
RS	19	0.301729	0.841885	544.484231	0.021543	0.022740
RS	20	0.332234	0.994974	478.927010	0.018949	0.020200
RS	21	0.365056	0.994974	498.066586	0.019706	0.021182
RS	22	0.400370	1.188089	433.997379	0.017172	0.018593
RS	23	0.438366	1.188089	451.829473	0.017877	0.019402
RS	24	0.479246	1.418932	394.061762	0.015591	0.017009
RS	25	0.523231	1.418932	410.688114	0.016249	0.017694
RS	26	0.570556	1.678294	361.993321	0.014323	0.015652
RS	27	0.621475	1.678294	377.542854	0.014938	0.016247
RS	28	0.676260	1.953924	338.248450	0.013383	0.014580
RS	29	0.735205	1.953924	352.860513	0.013961	0.015101
RS	30	0.798626	2.231638	322.236023	0.012750	0.013781
RS	31	0.866863	2.231638	336.035091	0.013296	0.014241
RS	32	0.940282	2.491377	313.722423	0.012413	0.013259
RS	33	1.019275	2.491377	326.797866	0.012930	0.013689
RS	34	1.104267	2.708077	312.866123	0.012379	0.013065
RS	35	1.195713	2.708077	325.237527	0.012868	0.013503
RS	36	1.294103	2.864248	319.167228	0.012628	0.013229
RS	37	1.399964	2.864248	330.723613	0.013085	0.013687
RS	38	1.513863	2.960024	330.891334	0.013092	0.013692
RS	39	1.636412	2.960024	341.334766	0.013505	0.014143
RS	40	1.768266	3.008947	345.410440	0.013666	0.014315
RS	41	1.910132	3.008947	354.240696	0.014016	0.014712
RS	42	2.062771	3.028881	359.658085	0.014230	0.014934
RS	43	2.227001	3.028881	366.211751	0.014490	0.015230
RS	44	2.403702	3.038001	370.246926	0.014649	0.015382
RS	45	2.593820	3.038001	373.804494	0.014790	0.015529
RS	46	2.798375	3.051618	373.961160	0.014796	0.015500
RS	47	3.018462	3.051618	373.911937	0.014794	0.015461
RS	48	3.255262	3.078083	368.720959	0.014589	0.015192
RS	49	3.510043	3.078083	364.707297	0.014430	0.014961
RS	50	3.784171	3.119604	353.891413	0.014002	0.014455
RS	51	4.079115	3.119604	345.884535	0.013685	0.014050
RS	52	4.396456	3.177280	329.831194	0.013050	0.013343
RS	53	4.737893	3.177280	318.177941	0.012589	0.012800
RS	54	5.105258	3.309719	292.935718	0.011590	0.011768
RS	55	5.500518	3.309719	279.201765	0.011047	0.011160
RS	56	5.925793	3.309719	263.673532	0.010432	0.010493
RS	57	6.383360	3.309719	246.555050	0.009755	0.009774
RS	58	6.875673	4.468316	172.420125	0.006822	0.007034
RS	59	7.405370	4.468316	164.627739	0.006514	0.006674
RS	60	7.975289	4.468316	155.767329	0.006163	0.006276
RS	61	8.588484	4.468316	145.951419	0.005775	0.005847
RS	62	9.248243	4.468316	135.324470	0.005354	0.005392
RS	63	9.958100	4.468316	809.944196	0.032046	0.031784
PA	4+25*2+4+6 0.048094428 0.013448849 9.958100082 3.223195452 0.557879812 0.426014193 0.418915218 0.458680353 0.528934302 0.618688577 0.720939766 0.841885061 0.994973706 1.188088620 1.418931781 1.678293667 1.953923942 2.231637675 2.491377237 2.708076590 2.864248296 2.960024298 3.008946709 3.028881406 3.038001067 3.051617648 3.078082678 3.119603771 3.177279735 3.309718845 4.468316085
//
IT	4160
RD	7
LK	-242712.496279
QD	-343.081518 -> -288.483001
RI	0.0104005957
TR	0.046462	0.013818
MT	10.164926
MM	C_pi: 1.908999, n_recomb: 27014.603284
RS	0	0.000000	4.640117	43.798430	0.001621	0.000028
RS	1	0.007628	4.640117	47.061676	0.001742	0.000265
RS	2	0.015838	4.640117	50.561682	0.001872	0.000759
RS	3	0.024675	4.640117	54.314618	0.002011	0.001392
RS	4	0.034185	0.606539	443.034958	0.016400	0.011410
RS	5	0.044421	0.606539	468.584844	0.017346	0.014006
RS	6	0.055438	0.444651	672.760782	0.024904	0.020958
RS	7	0.067295	0.444651	704.373703	0.026074	0.023153
RS	8	0.080057	0.430635	759.493726	0.028114	0.025553
RS	9	0.093792	0.430635	790.889625	0.029276	0.027349
RS	10	0.108575	0.468245	756.643488	0.028009	0.026518
RS	11	0.124486	0.468245	786.231621	0.029104	0.028020
RS	12	0.141610	0.537723	711.307388	0.026330	0.025606
RS	13	0.160041	0.537723	738.908996	0.027352	0.026923
RS	14	0.179877	0.626664	658.705220	0.024383	0.024178
RS	15	0.201227	0.626664	684.426500	0.025335	0.025406
RS	16	0.224206	0.726929	613.075220	0.022694	0.022936
RS	17	0.248937	0.726929	637.061459	0.023582	0.024156
RS	18	0.275555	0.845026	569.502753	0.021081	0.021799
RS	19	0.304203	0.845026	591.874052	0.021909	0.022958
RS	20	0.335036	0.996265	521.898652	0.019319	0.020428
RS	21	0.368222	0.996265	542.750894	0.020091	0.021432
RS	22	0.403939	1.190626	472.538211	0.017492	0.018786
RS	23	0.442381	1.190626	491.958694	0.018211	0.019622
RS	24	0.483755	1.427186	427.516324	0.015825	0.017132
RS	25	0.528286	1.427186	445.607462	0.016495	0.017842
RS	26	0.576213	1.697334	390.701924	0.014463	0.015691
RS	27	0.627796	1.697334	407.598401	0.015088	0.016306
RS	28	0.683314	1.988721	362.989551	0.013437	0.014538
RS	29	0.743067	1.988721	378.845019	0.014024	0.015076
RS	30	0.807378	2.286155	343.919153	0.012731	0.013671
RS	31	0.876596	2.286155	358.879791	0.013285	0.014147
RS	32	0.951093	2.566902	333.381743	0.012341	0.013103
RS	33	1.031273	2.566902	347.564739	0.012866	0.013546
RS	34	1.117569	2.801397	331.713442	0.012279	0.012886
RS	35	1.210448	2.801397	345.168572	0.012777	0.013332
RS	36	1.310413	2.968104	338.487374	0.012530	0.013048
RS	37	1.418002	2.968104	351.124566	0.012998	0.013511
RS	38	1.533799	3.066318	351.812165	0.013023	0.013531
RS	39	1.658430	3.066318	363.329241	0.013449	0.013987
RS	40	1.792567	3.111708	368.712491	0.013649	0.014194
RS	41	1.936937	3.111708	378.569747	0.014014	0.014601
RS	42	2.092320	3.125289	385.657316	0.014276	0.014869
RS	43	2.259555	3.125289	393.118031	0.014552	0.015180
RS	44	2.439548	3.128231	398.701172	0.014759	0.015379
RS	45	2.633271	3.128231	402.954923	0.014916	0.015546
RS	46	2.841772	3.138062	404.079743	0.014958	0.015556
RS	47	3.066178	3.138062	404.436700	0.014971	0.015540
RS	48	3.307702	3.164028	399.387715	0.014784	0.015295
RS	49	3.567650	3.164028	395.447087	0.014638	0.015086
RS	50	3.847427	3.208151	383.957700	0.014213	0.014589
RS	51	4.148547	3.208151	375.688296	0.013907	0.014206
RS	52	4.472637	3.271164	358.273269	0.013262	0.013495
RS	53	4.821449	3.271164	346.056610	0.012810	0.012970
RS	54	5.196869	3.418459	318.053187	0.011773	0.011901
RS	55	5.600928	3.418459	303.658106	0.011241	0.011311
RS	56	6.035809	3.418459	287.276141	0.010634	0.010657
RS	57	6.503864	3.418459	269.116819	0.009962	0.009947
RS	58	7.007623	4.757470	183.196078	0.006781	0.006947
RS	59	7.549811	4.757470	175.832891	0.006509	0.006628
RS	60	8.133357	4.757470	167.296121	0.006193	0.006269
RS	61	8.761419	4.757470	157.682384	0.005837	0.005876
RS	62	9.437390	4.757470	147.122656	0.005446	0.005453
RS	63	10.164926	4.757470	919.931444	0.034053	0.033518
PA	4+25*2+4+6 0.046461798 0.013818092 10.164925799 4.640116755 0.606539260 0.444651014 0.430635205 0.468245016 0.537723257 0.626663682 0.726928942 0.845025944 0.996264659 1.190625518 1.427185617 1.697333757 1.988721206 2.286155069 2.566901956 2.801397092 2.968103575 3.066317743 3.111708350 3.125288755 3.128231271 3.138062241 3.164027908 3.208151256 3.271164046 3.418458981 4.757469701
//
IT	4475
RD	8
LK	-242606.148198
QD	-310.113975 -> -262.416511
RI	0.0076348620
TR	0.044993	0.014171
MT	10.350004
MM	C_pi: 1.978140, n_recomb: 28685.547039
RS	0	0.000000	6.583931	32.889086	0.001147	0.000020
RS	1	0.007659	6.583931	35.367243	0.001233	0.000191
RS	2	0.015904	6.583931	38.028772	0.001326	0.000547
RS	3	0.024781	6.583931	40.886710	0.001425	0.001004
RS	4	0.034338	0.652653	440.282496	0.015349	0.010888
RS	5	0.044626	0.652653	466.343494	0.016257	0.013335
RS	6	0.055703	0.461376	695.226580	0.024236	0.020699
RS	7	0.067628	0.461376	728.720528	0.025404	0.022770
RS	8	0.080466	0.441464	796.112265	0.027753	0.025434
RS	9	0.094288	0.441464	829.760953	0.028926	0.027158
RS	10	0.109168	0.477637	798.444500	0.027834	0.026465
RS	11	0.125187	0.477637	830.280352	0.028944	0.027915
RS	12	0.142434	0.546935	753.834823	0.026279	0.025581
RS	13	0.161002	0.546935	783.574129	0.027316	0.026870
RS	14	0.180991	0.635559	700.940216	0.024435	0.024200
RS	15	0.202512	0.635559	728.674737	0.025402	0.025412
RS	16	0.225680	0.734244	655.656926	0.022857	0.023029
RS	17	0.250623	0.734244	681.538656	0.023759	0.024237
RS	18	0.277477	0.849690	612.170689	0.021341	0.021959
RS	19	0.306387	0.849690	636.319187	0.022183	0.023118
RS	20	0.337511	0.998892	562.759714	0.019618	0.020619
RS	21	0.371019	0.998892	585.269726	0.020403	0.021636
RS	22	0.407094	1.193797	509.562864	0.017764	0.018957
RS	23	0.445931	1.193797	530.522975	0.018494	0.019812
RS	24	0.487743	1.434858	459.818332	0.016030	0.017246
RS	25	0.532757	1.434858	479.330996	0.016710	0.017973
RS	26	0.581218	1.714241	418.436366	0.014587	0.015731
RS	27	0.633391	1.714241	436.639992	0.015222	0.016359
RS	28	0.689560	2.019750	386.817652	0.013485	0.014503
RS	29	0.750031	2.019750	403.877710	0.014079	0.015051
RS	30	0.815133	2.335392	364.691360	0.012713	0.013573
RS	31	0.885221	2.335392	380.773889	0.013274	0.014058
RS	32	0.960677	2.635959	352.101117	0.012275	0.012960
RS	33	1.041911	2.635959	367.350428	0.012806	0.013412
RS	34	1.129368	2.887532	349.569190	0.012186	0.012719
RS	35	1.223523	2.887532	364.066186	0.012692	0.013171
RS	36	1.324888	3.064446	356.755239	0.012437	0.012877
RS	37	1.434017	3.064446	370.433645	0.012914	0.013343
RS	38	1.551505	3.164912	371.638124	0.012956	0.013376
RS	39	1.677990	3.164912	384.195570	0.013393	0.013837
RS	40	1.814162	3.206560	390.919230	0.013628	0.014075
RS	41	1.960764	3.206560	401.779958	0.014006	0.014492
RS	42	2.118593	3.213452	410.618359	0.014314	0.014804
RS	43	2.288510	3.213452	418.973199	0.014606	0.015129
RS	44	2.471441	3.209694	426.228207	0.014859	0.015376
RS	45	2.668382	3.209694	431.173041	0.015031	0.015561
RS	46	2.880407	3.214953	433.414927	0.015109	0.015611
RS	47	3.108669	3.214953	434.175114	0.015136	0.015616
RS	48	3.354415	3.239382	429.412758	0.014970	0.015399
RS	49	3.618981	3.239382	425.538685	0.014835	0.015212
RS	50	3.903809	3.284868	413.496142	0.014415	0.014728
RS	51	4.210452	3.284868	404.950803	0.014117	0.014364
RS	52	4.540581	3.351847	386.258954	0.013465	0.013652
RS	53	4.895993	3.351847	373.458772	0.013019	0.013143
RS	54	5.278625	3.511770	342.752321	0.011949	0.012043
RS	55	5.690562	3.511770	327.671244	0.011423	0.011467
RS	56	6.134049	3.511770	310.415918	0.010821	0.010824
RS	57	6.611501	3.511770	291.202126	0.010152	0.010120
RS	58	7.125520	5.024288	193.371849	0.006741	0.006879
RS	59	7.678907	5.024288	186.417267	0.006499	0.006594
RS	60	8.274677	5.024288	178.197509	0.006212	0.006269
RS	61	8.916075	5.024288	168.794167	0.005884	0.005907
RS	62	9.606597	5.024288	158.325024	0.005519	0.005512
RS	63	10.350004	5.024288	1028.338050	0.035849	0.035179
PA	4+25*2+4+6 0.044993240 0.014171498 10.350004194 6.583930867 0.652652570 0.461376483 0.441464166 0.477637342 0.546935427 0.635559002 0.734244152 0.849689569 0.998892312 1.193796883 1.434857970 1.714241116 2.019750049 2.335391595 2.635959099 2.887532474 3.064446017 3.164912196 3.206560353 3.213452170 3.209694011 3.214953408 3.239382363 3.284867860 3.351846910 3.511769668 5.024287524
//
IT	4719
RD	9
LK	-242513.122546
QD	-281.370342 -> -239.431672
RI	0.0057113770
TR	0.043654	0.014504
MT	10.521238
MM	C_pi: 2.043055, n_recomb: 30298.407460
RS	0	0.000000	9.247070	24.808010	0.000819	0.000015
RS	1	0.007687	9.247070	26.693388	0.000881	0.000139
RS	2	0.015964	9.247070	28.720275	0.000948	0.000397
RS	3	0.024878	9.247070	30.899007	0.001020	0.000728
RS	4	0.034476	0.696882	438.066275	0.014458	0.010424
RS	5	0.044813	0.696882	464.564952	0.015333	0.012749
RS	6	0.055944	0.476508	716.818982	0.023659	0.020465
RS	7	0.067931	0.476508	752.085626	0.024823	0.022442
RS	8	0.080839	0.451460	830.534696	0.027412	0.025311
RS	9	0.094739	0.451460	866.326779	0.028593	0.026980
RS	10	0.109708	0.486707	837.243146	0.027633	0.026386
RS	11	0.125827	0.486707	871.229690	0.028755	0.027797
RS	12	0.143186	0.556252	793.054968	0.026175	0.025522
RS	13	0.161878	0.556252	824.847956	0.027224	0.026788
RS	14	0.182008	0.644925	739.951752	0.024422	0.024183
RS	15	0.203685	0.644925	769.627837	0.025402	0.025380
RS	16	0.227027	0.742342	695.356991	0.022950	0.023081
RS	17	0.252165	0.742342	723.075126	0.023865	0.024278
RS	18	0.279234	0.855333	652.499828	0.021536	0.022083
RS	19	0.308384	0.855333	678.376210	0.022390	0.023240
RS	20	0.339775	1.002427	601.896478	0.019866	0.020783
RS	21	0.373578	1.002427	626.020845	0.020662	0.021809
RS	22	0.409980	1.197423	545.350032	0.017999	0.019112
RS	23	0.449180	1.197423	567.811006	0.018741	0.019981
RS	24	0.491393	1.442169	491.167954	0.016211	0.017354
RS	25	0.536851	1.442169	512.067461	0.016901	0.018094
RS	26	0.585803	1.729751	445.336596	0.014698	0.015773
RS	27	0.638517	1.729751	464.815078	0.015341	0.016410
RS	28	0.695284	2.048308	409.830857	0.013526	0.014475
RS	29	0.756414	2.048308	428.063518	0.014128	0.015031
RS	30	0.822243	2.381219	384.621767	0.012694	0.013484
RS	31	0.893132	2.381219	401.793006	0.013261	0.013977
RS	32	0.969469	2.700982	369.927963	0.012209	0.012828
RS	33	1.051675	2.700982	386.208783	0.012747	0.013286
RS	34	1.140199	2.969412	366.465549	0.012095	0.012563
RS	35	1.235528	2.969412	381.969143	0.012607	0.013018
RS	36	1.338184	3.156633	373.987824	0.012343	0.012715
RS	37	1.448731	3.156633	388.674814	0.012828	0.013182
RS	38	1.567775	3.259518	390.369904	0.012884	0.013226
RS	39	1.695969	3.259518	403.942287	0.013332	0.013690
RS	40	1.834018	3.297467	412.018750	0.013599	0.013959
RS	41	1.982677	3.297467	423.868985	0.013990	0.014382
RS	42	2.142763	3.297538	434.521776	0.014341	0.014737
RS	43	2.315155	3.297538	443.770150	0.014647	0.015075
RS	44	2.500797	3.286710	452.815071	0.014945	0.015368
RS	45	2.700709	3.286710	458.461572	0.015132	0.015570
RS	46	2.915987	3.286779	461.974131	0.015247	0.015662
RS	47	3.147813	3.286779	463.153399	0.015286	0.015688
RS	48	3.397458	3.308800	458.840082	0.015144	0.015500
RS	49	3.666292	3.308800	455.046405	0.015019	0.015334
RS	50	3.955791	3.354595	442.594397	0.014608	0.014866
RS	51	4.267541	3.354595	433.779421	0.014317	0.014520
RS	52	4.603255	3.424362	413.920220	0.013661	0.013811
RS	53	4.964774	3.424362	400.533047	0.013220	0.013316
RS	54	5.354081	3.595009	367.203365	0.012120	0.012188
RS	55	5.773312	3.595009	351.422751	0.011599	0.011624
RS	56	6.224768	3.595009	333.283097	0.011000	0.010989
RS	57	6.710925	3.595009	313.006878	0.010331	0.010291
RS	58	7.234451	5.275041	203.148534	0.006705	0.006823
RS	59	7.798218	5.275041	196.585758	0.006488	0.006569
RS	60	8.405319	5.275041	188.676065	0.006227	0.006273
RS	61	9.059086	5.275041	179.486805	0.005924	0.005938
RS	62	9.763105	5.275041	169.122924	0.005582	0.005568
RS	63	10.521238	5.275041	1136.071517	0.037496	0.036768
PA	4+25*2+4+6 0.043653946 0.014504136 10.521238204 9.247069733 0.696882215 0.476507963 0.451459752 0.486707467 0.556251694 0.644925014 0.742342485 0.855333497 1.002426525 1.197422984 1.442169263 1.729751135 2.048307649 2.381218524 2.700982252 2.969411562 3.156632836 3.259517649 3.297467471 3.297538302 3.286710370 3.286778724 3.308800060 3.354594582 3.424361907 3.595009490 5.275040775
//
IT	4772
RD	10
LK	-242431.259195
QD	-256.171953 -> -219.129348
RI	0.0043465811
TR	0.042423	0.014815
MT	10.682823
MM	C_pi: 2.104921, n_recomb: 31859.820385
RS	0	0.000000	12.895010	18.757416	0.000589	0.000011
RS	1	0.007712	12.895010	20.192710	0.000634	0.000101
RS	2	0.016020	12.895010	21.736889	0.000682	0.000289
RS	3	0.024967	12.895010	23.398062	0.000734	0.000531
RS	4	0.034605	0.739967	435.995395	0.013685	0.010000
RS	5	0.044987	0.739967	462.865597	0.014528	0.012225
RS	6	0.056169	0.490374	737.623047	0.023152	0.020249
RS	7	0.068213	0.490374	774.575557	0.024312	0.022154
RS	8	0.081186	0.460736	863.218966	0.027094	0.025188
RS	9	0.095160	0.460736	901.065078	0.028282	0.026816
RS	10	0.110211	0.495417	873.682702	0.027423	0.026294
RS	11	0.126424	0.495417	909.738167	0.028554	0.027675
RS	12	0.143886	0.565509	829.645100	0.026040	0.025440
RS	13	0.162696	0.565509	863.419385	0.027101	0.026689
RS	14	0.182956	0.654490	776.369849	0.024368	0.024139
RS	15	0.204778	0.654490	807.925312	0.025359	0.025325
RS	16	0.228284	0.750877	732.700174	0.022998	0.023105
RS	17	0.253602	0.750877	762.203800	0.023924	0.024292
RS	18	0.280873	0.861566	690.899947	0.021686	0.022182
RS	19	0.310248	0.861566	718.462479	0.022551	0.023335
RS	20	0.341888	1.006511	639.608920	0.020076	0.020928
RS	21	0.375968	1.006511	665.311210	0.020882	0.021960
RS	22	0.412676	1.201271	580.120928	0.018209	0.019257
RS	23	0.452216	1.201271	604.050110	0.018960	0.020137
RS	24	0.494805	1.449087	521.734479	0.016376	0.017459
RS	25	0.540678	1.449087	543.991441	0.017075	0.018209
RS	26	0.590090	1.744073	471.538192	0.014800	0.015817
RS	27	0.643312	1.744073	492.263963	0.015451	0.016463
RS	28	0.700639	2.074878	432.138590	0.013564	0.014454
RS	29	0.762387	2.074878	451.516158	0.014172	0.015016
RS	30	0.828898	2.424430	403.796570	0.012674	0.013405
RS	31	0.900538	2.424430	422.027241	0.013246	0.013904
RS	32	0.977703	2.763058	386.933372	0.012145	0.012706
RS	33	1.060819	2.763058	404.214501	0.012687	0.013170
RS	34	1.150346	3.048386	382.461847	0.012005	0.012416
RS	35	1.246777	3.048386	398.940060	0.012522	0.012874
RS	36	1.350646	3.246222	390.234970	0.012248	0.012560
RS	37	1.462525	3.246222	405.900831	0.012740	0.013029
RS	38	1.583033	3.351873	408.043255	0.012807	0.013081
RS	39	1.712835	3.351873	422.607795	0.013265	0.013548
RS	40	1.852647	3.386318	432.029281	0.013560	0.013843
RS	41	2.003243	3.386318	444.857991	0.013963	0.014273
RS	42	2.165453	3.379546	457.370544	0.014356	0.014668
RS	43	2.340173	3.379546	467.515915	0.014674	0.015017
RS	44	2.528368	3.361398	478.453345	0.015017	0.015356
RS	45	2.731078	3.361398	484.818185	0.015217	0.015574
RS	46	2.949421	3.355782	489.748570	0.015372	0.015709
RS	47	3.184604	3.355782	491.371156	0.015423	0.015752
RS	48	3.437924	3.374675	487.671605	0.015307	0.015597
RS	49	3.710782	3.374675	483.982338	0.015191	0.015450
RS	50	4.004684	3.419888	471.273953	0.014792	0.015000
RS	51	4.321253	3.419888	462.206379	0.014508	0.014671
RS	52	4.662236	3.491450	441.300437	0.013851	0.013967
RS	53	5.029518	3.491450	427.332868	0.013413	0.013484
RS	54	5.425125	3.671190	391.473968	0.012287	0.012334
RS	55	5.851243	3.671190	374.987831	0.011770	0.011780
RS	56	6.310226	3.671190	355.959194	0.011173	0.011152
RS	57	6.804606	3.671190	334.617448	0.010503	0.010457
RS	58	7.337115	5.513391	212.628386	0.006674	0.006777
RS	59	7.910693	5.513391	206.444097	0.006480	0.006550
RS	60	8.528508	5.513391	198.838576	0.006241	0.006280
RS	61	9.193970	5.513391	189.865595	0.005959	0.005969
RS	62	9.910756	5.513391	179.617631	0.005638	0.005621
RS	63	10.682823	5.513391	1243.545027	0.039032	0.038286
PA	4+25*2+4+6 0.042422599 0.014814649 10.682823077 12.895010240 0.739966817 0.490374089 0.460736395 0.495417089 0.565509417 0.654490247 0.750876858 0.861565519 1.006510507 1.201271361 1.449087322 1.744073129 2.074877558 2.424429625 2.763057840 3.048386238 3.246222330 3.351872504 3.386318109 3.379546240 3.361398075 3.355781969 3.374674647 3.419888465 3.491450125 3.671190053 5.513391132
//
IT	4435
RD	11
LK	-242358.903148
QD	-233.984198 -> -201.146388
RI	0.0033609368
TR	0.041285	0.015103
MT	10.837130
MM	C_pi: 2.164420, n_recomb: 33373.906940
RS	0	0.000000	17.895378	14.193774	0.000425	0.000008
RS	1	0.007737	17.895378	15.285962	0.000458	0.000074
RS	2	0.016072	17.895378	16.461697	0.000493	0.000211
RS	3	0.025052	17.895378	17.727291	0.000531	0.000388
RS	4	0.034727	0.782532	433.781406	0.012998	0.009607
RS	5	0.045150	0.782532	460.958555	0.013812	0.011745
RS	6	0.056380	0.503248	757.624558	0.022701	0.020049
RS	7	0.068479	0.503248	796.188068	0.023857	0.021897
RS	8	0.081513	0.469412	894.405193	0.026800	0.025068
RS	9	0.095556	0.469412	934.228625	0.027993	0.026664
RS	10	0.110686	0.503772	908.163153	0.027212	0.026194
RS	11	0.126986	0.503772	946.216004	0.028352	0.027553
RS	12	0.144547	0.574626	864.054039	0.025890	0.025347
RS	13	0.163467	0.574626	899.745060	0.026960	0.026582
RS	14	0.183850	0.664105	810.614659	0.024289	0.024079
RS	15	0.205811	0.664105	843.993462	0.025289	0.025255
RS	16	0.229471	0.759635	768.050498	0.023014	0.023110
RS	17	0.254961	0.759635	799.293798	0.023950	0.024287
RS	18	0.282423	0.868139	727.655051	0.021803	0.022262
RS	19	0.312010	0.868139	756.866627	0.022678	0.023411
RS	20	0.343885	1.010905	676.108887	0.020259	0.021059
RS	21	0.378227	1.010905	703.356969	0.021075	0.022096
RS	22	0.415226	1.205159	614.039997	0.018399	0.019395
RS	23	0.455088	1.205159	639.408543	0.019159	0.020284
RS	24	0.498033	1.455540	551.648780	0.016529	0.017562
RS	25	0.544301	1.455540	575.237158	0.017236	0.018322
RS	26	0.594148	1.757275	497.149328	0.014896	0.015864
RS	27	0.647852	1.757275	519.097858	0.015554	0.016517
RS	28	0.705711	2.099680	453.832443	0.013598	0.014440
RS	29	0.768046	2.099680	474.330028	0.014213	0.015006
RS	30	0.835204	2.465382	422.298315	0.012654	0.013335
RS	31	0.907558	2.465382	441.561753	0.013231	0.013838
RS	32	0.985509	2.822679	403.192723	0.012081	0.012594
RS	33	1.069491	2.822679	421.445305	0.012628	0.013061
RS	34	1.159971	3.125069	397.628190	0.011914	0.012278
RS	35	1.257451	3.125069	415.050964	0.012436	0.012738
RS	36	1.362472	3.333937	405.559531	0.012152	0.012412
RS	37	1.475619	3.333937	422.175812	0.012650	0.012881
RS	38	1.597519	3.442784	424.711136	0.012726	0.012940
RS	39	1.728851	3.442784	440.245546	0.013191	0.013409
RS	40	1.870343	3.473991	450.989133	0.013513	0.013728
RS	41	2.022782	3.473991	464.785259	0.013927	0.014164
RS	42	2.187014	3.460427	479.184728	0.014358	0.014596
RS	43	2.363953	3.460427	490.230696	0.014689	0.014955
RS	44	2.554581	3.434789	503.145971	0.015076	0.015339
RS	45	2.759957	3.434789	510.247002	0.015289	0.015571
RS	46	2.981223	3.423091	516.730664	0.015483	0.015749
RS	47	3.219607	3.423091	518.823602	0.015546	0.015810
RS	48	3.476434	3.438258	515.897133	0.015458	0.015689
RS	49	3.753131	3.438258	512.340732	0.015352	0.015558
RS	50	4.051234	3.482143	499.529671	0.014968	0.015130
RS	51	4.372402	3.482143	490.232092	0.014689	0.014815
RS	52	4.718417	3.554651	468.405289	0.014035	0.014119
RS	53	5.091202	3.554651	453.869637	0.013600	0.013647
RS	54	5.492828	3.742088	415.582867	0.012452	0.012479
RS	55	5.925526	3.742088	398.390159	0.011937	0.011934
RS	56	6.391701	3.742088	378.472276	0.011340	0.011311
RS	57	6.893943	3.742088	356.065635	0.010669	0.010618
RS	58	7.435041	5.741577	221.864623	0.006648	0.006738
RS	59	8.018002	5.741577	216.048088	0.006474	0.006535
RS	60	8.646065	5.741577	208.741900	0.006255	0.006288
RS	61	9.322720	5.741577	199.986836	0.005992	0.005999
RS	62	10.051724	5.741577	189.863251	0.005689	0.005671
RS	63	10.837130	5.741577	1350.892948	0.040478	0.039736
PA	4+25*2+4+6 0.041284536 0.015103277 10.837129525 17.895378267 0.782532114 0.503247756 0.469412419 0.503772187 0.574625944 0.664104970 0.759634663 0.868138742 1.010904853 1.205159028 1.455540372 1.757275397 2.099680293 2.465381828 2.822678646 3.125068599 3.333936732 3.442783658 3.473991071 3.460427085 3.434788890 3.423091164 3.438257791 3.482143209 3.554651280 3.742087727 5.741576599
//
IT	4170
RD	12
LK	-242294.720718
QD	-214.367345 -> -185.165009
RI	0.0026384143
TR	0.040229	0.015371
MT	10.985531
MM	C_pi: 2.221941, n_recomb: 34843.148589
RS	0	0.000000	24.754947	10.737238	0.000308	0.000006
RS	1	0.007760	24.754947	11.567367	0.000332	0.000054
RS	2	0.016122	24.754947	12.461421	0.000358	0.000154
RS	3	0.025132	24.754947	13.424281	0.000385	0.000284
RS	4	0.034842	0.825079	431.232496	0.012376	0.009238
RS	5	0.045306	0.825079	458.652114	0.013163	0.011300
RS	6	0.056581	0.515338	776.786294	0.022294	0.019861
RS	7	0.068731	0.515338	816.892661	0.023445	0.021663
RS	8	0.081824	0.477578	924.243800	0.026526	0.024953
RS	9	0.095933	0.477578	965.975908	0.027724	0.026522
RS	10	0.111137	0.511793	940.939926	0.027005	0.026092
RS	11	0.127521	0.511793	980.925226	0.028153	0.027433
RS	12	0.145176	0.583561	896.580052	0.025732	0.025246
RS	13	0.164201	0.583561	934.128226	0.026810	0.026470
RS	14	0.184702	0.673676	842.978171	0.024194	0.024007
RS	15	0.206794	0.673676	878.128032	0.025202	0.025175
RS	16	0.230600	0.768479	801.660839	0.023008	0.023101
RS	17	0.256254	0.768479	834.600882	0.023953	0.024270
RS	18	0.283898	0.874891	762.959609	0.021897	0.022328
RS	19	0.313688	0.874891	793.785616	0.022782	0.023473
RS	20	0.345789	1.015441	711.544427	0.020421	0.021180
RS	21	0.380381	1.015441	740.308494	0.021247	0.022221
RS	22	0.417657	1.208960	647.217297	0.018575	0.019527
RS	23	0.457826	1.208960	673.998386	0.019344	0.020424
RS	24	0.501111	1.461463	581.003426	0.016675	0.017666
RS	25	0.547756	1.461463	605.898986	0.017389	0.018434
RS	26	0.598020	1.769372	522.250534	0.014989	0.015915
RS	27	0.652184	1.769372	545.399004	0.015653	0.016575
RS	28	0.710552	2.122808	474.984706	0.013632	0.014432
RS	29	0.773448	2.122808	496.579078	0.014252	0.015003
RS	30	0.841225	2.504238	440.194198	0.012634	0.013272
RS	31	0.914262	2.504238	460.465323	0.013215	0.013780
RS	32	0.992966	2.880062	418.771031	0.012019	0.012489
RS	33	1.077777	2.880062	437.967619	0.012570	0.012960
RS	34	1.169169	3.199722	412.028053	0.011825	0.012147
RS	35	1.267653	3.199722	430.366350	0.012352	0.012609
RS	36	1.373779	3.420069	420.023216	0.012055	0.012270
RS	37	1.488140	3.420069	437.561794	0.012558	0.012741
RS	38	1.611375	3.532578	440.428448	0.012640	0.012803
RS	39	1.744173	3.532578	456.909816	0.013113	0.013274
RS	40	1.887276	3.560858	468.939585	0.013459	0.013614
RS	41	2.041483	3.560858	483.690554	0.013882	0.014055
RS	42	2.207656	3.540597	499.987798	0.014350	0.014522
RS	43	2.386723	3.540597	511.936064	0.014693	0.014891
RS	44	2.579686	3.507352	526.897912	0.015122	0.015317
RS	45	2.787622	3.507352	534.751508	0.015347	0.015563
RS	46	3.011694	3.489253	542.909347	0.015582	0.015783
RS	47	3.253152	3.489253	545.499387	0.015656	0.015860
RS	48	3.513347	3.500196	543.496073	0.015598	0.015774
RS	49	3.793733	3.500196	540.102230	0.015501	0.015659
RS	50	4.095876	3.542119	527.338875	0.015135	0.015255
RS	51	4.421464	3.542119	517.836422	0.014862	0.014953
RS	52	4.772317	3.614852	495.215158	0.014213	0.014267
RS	53	5.150395	3.614852	480.127126	0.013780	0.013805
RS	54	5.557811	3.808773	439.519552	0.012614	0.012622
RS	55	5.996841	3.808773	421.622493	0.012101	0.012083
RS	56	6.469939	3.808773	400.818242	0.011504	0.011464
RS	57	6.979748	3.808773	377.350264	0.010830	0.010773
RS	58	7.529116	5.961005	230.881215	0.006626	0.006705
RS	59	8.121114	5.961005	225.423572	0.006470	0.006522
RS	60	8.759050	5.961005	218.412754	0.006268	0.006296
RS	61	9.446487	5.961005	209.877058	0.006023	0.006027
RS	62	10.187268	5.961005	199.885050	0.005737	0.005718
RS	63	10.985531	5.961005	1458.070004	0.041847	0.041119
PA	4+25*2+4+6 0.040228899 0.015371040 10.985531113 24.754946733 0.825079074 0.515338265 0.477578305 0.511792562 0.583560634 0.673676002 0.768479400 0.874891271 1.015440821 1.208959860 1.461463444 1.769371815 2.122808142 2.504237580 2.880062222 3.199722075 3.420069112 3.532578475 3.560857744 3.540596911 3.507351531 3.489253072 3.500196049 3.542119069 3.614852233 3.808773070 5.961005216
//
IT	4481
RD	13
LK	-242237.610023
QD	-196.955448 -> -170.912786
RI	0.0021020687
TR	0.039247	0.015619
MT	11.128830
MM	C_pi: 2.277712, n_recomb: 36269.261245
RS	0	0.000000	34.168806	8.115013	0.000224	0.000004
RS	1	0.007782	34.168806	8.744981	0.000241	0.000040
RS	2	0.016169	34.168806	9.423727	0.000260	0.000113
RS	3	0.025209	34.168806	10.155005	0.000280	0.000208
RS	4	0.034952	0.867993	428.239100	0.011807	0.008890
RS	5	0.045454	0.867993	455.837342	0.012568	0.010882
RS	6	0.056773	0.526792	795.094179	0.021922	0.019684
RS	7	0.068972	0.526792	836.679793	0.023069	0.021447
RS	8	0.082121	0.485301	952.841438	0.026271	0.024843
RS	9	0.096293	0.485301	996.418987	0.027473	0.026390
RS	10	0.111568	0.519499	972.189970	0.026805	0.025990
RS	11	0.128032	0.519499	1014.047198	0.027959	0.027317
RS	12	0.145776	0.592294	927.432147	0.025571	0.025141
RS	13	0.164902	0.592294	966.781168	0.026656	0.026356
RS	14	0.185516	0.683150	873.664215	0.024088	0.023929
RS	15	0.207734	0.683150	910.535180	0.025105	0.025090
RS	16	0.231680	0.777332	833.702798	0.022986	0.023081
RS	17	0.257491	0.777332	868.298238	0.023940	0.024244
RS	18	0.285310	0.881717	796.950140	0.021973	0.022382
RS	19	0.315293	0.881717	829.357289	0.022867	0.023525
RS	20	0.347610	1.020019	746.008921	0.020569	0.021292
RS	21	0.382442	1.020019	776.260373	0.021403	0.022337
RS	22	0.419984	1.212599	679.724407	0.018741	0.019655
RS	23	0.460447	1.212599	707.892262	0.019518	0.020560
RS	24	0.504060	1.466829	609.859021	0.016815	0.017769
RS	25	0.551066	1.466829	636.038463	0.017537	0.018545
RS	26	0.601730	1.780393	546.895917	0.015079	0.015970
RS	27	0.656336	1.780393	571.222449	0.015749	0.016635
RS	28	0.715192	2.144322	495.651199	0.013666	0.014429
RS	29	0.778627	2.144322	518.320201	0.014291	0.015005
RS	30	0.847000	2.541086	457.539829	0.012615	0.013217
RS	31	0.920692	2.541086	478.794667	0.013201	0.013728
RS	32	1.000119	2.935311	433.724956	0.011958	0.012393
RS	33	1.085727	2.935311	453.839136	0.012513	0.012867
RS	34	1.177997	3.272448	425.720158	0.011738	0.012024
RS	35	1.277446	3.272448	444.945681	0.012268	0.012488
RS	36	1.384635	3.504726	433.684410	0.011957	0.012135
RS	37	1.500165	3.504726	452.117262	0.012466	0.012606
RS	38	1.624685	3.621363	455.250664	0.012552	0.012671
RS	39	1.758894	3.621363	472.655207	0.013032	0.013143
RS	40	1.903548	3.647039	485.926414	0.013398	0.013501
RS	41	2.059458	3.647039	501.617723	0.013830	0.013947
RS	42	2.227500	3.620196	519.810887	0.014332	0.014446
RS	43	2.408619	3.620196	532.660491	0.014686	0.014824
RS	44	2.603832	3.579265	549.722152	0.015157	0.015291
RS	45	2.814236	3.579265	558.341992	0.015394	0.015550
RS	46	3.041012	3.554506	568.280149	0.015668	0.015812
RS	47	3.285436	3.554506	571.392123	0.015754	0.015904
RS	48	3.548880	3.560802	570.451910	0.015728	0.015853
RS	49	3.832825	3.560802	567.249585	0.015640	0.015753
RS	50	4.138865	3.600225	554.677767	0.015293	0.015373
RS	51	4.468721	3.600225	544.996183	0.015026	0.015084
RS	52	4.824244	3.672562	521.705228	0.014384	0.014411
RS	53	5.207434	3.672562	506.082116	0.013953	0.013956
RS	54	5.620442	3.871910	463.263358	0.012773	0.012761
RS	55	6.065589	3.871910	444.666194	0.012260	0.012228
RS	56	6.545376	3.871910	422.980528	0.011662	0.011613
RS	57	7.062499	3.871910	398.456867	0.010986	0.010922
RS	58	7.619862	6.172590	239.689017	0.006609	0.006676
RS	59	8.220598	6.172590	234.582645	0.006468	0.006513
RS	60	8.868081	6.172590	227.863779	0.006283	0.006305
RS	61	9.565950	6.172590	219.548705	0.006053	0.006053
RS	62	10.318124	6.172590	209.694518	0.005782	0.005761
RS	63	11.128830	6.172590	1564.947824	0.043148	0.042438
PA	4+25*2+4+6 0.039247214 0.015619311 11.128830306 34.168805535 0.867993452 0.526791608 0.485301441 0.519499399 0.592293930 0.683149828 0.777331846 0.881717181 1.020018931 1.212598582 1.466828723 1.780393097 2.144322160 2.541085535 2.935310913 3.272448302 3.504726403 3.621363240 3.647038858 3.620196321 3.579264587 3.554505861 3.560801632 3.600224528 3.672561571 3.871910214 6.172589575
//
IT	5331
RD	14
LK	-242186.649342
QD	-181.443291 -> -158.158878
RI	0.0016995542
TR	0.038332	0.015850
MT	11.267572
MM	C_pi: 2.331873, n_recomb: 37653.352924
RS	0	0.000000	47.086065	6.126063	0.000163	0.000003
RS	1	0.007803	47.086065	6.603348	0.000175	0.000029
RS	2	0.016214	47.086065	7.117760	0.000189	0.000083
RS	3	0.025282	47.086065	7.672175	0.000204	0.000152
RS	4	0.035057	0.911539	424.763244	0.011281	0.008560
RS	5	0.045596	0.911539	452.478511	0.012017	0.010486
RS	6	0.056956	0.537712	812.546608	0.021580	0.019518
RS	7	0.069203	0.537712	855.551034	0.022722	0.021248
RS	8	0.082405	0.492632	980.277085	0.026034	0.024740
RS	9	0.096638	0.492632	1025.640514	0.027239	0.026268
RS	10	0.111981	0.526906	1002.051703	0.026613	0.025890
RS	11	0.128521	0.526906	1045.723376	0.027772	0.027205
RS	12	0.146352	0.600819	956.757123	0.025410	0.025035
RS	13	0.165574	0.600819	997.852728	0.026501	0.026242
RS	14	0.186296	0.692495	902.817976	0.023977	0.023845
RS	15	0.208635	0.692495	941.361400	0.025001	0.025001
RS	16	0.232717	0.786140	864.299472	0.022954	0.023054
RS	17	0.258677	0.786140	900.509658	0.023916	0.024210
RS	18	0.286664	0.888557	829.711524	0.022036	0.022429
RS	19	0.316834	0.888557	863.666953	0.022937	0.023568
RS	20	0.349358	1.024577	779.561153	0.020704	0.021397
RS	21	0.384421	1.024577	811.271798	0.021546	0.022445
RS	22	0.422218	1.216031	711.605515	0.018899	0.019779
RS	23	0.462966	1.216031	741.134683	0.019683	0.020691
RS	24	0.506892	1.471637	638.250366	0.016951	0.017873
RS	25	0.554246	1.471637	665.690644	0.017679	0.018656
RS	26	0.605295	1.790364	571.125159	0.015168	0.016028
RS	27	0.660327	1.790364	596.608288	0.015845	0.016699
RS	28	0.719653	2.164285	515.870112	0.013701	0.014432
RS	29	0.783608	2.164285	539.592122	0.014331	0.015012
RS	30	0.852554	2.575992	474.377559	0.012599	0.013168
RS	31	0.926878	2.575992	496.592816	0.013189	0.013683
RS	32	1.007003	2.988482	448.100402	0.011901	0.012303
RS	33	1.093379	2.988482	469.106450	0.012459	0.012780
RS	34	1.186495	3.343279	438.754851	0.011652	0.011907
RS	35	1.286876	3.343279	458.839798	0.012186	0.012373
RS	36	1.395090	3.587911	446.596828	0.011861	0.012005
RS	37	1.511747	3.587911	465.895880	0.012373	0.012476
RS	38	1.637507	3.709143	469.228263	0.012462	0.012542
RS	39	1.773080	3.709143	487.531219	0.012948	0.013016
RS	40	1.919230	3.732539	501.993161	0.013332	0.013389
RS	41	2.076785	3.732539	518.608230	0.013773	0.013840
RS	42	2.246633	3.699239	538.684973	0.014306	0.014369
RS	43	2.429734	3.699239	552.431961	0.014672	0.014755
RS	44	2.627121	3.650578	571.631268	0.015181	0.015261
RS	45	2.839910	3.650578	581.027798	0.015431	0.015532
RS	46	3.069303	3.618942	592.838711	0.015745	0.015835
RS	47	3.316594	3.618942	596.494678	0.015842	0.015941
RS	48	3.583181	3.620239	596.744790	0.015848	0.015926
RS	49	3.870568	3.620239	593.761356	0.015769	0.015840
RS	50	4.180380	3.656698	581.518124	0.015444	0.015486
RS	51	4.514365	3.656698	571.682804	0.015183	0.015208
RS	52	4.874410	3.728105	547.843378	0.014550	0.014548
RS	53	5.262549	3.728105	531.703336	0.014121	0.014101
RS	54	5.680973	3.931954	486.784617	0.012928	0.012898
RS	55	6.132045	3.931954	467.493097	0.012416	0.012370
RS	56	6.618313	3.931954	444.932648	0.011817	0.011757
RS	57	7.142522	3.931954	419.360787	0.011137	0.011066
RS	58	7.707635	6.376974	248.290227	0.006594	0.006651
RS	59	8.316841	6.376974	243.528304	0.006468	0.006504
RS	60	8.973582	6.376974	237.098276	0.006297	0.006313
RS	61	9.681567	6.376974	229.004844	0.006082	0.006078
RS	62	10.444794	6.376974	219.293941	0.005824	0.005802
RS	63	11.267572	6.376974	1671.339451	0.044388	0.043697
PA	4+25*2+4+6 0.038332358 0.015849506 11.267572404 47.086064817 0.911539394 0.537712259 0.492632271 0.526905879 0.600819012 0.692495142 0.786140227 0.888556826 1.024576826 1.216030849 1.471636663 1.790363679 2.164285303 2.575991728 2.988482099 3.343279111 3.587911247 3.709143419 3.732538939 3.699239314 3.650578441 3.618942500 3.620239108 3.656697777 3.728104820 3.931953705 6.376974088
//
IT	4368
RD	15
LK	-242141.061023
QD	-167.575689 -> -146.708420
RI	0.0013942922
TR	0.037478	0.016063
MT	11.402161
MM	C_pi: 2.384519, n_recomb: 38996.361507
RS	0	0.000000	64.805802	4.618742	0.000118	0.000002
RS	1	0.007823	64.805802	4.979759	0.000128	0.000021
RS	2	0.016258	64.805802	5.368970	0.000138	0.000061
RS	3	0.025352	64.805802	5.788571	0.000148	0.000112
RS	4	0.035158	0.955926	420.798916	0.010791	0.008245
RS	5	0.045732	0.955926	448.572413	0.011503	0.010111
RS	6	0.057132	0.548165	829.172850	0.021263	0.019360
RS	7	0.069424	0.548165	873.538803	0.022401	0.021063
RS	8	0.082678	0.499607	1006.622383	0.025813	0.024643
RS	9	0.096969	0.499607	1053.715050	0.027021	0.026154
RS	10	0.112377	0.534030	1030.624585	0.026429	0.025794
RS	11	0.128991	0.534030	1076.055476	0.027594	0.027097
RS	12	0.146905	0.609131	984.675429	0.025250	0.024929
RS	13	0.166220	0.609131	1027.464959	0.026348	0.026129
RS	14	0.187046	0.701698	930.546520	0.023862	0.023758
RS	15	0.209501	0.701698	970.714640	0.024892	0.024909
RS	16	0.233713	0.794877	893.539472	0.022913	0.023020
RS	17	0.259818	0.794877	931.324093	0.023882	0.024171
RS	18	0.287966	0.895375	861.304398	0.022087	0.022467
RS	19	0.318316	0.895375	896.775369	0.022996	0.023604
RS	20	0.351041	1.029083	812.236690	0.020829	0.021496
RS	21	0.386325	1.029083	845.378453	0.021678	0.022547
RS	22	0.424369	1.219243	742.885312	0.019050	0.019901
RS	23	0.465390	1.219243	773.750403	0.019842	0.020820
RS	24	0.509619	1.475900	666.202003	0.017084	0.017977
RS	25	0.557309	1.475900	694.880136	0.017819	0.018767
RS	26	0.608729	1.799338	594.962200	0.015257	0.016088
RS	27	0.664172	1.799338	621.580623	0.015939	0.016765
RS	28	0.723952	2.182762	535.672177	0.013736	0.014439
RS	29	0.788409	2.182762	560.425972	0.014371	0.015024
RS	30	0.857907	2.609024	490.742242	0.012584	0.013125
RS	31	0.932843	2.609024	513.895196	0.013178	0.013643
RS	32	1.013641	3.039617	461.938412	0.011846	0.012220
RS	33	1.100759	3.039617	483.811270	0.012407	0.012700
RS	34	1.194693	3.412238	451.176420	0.011570	0.011797
RS	35	1.295974	3.412238	472.093510	0.012106	0.012264
RS	36	1.405179	3.669621	458.808065	0.011765	0.011881
RS	37	1.522927	3.669621	478.945319	0.012282	0.012353
RS	38	1.649886	3.795889	482.410385	0.012371	0.012417
RS	39	1.786777	3.795889	501.586249	0.012862	0.012892
RS	40	1.934377	3.817311	517.185513	0.013262	0.013280
RS	41	2.093523	3.817311	534.705925	0.013712	0.013735
RS	42	2.265119	3.777703	556.642684	0.014274	0.014291
RS	43	2.450138	3.777703	571.280325	0.014650	0.014685
RS	44	2.649632	3.721280	592.644296	0.015197	0.015228
RS	45	2.864731	3.721280	602.824644	0.015458	0.015509
RS	46	3.096657	3.682591	616.586642	0.015811	0.015852
RS	47	3.346727	3.682591	620.805614	0.015920	0.015972
RS	48	3.616359	3.678587	622.362013	0.015959	0.015993
RS	49	3.907084	3.678587	619.622622	0.015889	0.015921
RS	50	4.220552	3.711687	607.835946	0.015587	0.015593
RS	51	4.558542	3.711687	597.871320	0.015331	0.015326
RS	52	4.922973	3.781702	573.600255	0.014709	0.014681
RS	53	5.315912	3.781702	556.961621	0.014282	0.014241
RS	54	5.739590	3.989230	510.054812	0.013080	0.013030
RS	55	6.196412	3.989230	490.075572	0.012567	0.012506
RS	56	6.688971	3.989230	466.648064	0.011966	0.011895
RS	57	7.220062	3.989230	440.036771	0.011284	0.011205
RS	58	7.792699	6.574662	256.684070	0.006582	0.006629
RS	59	8.410132	6.574662	252.260300	0.006469	0.006498
RS	60	9.075867	6.574662	246.116133	0.006311	0.006322
RS	61	9.793680	6.574662	238.245090	0.006109	0.006102
RS	62	10.567648	6.574662	228.682237	0.005864	0.005840
RS	63	11.402161	6.574662	1777.046603	0.045570	0.044897
PA	4+25*2+4+6 0.037478182 0.016062994 11.402160974 64.805801659 0.955926450 0.548165222 0.499607081 0.534029773 0.609131315 0.701698022 0.794877485 0.895374956 1.029083269 1.219243211 1.475900381 1.799337899 2.182762439 2.609023940 3.039617492 3.412237814 3.669621414 3.795888990 3.817311445 3.777702660 3.721279989 3.682591236 3.678586849 3.711687247 3.781702442 3.989230075 6.574661541
//
IT	4382
RD	16
LK	-242100.183055
QD	-155.138088 -> -136.396453
RI	0.0011602132
TR	0.036679	0.016261
MT	11.532866
MM	C_pi: 2.435714, n_recomb: 40299.110384
RS	0	0.000000	89.155072	3.475879	0.000086	0.000002
RS	1	0.007842	89.155072	3.748369	0.000093	0.000016
RS	2	0.016299	89.155072	4.042214	0.000100	0.000044
RS	3	0.025420	89.155072	4.359084	0.000108	0.000082
RS	4	0.035255	1.001312	416.365348	0.010332	0.007946
RS	5	0.045862	1.001312	444.141730	0.011021	0.009753
RS	6	0.057301	0.558192	845.014971	0.020969	0.019212
RS	7	0.069637	0.558192	890.688125	0.022102	0.020890
RS	8	0.082940	0.506247	1031.953888	0.025607	0.024554
RS	9	0.097287	0.506247	1080.721688	0.026818	0.026049
RS	10	0.112758	0.540883	1057.995298	0.026254	0.025701
RS	11	0.129443	0.540883	1105.131941	0.027423	0.026995
RS	12	0.147437	0.617235	1011.273946	0.025094	0.024824
RS	13	0.166841	0.617235	1055.705829	0.026197	0.026018
RS	14	0.187767	0.710750	956.936338	0.023746	0.023670
RS	15	0.210335	0.710750	998.681964	0.024782	0.024816
RS	16	0.234672	0.803526	921.492015	0.022866	0.022981
RS	17	0.260917	0.803526	960.810825	0.023842	0.024127
RS	18	0.289221	0.902147	891.774657	0.022129	0.022499
RS	19	0.319744	0.902147	928.728293	0.023046	0.023633
RS	20	0.352662	1.033519	844.058039	0.020945	0.021590
RS	21	0.388160	1.033519	878.602702	0.021802	0.022643
RS	22	0.426442	1.222237	773.574183	0.019196	0.020020
RS	23	0.467727	1.222237	805.749617	0.019994	0.020945
RS	24	0.512249	1.479650	693.724293	0.017214	0.018082
RS	25	0.560263	1.479650	723.617111	0.017956	0.018878
RS	26	0.612042	1.807370	618.423079	0.015346	0.016152
RS	27	0.667882	1.807370	646.155460	0.016034	0.016834
RS	28	0.728100	2.199823	555.079476	0.013774	0.014451
RS	29	0.793042	2.199823	580.844038	0.014413	0.015040
RS	30	0.863076	2.640248	506.661682	0.012573	0.013087
RS	31	0.938602	2.640248	530.730028	0.013170	0.013609
RS	32	1.020051	3.088773	475.270627	0.011794	0.012143
RS	33	1.107887	3.088773	497.985754	0.012357	0.012626
RS	34	1.202612	3.479339	463.023374	0.011490	0.011693
RS	35	1.304765	3.479339	484.745811	0.012029	0.012161
RS	36	1.414929	3.749836	470.361307	0.011672	0.011762
RS	37	1.533733	3.749836	491.308909	0.012192	0.012234
RS	38	1.661853	3.881547	494.842976	0.012279	0.012296
RS	39	1.800021	3.881547	514.865673	0.012776	0.012773
RS	40	1.949024	3.901301	531.545407	0.013190	0.013172
RS	41	2.109713	3.901301	549.951186	0.013647	0.013631
RS	42	2.283002	3.855522	573.718944	0.014237	0.014212
RS	43	2.469882	3.855522	589.237922	0.014622	0.014614
RS	44	2.671417	3.791326	612.781873	0.015206	0.015191
RS	45	2.888756	3.791326	623.750004	0.015478	0.015484
RS	46	3.123140	3.745438	639.529143	0.015870	0.015866
RS	47	3.375905	3.745438	644.327039	0.015989	0.015998
RS	48	3.648492	3.735875	647.294271	0.016062	0.016055
RS	49	3.942455	3.735875	644.821695	0.016001	0.015995
RS	50	4.259472	3.765275	633.611388	0.015723	0.015695
RS	51	4.601350	3.765275	623.540538	0.015473	0.015438
RS	52	4.970039	3.833490	598.950702	0.014863	0.014809
RS	53	5.367640	3.833490	581.831424	0.014438	0.014375
RS	54	5.796423	4.043972	533.046916	0.013227	0.013159
RS	55	6.258831	4.043972	512.387130	0.012715	0.012638
RS	56	6.757502	4.043972	488.101039	0.012112	0.012029
RS	57	7.295280	4.043972	460.460046	0.011426	0.011337
RS	58	7.875232	6.766025	264.868803	0.006573	0.006610
RS	59	8.500664	6.766025	260.777163	0.006471	0.006492
RS	60	9.175145	6.766025	254.915849	0.006326	0.006330
RS	61	9.902518	6.766025	247.267583	0.006136	0.006124
RS	62	10.686934	6.766025	237.856854	0.005902	0.005875
RS	63	11.532866	6.766025	1881.870923	0.046698	0.046041
PA	4+25*2+4+6 0.036679422 0.016261113 11.532865829 89.155071647 1.001311661 0.558192495 0.506246585 0.540882786 0.617235050 0.710749505 0.803526126 0.902147206 1.033519243 1.222237320 1.479649685 1.807370412 2.199822557 2.640247849 3.088773255 3.479338667 3.749836289 3.881547325 3.901300772 3.855521837 3.791326189 3.745438345 3.735875327 3.765275383 3.833490158 4.043971965 6.766024953
//
IT	4301
RD	17
LK	-242063.449331
QD	-143.949411 -> -127.083000
RI	0.0009796990
TR	0.035932	0.016445
MT	11.659834
MM	C_pi: 2.485481, n_recomb: 41562.166038
RS	0	0.000000	122.539313	2.612773	0.000063	0.000001
RS	1	0.007861	122.539313	2.818158	0.000068	0.000011
RS	2	0.016339	122.539313	3.039689	0.000073	0.000033
RS	3	0.025485	122.539313	3.278633	0.000079	0.000060
RS	4	0.035349	1.047778	411.508080	0.009901	0.007660
RS	5	0.045988	1.047778	439.236445	0.010568	0.009411
RS	6	0.057464	0.567821	860.115260	0.020695	0.019073
RS	7	0.069842	0.567821	907.043752	0.021824	0.020729
RS	8	0.083193	0.512569	1056.326996	0.025416	0.024471
RS	9	0.097593	0.512569	1106.717519	0.026628	0.025952
RS	10	0.113125	0.547469	1084.241826	0.026087	0.025612
RS	11	0.129879	0.547469	1133.031994	0.027261	0.026897
RS	12	0.147949	0.625125	1036.633412	0.024942	0.024720
RS	13	0.167440	0.625125	1082.656745	0.026049	0.025909
RS	14	0.188462	0.719643	982.053449	0.023629	0.023580
RS	15	0.211138	0.719643	1025.329453	0.024670	0.024721
RS	16	0.235596	0.812072	948.208826	0.022814	0.022939
RS	17	0.261976	0.812072	989.021184	0.023796	0.024080
RS	18	0.290430	0.908858	921.149245	0.022163	0.022525
RS	19	0.321121	0.908858	959.552055	0.023087	0.023657
RS	20	0.354224	1.037872	875.033469	0.021054	0.021679
RS	21	0.389930	1.037872	910.952237	0.021918	0.022734
RS	22	0.428442	1.225021	803.668093	0.019337	0.020137
RS	23	0.469981	1.225021	837.127695	0.020142	0.021067
RS	24	0.514786	1.482911	720.817805	0.017343	0.018187
RS	25	0.563113	1.482911	751.901592	0.018091	0.018989
RS	26	0.615239	1.814513	641.513203	0.015435	0.016217
RS	27	0.671462	1.814513	670.337819	0.016129	0.016905
RS	28	0.732105	2.215532	574.103908	0.013813	0.014467
RS	29	0.797515	2.215532	600.858084	0.014457	0.015060
RS	30	0.868067	2.669713	522.156635	0.012563	0.013055
RS	31	0.944164	2.669713	547.118223	0.013164	0.013580
RS	32	1.026244	3.135963	488.125259	0.011744	0.012072
RS	33	1.114775	3.135963	511.658454	0.012311	0.012557
RS	34	1.210266	3.544560	474.328951	0.011413	0.011594
RS	35	1.313263	3.544560	496.830269	0.011954	0.012064
RS	36	1.424356	3.828497	481.294471	0.011580	0.011648
RS	37	1.544182	3.828497	503.024613	0.012103	0.012121
RS	38	1.673427	3.966036	506.565788	0.012188	0.012179
RS	39	1.812832	3.966036	527.408649	0.012690	0.012657
RS	40	1.963196	3.984411	545.110623	0.013116	0.013066
RS	41	2.125379	3.984411	564.380260	0.013579	0.013529
RS	42	2.300311	3.932605	589.943641	0.014194	0.014133
RS	43	2.488994	3.932605	606.332132	0.014589	0.014542
RS	44	2.692508	3.860637	632.061720	0.015208	0.015153
RS	45	2.912021	3.860637	643.818440	0.015490	0.015455
RS	46	3.148789	3.807433	661.668555	0.015920	0.015875
RS	47	3.404169	3.807433	667.058139	0.016050	0.016019
RS	48	3.679623	3.792089	671.529916	0.016157	0.016112
RS	49	3.976731	3.792089	669.344385	0.016105	0.016063
RS	50	4.297193	3.817486	658.822781	0.015852	0.015792
RS	51	4.642846	3.817486	648.667165	0.015607	0.015544
RS	52	5.015670	3.883550	623.865049	0.015010	0.014931
RS	53	5.417801	3.883550	606.282719	0.014587	0.014503
RS	54	5.851543	4.096332	555.731038	0.013371	0.013284
RS	55	6.319380	4.096332	534.398253	0.012858	0.012766
RS	56	6.823993	4.096332	509.262688	0.012253	0.012158
RS	57	7.368272	4.096332	480.602631	0.011563	0.011465
RS	58	7.955335	6.951325	272.839525	0.006565	0.006592
RS	59	8.588547	6.951325	269.074128	0.006474	0.006487
RS	60	9.271533	6.951325	263.492568	0.006340	0.006338
RS	61	10.008208	6.951325	256.067125	0.006161	0.006145
RS	62	10.802791	6.951325	246.812001	0.005938	0.005908
RS	63	11.659834	6.951325	1985.599843	0.047774	0.047132
PA	4+25*2+4+6 0.035931602 0.016445175 11.659833644 122.539312939 1.047778322 0.567821349 0.512569260 0.547468852 0.625125197 0.719642550 0.812071928 0.908857972 1.037871833 1.225020812 1.482910746 1.814513188 2.215531739 2.669712742 3.135963109 3.544560340 3.828496681 3.966035656 3.984410872 3.932604624 3.860637166 3.807432734 3.792089317 3.817486290 3.883550412 4.096331532 6.951325024
//
IT	4657
RD	18
LK	-242030.374478
QD	-133.856288 -> -118.648937
RI	0.0008389669
TR	0.035230	0.016616
MT	11.783307
MM	C_pi: 2.533870, n_recomb: 42786.321503
RS	0	0.000000	168.302735	1.961652	0.000046	0.000001
RS	1	0.007879	168.302735	2.116245	0.000049	0.000008
RS	2	0.016378	168.302735	2.283024	0.000053	0.000024
RS	3	0.025547	168.302735	2.462951	0.000058	0.000044
RS	4	0.035438	1.095424	406.266486	0.009495	0.007386
RS	5	0.046109	1.095424	433.899943	0.010141	0.009084
RS	6	0.057621	0.577079	874.514692	0.020439	0.018942
RS	7	0.070039	0.577079	922.649208	0.021564	0.020578
RS	8	0.083436	0.518588	1079.807565	0.025237	0.024395
RS	9	0.097888	0.518588	1131.770587	0.026452	0.025863
RS	10	0.113479	0.553799	1109.430009	0.025930	0.025527
RS	11	0.130298	0.553799	1159.822996	0.027107	0.026805
RS	12	0.148443	0.632809	1060.819555	0.024793	0.024619
RS	13	0.168017	0.632809	1108.384449	0.025905	0.025802
RS	14	0.189133	0.728381	1005.957013	0.023511	0.023489
RS	15	0.211912	0.728381	1050.716789	0.024557	0.024627
RS	16	0.236487	0.820517	973.733854	0.022758	0.022892
RS	17	0.262998	0.820517	1015.999178	0.023746	0.024029
RS	18	0.291597	0.915506	949.454147	0.022191	0.022546
RS	19	0.322449	0.915506	989.272517	0.023121	0.023675
RS	20	0.355733	1.042144	905.171972	0.021156	0.021762
RS	21	0.391638	1.042144	942.435939	0.022027	0.022819
RS	22	0.430373	1.227607	833.170451	0.019473	0.020251
RS	23	0.472159	1.227607	867.887919	0.020284	0.021186
RS	24	0.517238	1.485728	747.483148	0.017470	0.018292
RS	25	0.565868	1.485728	779.734016	0.018224	0.019100
RS	26	0.618329	1.820833	664.240035	0.015525	0.016285
RS	27	0.674924	1.820833	694.135124	0.016223	0.016978
RS	28	0.735977	2.229969	592.760328	0.013854	0.014486
RS	29	0.801841	2.229969	620.483166	0.014502	0.015084
RS	30	0.872894	2.697505	537.246552	0.012557	0.013027
RS	31	0.949545	2.697505	563.079636	0.013160	0.013556
RS	32	1.032235	3.181254	500.528173	0.011698	0.012006
RS	33	1.121439	3.181254	524.855822	0.012267	0.012493
RS	34	1.217672	3.607932	485.125756	0.011338	0.011501
RS	35	1.321487	3.607932	508.380133	0.011882	0.011972
RS	36	1.433481	3.905594	491.645811	0.011491	0.011538
RS	37	1.554299	3.905594	514.131135	0.012016	0.012012
RS	38	1.684635	4.049322	517.620118	0.012098	0.012066
RS	39	1.825241	4.049322	539.256387	0.012603	0.012545
RS	40	1.976924	4.066594	557.922510	0.013040	0.012962
RS	41	2.140557	4.066594	578.033558	0.013510	0.013429
RS	42	2.317083	4.008903	605.352636	0.014148	0.014054
RS	43	2.507516	4.008903	622.596916	0.014551	0.014469
RS	44	2.712954	3.929177	650.509320	0.015204	0.015112
RS	45	2.934576	3.929177	663.052810	0.015497	0.015424
RS	46	3.173660	3.868558	683.017715	0.015963	0.015881
RS	47	3.431580	3.868558	689.008907	0.016103	0.016036
RS	48	3.709821	3.847243	695.068652	0.016245	0.016164
RS	49	4.009984	3.847243	693.187931	0.016201	0.016127
RS	50	4.333795	3.868381	683.457800	0.015974	0.015883
RS	51	4.683119	3.868381	673.237327	0.015735	0.015644
RS	52	5.059964	3.931983	648.324735	0.015153	0.015049
RS	53	5.466500	3.931983	630.296237	0.014731	0.014625
RS	54	5.905065	4.146480	578.085613	0.013511	0.013406
RS	55	6.378183	4.146480	556.087510	0.012997	0.012890
RS	56	6.888576	4.146480	530.111903	0.012390	0.012282
RS	57	7.439182	4.146480	500.443932	0.011696	0.011588
RS	58	8.033168	7.130867	280.594722	0.006558	0.006576
RS	59	8.673952	7.130867	277.149719	0.006478	0.006483
RS	60	9.365221	7.130867	271.844630	0.006354	0.006346
RS	61	10.110953	7.130867	264.641645	0.006185	0.006164
RS	62	10.915439	7.130867	255.544956	0.005973	0.005939
RS	63	11.783307	7.130867	2088.055334	0.048802	0.048171
PA	4+25*2+4+6 0.035230404 0.016616249 11.783306614 168.302734553 1.095424049 0.577078576 0.518588152 0.553798877 0.632808582 0.728380580 0.820516554 0.915505980 1.042143774 1.227607364 1.485727860 1.820832808 2.229969155 2.697505276 3.181254080 3.607931877 3.905594131 4.049322042 4.066593602 4.008903250 3.929177378 3.868557843 3.847243311 3.868380598 3.931982942 4.146480122 7.130866774
//
IT	5252
RD	19
LK	-242000.537883
QD	-124.727680 -> -110.992077
RI	0.0007283359
TR	0.034572	0.016775
MT	11.903418
MM	C_pi: 2.580908, n_recomb: 43972.346068
RS	0	0.000000	231.180838	1.470056	0.000033	0.000001
RS	1	0.007896	231.180838	1.586182	0.000036	0.000006
RS	2	0.016415	231.180838	1.711487	0.000039	0.000017
RS	3	0.025607	231.180838	1.846695	0.000042	0.000032
RS	4	0.035525	1.144298	400.693050	0.009112	0.007125
RS	5	0.046226	1.144298	428.189264	0.009738	0.008772
RS	6	0.057772	0.585975	888.266994	0.020201	0.018820
RS	7	0.070229	0.585975	937.560937	0.021322	0.020437
RS	8	0.083670	0.524314	1102.452116	0.025071	0.024326
RS	9	0.098173	0.524314	1155.939218	0.026288	0.025782
RS	10	0.113820	0.559879	1133.621922	0.025780	0.025447
RS	11	0.130703	0.559879	1185.568315	0.026962	0.026718
RS	12	0.148919	0.640288	1083.892578	0.024649	0.024519
RS	13	0.168573	0.640288	1132.949963	0.025765	0.025697
RS	14	0.189780	0.736964	1028.701111	0.023394	0.023398
RS	15	0.212660	0.736964	1074.898414	0.024445	0.024531
RS	16	0.237347	0.828861	998.103721	0.022698	0.022843
RS	17	0.263984	0.828861	1041.781307	0.023692	0.023976
RS	18	0.292724	0.922093	976.705836	0.022212	0.022562
RS	19	0.323733	0.922093	1017.905829	0.023149	0.023689
RS	20	0.357190	1.046339	934.476661	0.021251	0.021842
RS	21	0.393289	1.046339	973.056648	0.022129	0.022900
RS	22	0.432239	1.230015	862.075940	0.019605	0.020363
RS	23	0.474264	1.230015	898.024688	0.020422	0.021302
RS	24	0.519607	1.488144	773.714769	0.017595	0.018396
RS	25	0.568530	1.488144	807.108526	0.018355	0.019210
RS	26	0.621316	1.826395	686.604567	0.015614	0.016355
RS	27	0.678271	1.826395	717.548183	0.016318	0.017053
RS	28	0.739722	2.243212	611.057937	0.013896	0.014509
RS	29	0.806025	2.243212	639.728540	0.014548	0.015110
RS	30	0.877564	2.723699	551.947780	0.012552	0.013003
RS	31	0.954751	2.723699	578.630923	0.013159	0.013535
RS	32	1.038033	3.224695	512.502600	0.011655	0.011944
RS	33	1.127891	3.224695	537.601609	0.012226	0.012434
RS	34	1.224843	3.669472	495.442492	0.011267	0.011413
RS	35	1.329451	3.669472	519.424694	0.011813	0.011885
RS	36	1.442319	3.981109	501.449624	0.011404	0.011434
RS	37	1.564099	3.981109	524.663227	0.011932	0.011908
RS	38	1.695494	4.131357	528.044406	0.012009	0.011956
RS	39	1.837264	4.131357	550.447333	0.012518	0.012437
RS	40	1.990228	4.147791	570.019225	0.012963	0.012861
RS	41	2.155269	4.147791	590.948482	0.013439	0.013330
RS	42	2.333343	4.084350	619.981074	0.014099	0.013976
RS	43	2.525476	4.084350	638.065737	0.014511	0.014396
RS	44	2.732781	3.996890	668.150655	0.015195	0.015070
RS	45	2.956454	3.996890	681.476681	0.015498	0.015390
RS	46	3.197787	3.928774	703.591009	0.016001	0.015883
RS	47	3.458176	3.928774	710.191026	0.016151	0.016049
RS	48	3.739126	3.901327	717.911904	0.016326	0.016212
RS	49	4.042258	3.901327	716.351391	0.016291	0.016185
RS	50	4.369326	3.917977	707.508167	0.016090	0.015970
RS	51	4.722218	3.917977	697.241013	0.015856	0.015739
RS	52	5.102974	3.978844	672.314141	0.015289	0.015162
RS	53	5.513795	3.978844	653.855486	0.014870	0.014743
RS	54	5.957053	4.194535	600.091330	0.013647	0.013523
RS	55	6.435310	4.194535	577.435581	0.013132	0.013009
RS	56	6.951330	4.194535	550.629543	0.012522	0.012401
RS	57	7.508094	4.194535	519.965187	0.011825	0.011705
RS	58	8.108820	7.304872	288.133073	0.006553	0.006562
RS	59	8.756978	7.304872	285.002580	0.006481	0.006479
RS	60	9.456314	7.304872	279.970465	0.006367	0.006353
RS	61	10.210869	7.304872	272.989158	0.006208	0.006183
RS	62	11.025002	7.304872	264.053123	0.006005	0.005968
RS	63	11.903418	7.304872	2189.073895	0.049783	0.049161
PA	4+25*2+4+6 0.034572158 0.016775400 11.903417958 231.180837841 1.144298254 0.585974766 0.524314093 0.559879000 0.640288278 0.736963526 0.828861193 0.922093478 1.046338633 1.230014986 1.488143675 1.826394758 2.243211894 2.723698894 3.224695453 3.669471516 3.981109382 4.131356866 4.147790629 4.084350043 3.996890353 3.928773937 3.901327375 3.917976947 3.978843644 4.194535124 7.304872219
//
IT	4682
RD	20
LK	-241973.575186
QD	-116.451321 -> -104.024513
RI	0.0006409545
TR	0.033953	0.016924
MT	12.020321
MM	C_pi: 2.626615, n_recomb: 45120.775792
RS	0	0.000000	317.413088	1.100339	0.000024	0.000000
RS	1	0.007912	317.413088	1.187454	0.000026	0.000005
RS	2	0.016451	317.413088	1.281472	0.000028	0.000013
RS	3	0.025665	317.413088	1.382938	0.000031	0.000024
RS	4	0.035608	1.194436	394.837317	0.008751	0.006875
RS	5	0.046338	1.194436	422.158278	0.009356	0.008472
RS	6	0.057917	0.594517	901.420108	0.019978	0.018705
RS	7	0.070413	0.594517	951.829299	0.021095	0.020306
RS	8	0.083896	0.529752	1124.317930	0.024918	0.024264
RS	9	0.098447	0.529752	1179.282357	0.026136	0.025708
RS	10	0.114149	0.565717	1156.864990	0.025639	0.025371
RS	11	0.131094	0.565717	1210.316331	0.026824	0.026636
RS	12	0.149379	0.647567	1105.902728	0.024510	0.024422
RS	13	0.169111	0.647567	1156.404140	0.025629	0.025595
RS	14	0.190404	0.745392	1050.329808	0.023278	0.023306
RS	15	0.213383	0.745392	1097.918568	0.024333	0.024436
RS	16	0.238179	0.837103	1021.352871	0.022636	0.022790
RS	17	0.264937	0.837103	1066.401777	0.023634	0.023919
RS	18	0.293813	0.928615	1002.923738	0.022228	0.022574
RS	19	0.324973	0.928615	1045.470957	0.023171	0.023698
RS	20	0.358599	1.050465	962.940487	0.021341	0.021917
RS	21	0.394885	1.050465	1002.806820	0.022225	0.022977
RS	22	0.434043	1.232260	890.374314	0.019733	0.020472
RS	23	0.476299	1.232260	927.527288	0.020557	0.021416
RS	24	0.521899	1.490186	799.507949	0.017719	0.018501
RS	25	0.571106	1.490186	834.019958	0.018484	0.019320
RS	26	0.624207	1.831249	708.606368	0.015705	0.016427
RS	27	0.681510	1.831249	740.576227	0.016413	0.017130
RS	28	0.743347	2.255327	629.001878	0.013940	0.014534
RS	29	0.810077	2.255327	658.599219	0.014596	0.015140
RS	30	0.882086	2.748344	566.275043	0.012550	0.012984
RS	31	0.959793	2.748344	593.786981	0.013160	0.013519
RS	32	1.043649	3.266336	524.065785	0.011615	0.011887
RS	33	1.134140	3.266336	549.913372	0.012188	0.012379
RS	34	1.231791	3.729201	505.301556	0.011199	0.011329
RS	35	1.337169	3.729201	529.986759	0.011746	0.011802
RS	36	1.450885	4.055031	510.733382	0.011319	0.011333
RS	37	1.573598	4.055031	534.648677	0.011849	0.011809
RS	38	1.706021	4.212103	537.869800	0.011921	0.011850
RS	39	1.848922	4.212103	561.012574	0.012434	0.012332
RS	40	2.003130	4.227948	581.432990	0.012886	0.012762
RS	41	2.169540	4.227948	603.156513	0.013368	0.013234
RS	42	2.349116	4.158895	633.856636	0.014048	0.013898
RS	43	2.542902	4.158895	652.764711	0.014467	0.014324
RS	44	2.752021	4.063725	685.006805	0.015182	0.015026
RS	45	2.977686	4.063725	699.108805	0.015494	0.015355
RS	46	3.221208	3.988052	723.397406	0.016032	0.015883
RS	47	3.483997	3.988052	730.610891	0.016192	0.016058
RS	48	3.767580	3.954335	740.056933	0.016402	0.016256
RS	49	4.073601	3.954335	738.829700	0.016374	0.016239
RS	50	4.403837	3.966303	730.959983	0.016200	0.016052
RS	51	4.760202	3.966303	720.662788	0.015972	0.015829
RS	52	5.144764	4.024195	695.812178	0.015421	0.015270
RS	53	5.559754	4.024195	676.938781	0.015003	0.014856
RS	54	6.007581	4.240605	621.725404	0.013779	0.013637
RS	55	6.490842	4.240605	598.419744	0.013263	0.013125
RS	56	7.012341	4.240605	570.793156	0.012650	0.012516
RS	57	7.575103	4.240605	539.144435	0.011949	0.011819
RS	58	8.182393	7.473554	295.450727	0.006548	0.006548
RS	59	8.837736	7.473554	292.628786	0.006485	0.006476
RS	60	9.544932	7.473554	287.865933	0.006380	0.006360
RS	61	10.308084	7.473554	281.105159	0.006230	0.006199
RS	62	11.131621	7.473554	272.331471	0.006036	0.005995
RS	63	12.020321	7.473554	2288.478020	0.050719	0.050104
PA	4+25*2+4+6 0.033953490 0.016923552 12.020320689 317.413087638 1.194436383 0.594517027 0.529751613 0.565716591 0.647567136 0.745392484 0.837103457 0.928614937 1.050465309 1.232260172 1.490185910 1.831248898 2.255326713 2.748344180 3.266336294 3.729200653 4.055030776 4.212102590 4.227947746 4.158895227 4.063725256 3.988051597 3.954334703 3.966303101 4.024195285 4.240604663 7.473553511
//
IT	4188
RD	21
LK	-241949.170030
QD	-108.930873 -> -97.670551
RI	0.0005714185
TR	0.033372	0.017062
MT	12.134038
MM	C_pi: 2.671008, n_recomb: 46232.559645
RS	0	0.000000	435.576870	0.822808	0.000018	0.000000
RS	1	0.007928	435.576870	0.888090	0.000019	0.000003
RS	2	0.016486	435.576870	0.958555	0.000021	0.000009
RS	3	0.025721	435.576870	1.034616	0.000022	0.000017
RS	4	0.035689	1.245899	388.737723	0.008408	0.006636
RS	5	0.046447	1.245899	415.849000	0.008995	0.008186
RS	6	0.058058	0.602716	914.016903	0.019770	0.018597
RS	7	0.070589	0.602716	965.499447	0.020884	0.020184
RS	8	0.084115	0.534914	1145.446214	0.024776	0.024208
RS	9	0.098712	0.534914	1201.842756	0.025996	0.025641
RS	10	0.114467	0.571315	1179.219434	0.025506	0.025300
RS	11	0.131471	0.571315	1234.128675	0.026694	0.026559
RS	12	0.149823	0.654652	1126.898195	0.024375	0.024327
RS	13	0.169630	0.654652	1178.796060	0.025497	0.025496
RS	14	0.191008	0.753674	1070.884745	0.023163	0.023215
RS	15	0.214080	0.753674	1119.819386	0.024221	0.024342
RS	16	0.238982	0.845243	1043.520266	0.022571	0.022736
RS	17	0.265858	0.845243	1089.899725	0.023574	0.023861
RS	18	0.294865	0.935072	1028.127856	0.022238	0.022581
RS	19	0.326172	0.935072	1071.987834	0.023187	0.023703
RS	20	0.359961	1.054525	990.571473	0.021426	0.021988
RS	21	0.396428	1.054525	1031.694425	0.022315	0.023049
RS	22	0.435788	1.234358	918.063017	0.019857	0.020579
RS	23	0.478267	1.234358	956.393088	0.020687	0.021527
RS	24	0.524115	1.491890	824.859038	0.017842	0.018605
RS	25	0.573598	1.491890	860.464546	0.018612	0.019429
RS	26	0.627004	1.835449	730.247586	0.015795	0.016499
RS	27	0.684644	1.835449	763.221366	0.016508	0.017208
RS	28	0.746855	2.266377	646.601663	0.013986	0.014563
RS	29	0.813997	2.266377	677.104884	0.014646	0.015173
RS	30	0.886463	2.771519	580.240862	0.012550	0.012967
RS	31	0.964675	2.771519	608.560679	0.013163	0.013506
RS	32	1.049087	3.306224	535.238630	0.011577	0.011834
RS	33	1.140192	3.306224	561.812614	0.012152	0.012328
RS	34	1.238520	3.787124	514.730824	0.011134	0.011249
RS	35	1.344645	3.787124	540.094947	0.011682	0.011724
RS	36	1.459183	4.127333	519.529510	0.011237	0.011237
RS	37	1.582802	4.127333	544.120591	0.011769	0.011713
RS	38	1.716223	4.291506	547.133174	0.011834	0.011748
RS	39	1.860221	4.291506	570.989353	0.012350	0.012230
RS	40	2.015637	4.306995	592.202931	0.012809	0.012665
RS	41	2.183375	4.306995	614.696525	0.013296	0.013140
RS	42	2.364411	4.232469	647.016169	0.013995	0.013821
RS	43	2.559802	4.232469	666.729621	0.014421	0.014252
RS	44	2.770683	4.129620	701.108378	0.015165	0.014982
RS	45	2.998285	4.129620	715.977990	0.015486	0.015318
RS	46	3.243931	4.046337	742.459135	0.016059	0.015879
RS	47	3.509054	4.046337	750.288473	0.016229	0.016065
RS	48	3.795197	4.006231	761.515397	0.016471	0.016296
RS	49	4.104026	4.006231	760.632321	0.016452	0.016289
RS	50	4.437341	4.013349	753.815317	0.016305	0.016131
RS	51	4.797083	4.013349	743.502982	0.016082	0.015915
RS	52	5.185347	4.068050	718.814448	0.015548	0.015375
RS	53	5.604394	4.068050	699.540538	0.015131	0.014964
RS	54	6.056666	4.284745	642.978678	0.013907	0.013748
RS	55	6.544795	4.284745	619.030394	0.013389	0.013236
RS	56	7.071626	4.284745	590.592827	0.012774	0.012627
RS	57	7.640226	4.284745	557.971595	0.012069	0.011927
RS	58	8.253908	7.637042	302.549484	0.006544	0.006536
RS	59	8.916245	7.637042	300.030009	0.006490	0.006473
RS	60	9.631096	7.637042	295.532425	0.006392	0.006366
RS	61	10.402623	7.637042	288.990598	0.006251	0.006215
RS	62	11.235321	7.637042	280.380351	0.006065	0.006020
RS	63	12.134038	7.637042	2386.152500	0.051612	0.051002
PA	4+25*2+4+6 0.033371615 0.017061690 12.134038322 435.576870207 1.245899362 0.602716062 0.534913854 0.571314540 0.654651569 0.753674023 0.845243169 0.935072483 1.054525361 1.234357859 1.491889872 1.835449026 2.266377497 2.771519285 3.306224138 3.787124439 4.127333483 4.291506116 4.306994760 4.232468823 4.129619879 4.046337206 4.006231348 4.013348708 4.068049502 4.284744601 7.637041681
//
IT	4918
RD	22
LK	-241927.045160
QD	-102.082527 -> -91.864041
RI	0.0005156769
TR	0.032824	0.017191
MT	12.244758
MM	C_pi: 2.714118, n_recomb: 47308.368025
RS	0	0.000000	597.723614	0.614425	0.000013	0.000000
RS	1	0.007944	597.723614	0.663272	0.000014	0.000002
RS	2	0.016519	597.723614	0.716006	0.000015	0.000007
RS	3	0.025775	597.723614	0.772936	0.000016	0.000013
RS	4	0.035766	1.298740	382.431026	0.008084	0.006408
RS	5	0.046552	1.298740	409.301677	0.008652	0.007911
RS	6	0.058194	0.610574	926.106645	0.019576	0.018497
RS	7	0.070760	0.610574	978.623196	0.020686	0.020070
RS	8	0.084325	0.539806	1165.887978	0.024644	0.024159
RS	9	0.098968	0.539806	1223.673166	0.025866	0.025581
RS	10	0.114774	0.576681	1200.726540	0.025381	0.025234
RS	11	0.131835	0.576681	1257.047785	0.026571	0.026487
RS	12	0.150252	0.661542	1146.930716	0.024244	0.024235
RS	13	0.170132	0.661542	1200.178435	0.025369	0.025399
RS	14	0.191591	0.761810	1090.408387	0.023049	0.023124
RS	15	0.214755	0.761810	1140.643844	0.024111	0.024247
RS	16	0.239758	0.853285	1064.634939	0.022504	0.022679
RS	17	0.266748	0.853285	1112.304250	0.023512	0.023801
RS	18	0.295883	0.941468	1052.335992	0.022244	0.022584
RS	19	0.327331	0.941468	1097.474111	0.023198	0.023704
RS	20	0.361278	1.058524	1017.372555	0.021505	0.022054
RS	21	0.397921	1.058524	1059.722229	0.022400	0.023117
RS	22	0.437476	1.236326	945.134527	0.019978	0.020683
RS	23	0.480172	1.236326	984.614373	0.020813	0.021635
RS	24	0.526261	1.493290	849.761547	0.017962	0.018709
RS	25	0.576010	1.493290	886.435576	0.018737	0.019538
RS	26	0.629712	1.839054	751.524338	0.015886	0.016573
RS	27	0.687680	1.839054	785.479538	0.016603	0.017286
RS	28	0.750252	2.276441	663.859802	0.014033	0.014593
RS	29	0.817796	2.276441	695.248045	0.014696	0.015207
RS	30	0.890704	2.793298	593.855597	0.012553	0.012955
RS	31	0.969405	2.793298	622.962626	0.013168	0.013496
RS	32	1.054358	3.344423	546.036585	0.011542	0.011785
RS	33	1.146059	3.344423	573.315232	0.012119	0.012281
RS	34	1.245044	3.843292	523.749723	0.011071	0.011174
RS	35	1.351894	3.843292	549.769239	0.011621	0.011650
RS	36	1.467231	4.198034	527.862848	0.011158	0.011145
RS	37	1.591730	4.198034	553.104355	0.011691	0.011622
RS	38	1.726119	4.369562	555.863266	0.011750	0.011649
RS	39	1.871185	4.369562	580.406700	0.012269	0.012132
RS	40	2.027774	4.384918	602.359054	0.012733	0.012571
RS	41	2.196802	4.384918	625.598289	0.013224	0.013048
RS	42	2.379258	4.305047	659.489039	0.013940	0.013744
RS	43	2.576208	4.305047	679.988859	0.014374	0.014181
RS	44	2.788804	4.194560	716.478584	0.015145	0.014936
RS	45	3.018287	4.194560	732.105778	0.015475	0.015280
RS	46	3.266001	4.103632	760.790040	0.016082	0.015874
RS	47	3.533393	4.103632	769.235599	0.016260	0.016069
RS	48	3.822027	4.057038	782.290900	0.016536	0.016333
RS	49	4.133589	4.057038	781.760949	0.016525	0.016335
RS	50	4.469901	4.059156	776.068894	0.016404	0.016205
RS	51	4.832930	4.059156	765.754882	0.016186	0.015996
RS	52	5.224797	4.110478	741.308479	0.015670	0.015475
RS	53	5.647794	4.110478	721.647608	0.015254	0.015068
RS	54	6.104394	4.327068	663.835306	0.014032	0.013855
RS	55	6.597265	4.327068	639.251706	0.013512	0.013344
RS	56	7.129290	4.327068	610.012898	0.012894	0.012734
RS	57	7.703578	4.327068	576.431337	0.012185	0.012032
RS	58	8.323487	7.795558	309.428256	0.006541	0.006524
RS	59	8.992641	7.795558	307.205064	0.006494	0.006469
RS	60	9.714952	7.795558	302.968537	0.006404	0.006372
RS	61	10.494643	7.795558	296.643719	0.006270	0.006230
RS	62	11.336272	7.795558	288.197516	0.006092	0.006043
RS	63	12.244758	7.795558	2481.962705	0.052464	0.051856
PA	4+25*2+4+6 0.032823623 0.017190518 12.244758460 597.723614373 1.298739607 0.610573938 0.539805653 0.576681293 0.661542394 0.761810381 0.853285093 0.941468147 1.058523920 1.236326097 1.493289529 1.839054455 2.276440911 2.793298319 3.344423473 3.843291532 4.198034284 4.369562074 4.384917579 4.305047274 4.194559697 4.103632044 4.057038218 4.059156318 4.110477715 4.327068455 7.795557532
//
IT	4515
RD	23
LK	-241906.957768
QD	-95.833849 -> -86.547687
RI	0.0004709206
TR	0.032307	0.017311
MT	12.352542
MM	C_pi: 2.755961, n_recomb: 48349.046182
RS	0	0.000000	819.949526	0.458378	0.000009	0.000000
RS	1	0.007959	819.949526	0.494889	0.000010	0.000002
RS	2	0.016551	819.949526	0.534312	0.000011	0.000005
RS	3	0.025827	819.949526	0.576878	0.000012	0.000009
RS	4	0.035841	1.352972	375.961153	0.007776	0.006189
RS	5	0.046653	1.352972	402.564057	0.008326	0.007647
RS	6	0.058325	0.618112	937.706179	0.019395	0.018404
RS	7	0.070925	0.618112	991.218748	0.020501	0.019964
RS	8	0.084529	0.544426	1185.703266	0.024524	0.024115
RS	9	0.099215	0.544426	1244.835549	0.025747	0.025528
RS	10	0.115070	0.581820	1221.436223	0.025263	0.025171
RS	11	0.132187	0.581820	1279.124866	0.026456	0.026419
RS	12	0.150667	0.668244	1166.043527	0.024117	0.024145
RS	13	0.170617	0.668244	1220.595406	0.025245	0.025305
RS	14	0.192155	0.769800	1108.947132	0.022936	0.023033
RS	15	0.215407	0.769800	1160.438989	0.024001	0.024153
RS	16	0.240509	0.861232	1084.727200	0.022435	0.022620
RS	17	0.267610	0.861232	1133.645813	0.023447	0.023739
RS	18	0.296867	0.947808	1075.561812	0.022246	0.022584
RS	19	0.328453	0.947808	1121.943360	0.023205	0.023702
RS	20	0.362553	1.062470	1043.343747	0.021579	0.022117
RS	21	0.399366	1.062470	1086.890163	0.022480	0.023181
RS	22	0.439110	1.238177	971.585766	0.020095	0.020784
RS	23	0.482017	1.238177	1012.188005	0.020935	0.021740
RS	24	0.528338	1.494413	874.211158	0.018081	0.018812
RS	25	0.578347	1.494413	911.928623	0.018861	0.019645
RS	26	0.632335	1.842110	772.436986	0.015976	0.016648
RS	27	0.690620	1.842110	807.351047	0.016698	0.017366
RS	28	0.753544	2.285577	680.781553	0.014081	0.014626
RS	29	0.821476	2.285577	713.034053	0.014748	0.015244
RS	30	0.894814	2.813749	607.129238	0.012557	0.012945
RS	31	0.973989	2.813749	637.003102	0.013175	0.013489
RS	32	1.059466	3.380981	556.476385	0.011510	0.011740
RS	33	1.151746	3.380981	584.438479	0.012088	0.012238
RS	34	1.251370	3.897731	532.378667	0.011011	0.011102
RS	35	1.358923	3.897731	559.030681	0.011562	0.011579
RS	36	1.475035	4.267128	535.759325	0.011081	0.011057
RS	37	1.600389	4.267128	561.626553	0.011616	0.011534
RS	38	1.735720	4.446242	564.090073	0.011667	0.011553
RS	39	1.881821	4.446242	589.295059	0.012188	0.012037
RS	40	2.039551	4.461674	611.933683	0.012657	0.012479
RS	41	2.209833	4.461674	635.894100	0.013152	0.012959
RS	42	2.393668	4.376588	671.306566	0.013885	0.013669
RS	43	2.592134	4.376588	692.573035	0.014324	0.014110
RS	44	2.806396	4.258512	731.143510	0.015122	0.014890
RS	45	3.037710	4.258512	747.516894	0.015461	0.015242
RS	46	3.287435	4.159909	778.409658	0.016100	0.015867
RS	47	3.557034	4.159909	787.469985	0.016287	0.016070
RS	48	3.848090	4.106741	802.394471	0.016596	0.016367
RS	49	4.162311	4.106741	802.224732	0.016592	0.016377
RS	50	4.501540	4.103728	797.723448	0.016499	0.016276
RS	51	4.867767	4.103728	787.419657	0.016286	0.016073
RS	52	5.263142	4.151505	763.289934	0.015787	0.015572
RS	53	5.689984	4.151505	743.254686	0.015373	0.015168
RS	54	6.150798	4.367637	684.286491	0.014153	0.013960
RS	55	6.648286	4.367637	659.074594	0.013632	0.013448
RS	56	7.185369	4.367637	629.044114	0.013010	0.012837
RS	57	7.765197	4.367637	594.514369	0.012296	0.012133
RS	58	8.391173	7.949241	316.088266	0.006538	0.006513
RS	59	9.066969	7.949241	314.155064	0.006498	0.006466
RS	60	9.796550	7.949241	310.175157	0.006415	0.006377
RS	61	10.584197	7.949241	304.065063	0.006289	0.006243
RS	62	11.434531	7.949241	295.783032	0.006118	0.006065
RS	63	12.352542	7.949241	2575.809269	0.053275	0.052669
PA	4+25*2+4+6 0.032307135 0.017310810 12.352541892 819.949526365 1.352972454 0.618111665 0.544426487 0.581819627 0.668243771 0.769799910 0.861232235 0.947807894 1.062470005 1.238177209 1.494413153 1.842109677 2.285577493 2.813749055 3.380981416 3.897731466 4.267127679 4.446241601 4.461674211 4.376587581 4.258511596 4.159908584 4.106740589 4.103728315 4.151505032 4.367637198 7.949241459
//
IT	5696
RD	24
LK	-241888.694325
QD	-90.121500 -> -81.671176
RI	0.0004349834
TR	0.031820	0.017423
MT	12.457543
MM	C_pi: 2.796570, n_recomb: 49355.347615
RS	0	0.000000	1125.706904	0.341272	0.000007	0.000000
RS	1	0.007973	1125.706904	0.368507	0.000007	0.000001
RS	2	0.016582	1125.706904	0.397916	0.000008	0.000004
RS	3	0.025877	1125.706904	0.429675	0.000009	0.000007
RS	4	0.035914	1.408548	369.383825	0.007484	0.005979
RS	5	0.046751	1.408548	395.696456	0.008017	0.007394
RS	6	0.058451	0.625313	948.884942	0.019226	0.018317
RS	7	0.071085	0.625313	1003.358738	0.020329	0.019866
RS	8	0.084726	0.548791	1204.913681	0.024413	0.024078
RS	9	0.099454	0.548791	1265.352649	0.025638	0.025481
RS	10	0.115357	0.586736	1241.386485	0.025152	0.025113
RS	11	0.132528	0.586736	1300.399082	0.026348	0.026356
RS	12	0.151068	0.674761	1184.275596	0.023995	0.024057
RS	13	0.171086	0.674761	1240.086864	0.025126	0.025214
RS	14	0.192700	0.777653	1126.527590	0.022825	0.022942
RS	15	0.216038	0.777653	1179.231907	0.023893	0.024060
RS	16	0.241236	0.869089	1103.825540	0.022365	0.022559
RS	17	0.268444	0.869089	1153.953142	0.023381	0.023675
RS	18	0.297820	0.954096	1097.822479	0.022243	0.022580
RS	19	0.329539	0.954096	1145.412740	0.023207	0.023696
RS	20	0.363787	1.066369	1068.489671	0.021649	0.022176
RS	21	0.400766	1.066369	1113.202823	0.022555	0.023241
RS	22	0.440693	1.239931	997.408350	0.020209	0.020883
RS	23	0.483804	1.239931	1039.105546	0.021054	0.021842
RS	24	0.530351	1.495300	898.196961	0.018199	0.018914
RS	25	0.580611	1.495300	936.932660	0.018983	0.019752
RS	26	0.634877	1.844666	792.982403	0.016067	0.016724
RS	27	0.693470	1.844666	828.832712	0.016793	0.017446
RS	28	0.756735	2.293857	697.368935	0.014130	0.014661
RS	29	0.825044	2.293857	730.465003	0.014800	0.015283
RS	30	0.898800	2.832941	620.071211	0.012563	0.012937
RS	31	0.978436	2.832941	650.691840	0.013184	0.013485
RS	32	1.064422	3.415972	566.570191	0.011479	0.011697
RS	33	1.157263	3.415972	595.194971	0.012059	0.012198
RS	34	1.257507	3.950492	540.635589	0.010954	0.011034
RS	35	1.365744	3.950492	567.897826	0.011506	0.011513
RS	36	1.482611	4.334649	543.239840	0.011007	0.010972
RS	37	1.608795	4.334649	569.708710	0.011543	0.011450
RS	38	1.745041	4.521551	571.839631	0.011586	0.011461
RS	39	1.892150	4.521551	597.680954	0.012110	0.011946
RS	40	2.050987	4.537263	620.954626	0.012581	0.012390
RS	41	2.222490	4.537263	645.611852	0.013081	0.012872
RS	42	2.407666	4.447084	682.496407	0.013828	0.013595
RS	43	2.607608	4.447084	704.509289	0.014274	0.014041
RS	44	2.823490	4.321459	745.129567	0.015097	0.014844
RS	45	3.056586	4.321459	762.236507	0.015444	0.015202
RS	46	3.308267	4.215171	795.335542	0.016114	0.015858
RS	47	3.580014	4.215171	805.007573	0.016310	0.016069
RS	48	3.873429	4.155357	821.835205	0.016651	0.016399
RS	49	4.190238	4.155357	822.031118	0.016655	0.016417
RS	50	4.532307	4.147105	818.779238	0.016589	0.016343
RS	51	4.901650	4.147105	808.496318	0.016381	0.016147
RS	52	5.300441	4.191192	784.752954	0.015900	0.015665
RS	53	5.731029	4.191192	764.355211	0.015487	0.015264
RS	54	6.195948	4.406539	704.323415	0.014270	0.014060
RS	55	6.697936	4.406539	678.490014	0.013747	0.013549
RS	56	7.239949	4.406539	647.677307	0.013123	0.012936
RS	57	7.825177	4.406539	612.211513	0.012404	0.012229
RS	58	8.457067	8.098293	322.529976	0.006535	0.006503
RS	59	9.139338	8.098293	320.880404	0.006501	0.006464
RS	60	9.876009	8.098293	317.152512	0.006426	0.006382
RS	61	10.671415	8.098293	311.254575	0.006306	0.006256
RS	62	11.530241	8.098293	303.136452	0.006142	0.006085
RS	63	12.457543	8.098293	2667.595128	0.054049	0.053442
PA	4+25*2+4+6 0.031819765 0.017423153 12.457542669 1125.706903960 1.408548044 0.625312792 0.548790734 0.586736021 0.674760508 0.777653447 0.869089126 0.954095536 1.066368992 1.239930723 1.495299617 1.844666440 2.293857207 2.832940734 3.415972118 3.950491997 4.334649012 4.521550588 4.537263471 4.447084246 4.321459186 4.215171156 4.155357485 4.147105415 4.191191890 4.406539049 8.098292674
//
IT	4434
RD	25
LK	-241872.066862
QD	-84.890244 -> -77.190528
RI	0.0004059643
TR	0.031360	0.017528
MT	12.559717
MM	C_pi: 2.835945, n_recomb: 50328.137103
RS	0	0.000000	1543.251092	0.254164	0.000005	0.000000
RS	1	0.007987	1543.251092	0.274483	0.000005	0.000001
RS	2	0.016612	1543.251092	0.296428	0.000006	0.000003
RS	3	0.025926	1543.251092	0.320129	0.000006	0.000005
RS	4	0.035984	1.465583	362.704343	0.007207	0.005778
RS	5	0.046845	1.465583	388.705512	0.007723	0.007152
RS	6	0.058574	0.632195	959.658100	0.019068	0.018237
RS	7	0.071239	0.632195	1015.059511	0.020169	0.019774
RS	8	0.084916	0.552907	1223.551965	0.024311	0.024045
RS	9	0.099685	0.552907	1285.258488	0.025538	0.025441
RS	10	0.115634	0.591436	1260.614800	0.025048	0.025059
RS	11	0.132857	0.591436	1320.909032	0.026246	0.026297
RS	12	0.151456	0.681095	1201.668514	0.023877	0.023972
RS	13	0.171540	0.681095	1258.695377	0.025010	0.025125
RS	14	0.193228	0.785364	1143.200136	0.022715	0.022853
RS	15	0.216648	0.785364	1197.073811	0.023785	0.023967
RS	16	0.241939	0.876853	1121.965908	0.022293	0.022497
RS	17	0.269250	0.876853	1173.262529	0.023312	0.023609
RS	18	0.298743	0.960326	1119.143508	0.022237	0.022572
RS	19	0.330590	0.960326	1167.907846	0.023206	0.023687
RS	20	0.364982	1.070221	1092.818163	0.021714	0.022231
RS	21	0.402121	1.070221	1138.668050	0.022625	0.023297
RS	22	0.442225	1.241591	1022.603174	0.020319	0.020979
RS	23	0.485533	1.241591	1065.367901	0.021168	0.021941
RS	24	0.532300	1.495959	921.721276	0.018314	0.019015
RS	25	0.582803	1.495959	961.449989	0.019104	0.019857
RS	26	0.637339	1.846751	813.163392	0.016157	0.016800
RS	27	0.696231	1.846751	849.927320	0.016888	0.017527
RS	28	0.759826	2.301311	713.630665	0.014180	0.014697
RS	29	0.828501	2.301311	747.549754	0.014854	0.015323
RS	30	0.902661	2.850921	632.690924	0.012571	0.012933
RS	31	0.982745	2.850921	664.038507	0.013194	0.013483
RS	32	1.069224	3.449423	576.333300	0.011452	0.011658
RS	33	1.162611	3.449423	605.600485	0.012033	0.012160
RS	34	1.263457	4.001572	548.540426	0.010899	0.010970
RS	35	1.372358	4.001572	576.391238	0.011453	0.011449
RS	36	1.489956	4.400559	550.329512	0.010935	0.010891
RS	37	1.616947	4.400559	577.376627	0.011472	0.011369
RS	38	1.754081	4.595447	579.138338	0.011507	0.011371
RS	39	1.902168	4.595447	605.591290	0.012033	0.011857
RS	40	2.062083	4.611620	629.452261	0.012507	0.012303
RS	41	2.234770	4.611620	654.782059	0.013010	0.012787
RS	42	2.421250	4.516468	693.089406	0.013771	0.013522
RS	43	2.622625	4.516468	715.828003	0.014223	0.013972
RS	44	2.840083	4.383348	758.462921	0.015070	0.014798
RS	45	3.074910	4.383348	776.289725	0.015425	0.015162
RS	46	3.328493	4.269367	811.589227	0.016126	0.015847
RS	47	3.602329	4.269367	821.868328	0.016330	0.016066
RS	48	3.898037	4.202850	840.626593	0.016703	0.016427
RS	49	4.217364	4.202850	841.191933	0.016714	0.016453
RS	50	4.562195	4.189260	839.242851	0.016675	0.016407
RS	51	4.934569	4.189260	828.989952	0.016472	0.016217
RS	52	5.336684	4.229523	805.698260	0.016009	0.015754
RS	53	5.770916	4.229523	784.948787	0.015597	0.015356
RS	54	6.239831	4.443789	723.941337	0.014384	0.014158
RS	55	6.746199	4.443789	697.492822	0.013859	0.013646
RS	56	7.293010	4.443789	665.907032	0.013231	0.013032
RS	57	7.883496	4.443789	629.517138	0.012508	0.012322
RS	58	8.521145	8.242754	328.756125	0.006532	0.006493
RS	59	9.209723	8.242754	327.383649	0.006505	0.006461
RS	60	9.953298	8.242754	323.902894	0.006436	0.006386
RS	61	10.756263	8.242754	318.214172	0.006323	0.006267
RS	62	11.623362	8.242754	310.259206	0.006165	0.006104
RS	63	12.559717	8.242754	2757.247509	0.054785	0.054177
PA	4+25*2+4+6 0.031359760 0.017528306 12.559716667 1543.251092165 1.465583137 0.632194611 0.552906759 0.591436213 0.681094898 0.785364155 0.876852757 0.960326165 1.070221206 1.241590940 1.495958531 1.846751105 2.301311429 2.850920566 3.449422844 4.001571528 4.400559012 4.595446817 4.611620411 4.516467887 4.383347702 4.269366951 4.202850354 4.189259653 4.229523178 4.443789150 8.242754373
//
CC
CC	Brief Description of the file format:
CC	  CC  comments
CC	  MM  useful-messages
CC	  RD  round-of-iterations
CC	  LL  \log[P(sequence)]
CC	  QD  Q-before-opt Q-after-opt
CC	  TR  \theta_0 \rho_0
CC	  RS  k t_k \lambda_k \pi_k \sum_{l\not=k}A_{kl} A_{kk}
CC	  DC  begin end best-k t_k+\Delta_k max-prob
CC
MM	Version: 0.6.5-r67
MM	pattern:4+25*2+4+6, n:63, n_free_lambdas:28
MM	n_iterations:25, skip:1, max_t:5, theta/rho:5
MM	is_decoding:0
MM	n_seqs:16, sum_L:1044336, sum_n:84081
RD	0
LK	0.000000
QD	0.000000 -> 0.000000
RI	inf
TR	0.083938	0.016788
MT	5.000000
MM	C_pi: 1.000000, n_recomb: 17385.895346
RS	0	0.000000	1.000000	110.676983	0.006366	0.000000
RS	1	0.006440	1.000000	117.030505	0.006731	0.000000
RS	2	0.013294	1.000000	123.696243	0.007115	0.000000
RS	3	0.020590	1.000000	130.682589	0.007517	0.000000
RS	4	0.028356	1.000000	137.997148	0.007937	0.000000
RS	5	0.036622	1.000000	145.646549	0.008377	0.000000
RS	6	0.045421	1.000000	153.636245	0.008837	0.000000
RS	7	0.054785	1.000000	161.970279	0.009316	0.000000
RS	8	0.064753	1.000000	170.651032	0.009815	0.000000
RS	9	0.075363	1.000000	179.678944	0.010335	0.000000
RS	10	0.086656	1.000000	189.052213	0.010874	0.000000
RS	11	0.098677	1.000000	198.766458	0.011433	0.000000
RS	12	0.111471	1.000000	208.814364	0.012011	0.000000
RS	13	0.125090	1.000000	219.185302	0.012607	0.000000
RS	14	0.139585	1.000000	229.864915	0.013221	0.000000
RS	15	0.155014	1.000000	240.834696	0.013852	0.000000
RS	16	0.171437	1.000000	252.071537	0.014499	0.000000
RS	17	0.188917	1.000000	263.547268	0.015159	0.000000
RS	18	0.207523	1.000000	275.228192	0.015831	0.000000
RS	19	0.227327	1.000000	287.074614	0.016512	0.000000
RS	20	0.248406	1.000000	299.040389	0.017200	0.000000
RS	21	0.270843	1.000000	311.072485	0.017892	0.000000
RS	22	0.294725	1.000000	323.110593	0.018585	0.000000
RS	23	0.320144	1.000000	335.086780	0.019273	0.000000
RS	24	0.347201	1.000000	346.925231	0.019954	0.000000
RS	25	0.376000	1.000000	358.542079	0.020623	0.000000
RS	26	0.406654	1.000000	369.845364	0.021273	0.000000
RS	27	0.439282	1.000000	380.735142	0.021899	0.000000
RS	28	0.474011	1.000000	391.103774	0.022495	0.000000
RS	29	0.510976	1.000000	400.836438	0.023055	0.000000
RS	30	0.550322	1.000000	409.811880	0.023572	0.000000
RS	31	0.592202	1.000000	417.903450	0.024037	0.000000
RS	32	0.636779	1.000000	424.980445	0.024444	0.000000
RS	33	0.684227	1.000000	430.909799	0.024785	0.000000
RS	34	0.734730	1.000000	435.558121	0.025052	0.000000
RS	35	0.788485	1.000000	438.794107	0.025239	0.000000
RS	36	0.845702	1.000000	440.491332	0.025336	0.000000
RS	37	0.906604	1.000000	440.531384	0.025338	0.000000
RS	38	0.971428	1.000000	438.807333	0.025239	0.000000
RS	39	1.040426	1.000000	435.227456	0.025033	0.000000
RS	40	1.113868	1.000000	429.719159	0.024717	0.000000
RS	41	1.192040	1.000000	422.232960	0.024286	0.000000
RS	42	1.275245	1.000000	412.746422	0.023740	0.000000
RS	43	1.363809	1.000000	401.267851	0.023080	0.000000
RS	44	1.458076	1.000000	387.839574	0.022308	0.000000
RS	45	1.558414	1.000000	372.540568	0.021428	0.000000
RS	46	1.665214	1.000000	355.488237	0.020447	0.000000
RS	47	1.778891	1.000000	336.839075	0.019374	0.000000
RS	48	1.899889	1.000000	316.788029	0.018221	0.000000
RS	49	2.028679	1.000000	295.566348	0.017000	0.000000
RS	50	2.165763	1.000000	273.437806	0.015728	0.000000
RS	51	2.311675	1.000000	250.693236	0.014419	0.000000
RS	52	2.466983	1.000000	227.643397	0.013094	0.000000
RS	53	2.632293	1.000000	204.610352	0.011769	0.000000
RS	54	2.808249	1.000000	181.917610	0.010464	0.000000
RS	55	2.995536	1.000000	159.879445	0.009196	0.000000
RS	56	3.194884	1.000000	138.789920	0.007983	0.000000
RS	57	3.407070	1.000000	118.912230	0.006840	0.000000
RS	58	3.632920	1.000000	100.469038	0.005779	0.000000
RS	59	3.873315	1.000000	83.634492	0.004810	0.000000
RS	60	4.129191	1.000000	68.528528	0.003942	0.000000
RS	61	4.401545	1.000000	55.213964	0.003176	0.000000
RS	62	4.691438	1.000000	43.696684	0.002513	0.000000
RS	63	5.000000	1.000000	122.020767	0.007018	0.000000
PA	4+25*2+4+6 0.083937682 0.016787536 5.000000000 1.000000000 1.000000000 1.000000000 1.000000000 1.000000000 1.000000000 1.000000000 1.000000000 1.000000000 1.000000000 1.000000000 1.000000000 1.000000000 1.000000000 1.000000000 1.000000000 1.000000000 1.000000000 1.000000000 1.000000000 1.000000000 1.000000000 1.000000000 1.000000000 1.000000000 1.000000000 1.000000000 1.000000000
//
IT	4783
RD	1
LK	-244464.435950
QD	-2121.784870 -> -903.913659
RI	0.0548080832
TR	0.066385	0.013047
MT	7.165202
MM	C_pi: 1.167131, n_recomb: 15783.046399
RS	0	0.000000	0.355565	307.065462	0.019455	0.000980
RS	1	0.007039	0.355565	322.029435	0.020404	0.012160
RS	2	0.014574	0.355565	337.236999	0.021367	0.019633
RS	3	0.022640	0.355565	352.619179	0.022342	0.021344
RS	4	0.031273	0.391167	334.987050	0.021224	0.021280
RS	5	0.040514	0.391167	349.928627	0.022171	0.020361
RS	6	0.050405	0.442882	322.807318	0.020453	0.019824
RS	7	0.060992	0.442882	337.110142	0.021359	0.020220
RS	8	0.072325	0.487880	319.423866	0.020238	0.021272
RS	9	0.084456	0.487880	333.249722	0.021114	0.022657
RS	10	0.097440	0.542696	312.439900	0.019796	0.023970
RS	11	0.111339	0.542696	325.715688	0.020637	0.024647
RS	12	0.126216	0.621113	296.681431	0.018797	0.024356
RS	13	0.142140	0.621113	309.282911	0.019596	0.023278
RS	14	0.159185	0.716507	279.517551	0.017710	0.021911
RS	15	0.177431	0.716507	291.447121	0.018466	0.020654
RS	16	0.196960	0.813985	267.465572	0.016946	0.019647
RS	17	0.217864	0.813985	278.823040	0.017666	0.018857
RS	18	0.240240	0.909616	260.020673	0.016475	0.018216
RS	19	0.264191	0.909616	270.885452	0.017163	0.017681
RS	20	0.289827	1.003324	255.718055	0.016202	0.017236
RS	21	0.317269	1.003324	266.128267	0.016862	0.016876
RS	22	0.346642	1.095096	253.581322	0.016067	0.016586
RS	23	0.378083	1.095096	263.540455	0.016698	0.016344
RS	24	0.411737	1.185436	252.808117	0.016018	0.016122
RS	25	0.447760	1.185436	262.289248	0.016618	0.015900
RS	26	0.486319	1.273889	252.979230	0.016029	0.015671
RS	27	0.527592	1.273889	261.930271	0.016596	0.015435
RS	28	0.571771	1.358753	253.957672	0.016091	0.015199
RS	29	0.619059	1.358753	262.300746	0.016619	0.014971
RS	30	0.669677	1.438220	255.585981	0.016194	0.014755
RS	31	0.723857	1.438220	263.212140	0.016677	0.014559
RS	32	0.781852	1.510746	257.617190	0.016322	0.014390
RS	33	0.843929	1.510746	264.381164	0.016751	0.014253
RS	34	0.910376	1.574932	259.742044	0.016457	0.014154
RS	35	0.981500	1.574932	265.457664	0.016819	0.014095
RS	36	1.057631	1.629862	261.529598	0.016570	0.014077
RS	37	1.139121	1.629862	265.968347	0.016852	0.014097
RS	38	1.226348	1.675405	262.385758	0.016625	0.014150
RS	39	1.319714	1.675405	265.282882	0.016808	0.014230
RS	40	1.419653	1.712265	261.564370	0.016572	0.014328
RS	41	1.526628	1.712265	262.636603	0.016640	0.014433
RS	42	1.641132	1.741758	258.238687	0.016362	0.014531
RS	43	1.763697	1.741758	257.215259	0.016297	0.014610
RS	44	1.894890	1.765359	251.627096	0.015943	0.014658
RS	45	2.035318	1.765359	248.291165	0.015732	0.014666
RS	46	2.185632	1.784387	241.118224	0.015277	0.014625
RS	47	2.346526	1.784387	235.354037	0.014912	0.014528
RS	48	2.518747	1.800055	226.355020	0.014342	0.014371
RS	49	2.703090	1.800055	218.197874	0.013825	0.014147
RS	50	2.900411	1.813647	207.315055	0.013135	0.013852
RS	51	3.111621	1.813647	196.997209	0.012482	0.013483
RS	52	3.337700	1.826650	184.395227	0.011683	0.013039
RS	53	3.579693	1.826650	172.374107	0.010921	0.012520
RS	54	3.838720	1.849503	157.780501	0.009997	0.011931
RS	55	4.115982	1.849503	144.893688	0.009180	0.011279
RS	56	4.412762	1.849503	131.632713	0.008340	0.010573
RS	57	4.730432	1.849503	118.213552	0.007490	0.009824
RS	58	5.070465	1.991719	98.037103	0.006212	0.009044
RS	59	5.434434	1.991719	87.075108	0.005517	0.008246
RS	60	5.824024	1.991719	76.330238	0.004836	0.007445
RS	61	6.241040	1.991719	65.977750	0.004180	0.006654
RS	62	6.687410	1.991719	56.178198	0.003559	0.005890
RS	63	7.165202	1.991719	210.114324	0.013313	0.025273
PA	4+25*2+4+6 0.066385031 0.013047433 7.165201902 0.355564594 0.391167402 0.442882061 0.487879992 0.542695999 0.621112823 0.716506958 0.813984871 0.909616470 1.003324032 1.095096350 1.185436487 1.273888588 1.358753204 1.438220024 1.510746121 1.574931860 1.629861593 1.675404549 1.712265491 1.741757631 1.765358806 1.784387112 1.800055027 1.813646674 1.826650143 1.849503279 1.991719425
//
IT	5231
RD	2
LK	-242616.444477
QD	-866.342910 -> -527.727454
RI	0.0616559120
TR	0.059193	0.012232
MT	8.370198
MM	C_pi: 1.330559, n_recomb: 16859.159651
RS	0	0.000000	0.341631	353.577848	0.020972	0.000829
RS	1	0.007300	0.341631	371.097924	0.022012	0.009437
RS	2	0.015134	0.341631	388.858327	0.023065	0.017731
RS	3	0.023539	0.341631	406.764036	0.024127	0.020343
RS	4	0.032558	0.346573	418.733343	0.024837	0.019564
RS	5	0.042235	0.346573	436.514207	0.025892	0.020623
RS	6	0.052619	0.388237	406.056780	0.024085	0.019367
RS	7	0.063761	0.388237	422.963179	0.025088	0.021012
RS	8	0.075716	0.420806	406.111716	0.024088	0.021036
RS	9	0.088544	0.420806	422.242866	0.025045	0.023374
RS	10	0.102309	0.464854	397.158168	0.023557	0.023365
RS	11	0.117078	0.464854	412.388175	0.024461	0.025717
RS	12	0.132926	0.540056	368.625861	0.021865	0.024185
RS	13	0.149931	0.540056	382.880352	0.022711	0.025302
RS	14	0.168177	0.645673	332.825180	0.019742	0.022422
RS	15	0.187755	0.645673	346.118377	0.020530	0.022667
RS	16	0.208762	0.763936	304.343449	0.018052	0.020154
RS	17	0.231303	0.763936	316.772569	0.018789	0.020436
RS	18	0.255489	0.887254	283.919641	0.016841	0.018607
RS	19	0.281442	0.887254	295.599504	0.017533	0.018973
RS	20	0.309289	1.015236	268.939158	0.015952	0.017562
RS	21	0.339169	1.015236	279.957095	0.016606	0.017959
RS	22	0.371230	1.148034	257.648076	0.015282	0.016852
RS	23	0.405632	1.148034	268.062611	0.015900	0.017278
RS	24	0.442545	1.287112	248.663280	0.014749	0.016358
RS	25	0.482153	1.287112	258.506873	0.015333	0.016734
RS	26	0.524653	1.432746	241.298430	0.014313	0.015884
RS	27	0.570255	1.432746	250.585672	0.014863	0.016150
RS	28	0.619187	1.581823	235.547455	0.013971	0.015347
RS	29	0.671690	1.581823	244.278674	0.014489	0.015515
RS	30	0.728027	1.729423	231.511908	0.013732	0.014786
RS	31	0.788477	1.729423	239.667663	0.014216	0.014895
RS	32	0.853339	1.869654	229.245390	0.013598	0.014277
RS	33	0.922937	1.869654	236.777042	0.014044	0.014381
RS	34	0.997616	1.995896	228.758710	0.013569	0.013913
RS	35	1.077747	1.995896	235.575532	0.013973	0.014060
RS	36	1.163728	2.102799	229.840435	0.013633	0.013760
RS	37	1.255985	2.102799	235.795480	0.013986	0.013965
RS	38	1.354978	2.188200	231.930150	0.013757	0.013812
RS	39	1.461198	2.188200	236.812014	0.014046	0.014058
RS	40	1.575172	2.253389	234.139975	0.013888	0.014005
RS	41	1.697467	2.253389	237.677430	0.014098	0.014249
RS	42	1.828690	2.302115	235.361548	0.013960	0.014228
RS	43	1.969493	2.302115	237.245459	0.014072	0.014414
RS	44	2.120575	2.338595	234.469998	0.013908	0.014359
RS	45	2.282686	2.338595	234.389120	0.013903	0.014442
RS	46	2.456633	2.366314	230.476196	0.013671	0.014311
RS	47	2.643278	2.366314	228.162346	0.013533	0.014269
RS	48	2.843549	2.388241	222.577472	0.013202	0.014035
RS	49	3.058441	2.388241	217.861798	0.012922	0.013854
RS	50	3.289021	2.407368	210.222929	0.012469	0.013494
RS	51	3.536434	2.407368	203.101543	0.012047	0.013162
RS	52	3.801910	2.426846	193.251701	0.011463	0.012663
RS	53	4.086766	2.426846	183.945636	0.010911	0.012185
RS	54	4.392419	2.466299	170.967608	0.010141	0.011501
RS	55	4.720385	2.466299	160.169457	0.009500	0.010910
RS	56	5.072294	2.466299	148.574656	0.008813	0.010258
RS	57	5.449894	2.466299	136.362581	0.008088	0.009556
RS	58	5.855060	2.783775	110.701221	0.006566	0.008239
RS	59	6.289806	2.783775	101.314356	0.006009	0.007625
RS	60	6.756289	2.783775	91.653253	0.005436	0.006983
RS	61	7.256828	2.783775	81.887067	0.004857	0.006324
RS	62	7.793909	2.783775	72.190274	0.004282	0.005659
RS	63	8.370198	2.783775	319.502877	0.018951	0.026584
PA	4+25*2+4+6 0.059193397 0.012231547 8.370198500 0.341631228 0.346572748 0.388236973 0.420805659 0.464853945 0.540055923 0.645672891 0.763935804 0.887253542 1.015236026 1.148034181 1.287112094 1.432745620 1.581822670 1.729423040 1.869654149 1.995895954 2.102799429 2.188199763 2.253389328 2.302115073 2.338594797 2.366314236 2.388240890 2.407368381 2.426845878 2.466298783 2.783775453
//
IT	4629
RD	3
LK	-242062.472162
QD	-564.701469 -> -419.384169
RI	0.0562857099
TR	0.055090	0.012184
MT	9.076102
MM	C_pi: 1.487561, n_recomb: 18757.438856
RS	0	0.000000	0.394350	347.283830	0.018514	0.000701
RS	1	0.007437	0.394350	365.901815	0.019507	0.007883
RS	2	0.015427	0.394350	384.959016	0.020523	0.015711
RS	3	0.024011	0.394350	404.377992	0.021558	0.018390
RS	4	0.033233	0.366089	456.361497	0.024330	0.018974
RS	5	0.043142	0.366089	476.760257	0.025417	0.019878
RS	6	0.053787	0.401592	453.716895	0.024189	0.018871
RS	7	0.065224	0.401592	473.307867	0.025233	0.020483
RS	8	0.077511	0.421658	469.584843	0.025035	0.020870
RS	9	0.090713	0.421658	488.431662	0.026039	0.023245
RS	10	0.104896	0.453092	472.240568	0.025176	0.023497
RS	11	0.120134	0.453092	490.018835	0.026124	0.026117
RS	12	0.136505	0.519641	443.297330	0.023633	0.024634
RS	13	0.154093	0.519641	459.889461	0.024518	0.026394
RS	14	0.172990	0.624629	397.174140	0.021174	0.023143
RS	15	0.193292	0.624629	412.622015	0.021998	0.023927
RS	16	0.215103	0.748709	357.841514	0.019077	0.020823
RS	17	0.238537	0.748709	372.231015	0.019844	0.021483
RS	18	0.263714	0.881192	329.083999	0.017544	0.019140
RS	19	0.290762	0.881192	342.539021	0.018262	0.019847
RS	20	0.319823	1.021785	307.506787	0.016394	0.018004
RS	21	0.351045	1.021785	320.134394	0.017067	0.018708
RS	22	0.384588	1.171593	290.636183	0.015494	0.017211
RS	23	0.420626	1.171593	302.516186	0.016128	0.017921
RS	24	0.459344	1.333992	276.491536	0.014740	0.016638
RS	25	0.500942	1.333992	287.677244	0.015337	0.017287
RS	26	0.545633	1.511637	264.066015	0.014078	0.016084
RS	27	0.593648	1.511637	274.594740	0.014639	0.016595
RS	28	0.645234	1.702069	253.497789	0.013515	0.015448
RS	29	0.700656	1.702069	263.399336	0.014042	0.015819
RS	30	0.760199	1.898737	245.204609	0.013072	0.014768
RS	31	0.824171	1.898737	254.497462	0.013568	0.015037
RS	32	0.892901	2.091703	239.586473	0.012773	0.014140
RS	33	0.966741	2.091703	248.267009	0.013236	0.014370
RS	34	1.046073	2.267999	237.000313	0.012635	0.013687
RS	35	1.131305	2.267999	245.025104	0.013063	0.013936
RS	36	1.222876	2.416242	237.414668	0.012657	0.013490
RS	37	1.321256	2.416242	244.676782	0.013044	0.013780
RS	38	1.426953	2.531279	240.212237	0.012806	0.013542
RS	39	1.540510	2.531279	246.521584	0.013143	0.013855
RS	40	1.662513	2.615109	244.254845	0.013022	0.013761
RS	41	1.793588	2.615109	249.334142	0.013293	0.014055
RS	42	1.934412	2.674620	248.069309	0.013225	0.014018
RS	43	2.085708	2.674620	251.573280	0.013412	0.014237
RS	44	2.248256	2.717279	250.173016	0.013337	0.014177
RS	45	2.422892	2.717279	251.725757	0.013420	0.014281
RS	46	2.610516	2.748765	249.274101	0.013289	0.014152
RS	47	2.812094	2.748765	248.516982	0.013249	0.014125
RS	48	3.028662	2.773584	244.274846	0.013023	0.013897
RS	49	3.261336	2.773584	240.929317	0.012844	0.013727
RS	50	3.511314	2.796055	234.315364	0.012492	0.013374
RS	51	3.779882	2.796055	228.261708	0.012169	0.013056
RS	52	4.068424	2.820422	218.947342	0.011673	0.012563
RS	53	4.378424	2.820422	210.302632	0.011212	0.012105
RS	54	4.711478	2.874280	196.799163	0.010492	0.011403
RS	55	5.069301	2.874280	186.249235	0.009929	0.010840
RS	56	5.453734	2.874280	174.610516	0.009309	0.010216
RS	57	5.866758	2.874280	162.049071	0.008639	0.009539
RS	58	6.310497	3.369524	128.415389	0.006846	0.007889
RS	59	6.787237	3.369524	119.494780	0.006371	0.007365
RS	60	7.299431	3.369524	110.011697	0.005865	0.006806
RS	61	7.849716	3.369524	100.124812	0.005338	0.006220
RS	62	8.440925	3.369524	90.009157	0.004799	0.005617
RS	63	9.076102	3.369524	443.172368	0.023626	0.028244
PA	4+25*2+4+6 0.055090314 0.012183616 9.076101929 0.394350049 0.366089126 0.401592320 0.421658019 0.453091798 0.519640932 0.624628621 0.748709194 0.881191716 1.021784962 1.171593315 1.333992230 1.511637247 1.702068684 1.898737323 2.091702503 2.267999322 2.416241607 2.531278774 2.615108660 2.674619857 2.717279189 2.748764762 2.773584155 2.796055150 2.820421922 2.874280239 3.369524244
//
IT	4660
RD	4
LK	-241803.398026
QD	-460.459879 -> -368.837618
RI	0.0484720828
TR	0.052246	0.012399
MT	9.530895
MM	C_pi: 1.615129, n_recomb: 20706.382145
RS	0	0.000000	0.457224	334.406053	0.016150	0.000617
RS	1	0.007519	0.457224	353.485702	0.017071	0.006980
RS	2	0.015604	0.457224	373.176273	0.018022	0.014325
RS	3	0.024297	0.457224	393.422214	0.019000	0.016863
RS	4	0.033643	0.395628	477.819225	0.023076	0.018685
RS	5	0.043692	0.395628	500.419506	0.024167	0.019221
RS	6	0.054497	0.429583	482.267298	0.023291	0.018395
RS	7	0.066114	0.429583	504.223261	0.024351	0.019761
RS	8	0.078605	0.438721	515.281275	0.024885	0.020616
RS	9	0.092035	0.438721	536.756001	0.025922	0.022813
RS	10	0.106475	0.458548	534.083174	0.025793	0.023581
RS	11	0.122001	0.458548	554.478762	0.026778	0.026129
RS	12	0.138694	0.516586	510.750329	0.024666	0.025000
RS	13	0.156642	0.516586	529.776198	0.025585	0.026939
RS	14	0.175940	0.618992	458.876002	0.022161	0.023682
RS	15	0.196689	0.618992	476.582405	0.023016	0.024677
RS	16	0.218998	0.744924	411.563646	0.019876	0.021336
RS	17	0.242985	0.744924	428.039095	0.020672	0.022135
RS	18	0.268775	0.880525	376.748955	0.018195	0.019566
RS	19	0.296505	0.880525	392.127986	0.018938	0.020403
RS	20	0.326320	1.025338	350.532069	0.016929	0.018371
RS	21	0.358376	1.025338	364.937203	0.017624	0.019200
RS	22	0.392843	1.181443	329.717221	0.015923	0.017522
RS	23	0.429902	1.181443	343.241297	0.016577	0.018352
RS	24	0.469748	1.354146	311.708503	0.015054	0.016881
RS	25	0.512589	1.354146	324.415072	0.015667	0.017654
RS	26	0.558652	1.548926	295.133578	0.014253	0.016247
RS	27	0.608179	1.548926	307.070080	0.014830	0.016882
RS	28	0.661429	1.765092	280.300894	0.013537	0.015518
RS	29	0.718684	1.765092	291.511989	0.014078	0.015999
RS	30	0.780244	1.995831	268.028556	0.012944	0.014735
RS	31	0.846433	1.995831	278.554731	0.013453	0.015097
RS	32	0.917599	2.228215	259.155449	0.012516	0.014013
RS	33	0.994116	2.228215	269.022350	0.012992	0.014317
RS	34	1.076387	2.443289	254.451766	0.012289	0.013493
RS	35	1.164844	2.443289	263.649399	0.012733	0.013801
RS	36	1.259953	2.623320	254.087476	0.012271	0.013266
RS	37	1.362213	2.623320	262.537696	0.012679	0.013602
RS	38	1.472162	2.759858	257.363085	0.012429	0.013322
RS	39	1.590379	2.759858	264.888371	0.012793	0.013671
RS	40	1.717485	2.855640	262.841679	0.012694	0.013569
RS	41	1.854149	2.855640	269.152878	0.012999	0.013890
RS	42	2.001089	2.920879	268.637769	0.012974	0.013864
RS	43	2.159078	2.920879	273.352700	0.013201	0.014103
RS	44	2.328947	2.966282	272.889781	0.013179	0.014063
RS	45	2.511589	2.966282	275.575579	0.013309	0.014184
RS	46	2.707964	2.999467	274.020994	0.013234	0.014077
RS	47	2.919106	2.999467	274.247545	0.013245	0.014065
RS	48	3.146124	3.026138	270.688818	0.013073	0.013857
RS	49	3.390212	3.026138	268.099108	0.012948	0.013703
RS	50	3.652655	3.051492	261.807060	0.012644	0.013366
RS	51	3.934831	3.051492	256.207041	0.012373	0.013065
RS	52	4.238226	3.080374	246.745989	0.011916	0.012583
RS	53	4.564434	3.080374	238.195291	0.011503	0.012145
RS	54	4.915171	3.147369	223.515575	0.010795	0.011431
RS	55	5.292281	3.147369	212.745845	0.010274	0.010890
RS	56	5.697747	3.147369	200.647892	0.009690	0.010287
RS	57	6.133702	3.147369	187.382564	0.009050	0.009629
RS	58	6.602438	3.813130	144.882322	0.006997	0.007702
RS	59	7.106420	3.813130	136.250740	0.006580	0.007241
RS	60	7.648299	3.813130	126.849272	0.006126	0.006740
RS	61	8.230923	3.813130	116.824442	0.005642	0.006207
RS	62	8.857357	3.813130	106.346282	0.005136	0.005650
RS	63	9.530895	3.813130	563.884837	0.027232	0.030022
PA	4+25*2+4+6 0.052245642 0.012398917 9.530895500 0.457224344 0.395628081 0.429583401 0.438720737 0.458548274 0.516586311 0.618991808 0.744923613 0.880524988 1.025337807 1.181443175 1.354146170 1.548926282 1.765091996 1.995831187 2.228214599 2.443288795 2.623320366 2.759857683 2.855640069 2.920878759 2.966281572 2.999467493 3.026138414 3.051492340 3.080374159 3.147369152 3.813130248
//
IT	4371
RD	5
LK	-241630.833854
QD	-404.363609 -> -333.241448
RI	0.0422694816
TR	0.050018	0.012709
MT	9.857177
MM	C_pi: 1.717415, n_recomb: 22548.980516
RS	0	0.000000	0.514868	325.829942	0.014450	0.000564
RS	1	0.007576	0.514868	345.220867	0.015310	0.006408
RS	2	0.015727	0.514868	365.344282	0.016202	0.013389
RS	3	0.024494	0.514868	386.161423	0.017125	0.015814
RS	4	0.033926	0.422717	495.418779	0.021971	0.018543
RS	5	0.044073	0.422717	519.876522	0.023055	0.018769
RS	6	0.054988	0.459708	501.258220	0.022230	0.017930
RS	7	0.066731	0.459708	525.170141	0.023290	0.019079
RS	8	0.079362	0.459702	549.129016	0.024353	0.020301
RS	9	0.092951	0.459702	572.938487	0.025409	0.022314
RS	10	0.107570	0.469262	584.450267	0.025919	0.023562
RS	11	0.123296	0.469262	607.304721	0.026933	0.025969
RS	12	0.140213	0.519800	569.269916	0.025246	0.025224
RS	13	0.158413	0.519800	590.620777	0.026193	0.027187
RS	14	0.177991	0.619668	514.273762	0.022807	0.024038
RS	15	0.199052	0.619668	534.139065	0.023688	0.025122
RS	16	0.221709	0.746602	460.757167	0.020434	0.021687
RS	17	0.246082	0.746602	479.232458	0.021253	0.022539
RS	18	0.272303	0.883554	421.338720	0.018685	0.019869
RS	19	0.300509	0.883554	438.572792	0.019450	0.020754
RS	20	0.330853	1.029588	391.804568	0.017376	0.018644
RS	21	0.363495	1.029588	407.935386	0.018091	0.019524
RS	22	0.398611	1.187609	368.198612	0.016329	0.017765
RS	23	0.436387	1.187609	383.329081	0.017000	0.018645
RS	24	0.477025	1.364606	347.280708	0.015401	0.017077
RS	25	0.520742	1.364606	361.480224	0.016031	0.017908
RS	26	0.567771	1.568799	327.254920	0.014513	0.016379
RS	27	0.618363	1.568799	340.575808	0.015104	0.017079
RS	28	0.672788	1.801671	308.592041	0.013685	0.015570
RS	29	0.731337	1.801671	321.087385	0.014240	0.016115
RS	30	0.794321	2.056952	292.565984	0.012975	0.014701
RS	31	0.862077	2.056952	304.290720	0.013495	0.015121
RS	32	0.934967	2.319657	280.527909	0.012441	0.013902
RS	33	1.013378	2.319657	291.529286	0.012929	0.014255
RS	34	1.097731	2.565559	273.717302	0.012139	0.013328
RS	35	1.188474	2.565559	284.012417	0.012595	0.013674
RS	36	1.286092	2.770776	272.532950	0.012086	0.013078
RS	37	1.391106	2.770776	282.068141	0.012509	0.013442
RS	38	1.504076	2.923463	276.194807	0.012249	0.013138
RS	39	1.625605	2.923463	284.802381	0.012630	0.013509
RS	40	1.756342	3.027048	282.951314	0.012548	0.013411
RS	41	1.896983	3.027048	290.328558	0.012875	0.013750
RS	42	2.048280	3.094985	290.486906	0.012882	0.013743
RS	43	2.211039	3.094985	296.214588	0.013136	0.014001
RS	44	2.386129	3.141072	296.550520	0.013151	0.013986
RS	45	2.574485	3.141072	300.141893	0.013311	0.014126
RS	46	2.777111	3.174660	299.285735	0.013273	0.014045
RS	47	2.995088	3.174660	300.247268	0.013315	0.014053
RS	48	3.229580	3.202409	297.127471	0.013177	0.013867
RS	49	3.481838	3.202409	295.037543	0.013084	0.013733
RS	50	3.753207	3.230115	288.803698	0.012808	0.013412
RS	51	4.045137	3.230115	283.412835	0.012569	0.013132
RS	52	4.359183	3.262931	273.557230	0.012132	0.012659
RS	53	4.697022	3.262931	264.888994	0.011747	0.012241
RS	54	5.060457	3.341589	248.812861	0.011034	0.011514
RS	55	5.451427	3.341589	237.668249	0.010540	0.010994
RS	56	5.872018	3.341589	224.987730	0.009978	0.010408
RS	57	6.324473	3.341589	210.930591	0.009354	0.009764
RS	58	6.811208	4.169275	159.252655	0.007063	0.007588
RS	59	7.334819	4.169275	150.893449	0.006692	0.007176
RS	60	7.898101	4.169275	141.603932	0.006280	0.006722
RS	61	8.504058	4.169275	131.517831	0.005833	0.006231
RS	62	9.155924	4.169275	120.797375	0.005357	0.005711
RS	63	9.857177	4.169275	677.393333	0.030041	0.031816
PA	4+25*2+4+6 0.050017603 0.012709412 9.857176624 0.514867935 0.422717114 0.459708187 0.459702494 0.469261827 0.519799654 0.619667721 0.746601612 0.883553909 1.029587614 1.187608544 1.364605981 1.568798667 1.801670602 2.056952299 2.319656948 2.565558555 2.770776060 2.923463138 3.027047755 3.094985405 3.141071578 3.174660098 3.202409203 3.230115384 3.262930751 3.341588800 4.169275483
//
IT	4903
RD	6
LK	-241493.778686
QD	-363.389834 -> -303.452761
RI	0.0378312054
TR	0.048137	0.013047
MT	10.116086
MM	C_pi: 1.803242, n_recomb: 24285.209757
RS	0	0.000000	0.563567	322.371264	0.013274	0.000530
RS	1	0.007620	0.563567	342.118640	0.014088	0.006017
RS	2	0.015821	0.563567	362.689033	0.014935	0.012730
RS	3	0.024647	0.563567	384.055625	0.015814	0.015095
RS	4	0.034145	0.444552	513.676014	0.021152	0.018488
RS	5	0.044367	0.444552	539.818396	0.022228	0.018493
RS	6	0.055368	0.488555	515.878032	0.021242	0.017482
RS	7	0.067207	0.488555	541.441646	0.022295	0.018477
RS	8	0.079948	0.481037	575.926009	0.023715	0.019962
RS	9	0.093660	0.481037	601.798676	0.024780	0.021825
RS	10	0.108417	0.481539	626.778936	0.025809	0.023472
RS	11	0.124299	0.481539	651.911104	0.026844	0.025741
RS	12	0.141391	0.525617	620.564035	0.025553	0.025341
RS	13	0.159785	0.525617	644.110111	0.026523	0.027280
RS	14	0.179581	0.623423	563.891080	0.023220	0.024261
RS	15	0.200885	0.623423	585.797916	0.024122	0.025391
RS	16	0.223813	0.751420	505.227373	0.020804	0.021919
RS	17	0.248488	0.751420	525.594968	0.021643	0.022794
RS	18	0.275043	0.889427	462.104120	0.019028	0.020076
RS	19	0.303622	0.889427	481.098292	0.019810	0.020978
RS	20	0.334378	1.035797	430.131939	0.017712	0.018840
RS	21	0.367478	1.035797	447.907107	0.018444	0.019740
RS	22	0.403101	1.194102	404.554444	0.016658	0.017951
RS	23	0.441437	1.194102	421.222340	0.017345	0.018850
RS	24	0.482696	1.372777	381.450293	0.015707	0.017234
RS	25	0.527098	1.372777	397.083773	0.016351	0.018091
RS	26	0.574883	1.582562	358.539591	0.014764	0.016486
RS	27	0.626310	1.582562	373.193114	0.015367	0.017221
RS	28	0.681655	1.827207	336.423475	0.013853	0.015611
RS	29	0.741218	1.827207	350.155192	0.014418	0.016195
RS	30	0.805320	2.101405	316.862153	0.013048	0.014669
RS	31	0.874306	2.101405	329.737242	0.013578	0.015127
RS	32	0.948550	2.388775	301.769567	0.012426	0.013804
RS	33	1.028450	2.388775	313.852423	0.012924	0.014191
RS	34	1.114439	2.660505	292.893436	0.012061	0.013185
RS	35	1.206981	2.660505	304.224811	0.012527	0.013557
RS	36	1.306574	2.886839	290.889930	0.011978	0.012914
RS	37	1.413756	2.886839	301.438998	0.012412	0.013297
RS	38	1.529106	3.052505	294.909188	0.012144	0.012979
RS	39	1.653246	3.052505	304.517750	0.012539	0.013365
RS	40	1.786845	3.161488	302.888255	0.012472	0.013276
RS	41	1.930625	3.161488	311.240121	0.012816	0.013629
RS	42	2.085360	3.230338	312.078546	0.012851	0.013644
RS	43	2.251887	3.230338	318.717593	0.013124	0.013918
RS	44	2.431103	3.275791	319.833867	0.013170	0.013931
RS	45	2.623976	3.275791	324.220409	0.013351	0.014090
RS	46	2.831546	3.308795	324.017977	0.013342	0.014036
RS	47	3.054932	3.308795	325.597834	0.013407	0.014065
RS	48	3.295342	3.336853	322.848090	0.013294	0.013903
RS	49	3.554070	3.336853	321.140493	0.013224	0.013789
RS	50	3.832514	3.366216	314.882667	0.012966	0.013485
RS	51	4.132176	3.366216	309.590796	0.012748	0.013225
RS	52	4.454672	3.402200	299.261616	0.012323	0.012762
RS	53	4.801743	3.402200	290.382705	0.011957	0.012363
RS	54	5.175260	3.490997	272.843673	0.011235	0.011624
RS	55	5.577241	3.490997	261.258835	0.010758	0.011121
RS	56	6.009852	3.490997	247.948548	0.010210	0.010551
RS	57	6.475429	3.490997	233.072468	0.009597	0.009917
RS	58	6.976484	4.473435	172.048927	0.007085	0.007511
RS	59	7.515719	4.473435	163.965053	0.006752	0.007141
RS	60	8.096045	4.473435	154.819278	0.006375	0.006726
RS	61	8.720592	4.473435	144.732506	0.005960	0.006271
RS	62	9.392730	4.473435	133.857855	0.005512	0.005784
RS	63	10.116086	4.473435	785.353608	0.032339	0.033581
PA	4+25*2+4+6 0.048136635 0.013047481 10.116086191 0.563566566 0.444552463 0.488554812 0.481036997 0.481538948 0.525617171 0.623422688 0.751419816 0.889426778 1.035797095 1.194101692 1.372777407 1.582561502 1.827207454 2.101404554 2.388774839 2.660505479 2.886838985 3.052505094 3.161488299 3.230338035 3.275790866 3.308794904 3.336853304 3.366216296 3.402200108 3.490996548 4.473435335
//
IT	4717
RD	7
LK	-241377.343094
QD	-329.396879 -> -277.341248
RI	0.0346474080
TR	0.046477	0.013383
MT	10.338547
MM	C_pi: 1.879180, n_recomb: 25938.805189
RS	0	0.000000	0.604137	322.628287	0.012438	0.000507
RS	1	0.007657	0.604137	342.809524	0.013216	0.005728
RS	2	0.015900	0.604137	363.887856	0.014029	0.012235
RS	3	0.024774	0.604137	385.845226	0.014875	0.014581
RS	4	0.034328	0.461289	533.796211	0.020579	0.018495
RS	5	0.044614	0.461289	561.559276	0.021649	0.018346
RS	6	0.055687	0.515425	528.497276	0.020375	0.017057
RS	7	0.067607	0.515425	555.511690	0.021416	0.017949
RS	8	0.080441	0.501676	598.593256	0.023077	0.019617
RS	9	0.094257	0.501676	626.324114	0.024146	0.021368
RS	10	0.109131	0.494101	663.774656	0.025590	0.023339
RS	11	0.125144	0.494101	691.035315	0.026641	0.025492
RS	12	0.142383	0.532576	666.629685	0.025700	0.025387
RS	13	0.160942	0.532576	692.265010	0.026688	0.027289
RS	14	0.180923	0.628779	609.086730	0.023482	0.024397
RS	15	0.202433	0.628779	632.941497	0.024401	0.025556
RS	16	0.225590	0.758090	545.895217	0.021046	0.022070
RS	17	0.250520	0.758090	568.068419	0.021900	0.022957
RS	18	0.277359	0.897303	499.598650	0.019261	0.020216
RS	19	0.306253	0.897303	520.275072	0.020058	0.021123
RS	20	0.337359	1.043891	465.752754	0.017956	0.018981
RS	21	0.370847	1.043891	485.104640	0.018702	0.019887
RS	22	0.406900	1.201963	438.768761	0.016916	0.018094
RS	23	0.445712	1.201963	456.916171	0.017615	0.018999
RS	24	0.487497	1.381235	414.003515	0.015961	0.017362
RS	25	0.532481	1.381235	431.021128	0.016617	0.018229
RS	26	0.580910	1.594725	388.643971	0.014983	0.016576
RS	27	0.633046	1.594725	404.586564	0.015598	0.017330
RS	28	0.689175	1.848433	363.378821	0.014009	0.015645
RS	29	0.749601	1.848433	378.307579	0.014585	0.016255
RS	30	0.814655	2.138248	340.463343	0.013126	0.014640
RS	31	0.884689	2.138248	354.451049	0.013665	0.015125
RS	32	0.960086	2.446861	322.411156	0.012430	0.013718
RS	33	1.041255	2.446861	335.536549	0.012936	0.014129
RS	34	1.128640	2.741392	311.510739	0.012009	0.013059
RS	35	1.222716	2.741392	323.836330	0.012485	0.013448
RS	36	1.323995	2.986494	308.694542	0.011901	0.012769
RS	37	1.433029	2.986494	320.212082	0.012345	0.013165
RS	38	1.550412	3.163405	313.060709	0.012069	0.012837
RS	39	1.676783	3.163405	323.622501	0.012476	0.013233
RS	40	1.812829	3.276495	322.246700	0.012423	0.013155
RS	41	1.959293	3.276495	331.524277	0.012781	0.013519
RS	42	2.116971	3.345262	333.074482	0.012841	0.013558
RS	43	2.286723	3.345262	340.575463	0.013130	0.013846
RS	44	2.469472	3.389228	342.504167	0.013204	0.013888
RS	45	2.666214	3.389228	347.635911	0.013402	0.014066
RS	46	2.878020	3.420894	348.112215	0.013421	0.014040
RS	47	3.106045	3.420894	350.260083	0.013503	0.014089
RS	48	3.351528	3.448557	347.895007	0.013412	0.013950
RS	49	3.615809	3.448557	346.520114	0.013359	0.013857
RS	50	3.900325	3.478862	340.242983	0.013117	0.013571
RS	51	4.206626	3.478862	335.003470	0.012915	0.013330
RS	52	4.536381	3.517235	324.200107	0.012499	0.012878
RS	53	4.891384	3.517235	315.070422	0.012147	0.012495
RS	54	5.273570	3.614779	296.067412	0.011414	0.011746
RS	55	5.685019	3.614779	284.013046	0.010949	0.011259
RS	56	6.127973	3.614779	270.053352	0.010411	0.010700
RS	57	6.604843	3.614779	254.349339	0.009806	0.010077
RS	58	7.118227	4.746614	183.825937	0.007087	0.007454
RS	59	7.670920	4.746614	176.021848	0.006786	0.007120
RS	60	8.265932	4.746614	167.042489	0.006440	0.006740
RS	61	8.906504	4.746614	156.996100	0.006053	0.006317
RS	62	9.596123	4.746614	146.026034	0.005630	0.005858
RS	63	10.338547	4.746614	890.238361	0.034321	0.035299
PA	4+25*2+4+6 0.046476948 0.013383465 10.338546777 0.604137327 0.461288640 0.515425010 0.501675589 0.494100991 0.532576269 0.628778919 0.758090020 0.897302533 1.043890741 1.201962719 1.381234726 1.594725288 1.848432716 2.138247612 2.446861030 2.741391923 2.986494474 3.163404741 3.276495118 3.345261651 3.389227796 3.420894493 3.448556595 3.478861602 3.517235049 3.614778946 4.746614277
//
IT	4231
RD	8
LK	-241275.923959
QD	-299.969955 -> -254.202633
RI	0.0322738587
TR	0.044975	0.013704
MT	10.540314
MM	C_pi: 1.949202, n_recomb: 27529.110703
RS	0	0.000000	0.638743	325.094024	0.011809	0.000490
RS	1	0.007690	0.638743	345.762339	0.012560	0.005498
RS	2	0.015971	0.638743	367.392922	0.013346	0.011834
RS	3	0.024888	0.638743	389.974602	0.014166	0.014185
RS	4	0.034492	0.473899	555.752418	0.020188	0.018545
RS	5	0.044834	0.473899	585.122147	0.021255	0.018292
RS	6	0.055971	0.540459	540.076202	0.019618	0.016657
RS	7	0.067964	0.540459	568.406705	0.020647	0.017479
RS	8	0.080880	0.521405	618.700754	0.022474	0.019278
RS	9	0.094789	0.521405	648.140020	0.023544	0.020945
RS	10	0.109768	0.506479	697.191671	0.025326	0.023184
RS	11	0.125898	0.506479	726.466464	0.026389	0.025242
RS	12	0.143269	0.540006	708.984750	0.025754	0.025389
RS	13	0.161975	0.540006	736.629364	0.026758	0.027253
RS	14	0.182120	0.634960	651.048525	0.023649	0.024478
RS	15	0.203814	0.634960	676.782248	0.024584	0.025660
RS	16	0.227176	0.765799	583.711635	0.021203	0.022168
RS	17	0.252335	0.765799	607.626287	0.022072	0.023066
RS	18	0.279428	0.906445	534.553491	0.019418	0.020311
RS	19	0.308605	0.906445	556.854138	0.020228	0.021219
RS	20	0.340025	1.053372	499.190899	0.018133	0.019084
RS	21	0.373862	1.053372	520.069095	0.018892	0.019992
RS	22	0.410300	1.211132	471.180990	0.017116	0.018207
RS	23	0.449540	1.211132	490.764976	0.017827	0.019112
RS	24	0.491797	1.390562	445.136688	0.016170	0.017468
RS	25	0.537305	1.390562	463.501784	0.016837	0.018340
RS	26	0.586311	1.606795	417.655594	0.015171	0.016654
RS	27	0.639086	1.606795	434.855415	0.015796	0.017420
RS	28	0.695919	1.868021	389.469883	0.014148	0.015676
RS	29	0.757122	1.868021	405.567165	0.014732	0.016303
RS	30	0.823031	2.171451	363.335906	0.013198	0.014615
RS	31	0.894009	2.171451	378.409233	0.013746	0.015119
RS	32	0.970445	2.499178	342.392762	0.012437	0.013642
RS	33	1.052758	2.499178	356.533299	0.012951	0.014070
RS	34	1.141401	2.814700	329.490286	0.011969	0.012946
RS	35	1.236860	2.814700	342.781230	0.012452	0.013348
RS	36	1.339659	3.077285	325.856765	0.011837	0.012638
RS	37	1.450364	3.077285	338.312949	0.012289	0.013042
RS	38	1.569581	3.264581	330.556597	0.012008	0.012708
RS	39	1.697965	3.264581	342.042603	0.012425	0.013111
RS	40	1.836222	3.381170	340.942094	0.012385	0.013045
RS	41	1.985111	3.381170	351.119161	0.012754	0.013418
RS	42	2.145448	3.449319	353.416990	0.012838	0.013480
RS	43	2.318114	3.449319	361.757543	0.013141	0.013781
RS	44	2.504058	3.491263	364.546954	0.013242	0.013851
RS	45	2.704301	3.491263	370.405261	0.013455	0.014046
RS	46	2.919941	3.521018	371.615663	0.013499	0.014049
RS	47	3.152163	3.521018	374.315611	0.013597	0.014117
RS	48	3.402243	3.547679	372.388678	0.013527	0.014003
RS	49	3.671552	3.547679	371.332129	0.013489	0.013929
RS	50	3.961570	3.578267	365.083308	0.013262	0.013661
RS	51	4.273890	3.578267	359.882560	0.013073	0.013438
RS	52	4.610226	3.618323	348.642676	0.012665	0.012997
RS	53	4.972425	3.618323	339.249691	0.012323	0.012630
RS	54	5.362476	3.723418	318.812552	0.011581	0.011872
RS	55	5.782520	3.723418	306.277940	0.011126	0.011399
RS	56	6.234864	3.723418	291.663019	0.010595	0.010851
RS	57	6.721991	3.723418	275.130590	0.009994	0.010235
RS	58	7.246577	5.000733	194.946361	0.007081	0.007410
RS	59	7.811502	5.000733	187.427218	0.006808	0.007108
RS	60	8.419867	5.000733	178.631641	0.006489	0.006758
RS	61	9.075013	5.000733	168.655360	0.006126	0.006364
RS	62	9.780537	5.000733	157.631577	0.005726	0.005931
RS	63	10.540314	5.000733	993.861299	0.036102	0.036960
PA	4+25*2+4+6 0.044975303 0.013704313 10.540313765 0.638743216 0.473898922 0.540458546 0.521405058 0.506479244 0.540005894 0.634960114 0.765798698 0.906445199 1.053372186 1.211132394 1.390562160 1.606794742 1.868020980 2.171450753 2.499178291 2.814699561 3.077284731 3.264580726 3.381169753 3.449319343 3.491262502 3.521017731 3.547678967 3.578266558 3.618323490 3.723417846 5.000733253
//
IT	4691
RD	9
LK	-241186.645579
QD	-274.113238 -> -233.624938
RI	0.0304098532
TR	0.043597	0.014005
MT	10.729654
MM	C_pi: 2.015596, n_recomb: 29068.771241
RS	0	0.000000	0.669547	328.605135	0.011304	0.000477
RS	1	0.007720	0.669547	349.779173	0.012033	0.005303
RS	2	0.016036	0.669547	371.975222	0.012796	0.011487
RS	3	0.024993	0.669547	395.187959	0.013595	0.013855
RS	4	0.034642	0.483379	579.200263	0.019925	0.018631
RS	5	0.045037	0.483379	610.181837	0.020991	0.018304
RS	6	0.056233	0.564024	550.941559	0.018953	0.016282
RS	7	0.068294	0.564024	580.490576	0.019970	0.017057
RS	8	0.081286	0.540293	637.053573	0.021915	0.018949
RS	9	0.095281	0.540293	668.088617	0.022983	0.020553
RS	10	0.110356	0.518532	728.073426	0.025047	0.023017
RS	11	0.126595	0.518532	759.274513	0.026120	0.024998
RS	12	0.144088	0.547602	748.624292	0.025754	0.025364
RS	13	0.162931	0.547602	778.218048	0.026772	0.027194
RS	14	0.183228	0.641544	690.630983	0.023759	0.024524
RS	15	0.205093	0.641544	718.193076	0.024707	0.025725
RS	16	0.228645	0.774044	619.408498	0.021308	0.022232
RS	17	0.254016	0.774044	645.017441	0.022189	0.023141
RS	18	0.281345	0.916321	567.576149	0.019525	0.020377
RS	19	0.310784	0.916321	591.458140	0.020347	0.021285
RS	20	0.342496	1.063757	530.925056	0.018264	0.019161
RS	21	0.376656	1.063757	553.292430	0.019034	0.020069
RS	22	0.413453	1.221258	502.157119	0.017275	0.018299
RS	23	0.453090	1.221258	523.146419	0.017997	0.019202
RS	24	0.495787	1.400689	475.109845	0.016344	0.017560
RS	25	0.541781	1.400689	494.796020	0.017022	0.018432
RS	26	0.591325	1.619139	445.752373	0.015334	0.016724
RS	27	0.644694	1.619139	464.186613	0.015969	0.017497
RS	28	0.702182	1.886934	414.816952	0.014270	0.015706
RS	29	0.764109	1.886934	432.062350	0.014863	0.016345
RS	30	0.830817	2.202693	385.558541	0.013264	0.014594
RS	31	0.902674	2.202693	401.698078	0.013819	0.015113
RS	32	0.980078	2.548164	361.764090	0.012445	0.013574
RS	33	1.063457	2.548164	376.899926	0.012966	0.014016
RS	34	1.153274	2.883565	346.863620	0.011933	0.012843
RS	35	1.250024	2.883565	361.099005	0.012422	0.013256
RS	36	1.354243	3.162960	342.395123	0.011779	0.012517
RS	37	1.466507	3.162960	355.768837	0.012239	0.012929
RS	38	1.587438	3.360288	347.407004	0.011951	0.012588
RS	39	1.717705	3.360288	359.798059	0.012377	0.012997
RS	40	1.858027	3.480160	358.981592	0.012349	0.012942
RS	41	2.009183	3.480160	370.043373	0.012730	0.013323
RS	42	2.172007	3.547453	373.117663	0.012836	0.013407
RS	43	2.347401	3.547453	382.288925	0.013151	0.013720
RS	44	2.536335	3.587036	385.989477	0.013278	0.013818
RS	45	2.739855	3.587036	392.571371	0.013505	0.014028
RS	46	2.959085	3.614450	394.580846	0.013574	0.014060
RS	47	3.195240	3.614450	397.834409	0.013686	0.014146
RS	48	3.449625	3.639597	396.416505	0.013637	0.014056
RS	49	3.723649	3.639597	395.682092	0.013612	0.014001
RS	50	4.018826	3.669896	389.528512	0.013400	0.013751
RS	51	4.336791	3.669896	384.370315	0.013223	0.013545
RS	52	4.679301	3.711014	372.750949	0.012823	0.013117
RS	53	5.048253	3.711014	363.096838	0.012491	0.012763
RS	54	5.445687	3.822651	341.270109	0.011740	0.012000
RS	55	5.873802	3.822651	328.254793	0.011292	0.011538
RS	56	6.334966	3.822651	312.986539	0.010767	0.011000
RS	57	6.831732	3.822651	295.630056	0.010170	0.010391
RS	58	7.366847	5.242519	205.622075	0.007074	0.007373
RS	59	7.943271	5.242519	198.393684	0.006825	0.007100
RS	60	8.564194	5.242519	189.796461	0.006529	0.006778
RS	61	9.233051	5.242519	179.913756	0.006189	0.006409
RS	62	9.953542	5.242519	168.868351	0.005809	0.005999
RS	63	10.729654	5.242519	1097.306610	0.037749	0.038561
PA	4+25*2+4+6 0.043596782 0.014004564 10.729653737 0.669547170 0.483379151 0.564024387 0.540293371 0.518532431 0.547601735 0.641543601 0.774044040 0.916320716 1.063757472 1.221257639 1.400688591 1.619139426 1.886934101 2.202692734 2.548164356 2.883565449 3.162959695 3.360288119 3.480159745 3.547452521 3.587035940 3.614450156 3.639597285 3.669895620 3.711013664 3.822651191 5.242518886
//
IT	5035
RD	10
LK	-241107.609726
QD	-251.235975 -> -215.275079
RI	0.0288723190
TR	0.042321	0.014283
MT	10.910801
MM	C_pi: 2.079604, n_recomb: 30565.195156
RS	0	0.000000	0.698188	332.395141	0.010875	0.000465
RS	1	0.007748	0.698188	354.065414	0.011584	0.005128
RS	2	0.016097	0.698188	376.813487	0.012328	0.011170
RS	3	0.025092	0.698188	400.639319	0.013108	0.013556
RS	4	0.034784	0.490537	603.758094	0.019753	0.018744
RS	5	0.045228	0.490537	636.361096	0.020820	0.018364
RS	6	0.056480	0.586477	561.175165	0.018360	0.015930
RS	7	0.068604	0.586477	591.864773	0.019364	0.016670
RS	8	0.081668	0.558484	654.043949	0.021398	0.018633
RS	9	0.095744	0.558484	686.584494	0.022463	0.020187
RS	10	0.110911	0.530238	757.018831	0.024767	0.022846
RS	11	0.127252	0.530238	790.075501	0.025849	0.024764
RS	12	0.144860	0.555212	786.171767	0.025721	0.025322
RS	13	0.163832	0.555212	817.667089	0.026752	0.027121
RS	14	0.184274	0.648291	728.391253	0.023831	0.024548
RS	15	0.206300	0.648291	757.742657	0.024791	0.025766
RS	16	0.230033	0.782516	653.483521	0.021380	0.022275
RS	17	0.255604	0.782516	680.750334	0.022272	0.023195
RS	18	0.283157	0.926560	599.098956	0.019601	0.020423
RS	19	0.312845	0.926560	624.528992	0.020433	0.021332
RS	20	0.344832	1.074649	561.316953	0.018365	0.019221
RS	21	0.379299	1.074649	585.144741	0.019144	0.020128
RS	22	0.416436	1.231977	531.982208	0.017405	0.018376
RS	23	0.456450	1.231977	554.352781	0.018137	0.019277
RS	24	0.499564	1.411358	504.139304	0.016494	0.017642
RS	25	0.546019	1.411358	525.126407	0.017181	0.018513
RS	26	0.596074	1.631704	473.094958	0.015478	0.016790
RS	27	0.650007	1.631704	492.746227	0.016121	0.017568
RS	28	0.708119	1.905426	439.537784	0.014380	0.015736
RS	29	0.770733	1.905426	457.915626	0.014982	0.016384
RS	30	0.838198	2.232619	407.217564	0.013323	0.014577
RS	31	0.910892	2.232619	424.408183	0.013885	0.015109
RS	32	0.989217	2.594881	380.590312	0.012452	0.013513
RS	33	1.073611	2.594881	396.705690	0.012979	0.013967
RS	34	1.164544	2.949458	363.679438	0.011898	0.012749
RS	35	1.262523	2.949458	378.842441	0.012395	0.013171
RS	36	1.368093	3.245332	358.347001	0.011724	0.012406
RS	37	1.481843	3.245332	372.621344	0.012191	0.012823
RS	38	1.604407	3.452645	363.637992	0.011897	0.012475
RS	39	1.736467	3.452645	376.919422	0.012332	0.012890
RS	40	1.878759	3.575798	376.384994	0.012314	0.012844
RS	41	2.032077	3.575798	388.321736	0.012705	0.013232
RS	42	2.197273	3.642159	392.192952	0.012831	0.013338
RS	43	2.375269	3.642159	402.191961	0.013158	0.013661
RS	44	2.567057	3.679167	406.850629	0.013311	0.013786
RS	45	2.773704	3.679167	414.160160	0.013550	0.014011
RS	46	2.996363	3.703898	417.035731	0.013644	0.014070
RS	47	3.236274	3.703898	420.852537	0.013769	0.014173
RS	48	3.494774	3.727101	420.019891	0.013742	0.014109
RS	49	3.773302	3.727101	419.620235	0.013729	0.014070
RS	50	4.073412	3.756609	413.637795	0.013533	0.013841
RS	51	4.396774	3.756609	408.534692	0.013366	0.013650
RS	52	4.745191	3.798249	396.601622	0.012976	0.013234
RS	53	5.120603	3.798249	386.696379	0.012652	0.012894
RS	54	5.525103	3.915568	363.532906	0.011894	0.012126
RS	55	5.960945	3.915568	350.042186	0.011452	0.011674
RS	56	6.430556	3.915568	334.127009	0.010932	0.011144
RS	57	6.936553	3.915568	315.953929	0.010337	0.010541
RS	58	7.481756	5.475648	215.967812	0.007066	0.007342
RS	59	8.069202	5.475648	209.036256	0.006839	0.007095
RS	60	8.702164	5.475648	200.650264	0.006565	0.006797
RS	61	9.384169	5.475648	190.880913	0.006245	0.006452
RS	62	10.119017	5.475648	179.840369	0.005884	0.006064
RS	63	10.910801	5.475648	1201.105990	0.039297	0.040099
PA	4+25*2+4+6 0.042320941 0.014282645 10.910801369 0.698188430 0.490536770 0.586476686 0.558484119 0.530238497 0.555212247 0.648291098 0.782515646 0.926559869 1.074648910 1.231976790 1.411357632 1.631704025 1.905425525 2.232618616 2.594880962 2.949457775 3.245332459 3.452645282 3.575798290 3.642159424 3.679166651 3.703898297 3.727100954 3.756608775 3.798248901 3.915568422 5.475647516
//
IT	4626
RD	11
LK	-241037.375659
QD	-230.901882 -> -198.864756
RI	0.0275431620
TR	0.041134	0.014539
MT	11.086007
MM	C_pi: 2.141914, n_recomb: 32022.819523
RS	0	0.000000	0.725914	335.940024	0.010491	0.000454
RS	1	0.007775	0.725914	358.074781	0.011182	0.004965
RS	2	0.016155	0.725914	381.339700	0.011908	0.010869
RS	3	0.025186	0.725914	405.739748	0.012670	0.013273
RS	4	0.034919	0.495960	629.124956	0.019646	0.018881
RS	5	0.045410	0.495960	663.358442	0.020715	0.018459
RS	6	0.056715	0.608122	570.763975	0.017824	0.015601
RS	7	0.068900	0.608122	602.526451	0.018816	0.016313
RS	8	0.082033	0.576117	669.879916	0.020919	0.018330
RS	9	0.096186	0.576117	703.849439	0.021980	0.019843
RS	10	0.111440	0.541621	784.381213	0.024494	0.022673
RS	11	0.127879	0.541621	819.233708	0.025583	0.024540
RS	12	0.145597	0.562768	822.015733	0.025670	0.025270
RS	13	0.164693	0.562768	855.372960	0.026711	0.027042
RS	14	0.185273	0.655073	764.688432	0.023879	0.024558
RS	15	0.207454	0.655073	795.797309	0.024851	0.025792
RS	16	0.231359	0.791022	686.276371	0.021431	0.022303
RS	17	0.257122	0.791022	715.171487	0.022333	0.023235
RS	18	0.284889	0.936916	629.426889	0.019656	0.020457
RS	19	0.314815	0.936916	656.377798	0.020497	0.021367
RS	20	0.347067	1.085771	590.623600	0.018444	0.019269
RS	21	0.381828	1.085771	615.888283	0.019233	0.020176
RS	22	0.419290	1.243004	560.867558	0.017515	0.018442
RS	23	0.459666	1.243004	584.599833	0.018256	0.019342
RS	24	0.503181	1.422311	532.394029	0.016625	0.017716
RS	25	0.550079	1.422311	554.665724	0.017321	0.018587
RS	26	0.600624	1.644327	499.813325	0.015608	0.016852
RS	27	0.655098	1.644327	520.667470	0.016259	0.017634
RS	28	0.713809	1.923506	463.730309	0.014481	0.015767
RS	29	0.777083	1.923506	483.227680	0.015090	0.016423
RS	30	0.845278	2.261452	428.390169	0.013378	0.014565
RS	31	0.918775	2.261452	446.619186	0.013947	0.015107
RS	32	0.997986	2.639799	398.931967	0.012458	0.013459
RS	33	1.083356	2.639799	416.013387	0.012991	0.013923
RS	34	1.175364	3.013067	379.988024	0.011866	0.012663
RS	35	1.274526	3.013067	396.063971	0.012368	0.013092
RS	36	1.381397	3.325295	373.753258	0.011671	0.012302
RS	37	1.496578	3.325295	388.913359	0.012145	0.012724
RS	38	1.620714	3.542681	379.285013	0.011844	0.012369
RS	39	1.754503	3.542681	393.444034	0.012286	0.012789
RS	40	1.898693	3.669247	393.179358	0.012278	0.012751
RS	41	2.054094	3.669247	405.983167	0.012678	0.013145
RS	42	2.221579	3.734692	410.664044	0.012824	0.013271
RS	43	2.402085	3.734692	421.489895	0.013162	0.013604
RS	44	2.596626	3.768990	427.146918	0.013339	0.013754
RS	45	2.806293	3.768990	435.190703	0.013590	0.013993
RS	46	3.032261	3.790768	438.996023	0.013709	0.014080
RS	47	3.275799	3.790768	443.388935	0.013846	0.014198
RS	48	3.538273	3.811654	443.218481	0.013841	0.014159
RS	49	3.821154	3.811654	443.169973	0.013839	0.014136
RS	50	4.126030	3.839932	437.437211	0.013660	0.013927
RS	51	4.454611	3.839932	432.405762	0.013503	0.013751
RS	52	4.808739	3.881620	420.228783	0.013123	0.013349
RS	53	5.190401	3.881620	410.086158	0.012806	0.013020
RS	54	5.601737	4.003874	385.643094	0.012043	0.012249
RS	55	6.045056	4.003874	371.685180	0.011607	0.011807
RS	56	6.522844	4.003874	355.131825	0.011090	0.011284
RS	57	7.037780	4.003874	336.151276	0.010497	0.010686
RS	58	7.592753	5.702151	226.047123	0.007059	0.007315
RS	59	8.190877	5.702151	219.418203	0.006852	0.007090
RS	60	8.835505	5.702151	211.254815	0.006597	0.006816
RS	61	9.530255	5.702151	201.615879	0.006296	0.006492
RS	62	10.279022	5.702151	190.602799	0.005952	0.006124
RS	63	11.086007	5.702151	1305.464411	0.040767	0.041576
PA	4+25*2+4+6 0.041134312 0.014538760 11.086006670 0.725914190 0.495960118 0.608122455 0.576116771 0.541620732 0.562768093 0.655072777 0.791021575 0.936916087 1.085770746 1.243004445 1.422311181 1.644327224 1.923506221 2.261452120 2.639798721 3.013066935 3.325294627 3.542680846 3.669246548 3.734691703 3.768990056 3.790768463 3.811653984 3.839932451 3.881619583 4.003874240 5.702150763
//
IT	3395
RD	12
LK	-240974.776641
QD	-212.759158 -> -184.144548
RI	0.0263568410
TR	0.040027	0.014774
MT	11.256519
MM	C_pi: 2.202874, n_recomb: 33443.715077
RS	0	0.000000	0.753498	338.954259	0.010135	0.000443
RS	1	0.007801	0.753498	361.508634	0.010809	0.004811
RS	2	0.016211	0.753498	385.242232	0.011519	0.010578
RS	3	0.025276	0.753498	410.164889	0.012264	0.012994
RS	4	0.035049	0.500043	655.091794	0.019588	0.019039
RS	5	0.045584	0.500043	690.962691	0.020660	0.018583
RS	6	0.056941	0.629175	579.683860	0.017333	0.015291
RS	7	0.069185	0.629175	612.456875	0.018313	0.015979
RS	8	0.082383	0.593304	684.662971	0.020472	0.018039
RS	9	0.096610	0.593304	719.992564	0.021528	0.019517
RS	10	0.111948	0.552705	810.363989	0.024231	0.022502
RS	11	0.128482	0.552705	846.958434	0.025325	0.024325
RS	12	0.146306	0.570232	856.383621	0.025607	0.025212
RS	13	0.165521	0.570232	891.566751	0.026659	0.026959
RS	14	0.186234	0.661810	799.736467	0.023913	0.024560
RS	15	0.208563	0.661810	832.574269	0.024895	0.025807
RS	16	0.232634	0.799449	717.987798	0.021469	0.022323
RS	17	0.258583	0.799449	748.484831	0.022380	0.023266
RS	18	0.286556	0.947234	658.745571	0.019697	0.020482
RS	19	0.316712	0.947234	687.192990	0.020548	0.021394
RS	20	0.349220	1.096933	619.005861	0.018509	0.019308
RS	21	0.384264	1.096933	645.686215	0.019307	0.020215
RS	22	0.422041	1.254132	588.945257	0.017610	0.018502
RS	23	0.462766	1.254132	614.021453	0.018360	0.019400
RS	24	0.506667	1.433344	559.978413	0.016744	0.017786
RS	25	0.553994	1.433344	583.519743	0.017448	0.018656
RS	26	0.605012	1.656860	525.983826	0.015727	0.016913
RS	27	0.660010	1.656860	548.027723	0.016387	0.017698
RS	28	0.719299	1.941102	487.456340	0.014575	0.015799
RS	29	0.783213	1.941102	508.061135	0.015192	0.016461
RS	30	0.852112	2.289250	449.123235	0.013429	0.014557
RS	31	0.926387	2.289250	468.378613	0.014005	0.015107
RS	32	1.006456	2.683115	416.826077	0.012464	0.013410
RS	33	1.092771	2.683115	434.860604	0.013003	0.013883
RS	34	1.185819	3.074723	395.819099	0.011835	0.012583
RS	35	1.286127	3.074723	412.793800	0.012343	0.013019
RS	36	1.394259	3.403279	388.638450	0.011621	0.012205
RS	37	1.510827	3.403279	404.669752	0.012100	0.012631
RS	38	1.636488	3.630922	394.365806	0.011792	0.012269
RS	39	1.771952	3.630922	409.389694	0.012241	0.012692
RS	40	1.917983	3.761090	409.376533	0.012241	0.012662
RS	41	2.075407	3.761090	423.039329	0.012649	0.013062
RS	42	2.245111	3.825693	428.534923	0.012814	0.013205
RS	43	2.428054	3.825693	440.186481	0.013162	0.013547
RS	44	2.625269	3.857193	446.876086	0.013362	0.013723
RS	45	2.837868	3.857193	455.660723	0.013625	0.013974
RS	46	3.067052	3.875790	460.455149	0.013768	0.014088
RS	47	3.314115	3.875790	465.437466	0.013917	0.014220
RS	48	3.580452	3.894036	466.003388	0.013934	0.014207
RS	49	3.867565	3.894036	466.323462	0.013944	0.014198
RS	50	4.177076	3.920692	460.919245	0.013782	0.014010
RS	51	4.510733	3.920692	455.977523	0.013634	0.013847
RS	52	4.870418	3.962012	443.626974	0.013265	0.013460
RS	53	5.258162	3.962012	433.262625	0.012955	0.013142
RS	54	5.676154	4.088539	407.600678	0.012188	0.012369
RS	55	6.126754	4.088539	393.185543	0.011757	0.011935
RS	56	6.612505	4.088539	376.004387	0.011243	0.011419
RS	57	7.136150	4.088539	356.226947	0.010652	0.010825
RS	58	7.700645	5.923159	235.887318	0.007053	0.007290
RS	59	8.309177	5.923159	229.566338	0.006864	0.007087
RS	60	8.965180	5.923159	221.635687	0.006627	0.006833
RS	61	9.672358	5.923159	212.142245	0.006343	0.006529
RS	62	10.434703	5.923159	201.176561	0.006015	0.006179
RS	63	11.256519	5.923159	1410.342881	0.042171	0.042993
PA	4+25*2+4+6 0.040027072 0.014773887 11.256518980 0.753497622 0.500042919 0.629175248 0.593303970 0.552705461 0.570232347 0.661809823 0.799449475 0.947234373 1.096933130 1.254131699 1.433344314 1.656859900 1.941101771 2.289249682 2.683114968 3.074722574 3.403278788 3.630922174 3.761090038 3.825692616 3.857192768 3.875789761 3.894035723 3.920691529 3.962011593 4.088539447 5.923158686
//
IT	5196
RD	13
LK	-240918.842245
QD	-196.517375 -> -170.902027
RI	0.0252716473
TR	0.038992	0.014989
MT	11.422995
MM	C_pi: 2.262666, n_recomb: 34829.094484
RS	0	0.000000	0.781472	341.273431	0.009799	0.000433
RS	1	0.007826	0.781472	364.194290	0.010457	0.004662
RS	2	0.016264	0.781472	388.340085	0.011150	0.010292
RS	3	0.025363	0.781472	413.725447	0.011879	0.012715
RS	4	0.035174	0.503059	681.515627	0.019567	0.019214
RS	5	0.045753	0.503059	719.028600	0.020644	0.018729
RS	6	0.057159	0.649787	587.920916	0.016880	0.014999
RS	7	0.069458	0.649787	621.645513	0.017848	0.015665
RS	8	0.082720	0.610145	698.442337	0.020053	0.017760
RS	9	0.097020	0.610145	735.067470	0.021105	0.019207
RS	10	0.112438	0.563528	835.084743	0.023977	0.022332
RS	11	0.129063	0.563528	873.370558	0.025076	0.024118
RS	12	0.146990	0.577589	889.418892	0.025537	0.025150
RS	13	0.166319	0.577589	926.393709	0.026598	0.026875
RS	14	0.187161	0.668466	833.661893	0.023936	0.024555
RS	15	0.209634	0.668466	868.201615	0.024927	0.025815
RS	16	0.233866	0.807739	748.743675	0.021498	0.022336
RS	17	0.259994	0.807739	780.817831	0.022419	0.023290
RS	18	0.288167	0.957421	687.176886	0.019730	0.020502
RS	19	0.318545	0.957421	717.097880	0.020589	0.021416
RS	20	0.351300	1.108011	646.573235	0.018564	0.019342
RS	21	0.386618	1.108011	674.649144	0.019370	0.020250
RS	22	0.424701	1.265215	616.305584	0.017695	0.018556
RS	23	0.465764	1.265215	642.708684	0.018453	0.019453
RS	24	0.510040	1.444313	586.962707	0.016853	0.017852
RS	25	0.557781	1.444313	611.759196	0.017565	0.018722
RS	26	0.609259	1.669163	551.666132	0.015839	0.016973
RS	27	0.664765	1.669163	574.886964	0.016506	0.017760
RS	28	0.724615	1.958137	510.759421	0.014665	0.015833
RS	29	0.789149	1.958137	532.459679	0.015288	0.016501
RS	30	0.858733	2.316009	469.452396	0.013479	0.014553
RS	31	0.933763	2.316009	489.722186	0.014061	0.015111
RS	32	1.014665	2.724902	434.303796	0.012470	0.013367
RS	33	1.101898	2.724902	453.278572	0.013014	0.013847
RS	34	1.195958	3.134567	411.199790	0.011806	0.012510
RS	35	1.297379	3.134567	429.059071	0.012319	0.012951
RS	36	1.406737	3.479473	403.027262	0.011572	0.012113
RS	37	1.524653	3.479473	419.915042	0.012056	0.012544
RS	38	1.651797	3.717597	408.901195	0.011740	0.012173
RS	39	1.788892	3.717597	424.776724	0.012196	0.012600
RS	40	1.936716	3.851592	424.991467	0.012202	0.012576
RS	41	2.096108	3.851592	439.504285	0.012619	0.012982
RS	42	2.267974	3.915455	445.813442	0.012800	0.013141
RS	43	2.453290	3.915455	458.288408	0.013158	0.013492
RS	44	2.653109	3.944103	466.037890	0.013381	0.013691
RS	45	2.868566	3.944103	475.568808	0.013654	0.013953
RS	46	3.100884	3.959323	481.406378	0.013822	0.014093
RS	47	3.351384	3.959323	486.990472	0.013982	0.014239
RS	48	3.621487	3.974638	488.363789	0.014022	0.014251
RS	49	3.912728	3.974638	489.069350	0.014042	0.014257
RS	50	4.226762	3.999325	484.069885	0.013898	0.014090
RS	51	4.565372	3.999325	479.235994	0.013760	0.013940
RS	52	4.930481	4.039901	466.782514	0.013402	0.013567
RS	53	5.324164	4.039901	456.212489	0.013099	0.013258
RS	54	5.748656	4.170113	429.393649	0.012329	0.012485
RS	55	6.206368	4.170113	414.531919	0.011902	0.012059
RS	56	6.699901	4.170113	396.734029	0.011391	0.011549
RS	57	7.232057	4.170113	376.171002	0.010800	0.010958
RS	58	7.805859	6.139274	245.502153	0.007049	0.007267
RS	59	8.424567	6.139274	239.493589	0.006876	0.007083
RS	60	9.091695	6.139274	231.804455	0.006655	0.006848
RS	61	9.811032	6.139274	222.469724	0.006387	0.006563
RS	62	10.586663	6.139274	211.569049	0.006074	0.006231
RS	63	11.422995	6.139274	1515.601569	0.043515	0.044350
PA	4+25*2+4+6 0.038991678 0.014989410 11.422995499 0.781471664 0.503058816 0.649787269 0.610144858 0.563527899 0.577588817 0.668465626 0.807739016 0.957421485 1.108011247 1.265215339 1.444313012 1.669162595 1.958137245 2.316009148 2.724901742 3.134566824 3.479472953 3.717596583 3.851591770 3.915454883 3.944102982 3.959322963 3.974638462 3.999324955 4.039900947 4.170113252 6.139273700
//
IT	4441
RD	14
LK	-240868.750755
QD	-181.932151 -> -158.955255
RI	0.0242628022
TR	0.038022	0.015187
MT	11.585812
MM	C_pi: 2.321376, n_recomb: 36179.556594
RS	0	0.000000	0.810180	342.823869	0.009476	0.000422
RS	1	0.007850	0.810180	366.053955	0.010118	0.004518
RS	2	0.016316	0.810180	390.551240	0.010795	0.010009
RS	3	0.025447	0.810180	416.335105	0.011507	0.012433
RS	4	0.035294	0.505190	708.312154	0.019578	0.019406
RS	5	0.045915	0.505190	747.470173	0.020660	0.018895
RS	6	0.057369	0.670076	595.461589	0.016459	0.014722
RS	7	0.069723	0.670076	630.080726	0.017415	0.015367
RS	8	0.083046	0.626704	711.261205	0.019659	0.017491
RS	9	0.097415	0.626704	749.120280	0.020706	0.018910
RS	10	0.112912	0.574112	858.625594	0.023732	0.022166
RS	11	0.129625	0.574112	898.553905	0.024836	0.023920
RS	12	0.147651	0.584833	921.206202	0.025462	0.025085
RS	13	0.167091	0.584833	959.938816	0.026533	0.026790
RS	14	0.188058	0.675018	866.542072	0.023951	0.024546
RS	15	0.210670	0.675018	902.756936	0.024952	0.025817
RS	16	0.235058	0.815855	778.621212	0.021521	0.022344
RS	17	0.261360	0.815855	812.248063	0.022450	0.023311
RS	18	0.289726	0.967422	714.795522	0.019757	0.020517
RS	19	0.320320	0.967422	746.167454	0.020624	0.021434
RS	20	0.353315	1.118931	673.390539	0.018612	0.019372
RS	21	0.388900	1.118931	702.841969	0.019426	0.020280
RS	22	0.427278	1.276155	643.006275	0.017773	0.018605
RS	23	0.468669	1.276155	670.719166	0.018539	0.019502
RS	24	0.513309	1.455112	613.390993	0.016954	0.017915
RS	25	0.561454	1.455112	639.427884	0.017674	0.018785
RS	26	0.613378	1.681159	576.888026	0.015945	0.017032
RS	27	0.669378	1.681159	601.272550	0.016619	0.017822
RS	28	0.729773	1.974563	533.662819	0.014750	0.015869
RS	29	0.794910	1.974563	556.446132	0.015380	0.016543
RS	30	0.865160	2.341719	489.399303	0.013527	0.014553
RS	31	0.940925	2.341719	510.671149	0.014115	0.015117
RS	32	1.022637	2.765217	451.381232	0.012476	0.013329
RS	33	1.110764	2.765217	471.283009	0.013026	0.013816
RS	34	1.205808	3.192699	426.145303	0.011779	0.012442
RS	35	1.308314	3.192699	444.874599	0.012296	0.012888
RS	36	1.418866	3.553995	416.934905	0.011524	0.012027
RS	37	1.538096	3.553995	434.663930	0.012014	0.012461
RS	38	1.666686	3.802827	422.905552	0.011689	0.012082
RS	39	1.805370	3.802827	439.618686	0.012151	0.012512
RS	40	1.954941	3.940888	440.034447	0.012163	0.012493
RS	41	2.116253	3.940888	455.387112	0.012587	0.012903
RS	42	2.290228	4.004118	462.505031	0.012784	0.013078
RS	43	2.477859	4.004118	475.799538	0.013151	0.013437
RS	44	2.680220	4.029872	484.631321	0.013395	0.013658
RS	45	2.898467	4.029872	494.912206	0.013679	0.013932
RS	46	3.133845	4.041548	501.840953	0.013871	0.014097
RS	47	3.387700	4.041548	508.037604	0.014042	0.014256
RS	48	3.661483	4.053672	510.284994	0.014104	0.014293
RS	49	3.956758	4.053672	511.391712	0.014135	0.014312
RS	50	4.275212	4.076073	506.870662	0.014010	0.014166
RS	51	4.618664	4.076073	502.161943	0.013880	0.014027
RS	52	4.989078	4.115565	489.674791	0.013535	0.013670
RS	53	5.388568	4.115565	478.914897	0.013237	0.013371
RS	54	5.819419	4.248922	451.002845	0.012466	0.012598
RS	55	6.284090	4.248922	435.705169	0.012043	0.012179
RS	56	6.785239	4.248922	417.301773	0.011534	0.011674
RS	57	7.325727	4.248922	395.964765	0.010944	0.011086
RS	58	7.908644	6.350820	254.897128	0.007045	0.007247
RS	59	8.537319	6.350820	249.204476	0.006888	0.007080
RS	60	9.215345	6.350820	241.764267	0.006682	0.006862
RS	61	9.946596	6.350820	232.599727	0.006429	0.006594
RS	62	10.735249	6.350820	221.779606	0.006130	0.006278
RS	63	11.585812	6.350820	1621.039533	0.044805	0.045651
PA	4+25*2+4+6 0.038021888 0.015186796 11.585811770 0.810180002 0.505189644 0.670075770 0.626704276 0.574111890 0.584832666 0.675017835 0.815854530 0.967421638 1.118930733 1.276155310 1.455111861 1.681158682 1.974563117 2.341719183 2.765217490 3.192698960 3.553994975 3.802827431 3.940888227 4.004118479 4.029872071 4.041548006 4.053671556 4.076073246 4.115565100 4.248922083 6.350819949
//
IT	3892
RD	15
LK	-240823.801814
QD	-168.797668 -> -148.149478
RI	0.0233147167
TR	0.037112	0.015367
MT	11.745267
MM	C_pi: 2.379049, n_recomb: 37495.354691
RS	0	0.000000	0.839858	343.583906	0.009163	0.000411
RS	1	0.007873	0.839858	367.064401	0.009790	0.004377
RS	2	0.016366	0.839858	391.850818	0.010451	0.009729
RS	3	0.025528	0.839858	417.967226	0.011147	0.012148
RS	4	0.035411	0.506569	735.422870	0.019614	0.019613
RS	5	0.046072	0.506569	776.227373	0.020702	0.019078
RS	6	0.057573	0.690114	602.313996	0.016064	0.014458
RS	7	0.069978	0.690114	637.772554	0.017009	0.015084
RS	8	0.083361	0.643038	723.147113	0.019286	0.017232
RS	9	0.097797	0.643038	762.180384	0.020327	0.018625
RS	10	0.113370	0.584481	881.040164	0.023497	0.022003
RS	11	0.130169	0.584481	922.562906	0.024605	0.023728
RS	12	0.148291	0.591960	951.806306	0.025385	0.025019
RS	13	0.167839	0.591960	992.262527	0.026464	0.026705
RS	14	0.188927	0.681457	898.421820	0.023961	0.024534
RS	15	0.211674	0.681457	936.284627	0.024971	0.025815
RS	16	0.236213	0.823778	807.667971	0.021540	0.022350
RS	17	0.262684	0.823778	842.822849	0.022478	0.023327
RS	18	0.291238	0.977202	741.650179	0.019780	0.020529
RS	19	0.322041	0.977202	774.450182	0.020655	0.021450
RS	20	0.355269	1.129648	699.497739	0.018656	0.019398
RS	21	0.391113	1.129648	730.304260	0.019477	0.020308
RS	22	0.429779	1.286904	669.075318	0.017844	0.018652
RS	23	0.471490	1.286904	698.080322	0.018618	0.019549
RS	24	0.516484	1.465684	639.285131	0.017050	0.017977
RS	25	0.565021	1.465684	666.547026	0.017777	0.018846
RS	26	0.617379	1.692786	601.669805	0.016047	0.017091
RS	27	0.673859	1.692786	627.204119	0.016728	0.017884
RS	28	0.734787	1.990340	556.182540	0.014833	0.015906
RS	29	0.800511	1.990340	580.035834	0.015470	0.016585
RS	30	0.871409	2.366388	508.975042	0.013574	0.014556
RS	31	0.947890	2.366388	531.235958	0.014168	0.015127
RS	32	1.030392	2.804087	468.072228	0.012483	0.013296
RS	33	1.119390	2.804087	488.887236	0.013039	0.013789
RS	34	1.215394	3.249161	440.670142	0.011753	0.012379
RS	35	1.318957	3.249161	460.254387	0.012275	0.012830
RS	36	1.430674	3.626904	430.374773	0.011478	0.011945
RS	37	1.551187	3.626904	448.929175	0.011973	0.012383
RS	38	1.681187	3.886679	436.390937	0.011639	0.011995
RS	39	1.821423	3.886679	453.926710	0.012106	0.012428
RS	40	1.972700	4.029043	454.514781	0.012122	0.012413
RS	41	2.135887	4.029043	470.695764	0.012553	0.012828
RS	42	2.311922	4.091764	478.612526	0.012765	0.013017
RS	43	2.501816	4.091764	492.720984	0.013141	0.013383
RS	44	2.706662	4.114591	502.652500	0.013406	0.013625
RS	45	2.927635	4.114591	513.685113	0.013700	0.013909
RS	46	3.166005	4.122574	521.747878	0.013915	0.014099
RS	47	3.423143	4.122574	528.565983	0.014097	0.014270
RS	48	3.700526	4.131264	531.750085	0.014182	0.014332
RS	49	3.999747	4.131264	533.272013	0.014222	0.014363
RS	50	4.322527	4.151096	529.299425	0.014116	0.014238
RS	51	4.670720	4.151096	524.732100	0.013995	0.014111
RS	52	5.046326	4.189196	512.278548	0.013662	0.013768
RS	53	5.451505	4.189196	501.344041	0.013371	0.013478
RS	54	5.888584	4.325207	472.403012	0.012599	0.012708
RS	55	6.360075	4.325207	456.679953	0.012180	0.012294
RS	56	6.868687	4.325207	437.682382	0.011673	0.011794
RS	57	7.417343	4.325207	415.583304	0.011084	0.011209
RS	58	8.009196	6.558017	264.072370	0.007043	0.007227
RS	59	8.647646	6.558017	258.698148	0.006899	0.007077
RS	60	9.336362	6.558017	251.512990	0.006708	0.006875
RS	61	10.079303	6.558017	242.528550	0.006468	0.006623
RS	62	10.880736	6.558017	231.802716	0.006182	0.006322
RS	63	11.745267	6.558017	1726.420670	0.046044	0.046895
PA	4+25*2+4+6 0.037112132 0.015367420 11.745266729 0.839857793 0.506569119 0.690114440 0.643037749 0.584480743 0.591960443 0.681457238 0.823778288 0.977201714 1.129648107 1.286904177 1.465684422 1.692785653 1.990339646 2.366388082 2.804087275 3.249160877 3.626904210 3.886679411 4.029043472 4.091763558 4.114591252 4.122573532 4.131263683 4.151096129 4.189196388 4.325206689 6.558017088
//
IT	4828
RD	16
LK	-240783.392785
QD	-156.938720 -> -138.351913
RI	0.0224174973
TR	0.036258	0.015533
MT	11.901322
MM	C_pi: 2.435662, n_recomb: 38776.605678
RS	0	0.000000	0.870669	343.563867	0.008860	0.000401
RS	1	0.007896	0.870669	367.235964	0.009471	0.004239
RS	2	0.016415	0.870669	392.249069	0.010116	0.009452
RS	3	0.025606	0.870669	418.631869	0.010796	0.011860
RS	4	0.035523	0.507283	762.826380	0.019672	0.019833
RS	5	0.046224	0.507283	805.277791	0.020767	0.019275
RS	6	0.057769	0.709964	608.481872	0.015692	0.014207
RS	7	0.070226	0.709964	644.725786	0.016627	0.014814
RS	8	0.083666	0.659182	734.127243	0.018932	0.016982
RS	9	0.098168	0.659182	774.276142	0.019968	0.018351
RS	10	0.113814	0.594649	902.369062	0.023271	0.021842
RS	11	0.130696	0.594649	945.438190	0.024382	0.023543
RS	12	0.148911	0.598970	981.255952	0.025305	0.024952
RS	13	0.168564	0.598970	1023.400543	0.026392	0.026622
RS	14	0.189768	0.687775	929.327632	0.023966	0.024521
RS	15	0.212647	0.687775	968.810092	0.024984	0.025810
RS	16	0.237332	0.831503	835.905034	0.021557	0.022353
RS	17	0.263967	0.831503	872.562342	0.022502	0.023341
RS	18	0.292704	0.986746	767.763603	0.019800	0.020539
RS	19	0.323710	0.986746	801.967956	0.020682	0.021463
RS	20	0.357165	1.140128	724.919206	0.018695	0.019422
RS	21	0.393261	1.140128	757.059523	0.019524	0.020333
RS	22	0.432206	1.297410	694.533810	0.017911	0.018696
RS	23	0.474227	1.297410	724.812322	0.018692	0.019594
RS	24	0.519566	1.475974	664.658972	0.017141	0.018036
RS	25	0.568484	1.475974	693.129477	0.017875	0.018906
RS	26	0.621264	1.703994	626.018842	0.016144	0.017150
RS	27	0.678212	1.703994	652.688029	0.016832	0.017945
RS	28	0.739657	2.005426	578.325829	0.014914	0.015945
RS	29	0.805953	2.005426	603.235083	0.015557	0.016629
RS	30	0.877483	2.389992	528.187342	0.013621	0.014562
RS	31	0.954661	2.389992	551.423500	0.014221	0.015139
RS	32	1.037932	2.841503	484.385476	0.012492	0.013266
RS	33	1.127778	2.841503	506.099215	0.013052	0.013765
RS	34	1.224719	3.303945	454.784795	0.011728	0.012320
RS	35	1.329313	3.303945	475.208258	0.012255	0.012776
RS	36	1.442165	3.698170	443.360064	0.011434	0.011868
RS	37	1.563928	3.698170	462.723236	0.011933	0.012310
RS	38	1.695305	3.969111	449.370144	0.011589	0.011911
RS	39	1.837054	3.969111	467.712574	0.012062	0.012348
RS	40	1.989996	4.116005	468.443321	0.012081	0.012335
RS	41	2.155013	4.116005	485.439661	0.012519	0.012754
RS	42	2.333059	4.178338	494.141770	0.012743	0.012956
RS	43	2.525164	4.178338	509.056723	0.013128	0.013329
RS	44	2.732435	4.198215	520.100770	0.013413	0.013591
RS	45	2.956072	4.198215	531.884717	0.013717	0.013885
RS	46	3.197367	4.202365	541.119481	0.013955	0.014099
RS	47	3.457713	4.202365	548.565728	0.014147	0.014282
RS	48	3.738615	4.207404	552.743884	0.014255	0.014368
RS	49	4.041696	4.207404	554.693127	0.014305	0.014410
RS	50	4.368706	4.224395	551.336788	0.014218	0.014307
RS	51	4.721536	4.224395	546.925434	0.014105	0.014190
RS	52	5.102224	4.260823	534.570206	0.013786	0.013864
RS	53	5.512970	4.260823	523.475251	0.013500	0.013581
RS	54	5.956146	4.399029	493.569621	0.012729	0.012814
RS	55	6.434314	4.399029	477.431139	0.012312	0.012406
RS	56	6.950236	4.399029	457.850349	0.011807	0.011909
RS	57	7.506892	4.399029	435.000996	0.011218	0.011327
RS	58	8.107500	6.760848	273.025752	0.007041	0.007209
RS	59	8.755530	6.760848	267.971435	0.006911	0.007074
RS	60	9.454725	6.760848	261.046173	0.006732	0.006887
RS	61	10.209125	6.760848	252.250245	0.006505	0.006650
RS	62	11.023090	6.760848	241.630747	0.006231	0.006363
RS	63	11.901322	6.760848	1831.500273	0.047232	0.048086
PA	4+25*2+4+6 0.036258166 0.015532850 11.901321979 0.870669169 0.507282661 0.709964076 0.659181748 0.594648982 0.598970022 0.687774802 0.831503252 0.986745631 1.140128241 1.297410371 1.475973521 1.703994198 2.005426030 2.389991854 2.841503148 3.303944855 3.698170220 3.969111074 4.116004562 4.178338473 4.198215190 4.202365202 4.207404328 4.224395175 4.260822559 4.399029440 6.760847843
//
IT	4611
RD	17
LK	-240747.005210
QD	-146.205720 -> -129.448394
RI	0.0215648668
TR	0.035456	0.015684
MT	12.054138
MM	C_pi: 2.491213, n_recomb: 40023.352749
RS	0	0.000000	0.902721	342.800619	0.008565	0.000390
RS	1	0.007917	0.902721	366.607196	0.009160	0.004104
RS	2	0.016461	0.902721	391.786192	0.009789	0.009177
RS	3	0.025682	0.902721	418.370815	0.010453	0.011569
RS	4	0.035632	0.507407	790.498925	0.019751	0.020067
RS	5	0.046371	0.507407	834.596541	0.020853	0.019487
RS	6	0.057959	0.729655	613.991539	0.015341	0.013966
RS	7	0.070465	0.729655	650.968606	0.016265	0.014555
RS	8	0.083961	0.675161	744.234741	0.018595	0.016740
RS	9	0.098526	0.675161	785.442070	0.019625	0.018087
RS	10	0.114244	0.604630	922.647574	0.023053	0.021686
RS	11	0.131206	0.604630	967.215093	0.024166	0.023364
RS	12	0.149511	0.605859	1009.589572	0.025225	0.024885
RS	13	0.169266	0.605859	1053.386364	0.026319	0.026539
RS	14	0.190584	0.693969	959.275445	0.023968	0.024506
RS	15	0.213590	0.693969	1000.348190	0.024994	0.025802
RS	16	0.238418	0.839030	863.345873	0.021571	0.022355
RS	17	0.265212	0.839030	901.479101	0.022524	0.023353
RS	18	0.294126	0.996047	793.152158	0.019817	0.020548
RS	19	0.325330	0.996047	828.736306	0.020706	0.021475
RS	20	0.359005	1.150360	749.666984	0.018731	0.019443
RS	21	0.395345	1.150360	783.118904	0.019567	0.020356
RS	22	0.434563	1.307660	719.387244	0.017974	0.018738
RS	23	0.476886	1.307660	750.919683	0.018762	0.019637
RS	24	0.522559	1.485958	689.515845	0.017228	0.018094
RS	25	0.571849	1.485958	719.177585	0.017969	0.018965
RS	26	0.625041	1.714765	649.936943	0.016239	0.017209
RS	27	0.682444	1.714765	677.725120	0.016933	0.018007
RS	28	0.744392	2.019824	600.092249	0.014994	0.015986
RS	29	0.811245	2.019824	626.042518	0.015642	0.016674
RS	30	0.883390	2.412543	547.039301	0.013668	0.014571
RS	31	0.961247	2.412543	571.236079	0.014273	0.015153
RS	32	1.045269	2.877501	500.324757	0.012501	0.013240
RS	33	1.135943	2.877501	522.922051	0.013065	0.013745
RS	34	1.233795	3.357088	468.495966	0.011706	0.012265
RS	35	1.339395	3.357088	489.742321	0.012236	0.012726
RS	36	1.453356	3.767833	455.898161	0.011391	0.011795
RS	37	1.576339	3.767833	476.052843	0.011894	0.012240
RS	38	1.709059	4.050145	461.851918	0.011540	0.011831
RS	39	1.852286	4.050145	480.984151	0.012018	0.012271
RS	40	2.006854	4.201789	481.827157	0.012039	0.012259
RS	41	2.173659	4.201789	499.624647	0.012483	0.012683
RS	42	2.353670	4.263846	509.097523	0.012720	0.012896
RS	43	2.547933	4.263846	524.809844	0.013113	0.013276
RS	44	2.757576	4.280764	536.973548	0.013417	0.013557
RS	45	2.983818	4.280764	549.506514	0.013730	0.013860
RS	46	3.227971	4.280956	559.946368	0.013990	0.014098
RS	47	3.491455	4.280956	568.025472	0.014192	0.014291
RS	48	3.775799	4.282139	573.251096	0.014323	0.014401
RS	49	4.082656	4.282139	575.637935	0.014383	0.014455
RS	50	4.413807	4.296046	572.960963	0.014316	0.014373
RS	51	4.771176	4.296046	568.718824	0.014210	0.014266
RS	52	5.156839	4.330543	556.524240	0.013905	0.013955
RS	53	5.573036	4.330543	545.282216	0.013624	0.013680
RS	54	6.022185	4.470521	514.476868	0.012854	0.012916
RS	55	6.506893	4.470521	497.932558	0.012441	0.012513
RS	56	7.029977	4.470521	477.779358	0.011938	0.012020
RS	57	7.594475	4.470521	454.191606	0.011348	0.011440
RS	58	8.203666	6.959400	281.754351	0.007040	0.007192
RS	59	8.861088	6.959400	277.020476	0.006921	0.007070
RS	60	9.570559	6.959400	270.358802	0.006755	0.006898
RS	61	10.336201	6.959400	261.758445	0.006540	0.006674
RS	62	11.162461	6.959400	251.255809	0.006278	0.006401
RS	63	12.054138	6.959400	1936.034586	0.048373	0.049224
PA	4+25*2+4+6 0.035455585 0.015684301 12.054138179 0.902721339 0.507407235 0.729654757 0.675161267 0.604629967 0.605859249 0.693969246 0.839029853 0.996046811 1.150359838 1.307660222 1.485958318 1.714765066 2.019823505 2.412542989 2.877501042 3.357087721 3.767832561 4.050145476 4.201788676 4.263845748 4.280764095 4.280955959 4.282139024 4.296045554 4.330543012 4.470520549 6.959399504
//
IT	3853
RD	18
LK	-240714.187571
QD	-136.470212 -> -121.340429
RI	0.0207521437
TR	0.034701	0.015823
MT	12.203766
MM	C_pi: 2.545684, n_recomb: 41235.661648
RS	0	0.000000	0.936112	341.335475	0.008278	0.000379
RS	1	0.007938	0.936112	365.221402	0.008857	0.003972
RS	2	0.016507	0.936112	390.507467	0.009470	0.008905
RS	3	0.025755	0.936112	417.231273	0.010118	0.011276
RS	4	0.035738	0.506988	818.451139	0.019848	0.020312
RS	5	0.046513	0.506988	864.194021	0.020957	0.019711
RS	6	0.058143	0.749217	618.862693	0.015008	0.013734
RS	7	0.070697	0.749217	656.522110	0.015921	0.014307
RS	8	0.084248	0.691005	753.490179	0.018273	0.016506
RS	9	0.098873	0.691005	795.699560	0.019296	0.017831
RS	10	0.114660	0.614432	941.909741	0.022842	0.021532
RS	11	0.131701	0.614432	987.927630	0.023958	0.023191
RS	12	0.150094	0.612626	1036.835469	0.025144	0.024818
RS	13	0.169946	0.612626	1082.247283	0.026245	0.026457
RS	14	0.191375	0.700041	988.274976	0.023967	0.024489
RS	15	0.214505	0.700041	1030.907464	0.025000	0.025792
RS	16	0.239472	0.846356	890.002439	0.021583	0.022355
RS	17	0.266419	0.846356	929.584096	0.022543	0.023363
RS	18	0.295507	1.005109	817.820764	0.019833	0.020554
RS	19	0.326903	1.005109	854.759168	0.020729	0.021486
RS	20	0.360791	1.160339	773.746464	0.018764	0.019463
RS	21	0.397370	1.160339	808.486816	0.019606	0.020378
RS	22	0.436852	1.317644	743.637604	0.018034	0.018778
RS	23	0.479468	1.317644	776.403381	0.018828	0.019678
RS	24	0.525468	1.495626	713.854917	0.017312	0.018151
RS	25	0.575119	1.495626	744.689504	0.018059	0.019023
RS	26	0.628711	1.725087	673.422279	0.016331	0.017268
RS	27	0.686558	1.725087	702.312584	0.017032	0.018068
RS	28	0.748996	2.033531	621.480767	0.015071	0.016028
RS	29	0.816391	2.033531	648.456199	0.015726	0.016721
RS	30	0.889137	2.434059	565.531002	0.013715	0.014582
RS	31	0.967656	2.434059	590.672987	0.014324	0.015170
RS	32	1.052409	2.912100	515.894476	0.012511	0.013218
RS	33	1.143890	2.912100	539.359510	0.013080	0.013728
RS	34	1.242632	3.408607	481.810513	0.011684	0.012214
RS	35	1.349213	3.408607	503.862884	0.012219	0.012679
RS	36	1.464255	3.835889	467.998922	0.011349	0.011726
RS	37	1.588429	3.835889	488.927277	0.011857	0.012173
RS	38	1.722460	4.129760	473.847696	0.011491	0.011754
RS	39	1.867130	4.129760	493.752094	0.011974	0.012196
RS	40	2.023285	4.286371	494.675637	0.011996	0.012186
RS	41	2.191836	4.286371	513.258924	0.012447	0.012613
RS	42	2.373767	4.348265	523.484979	0.012695	0.012837
RS	43	2.570139	4.348265	539.984005	0.013095	0.013223
RS	44	2.782101	4.362213	553.271665	0.013417	0.013523
RS	45	3.010888	4.362213	566.549458	0.013739	0.013834
RS	46	3.257837	4.358334	578.222483	0.014022	0.014095
RS	47	3.524389	4.358334	586.937182	0.014234	0.014298
RS	48	3.812100	4.355477	593.258464	0.014387	0.014432
RS	49	4.122651	4.355477	596.091389	0.014456	0.014496
RS	50	4.457854	4.366072	594.153586	0.014409	0.014435
RS	51	4.819666	4.366072	590.092441	0.014310	0.014338
RS	52	5.210199	4.398391	578.119720	0.014020	0.014043
RS	53	5.631734	4.398391	566.742852	0.013744	0.013775
RS	54	6.086731	4.539746	535.101731	0.012977	0.013015
RS	55	6.577846	4.539746	518.160569	0.012566	0.012617
RS	56	7.107948	4.539746	497.445351	0.012063	0.012127
RS	57	7.680130	4.539746	473.130900	0.011474	0.011548
RS	58	8.297733	7.153684	290.255158	0.007039	0.007176
RS	59	8.964362	7.153684	285.841343	0.006932	0.007067
RS	60	9.683910	7.153684	279.445844	0.006777	0.006907
RS	61	10.460577	7.153684	271.046838	0.006573	0.006697
RS	62	11.298898	7.153684	260.670169	0.006321	0.006436
RS	63	12.203766	7.153684	2039.788736	0.049467	0.050312
PA	4+25*2+4+6 0.034700631 0.015822974 12.203766496 0.936111859 0.506988418 0.749216576 0.691005320 0.614432220 0.612626354 0.700040789 0.846356129 1.005108897 1.160338774 1.317644360 1.495625913 1.725087252 2.033530727 2.434058736 2.912099901 3.408607359 3.835889381 4.129759733 4.286371344 4.348264588 4.362213150 4.358334192 4.355476826 4.366071962 4.398391012 4.539745709 7.153684007
//
IT	5382
RD	19
LK	-240684.547310
QD	-127.621293 -> -113.942503
RI	0.0199751777
TR	0.033990	0.015950
MT	12.350360
MM	C_pi: 2.599077, n_recomb: 42413.704906
RS	0	0.000000	0.970954	339.206690	0.007998	0.000368
RS	1	0.007959	0.970954	363.118804	0.008561	0.003843
RS	2	0.016550	0.970954	388.455082	0.009159	0.008637
RS	3	0.025826	0.970954	415.257376	0.009791	0.010982
RS	4	0.035840	0.506078	846.679674	0.019962	0.020569
RS	5	0.046651	0.506078	894.066272	0.021080	0.019948
RS	6	0.058322	0.768668	623.125730	0.014692	0.013512
RS	7	0.070922	0.768668	661.418616	0.015594	0.014068
RS	8	0.084525	0.706726	761.932761	0.017964	0.016279
RS	9	0.099210	0.706726	805.089386	0.018982	0.017583
RS	10	0.115064	0.624063	960.191985	0.022639	0.021381
RS	11	0.132180	0.624063	1007.612529	0.023757	0.023023
RS	12	0.150658	0.619269	1063.027615	0.025063	0.024751
RS	13	0.170607	0.619269	1110.016652	0.026171	0.026377
RS	14	0.192143	0.705987	1016.345666	0.023963	0.024472
RS	15	0.215394	0.705987	1060.506531	0.025004	0.025780
RS	16	0.240494	0.853497	915.873388	0.021594	0.022354
RS	17	0.267592	0.853497	956.875122	0.022561	0.023371
RS	18	0.296847	1.013934	841.780678	0.019847	0.020560
RS	19	0.328430	1.013934	880.047124	0.020749	0.021495
RS	20	0.362527	1.170071	797.161751	0.018795	0.019481
RS	21	0.399337	1.170071	833.166597	0.019644	0.020398
RS	22	0.439077	1.327363	767.287550	0.018091	0.018816
RS	23	0.481979	1.327363	801.265286	0.018892	0.019717
RS	24	0.528296	1.504979	737.674007	0.017392	0.018207
RS	25	0.578299	1.504979	769.662239	0.018147	0.019080
RS	26	0.632282	1.734977	696.468411	0.016421	0.017327
RS	27	0.690560	1.734977	726.443169	0.017128	0.018130
RS	28	0.753477	2.046567	642.489705	0.015148	0.016072
RS	29	0.821401	2.046567	670.473731	0.015808	0.016769
RS	30	0.894731	2.454568	583.664533	0.013761	0.014596
RS	31	0.973897	2.454568	609.735719	0.014376	0.015189
RS	32	1.059363	2.945357	531.096356	0.012522	0.013198
RS	33	1.151631	2.945357	555.412821	0.013095	0.013713
RS	34	1.251242	3.458566	494.733008	0.011664	0.012167
RS	35	1.358780	3.458566	517.574122	0.012203	0.012636
RS	36	1.474878	3.902377	479.671771	0.011309	0.011660
RS	37	1.600214	3.902377	501.355582	0.011821	0.012110
RS	38	1.735526	4.207993	485.366546	0.011444	0.011680
RS	39	1.881606	4.207993	506.024912	0.011931	0.012125
RS	40	2.039312	4.369753	507.000902	0.011954	0.012114
RS	41	2.209570	4.369753	526.353753	0.012410	0.012546
RS	42	2.393377	4.431599	537.312842	0.012668	0.012779
RS	43	2.591812	4.431599	554.586626	0.013076	0.013171
RS	44	2.806040	4.442573	568.998749	0.013415	0.013488
RS	45	3.037318	4.442573	583.015570	0.013746	0.013807
RS	46	3.287001	4.434520	595.945621	0.014051	0.014090
RS	47	3.556556	4.434520	605.296888	0.014271	0.014303
RS	48	3.847563	4.427447	612.758196	0.014447	0.014460
RS	49	4.161730	4.427447	616.043949	0.014525	0.014534
RS	50	4.500900	4.434527	614.900587	0.014498	0.014495
RS	51	4.867063	4.434527	611.030785	0.014406	0.014407
RS	52	5.262366	4.464443	599.337813	0.014131	0.014128
RS	53	5.689131	4.464443	587.837383	0.013860	0.013867
RS	54	6.149859	4.606810	555.423672	0.013095	0.013111
RS	55	6.647254	4.606810	538.094132	0.012687	0.012717
RS	56	7.184234	4.606810	516.826965	0.012185	0.012230
RS	57	7.763950	4.606810	491.797385	0.011595	0.011652
RS	58	8.389803	7.343782	298.526300	0.007038	0.007161
RS	59	9.065464	7.343782	294.431348	0.006942	0.007064
RS	60	9.794898	7.343782	288.303617	0.006797	0.006916
RS	61	10.582384	7.343782	280.110579	0.006604	0.006717
RS	62	11.432542	7.343782	269.867670	0.006363	0.006468
RS	63	12.350360	7.343782	2142.548077	0.050515	0.051352
PA	4+25*2+4+6 0.033989620 0.015949852 12.350359653 0.970953721 0.506078317 0.768667510 0.706726281 0.624063414 0.619269012 0.705986532 0.853496968 1.013933756 1.170070777 1.327362932 1.504979494 1.734977200 2.046566877 2.454567851 2.945356636 3.458565761 3.902376970 4.207993020 4.369753057 4.431598990 4.442573354 4.434519761 4.427447318 4.434526571 4.464442842 4.606809800 7.343782280
//
IT	4498
RD	20
LK	-240657.740111
QD	-119.562591 -> -107.179966
RI	0.0192294007
TR	0.033320	0.016066
MT	12.493842
MM	C_pi: 2.651356, n_recomb: 43557.693528
RS	0	0.000000	1.007402	336.439111	0.007724	0.000357
RS	1	0.007978	1.007402	360.325372	0.008272	0.003716
RS	2	0.016593	1.007402	385.656098	0.008854	0.008371
RS	3	0.025895	1.007402	412.477226	0.009470	0.010687
RS	4	0.035939	0.504723	875.179691	0.020092	0.020835
RS	5	0.046784	0.504723	924.207505	0.021218	0.020195
RS	6	0.058495	0.788026	626.805358	0.014390	0.013296
RS	7	0.071140	0.788026	665.684316	0.015283	0.013837
RS	8	0.084794	0.722330	769.601630	0.017669	0.016058
RS	9	0.099537	0.722330	813.652122	0.018680	0.017343
RS	10	0.115456	0.633526	977.530988	0.022442	0.021234
RS	11	0.132645	0.633526	1026.306678	0.023562	0.022859
RS	12	0.151206	0.625789	1088.186747	0.024983	0.024684
RS	13	0.171248	0.625789	1136.714399	0.026097	0.026298
RS	14	0.192888	0.711806	1043.500269	0.023957	0.024455
RS	15	0.216255	0.711806	1089.157217	0.025005	0.025766
RS	16	0.241486	0.860445	940.976671	0.021603	0.022352
RS	17	0.268731	0.860445	983.369392	0.022576	0.023378
RS	18	0.298149	1.022526	865.035796	0.019860	0.020564
RS	19	0.329913	1.022526	904.603237	0.020768	0.021503
RS	20	0.364213	1.179548	819.922172	0.018824	0.019498
RS	21	0.401248	1.179548	857.166810	0.019679	0.020417
RS	22	0.441238	1.336810	790.339252	0.018145	0.018853
RS	23	0.484419	1.336810	825.506724	0.018952	0.019755
RS	24	0.531045	1.514010	760.972978	0.017470	0.018261
RS	25	0.581391	1.514010	794.094807	0.018231	0.019136
RS	26	0.635753	1.744418	719.077686	0.016509	0.017386
RS	27	0.694452	1.744418	750.118423	0.017221	0.018191
RS	28	0.757835	2.058929	663.119351	0.015224	0.016117
RS	29	0.826274	2.058929	692.094650	0.015889	0.016818
RS	30	0.900174	2.474086	601.439829	0.013808	0.014612
RS	31	0.979969	2.474086	628.423554	0.014427	0.015210
RS	32	1.066130	2.977255	545.940003	0.012534	0.013182
RS	33	1.159166	2.977255	571.091153	0.013111	0.013702
RS	34	1.259624	3.506928	507.276134	0.011646	0.012123
RS	35	1.368096	3.506928	530.888380	0.012188	0.012596
RS	36	1.485223	3.967256	490.929300	0.011271	0.011597
RS	37	1.611695	3.967256	513.349971	0.011786	0.012050
RS	38	1.748256	4.284771	496.424052	0.011397	0.011608
RS	39	1.895712	4.284771	517.817646	0.011888	0.012056
RS	40	2.054933	4.451878	518.814441	0.011911	0.012045
RS	41	2.226857	4.451878	538.919743	0.012373	0.012480
RS	42	2.412497	4.513782	550.591093	0.012641	0.012722
RS	43	2.612947	4.513782	568.626412	0.013055	0.013120
RS	44	2.829390	4.521780	584.160362	0.013411	0.013453
RS	45	3.063101	4.521780	598.908788	0.013750	0.013780
RS	46	3.315457	4.509451	613.116256	0.014076	0.014084
RS	47	3.587947	4.509451	623.103213	0.014305	0.014306
RS	48	3.882177	4.498011	631.743183	0.014504	0.014486
RS	49	4.199881	4.498011	635.486777	0.014590	0.014570
RS	50	4.542931	4.501376	635.190574	0.014583	0.014552
RS	51	4.913351	4.501376	631.520887	0.014498	0.014472
RS	52	5.313323	4.528688	620.161721	0.014238	0.014209
RS	53	5.745206	4.528688	608.547944	0.013971	0.013954
RS	54	6.211544	4.671713	575.425201	0.013211	0.013204
RS	55	6.715088	4.671713	557.714963	0.012804	0.012813
RS	56	7.258805	4.671713	535.905301	0.012303	0.012329
RS	57	7.845901	4.671713	510.171764	0.011713	0.011753
RS	58	8.479837	7.529623	306.566277	0.007038	0.007147
RS	59	9.164348	7.529623	302.788149	0.006951	0.007060
RS	60	9.903471	7.529623	296.928783	0.006817	0.006924
RS	61	10.701562	7.529623	288.945194	0.006634	0.006736
RS	62	11.563325	7.529623	278.842578	0.006402	0.006498
RS	63	12.493842	7.529623	2244.111230	0.051520	0.052344
PA	4+25*2+4+6 0.033319703 0.016066056 12.493841939 1.007401894 0.504723201 0.788026118 0.722330422 0.633526350 0.625789469 0.711805701 0.860444915 1.022526427 1.179547830 1.336810135 1.514010152 1.744418366 2.058928826 2.474085927 2.977254630 3.506927750 3.967255565 4.284770786 4.451878457 4.513781548 4.521779733 4.509450735 4.498011110 4.501375862 4.528688266 4.671713442 7.529622621
//
IT	4754
RD	21
LK	-240633.465195
QD	-112.210101 -> -100.987380
RI	0.0185144600
TR	0.032688	0.016172
MT	12.634273
MM	C_pi: 2.702518, n_recomb: 44668.048232
RS	0	0.000000	1.045492	333.101930	0.007457	0.000346
RS	1	0.007997	1.045492	356.914333	0.007990	0.003591
RS	2	0.016634	1.045492	382.187873	0.008556	0.008108
RS	3	0.025961	1.045492	408.972388	0.009156	0.010390
RS	4	0.036035	0.502969	903.941906	0.020237	0.021112
RS	5	0.046913	0.502969	954.607427	0.021371	0.020453
RS	6	0.058662	0.807309	629.927281	0.014102	0.013088
RS	7	0.071351	0.807309	669.346538	0.014985	0.013614
RS	8	0.085054	0.737840	776.518479	0.017384	0.015844
RS	9	0.099853	0.737840	821.410459	0.018389	0.017110
RS	10	0.115836	0.642830	993.955637	0.022252	0.021090
RS	11	0.133096	0.642830	1044.039298	0.023373	0.022700
RS	12	0.151737	0.632186	1112.345905	0.024902	0.024618
RS	13	0.171869	0.632186	1162.373198	0.026022	0.026221
RS	14	0.193611	0.717503	1069.748194	0.023949	0.024436
RS	15	0.217091	0.717503	1116.868252	0.025004	0.025752
RS	16	0.242450	0.867213	965.313974	0.021611	0.022349
RS	17	0.269836	0.867213	1009.067956	0.022590	0.023383
RS	18	0.299412	1.030897	887.591231	0.019871	0.020567
RS	19	0.331354	1.030897	928.432070	0.020785	0.021510
RS	20	0.365850	1.188791	842.023473	0.018851	0.019513
RS	21	0.403104	1.188791	880.482544	0.019712	0.020434
RS	22	0.443338	1.345994	812.794377	0.018196	0.018888
RS	23	0.486790	1.345994	849.128795	0.019010	0.019792
RS	24	0.533716	1.522729	783.750154	0.017546	0.018315
RS	25	0.584396	1.522729	817.984952	0.018313	0.019191
RS	26	0.639128	1.753428	741.246943	0.016595	0.017445
RS	27	0.698237	1.753428	773.334630	0.017313	0.018253
RS	28	0.762073	2.070640	683.369354	0.015299	0.016162
RS	29	0.831014	2.070640	713.318114	0.015969	0.016867
RS	30	0.905469	2.492641	618.860922	0.013855	0.014631
RS	31	0.985878	2.492641	646.740156	0.014479	0.015233
RS	32	1.072717	3.007843	560.429565	0.012547	0.013168
RS	33	1.166501	3.007843	586.398380	0.013128	0.013693
RS	34	1.267785	3.553744	519.446897	0.011629	0.012082
RS	35	1.377169	3.553744	543.812495	0.012175	0.012558
RS	36	1.495300	4.030561	501.781793	0.011234	0.011537
RS	37	1.622879	4.030561	524.920590	0.011752	0.011993
RS	38	1.760660	4.360109	507.033009	0.011351	0.011540
RS	39	1.909459	4.360109	529.142840	0.011846	0.011990
RS	40	2.070159	4.532734	530.131785	0.011868	0.011977
RS	41	2.243710	4.532734	550.971904	0.012335	0.012416
RS	42	2.431140	4.594796	563.333525	0.012612	0.012666
RS	43	2.633559	4.594796	582.116260	0.013032	0.013069
RS	44	2.852165	4.599820	598.766526	0.013405	0.013418
RS	45	3.088254	4.599820	614.237886	0.013751	0.013752
RS	46	3.343224	4.583128	629.738833	0.014098	0.014077
RS	47	3.618584	4.583128	640.359169	0.014336	0.014308
RS	48	3.915964	4.567173	650.213471	0.014557	0.014511
RS	49	4.237127	4.567173	654.418394	0.014651	0.014603
RS	50	4.583973	4.566646	655.017359	0.014664	0.014606
RS	51	4.958558	4.566646	651.555281	0.014587	0.014534
RS	52	5.363098	4.591161	640.582251	0.014341	0.014288
RS	53	5.799990	4.591161	628.864252	0.014079	0.014039
RS	54	6.271821	4.734520	595.093808	0.013323	0.013294
RS	55	6.781385	4.734520	577.009932	0.012918	0.012907
RS	56	7.331699	4.734520	554.666742	0.012418	0.012424
RS	57	7.926023	4.734520	528.240079	0.011826	0.011849
RS	58	8.567876	7.711229	314.376642	0.007038	0.007133
RS	59	9.261059	7.711229	310.912566	0.006961	0.007057
RS	60	10.009677	7.711229	305.321267	0.006835	0.006931
RS	61	10.818163	7.711229	297.549553	0.006661	0.006754
RS	62	11.691305	7.711229	287.592570	0.006438	0.006526
RS	63	12.634273	7.711229	2344.313863	0.052483	0.053291
PA	4+25*2+4+6 0.032687979 0.016172481 12.634272791 1.045491608 0.502968591 0.807309001 0.737839939 0.642830084 0.632185666 0.717503468 0.867212683 1.030897421 1.188791170 1.345994381 1.522728615 1.753428462 2.070640405 2.492640817 3.007843455 3.553743598 4.030560580 4.360109454 4.532733527 4.594795579 4.599820059 4.583127712 4.567172939 4.566646447 4.591161063 4.734519709 7.711229287
//
IT	4687
RD	22
LK	-240611.456652
QD	-105.490218 -> -95.307198
RI	0.0178274940
TR	0.032092	0.016270
MT	12.771752
MM	C_pi: 2.752556, n_recomb: 45744.990703
RS	0	0.000000	1.085342	329.234015	0.007197	0.000336
RS	1	0.008016	1.085342	352.926842	0.007715	0.003469
RS	2	0.016674	1.085342	378.093904	0.008265	0.007849
RS	3	0.026026	1.085342	404.788729	0.008849	0.010095
RS	4	0.036127	0.500845	932.976286	0.020395	0.021398
RS	5	0.047039	0.500845	985.275568	0.021538	0.020720
RS	6	0.058825	0.826526	632.518946	0.013827	0.012887
RS	7	0.071555	0.826526	672.434422	0.014700	0.013398
RS	8	0.085306	0.753257	782.722084	0.017111	0.015635
RS	9	0.100160	0.753257	828.404778	0.018109	0.016884
RS	10	0.116204	0.651972	1009.507278	0.022068	0.020949
RS	11	0.133534	0.651972	1060.852341	0.023191	0.022546
RS	12	0.152253	0.638454	1135.535411	0.024823	0.024553
RS	13	0.172472	0.638454	1187.022957	0.025949	0.026146
RS	14	0.194312	0.723079	1095.103401	0.023939	0.024418
RS	15	0.217903	0.723079	1143.652887	0.025001	0.025736
RS	16	0.243385	0.873805	988.890604	0.021617	0.022346
RS	17	0.270909	0.873805	1033.975428	0.022603	0.023387
RS	18	0.300639	1.039053	909.451117	0.019881	0.020569
RS	19	0.332753	1.039053	951.537092	0.020801	0.021515
RS	20	0.367440	1.197798	863.473199	0.018876	0.019527
RS	21	0.404908	1.197798	903.120713	0.019743	0.020450
RS	22	0.445380	1.354927	834.647472	0.018246	0.018922
RS	23	0.489095	1.354927	872.125260	0.019065	0.019827
RS	24	0.536314	1.531144	805.999813	0.017619	0.018367
RS	25	0.587318	1.531144	841.326194	0.018392	0.019245
RS	26	0.642411	1.762022	762.969510	0.016679	0.017504
RS	27	0.701919	1.762022	796.084383	0.017403	0.018314
RS	28	0.766197	2.081730	703.232862	0.015373	0.016209
RS	29	0.835628	2.081730	734.136592	0.016048	0.016918
RS	30	0.910623	2.510264	635.926489	0.013902	0.014651
RS	31	0.991631	2.510264	664.683660	0.014530	0.015258
RS	32	1.079131	3.037171	574.565079	0.012560	0.013157
RS	33	1.173645	3.037171	601.334116	0.013145	0.013686
RS	34	1.275734	3.599059	531.248735	0.011613	0.012044
RS	35	1.386007	3.599059	556.349600	0.012162	0.012523
RS	36	1.505119	4.092318	512.236723	0.011198	0.011480
RS	37	1.633778	4.092318	536.074652	0.011719	0.011938
RS	38	1.772750	4.434024	517.202318	0.011306	0.011474
RS	39	1.922862	4.434024	540.009033	0.011805	0.011926
RS	40	2.085005	4.612328	540.961692	0.011826	0.011912
RS	41	2.260146	4.612328	562.518394	0.012297	0.012353
RS	42	2.449324	4.674648	575.547391	0.012582	0.012611
RS	43	2.653667	4.674648	595.062504	0.013008	0.013019
RS	44	2.874389	4.676693	612.822384	0.013396	0.013383
RS	45	3.112803	4.676693	629.006756	0.013750	0.013724
RS	46	3.370327	4.655565	645.812518	0.014118	0.014069
RS	47	3.648493	4.655565	657.062528	0.014364	0.014308
RS	48	3.948955	4.634959	668.162889	0.014606	0.014533
RS	49	4.273502	4.634959	672.831258	0.014708	0.014634
RS	50	4.624062	4.630371	674.370696	0.014742	0.014658
RS	51	5.002722	4.630371	671.122484	0.014671	0.014594
RS	52	5.411734	4.651912	660.584650	0.014441	0.014364
RS	53	5.853530	4.651912	648.770719	0.014182	0.014120
RS	54	6.330738	4.795294	614.413584	0.013431	0.013382
RS	55	6.846198	4.795294	595.962583	0.013028	0.012997
RS	56	7.402974	4.795294	573.094429	0.012528	0.012516
RS	57	8.004380	4.795294	545.985239	0.011935	0.011942
RS	58	8.653991	7.888659	321.955566	0.007038	0.007120
RS	59	9.355672	7.888659	318.802176	0.006969	0.007053
RS	60	10.113597	7.888659	313.477919	0.006853	0.006937
RS	61	10.932274	7.888659	305.919659	0.006688	0.006770
RS	62	11.816572	7.888659	296.112688	0.006473	0.006552
RS	63	12.771752	7.888659	2442.979508	0.053404	0.054195
PA	4+25*2+4+6 0.032091689 0.016269887 12.771751670 1.085342042 0.500844620 0.826525951 0.753256756 0.651971894 0.638454310 0.723078856 0.873805007 1.039052570 1.197798006 1.354927234 1.531144040 1.762021896 2.081730413 2.510263948 3.037171030 3.599059441 4.092317670 4.434024273 4.612328352 4.674647645 4.676693120 4.655565166 4.634958527 4.630371263 4.651912368 4.795294164 7.888658817
//
IT	4098
RD	23
LK	-240591.480128
QD	-99.338608 -> -90.088963
RI	0.0171643651
TR	0.031529	0.016359
MT	12.906269
MM	C_pi: 2.801466, n_recomb: 46789.115583
RS	0	0.000000	1.127171	324.849117	0.006943	0.000325
RS	1	0.008033	1.127171	348.377378	0.007446	0.003350
RS	2	0.016712	1.127171	373.389387	0.007980	0.007593
RS	3	0.026088	1.127171	399.942152	0.008548	0.009799
RS	4	0.036217	0.498397	962.265605	0.020566	0.021691
RS	5	0.047160	0.498397	1016.193454	0.021719	0.020996
RS	6	0.058982	0.845688	634.610334	0.013563	0.012690
RS	7	0.071754	0.845688	674.979806	0.014426	0.013189
RS	8	0.085551	0.768588	788.250474	0.016847	0.015432
RS	9	0.100457	0.768588	834.674850	0.017839	0.016664
RS	10	0.116561	0.660953	1024.229413	0.021890	0.020812
RS	11	0.133958	0.660953	1076.790314	0.023014	0.022396
RS	12	0.152753	0.644592	1157.796707	0.024745	0.024488
RS	13	0.173057	0.644592	1210.705313	0.025876	0.026072
RS	14	0.194993	0.728531	1119.590487	0.023928	0.024399
RS	15	0.218691	0.728531	1169.535569	0.024996	0.025720
RS	16	0.244293	0.880230	1011.717961	0.021623	0.022342
RS	17	0.271951	0.880230	1058.102989	0.022614	0.023390
RS	18	0.301831	1.046996	930.630624	0.019890	0.020571
RS	19	0.334112	1.046996	973.933335	0.020815	0.021520
RS	20	0.368986	1.206581	884.277038	0.018899	0.019540
RS	21	0.406661	1.206581	925.086735	0.019771	0.020465
RS	22	0.447363	1.363613	855.906904	0.018293	0.018954
RS	23	0.491335	1.363613	894.504242	0.019118	0.019861
RS	24	0.538839	1.539269	827.723734	0.017691	0.018419
RS	25	0.590160	1.539269	864.120016	0.018468	0.019298
RS	26	0.645603	1.770212	784.247769	0.016761	0.017562
RS	27	0.705500	1.770212	818.369796	0.017491	0.018375
RS	28	0.770209	2.092215	722.714966	0.015446	0.016257
RS	29	0.840116	2.092215	754.554958	0.016127	0.016969
RS	30	0.915639	2.526985	652.642329	0.013949	0.014673
RS	31	0.997229	2.526985	682.259717	0.014582	0.015284
RS	32	1.085374	3.065261	588.356910	0.012575	0.013149
RS	33	1.180600	3.065261	615.908718	0.013164	0.013681
RS	34	1.283475	3.642885	542.695550	0.011599	0.012008
RS	35	1.394615	3.642885	568.513695	0.012151	0.012491
RS	36	1.514683	4.152529	522.309213	0.011163	0.011426
RS	37	1.644397	4.152529	546.827386	0.011687	0.011886
RS	38	1.784531	4.506494	526.949848	0.011262	0.011410
RS	39	1.935922	4.506494	550.434107	0.011764	0.011864
RS	40	2.099476	4.690624	551.323633	0.011783	0.011848
RS	41	2.276168	4.690624	573.578448	0.012259	0.012292
RS	42	2.467055	4.753298	587.250945	0.012551	0.012557
RS	43	2.673276	4.753298	607.482799	0.012983	0.012970
RS	44	2.896064	4.752371	626.342222	0.013386	0.013348
RS	45	3.136749	4.752371	643.228751	0.013747	0.013695
RS	46	3.396770	4.726730	661.349143	0.014135	0.014060
RS	47	3.677679	4.726730	673.223853	0.014388	0.014307
RS	48	3.981154	4.701351	685.597507	0.014653	0.014554
RS	49	4.309009	4.701351	690.730091	0.014763	0.014663
RS	50	4.663202	4.692549	693.251252	0.014817	0.014707
RS	51	5.045848	4.692549	690.221929	0.014752	0.014650
RS	52	5.459234	4.710950	680.165967	0.014537	0.014437
RS	53	5.905828	4.710950	668.263315	0.014282	0.014198
RS	54	6.388300	4.854064	633.378554	0.013537	0.013467
RS	55	6.909530	4.854064	614.566185	0.013135	0.013084
RS	56	7.472632	4.854064	591.180964	0.012635	0.012605
RS	57	8.080971	4.854064	563.399292	0.012041	0.012031
RS	58	8.738180	8.061896	329.306645	0.007038	0.007107
RS	59	9.448184	8.061896	326.459943	0.006977	0.007049
RS	60	10.215227	8.061896	321.400930	0.006869	0.006943
RS	61	11.043889	8.061896	314.056781	0.006712	0.006785
RS	62	11.939120	8.061896	304.403150	0.006506	0.006576
RS	63	12.906269	8.061896	2539.984385	0.054286	0.055056
PA	4+25*2+4+6 0.031528539 0.016359074 12.906268601 1.127171001 0.498397179 0.845688376 0.768588030 0.660952723 0.644592100 0.728531379 0.880229945 1.046995767 1.206581221 1.363613128 1.539268664 1.770212141 2.092214745 2.526984661 3.065261016 3.642884939 4.152529115 4.506494278 4.690623934 4.753297572 4.752371115 4.726729989 4.701350546 4.692548866 4.710949885 4.854063701 8.061896274
//
IT	4670
RD	24
LK	-240573.328833
QD	-93.698387 -> -85.287820
RI	0.0165255280
TR	0.030996	0.016441
MT	13.037965
MM	C_pi: 2.849247, n_recomb: 47800.694777
RS	0	0.000000	1.171048	320.006615	0.006695	0.000314
RS	1	0.008051	1.171048	343.329067	0.007183	0.003232
RS	2	0.016749	1.171048	368.141330	0.007702	0.007341
RS	3	0.026149	1.171048	394.503658	0.008253	0.009505
RS	4	0.036304	0.495656	991.806676	0.020749	0.021993
RS	5	0.047278	0.495656	1047.356974	0.021911	0.021280
RS	6	0.059135	0.864802	636.227102	0.013310	0.012500
RS	7	0.071946	0.864802	677.009995	0.014163	0.012986
RS	8	0.085789	0.783829	793.143086	0.016593	0.015234
RS	9	0.100746	0.783829	840.261876	0.017578	0.016450
RS	10	0.116907	0.669774	1038.153161	0.021718	0.020678
RS	11	0.134370	0.669774	1091.884931	0.022842	0.022250
RS	12	0.153238	0.650600	1179.152167	0.024668	0.024425
RS	13	0.173626	0.650600	1233.442384	0.025804	0.026000
RS	14	0.195654	0.733860	1143.224258	0.023916	0.024381
RS	15	0.219456	0.733860	1194.530600	0.024990	0.025704
RS	16	0.245175	0.886489	1033.805400	0.021627	0.022337
RS	17	0.272963	0.886489	1081.459505	0.022624	0.023392
RS	18	0.302990	1.054742	951.126437	0.019898	0.020571
RS	19	0.335433	1.054742	995.616865	0.020829	0.021524
RS	20	0.370488	1.215152	904.433682	0.018921	0.019552
RS	21	0.408365	1.215152	946.378707	0.019798	0.020479
RS	22	0.449292	1.372067	876.566883	0.018338	0.018985
RS	23	0.493514	1.372067	916.259317	0.019168	0.019894
RS	24	0.541296	1.547113	848.917453	0.017760	0.018469
RS	25	0.592924	1.547113	886.361353	0.018543	0.019350
RS	26	0.648709	1.778022	805.073352	0.016842	0.017621
RS	27	0.708985	1.778022	840.181893	0.017577	0.018436
RS	28	0.774114	2.102123	741.809947	0.015519	0.016305
RS	29	0.844486	2.102123	774.566951	0.016204	0.017021
RS	30	0.920523	2.542842	669.006046	0.013996	0.014696
RS	31	1.002682	2.542842	699.465495	0.014633	0.015311
RS	32	1.091455	3.092161	601.805744	0.012590	0.013142
RS	33	1.187375	3.092161	630.122556	0.013182	0.013678
RS	34	1.291018	3.685278	553.789490	0.011585	0.011975
RS	35	1.403004	3.685278	580.306708	0.012140	0.012461
RS	36	1.524005	4.211235	532.005552	0.011130	0.011374
RS	37	1.654749	4.211235	557.184933	0.011656	0.011837
RS	38	1.796018	4.577554	536.283117	0.011219	0.011348
RS	39	1.948659	4.577554	560.425363	0.011724	0.011805
RS	40	2.113590	4.767646	561.225935	0.011741	0.011786
RS	41	2.291799	4.767646	584.159987	0.012221	0.012233
RS	42	2.484354	4.830759	598.452618	0.012520	0.012504
RS	43	2.692412	4.830759	619.384881	0.012958	0.012921
RS	44	2.917220	4.826871	639.331668	0.013375	0.013313
RS	45	3.160126	4.826871	656.908504	0.013743	0.013666
RS	46	3.422588	4.796654	676.348947	0.014149	0.014050
RS	47	3.706179	4.796654	688.842243	0.014411	0.014304
RS	48	4.012602	4.766385	702.513727	0.014697	0.014573
RS	49	4.343693	4.766385	708.110082	0.014814	0.014690
RS	50	4.701440	4.753228	711.650625	0.014888	0.014755
RS	51	5.087988	4.753228	708.844163	0.014829	0.014704
RS	52	5.505655	4.768339	699.313403	0.014630	0.014507
RS	53	5.956947	4.768339	687.328563	0.014379	0.014273
RS	54	6.444572	4.910912	651.974095	0.013639	0.013549
RS	55	6.971453	4.910912	632.805784	0.013238	0.013169
RS	56	7.540752	4.910912	608.911192	0.012739	0.012691
RS	57	8.155883	4.910912	580.467024	0.012143	0.012117
RS	58	8.820536	8.231033	336.428393	0.007038	0.007095
RS	59	9.538698	8.231033	333.883923	0.006985	0.007046
RS	60	10.314677	8.231033	329.087786	0.006885	0.006948
RS	61	11.153128	8.231033	321.957732	0.006735	0.006799
RS	62	12.059079	8.231033	312.459994	0.006537	0.006599
RS	63	13.037965	8.231033	2635.176880	0.055128	0.055877
PA	4+25*2+4+6 0.030996107 0.016440629 13.037965156 1.171047668 0.495656193 0.864802290 0.783829488 0.669773612 0.650599865 0.733860354 0.886488905 1.054741576 1.215152102 1.372067307 1.547113447 1.778021781 2.102122863 2.542841937 3.092160861 3.685277959 4.211234533 4.577553716 4.767645688 4.830759147 4.826870520 4.796654378 4.766384544 4.753227606 4.768339225 4.910911962 8.231033420
//
IT	4268
RD	25
LK	-240556.818345
QD	-88.519406 -> -80.864156
RI	0.0159083100
TR	0.030493	0.016515
MT	13.166794
MM	C_pi: 2.895893, n_recomb: 48780.396878
RS	0	0.000000	1.217157	314.735049	0.006452	0.000304
RS	1	0.008067	1.217157	337.812246	0.006925	0.003117
RS	2	0.016786	1.217157	362.381925	0.007429	0.007092
RS	3	0.026207	1.217157	388.507343	0.007964	0.009211
RS	4	0.036389	0.492655	1021.591558	0.020943	0.022301
RS	5	0.047392	0.492655	1078.757119	0.022115	0.021571
RS	6	0.059283	0.883888	637.387111	0.013066	0.012314
RS	7	0.072133	0.883888	678.544094	0.013910	0.012789
RS	8	0.086019	0.798999	797.421001	0.016347	0.015041
RS	9	0.101026	0.798999	845.188077	0.017326	0.016241
RS	10	0.117244	0.678441	1051.308869	0.021552	0.020547
RS	11	0.134770	0.678441	1106.167356	0.022676	0.022108
RS	12	0.153709	0.656475	1199.640183	0.024593	0.024363
RS	13	0.174177	0.656475	1255.272893	0.025733	0.025930
RS	14	0.196296	0.739066	1166.028710	0.023904	0.024362
RS	15	0.220199	0.739066	1218.661969	0.024983	0.025687
RS	16	0.246031	0.892589	1055.164520	0.021631	0.022332
RS	17	0.273947	0.892589	1104.056468	0.022633	0.023393
RS	18	0.304115	1.062294	970.953022	0.019905	0.020571
RS	19	0.336716	1.062294	1016.602098	0.020840	0.021527
RS	20	0.371948	1.223517	923.952716	0.018941	0.019562
RS	21	0.410022	1.223517	967.006087	0.019824	0.020491
RS	22	0.451167	1.380298	896.633347	0.018381	0.019014
RS	23	0.495632	1.380298	937.396245	0.019217	0.019925
RS	24	0.543684	1.554683	869.586914	0.017827	0.018518
RS	25	0.595613	1.554683	908.055980	0.018615	0.019401
RS	26	0.651730	1.785460	825.450256	0.016922	0.017679
RS	27	0.712376	1.785460	861.524500	0.017661	0.018497
RS	28	0.777913	2.111469	760.522777	0.015591	0.016354
RS	29	0.848738	2.111469	794.177400	0.016281	0.017074
RS	30	0.925276	2.557859	685.023817	0.014043	0.014721
RS	31	1.007989	2.557859	716.307098	0.014684	0.015340
RS	32	1.097375	3.117896	614.920316	0.012606	0.013137
RS	33	1.193972	3.117896	643.984406	0.013202	0.013677
RS	34	1.298362	3.726243	564.544018	0.011573	0.011944
RS	35	1.411174	3.726243	591.742271	0.012131	0.012433
RS	36	1.533086	4.268425	541.340954	0.011098	0.011324
RS	37	1.664834	4.268425	567.162702	0.011627	0.011790
RS	38	1.807210	4.647175	545.219615	0.011177	0.011289
RS	39	1.961072	4.647175	570.000416	0.011685	0.011747
RS	40	2.127347	4.843359	570.686675	0.011699	0.011726
RS	41	2.307036	4.843359	594.281011	0.012183	0.012176
RS	42	2.501221	4.906995	609.169933	0.012488	0.012452
RS	43	2.711072	4.906995	630.785898	0.012931	0.012873
RS	44	2.937853	4.900152	651.806787	0.013362	0.013278
RS	45	3.182928	4.900152	670.061362	0.013736	0.013637
RS	46	3.447775	4.865303	690.824866	0.014162	0.014039
RS	47	3.733988	4.865303	703.929626	0.014431	0.014301
RS	48	4.043292	4.830039	718.919572	0.014738	0.014590
RS	49	4.377547	4.830039	724.978147	0.014862	0.014715
RS	50	4.738769	4.812395	729.572618	0.014956	0.014800
RS	51	5.129132	4.812395	726.991899	0.014903	0.014756
RS	52	5.550987	4.824075	718.027424	0.014720	0.014575
RS	53	6.006874	4.824075	705.965945	0.014472	0.014345
RS	54	6.499540	4.965846	670.198026	0.013739	0.013629
RS	55	7.031952	4.965846	650.678438	0.013339	0.013251
RS	56	7.607315	4.965846	626.281471	0.012839	0.012774
RS	57	8.229094	4.965846	597.184182	0.012242	0.012199
RS	58	8.901036	8.396039	343.325198	0.007038	0.007083
RS	59	9.627185	8.396039	341.078000	0.006992	0.007042
RS	60	10.411916	8.396039	336.541738	0.006899	0.006952
RS	61	11.259954	8.396039	329.625004	0.006757	0.006811
RS	62	12.176407	8.396039	320.284835	0.006566	0.006619
RS	63	13.166794	8.396039	2728.464779	0.055934	0.056659
PA	4+25*2+4+6 0.030492549 0.016515269 13.166793545 1.217156911 0.492654701 0.883888417 0.798998872 0.678440755 0.656475004 0.739065591 0.892589045 1.062293723 1.223517328 1.380297806 1.554683204 1.785459766 2.111468964 2.557859017 3.117896037 3.726242733 4.268425459 4.647174637 4.843358689 4.906995302 4.900152157 4.865303090 4.830038553 4.812394994 4.824074956 4.965846027 8.396039059
//
CC
CC	Brief Description of the file format:
CC	  CC  comments
CC	  MM  useful-messages
CC	  RD  round-of-iterations
CC	  LL  \log[P(sequence)]
CC	  QD  Q-before-opt Q-after-opt
CC	  TR  \theta_0 \rho_0
CC	  RS  k t_k \lambda_k \pi_k \sum_{l\not=k}A_{kl} A_{kk}
CC	  DC  begin end best-k t_k+\Delta_k max-prob
CC
MM	Version: 0.6.5-r67
MM	pattern:4+25*2+4+6, n:63, n_free_lambdas:28
MM	n_iterations:25, skip:1, max_t:5, theta/rho:5
MM	is_decoding:0
MM	n_seqs:18, sum_L:1118493, sum_n:76931
RD	0
LK	0.000000
QD	0.000000 -> 0.000000
RI	inf
TR	0.071261	0.014252
MT	5.000000
MM	C_pi: 1.000000, n_recomb: 15828.134003
RS	0	0.000000	1.000000	100.886838	0.006374	0.000000
RS	1	0.006440	1.000000	106.677448	0.006740	0.000000
RS	2	0.013294	1.000000	112.752493	0.007124	0.000000
RS	3	0.020590	1.000000	119.119602	0.007526	0.000000
RS	4	0.028356	1.000000	125.785680	0.007947	0.000000
RS	5	0.036622	1.000000	132.756746	0.008387	0.000000
RS	6	0.045421	1.000000	140.037738	0.008847	0.000000
RS	7	0.054785	1.000000	147.632310	0.009327	0.000000
RS	8	0.064753	1.000000	155.542596	0.009827	0.000000
RS	9	0.075363	1.000000	163.768960	0.010347	0.000000
RS	10	0.086656	1.000000	172.309714	0.010886	0.000000
RS	11	0.098677	1.000000	181.160819	0.011445	0.000000
RS	12	0.111471	1.000000	190.315557	0.012024	0.000000
RS	13	0.125090	1.000000	199.764183	0.012621	0.000000
RS	14	0.139585	1.000000	209.493555	0.013236	0.000000
RS	15	0.155014	1.000000	219.486739	0.013867	0.000000
RS	16	0.171437	1.000000	229.722607	0.014514	0.000000
RS	17	0.188917	1.000000	240.175411	0.015174	0.000000
RS	18	0.207523	1.000000	250.814363	0.015846	0.000000
RS	19	0.227327	1.000000	261.603207	0.016528	0.000000
RS	20	0.248406	1.000000	272.499803	0.017216	0.000000
RS	21	0.270843	1.000000	283.455736	0.017908	0.000000
RS	22	0.294725	1.000000	294.415954	0.018601	0.000000
RS	23	0.320144	1.000000	305.318463	0.019290	0.000000
RS	24	0.347201	1.000000	316.094087	0.019970	0.000000
RS	25	0.376000	1.000000	326.666314	0.020638	0.000000
RS	26	0.406654	1.000000	336.951268	0.021288	0.000000
RS	27	0.439282	1.000000	346.857804	0.021914	0.000000
RS	28	0.474011	1.000000	356.287781	0.022510	0.000000
RS	29	0.510976	1.000000	365.136529	0.023069	0.000000
RS	30	0.550322	1.000000	373.293539	0.023584	0.000000
RS	31	0.592202	1.000000	380.643408	0.024049	0.000000
RS	32	0.636779	1.000000	387.067077	0.024454	0.000000
RS	33	0.684227	1.000000	392.443365	0.024794	0.000000
RS	34	0.734730	1.000000	396.650837	0.025060	0.000000
RS	35	0.788485	1.000000	399.570012	0.025244	0.000000
RS	36	0.845702	1.000000	401.085899	0.025340	0.000000
RS	37	0.906604	1.000000	401.090870	0.025340	0.000000
RS	38	0.971428	1.000000	399.487813	0.025239	0.000000
RS	39	1.040426	1.000000	396.193539	0.025031	0.000000
RS	40	1.113868	1.000000	391.142340	0.024712	0.000000
RS	41	1.192040	1.000000	384.289633	0.024279	0.000000
RS	42	1.275245	1.000000	375.615525	0.023731	0.000000
RS	43	1.363809	1.000000	365.128178	0.023068	0.000000
RS	44	1.458076	1.000000	352.866785	0.022294	0.000000
RS	45	1.558414	1.000000	338.903947	0.021411	0.000000
RS	46	1.665214	1.000000	323.347273	0.020429	0.000000
RS	47	1.778891	1.000000	306.339966	0.019354	0.000000
RS	48	1.899889	1.000000	288.060205	0.018199	0.000000
RS	49	2.028679	1.000000	268.719169	0.016977	0.000000
RS	50	2.165763	1.000000	248.557566	0.015704	0.000000
RS	51	2.311675	1.000000	227.840616	0.014395	0.000000
RS	52	2.466983	1.000000	206.851538	0.013069	0.000000
RS	53	2.632293	1.000000	185.883671	0.011744	0.000000
RS	54	2.808249	1.000000	165.231478	0.010439	0.000000
RS	55	2.995536	1.000000	145.180815	0.009172	0.000000
RS	56	3.194884	1.000000	125.998938	0.007960	0.000000
RS	57	3.407070	1.000000	107.924809	0.006819	0.000000
RS	58	3.632920	1.000000	91.160332	0.005759	0.000000
RS	59	3.873315	1.000000	75.863111	0.004793	0.000000
RS	60	4.129191	1.000000	62.141320	0.003926	0.000000
RS	61	4.401545	1.000000	50.051109	0.003162	0.000000
RS	62	4.691438	1.000000	39.596823	0.002502	0.000000
RS	63	5.000000	1.000000	110.422188	0.006976	0.000000
PA	4+25*2+4+6 0.071260734 0.014252147 5.000000000 1.000000000 1.000000000 1.000000000 1.000000000 1.000000000 1.000000000 1.000000000 1.000000000 1.000000000 1.000000000 1.000000000 1.000000000 1.000000000 1.000000000 1.000000000 1.000000000 1.000000000 1.000000000 1.000000000 1.000000000 1.000000000 1.000000000 1.000000000 1.000000000 1.000000000 1.000000000 1.000000000 1.000000000
//
IT	4109
RD	1
LK	-234863.378656
QD	-2742.638894 -> -1174.139779
RI	0.0787050668
TR	0.053815	0.010787
MT	7.611012
MM	C_pi: 1.224968, n_recomb: 14681.808885
RS	0	0.000000	0.419110	246.400303	0.016783	0.000326
RS	1	0.007141	0.419110	259.388062	0.017667	0.003719
RS	2	0.014791	0.419110	272.717407	0.018575	0.009947
RS	3	0.022988	0.419110	286.345850	0.019503	0.016178
RS	4	0.031770	0.365125	344.042062	0.023433	0.021093
RS	5	0.041179	0.365125	358.921123	0.024447	0.024198
RS	6	0.051260	0.403800	338.413703	0.023050	0.025510
RS	7	0.062061	0.403800	352.694631	0.024023	0.025725
RS	8	0.073633	0.456898	324.796421	0.022122	0.025503
RS	9	0.086032	0.456898	338.369737	0.023047	0.025187
RS	10	0.099316	0.516771	311.604079	0.021224	0.024929
RS	11	0.113548	0.516771	324.493412	0.022102	0.024676
RS	12	0.128797	0.585904	297.992296	0.020297	0.024297
RS	13	0.145134	0.585904	310.211935	0.021129	0.023768
RS	14	0.162638	0.665155	284.411122	0.019372	0.023175
RS	15	0.181392	0.665155	295.982620	0.020160	0.022606
RS	16	0.201485	0.752705	272.141897	0.018536	0.022088
RS	17	0.223013	0.752705	283.099610	0.019282	0.021596
RS	18	0.246079	0.849762	260.799177	0.017763	0.021089
RS	19	0.270791	0.849762	271.170046	0.018470	0.020530
RS	20	0.297267	0.957774	250.089328	0.017034	0.019901
RS	21	0.325635	0.957774	259.895134	0.017702	0.019204
RS	22	0.356028	1.075265	240.494481	0.016380	0.018459
RS	23	0.388591	1.075265	249.757663	0.017011	0.017692
RS	24	0.423479	1.197718	232.752529	0.015853	0.016935
RS	25	0.460859	1.197718	241.492549	0.016448	0.016214
RS	26	0.500908	1.319233	227.333255	0.015484	0.015556
RS	27	0.543816	1.319233	235.555789	0.016044	0.014976
RS	28	0.589789	1.434690	224.233027	0.015273	0.014482
RS	29	0.639044	1.434690	231.917522	0.015796	0.014071
RS	30	0.691816	1.541104	223.042263	0.015192	0.013737
RS	31	0.748357	1.541104	230.133073	0.015675	0.013470
RS	32	0.808935	1.637142	223.193351	0.015202	0.013259
RS	33	0.873838	1.637142	229.595923	0.015638	0.013099
RS	34	0.943377	1.721947	224.148230	0.015267	0.012985
RS	35	1.017880	1.721947	229.727300	0.015647	0.012917
RS	36	1.097704	1.794761	225.403629	0.015353	0.012893
RS	37	1.183227	1.794761	229.981770	0.015664	0.012912
RS	38	1.274857	1.855290	226.406951	0.015421	0.012970
RS	39	1.373031	1.855290	229.766295	0.015650	0.013063
RS	40	1.478214	1.904112	226.493284	0.015427	0.013181
RS	41	1.590909	1.904112	228.385453	0.015556	0.013316
RS	42	1.711650	1.942628	224.901959	0.015318	0.013457
RS	43	1.841013	1.942628	225.069559	0.015330	0.013591
RS	44	1.979613	1.972664	220.857028	0.015043	0.013706
RS	45	2.128110	1.972664	219.066781	0.014921	0.013792
RS	46	2.287211	1.996062	213.671786	0.014554	0.013837
RS	47	2.457673	1.996062	209.756812	0.014287	0.013832
RS	48	2.640307	2.014382	202.859946	0.013817	0.013769
RS	49	2.835982	2.014382	196.765799	0.013402	0.013640
RS	50	3.045629	2.028999	188.213455	0.012820	0.013440
RS	51	3.270246	2.028999	180.043688	0.012263	0.013164
RS	52	3.510903	2.041589	169.852519	0.011569	0.012809
RS	53	3.768743	2.041589	159.909324	0.010892	0.012374
RS	54	4.044995	2.063594	147.686214	0.010059	0.011860
RS	55	4.340974	2.063594	136.626625	0.009306	0.011270
RS	56	4.658087	2.063594	125.077968	0.008519	0.010611
RS	57	4.997844	2.063594	113.227503	0.007712	0.009895
RS	58	5.361861	2.247384	93.692337	0.006382	0.009134
RS	59	5.751872	2.247384	84.061338	0.005726	0.008344
RS	60	6.169732	2.247384	74.471431	0.005072	0.007542
RS	61	6.617429	2.247384	65.086694	0.004433	0.006745
RS	62	7.097095	2.247384	56.063971	0.003819	0.005971
RS	63	7.611012	2.247384	221.051858	0.015056	0.025784
PA	4+25*2+4+6 0.053815174 0.010786523 7.611012459 0.419110298 0.365124702 0.403800011 0.456897736 0.516771317 0.585903645 0.665155411 0.752705097 0.849761963 0.957774162 1.075264931 1.197717667 1.319232941 1.434690475 1.541104317 1.637142181 1.721946716 1.794760704 1.855289936 1.904111862 1.942627907 1.972663879 1.996062279 2.014382243 2.028999329 2.041588783 2.063593864 2.247384012
//
IT	4551
RD	2
LK	-232448.691970
QD	-1241.709567 -> -770.784001
RI	0.0732683323
TR	0.046963	0.010230
MT	9.067547
MM	C_pi: 1.470115, n_recomb: 16695.549492
RS	0	0.000000	0.515985	237.077053	0.014200	0.000204
RS	1	0.007435	0.515985	250.936208	0.015030	0.002281
RS	2	0.015423	0.515985	265.311391	0.015891	0.006667
RS	3	0.024005	0.515985	280.176332	0.016781	0.011912
RS	4	0.033226	0.336125	451.300568	0.027031	0.019099
RS	5	0.043131	0.336125	470.287505	0.028168	0.023366
RS	6	0.053773	0.357763	459.860415	0.027544	0.024078
RS	7	0.065207	0.357763	477.976810	0.028629	0.026430
RS	8	0.077490	0.400727	443.323643	0.026553	0.025151
RS	9	0.090687	0.400727	460.327695	0.027572	0.026783
RS	10	0.104865	0.453078	422.606971	0.025313	0.025085
RS	11	0.120098	0.453078	438.508613	0.026265	0.026534
RS	12	0.136463	0.517375	398.386388	0.023862	0.024715
RS	13	0.154044	0.517375	413.226383	0.024751	0.025998
RS	14	0.172933	0.596741	371.605890	0.022258	0.023975
RS	15	0.193226	0.596741	385.444029	0.023087	0.025012
RS	16	0.215029	0.691202	345.178852	0.020675	0.023012
RS	17	0.238452	0.691202	358.083055	0.021448	0.023921
RS	18	0.263617	0.804678	319.128868	0.019115	0.021973
RS	19	0.290653	0.804678	331.164852	0.019836	0.022699
RS	20	0.319699	0.943454	293.180450	0.017560	0.020696
RS	21	0.350904	0.943454	304.409290	0.018233	0.021132
RS	22	0.384430	1.110781	268.542079	0.016085	0.019089
RS	23	0.420449	1.110781	279.022205	0.016712	0.019238
RS	24	0.459146	1.303480	247.118059	0.014801	0.017313
RS	25	0.500720	1.303480	256.911235	0.015388	0.017294
RS	26	0.545385	1.511875	230.295441	0.013794	0.015655
RS	27	0.593371	1.511875	239.468550	0.014343	0.015616
RS	28	0.644925	1.723324	218.412134	0.013082	0.014349
RS	29	0.700312	1.723324	227.026524	0.013598	0.014379
RS	30	0.759817	1.927462	210.881781	0.012631	0.013453
RS	31	0.823747	1.927462	218.975488	0.013116	0.013554
RS	32	0.892430	2.117557	206.797366	0.012386	0.012880
RS	33	0.966220	2.117557	214.371981	0.012840	0.013024
RS	34	1.045496	2.287956	205.433258	0.012305	0.012539
RS	35	1.130667	2.287956	212.446003	0.012725	0.012721
RS	36	1.222171	2.432961	206.281045	0.012355	0.012407
RS	37	1.320478	2.432961	212.635125	0.012736	0.012640
RS	38	1.426094	2.548925	208.790186	0.012506	0.012484
RS	39	1.539563	2.548925	214.323467	0.012837	0.012766
RS	40	1.661469	2.636367	212.166379	0.012708	0.012730
RS	41	1.792439	2.636367	216.646715	0.012976	0.013027
RS	42	1.933147	2.699523	215.374538	0.012900	0.013050
RS	43	2.084317	2.699523	218.509479	0.013088	0.013310
RS	44	2.246727	2.744205	217.267134	0.013013	0.013329
RS	45	2.421212	2.744205	218.730090	0.013101	0.013504
RS	46	2.608671	2.775935	216.726252	0.012981	0.013464
RS	47	2.810068	2.775935	216.197276	0.012949	0.013520
RS	48	3.026439	2.798934	212.793732	0.012746	0.013382
RS	49	3.258898	2.798934	210.010457	0.012579	0.013294
RS	50	3.508642	2.816564	204.731216	0.012263	0.013034
RS	51	3.776954	2.816564	199.550160	0.011952	0.012790
RS	52	4.065216	2.832829	192.048734	0.011503	0.012389
RS	53	4.374911	2.832829	184.520625	0.011052	0.011987
RS	54	4.707632	2.871908	173.575161	0.010396	0.011389
RS	55	5.065093	2.871908	164.215403	0.009836	0.010850
RS	56	5.449131	2.871908	153.899111	0.009218	0.010242
RS	57	5.861724	2.871908	142.774078	0.008552	0.009572
RS	58	6.304994	3.333359	114.149268	0.006837	0.008190
RS	59	6.781223	3.333359	106.018651	0.006350	0.007611
RS	60	7.292860	3.333359	97.407199	0.005834	0.006997
RS	61	7.842539	3.333359	88.460673	0.005298	0.006362
RS	62	8.433088	3.333359	79.338624	0.004752	0.005718
RS	63	9.067547	3.333359	385.205351	0.023072	0.028135
PA	4+25*2+4+6 0.046962884 0.010229857 9.067546509 0.515985308 0.336125421 0.357763214 0.400726699 0.453077769 0.517375488 0.596741349 0.691201668 0.804678004 0.943453805 1.110781480 1.303480408 1.511874798 1.723323531 1.927462104 2.117556672 2.287955641 2.432961135 2.548925222 2.636367313 2.699523056 2.744204566 2.775934960 2.798933503 2.816563595 2.832828656 2.871908070 3.333358844
//
IT	5297
RD	3
LK	-231661.577990
QD	-862.369119 -> -641.262130
RI	0.0537968259
TR	0.043079	0.010369
MT	9.909647
MM	C_pi: 1.696781, n_recomb: 19507.469077
RS	0	0.000000	0.768471	189.935237	0.009737	0.000132
RS	1	0.007585	0.768471	202.267878	0.010369	0.001464
RS	2	0.015746	0.768471	215.234650	0.011033	0.004382
RS	3	0.024525	0.768471	228.842069	0.011731	0.008061
RS	4	0.033971	0.368349	503.535250	0.025812	0.017608
RS	5	0.044133	0.368349	526.468923	0.026988	0.021730
RS	6	0.055066	0.373711	541.499007	0.027759	0.023382
RS	7	0.066828	0.373711	563.888590	0.028906	0.025780
RS	8	0.079482	0.408886	536.197281	0.027487	0.024946
RS	9	0.093096	0.408886	557.318792	0.028570	0.026796
RS	10	0.107743	0.453692	521.686814	0.026743	0.025339
RS	11	0.123501	0.453692	541.435348	0.027755	0.027051
RS	12	0.140454	0.510135	499.500140	0.025606	0.025289
RS	13	0.158693	0.510135	517.866878	0.026547	0.026958
RS	14	0.178316	0.582402	470.166523	0.024102	0.024845
RS	15	0.199426	0.582402	487.212083	0.024976	0.026336
RS	16	0.222139	0.671590	437.794027	0.022442	0.024056
RS	17	0.246574	0.671590	453.610128	0.023253	0.025417
RS	18	0.272862	0.783396	402.973092	0.020657	0.023029
RS	19	0.301145	0.783396	417.661743	0.021410	0.024220
RS	20	0.331572	0.928130	365.530117	0.018738	0.021634
RS	21	0.364308	0.928130	379.190027	0.019438	0.022529
RS	22	0.399527	1.114482	327.793303	0.016803	0.019802
RS	23	0.437417	1.114482	340.501611	0.017455	0.020363
RS	24	0.478182	1.343449	293.617827	0.015052	0.017742
RS	25	0.522038	1.343449	305.439513	0.015658	0.018062
RS	26	0.569221	1.605326	266.041132	0.013638	0.015812
RS	27	0.619983	1.605326	277.056830	0.014203	0.016044
RS	28	0.674596	1.882655	246.078592	0.012615	0.014293
RS	29	0.733350	1.882655	256.388351	0.013143	0.014543
RS	30	0.796562	2.158628	232.946681	0.011941	0.013255
RS	31	0.864568	2.158628	242.643734	0.012439	0.013536
RS	32	0.937733	2.421206	225.225083	0.011546	0.012594
RS	33	1.016448	2.421206	234.369324	0.012014	0.012881
RS	34	1.101133	2.659391	221.852566	0.011373	0.012198
RS	35	1.192242	2.659391	230.456578	0.011814	0.012491
RS	36	1.290261	2.861096	222.234679	0.011392	0.012041
RS	37	1.395716	2.861096	230.249437	0.011803	0.012362
RS	38	1.509170	3.017867	225.763843	0.011573	0.012129
RS	39	1.631229	3.017867	233.057445	0.011947	0.012478
RS	40	1.762547	3.129992	231.434942	0.011864	0.012411
RS	41	1.903825	3.129992	237.775962	0.012189	0.012756
RS	42	2.055820	3.205444	237.853138	0.012193	0.012778
RS	43	2.219344	3.205444	242.913122	0.012452	0.013070
RS	44	2.395272	3.254917	243.455486	0.012480	0.013102
RS	45	2.584544	3.254917	246.834680	0.012653	0.013296
RS	46	2.788173	3.287966	246.715551	0.012647	0.013276
RS	47	3.007248	3.287966	247.988398	0.012712	0.013342
RS	48	3.242940	3.311239	246.309170	0.012626	0.013227
RS	49	3.496510	3.311239	245.082590	0.012564	0.013147
RS	50	3.769314	3.329530	241.147918	0.012362	0.012909
RS	51	4.062810	3.329530	237.134397	0.012156	0.012675
RS	52	4.378569	3.348632	230.348082	0.011808	0.012293
RS	53	4.718279	3.348632	223.466046	0.011455	0.011908
RS	54	5.083757	3.405977	211.679288	0.010851	0.011297
RS	55	5.476958	3.405977	202.452421	0.010378	0.010785
RS	56	5.899983	3.405977	191.907462	0.009838	0.010204
RS	57	6.355096	3.405977	180.173622	0.009236	0.009562
RS	58	6.844730	4.178582	138.383676	0.007094	0.007727
RS	59	7.371504	4.178582	130.990792	0.006715	0.007260
RS	60	7.938236	4.178582	122.794658	0.006295	0.006753
RS	61	8.547955	4.178582	113.915052	0.005840	0.006217
RS	62	9.203923	4.178582	104.496455	0.005357	0.005661
RS	63	9.909647	4.178582	580.685045	0.029767	0.030733
PA	4+25*2+4+6 0.043078978 0.010369213 9.909647364 0.768471197 0.368349130 0.373710586 0.408886447 0.453692415 0.510134606 0.582402099 0.671590366 0.783396446 0.928130202 1.114481698 1.343449045 1.605325968 1.882654897 2.158628204 2.421206123 2.659391464 2.861096455 3.017867338 3.129992256 3.205444204 3.254916755 3.287965844 3.311238677 3.329530497 3.348632210 3.405977152 4.178582024
//
IT	4614
RD	4
LK	-231261.602918
QD	-713.078802 -> -566.672520
RI	0.0372513229
TR	0.040372	0.010725
MT	10.447815
MM	C_pi: 1.876130, n_recomb: 22282.011163
RS	0	0.000000	1.159485	145.537775	0.006532	0.000089
RS	1	0.007675	1.159485	155.640699	0.006985	0.000983
RS	2	0.015938	1.159485	166.357725	0.007466	0.002974
RS	3	0.024836	1.159485	177.712372	0.007976	0.005537
RS	4	0.034417	0.410092	532.098704	0.023880	0.016532
RS	5	0.044733	0.410092	558.198238	0.025052	0.020385
RS	6	0.055841	0.399867	599.128942	0.026888	0.022893
RS	7	0.067801	0.399867	625.427394	0.028069	0.025063
RS	8	0.080680	0.430162	606.194519	0.027206	0.024670
RS	9	0.094546	0.430162	631.284490	0.028332	0.026379
RS	10	0.109477	0.469492	601.735034	0.027005	0.025333
RS	11	0.125554	0.469492	625.344069	0.028065	0.026968
RS	12	0.142865	0.519188	587.184689	0.026352	0.025555
RS	13	0.161504	0.519188	609.182512	0.027340	0.027228
RS	14	0.181573	0.584121	561.437855	0.025197	0.025381
RS	15	0.203183	0.584121	581.819073	0.026112	0.026961
RS	16	0.226452	0.665986	528.655748	0.023726	0.024804
RS	17	0.251506	0.665986	547.502660	0.024572	0.026290
RS	18	0.278483	0.771469	489.481417	0.021968	0.023863
RS	19	0.307531	0.771469	506.925888	0.022750	0.025214
RS	20	0.338807	0.913642	443.468781	0.019903	0.022415
RS	21	0.372484	0.913642	459.662803	0.020629	0.023502
RS	22	0.408746	1.105558	394.041299	0.017684	0.020412
RS	23	0.447791	1.105558	409.097403	0.018360	0.021170
RS	24	0.489832	1.352500	347.500112	0.015596	0.018121
RS	25	0.535100	1.352500	361.482639	0.016223	0.018622
RS	26	0.583842	1.646353	309.157563	0.013875	0.015972
RS	27	0.636325	1.646353	322.141822	0.014457	0.016354
RS	28	0.692836	1.967184	281.060985	0.012614	0.014283
RS	29	0.753684	1.967184	293.166727	0.013157	0.014649
RS	30	0.819201	2.293534	262.308071	0.011772	0.013121
RS	31	0.889747	2.293534	273.669805	0.012282	0.013493
RS	32	0.965708	2.609130	250.918095	0.011261	0.012376
RS	33	1.047498	2.609130	261.642693	0.011742	0.012736
RS	34	1.135565	2.898263	245.446310	0.011015	0.011931
RS	35	1.230391	2.898263	255.591501	0.011471	0.012281
RS	36	1.332494	3.142563	245.195235	0.011004	0.011756
RS	37	1.442434	3.142563	254.751373	0.011433	0.012118
RS	38	1.560811	3.328474	249.493092	0.011197	0.011851
RS	39	1.688273	3.328474	258.352383	0.011595	0.012231
RS	40	1.825518	3.455942	257.096809	0.011538	0.012164
RS	41	1.973296	3.455942	265.024368	0.011894	0.012531
RS	42	2.132415	3.536720	266.214848	0.011948	0.012576
RS	43	2.303747	3.536720	272.844779	0.012245	0.012885
RS	44	2.488227	3.586304	274.836873	0.012334	0.012952
RS	45	2.686866	3.586304	279.700283	0.012553	0.013163
RS	46	2.900750	3.617949	281.019441	0.012612	0.013180
RS	47	3.131048	3.617949	283.598157	0.012728	0.013264
RS	48	3.379022	3.640265	283.098050	0.012705	0.013183
RS	49	3.646026	3.640265	282.892856	0.012696	0.013122
RS	50	3.933523	3.658921	279.699315	0.012553	0.012914
RS	51	4.243084	3.658921	276.314499	0.012401	0.012701
RS	52	4.576403	3.680967	269.626331	0.012101	0.012341
RS	53	4.935303	3.680967	262.892740	0.011798	0.011978
RS	54	5.321748	3.756488	249.546833	0.011199	0.011352
RS	55	5.737851	3.756488	240.062046	0.010774	0.010866
RS	56	6.185889	3.756488	228.949203	0.010275	0.010309
RS	57	6.668312	3.756488	216.327031	0.009709	0.009688
RS	58	7.187760	4.842459	159.565403	0.007161	0.007450
RS	59	7.747074	4.842459	152.862439	0.006860	0.007062
RS	60	8.349314	4.842459	145.133110	0.006513	0.006633
RS	61	8.997774	4.842459	136.469839	0.006125	0.006169
RS	62	9.696001	4.842459	126.995733	0.005699	0.005679
RS	63	10.447815	4.842459	776.241681	0.034837	0.033342
PA	4+25*2+4+6 0.040371716 0.010725207 10.447815150 1.159485121 0.410091637 0.399867184 0.430162014 0.469491969 0.519187927 0.584120852 0.665986499 0.771468540 0.913641887 1.105557987 1.352499532 1.646352584 1.967184194 2.293534232 2.609129823 2.898262833 3.142563193 3.328473607 3.455941576 3.536719741 3.586304416 3.617948958 3.640265421 3.658920556 3.680967453 3.756488027 4.842458927
//
IT	4574
RD	5
LK	-230984.761958
QD	-621.006437 -> -506.303753
RI	0.0258564557
TR	0.038232	0.011144
MT	10.836882
MM	C_pi: 2.019083, n_recomb: 24887.831638
RS	0	0.000000	1.717568	110.610857	0.004444	0.000061
RS	1	0.007737	1.717568	118.617492	0.004766	0.000680
RS	2	0.016072	1.717568	127.158099	0.005109	0.002069
RS	3	0.025052	1.717568	136.261004	0.005475	0.003878
RS	4	0.034727	0.449965	552.395371	0.022195	0.015739
RS	5	0.045150	0.449965	581.020834	0.023346	0.019378
RS	6	0.056380	0.425144	645.105363	0.025921	0.022528
RS	7	0.068478	0.425144	674.822865	0.027115	0.024491
RS	8	0.081513	0.453293	661.238710	0.026569	0.024348
RS	9	0.095556	0.453293	689.897982	0.027720	0.025881
RS	10	0.110685	0.489286	666.072467	0.026763	0.025145
RS	11	0.126985	0.489286	693.268377	0.027856	0.026650
RS	12	0.144546	0.533857	660.627737	0.026544	0.025573
RS	13	0.163466	0.533857	686.095820	0.027568	0.027162
RS	14	0.183849	0.592539	641.455933	0.025774	0.025638
RS	15	0.205809	0.592539	665.075752	0.026723	0.027196
RS	16	0.229469	0.667511	611.769298	0.024581	0.025283
RS	17	0.254959	0.667511	633.568569	0.025457	0.026781
RS	18	0.282420	0.766072	571.598417	0.022967	0.024474
RS	19	0.312007	0.766072	591.713176	0.023775	0.025868
RS	20	0.343882	0.903233	519.670168	0.020880	0.023032
RS	21	0.378224	0.903233	538.307667	0.021629	0.024197
RS	22	0.415222	1.095379	460.170604	0.018490	0.020917
RS	23	0.455083	1.095379	477.497045	0.019186	0.021776
RS	24	0.498028	1.351495	402.011184	0.016153	0.018450
RS	25	0.544295	1.351495	418.097932	0.016799	0.019056
RS	26	0.594142	1.665558	353.186929	0.014191	0.016128
RS	27	0.647845	1.665558	368.095649	0.014790	0.016600
RS	28	0.705703	2.016609	317.064165	0.012740	0.014299
RS	29	0.768037	2.016609	330.922089	0.013297	0.014731
RS	30	0.835194	2.379982	292.731150	0.011762	0.013030
RS	31	0.907546	2.379982	305.704920	0.012283	0.013451
RS	32	0.985497	2.736066	277.669555	0.011157	0.012209
RS	33	1.069477	2.736066	289.906700	0.011649	0.012608
RS	34	1.159956	3.065094	270.048811	0.010851	0.011718
RS	35	1.257434	3.065094	281.647446	0.011317	0.012099
RS	36	1.362453	3.342869	269.069927	0.010811	0.011524
RS	37	1.475598	3.342869	280.056622	0.011253	0.011909
RS	38	1.597496	3.550857	273.999763	0.011009	0.011624
RS	39	1.728825	3.550857	284.289329	0.011423	0.012019
RS	40	1.870315	3.688444	283.361747	0.011386	0.011961
RS	41	2.022751	3.688444	292.715311	0.011761	0.012341
RS	42	2.186980	3.770851	294.962379	0.011852	0.012413
RS	43	2.363915	3.770851	302.976500	0.012174	0.012739
RS	44	2.554539	3.818021	306.333247	0.012309	0.012843
RS	45	2.759911	3.818021	312.470879	0.012555	0.013074
RS	46	2.981172	3.846562	315.103193	0.012661	0.013130
RS	47	3.219551	3.846562	318.757433	0.012808	0.013237
RS	48	3.476372	3.866747	319.270610	0.012828	0.013193
RS	49	3.753063	3.866747	319.844666	0.012851	0.013158
RS	50	4.051160	3.884873	317.196082	0.012745	0.012981
RS	51	4.372320	3.884873	314.200310	0.012625	0.012793
RS	52	4.718327	3.908992	307.398197	0.012351	0.012454
RS	53	5.091103	3.908992	300.595944	0.012078	0.012114
RS	54	5.492719	4.000655	285.419588	0.011468	0.011472
RS	55	5.925407	4.000655	275.514669	0.011070	0.011010
RS	56	6.391571	4.000655	263.702951	0.010596	0.010473
RS	57	6.893800	4.000655	250.097312	0.010049	0.009870
RS	58	7.434884	5.392130	177.495238	0.007132	0.007260
RS	59	8.017830	5.392130	171.481252	0.006890	0.006936
RS	60	8.645877	5.392130	164.279059	0.006601	0.006568
RS	61	9.322513	5.392130	155.955087	0.006266	0.006162
RS	62	10.051498	5.392130	146.609739	0.005891	0.005725
RS	63	10.836882	5.392130	963.568467	0.038716	0.035894
PA	4+25*2+4+6 0.038232232 0.011144447 10.836882119 1.717567836 0.449965220 0.425144151 0.453293495 0.489285738 0.533856832 0.592539124 0.667510821 0.766071963 0.903233137 1.095379301 1.351494744 1.665557854 2.016608577 2.379982285 2.736065924 3.065093656 3.342869282 3.550857301 3.688443505 3.770851495 3.818020690 3.846561917 3.866747248 3.884872621 3.908991642 4.000654590 5.392129676
//
IT	5165
RD	6
LK	-230764.047905
QD	-549.230754 -> -453.376291
RI	0.0182349134
TR	0.036414	0.011568
MT	11.152085
MM	C_pi: 2.139962, n_recomb: 27349.415429
RS	0	0.000000	2.497896	84.069017	0.003074	0.000043
RS	1	0.007785	2.497896	90.325278	0.003303	0.000479
RS	2	0.016177	2.497896	97.023011	0.003548	0.001460
RS	3	0.025221	2.497896	104.189485	0.003810	0.002751
RS	4	0.034970	0.485703	570.262852	0.020851	0.015117
RS	5	0.045478	0.485703	601.037864	0.021976	0.018606
RS	6	0.056803	0.447093	686.237775	0.025091	0.022251
RS	7	0.069011	0.447093	719.032046	0.026291	0.024068
RS	8	0.082169	0.475360	707.697904	0.025876	0.024014
RS	9	0.096351	0.475360	739.580252	0.027042	0.025406
RS	10	0.111637	0.509849	719.722974	0.026316	0.024858
RS	11	0.128114	0.509849	750.221488	0.027431	0.026248
RS	12	0.145873	0.550758	723.044787	0.026437	0.025438
RS	13	0.165015	0.550758	751.789518	0.027488	0.026934
RS	14	0.185647	0.604361	711.620324	0.026020	0.025707
RS	15	0.207885	0.604361	738.358000	0.026997	0.027217
RS	16	0.231855	0.673354	687.061875	0.025122	0.025567
RS	17	0.257690	0.673354	711.729198	0.026024	0.027042
RS	18	0.285537	0.765510	648.248248	0.023702	0.024913
RS	19	0.315552	0.765510	670.953006	0.024533	0.026307
RS	20	0.347904	0.897306	592.550612	0.021666	0.023519
RS	21	0.382775	0.897306	613.544006	0.022434	0.024714
RS	22	0.420360	1.087723	524.487730	0.019177	0.021339
RS	23	0.460871	1.087723	544.000794	0.019891	0.022254
RS	24	0.504536	1.348876	455.531117	0.016656	0.018740
RS	25	0.551600	1.348876	473.652824	0.017319	0.019411
RS	26	0.602329	1.676930	396.602187	0.014501	0.016278
RS	27	0.657007	1.676930	413.378376	0.015115	0.016808
RS	28	0.715942	2.050778	352.609468	0.012893	0.014331
RS	29	0.779465	2.050778	368.167170	0.013462	0.014805
RS	30	0.847933	2.443579	322.747464	0.011801	0.012968
RS	31	0.921732	2.443579	337.279174	0.012332	0.013417
RS	32	1.001276	2.832999	304.012992	0.011116	0.012076
RS	33	1.087013	2.832999	317.703054	0.011616	0.012497
RS	34	1.179424	3.195639	294.208741	0.010757	0.011541
RS	35	1.279031	3.195639	307.193462	0.011232	0.011941
RS	36	1.386391	3.501889	292.437474	0.010693	0.011328
RS	37	1.502110	3.501889	304.778939	0.011144	0.011727
RS	38	1.626838	3.728303	297.916090	0.010893	0.011430
RS	39	1.761277	3.728303	309.552567	0.011318	0.011834
RS	40	1.906181	3.873489	308.946405	0.011296	0.011786
RS	41	2.062367	3.873489	319.636649	0.011687	0.012176
RS	42	2.230712	3.955718	322.947686	0.011808	0.012275
RS	43	2.412164	3.955718	332.251915	0.012148	0.012614
RS	44	2.607741	3.999024	336.995247	0.012322	0.012756
RS	45	2.818545	3.999024	344.308398	0.012589	0.013006
RS	46	3.045761	4.023152	348.280367	0.012734	0.013103
RS	47	3.290665	4.023152	352.906374	0.012904	0.013235
RS	48	3.554637	4.039919	354.452440	0.012960	0.013229
RS	49	3.839158	4.039919	355.697255	0.013006	0.013220
RS	50	4.145831	4.056201	353.598234	0.012929	0.013075
RS	51	4.476379	4.056201	350.880776	0.012830	0.012914
RS	52	4.832660	4.080988	343.946014	0.012576	0.012596
RS	53	5.216679	4.080988	336.968552	0.012321	0.012279
RS	54	5.630595	4.186044	319.894785	0.011697	0.011622
RS	55	6.076735	4.186044	309.481626	0.011316	0.011181
RS	56	6.557608	4.186044	296.898679	0.010856	0.010663
RS	57	7.075918	4.186044	282.255737	0.010320	0.010072
RS	58	7.634580	5.874134	193.236392	0.007065	0.007118
RS	59	8.236735	5.874134	187.899042	0.006870	0.006847
RS	60	8.885769	5.874134	181.248752	0.006627	0.006530
RS	61	9.585332	5.874134	173.327900	0.006338	0.006173
RS	62	10.339357	5.874134	164.214639	0.006004	0.005781
RS	63	11.152085	5.874134	1144.582419	0.041850	0.038361
PA	4+25*2+4+6 0.036414248 0.011567809 11.152084896 2.497895633 0.485702893 0.447092933 0.475360393 0.509849415 0.550758145 0.604360651 0.673353743 0.765510144 0.897305911 1.087723171 1.348875728 1.676930399 2.050777855 2.443578928 2.832999397 3.195639351 3.501888743 3.728303485 3.873488994 3.955717711 3.999023991 4.023151617 4.039918690 4.056201240 4.080987856 4.186043925 5.874133967
//
IT	5007
RD	7
LK	-230578.446234
QD	-488.851277 -> -406.749782
RI	0.0130746968
TR	0.034807	0.011971
MT	11.429955
MM	C_pi: 2.248292, n_recomb: 29703.838191
RS	0	0.000000	3.588090	63.866678	0.002150	0.000031
RS	1	0.007827	3.588090	68.712930	0.002313	0.000339
RS	2	0.016267	3.588090	73.914087	0.002488	0.001038
RS	3	0.025367	3.588090	79.494058	0.002676	0.001964
RS	4	0.035179	0.517835	587.134247	0.019766	0.014588
RS	5	0.045760	0.517835	619.831765	0.020867	0.017974
RS	6	0.057168	0.465674	725.478941	0.024424	0.022033
RS	7	0.069470	0.465674	761.142448	0.025624	0.023760
RS	8	0.082734	0.495732	749.228409	0.025223	0.023687
RS	9	0.097037	0.495732	784.083587	0.026397	0.024978
RS	10	0.112459	0.530159	766.313086	0.025798	0.024524
RS	11	0.129088	0.530159	799.882420	0.026929	0.025826
RS	12	0.147018	0.568567	777.497083	0.026175	0.025214
RS	13	0.166352	0.568567	809.348650	0.027247	0.026633
RS	14	0.187200	0.618052	774.132401	0.026062	0.025659
RS	15	0.209679	0.618052	803.883997	0.027063	0.027120
RS	16	0.233917	0.681914	755.861047	0.025447	0.025720
RS	17	0.260053	0.681914	783.335153	0.026372	0.027165
RS	18	0.288234	0.768365	720.026637	0.024240	0.025230
RS	19	0.318621	0.768365	745.272384	0.025090	0.026611
RS	20	0.351386	0.895057	662.235179	0.022295	0.023910
RS	21	0.386716	0.895057	685.529212	0.023079	0.025117
RS	22	0.424811	1.083091	586.890472	0.019758	0.021701
RS	23	0.465888	1.083091	608.532612	0.020487	0.022649
RS	24	0.510180	1.347253	507.880461	0.017098	0.019002
RS	25	0.557939	1.347253	527.987181	0.017775	0.019717
RS	26	0.609436	1.685875	439.191706	0.014786	0.016424
RS	27	0.664963	1.685875	457.793900	0.015412	0.016994
RS	28	0.724836	2.078280	387.451173	0.013044	0.014374
RS	29	0.789396	2.078280	404.670772	0.013624	0.014875
RS	30	0.859009	2.496183	352.076315	0.011853	0.012926
RS	31	0.934070	2.496183	368.127215	0.012393	0.013392
RS	32	1.015007	2.915024	329.634222	0.011097	0.011969
RS	33	1.102278	2.915024	344.735107	0.011606	0.012403
RS	34	1.196380	3.307976	317.594327	0.010692	0.011392
RS	35	1.297847	3.307976	331.918995	0.011174	0.011803
RS	36	1.407257	3.640253	314.965650	0.010604	0.011159
RS	37	1.525229	3.640253	328.612456	0.011063	0.011566
RS	38	1.652436	3.883557	320.919805	0.010804	0.011259
RS	39	1.789598	3.883557	333.852755	0.011239	0.011669
RS	40	1.937497	4.035381	333.559473	0.011230	0.011631
RS	41	2.096971	4.035381	345.538099	0.011633	0.012028
RS	42	2.268927	4.116705	349.934406	0.011781	0.012152
RS	43	2.454343	4.116705	360.485103	0.012136	0.012504
RS	44	2.654270	4.155367	366.674934	0.012344	0.012681
RS	45	2.869847	4.155367	375.125144	0.012629	0.012950
RS	46	3.102296	4.174086	380.531025	0.012811	0.013087
RS	47	3.352939	4.174086	386.093490	0.012998	0.013242
RS	48	3.623199	4.186236	388.783169	0.013089	0.013275
RS	49	3.914613	4.186236	390.662894	0.013152	0.013292
RS	50	4.228836	4.199338	389.220677	0.013103	0.013180
RS	51	4.567653	4.199338	386.741454	0.013020	0.013043
RS	52	4.932989	4.223302	379.759588	0.012785	0.012749
RS	53	5.326920	4.223302	372.560955	0.012543	0.012453
RS	54	5.751683	4.339058	353.628432	0.011905	0.011785
RS	55	6.209693	4.339058	342.659307	0.011536	0.011362
RS	56	6.703551	4.339058	329.263966	0.011085	0.010859
RS	57	7.236063	4.339058	313.550609	0.010556	0.010280
RS	58	7.810255	6.316436	207.625321	0.006990	0.007005
RS	59	8.429389	6.316436	202.950790	0.006832	0.006778
RS	60	9.096982	6.316436	196.861718	0.006627	0.006505
RS	61	9.816828	6.316436	189.378139	0.006376	0.006190
RS	62	10.593015	6.316436	180.556786	0.006079	0.005836
RS	63	11.429955	6.316436	1322.653190	0.044528	0.040733
PA	4+25*2+4+6 0.034806932 0.011971045 11.429954821 3.588090282 0.517834894 0.465674086 0.495732201 0.530159011 0.568566540 0.618052160 0.681913899 0.768365360 0.895056604 1.083091476 1.347252628 1.685874579 2.078279707 2.496183144 2.915024117 3.307975762 3.640253418 3.883557315 4.035380602 4.116704884 4.155367441 4.174085603 4.186236174 4.199337824 4.223302235 4.339057991 6.316436170
//
IT	4695
RD	8
LK	-230419.085450
QD	-436.974538 -> -365.866982
RI	0.0095149352
TR	0.033356	0.012345
MT	11.688187
MM	C_pi: 2.349486, n_recomb: 31977.091886
RS	0	0.000000	5.120100	48.381284	0.001513	0.000022
RS	1	0.007865	5.120100	52.105800	0.001629	0.000241
RS	2	0.016348	5.120100	56.110217	0.001755	0.000739
RS	3	0.025499	5.120100	60.414455	0.001889	0.001404
RS	4	0.035369	0.547630	602.846105	0.018852	0.014105
RS	5	0.046016	0.547630	637.297243	0.019930	0.017417
RS	6	0.057500	0.481494	763.860006	0.023888	0.021857
RS	7	0.069887	0.481494	802.265360	0.025089	0.023533
RS	8	0.083249	0.514468	787.697474	0.024633	0.023378
RS	9	0.097661	0.514468	825.348251	0.025811	0.024598
RS	10	0.113207	0.549914	808.055526	0.025270	0.024174
RS	11	0.129975	0.549914	844.514395	0.026410	0.025412
RS	12	0.148063	0.586707	826.130009	0.025835	0.024943
RS	13	0.167572	0.586707	860.947151	0.026924	0.026300
RS	14	0.188617	0.632810	830.778570	0.025980	0.025538
RS	15	0.211316	0.632810	863.458029	0.027002	0.026957
RS	16	0.235801	0.692202	819.487045	0.025627	0.025787
RS	17	0.262211	0.692202	849.724617	0.026573	0.027203
RS	18	0.290699	0.773555	787.798131	0.024636	0.025462
RS	19	0.321427	0.773555	815.558598	0.025504	0.026827
RS	20	0.354572	0.895527	729.226235	0.022805	0.024234
RS	21	0.390323	0.895527	754.790717	0.023604	0.025442
RS	22	0.428886	1.080997	647.671457	0.020254	0.022019
RS	23	0.470483	1.080997	671.407344	0.020997	0.022990
RS	24	0.515351	1.347077	559.243182	0.017489	0.019244
RS	25	0.563747	1.347077	581.302751	0.018179	0.019991
RS	26	0.615950	1.694227	481.070620	0.015044	0.016567
RS	27	0.672259	1.694227	501.472024	0.015682	0.017167
RS	28	0.732996	2.102575	421.656747	0.013186	0.014425
RS	29	0.798511	2.102575	440.513514	0.013776	0.014947
RS	30	0.869178	2.543016	380.738102	0.011907	0.012899
RS	31	0.945402	2.543016	398.281960	0.012455	0.013378
RS	32	1.027622	2.989081	354.521985	0.011087	0.011881
RS	33	1.116308	2.989081	371.004281	0.011602	0.012324
RS	34	1.211970	3.410719	340.168828	0.010638	0.011263
RS	35	1.315155	3.410719	355.800809	0.011127	0.011681
RS	36	1.426455	3.768022	336.605613	0.010526	0.011009
RS	37	1.546509	3.768022	351.523465	0.010993	0.011421
RS	38	1.676005	4.027811	342.959615	0.010725	0.011105
RS	39	1.815686	4.027811	357.156131	0.011169	0.011519
RS	40	1.966353	4.186194	357.150787	0.011169	0.011489
RS	41	2.128869	4.186194	370.390349	0.011583	0.011892
RS	42	2.304167	4.266478	375.887576	0.011755	0.012039
RS	43	2.493252	4.266478	387.666345	0.012123	0.012401
RS	44	2.697209	4.300103	395.369668	0.012364	0.012612
RS	45	2.917206	4.300103	404.948877	0.012664	0.012898
RS	46	3.154506	4.312674	411.905879	0.012881	0.013075
RS	47	3.410470	4.312674	418.404903	0.013085	0.013251
RS	48	3.686564	4.319184	422.387602	0.013209	0.013324
RS	49	3.984373	4.319184	424.905228	0.013288	0.013364
RS	50	4.305605	4.327884	424.277543	0.013268	0.013288
RS	51	4.652101	4.327884	422.035537	0.013198	0.013173
RS	52	5.025849	4.349678	415.143909	0.012983	0.012905
RS	53	5.428991	4.349678	407.713305	0.012750	0.012628
RS	54	5.863840	4.473730	387.019308	0.012103	0.011952
RS	55	6.332890	4.473730	375.471358	0.011742	0.011546
RS	56	6.838830	4.473730	361.242526	0.011297	0.011055
RS	57	7.384561	4.473730	344.440112	0.010771	0.010485
RS	58	7.973214	6.734775	221.161854	0.006916	0.006911
RS	59	8.608163	6.734775	217.139657	0.006790	0.006722
RS	60	9.293051	6.734775	211.616727	0.006618	0.006487
RS	61	10.031804	6.734775	204.592110	0.006398	0.006208
RS	62	10.828659	6.734775	196.101928	0.006133	0.005889
RS	63	11.688187	6.734775	1500.225151	0.046916	0.043003
PA	4+25*2+4+6 0.033355823 0.012344846 11.688186585 5.120099775 0.547629602 0.481494311 0.514467960 0.549914282 0.586707296 0.632810070 0.692202346 0.773554839 0.895526934 1.080996721 1.347076605 1.694226971 2.102574591 2.543015620 2.989081491 3.410719058 3.768021912 4.027810735 4.186194185 4.266477695 4.300103240 4.312674308 4.319183953 4.327884415 4.349677962 4.473730251 6.734775238
//
IT	4437
RD	9
LK	-230280.898119
QD	-392.083617 -> -330.101423
RI	0.0070185131
TR	0.032031	0.012687
MT	11.935332
MM	C_pi: 2.446410, n_recomb: 34183.981539
RS	0	0.000000	7.289020	36.466286	0.001067	0.000016
RS	1	0.007900	7.289020	39.305016	0.001150	0.000171
RS	2	0.016425	7.289020	42.361133	0.001239	0.000525
RS	3	0.025623	7.289020	45.650691	0.001335	0.001002
RS	4	0.035548	0.576342	616.826800	0.018044	0.013640
RS	5	0.046257	0.576342	652.874631	0.019099	0.016894
RS	6	0.057812	0.495204	801.615175	0.023450	0.021708
RS	7	0.070279	0.495204	842.675663	0.024651	0.023361
RS	8	0.083732	0.531789	824.025496	0.024106	0.023092
RS	9	0.098248	0.531789	864.340459	0.025285	0.024262
RS	10	0.113910	0.569055	846.240517	0.024755	0.023825
RS	11	0.130810	0.569055	885.443291	0.025902	0.025014
RS	12	0.149045	0.604899	870.335985	0.025460	0.024649
RS	13	0.168721	0.604899	907.998492	0.026562	0.025957
RS	14	0.189951	0.648164	882.818265	0.025825	0.025375
RS	15	0.212858	0.648164	918.350712	0.026865	0.026759
RS	16	0.237575	0.703583	878.940892	0.025712	0.025796
RS	17	0.264245	0.703583	911.907409	0.026676	0.027188
RS	18	0.293022	0.780316	852.270816	0.024932	0.025634
RS	19	0.324072	0.780316	882.531112	0.025817	0.026983
RS	20	0.357576	0.897915	793.988510	0.023227	0.024508
RS	21	0.393726	0.897915	821.806995	0.024041	0.025716
RS	22	0.432732	1.080786	707.137147	0.020686	0.022306
RS	23	0.474821	1.080786	732.944324	0.021441	0.023293
RS	24	0.520234	1.348115	609.834108	0.017840	0.019472
RS	25	0.569235	1.348115	633.824887	0.018542	0.020244
RS	26	0.622107	1.702422	522.398809	0.015282	0.016709
RS	27	0.679157	1.702422	544.581404	0.015931	0.017333
RS	28	0.740714	2.124949	455.339189	0.013320	0.014482
RS	29	0.807133	2.124949	475.816154	0.013919	0.015021
RS	30	0.878801	2.586246	408.812767	0.011959	0.012884
RS	31	0.956130	2.586246	427.830563	0.012516	0.013372
RS	32	1.039569	3.058259	378.727211	0.011079	0.011808
RS	33	1.129600	3.058259	396.568370	0.011601	0.012257
RS	34	1.226743	3.507800	361.966487	0.010589	0.011149
RS	35	1.331562	3.507800	378.880007	0.011084	0.011573
RS	36	1.444661	3.889894	357.378140	0.010455	0.010874
RS	37	1.566696	3.889894	373.539845	0.010927	0.011290
RS	38	1.698372	4.166380	364.046352	0.010650	0.010964
RS	39	1.840451	4.166380	379.481180	0.011101	0.011381
RS	40	1.993754	4.331669	379.725603	0.011108	0.011357
RS	41	2.159170	4.331669	394.207322	0.011532	0.011765
RS	42	2.337654	4.411101	400.807087	0.011725	0.011933
RS	43	2.530239	4.411101	413.805964	0.012105	0.012304
RS	44	2.738039	4.439524	423.082128	0.012377	0.012547
RS	45	2.962256	4.439524	433.795305	0.012690	0.012848
RS	46	3.204187	4.445410	442.420219	0.012942	0.013062
RS	47	3.465232	4.445410	449.872102	0.013160	0.013259
RS	48	3.746900	4.445426	455.307902	0.013319	0.013371
RS	49	4.050821	4.445426	458.485491	0.013412	0.013433
RS	50	4.378754	4.448674	458.849462	0.013423	0.013393
RS	51	4.732594	4.448674	456.864332	0.013365	0.013299
RS	52	5.114390	4.467122	450.225550	0.013171	0.013057
RS	53	5.526348	4.467122	442.572173	0.012947	0.012797
RS	54	5.970854	4.597403	420.246510	0.012294	0.012119
RS	55	6.450477	4.597403	408.112435	0.011939	0.011726
RS	56	6.967992	4.597403	393.042425	0.011498	0.011246
RS	57	7.526393	4.597403	375.143105	0.010974	0.010684
RS	58	8.128911	7.137699	234.111151	0.006849	0.006831
RS	59	8.779029	7.137699	230.734267	0.006750	0.006675
RS	60	9.480510	7.137699	225.781603	0.006605	0.006473
RS	61	10.237411	7.137699	219.232317	0.006413	0.006226
RS	62	11.054110	7.137699	211.102623	0.006175	0.005938
RS	63	11.935332	7.137699	1678.573175	0.049104	0.045171
PA	4+25*2+4+6 0.032031200 0.012686677 11.935331735 7.289020214 0.576342428 0.495204080 0.531789211 0.569055261 0.604898660 0.648164182 0.703583414 0.780315668 0.897914833 1.080786414 1.348114620 1.702422008 2.124949296 2.586245571 3.058258675 3.507799595 3.889894302 4.166379853 4.331669360 4.411101213 4.439523520 4.445409501 4.445425971 4.448673580 4.467121644 4.597402755 7.137699244
//
IT	5651
RD	10
LK	-230160.350896
QD	-353.067750 -> -298.791525
RI	0.0052466563
TR	0.030815	0.012997
MT	12.175364
MM	C_pi: 2.540537, n_recomb: 36332.636254
RS	0	0.000000	10.380641	27.309403	0.000752	0.000011
RS	1	0.007934	10.380641	29.454364	0.000811	0.000121
RS	2	0.016498	10.380641	31.765929	0.000874	0.000372
RS	3	0.025741	10.380641	34.256730	0.000943	0.000712
RS	4	0.035718	0.605000	628.543709	0.017300	0.013180
RS	5	0.046486	0.605000	666.025356	0.018331	0.016382
RS	6	0.058109	0.507343	838.689544	0.023084	0.021580
RS	7	0.070653	0.507343	882.337191	0.024285	0.023228
RS	8	0.084193	0.547917	858.683959	0.023634	0.022830
RS	9	0.098808	0.547917	901.559268	0.024814	0.023964
RS	10	0.114582	0.587601	881.634856	0.024266	0.023486
RS	11	0.131607	0.587601	923.459310	0.025417	0.024639
RS	12	0.149983	0.623003	911.003639	0.025074	0.024347
RS	13	0.169818	0.623003	951.405230	0.026186	0.025616
RS	14	0.191226	0.663840	931.096847	0.025627	0.025186
RS	15	0.214332	0.663840	969.413423	0.026682	0.026542
RS	16	0.239272	0.715652	934.925190	0.025732	0.025766
RS	17	0.266191	0.715652	970.589194	0.026714	0.027139
RS	18	0.295246	0.788123	913.965671	0.025156	0.025764
RS	19	0.326605	0.788123	946.715200	0.026057	0.027100
RS	20	0.360453	0.901626	856.874409	0.023584	0.024746
RS	21	0.396987	0.901626	886.936802	0.024412	0.025953
RS	22	0.436419	1.081906	765.523718	0.021070	0.022570
RS	23	0.478980	1.081906	793.386146	0.021837	0.023569
RS	24	0.524917	1.350006	659.824542	0.018161	0.019691
RS	25	0.574500	1.350006	685.730173	0.018874	0.020483
RS	26	0.628016	1.710455	563.305580	0.015504	0.016851
RS	27	0.685779	1.710455	587.255771	0.016163	0.017495
RS	28	0.748125	2.145839	488.598604	0.013448	0.014546
RS	29	0.815417	2.145839	510.682806	0.014056	0.015099
RS	30	0.888049	2.626759	436.379303	0.012011	0.012879
RS	31	0.966443	2.626759	456.855758	0.012574	0.013375
RS	32	1.051057	3.123873	402.314186	0.011073	0.011747
RS	33	1.142385	3.123873	421.495164	0.011601	0.012202
RS	34	1.240959	3.600969	383.038594	0.010543	0.011048
RS	35	1.347354	3.600969	401.211124	0.011043	0.011477
RS	36	1.462190	4.007998	377.325883	0.010385	0.010750
RS	37	1.586138	4.007998	394.707261	0.010864	0.011169
RS	38	1.719921	4.301673	384.216114	0.010575	0.010834
RS	39	1.864318	4.301673	400.866781	0.011033	0.011253
RS	40	2.020172	4.474424	401.311247	0.011045	0.011233
RS	41	2.188391	4.474424	417.019012	0.011478	0.011645
RS	42	2.369958	4.553332	424.711210	0.011690	0.011831
RS	43	2.565931	4.553332	438.925188	0.012081	0.012211
RS	44	2.777452	4.576519	449.820327	0.012381	0.012483
RS	45	3.005757	4.576519	461.676427	0.012707	0.012797
RS	46	3.252175	4.575313	472.076545	0.012993	0.013048
RS	47	3.518145	4.575313	480.503348	0.013225	0.013263
RS	48	3.805218	4.568138	487.547839	0.013419	0.013414
RS	49	4.115067	4.568138	491.415434	0.013525	0.013496
RS	50	4.449501	4.565035	492.951687	0.013568	0.013493
RS	51	4.810470	4.565035	491.252948	0.013521	0.013418
RS	52	5.200079	4.579125	485.039478	0.013350	0.013205
RS	53	5.620601	4.579125	477.183133	0.013134	0.012960
RS	54	6.074487	4.713859	453.373899	0.012478	0.012283
RS	55	6.564387	4.713859	440.655401	0.012128	0.011902
RS	56	7.093156	4.713859	424.744721	0.011690	0.011431
RS	57	7.663878	4.713859	405.747765	0.011168	0.010874
RS	58	8.279884	7.529645	246.614377	0.006788	0.006760
RS	59	8.944765	7.529645	243.877733	0.006712	0.006633
RS	60	9.662399	7.529645	239.498909	0.006592	0.006460
RS	61	10.436972	7.529645	233.438087	0.006425	0.006242
RS	62	11.273002	7.529645	225.692211	0.006212	0.005981
RS	63	12.175364	7.529645	1858.196597	0.051144	0.047237
PA	4+25*2+4+6 0.030815012 0.012997197 12.175364194 10.380640687 0.604999713 0.507342903 0.547916826 0.587601265 0.623002770 0.663839532 0.715651830 0.788123468 0.901626116 1.081905774 1.350005829 1.710454552 2.145839063 2.626759249 3.123873037 3.600969500 4.007997921 4.301673083 4.474424390 4.553331563 4.576518514 4.575313309 4.568137967 4.565034979 4.579125482 4.713858561 7.529644804
//
IT	5391
RD	11
LK	-230054.726068
QD	-319.020571 -> -271.315034
RI	0.0039782323
TR	0.029694	0.013278
MT	12.410256
MM	C_pi: 2.632615, n_recomb: 38426.978838
RS	0	0.000000	14.814749	20.304463	0.000528	0.000008
RS	1	0.007967	14.814749	21.911015	0.000570	0.000085
RS	2	0.016568	14.814749	23.643732	0.000615	0.000262
RS	3	0.025855	14.814749	25.512365	0.000664	0.000504
RS	4	0.035881	0.634346	637.663238	0.016594	0.012719
RS	5	0.046707	0.634346	676.406934	0.017602	0.015870
RS	6	0.058394	0.518289	874.992497	0.022770	0.021469
RS	7	0.071013	0.518289	921.167964	0.023972	0.023123
RS	8	0.084637	0.563022	891.937243	0.023211	0.022593
RS	9	0.099347	0.563022	937.285646	0.024391	0.023700
RS	10	0.115228	0.605580	914.723804	0.023804	0.023162
RS	11	0.132375	0.605580	959.062785	0.024958	0.024286
RS	12	0.150888	0.640954	948.697711	0.024688	0.024046
RS	13	0.170875	0.640954	991.740430	0.025808	0.025283
RS	14	0.192455	0.679671	976.173170	0.025403	0.024983
RS	15	0.215754	0.679671	1017.207189	0.026471	0.026315
RS	16	0.240909	0.728148	987.910541	0.025709	0.025710
RS	17	0.268069	0.728148	1026.239884	0.026706	0.027066
RS	18	0.297392	0.796631	973.226679	0.025327	0.025862
RS	19	0.329051	0.796631	1008.454772	0.026243	0.027186
RS	20	0.363232	0.906246	918.113464	0.023892	0.024957
RS	21	0.400137	0.906246	950.411321	0.024733	0.026161
RS	22	0.439981	1.083947	822.975874	0.021417	0.022816
RS	23	0.483000	1.083947	852.879658	0.022195	0.023826
RS	24	0.529446	1.352441	709.319436	0.018459	0.019903
RS	25	0.579592	1.352441	737.125213	0.019182	0.020712
RS	26	0.633734	1.718220	603.870889	0.015715	0.016993
RS	27	0.692188	1.718220	629.576432	0.016384	0.017654
RS	28	0.755300	2.165381	521.501467	0.013571	0.014614
RS	29	0.823439	2.165381	545.181300	0.014187	0.015180
RS	30	0.897007	2.664929	463.494387	0.012062	0.012882
RS	31	0.976436	2.664929	485.415602	0.012632	0.013385
RS	32	1.062192	3.186511	425.332486	0.011069	0.011695
RS	33	1.154781	3.186511	445.835534	0.011602	0.012155
RS	34	1.254746	3.691003	403.430475	0.010499	0.010958
RS	35	1.362675	3.691003	422.840585	0.011004	0.011390
RS	36	1.479202	4.123281	396.489478	0.010318	0.010637
RS	37	1.605013	4.123281	415.067088	0.010801	0.011059
RS	38	1.740847	4.434753	403.505921	0.010501	0.010711
RS	39	1.887502	4.434753	421.350177	0.010965	0.011133
RS	40	2.045841	4.615599	421.938029	0.010980	0.011116
RS	41	2.216795	4.615599	438.855317	0.011421	0.011531
RS	42	2.401367	4.694381	447.618134	0.011649	0.011733
RS	43	2.600644	4.694381	463.041348	0.012050	0.012120
RS	44	2.815797	4.712383	475.586842	0.012376	0.012419
RS	45	3.048091	4.712383	488.594111	0.012715	0.012746
RS	46	3.298891	4.703775	500.862979	0.013034	0.013032
RS	47	3.569671	4.703775	510.286993	0.013279	0.013263
RS	48	3.862024	4.688819	519.085841	0.013508	0.013453
RS	49	4.177668	4.688819	523.675317	0.013628	0.013554
RS	50	4.518458	4.678606	526.558499	0.013703	0.013587
RS	51	4.886398	4.678606	525.179433	0.013667	0.013530
RS	52	5.283650	4.687476	519.563987	0.013521	0.013346
RS	53	5.712551	4.687476	511.529795	0.013312	0.013115
RS	54	6.175621	4.825117	486.396327	0.012658	0.012443
RS	55	6.675583	4.825117	473.100236	0.012312	0.012071
RS	56	7.215375	4.825117	456.354424	0.011876	0.011608
RS	57	7.798171	4.825117	436.263910	0.011353	0.011057
RS	58	8.427397	7.912951	258.741417	0.006733	0.006696
RS	59	9.106752	7.912951	256.640671	0.006679	0.006595
RS	60	9.840228	7.912951	252.838424	0.006580	0.006448
RS	61	10.632139	7.912951	247.276690	0.006435	0.006256
RS	62	11.487140	7.912951	239.933730	0.006244	0.006020
RS	63	12.410256	7.912951	2039.077535	0.053064	0.049203
PA	4+25*2+4+6 0.029694344 0.013278250 12.410255637 14.814748796 0.634345986 0.518288571 0.563022114 0.605579944 0.640954168 0.679670815 0.728148212 0.796630977 0.906246131 1.083947033 1.352441071 1.718219959 2.165381206 2.664929044 3.186510568 3.691002666 4.123280667 4.434752730 4.615598569 4.694381249 4.712383471 4.703774956 4.688818902 4.678606211 4.687476071 4.825116778 7.912950717
//
IT	6105
RD	12
LK	-229961.837901
QD	-289.188924 -> -247.123610
RI	0.0030650983
TR	0.028659	0.013532
MT	12.640839
MM	C_pi: 2.722978, n_recomb: 40468.632017
RS	0	0.000000	21.206712	14.984062	0.000370	0.000006
RS	1	0.007998	21.206712	16.177056	0.000400	0.000060
RS	2	0.016636	21.206712	17.464565	0.000432	0.000184
RS	3	0.025964	21.206712	18.853997	0.000466	0.000356
RS	4	0.036039	0.664938	644.007105	0.015914	0.012257
RS	5	0.046919	0.664938	683.832840	0.016898	0.015354
RS	6	0.058670	0.528294	910.454258	0.022498	0.021371
RS	7	0.071361	0.528294	959.102025	0.023700	0.023040
RS	8	0.085066	0.577219	923.965282	0.022832	0.022380
RS	9	0.099868	0.577219	971.710028	0.024011	0.023467
RS	10	0.115853	0.623022	945.818121	0.023372	0.022857
RS	11	0.133117	0.623022	992.573967	0.024527	0.023956
RS	12	0.151762	0.658698	983.823492	0.024311	0.023750
RS	13	0.171898	0.658698	1029.414412	0.025437	0.024961
RS	14	0.193644	0.695551	1018.425836	0.025166	0.024773
RS	15	0.217130	0.695551	1062.110326	0.026245	0.026084
RS	16	0.242494	0.740901	1038.210062	0.025655	0.025636
RS	17	0.269887	0.740901	1079.169681	0.026667	0.026978
RS	18	0.299471	0.805598	1030.279432	0.025459	0.025937
RS	19	0.331421	0.805598	1067.972741	0.026390	0.027251
RS	20	0.365926	0.911490	977.835619	0.024163	0.025146
RS	21	0.403191	0.911490	1012.359397	0.025016	0.026349
RS	22	0.443436	1.086606	879.575597	0.021735	0.023049
RS	23	0.486900	1.086606	911.506324	0.022524	0.024067
RS	24	0.533841	1.355176	758.372728	0.018740	0.020109
RS	25	0.584536	1.355176	788.063300	0.019473	0.020934
RS	26	0.639285	1.725586	644.140848	0.015917	0.017136
RS	27	0.698413	1.725586	671.588903	0.016595	0.017813
RS	28	0.762271	2.183605	554.083752	0.013692	0.014687
RS	29	0.831235	2.183605	579.347229	0.014316	0.015265
RS	30	0.905716	2.700916	490.191216	0.012113	0.012891
RS	31	0.986153	2.700916	513.543135	0.012690	0.013402
RS	32	1.073024	3.246421	447.815754	0.011066	0.011652
RS	33	1.166843	3.246421	469.623069	0.011605	0.012117
RS	34	1.268165	3.778223	423.175609	0.010457	0.010877
RS	35	1.377592	3.778223	443.801718	0.010967	0.011312
RS	36	1.495770	4.236099	414.904316	0.010252	0.010532
RS	37	1.623400	4.236099	434.654281	0.010741	0.010956
RS	38	1.761238	4.566014	421.948807	0.010427	0.010596
RS	39	1.910101	4.566014	440.963367	0.010896	0.011020
RS	40	2.070869	4.755601	441.633926	0.010913	0.011004
RS	41	2.244496	4.755601	459.742360	0.011360	0.011423
RS	42	2.432010	4.834672	469.545892	0.011603	0.011638
RS	43	2.634521	4.834672	486.169811	0.012013	0.012032
RS	44	2.853228	4.847573	500.384660	0.012365	0.012356
RS	45	3.089429	4.847573	514.548260	0.012715	0.012694
RS	46	3.344520	4.831326	528.763300	0.013066	0.013014
RS	47	3.620014	4.831326	539.204138	0.013324	0.013259
RS	48	3.917542	4.808095	549.889007	0.013588	0.013488
RS	49	4.238866	4.808095	555.230775	0.013720	0.013605
RS	50	4.585890	4.790117	559.626325	0.013829	0.013676
RS	51	4.960669	4.790117	558.600460	0.013803	0.013634
RS	52	5.365423	4.793023	553.751507	0.013683	0.013481
RS	53	5.802549	4.793023	545.566590	0.013481	0.013262
RS	54	6.274637	4.932219	519.273891	0.012832	0.012597
RS	55	6.784482	4.932219	505.409741	0.012489	0.012235
RS	56	7.335106	4.932219	487.837316	0.012055	0.011778
RS	57	7.929768	4.932219	466.660526	0.011531	0.011231
RS	58	8.571991	8.288715	270.525141	0.006685	0.006639
RS	59	9.265580	8.288715	269.055768	0.006649	0.006561
RS	60	10.014642	8.288715	265.831601	0.006569	0.006437
RS	61	10.823614	8.288715	260.777220	0.006444	0.006268
RS	62	11.697288	8.288715	253.852767	0.006273	0.006055
RS	63	12.640839	8.288715	2220.906776	0.054880	0.051073
PA	4+25*2+4+6 0.028659386 0.013532240 12.640839168 21.206711821 0.664938030 0.528294251 0.577219136 0.623022313 0.658697868 0.695551175 0.740901340 0.805597649 0.911490267 1.086605922 1.355176067 1.725586385 2.183605435 2.700915685 3.246420830 3.778223344 4.236099369 4.566013588 4.755600964 4.834671965 4.847572673 4.831326165 4.808095084 4.790117180 4.793022692 4.932219360 8.288714585
//
IT	5161
RD	13
LK	-229879.891166
QD	-262.946952 -> -225.748692
RI	0.0024054864
TR	0.027702	0.013762
MT	12.867476
MM	C_pi: 2.811789, n_recomb: 42458.399680
RS	0	0.000000	30.458566	10.977621	0.000259	0.000004
RS	1	0.008028	30.458566	11.856363	0.000279	0.000042
RS	2	0.016701	30.458566	12.805225	0.000302	0.000129
RS	3	0.026070	30.458566	13.829764	0.000326	0.000249
RS	4	0.036191	0.697147	647.582961	0.015252	0.011794
RS	5	0.047125	0.697147	688.307939	0.016211	0.014833
RS	6	0.058937	0.537528	945.042000	0.022258	0.021286
RS	7	0.071697	0.537528	996.108641	0.023461	0.022974
RS	8	0.085481	0.590590	954.901017	0.022490	0.022190
RS	9	0.100372	0.590590	1004.972610	0.023670	0.023261
RS	10	0.116458	0.639950	975.147297	0.022967	0.022570
RS	11	0.133836	0.639950	1024.229141	0.024123	0.023648
RS	12	0.152609	0.676219	1016.645552	0.023945	0.023462
RS	13	0.172889	0.676219	1064.694719	0.025076	0.024650
RS	14	0.194797	0.711415	1058.124085	0.024921	0.024559
RS	15	0.218464	0.711415	1104.390977	0.026011	0.025852
RS	16	0.244032	0.753801	1086.042599	0.025579	0.025548
RS	17	0.271651	0.753801	1129.593946	0.026605	0.026878
RS	18	0.301488	0.814872	1085.263184	0.025561	0.025992
RS	19	0.333721	0.814872	1125.405002	0.026506	0.027299
RS	20	0.368541	0.917170	1036.110613	0.024403	0.025317
RS	21	0.406157	0.917170	1072.848769	0.025268	0.026519
RS	22	0.446792	1.089688	935.351504	0.022030	0.023269
RS	23	0.490690	1.089688	969.293425	0.022829	0.024295
RS	24	0.538113	1.358063	806.996781	0.019007	0.020310
RS	25	0.589342	1.358063	838.555418	0.019750	0.021149
RS	26	0.644684	1.732501	684.126050	0.016113	0.017279
RS	27	0.704469	1.732501	713.302479	0.016800	0.017970
RS	28	0.769054	2.200544	586.364540	0.013810	0.014764
RS	29	0.838824	2.200544	613.198773	0.014442	0.015352
RS	30	0.914195	2.734818	516.494092	0.012165	0.012906
RS	31	0.995618	2.734818	541.262127	0.012748	0.013424
RS	32	1.083577	3.303747	469.791249	0.011065	0.011616
RS	33	1.178597	3.303747	492.884672	0.011609	0.012085
RS	34	1.281247	3.862775	442.306236	0.010417	0.010803
RS	35	1.392137	3.862775	464.126432	0.010931	0.011242
RS	36	1.511929	4.346597	432.605101	0.010189	0.010434
RS	37	1.641339	4.346597	453.502972	0.010681	0.010861
RS	38	1.781138	4.695564	439.582258	0.010353	0.010487
RS	39	1.932161	4.695564	459.742733	0.010828	0.010914
RS	40	2.095308	4.894518	460.434108	0.010844	0.010896
RS	41	2.271553	4.894518	479.713339	0.011298	0.011319
RS	42	2.461948	4.974284	490.521515	0.011553	0.011545
RS	43	2.667628	4.974284	508.334649	0.011973	0.011946
RS	44	2.889820	4.982185	524.226770	0.012347	0.012292
RS	45	3.129851	4.982185	539.548171	0.012708	0.012641
RS	46	3.389152	4.958112	555.772728	0.013090	0.012993
RS	47	3.669270	4.958112	567.246206	0.013360	0.013252
RS	48	3.971877	4.926186	579.933966	0.013659	0.013517
RS	49	4.298778	4.926186	586.055386	0.013803	0.013650
RS	50	4.651923	4.899878	592.116849	0.013946	0.013758
RS	51	5.033420	4.899878	591.476073	0.013931	0.013731
RS	52	5.445544	4.896170	587.555392	0.013838	0.013609
RS	53	5.890755	4.896170	579.246829	0.013643	0.013401
RS	54	6.371709	5.035734	551.961167	0.013000	0.012746
RS	55	6.891275	5.035734	537.539503	0.012660	0.012391
RS	56	7.452552	5.035734	519.150374	0.012227	0.011940
RS	57	8.058891	5.035734	496.896348	0.011703	0.011396
RS	58	8.713908	8.657438	281.984407	0.006641	0.006587
RS	59	9.421512	8.657438	281.141190	0.006622	0.006529
RS	60	10.185924	8.657438	278.495110	0.006559	0.006426
RS	61	11.011705	8.657438	273.954002	0.006452	0.006278
RS	62	11.903781	8.657438	267.460442	0.006299	0.006086
RS	63	12.867476	8.657438	2403.268291	0.056603	0.052850
PA	4+25*2+4+6 0.027701949 0.013761630 12.867476242 30.458566484 0.697146822 0.537528213 0.590589722 0.639949794 0.676219155 0.711415359 0.753800638 0.814871530 0.917170044 1.089687913 1.358063281 1.732501396 2.200544071 2.734818285 3.303746501 3.862775457 4.346597092 4.695564016 4.894517885 4.974284037 4.982185348 4.958111640 4.926186363 4.899877603 4.896170343 5.035734366 8.657438323
//
IT	4566
RD	14
LK	-229807.391726
QD	-239.775257 -> -206.795668
RI	0.0019271322
TR	0.026815	0.013969
MT	13.090236
MM	C_pi: 2.899066, n_recomb: 44396.171455
RS	0	0.000000	43.908034	7.984851	0.000180	0.000003
RS	1	0.008057	43.908034	8.627086	0.000194	0.000029
RS	2	0.016764	43.908034	9.320878	0.000210	0.000090
RS	3	0.026172	43.908034	10.070349	0.000227	0.000174
RS	4	0.036339	0.731239	648.496216	0.014607	0.011334
RS	5	0.047324	0.731239	689.938362	0.015540	0.014309
RS	6	0.059195	0.546094	978.756248	0.022046	0.021214
RS	7	0.072022	0.546094	1032.189515	0.023250	0.022923
RS	8	0.085882	0.603179	984.861194	0.022183	0.022024
RS	9	0.100860	0.603179	1037.195360	0.023362	0.023082
RS	10	0.117044	0.656370	1002.885063	0.022589	0.022301
RS	11	0.134532	0.656370	1054.206660	0.023745	0.023361
RS	12	0.153430	0.693497	1047.368279	0.023591	0.023184
RS	13	0.173850	0.693497	1097.787262	0.024727	0.024351
RS	14	0.195915	0.727220	1095.453901	0.024675	0.024345
RS	15	0.219758	0.727220	1144.232886	0.025773	0.025622
RS	16	0.245523	0.766772	1131.549041	0.025488	0.025450
RS	17	0.273363	0.766772	1177.649143	0.026526	0.026770
RS	18	0.303447	0.824343	1138.259054	0.025639	0.026032
RS	19	0.335955	0.824343	1180.828224	0.026598	0.027333
RS	20	0.371081	0.923144	1092.966108	0.024618	0.025473
RS	21	0.409039	0.923144	1131.903836	0.025496	0.026674
RS	22	0.450054	1.093051	990.293295	0.022306	0.023480
RS	23	0.494375	1.093051	1026.228153	0.023115	0.024512
RS	24	0.542266	1.360985	855.178182	0.019262	0.020508
RS	25	0.594017	1.360985	888.585707	0.020015	0.021359
RS	26	0.649937	1.738913	723.817232	0.016304	0.017424
RS	27	0.710363	1.738913	754.705662	0.016999	0.018127
RS	28	0.775658	2.216215	618.342692	0.013928	0.014844
RS	29	0.846214	2.216215	646.733008	0.014567	0.015442
RS	30	0.922455	2.766700	542.409347	0.012217	0.012926
RS	31	1.004839	2.766700	568.577572	0.012807	0.013451
RS	32	1.093861	3.358544	491.274193	0.011066	0.011586
RS	33	1.190056	3.358544	515.634564	0.011614	0.012060
RS	34	1.294002	3.944696	460.843024	0.010380	0.010736
RS	35	1.406323	3.944696	483.834490	0.010898	0.011178
RS	36	1.527694	4.454763	449.618198	0.010127	0.010343
RS	37	1.658845	4.454763	471.638487	0.010623	0.010772
RS	38	1.800564	4.823355	456.434627	0.010281	0.010385
RS	39	1.953701	4.823355	477.715102	0.010760	0.010813
RS	40	2.119178	5.032255	478.366470	0.010775	0.010793
RS	41	2.297987	5.032255	498.793802	0.011235	0.011219
RS	42	2.491205	5.113120	510.564475	0.011500	0.011456
RS	43	2.699990	5.113120	529.551972	0.011928	0.011862
RS	44	2.925599	5.116122	547.120575	0.012324	0.012229
RS	45	3.169385	5.116122	563.597020	0.012695	0.012587
RS	46	3.432815	5.084065	581.881111	0.013107	0.012969
RS	47	3.717471	5.084065	594.398510	0.013389	0.013241
RS	48	4.025062	5.043086	609.191165	0.013722	0.013542
RS	49	4.357438	5.043086	616.115574	0.013878	0.013689
RS	50	4.716595	5.007961	623.982797	0.014055	0.013834
RS	51	5.104691	5.007961	623.756306	0.014050	0.013821
RS	52	5.524057	4.997077	620.916876	0.013986	0.013730
RS	53	5.977214	4.997077	612.510774	0.013796	0.013533
RS	54	6.466884	5.135940	584.399428	0.013163	0.012889
RS	55	6.996009	5.135940	569.430978	0.012826	0.012541
RS	56	7.567767	5.135940	550.235740	0.012394	0.012095
RS	57	8.185596	5.135940	526.914727	0.011868	0.011554
RS	58	8.853205	9.019250	293.123472	0.006602	0.006539
RS	59	9.574607	9.019250	292.900227	0.006597	0.006499
RS	60	10.354136	9.019250	290.830686	0.006551	0.006415
RS	61	11.196475	9.019250	286.806589	0.006460	0.006287
RS	62	12.106685	9.019250	280.753493	0.006324	0.006113
RS	63	13.090236	9.019250	2585.635634	0.058240	0.054537
PA	4+25*2+4+6 0.026815062 0.013968830 13.090235564 43.908033561 0.731239219 0.546093566 0.603178763 0.656370472 0.693497164 0.727219542 0.766771755 0.824343094 0.923144119 1.093050788 1.360985140 1.738912508 2.216214859 2.766700017 3.358544231 3.944696463 4.454762933 4.823354929 5.032254619 5.113119833 5.116122061 5.084065027 5.043086135 5.007961489 4.997077373 5.135940498 9.019249773
//
IT	5563
RD	15
LK	-229743.085715
QD	-219.241629 -> -189.933015
RI	0.0015795857
TR	0.025992	0.014156
MT	13.309174
MM	C_pi: 2.984812, n_recomb: 46281.888168
RS	0	0.000000	63.509126	5.770300	0.000125	0.000002
RS	1	0.008086	63.509126	6.236415	0.000135	0.000020
RS	2	0.016825	63.509126	6.740143	0.000146	0.000062
RS	3	0.026271	63.509126	7.284510	0.000157	0.000121
RS	4	0.036481	0.767433	646.908682	0.013978	0.010877
RS	5	0.047517	0.767433	688.889644	0.014885	0.013784
RS	6	0.059445	0.554055	1011.629967	0.021858	0.021154
RS	7	0.072337	0.554055	1067.379176	0.023063	0.022886
RS	8	0.086271	0.615023	1013.942354	0.021908	0.021878
RS	9	0.101333	0.615023	1068.479093	0.023086	0.022925
RS	10	0.117612	0.672290	1029.175712	0.022237	0.022050
RS	11	0.135207	0.672290	1082.654838	0.023393	0.023093
RS	12	0.154226	0.710525	1076.149206	0.023252	0.022916
RS	13	0.174782	0.710525	1128.850850	0.024391	0.024064
RS	14	0.197000	0.742946	1130.550473	0.024427	0.024132
RS	15	0.221014	0.742946	1181.769184	0.025534	0.025395
RS	16	0.246971	0.779769	1174.835046	0.025384	0.025345
RS	17	0.275026	0.779769	1223.436957	0.026434	0.026656
RS	18	0.305349	0.833943	1189.318371	0.025697	0.026059
RS	19	0.338124	0.833943	1234.289650	0.026669	0.027354
RS	20	0.373550	0.929324	1148.404372	0.024813	0.025615
RS	21	0.411840	0.929324	1189.523871	0.025702	0.026816
RS	22	0.453226	1.096599	1044.380330	0.022566	0.023681
RS	23	0.497958	1.096599	1082.287522	0.023385	0.024720
RS	24	0.546307	1.363876	902.890601	0.019509	0.020702
RS	25	0.598566	1.363876	938.125556	0.020270	0.021563
RS	26	0.655050	1.744813	763.194503	0.016490	0.017568
RS	27	0.716101	1.744813	795.776434	0.017194	0.018283
RS	28	0.782088	2.230678	650.007492	0.014045	0.014926
RS	29	0.853411	2.230678	679.937497	0.014691	0.015535
RS	30	0.930501	2.796656	567.937592	0.012271	0.012950
RS	31	1.013825	2.796656	595.488835	0.012867	0.013482
RS	32	1.103885	3.410893	512.276871	0.011069	0.011561
RS	33	1.201228	3.410893	537.884185	0.011622	0.012039
RS	34	1.306442	4.024024	478.806812	0.010345	0.010674
RS	35	1.420162	4.024024	502.946068	0.010867	0.011119
RS	36	1.543078	4.560608	465.968163	0.010068	0.010258
RS	37	1.675933	4.560608	489.084608	0.010568	0.010689
RS	38	1.819530	4.949321	472.536961	0.010210	0.010287
RS	39	1.974737	4.949321	494.910401	0.010693	0.010717
RS	40	2.142495	5.168711	495.461840	0.010705	0.010695
RS	41	2.323816	5.168711	517.012703	0.011171	0.011124
RS	42	2.519799	5.251029	529.703431	0.011445	0.011368
RS	43	2.731629	5.251029	549.847558	0.011880	0.011780
RS	44	2.960586	5.249254	569.081912	0.012296	0.012167
RS	45	3.208056	5.249254	586.706823	0.012677	0.012533
RS	46	3.475536	5.209085	607.088260	0.013117	0.012944
RS	47	3.764644	5.209085	620.656537	0.013410	0.013228
RS	48	4.077127	5.158744	637.641850	0.013777	0.013563
RS	49	4.414878	5.158744	645.388501	0.013945	0.013724
RS	50	4.779938	5.114382	655.188169	0.014156	0.013905
RS	51	5.174516	5.114382	655.402076	0.014161	0.013905
RS	52	5.600998	5.095829	653.787193	0.014126	0.013844
RS	53	6.061964	5.095829	645.308064	0.013943	0.013657
RS	54	6.560203	5.233038	616.535891	0.013321	0.013027
RS	55	7.098727	5.233038	601.031120	0.012986	0.012685
RS	56	7.680796	5.233038	581.040572	0.012554	0.012243
RS	57	8.309928	5.233038	556.663527	0.012028	0.011704
RS	58	8.989931	9.374189	303.946013	0.006567	0.006495
RS	59	9.724917	9.374189	304.335527	0.006576	0.006472
RS	60	10.519331	9.374189	302.839434	0.006543	0.006405
RS	61	11.377980	9.374189	299.334004	0.006468	0.006294
RS	62	12.306056	9.374189	293.728315	0.006347	0.006138
RS	63	13.309174	9.374189	2767.499603	0.059797	0.056138
PA	4+25*2+4+6 0.025992413 0.014155995 13.309173704 63.509126139 0.767433460 0.554054836 0.615023018 0.672290371 0.710524559 0.742945608 0.779769276 0.833943420 0.929323663 1.096598906 1.363875644 1.744812525 2.230678391 2.796655586 3.410892566 4.024023883 4.560607927 4.949321157 5.168710738 5.251029356 5.249253572 5.209085295 5.158744070 5.114381913 5.095828620 5.233038126 9.374189266
//
IT	4560
RD	16
LK	-229685.912715
QD	-200.985687 -> -174.882621
RI	0.0013262190
TR	0.025228	0.014325
MT	13.524237
MM	C_pi: 3.068956, n_recomb: 48114.924205
RS	0	0.000000	92.164891	4.144259	0.000086	0.000001
RS	1	0.008113	92.164891	4.480344	0.000093	0.000014
RS	2	0.016884	92.164891	4.843672	0.000101	0.000043
RS	3	0.026367	92.164891	5.236449	0.000109	0.000084
RS	4	0.036619	0.805895	643.024976	0.013364	0.010428
RS	5	0.047703	0.805895	685.372772	0.014244	0.013262
RS	6	0.059686	0.561452	1043.698921	0.021692	0.021105
RS	7	0.072642	0.561452	1101.714283	0.022898	0.022860
RS	8	0.086648	0.626133	1042.243386	0.021662	0.021753
RS	9	0.101791	0.626133	1098.926264	0.022840	0.022791
RS	10	0.118162	0.687706	1054.134551	0.021909	0.021817
RS	11	0.135862	0.687706	1109.691822	0.023063	0.022844
RS	12	0.154997	0.727285	1103.119609	0.022927	0.022658
RS	13	0.175685	0.727285	1158.017311	0.024068	0.023789
RS	14	0.198052	0.758552	1163.551535	0.024183	0.023921
RS	15	0.222233	0.758552	1217.135281	0.025296	0.025170
RS	16	0.248375	0.792753	1215.973687	0.025272	0.025235
RS	17	0.276639	0.792753	1267.025776	0.026333	0.026537
RS	18	0.307196	0.843612	1238.468342	0.025740	0.026075
RS	19	0.340232	0.843612	1285.811505	0.026724	0.027366
RS	20	0.375948	0.935637	1202.399946	0.024990	0.025746
RS	21	0.414562	0.935637	1245.679437	0.025890	0.026947
RS	22	0.456308	1.100261	1097.561662	0.022811	0.023875
RS	23	0.501441	1.100261	1137.417357	0.023640	0.024919
RS	24	0.550236	1.366685	950.083659	0.019746	0.020892
RS	25	0.602990	1.366685	987.121491	0.020516	0.021764
RS	26	0.660024	1.750186	802.223583	0.016673	0.017712
RS	27	0.721685	1.750186	836.477656	0.017385	0.018438
RS	28	0.788348	2.243968	681.336460	0.014161	0.015011
RS	29	0.860420	2.243968	712.787376	0.014814	0.015628
RS	30	0.938339	2.824737	593.069158	0.012326	0.012978
RS	31	1.022580	2.824737	621.984408	0.012927	0.013516
RS	32	1.113655	3.460849	532.797300	0.011073	0.011541
RS	33	1.212118	3.460849	559.630082	0.011631	0.012024
RS	34	1.318571	4.100773	496.204687	0.010313	0.010618
RS	35	1.433660	4.100773	521.467038	0.010838	0.011066
RS	36	1.558086	4.664061	481.671943	0.010011	0.010177
RS	37	1.692606	4.664061	505.857127	0.010514	0.010611
RS	38	1.838041	5.073364	487.907522	0.010140	0.010194
RS	39	1.995274	5.073364	511.345384	0.010628	0.010626
RS	40	2.165264	5.303735	511.739972	0.010636	0.010600
RS	41	2.349045	5.303735	534.387642	0.011106	0.011032
RS	42	2.547737	5.387850	547.952504	0.011388	0.011283
RS	43	2.762548	5.387850	569.232461	0.011831	0.011700
RS	44	2.994787	5.381404	590.115960	0.012265	0.012104
RS	45	3.245867	5.381404	608.878777	0.012655	0.012479
RS	46	3.517318	5.333022	631.383618	0.013122	0.012916
RS	47	3.810791	5.333022	646.005232	0.013426	0.013211
RS	48	4.128074	5.273049	665.257452	0.013826	0.013581
RS	49	4.471099	5.273049	673.841282	0.014005	0.013754
RS	50	4.841953	5.219082	685.686841	0.014251	0.013971
RS	51	5.242894	5.219082	686.363921	0.014265	0.013982
RS	52	5.676364	5.192421	686.107708	0.014260	0.013953
RS	53	6.145001	5.192421	677.578189	0.014082	0.013775
RS	54	6.651658	5.327116	648.307580	0.013474	0.013160
RS	55	7.199421	5.327116	632.276492	0.013141	0.012823
RS	56	7.791624	5.327116	611.501528	0.012709	0.012385
RS	57	8.431873	5.327116	586.080098	0.012181	0.011847
RS	58	9.124065	9.722169	314.446227	0.006535	0.006455
RS	59	9.872414	9.722169	315.440206	0.006556	0.006446
RS	60	10.681478	9.722169	314.513007	0.006537	0.006394
RS	61	11.556180	9.722169	311.526033	0.006475	0.006299
RS	62	12.501848	9.722169	306.372419	0.006368	0.006159
RS	63	13.524237	9.722169	2948.291035	0.061276	0.057656
PA	4+25*2+4+6 0.025228475 0.014325143 13.524237409 92.164891068 0.805894798 0.561452266 0.626132880 0.687706488 0.727284541 0.758551605 0.792753334 0.843611810 0.935637465 1.100261292 1.366685304 1.750186150 2.243967888 2.824737467 3.460848680 4.100773169 4.664061201 5.073363820 5.303734752 5.387849820 5.381404027 5.333021552 5.273049199 5.219081965 5.192421227 5.327116192 9.722168526
//
IT	5219
RD	17
LK	-229634.971378
QD	-184.705137 -> -161.409948
RI	0.0011411181
TR	0.024518	0.014478
MT	13.735314
MM	C_pi: 3.151453, n_recomb: 49895.366340
RS	0	0.000000	134.124960	2.960371	0.000059	0.000001
RS	1	0.008139	134.124960	3.201321	0.000064	0.000010
RS	2	0.016941	134.124960	3.461883	0.000069	0.000030
RS	3	0.026460	134.124960	3.743651	0.000075	0.000058
RS	4	0.036753	0.846781	637.065026	0.012768	0.009986
RS	5	0.047884	0.846781	679.615943	0.013621	0.012743
RS	6	0.059920	0.568321	1075.003676	0.021545	0.021066
RS	7	0.072937	0.568321	1135.236570	0.022752	0.022846
RS	8	0.087013	0.636533	1069.835455	0.021442	0.021647
RS	9	0.102235	0.636533	1128.611024	0.022620	0.022677
RS	10	0.118695	0.702625	1077.860549	0.021602	0.021599
RS	11	0.136496	0.702625	1135.419509	0.022756	0.022612
RS	12	0.155745	0.743776	1128.388316	0.022615	0.022409
RS	13	0.176561	0.743776	1185.396492	0.023758	0.023525
RS	14	0.199072	0.774041	1194.537359	0.023941	0.023713
RS	15	0.223414	0.774041	1250.409695	0.025061	0.024949
RS	16	0.249738	0.805706	1255.031068	0.025153	0.025119
RS	17	0.278205	0.805706	1308.478305	0.026224	0.026414
RS	18	0.308989	0.853319	1285.728653	0.025768	0.026082
RS	19	0.342278	0.853319	1335.409813	0.026764	0.027368
RS	20	0.378277	0.942042	1254.935702	0.025151	0.025867
RS	21	0.417205	0.942042	1300.350621	0.026062	0.027067
RS	22	0.459303	1.103994	1149.799320	0.023044	0.024060
RS	23	0.504827	1.103994	1191.577549	0.023882	0.025110
RS	24	0.554056	1.369385	996.722773	0.019976	0.021079
RS	25	0.607292	1.369385	1035.536823	0.020754	0.021960
RS	26	0.664861	1.755050	840.877027	0.016853	0.017856
RS	27	0.727117	1.755050	876.779879	0.017572	0.018593
RS	28	0.794439	2.256142	712.315005	0.014276	0.015098
RS	29	0.867241	2.256142	745.266426	0.014937	0.015724
RS	30	0.945968	2.851033	617.800342	0.012382	0.013009
RS	31	1.031104	2.851033	648.059411	0.012988	0.013553
RS	32	1.123169	3.508472	552.845233	0.011080	0.011525
RS	33	1.222728	3.508472	580.881288	0.011642	0.012012
RS	34	1.330390	4.174954	513.055851	0.010283	0.010566
RS	35	1.446815	4.174954	539.416151	0.010811	0.011018
RS	36	1.572716	4.765090	496.753975	0.009956	0.010102
RS	37	1.708865	4.765090	521.980042	0.010461	0.010538
RS	38	1.856096	5.195376	502.577418	0.010073	0.010105
RS	39	2.015311	5.195376	527.050504	0.010563	0.010540
RS	40	2.187484	5.437166	527.234955	0.010567	0.010508
RS	41	2.373672	5.437166	550.951469	0.011042	0.010943
RS	42	2.575014	5.523384	565.344715	0.011331	0.011200
RS	43	2.792744	5.523384	587.737563	0.011779	0.011622
RS	44	3.028196	5.512380	610.247480	0.012231	0.012042
RS	45	3.282812	5.512380	630.134521	0.012629	0.012425
RS	46	3.558153	5.455703	654.778684	0.013123	0.012888
RS	47	3.855904	5.455703	670.452268	0.013437	0.013193
RS	48	4.177891	5.385861	692.033971	0.013870	0.013595
RS	49	4.526086	5.385861	701.465923	0.014059	0.013779
RS	50	4.902621	5.321958	715.459518	0.014339	0.014031
RS	51	5.309805	5.321958	716.619022	0.014362	0.014054
RS	52	5.750130	5.286814	717.844019	0.014387	0.014056
RS	53	6.226296	5.286814	709.284467	0.014215	0.013886
RS	54	6.741218	5.418209	679.673927	0.013622	0.013287
RS	55	7.298052	5.418209	663.125393	0.013290	0.012955
RS	56	7.900209	5.418209	641.576179	0.012858	0.012520
RS	57	8.551378	5.418209	615.121734	0.012328	0.011983
RS	58	9.255549	10.063030	324.626817	0.006506	0.006417
RS	59	10.017034	10.063030	326.215921	0.006538	0.006421
RS	60	10.840500	10.063030	325.851633	0.006531	0.006384
RS	61	11.730991	10.063030	323.381069	0.006481	0.006303
RS	62	12.693963	10.063030	318.681954	0.006387	0.006178
RS	63	13.735314	10.063030	3127.547118	0.062682	0.059095
PA	4+25*2+4+6 0.024518357 0.014478134 13.735314204 134.124959630 0.846780523 0.568320656 0.636533188 0.702624612 0.743776092 0.774040924 0.805705615 0.853318878 0.942042347 1.103994144 1.369385241 1.755049512 2.256142431 2.851033099 3.508471919 4.174953996 4.765089632 5.195375788 5.437165731 5.523384115 5.512379883 5.455702674 5.385860889 5.321957870 5.286813940 5.418209436 10.063029960
//
IT	4599
RD	18
LK	-229589.491042
QD	-170.144909 -> -149.316219
RI	0.0010052086
TR	0.023858	0.014617
MT	13.942383
MM	C_pi: 3.232238, n_recomb: 51622.887675
RS	0	0.000000	195.886274	2.102101	0.000041	0.000001
RS	1	0.008165	195.886274	2.273778	0.000044	0.000007
RS	2	0.016996	195.886274	2.459479	0.000048	0.000020
RS	3	0.026549	195.886274	2.660352	0.000052	0.000040
RS	4	0.036882	0.890216	629.264936	0.012190	0.009555
RS	5	0.048058	0.890216	671.865464	0.013015	0.012232
RS	6	0.060147	0.574671	1105.606795	0.021417	0.021039
RS	7	0.073223	0.574671	1168.010216	0.022626	0.022842
RS	8	0.087366	0.646229	1096.798528	0.021246	0.021558
RS	9	0.102664	0.646229	1157.616230	0.022424	0.022581
RS	10	0.119212	0.717041	1100.441185	0.021317	0.021396
RS	11	0.137110	0.717041	1159.927815	0.022469	0.022396
RS	12	0.156470	0.759990	1152.052007	0.022317	0.022171
RS	13	0.177410	0.759990	1211.085793	0.023460	0.023272
RS	14	0.200061	0.789394	1223.601206	0.023703	0.023508
RS	15	0.224560	0.789394	1281.683970	0.024828	0.024732
RS	16	0.251060	0.818603	1292.064134	0.025029	0.025000
RS	17	0.279724	0.818603	1347.847720	0.026109	0.026288
RS	18	0.310728	0.863036	1331.107580	0.025785	0.026080
RS	19	0.344264	0.863036	1383.088577	0.026792	0.027363
RS	20	0.380537	0.948500	1305.981104	0.025298	0.025977
RS	21	0.419773	0.948500	1353.503361	0.026219	0.027178
RS	22	0.462212	1.107763	1201.037436	0.023266	0.024238
RS	23	0.508116	1.107763	1244.709420	0.024112	0.025293
RS	24	0.557768	1.371966	1042.748386	0.020199	0.021262
RS	25	0.611474	1.371966	1083.309311	0.020985	0.022151
RS	26	0.669565	1.759428	879.109501	0.017029	0.018000
RS	27	0.732399	1.759428	916.635206	0.017756	0.018746
RS	28	0.800364	2.267266	742.913489	0.014391	0.015186
RS	29	0.873878	2.267266	777.342848	0.015058	0.015820
RS	30	0.953394	2.875623	642.116643	0.012439	0.013042
RS	31	1.039403	2.875623	673.697704	0.013050	0.013593
RS	32	1.132434	3.553856	572.414232	0.011088	0.011512
RS	33	1.233061	3.553856	601.630104	0.011654	0.012003
RS	34	1.341904	4.246630	529.363349	0.010254	0.010519
RS	35	1.459634	4.246630	556.795498	0.010786	0.010973
RS	36	1.586977	4.863675	511.228263	0.009903	0.010031
RS	37	1.724717	4.863675	537.466587	0.010411	0.010469
RS	38	1.873703	5.315289	516.565290	0.010007	0.010021
RS	39	2.034854	5.315289	542.043457	0.010500	0.010457
RS	40	2.209162	5.568893	541.967773	0.010499	0.010420
RS	41	2.397703	5.568893	566.723740	0.010978	0.010858
RS	42	2.601638	5.657498	581.899134	0.011272	0.011119
RS	43	2.822225	5.657498	605.379740	0.011727	0.011546
RS	44	3.060821	5.642034	629.489503	0.012194	0.011981
RS	45	3.318899	5.642034	650.484004	0.012601	0.012370
RS	46	3.598049	5.576984	677.275901	0.013120	0.012858
RS	47	3.899991	5.576984	693.996285	0.013444	0.013172
RS	48	4.226587	5.497078	717.956602	0.013908	0.013605
RS	49	4.579848	5.497078	728.243755	0.014107	0.013801
RS	50	4.961953	5.422959	744.474195	0.014421	0.014088
RS	51	5.375257	5.422959	746.132195	0.014454	0.014121
RS	52	5.822306	5.378994	748.951859	0.014508	0.014154
RS	53	6.305856	5.378994	740.380578	0.014342	0.013992
RS	54	6.828888	5.506377	710.584161	0.013765	0.013410
RS	55	7.394625	5.506377	693.526323	0.013434	0.013082
RS	56	8.006554	5.506377	671.212765	0.013002	0.012649
RS	57	8.668446	5.506377	643.736930	0.012470	0.012113
RS	58	9.384382	10.396675	334.484017	0.006479	0.006381
RS	59	10.158772	10.396675	336.657929	0.006521	0.006398
RS	60	10.996391	10.396675	336.849290	0.006525	0.006373
RS	61	11.902400	10.396675	334.891490	0.006487	0.006306
RS	62	12.882384	10.396675	330.647371	0.006405	0.006195
RS	63	13.942383	10.396675	3304.773080	0.064018	0.060457
PA	4+25*2+4+6 0.023857516 0.014616568 13.942383455 195.886274030 0.890215560 0.574671186 0.646229220 0.717041276 0.759989732 0.789394391 0.818602885 0.863035510 0.948500058 1.107763284 1.371965793 1.759428030 2.267266333 2.875623347 3.553856243 4.246629794 4.863674622 5.315289351 5.568892719 5.657497542 5.642033647 5.576983753 5.497078432 5.422958619 5.378994343 5.506377492 10.396674759
//
IT	5226
RD	19
LK	-229548.810084
QD	-157.089304 -> -138.432786
RI	0.0009055739
TR	0.023242	0.014742
MT	14.145381
MM	C_pi: 3.311259, n_recomb: 53297.623753
RS	0	0.000000	286.705615	1.486161	0.000028	0.000000
RS	1	0.008190	286.705615	1.607924	0.000030	0.000005
RS	2	0.017050	286.705615	1.739668	0.000033	0.000014
RS	3	0.026636	286.705615	1.882212	0.000035	0.000027
RS	4	0.037007	0.936355	619.835638	0.011630	0.009134
RS	5	0.048227	0.936355	662.342270	0.012427	0.011730
RS	6	0.060366	0.580526	1135.548574	0.021306	0.021021
RS	7	0.073499	0.580526	1200.076607	0.022517	0.022848
RS	8	0.087708	0.655237	1123.194341	0.021074	0.021485
RS	9	0.103080	0.655237	1186.006138	0.022253	0.022503
RS	10	0.119712	0.730959	1121.953817	0.021051	0.021207
RS	11	0.137705	0.730959	1183.296614	0.022202	0.022195
RS	12	0.157172	0.775925	1174.195675	0.022031	0.021941
RS	13	0.178233	0.775925	1235.171309	0.023175	0.023029
RS	14	0.201019	0.804609	1250.819163	0.023469	0.023305
RS	15	0.225671	0.804609	1311.033104	0.024598	0.024519
RS	16	0.252342	0.831438	1327.120745	0.024900	0.024878
RS	17	0.281198	0.831438	1385.179011	0.025990	0.026160
RS	18	0.312416	0.872742	1374.623550	0.025791	0.026070
RS	19	0.346191	0.872742	1428.862858	0.026809	0.027350
RS	20	0.382732	0.954989	1355.510758	0.025433	0.026079
RS	21	0.422266	0.954989	1405.109590	0.026363	0.027280
RS	22	0.465037	1.111544	1251.235484	0.023476	0.024409
RS	23	0.511311	1.111544	1296.770360	0.024331	0.025469
RS	24	0.561374	1.374416	1088.119779	0.020416	0.021441
RS	25	0.615538	1.374416	1130.396224	0.021209	0.022339
RS	26	0.674137	1.763345	916.887883	0.017203	0.018143
RS	27	0.737535	1.763345	956.008563	0.017937	0.018898
RS	28	0.806126	2.277395	773.113072	0.014506	0.015275
RS	29	0.880333	2.277395	808.996180	0.015179	0.015917
RS	30	0.960618	2.898598	666.007999	0.012496	0.013078
RS	31	1.047478	2.898598	698.888000	0.013113	0.013635
RS	32	1.141451	3.597060	591.509341	0.011098	0.011503
RS	33	1.243121	3.597060	621.880847	0.011668	0.011998
RS	34	1.353116	4.315822	545.140732	0.010228	0.010475
RS	35	1.472120	4.315822	573.618192	0.010763	0.010932
RS	36	1.600869	4.959810	525.112646	0.009852	0.009963
RS	37	1.740163	4.959810	552.334231	0.010363	0.010404
RS	38	1.890864	5.433033	529.895659	0.009942	0.009940
RS	39	2.053906	5.433033	556.348306	0.010439	0.010378
RS	40	2.230301	5.698800	555.966159	0.010431	0.010335
RS	41	2.421143	5.698800	581.731310	0.010915	0.010775
RS	42	2.627613	5.790041	597.643864	0.011213	0.011041
RS	43	2.850992	5.790041	622.185488	0.011674	0.011471
RS	44	3.092665	5.770214	647.864578	0.012156	0.011920
RS	45	3.354130	5.770214	669.947291	0.012570	0.012316
RS	46	3.637007	5.696738	698.886413	0.013113	0.012827
RS	47	3.943051	5.696738	716.645251	0.013446	0.013150
RS	48	4.274159	5.606593	743.023942	0.013941	0.013614
RS	49	4.632382	5.606593	754.169876	0.014150	0.013820
RS	50	5.019943	5.522013	772.714269	0.014498	0.014140
RS	51	5.439243	5.522013	774.883718	0.014539	0.014183
RS	52	5.892882	5.468926	779.402358	0.014624	0.014247
RS	53	6.383672	5.468926	770.835409	0.014463	0.014092
RS	54	6.914655	5.591648	741.001603	0.013903	0.013529
RS	55	7.489124	5.591648	723.441539	0.013574	0.013203
RS	56	8.110639	5.591648	700.372852	0.013141	0.012772
RS	57	8.783053	5.591648	671.886978	0.012606	0.012237
RS	58	9.510535	10.722989	344.018254	0.006455	0.006348
RS	59	10.297594	10.722989	346.765811	0.006506	0.006376
RS	60	11.149110	10.722989	347.504425	0.006520	0.006363
RS	61	12.070361	10.722989	346.054310	0.006493	0.006308
RS	62	13.067059	10.722989	342.263940	0.006422	0.006210
RS	63	14.145381	10.722989	3479.554890	0.065285	0.061746
PA	4+25*2+4+6 0.023241914 0.014741918 14.145381014 286.705615083 0.936355267 0.580525995 0.655236639 0.730959143 0.775924804 0.804608987 0.831438054 0.872741796 0.954988920 1.111543774 1.374415788 1.763345138 2.277394776 2.898597871 3.597060343 4.315822365 4.959810464 5.433033359 5.698800232 5.790041186 5.770214482 5.696737940 5.606592638 5.522012885 5.468926303 5.591647952 10.722989316
//
IT	4617
RD	20
LK	-229512.357259
QD	-145.354150 -> -128.615058
RI	0.0008322750
TR	0.022668	0.014856
MT	14.344252
MM	C_pi: 3.388458, n_recomb: 54919.652184
RS	0	0.000000	420.794688	1.045664	0.000019	0.000000
RS	1	0.008213	420.794688	1.131597	0.000021	0.000003
RS	2	0.017101	420.794688	1.224596	0.000022	0.000010
RS	3	0.026719	420.794688	1.325243	0.000024	0.000019
RS	4	0.037127	0.985330	608.996714	0.011089	0.008726
RS	5	0.048390	0.985330	651.277381	0.011859	0.011237
RS	6	0.060578	0.585903	1164.865316	0.021210	0.021012
RS	7	0.073767	0.585903	1231.472929	0.022423	0.022863
RS	8	0.088039	0.663574	1149.069309	0.020923	0.021428
RS	9	0.103483	0.663574	1213.829075	0.022102	0.022441
RS	10	0.120196	0.744380	1142.466151	0.020803	0.021031
RS	11	0.138281	0.744380	1205.595867	0.021952	0.022007
RS	12	0.157852	0.791576	1194.900438	0.021757	0.021721
RS	13	0.179030	0.791576	1257.735337	0.022901	0.022796
RS	14	0.201948	0.819674	1276.271128	0.023239	0.023106
RS	15	0.226748	0.819674	1338.536204	0.024373	0.024309
RS	16	0.253585	0.844197	1360.256622	0.024768	0.024753
RS	17	0.282626	0.844197	1420.525229	0.025866	0.026029
RS	18	0.314053	0.882425	1416.284374	0.025788	0.026053
RS	19	0.348060	0.882425	1472.737123	0.026816	0.027331
RS	20	0.384861	0.961484	1403.506778	0.025556	0.026172
RS	21	0.424685	0.961484	1455.148583	0.026496	0.027374
RS	22	0.467779	1.115321	1300.343069	0.023677	0.024574
RS	23	0.514413	1.115321	1347.707844	0.024540	0.025638
RS	24	0.564876	1.376731	1132.790495	0.020626	0.021618
RS	25	0.619485	1.376731	1176.749040	0.021427	0.022522
RS	26	0.678579	1.766821	954.177056	0.017374	0.018286
RS	27	0.742527	1.766821	994.862828	0.018115	0.019049
RS	28	0.811726	2.286586	802.889137	0.014619	0.015365
RS	29	0.886610	2.286586	840.200083	0.015299	0.016015
RS	30	0.967643	2.920020	689.465889	0.012554	0.013116
RS	31	1.055333	2.920020	723.620548	0.013176	0.013678
RS	32	1.150224	3.638156	610.129530	0.011109	0.011496
RS	33	1.252910	3.638156	641.631614	0.011683	0.011996
RS	34	1.364029	4.382574	560.395557	0.010204	0.010434
RS	35	1.484275	4.382574	589.891232	0.010741	0.010894
RS	36	1.614397	5.053475	538.423544	0.009804	0.009900
RS	37	1.755207	5.053475	566.599034	0.010317	0.010342
RS	38	1.907582	5.548534	542.590198	0.009880	0.009863
RS	39	2.072471	5.548534	569.986285	0.010379	0.010303
RS	40	2.250904	5.826771	569.255095	0.010365	0.010254
RS	41	2.443993	5.826771	595.998356	0.010852	0.010696
RS	42	2.652940	5.920897	612.601355	0.011155	0.010964
RS	43	2.879049	5.920897	638.175799	0.011620	0.011399
RS	44	3.123728	5.896793	665.391304	0.012116	0.011860
RS	45	3.388505	5.896793	688.540727	0.012537	0.012262
RS	46	3.675028	5.814840	719.620618	0.013103	0.012795
RS	47	3.985085	5.814840	738.406572	0.013445	0.013127
RS	48	4.320607	5.714300	767.233859	0.013970	0.013620
RS	49	4.683688	5.714300	779.238830	0.014189	0.013835
RS	50	5.076589	5.619049	800.163414	0.014570	0.014188
RS	51	5.501761	5.619049	802.854225	0.014619	0.014240
RS	52	5.961854	5.556579	809.165740	0.014734	0.014335
RS	53	6.459735	5.556579	800.617097	0.014578	0.014186
RS	54	6.998510	5.674042	770.889336	0.014037	0.013643
RS	55	7.581536	5.674042	752.833135	0.013708	0.013320
RS	56	8.212448	5.674042	729.017916	0.013274	0.012891
RS	57	8.895179	5.674042	699.533160	0.012737	0.012355
RS	58	9.633985	11.041854	353.228587	0.006432	0.006316
RS	59	10.433472	11.041854	356.537811	0.006492	0.006354
RS	60	11.298624	11.041854	357.814225	0.006515	0.006353
RS	61	12.234834	11.041854	356.865391	0.006498	0.006310
RS	62	13.247938	11.041854	353.525929	0.006437	0.006223
RS	63	14.344252	11.041854	3651.489064	0.066488	0.062966
PA	4+25*2+4+6 0.022667907 0.014855514 14.344251870 420.794688197 0.985329751 0.585903429 0.663573507 0.744379654 0.791576065 0.819674074 0.844196552 0.882424907 0.961484378 1.115321331 1.376730564 1.766821123 2.286586362 2.920019956 3.638156395 4.382574367 5.053474792 5.548533621 5.826770737 5.920897124 5.896793342 5.814839573 5.714299854 5.619048579 5.556579249 5.674042125 11.041854329
//
IT	4714
RD	21
LK	-229479.638143
QD	-134.781748 -> -119.738820
RI	0.0007783934
TR	0.022132	0.014959
MT	14.538969
MM	C_pi: 3.463799, n_recomb: 56489.419762
RS	0	0.000000	618.760026	0.732964	0.000013	0.000000
RS	1	0.008236	618.760026	0.793374	0.000014	0.000002
RS	2	0.017151	618.760026	0.858766	0.000015	0.000006
RS	3	0.026800	618.760026	0.929552	0.000016	0.000013
RS	4	0.037244	1.037333	596.922679	0.010567	0.008330
RS	5	0.048548	1.037333	638.855161	0.011309	0.010756
RS	6	0.060783	0.590830	1193.578553	0.021129	0.021012
RS	7	0.074025	0.590830	1262.221339	0.022344	0.022886
RS	8	0.088359	0.671257	1174.474230	0.020791	0.021384
RS	9	0.103872	0.671257	1241.138073	0.021971	0.022394
RS	10	0.120664	0.757305	1162.046326	0.020571	0.020867
RS	11	0.138839	0.757305	1226.896312	0.021719	0.021833
RS	12	0.158511	0.806936	1214.254274	0.021495	0.021508
RS	13	0.179802	0.806936	1278.867740	0.022639	0.022572
RS	14	0.202848	0.834586	1300.032976	0.023014	0.022911
RS	15	0.227792	0.834586	1364.268999	0.024151	0.024104
RS	16	0.254790	0.856873	1391.524698	0.024633	0.024626
RS	17	0.284011	0.856873	1453.937407	0.025738	0.025897
RS	18	0.315640	0.892071	1456.118138	0.025777	0.026030
RS	19	0.349874	0.892071	1514.736847	0.026815	0.027306
RS	20	0.386927	0.967976	1449.952238	0.025668	0.026257
RS	21	0.427032	0.967976	1503.601277	0.026617	0.027460
RS	22	0.470440	1.119079	1348.331572	0.023869	0.024732
RS	23	0.517424	1.119079	1397.491618	0.024739	0.025800
RS	24	0.568277	1.378915	1176.720122	0.020831	0.021790
RS	25	0.623318	1.378915	1222.325824	0.021638	0.022702
RS	26	0.682894	1.769885	990.946739	0.017542	0.018427
RS	27	0.747376	1.769885	1033.166179	0.018290	0.019198
RS	28	0.817168	2.294903	832.222348	0.014732	0.015456
RS	29	0.892710	2.294903	870.933908	0.015418	0.016113
RS	30	0.974473	2.939984	712.480336	0.012613	0.013156
RS	31	1.062970	2.939984	747.884399	0.013239	0.013724
RS	32	1.158757	3.677231	628.276789	0.011122	0.011492
RS	33	1.262433	3.677231	660.883848	0.011699	0.011996
RS	34	1.374647	4.446936	575.139669	0.010181	0.010396
RS	35	1.496105	4.446936	605.626255	0.010721	0.010860
RS	36	1.627566	5.144681	551.178784	0.009757	0.009839
RS	37	1.769854	5.144681	580.278762	0.010272	0.010284
RS	38	1.923862	5.661761	554.671757	0.009819	0.009789
RS	39	2.090555	5.661761	582.980151	0.010320	0.010230
RS	40	2.270977	5.952744	581.860359	0.010300	0.010175
RS	41	2.466259	5.952744	609.550270	0.010791	0.010619
RS	42	2.677625	6.049957	626.800811	0.011096	0.010890
RS	43	2.906401	6.049957	653.378934	0.011566	0.011328
RS	44	3.154019	6.021660	682.095439	0.012075	0.011801
RS	45	3.422031	6.021660	706.288351	0.012503	0.012209
RS	46	3.712119	5.931194	739.496091	0.013091	0.012762
RS	47	4.026098	5.931194	759.295391	0.013441	0.013102
RS	48	4.365939	5.820131	790.592397	0.013995	0.013623
RS	49	4.733770	5.820131	803.453864	0.014223	0.013848
RS	50	5.131896	5.714016	826.816112	0.014637	0.014233
RS	51	5.562814	5.714016	830.035461	0.014694	0.014294
RS	52	6.029224	5.641938	838.224297	0.014839	0.014419
RS	53	6.534049	5.641938	829.705906	0.014688	0.014276
RS	54	7.080453	5.753591	800.222127	0.014166	0.013753
RS	55	7.671861	5.753591	781.674781	0.013838	0.013433
RS	56	8.311980	5.753591	757.120817	0.013403	0.013004
RS	57	9.004821	5.753591	726.647853	0.012863	0.012468
RS	58	9.754727	11.353183	362.118251	0.006410	0.006287
RS	59	10.566398	11.353183	365.976487	0.006479	0.006334
RS	60	11.444921	11.353183	367.780326	0.006511	0.006343
RS	61	12.395802	11.353183	367.325189	0.006503	0.006310
RS	62	13.425001	11.353183	364.432345	0.006451	0.006235
RS	63	14.538969	11.353183	3820.246920	0.067628	0.064118
PA	4+25*2+4+6 0.022132169 0.014958532 14.538969355 618.760025608 1.037333255 0.590830026 0.671256732 0.757305258 0.806935756 0.834585921 0.856873476 0.892070707 0.967975646 1.119079219 1.378914660 1.769884823 2.294903395 2.939983815 3.677231214 4.446936281 5.144681352 5.661761010 5.952744336 6.049957398 6.021660209 5.931194481 5.820130718 5.714016210 5.641937567 5.753590651 11.353182963
//
IT	4418
RD	22
LK	-229450.222807
QD	-125.236442 -> -111.696890
RI	0.0007389547
TR	0.021632	0.015052
MT	14.729453
MM	C_pi: 3.537229, n_recomb: 58007.297657
RS	0	0.000000	911.307157	0.512064	0.000009	0.000000
RS	1	0.008259	911.307157	0.554384	0.000010	0.000001
RS	2	0.017199	911.307157	0.600204	0.000010	0.000004
RS	3	0.026878	911.307157	0.649814	0.000011	0.000009
RS	4	0.037356	1.092527	583.800873	0.010064	0.007946
RS	5	0.048700	1.092527	625.274177	0.010779	0.010287
RS	6	0.060981	0.595316	1221.730170	0.021062	0.021019
RS	7	0.074275	0.595316	1292.364833	0.022279	0.022917
RS	8	0.088668	0.678295	1199.461503	0.020678	0.021353
RS	9	0.104249	0.678295	1267.987562	0.021859	0.022361
RS	10	0.121117	0.769734	1180.756372	0.020355	0.020714
RS	11	0.139379	0.769734	1247.262240	0.021502	0.021670
RS	12	0.159148	0.822004	1232.320216	0.021244	0.021304
RS	13	0.180550	0.822004	1298.632814	0.022387	0.022356
RS	14	0.203719	0.849338	1322.173098	0.022793	0.022719
RS	15	0.228802	0.849338	1388.299659	0.023933	0.023903
RS	16	0.255956	0.869460	1420.976484	0.024497	0.024498
RS	17	0.285353	0.869460	1485.465140	0.025608	0.025764
RS	18	0.317178	0.901667	1494.144846	0.025758	0.026001
RS	19	0.351631	0.901667	1554.879309	0.026805	0.027275
RS	20	0.388929	0.974447	1494.834800	0.025770	0.026335
RS	21	0.429308	0.974447	1550.452941	0.026729	0.027539
RS	22	0.473021	1.122808	1395.160369	0.024051	0.024884
RS	23	0.520345	1.122808	1446.079292	0.024929	0.025955
RS	24	0.571576	1.380969	1219.866114	0.021030	0.021959
RS	25	0.627039	1.380969	1267.082360	0.021843	0.022877
RS	26	0.687082	1.772560	1027.162493	0.017707	0.018567
RS	27	0.752084	1.772560	1070.882507	0.018461	0.019345
RS	28	0.822454	2.302394	861.091421	0.014845	0.015548
RS	29	0.898635	2.302394	901.174930	0.015536	0.016211
RS	30	0.981108	2.958553	735.041943	0.012672	0.013197
RS	31	1.070392	2.958553	771.669107	0.013303	0.013770
RS	32	1.167050	3.714355	645.949902	0.011136	0.011490
RS	33	1.271690	3.714355	679.635634	0.011716	0.011998
RS	34	1.384972	4.508956	589.379859	0.010160	0.010361
RS	35	1.507610	4.508956	620.829665	0.010703	0.010827
RS	36	1.640375	5.233437	563.391688	0.009712	0.009782
RS	37	1.784106	5.233437	593.386544	0.010230	0.010228
RS	38	1.939706	5.772666	566.159932	0.009760	0.009718
RS	39	2.108156	5.772666	595.349335	0.010263	0.010161
RS	40	2.290519	6.076627	593.805657	0.010237	0.010099
RS	41	2.487941	6.076627	622.410361	0.010730	0.010545
RS	42	2.701669	6.177118	640.265576	0.011038	0.010818
RS	43	2.933046	6.177118	667.817319	0.011513	0.011259
RS	44	3.183533	6.144715	697.996620	0.012033	0.011743
RS	45	3.454706	6.144715	723.208209	0.012468	0.012156
RS	46	3.748274	6.045692	758.528011	0.013076	0.012730
RS	47	4.066086	6.045692	779.324585	0.013435	0.013076
RS	48	4.410146	5.923997	813.103919	0.014017	0.013625
RS	49	4.782619	5.923997	826.816651	0.014254	0.013859
RS	50	5.185854	5.806856	852.664304	0.014699	0.014275
RS	51	5.622390	5.806856	856.416829	0.014764	0.014344
RS	52	6.094978	5.724960	866.560175	0.014939	0.014498
RS	53	6.606595	5.724960	858.081965	0.014793	0.014362
RS	54	7.160464	5.830297	828.973972	0.014291	0.013859
RS	55	7.760075	5.830297	809.939453	0.013963	0.013541
RS	56	8.409205	5.830297	784.653811	0.013527	0.013113
RS	57	9.111944	5.830297	753.202932	0.012985	0.012576
RS	58	9.872720	11.656855	370.688547	0.006390	0.006259
RS	59	10.696324	11.656855	375.082519	0.006466	0.006315
RS	60	11.587947	11.656855	377.402586	0.006506	0.006333
RS	61	12.553204	11.656855	377.432522	0.006507	0.006310
RS	62	13.598179	11.656855	374.980739	0.006464	0.006245
RS	63	14.729453	11.656855	3985.513799	0.068707	0.065207
PA	4+25*2+4+6 0.021631771 0.015052078 14.729452792 911.307157316 1.092526563 0.595316290 0.678295295 0.769733625 0.822003621 0.849338357 0.869459655 0.901667109 0.974446812 1.122808145 1.380968746 1.772560134 2.302393845 2.958553296 3.714355056 4.508955625 5.233437232 5.772666248 6.076627380 6.177118458 6.144714842 6.045691893 5.923997396 5.806856113 5.724959777 5.830296889 11.656855211
//
IT	4467
RD	23
LK	-229423.737123
QD	-116.601176 -> -104.396497
RI	0.0007103247
TR	0.021164	0.015137
MT	14.915661
MM	C_pi: 3.608708, n_recomb: 59473.800532
RS	0	0.000000	1343.985467	0.356675	0.000006	0.000000
RS	1	0.008280	1343.985467	0.386230	0.000006	0.000001
RS	2	0.017246	1343.985467	0.418237	0.000007	0.000003
RS	3	0.026954	1343.985467	0.452898	0.000008	0.000006
RS	4	0.037465	1.151071	569.809803	0.009581	0.007576
RS	5	0.048848	1.151071	610.724375	0.010269	0.009831
RS	6	0.061172	0.599389	1249.327729	0.021006	0.021034
RS	7	0.074517	0.599389	1321.911056	0.022227	0.022955
RS	8	0.088967	0.684710	1224.062199	0.020582	0.021335
RS	9	0.104614	0.684710	1294.410063	0.021764	0.022341
RS	10	0.121556	0.781672	1198.644178	0.020154	0.020572
RS	11	0.139901	0.781672	1266.743592	0.021299	0.021519
RS	12	0.159765	0.836778	1249.164508	0.021004	0.021107
RS	13	0.181273	0.836778	1317.098507	0.022146	0.022149
[truncated: 9,974,876 more chars]
