# Supplementary material for: Recent speciation associated with range expansion and a shift to self-fertilization in North American Arabidopsis
Source: Nat Commun. 2022 Dec 8;13:7564. doi: 10.1038/s41467-022-35368-1 (PMC9732334; doi:10.1038/s41467-022-35368-1)
Supplement: Supplementary file 5 — Source Data [file 41467_2022_35368_MOESM5_ESM.zip › Source Data/SuppFig19-5_lyrIL1_22.psmc]

CC
CC	Brief Description of the file format:
CC	  CC  comments
CC	  MM  useful-messages
CC	  RD  round-of-iterations
CC	  LL  \log[P(sequence)]
CC	  QD  Q-before-opt Q-after-opt
CC	  TR  \theta_0 \rho_0
CC	  RS  k t_k \lambda_k \pi_k \sum_{l\not=k}A_{kl} A_{kk}
CC	  DC  begin end best-k t_k+\Delta_k max-prob
CC
MM	Version: 0.6.5-r67
MM	pattern:4+25*2+4+6, n:63, n_free_lambdas:28
MM	n_iterations:25, skip:1, max_t:5, theta/rho:5
MM	is_decoding:0
MM	n_seqs:19, sum_L:1104707, sum_n:90436
RD	0
LK	0.000000
QD	0.000000 -> 0.000000
RI	inf
TR	0.085410	0.017082
MT	5.000000
MM	C_pi: 1.000000, n_recomb: 18710.799018
RS	0	0.000000	1.000000	119.093863	0.006365	0.000000
RS	1	0.006440	1.000000	125.930688	0.006730	0.000000
RS	2	0.013294	1.000000	133.103494	0.007114	0.000000
RS	3	0.020590	1.000000	140.621317	0.007516	0.000000
RS	4	0.028356	1.000000	148.492341	0.007936	0.000000
RS	5	0.036622	1.000000	156.723705	0.008376	0.000000
RS	6	0.045421	1.000000	165.321278	0.008836	0.000000
RS	7	0.054785	1.000000	174.289417	0.009315	0.000000
RS	8	0.064753	1.000000	183.630688	0.009814	0.000000
RS	9	0.075363	1.000000	193.345572	0.010333	0.000000
RS	10	0.086656	1.000000	203.432133	0.010872	0.000000
RS	11	0.098677	1.000000	213.885665	0.011431	0.000000
RS	12	0.111471	1.000000	224.698303	0.012009	0.000000
RS	13	0.125090	1.000000	235.858616	0.012605	0.000000
RS	14	0.139585	1.000000	247.351166	0.013220	0.000000
RS	15	0.155014	1.000000	259.156044	0.013851	0.000000
RS	16	0.171437	1.000000	271.248395	0.014497	0.000000
RS	17	0.188917	1.000000	283.597917	0.015157	0.000000
RS	18	0.207523	1.000000	296.168359	0.015829	0.000000
RS	19	0.227327	1.000000	308.917018	0.016510	0.000000
RS	20	0.248406	1.000000	321.794249	0.017198	0.000000
RS	21	0.270843	1.000000	334.742998	0.017890	0.000000
RS	22	0.294725	1.000000	347.698380	0.018583	0.000000
RS	23	0.320144	1.000000	360.587305	0.019272	0.000000
RS	24	0.347201	1.000000	373.328203	0.019953	0.000000
RS	25	0.376000	1.000000	385.830836	0.020621	0.000000
RS	26	0.406654	1.000000	397.996259	0.021271	0.000000
RS	27	0.439282	1.000000	409.716931	0.021897	0.000000
RS	28	0.474011	1.000000	420.877033	0.022494	0.000000
RS	29	0.510976	1.000000	431.353010	0.023054	0.000000
RS	30	0.550322	1.000000	441.014384	0.023570	0.000000
RS	31	0.592202	1.000000	449.724866	0.024036	0.000000
RS	32	0.636779	1.000000	457.343806	0.024443	0.000000
RS	33	0.684227	1.000000	463.728000	0.024784	0.000000
RS	34	0.734730	1.000000	468.733889	0.025052	0.000000
RS	35	0.788485	1.000000	472.220160	0.025238	0.000000
RS	36	0.845702	1.000000	474.050736	0.025336	0.000000
RS	37	0.906604	1.000000	474.098158	0.025338	0.000000
RS	38	0.971428	1.000000	472.247314	0.025239	0.000000
RS	39	1.040426	1.000000	468.399451	0.025034	0.000000
RS	40	1.113868	1.000000	462.476386	0.024717	0.000000
RS	41	1.192040	1.000000	454.424805	0.024287	0.000000
RS	42	1.275245	1.000000	444.220488	0.023741	0.000000
RS	43	1.363809	1.000000	431.872292	0.023081	0.000000
RS	44	1.458076	1.000000	417.425677	0.022309	0.000000
RS	45	1.558414	1.000000	400.965546	0.021430	0.000000
RS	46	1.665214	1.000000	382.618147	0.020449	0.000000
RS	47	1.778891	1.000000	362.551803	0.019377	0.000000
RS	48	1.899889	1.000000	340.976218	0.018223	0.000000
RS	49	2.028679	1.000000	318.140176	0.017003	0.000000
RS	50	2.165763	1.000000	294.327475	0.015730	0.000000
RS	51	2.311675	1.000000	269.851048	0.014422	0.000000
RS	52	2.466983	1.000000	245.045296	0.013096	0.000000
RS	53	2.632293	1.000000	220.256806	0.011772	0.000000
RS	54	2.808249	1.000000	195.833748	0.010466	0.000000
RS	55	2.995536	1.000000	172.114381	0.009199	0.000000
RS	56	3.194884	1.000000	149.415241	0.007986	0.000000
RS	57	3.407070	1.000000	128.019668	0.006842	0.000000
RS	58	3.632920	1.000000	108.167406	0.005781	0.000000
RS	59	3.873315	1.000000	90.046001	0.004813	0.000000
RS	60	4.129191	1.000000	73.784669	0.003943	0.000000
RS	61	4.401545	1.000000	59.451158	0.003177	0.000000
RS	62	4.691438	1.000000	47.051937	0.002515	0.000000
RS	63	5.000000	1.000000	131.410699	0.007023	0.000000
PA	4+25*2+4+6 0.085410014 0.017082003 5.000000000 1.000000000 1.000000000 1.000000000 1.000000000 1.000000000 1.000000000 1.000000000 1.000000000 1.000000000 1.000000000 1.000000000 1.000000000 1.000000000 1.000000000 1.000000000 1.000000000 1.000000000 1.000000000 1.000000000 1.000000000 1.000000000 1.000000000 1.000000000 1.000000000 1.000000000 1.000000000 1.000000000 1.000000000
//
IT	5104
RD	1
LK	-264392.608501
QD	-2228.907549 -> -1012.436942
RI	0.0412055639
TR	0.067664	0.013562
MT	7.099216
MM	C_pi: 1.174452, n_recomb: 17456.872746
RS	0	0.000000	0.403925	298.564383	0.017103	0.001259
RS	1	0.007024	0.403925	313.851140	0.017979	0.010161
RS	2	0.014541	0.403925	329.504970	0.018875	0.013542
RS	3	0.022586	0.403925	345.473175	0.019790	0.018644
RS	4	0.031197	0.376256	387.966324	0.022224	0.022655
RS	5	0.040412	0.376256	404.850137	0.023191	0.023176
RS	6	0.050274	0.423012	375.685745	0.021521	0.022861
RS	7	0.060829	0.423012	391.851971	0.022447	0.022680
RS	8	0.072126	0.484293	356.993305	0.020450	0.022297
RS	9	0.084216	0.484293	372.354620	0.021330	0.021891
RS	10	0.097155	0.554402	339.260119	0.019434	0.021577
RS	11	0.111003	0.554402	353.857588	0.020270	0.021302
RS	12	0.125823	0.631894	323.801066	0.018549	0.021029
RS	13	0.141685	0.631894	337.694963	0.019345	0.020770
RS	14	0.158660	0.716529	310.546181	0.017789	0.020511
RS	15	0.176828	0.716529	323.791455	0.018548	0.020210
RS	16	0.196273	0.809379	298.820232	0.017118	0.019836
RS	17	0.217082	0.809379	311.456603	0.017841	0.019386
RS	18	0.239354	0.909829	288.717417	0.016539	0.018877
RS	19	0.263190	0.909829	300.781228	0.017230	0.018335
RS	20	0.288700	1.014615	280.889118	0.016090	0.017783
RS	21	0.316002	1.014615	292.417867	0.016751	0.017240
RS	22	0.345221	1.119271	275.815096	0.015800	0.016723
RS	23	0.376493	1.119271	286.837396	0.016431	0.016245
RS	24	0.409961	1.219377	273.617185	0.015674	0.015816
RS	25	0.445780	1.219377	284.138302	0.016277	0.015445
RS	26	0.484115	1.311538	274.071768	0.015700	0.015137
RS	27	0.525143	1.311538	284.059572	0.016272	0.014894
RS	28	0.569052	1.394067	276.650196	0.015848	0.014710
RS	29	0.616046	1.394067	286.024506	0.016385	0.014581
RS	30	0.666340	1.466732	280.651380	0.016077	0.014498
RS	31	0.720167	1.466732	289.279046	0.016571	0.014456
RS	32	0.777775	1.529736	285.382732	0.016348	0.014451
RS	33	0.839428	1.529736	293.076582	0.016789	0.014481
RS	34	0.905413	1.583334	290.172434	0.016622	0.014544
RS	35	0.976032	1.583334	296.691705	0.016996	0.014636
RS	36	1.051611	1.627971	294.299576	0.016859	0.014754
RS	37	1.132499	1.627971	299.354018	0.017148	0.014891
RS	38	1.219068	1.664255	296.977290	0.017012	0.015043
RS	39	1.311718	1.664255	300.237823	0.017199	0.015203
RS	40	1.410876	1.692990	297.350368	0.017033	0.015363
RS	41	1.516998	1.692990	298.469832	0.017098	0.015513
RS	42	1.630574	1.715248	294.512801	0.016871	0.015644
RS	43	1.752127	1.715248	293.161017	0.016793	0.015742
RS	44	1.882219	1.732455	287.564669	0.016473	0.015796
RS	45	2.021447	1.732455	283.480835	0.016239	0.015791
RS	46	2.170456	1.746198	275.758702	0.015797	0.015719
RS	47	2.329930	1.746198	268.815561	0.015399	0.015568
RS	48	2.500605	1.758019	258.673543	0.014818	0.015333
RS	49	2.683269	1.758019	248.941939	0.014260	0.015010
RS	50	2.878762	1.769285	236.369839	0.013540	0.014598
RS	51	3.087987	1.769285	224.167561	0.012841	0.014100
RS	52	3.311908	1.781120	209.490014	0.012000	0.013521
RS	53	3.551557	1.781120	195.396915	0.011193	0.012870
RS	54	3.808038	1.802557	178.513612	0.010226	0.012156
RS	55	4.082534	1.802557	163.518985	0.009367	0.011391
RS	56	4.376310	1.802557	148.156533	0.008487	0.010586
RS	57	4.690721	1.802557	132.677228	0.007600	0.009753
RS	58	5.027216	1.930312	110.275844	0.006317	0.008905
RS	59	5.387346	1.930312	97.552747	0.005588	0.008053
RS	60	5.772771	1.930312	85.151480	0.004878	0.007208
RS	61	6.185268	1.930312	73.270849	0.004197	0.006384
RS	62	6.626738	1.930312	62.089877	0.003557	0.005592
RS	63	7.099216	1.930312	227.045786	0.013006	0.022874
PA	4+25*2+4+6 0.067664310 0.013562172 7.099215984 0.403924942 0.376255989 0.423011780 0.484292984 0.554402351 0.631893635 0.716529131 0.809379339 0.909829140 1.014615059 1.119271278 1.219376564 1.311537743 1.394067049 1.466732025 1.529735565 1.583334208 1.627970695 1.664255142 1.692989826 1.715248108 1.732455254 1.746197701 1.758018970 1.769285202 1.781120300 1.802557111 1.930311739
//
IT	4461
RD	2
LK	-262522.287883
QD	-1047.540795 -> -682.013801
RI	0.0446606871
TR	0.060186	0.012834
MT	8.287059
MM	C_pi: 1.346981, n_recomb: 18933.147506
RS	0	0.000000	0.428875	316.104322	0.016696	0.000881
RS	1	0.007284	0.428875	333.227973	0.017600	0.008130
RS	2	0.015098	0.428875	350.830496	0.018530	0.011729
RS	3	0.023481	0.428875	368.856690	0.019482	0.015431
RS	4	0.032475	0.325529	508.365294	0.026851	0.021086
RS	5	0.042124	0.325529	528.929638	0.027937	0.024108
RS	6	0.052476	0.357464	500.801783	0.026451	0.023035
RS	7	0.063582	0.357464	520.295282	0.027481	0.024446
RS	8	0.075496	0.411490	469.574614	0.024802	0.022567
RS	9	0.088279	0.411490	487.860219	0.025768	0.023766
RS	10	0.101992	0.478512	435.932263	0.023025	0.021871
RS	11	0.116705	0.478512	453.062767	0.023930	0.023052
RS	12	0.132489	0.557536	404.200158	0.021349	0.021300
RS	13	0.149422	0.557536	420.252637	0.022197	0.022401
RS	14	0.167589	0.649864	374.934566	0.019803	0.020742
RS	15	0.187080	0.649864	389.985314	0.020598	0.021717
RS	16	0.207989	0.759411	347.203235	0.018338	0.020039
RS	17	0.230422	0.759411	361.316781	0.019084	0.020767
RS	18	0.254489	0.888768	321.355808	0.016973	0.019034
RS	19	0.280309	0.888768	334.595545	0.017672	0.019508
RS	20	0.308009	1.035810	298.979590	0.015791	0.017852
RS	21	0.337727	1.035810	311.421790	0.016448	0.018157
RS	22	0.369609	1.194569	281.280194	0.014856	0.016699
RS	23	0.403814	1.194569	293.011834	0.015476	0.016914
RS	24	0.440510	1.356944	268.658841	0.014190	0.015711
RS	25	0.479879	1.356944	279.763636	0.014776	0.015900
RS	26	0.522115	1.514587	260.890021	0.013780	0.014972
RS	27	0.567428	1.514587	271.429836	0.014336	0.015185
RS	28	0.616041	1.661391	257.256406	0.013588	0.014511
RS	29	0.668194	1.661391	267.253004	0.014116	0.014759
RS	30	0.724147	1.794406	256.797328	0.013563	0.014281
RS	31	0.784175	1.794406	266.220827	0.014061	0.014548
RS	32	0.848575	1.911857	258.693545	0.013664	0.014217
RS	33	0.917666	1.911857	267.457528	0.014126	0.014497
RS	34	0.991789	2.012131	262.301263	0.013854	0.014292
RS	35	1.071311	2.012131	270.257156	0.014274	0.014590
RS	36	1.156625	2.094507	266.953416	0.014100	0.014491
RS	37	1.248152	2.094507	273.884146	0.014466	0.014798
RS	38	1.346347	2.159344	271.875783	0.014360	0.014779
RS	39	1.451694	2.159344	277.493306	0.014656	0.015078
RS	40	1.564713	2.208051	276.144923	0.014585	0.015105
RS	41	1.685965	2.208051	280.096633	0.014794	0.015368
RS	42	1.816048	2.243336	278.633241	0.014717	0.015395
RS	43	1.955606	2.243336	280.526163	0.014817	0.015575
RS	44	2.105329	2.269047	278.054138	0.014686	0.015540
RS	45	2.265957	2.269047	277.504250	0.014657	0.015588
RS	46	2.438285	2.289193	273.173490	0.014428	0.015433
RS	47	2.623165	2.289193	269.875035	0.014254	0.015315
RS	48	2.821510	2.307209	263.045028	0.013893	0.015006
RS	49	3.034302	2.307209	256.847667	0.013566	0.014710
RS	50	3.262593	2.325743	247.200560	0.013056	0.014235
RS	51	3.507512	2.325743	238.179273	0.012580	0.013772
RS	52	3.770271	2.346753	225.779735	0.011925	0.013146
RS	53	4.052167	2.346753	214.280232	0.011318	0.012544
RS	54	4.354596	2.388182	198.295244	0.010473	0.011746
RS	55	4.679052	2.388182	185.205035	0.009782	0.011053
RS	56	5.027141	2.388182	171.242182	0.009045	0.010313
RS	57	5.400583	2.388182	156.627224	0.008273	0.009536
RS	58	5.801226	2.686070	127.128682	0.006715	0.008206
RS	59	6.231050	2.686070	115.880892	0.006121	0.007535
RS	60	6.692180	2.686070	104.382450	0.005513	0.006847
RS	61	7.186898	2.686070	92.835802	0.004903	0.006150
RS	62	7.717649	2.686070	81.446713	0.004302	0.005456
RS	63	8.287059	2.686070	351.198082	0.018549	0.024587
PA	4+25*2+4+6 0.060186167 0.012833696 8.287058588 0.428874793 0.325528804 0.357464027 0.411490342 0.478512100 0.557535962 0.649864293 0.759410638 0.888768360 1.035809639 1.194569239 1.356944483 1.514586844 1.661390775 1.794405725 1.911856529 2.012130736 2.094506914 2.159344288 2.208050904 2.243336113 2.269047265 2.289193351 2.307208769 2.325743491 2.346753383 2.388181542 2.686070313
//
IT	4643
RD	3
LK	-261910.975010
QD	-748.840736 -> -574.370530
RI	0.0366103288
TR	0.055780	0.012847
MT	9.002658
MM	C_pi: 1.512233, n_recomb: 21255.775154
RS	0	0.000000	0.547946	283.270633	0.013327	0.000697
RS	1	0.007423	0.547946	300.067928	0.014117	0.006795
RS	2	0.015397	0.547946	317.531143	0.014939	0.009918
RS	3	0.023963	0.547946	335.635817	0.015790	0.012274
RS	4	0.033165	0.340432	567.228285	0.026686	0.020190
RS	5	0.043051	0.340432	591.300329	0.027818	0.023296
RS	6	0.053669	0.358868	583.925982	0.027471	0.023063
RS	7	0.065077	0.358868	606.980121	0.028556	0.024636
RS	8	0.077330	0.406357	557.036932	0.026206	0.022819
RS	9	0.090494	0.406357	578.671604	0.027224	0.024299
RS	10	0.104635	0.468020	521.923042	0.024554	0.022279
RS	11	0.119825	0.468020	542.166047	0.025507	0.023795
RS	12	0.136143	0.542517	485.890115	0.022859	0.021823
RS	13	0.153672	0.542517	504.819625	0.023750	0.023306
RS	14	0.172503	0.632114	450.212184	0.021181	0.021333
RS	15	0.192731	0.632114	467.910451	0.022013	0.022717
RS	16	0.214461	0.742939	413.880662	0.019471	0.020630
RS	17	0.237804	0.742939	430.418904	0.020250	0.021785
RS	18	0.262879	0.880837	377.699021	0.017769	0.019549
RS	19	0.289817	0.880837	393.142423	0.018496	0.020423
RS	20	0.318753	1.046024	344.742686	0.016219	0.018224
RS	21	0.349838	1.046024	359.170104	0.016898	0.018882
RS	22	0.383230	1.233039	317.546290	0.014939	0.016912
RS	23	0.419101	1.233039	331.060661	0.015575	0.017427
RS	24	0.457635	1.432261	297.171148	0.013981	0.015782
RS	25	0.499029	1.432261	309.890823	0.014579	0.016221
RS	26	0.543496	1.631981	283.558448	0.013340	0.014933
RS	27	0.591263	1.631981	295.594956	0.013907	0.015352
RS	28	0.642577	1.822360	275.820458	0.012976	0.014397
RS	29	0.697700	1.822360	287.251005	0.013514	0.014818
RS	30	0.756914	1.998024	272.642501	0.012827	0.014120
RS	31	0.820524	1.998024	283.489974	0.013337	0.014528
RS	32	0.888856	2.155229	272.971363	0.012842	0.014024
RS	33	0.962260	2.155229	283.197036	0.013323	0.014418
RS	34	1.041114	2.290044	276.112806	0.012990	0.014080
RS	35	1.125820	2.290044	285.608471	0.013437	0.014467
RS	36	1.216815	2.400041	281.374258	0.013238	0.014273
RS	37	1.314564	2.400041	289.949714	0.013641	0.014649
RS	38	1.419569	2.484971	287.914882	0.013545	0.014569
RS	39	1.532369	2.484971	295.287581	0.013892	0.014918
RS	40	1.653543	2.546682	294.681628	0.013864	0.014913
RS	41	1.783711	2.546682	300.475052	0.014136	0.015210
RS	42	1.923542	2.589625	300.283443	0.014127	0.015224
RS	43	2.073752	2.589625	304.047258	0.014304	0.015426
RS	44	2.235113	2.620275	303.041603	0.014257	0.015387
RS	45	2.408452	2.620275	304.305359	0.014316	0.015448
RS	46	2.594659	2.644978	301.314926	0.014176	0.015290
RS	47	2.794687	2.644978	299.667445	0.014098	0.015183
RS	48	3.009565	2.668658	293.811348	0.013823	0.014870
RS	49	3.240392	2.668658	288.989413	0.013596	0.014589
RS	50	3.488355	2.694719	279.794761	0.013163	0.014111
RS	51	3.754724	2.694719	271.765016	0.012785	0.013670
RS	52	4.040866	2.725469	259.207510	0.012195	0.013041
RS	53	4.348249	2.725469	248.225540	0.011678	0.012470
RS	54	4.678450	2.787849	230.745430	0.010856	0.011644
RS	55	5.033162	2.787849	217.751076	0.010244	0.010991
RS	56	5.414204	2.787849	203.522016	0.009575	0.010288
RS	57	5.823532	2.787849	188.268009	0.008857	0.009544
RS	58	6.263245	3.270481	148.617718	0.006992	0.007871
RS	59	6.735599	3.270481	137.873639	0.006486	0.007303
RS	60	7.243016	3.270481	126.521506	0.005952	0.006707
RS	61	7.788100	3.270481	114.754320	0.005399	0.006092
RS	62	8.373646	3.270481	102.782315	0.004836	0.005468
RS	63	9.002658	3.270481	495.262412	0.023300	0.026643
PA	4+25*2+4+6 0.055779629 0.012847233 9.002657655 0.547945692 0.340432192 0.358867871 0.406356602 0.468020279 0.542517345 0.632114399 0.742938741 0.880836561 1.046023750 1.233038758 1.432261414 1.631980844 1.822359713 1.998023927 2.155229074 2.290043705 2.400041065 2.484970810 2.546681559 2.589624554 2.620275084 2.644978293 2.668658479 2.694719186 2.725468651 2.787848691 3.270481211
//
IT	4707
RD	4
LK	-261593.860839
QD	-631.059544 -> -512.537682
RI	0.0277611932
TR	0.052644	0.013115
MT	9.478540
MM	C_pi: 1.649700, n_recomb: 23645.125939
RS	0	0.000000	0.704744	247.959531	0.010487	0.000585
RS	1	0.007510	0.704744	263.663904	0.011151	0.005939
RS	2	0.015584	0.704744	280.131304	0.011847	0.008619
RS	3	0.024265	0.704744	297.362878	0.012576	0.010036
RS	4	0.033597	0.368489	599.228992	0.025343	0.019553
RS	5	0.043630	0.368489	626.332123	0.026489	0.022359
RS	6	0.054417	0.374910	642.260452	0.027162	0.022969
RS	7	0.066014	0.374910	668.742814	0.028282	0.024401
RS	8	0.078482	0.417820	624.444629	0.026409	0.022880
RS	9	0.091886	0.417820	649.426178	0.027466	0.024312
RS	10	0.106297	0.475113	593.800892	0.025113	0.022485
RS	11	0.121790	0.475113	617.227129	0.026104	0.024021
RS	12	0.138446	0.544746	559.490493	0.023662	0.022177
RS	13	0.156354	0.544746	581.413467	0.024589	0.023741
RS	14	0.175606	0.629602	522.761021	0.022109	0.021807
RS	15	0.196304	0.629602	543.253937	0.022975	0.023311
RS	16	0.218557	0.737405	482.118835	0.020390	0.021150
RS	17	0.242481	0.737405	501.253895	0.021199	0.022463
RS	18	0.268201	0.876618	438.582047	0.018549	0.020028
RS	19	0.295854	0.876618	456.426091	0.019303	0.021071
RS	20	0.325583	1.049677	396.900769	0.016786	0.018588
RS	21	0.357544	1.049677	413.530495	0.017489	0.019405
RS	22	0.391906	1.252110	361.370201	0.015283	0.017134
RS	23	0.428849	1.252110	376.893035	0.015940	0.017791
RS	24	0.468566	1.473799	334.045999	0.014127	0.015874
RS	25	0.511266	1.473799	348.600834	0.014743	0.016433
RS	26	0.557172	1.700860	315.221105	0.013331	0.014921
RS	27	0.606526	1.700860	328.955266	0.013912	0.015439
RS	28	0.659587	1.920614	303.910060	0.012853	0.014310
RS	29	0.716633	1.920614	316.942722	0.013404	0.014814
RS	30	0.777962	2.125862	298.431918	0.012621	0.013983
RS	31	0.843898	2.125862	310.824309	0.013145	0.014462
RS	32	0.914786	2.311360	297.466789	0.012580	0.013855
RS	33	0.990997	2.311360	309.212412	0.013077	0.014307
RS	34	1.072932	2.471085	300.253689	0.012698	0.013894
RS	35	1.161020	2.471085	311.269420	0.013164	0.014329
RS	36	1.255723	2.600902	306.059116	0.012944	0.014087
RS	37	1.357539	2.600902	316.167639	0.013371	0.014500
RS	38	1.467002	2.699888	313.952117	0.013278	0.014394
RS	39	1.584685	2.699888	322.865027	0.013655	0.014772
RS	40	1.711206	2.770207	322.729602	0.013649	0.014761
RS	41	1.847229	2.770207	330.039653	0.013958	0.015080
RS	42	1.993468	2.817900	330.716302	0.013987	0.015103
RS	43	2.150689	2.817900	335.915897	0.014207	0.015323
RS	44	2.319717	2.851847	335.827984	0.014203	0.015297
RS	45	2.501440	2.851847	338.370517	0.014310	0.015377
RS	46	2.696810	2.880424	336.030823	0.014211	0.015231
RS	47	2.906853	2.880424	335.423493	0.014186	0.015145
RS	48	3.132670	2.909666	329.747765	0.013946	0.014839
RS	49	3.375446	2.909666	325.652540	0.013773	0.014583
RS	50	3.636455	2.943397	316.073731	0.013367	0.014107
RS	51	3.917066	2.943397	308.398401	0.013043	0.013695
RS	52	4.218751	2.984028	294.875334	0.012471	0.013064
RS	53	4.543093	2.984028	283.839704	0.012004	0.012523
RS	54	4.891793	3.067363	264.037781	0.011167	0.011666
RS	55	5.266681	3.067363	250.700165	0.010603	0.011046
RS	56	5.669723	3.067363	235.825635	0.009974	0.010373
RS	57	6.103034	3.067363	219.619555	0.009288	0.009653
RS	58	6.568887	3.736609	168.481215	0.007125	0.007677
RS	59	7.069726	3.736609	158.148991	0.006688	0.007183
RS	60	7.608178	3.736609	146.944775	0.006215	0.006656
RS	61	8.187069	3.736609	135.046091	0.005711	0.006103
RS	62	8.809435	3.736609	122.657021	0.005187	0.005533
RS	63	9.478540	3.736609	641.269426	0.027121	0.028783
PA	4+25*2+4+6 0.052644320 0.013114824 9.478540479 0.704743998 0.368488785 0.374910173 0.417820182 0.475113470 0.544746239 0.629601798 0.737405188 0.876617924 1.049676837 1.252109786 1.473798765 1.700859918 1.920614019 2.125861513 2.311360352 2.471084911 2.600901903 2.699888024 2.770207405 2.817900021 2.851847133 2.880423576 2.909665762 2.943396788 2.984027610 3.067363273 3.736608552
//
IT	4539
RD	5
LK	-261368.673177
QD	-557.881170 -> -462.984726
RI	0.0212713950
TR	0.050151	0.013472
MT	9.829560
MM	C_pi: 1.763438, n_recomb: 25937.156514
RS	0	0.000000	0.877174	220.307534	0.008494	0.000509
RS	1	0.007572	0.877174	234.887130	0.009056	0.005346
RS	2	0.015716	0.877174	250.262793	0.009649	0.007708
RS	3	0.024478	0.877174	266.451627	0.010273	0.008504
RS	4	0.033903	0.397520	621.167785	0.023949	0.019078
RS	5	0.044041	0.397520	650.793413	0.025091	0.021558
RS	6	0.054947	0.393630	687.096306	0.026491	0.022810
RS	7	0.066679	0.393630	716.669919	0.027631	0.024079
RS	8	0.079299	0.433764	677.845890	0.026134	0.022807
RS	9	0.092875	0.433764	705.936062	0.027217	0.024128
RS	10	0.107478	0.487954	653.246989	0.025186	0.022524
RS	11	0.123188	0.487954	679.695279	0.026205	0.024000
RS	12	0.140086	0.553385	623.389529	0.024035	0.022362
RS	13	0.158265	0.553385	648.199538	0.024991	0.023912
RS	14	0.177819	0.633506	588.648137	0.022695	0.022129
RS	15	0.198854	0.633506	611.862149	0.023590	0.023653
RS	16	0.221482	0.737299	546.509959	0.021071	0.021548
RS	17	0.245823	0.737299	568.187543	0.021906	0.022915
RS	18	0.272007	0.875351	497.768040	0.019191	0.020417
RS	19	0.300174	0.875351	517.975253	0.019970	0.021533
RS	20	0.330473	1.052007	448.758916	0.017302	0.018894
RS	21	0.363066	1.052007	467.570473	0.018027	0.019786
RS	22	0.398128	1.263826	405.751962	0.015644	0.017324
RS	23	0.435843	1.263826	423.275841	0.016319	0.018053
RS	24	0.476415	1.500600	372.028592	0.014343	0.015954
RS	25	0.520058	1.500600	388.417555	0.014975	0.016575
RS	26	0.567006	1.746939	348.378711	0.013432	0.014911
RS	27	0.617509	1.746939	363.809090	0.014027	0.015480
RS	28	0.671835	1.987916	333.792413	0.012869	0.014234
RS	29	0.730275	1.987916	348.419332	0.013433	0.014780
RS	30	0.793139	2.214900	326.238559	0.012578	0.013860
RS	31	0.860763	2.214900	340.155633	0.013115	0.014376
RS	32	0.933508	2.421526	324.122953	0.012496	0.013702
RS	33	1.011760	2.421526	337.349681	0.013006	0.014187
RS	34	1.095937	2.599973	326.618323	0.012593	0.013728
RS	35	1.186487	2.599973	339.090730	0.013074	0.014191
RS	36	1.283894	2.744537	332.951805	0.012837	0.013922
RS	37	1.388676	2.744537	344.500236	0.013282	0.014359
RS	38	1.501391	2.853666	342.096923	0.013189	0.014244
RS	39	1.622641	2.853666	352.422978	0.013588	0.014641
RS	40	1.753071	2.929767	352.697569	0.013598	0.014636
RS	41	1.893377	2.929767	361.360824	0.013932	0.014973
RS	42	2.044306	2.980276	362.790929	0.013987	0.015011
RS	43	2.206662	2.980276	369.226457	0.014235	0.015251
RS	44	2.381311	3.016197	369.884073	0.014261	0.015244
RS	45	2.569184	3.016197	373.472638	0.014399	0.015347
RS	46	2.771282	3.047671	371.553034	0.014325	0.015218
RS	47	2.988682	3.047671	371.729200	0.014332	0.015159
RS	48	3.222542	3.081664	365.953715	0.014109	0.014864
RS	49	3.474109	3.081664	362.320451	0.013969	0.014637
RS	50	3.744723	3.122285	352.052096	0.013573	0.014166
RS	51	4.035827	3.122285	344.480285	0.013281	0.013784
RS	52	4.348972	3.172005	329.690533	0.012711	0.013150
RS	53	4.685827	3.172005	318.390099	0.012275	0.012638
RS	54	5.048187	3.275079	295.938252	0.011410	0.011748
RS	55	5.437983	3.275079	282.119175	0.010877	0.011157
RS	56	5.857292	3.275079	266.496467	0.010275	0.010508
RS	57	6.308350	3.275079	249.273928	0.009611	0.009808
RS	58	6.793559	4.128290	185.995676	0.007171	0.007549
RS	59	7.315506	4.128290	176.102750	0.006790	0.007116
RS	60	7.876973	4.128290	165.131494	0.006367	0.006645
RS	61	8.480951	4.128290	153.241322	0.005908	0.006142
RS	62	9.130659	4.128290	140.624715	0.005422	0.005616
RS	63	9.829560	4.128290	783.979251	0.030226	0.030913
PA	4+25*2+4+6 0.050150762 0.013472360 9.829560037 0.877173652 0.397520240 0.393630010 0.433763538 0.487954423 0.553384660 0.633505827 0.737298998 0.875350536 1.052007281 1.263826344 1.500600000 1.746938770 1.987915808 2.214899967 2.421526108 2.599972637 2.744537058 2.853666207 2.929766787 2.980275619 3.016196540 3.047671071 3.081663522 3.122285359 3.172004878 3.275079069 4.128289931
//
IT	5375
RD	6
LK	-261185.365261
QD	-500.202465 -> -419.507830
RI	0.0168601705
TR	0.048034	0.013854
MT	10.113195
MM	C_pi: 1.861506, n_recomb: 28126.018763
RS	0	0.000000	1.052379	200.329723	0.007123	0.000454
RS	1	0.007620	1.052379	213.991505	0.007608	0.004906
RS	2	0.015820	1.052379	228.455064	0.008123	0.007051
RS	3	0.024645	1.052379	243.747037	0.008666	0.007440
RS	4	0.034142	0.424165	640.198002	0.022762	0.018709
RS	5	0.044363	0.424165	672.009489	0.023893	0.020909
RS	6	0.055363	0.411706	725.065281	0.025779	0.022620
RS	7	0.067202	0.411706	757.433482	0.026930	0.023765
RS	8	0.079942	0.450575	722.383676	0.025684	0.022657
RS	9	0.093652	0.450575	753.331019	0.026784	0.023875
RS	10	0.108408	0.502784	703.618975	0.025017	0.022456
RS	11	0.124288	0.502784	732.895526	0.026058	0.023860
RS	12	0.141378	0.564777	679.261824	0.024151	0.022426
RS	13	0.159770	0.564777	706.817586	0.025130	0.023939
RS	14	0.179563	0.640635	648.177965	0.023045	0.022334
RS	15	0.200865	0.640635	674.007067	0.023964	0.023843
RS	16	0.223790	0.740446	606.367532	0.021559	0.021843
RS	17	0.248461	0.740446	630.500605	0.022417	0.023225
RS	18	0.275013	0.876604	553.962323	0.019696	0.020727
RS	19	0.303587	0.876604	576.458111	0.020496	0.021876
RS	20	0.334339	1.055113	498.684998	0.017730	0.019145
RS	21	0.367434	1.055113	519.615900	0.018475	0.020077
RS	22	0.403051	1.273507	448.861616	0.015959	0.017481
RS	23	0.441382	1.273507	468.334573	0.016651	0.018249
RS	24	0.482633	1.521670	409.151759	0.014547	0.016018
RS	25	0.527027	1.521670	427.329843	0.015193	0.016674
RS	26	0.574804	1.783073	380.953647	0.013545	0.014898
RS	27	0.626222	1.783073	398.038560	0.014152	0.015495
RS	28	0.681557	2.040917	363.291506	0.012917	0.014162
RS	29	0.741109	2.040917	379.471421	0.013492	0.014731
RS	30	0.805198	2.285326	353.812282	0.012580	0.013746
RS	31	0.874171	2.285326	369.210735	0.013127	0.014283
RS	32	0.948399	2.509030	350.647683	0.012467	0.013562
RS	33	1.028283	2.509030	365.307680	0.012988	0.014067
RS	34	1.114254	2.702612	352.910315	0.012547	0.013576
RS	35	1.206775	2.702612	366.784906	0.013041	0.014056
RS	36	1.306347	2.858922	359.793884	0.012792	0.013771
RS	37	1.413505	2.858922	372.719463	0.013252	0.014224
RS	38	1.528828	2.975833	370.177442	0.013161	0.014107
RS	39	1.652939	2.975833	381.844518	0.013576	0.014521
RS	40	1.786506	3.055957	382.555301	0.013601	0.014525
RS	41	1.930251	3.055957	392.489744	0.013955	0.014879
RS	42	2.084948	3.107942	394.685530	0.014033	0.014936
RS	43	2.251433	3.107942	402.264818	0.014302	0.015195
RS	44	2.430603	3.144691	403.666829	0.014352	0.015211
RS	45	2.623425	3.144691	408.199200	0.014513	0.015338
RS	46	2.830940	3.177943	406.679343	0.014459	0.015229
RS	47	3.054266	3.177943	407.528268	0.014489	0.015198
RS	48	3.294609	3.215505	401.608501	0.014279	0.014918
RS	49	3.553266	3.215505	398.322324	0.014162	0.014721
RS	50	3.831631	3.261778	387.294896	0.013770	0.014256
RS	51	4.131206	3.261778	379.715869	0.013501	0.013904
RS	52	4.453608	3.319340	363.569816	0.012926	0.013268
RS	53	4.800576	3.319340	351.910215	0.012512	0.012782
RS	54	5.173981	3.440395	326.676177	0.011615	0.011859
RS	55	5.575838	3.440395	312.315672	0.011104	0.011294
RS	56	6.008315	3.440395	295.904639	0.010521	0.010666
RS	57	6.473746	3.440395	277.646889	0.009872	0.009982
RS	58	6.974640	4.473965	201.787657	0.007174	0.007457
RS	59	7.513701	4.473965	192.355333	0.006839	0.007075
RS	60	8.093836	4.473965	181.675506	0.006459	0.006651
RS	61	8.718175	4.473965	169.888683	0.006040	0.006192
RS	62	9.390087	4.473965	157.173183	0.005588	0.005705
RS	63	10.113195	4.473965	924.149849	0.032857	0.032998
PA	4+25*2+4+6 0.048033621 0.013853539 10.113195175 1.052379212 0.424165245 0.411705647 0.450574639 0.502784184 0.564777172 0.640634894 0.740445563 0.876604405 1.055113412 1.273507143 1.521669845 1.783072875 2.040917367 2.285325935 2.509029584 2.702612042 2.858922433 2.975832913 3.055956960 3.107942112 3.144691295 3.177942663 3.215504854 3.261778273 3.319340405 3.440395326 4.473964616
//
IT	4856
RD	7
LK	-261028.610421
QD	-451.031601 -> -380.884837
RI	0.0138573107
TR	0.046167	0.014229
MT	10.358764
MM	C_pi: 1.949843, n_recomb: 30230.673963
RS	0	0.000000	1.223034	186.174134	0.006158	0.000413
RS	1	0.007660	1.223034	199.147554	0.006588	0.004561
RS	2	0.015907	1.223034	212.919855	0.007043	0.006562
RS	3	0.024786	1.223034	227.523612	0.007526	0.006679
RS	4	0.034345	0.447802	658.848513	0.021794	0.018412
RS	5	0.044636	0.447802	692.647679	0.022912	0.020383
RS	6	0.055715	0.428314	759.468869	0.025122	0.022418
RS	7	0.067643	0.428314	794.415617	0.026278	0.023482
RS	8	0.080485	0.467091	761.319434	0.025184	0.022467
RS	9	0.094311	0.467091	794.917066	0.026295	0.023604
RS	10	0.109196	0.518207	747.630164	0.024731	0.022322
RS	11	0.125220	0.518207	779.564100	0.025787	0.023664
RS	12	0.142473	0.577400	729.077156	0.024117	0.022412
RS	13	0.161047	0.577400	759.251452	0.025115	0.023885
RS	14	0.181043	0.649482	702.577753	0.023241	0.022456
RS	15	0.202572	0.649482	730.928182	0.024178	0.023943
RS	16	0.225750	0.745589	662.296204	0.021908	0.022065
RS	17	0.250703	0.745589	688.809445	0.022785	0.023444
RS	18	0.277567	0.879707	607.343653	0.020090	0.020977
RS	19	0.306490	0.879707	632.062544	0.020908	0.022142
RS	20	0.337628	1.059347	546.578683	0.018080	0.019355
RS	21	0.371151	1.059347	569.571593	0.018841	0.020309
RS	22	0.407242	1.282940	490.423866	0.016223	0.017614
RS	23	0.446098	1.282940	511.795692	0.016930	0.018405
RS	24	0.487930	1.540583	445.015105	0.014721	0.016070
RS	25	0.532967	1.540583	464.936990	0.015380	0.016747
RS	26	0.581454	1.814830	412.449045	0.013643	0.014883
RS	27	0.633654	1.814830	431.145955	0.014262	0.015495
RS	28	0.689854	2.087261	391.829398	0.012961	0.014094
RS	29	0.750359	2.087261	409.521204	0.013547	0.014675
RS	30	0.815498	2.346833	380.510703	0.012587	0.013640
RS	31	0.885627	2.346833	397.350116	0.013144	0.014189
RS	32	0.961128	2.585442	376.359408	0.012450	0.013431
RS	33	1.042413	2.585442	392.412388	0.012981	0.013947
RS	34	1.129924	2.792227	378.428194	0.012518	0.013433
RS	35	1.224139	2.792227	393.664616	0.013022	0.013925
RS	36	1.325571	2.958643	385.886729	0.012765	0.013630
RS	37	1.434773	2.958643	400.149372	0.013237	0.014095
RS	38	1.552339	3.082006	397.525354	0.013150	0.013980
RS	39	1.678912	3.082006	410.494297	0.013579	0.014407
RS	40	1.815181	3.165105	411.695878	0.013618	0.014424
RS	41	1.961888	3.165105	422.863988	0.013988	0.014792
RS	42	2.119833	3.217676	425.887118	0.014088	0.014869
RS	43	2.289877	3.217676	434.574332	0.014375	0.015147
RS	44	2.472946	3.254328	436.796434	0.014449	0.015187
RS	45	2.670039	3.254328	442.237085	0.014629	0.015337
RS	46	2.882230	3.288302	441.197240	0.014594	0.015252
RS	47	3.110676	3.288302	442.681479	0.014643	0.015248
RS	48	3.356620	3.328224	436.688787	0.014445	0.014985
RS	49	3.621405	3.328224	433.708700	0.014347	0.014817
RS	50	3.906473	3.378841	421.969379	0.013958	0.014361
RS	51	4.213377	3.378841	414.339507	0.013706	0.014037
RS	52	4.543791	3.442913	396.852036	0.013127	0.013401
RS	53	4.899515	3.442913	384.791641	0.012729	0.012939
RS	54	5.282489	3.580111	356.735938	0.011800	0.011987
RS	55	5.694799	3.580111	341.804377	0.011307	0.011443
RS	56	6.138693	3.580111	324.585631	0.010737	0.010833
RS	57	6.616591	3.580111	305.284376	0.010098	0.010162
RS	58	7.131096	4.790640	216.466153	0.007160	0.007388
RS	59	7.685014	4.790640	207.504515	0.006864	0.007049
RS	60	8.281362	4.790640	197.150876	0.006522	0.006666
RS	61	8.923393	4.790640	185.526818	0.006137	0.006245
RS	62	9.614604	4.790640	172.795292	0.005716	0.005791
RS	63	10.358764	4.790640	1063.564689	0.035182	0.035022
PA	4+25*2+4+6 0.046167134 0.014229331 10.358763563 1.223034195 0.447802299 0.428314223 0.467090859 0.518207296 0.577399579 0.649481857 0.745589115 0.879707201 1.059346641 1.282940250 1.540583041 1.814830017 2.087261421 2.346833471 2.585442363 2.792227358 2.958643472 3.082005831 3.165105150 3.217676231 3.254328401 3.288301870 3.328224126 3.378840719 3.442913166 3.580110859 4.790639738
//
IT	5271
RD	8
LK	-260892.061181
QD	-408.176370 -> -346.615929
RI	0.0117601598
TR	0.044486	0.014587
MT	10.581513
MM	C_pi: 2.032073, n_recomb: 32267.285629
RS	0	0.000000	1.385712	176.110472	0.005458	0.000380
RS	1	0.007696	1.385712	188.584595	0.005844	0.004281
RS	2	0.015985	1.385712	201.853566	0.006256	0.006185
RS	3	0.024911	1.385712	215.953940	0.006693	0.006118
RS	4	0.034525	0.468736	677.708964	0.021003	0.018159
RS	5	0.044878	0.468736	713.374293	0.022108	0.019947
RS	6	0.056028	0.443434	791.791850	0.024539	0.022213
RS	7	0.068037	0.443434	829.162714	0.025697	0.023229
RS	8	0.080969	0.482987	796.491185	0.024684	0.022256
RS	9	0.094897	0.482987	832.576366	0.025802	0.023334
RS	10	0.109897	0.533674	787.073873	0.024392	0.022152
RS	11	0.126051	0.533674	821.523379	0.025460	0.023443
RS	12	0.143448	0.590545	774.339440	0.023998	0.022349
RS	13	0.162184	0.590545	807.025356	0.025011	0.023785
RS	14	0.182363	0.659237	752.985356	0.023336	0.022523
RS	15	0.204094	0.659237	783.780418	0.024290	0.023987
RS	16	0.227498	0.751914	715.080173	0.022161	0.022234
RS	17	0.252703	0.751914	743.914413	0.023055	0.023607
RS	18	0.279848	0.884019	658.407786	0.020405	0.021185
RS	19	0.309082	0.884019	685.298901	0.021238	0.022358
RS	20	0.340565	1.064442	592.745501	0.018370	0.019537
RS	21	0.374472	1.064442	617.755255	0.019145	0.020504
RS	22	0.410989	1.292500	530.599627	0.016444	0.017730
RS	23	0.450316	1.292500	553.829710	0.017164	0.018536
RS	24	0.492669	1.558544	479.681044	0.014866	0.016114
RS	25	0.538283	1.558544	501.309039	0.015536	0.016805
RS	26	0.587406	1.844416	442.844538	0.013724	0.014866
RS	27	0.640311	1.844416	463.117153	0.014353	0.015489
RS	28	0.697287	2.130215	419.322335	0.012995	0.014030
RS	29	0.758648	2.130215	438.490593	0.013589	0.014617
RS	30	0.824731	2.403791	406.197000	0.012589	0.013540
RS	31	0.895901	2.403791	424.442849	0.013154	0.014096
RS	32	0.972548	2.656213	401.079806	0.012430	0.013308
RS	33	1.055094	2.656213	418.492565	0.012970	0.013832
RS	34	1.143992	2.875235	402.966968	0.012488	0.013299
RS	35	1.239733	2.875235	419.534200	0.013002	0.013798
RS	36	1.342842	3.050934	411.011746	0.012738	0.013496
RS	37	1.453886	3.050934	426.584049	0.013220	0.013970
RS	38	1.573477	3.180055	423.923592	0.013138	0.013859
RS	39	1.702272	3.180055	438.172348	0.013579	0.014296
RS	40	1.840979	3.265560	439.917279	0.013634	0.014327
RS	41	1.990361	3.265560	452.304029	0.014017	0.014708
RS	42	2.151240	3.318132	456.230875	0.014139	0.014807
RS	43	2.324501	3.318132	466.018543	0.014442	0.015102
RS	44	2.511096	3.353981	469.164341	0.014540	0.015168
RS	45	2.712052	3.353981	475.511715	0.014737	0.015340
RS	46	2.928474	3.387772	475.076396	0.014723	0.015280
RS	47	3.161553	3.387772	477.196407	0.014789	0.015301
RS	48	3.412570	3.428971	471.256104	0.014605	0.015059
RS	49	3.682905	3.428971	468.580048	0.014522	0.014917
RS	50	3.974047	3.482707	456.236653	0.014139	0.014474
RS	51	4.287595	3.482707	448.548008	0.013901	0.014174
RS	52	4.625274	3.552041	429.788548	0.013320	0.013541
RS	53	4.988943	3.552041	417.314062	0.012933	0.013099
RS	54	5.380600	3.703656	386.447396	0.011976	0.012121
RS	55	5.802400	3.703656	370.931399	0.011496	0.011597
RS	56	6.256662	3.703656	352.896468	0.010937	0.011002
RS	57	6.745886	3.703656	332.548539	0.010306	0.010342
RS	58	7.272761	5.088156	230.423304	0.007141	0.007332
RS	59	7.840186	5.088156	221.937210	0.006878	0.007031
RS	60	8.451281	5.088156	211.931845	0.006568	0.006685
RS	61	9.109408	5.088156	200.510115	0.006214	0.006297
RS	62	9.818186	5.088156	187.819043	0.005821	0.005873
RS	63	10.581513	5.088156	1203.560346	0.037300	0.036978
PA	4+25*2+4+6 0.044485780 0.014586979 10.581512702 1.385711614 0.468735700 0.443433824 0.482987056 0.533674304 0.590545273 0.659236696 0.751913542 0.884019006 1.064441946 1.292500429 1.558543820 1.844415573 2.130215382 2.403790695 2.656212947 2.875234514 3.050933902 3.180054863 3.265560148 3.318131952 3.353981299 3.387771672 3.428970595 3.482707165 3.552040842 3.703656275 5.088156137
//
IT	3947
RD	9
LK	-260772.111302
QD	-370.555016 -> -316.243510
RI	0.0102473596
TR	0.042952	0.014921
MT	10.789475
MM	C_pi: 2.110278, n_recomb: 34246.271798
RS	0	0.000000	1.539403	168.862821	0.004931	0.000353
RS	1	0.007729	1.539403	180.979233	0.005285	0.004045
RS	2	0.016056	1.539403	193.887768	0.005662	0.005884
RS	3	0.025026	1.539403	207.627883	0.006063	0.005690
RS	4	0.034690	0.487505	696.678354	0.020343	0.017936
RS	5	0.045100	0.487505	734.124208	0.021437	0.019573
RS	6	0.056315	0.457293	822.613158	0.024021	0.022009
RS	7	0.068397	0.457293	862.291368	0.025179	0.023000
RS	8	0.081413	0.498225	828.911001	0.024204	0.022036
RS	9	0.095434	0.498225	867.353045	0.025327	0.023071
RS	10	0.110540	0.548972	823.065511	0.024034	0.021961
RS	11	0.126813	0.548972	859.911737	0.025110	0.023210
RS	12	0.144344	0.603864	816.077017	0.023830	0.022254
RS	13	0.163230	0.603864	851.183936	0.024855	0.023659
RS	14	0.183575	0.669440	800.249024	0.023367	0.022553
RS	15	0.205493	0.669440	833.425167	0.024336	0.023995
RS	16	0.229105	0.758903	765.359262	0.022349	0.022367
RS	17	0.254543	0.758903	796.467441	0.023257	0.023732
RS	18	0.281946	0.889044	707.622201	0.020663	0.021365
RS	19	0.311467	0.889044	736.645897	0.021510	0.022542
RS	20	0.343271	1.070042	637.523019	0.018616	0.019699
RS	21	0.377532	1.070042	664.514286	0.019404	0.020676
RS	22	0.414441	1.302090	569.633667	0.016633	0.017836
RS	23	0.454203	1.302090	594.689735	0.017365	0.018652
RS	24	0.497039	1.575851	513.318632	0.014989	0.016154
RS	25	0.543185	1.575851	536.621972	0.015670	0.016855
RS	26	0.592898	1.872601	472.252634	0.013790	0.014850
RS	27	0.646454	1.872601	494.070458	0.014427	0.015480
RS	28	0.704149	2.171098	445.833048	0.013018	0.013970
RS	29	0.766303	2.171098	466.447210	0.013620	0.014561
RS	30	0.833261	2.458085	430.895111	0.012582	0.013447
RS	31	0.905395	2.458085	450.517267	0.013155	0.014006
RS	32	0.983104	2.723808	424.800542	0.012404	0.013192
RS	33	1.066819	2.723808	443.544205	0.012952	0.013720
RS	34	1.157005	2.954633	426.494735	0.012454	0.013171
RS	35	1.254162	2.954633	444.366549	0.012976	0.013676
RS	36	1.358828	3.139269	435.118213	0.012706	0.013368
RS	37	1.471583	3.139269	451.978596	0.013198	0.013849
RS	38	1.593054	3.273857	449.307724	0.013120	0.013743
RS	39	1.723914	3.273857	464.821769	0.013573	0.014189
RS	40	1.864888	3.361468	467.154679	0.013641	0.014234
RS	41	2.016758	3.361468	480.754892	0.014038	0.014626
RS	42	2.180366	3.413672	485.657935	0.014181	0.014747
RS	43	2.356621	3.413672	496.551383	0.014499	0.015056
RS	44	2.546498	3.448187	500.729462	0.014621	0.015149
RS	45	2.751051	3.448187	507.997991	0.014834	0.015341
RS	46	2.971414	3.481046	508.306549	0.014843	0.015308
RS	47	3.208810	3.481046	511.081496	0.014924	0.015353
RS	48	3.464555	3.522575	505.344236	0.014756	0.015133
RS	49	3.740066	3.522575	502.990035	0.014687	0.015016
RS	50	4.036873	3.578359	490.178139	0.014313	0.014588
RS	51	4.356620	3.578359	482.441960	0.014087	0.014310
RS	52	4.701081	3.651843	462.508269	0.013505	0.013682
RS	53	5.072167	3.651843	449.622386	0.013129	0.013260
RS	54	5.471934	3.816316	415.985550	0.012147	0.012259
RS	55	5.902600	3.816316	399.881468	0.011677	0.011752
RS	56	6.366553	3.816316	381.028838	0.011126	0.011170
RS	57	6.866366	3.816316	359.634969	0.010501	0.010519
RS	58	7.404811	5.372112	243.883170	0.007121	0.007287
RS	59	7.984872	5.372112	235.875599	0.006888	0.007018
RS	60	8.609769	5.372112	226.234257	0.006606	0.006704
RS	61	9.282964	5.372112	215.043715	0.006279	0.006347
RS	62	10.008193	5.372112	202.434813	0.005911	0.005950
RS	63	10.789475	5.372112	1344.864606	0.039270	0.038862
PA	4+25*2+4+6 0.042952306 0.014921446 10.789475191 1.539402787 0.487504779 0.457292796 0.498225034 0.548971859 0.603863505 0.669440411 0.758902927 0.889043680 1.070042423 1.302090247 1.575850801 1.872601447 2.171097926 2.458084546 2.723807843 2.954632946 3.139269276 3.273857407 3.361467540 3.413672037 3.448186638 3.481045758 3.522574544 3.578359252 3.651843500 3.816315779 5.372111749
//
IT	4985
RD	10
LK	-260666.223866
QD	-337.399731 -> -289.306081
RI	0.0091202895
TR	0.041543	0.015231
MT	10.987042
MM	C_pi: 2.185623, n_recomb: 36173.547417
RS	0	0.000000	1.684372	163.551901	0.004521	0.000331
RS	1	0.007760	1.684372	175.412795	0.004849	0.003841
RS	2	0.016122	1.684372	188.064894	0.005199	0.005636
RS	3	0.025133	1.684372	201.549922	0.005572	0.005355
RS	4	0.034843	0.504619	715.484434	0.019779	0.017733
RS	5	0.045307	0.504619	754.640006	0.020862	0.019244
RS	6	0.056583	0.470131	852.157079	0.023557	0.021808
RS	7	0.068734	0.470131	894.047605	0.024716	0.022790
RS	8	0.081827	0.512857	859.138887	0.023750	0.021815
RS	9	0.095937	0.512857	899.827990	0.024875	0.022819
RS	10	0.111142	0.564023	856.291796	0.023672	0.021760
RS	11	0.127526	0.564023	895.431556	0.024754	0.022975
RS	12	0.145182	0.617177	854.959797	0.023635	0.022140
RS	13	0.164208	0.617177	892.407982	0.024670	0.023518
RS	14	0.184710	0.679832	844.943409	0.023358	0.022557
RS	15	0.206804	0.679832	880.445338	0.024339	0.023982
RS	16	0.230612	0.766233	813.589229	0.022491	0.022475
RS	17	0.256267	0.766233	846.931673	0.023413	0.023833
RS	18	0.283913	0.894438	755.336336	0.020881	0.021524
RS	19	0.313705	0.894438	786.459863	0.021741	0.022705
RS	20	0.345808	1.075848	681.180574	0.018831	0.019848
RS	21	0.380402	1.075848	710.124194	0.019631	0.020833
RS	22	0.417681	1.311524	607.734312	0.016801	0.017935
RS	23	0.457853	1.311524	634.589453	0.017543	0.018760
RS	24	0.501142	1.592501	546.088057	0.015096	0.016193
RS	25	0.547791	1.592501	571.040543	0.015786	0.016902
RS	26	0.598059	1.899609	500.797217	0.013844	0.014836
RS	27	0.652228	1.899609	524.133584	0.014489	0.015472
RS	28	0.710601	2.210384	471.455541	0.013033	0.013914
RS	29	0.773503	2.210384	493.488191	0.013642	0.014509
RS	30	0.841286	2.510488	454.670111	0.012569	0.013359
RS	31	0.914330	2.510488	475.640912	0.013149	0.013921
RS	32	0.993041	2.789299	447.564508	0.012373	0.013082
RS	33	1.077861	2.789299	467.612208	0.012927	0.013614
RS	34	1.169262	3.031800	449.033241	0.012413	0.013049
RS	35	1.267756	3.031800	468.185145	0.012943	0.013558
RS	36	1.373893	3.225304	458.209488	0.012667	0.013245
RS	37	1.488267	3.225304	476.338109	0.013168	0.013732
RS	38	1.611516	3.365278	473.668606	0.013094	0.013629
RS	39	1.744328	3.365278	490.435517	0.013558	0.014083
RS	40	1.887448	3.454871	493.387385	0.013639	0.014141
RS	41	2.041672	3.454871	508.198819	0.014049	0.014544
RS	42	2.207865	3.506483	514.140155	0.014213	0.014686
RS	43	2.386955	3.506483	526.149026	0.014545	0.015010
RS	44	2.579941	3.539254	531.463193	0.014692	0.015130
RS	45	2.787903	3.539254	539.673447	0.014919	0.015340
RS	46	3.012003	3.570565	540.866028	0.014952	0.015335
RS	47	3.253493	3.570565	544.323174	0.015048	0.015401
RS	48	3.513722	3.611625	538.945822	0.014899	0.015206
RS	49	3.794146	3.611625	536.941001	0.014843	0.015111
RS	50	4.096330	3.668531	523.808718	0.014480	0.014701
RS	51	4.421963	3.668531	516.046426	0.014266	0.014443
RS	52	4.772865	3.745191	495.051659	0.013685	0.013823
RS	53	5.150997	3.745191	481.766288	0.013318	0.013417
RS	54	5.558472	3.921129	445.419438	0.012313	0.012397
RS	55	5.997566	3.921129	428.729874	0.011852	0.011905
RS	56	6.470735	3.921129	409.062983	0.011308	0.011334
RS	57	6.980621	3.921129	386.627383	0.010688	0.010692
RS	58	7.530073	5.645713	256.965092	0.007104	0.007248
RS	59	8.122163	5.645713	249.438339	0.006896	0.007009
RS	60	8.760199	5.645713	240.173340	0.006639	0.006723
RS	61	9.447747	5.645713	229.236709	0.006337	0.006393
RS	62	10.188647	5.645713	216.743013	0.005992	0.006022
RS	63	10.987042	5.645713	1487.728101	0.041128	0.040674
PA	4+25*2+4+6 0.041543132 0.015231341 10.987041527 1.684372161 0.504619210 0.470130737 0.512856631 0.564023121 0.617176621 0.679832105 0.766233029 0.894437754 1.075847889 1.311523974 1.592500859 1.899608885 2.210383979 2.510488235 2.789298693 3.031800054 3.225304018 3.365278362 3.454870936 3.506483166 3.539254424 3.570565391 3.611625225 3.668530526 3.745191228 3.921129018 5.645713204
//
IT	4755
RD	11
LK	-260572.416482
QD	-308.084177 -> -265.369313
RI	0.0082555593
TR	0.040242	0.015517
MT	11.176768
MM	C_pi: 2.258775, n_recomb: 38052.283429
RS	0	0.000000	1.821385	159.587691	0.004194	0.000311
RS	1	0.007789	1.821385	171.266144	0.004501	0.003663
RS	2	0.016185	1.821385	183.736520	0.004829	0.005427
RS	3	0.025234	1.821385	197.042428	0.005178	0.005086
RS	4	0.034989	0.520506	733.841398	0.019285	0.017544
RS	5	0.045503	0.520506	774.640353	0.020357	0.018948
RS	6	0.056836	0.482158	880.488381	0.023139	0.021612
RS	7	0.069052	0.482158	924.508275	0.024296	0.022593
RS	8	0.082220	0.526954	887.500414	0.023323	0.021596
RS	9	0.096413	0.526954	930.340201	0.024449	0.022577
RS	10	0.111711	0.578811	887.184470	0.023315	0.021555
RS	11	0.128201	0.578811	928.524909	0.024401	0.022741
RS	12	0.145976	0.630399	891.422840	0.023426	0.022014
RS	13	0.165135	0.630399	931.139429	0.024470	0.023369
RS	14	0.185786	0.690258	887.458791	0.023322	0.022544
RS	15	0.208046	0.690258	925.236091	0.024315	0.023953
RS	16	0.232039	0.773704	860.080356	0.022603	0.022565
RS	17	0.257902	0.773704	895.621509	0.023537	0.023916
RS	18	0.285779	0.899980	801.790929	0.021071	0.021668
RS	19	0.315827	0.899980	834.985353	0.021943	0.022853
RS	20	0.348216	1.081646	723.912214	0.019024	0.019988
RS	21	0.383127	1.081646	754.782505	0.019835	0.020980
RS	22	0.420758	1.320637	645.060252	0.016952	0.018031
RS	23	0.461320	1.320637	673.690680	0.017704	0.018863
RS	24	0.505041	1.608411	578.120274	0.015193	0.016233
RS	25	0.552167	1.608411	604.698471	0.015891	0.016949
RS	26	0.602964	1.925464	528.585810	0.013891	0.014825
RS	27	0.657718	1.925464	553.416385	0.014544	0.015466
RS	28	0.716737	2.248230	496.276623	0.013042	0.013863
RS	29	0.780352	2.248230	519.702141	0.013658	0.014460
RS	30	0.848923	2.561295	477.592423	0.012551	0.013277
RS	31	0.922834	2.561295	499.885459	0.013137	0.013841
RS	32	1.002502	2.853141	469.425782	0.012336	0.012978
RS	33	1.088376	2.853141	490.751341	0.012897	0.013512
RS	34	1.180938	3.107360	470.620860	0.012368	0.012933
RS	35	1.280710	3.107360	491.028518	0.012904	0.013445
RS	36	1.388254	3.309799	480.311984	0.012622	0.013126
RS	37	1.504173	3.309799	499.688726	0.013132	0.013618
RS	38	1.629122	3.455218	497.017626	0.013061	0.013519
RS	39	1.763803	3.455218	515.024426	0.013535	0.013980
RS	40	1.908974	3.546777	518.613657	0.013629	0.014050
RS	41	2.065453	3.546777	534.633533	0.014050	0.014463
RS	42	2.234120	3.597665	541.663137	0.014235	0.014626
RS	43	2.415924	3.597665	554.797019	0.014580	0.014962
RS	44	2.611888	3.628376	561.341490	0.014752	0.015109
RS	45	2.823117	3.628376	570.515001	0.014993	0.015335
RS	46	3.050798	3.657635	572.724332	0.015051	0.015360
RS	47	3.296213	3.657635	576.893422	0.015161	0.015445
RS	48	3.560743	3.697541	572.032507	0.015033	0.015277
RS	49	3.845878	3.697541	570.408502	0.014990	0.015202
RS	50	4.153221	3.754769	557.107380	0.014641	0.014811
RS	51	4.484504	3.754769	549.345381	0.014437	0.014572
RS	52	4.841590	3.833755	527.410458	0.013860	0.013961
RS	53	5.226489	3.833755	513.742662	0.013501	0.013571
RS	54	5.641368	4.019922	474.759064	0.012476	0.012534
RS	55	6.088562	4.019922	457.490566	0.012023	0.012054
RS	56	6.570588	4.019922	437.016278	0.011485	0.011494
RS	57	7.090159	4.019922	413.545973	0.010868	0.010858
RS	58	7.650199	5.910877	269.729022	0.007088	0.007214
RS	59	8.253860	5.910877	262.685006	0.006903	0.007002
RS	60	8.904541	5.910877	253.806528	0.006670	0.006742
RS	61	9.605902	5.910877	243.142628	0.006390	0.006436
RS	62	10.361893	5.910877	230.791621	0.006065	0.006088
RS	63	11.176768	5.910877	1632.099282	0.042891	0.042414
PA	4+25*2+4+6 0.040241623 0.015516924 11.176767747 1.821385142 0.520505502 0.482157769 0.526953909 0.578811450 0.630398606 0.690258036 0.773704082 0.899979710 1.081645863 1.320637061 1.608411044 1.925464157 2.248229713 2.561295302 2.853140673 3.107359700 3.309798705 3.455218014 3.546776692 3.597665185 3.628375740 3.657635243 3.697541059 3.754768856 3.833754919 4.019922341 5.910876593
//
IT	4600
RD	12
LK	-260489.067190
QD	-282.080521 -> -244.044717
RI	0.0075744802
TR	0.039036	0.015779
MT	11.360033
MM	C_pi: 2.330086, n_recomb: 39884.089527
RS	0	0.000000	1.951451	156.563415	0.003925	0.000295
RS	1	0.007817	1.951451	168.110984	0.004215	0.003505
RS	2	0.016244	1.951451	180.452452	0.004524	0.005247
RS	3	0.025330	1.951451	193.633056	0.004855	0.004865
RS	4	0.035127	0.535448	751.576254	0.018844	0.017365
RS	5	0.045689	0.535448	793.954342	0.019907	0.018676
RS	6	0.057077	0.493532	907.624250	0.022757	0.021422
RS	7	0.069355	0.493532	953.697157	0.023912	0.022408
RS	8	0.082593	0.540584	914.192359	0.022921	0.021381
RS	9	0.096865	0.540584	959.094744	0.024047	0.022346
RS	10	0.112254	0.593341	916.023766	0.022967	0.021349
RS	11	0.128844	0.593341	959.478436	0.024057	0.022511
RS	12	0.146732	0.643489	925.748386	0.023211	0.021880
RS	13	0.166018	0.643489	967.664271	0.024262	0.023216
RS	14	0.186812	0.700643	928.032645	0.023268	0.022519
RS	15	0.209231	0.700643	968.036995	0.024271	0.023913
RS	16	0.233402	0.781194	905.033000	0.022692	0.022641
RS	17	0.259462	0.781194	942.738991	0.023637	0.023986
RS	18	0.287560	0.905517	847.151192	0.021240	0.021802
RS	19	0.317854	0.905517	882.389187	0.022124	0.022989
RS	20	0.350516	1.087294	765.846140	0.019202	0.020122
RS	21	0.385730	1.087294	798.618847	0.020023	0.021120
RS	22	0.423698	1.329307	681.721234	0.017093	0.018124
RS	23	0.464633	1.329307	712.104515	0.017854	0.018964
RS	24	0.508768	1.623498	609.509993	0.015282	0.016274
RS	25	0.556353	1.623498	637.691739	0.015989	0.016996
RS	26	0.607657	1.950136	555.699459	0.013933	0.014818
RS	27	0.662971	1.950136	582.000990	0.014592	0.015463
RS	28	0.722610	2.284647	520.369059	0.013047	0.013816
RS	29	0.786909	2.284647	545.162651	0.013669	0.014416
RS	30	0.856235	2.610577	499.725035	0.012529	0.013200
RS	31	0.930980	2.610577	523.314304	0.013121	0.013766
RS	32	1.011567	2.915475	490.437928	0.012297	0.012880
RS	33	1.098453	2.915475	513.015077	0.012863	0.013416
RS	34	1.192131	3.181522	491.302784	0.012318	0.012822
RS	35	1.293132	3.181522	512.941203	0.012861	0.013337
RS	36	1.402027	3.393054	501.458465	0.012573	0.013012
RS	37	1.519434	3.393054	522.061917	0.013089	0.013507
RS	38	1.646018	3.544044	519.376513	0.013022	0.013411
RS	39	1.782496	3.544044	538.608344	0.013504	0.013878
RS	40	1.929643	3.637617	542.842002	0.013610	0.013960
RS	41	2.088291	3.637617	560.065244	0.014042	0.014382
RS	42	2.259340	3.687696	568.223175	0.014247	0.014564
RS	43	2.443760	3.687696	582.489243	0.014605	0.014913
RS	44	2.642594	3.716108	590.344771	0.014802	0.015085
RS	45	2.856971	3.716108	600.501208	0.015056	0.015328
RS	46	3.088104	3.742884	603.852009	0.015140	0.015381
RS	47	3.337305	3.742884	608.761881	0.015263	0.015484
RS	48	3.605984	3.781055	604.567083	0.015158	0.015343
RS	49	3.895664	3.781055	603.355844	0.015128	0.015287
RS	50	4.207988	3.837913	590.036209	0.014794	0.014917
RS	51	4.544725	3.837913	582.302689	0.014600	0.014695
RS	52	4.907783	3.918478	559.551670	0.014029	0.014096
RS	53	5.299219	3.918478	545.521065	0.013678	0.013719
RS	54	5.721253	4.113764	503.984031	0.012636	0.012668
RS	55	6.176275	4.113764	486.145343	0.012189	0.012200
RS	56	6.666864	4.113764	464.872639	0.011656	0.011648
RS	57	7.195800	4.113764	440.376651	0.011041	0.011019
RS	58	7.766081	6.168656	282.203154	0.007076	0.007185
RS	59	8.380939	6.168656	275.643191	0.006911	0.006996
RS	60	9.043857	6.168656	267.159613	0.006698	0.006760
RS	61	9.758592	6.168656	256.784278	0.006438	0.006476
RS	62	10.529195	6.168656	244.599344	0.006133	0.006149
RS	63	11.360033	6.168656	1777.745109	0.044573	0.044084
PA	4+25*2+4+6 0.039035687 0.015779457 11.360033201 1.951451450 0.535448289 0.493532258 0.540583864 0.593341131 0.643488875 0.700642589 0.781193747 0.905516952 1.087293532 1.329307167 1.623497721 1.950136224 2.284646894 2.610576816 2.915475306 3.181521977 3.393053759 3.544043797 3.637616513 3.687696363 3.716107901 3.742884495 3.781055000 3.837912965 3.918477596 4.113763569 6.168656478
//
IT	4393
RD	13
LK	-260414.820331
QD	-258.941343 -> -224.993527
RI	0.0070270704
TR	0.037915	0.016020
MT	11.537750
MM	C_pi: 2.399763, n_recomb: 41669.704065
RS	0	0.000000	2.075292	154.220548	0.003701	0.000281
RS	1	0.007843	2.075292	165.674843	0.003976	0.003362
RS	2	0.016301	2.075292	177.925973	0.004270	0.005090
RS	3	0.025422	2.075292	191.020630	0.004584	0.004680
RS	4	0.035259	0.549668	768.549915	0.018444	0.017196
RS	5	0.045867	0.549668	812.442814	0.019497	0.018424
RS	6	0.057308	0.504357	933.597727	0.022405	0.021239
RS	7	0.069645	0.504357	981.651816	0.023558	0.022233
RS	8	0.082950	0.553792	939.363636	0.022543	0.021173
RS	9	0.097299	0.553792	986.246336	0.023668	0.022124
RS	10	0.112773	0.607621	943.007438	0.022631	0.021145
RS	11	0.129460	0.607621	988.494098	0.023722	0.022285
RS	12	0.147456	0.656428	958.130701	0.022993	0.021743
RS	13	0.166864	0.656428	1002.178752	0.024051	0.023060
RS	14	0.187794	0.710938	966.828652	0.023202	0.022484
RS	15	0.210366	0.710938	1009.012316	0.024215	0.023866
RS	16	0.234707	0.788635	948.566550	0.022764	0.022707
RS	17	0.260958	0.788635	988.403659	0.023720	0.024047
RS	18	0.289268	0.910982	891.495413	0.021394	0.021928
RS	19	0.319798	0.910982	928.749732	0.022288	0.023117
RS	20	0.352722	1.092710	807.058366	0.019368	0.020251
RS	21	0.388228	1.092710	841.709406	0.020200	0.021256
RS	22	0.426520	1.337476	717.780981	0.017225	0.018218
RS	23	0.467814	1.337476	749.894882	0.017996	0.019064
RS	24	0.512347	1.637729	640.315446	0.015366	0.016317
RS	25	0.560373	1.637729	670.078868	0.016081	0.017045
RS	26	0.612165	1.973611	582.194602	0.013972	0.014814
RS	27	0.668020	1.973611	609.944182	0.014638	0.015463
RS	28	0.728255	2.319639	543.786296	0.013050	0.013775
RS	29	0.793214	2.319639	569.923404	0.013677	0.014377
RS	30	0.863268	2.658358	521.117228	0.012506	0.013129
RS	31	0.938816	2.658358	545.976696	0.013102	0.013696
RS	32	1.020290	2.976355	510.645984	0.012255	0.012787
RS	33	1.108153	2.976355	534.448034	0.012826	0.013325
RS	34	1.202907	3.254372	511.119044	0.012266	0.012716
RS	35	1.305093	3.254372	533.962295	0.012814	0.013233
RS	36	1.415293	3.475185	521.682936	0.012519	0.012901
RS	37	1.534136	3.475185	543.490116	0.013043	0.013400
RS	38	1.662300	3.631907	540.770623	0.012978	0.013306
RS	39	1.800515	3.631907	561.210352	0.013468	0.013778
RS	40	1.949571	3.727570	566.087550	0.013585	0.013871
RS	41	2.110316	3.727570	584.506146	0.014027	0.014301
RS	42	2.283669	3.776807	593.820064	0.014251	0.014502
RS	43	2.470618	3.776807	609.222221	0.014620	0.014862
RS	44	2.672229	3.802719	618.459659	0.014842	0.015060
RS	45	2.889653	3.802719	629.615477	0.015110	0.015317
RS	46	3.124128	3.826657	634.219811	0.015220	0.015399
RS	47	3.376994	3.826657	639.896903	0.015356	0.015519
RS	48	3.649691	3.862590	636.509955	0.015275	0.015406
RS	49	3.943775	3.862590	635.742217	0.015257	0.015367
RS	50	4.260925	3.918476	622.550201	0.014940	0.015019
RS	51	4.602948	3.918476	614.873453	0.014756	0.014813
RS	52	4.971796	3.999962	591.430719	0.014193	0.014226
RS	53	5.369572	3.999962	577.058063	0.013848	0.013861
RS	54	5.798545	4.203365	533.058261	0.012792	0.012800
RS	55	6.261162	4.203365	514.659423	0.012351	0.012342
RS	56	6.760062	4.203365	492.598721	0.011822	0.011798
RS	57	7.298090	4.203365	467.087632	0.011209	0.011173
RS	58	7.878315	6.419742	294.398095	0.007065	0.007159
RS	59	8.504047	6.419742	288.322844	0.006919	0.006992
RS	60	9.178854	6.419742	280.241022	0.006725	0.006776
RS	61	9.906585	6.419742	270.167709	0.006484	0.006514
RS	62	10.691392	6.419742	258.169051	0.006196	0.006206
RS	63	11.537750	6.419742	1924.337577	0.046181	0.045685
PA	4+25*2+4+6 0.037915417 0.016020421 11.537750395 2.075292173 0.549668427 0.504357411 0.553792023 0.607621028 0.656427986 0.710938315 0.788634758 0.910981612 1.092710423 1.337476394 1.637728811 1.973610554 2.319638567 2.658358300 2.976355249 3.254371577 3.475184948 3.631906730 3.727570313 3.776806595 3.802718658 3.826656922 3.862589696 3.918475616 3.999961822 4.203365321 6.419741500
//
IT	4444
RD	14
LK	-260348.530109
QD	-238.288640 -> -207.925437
RI	0.0065784160
TR	0.036873	0.016242
MT	11.710397
MM	C_pi: 2.467900, n_recomb: 43409.418559
RS	0	0.000000	2.193790	152.362169	0.003510	0.000268
RS	1	0.007868	2.193790	163.749589	0.003772	0.003233
RS	2	0.016355	2.193790	175.937407	0.004053	0.004949
RS	3	0.025510	2.193790	188.973631	0.004353	0.004522
RS	4	0.035386	0.563316	784.686355	0.018076	0.017035
RS	5	0.046038	0.563316	830.029791	0.019121	0.018189
RS	6	0.057528	0.514715	958.425015	0.022079	0.021063
RS	7	0.069923	0.514715	1008.391018	0.023230	0.022067
RS	8	0.083293	0.566608	963.136724	0.022187	0.020971
RS	9	0.097714	0.566608	1011.921763	0.023311	0.021913
RS	10	0.113271	0.621656	968.290227	0.022306	0.020944
RS	11	0.130051	0.621656	1015.729598	0.023399	0.022065
RS	12	0.148152	0.669206	988.711017	0.022776	0.021602
RS	13	0.167676	0.669206	1034.824985	0.023839	0.022903
RS	14	0.188738	0.721118	1003.958612	0.023128	0.022442
RS	15	0.211456	0.721118	1048.273474	0.024149	0.023813
RS	16	0.235961	0.795984	990.758040	0.022824	0.022764
RS	17	0.262395	0.795984	1032.691818	0.023790	0.024099
RS	18	0.290909	0.916317	934.881357	0.021536	0.022046
RS	19	0.321666	0.916317	974.124070	0.022440	0.023239
RS	20	0.354843	1.097851	847.589888	0.019525	0.020378
RS	21	0.390631	1.097851	884.094511	0.020366	0.021388
RS	22	0.429234	1.345105	753.281272	0.017353	0.018311
RS	23	0.470875	1.345105	787.103074	0.018132	0.019163
RS	24	0.515792	1.651077	670.578352	0.015448	0.016362
RS	25	0.564243	1.651077	701.901296	0.016169	0.017095
RS	26	0.616507	1.995856	608.116845	0.014009	0.014814
RS	27	0.672882	1.995856	637.291481	0.014681	0.015467
RS	28	0.733694	2.353179	566.571995	0.013052	0.013738
RS	29	0.799290	2.353179	594.027936	0.013684	0.014342
RS	30	0.870047	2.704597	541.814486	0.012481	0.013062
RS	31	0.946371	2.704597	567.917874	0.013083	0.013631
RS	32	1.028701	3.035742	530.092623	0.012211	0.012699
RS	33	1.117508	3.035742	555.092304	0.012787	0.013239
RS	34	1.213303	3.325879	530.108788	0.012212	0.012614
RS	35	1.316635	3.325879	554.129879	0.012765	0.013134
RS	36	1.428098	3.556175	541.019696	0.012463	0.012794
RS	37	1.548330	3.556175	564.005924	0.012993	0.013296
RS	38	1.678023	3.718805	561.227264	0.012929	0.013203
RS	39	1.817920	3.718805	582.855313	0.013427	0.013681
RS	40	1.968824	3.816659	588.367166	0.013554	0.013783
RS	41	2.131601	3.816659	607.969918	0.014005	0.014220
RS	42	2.307186	3.865035	618.459063	0.014247	0.014439
RS	43	2.496586	3.865035	634.997439	0.014628	0.014810
RS	44	2.700889	3.888291	645.675170	0.014874	0.015033
RS	45	2.921266	3.888291	657.842983	0.015154	0.015303
RS	46	3.158982	3.909082	663.802347	0.015292	0.015414
RS	47	3.415403	3.909082	670.269716	0.015441	0.015550
RS	48	3.691999	3.942340	667.822939	0.015384	0.015465
RS	49	3.990358	3.942340	667.527084	0.015377	0.015442
RS	50	4.312192	3.996722	654.603561	0.015080	0.015117
RS	51	4.659348	3.996722	647.010748	0.014905	0.014926
RS	52	5.033819	4.078553	622.998198	0.014352	0.014352
RS	53	5.437754	4.078553	608.304390	0.014013	0.013999
RS	54	5.873470	4.289166	561.937903	0.012945	0.012928
RS	55	6.343470	4.289166	542.989595	0.012509	0.012479
RS	56	6.850449	4.289166	520.152222	0.011982	0.011942
RS	57	7.397319	4.289166	493.637797	0.011372	0.011322
RS	58	7.987216	6.664501	306.314935	0.007056	0.007135
RS	59	8.623528	6.664501	300.724250	0.006928	0.006988
RS	60	9.309905	6.664501	293.049595	0.006751	0.006792
RS	61	10.050287	6.664501	283.289675	0.006526	0.006548
RS	62	10.848923	6.664501	271.494826	0.006254	0.006258
RS	63	11.710397	6.664501	2071.499575	0.047720	0.047220
PA	4+25*2+4+6 0.036872864 0.016241535 11.710396987 2.193789991 0.563315571 0.514715348 0.566607537 0.621655854 0.669206275 0.721117861 0.795984286 0.916317223 1.097851052 1.345105261 1.651077246 1.995856059 2.353178530 2.704596691 3.035741793 3.325878765 3.556174751 3.718804668 3.816659363 3.865034651 3.888290853 3.909081918 3.942339853 3.996721734 4.078553372 4.289166284 6.664500895
//
IT	5129
RD	15
LK	-260289.220289
QD	-219.801654 -> -192.591751
RI	0.0062054053
TR	0.035901	0.016444
MT	11.878474
MM	C_pi: 2.534568, n_recomb: 45103.275708
RS	0	0.000000	2.307507	150.863245	0.003345	0.000256
RS	1	0.007892	2.307507	162.203136	0.003596	0.003116
RS	2	0.016408	2.307507	174.347412	0.003866	0.004822
RS	3	0.025595	2.307507	187.345292	0.004154	0.004385
RS	4	0.035507	0.576474	799.977243	0.017737	0.016881
RS	5	0.046202	0.576474	846.708535	0.018773	0.017967
RS	6	0.057740	0.524651	982.157051	0.021776	0.020896
RS	7	0.070190	0.524651	1033.968471	0.022924	0.021908
RS	8	0.083622	0.579054	985.608125	0.021852	0.020777
RS	9	0.098114	0.579054	1036.220919	0.022974	0.021711
RS	10	0.113749	0.635457	991.984661	0.021994	0.020747
RS	11	0.130619	0.635457	1041.299583	0.023087	0.021850
RS	12	0.148820	0.681830	1017.584220	0.022561	0.021461
RS	13	0.168458	0.681830	1065.698077	0.023628	0.022746
RS	14	0.189646	0.731171	1039.498006	0.023047	0.022394
RS	15	0.212505	0.731171	1085.895151	0.024076	0.023755
RS	16	0.237169	0.803224	1031.650591	0.022873	0.022814
RS	17	0.263780	0.803224	1075.645451	0.023848	0.024145
RS	18	0.292490	0.921502	977.332735	0.021669	0.022159
RS	19	0.323467	0.921502	1018.534819	0.022582	0.023354
RS	20	0.356888	1.102705	887.454178	0.019676	0.020501
RS	21	0.392947	1.102705	925.786588	0.020526	0.021517
RS	22	0.431852	1.352188	788.243900	0.017476	0.018404
RS	23	0.473828	1.352188	823.750078	0.018264	0.019263
RS	24	0.519116	1.663544	700.326273	0.015527	0.016409
RS	25	0.567979	1.663544	733.186059	0.016256	0.017148
RS	26	0.620697	2.016903	633.489477	0.014045	0.014817
RS	27	0.677577	2.016903	664.065727	0.014723	0.015474
RS	28	0.738946	2.385290	588.754208	0.013053	0.013705
RS	29	0.805158	2.385290	617.503965	0.013691	0.014311
RS	30	0.876596	2.749303	561.848171	0.012457	0.013001
RS	31	0.953672	2.749303	589.168835	0.013063	0.013571
RS	32	1.036831	3.093637	548.810417	0.012168	0.012616
RS	33	1.126554	3.093637	574.979886	0.012748	0.013157
RS	34	1.223357	3.396041	548.304263	0.012157	0.012517
RS	35	1.327800	3.396041	573.475257	0.012715	0.013039
RS	36	1.440487	3.636023	559.498537	0.012405	0.012691
RS	37	1.562067	3.636023	583.637631	0.012940	0.013196
RS	38	1.693242	3.804745	580.771143	0.012876	0.013104
RS	39	1.834771	3.804745	603.565728	0.013382	0.013586
RS	40	1.987469	3.904908	609.696739	0.013518	0.013697
RS	41	2.152218	3.904908	630.469493	0.013978	0.014140
RS	42	2.329970	3.952419	642.145363	0.014237	0.014376
RS	43	2.521751	3.952419	659.816508	0.014629	0.014756
RS	44	2.728668	3.972882	671.984069	0.014899	0.015003
RS	45	2.951915	3.972882	685.172603	0.015191	0.015286
RS	46	3.192782	3.990260	692.577343	0.015355	0.015425
RS	47	3.452659	3.990260	699.854456	0.015517	0.015576
RS	48	3.733046	4.020468	698.469083	0.015486	0.015519
RS	49	4.035562	4.020468	698.670855	0.015490	0.015512
RS	50	4.361953	4.072885	686.149039	0.015213	0.015210
RS	51	4.714104	4.072885	678.665986	0.015047	0.015033
RS	52	5.094048	4.154548	654.203536	0.014505	0.014473
RS	53	5.503979	4.154548	639.209250	0.014172	0.014131
RS	54	5.946262	4.371547	590.576167	0.013094	0.013053
RS	55	6.423452	4.371547	571.089463	0.012662	0.012612
RS	56	6.938304	4.371547	547.487444	0.012139	0.012081
RS	57	7.493788	4.371547	519.982465	0.011529	0.011465
RS	58	8.093114	6.903285	317.949909	0.007049	0.007114
RS	59	8.739740	6.903285	312.842823	0.006936	0.006984
RS	60	9.437400	6.903285	305.579409	0.006775	0.006806
RS	61	10.190121	6.903285	296.142411	0.006566	0.006580
RS	62	11.002250	6.903285	284.566581	0.006309	0.006307
RS	63	11.878474	6.903285	2218.831671	0.049194	0.048689
PA	4+25*2+4+6 0.035900698 0.016444269 11.878473955 2.307506796 0.576474362 0.524650573 0.579054032 0.635457273 0.681829808 0.731171001 0.803223726 0.921501664 1.102705171 1.352187557 1.663543669 2.016902868 2.385290300 2.749303452 3.093637458 3.396041474 3.636022638 3.804744590 3.904907527 3.952419202 3.972882397 3.990259855 4.020468471 4.072884543 4.154547631 4.371547282 6.903284937
//
IT	4842
RD	16
LK	-260236.052832
QD	-203.208196 -> -178.780246
RI	0.0058915797
TR	0.034993	0.016630
MT	12.042195
MM	C_pi: 2.599790, n_recomb: 46751.430142
RS	0	0.000000	2.416951	149.631798	0.003201	0.000246
RS	1	0.007916	2.416951	160.938188	0.003442	0.003008
RS	2	0.016458	2.416951	173.053199	0.003702	0.004707
RS	3	0.025676	2.416951	186.027176	0.003979	0.004265
RS	4	0.035624	0.589201	814.436999	0.017421	0.016734
RS	5	0.046359	0.589201	862.495238	0.018449	0.017757
RS	6	0.057944	0.534190	1004.853705	0.021494	0.020736
RS	7	0.070447	0.534190	1058.446558	0.022640	0.021758
RS	8	0.083939	0.591146	1006.865795	0.021537	0.020591
RS	9	0.098498	0.591146	1059.234633	0.022657	0.021518
RS	10	0.114211	0.649028	1014.194525	0.021693	0.020555
RS	11	0.131167	0.649028	1065.309692	0.022787	0.021642
RS	12	0.149465	0.694293	1044.844757	0.022349	0.021319
RS	13	0.169211	0.694293	1094.892648	0.023419	0.022589
RS	14	0.190521	0.741098	1073.495099	0.022962	0.022342
RS	15	0.213517	0.741098	1121.924405	0.023998	0.023693
RS	16	0.238334	0.810350	1071.261025	0.022914	0.022857
RS	17	0.265115	0.810350	1117.279898	0.023898	0.024185
RS	18	0.294016	0.926534	1018.846939	0.021793	0.022267
RS	19	0.325204	0.926534	1061.977985	0.022715	0.023465
RS	20	0.358862	1.107271	926.654132	0.019821	0.020622
RS	21	0.395183	1.107271	966.787314	0.020679	0.021644
RS	22	0.434380	1.358739	822.673301	0.017597	0.018497
RS	23	0.476679	1.358739	859.839277	0.018392	0.019362
RS	24	0.522326	1.675165	729.566936	0.015605	0.016458
RS	25	0.571587	1.675165	763.940059	0.016340	0.017203
RS	26	0.624747	2.036771	658.333908	0.014082	0.014823
RS	27	0.682114	2.036771	690.287888	0.014765	0.015485
RS	28	0.744023	2.415972	610.362154	0.013055	0.013676
RS	29	0.810832	2.415972	640.380473	0.013698	0.014285
RS	30	0.882930	2.792469	581.248701	0.012433	0.012944
RS	31	0.960734	2.792469	609.759718	0.013043	0.013516
RS	32	1.044697	3.150007	566.833404	0.012124	0.012537
RS	33	1.135306	3.150007	594.144423	0.012709	0.013081
RS	34	1.233088	3.464804	565.741047	0.012101	0.012424
RS	35	1.338609	3.464804	592.033299	0.012663	0.012948
RS	36	1.452483	3.714667	577.153298	0.012345	0.012592
RS	37	1.575371	3.714667	602.417847	0.012886	0.013100
RS	38	1.707986	3.889661	599.432773	0.012822	0.013006
RS	39	1.851099	3.889661	623.370202	0.013334	0.013493
RS	40	2.005539	3.992242	630.101969	0.013478	0.013611
RS	41	2.172204	3.992242	652.027860	0.013947	0.014061
RS	42	2.352062	4.038903	664.894003	0.014222	0.014313
RS	43	2.546157	4.038903	683.691031	0.014624	0.014702
RS	44	2.755615	4.056468	697.386831	0.014917	0.014972
RS	45	2.981653	4.056468	711.601028	0.015221	0.015267
RS	46	3.225583	4.070198	720.531098	0.015412	0.015434
RS	47	3.488822	4.070198	728.633767	0.015585	0.015599
RS	48	3.772897	4.097021	728.422420	0.015581	0.015570
RS	49	4.079459	4.097021	729.144499	0.015596	0.015577
RS	50	4.410286	4.147059	717.150566	0.015340	0.015300
RS	51	4.767301	4.147059	709.801033	0.015182	0.015134
RS	52	5.152575	4.228093	685.005066	0.014652	0.014590
RS	53	5.568346	4.228093	669.729971	0.014325	0.014257
RS	54	6.017028	4.450736	618.931411	0.013239	0.013174
RS	55	6.501225	4.450736	598.917262	0.012811	0.012740
RS	56	7.023749	4.450736	574.562814	0.012290	0.012215
RS	57	7.587634	4.450736	546.080590	0.011681	0.011602
RS	58	8.196154	7.136255	329.299480	0.007044	0.007095
RS	59	8.852841	7.136255	324.674104	0.006945	0.006981
RS	60	9.561509	7.136255	317.824656	0.006798	0.006819
RS	61	10.326271	7.136255	308.718335	0.006603	0.006609
RS	62	11.151570	7.136255	297.374572	0.006361	0.006352
RS	63	12.042195	7.136255	2365.955360	0.050607	0.050096
PA	4+25*2+4+6 0.034992955 0.016630216 12.042194701 2.416950832 0.589201098 0.534190416 0.591146190 0.649028469 0.694293026 0.741098098 0.810349953 0.926534184 1.107270786 1.358739098 1.675164627 2.036770855 2.415972101 2.792469107 3.150007059 3.464804305 3.714667384 3.889661169 3.992242079 4.038903438 4.056467906 4.070198165 4.097020541 4.147059272 4.228092851 4.450735967 7.136255151
//
IT	5462
RD	17
LK	-260188.306478
QD	-188.275831 -> -166.308685
RI	0.0056243383
TR	0.034144	0.016801
MT	12.201761
MM	C_pi: 2.663577, n_recomb: 48353.975132
RS	0	0.000000	2.522611	148.597079	0.003073	0.000237
RS	1	0.007938	2.522611	159.879821	0.003306	0.002909
RS	2	0.016506	2.522611	171.975523	0.003557	0.004601
RS	3	0.025754	2.522611	184.935578	0.003825	0.004159
RS	4	0.035736	0.601548	828.073255	0.017125	0.016594
RS	5	0.046511	0.601548	877.398765	0.018145	0.017559
RS	6	0.058141	0.543373	1026.540482	0.021230	0.020586
RS	7	0.070694	0.543373	1081.852235	0.022374	0.021616
RS	8	0.084244	0.602902	1026.979491	0.021239	0.020412
RS	9	0.098869	0.602902	1081.035141	0.022357	0.021334
RS	10	0.114655	0.662376	1035.008206	0.021405	0.020367
RS	11	0.131694	0.662376	1087.850098	0.022498	0.021439
RS	12	0.150086	0.706600	1070.566691	0.022140	0.021177
RS	13	0.169937	0.706600	1122.482929	0.023214	0.022433
RS	14	0.191365	0.750896	1106.002135	0.022873	0.022286
RS	15	0.214493	0.750896	1156.412580	0.023916	0.023628
RS	16	0.239457	0.817355	1109.615386	0.022948	0.022895
RS	17	0.266403	0.817355	1157.619961	0.023941	0.024219
RS	18	0.295488	0.931407	1059.431671	0.021910	0.022370
RS	19	0.326882	0.931407	1104.460045	0.022841	0.023570
RS	20	0.360767	1.111548	965.191691	0.019961	0.020741
RS	21	0.397343	1.111548	1007.097470	0.020828	0.021768
RS	22	0.436821	1.364772	856.574882	0.017715	0.018591
RS	23	0.479434	1.364772	895.375089	0.018517	0.019462
RS	24	0.525429	1.685960	758.312993	0.015683	0.016510
RS	25	0.575075	1.685960	794.175245	0.016424	0.017260
RS	26	0.628662	2.055473	682.671586	0.014118	0.014833
RS	27	0.686503	2.055473	715.979028	0.014807	0.015499
RS	28	0.748935	2.445231	631.420492	0.013058	0.013651
RS	29	0.816323	2.445231	662.681870	0.013705	0.014263
RS	30	0.889060	2.834083	600.044454	0.012409	0.012891
RS	31	0.967571	2.834083	629.718692	0.013023	0.013465
RS	32	1.052314	3.204814	584.193680	0.012082	0.012463
RS	33	1.143783	3.204814	612.617711	0.012669	0.013008
RS	34	1.242514	3.532119	582.451430	0.012046	0.012336
RS	35	1.349082	3.532119	609.835710	0.012612	0.012861
RS	36	1.464109	3.792044	594.016774	0.012285	0.012496
RS	37	1.588267	3.792044	620.378335	0.012830	0.013006
RS	38	1.722280	3.973495	617.240544	0.012765	0.012912
RS	39	1.866932	3.973495	642.295439	0.013283	0.013402
RS	40	2.023065	4.078604	649.606050	0.013434	0.013527
RS	41	2.191593	4.078604	672.665783	0.013911	0.013983
RS	42	2.373498	4.124434	686.719997	0.014202	0.014249
RS	43	2.569842	4.124434	706.632856	0.014614	0.014647
RS	44	2.781772	4.139008	721.887172	0.014929	0.014939
RS	45	3.010526	4.139008	737.128312	0.015244	0.015245
RS	46	3.257437	4.148888	747.653169	0.015462	0.015440
RS	47	3.523948	4.148888	756.593563	0.015647	0.015617
RS	48	3.811614	4.172024	757.659440	0.015669	0.015617
RS	49	4.122115	4.172024	758.921376	0.015695	0.015637
RS	50	4.457264	4.219326	747.572540	0.015460	0.015384
RS	51	4.819016	4.219326	740.378225	0.015312	0.015231
RS	52	5.209485	4.299316	715.361198	0.014794	0.014703
RS	53	5.630948	4.299316	699.823948	0.014473	0.014379
RS	54	6.085866	4.526916	646.963401	0.013380	0.013291
RS	55	6.576896	4.526916	626.432362	0.012955	0.012865
RS	56	7.106903	4.526916	601.337621	0.012436	0.012344
RS	57	7.678982	4.526916	571.891726	0.011827	0.011734
RS	58	8.296472	7.363553	340.358115	0.007039	0.007077
RS	59	8.962978	7.363553	336.211659	0.006953	0.006978
RS	60	9.682391	7.363553	329.777652	0.006820	0.006831
RS	61	10.458911	7.363553	321.008163	0.006639	0.006636
RS	62	11.297070	7.363553	309.907588	0.006409	0.006393
RS	63	12.201761	7.363553	2512.493030	0.051960	0.051442
PA	4+25*2+4+6 0.034144233 0.016800806 12.201760878 2.522610719 0.601548489 0.543372756 0.602901733 0.662375684 0.706600191 0.750896352 0.817354702 0.931406640 1.111548411 1.364772480 1.685959749 2.055472679 2.445231238 2.834082803 3.204813885 3.532119401 3.792043594 3.973495190 4.078603988 4.124433586 4.139007756 4.148887812 4.172023599 4.219326479 4.299316283 4.526916135 7.363552819
//
IT	4705
RD	18
LK	-260145.357206
QD	-174.805603 -> -155.020432
RI	0.0053948501
TR	0.033350	0.016957
MT	12.357364
MM	C_pi: 2.725938, n_recomb: 49911.115295
RS	0	0.000000	2.624869	147.708878	0.002959	0.000229
RS	1	0.007959	2.624869	158.974876	0.003185	0.002818
RS	2	0.016552	2.624869	171.058173	0.003427	0.004503
RS	3	0.025829	2.624869	184.011141	0.003687	0.004065
RS	4	0.035845	0.613519	840.954605	0.016849	0.016461
RS	5	0.046657	0.613519	891.491237	0.017862	0.017372
RS	6	0.058330	0.552197	1047.302671	0.020983	0.020443
RS	7	0.070933	0.552197	1104.273820	0.022125	0.021481
RS	8	0.084538	0.614312	1046.047672	0.020958	0.020241
RS	9	0.099226	0.614312	1101.724058	0.022074	0.021159
RS	10	0.115084	0.675498	1054.509608	0.021128	0.020185
RS	11	0.132203	0.675498	1109.006405	0.022220	0.021242
RS	12	0.150685	0.718761	1094.802954	0.021935	0.021036
RS	13	0.170638	0.718761	1148.521657	0.023011	0.022279
RS	14	0.192180	0.760575	1137.044490	0.022781	0.022226
RS	15	0.215436	0.760575	1189.383793	0.023830	0.023559
RS	16	0.240543	0.824245	1146.714075	0.022975	0.022927
RS	17	0.267648	0.824245	1196.664530	0.023976	0.024248
RS	18	0.296911	0.936129	1099.072251	0.022021	0.022469
RS	19	0.328503	0.936129	1145.964902	0.022960	0.023672
RS	20	0.362610	1.115557	1003.050592	0.020097	0.020858
RS	21	0.399431	1.115557	1046.699472	0.020971	0.021890
RS	22	0.439183	1.370321	889.938661	0.017830	0.018685
RS	23	0.482099	1.370321	930.346380	0.018640	0.019561
RS	24	0.528431	1.695972	786.564596	0.015759	0.016563
RS	25	0.578451	1.695972	823.890921	0.016507	0.017318
RS	26	0.632452	2.073077	706.503945	0.014155	0.014846
RS	27	0.690751	2.073077	741.139904	0.014849	0.015516
RS	28	0.753691	2.473117	651.942491	0.013062	0.013630
RS	29	0.821640	2.473117	684.421072	0.013713	0.014244
RS	30	0.894997	2.874176	618.254834	0.012387	0.012842
RS	31	0.974194	2.874176	649.064925	0.013004	0.013418
RS	32	1.059694	3.258074	600.914318	0.012040	0.012393
RS	33	1.152000	3.258074	630.422569	0.012631	0.012940
RS	34	1.251652	3.597964	598.464795	0.011991	0.012251
RS	35	1.359236	3.597964	626.911496	0.012561	0.012778
RS	36	1.475384	3.868107	610.120310	0.012224	0.012404
RS	37	1.600776	3.868107	637.549690	0.012774	0.012916
RS	38	1.736149	4.056182	634.226218	0.012707	0.012819
RS	39	1.882296	4.056182	660.371880	0.013231	0.013313
RS	40	2.040077	4.163943	668.234103	0.013388	0.013444
RS	41	2.210415	4.163943	692.406340	0.013873	0.013906
RS	42	2.394312	4.208966	707.641118	0.014178	0.014186
RS	43	2.592846	4.208966	728.656990	0.014599	0.014592
RS	44	2.807182	4.220467	745.493151	0.014936	0.014906
RS	45	3.038578	4.220467	761.759196	0.015262	0.015222
RS	46	3.288392	4.226322	773.938199	0.015506	0.015443
RS	47	3.558090	4.226322	783.725089	0.015702	0.015633
RS	48	3.849255	4.245513	786.160394	0.015751	0.015661
RS	49	4.163595	4.245513	787.978884	0.015788	0.015694
RS	50	4.502954	4.289752	777.386322	0.015575	0.015465
RS	51	4.869325	4.289752	770.366765	0.015435	0.015323
RS	52	5.264856	4.368334	745.235203	0.014931	0.014811
RS	53	5.691870	4.368334	729.453423	0.014615	0.014495
RS	54	6.152872	4.600259	674.635420	0.013517	0.013405
RS	55	6.650568	4.600259	653.597709	0.013095	0.012985
RS	56	7.187877	4.600259	627.774766	0.012578	0.012468
RS	57	7.767953	4.600259	597.379044	0.011969	0.011860
RS	58	8.394200	7.585322	351.121411	0.007035	0.007060
RS	59	9.070293	7.585322	347.450259	0.006961	0.006975
RS	60	9.800200	7.585322	341.432027	0.006841	0.006842
RS	61	10.588203	7.585322	333.004074	0.006672	0.006661
RS	62	11.438927	7.585322	322.156064	0.006455	0.006432
RS	63	12.357364	7.585322	2658.098479	0.053257	0.052728
PA	4+25*2+4+6 0.033349639 0.016957330 12.357364236 2.624869488 0.613519211 0.552196936 0.614312337 0.675497794 0.718760785 0.760575302 0.824245396 0.936128623 1.115557010 1.370320981 1.695971871 2.073076718 2.473116747 2.874176019 3.258073818 3.597963726 3.868106800 4.056182235 4.163943125 4.208965563 4.220467472 4.226322169 4.245513133 4.289752134 4.368334067 4.600258950 7.585321636
//
IT	4618
RD	19
LK	-260106.662127
QD	-162.626613 -> -144.780529
RI	0.0051971305
TR	0.032605	0.017101
MT	12.509142
MM	C_pi: 2.786865, n_recomb: 51422.914978
RS	0	0.000000	2.723658	146.950261	0.002858	0.000221
RS	1	0.007980	2.723658	158.205717	0.003077	0.002733
RS	2	0.016597	2.723658	170.282827	0.003311	0.004413
RS	3	0.025902	2.723658	183.234885	0.003563	0.003979
RS	4	0.035949	0.625118	853.133278	0.016591	0.016334
RS	5	0.046798	0.625118	904.827643	0.017596	0.017195
RS	6	0.058513	0.560668	1067.199982	0.020753	0.020308
RS	7	0.071163	0.560668	1125.773214	0.021892	0.021354
RS	8	0.084822	0.625386	1064.127067	0.020694	0.020078
RS	9	0.099571	0.625386	1121.360122	0.021807	0.020992
RS	10	0.115497	0.688396	1072.767489	0.020862	0.020007
RS	11	0.132695	0.688396	1128.848786	0.021952	0.021051
RS	12	0.151264	0.730775	1117.612401	0.021734	0.020895
RS	13	0.171316	0.730775	1173.067657	0.022812	0.022125
RS	14	0.192967	0.770135	1166.655293	0.022687	0.022163
RS	15	0.216347	0.770135	1220.869994	0.023742	0.023489
RS	16	0.241592	0.831027	1182.554682	0.022997	0.022955
RS	17	0.268852	0.831027	1234.409556	0.024005	0.024273
RS	18	0.298287	0.940707	1137.751731	0.022125	0.022564
RS	19	0.330071	0.940707	1186.474050	0.023073	0.023768
RS	20	0.364392	1.119314	1040.209675	0.020229	0.020972
RS	21	0.401451	1.119314	1085.570684	0.021111	0.022010
RS	22	0.441468	1.375411	922.752007	0.017944	0.018779
RS	23	0.484678	1.375411	964.739237	0.018761	0.019661
RS	24	0.531337	1.705232	814.320904	0.015836	0.016618
RS	25	0.581719	1.705232	853.085293	0.016590	0.017378
RS	26	0.636122	2.089619	729.836509	0.014193	0.014862
RS	27	0.694866	2.089619	765.775363	0.014892	0.015536
RS	28	0.758298	2.499667	671.937679	0.013067	0.013612
RS	29	0.826792	2.499667	705.607113	0.013722	0.014229
RS	30	0.900752	2.912763	635.896842	0.012366	0.012797
RS	31	0.980614	2.912763	667.815100	0.012987	0.013375
RS	32	1.066850	3.309772	617.018003	0.011999	0.012327
RS	33	1.159967	3.309772	647.581393	0.012593	0.012875
RS	34	1.260515	3.662317	613.804124	0.011936	0.012171
RS	35	1.369087	3.662317	643.283168	0.012510	0.012699
RS	36	1.486323	3.942821	625.488168	0.012164	0.012315
RS	37	1.612916	3.942821	653.955396	0.012717	0.012830
RS	38	1.749610	4.137674	650.413741	0.012648	0.012730
RS	39	1.897213	4.137674	677.622197	0.013177	0.013227
RS	40	2.056595	4.248197	686.008508	0.013341	0.013363
RS	41	2.228696	4.248197	711.269972	0.013832	0.013830
RS	42	2.414531	4.292447	727.672032	0.014151	0.014123
RS	43	2.615196	4.292447	749.775476	0.014581	0.014537
RS	44	2.831875	4.300810	768.209257	0.014939	0.014871
RS	45	3.065845	4.300810	785.495043	0.015275	0.015197
RS	46	3.318487	4.302478	799.379784	0.015545	0.015444
RS	47	3.591289	4.302478	810.018635	0.015752	0.015646
RS	48	3.885862	4.317495	813.906227	0.015828	0.015702
RS	49	4.203943	4.317495	816.295020	0.015874	0.015746
RS	50	4.547407	4.358379	806.561869	0.015685	0.015543
RS	51	4.918281	4.358379	799.734477	0.015552	0.015410
RS	52	5.318751	4.435221	774.590932	0.015063	0.014916
RS	53	5.751179	4.435221	758.580983	0.014752	0.014607
RS	54	6.218116	4.670893	701.909644	0.013650	0.013516
RS	55	6.722316	4.670893	680.375067	0.013231	0.013100
RS	56	7.266752	4.670893	653.835906	0.012715	0.012588
RS	57	7.854635	4.670893	622.504435	0.012106	0.011982
RS	58	8.489432	7.801659	361.582928	0.007032	0.007044
RS	59	9.174888	7.801659	358.382638	0.006969	0.006972
RS	60	9.915045	7.801659	352.779433	0.006860	0.006852
RS	61	10.714267	7.801659	344.696383	0.006703	0.006684
RS	62	11.577270	7.801659	334.108741	0.006497	0.006468
RS	63	12.509142	7.801659	2802.422358	0.054498	0.053958
PA	4+25*2+4+6 0.032604857 0.017100984 12.509141974 2.723657934 0.625118477 0.560668345 0.625386148 0.688396064 0.730774565 0.770134573 0.831027143 0.940706706 1.119313563 1.375411123 1.705231514 2.089618612 2.499666921 2.912762838 3.309771989 3.662316630 3.942821145 4.137674256 4.248196800 4.292447364 4.300809528 4.302478119 4.317495379 4.358379102 4.435220766 4.670892594 7.801658987
//
IT	4540
RD	20
LK	-260071.749608
QD	-151.591728 -> -135.472374
RI	0.0050245227
TR	0.031906	0.017233
MT	12.657165
MM	C_pi: 2.846367, n_recomb: 52890.056117
RS	0	0.000000	2.819702	146.267978	0.002766	0.000214
RS	1	0.008000	2.819702	157.515606	0.002978	0.002654
RS	2	0.016640	2.819702	169.589081	0.003206	0.004328
RS	3	0.025972	2.819702	182.542567	0.003451	0.003902
RS	4	0.036050	0.636386	864.620901	0.016348	0.016214
RS	5	0.046934	0.636386	917.420860	0.017346	0.017028
RS	6	0.058689	0.568806	1086.276024	0.020538	0.020182
RS	7	0.071385	0.568806	1146.396147	0.021675	0.021235
RS	8	0.085096	0.636123	1081.300057	0.020444	0.019923
RS	9	0.099904	0.636123	1140.028936	0.021555	0.020834
RS	10	0.115897	0.701069	1089.866086	0.020606	0.019834
RS	11	0.133169	0.701069	1147.463910	0.021695	0.020866
RS	12	0.151823	0.742642	1139.067906	0.021537	0.020756
RS	13	0.171970	0.742642	1196.194803	0.022617	0.021974
RS	14	0.193728	0.779577	1194.881685	0.022592	0.022098
RS	15	0.217227	0.779577	1250.918138	0.023651	0.023415
RS	16	0.242606	0.837702	1217.159779	0.023013	0.022978
RS	17	0.270015	0.837702	1270.877000	0.024029	0.024293
RS	18	0.299617	0.945152	1175.467184	0.022225	0.022654
RS	19	0.331587	0.945152	1225.983887	0.023180	0.023861
RS	20	0.366115	1.122835	1076.664689	0.020357	0.021085
RS	21	0.403406	1.122835	1123.706234	0.021246	0.022128
RS	22	0.443679	1.380076	955.012548	0.018057	0.018873
RS	23	0.487175	1.380076	998.550745	0.018880	0.019760
RS	24	0.534150	1.713788	841.584898	0.015912	0.016675
RS	25	0.584884	1.713788	881.760980	0.016672	0.017440
RS	26	0.639676	2.105135	752.686430	0.014231	0.014880
RS	27	0.698852	2.105135	789.902571	0.014935	0.015558
RS	28	0.762761	2.524917	691.427233	0.013073	0.013597
RS	29	0.831784	2.524917	726.261353	0.013732	0.014217
RS	30	0.906329	2.949858	652.997695	0.012346	0.012756
RS	31	0.986838	2.949858	685.996763	0.012970	0.013335
RS	32	1.073787	3.359906	632.535412	0.011959	0.012265
RS	33	1.167693	3.359906	664.125197	0.012557	0.012815
RS	34	1.269111	3.725150	628.504109	0.011883	0.012093
RS	35	1.378643	3.725150	658.985651	0.012460	0.012623
RS	36	1.496938	4.016141	640.156993	0.012104	0.012230
RS	37	1.624697	4.016141	669.632043	0.012661	0.012746
RS	38	1.762677	4.217920	665.839162	0.012589	0.012643
RS	39	1.911695	4.217920	694.081908	0.013123	0.013144
RS	40	2.072635	4.331307	702.963794	0.013291	0.013284
RS	41	2.246451	4.331307	729.290043	0.013789	0.013755
RS	42	2.434172	4.374815	746.843987	0.014121	0.014061
RS	43	2.636912	4.374815	770.017650	0.014559	0.014481
RS	44	2.855871	4.379986	790.057580	0.014938	0.014835
RS	45	3.092347	4.379986	808.355432	0.015284	0.015171
RS	46	3.347742	4.377328	823.989180	0.015579	0.015443
RS	47	3.623569	4.377328	835.482664	0.015797	0.015656
RS	48	3.921464	4.387958	840.898602	0.015899	0.015739
RS	49	4.243190	4.387958	843.868662	0.015955	0.015795
RS	50	4.590655	4.425229	835.089611	0.015789	0.015616
RS	51	4.965918	4.425229	828.469576	0.015664	0.015494
RS	52	5.371203	4.500034	803.410531	0.015190	0.015016
RS	53	5.808911	4.500034	787.187360	0.014883	0.014715
RS	54	6.281638	4.738913	728.766302	0.013779	0.013623
RS	55	6.792183	4.738913	706.743781	0.013363	0.013212
RS	56	7.343574	4.738913	679.499698	0.012847	0.012703
RS	57	7.939076	4.738913	647.246090	0.012238	0.012098
RS	58	8.582221	8.012627	371.744650	0.007029	0.007029
RS	59	9.276818	8.012627	369.009949	0.006977	0.006969
RS	60	10.026985	8.012627	363.819920	0.006879	0.006861
RS	61	10.837167	8.012627	356.083759	0.006733	0.006705
RS	62	11.712165	8.012627	345.762643	0.006537	0.006501
RS	63	12.657165	8.012627	2945.203505	0.055685	0.055133
PA	4+25*2+4+6 0.031906096 0.017232922 12.657165039 2.819702451 0.636385890 0.568806403 0.636122805 0.701069249 0.742641735 0.779576759 0.837701824 0.945151974 1.122835116 1.380075507 1.713787952 2.105134674 2.524916852 2.949858289 3.359905797 3.725149535 4.016140646 4.217919983 4.331307141 4.374814626 4.379986266 4.377328016 4.387957890 4.425228716 4.500033848 4.738912966 8.012626578
//
IT	4184
RD	21
LK	-260040.206380
QD	-141.573002 -> -126.994206
RI	0.0048737743
TR	0.031250	0.017354
MT	12.801532
MM	C_pi: 2.904427, n_recomb: 54312.743592
RS	0	0.000000	2.912831	145.660856	0.002682	0.000207
RS	1	0.008020	2.912831	156.903605	0.002889	0.002581
RS	2	0.016682	2.912831	168.976291	0.003111	0.004248
RS	3	0.026040	2.912831	181.933895	0.003350	0.003830
RS	4	0.036147	0.647306	875.487129	0.016119	0.016100
RS	5	0.047066	0.647306	929.343982	0.017111	0.016869
RS	6	0.058860	0.576600	1104.608948	0.020338	0.020064
RS	7	0.071599	0.576600	1166.223566	0.021472	0.021122
RS	8	0.085361	0.646521	1097.624835	0.020209	0.019775
RS	9	0.100226	0.646521	1157.790829	0.021317	0.020684
RS	10	0.116283	0.713518	1105.861539	0.020361	0.019667
RS	11	0.133628	0.713518	1164.909279	0.021448	0.020687
RS	12	0.152364	0.754362	1159.219640	0.021343	0.020617
RS	13	0.172602	0.754362	1217.953416	0.022425	0.021824
RS	14	0.194463	0.788906	1221.746496	0.022495	0.022030
RS	15	0.218078	0.788906	1279.550004	0.023559	0.023340
RS	16	0.243586	0.844272	1250.530433	0.023025	0.022997
RS	17	0.271140	0.844272	1306.066494	0.024047	0.024309
RS	18	0.300904	0.949471	1212.200487	0.022319	0.022741
RS	19	0.333055	0.949471	1264.474849	0.023281	0.023950
RS	20	0.367783	1.126138	1112.392843	0.020481	0.021195
RS	21	0.405297	1.126138	1161.081960	0.021378	0.022243
RS	22	0.445820	1.384337	986.705928	0.018167	0.018967
RS	23	0.489592	1.384337	1031.765342	0.018997	0.019859
RS	24	0.536874	1.721679	868.347881	0.015988	0.016733
RS	25	0.587949	1.721679	909.908296	0.016753	0.017503
RS	26	0.643119	2.119677	775.049794	0.014270	0.014900
RS	27	0.702713	2.119677	813.516856	0.014978	0.015582
RS	28	0.767087	2.548907	710.416978	0.013080	0.013585
RS	29	0.836623	2.548907	746.389171	0.013742	0.014208
RS	30	0.911736	2.985490	669.568888	0.012328	0.012718
RS	31	0.992873	2.985490	703.621135	0.012955	0.013299
RS	32	1.080516	3.408484	647.482783	0.011921	0.012206
RS	33	1.175187	3.408484	680.070019	0.012521	0.012757
RS	34	1.277451	3.786446	642.585392	0.011831	0.012020
RS	35	1.387916	3.786446	674.039346	0.012410	0.012551
RS	36	1.507240	4.088039	654.148298	0.012044	0.012147
RS	37	1.636133	4.088039	684.600665	0.012605	0.012666
RS	38	1.775362	4.296866	680.526878	0.012530	0.012559
RS	39	1.925758	4.296866	709.774552	0.013068	0.013062
RS	40	2.088214	4.413226	719.120679	0.013240	0.013206
RS	41	2.263698	4.413226	746.485844	0.013744	0.013682
RS	42	2.453255	4.456021	765.172927	0.014088	0.013999
RS	43	2.658014	4.456021	789.397399	0.014534	0.014426
RS	44	2.879193	4.457956	811.046998	0.014933	0.014799
RS	45	3.118110	4.457956	830.346620	0.015288	0.015143
RS	46	3.376187	4.450850	847.764176	0.015609	0.015441
RS	47	3.654961	4.450850	860.112136	0.015836	0.015663
RS	48	3.956091	4.456907	867.123162	0.015965	0.015774
RS	49	4.281370	4.456907	870.682916	0.016031	0.015840
RS	50	4.632734	4.490330	862.946150	0.015888	0.015686
RS	51	5.012277	4.490330	856.546689	0.015771	0.015573
RS	52	5.422257	4.562828	831.664304	0.015313	0.015113
RS	53	5.865115	4.562828	815.241653	0.015010	0.014818
RS	54	6.343489	4.804420	755.172953	0.013904	0.013727
RS	55	6.860226	4.804420	732.671049	0.013490	0.013320
RS	56	7.418403	4.804420	704.733255	0.012975	0.012814
RS	57	8.021343	4.804420	671.571343	0.012365	0.012211
RS	58	8.672635	8.218306	381.601268	0.007026	0.007015
RS	59	9.376158	8.218306	379.326197	0.006984	0.006966
RS	60	10.136101	8.218306	374.546607	0.006896	0.006870
RS	61	10.956987	8.218306	367.158240	0.006760	0.006725
RS	62	11.843704	8.218306	357.108539	0.006575	0.006532
RS	63	12.801532	8.218306	3086.142911	0.056822	0.056255
PA	4+25*2+4+6 0.031249843 0.017354160 12.801531965 2.912830594 0.647305930 0.576599869 0.646520855 0.713517759 0.754361663 0.788905725 0.844271934 0.949471326 1.126137522 1.384337177 1.721678814 2.119677320 2.548907242 2.985490332 3.408483918 3.786445740 4.088039099 4.296865999 4.413226318 4.456021321 4.457955910 4.450850108 4.456906815 4.490329938 4.562827515 4.804419678 8.218305863
//
IT	4947
RD	22
LK	-260011.669896
QD	-132.459469 -> -119.257566
RI	0.0047409659
TR	0.030633	0.017466
MT	12.942381
MM	C_pi: 2.961056, n_recomb: 55691.496323
RS	0	0.000000	3.003444	145.101431	0.002605	0.000201
RS	1	0.008038	3.003444	156.340501	0.002807	0.002512
RS	2	0.016722	3.003444	168.413410	0.003024	0.004174
RS	3	0.026105	3.003444	181.375908	0.003257	0.003765
RS	4	0.036241	0.657887	885.771893	0.015905	0.015992
RS	5	0.047192	0.657887	940.639356	0.016890	0.016719
RS	6	0.059024	0.584055	1122.250091	0.020151	0.019953
RS	7	0.071807	0.584055	1185.309172	0.021283	0.021018
RS	8	0.085617	0.656575	1113.173512	0.019988	0.019635
RS	9	0.100537	0.656575	1174.720898	0.021093	0.020541
RS	10	0.116656	0.725740	1120.822047	0.020126	0.019504
RS	11	0.134071	0.725740	1181.255277	0.021211	0.020513
RS	12	0.152886	0.765934	1178.127717	0.021155	0.020481
RS	13	0.173214	0.765934	1238.404565	0.022237	0.021676
RS	14	0.195175	0.798123	1247.289309	0.022396	0.021960
RS	15	0.218901	0.798123	1306.804987	0.023465	0.023263
RS	16	0.244535	0.850745	1282.676153	0.023032	0.023012
RS	17	0.272229	0.850745	1339.986805	0.024061	0.024321
RS	18	0.302150	0.953671	1247.949618	0.022408	0.022824
RS	19	0.334475	0.953671	1301.944183	0.023378	0.024034
RS	20	0.369399	1.129240	1147.380587	0.020602	0.021303
RS	21	0.407130	1.129240	1197.683556	0.021506	0.022355
RS	22	0.447893	1.388229	1017.821712	0.018276	0.019061
RS	23	0.491934	1.388229	1064.371909	0.019112	0.019958
RS	24	0.539514	1.728946	894.608579	0.016064	0.016792
RS	25	0.590919	1.728946	937.525498	0.016834	0.017567
RS	26	0.646456	2.133293	796.933233	0.014310	0.014922
RS	27	0.706458	2.133293	836.624643	0.015022	0.015608
RS	28	0.771282	2.571684	728.919168	0.013089	0.013576
RS	29	0.841317	2.571684	766.002820	0.013754	0.014202
RS	30	0.916981	3.019695	685.627760	0.012311	0.012683
RS	31	0.998727	3.019695	720.705708	0.012941	0.013266
RS	32	1.087044	3.455526	661.881779	0.011885	0.012151
RS	33	1.182461	3.455526	695.437748	0.012487	0.012703
RS	34	1.285547	3.846208	656.072989	0.011780	0.011950
RS	35	1.396919	3.846208	688.469457	0.012362	0.012482
RS	36	1.517243	4.158490	667.491831	0.011986	0.012068
RS	37	1.647240	4.158490	698.891037	0.012549	0.012588
RS	38	1.787685	4.374495	694.504415	0.012471	0.012478
RS	39	1.939420	4.374495	724.727287	0.013013	0.012983
RS	40	2.103351	4.493923	734.507207	0.013189	0.013130
RS	41	2.280460	4.493923	762.884528	0.013698	0.013610
RS	42	2.471804	4.536045	782.682080	0.014054	0.013938
RS	43	2.678530	4.536045	807.936440	0.014507	0.014371
RS	44	2.901872	4.534703	831.194510	0.014925	0.014762
RS	45	3.143166	4.534703	851.483519	0.015289	0.015114
RS	46	3.403856	4.523039	870.713490	0.015635	0.015436
RS	47	3.685501	4.523039	883.913323	0.015872	0.015669
RS	48	3.989785	4.524362	892.577300	0.016027	0.015806
RS	49	4.318528	4.524362	896.732847	0.016102	0.015882
RS	50	4.673695	4.553728	890.119266	0.015983	0.015753
RS	51	5.057411	4.553728	883.951737	0.015872	0.015648
RS	52	5.471971	4.623674	859.332928	0.015430	0.015206
RS	53	5.919854	4.623674	842.723359	0.015132	0.014917
RS	54	6.403738	4.867516	781.108436	0.014026	0.013828
RS	55	6.926518	4.867516	758.135037	0.013613	0.013425
RS	56	7.491319	4.867516	729.514260	0.013099	0.012920
RS	57	8.101520	4.867516	695.457611	0.012488	0.012318
RS	58	8.760769	8.418811	391.151779	0.007024	0.007002
RS	59	9.473010	8.418811	389.329744	0.006991	0.006963
RS	60	10.242502	8.418811	384.957022	0.006912	0.006877
RS	61	11.073847	8.418811	377.916307	0.006786	0.006743
RS	62	11.972016	8.418811	368.141662	0.006610	0.006561
RS	63	12.942381	8.418811	3224.993382	0.057908	0.057326
PA	4+25*2+4+6 0.030632819 0.017465559 12.942381340 3.003444033 0.657887395 0.584055257 0.656575267 0.725739565 0.765934178 0.798123252 0.850744619 0.953670972 1.129240217 1.388229147 1.728945956 2.133293010 2.571684094 3.019694994 3.455526364 3.846208387 4.158489796 4.374494926 4.493923373 4.536045409 4.534702870 4.523039065 4.524362322 4.553727966 4.623673860 4.867516358 8.418811428
//
IT	4763
RD	23
LK	-259985.821643
QD	-124.154369 -> -112.185096
RI	0.0046231103
TR	0.030052	0.017568
MT	13.079732
MM	C_pi: 3.016262, n_recomb: 57027.251632
RS	0	0.000000	3.091877	144.570047	0.002535	0.000196
RS	1	0.008056	3.091877	155.805382	0.002732	0.002448
RS	2	0.016761	3.091877	167.878210	0.002944	0.004103
RS	3	0.026168	3.091877	180.845004	0.003171	0.003705
RS	4	0.036332	0.668126	895.531945	0.015704	0.015890
RS	5	0.047315	0.668126	951.366868	0.016683	0.016578
RS	6	0.059183	0.591182	1139.244316	0.019977	0.019851
RS	7	0.072007	0.591182	1203.700004	0.021107	0.020920
RS	8	0.085864	0.666300	1127.986237	0.019780	0.019502
RS	9	0.100837	0.666300	1190.861394	0.020882	0.020406
RS	10	0.117017	0.737734	1134.814492	0.019900	0.019346
RS	11	0.134500	0.737734	1196.571141	0.020982	0.020345
RS	12	0.153391	0.777368	1195.841541	0.020970	0.020345
RS	13	0.173805	0.777368	1257.598654	0.022053	0.021530
RS	14	0.195863	0.807239	1271.543802	0.022297	0.021888
RS	15	0.219698	0.807239	1332.716831	0.023370	0.023185
RS	16	0.245453	0.857131	1313.609098	0.023035	0.023022
RS	17	0.273283	0.857131	1372.649766	0.024070	0.024330
RS	18	0.303355	0.957766	1282.710421	0.022493	0.022903
RS	19	0.335850	0.957766	1338.387408	0.023469	0.024115
RS	20	0.370962	1.132158	1181.627076	0.020720	0.021409
RS	21	0.408904	1.132158	1233.509924	0.021630	0.022466
RS	22	0.449901	1.391783	1048.356435	0.018383	0.019154
RS	23	0.494202	1.391783	1096.366712	0.019225	0.020056
RS	24	0.542072	1.735632	920.370071	0.016139	0.016852
RS	25	0.593798	1.735632	964.615551	0.016915	0.017631
RS	26	0.649691	2.146031	818.346794	0.014350	0.014947
RS	27	0.710086	2.146031	859.236078	0.015067	0.015636
RS	28	0.775348	2.593298	746.948797	0.013098	0.013569
RS	29	0.845867	2.593298	785.117587	0.013767	0.014198
RS	30	0.922067	3.052502	701.197244	0.012296	0.012651
RS	31	1.004406	3.052502	737.273934	0.012928	0.013236
RS	32	1.093378	3.501036	675.761214	0.011850	0.012099
RS	33	1.189518	3.501036	710.257832	0.012455	0.012653
RS	34	1.293402	3.904435	668.996791	0.011731	0.011883
RS	35	1.405656	3.904435	702.306430	0.012315	0.012416
RS	36	1.526954	4.227476	680.219943	0.011928	0.011992
RS	37	1.658023	4.227476	712.535916	0.012495	0.012513
RS	38	1.799651	4.450765	707.807933	0.012412	0.012398
RS	39	1.952689	4.450765	738.976383	0.012958	0.012907
RS	40	2.118056	4.573351	749.159405	0.013137	0.013055
RS	41	2.296745	4.573351	778.521735	0.013652	0.013540
RS	42	2.489829	4.614842	799.404821	0.014018	0.013877
RS	43	2.698468	4.614842	825.667151	0.014478	0.014316
RS	44	2.923916	4.610185	850.529075	0.014914	0.014725
RS	45	3.167526	4.610185	871.793469	0.015287	0.015085
RS	46	3.430761	4.593867	892.858077	0.015657	0.015431
RS	47	3.715203	4.593867	906.905146	0.015903	0.015672
RS	48	4.022559	4.590305	917.274489	0.016085	0.015836
RS	49	4.354677	4.590305	922.029688	0.016168	0.015921
RS	50	4.713551	4.615426	916.612905	0.016073	0.015817
RS	51	5.101335	4.615426	910.686683	0.015969	0.015720
RS	52	5.520360	4.682598	886.412997	0.015544	0.015295
RS	53	5.973143	4.682598	869.627557	0.015249	0.015012
RS	54	6.462401	4.928257	806.565365	0.014144	0.013925
RS	55	6.991075	4.928257	783.127330	0.013733	0.013526
RS	56	7.562340	4.928257	753.833379	0.013219	0.013023
RS	57	8.179626	4.928257	718.894782	0.012606	0.012422
RS	58	8.846641	8.614168	400.401975	0.007021	0.006989
RS	59	9.567392	8.614168	399.025708	0.006997	0.006959
RS	60	10.346208	8.614168	395.055382	0.006927	0.006883
RS	61	11.187765	8.614168	388.361058	0.006810	0.006760
RS	62	12.097119	8.614168	378.863770	0.006644	0.006587
RS	63	13.079732	8.614168	3361.578481	0.058947	0.058348
PA	4+25*2+4+6 0.030052273 0.017568030 13.079732204 3.091876661 0.668126104 0.591182053 0.666299516 0.737733990 0.777367939 0.807238781 0.857130623 0.957765502 1.132157613 1.391782544 1.735632048 2.146030807 2.593298409 3.052501739 3.501036483 3.904434698 4.227475669 4.450764568 4.573350980 4.614841859 4.610184956 4.593866837 4.590304923 4.615425748 4.682597728 4.928257259 8.614167790
//
IT	4647
RD	24
LK	-259962.380715
QD	-116.572620 -> -105.708521
RI	0.0045182856
TR	0.029505	0.017662
MT	13.213712
MM	C_pi: 3.070042, n_recomb: 58320.419010
RS	0	0.000000	3.178130	144.063681	0.002470	0.000191
RS	1	0.008073	3.178130	155.295185	0.002663	0.002388
RS	2	0.016799	3.178130	167.367609	0.002870	0.004036
RS	3	0.026228	3.178130	180.338102	0.003092	0.003648
RS	4	0.036419	0.678019	904.811361	0.015514	0.015794
RS	5	0.047433	0.678019	961.573150	0.016488	0.016444
RS	6	0.059336	0.597981	1155.640102	0.019815	0.019755
RS	7	0.072200	0.597981	1221.446716	0.020944	0.020830
RS	8	0.086103	0.675677	1142.140221	0.019584	0.019376
RS	9	0.101127	0.675677	1206.292622	0.020684	0.020279
RS	10	0.117365	0.749495	1147.898180	0.019683	0.019193
RS	11	0.134914	0.749495	1210.918182	0.020763	0.020182
RS	12	0.153880	0.788664	1212.406378	0.020789	0.020212
RS	13	0.174377	0.788664	1275.581646	0.021872	0.021386
RS	14	0.196529	0.816251	1294.544456	0.022197	0.021815
RS	15	0.220469	0.816251	1357.319776	0.023273	0.023105
RS	16	0.246342	0.863425	1343.350164	0.023034	0.023030
RS	17	0.274303	0.863425	1404.075555	0.024075	0.024335
RS	18	0.304522	0.961757	1316.478603	0.022573	0.022978
RS	19	0.337181	0.961757	1373.799337	0.023556	0.024192
RS	20	0.372477	1.134908	1215.111056	0.020835	0.021513
RS	21	0.410622	1.134908	1268.538857	0.021751	0.022574
RS	22	0.451847	1.395019	1078.298382	0.018489	0.019246
RS	23	0.496400	1.395019	1127.737218	0.019337	0.020153
RS	24	0.544550	1.741768	945.627102	0.016214	0.016913
RS	25	0.596588	1.741768	991.172553	0.016995	0.017696
RS	26	0.652826	2.157934	839.289410	0.014391	0.014973
RS	27	0.713606	2.157934	881.349643	0.015112	0.015666
RS	28	0.779292	2.613781	764.514362	0.013109	0.013565
RS	29	0.850281	2.613781	803.741816	0.013781	0.014196
RS	30	0.927001	3.083959	716.284281	0.012282	0.012621
RS	31	1.009916	3.083959	753.332630	0.012917	0.013209
RS	32	1.099524	3.545053	689.132237	0.011816	0.012050
RS	33	1.196367	3.545053	724.541408	0.012423	0.012605
RS	34	1.301029	3.961130	681.374773	0.011683	0.011819
RS	35	1.414141	3.961130	715.568318	0.012270	0.012354
RS	36	1.536384	4.294981	692.353993	0.011872	0.011918
RS	37	1.668497	4.294981	725.556629	0.012441	0.012441
RS	38	1.811276	4.525656	720.458926	0.012353	0.012322
RS	39	1.965581	4.525656	752.543014	0.012904	0.012832
RS	40	2.132345	4.651491	763.097317	0.013085	0.012983
RS	41	2.312573	4.651491	793.416759	0.013604	0.013471
RS	42	2.507351	4.692385	815.359982	0.013981	0.013817
RS	43	2.717854	4.692385	842.607057	0.014448	0.014262
RS	44	2.945352	4.684391	869.062494	0.014902	0.014687
RS	45	3.191217	4.684391	891.286470	0.015283	0.015055
RS	46	3.456932	4.663337	914.201280	0.015675	0.015423
RS	47	3.744099	4.663337	929.088870	0.015931	0.015674
RS	48	4.054451	4.654757	941.208577	0.016139	0.015864
RS	49	4.389859	4.654757	946.565284	0.016230	0.015958
RS	50	4.752345	4.675466	942.412299	0.016159	0.015878
RS	51	5.144097	4.675466	936.735179	0.016062	0.015789
RS	52	5.567477	4.739661	912.883756	0.015653	0.015382
RS	53	6.025038	4.739661	895.932508	0.015362	0.015104
RS	54	6.519541	4.986743	831.519196	0.014258	0.014020
RS	55	7.053966	4.986743	807.623202	0.013848	0.013623
RS	56	7.631538	4.986743	777.665916	0.013334	0.013122
RS	57	8.255741	4.986743	741.858425	0.012720	0.012521
RS	58	8.930337	8.804496	409.348596	0.007019	0.006977
RS	59	9.659398	8.804496	408.410380	0.007003	0.006956
RS	60	10.447318	8.804496	404.837389	0.006942	0.006889
RS	61	11.298851	8.804496	398.487452	0.006833	0.006775
RS	62	12.219132	8.804496	389.268935	0.006675	0.006612
RS	63	13.213712	8.804496	3495.674053	0.059939	0.059323
PA	4+25*2+4+6 0.029505469 0.017662289 13.213711781 3.178130376 0.678018799 0.597980858 0.675676597 0.749494665 0.788663978 0.816251331 0.863424682 0.961756930 1.134907633 1.395018519 1.741767977 2.157933917 2.613781138 3.083959005 3.545052524 3.961129608 4.294981365 4.525655935 4.651491387 4.692384618 4.684391023 4.663337191 4.654757151 4.675465950 4.739661217 4.986743466 8.804495986
//
IT	4693
RD	25
LK	-259941.098291
QD	-109.639828 -> -99.768073
RI	0.0044248154
TR	0.028990	0.017749
MT	13.344365
MM	C_pi: 3.122404, n_recomb: 59571.852391
RS	0	0.000000	3.262221	143.580033	0.002410	0.000186
RS	1	0.008090	3.262221	154.807592	0.002599	0.002331
RS	2	0.016835	3.262221	166.879285	0.002801	0.003972
RS	3	0.026287	3.262221	179.852900	0.003019	0.003595
RS	4	0.036504	0.687579	913.634090	0.015337	0.015703
RS	5	0.047547	0.687579	971.283850	0.016304	0.016318
RS	6	0.059484	0.604449	1171.496407	0.019665	0.019667
RS	7	0.072387	0.604449	1238.610931	0.020792	0.020746
RS	8	0.086333	0.684722	1155.661082	0.019399	0.019258
RS	9	0.101408	0.684722	1221.041864	0.020497	0.020159
RS	10	0.117703	0.761020	1160.131575	0.019474	0.019045
RS	11	0.135315	0.761020	1224.357151	0.020553	0.020025
RS	12	0.154353	0.799815	1227.888126	0.020612	0.020079
RS	13	0.174930	0.799815	1292.421018	0.021695	0.021244
RS	14	0.197173	0.825164	1316.328473	0.022096	0.021740
RS	15	0.221215	0.825164	1380.651268	0.023176	0.023024
RS	16	0.247202	0.869638	1371.907796	0.023029	0.023034
RS	17	0.275291	0.869638	1434.272289	0.024076	0.024336
RS	18	0.305653	0.965656	1349.251428	0.022649	0.023050
RS	19	0.338471	0.965656	1408.176916	0.023638	0.024266
RS	20	0.373944	1.137503	1247.829273	0.020947	0.021614
RS	21	0.412287	1.137503	1302.766831	0.021869	0.022679
RS	22	0.453732	1.397963	1107.641990	0.018593	0.019338
RS	23	0.498530	1.397963	1158.477571	0.019447	0.020250
RS	24	0.546953	1.747394	970.377986	0.016289	0.016974
RS	25	0.599292	1.747394	1017.194622	0.017075	0.017762
RS	26	0.655867	2.169051	859.765999	0.014432	0.015000
RS	27	0.717018	2.169051	902.970255	0.015158	0.015697
RS	28	0.783116	2.633187	781.624952	0.013121	0.013562
RS	29	0.854562	2.633187	821.884766	0.013797	0.014197
RS	30	0.931788	3.114096	730.907523	0.012269	0.012595
RS	31	1.015262	3.114096	768.900889	0.012907	0.013184
RS	32	1.105489	3.587600	702.015362	0.011784	0.012003
RS	33	1.203016	3.587600	738.309489	0.012394	0.012560
RS	34	1.308432	4.016290	693.233141	0.011637	0.011757
RS	35	1.422378	4.016290	728.281890	0.012225	0.012294
RS	36	1.545541	4.361005	703.920280	0.011816	0.011848
RS	37	1.678669	4.361005	737.979900	0.012388	0.012372
RS	38	1.822567	4.599155	732.485832	0.012296	0.012247
RS	39	1.978106	4.599155	765.455820	0.012849	0.012760
RS	40	2.146230	4.728314	776.351747	0.013032	0.012912
RS	41	2.327954	4.728314	807.600221	0.013557	0.013404
RS	42	2.524381	4.768648	830.576127	0.013942	0.013759
RS	43	2.736699	4.768648	858.784022	0.014416	0.014208
RS	44	2.966194	4.757299	886.819672	0.014887	0.014650
RS	45	3.214255	4.757299	909.986177	0.015275	0.015025
RS	46	3.482385	4.731434	934.762316	0.015691	0.015415
RS	47	3.772208	4.731434	950.482021	0.015955	0.015674
RS	48	4.085477	4.717719	964.390413	0.016189	0.015889
RS	49	4.424091	4.717719	970.348685	0.016289	0.015992
RS	50	4.790099	4.733863	967.520813	0.016241	0.015936
RS	51	5.185719	4.733863	962.098931	0.016150	0.015854
RS	52	5.613344	4.794897	938.741995	0.015758	0.015465
RS	53	6.075566	4.794897	921.633740	0.015471	0.015192
RS	54	6.575182	5.043025	855.964027	0.014369	0.014112
RS	55	7.115218	5.043025	831.615780	0.013960	0.013718
RS	56	7.698944	5.043025	801.004126	0.013446	0.013218
RS	57	8.329895	5.043025	764.340040	0.012831	0.012617
RS	58	9.011891	8.989844	417.996049	0.007017	0.006965
RS	59	9.749062	8.989844	417.487646	0.007008	0.006953
RS	60	10.545872	8.989844	414.306231	0.006955	0.006894
RS	61	11.407145	8.989844	408.297799	0.006854	0.006789
RS	62	12.338097	8.989844	399.358409	0.006704	0.006634
RS	63	13.344365	8.989844	3627.126959	0.060887	0.060253
PA	4+25*2+4+6 0.028990073 0.017749061 13.344364937 3.262221218 0.687578915 0.604448963 0.684722339 0.761019678 0.799815037 0.825164446 0.869637636 0.965656189 1.137502525 1.397963345 1.747394260 2.169050535 2.633187399 3.114096380 3.587600213 4.016290290 4.361005005 4.599155288 4.728314172 4.768647682 4.757298721 4.731434324 4.717719443 4.733863236 4.794896755 5.043025143 8.989843538
//
CC
CC	Brief Description of the file format:
CC	  CC  comments
CC	  MM  useful-messages
CC	  RD  round-of-iterations
CC	  LL  \log[P(sequence)]
CC	  QD  Q-before-opt Q-after-opt
CC	  TR  \theta_0 \rho_0
CC	  RS  k t_k \lambda_k \pi_k \sum_{l\not=k}A_{kl} A_{kk}
CC	  DC  begin end best-k t_k+\Delta_k max-prob
CC
MM	Version: 0.6.5-r67
MM	pattern:4+25*2+4+6, n:63, n_free_lambdas:28
MM	n_iterations:25, skip:1, max_t:5, theta/rho:5
MM	is_decoding:0
MM	n_seqs:13, sum_L:1133990, sum_n:87851
RD	0
LK	0.000000
QD	0.000000 -> 0.000000
RI	inf
TR	0.080636	0.016127
MT	5.000000
MM	C_pi: 1.000000, n_recomb: 18141.827245
RS	0	0.000000	1.000000	115.526876	0.006368	0.000000
RS	1	0.006440	1.000000	122.158543	0.006734	0.000000
RS	2	0.013294	1.000000	129.116058	0.007117	0.000000
RS	3	0.020590	1.000000	136.408176	0.007519	0.000000
RS	4	0.028356	1.000000	144.042826	0.007940	0.000000
RS	5	0.036622	1.000000	152.026921	0.008380	0.000000
RS	6	0.045421	1.000000	160.366143	0.008840	0.000000
RS	7	0.054785	1.000000	169.064703	0.009319	0.000000
RS	8	0.064753	1.000000	178.125075	0.009818	0.000000
RS	9	0.075363	1.000000	187.547708	0.010338	0.000000
RS	10	0.086656	1.000000	197.330707	0.010877	0.000000
RS	11	0.098677	1.000000	207.469484	0.011436	0.000000
RS	12	0.111471	1.000000	217.956392	0.012014	0.000000
RS	13	0.125090	1.000000	228.780316	0.012611	0.000000
RS	14	0.139585	1.000000	239.926256	0.013225	0.000000
RS	15	0.155014	1.000000	251.374873	0.013856	0.000000
RS	16	0.171437	1.000000	263.102028	0.014503	0.000000
RS	17	0.188917	1.000000	275.078297	0.015163	0.000000
RS	18	0.207523	1.000000	287.268483	0.015835	0.000000
RS	19	0.227327	1.000000	299.631132	0.016516	0.000000
RS	20	0.248406	1.000000	312.118052	0.017204	0.000000
RS	21	0.270843	1.000000	324.673867	0.017896	0.000000
RS	22	0.294725	1.000000	337.235599	0.018589	0.000000
RS	23	0.320144	1.000000	349.732321	0.019278	0.000000
RS	24	0.347201	1.000000	362.084873	0.019959	0.000000
RS	25	0.376000	1.000000	374.205696	0.020627	0.000000
RS	26	0.406654	1.000000	385.998783	0.021277	0.000000
RS	27	0.439282	1.000000	397.359799	0.021903	0.000000
RS	28	0.474011	1.000000	408.176382	0.022499	0.000000
RS	29	0.510976	1.000000	418.328677	0.023059	0.000000
RS	30	0.550322	1.000000	427.690120	0.023575	0.000000
RS	31	0.592202	1.000000	436.128527	0.024040	0.000000
RS	32	0.636779	1.000000	443.507491	0.024447	0.000000
RS	33	0.684227	1.000000	449.688150	0.024787	0.000000
RS	34	0.734730	1.000000	454.531312	0.025054	0.000000
RS	35	0.788485	1.000000	457.899985	0.025240	0.000000
RS	36	0.845702	1.000000	459.662276	0.025337	0.000000
RS	37	0.906604	1.000000	459.694677	0.025339	0.000000
RS	38	0.971428	1.000000	457.885681	0.025239	0.000000
RS	39	1.040426	1.000000	454.139669	0.025033	0.000000
RS	40	1.113868	1.000000	448.381006	0.024715	0.000000
RS	41	1.192040	1.000000	440.558196	0.024284	0.000000
RS	42	1.275245	1.000000	430.647987	0.023738	0.000000
RS	43	1.363809	1.000000	418.659225	0.023077	0.000000
RS	44	1.458076	1.000000	404.636272	0.022304	0.000000
RS	45	1.558414	1.000000	388.661750	0.021424	0.000000
RS	46	1.665214	1.000000	370.858382	0.020442	0.000000
RS	47	1.778891	1.000000	351.389685	0.019369	0.000000
RS	48	1.899889	1.000000	330.459291	0.018215	0.000000
RS	49	2.028679	1.000000	308.308696	0.016994	0.000000
RS	50	2.165763	1.000000	285.213315	0.015721	0.000000
RS	51	2.311675	1.000000	261.476755	0.014413	0.000000
RS	52	2.466983	1.000000	237.423381	0.013087	0.000000
RS	53	2.632293	1.000000	213.389297	0.011762	0.000000
RS	54	2.808249	1.000000	189.712060	0.010457	0.000000
RS	55	2.995536	1.000000	166.719532	0.009190	0.000000
RS	56	3.194884	1.000000	144.718424	0.007977	0.000000
RS	57	3.407070	1.000000	123.983181	0.006834	0.000000
RS	58	3.632920	1.000000	104.745906	0.005774	0.000000
RS	59	3.873315	1.000000	87.188039	0.004806	0.000000
RS	60	4.129191	1.000000	71.434426	0.003938	0.000000
RS	61	4.401545	1.000000	57.550308	0.003172	0.000000
RS	62	4.691438	1.000000	45.541523	0.002510	0.000000
RS	63	5.000000	1.000000	127.127675	0.007007	0.000000
PA	4+25*2+4+6 0.080636143 0.016127229 5.000000000 1.000000000 1.000000000 1.000000000 1.000000000 1.000000000 1.000000000 1.000000000 1.000000000 1.000000000 1.000000000 1.000000000 1.000000000 1.000000000 1.000000000 1.000000000 1.000000000 1.000000000 1.000000000 1.000000000 1.000000000 1.000000000 1.000000000 1.000000000 1.000000000 1.000000000 1.000000000 1.000000000 1.000000000
//
IT	5720
RD	1
LK	-256215.568032
QD	-2521.715229 -> -1060.218333
RI	0.0407159171
TR	0.063205	0.012435
MT	7.282071
MM	C_pi: 1.189193, n_recomb: 16646.482467
RS	0	0.000000	0.300640	383.880702	0.023061	0.002782
RS	1	0.007067	0.300640	401.145947	0.024098	0.024372
RS	2	0.014632	0.300640	418.469015	0.025139	0.023681
RS	3	0.022733	0.300640	435.738896	0.026176	0.026554
RS	4	0.031406	0.335073	406.938778	0.024446	0.030846
RS	5	0.040692	0.335073	423.399089	0.025435	0.029353
RS	6	0.050634	0.413914	356.967782	0.021444	0.025116
RS	7	0.061278	0.413914	372.178141	0.022358	0.022587
RS	8	0.072675	0.491870	326.683714	0.019625	0.021381
RS	9	0.084877	0.491870	340.927779	0.020480	0.020593
RS	10	0.097941	0.571754	306.133887	0.018390	0.020039
RS	11	0.111929	0.571754	319.599146	0.019199	0.019640
RS	12	0.126905	0.656437	290.619133	0.017458	0.019301
RS	13	0.142939	0.656437	303.417918	0.018227	0.018978
RS	14	0.160106	0.745893	278.758606	0.016746	0.018666
RS	15	0.178487	0.745893	290.974373	0.017480	0.018361
RS	16	0.198166	0.840382	269.518395	0.016191	0.018050
RS	17	0.219236	0.840382	281.209008	0.016893	0.017716
RS	18	0.241795	0.940701	262.038746	0.015741	0.017351
RS	19	0.265948	0.940701	273.239558	0.016414	0.016952
RS	20	0.291807	1.045904	256.159355	0.015388	0.016520
RS	21	0.319494	1.045904	266.894805	0.016033	0.016067
RS	22	0.349138	1.152663	252.192087	0.015150	0.015609
RS	23	0.380876	1.152663	262.479176	0.015768	0.015163
RS	24	0.414857	1.256337	250.466064	0.015046	0.014746
RS	25	0.451240	1.256337	260.306477	0.015637	0.014373
RS	26	0.490193	1.352838	251.003866	0.015078	0.014053
RS	27	0.531899	1.352838	260.370031	0.015641	0.013794
RS	28	0.576552	1.439944	253.450011	0.015225	0.013597
RS	29	0.624361	1.439944	262.272739	0.015755	0.013457
RS	30	0.675548	1.517488	257.163111	0.015448	0.013366
RS	31	0.730352	1.517488	265.325796	0.015939	0.013317
RS	32	0.789029	1.586174	261.441927	0.015706	0.013302
RS	33	0.851852	1.586174	268.781191	0.016146	0.013317
RS	34	0.919115	1.646555	265.650354	0.015958	0.013359
RS	35	0.991131	1.646555	271.958789	0.016337	0.013426
RS	36	1.068236	1.699100	269.160912	0.016169	0.013514
RS	37	1.150789	1.699100	274.191808	0.016471	0.013616
RS	38	1.239176	1.744220	271.330113	0.016300	0.013729
RS	39	1.333809	1.744220	274.806111	0.016508	0.013848
RS	40	1.435129	1.781930	271.546275	0.016313	0.013970
RS	41	1.543609	1.781930	273.170893	0.016410	0.014095
RS	42	1.659755	1.811987	269.213698	0.016172	0.014219
RS	43	1.784108	1.811987	268.688416	0.016141	0.014336
RS	44	1.917248	1.834574	263.677721	0.015840	0.014441
RS	45	2.059797	1.834574	260.734544	0.015663	0.014520
RS	46	2.212420	1.850773	254.233846	0.015273	0.014563
RS	47	2.375827	1.850773	248.689873	0.014939	0.014554
RS	48	2.550781	1.862389	240.286492	0.014435	0.014481
RS	49	2.738099	1.862389	232.113135	0.013944	0.014333
RS	50	2.938653	1.871464	221.575539	0.013311	0.014100
RS	51	3.153380	1.871464	210.963786	0.012673	0.013780
RS	52	3.383280	1.879991	198.356514	0.011916	0.013370
RS	53	3.629426	1.879991	185.757520	0.011159	0.012872
RS	54	3.892966	1.897361	170.858278	0.010264	0.012289
RS	55	4.175129	1.897361	157.126094	0.009439	0.011629
RS	56	4.477231	1.897361	142.954100	0.008588	0.010901
RS	57	4.800682	1.897361	128.573587	0.007724	0.010116
RS	58	5.146988	2.046520	106.633146	0.006406	0.009289
RS	59	5.517767	2.046520	94.878830	0.005700	0.008437
RS	60	5.914747	2.046520	83.324069	0.005006	0.007578
RS	61	6.339779	2.046520	72.159771	0.004335	0.006734
RS	62	6.794847	2.046520	61.562270	0.003698	0.005921
RS	63	7.282071	2.046520	232.160735	0.013947	0.024980
PA	4+25*2+4+6 0.063205080 0.012435414 7.282071114 0.300640106 0.335072517 0.413913727 0.491869926 0.571754456 0.656436920 0.745892525 0.840381622 0.940700531 1.045904160 1.152663231 1.256337166 1.352837563 1.439943671 1.517488480 1.586174011 1.646554947 1.699100435 1.744219780 1.781929970 1.811986923 1.834573746 1.850773036 1.862388730 1.871463954 1.879991233 1.897360802 2.046520293
//
IT	5060
RD	2
LK	-253986.755917
QD	-1085.170783 -> -668.452853
RI	0.0506193199
TR	0.055867	0.011653
MT	8.594173
MM	C_pi: 1.369349, n_recomb: 17952.217441
RS	0	0.000000	0.273302	472.276502	0.026307	0.001902
RS	1	0.007345	0.273302	493.058945	0.027465	0.019679
RS	2	0.015229	0.273302	513.705624	0.028615	0.023917
RS	3	0.023693	0.273302	534.044742	0.029748	0.025591
RS	4	0.032778	0.274914	550.693038	0.030675	0.027699
RS	5	0.042530	0.274914	569.833438	0.031742	0.031080
RS	6	0.052999	0.345266	470.171068	0.026190	0.025502
RS	7	0.064237	0.345266	487.994922	0.027183	0.025209
RS	8	0.076300	0.421223	415.530967	0.023146	0.021514
RS	9	0.089249	0.421223	432.095938	0.024069	0.022281
RS	10	0.103149	0.500735	378.148211	0.021064	0.020035
RS	11	0.118070	0.500735	393.612156	0.021926	0.021034
RS	12	0.134087	0.589123	348.343292	0.019404	0.019261
RS	13	0.151280	0.589123	362.823987	0.020211	0.020239
RS	14	0.169736	0.688030	323.642968	0.018028	0.018695
RS	15	0.189548	0.688030	337.238361	0.018785	0.019594
RS	16	0.210815	0.799879	302.304977	0.016839	0.018185
RS	17	0.233644	0.799879	315.092800	0.017552	0.018949
RS	18	0.258150	0.928867	282.845977	0.015755	0.017562
RS	19	0.284456	0.928867	294.884171	0.016426	0.018128
RS	20	0.312694	1.076800	265.221406	0.014774	0.016742
RS	21	0.343006	1.076800	276.564942	0.015406	0.017105
RS	22	0.375544	1.240417	250.352970	0.013946	0.015787
RS	23	0.410472	1.240417	261.065539	0.014542	0.016002
RS	24	0.447966	1.411603	239.181414	0.013323	0.014849
RS	25	0.488214	1.411603	249.332562	0.013889	0.015003
RS	26	0.531417	1.580434	232.054599	0.012926	0.014078
RS	27	0.577794	1.580434	241.703544	0.013464	0.014244
RS	28	0.627577	1.739126	228.626385	0.012735	0.013564
RS	29	0.681017	1.739126	237.801650	0.013246	0.013778
RS	30	0.738382	1.884559	228.038948	0.012703	0.013300
RS	31	0.799960	1.884559	236.724012	0.013186	0.013544
RS	32	0.866062	2.016336	229.395748	0.012778	0.013202
RS	33	0.937018	2.016336	237.525833	0.013231	0.013456
RS	34	1.013186	2.133731	232.055063	0.012926	0.013217
RS	35	1.094948	2.133731	239.517175	0.013342	0.013480
RS	36	1.182716	2.236085	235.460655	0.013116	0.013324
RS	37	1.276930	2.236085	242.091473	0.013485	0.013587
RS	38	1.378064	2.323067	239.047393	0.013316	0.013488
RS	39	1.486626	2.323067	244.631682	0.013627	0.013736
RS	40	1.603162	2.393496	242.319026	0.013498	0.013681
RS	41	1.728258	2.393496	246.586477	0.013736	0.013912
RS	42	1.862541	2.445850	244.752639	0.013634	0.013900
RS	43	2.006688	2.445850	247.375491	0.013780	0.014106
RS	44	2.161422	2.480668	245.545199	0.013678	0.014114
RS	45	2.327521	2.480668	246.154398	0.013712	0.014261
RS	46	2.505820	2.501537	243.557837	0.013567	0.014233
RS	47	2.697215	2.501537	241.793690	0.013469	0.014267
RS	48	2.902667	2.513728	237.561351	0.013233	0.014138
RS	49	3.123210	2.513728	233.154457	0.012988	0.014015
RS	50	3.359952	2.522501	226.577312	0.012621	0.013736
RS	51	3.614082	2.522501	219.441117	0.012224	0.013435
RS	52	3.886877	2.532621	210.135223	0.011705	0.012985
RS	53	4.179709	2.532621	200.450410	0.011166	0.012508
RS	54	4.494049	2.564011	187.390342	0.010438	0.011842
RS	55	4.831477	2.564011	175.866479	0.009796	0.011219
RS	56	5.193689	2.564011	163.431315	0.009104	0.010525
RS	57	5.582505	2.564011	150.275947	0.008371	0.009771
RS	58	5.999879	2.924384	121.044177	0.006743	0.008378
RS	59	6.447909	2.924384	111.158095	0.006192	0.007720
RS	60	6.928846	2.924384	100.916288	0.005621	0.007038
RS	61	7.445108	2.924384	90.498033	0.005041	0.006346
RS	62	7.999288	2.924384	80.090802	0.004461	0.005659
RS	63	8.594173	2.924384	361.406259	0.020132	0.026672
PA	4+25*2+4+6 0.055867312 0.011653226 8.594172579 0.273301902 0.274914184 0.345266463 0.421223104 0.500735267 0.589123364 0.688030114 0.799878725 0.928866596 1.076800233 1.240417032 1.411603074 1.580433889 1.739126075 1.884559486 2.016335613 2.133731081 2.236085013 2.323067483 2.393496351 2.445850389 2.480667812 2.501536922 2.513728185 2.522500591 2.532620942 2.564011317 2.924383735
//
IT	4551
RD	3
LK	-253300.419179
QD	-741.756145 -> -556.955727
RI	0.0489811194
TR	0.051563	0.011622
MT	9.389299
MM	C_pi: 1.547613, n_recomb: 20214.189823
RS	0	0.000000	0.308952	480.120613	0.023752	0.001536
RS	1	0.007494	0.308952	503.300154	0.024898	0.016855
RS	2	0.015550	0.308952	526.606788	0.026051	0.022430
RS	3	0.024209	0.308952	549.879197	0.027203	0.022955
RS	4	0.033518	0.276750	638.400283	0.031582	0.026773
RS	5	0.043524	0.276750	661.023992	0.032701	0.030641
RS	6	0.054279	0.342504	553.702187	0.027392	0.025721
RS	7	0.065841	0.342504	574.757414	0.028433	0.026025
RS	8	0.078270	0.417646	489.697458	0.024225	0.021829
RS	9	0.091629	0.417646	509.257592	0.025193	0.022817
RS	10	0.105990	0.494048	447.861390	0.022156	0.020310
RS	11	0.121427	0.494048	466.114766	0.023059	0.021623
RS	12	0.138021	0.579037	413.996944	0.020481	0.019618
RS	13	0.155859	0.579037	431.073288	0.021325	0.020950
RS	14	0.175033	0.675605	384.752290	0.019034	0.019148
RS	15	0.195645	0.675605	400.752742	0.019825	0.020420
RS	16	0.217801	0.787902	357.974186	0.017709	0.018702
RS	17	0.241617	0.787902	372.976659	0.018451	0.019857
RS	18	0.267218	0.923477	331.626891	0.016406	0.018085
RS	19	0.294738	0.923477	345.686037	0.017101	0.019035
RS	20	0.324320	1.087834	305.985449	0.015137	0.017193
RS	21	0.356119	1.087834	319.153888	0.015789	0.017908
RS	22	0.390301	1.279863	283.017358	0.014001	0.016114
RS	23	0.427045	1.279863	295.366067	0.014612	0.016634
RS	24	0.466542	1.490544	264.714464	0.013095	0.015041
RS	25	0.508999	1.490544	276.338415	0.013671	0.015446
RS	26	0.554638	1.706042	252.002665	0.012467	0.014153
RS	27	0.603698	1.706042	263.004667	0.013011	0.014523
RS	28	0.656433	1.913626	244.608660	0.012101	0.013554
RS	29	0.713121	1.913626	255.070016	0.012618	0.013936
RS	30	0.774058	2.107358	241.355160	0.011940	0.013233
RS	31	0.839560	2.107358	251.309910	0.012432	0.013618
RS	32	0.909972	2.285961	240.991471	0.011922	0.013093
RS	33	0.985661	2.285961	250.419436	0.012388	0.013461
RS	34	1.067021	2.447242	242.754690	0.012009	0.013071
RS	35	1.154479	2.447242	251.582925	0.012446	0.013424
RS	36	1.248491	2.588907	246.066938	0.012173	0.013147
RS	37	1.349548	2.588907	254.165623	0.012574	0.013480
RS	38	1.458179	2.709486	250.348328	0.012385	0.013285
RS	39	1.574951	2.709486	257.524830	0.012740	0.013583
RS	40	1.700474	2.805926	255.176650	0.012624	0.013460
RS	41	1.835403	2.805926	261.164921	0.012920	0.013725
RS	42	1.980444	2.874653	260.116950	0.012868	0.013678
RS	43	2.136355	2.874653	264.561931	0.013088	0.013907
RS	44	2.303950	2.916441	264.247505	0.013072	0.013910
RS	45	2.484105	2.916441	266.709444	0.013194	0.014069
RS	46	2.677760	2.937806	266.046496	0.013161	0.014057
RS	47	2.885929	2.937806	266.051281	0.013162	0.014097
RS	48	3.109698	2.947793	263.759230	0.013048	0.013993
RS	49	3.350236	2.947793	260.892805	0.012906	0.013875
RS	50	3.608800	2.954859	255.869101	0.012658	0.013621
RS	51	3.886742	2.954859	249.894464	0.012362	0.013327
RS	52	4.185513	2.966384	241.420696	0.011943	0.012894
RS	53	4.506674	2.966384	232.396123	0.011497	0.012428
RS	54	4.851903	3.013560	218.603097	0.010814	0.011741
RS	55	5.223004	3.013560	207.271967	0.010254	0.011139
RS	56	5.621916	3.013560	194.689063	0.009631	0.010467
RS	57	6.050722	3.013560	181.031203	0.008956	0.009737
RS	58	6.511664	3.607155	140.959020	0.006973	0.007941
RS	59	7.007150	3.607155	131.790519	0.006520	0.007392
RS	60	7.539767	3.607155	121.936764	0.006032	0.006813
RS	61	8.112300	3.607155	111.558875	0.005519	0.006214
RS	62	8.727739	3.607155	100.838603	0.004989	0.005606
RS	63	9.389299	3.607155	511.861281	0.025322	0.028682
PA	4+25*2+4+6 0.051563337 0.011621789 9.389299266 0.308951793 0.276750090 0.342503708 0.417645880 0.494047700 0.579037359 0.675605131 0.787902391 0.923477168 1.087833940 1.279862628 1.490544468 1.706041769 1.913626476 2.107358121 2.285960813 2.447241671 2.588907149 2.709486236 2.805926257 2.874652577 2.916441176 2.937805785 2.947792825 2.954858573 2.966383868 3.013559836 3.607154662
//
IT	4249
RD	4
LK	-252968.617143
QD	-618.366060 -> -498.522395
RI	0.0430307844
TR	0.048523	0.011844
MT	9.918966
MM	C_pi: 1.697026, n_recomb: 22566.279794
RS	0	0.000000	0.356457	470.507039	0.020850	0.001330
RS	1	0.007587	0.356457	495.168030	0.021943	0.015158
RS	2	0.015749	0.356457	520.250989	0.023054	0.021132
RS	3	0.024531	0.356457	545.622161	0.024179	0.020818
RS	4	0.033979	0.289862	700.054570	0.031022	0.026325
RS	5	0.044144	0.289862	726.296974	0.032185	0.029977
RS	6	0.055080	0.353359	618.655983	0.027415	0.025790
RS	7	0.066845	0.353359	643.033807	0.028495	0.026240
RS	8	0.079503	0.430100	549.557875	0.024353	0.021962
RS	9	0.093122	0.430100	572.187845	0.025356	0.022875
RS	10	0.107774	0.504554	507.941486	0.022509	0.020431
RS	11	0.123537	0.504554	529.096045	0.023446	0.021756
RS	12	0.140497	0.585721	474.776390	0.021039	0.019845
RS	13	0.158743	0.585721	494.603868	0.021918	0.021244
RS	14	0.178373	0.677690	445.329042	0.019734	0.019496
RS	15	0.199493	0.677690	463.928775	0.020558	0.020870
RS	16	0.222215	0.785765	416.841285	0.018472	0.019141
RS	17	0.246661	0.785765	434.284037	0.019245	0.020433
RS	18	0.272961	0.920166	386.438738	0.017125	0.018552
RS	19	0.301257	0.920166	402.769211	0.017848	0.019661
RS	20	0.331700	1.089718	354.596439	0.015714	0.017606
RS	21	0.364452	1.089718	369.858017	0.016390	0.018483
RS	22	0.399689	1.295750	324.565733	0.014383	0.016417
RS	23	0.437600	1.295750	338.825954	0.015015	0.017087
RS	24	0.478387	1.529499	299.742352	0.013283	0.015220
RS	25	0.522268	1.529499	313.107710	0.013875	0.015753
RS	26	0.569478	1.774669	281.896917	0.012492	0.014224
RS	27	0.620270	1.774669	294.500139	0.013050	0.014697
RS	28	0.674916	2.014655	270.945319	0.012007	0.013544
RS	29	0.733708	2.014655	282.907895	0.012537	0.014011
RS	30	0.796959	2.241263	265.380035	0.011760	0.013167
RS	31	0.865010	2.241263	276.773225	0.012265	0.013625
RS	32	0.938224	2.452866	263.529439	0.011678	0.012986
RS	33	1.016992	2.452866	274.362450	0.012158	0.013415
RS	34	1.101736	2.646190	264.470487	0.011720	0.012932
RS	35	1.192910	2.646190	274.694624	0.012173	0.013336
RS	36	1.291001	2.817446	267.578996	0.011857	0.012987
RS	37	1.396534	2.817446	277.083057	0.012279	0.013361
RS	38	1.510073	2.964131	272.225870	0.012063	0.013111
RS	39	1.632226	2.964131	280.827535	0.012445	0.013441
RS	40	1.763647	3.081208	278.056152	0.012322	0.013282
RS	41	1.905039	3.081208	285.486483	0.012651	0.013570
RS	42	2.057158	3.162661	284.748220	0.012618	0.013511
RS	43	2.220818	3.162661	290.624686	0.012879	0.013756
RS	44	2.396894	3.209096	291.288924	0.012908	0.013771
RS	45	2.586329	3.209096	295.108349	0.013077	0.013944
RS	46	2.790136	3.229687	295.784059	0.013107	0.013961
RS	47	3.009406	3.229687	296.973712	0.013160	0.014016
RS	48	3.245311	3.237024	295.962602	0.013115	0.013947
RS	49	3.499114	3.237024	293.990595	0.013028	0.013845
RS	50	3.772172	3.242493	289.801185	0.012842	0.013625
RS	51	4.065947	3.242493	284.319829	0.012599	0.013349
RS	52	4.382011	3.255839	275.920257	0.012227	0.012935
RS	53	4.722053	3.255839	266.917447	0.011828	0.012487
RS	54	5.087894	3.319376	251.517045	0.011146	0.011779
RS	55	5.481490	3.319376	239.846046	0.010629	0.011199
RS	56	5.904948	3.319376	226.633007	0.010043	0.010548
RS	57	6.360533	3.319376	212.049753	0.009397	0.009837
RS	58	6.850682	4.148352	159.538624	0.007070	0.007686
RS	59	7.378018	4.148352	150.909319	0.006687	0.007216
RS	60	7.945363	4.148352	141.359012	0.006264	0.006711
RS	61	8.555750	4.148352	131.028612	0.005806	0.006179
RS	62	9.212447	4.148352	120.087420	0.005322	0.005631
RS	63	9.918966	4.148352	663.112113	0.029385	0.030776
PA	4+25*2+4+6 0.048522709 0.011844183 9.918966005 0.356457091 0.289861709 0.353358590 0.430099866 0.504553875 0.585721346 0.677690432 0.785764652 0.920165749 1.089717930 1.295749595 1.529498734 1.774668976 2.014654889 2.241262632 2.452866369 2.646190216 2.817445899 2.964131058 3.081208213 3.162661059 3.209096031 3.229686524 3.237023856 3.242492571 3.255839233 3.319375910 4.148351833
//
IT	3995
RD	5
LK	-252742.123931
QD	-546.512811 -> -452.296330
RI	0.0377708140
TR	0.046121	0.012157
MT	10.310058
MM	C_pi: 1.820103, n_recomb: 24816.628218
RS	0	0.000000	0.402717	462.001206	0.018617	0.001198
RS	1	0.007652	0.402717	487.663429	0.019651	0.014014
RS	2	0.015890	0.402717	513.976651	0.020711	0.020169
RS	3	0.024758	0.402717	540.832392	0.021793	0.019317
RS	4	0.034305	0.303649	750.333399	0.030235	0.026060
RS	5	0.044582	0.303649	779.914818	0.031427	0.029393
RS	6	0.055646	0.366320	672.410587	0.027095	0.025746
RS	7	0.067557	0.366320	699.894309	0.028203	0.026257
RS	8	0.080378	0.446555	598.079161	0.024100	0.021948
RS	9	0.094181	0.446555	623.569170	0.025127	0.022750
RS	10	0.109041	0.520571	557.752560	0.022475	0.020408
RS	11	0.125037	0.520571	581.641522	0.023438	0.021672
RS	12	0.142257	0.598761	527.282965	0.021247	0.019921
RS	13	0.160795	0.598761	549.743048	0.022152	0.021301
RS	14	0.180752	0.686248	500.002198	0.020148	0.019700
RS	15	0.202236	0.686248	521.123037	0.020999	0.021083
RS	16	0.225364	0.789175	472.240113	0.019029	0.019455
RS	17	0.250261	0.789175	492.074840	0.019828	0.020786
RS	18	0.277064	0.919951	439.893471	0.017726	0.018919
RS	19	0.305918	0.919951	458.468697	0.018474	0.020092
RS	20	0.336980	1.090225	403.339183	0.016253	0.017945
RS	21	0.370418	1.090225	420.685473	0.016952	0.018900
RS	22	0.406416	1.303593	367.133707	0.014794	0.016671
RS	23	0.445168	1.303593	383.311132	0.015446	0.017420
RS	24	0.486886	1.551967	336.288545	0.013551	0.015371
RS	25	0.531796	1.551967	351.408282	0.014160	0.015973
RS	26	0.580142	1.817428	313.622064	0.012638	0.014283
RS	27	0.632188	1.817428	327.839467	0.013210	0.014812
RS	28	0.688217	2.080232	299.357493	0.012063	0.013532
RS	29	0.748533	2.080232	312.828251	0.012606	0.014044
RS	30	0.813465	2.330312	291.682738	0.011754	0.013104
RS	31	0.883366	2.330312	304.509779	0.012270	0.013600
RS	32	0.958615	2.566011	288.480823	0.011624	0.012886
RS	33	1.039623	2.566011	300.696496	0.012117	0.013349
RS	34	1.126830	2.783366	288.650729	0.011631	0.012806
RS	35	1.220710	2.783366	300.224097	0.012098	0.013240
RS	36	1.321773	2.977348	291.517640	0.011747	0.012843
RS	37	1.430571	2.977348	302.350119	0.012183	0.013245
RS	38	1.547694	3.144652	296.387933	0.011943	0.012959
RS	39	1.673779	3.144652	306.302645	0.012343	0.013314
RS	40	1.809513	3.278444	302.968534	0.012208	0.013133
RS	41	1.955634	3.278444	311.691324	0.012560	0.013441
RS	42	2.112936	3.370120	311.078331	0.012535	0.013377
RS	43	2.282275	3.370120	318.200264	0.012822	0.013638
RS	44	2.464572	3.419712	319.646999	0.012880	0.013669
RS	45	2.660819	3.419712	324.605314	0.013080	0.013859
RS	46	2.872084	3.438631	326.425596	0.013154	0.013908
RS	47	3.099515	3.438631	328.554861	0.013239	0.013982
RS	48	3.344349	3.442706	328.626352	0.013242	0.013952
RS	49	3.607919	3.442706	327.285847	0.013188	0.013873
RS	50	3.891658	3.446073	323.712742	0.013044	0.013686
RS	51	4.197109	3.446073	318.458792	0.012832	0.013433
RS	52	4.525934	3.460711	309.887754	0.012487	0.013038
RS	53	4.879921	3.460711	300.660235	0.012115	0.012612
RS	54	5.260997	3.539354	283.331535	0.011417	0.011880
RS	55	5.671233	3.539354	271.130311	0.010925	0.011323
RS	56	6.112862	3.539354	257.127133	0.010361	0.010692
RS	57	6.588285	3.539354	241.493245	0.009731	0.009996
RS	58	7.100088	4.598777	175.800987	0.007084	0.007517
RS	59	7.651056	4.598777	167.688719	0.006757	0.007109
RS	60	8.244186	4.598777	158.476091	0.006386	0.006663
RS	61	8.882703	4.598777	148.283528	0.005975	0.006186
RS	62	9.570080	4.598777	137.264933	0.005531	0.005684
RS	63	10.310058	4.598777	808.714621	0.032588	0.032861
PA	4+25*2+4+6 0.046120639 0.012156707 10.310058048 0.402717346 0.303648562 0.366319524 0.446554660 0.520571397 0.598761010 0.686248037 0.789175006 0.919950752 1.090225077 1.303593347 1.551966587 1.817427613 2.080231620 2.330312433 2.566010519 2.783365739 2.977347540 3.144651506 3.278444138 3.370120056 3.419711933 3.438631481 3.442705836 3.446072949 3.460710720 3.539353701 4.598776632
//
IT	5054
RD	6
LK	-252560.448638
QD	-490.903254 -> -411.270982
RI	0.0338680455
TR	0.044091	0.012494
MT	10.626879
MM	C_pi: 1.925554, n_recomb: 26956.689017
RS	0	0.000000	0.443984	458.185356	0.016997	0.001105
RS	1	0.007703	0.443984	484.694303	0.017980	0.013168
RS	2	0.016000	0.443984	512.027860	0.018994	0.019454
RS	3	0.024936	0.443984	540.097225	0.020036	0.018279
RS	4	0.034561	0.315683	796.194348	0.029536	0.025893
RS	5	0.044927	0.315683	828.840945	0.030747	0.028931
RS	6	0.056091	0.378435	720.124668	0.026714	0.025639
RS	7	0.068116	0.378435	750.487321	0.027840	0.026212
RS	8	0.081066	0.463482	639.142241	0.023710	0.021846
RS	9	0.095015	0.463482	667.260931	0.024753	0.022561
RS	10	0.110038	0.538367	599.728446	0.022248	0.020296
RS	11	0.126218	0.538367	626.148585	0.023228	0.021491
RS	12	0.143645	0.614562	572.540894	0.021239	0.019892
RS	13	0.162414	0.614562	597.471565	0.022164	0.021231
RS	14	0.182629	0.698231	548.598266	0.020351	0.019793
RS	15	0.204401	0.698231	572.116456	0.021224	0.021156
RS	16	0.227850	0.796207	523.082592	0.019405	0.019664
RS	17	0.253106	0.796207	545.214496	0.020226	0.020999
RS	18	0.280308	0.922786	490.324071	0.018189	0.019198
RS	19	0.309605	0.922786	511.068373	0.018959	0.020397
RS	20	0.341159	1.092109	450.242572	0.016702	0.018221
RS	21	0.375143	1.092109	469.612384	0.017421	0.019215
RS	22	0.411746	1.309810	408.613305	0.015158	0.016883
RS	23	0.451168	1.309810	426.658947	0.015828	0.017676
RS	24	0.493627	1.568632	372.172147	0.013806	0.015497
RS	25	0.539357	1.568632	389.005628	0.014431	0.016139
RS	26	0.588610	1.849492	344.939715	0.012796	0.014330
RS	27	0.641657	1.849492	360.734731	0.013382	0.014890
RS	28	0.698790	2.130008	327.541208	0.012151	0.013518
RS	29	0.760325	2.130008	342.484425	0.012705	0.014053
RS	30	0.826600	2.398402	317.903147	0.011793	0.013044
RS	31	0.897980	2.398402	332.126761	0.012321	0.013561
RS	32	0.974859	2.653094	313.458221	0.011628	0.012793
RS	33	1.057661	2.653094	327.015047	0.012131	0.013277
RS	34	1.146841	2.889682	312.919207	0.011608	0.012690
RS	35	1.242891	2.889682	325.793220	0.012086	0.013144
RS	36	1.346340	3.102122	315.557873	0.011706	0.012712
RS	37	1.457759	3.102122	327.660521	0.012155	0.013134
RS	38	1.577761	3.286495	320.608967	0.011893	0.012824
RS	39	1.707006	3.286495	331.766801	0.012307	0.013198
RS	40	1.846209	3.434388	327.837833	0.012162	0.013001
RS	41	1.996135	3.434388	337.770899	0.012530	0.013327
RS	42	2.157610	3.534619	337.223048	0.012510	0.013262
RS	43	2.331525	3.534619	345.497499	0.012817	0.013540
RS	44	2.518837	3.586319	347.673321	0.012897	0.013588
RS	45	2.720578	3.586319	353.669291	0.013120	0.013795
RS	46	2.937861	3.602733	356.609719	0.013229	0.013876
RS	47	3.171882	3.602733	359.570684	0.013339	0.013972
RS	48	3.423930	3.602680	360.724233	0.013382	0.013981
RS	49	3.695396	3.602680	359.901280	0.013351	0.013927
RS	50	3.987773	3.602982	356.941684	0.013241	0.013774
RS	51	4.302674	3.602982	351.797508	0.013050	0.013545
RS	52	4.641833	3.617820	343.023239	0.012725	0.013172
RS	53	5.007119	3.617820	333.457400	0.012370	0.012766
RS	54	5.400545	3.709480	314.107589	0.011652	0.012014
RS	55	5.824279	3.709480	301.283918	0.011177	0.011477
RS	56	6.280654	3.709480	286.414983	0.010625	0.010862
RS	57	6.772187	3.709480	269.673963	0.010004	0.010180
RS	58	7.301584	4.993049	190.337761	0.007061	0.007394
RS	59	7.871764	4.993049	182.733000	0.006779	0.007039
RS	60	8.485867	4.993049	173.883758	0.006450	0.006642
RS	61	9.147278	4.993049	163.890598	0.006080	0.006210
RS	62	9.859640	4.993049	152.891062	0.005672	0.005749
RS	63	10.626879	4.993049	949.610975	0.035227	0.034899
PA	4+25*2+4+6 0.044091305 0.012493795 10.626878851 0.443984337 0.315682714 0.378435490 0.463482049 0.538367344 0.614561787 0.698231147 0.796207449 0.922786294 1.092109049 1.309809986 1.568632183 1.849492443 2.130007746 2.398402183 2.653094383 2.889682073 3.102122297 3.286495449 3.434387969 3.534618647 3.586319082 3.602733480 3.602679917 3.602981967 3.617820055 3.709480144 4.993049289
//
IT	3840
RD	7
LK	-252405.846052
QD	-443.473889 -> -374.398481
RI	0.0310397101
TR	0.042308	0.012827
MT	10.902539
MM	C_pi: 2.020179, n_recomb: 29008.267986
RS	0	0.000000	0.479993	458.493156	0.015806	0.001035
RS	1	0.007747	0.479993	485.825005	0.016748	0.012496
RS	2	0.016094	0.479993	514.120228	0.017723	0.018900
RS	3	0.025088	0.479993	543.305123	0.018729	0.017544
RS	4	0.034778	0.325755	840.403861	0.028971	0.025781
RS	5	0.045219	0.325755	875.924605	0.030196	0.028571
RS	6	0.056469	0.389110	764.636944	0.026359	0.025505
RS	7	0.068590	0.389110	797.709446	0.027499	0.026154
RS	8	0.081651	0.479776	675.550453	0.023288	0.021698
RS	9	0.095723	0.479776	706.112648	0.024342	0.022359
RS	10	0.110885	0.556530	636.257741	0.021934	0.020134
RS	11	0.127222	0.556530	665.035563	0.022926	0.021270
RS	12	0.144825	0.631563	612.324181	0.021109	0.019798
RS	13	0.163791	0.631563	639.581869	0.022048	0.021097
RS	14	0.184227	0.712092	592.240424	0.020416	0.019811
RS	15	0.206246	0.712092	618.044938	0.021306	0.021147
RS	16	0.229970	0.805559	569.908213	0.019646	0.019800
RS	17	0.255532	0.805559	594.252870	0.020486	0.021124
RS	18	0.283075	0.927975	537.830408	0.018541	0.019414
RS	19	0.312751	0.927975	560.676156	0.019328	0.020622
RS	20	0.344726	1.095746	495.133191	0.017069	0.018449
RS	21	0.379179	1.095746	516.469865	0.017804	0.019465
RS	22	0.416300	1.316390	448.666514	0.015467	0.017064
RS	23	0.456297	1.316390	468.532416	0.016152	0.017883
RS	24	0.499393	1.583538	406.953380	0.014029	0.015605
RS	25	0.545827	1.583538	425.458808	0.014667	0.016272
RS	26	0.595858	1.877255	375.329051	0.012939	0.014368
RS	27	0.649766	1.877255	392.663227	0.013536	0.014948
RS	28	0.707849	2.172817	354.908918	0.012235	0.013501
RS	29	0.770432	2.172817	371.287823	0.012799	0.014050
RS	30	0.837863	2.456820	343.397395	0.011838	0.012987
RS	31	0.910518	2.456820	358.981706	0.012375	0.013516
RS	32	0.988802	2.727745	337.782097	0.011644	0.012707
RS	33	1.073150	2.727745	352.644234	0.012157	0.013203
RS	34	1.164032	2.980889	336.582600	0.011603	0.012583
RS	35	1.261955	2.980889	350.720441	0.012090	0.013049
RS	36	1.367464	3.209317	339.018580	0.011687	0.012592
RS	37	1.481146	3.209317	352.352796	0.012147	0.013027
RS	38	1.603636	3.408625	344.248243	0.011867	0.012699
RS	39	1.735614	3.408625	356.608282	0.012293	0.013089
RS	40	1.877816	3.569015	352.090127	0.012138	0.012882
RS	41	2.031035	3.569015	363.190636	0.012520	0.013223
RS	42	2.196124	3.676776	362.698129	0.012503	0.013160
RS	43	2.374001	3.676776	372.082230	0.012827	0.013453
RS	44	2.565659	3.729881	374.995183	0.012927	0.013518
RS	45	2.772164	3.729881	381.988034	0.013168	0.013743
RS	46	2.994667	3.743087	386.099009	0.013310	0.013856
RS	47	3.234406	3.743087	389.852933	0.013439	0.013973
RS	48	3.492718	3.738029	392.178304	0.013520	0.014021
RS	49	3.771042	3.738029	391.832932	0.013508	0.013991
RS	50	4.070926	3.734197	389.587028	0.013430	0.013874
RS	51	4.394042	3.734197	384.507195	0.013255	0.013669
RS	52	4.742190	3.748004	375.602424	0.012948	0.013318
RS	53	5.117308	3.748004	365.646757	0.012605	0.012932
RS	54	5.521485	3.850462	344.291613	0.011869	0.012163
RS	55	5.956974	3.850462	330.794762	0.011403	0.011643
RS	56	6.426200	3.850462	315.017140	0.010860	0.011043
RS	57	6.931776	3.850462	297.135303	0.010243	0.010371
RS	58	7.476518	5.352442	203.774118	0.007025	0.007299
RS	59	8.063461	5.352442	196.667240	0.006780	0.006989
RS	60	8.695874	5.352442	188.194273	0.006488	0.006634
RS	61	9.377278	5.352442	178.436745	0.006151	0.006241
RS	62	10.111470	5.352442	167.515669	0.005775	0.005815
RS	63	10.902539	5.352442	1088.116806	0.037511	0.036872
PA	4+25*2+4+6 0.042307773 0.012826652 10.902539466 0.479993366 0.325754927 0.389109593 0.479776340 0.556530341 0.631563138 0.712092211 0.805559266 0.927974996 1.095746024 1.316390415 1.583537970 1.877254866 2.172816707 2.456819686 2.727745049 2.980888545 3.209317299 3.408624883 3.569015390 3.676775610 3.729881155 3.743087315 3.738029164 3.734196942 3.748003834 3.850462012 5.352441535
//
IT	4586
RD	8
LK	-252271.418443
QD	-401.964253 -> -341.408910
RI	0.0289449341
TR	0.040704	0.013143
MT	11.154241
MM	C_pi: 2.108203, n_recomb: 30990.457769
RS	0	0.000000	0.511684	461.585099	0.014894	0.000979
RS	1	0.007786	0.511684	489.745939	0.015803	0.011931
RS	2	0.016177	0.511684	518.987995	0.016747	0.018444
RS	3	0.025222	0.511684	549.249575	0.017723	0.017002
RS	4	0.034972	0.334241	883.789354	0.028518	0.025704
RS	5	0.045480	0.334241	922.057369	0.029753	0.028282
RS	6	0.056806	0.398430	807.315070	0.026050	0.025363
RS	7	0.069015	0.398430	842.980219	0.027201	0.026095
RS	8	0.082173	0.495146	708.988776	0.022878	0.021530
RS	9	0.096356	0.495146	741.856569	0.023938	0.022163
RS	10	0.111644	0.574489	669.025253	0.021588	0.019948
RS	11	0.128122	0.574489	700.023841	0.022588	0.021038
RS	12	0.145882	0.649002	648.099814	0.020913	0.019668
RS	13	0.165025	0.649002	677.567955	0.021864	0.020930
RS	14	0.185659	0.726946	632.077543	0.020396	0.019781
RS	15	0.207899	0.726946	660.078338	0.021299	0.021091
RS	16	0.231871	0.816334	613.516082	0.019797	0.019885
RS	17	0.257709	0.816334	640.007162	0.020652	0.021195
RS	18	0.285559	0.934765	582.920973	0.018810	0.019585
RS	19	0.315576	0.934765	607.816873	0.019613	0.020795
RS	20	0.347931	1.100773	538.312206	0.017370	0.018644
RS	21	0.382805	1.100773	561.572984	0.018121	0.019672
RS	22	0.420394	1.323652	487.456920	0.015729	0.017222
RS	23	0.460910	1.323652	509.106322	0.016428	0.018059
RS	24	0.504580	1.597957	440.699169	0.014220	0.015700
RS	25	0.551650	1.597957	460.843687	0.014871	0.016384
RS	26	0.602385	1.903128	404.784613	0.013062	0.014400
RS	27	0.657069	1.903128	423.626922	0.013670	0.014994
RS	28	0.716011	2.212331	381.392849	0.012307	0.013485
RS	29	0.779542	2.212331	399.177305	0.012881	0.014042
RS	30	0.848019	2.510557	368.045425	0.011876	0.012934
RS	31	0.921828	2.510557	384.961222	0.012422	0.013469
RS	32	1.001383	2.796265	361.295372	0.011658	0.012626
RS	33	1.087132	2.796265	377.434661	0.012179	0.013130
RS	34	1.179557	3.064529	359.461099	0.011599	0.012482
RS	35	1.279177	3.064529	374.835643	0.012095	0.012958
RS	36	1.386554	3.307601	361.710225	0.011672	0.012480
RS	37	1.502291	3.307601	376.250070	0.012141	0.012926
RS	38	1.627038	3.520632	367.124289	0.011846	0.012583
RS	39	1.761497	3.520632	380.662129	0.012283	0.012985
RS	40	1.906425	3.692596	375.569097	0.012119	0.012771
RS	41	2.062637	3.692596	387.815182	0.012514	0.013125
RS	42	2.231010	3.807307	387.384742	0.012500	0.013066
RS	43	2.412492	3.807307	397.861395	0.012838	0.013371
RS	44	2.608104	3.861387	401.540744	0.012957	0.013455
RS	45	2.818945	3.861387	409.520462	0.013214	0.013695
RS	46	3.046201	3.870839	414.880593	0.013387	0.013840
RS	47	3.291150	3.870839	419.424152	0.013534	0.013977
RS	48	3.555170	3.859997	423.048802	0.013651	0.014065
RS	49	3.839746	3.859997	423.179593	0.013655	0.014057
RS	50	4.146477	3.851040	421.793833	0.013610	0.013979
RS	51	4.477089	3.851040	416.771435	0.013448	0.013794
RS	52	4.833441	3.862652	407.860397	0.013161	0.013468
RS	53	5.217536	3.862652	397.497157	0.012826	0.013100
RS	54	5.631536	3.973844	374.208926	0.012075	0.012318
RS	55	6.077768	3.973844	360.010890	0.011617	0.011815
RS	56	6.558742	3.973844	343.299401	0.011078	0.011226
RS	57	7.077162	3.973844	324.255177	0.010463	0.010562
RS	58	7.635945	5.689409	216.518770	0.006987	0.007223
RS	59	8.238231	5.689409	209.901745	0.006773	0.006951
RS	60	8.887409	5.689409	201.812136	0.006512	0.006633
RS	61	9.587129	5.689409	192.313200	0.006206	0.006274
RS	62	10.341326	5.689409	181.509534	0.005857	0.005879
RS	63	11.154241	5.689409	1226.037492	0.039562	0.038773
PA	4+25*2+4+6 0.040704123 0.013142611 11.154241465 0.511684136 0.334240717 0.398430476 0.495146372 0.574489285 0.649002293 0.726945575 0.816333848 0.934764608 1.100773446 1.323651693 1.597957164 1.903128134 2.212330716 2.510556525 2.796265409 3.064529314 3.307600682 3.520631622 3.692596142 3.807306586 3.861386841 3.870839246 3.859997367 3.851040167 3.862651912 3.973844126 5.689408756
//
IT	4758
RD	9
LK	-252153.453814
QD	-365.384090 -> -312.005252
RI	0.0273338932
TR	0.039243	0.013436
MT	11.391123
MM	C_pi: 2.192081, n_recomb: 32915.668373
RS	0	0.000000	0.540205	466.272425	0.014166	0.000932
RS	1	0.007821	0.540205	495.261448	0.015046	0.011438
RS	2	0.016254	0.540205	525.436516	0.015963	0.018050
RS	3	0.025347	0.540205	556.746009	0.016914	0.016580
RS	4	0.035150	0.341589	926.394960	0.028144	0.025648
RS	5	0.045721	0.341589	967.320836	0.029388	0.028043
RS	6	0.057118	0.406654	848.745481	0.025785	0.025224
RS	7	0.069406	0.406654	886.920319	0.026945	0.026040
RS	8	0.082656	0.509585	740.406573	0.022494	0.021355
RS	9	0.096942	0.509585	775.476661	0.023559	0.021977
RS	10	0.112345	0.592022	699.102306	0.021239	0.019754
RS	11	0.128953	0.592022	732.213715	0.022245	0.020807
RS	12	0.146860	0.666497	680.888911	0.020686	0.019518
RS	13	0.166167	0.666497	712.473165	0.021645	0.020750
RS	14	0.186984	0.742284	668.980824	0.020324	0.019722
RS	15	0.209430	0.742284	699.105052	0.021239	0.021008
RS	16	0.233631	0.827938	654.587313	0.019887	0.019934
RS	17	0.259725	0.827938	683.173106	0.020755	0.021231
RS	18	0.287860	0.942567	626.088581	0.019021	0.019724
RS	19	0.318195	0.942567	652.996603	0.019838	0.020933
RS	20	0.350903	1.106724	580.134451	0.017625	0.018815
RS	21	0.386169	1.106724	605.288355	0.018389	0.019851
RS	22	0.424194	1.331405	525.241655	0.015957	0.017367
RS	23	0.465192	1.331405	548.647847	0.016668	0.018216
RS	24	0.509397	1.612140	473.592819	0.014388	0.015788
RS	25	0.557059	1.612140	495.352025	0.015049	0.016485
RS	26	0.608449	1.927918	433.432350	0.013168	0.014430
RS	27	0.663858	1.927918	453.758918	0.013785	0.015033
RS	28	0.723601	2.249978	407.072293	0.012367	0.013469
RS	29	0.788016	2.249978	426.238333	0.012949	0.014031
RS	30	0.857470	2.561717	391.886699	0.011906	0.012883
RS	31	0.932355	2.561717	410.110335	0.012459	0.013423
RS	32	1.013098	2.861476	384.005128	0.011666	0.012549
RS	33	1.100155	2.861476	401.398845	0.012195	0.013059
RS	34	1.194022	3.144125	381.539100	0.011591	0.012389
RS	35	1.295230	3.144125	398.129062	0.012095	0.012870
RS	36	1.404354	3.401136	383.603820	0.011654	0.012375
RS	37	1.522012	3.401136	399.330137	0.012132	0.012828
RS	38	1.648873	3.627256	389.201760	0.011824	0.012473
RS	39	1.785656	3.627256	403.901199	0.012271	0.012886
RS	40	1.933137	3.810302	398.244478	0.012099	0.012666
RS	41	2.092153	3.810302	411.624268	0.012505	0.013032
RS	42	2.263605	3.931671	411.264696	0.012494	0.012976
RS	43	2.448468	3.931671	422.828849	0.012846	0.013294
RS	44	2.647789	3.986487	427.307206	0.012982	0.013395
RS	45	2.862699	3.986487	436.278191	0.013254	0.013650
RS	46	3.094417	3.991785	442.971149	0.013458	0.013826
RS	47	3.344259	3.991785	448.318122	0.013620	0.013981
RS	48	3.613642	3.974515	453.379037	0.013774	0.014110
RS	49	3.904093	3.974515	454.004189	0.013793	0.014122
RS	50	4.217261	3.959568	453.643011	0.013782	0.014082
RS	51	4.554923	3.959568	448.691829	0.013632	0.013917
RS	52	4.918994	3.967955	439.922922	0.013365	0.013618
RS	53	5.311539	3.967955	429.153520	0.013038	0.013265
RS	54	5.734787	4.086063	404.034202	0.012275	0.012476
RS	55	6.191137	4.086063	389.120859	0.011822	0.011985
RS	56	6.683179	4.086063	371.461626	0.011285	0.011407
RS	57	7.213706	4.086063	351.241759	0.010671	0.010749
RS	58	7.785725	6.011150	228.805642	0.006951	0.007158
RS	59	8.402484	6.011150	222.672806	0.006765	0.006920
RS	60	9.067480	6.011150	214.971703	0.006531	0.006635
RS	61	9.784487	6.011150	205.747975	0.006251	0.006307
RS	62	10.557573	6.011150	195.089993	0.005927	0.005940
RS	63	11.391123	6.011150	1364.434407	0.041452	0.040597
PA	4+25*2+4+6 0.039242746 0.013436499 11.391122937 0.540204860 0.341589336 0.406654420 0.509584852 0.592021854 0.666496542 0.742284159 0.827937639 0.942566674 1.106724120 1.331404940 1.612140387 1.927917825 2.249977700 2.561716929 2.861476205 3.144125315 3.401135752 3.627256052 3.810301659 3.931671402 3.986487075 3.991784515 3.974515206 3.959568460 3.967954501 4.086063451 6.011150055
//
IT	4329
RD	10
LK	-252049.409920
QD	-333.053297 -> -285.827115
RI	0.0260442301
TR	0.037900	0.013707
MT	11.618125
MM	C_pi: 2.273179, n_recomb: 34790.838767
RS	0	0.000000	0.566534	471.692129	0.013558	0.000892
RS	1	0.007855	0.566534	501.492881	0.014415	0.010995
RS	2	0.016326	0.566534	532.575752	0.015308	0.017693
RS	3	0.025463	0.566534	564.897999	0.016237	0.016235
RS	4	0.035318	0.348150	968.063081	0.027825	0.025605
RS	5	0.045947	0.348150	1011.576690	0.029076	0.027838
RS	6	0.057411	0.414025	889.150486	0.025557	0.025094
RS	7	0.069775	0.414025	929.771752	0.026725	0.025989
RS	8	0.083110	0.523170	770.319368	0.022141	0.021183
RS	9	0.097493	0.523170	807.510581	0.023210	0.021806
RS	10	0.113005	0.609053	727.138860	0.020900	0.019560
RS	11	0.129736	0.609053	762.274751	0.021910	0.020584
RS	12	0.147781	0.683854	711.349477	0.020446	0.019359
RS	13	0.167244	0.683854	744.970603	0.021413	0.020564
RS	14	0.188235	0.757813	703.543488	0.020222	0.019643
RS	15	0.210875	0.757813	735.729614	0.021147	0.020909
RS	16	0.235293	0.839999	693.600652	0.019936	0.019961
RS	17	0.261629	0.839999	724.238590	0.020817	0.021244
RS	18	0.290034	0.950966	667.700896	0.019192	0.019840
RS	19	0.320670	0.950966	696.591273	0.020022	0.021047
RS	20	0.353712	1.113213	620.877330	0.017846	0.018969
RS	21	0.389350	1.113213	647.900784	0.018623	0.020013
RS	22	0.427787	1.339384	562.233070	0.016160	0.017501
RS	23	0.469243	1.339384	587.375748	0.016883	0.018361
RS	24	0.513955	1.626020	505.799965	0.014538	0.015871
RS	25	0.562179	1.626020	529.154955	0.015210	0.016579
RS	26	0.614191	1.951812	461.401777	0.013262	0.014460
RS	27	0.670289	1.951812	483.193425	0.013889	0.015071
RS	28	0.730792	2.286245	432.045587	0.012418	0.013454
RS	29	0.796049	2.286245	452.573178	0.013008	0.014022
RS	30	0.866430	2.611124	414.992162	0.011928	0.012836
RS	31	0.942340	2.611124	434.503270	0.012489	0.013379
RS	32	1.024213	2.924580	405.958082	0.011669	0.012478
RS	33	1.112516	2.924580	424.586324	0.012204	0.012992
RS	34	1.207756	3.221258	402.845439	0.011579	0.012300
RS	35	1.310476	3.221258	420.632179	0.012090	0.012786
RS	36	1.421264	3.491891	404.712360	0.011633	0.012275
RS	37	1.540755	3.491891	421.608704	0.012118	0.012735
RS	38	1.669631	3.730787	410.486311	0.011799	0.012369
RS	39	1.808630	3.730787	426.334215	0.012254	0.012791
RS	40	1.958547	3.924693	420.117625	0.012076	0.012566
RS	41	2.120239	3.924693	434.622876	0.012492	0.012942
RS	42	2.294632	4.052613	434.339322	0.012484	0.012890
RS	43	2.482723	4.052613	446.990261	0.012848	0.013220
RS	44	2.685587	4.108056	452.295489	0.013000	0.013337
RS	45	2.904387	4.108056	462.267528	0.013287	0.013605
RS	46	3.140372	4.108910	470.371519	0.013520	0.013812
RS	47	3.394893	4.108910	476.542688	0.013697	0.013984
RS	48	3.669405	4.084683	483.174276	0.013888	0.014152
RS	49	3.965480	4.084683	484.320993	0.013921	0.014183
RS	50	4.284811	4.063012	485.151497	0.013945	0.014182
RS	51	4.629224	4.063012	480.296018	0.013805	0.014036
RS	52	5.000690	4.067292	471.826112	0.013562	0.013765
RS	53	5.401333	4.067292	460.663116	0.013241	0.013426
RS	54	5.833446	4.190734	433.832563	0.012470	0.012633
RS	55	6.299499	4.190734	418.198709	0.012020	0.012154
RS	56	6.802160	4.190734	399.585626	0.011485	0.011584
RS	57	7.344303	4.190734	378.183238	0.010870	0.010931
RS	58	7.929029	6.321799	240.756385	0.006920	0.007103
RS	59	8.559684	6.321799	235.104119	0.006758	0.006895
RS	60	9.239875	6.321799	227.796178	0.006548	0.006639
RS	61	9.973493	6.321799	218.861154	0.006291	0.006338
RS	62	10.764734	6.321799	208.371402	0.005989	0.005996
RS	63	11.618125	6.321799	1503.766281	0.043223	0.042344
PA	4+25*2+4+6 0.037900131 0.013706792 11.618124990 0.566533882 0.348150080 0.414024667 0.523170366 0.609052894 0.683854070 0.757812595 0.839999307 0.950966011 1.113213054 1.339383902 1.626019779 1.951812345 2.286245098 2.611124433 2.924579667 3.221257997 3.491891003 3.730787076 3.924693268 4.052612622 4.108055663 4.108910249 4.084682981 4.063012004 4.067291862 4.190733717 6.321798579
//
IT	4304
RD	11
LK	-251957.319474
QD	-304.408348 -> -262.503430
RI	0.0249737568
TR	0.036660	0.013954
MT	11.837862
MM	C_pi: 2.352243, n_recomb: 36619.839480
RS	0	0.000000	0.591392	477.281814	0.013033	0.000856
RS	1	0.007886	0.591392	507.864009	0.013869	0.010591
RS	2	0.016395	0.591392	539.817886	0.014741	0.017360
RS	3	0.025574	0.591392	573.108848	0.015650	0.015939
RS	4	0.035478	0.354183	1008.574511	0.027542	0.025572
RS	5	0.046162	0.354183	1054.614265	0.028799	0.027657
RS	6	0.057689	0.420737	928.591057	0.025358	0.024973
RS	7	0.070126	0.420737	971.606076	0.026532	0.025942
RS	8	0.083543	0.536000	799.008805	0.021819	0.021017
RS	9	0.098018	0.536000	838.253615	0.022891	0.021647
RS	10	0.113634	0.625577	753.526484	0.020577	0.019370
RS	11	0.130483	0.625577	790.611198	0.021590	0.020371
RS	12	0.148659	0.700983	739.903508	0.020205	0.019196
RS	13	0.168270	0.700983	775.492061	0.021177	0.020380
RS	14	0.189427	0.773365	736.156187	0.020103	0.019553
RS	15	0.212253	0.773365	770.349608	0.021036	0.020802
RS	16	0.236879	0.852285	730.882907	0.019959	0.019970
RS	17	0.263447	0.852285	763.535705	0.020850	0.021242
RS	18	0.292110	0.959694	708.006155	0.019334	0.019939
RS	19	0.323033	0.959694	738.853739	0.020176	0.021145
RS	20	0.356396	1.119969	660.733566	0.018043	0.019111
RS	21	0.392390	1.119969	689.607172	0.018832	0.020161
RS	22	0.431222	1.347363	598.586486	0.016346	0.017629
RS	23	0.473117	1.347363	625.449026	0.017080	0.018499
RS	24	0.518315	1.639453	537.451111	0.014677	0.015952
RS	25	0.567079	1.639453	562.386251	0.015357	0.016669
RS	26	0.619688	1.974804	488.797437	0.013348	0.014490
RS	27	0.676446	1.974804	512.037753	0.013983	0.015108
RS	28	0.737681	2.321259	456.399665	0.012463	0.013443
RS	29	0.803744	2.321259	478.271069	0.013060	0.014014
RS	30	0.875018	2.659063	437.431965	0.011945	0.012793
RS	31	0.951913	2.659063	458.211959	0.012513	0.013338
RS	32	1.034872	2.986042	427.209513	0.011666	0.012411
RS	33	1.124373	2.986042	447.053699	0.012208	0.012928
RS	34	1.220934	3.296600	423.421710	0.011563	0.012217
RS	35	1.325109	3.296600	442.387531	0.012081	0.012707
RS	36	1.437500	3.580732	425.067531	0.011608	0.012181
RS	37	1.558755	3.580732	443.118149	0.012100	0.012646
RS	38	1.689573	3.832303	430.998666	0.011770	0.012270
RS	39	1.830707	3.832303	447.982453	0.012233	0.012699
RS	40	1.982972	4.036989	441.205280	0.012048	0.012469
RS	41	2.147246	4.036989	456.828248	0.012475	0.012855
RS	42	2.324475	4.171457	456.620689	0.012469	0.012806
RS	43	2.515681	4.171457	470.358217	0.012844	0.013147
RS	44	2.721967	4.227488	476.512638	0.013012	0.013280
RS	45	2.944521	4.227488	487.496244	0.013312	0.013561
RS	46	3.184627	4.223695	497.079880	0.013574	0.013797
RS	47	3.443669	4.223695	504.097582	0.013766	0.013984
RS	48	3.723140	4.192077	512.424930	0.013993	0.014191
RS	49	4.024652	4.192077	514.123504	0.014039	0.014239
RS	50	4.349943	4.163059	516.307905	0.014099	0.014279
RS	51	4.700887	4.163059	511.577451	0.013970	0.014148
RS	52	5.079509	4.162475	503.564963	0.013751	0.013907
RS	53	5.487991	4.162475	492.026876	0.013436	0.013581
RS	54	5.928687	4.289875	463.614329	0.012660	0.012788
RS	55	6.404139	4.289875	447.260178	0.012214	0.012318
RS	56	6.917088	4.289875	427.692160	0.011679	0.011755
RS	57	7.470490	4.289875	405.104854	0.011062	0.011106
RS	58	8.067537	6.623663	252.434129	0.006893	0.007055
RS	59	8.711669	6.623663	247.259996	0.006752	0.006873
RS	60	9.406601	6.623663	240.349472	0.006563	0.006643
RS	61	10.156339	6.623663	231.714594	0.006328	0.006367
RS	62	10.965205	6.623663	221.411926	0.006046	0.006049
RS	63	11.837862	6.623663	1644.132287	0.044897	0.044015
PA	4+25*2+4+6 0.036660478 0.013953866 11.837861714 0.591392030 0.354182667 0.420737125 0.535999959 0.625576866 0.700982770 0.773365237 0.852285158 0.959694131 1.119969348 1.347363421 1.639453435 1.974804275 2.321259069 2.659062547 2.986041593 3.296599558 3.580732125 3.832302671 4.036989001 4.171457454 4.227488186 4.223694731 4.192076842 4.163059087 4.162475497 4.289875254 6.623663306
//
IT	4177
RD	12
LK	-251875.574252
QD	-278.962724 -> -241.685345
RI	0.0240563321
TR	0.035512	0.014179
MT	12.051820
MM	C_pi: 2.429665, n_recomb: 38404.321454
RS	0	0.000000	0.615309	482.666841	0.012568	0.000823
RS	1	0.007917	0.615309	513.988920	0.013384	0.010218
RS	2	0.016461	0.615309	546.766925	0.014237	0.017043
RS	3	0.025681	0.615309	580.973949	0.015128	0.015676
RS	4	0.035631	0.359853	1047.772371	0.027283	0.025546
RS	5	0.046369	0.359853	1096.279828	0.028546	0.027492
RS	6	0.057956	0.426935	967.062891	0.025181	0.024863
RS	7	0.070462	0.426935	1012.423948	0.026362	0.025898
RS	8	0.083957	0.548151	826.642355	0.021525	0.020858
RS	9	0.098521	0.548151	867.881491	0.022599	0.021500
RS	10	0.114237	0.641599	778.517489	0.020272	0.019187
RS	11	0.131198	0.641599	817.483416	0.021286	0.020169
RS	12	0.149502	0.717835	766.822721	0.019967	0.019034
RS	13	0.169255	0.717835	804.315085	0.020943	0.020198
RS	14	0.190572	0.788839	767.076599	0.019974	0.019456
RS	15	0.213576	0.788839	803.226339	0.020915	0.020688
RS	16	0.238402	0.864654	766.637898	0.019962	0.019967
RS	17	0.265193	0.864654	801.270409	0.020864	0.021228
RS	18	0.294105	0.968576	747.157630	0.019455	0.020026
RS	19	0.325306	0.968576	779.939001	0.020309	0.021231
RS	20	0.358977	1.126803	699.823702	0.018223	0.019244
RS	21	0.395314	1.126803	730.529624	0.019022	0.020299
RS	22	0.434527	1.355171	634.402138	0.016519	0.017753
RS	23	0.476846	1.355171	662.969291	0.017263	0.018631
RS	24	0.522514	1.652330	568.625993	0.014806	0.016033
RS	25	0.571798	1.652330	595.126811	0.015496	0.016758
RS	26	0.624984	1.996817	515.694196	0.013428	0.014521
RS	27	0.682380	1.996817	540.367878	0.014070	0.015146
RS	28	0.744320	2.355014	480.196359	0.012504	0.013434
RS	29	0.811165	2.355014	503.394638	0.013108	0.014009
RS	30	0.883301	2.705591	459.258934	0.011959	0.012753
RS	31	0.961148	2.705591	481.289680	0.012532	0.013301
RS	32	1.045158	3.046003	447.803667	0.011660	0.012349
RS	33	1.135819	3.046003	468.845285	0.012208	0.012869
RS	34	1.233658	3.370396	443.302877	0.011543	0.012138
RS	35	1.339243	3.370396	463.429757	0.012067	0.012631
RS	36	1.453187	3.668026	444.694643	0.011579	0.012091
RS	37	1.576151	3.668026	463.883071	0.012079	0.012560
RS	38	1.708851	3.932264	450.758320	0.011737	0.012175
RS	39	1.852056	3.932264	468.864369	0.012209	0.012611
RS	40	2.006599	4.147757	461.519031	0.012017	0.012376
RS	41	2.173376	4.147757	478.250623	0.012453	0.012770
RS	42	2.353358	4.288827	478.115306	0.012450	0.012725
RS	43	2.547588	4.288827	492.937548	0.012835	0.013075
RS	44	2.757196	4.345458	499.955837	0.013018	0.013223
RS	45	2.983397	4.345458	511.959706	0.013331	0.013516
RS	46	3.227508	4.336866	523.081179	0.013620	0.013780
RS	47	3.490944	4.336866	530.966333	0.013826	0.013982
RS	48	3.775236	4.297505	541.102260	0.014090	0.014227
RS	49	4.082035	4.297505	543.382814	0.014149	0.014291
RS	50	4.413124	4.260615	547.074088	0.014245	0.014370
RS	51	4.770424	4.260615	542.499629	0.014126	0.014255
RS	52	5.156012	4.254520	535.099750	0.013933	0.014044
RS	53	5.572126	4.254520	523.208374	0.013624	0.013730
RS	54	6.021184	4.384675	493.349078	0.012846	0.012939
RS	55	6.505793	4.384675	476.278545	0.012402	0.012477
RS	56	7.028768	4.384675	455.758278	0.011867	0.011921
RS	57	7.593147	4.384675	431.987417	0.011248	0.011275
RS	58	8.202208	6.918091	263.863682	0.006871	0.007013
RS	59	8.859487	6.918091	259.165888	0.006748	0.006854
RS	60	9.568802	6.918091	252.656667	0.006579	0.006647
RS	61	10.334274	6.918091	244.331955	0.006362	0.006394
RS	62	11.160347	6.918091	234.232760	0.006099	0.006097
RS	63	12.051820	6.918091	1785.377366	0.046489	0.045612
PA	4+25*2+4+6 0.035511945 0.014178868 12.051819648 0.615308818 0.359852556 0.426934975 0.548151478 0.641599064 0.717834886 0.788838796 0.864653574 0.968575577 1.126803496 1.355170752 1.652330459 1.996816521 2.355013950 2.705590867 3.046002999 3.370395908 3.668025993 3.932264248 4.147756566 4.288826638 4.345458206 4.336866239 4.297504830 4.260614904 4.254519678 4.384675239 6.918090568
//
IT	4191
RD	13
LK	-251802.830709
QD	-256.298178 -> -223.061658
RI	0.0232517762
TR	0.034445	0.014383
MT	12.260875
MM	C_pi: 2.505646, n_recomb: 40144.930125
RS	0	0.000000	0.638613	487.647626	0.012147	0.000794
RS	1	0.007946	0.638613	519.662006	0.012945	0.009871
RS	2	0.016524	0.638613	553.211863	0.013780	0.016738
RS	3	0.025783	0.638613	588.277677	0.014654	0.015435
RS	4	0.035778	0.365261	1085.565027	0.027041	0.025526
RS	5	0.046567	0.365261	1136.482359	0.028309	0.027341
RS	6	0.058213	0.432715	1004.552298	0.025023	0.024764
RS	7	0.070785	0.432715	1052.213694	0.026210	0.025857
RS	8	0.084356	0.559694	853.310588	0.021256	0.020709
RS	9	0.099005	0.559694	896.489468	0.022331	0.021365
RS	10	0.114818	0.657146	802.259277	0.019984	0.019011
RS	11	0.131888	0.657146	843.043510	0.021000	0.019977
RS	12	0.150314	0.734396	792.277944	0.019735	0.018874
RS	13	0.170205	0.734396	831.613735	0.020715	0.020020
RS	14	0.191675	0.804188	796.460648	0.019840	0.019354
RS	15	0.214852	0.804188	834.517133	0.020788	0.020572
RS	16	0.239871	0.877020	800.992803	0.019953	0.019954
RS	17	0.266878	0.877020	837.570229	0.020864	0.021207
RS	18	0.296030	0.977501	785.244565	0.019560	0.020103
RS	19	0.327499	0.977501	819.936370	0.020424	0.021306
RS	20	0.361469	1.133612	738.205317	0.018389	0.019370
RS	21	0.398138	1.133612	770.725674	0.019199	0.020430
RS	22	0.437721	1.362707	669.732824	0.016683	0.017873
RS	23	0.480449	1.362707	699.989329	0.017437	0.018759
RS	24	0.526572	1.664573	599.374611	0.014930	0.016113
RS	25	0.576361	1.664573	627.426704	0.015629	0.016847
RS	26	0.630105	2.017812	542.135357	0.013504	0.014554
RS	27	0.688120	2.017812	568.227164	0.014154	0.015185
RS	28	0.750745	2.387484	503.478130	0.012542	0.013428
RS	29	0.818347	2.387484	527.986368	0.013152	0.014006
RS	30	0.891320	2.750698	480.513188	0.011969	0.012717
RS	31	0.970092	2.750698	503.776392	0.012549	0.013268
RS	32	1.055123	3.104493	467.774968	0.011652	0.012291
RS	33	1.146911	3.104493	489.995044	0.012206	0.012813
RS	34	1.245992	3.442730	462.517284	0.011521	0.012064
RS	35	1.352946	3.442730	483.786386	0.012051	0.012560
RS	36	1.468400	3.753908	463.617098	0.011549	0.012006
RS	37	1.593027	3.753908	483.925688	0.012054	0.012479
RS	38	1.727557	4.030871	469.782652	0.011702	0.012084
RS	39	1.872777	4.030871	488.995763	0.012181	0.012526
RS	40	2.029537	4.257242	481.071548	0.011983	0.012286
RS	41	2.198753	4.257242	498.900669	0.012427	0.012688
RS	42	2.381415	4.404999	498.830117	0.012426	0.012646
RS	43	2.578592	4.404999	514.732718	0.012822	0.013005
RS	44	2.791437	4.462269	522.623363	0.013018	0.013167
RS	45	3.021195	4.462269	535.653306	0.013343	0.013471
RS	46	3.269209	4.448771	548.360021	0.013660	0.013762
RS	47	3.536932	4.448771	557.130746	0.013878	0.013977
RS	48	3.825927	4.401373	569.175411	0.014178	0.014259
RS	49	4.137887	4.401373	572.066170	0.014250	0.014338
RS	50	4.474636	4.356167	577.406021	0.014383	0.014456
RS	51	4.838143	4.356167	573.018289	0.014274	0.014355
RS	52	5.230535	4.344001	566.380711	0.014108	0.014176
RS	53	5.654107	4.344001	554.159328	0.013804	0.013872
RS	54	6.111336	4.475858	522.991287	0.013028	0.013086
RS	55	6.604898	4.475858	505.210681	0.012585	0.012632
RS	56	7.137679	4.475858	483.743518	0.012050	0.012080
RS	57	7.712795	4.475858	458.793373	0.011428	0.011437
RS	58	8.333611	7.205864	275.053386	0.006852	0.006975
RS	59	9.003758	7.205864	270.830181	0.006746	0.006837
RS	60	9.727155	7.205864	264.725485	0.006594	0.006652
RS	61	10.508035	7.205864	256.719563	0.006395	0.006419
RS	62	11.350965	7.205864	246.838109	0.006149	0.006142
RS	63	12.260875	7.205864	1927.221363	0.048007	0.047137
PA	4+25*2+4+6 0.034445094 0.014383281 12.260875117 0.638613454 0.365260592 0.432715178 0.559694497 0.657146236 0.734396262 0.804187500 0.877020068 0.977501345 1.133611647 1.362707414 1.664572734 2.017811568 2.387484426 2.750698197 3.104493057 3.442730419 3.753907900 4.030871237 4.257241887 4.404998992 4.462269415 4.448770786 4.401373137 4.356167048 4.344001140 4.475858166 7.205863679
//
IT	4889
RD	14
LK	-251737.950423
QD	-236.056051 -> -206.360361
RI	0.0225352507
TR	0.033452	0.014569
MT	12.465477
MM	C_pi: 2.580268, n_recomb: 41841.742411
RS	0	0.000000	0.661493	492.136986	0.011762	0.000766
RS	1	0.007974	0.661493	524.793955	0.012542	0.009546
RS	2	0.016584	0.661493	559.061613	0.013361	0.016442
RS	3	0.025881	0.661493	594.927593	0.014219	0.015210
RS	4	0.035919	0.370465	1121.910770	0.026813	0.025510
RS	5	0.046758	0.370465	1175.179487	0.028086	0.027200
RS	6	0.058461	0.438137	1041.060382	0.024881	0.024675
RS	7	0.071097	0.438137	1090.976895	0.026074	0.025820
RS	8	0.084741	0.570685	879.065041	0.021009	0.020568
RS	9	0.099472	0.570685	924.131536	0.022086	0.021239
RS	10	0.115379	0.672236	824.856088	0.019714	0.018842
RS	11	0.132554	0.672236	867.398594	0.020730	0.019794
RS	12	0.151098	0.750661	816.383512	0.019511	0.018717
RS	13	0.171121	0.750661	857.503886	0.020494	0.019847
RS	14	0.192741	0.819379	824.415205	0.019703	0.019249
RS	15	0.216085	0.819379	864.328912	0.020657	0.020455
RS	16	0.241291	0.889341	834.014246	0.019933	0.019934
RS	17	0.268506	0.889341	872.500683	0.020852	0.021178
RS	18	0.297892	0.986417	822.298012	0.019653	0.020171
RS	19	0.329621	0.986417	858.875594	0.020527	0.021373
RS	20	0.363880	1.140320	775.904302	0.018544	0.019489
RS	21	0.400872	1.140320	810.220092	0.019364	0.020555
RS	22	0.440812	1.369927	704.592036	0.016839	0.017991
RS	23	0.483938	1.369927	736.521508	0.017603	0.018885
RS	24	0.530503	1.676148	629.715294	0.015050	0.016194
RS	25	0.580781	1.676148	659.303352	0.015757	0.016935
RS	26	0.635069	2.037775	568.141186	0.013578	0.014590
RS	27	0.693685	2.037775	595.635143	0.014235	0.015226
RS	28	0.756976	2.418650	526.269312	0.012578	0.013425
RS	29	0.825313	2.418650	552.069975	0.013194	0.014007
RS	30	0.899100	2.794382	501.216085	0.011979	0.012685
RS	31	0.978771	2.794382	525.692708	0.012564	0.013238
RS	32	1.064795	3.161505	487.145823	0.011643	0.012237
RS	33	1.157679	3.161505	510.524499	0.012201	0.012761
RS	34	1.257970	3.513593	481.087710	0.011498	0.011994
RS	35	1.366259	3.513593	503.479091	0.012033	0.012493
RS	36	1.483182	3.838375	481.856290	0.011516	0.011925
RS	37	1.609429	3.838375	503.265963	0.012028	0.012402
RS	38	1.745744	4.128155	488.088164	0.011665	0.011997
RS	39	1.892929	4.128155	508.391294	0.012150	0.012444
RS	40	2.051850	4.365498	499.875343	0.011947	0.012199
RS	41	2.223445	4.365498	518.788589	0.012399	0.012608
RS	42	2.408723	4.520054	518.771079	0.012398	0.012568
RS	43	2.608775	4.520054	535.746839	0.012804	0.012936
RS	44	2.824780	4.578015	544.512795	0.013014	0.013111
RS	45	3.058010	4.578015	558.571267	0.013350	0.013425
RS	46	3.309839	4.559525	572.901282	0.013692	0.013741
RS	47	3.581749	4.559525	582.572200	0.013923	0.013969
RS	48	3.875342	4.503842	596.613660	0.014259	0.014287
RS	49	4.192346	4.503842	600.139969	0.014343	0.014380
RS	50	4.534630	4.449944	607.257942	0.014513	0.014538
RS	51	4.904208	4.449944	603.086267	0.014414	0.014450
RS	52	5.303258	4.431223	597.353604	0.014276	0.014302
RS	53	5.734128	4.431223	584.825835	0.013977	0.014008
RS	54	6.199358	4.563842	552.488810	0.013204	0.013229
RS	55	6.701686	4.563842	534.005819	0.012763	0.012781
RS	56	7.244071	4.563842	511.598896	0.012227	0.012234
RS	57	7.829708	4.563842	485.475903	0.011603	0.011592
RS	58	8.462044	7.487409	286.001301	0.006835	0.006940
RS	59	9.144806	7.487409	282.250684	0.006746	0.006822
RS	60	9.882012	7.487409	276.552973	0.006609	0.006656
RS	61	10.678005	7.487409	268.873176	0.006426	0.006442
RS	62	11.537473	7.487409	259.221934	0.006195	0.006183
RS	63	12.465477	7.487409	2069.317425	0.049456	0.048592
PA	4+25*2+4+6 0.033452264 0.014568765 12.465477161 0.661493313 0.370465396 0.438136518 0.570684611 0.672236002 0.750661417 0.819378525 0.889340533 0.986417077 1.140320120 1.369926900 1.676147700 2.037774620 2.418650394 2.794382204 3.161504560 3.513592665 3.838374551 4.128154847 4.365498320 4.520054184 4.578014571 4.559524846 4.503841934 4.449943521 4.431222858 4.563841781 7.487409302
//
IT	4205
RD	15
LK	-251679.962682
QD	-217.929794 -> -191.346306
RI	0.0218869642
TR	0.032527	0.014737
MT	12.665954
MM	C_pi: 2.653584, n_recomb: 43494.879155
RS	0	0.000000	0.684116	496.067247	0.011405	0.000741
RS	1	0.008001	0.684116	529.315108	0.012170	0.009240
RS	2	0.016643	0.684116	564.244757	0.012973	0.016154
RS	3	0.025976	0.684116	600.850794	0.013814	0.014998
RS	4	0.036056	0.375511	1156.786895	0.026596	0.025499
RS	5	0.046942	0.375511	1212.347762	0.027873	0.027069
RS	6	0.058700	0.443257	1076.564989	0.024752	0.024596
RS	7	0.071398	0.443257	1128.691205	0.025950	0.025786
RS	8	0.085112	0.581167	903.954252	0.020783	0.020436
RS	9	0.099924	0.581167	950.858387	0.021861	0.021123
RS	10	0.115921	0.686898	846.381573	0.019459	0.018680
RS	11	0.133197	0.686898	890.624555	0.020477	0.019621
RS	12	0.151856	0.766640	839.226713	0.019295	0.018563
RS	13	0.172008	0.766640	882.074126	0.020280	0.019679
RS	14	0.193773	0.834409	851.014599	0.019566	0.019143
RS	15	0.217279	0.834409	892.735920	0.020525	0.020337
RS	16	0.242666	0.901591	865.756960	0.019905	0.019908
RS	17	0.270084	0.901591	906.115609	0.020833	0.021144
RS	18	0.299696	0.995283	858.349125	0.019734	0.020232
RS	19	0.331677	0.995283	896.786789	0.020618	0.021433
RS	20	0.366217	1.146897	812.931478	0.018690	0.019604
RS	21	0.403521	1.146897	849.022675	0.019520	0.020674
RS	22	0.443810	1.376799	738.994615	0.016990	0.018107
RS	23	0.487322	1.376799	772.579789	0.017763	0.019008
RS	24	0.534316	1.687037	659.667599	0.015167	0.016276
RS	25	0.585071	1.687037	690.775638	0.015882	0.017024
RS	26	0.639886	2.056688	593.736878	0.013651	0.014627
RS	27	0.699087	2.056688	622.616571	0.014315	0.015270
RS	28	0.763026	2.448493	548.596776	0.012613	0.013424
RS	29	0.832080	2.448493	575.671971	0.013235	0.014010
RS	30	0.906659	2.836600	521.398079	0.011988	0.012656
RS	31	0.987206	2.836600	547.068724	0.012578	0.013211
RS	32	1.074198	3.216999	505.944502	0.011632	0.012186
RS	33	1.168150	3.216999	530.461377	0.012196	0.012714
RS	34	1.269620	3.582939	499.042230	0.011474	0.011927
RS	35	1.379209	3.582939	522.535177	0.012014	0.012429
RS	36	1.497567	3.921403	499.436432	0.011483	0.011848
RS	37	1.625395	3.921403	521.926993	0.012000	0.012328
RS	38	1.763450	4.224097	505.697307	0.011627	0.011913
RS	39	1.912553	4.224097	527.071909	0.012118	0.012365
RS	40	2.073585	4.472520	517.949728	0.011908	0.012115
RS	41	2.247503	4.472520	537.931708	0.012368	0.012531
RS	42	2.435336	4.633985	537.954007	0.012368	0.012492
RS	43	2.638198	4.633985	555.993121	0.012783	0.012868
RS	44	2.857293	4.692704	565.631285	0.013005	0.013055
RS	45	3.093918	4.692704	580.717518	0.013351	0.013378
RS	46	3.349476	4.669165	596.699291	0.013719	0.013720
RS	47	3.625483	4.669165	607.281488	0.013962	0.013959
RS	48	3.923574	4.604994	623.394922	0.014333	0.014312
RS	49	4.245517	4.604994	627.579021	0.014429	0.014418
RS	50	4.593219	4.542072	636.594064	0.014636	0.014614
RS	51	4.968743	4.542072	632.665743	0.014546	0.014539
RS	52	5.374314	4.516378	627.972383	0.014438	0.014423
RS	53	5.812336	4.516378	615.161385	0.014143	0.014138
RS	54	6.285406	4.648922	581.794459	0.013376	0.013367
RS	55	6.796328	4.648922	562.617475	0.012935	0.012925
RS	56	7.348132	4.648922	539.279012	0.012399	0.012381
RS	57	7.944087	4.648922	511.991082	0.011771	0.011741
RS	58	8.587727	7.763012	296.705066	0.006822	0.006909
RS	59	9.282868	7.763012	293.424506	0.006746	0.006808
RS	60	10.033629	7.763012	288.135291	0.006625	0.006659
RS	61	10.844462	7.763012	280.787577	0.006456	0.006463
RS	62	11.720173	7.763012	271.377221	0.006239	0.006220
RS	63	12.665954	7.763012	2211.317721	0.050841	0.049980
PA	4+25*2+4+6 0.032526734 0.014736889 12.665953513 0.684116038 0.375510833 0.443256724 0.581166813 0.686897827 0.766640004 0.834409339 0.901591085 0.995283017 1.146897148 1.376798902 1.687036676 2.056687529 2.448492958 2.836600034 3.216999491 3.582938786 3.921403355 4.224097471 4.472519696 4.633984917 4.692703861 4.669165100 4.604993856 4.542072106 4.516377731 4.648921774 7.763011769
//
IT	4908
RD	16
LK	-251628.034800
QD	-201.656752 -> -177.816329
RI	0.0212955635
TR	0.031663	0.014889
MT	12.862465
MM	C_pi: 2.725580, n_recomb: 45104.030575
RS	0	0.000000	0.706557	499.433943	0.011073	0.000717
RS	1	0.008028	0.706557	533.221728	0.011822	0.008953
RS	2	0.016700	0.706557	568.758433	0.012610	0.015874
RS	3	0.026068	0.706557	606.045454	0.013437	0.014795
RS	4	0.036188	0.380409	1190.228244	0.026389	0.025491
RS	5	0.047121	0.380409	1248.021301	0.027670	0.026945
RS	6	0.058931	0.448100	1111.080701	0.024634	0.024526
RS	7	0.071689	0.448100	1165.370616	0.025837	0.025755
RS	8	0.085472	0.591170	928.013459	0.020575	0.020313
RS	9	0.100361	0.591170	976.706246	0.021655	0.021015
RS	10	0.116445	0.701142	866.896603	0.019220	0.018526
RS	11	0.133820	0.701142	912.783549	0.020237	0.019457
RS	12	0.152590	0.782329	860.874633	0.019086	0.018413
RS	13	0.172867	0.782329	905.391892	0.020073	0.019516
RS	14	0.194772	0.849268	876.312583	0.019429	0.019035
RS	15	0.218435	0.849268	919.790924	0.020393	0.020219
RS	16	0.243998	0.913749	896.250282	0.019871	0.019877
RS	17	0.271612	0.913749	938.442440	0.020806	0.021106
RS	18	0.301444	1.004077	893.394239	0.019807	0.020286
RS	19	0.333670	1.004077	933.664130	0.020700	0.021487
RS	20	0.368484	1.153324	849.269137	0.018829	0.019713
RS	21	0.406092	1.153324	887.113668	0.019668	0.020789
RS	22	0.446719	1.383311	772.927417	0.017137	0.018222
RS	23	0.490607	1.383311	808.149172	0.017917	0.019129
RS	24	0.538019	1.697250	689.222011	0.015281	0.016358
RS	25	0.589236	1.697250	721.832412	0.016004	0.017113
RS	26	0.644565	2.074568	618.920897	0.013722	0.014667
RS	27	0.704336	2.074568	649.168587	0.014393	0.015315
RS	28	0.768905	2.477029	570.464038	0.012648	0.013427
RS	29	0.838657	2.477029	598.794739	0.013276	0.014017
RS	30	0.914009	2.877350	541.067713	0.011996	0.012631
RS	31	0.995409	2.877350	567.911944	0.012591	0.013188
RS	32	1.083344	3.270946	524.184525	0.011622	0.012140
RS	33	1.178339	3.270946	549.818161	0.012190	0.012669
RS	34	1.280958	3.650743	516.392720	0.011449	0.011865
RS	35	1.391816	3.650743	540.965306	0.011994	0.012369
RS	36	1.511573	4.002945	516.371544	0.011448	0.011774
RS	37	1.640944	4.002945	539.921376	0.011971	0.012257
RS	38	1.780700	4.318651	522.622289	0.011587	0.011833
RS	39	1.931675	4.318651	545.048057	0.012084	0.012289
RS	40	2.094770	4.578265	535.303910	0.011868	0.012034
RS	41	2.270957	4.578265	556.337054	0.012335	0.012456
RS	42	2.461288	4.746749	556.384506	0.012336	0.012418
RS	43	2.666898	4.746749	575.474457	0.012759	0.012801
RS	44	2.889013	4.806291	585.978298	0.012992	0.012999
RS	45	3.128959	4.806291	602.088202	0.013349	0.013332
RS	46	3.388167	4.777665	619.741366	0.013740	0.013696
RS	47	3.668183	4.777665	631.242279	0.013995	0.013947
RS	48	3.970678	4.704823	649.492807	0.014400	0.014334
RS	49	4.297456	4.704823	654.353506	0.014508	0.014452
RS	50	4.650466	4.632597	665.372165	0.014752	0.014686
RS	51	5.031814	4.632597	661.712214	0.014671	0.014622
RS	52	5.443776	4.599561	658.184655	0.014593	0.014538
RS	53	5.888808	4.599561	645.112838	0.014303	0.014262
RS	54	6.369565	4.731282	610.853591	0.013543	0.013502
RS	55	6.888916	4.731282	590.991595	0.013103	0.013064
RS	56	7.449958	4.731282	566.730872	0.012565	0.012523
RS	57	8.056038	4.731282	538.287454	0.011934	0.011884
RS	58	8.710773	8.032805	307.156335	0.006810	0.006880
RS	59	9.418066	8.032805	304.342664	0.006748	0.006795
RS	60	10.182138	8.032805	299.462506	0.006639	0.006663
RS	61	11.007547	8.032805	292.451560	0.006484	0.006482
RS	62	11.899216	8.032805	283.291186	0.006281	0.006255
RS	63	12.862465	8.032805	2352.837447	0.052165	0.051302
PA	4+25*2+4+6 0.031662760 0.014889196 12.862465399 0.706556891 0.380409309 0.448100015 0.591169806 0.701142308 0.782329396 0.849268468 0.913749000 1.004076538 1.153324119 1.383311306 1.697249869 2.074567743 2.477028618 2.877350379 3.270945905 3.650743167 4.002944682 4.318651380 4.578265153 4.746748644 4.806290614 4.777664669 4.704822974 4.632597251 4.599560709 4.731281751 8.032805461
//
IT	4540
RD	17
LK	-251581.450077
QD	-187.012631 -> -165.596026
RI	0.0207516413
TR	0.030855	0.015027
MT	13.055076
MM	C_pi: 2.796223, n_recomb: 46668.958674
RS	0	0.000000	0.728877	502.241258	0.010762	0.000695
RS	1	0.008053	0.728877	536.518926	0.011496	0.008682
RS	2	0.016754	0.728877	572.608792	0.012270	0.015600
RS	3	0.026156	0.728877	610.518883	0.013082	0.014601
RS	4	0.036316	0.385169	1222.274658	0.026190	0.025486
RS	5	0.047293	0.385169	1282.239332	0.027475	0.026830
RS	6	0.059154	0.452690	1144.612674	0.024526	0.024465
RS	7	0.071971	0.452690	1201.019457	0.025735	0.025727
RS	8	0.085819	0.600720	951.270341	0.020383	0.020199
RS	9	0.100783	0.600720	1001.703486	0.021464	0.020915
RS	10	0.116952	0.714984	886.447808	0.018994	0.018378
RS	11	0.134423	0.714984	933.923180	0.020012	0.019301
RS	12	0.153301	0.797732	881.382871	0.018886	0.018266
RS	13	0.173699	0.797732	927.513076	0.019874	0.019358
RS	14	0.195740	0.863959	900.345893	0.019292	0.018927
RS	15	0.219555	0.863959	945.529589	0.020260	0.020101
RS	16	0.245289	0.925802	925.516215	0.019832	0.019841
RS	17	0.273094	0.925802	969.501397	0.020774	0.021064
RS	18	0.303139	1.012779	927.432211	0.019873	0.020335
RS	19	0.335604	1.012779	969.504504	0.020774	0.021535
RS	20	0.370682	1.159587	884.901358	0.018961	0.019819
RS	21	0.408586	1.159587	924.475254	0.019809	0.020899
RS	22	0.449542	1.389463	806.374557	0.017279	0.018335
RS	23	0.493796	1.389463	843.212010	0.018068	0.019249
RS	24	0.541614	1.706788	718.374481	0.015393	0.016441
RS	25	0.593282	1.706788	752.468178	0.016124	0.017202
RS	26	0.649111	2.091426	643.694002	0.013793	0.014708
RS	27	0.709437	2.091426	675.290760	0.014470	0.015362
RS	28	0.774620	2.504243	591.881813	0.012683	0.013432
RS	29	0.845052	2.504243	621.448103	0.013316	0.014026
RS	30	0.921156	2.916598	560.239635	0.012005	0.012609
RS	31	1.003389	2.916598	588.236205	0.012604	0.013169
RS	32	1.092243	3.323308	541.879493	0.011611	0.012096
RS	33	1.188253	3.323308	568.607554	0.012184	0.012628
RS	34	1.291995	3.716915	533.159642	0.011424	0.011806
RS	35	1.404091	3.716915	558.789002	0.011973	0.012313
RS	36	1.525214	4.082918	532.678650	0.011414	0.011704
RS	37	1.656090	4.082918	557.264913	0.011941	0.012190
RS	38	1.797507	4.411729	538.878886	0.011547	0.011756
RS	39	1.950311	4.411729	562.333969	0.012049	0.012216
RS	40	2.115420	4.682641	551.951948	0.011827	0.011955
RS	41	2.293826	4.682641	574.016714	0.012300	0.012383
RS	42	2.486598	4.858259	574.071958	0.012301	0.012345
RS	43	2.694894	4.858259	594.197714	0.012732	0.012736
RS	44	2.919964	4.918693	605.556442	0.012976	0.012944
RS	45	3.163158	4.918693	622.682803	0.013343	0.013285
RS	46	3.425937	4.884939	642.021337	0.013757	0.013672
RS	47	3.709877	4.884939	654.444767	0.014023	0.013933
RS	48	4.016682	4.803283	674.885201	0.014461	0.014352
RS	49	4.348194	4.803283	680.437870	0.014580	0.014483
RS	50	4.706402	4.721507	693.555847	0.014861	0.014754
RS	51	5.093457	4.721507	690.186706	0.014789	0.014701
RS	52	5.511680	4.680812	687.942044	0.014741	0.014649
RS	53	5.963583	4.680812	674.630772	0.014456	0.014380
RS	54	6.451877	4.811031	639.615228	0.013705	0.013632
RS	55	6.979493	4.811031	619.077390	0.013265	0.013198
RS	56	7.549597	4.811031	593.904334	0.012726	0.012660
RS	57	8.165610	4.811031	564.316003	0.012092	0.012021
RS	58	8.831231	8.296854	317.345820	0.006800	0.006854
RS	59	9.550454	8.296854	314.995200	0.006750	0.006784
RS	60	10.327595	8.296854	310.523734	0.006654	0.006666
RS	61	11.167318	8.296854	303.853061	0.006511	0.006500
RS	62	12.074663	8.296854	294.950340	0.006320	0.006288
RS	63	13.055076	8.296854	2493.502428	0.053430	0.052562
PA	4+25*2+4+6 0.030855320 0.015027158 13.055075598 0.728876676 0.385168706 0.452689662 0.600720298 0.714984268 0.797731625 0.863958897 0.925802467 1.012778861 1.159586924 1.389462868 1.706787608 2.091426217 2.504242658 2.916597914 3.323308441 3.716914836 4.082917606 4.411729385 4.682640723 4.858258596 4.918692826 4.884939046 4.803282824 4.721507071 4.680811532 4.811030896 8.296854266
//
IT	4953
RD	18
LK	-251539.588781
QD	-173.804240 -> -154.534316
RI	0.0202502507
TR	0.030100	0.015152
MT	13.243858
MM	C_pi: 2.865482, n_recomb: 48189.498278
RS	0	0.000000	0.751063	504.541839	0.010470	0.000674
RS	1	0.008077	0.751063	539.262892	0.011190	0.008427
RS	2	0.016807	0.751063	575.855710	0.011950	0.015334
RS	3	0.026242	0.751063	614.334768	0.012748	0.014413
RS	4	0.036439	0.389785	1252.993602	0.026001	0.025486
RS	5	0.047460	0.389785	1315.069246	0.027290	0.026722
RS	6	0.059370	0.457037	1177.181360	0.024428	0.024412
RS	7	0.072243	0.457037	1235.657499	0.025642	0.025703
RS	8	0.086156	0.609839	973.748171	0.020207	0.020092
RS	9	0.101192	0.609839	1025.873803	0.021288	0.020823
RS	10	0.117443	0.728429	905.082047	0.018782	0.018237
RS	11	0.135007	0.728429	954.091235	0.019799	0.019152
RS	12	0.153989	0.812859	900.784760	0.018693	0.018124
RS	13	0.174505	0.812859	948.470796	0.019682	0.019204
RS	14	0.196678	0.878467	923.160990	0.019157	0.018819
RS	15	0.220641	0.878467	969.997564	0.020129	0.019983
RS	16	0.246541	0.937754	953.557725	0.019788	0.019802
RS	17	0.274532	0.937754	999.293362	0.020737	0.021018
RS	18	0.304784	1.021394	960.439200	0.019930	0.020378
RS	19	0.337480	1.021394	1004.281789	0.020840	0.021578
RS	20	0.372816	1.165686	919.800574	0.019087	0.019920
RS	21	0.411007	1.165686	961.077804	0.019944	0.021005
RS	22	0.452283	1.395267	839.310011	0.017417	0.018446
RS	23	0.496893	1.395267	877.740359	0.018214	0.019367
RS	24	0.545106	1.715681	747.106074	0.015504	0.016524
RS	25	0.597213	1.715681	782.662325	0.016241	0.017292
RS	26	0.653530	2.107293	668.049545	0.013863	0.014751
RS	27	0.714395	2.107293	700.975143	0.014546	0.015410
RS	28	0.780176	2.530166	612.849176	0.012717	0.013440
RS	29	0.851271	2.530166	643.630065	0.013356	0.014037
RS	30	0.928108	2.954369	578.916301	0.012013	0.012589
RS	31	1.011152	2.954369	608.043001	0.012618	0.013152
RS	32	1.100903	3.374058	559.042135	0.011601	0.012056
RS	33	1.197904	3.374058	586.841479	0.012178	0.012591
RS	34	1.302740	3.781454	549.350869	0.011400	0.011751
RS	35	1.416044	3.781454	576.013152	0.011953	0.012260
RS	36	1.538500	4.161282	548.370529	0.011379	0.011637
RS	37	1.670847	4.161282	573.969298	0.011911	0.012126
RS	38	1.813885	4.503281	554.479801	0.011506	0.011682
RS	39	1.968476	4.503281	578.941001	0.012014	0.012146
RS	40	2.135553	4.785587	567.905774	0.011785	0.011879
RS	41	2.316126	4.785587	590.980918	0.012264	0.012312
RS	42	2.511285	4.968446	591.026266	0.012265	0.012275
RS	43	2.722207	4.968446	612.170592	0.012703	0.012672
RS	44	2.950166	5.029842	624.370111	0.012957	0.012889
RS	45	3.196538	5.029842	642.502913	0.013333	0.013239
RS	46	3.462811	4.990937	663.533160	0.013769	0.013646
RS	47	3.750591	4.990937	676.879679	0.014046	0.013917
RS	48	4.061616	4.900342	699.553200	0.014517	0.014368
RS	49	4.397764	4.900342	705.810024	0.014647	0.014510
RS	50	4.761063	4.808801	721.112534	0.014964	0.014818
RS	51	5.153708	4.808801	718.054218	0.014901	0.014775
RS	52	5.578067	4.760163	717.201971	0.014883	0.014754
RS	53	6.036704	4.760163	703.671405	0.014602	0.014492
RS	54	6.532386	4.888266	668.032928	0.013863	0.013758
RS	55	7.068106	4.888266	646.828453	0.013423	0.013328
RS	56	7.647098	4.888266	620.753455	0.012882	0.012791
RS	57	8.272857	4.888266	590.031702	0.012244	0.012152
RS	58	8.949160	8.555209	327.265797	0.006791	0.006830
RS	59	9.680091	8.555209	325.373656	0.006752	0.006773
RS	60	10.470062	8.555209	321.309555	0.006668	0.006668
RS	61	11.323841	8.555209	314.981463	0.006536	0.006516
RS	62	12.246583	8.555209	306.342650	0.006357	0.006317
RS	63	13.243858	8.555209	2632.958857	0.054638	0.053761
PA	4+25*2+4+6 0.030099841 0.015152094 13.243857793 0.751062533 0.389785116 0.457037391 0.609839299 0.728428544 0.812859279 0.878467163 0.937754144 1.021394343 1.165685788 1.395266784 1.715681468 2.107292779 2.530165721 2.954369083 3.374057720 3.781453666 4.161281747 4.503281386 4.785587158 4.968445853 5.029842067 4.990937102 4.900342415 4.808801342 4.760163058 4.888265630 8.555208662
//
IT	3910
RD	19
LK	-251501.911943
QD	-161.865218 -> -144.500623
RI	0.0197842912
TR	0.029392	0.015265
MT	13.428968
MM	C_pi: 2.933368, n_recomb: 49666.030601
RS	0	0.000000	0.773176	506.340041	0.010195	0.000654
RS	1	0.008101	0.773176	541.458901	0.010902	0.008185
RS	2	0.016858	0.773176	578.505493	0.011648	0.015074
RS	3	0.026325	0.773176	617.500569	0.012433	0.014231
RS	4	0.036558	0.394264	1282.439852	0.025821	0.025489
RS	5	0.047621	0.394264	1346.566486	0.027112	0.026621
RS	6	0.059580	0.461156	1208.821981	0.024339	0.024366
RS	7	0.072507	0.461156	1269.320398	0.025557	0.025683
RS	8	0.086482	0.618543	995.491155	0.020044	0.019993
RS	9	0.101589	0.618543	1049.262952	0.021126	0.020737
RS	10	0.117919	0.741502	922.830800	0.018581	0.018102
RS	11	0.135573	0.741502	973.320304	0.019597	0.019010
RS	12	0.154657	0.827725	919.129029	0.018506	0.017985
RS	13	0.175286	0.827725	968.314661	0.019497	0.019055
RS	14	0.197587	0.892806	944.795079	0.019023	0.018710
RS	15	0.221695	0.892806	993.231897	0.019998	0.019866
RS	16	0.247755	0.949603	980.404614	0.019740	0.019759
RS	17	0.275927	0.949603	1027.847341	0.020695	0.020969
RS	18	0.306380	1.029919	992.422806	0.019982	0.020416
RS	19	0.339301	1.029919	1038.002505	0.020900	0.021615
RS	20	0.374889	1.171634	953.951155	0.019207	0.020018
RS	21	0.413359	1.171634	996.904546	0.020072	0.021107
RS	22	0.454947	1.400752	871.717836	0.017552	0.018556
RS	23	0.499903	1.400752	911.717212	0.018357	0.019483
RS	24	0.548501	1.723980	775.407318	0.015612	0.016608
RS	25	0.601035	1.723980	812.404484	0.016357	0.017383
RS	26	0.657826	2.122221	691.989204	0.013933	0.014796
RS	27	0.719217	2.122221	726.222826	0.014622	0.015461
RS	28	0.785582	2.554865	633.371110	0.012753	0.013450
RS	29	0.857323	2.554865	665.345182	0.013396	0.014051
RS	30	0.934875	2.990694	597.113906	0.012023	0.012572
RS	31	1.018710	2.990694	627.348352	0.012631	0.013138
RS	32	1.109336	3.423238	575.687454	0.011591	0.012019
RS	33	1.207304	3.423238	604.534712	0.012172	0.012556
RS	34	1.313209	3.844356	564.989270	0.011376	0.011698
RS	35	1.427692	3.844356	592.660444	0.011933	0.012210
RS	36	1.551450	4.238026	563.470800	0.011345	0.011574
RS	37	1.685234	4.238026	590.057802	0.011881	0.012065
RS	38	1.829855	4.593272	569.451037	0.011466	0.011611
RS	39	1.986192	4.593272	594.894575	0.011978	0.012078
RS	40	2.155194	4.887070	583.190067	0.011742	0.011805
RS	41	2.337887	4.887070	607.253391	0.012227	0.012243
RS	42	2.535379	5.077270	607.270710	0.012227	0.012206
RS	43	2.748870	5.077270	629.414903	0.012673	0.012609
RS	44	2.979657	5.139699	642.438415	0.012935	0.012835
RS	45	3.229139	5.139699	661.565527	0.013320	0.013192
RS	46	3.498831	5.095632	684.287685	0.013778	0.013620
RS	47	3.790372	5.095632	698.555167	0.014065	0.013900
RS	48	4.105530	4.995991	723.496576	0.014567	0.014382
RS	49	4.446218	4.995991	730.466814	0.014708	0.014534
RS	50	4.814506	4.894505	748.028023	0.015061	0.014877
RS	51	5.212629	4.894505	745.298141	0.015006	0.014844
RS	52	5.643004	4.837673	745.939701	0.015019	0.014855
RS	53	6.108243	4.837673	732.208545	0.014743	0.014600
RS	54	6.611171	4.963102	696.076524	0.014015	0.013880
RS	55	7.154841	4.963102	674.214214	0.013575	0.013453
RS	56	7.742553	4.963102	647.247561	0.013032	0.012917
RS	57	8.377876	4.963102	615.404094	0.012391	0.012278
RS	58	9.064667	8.807978	336.915265	0.006784	0.006807
RS	59	9.807094	8.807978	335.476319	0.006755	0.006762
RS	60	10.609665	8.807978	331.817299	0.006681	0.006671
RS	61	11.477252	8.807978	325.832893	0.006560	0.006531
RS	62	12.415121	8.807978	317.462800	0.006392	0.006345
RS	63	13.428968	8.807978	2770.923880	0.055791	0.054903
PA	4+25*2+4+6 0.029392016 0.015265109 13.428967866 0.773175907 0.394264439 0.461155878 0.618542764 0.741502489 0.827724572 0.892806462 0.949602884 1.029919470 1.171634412 1.400752307 1.723980281 2.122220615 2.554864719 2.990693778 3.423237845 3.844356122 4.238025738 4.593271772 4.887069851 5.077269911 5.139699095 5.095632091 4.995991475 4.894505076 4.837672961 4.963101720 8.807978499
//
IT	5057
RD	20
LK	-251467.949885
QD	-151.051359 -> -135.381273
RI	0.0193504070
TR	0.028728	0.015367
MT	13.610284
MM	C_pi: 2.999824, n_recomb: 51098.730090
RS	0	0.000000	0.795212	507.677151	0.009935	0.000635
RS	1	0.008124	0.795212	543.151000	0.010629	0.007957
RS	2	0.016908	0.795212	580.605066	0.011362	0.014820
RS	3	0.026405	0.795212	620.066195	0.012135	0.014054
RS	4	0.036674	0.398605	1310.668979	0.025650	0.025495
RS	5	0.047777	0.398605	1376.786701	0.026944	0.026527
RS	6	0.059782	0.465059	1239.543184	0.024258	0.024327
RS	7	0.072763	0.465059	1302.016074	0.025480	0.025667
RS	8	0.086797	0.626843	1016.528617	0.019893	0.019901
RS	9	0.101973	0.626843	1071.900890	0.020977	0.020658
RS	10	0.118380	0.754203	939.744252	0.018391	0.017973
RS	11	0.136121	0.754203	991.661749	0.019407	0.018875
RS	12	0.155303	0.842316	936.469865	0.018327	0.017850
RS	13	0.176044	0.842316	987.099485	0.019317	0.018910
RS	14	0.198469	0.906976	965.279592	0.018890	0.018602
RS	15	0.222716	0.906976	1015.263298	0.019869	0.019750
RS	16	0.248933	0.961346	1006.070026	0.019689	0.019713
RS	17	0.277280	0.961346	1055.174924	0.020650	0.020917
RS	18	0.307929	1.038352	1023.372245	0.020027	0.020450
RS	19	0.341069	1.038352	1070.654031	0.020953	0.021648
RS	20	0.376900	1.177427	987.335392	0.019322	0.020112
RS	21	0.415643	1.177427	1031.936070	0.020195	0.021205
RS	22	0.457533	1.405928	903.576371	0.017683	0.018664
RS	23	0.502825	1.405928	945.119276	0.018496	0.019598
RS	24	0.551798	1.731696	803.267199	0.015720	0.016692
RS	25	0.604749	1.731696	841.682276	0.016472	0.017473
RS	26	0.662001	2.136243	715.504164	0.014002	0.014842
RS	27	0.723905	2.136243	751.023824	0.014698	0.015512
RS	28	0.790837	2.578346	653.451594	0.012788	0.013462
RS	29	0.863207	2.578346	686.596635	0.013437	0.014067
RS	30	0.941457	3.025579	614.837920	0.012032	0.012558
RS	31	1.026063	3.025579	646.157024	0.012645	0.013126
RS	32	1.117542	3.470815	591.828403	0.011582	0.011985
RS	33	1.216453	3.470815	621.699650	0.012167	0.012524
RS	34	1.323399	3.905564	580.090573	0.011352	0.011649
RS	35	1.439033	3.905564	608.746030	0.011913	0.012163
RS	36	1.564062	4.313068	577.997021	0.011311	0.011513
RS	37	1.699247	4.313068	605.547295	0.011851	0.012007
RS	38	1.845415	4.681621	583.808302	0.011425	0.011542
RS	39	2.003456	4.681621	610.209480	0.011942	0.012013
RS	40	2.174337	4.986988	597.821308	0.011699	0.011734
RS	41	2.359100	4.986988	622.849400	0.012189	0.012176
RS	42	2.558873	5.184627	622.819471	0.012189	0.012138
RS	43	2.774875	5.184627	645.943183	0.012641	0.012547
RS	44	3.008425	5.248145	659.773232	0.012912	0.012781
RS	45	3.260948	5.248145	679.880293	0.013305	0.013146
RS	46	3.533985	5.198913	704.289147	0.013783	0.013592
RS	47	3.829203	5.198913	719.472709	0.014080	0.013882
RS	48	4.148405	5.090132	746.709109	0.014613	0.014393
RS	49	4.493537	5.090132	754.399066	0.014764	0.014555
RS	50	4.866708	4.978539	774.284487	0.015153	0.014933
RS	51	5.270194	4.978539	771.898064	0.015106	0.014909
RS	52	5.706459	4.913300	774.125429	0.015150	0.014952
RS	53	6.178165	4.913300	760.210947	0.014877	0.014703
RS	54	6.688192	5.035540	723.711748	0.014163	0.013998
RS	55	7.239652	5.035540	701.200005	0.013722	0.013573
RS	56	7.835912	5.035540	673.351951	0.013177	0.013039
RS	57	8.480611	5.035540	640.398845	0.012533	0.012399
RS	58	9.177684	9.055083	346.289867	0.006777	0.006786
RS	59	9.931387	9.055083	345.298121	0.006757	0.006752
RS	60	10.746318	9.055083	342.041008	0.006694	0.006672
RS	61	11.627453	9.055083	336.400321	0.006583	0.006545
RS	62	12.580170	9.055083	328.302514	0.006425	0.006370
RS	63	13.610284	9.055083	2907.112043	0.056892	0.055988
PA	4+25*2+4+6 0.028728449 0.015367455 13.610284213 0.795212035 0.398605451 0.465059037 0.626843231 0.754202583 0.842316452 0.906976236 0.961345500 1.038351723 1.177426934 1.405927768 1.731695910 2.136242751 2.578345964 3.025579111 3.470815280 3.905564395 4.313067913 4.681620685 4.986987689 5.184626898 5.248144522 5.198912606 5.090131811 4.978538828 4.913299663 5.035539530 9.055083294
//
IT	5405
RD	21
LK	-251437.293027
QD	-141.237473 -> -127.077166
RI	0.0189440918
TR	0.028106	0.015460
MT	13.787948
MM	C_pi: 3.064844, n_recomb: 52487.874428
RS	0	0.000000	0.817196	508.574709	0.009689	0.000618
RS	1	0.008146	0.817196	544.362524	0.010371	0.007740
RS	2	0.016955	0.817196	582.179672	0.011092	0.014574
RS	3	0.026482	0.817196	622.058909	0.011851	0.013881
RS	4	0.036786	0.402811	1337.731965	0.025486	0.025504
RS	5	0.047928	0.402811	1405.781568	0.026783	0.026439
RS	6	0.059978	0.468748	1269.395659	0.024185	0.024294
RS	7	0.073010	0.468748	1333.795894	0.025412	0.025653
RS	8	0.087103	0.634757	1036.888166	0.019755	0.019816
RS	9	0.102344	0.634757	1093.816202	0.020839	0.020585
RS	10	0.118827	0.766543	955.855502	0.018211	0.017850
RS	11	0.136653	0.766543	1009.149789	0.019226	0.018746
RS	12	0.155930	0.856649	952.840479	0.018154	0.017718
RS	13	0.176778	0.856649	1004.859073	0.019145	0.018769
RS	14	0.199324	0.920975	984.657625	0.018760	0.018495
RS	15	0.223707	0.920975	1036.134978	0.019740	0.019634
RS	16	0.250076	0.972983	1030.576168	0.019635	0.019664
RS	17	0.278593	0.972983	1081.297472	0.020601	0.020863
RS	18	0.309432	1.046691	1053.289444	0.020067	0.020479
RS	19	0.342785	1.046691	1102.237116	0.021000	0.021677
RS	20	0.378853	1.183075	1019.935286	0.019432	0.020202
RS	21	0.417860	1.183075	1066.153145	0.020312	0.021299
RS	22	0.460045	1.410803	934.875534	0.017811	0.018770
RS	23	0.505666	1.410803	977.935396	0.018632	0.019710
RS	24	0.555003	1.738863	830.674697	0.015826	0.016776
RS	25	0.608359	1.738863	870.483682	0.016584	0.017563
RS	26	0.666061	2.149394	738.594254	0.014072	0.014890
RS	27	0.728464	2.149394	775.377277	0.014773	0.015565
RS	28	0.795950	2.600658	673.092729	0.012824	0.013476
RS	29	0.868933	2.600658	707.385987	0.013477	0.014085
RS	30	0.947861	3.059054	632.098045	0.012043	0.012546
RS	31	1.033219	3.059054	664.478388	0.012660	0.013117
RS	32	1.125530	3.516825	607.475119	0.011574	0.011954
RS	33	1.225361	3.516825	638.346106	0.012162	0.012495
RS	34	1.333324	3.965098	594.668261	0.011330	0.011602
RS	35	1.450081	3.965098	624.283084	0.011894	0.012119
RS	36	1.576350	4.386414	591.964731	0.011278	0.011456
RS	37	1.712904	4.386414	620.452932	0.011821	0.011951
RS	38	1.860581	4.768300	597.571087	0.011385	0.011477
RS	39	2.020289	4.768300	624.904676	0.011906	0.011951
RS	40	2.193006	5.085320	611.817135	0.011656	0.011665
RS	41	2.379792	5.085320	637.785758	0.012151	0.012112
RS	42	2.581794	5.290484	637.690111	0.012149	0.012073
RS	43	2.800251	5.290484	661.771746	0.012608	0.012487
RS	44	3.036503	5.355168	676.386064	0.012887	0.012728
RS	45	3.291999	5.355168	697.456966	0.013288	0.013100
RS	46	3.568309	5.300763	723.544306	0.013785	0.013565
RS	47	3.867126	5.300763	739.636749	0.014092	0.013862
RS	48	4.190285	5.182765	769.187359	0.014655	0.014402
RS	49	4.539768	5.182765	777.600809	0.014815	0.014573
RS	50	4.917720	5.060928	799.866584	0.015239	0.014986
RS	51	5.326459	5.060928	797.836495	0.015200	0.014971
RS	52	5.768494	4.987087	801.735005	0.015275	0.015044
RS	53	6.246537	4.987087	787.653050	0.015006	0.014801
RS	54	6.763520	5.105672	750.908309	0.014306	0.014113
RS	55	7.322617	5.105672	727.755212	0.013865	0.013690
RS	56	7.927257	5.105672	699.035989	0.013318	0.013156
RS	57	8.581151	5.105672	664.985620	0.012669	0.012515
RS	58	9.288311	9.296622	355.386312	0.006771	0.006766
RS	59	10.053075	9.296622	354.835161	0.006760	0.006743
RS	60	10.880136	9.296622	351.975994	0.006706	0.006674
RS	61	11.774568	9.296622	346.678092	0.006605	0.006557
RS	62	12.741861	9.296622	338.854994	0.006456	0.006393
RS	63	13.787948	9.296622	3041.257281	0.057942	0.057021
PA	4+25*2+4+6 0.028105579 0.015460030 13.787948176 0.817195760 0.402810795 0.468747583 0.634756665 0.766542630 0.856648852 0.920974531 0.972982576 1.046690613 1.183075029 1.410803158 1.738863307 2.149394029 2.600658351 3.059054277 3.516824661 3.965097587 4.386414060 4.768300291 5.085320474 5.290483768 5.355168130 5.300762507 5.182764525 5.060928030 4.987086944 5.105671804 9.296621576
//
IT	5082
RD	22
LK	-251409.581341
QD	-132.314494 -> -119.501718
RI	0.0185636275
TR	0.027521	0.015544
MT	13.961883
MM	C_pi: 3.128387, n_recomb: 53833.806579
RS	0	0.000000	0.839099	509.082912	0.009457	0.000601
RS	1	0.008167	0.839099	545.147022	0.010126	0.007535
RS	2	0.017002	0.839099	583.286352	0.010835	0.014334
RS	3	0.026557	0.839099	623.539376	0.011583	0.013713
RS	4	0.036894	0.406871	1363.709231	0.025332	0.025516
RS	5	0.048074	0.406871	1433.632534	0.026631	0.026357
RS	6	0.060168	0.472232	1298.390200	0.024118	0.024267
RS	7	0.073249	0.472232	1364.670185	0.025350	0.025644
RS	8	0.087399	0.642293	1056.596832	0.019627	0.019738
RS	9	0.102704	0.642293	1115.036588	0.020713	0.020518
RS	10	0.119260	0.778524	971.202827	0.018041	0.017732
RS	11	0.137168	0.778524	1025.823738	0.019055	0.018623
RS	12	0.156538	0.870718	968.282614	0.017987	0.017590
RS	13	0.177490	0.870718	1021.635795	0.018978	0.018632
RS	14	0.200153	0.934806	1002.954399	0.018631	0.018388
RS	15	0.224668	0.934806	1055.871689	0.019614	0.019520
RS	16	0.251184	0.984513	1053.937694	0.019578	0.019612
RS	17	0.279866	0.984513	1106.228477	0.020549	0.020807
RS	18	0.310891	1.054940	1082.163875	0.020102	0.020504
RS	19	0.344450	1.054940	1132.739690	0.021041	0.021701
RS	20	0.380749	1.188581	1051.732801	0.019537	0.020289
RS	21	0.420013	1.188581	1099.536302	0.020425	0.021390
RS	22	0.462484	1.415400	965.589846	0.017936	0.018875
RS	23	0.508424	1.415400	1010.138674	0.018764	0.019821
RS	24	0.558116	1.745510	857.614457	0.015931	0.016860
RS	25	0.611866	1.745510	898.792148	0.016696	0.017653
RS	26	0.670006	2.161709	761.252211	0.014141	0.014938
RS	27	0.732895	2.161709	799.274989	0.014847	0.015619
RS	28	0.800920	2.621832	692.294921	0.012860	0.013492
RS	29	0.874500	2.621832	727.712980	0.013518	0.014105
RS	30	0.954090	3.091134	648.900892	0.012054	0.012536
RS	31	1.040181	3.091134	682.318592	0.012675	0.013110
RS	32	1.133303	3.561255	622.639504	0.011566	0.011925
RS	33	1.234030	3.561255	654.485641	0.012158	0.012468
RS	34	1.342984	4.022927	608.736704	0.011308	0.011559
RS	35	1.460837	4.022927	639.285653	0.011875	0.012077
RS	36	1.588315	4.458009	605.391198	0.011246	0.011401
RS	37	1.726204	4.458009	634.791603	0.011792	0.011899
RS	38	1.875356	4.853270	610.753846	0.011345	0.011414
RS	39	2.036688	4.853270	638.994048	0.011870	0.011891
RS	40	2.211198	5.181987	625.195885	0.011613	0.011599
RS	41	2.399960	5.181987	652.080018	0.012113	0.012049
RS	42	2.604139	5.394751	651.900090	0.012109	0.012009
RS	43	2.824994	5.394751	676.916890	0.012574	0.012428
RS	44	3.063886	5.460670	692.292469	0.012860	0.012676
RS	45	3.322290	5.460670	714.309392	0.013269	0.013054
RS	46	3.601798	5.401097	742.061646	0.013784	0.013536
RS	47	3.904134	5.401097	759.053547	0.014100	0.013842
RS	48	4.231163	5.273812	790.931573	0.014692	0.014409
RS	49	4.584902	5.273812	800.069745	0.014862	0.014590
RS	50	4.967531	5.141617	824.763261	0.015321	0.015036
RS	51	5.381411	5.141617	823.100096	0.015290	0.015029
RS	52	5.829093	5.059003	828.747438	0.015395	0.015133
RS	53	6.313339	5.059003	814.512369	0.015130	0.014895
RS	54	6.837135	5.173503	777.639595	0.014445	0.014223
RS	55	7.403710	5.173503	753.852701	0.014003	0.013802
RS	56	8.016560	5.173503	724.272327	0.013454	0.013268
RS	57	8.679462	5.173503	689.137194	0.012801	0.012626
RS	58	9.396506	9.532539	364.202124	0.006765	0.006747
RS	59	10.172113	9.532539	364.084332	0.006763	0.006734
RS	60	11.011066	9.532539	361.618369	0.006717	0.006675
RS	61	11.918538	9.532539	356.661385	0.006625	0.006569
RS	62	12.900126	9.532539	349.114337	0.006485	0.006415
RS	63	13.961883	9.532539	3173.120752	0.058943	0.058002
PA	4+25*2+4+6 0.027520552 0.015543841 13.961883488 0.839099072 0.406870784 0.472232426 0.642292530 0.778523514 0.870717993 0.934806153 0.984513463 1.054940253 1.188580979 1.415399541 1.745509811 2.161709359 2.621831657 3.091133729 3.561255102 4.022927189 4.458009184 4.853269700 5.181986695 5.394750712 5.460670319 5.401096874 5.273812203 5.141617073 5.059002981 5.173502689 9.532539497
//
IT	4689
RD	23
LK	-251384.499678
QD	-124.187181 -> -112.579037
RI	0.0182060155
TR	0.026970	0.015620
MT	14.132300
MM	C_pi: 3.190479, n_recomb: 55137.215725
RS	0	0.000000	0.860931	509.230494	0.009236	0.000586
RS	1	0.008188	0.860931	545.535547	0.009894	0.007340
RS	2	0.017046	0.860931	583.958625	0.010591	0.014100
RS	3	0.026630	0.860931	624.543719	0.011327	0.013549
RS	4	0.036999	0.410790	1388.651825	0.025185	0.025531
RS	5	0.048216	0.410790	1460.392025	0.026487	0.026282
RS	6	0.060352	0.475526	1326.550511	0.024059	0.024246
RS	7	0.073481	0.475526	1394.663307	0.025294	0.025638
RS	8	0.087686	0.649464	1075.690100	0.019509	0.019665
RS	9	0.103054	0.649464	1135.599089	0.020596	0.020457
RS	10	0.119680	0.790151	985.831438	0.017880	0.017619
RS	11	0.137667	0.790151	1041.730687	0.018893	0.018506
RS	12	0.157127	0.884534	982.837370	0.017825	0.017465
RS	13	0.178180	0.884534	1037.472048	0.018816	0.018500
RS	14	0.200958	0.948470	1020.218362	0.018503	0.018282
RS	15	0.225600	0.948470	1074.522711	0.019488	0.019407
RS	16	0.252260	0.995939	1076.187960	0.019518	0.019559
RS	17	0.281103	0.995939	1130.001238	0.020494	0.020748
RS	18	0.312308	1.063106	1110.005498	0.020132	0.020525
RS	19	0.346067	1.063106	1162.171180	0.021078	0.021722
RS	20	0.382591	1.193963	1082.716646	0.019637	0.020372
RS	21	0.422106	1.193963	1132.073604	0.020532	0.021477
RS	22	0.464855	1.419748	995.705042	0.018059	0.018978
RS	23	0.511106	1.419748	1041.714215	0.018893	0.019929
RS	24	0.561143	1.751682	884.077777	0.016034	0.016944
RS	25	0.615277	1.751682	926.598442	0.016805	0.017743
RS	26	0.673844	2.173255	783.474407	0.014210	0.014988
RS	27	0.737206	2.173255	822.712962	0.014921	0.015673
RS	28	0.805756	2.641933	711.062719	0.012896	0.013509
RS	29	0.879919	2.641933	747.582035	0.013559	0.014126
RS	30	0.960154	3.121908	665.250874	0.012065	0.012529
RS	31	1.046959	3.121908	699.681970	0.012690	0.013105
RS	32	1.140872	3.604172	637.334309	0.011559	0.011898
RS	33	1.242474	3.604172	670.131127	0.012154	0.012444
RS	34	1.352396	4.079110	622.311922	0.011287	0.011517
RS	35	1.471317	4.079110	653.769912	0.011857	0.012038
RS	36	1.599976	4.527902	618.294768	0.011214	0.011348
RS	37	1.739170	4.527902	648.581776	0.011763	0.011849
RS	38	1.889761	4.936535	623.380892	0.011306	0.011354
RS	39	2.052682	4.936535	652.501959	0.011834	0.011833
RS	40	2.228943	5.277017	637.978829	0.011571	0.011535
RS	41	2.419636	5.277017	665.753248	0.012074	0.011988
RS	42	2.625943	5.497462	665.469903	0.012069	0.011946
RS	43	2.849142	5.497462	691.398574	0.012540	0.012371
RS	44	3.090617	5.564673	707.512858	0.012832	0.012625
RS	45	3.351864	5.564673	730.456951	0.013248	0.013009
RS	46	3.634501	5.499941	759.857409	0.013781	0.013507
RS	47	3.940281	5.499941	777.737757	0.014105	0.013820
RS	48	4.271098	5.363328	811.948188	0.014726	0.014415
RS	49	4.629002	5.363328	821.810490	0.014905	0.014604
RS	50	5.016211	5.220668	848.972674	0.015397	0.015083
RS	51	5.435125	5.220668	847.685255	0.015374	0.015083
RS	52	5.888340	5.129135	855.151430	0.015510	0.015218
RS	53	6.378663	5.129135	840.776492	0.015249	0.014986
RS	54	6.909134	5.239155	803.888902	0.014580	0.014331
RS	55	7.483040	5.239155	779.475436	0.014137	0.013911
RS	56	8.103937	5.239155	749.043778	0.013585	0.013377
RS	57	8.775673	5.239155	712.836432	0.012928	0.012733
RS	58	9.502410	9.762992	372.740068	0.006760	0.006729
RS	59	10.288652	9.762992	373.047910	0.006766	0.006725
RS	60	11.139272	9.762992	370.969739	0.006728	0.006675
RS	61	12.059540	9.762992	366.350945	0.006644	0.006579
RS	62	13.055160	9.762992	359.080247	0.006512	0.006435
RS	63	14.132300	9.762992	3302.521117	0.059896	0.058935
PA	4+25*2+4+6 0.026970291 0.015619546 14.132299992 0.860930871 0.410789517 0.475525822 0.649463511 0.790151146 0.884533671 0.948470183 0.995938531 1.063105513 1.193962928 1.419748272 1.751682325 2.173255163 2.641933410 3.121908327 3.604172163 4.079109808 4.527901535 4.936535022 5.277017183 5.497462201 5.564673316 5.499941437 5.363327544 5.220668303 5.129134569 5.239154786 9.762991937
//
IT	4071
RD	24
LK	-251361.768916
QD	-116.772022 -> -106.242438
RI	0.0178691632
TR	0.026452	0.015688
MT	14.299153
MM	C_pi: 3.251090, n_recomb: 56398.601551
RS	0	0.000000	0.882693	509.043907	0.009026	0.000571
RS	1	0.008208	0.882693	545.556553	0.009673	0.007155
RS	2	0.017090	0.882693	584.227057	0.010359	0.013873
RS	3	0.026700	0.882693	625.104737	0.011084	0.013389
RS	4	0.037100	0.414566	1412.612564	0.025047	0.025549
RS	5	0.048353	0.414566	1486.113815	0.026350	0.026212
RS	6	0.060530	0.478632	1353.907069	0.024006	0.024229
RS	7	0.073706	0.478632	1423.806038	0.025245	0.025636
RS	8	0.087964	0.656280	1094.192439	0.019401	0.019599
RS	9	0.103392	0.656280	1155.528991	0.020489	0.020402
RS	10	0.120086	0.801433	999.770433	0.017727	0.017511
RS	11	0.138151	0.801433	1056.900770	0.018740	0.018394
RS	12	0.157698	0.898092	996.547244	0.017670	0.017343
RS	13	0.178850	0.898092	1052.411375	0.018660	0.018371
RS	14	0.201738	0.961968	1036.481889	0.018378	0.018176
RS	15	0.226505	0.961968	1092.120583	0.019364	0.019295
RS	16	0.253304	1.007261	1097.345211	0.019457	0.019503
RS	17	0.282304	1.007261	1152.633367	0.020437	0.020688
RS	18	0.313683	1.071188	1136.816055	0.020157	0.020542
RS	19	0.347638	1.071188	1190.532357	0.021109	0.021739
RS	20	0.384380	1.199223	1112.877792	0.019732	0.020452
RS	21	0.424138	1.199223	1163.755066	0.020634	0.021560
RS	22	0.467159	1.423856	1025.210951	0.018178	0.019079
RS	23	0.513712	1.423856	1072.650947	0.019019	0.020036
RS	24	0.564085	1.757402	910.055744	0.016136	0.017028
RS	25	0.618593	1.757402	953.892827	0.016913	0.017833
RS	26	0.677575	2.184057	805.259272	0.014278	0.015039
RS	27	0.741398	2.184057	845.689028	0.014995	0.015729
RS	28	0.810460	2.660996	729.398225	0.012933	0.013528
RS	29	0.885190	2.660996	766.994834	0.013600	0.014148
RS	30	0.966055	3.151377	681.160238	0.012078	0.012523
RS	31	1.053556	3.151377	716.580633	0.012706	0.013102
RS	32	1.148240	3.645577	651.571912	0.011553	0.011874
RS	33	1.250695	3.645577	685.294830	0.012151	0.012422
RS	34	1.361560	4.133626	635.409498	0.011266	0.011479
RS	35	1.481525	4.133626	667.751381	0.011840	0.012001
RS	36	1.611336	4.596053	630.693214	0.011183	0.011298
RS	37	1.751803	4.596053	661.841128	0.011735	0.011801
RS	38	1.903798	5.018056	635.469523	0.011267	0.011296
RS	39	2.068270	5.018056	665.445476	0.011799	0.011778
RS	40	2.246241	5.370351	650.185043	0.011528	0.011472
RS	41	2.438820	5.370351	678.824103	0.012036	0.011929
RS	42	2.647206	5.598546	678.418804	0.012029	0.011886
RS	43	2.872697	5.598546	705.235306	0.012504	0.012314
RS	44	3.116695	5.667106	722.064263	0.012803	0.012574
RS	45	3.380721	5.667106	745.915463	0.013226	0.012964
RS	46	3.666418	5.597229	776.944307	0.013776	0.013478
RS	47	3.975565	5.597229	795.700345	0.014109	0.013798
RS	48	4.310087	5.451250	832.243128	0.014756	0.014419
RS	49	4.672067	5.451250	842.826824	0.014944	0.014616
RS	50	5.063757	5.298034	872.491714	0.015470	0.015127
RS	51	5.487598	5.298034	871.586745	0.015454	0.015135
RS	52	5.946227	5.197454	880.934437	0.015620	0.015300
RS	53	6.442501	5.197454	866.431339	0.015363	0.015072
RS	54	6.979508	5.302630	829.637629	0.014710	0.014435
RS	55	7.560593	5.302630	804.604101	0.014266	0.014016
RS	56	8.189374	5.302630	773.330554	0.013712	0.013482
RS	57	8.869765	5.302630	736.063342	0.013051	0.012836
RS	58	9.606002	9.987956	380.998991	0.006755	0.006713
RS	59	10.402669	9.987956	381.724239	0.006768	0.006716
RS	60	11.264727	9.987956	380.027821	0.006738	0.006676
RS	61	12.197542	9.987956	375.743737	0.006662	0.006588
RS	62	13.206922	9.987956	368.748806	0.006538	0.006453
RS	63	14.299153	9.987956	3429.265539	0.060804	0.059820
PA	4+25*2+4+6 0.026452401 0.015687956 14.299152823 0.882693150 0.414566078 0.478631822 0.656280061 0.801433250 0.898092163 0.961968057 1.007260634 1.071187976 1.199222929 1.423856239 1.757402235 2.184057438 2.660996280 3.151377481 3.645576752 4.133626262 4.596052633 5.018056095 5.370350962 5.598545785 5.667105504 5.597228533 5.451249563 5.298034145 5.197454483 5.302629653 9.987955679
//
IT	4536
RD	25
LK	-251341.144154
QD	-109.995533 -> -100.432973
RI	0.0175507284
TR	0.025965	0.015750
MT	14.462398
MM	C_pi: 3.310215, n_recomb: 57618.909400
RS	0	0.000000	0.904397	508.545670	0.008826	0.000556
RS	1	0.008227	0.904397	545.234357	0.009463	0.006979
RS	2	0.017132	0.904397	584.117881	0.010138	0.013652
RS	3	0.026768	0.904397	625.250695	0.010851	0.013233
RS	4	0.037198	0.418206	1435.631958	0.024916	0.025569
RS	5	0.048486	0.418206	1510.839541	0.026221	0.026147
RS	6	0.060702	0.481563	1380.476723	0.023959	0.024217
RS	7	0.073924	0.481563	1452.115667	0.025202	0.025636
RS	8	0.088233	0.662754	1112.133775	0.019302	0.019539
RS	9	0.103720	0.662754	1174.857493	0.020390	0.020351
RS	10	0.120481	0.812379	1013.054147	0.017582	0.017407
RS	11	0.138620	0.812379	1071.369807	0.018594	0.018288
RS	12	0.158252	0.911401	1009.450534	0.017519	0.017225
RS	13	0.179500	0.911401	1066.493352	0.018509	0.018245
RS	14	0.202495	0.975301	1051.787271	0.018254	0.018072
RS	15	0.227382	0.975301	1108.708437	0.019242	0.019184
RS	16	0.254317	1.018478	1117.445141	0.019394	0.019445
RS	17	0.283468	1.018478	1174.160734	0.020378	0.020626
RS	18	0.315018	1.079188	1162.611985	0.020178	0.020556
RS	19	0.349163	1.079188	1217.839373	0.021136	0.021752
RS	20	0.386117	1.204371	1142.212680	0.019824	0.020528
RS	21	0.426111	1.204371	1194.576727	0.020732	0.021640
RS	22	0.469396	1.427740	1054.102503	0.018294	0.019179
RS	23	0.516243	1.427740	1102.943425	0.019142	0.020141
RS	24	0.566943	1.762693	935.548380	0.016237	0.017111
RS	25	0.621815	1.762693	980.675043	0.017020	0.017922
RS	26	0.681201	2.194155	826.609354	0.014346	0.015090
RS	27	0.745473	2.194155	868.205566	0.015068	0.015785
RS	28	0.815033	2.679051	747.312319	0.012970	0.013548
RS	29	0.890316	2.679051	785.962335	0.013641	0.014172
RS	30	0.971793	3.179571	696.642677	0.012091	0.012519
RS	31	1.059973	3.179571	733.028468	0.012722	0.013101
RS	32	1.155408	3.685479	665.370928	0.011548	0.011851
RS	33	1.258695	3.685479	699.995688	0.012149	0.012402
RS	34	1.370480	4.186482	648.048913	0.011247	0.011442
RS	35	1.491461	4.186482	681.249868	0.011823	0.011967
RS	36	1.622396	4.662444	642.609459	0.011153	0.011251
RS	37	1.764104	4.662444	674.592910	0.011708	0.011755
RS	38	1.917470	5.097801	647.044103	0.011230	0.011240
RS	39	2.083455	5.097801	677.849196	0.011764	0.011724
RS	40	2.263095	5.461930	661.841689	0.011487	0.011412
RS	41	2.457515	5.461930	691.319806	0.011998	0.011872
RS	42	2.667931	5.697945	690.773043	0.011989	0.011826
RS	43	2.895658	5.697945	718.453082	0.012469	0.012259
RS	44	3.142122	5.767909	735.971995	0.012773	0.012524
RS	45	3.408863	5.767909	760.709529	0.013202	0.012920
RS	46	3.697549	5.692908	793.344071	0.013769	0.013449
RS	47	4.009987	5.692908	812.961803	0.014109	0.013776
RS	48	4.348130	5.537533	851.833114	0.014784	0.014421
RS	49	4.714093	5.537533	863.133751	0.014980	0.014626
RS	50	5.110165	5.373694	895.327372	0.015539	0.015168
RS	51	5.538824	5.373694	894.809897	0.015530	0.015183
RS	52	6.002750	5.263951	906.096882	0.015726	0.015378
RS	53	6.504845	5.263951	891.475918	0.015472	0.015155
RS	54	7.048248	5.363943	854.879837	0.014837	0.014536
RS	55	7.636360	5.363943	829.232015	0.014392	0.014118
RS	56	8.272857	5.363943	797.125372	0.013834	0.013583
RS	57	8.961722	5.363943	758.810205	0.013169	0.012935
RS	58	9.707261	10.207409	388.984508	0.006751	0.006697
RS	59	10.514139	10.207409	390.118499	0.006771	0.006708
RS	60	11.387402	10.207409	388.797204	0.006748	0.006676
RS	61	12.332511	10.207409	384.843597	0.006679	0.006597
RS	62	13.355377	10.207409	378.122940	0.006562	0.006470
RS	63	14.462398	10.207409	3553.238191	0.061668	0.060660
PA	4+25*2+4+6 0.025964705 0.015749821 14.462398175 0.904397326 0.418205771 0.481562744 0.662754137 0.812379263 0.911400693 0.975301151 1.018477544 1.079187847 1.204371151 1.427739819 1.762693333 2.194155237 2.679050916 3.179571024 3.685478757 4.186482384 4.662444015 5.097800794 5.461929680 5.697945473 5.767909234 5.692908314 5.537532664 5.373694290 5.263950808 5.363943028 10.207408666
//
CC
CC	Brief Description of the file format:
CC	  CC  comments
CC	  MM  useful-messages
CC	  RD  round-of-iterations
CC	  LL  \log[P(sequence)]
CC	  QD  Q-before-opt Q-after-opt
CC	  TR  \theta_0 \rho_0
CC	  RS  k t_k \lambda_k \pi_k \sum_{l\not=k}A_{kl} A_{kk}
CC	  DC  begin end best-k t_k+\Delta_k max-prob
CC
MM	Version: 0.6.5-r67
MM	pattern:4+25*2+4+6, n:63, n_free_lambdas:28
MM	n_iterations:25, skip:1, max_t:5, theta/rho:5
MM	is_decoding:0
MM	n_seqs:11, sum_L:1046631, sum_n:91500
RD	0
LK	0.000000
QD	0.000000 -> 0.000000
RI	inf
TR	0.091483	0.018297
MT	5.000000
MM	C_pi: 1.000000, n_recomb: 18976.231922
RS	0	0.000000	1.000000	120.710885	0.006361	0.000000
RS	1	0.006440	1.000000	127.641053	0.006726	0.000000
RS	2	0.013294	1.000000	134.911859	0.007110	0.000000
RS	3	0.020590	1.000000	142.532472	0.007511	0.000000
RS	4	0.028356	1.000000	150.511201	0.007932	0.000000
RS	5	0.036622	1.000000	158.855299	0.008371	0.000000
RS	6	0.045421	1.000000	167.570731	0.008831	0.000000
RS	7	0.054785	1.000000	176.661931	0.009310	0.000000
RS	8	0.064753	1.000000	186.131522	0.009809	0.000000
RS	9	0.075363	1.000000	195.980013	0.010328	0.000000
RS	10	0.086656	1.000000	206.205466	0.010867	0.000000
RS	11	0.098677	1.000000	216.803138	0.011425	0.000000
RS	12	0.111471	1.000000	227.765088	0.012003	0.000000
RS	13	0.125090	1.000000	239.079758	0.012599	0.000000
RS	14	0.139585	1.000000	250.731535	0.013213	0.000000
RS	15	0.155014	1.000000	262.700276	0.013844	0.000000
RS	16	0.171437	1.000000	274.960824	0.014490	0.000000
RS	17	0.188917	1.000000	287.482506	0.015150	0.000000
RS	18	0.207523	1.000000	300.228620	0.015821	0.000000
RS	19	0.227327	1.000000	313.155925	0.016503	0.000000
RS	20	0.248406	1.000000	326.214146	0.017191	0.000000
RS	21	0.270843	1.000000	339.345498	0.017883	0.000000
RS	22	0.294725	1.000000	352.484255	0.018575	0.000000
RS	23	0.320144	1.000000	365.556380	0.019264	0.000000
RS	24	0.347201	1.000000	378.479232	0.019945	0.000000
RS	25	0.376000	1.000000	391.161385	0.020613	0.000000
RS	26	0.406654	1.000000	403.502578	0.021264	0.000000
RS	27	0.439282	1.000000	415.393835	0.021890	0.000000
RS	28	0.474011	1.000000	426.717776	0.022487	0.000000
RS	29	0.510976	1.000000	437.349173	0.023047	0.000000
RS	30	0.550322	1.000000	447.155765	0.023564	0.000000
RS	31	0.592202	1.000000	455.999388	0.024030	0.000000
RS	32	0.636779	1.000000	463.737434	0.024438	0.000000
RS	33	0.684227	1.000000	470.224689	0.024780	0.000000
RS	34	0.734730	1.000000	475.315556	0.025048	0.000000
RS	35	0.788485	1.000000	478.866683	0.025235	0.000000
RS	36	0.845702	1.000000	480.740001	0.025334	0.000000
RS	37	0.906604	1.000000	480.806146	0.025337	0.000000
RS	38	0.971428	1.000000	478.948233	0.025239	0.000000
RS	39	1.040426	1.000000	475.065930	0.025035	0.000000
RS	40	1.113868	1.000000	469.079725	0.024719	0.000000
RS	41	1.192040	1.000000	460.935281	0.024290	0.000000
RS	42	1.275245	1.000000	450.607729	0.023746	0.000000
RS	43	1.363809	1.000000	438.105707	0.023087	0.000000
RS	44	1.458076	1.000000	423.474944	0.022316	0.000000
RS	45	1.558414	1.000000	406.801143	0.021437	0.000000
RS	46	1.665214	1.000000	388.211931	0.020458	0.000000
RS	47	1.778891	1.000000	367.877599	0.019386	0.000000
RS	48	1.899889	1.000000	346.010425	0.018234	0.000000
RS	49	2.028679	1.000000	322.862349	0.017014	0.000000
RS	50	2.165763	1.000000	298.720871	0.015742	0.000000
RS	51	2.311675	1.000000	273.903108	0.014434	0.000000
RS	52	2.466983	1.000000	248.748029	0.013108	0.000000
RS	53	2.632293	1.000000	223.607065	0.011784	0.000000
RS	54	2.808249	1.000000	198.833356	0.010478	0.000000
RS	55	2.995536	1.000000	174.770110	0.009210	0.000000
RS	56	3.194884	1.000000	151.738617	0.007996	0.000000
RS	57	3.407070	1.000000	130.026608	0.006852	0.000000
RS	58	3.632920	1.000000	109.877693	0.005790	0.000000
RS	59	3.873315	1.000000	91.482616	0.004821	0.000000
RS	60	4.129191	1.000000	74.973008	0.003951	0.000000
RS	61	4.401545	1.000000	60.418178	0.003184	0.000000
RS	62	4.691438	1.000000	47.825261	0.002520	0.000000
RS	63	5.000000	1.000000	133.656386	0.007043	0.000000
PA	4+25*2+4+6 0.091483209 0.018296642 5.000000000 1.000000000 1.000000000 1.000000000 1.000000000 1.000000000 1.000000000 1.000000000 1.000000000 1.000000000 1.000000000 1.000000000 1.000000000 1.000000000 1.000000000 1.000000000 1.000000000 1.000000000 1.000000000 1.000000000 1.000000000 1.000000000 1.000000000 1.000000000 1.000000000 1.000000000 1.000000000 1.000000000 1.000000000
//
IT	5282
RD	1
LK	-263144.880855
QD	-1844.874956 -> -846.451707
RI	0.0340713790
TR	0.074448	0.014891
MT	6.838486
MM	C_pi: 1.152070, n_recomb: 17802.732102
RS	0	0.000000	0.401205	303.630881	0.017055	0.001813
RS	1	0.006961	0.401205	319.005961	0.017919	0.011557
RS	2	0.014407	0.401205	334.742286	0.018803	0.014242
RS	3	0.022371	0.401205	350.787104	0.019704	0.019121
RS	4	0.030890	0.384971	382.375182	0.021478	0.022331
RS	5	0.040001	0.384971	399.127201	0.022419	0.022373
RS	6	0.049747	0.432309	370.910939	0.020834	0.022380
RS	7	0.060171	0.432309	386.986488	0.021737	0.022444
RS	8	0.071321	0.499295	349.628985	0.019639	0.022137
RS	9	0.083247	0.499295	364.872096	0.020495	0.021611
RS	10	0.096004	0.577956	329.000269	0.018480	0.021017
RS	11	0.109648	0.577956	343.447312	0.019292	0.020448
RS	12	0.124242	0.661122	313.427107	0.017606	0.019968
RS	13	0.139852	0.661122	327.194031	0.018379	0.019590
RS	14	0.156549	0.747766	301.947661	0.016961	0.019264
RS	15	0.174408	0.747766	315.127229	0.017701	0.018939
RS	16	0.193510	0.839068	293.027994	0.016460	0.018595
RS	17	0.213942	0.839068	305.676350	0.017170	0.018236
RS	18	0.235796	0.934176	286.311873	0.016082	0.017872
RS	19	0.259172	0.934176	298.469535	0.016765	0.017504
RS	20	0.284174	1.030922	281.816969	0.015830	0.017129
RS	21	0.310918	1.030922	293.512324	0.016487	0.016747
RS	22	0.339523	1.126257	279.647877	0.015708	0.016361
RS	23	0.370119	1.126257	290.892901	0.016340	0.015984
RS	24	0.402845	1.216389	279.946511	0.015725	0.015630
RS	25	0.437849	1.216389	290.728479	0.016331	0.015320
RS	26	0.475290	1.297908	282.672394	0.015878	0.015065
RS	27	0.515338	1.297908	292.940250	0.016455	0.014871
RS	28	0.558173	1.369196	287.404752	0.016144	0.014740
RS	29	0.603990	1.369196	297.055343	0.016686	0.014665
RS	30	0.652996	1.430173	293.477096	0.016485	0.014643
RS	31	0.705414	1.430173	302.347940	0.016983	0.014668
RS	32	0.761481	1.481465	300.134659	0.016859	0.014735
RS	33	0.821450	1.481465	308.002361	0.017301	0.014840
RS	34	0.885595	1.523894	306.587455	0.017221	0.014977
RS	35	0.954204	1.523894	313.170113	0.017591	0.015139
RS	36	1.027590	1.558303	312.005382	0.017526	0.015322
RS	37	1.106084	1.558303	316.969834	0.017805	0.015519
RS	38	1.190043	1.585472	315.516816	0.017723	0.015724
RS	39	1.279846	1.585472	318.492801	0.017890	0.015929
RS	40	1.375900	1.606394	316.165381	0.017759	0.016124
RS	41	1.478641	1.606394	316.772889	0.017793	0.016298
RS	42	1.588534	1.622506	312.915632	0.017577	0.016434
RS	43	1.706077	1.622506	310.811974	0.017459	0.016521
RS	44	1.831802	1.635348	304.821781	0.017122	0.016544
RS	45	1.966279	1.635348	299.762513	0.016838	0.016495
RS	46	2.110118	1.646132	291.236666	0.016359	0.016366
RS	47	2.263970	1.646132	283.137852	0.015904	0.016153
RS	48	2.428531	1.655686	271.945631	0.015275	0.015854
RS	49	2.604548	1.655686	260.938324	0.014657	0.015469
RS	50	2.792818	1.664555	247.245833	0.013888	0.014998
RS	51	2.994194	1.664555	233.712834	0.013128	0.014447
RS	52	3.209589	1.673083	217.987624	0.012245	0.013822
RS	53	3.439977	1.673083	202.569005	0.011379	0.013130
RS	54	3.686403	1.686354	185.052610	0.010395	0.012381
RS	55	3.949984	1.686354	168.731706	0.009478	0.011583
RS	56	4.231913	1.686354	152.151090	0.008547	0.010745
RS	57	4.533468	1.686354	135.579798	0.007616	0.009877
RS	58	4.856015	1.769834	114.193299	0.006414	0.008989
RS	59	5.201015	1.769834	100.108205	0.005623	0.008091
RS	60	5.570031	1.769834	86.554261	0.004862	0.007197
RS	61	5.964735	1.769834	73.735930	0.004142	0.006320
RS	62	6.386916	1.769834	61.829399	0.003473	0.005476
RS	63	6.838486	1.769834	215.753129	0.012119	0.021232
PA	4+25*2+4+6 0.074447534 0.014890991 6.838485599 0.401205480 0.384970665 0.432308674 0.499294758 0.577955723 0.661121845 0.747766495 0.839067936 0.934175968 1.030921936 1.126257360 1.216388702 1.297907829 1.369196415 1.430173397 1.481465042 1.523894310 1.558302879 1.585472107 1.606393814 1.622506142 1.635347843 1.646132469 1.655686080 1.664555252 1.673083484 1.686353683 1.769833624
//
IT	5611
RD	2
LK	-261611.350025
QD	-867.036096 -> -568.661366
RI	0.0383996613
TR	0.066998	0.014113
MT	7.880920
MM	C_pi: 1.293814, n_recomb: 18938.237403
RS	0	0.000000	0.404208	331.297235	0.017494	0.001319
RS	1	0.007199	0.404208	348.673874	0.018411	0.009984
RS	2	0.014917	0.404208	366.476285	0.019351	0.012774
RS	3	0.023190	0.404208	384.641220	0.020310	0.016479
RS	4	0.032058	0.324180	501.151070	0.026462	0.021267
RS	5	0.041565	0.324180	521.191914	0.027521	0.023809
RS	6	0.051757	0.355935	493.337108	0.026050	0.022829
RS	7	0.062682	0.355935	512.344512	0.027053	0.024446
RS	8	0.074394	0.416625	454.698932	0.024010	0.022405
RS	9	0.086948	0.416625	472.497082	0.024949	0.023470
RS	10	0.100407	0.495854	412.751147	0.021795	0.021138
RS	11	0.114835	0.495854	429.374602	0.022672	0.022011
RS	12	0.130301	0.584977	378.757360	0.020000	0.020051
RS	13	0.146881	0.584977	394.325696	0.020822	0.020923
RS	14	0.164654	0.683652	351.361736	0.018553	0.019307
RS	15	0.183707	0.683652	365.989957	0.019325	0.020115
RS	16	0.204131	0.795483	327.689707	0.017303	0.018614
RS	17	0.226026	0.795483	341.461516	0.018030	0.019260
RS	18	0.249497	0.921359	307.234904	0.016223	0.017842
RS	19	0.274658	0.921359	320.226158	0.016909	0.018350
RS	20	0.301630	1.059472	290.260394	0.015327	0.017052
RS	21	0.330544	1.059472	302.547625	0.015975	0.017429
RS	22	0.361540	1.205894	277.029457	0.014628	0.016251
RS	23	0.394767	1.205894	288.687046	0.015244	0.016502
RS	24	0.430385	1.353728	267.897572	0.014146	0.015479
RS	25	0.468569	1.353728	278.992413	0.014732	0.015667
RS	26	0.509501	1.494418	263.044906	0.013890	0.014867
RS	27	0.553380	1.494418	273.622355	0.014448	0.015074
RS	28	0.600417	1.621666	262.068682	0.013838	0.014513
RS	29	0.650841	1.621666	272.131189	0.014369	0.014767
RS	30	0.704896	1.732653	264.174038	0.013949	0.014406
RS	31	0.762841	1.732653	273.665683	0.014450	0.014700
RS	32	0.824958	1.826652	268.511685	0.014178	0.014496
RS	33	0.891547	1.826652	277.310539	0.014643	0.014821
RS	34	0.962930	1.903934	274.267952	0.014482	0.014740
RS	35	1.039452	1.903934	282.181524	0.014900	0.015083
RS	36	1.121483	1.965311	280.627141	0.014818	0.015091
RS	37	1.209419	1.965311	287.389848	0.015175	0.015433
RS	38	1.303686	2.011828	286.735023	0.015141	0.015502
RS	39	1.404740	2.011828	292.009300	0.015419	0.015825
RS	40	1.513068	2.045569	291.535056	0.015394	0.015916
RS	41	1.629195	2.045569	294.925724	0.015573	0.016179
RS	42	1.753682	2.070194	293.692293	0.015508	0.016228
RS	43	1.887132	2.070194	294.787854	0.015566	0.016372
RS	44	2.030188	2.089552	291.860278	0.015411	0.016311
RS	45	2.183543	2.089552	290.294699	0.015328	0.016296
RS	46	2.347939	2.106176	285.012038	0.015050	0.016088
RS	47	2.524170	2.106176	280.527667	0.014813	0.015899
RS	48	2.713087	2.121403	272.545214	0.014391	0.015533
RS	49	2.915606	2.121403	265.052421	0.013996	0.015174
RS	50	3.132703	2.135865	254.324609	0.013429	0.014655
RS	51	3.365430	2.135865	243.953931	0.012882	0.014142
RS	52	3.614912	2.149839	230.724732	0.012183	0.013490
RS	53	3.882353	2.149839	217.861816	0.011504	0.012847
RS	54	4.169049	2.172272	201.886512	0.010660	0.012055
RS	55	4.476384	2.172272	187.344437	0.009892	0.011318
RS	56	4.805844	2.172272	172.054185	0.009085	0.010533
RS	57	5.159023	2.172272	156.263044	0.008251	0.009708
RS	58	5.537628	2.357976	130.119440	0.006871	0.008475
RS	59	5.943489	2.357976	117.059038	0.006181	0.007714
RS	60	6.378568	2.357976	103.989430	0.005491	0.006936
RS	61	6.844970	2.357976	91.138285	0.004812	0.006155
RS	62	7.344948	2.357976	78.725881	0.004157	0.005387
RS	63	7.880920	2.357976	313.922434	0.016576	0.022500
PA	4+25*2+4+6 0.066998386 0.014113055 7.880920373 0.404207894 0.324179630 0.355934936 0.416625086 0.495853927 0.584976973 0.683652082 0.795483176 0.921358595 1.059471967 1.205893612 1.353727855 1.494417998 1.621665573 1.732652583 1.826652460 1.903934143 1.965310710 2.011828106 2.045568971 2.070194473 2.089552475 2.106176075 2.121402660 2.135865270 2.149839224 2.172271995 2.357976356
//
IT	5447
RD	3
LK	-261114.004114
QD	-620.865595 -> -479.902219
RI	0.0331263560
TR	0.062526	0.014070
MT	8.517707
MM	C_pi: 1.430893, n_recomb: 20860.988733
RS	0	0.000000	0.492710	304.981297	0.014620	0.001081
RS	1	0.007330	0.492710	322.344247	0.015452	0.008750
RS	2	0.015197	0.492710	340.312192	0.016313	0.011125
RS	3	0.023641	0.492710	358.847658	0.017202	0.013584
RS	4	0.032703	0.331360	559.231294	0.026808	0.020673
RS	5	0.042430	0.331360	582.276619	0.027912	0.023358
RS	6	0.052870	0.348674	575.367321	0.027581	0.023090
RS	7	0.064075	0.348674	597.359503	0.028635	0.024908
RS	8	0.076102	0.402832	536.831470	0.025734	0.022805
RS	9	0.089010	0.402832	557.411573	0.026720	0.024236
RS	10	0.102864	0.479167	486.818416	0.023336	0.021556
RS	11	0.117734	0.479167	506.018210	0.024257	0.022806
RS	12	0.133693	0.566785	444.843904	0.021324	0.020474
RS	13	0.150823	0.566785	462.784246	0.022184	0.021719
RS	14	0.169207	0.665703	410.025958	0.019655	0.019728
RS	15	0.188940	0.665703	426.826815	0.020461	0.020920
RS	16	0.210119	0.781858	378.413966	0.018140	0.019012
RS	17	0.232850	0.781858	394.160133	0.018895	0.020036
RS	18	0.257247	0.918440	349.605080	0.016759	0.018170
RS	19	0.283433	0.918440	364.373868	0.017467	0.019030
RS	20	0.311538	1.075143	324.489629	0.015555	0.017280
RS	21	0.341703	1.075143	338.366430	0.016220	0.017981
RS	22	0.374079	1.248956	303.770977	0.014562	0.016374
RS	23	0.408829	1.248956	316.849144	0.015189	0.016906
RS	24	0.446125	1.432062	288.217136	0.013816	0.015497
RS	25	0.486155	1.432062	300.596625	0.014410	0.015913
RS	26	0.529119	1.612124	278.404170	0.013346	0.014791
RS	27	0.575233	1.612124	290.179002	0.013910	0.015182
RS	28	0.624726	1.778415	274.002287	0.013135	0.014373
RS	29	0.677848	1.778415	285.230989	0.013673	0.014778
RS	30	0.734863	1.925205	274.024152	0.013136	0.014230
RS	31	0.796057	1.925205	284.704591	0.013648	0.014647
RS	32	0.861737	2.050117	277.425042	0.013299	0.014303
RS	33	0.932230	2.050117	287.481900	0.013781	0.014727
RS	34	1.007891	2.152581	283.258703	0.013578	0.014544
RS	35	1.089098	2.152581	292.535421	0.014023	0.014963
RS	36	1.176257	2.233113	290.626045	0.013932	0.014899
RS	37	1.269805	2.233113	298.877698	0.014327	0.015296
RS	38	1.370209	2.292699	298.624852	0.014315	0.015320
RS	39	1.477973	2.292699	305.512363	0.014645	0.015682
RS	40	1.593636	2.334398	306.045713	0.014671	0.015752
RS	41	1.717777	2.334398	311.143716	0.014915	0.016040
RS	42	1.851017	2.364289	311.208105	0.014918	0.016077
RS	43	1.994024	2.364289	314.048184	0.015054	0.016236
RS	44	2.147513	2.388541	312.391392	0.014975	0.016163
RS	45	2.312252	2.388541	312.531836	0.014982	0.016156
RS	46	2.489066	2.410651	308.323738	0.014780	0.015935
RS	47	2.678841	2.410651	305.415960	0.014641	0.015756
RS	48	2.882525	2.431916	298.248865	0.014297	0.015382
RS	49	3.101140	2.431916	292.097025	0.014002	0.015040
RS	50	3.335779	2.452575	281.885883	0.013513	0.014521
RS	51	3.587616	2.452575	272.502740	0.013063	0.014032
RS	52	3.857912	2.472482	259.436759	0.012436	0.013389
RS	53	4.148021	2.472482	247.090362	0.011845	0.012777
RS	54	4.459395	2.504445	230.496860	0.011049	0.011988
RS	55	4.793591	2.504445	215.963296	0.010352	0.011283
RS	56	5.152284	2.504445	200.341494	0.009604	0.010529
RS	57	5.537268	2.504445	183.874344	0.008814	0.009731
RS	58	5.950471	2.798625	150.656730	0.007222	0.008257
RS	59	6.393961	2.798625	137.649911	0.006598	0.007578
RS	60	6.869959	2.798625	124.290509	0.005958	0.006873
RS	61	7.380846	2.798625	110.815138	0.005312	0.006156
RS	62	7.929180	2.798625	97.466697	0.004672	0.005441
RS	63	8.517707	2.798625	425.052550	0.020375	0.024161
PA	4+25*2+4+6 0.062525673 0.014069666 8.517706700 0.492710093 0.331360222 0.348673507 0.402832458 0.479167299 0.566784588 0.665703033 0.781858148 0.918439633 1.075143135 1.248955614 1.432061511 1.612124280 1.778415217 1.925205154 2.050116782 2.152580633 2.233112914 2.292699053 2.334397591 2.364288854 2.388541079 2.410650619 2.431916274 2.452574734 2.472482407 2.504445487 2.798625262
//
IT	4534
RD	4
LK	-260858.042372
QD	-525.984745 -> -430.133090
RI	0.0261015995
TR	0.059298	0.014284
MT	8.949986
MM	C_pi: 1.547149, n_recomb: 22877.786427
RS	0	0.000000	0.609612	273.508266	0.011955	0.000936
RS	1	0.007413	0.609612	290.118595	0.012681	0.007913
RS	2	0.015376	0.609612	307.451402	0.013439	0.009887
RS	3	0.023929	0.609612	325.494182	0.014228	0.011421
RS	4	0.033116	0.353523	590.123800	0.025795	0.020212
RS	5	0.042985	0.353523	615.832538	0.026918	0.022627
RS	6	0.053585	0.357862	633.633743	0.027696	0.023186
RS	7	0.064970	0.357862	658.576296	0.028787	0.024873
RS	8	0.077200	0.407006	601.709485	0.026301	0.023037
RS	9	0.090336	0.407006	625.105449	0.027324	0.024497
RS	10	0.104446	0.481099	549.604134	0.024023	0.021835
RS	11	0.119602	0.481099	571.439939	0.024978	0.023154
RS	12	0.135882	0.566406	504.814970	0.022066	0.020794
RS	13	0.153369	0.566406	525.223412	0.022958	0.022136
RS	14	0.172151	0.662861	467.040233	0.020415	0.020090
RS	15	0.192327	0.662861	486.150930	0.021250	0.021408
RS	16	0.213998	0.778324	431.086512	0.018843	0.019385
RS	17	0.237275	0.778324	448.982683	0.019625	0.020557
RS	18	0.262278	0.918019	396.592788	0.017335	0.018505
RS	19	0.289135	0.918019	413.347262	0.018068	0.019515
RS	20	0.317982	1.083190	365.236556	0.015965	0.017532
RS	21	0.348969	1.083190	380.933991	0.016651	0.018381
RS	22	0.382252	1.272256	338.351145	0.014790	0.016527
RS	23	0.418002	1.272256	353.090700	0.015434	0.017195
RS	24	0.456403	1.477573	317.303195	0.013869	0.015547
RS	25	0.497651	1.477573	331.202515	0.014477	0.016078
RS	26	0.541956	1.684249	303.240651	0.013255	0.014750
RS	27	0.589546	1.684249	316.427133	0.013831	0.015233
RS	28	0.640664	1.877813	296.011183	0.012939	0.014266
RS	29	0.695571	1.877813	308.584844	0.013488	0.014746
RS	30	0.754549	2.049966	294.439156	0.012870	0.014084
RS	31	0.817899	2.049966	306.436297	0.013394	0.014563
RS	32	0.885945	2.196889	297.249926	0.012993	0.014139
RS	33	0.959036	2.196889	308.625330	0.013490	0.014614
RS	34	1.037545	2.317306	303.321628	0.013258	0.014376
RS	35	1.121875	2.317306	313.937873	0.013722	0.014834
RS	36	1.212455	2.411472	311.633485	0.013622	0.014735
RS	37	1.309751	2.411472	321.250996	0.014042	0.015162
RS	38	1.414260	2.480177	321.217064	0.014041	0.015169
RS	39	1.526516	2.480177	329.483662	0.014402	0.015552
RS	40	1.647093	2.527258	330.694894	0.014455	0.015620
RS	41	1.776610	2.527258	337.149251	0.014737	0.015925
RS	42	1.915728	2.561039	338.016597	0.014775	0.015967
RS	43	2.065159	2.561039	342.136438	0.014955	0.016141
RS	44	2.225668	2.589788	341.083671	0.014909	0.016071
RS	45	2.398076	2.589788	342.367375	0.014965	0.016081
RS	46	2.583265	2.617662	338.429812	0.014793	0.015859
RS	47	2.782182	2.617662	336.468073	0.014707	0.015701
RS	48	2.995846	2.645609	329.242500	0.014391	0.015325
RS	49	3.225349	2.645609	323.775993	0.014152	0.015008
RS	50	3.471866	2.673222	313.215865	0.013691	0.014492
RS	51	3.736658	2.673222	304.189816	0.013296	0.014032
RS	52	4.021079	2.699767	290.502719	0.012698	0.013397
RS	53	4.326586	2.699767	278.118048	0.012157	0.012813
RS	54	4.654740	2.742060	260.184156	0.011373	0.012022
RS	55	5.007221	2.742060	245.234452	0.010719	0.011346
RS	56	5.385833	2.742060	228.915405	0.010006	0.010617
RS	57	5.792512	2.742060	211.470436	0.009243	0.009841
RS	58	6.229340	3.145670	170.206928	0.007440	0.008152
RS	59	6.698550	3.145670	157.164317	0.006870	0.007535
RS	60	7.202544	3.145670	143.502998	0.006273	0.006888
RS	61	7.743901	3.145670	129.460496	0.005659	0.006221
RS	62	8.325390	3.145670	115.290897	0.005039	0.005545
RS	63	8.949986	3.145670	537.151341	0.023479	0.025950
PA	4+25*2+4+6 0.059298049 0.014284366 8.949986046 0.609612303 0.353522636 0.357862412 0.407006091 0.481099366 0.566406218 0.662861422 0.778323824 0.918019205 1.083190039 1.272255851 1.477572773 1.684248737 1.877812687 2.049966298 2.196889299 2.317306294 2.411472143 2.480177024 2.527258064 2.561039347 2.589788129 2.617661876 2.645609051 2.673221755 2.699767478 2.742060371 3.145670177
//
IT	4684
RD	5
LK	-260675.760162
QD	-468.087451 -> -390.799734
RI	0.0206516793
TR	0.056704	0.014594
MT	9.275525
MM	C_pi: 1.644851, n_recomb: 24825.703227
RS	0	0.000000	0.734269	248.424284	0.010007	0.000838
RS	1	0.007474	0.734269	264.201277	0.010642	0.007316
RS	2	0.015506	0.734269	280.759820	0.011309	0.009006
RS	3	0.024138	0.734269	298.104624	0.012008	0.009900
RS	4	0.033415	0.378231	610.014625	0.024572	0.019813
RS	5	0.043386	0.378231	637.969464	0.025698	0.021931
RS	6	0.054102	0.371132	678.388537	0.027326	0.023175
RS	7	0.065619	0.371132	706.057391	0.028441	0.024685
RS	8	0.077997	0.416615	654.331232	0.026357	0.023127
RS	9	0.091299	0.416615	680.393851	0.027407	0.024534
RS	10	0.105596	0.489490	602.321580	0.024262	0.021969
RS	11	0.120962	0.489490	626.673091	0.025243	0.023269
RS	12	0.137475	0.572939	557.156033	0.022443	0.020981
RS	13	0.155223	0.572939	579.940674	0.023360	0.022329
RS	14	0.174297	0.666559	518.927941	0.020903	0.020342
RS	15	0.194797	0.666559	540.284976	0.021763	0.021693
RS	16	0.216829	0.779856	480.891900	0.019371	0.019675
RS	17	0.240507	0.779856	500.899144	0.020177	0.020903
RS	18	0.265955	0.919807	442.493749	0.017824	0.018782
RS	19	0.293304	0.919807	461.216540	0.018578	0.019858
RS	20	0.322698	1.089037	406.177120	0.016361	0.017752
RS	21	0.354289	1.089037	423.695872	0.017067	0.018672
RS	22	0.388240	1.287434	373.987701	0.015065	0.016664
RS	23	0.424729	1.287434	390.401790	0.015726	0.017403
RS	24	0.463945	1.508009	347.998264	0.014018	0.015595
RS	25	0.506091	1.508009	363.435495	0.014639	0.016188
RS	26	0.551388	1.734055	330.063533	0.013295	0.014718
RS	27	0.600069	1.734055	344.677252	0.013884	0.015250
RS	28	0.652389	1.947909	320.300688	0.012902	0.014174
RS	29	0.708619	1.947909	334.226106	0.013463	0.014694
RS	30	0.769052	2.138985	317.372433	0.012784	0.013956
RS	31	0.834000	2.138985	330.678240	0.013320	0.014470
RS	32	0.903803	2.302265	319.760904	0.012880	0.013994
RS	33	0.978823	2.302265	332.425468	0.013390	0.014498
RS	34	1.059449	2.435964	326.148280	0.013138	0.014227
RS	35	1.146101	2.435964	338.046609	0.013617	0.014710
RS	36	1.239228	2.540194	335.373997	0.013509	0.014592
RS	37	1.339316	2.540194	346.265819	0.013948	0.015039
RS	38	1.446884	2.615537	346.398924	0.013953	0.015040
RS	39	1.562491	2.615537	355.914718	0.014337	0.015439
RS	40	1.686737	2.666422	357.682384	0.014408	0.015512
RS	41	1.820270	2.666422	365.323154	0.014716	0.015832
RS	42	1.963782	2.703156	366.801003	0.014775	0.015884
RS	43	2.118019	2.703156	371.992397	0.014984	0.016077
RS	44	2.283783	2.735892	371.275212	0.014955	0.016013
RS	45	2.461936	2.735892	373.462980	0.015043	0.016046
RS	46	2.653403	2.769299	369.465969	0.014882	0.015826
RS	47	2.859180	2.769299	368.194036	0.014831	0.015695
RS	48	3.080335	2.803876	360.549973	0.014523	0.015320
RS	49	3.318018	2.803876	355.515530	0.014320	0.015033
RS	50	3.573465	2.838493	344.256522	0.013867	0.014518
RS	51	3.848002	2.838493	335.360863	0.013509	0.014088
RS	52	4.143057	2.871791	320.748622	0.012920	0.013456
RS	53	4.460164	2.871791	308.149501	0.012413	0.012901
RS	54	4.800969	2.924601	288.598541	0.011625	0.012102
RS	55	5.167244	2.924601	273.133454	0.011002	0.011453
RS	56	5.560893	2.924601	256.052295	0.010314	0.010747
RS	57	5.983962	2.924601	237.600333	0.009571	0.009989
RS	58	6.438649	3.436828	187.835972	0.007566	0.008097
RS	59	6.927317	3.436828	174.825768	0.007042	0.007533
RS	60	7.452505	3.436828	160.976107	0.006484	0.006934
RS	61	8.016944	3.436828	146.520176	0.005902	0.006308
RS	62	8.623567	3.436828	131.715866	0.005306	0.005667
RS	63	9.275525	3.436828	646.866621	0.026056	0.027767
PA	4+25*2+4+6 0.056704368 0.014593613 9.275525127 0.734269419 0.378231352 0.371131541 0.416615163 0.489490122 0.572938998 0.666559048 0.779855864 0.919806958 1.089036879 1.287434456 1.508008778 1.734054554 1.947909031 2.138985277 2.302265298 2.435963777 2.540194256 2.615537333 2.666421921 2.703155738 2.735892471 2.769298640 2.803876156 2.838493152 2.871790835 2.924601247 3.436828138
//
IT	5067
RD	6
LK	-260526.249179
QD	-422.657884 -> -356.380208
RI	0.0168490262
TR	0.054485	0.014931
MT	9.543030
MM	C_pi: 1.729994, n_recomb: 26689.751822
RS	0	0.000000	0.856088	230.496963	0.008636	0.000765
RS	1	0.007522	0.856088	245.599226	0.009202	0.006867
RS	2	0.015609	0.856088	261.512785	0.009798	0.008378
RS	3	0.024304	0.856088	278.253574	0.010425	0.008830
RS	4	0.033654	0.401902	625.997361	0.023455	0.019457
RS	5	0.043707	0.401902	655.891356	0.024575	0.021324
RS	6	0.054516	0.384870	715.772373	0.026818	0.023099
RS	7	0.066138	0.384870	745.940877	0.027949	0.024462
RS	8	0.078634	0.427768	698.997716	0.026190	0.023128
RS	9	0.092070	0.427768	727.553868	0.027260	0.024471
RS	10	0.106516	0.500323	647.573452	0.024263	0.022001
RS	11	0.122050	0.500323	674.293641	0.025264	0.023263
RS	12	0.138751	0.582564	603.062390	0.022595	0.021067
RS	13	0.156709	0.582564	628.101661	0.023533	0.022394
RS	14	0.176017	0.673615	565.756373	0.021198	0.020504
RS	15	0.196778	0.673615	589.262805	0.022078	0.021853
RS	16	0.219100	0.784474	527.072853	0.019748	0.019889
RS	17	0.243102	0.784474	549.113617	0.020574	0.021137
RS	18	0.268908	0.923675	485.997099	0.018209	0.019004
RS	19	0.296656	0.923675	506.626342	0.018982	0.020110
RS	20	0.326490	1.095067	445.639445	0.016697	0.017935
RS	21	0.358569	1.095067	464.931027	0.017420	0.018890
RS	22	0.393060	1.299941	408.770089	0.015316	0.016779
RS	23	0.430146	1.299941	426.820569	0.015992	0.017558
RS	24	0.470021	1.532148	378.230866	0.014171	0.015634
RS	25	0.512895	1.532148	395.173940	0.014806	0.016263
RS	26	0.558994	1.773625	356.675295	0.013364	0.014688
RS	27	0.608561	1.773625	372.686098	0.013964	0.015247
RS	28	0.661856	2.003879	344.565034	0.012910	0.014090
RS	29	0.719159	2.003879	359.810998	0.013481	0.014633
RS	30	0.780772	2.210193	340.432544	0.012755	0.013839
RS	31	0.847020	2.210193	355.012372	0.013301	0.014373
RS	32	0.918250	2.386508	342.513095	0.012833	0.013863
RS	33	0.994838	2.386508	356.426192	0.013354	0.014384
RS	34	1.077187	2.530683	349.281162	0.013087	0.014093
RS	35	1.165729	2.530683	362.412252	0.013579	0.014592
RS	36	1.260932	2.642783	359.429408	0.013467	0.014464
RS	37	1.363294	2.642783	371.535115	0.013921	0.014925
RS	38	1.473357	2.723246	371.842589	0.013932	0.014927
RS	39	1.591697	2.723246	382.534673	0.014333	0.015338
RS	40	1.718939	2.776927	384.831960	0.014419	0.015419
RS	41	1.855751	2.776927	393.573509	0.014746	0.015754
RS	42	2.002853	2.815885	395.607423	0.014822	0.015817
RS	43	2.161020	2.815885	401.772821	0.015053	0.016030
RS	44	2.331084	2.851977	401.308474	0.015036	0.015975
RS	45	2.513938	2.851977	404.293442	0.015148	0.016034
RS	46	2.710547	2.890348	400.124576	0.014992	0.015818
RS	47	2.921943	2.890348	399.431972	0.014966	0.015716
RS	48	3.149239	2.931061	391.238559	0.014659	0.015342
RS	49	3.393632	2.931061	386.530974	0.014482	0.015085
RS	50	3.656407	2.972276	374.441452	0.014029	0.014572
RS	51	3.938946	2.972276	365.587428	0.013698	0.014171
RS	52	4.242737	3.012027	349.934909	0.013111	0.013542
RS	53	4.569377	3.012027	337.061088	0.012629	0.013013
RS	54	4.920586	3.075102	315.778676	0.011831	0.012204
RS	55	5.298211	3.075102	299.780616	0.011232	0.011579
RS	56	5.704240	3.075102	281.939890	0.010564	0.010893
RS	57	6.140808	3.075102	262.503877	0.009835	0.010152
RS	58	6.610212	3.694877	203.940609	0.007641	0.008066
RS	59	7.114923	3.694877	191.032276	0.007158	0.007549
RS	60	7.657596	3.694877	177.093396	0.006635	0.006991
RS	61	8.241086	3.694877	162.349589	0.006083	0.006402
RS	62	8.868464	3.694877	147.057879	0.005510	0.005791
RS	63	9.543030	3.694877	754.937335	0.028286	0.029569
PA	4+25*2+4+6 0.054485278 0.014930672 9.543029663 0.856088168 0.401901563 0.384870465 0.427768272 0.500322895 0.582563751 0.673615417 0.784473674 0.923674955 1.095066912 1.299940758 1.532148472 1.773624845 2.003879260 2.210193178 2.386507610 2.530683028 2.642783049 2.723246134 2.776927373 2.815885403 2.851977486 2.890347967 2.931060895 2.972275700 3.012027322 3.075102005 3.694876589
//
IT	4177
RD	7
LK	-260397.300415
QD	-383.821328 -> -325.715176
RI	0.0142250146
TR	0.052518	0.015266
MT	9.777161
MM	C_pi: 1.807173, n_recomb: 28482.561898
RS	0	0.000000	0.969869	218.223146	0.007662	0.000709
RS	1	0.007562	0.969869	232.848476	0.008175	0.006514
RS	2	0.015697	0.969869	248.303135	0.008718	0.007920
RS	3	0.024446	0.969869	264.610621	0.009290	0.008065
RS	4	0.033858	0.423673	640.760384	0.022497	0.019128
RS	5	0.043981	0.423673	672.393948	0.023607	0.020799
RS	6	0.054869	0.398009	749.020308	0.026298	0.022983
RS	7	0.066581	0.398009	781.509380	0.027438	0.024238
RS	8	0.079179	0.439124	738.531893	0.025929	0.023074
RS	9	0.092729	0.439124	769.433827	0.027014	0.024365
RS	10	0.107304	0.512038	687.556043	0.024140	0.021969
RS	11	0.122982	0.512038	716.515571	0.025156	0.023193
RS	12	0.139845	0.593637	644.076199	0.022613	0.021086
RS	13	0.157983	0.593637	671.261393	0.023567	0.022386
RS	14	0.177493	0.682499	608.446837	0.021362	0.020600
RS	15	0.198478	0.682499	634.015201	0.022260	0.021937
RS	16	0.221050	0.790997	570.052740	0.020014	0.020047
RS	17	0.245330	0.790997	594.055890	0.020857	0.021299
RS	18	0.271445	0.929135	527.152984	0.018508	0.019181
RS	19	0.299536	0.929135	549.629443	0.019297	0.020300
RS	20	0.329751	1.101861	483.411204	0.016972	0.018087
RS	21	0.362250	1.101861	504.425945	0.017710	0.019062
RS	22	0.397208	1.311792	442.306064	0.015529	0.016876
RS	23	0.434809	1.311792	461.950658	0.016219	0.017679
RS	24	0.475254	1.553696	407.489185	0.014307	0.015664
RS	25	0.518758	1.553696	425.900451	0.014953	0.016316
RS	26	0.565551	1.808455	382.473787	0.013428	0.014657
RS	27	0.615883	1.808455	399.846071	0.014038	0.015233
RS	28	0.670022	2.052966	368.131538	0.012925	0.014012
RS	29	0.728255	2.052966	384.663206	0.013505	0.014568
RS	30	0.790891	2.272479	362.888828	0.012741	0.013732
RS	31	0.858265	2.272479	378.707986	0.013296	0.014277
RS	32	0.930734	2.459942	364.738755	0.012806	0.013742
RS	33	1.008683	2.459942	379.865281	0.013337	0.014274
RS	34	1.092527	2.612972	371.938632	0.013058	0.013969
RS	35	1.182711	2.612972	386.266234	0.013561	0.014479
RS	36	1.279716	2.731673	383.027229	0.013448	0.014347
RS	37	1.384057	2.731673	396.308883	0.013914	0.014819
RS	38	1.496289	2.816347	396.818871	0.013932	0.014823
RS	39	1.617008	2.816347	408.647664	0.014347	0.015245
RS	40	1.746856	2.872205	411.485507	0.014447	0.015336
RS	41	1.886524	2.872205	421.287201	0.014791	0.015684
RS	42	2.036755	2.912827	423.887174	0.014882	0.015760
RS	43	2.198347	2.912827	430.985162	0.015132	0.015992
RS	44	2.372159	2.951666	430.778825	0.015124	0.015949
RS	45	2.559116	2.951666	434.519083	0.015256	0.016032
RS	46	2.760211	2.994332	430.173984	0.015103	0.015823
RS	47	2.976514	2.994332	430.019490	0.015098	0.015749
RS	48	3.209175	3.040523	421.259237	0.014790	0.015379
RS	49	3.459431	3.040523	416.840984	0.014635	0.015150
RS	50	3.728612	3.087741	403.895636	0.014180	0.014640
RS	51	4.018150	3.087741	395.054045	0.013870	0.014266
RS	52	4.329585	3.133473	378.333466	0.013283	0.013640
RS	53	4.664571	3.133473	365.170073	0.012821	0.013136
RS	54	5.024891	3.206350	342.114024	0.012011	0.012316
RS	55	5.412461	3.206350	325.590083	0.011431	0.011713
RS	56	5.829340	3.206350	307.008378	0.010779	0.011045
RS	57	6.277745	3.206350	286.618244	0.010063	0.010319
RS	58	6.760061	3.932774	219.003846	0.007689	0.008048
RS	59	7.278852	3.932774	206.249968	0.007241	0.007572
RS	60	7.836877	3.932774	192.294812	0.006751	0.007051
RS	61	8.437102	3.932774	177.354385	0.006227	0.006495
RS	62	9.082719	3.932774	161.681772	0.005677	0.005912
RS	63	9.777161	3.932774	862.752627	0.030291	0.031339
PA	4+25*2+4+6 0.052517835 0.015266363 9.777160505 0.969869429 0.423673390 0.398008884 0.439124014 0.512038238 0.593636660 0.682498658 0.790997388 0.929134681 1.101860847 1.311792482 1.553695625 1.808454554 2.052966443 2.272478800 2.459942307 2.612971931 2.731673426 2.816346612 2.872204697 2.912827015 2.951665709 2.994331621 3.040522564 3.087741022 3.133473457 3.206350369 3.932773849
//
IT	4057
RD	8
LK	-260284.013937
QD	-349.785660 -> -298.363253
RI	0.0123797048
TR	0.050738	0.015588
MT	9.990723
MM	C_pi: 1.879257, n_recomb: 30216.961705
RS	0	0.000000	1.073774	210.018382	0.006950	0.000664
RS	1	0.007599	1.073774	224.337663	0.007424	0.006225
RS	2	0.015775	1.073774	239.500650	0.007926	0.007578
RS	3	0.024573	1.073774	255.536274	0.008457	0.007504
RS	4	0.034040	0.443617	655.099314	0.021680	0.018818
RS	5	0.044225	0.443617	688.338690	0.022780	0.020338
RS	6	0.055185	0.410328	779.693291	0.025803	0.022843
RS	7	0.066978	0.410328	814.367272	0.026951	0.024023
RS	8	0.079666	0.450211	774.617641	0.025635	0.022989
RS	9	0.093319	0.450211	807.747541	0.026732	0.024240
RS	10	0.108009	0.523966	723.785697	0.023953	0.021897
RS	11	0.123816	0.523966	754.878474	0.024982	0.023092
RS	12	0.140824	0.605356	681.430953	0.022551	0.021061
RS	13	0.159124	0.605356	710.671911	0.023519	0.022337
RS	14	0.178815	0.692350	647.918794	0.021442	0.020652
RS	15	0.200002	0.692350	675.477162	0.022354	0.021974
RS	16	0.222799	0.798649	610.445339	0.020202	0.020165
RS	17	0.247329	0.798649	636.353002	0.021059	0.021415
RS	18	0.273722	0.935644	566.335873	0.018742	0.019328
RS	19	0.302122	0.935644	590.611207	0.019546	0.020453
RS	20	0.332679	1.109320	519.684413	0.017198	0.018218
RS	21	0.365558	1.109320	542.380943	0.017950	0.019204
RS	22	0.400936	1.323542	474.658887	0.015708	0.016959
RS	23	0.439002	1.323542	495.861330	0.016410	0.017778
RS	24	0.479961	1.574043	435.742830	0.014420	0.015688
RS	25	0.524033	1.574043	455.588961	0.015077	0.016356
RS	26	0.571453	1.840857	407.362125	0.013481	0.014626
RS	27	0.622477	1.840857	426.063749	0.014100	0.015214
RS	28	0.677378	2.098440	390.847645	0.012935	0.013939
RS	29	0.736451	2.098440	408.633555	0.013523	0.014502
RS	30	0.800013	2.330022	384.546069	0.012726	0.013632
RS	31	0.868405	2.330022	401.574119	0.013290	0.014184
RS	32	0.941994	2.527616	386.205769	0.012781	0.013629
RS	33	1.021175	2.527616	402.516703	0.013321	0.014168
RS	34	1.106374	2.688593	393.869129	0.013035	0.013853
RS	35	1.198046	2.688593	409.366048	0.013548	0.014371
RS	36	1.296685	2.813163	405.915397	0.013433	0.014236
RS	37	1.402819	2.813163	420.348080	0.013911	0.014717
RS	38	1.517019	2.901543	421.086517	0.013935	0.014726
RS	39	1.639896	2.901543	434.030293	0.014364	0.015158
RS	40	1.772111	2.959204	437.432034	0.014476	0.015259
RS	41	1.914373	2.959204	448.276449	0.014835	0.015620
RS	42	2.067445	3.001092	451.476406	0.014941	0.015710
RS	43	2.232150	3.001092	459.494148	0.015206	0.015959
RS	44	2.409370	3.042137	459.592877	0.015210	0.015928
RS	45	2.600058	3.042137	464.079237	0.015358	0.016035
RS	46	2.805235	3.088461	459.604707	0.015210	0.015835
RS	47	3.026005	3.088461	459.981843	0.015223	0.015787
RS	48	3.263550	3.139453	450.694868	0.014915	0.015423
RS	49	3.519147	3.139453	446.561956	0.014779	0.015221
RS	50	3.794166	3.192045	432.789147	0.014323	0.014714
RS	51	4.090085	3.192045	423.959718	0.014031	0.014367
RS	52	4.408490	3.243234	406.187855	0.013442	0.013744
RS	53	4.751090	3.243234	392.740966	0.012997	0.013262
RS	54	5.119725	3.325388	367.904906	0.012175	0.012432
RS	55	5.516373	3.325388	350.871682	0.011612	0.011848
RS	56	5.943162	3.325388	331.572196	0.010973	0.011197
RS	57	6.402383	3.325388	310.257356	0.010268	0.010484
RS	58	6.896500	4.157757	233.359720	0.007723	0.008038
RS	59	7.428165	4.157757	220.800019	0.007307	0.007597
RS	60	8.000231	4.157757	206.883106	0.006847	0.007111
RS	61	8.615769	4.157757	191.813998	0.006348	0.006584
RS	62	9.278081	4.157757	175.839688	0.005819	0.006027
RS	63	9.990723	4.157757	971.339130	0.032145	0.033064
PA	4+25*2+4+6 0.050737654 0.015587836 9.990722597 1.073773902 0.443616515 0.410328236 0.450211458 0.523965887 0.605355676 0.692350400 0.798649177 0.935643912 1.109319542 1.323542088 1.574042599 1.840856916 2.098439732 2.330022419 2.527615729 2.688593109 2.813163094 2.901542644 2.959204142 3.001091638 3.042137136 3.088461151 3.139453446 3.192044848 3.243234200 3.325387818 4.157756700
//
IT	4742
RD	9
LK	-260183.663435
QD	-319.710664 -> -273.967431
RI	0.0110442194
TR	0.049108	0.015890
MT	10.190561
MM	C_pi: 1.947934, n_recomb: 31901.918204
RS	0	0.000000	1.167853	204.654497	0.006415	0.000627
RS	1	0.007633	1.167853	218.799122	0.006858	0.005982
RS	2	0.015848	1.167853	233.801373	0.007329	0.007315
RS	3	0.024690	1.167853	249.694361	0.007827	0.007083
RS	4	0.034207	0.462065	669.106382	0.020974	0.018521
RS	5	0.044450	0.462065	703.852431	0.022063	0.019924
RS	6	0.055475	0.421888	808.510952	0.025344	0.022689
RS	7	0.067342	0.421888	845.263893	0.026496	0.023819
RS	8	0.080114	0.460899	808.204065	0.025334	0.022886
RS	9	0.093861	0.460899	843.467225	0.026439	0.024108
RS	10	0.108658	0.535810	757.236571	0.023736	0.021802
RS	11	0.124584	0.535810	790.375461	0.024775	0.022973
RS	12	0.141725	0.617304	715.997059	0.022444	0.021009
RS	13	0.160175	0.617304	747.219002	0.023422	0.022263
RS	14	0.180033	0.702678	684.876603	0.021468	0.020675
RS	15	0.201406	0.702678	714.365891	0.022393	0.021982
RS	16	0.224411	0.806918	648.781816	0.020337	0.020256
RS	17	0.249172	0.806918	676.547360	0.021207	0.021503
RS	18	0.275822	0.942756	603.928075	0.018931	0.019452
RS	19	0.304507	0.942756	629.963686	0.019747	0.020580
RS	20	0.335381	1.117167	554.723799	0.017388	0.018334
RS	21	0.368612	1.117167	579.068883	0.018152	0.019326
RS	22	0.404378	1.335221	505.999360	0.015861	0.017034
RS	23	0.442875	1.335221	528.729913	0.016574	0.017864
RS	24	0.484310	1.593629	463.097633	0.014516	0.015709
RS	25	0.528908	1.593629	484.350565	0.015182	0.016389
RS	26	0.576909	1.871745	431.397910	0.013523	0.014596
RS	27	0.628574	1.871745	451.401095	0.014150	0.015192
RS	28	0.684183	2.141720	412.730368	0.012937	0.013870
RS	29	0.744036	2.141720	431.742864	0.013533	0.014438
RS	30	0.808457	2.384766	405.385889	0.012707	0.013537
RS	31	0.877795	2.384766	423.596052	0.013278	0.014094
RS	32	0.952425	2.591933	406.871310	0.012754	0.013522
RS	33	1.032752	2.591933	424.341729	0.013301	0.014066
RS	34	1.119209	2.760372	415.010536	0.013009	0.013744
RS	35	1.212265	2.760372	431.654651	0.013531	0.014267
RS	36	1.312424	2.890421	428.020713	0.013417	0.014132
RS	37	1.420228	2.890421	443.586148	0.013905	0.014620
RS	38	1.536259	2.982238	444.572677	0.013936	0.014634
RS	39	1.661147	2.982238	458.618401	0.014376	0.015075
RS	40	1.795567	3.041497	462.606231	0.014501	0.015187
RS	41	1.940246	3.041497	474.487094	0.014873	0.015558
RS	42	2.095968	3.084366	478.328205	0.014994	0.015662
RS	43	2.263576	3.084366	487.266626	0.015274	0.015928
RS	44	2.443976	3.127172	487.733046	0.015289	0.015911
RS	45	2.638145	3.127172	492.972335	0.015453	0.016039
RS	46	2.847134	3.176575	488.440146	0.015311	0.015851
RS	47	3.072075	3.176575	489.359535	0.015340	0.015826
RS	48	3.314184	3.231735	479.614112	0.015034	0.015470
RS	49	3.574772	3.231735	475.779195	0.014914	0.015293
RS	50	3.855249	3.289093	461.234821	0.014458	0.014792
RS	51	4.157134	3.289093	452.431628	0.014182	0.014468
RS	52	4.482060	3.345225	433.648295	0.013593	0.013848
RS	53	4.831787	3.345225	419.934231	0.013163	0.013387
RS	54	5.208206	3.436128	393.331359	0.012329	0.012548
RS	55	5.613355	3.436128	375.809557	0.011780	0.011983
RS	56	6.049428	3.436128	355.816934	0.011153	0.011347
RS	57	6.518784	3.436128	333.605487	0.010457	0.010645
RS	58	7.023963	4.373850	247.210360	0.007749	0.008031
RS	59	7.567700	4.373850	234.876105	0.007362	0.007623
RS	60	8.152938	4.373850	221.040144	0.006929	0.007167
RS	61	8.782845	4.373850	205.895530	0.006454	0.006669
RS	62	9.460829	4.373850	189.681574	0.005946	0.006135
RS	63	10.190561	4.373850	1081.269332	0.033894	0.034742
PA	4+25*2+4+6 0.049107505 0.015889811 10.190560678 1.167852617 0.462065352 0.421887814 0.460899394 0.535810355 0.617303729 0.702678449 0.806918424 0.942756432 1.117167264 1.335221484 1.593629265 1.871744555 2.141720291 2.384765644 2.591933282 2.760372188 2.890420878 2.982237593 3.041497426 3.084366253 3.127171544 3.176575137 3.231735011 3.289093025 3.345225131 3.436128130 4.373849959
//
IT	4621
RD	10
LK	-260094.344148
QD	-293.021612 -> -252.183766
RI	0.0100494343
TR	0.047604	0.016171
MT	10.380416
MM	C_pi: 2.014160, n_recomb: 33542.896740
RS	0	0.000000	1.252904	201.277013	0.006001	0.000595
RS	1	0.007664	1.252904	215.344332	0.006420	0.005772
RS	2	0.015915	1.252904	230.283849	0.006865	0.007109
RS	3	0.024798	1.252904	246.132095	0.007338	0.006759
RS	4	0.034362	0.479382	682.644120	0.020351	0.018235
RS	5	0.044660	0.479382	718.813982	0.021430	0.019544
RS	6	0.055746	0.432816	835.793114	0.024917	0.022525
RS	7	0.067682	0.432816	874.537135	0.026072	0.023623
RS	8	0.080533	0.471167	839.843144	0.025038	0.022774
RS	9	0.094368	0.471167	877.160480	0.026150	0.023975
RS	10	0.109264	0.547446	788.511378	0.023508	0.021695
RS	11	0.125302	0.547446	823.622314	0.024554	0.022847
RS	12	0.142568	0.629257	748.354091	0.022310	0.020939
RS	13	0.161158	0.629257	781.492913	0.023298	0.022175
RS	14	0.181173	0.713186	719.819481	0.021460	0.020678
RS	15	0.202721	0.713186	751.189386	0.022395	0.021972
RS	16	0.225921	0.815470	685.458460	0.020435	0.020328
RS	17	0.250898	0.815470	715.042848	0.021317	0.021571
RS	18	0.277790	0.950143	640.232298	0.019087	0.019561
RS	19	0.306743	0.950143	667.996229	0.019915	0.020691
RS	20	0.337915	1.125149	588.750566	0.017552	0.018439
RS	21	0.371476	1.125149	614.716560	0.018326	0.019436
RS	22	0.407609	1.346707	536.491781	0.015994	0.017103
RS	23	0.446510	1.346707	560.725376	0.016717	0.017942
RS	24	0.488394	1.612536	489.673337	0.014598	0.015727
RS	25	0.533487	1.612536	512.308845	0.015273	0.016418
RS	26	0.582036	1.901444	454.667251	0.013555	0.014567
RS	27	0.634305	1.901444	475.947373	0.014189	0.015171
RS	28	0.690580	2.183393	433.840041	0.012934	0.013805
RS	29	0.751168	2.183393	454.054082	0.013537	0.014377
RS	30	0.816400	2.437572	425.444378	0.012684	0.013448
RS	31	0.886630	2.437572	444.812095	0.013261	0.014008
RS	32	0.962243	2.654035	426.750094	0.012723	0.013420
RS	33	1.043651	2.654035	445.357124	0.013277	0.013968
RS	34	1.131298	2.829692	435.361392	0.012979	0.013639
RS	35	1.225661	2.829692	453.132783	0.013509	0.014167
RS	36	1.327256	2.965023	449.331402	0.013396	0.014032
RS	37	1.436638	2.965023	466.013972	0.013893	0.014527
RS	38	1.554402	3.060147	467.260550	0.013930	0.014545
RS	39	1.681191	3.060147	482.398580	0.014382	0.014994
RS	40	1.817697	3.120901	486.989890	0.014518	0.015116
RS	41	1.964665	3.120901	499.905333	0.014903	0.015498
RS	42	2.122895	3.164548	504.428057	0.015038	0.015617
RS	43	2.293252	3.164548	514.293713	0.015332	0.015897
RS	44	2.476665	3.208745	515.194355	0.015359	0.015895
RS	45	2.674135	3.208745	521.200271	0.015538	0.016043
RS	46	2.886737	3.260717	516.692203	0.015404	0.015867
RS	47	3.115633	3.260717	518.172127	0.015448	0.015865
RS	48	3.362071	3.319472	508.049217	0.015146	0.015518
RS	49	3.627396	3.319472	504.532692	0.015041	0.015364
RS	50	3.913054	3.381035	489.286660	0.014587	0.014870
RS	51	4.220605	3.381035	480.530608	0.014326	0.014568
RS	52	4.551725	3.441624	460.788163	0.013737	0.013953
RS	53	4.908221	3.441624	446.828133	0.013321	0.013510
RS	54	5.292039	3.540769	418.483492	0.012476	0.012662
RS	55	5.705271	3.540769	400.495544	0.011940	0.012114
RS	56	6.150173	3.540769	379.834826	0.011324	0.011492
RS	57	6.629170	3.540769	356.753878	0.010636	0.010800
RS	58	7.144877	4.583272	260.668580	0.007771	0.008026
RS	59	7.700106	4.583272	248.585386	0.007411	0.007649
RS	60	8.297887	4.583272	234.865381	0.007002	0.007221
RS	61	8.941480	4.583272	219.688936	0.006549	0.006747
RS	62	9.634396	4.583272	203.286465	0.006060	0.006236
RS	63	10.380416	4.583272	1192.756583	0.035559	0.036369
PA	4+25*2+4+6 0.047603805 0.016170689 10.380415966 1.252904494 0.479381742 0.432815666 0.471167453 0.547445821 0.629257419 0.713185864 0.815469716 0.950142845 1.125148811 1.346706613 1.612535618 1.901443962 2.183393493 2.437572378 2.654035062 2.829692391 2.965023339 3.060146992 3.120901296 3.164548080 3.208744992 3.260717225 3.319472491 3.381035097 3.441624277 3.540769245 4.583272475
//
IT	4650
RD	11
LK	-260014.567598
QD	-269.256378 -> -232.692517
RI	0.0092868450
TR	0.046210	0.016431
MT	10.562330
MM	C_pi: 2.078478, n_recomb: 35143.268055
RS	0	0.000000	1.330104	199.281338	0.005671	0.000569
RS	1	0.007693	1.330104	213.341245	0.006071	0.005588
RS	2	0.015978	1.330104	228.288771	0.006496	0.006943
RS	3	0.024901	1.330104	244.163382	0.006948	0.006504
RS	4	0.034509	0.495869	695.552509	0.019792	0.017956
RS	5	0.044857	0.495869	733.070836	0.020859	0.019189
RS	6	0.056001	0.443236	861.690818	0.024519	0.022356
RS	7	0.068003	0.443236	902.348831	0.025676	0.023434
RS	8	0.080928	0.481042	869.854879	0.024752	0.022657
RS	9	0.094847	0.481042	909.157397	0.025870	0.023843
RS	10	0.109837	0.558817	818.001610	0.023276	0.021581
RS	11	0.125980	0.558817	855.019391	0.024330	0.022719
RS	12	0.143365	0.641099	778.885991	0.022163	0.020860
RS	13	0.162087	0.641099	813.884694	0.023159	0.022080
RS	14	0.182250	0.723701	753.086940	0.021429	0.020668
RS	15	0.203964	0.723701	786.292837	0.022374	0.021950
RS	16	0.227348	0.824092	720.755628	0.020509	0.020387
RS	17	0.252532	0.824092	752.124676	0.021402	0.021626
RS	18	0.279653	0.957582	675.469246	0.019220	0.019660
RS	19	0.308860	0.957582	704.933768	0.020059	0.020790
RS	20	0.340314	1.133059	621.939516	0.017697	0.018538
RS	21	0.374188	1.133059	649.502441	0.018482	0.019538
RS	22	0.410668	1.357862	566.269509	0.016113	0.017169
RS	23	0.449955	1.357862	591.984142	0.016845	0.018015
RS	24	0.492264	1.630728	515.574678	0.014671	0.015746
RS	25	0.537827	1.630728	539.571117	0.015353	0.016445
RS	26	0.586897	1.930036	477.256239	0.013580	0.014541
RS	27	0.639741	1.930036	499.790857	0.014222	0.015150
RS	28	0.696650	2.223680	454.244390	0.012926	0.013743
RS	29	0.757938	2.223680	475.636668	0.013534	0.014319
RS	30	0.823940	2.488808	444.773653	0.012656	0.013364
RS	31	0.895020	2.488808	465.275672	0.013239	0.013926
RS	32	0.971569	2.714427	445.881003	0.012688	0.013324
RS	33	1.054006	2.714427	465.602741	0.013249	0.013875
RS	34	1.142786	2.897201	454.947424	0.012946	0.013539
RS	35	1.238396	2.897201	473.826901	0.013483	0.014072
RS	36	1.341361	3.037734	469.863118	0.013370	0.013936
RS	37	1.452247	3.037734	487.647860	0.013876	0.014436
RS	38	1.571664	3.136124	489.157953	0.013919	0.014459
RS	39	1.700267	3.136124	505.379383	0.014381	0.014915
RS	40	1.838765	3.198324	510.586703	0.014529	0.015048
RS	41	1.987917	3.198324	524.535834	0.014926	0.015439
RS	42	2.148544	3.242598	529.777044	0.015075	0.015572
RS	43	2.321528	3.242598	540.577933	0.015382	0.015866
RS	44	2.507820	3.287873	541.978900	0.015422	0.015880
RS	45	2.708444	3.287873	548.767176	0.015615	0.016045
RS	46	2.924502	3.341966	544.367072	0.015490	0.015883
RS	47	3.157182	3.341966	546.428413	0.015549	0.015902
RS	48	3.407763	3.403801	536.014204	0.015252	0.015565
RS	49	3.677620	3.403801	532.839298	0.015162	0.015433
RS	50	3.968239	3.469052	516.968216	0.014710	0.014947
RS	51	4.281215	3.469052	508.282771	0.014463	0.014665
RS	52	4.618269	3.533650	487.639385	0.013876	0.014055
RS	53	4.981253	3.533650	473.456432	0.013472	0.013630
RS	54	5.372162	3.640548	443.403275	0.012617	0.012775
RS	55	5.793144	3.640548	424.971737	0.012093	0.012242
RS	56	6.246514	3.640548	403.667450	0.011486	0.011632
RS	57	6.734761	3.640548	379.742963	0.010806	0.010950
RS	58	7.260570	4.787208	273.798278	0.007791	0.008023
RS	59	7.826831	4.787208	261.987436	0.007455	0.007673
RS	60	8.436655	4.787208	248.412729	0.007069	0.007271
RS	61	9.093394	4.787208	233.241331	0.006637	0.006821
RS	62	9.800656	4.787208	216.693805	0.006166	0.006331
RS	63	10.562330	4.787208	1305.799615	0.037156	0.037946
PA	4+25*2+4+6 0.046210450 0.016430712 10.562329841 1.330103984 0.495868581 0.443235717 0.481041931 0.558816832 0.641098723 0.723700937 0.824091993 0.957582146 1.133059155 1.357861570 1.630728192 1.930036089 2.223679753 2.488807667 2.714426752 2.897200692 3.037733958 3.136124190 3.198324397 3.242598257 3.287873381 3.341966481 3.403801084 3.469051717 3.533650283 3.640548133 4.787207581
//
IT	4729
RD	12
LK	-259943.113832
QD	-248.026753 -> -215.208143
RI	0.0086881821
TR	0.044915	0.016671
MT	10.737590
MM	C_pi: 2.141200, n_recomb: 36704.918790
RS	0	0.000000	1.400485	198.269537	0.005402	0.000545
RS	1	0.007721	1.400485	212.372792	0.005786	0.005424
RS	2	0.016038	1.400485	227.379868	0.006195	0.006806
RS	3	0.024998	1.400485	243.332851	0.006629	0.006300
RS	4	0.034649	0.511755	707.705129	0.019281	0.017685
RS	5	0.045045	0.511755	746.500086	0.020338	0.018855
RS	6	0.056244	0.453245	886.287634	0.024146	0.022185
RS	7	0.068308	0.453245	928.789008	0.025304	0.023250
RS	8	0.081303	0.490556	898.437214	0.024477	0.022539
RS	9	0.095301	0.490556	939.662272	0.025600	0.023714
RS	10	0.110380	0.569909	845.951981	0.023047	0.021464
RS	11	0.126624	0.569909	884.816995	0.024106	0.022590
RS	12	0.144122	0.652766	807.846192	0.022009	0.020774
RS	13	0.162970	0.652766	844.652218	0.023012	0.021981
RS	14	0.183274	0.734125	784.905269	0.021384	0.020649
RS	15	0.205146	0.734125	819.905864	0.022338	0.021921
RS	16	0.228707	0.832658	754.859907	0.020566	0.020436
RS	17	0.254086	0.832658	787.982132	0.021468	0.021671
RS	18	0.281425	0.964932	709.789857	0.019338	0.019750
RS	19	0.310875	0.964932	740.929570	0.020186	0.020882
RS	20	0.342599	1.140762	654.411265	0.017829	0.018631
RS	21	0.376772	1.140762	683.549127	0.018623	0.019635
RS	22	0.413584	1.368581	595.429086	0.016222	0.017233
RS	23	0.453238	1.368581	622.604432	0.016962	0.018085
RS	24	0.495954	1.648152	540.882116	0.014736	0.015765
RS	25	0.541967	1.648152	566.219298	0.015426	0.016471
RS	26	0.591534	1.957535	499.231513	0.013601	0.014517
RS	27	0.644928	1.957535	522.999387	0.014249	0.015132
RS	28	0.702444	2.262663	473.999761	0.012914	0.013686
RS	29	0.764401	2.262663	496.547867	0.013528	0.014264
RS	30	0.831141	2.538630	463.420618	0.012626	0.013284
RS	31	0.903035	2.538630	485.034237	0.013214	0.013848
RS	32	0.980480	2.773362	464.299032	0.012650	0.013232
RS	33	1.063904	2.773362	485.113718	0.013217	0.013785
RS	34	1.153769	2.963222	473.795769	0.012908	0.013444
RS	35	1.250573	2.963222	493.763953	0.013452	0.013979
RS	36	1.354852	3.108942	489.635450	0.013340	0.013843
RS	37	1.467181	3.108942	508.506918	0.013854	0.014348
RS	38	1.588184	3.210605	510.278223	0.013902	0.014376
RS	39	1.718529	3.210605	527.573425	0.014373	0.014838
RS	40	1.858938	3.274246	533.402740	0.014532	0.014980
RS	41	2.010189	3.274246	548.383834	0.014940	0.015381
RS	42	2.173117	3.319033	554.375545	0.015104	0.015527
RS	43	2.348625	3.319033	566.118925	0.015424	0.015835
RS	44	2.537685	3.365121	568.082388	0.015477	0.015864
RS	45	2.741341	3.365121	575.668365	0.015684	0.016046
RS	46	2.960722	3.420946	571.457897	0.015569	0.015898
RS	47	3.197042	3.420946	574.121660	0.015642	0.015937
RS	48	3.451607	3.485391	563.504268	0.015352	0.015612
RS	49	3.725828	3.485391	560.694657	0.015276	0.015499
RS	50	4.021222	3.553858	544.277871	0.014828	0.015022
RS	51	4.339423	3.553858	535.687104	0.014594	0.014759
RS	52	4.682192	3.622047	514.204972	0.014009	0.014155
RS	53	5.051427	3.622047	499.822493	0.013617	0.013746
RS	54	5.449170	3.736241	468.098794	0.012753	0.012884
RS	55	5.877624	3.736241	449.245952	0.012239	0.012365
RS	56	6.339158	3.736241	427.322121	0.011642	0.011767
RS	57	6.836328	3.736241	402.579328	0.010968	0.011095
RS	58	7.371884	4.986348	286.632261	0.007809	0.008020
RS	59	7.948791	4.986348	275.111729	0.007495	0.007695
RS	60	8.570241	4.986348	261.707420	0.007130	0.007317
RS	61	9.239673	4.986348	246.572939	0.006718	0.006889
RS	62	9.960793	4.986348	229.918250	0.006264	0.006419
RS	63	10.737590	4.986348	1420.255704	0.038694	0.039471
PA	4+25*2+4+6 0.044914968 0.016670793 10.737590363 1.400484662 0.511755324 0.453244679 0.490556329 0.569909222 0.652766057 0.734124650 0.832658471 0.964932210 1.140761994 1.368581230 1.648151691 1.957535039 2.262662901 2.538630057 2.773361914 2.963222240 3.108942436 3.210605106 3.274245925 3.319032680 3.365121047 3.420945592 3.485390628 3.553857846 3.622047482 3.736240565 4.986347659
//
IT	4577
RD	13
LK	-259878.957449
QD	-229.003767 -> -199.481735
RI	0.0082077902
TR	0.043707	0.016892
MT	10.907004
MM	C_pi: 2.202514, n_recomb: 38229.043989
RS	0	0.000000	1.465071	197.952623	0.005178	0.000525
RS	1	0.007748	1.465071	212.135187	0.005549	0.005276
RS	2	0.016095	1.465071	227.238353	0.005944	0.006691
RS	3	0.025090	1.465071	243.306598	0.006364	0.006134
RS	4	0.034781	0.527201	719.034481	0.018809	0.017422
RS	5	0.045224	0.527201	759.036695	0.019855	0.018537
RS	6	0.056475	0.462918	909.637194	0.023794	0.022014
RS	7	0.068598	0.462918	953.915343	0.024953	0.023071
RS	8	0.081660	0.499742	925.726456	0.024215	0.022422
RS	9	0.095734	0.499742	968.815670	0.025342	0.023588
RS	10	0.110899	0.580719	872.537690	0.022824	0.021347
RS	11	0.127238	0.580719	913.194191	0.023887	0.022463
RS	12	0.144844	0.664231	835.407559	0.021853	0.020685
RS	13	0.163813	0.664231	873.971194	0.022861	0.021880
RS	14	0.184252	0.744403	815.428127	0.021330	0.020623
RS	15	0.206275	0.744403	852.184077	0.022292	0.021886
RS	16	0.230004	0.841096	787.897633	0.020610	0.020478
RS	17	0.255571	0.841096	822.743028	0.021521	0.021710
RS	18	0.283119	0.972112	743.293713	0.019443	0.019835
RS	19	0.312802	0.972112	776.084417	0.020301	0.020968
RS	20	0.344784	1.148178	686.247088	0.017951	0.018722
RS	21	0.379244	1.148178	716.938907	0.018754	0.019729
RS	22	0.416373	1.378802	624.038536	0.016324	0.017297
RS	23	0.456380	1.378802	652.655160	0.017072	0.018154
RS	24	0.499486	1.664775	565.653723	0.014796	0.015785
RS	25	0.545931	1.664775	592.312262	0.015494	0.016498
RS	26	0.595975	1.983945	520.644681	0.013619	0.014495
RS	27	0.649896	1.983945	545.625274	0.014273	0.015115
RS	28	0.707995	2.300378	493.153585	0.012900	0.013632
RS	29	0.770595	2.300378	516.835658	0.013519	0.014213
RS	30	0.838044	2.587115	481.426824	0.012593	0.013208
RS	31	0.910720	2.587115	504.129605	0.013187	0.013774
RS	32	0.989026	2.830950	482.041102	0.012609	0.013145
RS	33	1.073399	2.830950	503.926911	0.013182	0.013699
RS	34	1.164309	3.027910	491.937129	0.012868	0.013352
RS	35	1.262262	3.027910	512.974193	0.013418	0.013890
RS	36	1.367804	3.178841	508.672780	0.013306	0.013753
RS	37	1.481523	3.178841	528.614689	0.013828	0.014263
RS	38	1.604052	3.283805	530.640847	0.013881	0.014294
RS	39	1.736075	3.283805	548.998959	0.014361	0.014763
RS	40	1.878326	3.348891	555.453374	0.014530	0.014914
RS	41	2.031598	3.348891	571.463084	0.014948	0.015323
RS	42	2.196745	3.394111	578.230496	0.015125	0.015483
RS	43	2.374686	3.394111	590.921859	0.015457	0.015803
RS	44	2.566414	3.440789	593.504397	0.015525	0.015847
RS	45	2.772996	3.440789	601.901776	0.015745	0.016045
RS	46	2.995584	3.497986	597.961639	0.015642	0.015912
RS	47	3.235416	3.497986	601.247330	0.015728	0.015969
RS	48	3.493829	3.564621	590.512668	0.015447	0.015656
RS	49	3.772263	3.564621	588.090917	0.015383	0.015563
RS	50	4.072269	3.635880	571.207029	0.014942	0.015095
RS	51	4.395518	3.635880	562.734268	0.014720	0.014849
RS	52	4.743811	3.707274	540.476818	0.014138	0.014252
RS	53	5.119088	3.707274	525.917586	0.013757	0.013859
RS	54	5.523440	3.828330	492.564855	0.012885	0.012990
RS	55	5.959120	3.828330	473.312117	0.012381	0.012484
RS	56	6.428554	3.828330	450.791840	0.011792	0.011897
RS	57	6.934357	3.828330	425.255039	0.011124	0.011233
RS	58	7.479349	5.181079	299.188226	0.007826	0.008018
RS	59	8.066563	5.181079	287.973107	0.007533	0.007716
RS	60	8.699273	5.181079	274.760761	0.007187	0.007360
RS	61	9.381002	5.181079	259.690978	0.006793	0.006953
RS	62	10.115548	5.181079	242.962538	0.006355	0.006501
RS	63	10.907004	5.181079	1535.913144	0.040177	0.040946
PA	4+25*2+4+6 0.043707428 0.016892187 10.907003638 1.465071241 0.527200820 0.462918060 0.499741722 0.580719320 0.664230811 0.744403400 0.841095624 0.972111852 1.148177769 1.378802101 1.664775047 1.983945379 2.300377689 2.587114740 2.830950296 3.027909624 3.178841132 3.283805271 3.348890823 3.394111449 3.440789062 3.497985510 3.564621427 3.635880007 3.707274282 3.828330349 5.181079014
//
IT	3982
RD	14
LK	-259821.227934
QD	-211.908039 -> -185.298573
RI	0.0078159867
TR	0.042580	0.017096
MT	11.071101
MM	C_pi: 2.262520, n_recomb: 39716.263642
RS	0	0.000000	1.524614	198.142918	0.004989	0.000507
RS	1	0.007773	1.524614	212.430988	0.005349	0.005142
RS	2	0.016150	1.524614	227.656855	0.005732	0.006593
RS	3	0.025178	1.524614	243.867220	0.006140	0.005997
RS	4	0.034908	0.542312	729.511804	0.018368	0.017166
RS	5	0.045394	0.542312	770.653834	0.019404	0.018233
RS	6	0.056696	0.472304	931.792526	0.023461	0.021844
RS	7	0.068875	0.472304	977.783572	0.024619	0.022896
RS	8	0.082002	0.508621	951.822347	0.023966	0.022307
RS	9	0.096149	0.508621	996.720039	0.025096	0.023466
RS	10	0.111395	0.591250	897.879921	0.022607	0.021231
RS	11	0.127826	0.591250	940.274530	0.023675	0.022338
RS	12	0.145535	0.675480	861.687724	0.021696	0.020594
RS	13	0.164620	0.675480	901.960770	0.022710	0.021777
RS	14	0.185189	0.754511	844.754010	0.021270	0.020593
RS	15	0.207356	0.754511	883.226686	0.022238	0.021847
RS	16	0.231247	0.849361	819.949248	0.020645	0.020515
RS	17	0.256994	0.849361	856.488191	0.021565	0.021744
RS	18	0.284743	0.979072	776.042755	0.019540	0.019915
RS	19	0.314648	0.979072	810.460461	0.020406	0.021049
RS	20	0.346878	1.155260	717.496403	0.018066	0.018809
RS	21	0.381614	1.155260	749.721314	0.018877	0.019819
RS	22	0.419049	1.388483	652.142830	0.016420	0.017360
RS	23	0.459394	1.388483	682.181429	0.017176	0.018222
RS	24	0.502875	1.680575	589.929587	0.014854	0.015807
RS	25	0.549735	1.680575	617.890255	0.015558	0.016526
RS	26	0.600238	2.009261	541.533618	0.013635	0.014476
RS	27	0.654667	2.009261	567.706571	0.014294	0.015101
RS	28	0.713326	2.336826	511.743128	0.012885	0.013581
RS	29	0.776545	2.336826	536.537427	0.013509	0.014165
RS	30	0.844678	2.634279	498.826571	0.012560	0.013137
RS	31	0.918107	2.634279	522.595985	0.013158	0.013704
RS	32	0.997243	2.887230	499.137464	0.012568	0.013061
RS	33	1.082530	2.887230	522.072170	0.013145	0.013617
RS	34	1.174447	3.091334	509.395670	0.012826	0.013263
RS	35	1.273508	3.091334	531.480995	0.013382	0.013804
RS	36	1.380269	3.247519	526.995109	0.013269	0.013665
RS	37	1.495328	3.247519	547.989978	0.013798	0.014180
RS	38	1.619331	3.355828	550.261056	0.013855	0.014215
RS	39	1.752972	3.355828	569.669585	0.014343	0.014689
RS	40	1.897002	3.422373	576.748437	0.014522	0.014849
RS	41	2.052226	3.422373	593.781366	0.014951	0.015266
RS	42	2.219516	3.467964	601.344989	0.015141	0.015439
RS	43	2.399809	3.467964	614.987499	0.015485	0.015770
RS	44	2.594116	3.515031	618.241309	0.015566	0.015829
RS	45	2.803526	3.515031	627.461421	0.015799	0.016042
RS	46	3.029213	3.573288	623.866175	0.015708	0.015924
RS	47	3.272443	3.573288	627.791296	0.015807	0.015998
RS	48	3.534579	3.641729	617.023687	0.015536	0.015699
RS	49	3.817090	3.641729	615.010690	0.015485	0.015623
RS	50	4.121560	3.715385	597.737959	0.015050	0.015165
RS	51	4.449697	3.715385	589.405202	0.014840	0.014936
RS	52	4.803339	3.789627	566.435940	0.014262	0.014346
RS	53	5.184469	3.789627	551.721738	0.013892	0.013967
RS	54	5.595225	3.917137	516.784391	0.013012	0.013093
RS	55	6.037907	3.917137	497.152200	0.012518	0.012600
RS	56	6.514999	3.917137	474.057699	0.011936	0.012022
RS	57	7.029174	3.917137	447.750436	0.011274	0.011366
RS	58	7.583316	5.371621	311.472431	0.007842	0.008016
RS	59	8.180530	5.371621	300.575455	0.007568	0.007736
RS	60	8.824165	5.371621	287.573757	0.007241	0.007400
RS	61	9.517829	5.371621	272.593156	0.006864	0.007012
RS	62	10.265411	5.371621	255.820802	0.006441	0.006578
RS	63	11.071101	5.371621	1652.512061	0.041608	0.042370
PA	4+25*2+4+6 0.042579589 0.017096281 11.071101319 1.524614351 0.542312312 0.472304219 0.508620610 0.591249599 0.675479792 0.754510509 0.849360785 0.979072355 1.155260149 1.388482602 1.680575372 2.009260844 2.336825667 2.634278975 2.887230423 3.091333741 3.247518526 3.355827665 3.422372650 3.467964033 3.515030560 3.573287660 3.641728611 3.715385062 3.789627435 3.917136795 5.371620878
//
IT	3739
RD	15
LK	-259769.178342
QD	-196.501638 -> -172.474005
RI	0.0074919948
TR	0.041524	0.017284
MT	11.230235
MM	C_pi: 2.321270, n_recomb: 41166.973635
RS	0	0.000000	1.579741	198.706314	0.004827	0.000490
RS	1	0.007797	1.579741	213.118921	0.005177	0.005019
RS	2	0.016202	1.579741	228.486782	0.005550	0.006508
RS	3	0.025262	1.579741	244.858696	0.005948	0.005883
RS	4	0.035029	0.557159	739.141411	0.017955	0.016918
RS	5	0.045558	0.557159	781.357906	0.018980	0.017941
RS	6	0.056907	0.481437	952.803838	0.023145	0.021677
RS	7	0.069141	0.481437	1000.445898	0.024302	0.022726
RS	8	0.082329	0.517212	976.800409	0.023728	0.022195
RS	9	0.096545	0.517212	1023.452754	0.024861	0.023347
RS	10	0.111870	0.601509	922.063861	0.022398	0.021116
RS	11	0.128390	0.601509	966.144718	0.023469	0.022216
RS	12	0.146197	0.686509	886.772902	0.021541	0.020502
RS	13	0.165394	0.686509	928.708035	0.022560	0.021675
RS	14	0.186087	0.764429	872.957355	0.021205	0.020559
RS	15	0.208393	0.764429	913.108364	0.022181	0.021805
RS	16	0.232439	0.857436	851.063647	0.020673	0.020546
RS	17	0.258359	0.857436	889.266327	0.021601	0.021773
RS	18	0.286301	0.985786	808.077834	0.019629	0.019992
RS	19	0.316421	0.985786	844.098324	0.020504	0.021127
RS	20	0.348889	1.161981	748.193219	0.018175	0.018895
RS	21	0.383890	1.161981	781.930095	0.018994	0.019908
RS	22	0.421619	1.397609	679.768912	0.016512	0.017423
RS	23	0.462290	1.397609	711.209916	0.017276	0.018289
RS	24	0.506132	1.695551	613.735959	0.014908	0.015830
RS	25	0.553393	1.695551	642.979364	0.015619	0.016555
RS	26	0.604338	2.033481	561.927454	0.013650	0.014460
RS	27	0.659256	2.033481	589.272373	0.014314	0.015089
RS	28	0.718456	2.372019	529.795799	0.012869	0.013534
RS	29	0.782271	2.372019	555.680499	0.013498	0.014120
RS	30	0.851062	2.680135	515.647532	0.012526	0.013069
RS	31	0.925217	2.680135	540.460852	0.013129	0.013637
RS	32	1.005154	2.942217	515.614710	0.012525	0.012981
RS	33	1.091324	2.942217	539.575652	0.013107	0.013538
RS	34	1.184212	3.153510	526.196721	0.012782	0.013178
RS	35	1.284343	3.153510	549.308929	0.013343	0.013721
RS	36	1.392282	3.315004	544.623555	0.013230	0.013581
RS	37	1.508636	3.315004	566.652727	0.013765	0.014099
RS	38	1.634062	3.426703	569.156912	0.013826	0.014137
RS	39	1.769269	3.426703	589.601720	0.014322	0.014617
RS	40	1.915017	3.494742	597.298736	0.014509	0.014784
RS	41	2.072129	3.494742	615.347400	0.014948	0.015209
RS	42	2.241492	3.540642	623.725088	0.015151	0.015394
RS	43	2.424059	3.540642	638.319431	0.015506	0.015736
RS	44	2.620862	3.587924	642.290801	0.015602	0.015811
RS	45	2.833010	3.587924	652.342426	0.015846	0.016038
RS	46	3.061699	3.646957	649.162654	0.015769	0.015935
RS	47	3.308219	3.646957	653.742286	0.015880	0.016025
RS	48	3.573960	3.716854	643.022175	0.015620	0.015740
RS	49	3.860421	3.716854	641.436796	0.015581	0.015680
RS	50	4.169218	3.792543	623.852259	0.015154	0.015234
RS	51	4.502092	3.792543	615.679832	0.014956	0.015019
RS	52	4.860921	3.869303	592.061661	0.014382	0.014437
RS	53	5.247727	3.869303	577.212992	0.014021	0.014071
RS	54	5.664693	4.002878	540.737405	0.013135	0.013193
RS	55	6.114171	4.002878	520.745110	0.012650	0.012711
RS	56	6.598694	4.002878	497.097647	0.012075	0.012143
RS	57	7.120996	4.002878	470.042685	0.011418	0.011494
RS	58	7.684022	5.558080	323.487439	0.007858	0.008015
RS	59	8.290948	5.558080	312.919140	0.007601	0.007754
RS	60	8.945197	5.558080	300.144158	0.007291	0.007437
RS	61	9.650457	5.558080	285.274270	0.006930	0.007068
RS	62	10.410707	5.558080	268.484658	0.006522	0.006650
RS	63	11.230235	5.558080	1769.779387	0.042990	0.043746
PA	4+25*2+4+6 0.041524486 0.017284456 11.230234886 1.579741486 0.557158749 0.481437024 0.517212207 0.601509305 0.686508930 0.764428886 0.857435810 0.985785774 1.161980775 1.397608714 1.695551202 2.033481365 2.372019255 2.680134968 2.942217368 3.153509710 3.315003790 3.426702985 3.494741528 3.540642131 3.587924027 3.646957309 3.716854441 3.792543251 3.869303230 4.002877956 5.558080031
//
IT	4532
RD	16
LK	-259722.166775
QD	-182.581936 -> -160.849693
RI	0.0072212105
TR	0.040536	0.017458
MT	11.384716
MM	C_pi: 2.378802, n_recomb: 42581.439644
RS	0	0.000000	1.630946	199.549000	0.004686	0.000476
RS	1	0.007820	1.630946	214.100123	0.005028	0.004907
RS	2	0.016252	1.630946	229.624106	0.005393	0.006434
RS	3	0.025343	1.630946	246.171741	0.005781	0.005787
RS	4	0.035145	0.571787	747.943949	0.017565	0.016678
RS	5	0.045714	0.571787	791.171742	0.018580	0.017661
RS	6	0.057109	0.490336	972.730323	0.022844	0.021513
RS	7	0.069396	0.490336	1021.963441	0.024000	0.022560
RS	8	0.082643	0.525530	1000.726446	0.023501	0.022087
RS	9	0.096926	0.525530	1049.081123	0.024637	0.023234
RS	10	0.112326	0.611502	945.165961	0.022197	0.021004
RS	11	0.128930	0.611502	990.882496	0.023270	0.022097
RS	12	0.146833	0.697321	910.727161	0.021388	0.020410
RS	13	0.166136	0.697321	954.277554	0.022411	0.021574
RS	14	0.186949	0.774159	900.083440	0.021138	0.020522
RS	15	0.209389	0.774159	941.874179	0.022119	0.021761
RS	16	0.233584	0.865313	881.274696	0.020696	0.020574
RS	17	0.259671	0.865313	921.110869	0.021632	0.021799
RS	18	0.287798	0.992246	839.419318	0.019713	0.020065
RS	19	0.318125	0.992246	877.017831	0.020596	0.021202
RS	20	0.350823	1.168337	778.353421	0.018279	0.018980
RS	21	0.386079	1.168337	813.580601	0.019106	0.019996
RS	22	0.424091	1.406182	706.934156	0.016602	0.017486
RS	23	0.465077	1.406182	739.757564	0.017373	0.018357
RS	24	0.509267	1.709713	637.091794	0.014962	0.015855
RS	25	0.556913	1.709713	667.598255	0.015678	0.016586
RS	26	0.608286	2.056629	581.845905	0.013664	0.014446
RS	27	0.663675	2.056629	610.342212	0.014334	0.015080
RS	28	0.723396	2.405969	547.335728	0.012854	0.013490
RS	29	0.787788	2.405969	574.288909	0.013487	0.014079
RS	30	0.857215	2.724696	531.913506	0.012492	0.013004
RS	31	0.932072	2.724696	557.747806	0.013098	0.013574
RS	32	1.012782	2.995923	531.496435	0.012482	0.012904
RS	33	1.099805	2.995923	556.460556	0.013068	0.013463
RS	34	1.193633	3.214458	542.361246	0.012737	0.013096
RS	35	1.294798	3.214458	566.478249	0.013303	0.013641
RS	36	1.403874	3.381310	561.578604	0.013188	0.013499
RS	37	1.521481	3.381310	584.622347	0.013730	0.014021
RS	38	1.648285	3.496454	587.344627	0.013793	0.014061
RS	39	1.785005	3.496454	608.810049	0.014298	0.014546
RS	40	1.932417	3.566014	617.117697	0.014493	0.014720
RS	41	2.091357	3.566014	636.172576	0.014940	0.015153
RS	42	2.262727	3.612179	645.376809	0.015156	0.015350
RS	43	2.447498	3.612179	660.921267	0.015521	0.015701
RS	44	2.646718	3.659516	665.652399	0.015632	0.015792
RS	45	2.861519	3.659516	676.541717	0.015888	0.016031
RS	46	3.093117	3.719067	673.843350	0.015825	0.015945
RS	47	3.342826	3.719067	679.090054	0.015948	0.016049
RS	48	3.612064	3.790102	668.493938	0.015699	0.015778
RS	49	3.902356	3.790102	667.352824	0.015672	0.015734
RS	50	4.215350	3.867486	649.531123	0.015254	0.015299
RS	51	4.552822	3.867486	641.537531	0.015066	0.015099
RS	52	4.916684	3.946455	617.332575	0.014498	0.014525
RS	53	5.309001	3.946455	602.368479	0.014146	0.014171
RS	54	5.731998	4.085728	564.402345	0.013255	0.013290
RS	55	6.188075	4.085728	544.068089	0.012777	0.012818
RS	56	6.679817	4.085728	519.887877	0.012209	0.012258
RS	57	7.210016	4.085728	492.107131	0.011557	0.011616
RS	58	7.781677	5.740549	335.231864	0.007873	0.008013
RS	59	8.398044	5.740549	325.000918	0.007632	0.007770
RS	60	9.062612	5.740549	312.466512	0.007338	0.007472
RS	61	9.779151	5.740549	297.726374	0.006992	0.007119
RS	62	10.551725	5.740549	280.943474	0.006598	0.006717
RS	63	11.384716	5.740549	1887.435250	0.044325	0.045074
PA	4+25*2+4+6 0.040535881 0.017457981 11.384715732 1.630946409 0.571787290 0.490335732 0.525530408 0.611502183 0.697320744 0.774159385 0.865312854 0.992246269 1.168337130 1.406181692 1.709712920 2.056628598 2.405969359 2.724695852 2.995922622 3.214458109 3.381310126 3.496454294 3.566014424 3.612179191 3.659516486 3.719066880 3.790101916 3.867486214 3.946454902 4.085727897 5.740548816
//
IT	4529
RD	17
LK	-259679.635857
QD	-169.975029 -> -150.288995
RI	0.0069924392
TR	0.039608	0.017618
MT	11.534720
MM	C_pi: 2.435127, n_recomb: 43959.963713
RS	0	0.000000	1.678736	200.590559	0.004563	0.000462
RS	1	0.007842	1.678736	215.289614	0.004897	0.004803
RS	2	0.016300	1.678736	230.979145	0.005254	0.006368
RS	3	0.025421	1.678736	247.711852	0.005635	0.005705
RS	4	0.035257	0.586203	755.985983	0.017197	0.016446
RS	5	0.045864	0.586203	800.165514	0.018202	0.017393
RS	6	0.057304	0.499014	991.628019	0.022558	0.021353
RS	7	0.069640	0.499014	1042.393924	0.023712	0.022399
RS	8	0.082944	0.533582	1023.664690	0.023286	0.021982
RS	9	0.097291	0.533582	1073.670723	0.024424	0.023124
RS	10	0.112764	0.621239	967.239501	0.022003	0.020895
RS	11	0.129450	0.621239	1014.541955	0.023079	0.021981
RS	12	0.147444	0.707921	933.600598	0.021238	0.020318
RS	13	0.166850	0.707921	978.719668	0.022264	0.021473
RS	14	0.187778	0.783703	926.170266	0.021068	0.020482
RS	15	0.210346	0.783703	969.561810	0.022056	0.021714
RS	16	0.234685	0.872990	910.606332	0.020714	0.020599
RS	17	0.260933	0.872990	952.045168	0.021657	0.021821
RS	18	0.289239	0.998454	870.079634	0.019793	0.020136
RS	19	0.319765	0.998454	909.230738	0.020683	0.021274
RS	20	0.352684	1.174332	807.986894	0.018380	0.019063
RS	21	0.388186	1.174332	844.682070	0.019215	0.020082
RS	22	0.426472	1.414214	733.647459	0.016689	0.017550
RS	23	0.467760	1.414214	767.832697	0.017467	0.018425
RS	24	0.512286	1.723077	660.010716	0.015014	0.015882
RS	25	0.560305	1.723077	691.760175	0.015736	0.016617
RS	26	0.612089	2.078723	601.305336	0.013678	0.014434
RS	27	0.667934	2.078723	630.932223	0.014352	0.015073
RS	28	0.728159	2.438689	564.383019	0.012839	0.013449
RS	29	0.793107	2.438689	592.382633	0.013476	0.014040
RS	30	0.863149	2.767960	547.647632	0.012458	0.012943
RS	31	0.938683	2.767960	574.479838	0.013068	0.013514
RS	32	1.020141	3.048345	546.804877	0.012439	0.012831
RS	33	1.107988	3.048345	572.748789	0.013029	0.013391
RS	34	1.202724	3.274163	557.912880	0.012691	0.013017
RS	35	1.304890	3.274163	583.012019	0.013262	0.013564
RS	36	1.415067	3.446429	577.880696	0.013146	0.013419
RS	37	1.533886	3.446429	601.918331	0.013692	0.013945
RS	38	1.662023	3.565068	604.843061	0.013759	0.013986
RS	39	1.800209	3.565068	627.312047	0.014270	0.014477
RS	40	1.949232	3.636177	636.220738	0.014473	0.014658
RS	41	2.109942	3.636177	656.270436	0.014929	0.015097
RS	42	2.283256	3.682564	666.310473	0.015157	0.015305
RS	43	2.470161	3.682564	682.801011	0.015532	0.015666
RS	44	2.671725	3.729815	688.328748	0.015658	0.015772
RS	45	2.889097	3.729815	700.059418	0.015925	0.016023
RS	46	3.123515	3.789646	697.903501	0.015876	0.015953
RS	47	3.376318	3.789646	703.827365	0.016011	0.016071
RS	48	3.648947	3.861525	693.428113	0.015774	0.015815
RS	49	3.942957	3.861525	692.745661	0.015759	0.015785
RS	50	4.260024	3.940294	674.758505	0.015349	0.015362
RS	51	4.601957	3.940294	666.960389	0.015172	0.015176
RS	52	4.970706	4.021184	642.229147	0.014609	0.014610
RS	53	5.368374	4.021184	627.167223	0.014267	0.014267
RS	54	5.797229	4.165804	587.759588	0.013370	0.013383
RS	55	6.259716	4.165804	567.100299	0.012900	0.012921
RS	56	6.758474	4.165804	542.406492	0.012339	0.012369
RS	57	7.296347	4.165804	513.921015	0.011691	0.011733
RS	58	7.876403	5.919051	346.704978	0.007887	0.008012
RS	59	8.501949	5.919051	336.818311	0.007662	0.007786
RS	60	9.176553	5.919051	324.536275	0.007383	0.007504
RS	61	9.904062	5.919051	309.942604	0.007051	0.007167
RS	62	10.688627	5.919051	293.187890	0.006669	0.006780
RS	63	11.534720	5.919051	2005.216449	0.045615	0.046354
PA	4+25*2+4+6 0.039608494 0.017618130 11.534720341 1.678735819 0.586202811 0.499013835 0.533582444 0.621238855 0.707921113 0.783703382 0.872989937 0.998453864 1.174331597 1.414213847 1.723076574 2.078723250 2.438689089 2.767960094 3.048345326 3.274162685 3.446429487 3.565067861 3.636176666 3.682564213 3.729815291 3.789646444 3.861524662 3.940293696 4.021184417 4.165803919 5.919051000
//
IT	3984
RD	18
LK	-259641.100653
QD	-158.531238 -> -140.673735
RI	0.0067984069
TR	0.038737	0.017766
MT	11.680453
MM	C_pi: 2.490253, n_recomb: 45302.755098
RS	0	0.000000	1.723327	201.794839	0.004454	0.000451
RS	1	0.007864	1.723327	216.649438	0.004782	0.004707
RS	2	0.016346	1.723327	232.512121	0.005132	0.006309
RS	3	0.025495	1.723327	249.437421	0.005506	0.005635
RS	4	0.035364	0.600434	763.292995	0.016849	0.016222
RS	5	0.046008	0.600434	808.366670	0.017844	0.017135
RS	6	0.057490	0.507480	1009.551014	0.022285	0.021197
RS	7	0.069875	0.507480	1061.793058	0.023438	0.022242
RS	8	0.083233	0.541376	1045.668263	0.023082	0.021881
RS	9	0.097642	0.541376	1097.275830	0.024221	0.023019
RS	10	0.113185	0.630726	988.334516	0.021816	0.020788
RS	11	0.129949	0.630726	1037.173916	0.022894	0.021869
RS	12	0.148032	0.718312	955.441280	0.021090	0.020226
RS	13	0.167536	0.718312	1002.082726	0.022120	0.021372
RS	14	0.188575	0.793063	951.250298	0.020998	0.020440
RS	15	0.211268	0.793063	996.203354	0.021990	0.021666
RS	16	0.235745	0.880474	939.070287	0.020729	0.020620
RS	17	0.262147	0.880474	982.080220	0.021678	0.021841
RS	18	0.290625	1.004415	900.063822	0.019868	0.020204
RS	19	0.321343	1.004415	940.741321	0.020766	0.021343
RS	20	0.354477	1.179973	837.097526	0.018478	0.019145
RS	21	0.390216	1.179973	875.237665	0.019320	0.020167
RS	22	0.428765	1.421718	759.915307	0.016774	0.017614
RS	23	0.470346	1.421718	795.441189	0.017558	0.018494
RS	24	0.515197	1.735666	682.501145	0.015065	0.015909
RS	25	0.563574	1.735666	715.473081	0.015793	0.016650
RS	26	0.615756	2.099782	620.320908	0.013693	0.014425
RS	27	0.672042	2.099782	651.057336	0.014371	0.015068
RS	28	0.732753	2.470205	580.952123	0.012824	0.013411
RS	29	0.798239	2.470205	609.975907	0.013464	0.014004
RS	30	0.868875	2.809947	562.866567	0.012425	0.012885
RS	31	0.945065	2.809947	590.673388	0.013038	0.013458
RS	32	1.027246	3.099488	561.559713	0.012396	0.012761
RS	33	1.115890	3.099488	588.459723	0.012989	0.013322
RS	34	1.211505	3.332628	572.869924	0.012645	0.012940
RS	35	1.314639	3.332628	598.927985	0.013221	0.013490
RS	36	1.425883	3.510362	593.547440	0.013102	0.013342
RS	37	1.545875	3.510362	618.557420	0.013654	0.013871
RS	38	1.675302	3.632544	621.667597	0.013723	0.013914
RS	39	1.814908	3.632544	645.121829	0.014240	0.014409
RS	40	1.965492	3.705226	654.620531	0.014450	0.014596
RS	41	2.127917	3.705226	675.651919	0.014914	0.015041
RS	42	2.303116	3.751799	686.533919	0.015154	0.015261
RS	43	2.492091	3.751799	703.964354	0.015539	0.015631
RS	44	2.695927	3.798836	710.320994	0.015679	0.015751
RS	45	2.915792	3.798836	722.894304	0.015957	0.016014
RS	46	3.152947	3.858730	721.337478	0.015923	0.015960
RS	47	3.408751	3.858730	727.946220	0.016068	0.016091
RS	48	3.684671	3.931182	717.812300	0.015845	0.015850
RS	49	3.982289	3.931182	717.600793	0.015840	0.015833
RS	50	4.303311	4.011047	699.517253	0.015441	0.015423
RS	51	4.649577	4.011047	691.929477	0.015273	0.015249
RS	52	5.023073	4.093595	666.730441	0.014717	0.014692
RS	53	5.425939	4.093595	651.586960	0.014383	0.014360
RS	54	5.860487	4.243226	610.787809	0.013482	0.013474
RS	55	6.329205	4.243226	589.819372	0.013020	0.013020
RS	56	6.834783	4.243226	564.630244	0.012463	0.012476
RS	57	7.380118	4.243226	535.460410	0.011820	0.011846
RS	58	7.968338	6.093634	357.904051	0.007900	0.008010
RS	59	8.602813	6.093634	348.367085	0.007690	0.007800
RS	60	9.287182	6.093634	336.347440	0.007424	0.007534
RS	61	10.025368	6.093634	321.914950	0.007106	0.007212
RS	62	10.821604	6.093634	305.207734	0.006737	0.006839
RS	63	11.680453	6.093634	2122.861901	0.046859	0.047589
PA	4+25*2+4+6 0.038737435 0.017766004 11.680453197 1.723326759 0.600433621 0.507480275 0.541375949 0.630726206 0.718311980 0.793062671 0.880473712 1.004414635 1.179972684 1.421718011 1.735665542 2.099781559 2.470204855 2.809947348 3.099487533 3.332628092 3.510362119 3.632544247 3.705226072 3.751799129 3.798835883 3.858729745 3.931181739 4.011046622 4.093595004 4.243226239 6.093634472
//
IT	5235
RD	19
LK	-259606.136829
QD	-148.121267 -> -131.901435
RI	0.0066326031
TR	0.037918	0.017902
MT	11.822196
MM	C_pi: 2.544199, n_recomb: 46609.899551
RS	0	0.000000	1.765083	203.113803	0.004358	0.000440
RS	1	0.007884	1.765083	218.128801	0.004680	0.004618
RS	2	0.016390	1.765083	234.169393	0.005024	0.006256
RS	3	0.025567	1.765083	251.291880	0.005391	0.005576
RS	4	0.035467	0.614480	769.921406	0.016518	0.016006
RS	5	0.046147	0.614480	815.834817	0.017503	0.016887
RS	6	0.057670	0.515733	1026.568284	0.022025	0.021046
RS	7	0.070101	0.515733	1080.231955	0.023176	0.022090
RS	8	0.083512	0.548915	1066.791107	0.022888	0.021784
RS	9	0.097980	0.548915	1119.951664	0.024028	0.022918
RS	10	0.113590	0.639966	1008.503160	0.021637	0.020685
RS	11	0.130430	0.639966	1058.831485	0.022717	0.021760
RS	12	0.148597	0.728507	976.276527	0.020946	0.020135
RS	13	0.168197	0.728507	1024.394058	0.021978	0.021273
RS	14	0.189343	0.802249	975.341903	0.020926	0.020397
RS	15	0.212155	0.802249	1021.816711	0.021923	0.021617
RS	16	0.236766	0.887772	966.677098	0.020740	0.020638
RS	17	0.263318	0.887772	1011.225909	0.021696	0.021857
RS	18	0.291963	1.010136	929.376373	0.019939	0.020270
RS	19	0.322866	1.010136	971.553374	0.020844	0.021411
RS	20	0.356206	1.185277	865.683569	0.018573	0.019226
RS	21	0.392174	1.185277	905.244904	0.019422	0.020251
RS	22	0.430978	1.428713	785.741266	0.016858	0.017678
RS	23	0.472842	1.428713	822.586018	0.017648	0.018562
RS	24	0.518006	1.747510	704.568472	0.015116	0.015939
RS	25	0.566731	1.747510	738.741914	0.015849	0.016685
RS	26	0.619298	2.119839	638.902013	0.013707	0.014419
RS	27	0.676009	2.119839	670.726672	0.014390	0.015065
RS	28	0.737192	2.500545	597.056680	0.012810	0.013375
RS	29	0.803198	2.500545	627.082226	0.013454	0.013971
RS	30	0.874409	2.850686	577.585024	0.012392	0.012830
RS	31	0.951233	2.850686	606.342999	0.013009	0.013404
RS	32	1.034115	3.149366	575.778030	0.012353	0.012693
RS	33	1.123532	3.149366	603.610195	0.012950	0.013256
RS	34	1.219998	3.389872	587.248727	0.012599	0.012867
RS	35	1.324070	3.389872	614.242027	0.013178	0.013418
RS	36	1.436347	3.573117	608.595608	0.013057	0.013267
RS	37	1.557476	3.573117	634.555626	0.013614	0.013799
RS	38	1.688156	3.698885	637.834459	0.013685	0.013843
RS	39	1.829138	3.698885	662.254459	0.014208	0.014342
RS	40	1.981236	3.773171	672.329237	0.014425	0.014535
RS	41	2.145326	3.773171	694.327572	0.014897	0.014986
RS	42	2.322353	3.819906	706.052864	0.015148	0.015217
RS	43	2.513338	3.819906	724.415011	0.015542	0.015595
RS	44	2.719380	3.866618	731.627653	0.015697	0.015730
RS	45	2.941667	3.866618	745.042688	0.015985	0.016004
RS	46	3.181479	3.926369	744.137993	0.015965	0.015965
RS	47	3.440199	3.926369	751.437081	0.016122	0.016109
RS	48	3.719317	3.999148	741.632858	0.015911	0.015883
RS	49	4.020441	3.999148	741.902526	0.015917	0.015879
RS	50	4.345307	4.079844	723.788162	0.015529	0.015482
RS	51	4.695786	4.079844	716.423924	0.015371	0.015320
RS	52	5.073898	4.163808	690.813464	0.014821	0.014771
RS	53	5.481821	4.163808	675.603475	0.014495	0.014449
RS	54	5.921905	4.318134	633.463519	0.013591	0.013561
RS	55	6.396687	4.318134	612.200914	0.013135	0.013116
RS	56	6.908902	4.318134	586.533989	0.012584	0.012579
RS	57	7.461501	4.318134	556.699622	0.011944	0.011954
RS	58	8.057669	6.264398	368.823852	0.007913	0.008008
RS	59	8.700840	6.264398	359.640728	0.007716	0.007813
RS	60	9.394720	6.264398	347.891975	0.007464	0.007562
RS	61	10.143307	6.264398	333.633664	0.007158	0.007254
RS	62	10.950914	6.264398	316.991396	0.006801	0.006894
RS	63	11.822196	6.264398	2240.104785	0.048061	0.048779
PA	4+25*2+4+6 0.037918034 0.017902471 11.822195833 1.765082972 0.614480086 0.515733038 0.548914521 0.639965810 0.728507366 0.802249165 0.887771626 1.010135600 1.185277112 1.428712872 1.747510167 2.119838677 2.500545417 2.850685952 3.149365971 3.389872200 3.573117220 3.698884906 3.773170611 3.819906254 3.866617637 3.926369460 3.999147638 4.079844378 4.163807660 4.318133886 6.264397508
//
IT	4723
RD	20
LK	-259574.372708
QD	-138.633190 -> -123.883090
RI	0.0064901002
TR	0.037147	0.018029
MT	11.960016
MM	C_pi: 2.596975, n_recomb: 47882.078014
RS	0	0.000000	1.804306	204.512969	0.004271	0.000430
RS	1	0.007904	1.804306	219.691214	0.004588	0.004536
RS	2	0.016433	1.804306	235.912394	0.004927	0.006209
RS	3	0.025635	1.804306	253.234523	0.005289	0.005524
RS	4	0.035565	0.628340	775.929752	0.016205	0.015799
RS	5	0.046280	0.628340	822.631758	0.017180	0.016650
RS	6	0.057842	0.523785	1042.720497	0.021777	0.020900
RS	7	0.070318	0.523785	1097.752831	0.022926	0.021944
RS	8	0.083780	0.556210	1087.075395	0.022703	0.021691
RS	9	0.098306	0.556210	1141.741649	0.023845	0.022821
RS	10	0.113980	0.648972	1027.782700	0.021465	0.020584
RS	11	0.130893	0.648972	1079.552842	0.022546	0.021654
RS	12	0.149142	0.738511	996.154242	0.020804	0.020044
RS	13	0.168834	0.738511	1045.702290	0.021839	0.021175
RS	14	0.190083	0.811273	998.472881	0.020853	0.020352
RS	15	0.213011	0.811273	1046.429691	0.021854	0.021566
RS	16	0.237751	0.894899	993.436879	0.020748	0.020654
RS	17	0.264446	0.894899	1039.492036	0.021709	0.021871
RS	18	0.293252	1.015640	958.015136	0.020008	0.020333
RS	19	0.324334	1.015640	1001.664344	0.020919	0.021476
RS	20	0.357873	1.190266	893.748100	0.018666	0.019306
RS	21	0.394063	1.190266	934.706569	0.019521	0.020334
RS	22	0.433114	1.435237	811.125601	0.016940	0.017743
RS	23	0.475251	1.435237	849.267160	0.017737	0.018631
RS	24	0.520718	1.758646	726.223018	0.015167	0.015970
RS	25	0.569779	1.758646	761.576954	0.015905	0.016720
RS	26	0.622718	2.138943	657.060362	0.013722	0.014414
RS	27	0.679841	2.138943	689.952010	0.014409	0.015065
RS	28	0.741479	2.529739	612.716702	0.012796	0.013342
RS	29	0.807989	2.529739	643.721891	0.013444	0.013941
RS	30	0.879756	2.890172	591.830304	0.012360	0.012777
RS	31	0.957195	2.890172	621.516383	0.012980	0.013353
RS	32	1.040755	3.197994	589.483371	0.012311	0.012629
RS	33	1.130920	3.197994	618.223973	0.012911	0.013193
RS	34	1.228211	3.445881	601.077394	0.012553	0.012796
RS	35	1.333192	3.445881	628.982358	0.013136	0.013349
RS	36	1.446471	3.634681	623.052415	0.013012	0.013195
RS	37	1.568702	3.634681	649.939986	0.013574	0.013729
RS	38	1.700596	3.764081	653.368945	0.013645	0.013774
RS	39	1.842913	3.764081	678.734699	0.014175	0.014277
RS	40	1.996480	3.839990	689.372283	0.014397	0.014475
RS	41	2.162184	3.839990	712.321831	0.014877	0.014932
RS	42	2.340986	3.886856	724.891432	0.015139	0.015173
RS	43	2.533920	3.886856	744.175610	0.015542	0.015559
RS	44	2.742103	3.933129	752.269659	0.015711	0.015708
RS	45	2.966741	3.933129	766.523554	0.016009	0.015992
RS	46	3.209134	3.992563	766.316752	0.016004	0.015970
RS	47	3.470685	3.992563	774.309662	0.016171	0.016125
RS	48	3.752910	4.065433	764.896250	0.015975	0.015914
RS	49	4.057441	4.065433	765.655293	0.015990	0.015922
RS	50	4.386043	4.146717	747.571894	0.015613	0.015538
RS	51	4.740616	4.146717	740.442536	0.015464	0.015387
RS	52	5.123215	4.231857	714.476429	0.014922	0.014847
RS	53	5.536055	4.231857	699.213110	0.014603	0.014535
RS	54	5.981524	4.390584	655.780980	0.013696	0.013646
RS	55	6.462204	4.390584	634.237677	0.013246	0.013209
RS	56	6.980876	4.390584	608.109044	0.012700	0.012678
RS	57	7.540544	4.390584	577.628644	0.012064	0.012058
RS	58	8.144447	6.431326	379.469111	0.007925	0.008007
RS	59	8.796082	6.431326	370.642506	0.007741	0.007826
RS	60	9.499223	6.431326	359.171414	0.007501	0.007588
RS	61	10.257939	6.431326	345.098312	0.007207	0.007294
RS	62	11.076623	6.431326	328.536295	0.006861	0.006946
RS	63	11.960016	6.431326	2356.753521	0.049220	0.049926
PA	4+25*2+4+6 0.037146613 0.018028569 11.960015621 1.804306300 0.628340487 0.523785219 0.556209817 0.648971830 0.738510503 0.811272571 0.894898683 1.015640127 1.190266275 1.435236991 1.758646091 2.138943134 2.529738988 2.890171955 3.197994394 3.445881050 3.634681299 3.764080744 3.839989753 3.886856324 3.933128965 3.992563401 4.065432949 4.146717266 4.231856759 4.390583503 6.431325852
//
IT	5183
RD	21
LK	-259545.480716
QD	-129.968834 -> -116.540247
RI	0.0063675067
TR	0.036420	0.018145
MT	12.094041
MM	C_pi: 2.648565, n_recomb: 49119.308299
RS	0	0.000000	1.841138	205.976202	0.004193	0.000421
RS	1	0.007923	1.841138	221.319713	0.004506	0.004458
RS	2	0.016473	1.841138	237.723323	0.004840	0.006165
RS	3	0.025701	1.841138	255.246702	0.005196	0.005479
RS	4	0.035661	0.642003	781.373077	0.015908	0.015599
RS	5	0.046409	0.642003	828.815537	0.016874	0.016422
RS	6	0.058009	0.531625	1058.077201	0.021541	0.020759
RS	7	0.070527	0.531625	1114.427251	0.022688	0.021802
RS	8	0.084038	0.563261	1106.565081	0.022528	0.021603
RS	9	0.098619	0.563261	1162.690607	0.023671	0.022729
RS	10	0.114355	0.657744	1046.210477	0.021299	0.020486
RS	11	0.131339	0.657744	1099.375823	0.022382	0.021551
RS	12	0.149667	0.748326	1015.099470	0.020666	0.019954
RS	13	0.169448	0.748326	1066.032324	0.021703	0.021077
RS	14	0.190796	0.820136	1020.659281	0.020779	0.020305
RS	15	0.213835	0.820136	1070.057692	0.021785	0.021513
RS	16	0.238700	0.901857	1019.354585	0.020753	0.020667
RS	17	0.265535	0.901857	1066.882639	0.021720	0.021883
RS	18	0.294496	1.020933	985.975792	0.020073	0.020394
RS	19	0.325751	1.020933	1031.068907	0.020991	0.021538
RS	20	0.359483	1.194953	921.281039	0.018756	0.019385
RS	21	0.395887	1.194953	963.611555	0.019618	0.020416
RS	22	0.435175	1.441301	836.065926	0.017021	0.017808
RS	23	0.477576	1.441301	875.481389	0.017824	0.018700
RS	24	0.523337	1.769091	747.465316	0.015217	0.016002
RS	25	0.572723	1.769091	783.978062	0.015961	0.016757
RS	26	0.626022	2.157112	674.800979	0.013738	0.014411
RS	27	0.683544	2.157112	708.737905	0.014429	0.015066
RS	28	0.745623	2.557805	627.938855	0.012784	0.013312
RS	29	0.812620	2.557805	659.901194	0.013435	0.013913
RS	30	0.884926	2.928433	605.608257	0.012329	0.012728
RS	31	0.962960	2.928433	636.198996	0.012952	0.013305
RS	32	1.047177	3.245362	602.689217	0.012270	0.012567
RS	33	1.138067	3.245362	632.314212	0.012873	0.013132
RS	34	1.236157	3.500651	614.367194	0.012508	0.012728
RS	35	1.342019	3.500651	643.159720	0.013094	0.013282
RS	36	1.456268	3.695039	636.930054	0.012967	0.013125
RS	37	1.579569	3.695039	664.721942	0.013533	0.013661
RS	38	1.712639	3.828108	668.282946	0.013605	0.013706
RS	39	1.856252	3.828108	694.573356	0.014141	0.014214
RS	40	2.011243	3.905664	705.758116	0.014368	0.014416
RS	41	2.178514	3.905664	729.641670	0.014854	0.014879
RS	42	2.359037	3.952641	743.052508	0.015128	0.015129
RS	43	2.553863	3.952641	763.247220	0.015539	0.015523
RS	44	2.764125	3.998374	772.243669	0.015722	0.015686
RS	45	2.991046	3.998374	787.331547	0.016029	0.015979
RS	46	3.235945	4.057322	787.865507	0.016040	0.015973
RS	47	3.500248	4.057322	796.553627	0.016217	0.016139
RS	48	3.785490	4.130067	787.587976	0.016034	0.015944
RS	49	4.093332	4.130067	788.842710	0.016060	0.015963
RS	50	4.425564	4.211709	770.849429	0.015693	0.015592
RS	51	4.784119	4.211709	763.964711	0.015553	0.015451
RS	52	5.171081	4.297809	737.695829	0.015018	0.014921
RS	53	5.588701	4.297809	722.391312	0.014707	0.014618
RS	54	6.039409	4.460651	677.716782	0.013797	0.013728
RS	55	6.525826	4.460651	655.905474	0.013353	0.013298
RS	56	7.050781	4.460651	629.330620	0.012812	0.012774
RS	57	7.617328	4.460651	598.222295	0.012179	0.012158
RS	58	8.228761	6.594449	389.833409	0.007936	0.008005
RS	59	8.888637	6.594449	381.364979	0.007764	0.007837
RS	60	9.600794	6.594449	370.177123	0.007536	0.007612
RS	61	10.369375	6.594449	356.298918	0.007254	0.007330
RS	62	11.198849	6.594449	339.831006	0.006918	0.006995
RS	63	12.094041	6.594449	2472.562063	0.050338	0.051030
PA	4+25*2+4+6 0.036419643 0.018145144 12.094041351 1.841138324 0.642002681 0.531625193 0.563260996 0.657744383 0.748325959 0.820135961 0.901856795 1.020932562 1.194953212 1.441300547 1.769090702 2.157111869 2.557804751 2.928433466 3.245361539 3.500651306 3.695039152 3.828107882 3.905664016 3.952640816 3.998373710 4.057322198 4.130066612 4.211709431 4.297808503 4.460651100 6.594449116
//
IT	4748
RD	22
LK	-259519.172504
QD	-122.043223 -> -109.804899
RI	0.0062616936
TR	0.035734	0.018253
MT	12.224477
MM	C_pi: 2.698996, n_recomb: 50322.155095
RS	0	0.000000	1.875777	207.485079	0.004123	0.000412
RS	1	0.007941	1.875777	222.994864	0.004431	0.004386
RS	2	0.016513	1.875777	239.581707	0.004761	0.006125
RS	3	0.025765	1.875777	257.306884	0.005113	0.005440
RS	4	0.035752	0.655475	786.288010	0.015625	0.015407
RS	5	0.046533	0.655475	834.425308	0.016582	0.016203
RS	6	0.058169	0.539264	1072.675611	0.021316	0.020623
RS	7	0.070729	0.539264	1130.294142	0.022461	0.021665
RS	8	0.084287	0.570069	1125.316642	0.022362	0.021518
RS	9	0.098921	0.570069	1182.856827	0.023506	0.022642
RS	10	0.114718	0.666291	1063.826717	0.021140	0.020391
RS	11	0.131769	0.666291	1118.341850	0.022224	0.021451
RS	12	0.150174	0.757967	1033.142117	0.020531	0.019865
RS	13	0.170040	0.757967	1085.414669	0.021569	0.020981
RS	14	0.191484	0.828853	1041.922144	0.020705	0.020257
RS	15	0.214631	0.828853	1092.721882	0.021715	0.021460
RS	16	0.239617	0.908660	1044.441213	0.020755	0.020678
RS	17	0.266586	0.908660	1093.408607	0.021728	0.021892
RS	18	0.295697	1.026027	1013.265044	0.020136	0.020453
RS	19	0.327119	1.026027	1059.773621	0.021060	0.021599
RS	20	0.361037	1.199360	948.284231	0.018844	0.019463
RS	21	0.397649	1.199360	991.961514	0.019712	0.020497
RS	22	0.437167	1.446935	860.564797	0.017101	0.017873
RS	23	0.479824	1.446935	901.231105	0.017909	0.018769
RS	24	0.525869	1.778900	768.295654	0.015268	0.016035
RS	25	0.575570	1.778900	805.945392	0.016016	0.016795
RS	26	0.629217	2.174397	692.132961	0.013754	0.014410
RS	27	0.687125	2.174397	727.093568	0.014449	0.015069
RS	28	0.749631	2.584791	642.737255	0.012772	0.013284
RS	29	0.817101	2.584791	675.634521	0.013426	0.013887
RS	30	0.889929	2.965503	618.938181	0.012300	0.012681
RS	31	0.968540	2.965503	650.410506	0.012925	0.013259
RS	32	1.053394	3.291502	615.415095	0.012230	0.012508
RS	33	1.144986	3.291502	645.900737	0.012835	0.013075
RS	34	1.243851	3.554206	627.140184	0.012463	0.012662
RS	35	1.350568	3.554206	656.796365	0.013052	0.013218
RS	36	1.465759	3.754214	650.250514	0.012922	0.013056
RS	37	1.590097	3.754214	678.923454	0.013492	0.013595
RS	38	1.724309	3.890980	682.599655	0.013565	0.013640
RS	39	1.869179	3.890980	709.793292	0.014105	0.014151
RS	40	2.025554	3.970210	721.508099	0.014338	0.014358
RS	41	2.194346	3.970210	746.307725	0.014831	0.014826
RS	42	2.376542	4.017273	760.555845	0.015114	0.015085
RS	43	2.573206	4.017273	781.648423	0.015533	0.015486
RS	44	2.785488	4.062377	791.564234	0.015730	0.015663
RS	45	3.014627	4.062377	807.479733	0.016046	0.015965
RS	46	3.261963	4.120683	808.793578	0.016072	0.015975
RS	47	3.528939	4.120683	818.176623	0.016259	0.016151
RS	48	3.817116	4.193107	809.710731	0.016091	0.015972
RS	49	4.128178	4.193107	811.465864	0.016125	0.016002
RS	50	4.463942	4.274899	793.618148	0.015771	0.015644
RS	51	4.826368	4.274899	786.986398	0.015639	0.015513
RS	52	5.217576	4.361757	760.465197	0.015112	0.014992
RS	53	5.639849	4.361757	745.130407	0.014807	0.014697
RS	54	6.095656	4.528441	699.263375	0.013896	0.013807
RS	55	6.587658	4.528441	677.195635	0.013457	0.013384
RS	56	7.118731	4.528441	650.188981	0.012921	0.012865
RS	57	7.691977	4.528441	618.469858	0.012290	0.012254
RS	58	8.310745	6.753853	399.918971	0.007947	0.008003
RS	59	8.978650	6.753853	391.809316	0.007786	0.007847
RS	60	9.699594	6.753853	380.908991	0.007569	0.007634
RS	61	10.477789	6.753853	367.233890	0.007298	0.007365
RS	62	11.317781	6.753853	350.872290	0.006973	0.007040
RS	63	12.224477	6.753853	2587.350863	0.051416	0.052092
PA	4+25*2+4+6 0.035733714 0.018252878 12.224476831 1.875777221 0.655474576 0.539263614 0.570068655 0.666291304 0.757966603 0.828852941 0.908660009 1.026026632 1.199359746 1.446935438 1.778899713 2.174397342 2.584790867 2.965502624 3.291502066 3.554205553 3.754213638 3.890979586 3.970209888 4.017273212 4.062377371 4.120683033 4.193107106 4.274898569 4.361756570 4.528440851 6.753852552
//
IT	5102
RD	23
LK	-259495.191249
QD	-114.781122 -> -103.616602
RI	0.0061701690
TR	0.035086	0.018353
MT	12.351408
MM	C_pi: 2.748268, n_recomb: 51491.019501
RS	0	0.000000	1.908402	209.023372	0.004059	0.000404
RS	1	0.007959	1.908402	224.699494	0.004364	0.004319
RS	2	0.016551	1.908402	241.469392	0.004690	0.006088
RS	3	0.025827	1.908402	259.395906	0.005038	0.005407
RS	4	0.035841	0.668741	790.729840	0.015357	0.015223
RS	5	0.046652	0.668741	839.519507	0.016304	0.015993
RS	6	0.058323	0.546697	1086.569800	0.021102	0.020493
RS	7	0.070924	0.546697	1145.409510	0.022245	0.021533
RS	8	0.084527	0.576645	1143.351609	0.022205	0.021438
RS	9	0.099213	0.576645	1202.262579	0.023349	0.022559
RS	10	0.115067	0.674617	1080.666019	0.020987	0.020299
RS	11	0.132184	0.674617	1136.486376	0.022072	0.021354
RS	12	0.150662	0.767432	1050.319775	0.020398	0.019777
RS	13	0.170612	0.767432	1103.887484	0.021438	0.020886
RS	14	0.192149	0.837429	1062.281443	0.020630	0.020208
RS	15	0.215400	0.837429	1114.442107	0.021643	0.021405
RS	16	0.240501	0.915320	1068.699310	0.020755	0.020686
RS	17	0.267601	0.915320	1119.071992	0.021733	0.021899
RS	18	0.296857	1.030939	1039.876164	0.020195	0.020510
RS	19	0.328441	1.030939	1087.771192	0.021125	0.021657
RS	20	0.362539	1.203504	974.753064	0.018931	0.019540
RS	21	0.399351	1.203504	1019.751333	0.019804	0.020577
RS	22	0.439093	1.452163	884.621747	0.017180	0.017938
RS	23	0.481997	1.452163	926.515444	0.017994	0.018838
RS	24	0.528316	1.788088	788.722906	0.015318	0.016070
RS	25	0.578322	1.788088	827.487662	0.016071	0.016834
RS	26	0.632307	2.190821	709.066547	0.013771	0.014411
RS	27	0.690589	2.190821	745.029203	0.014469	0.015073
RS	28	0.753509	2.610718	657.124239	0.012762	0.013258
RS	29	0.821437	2.610718	690.934279	0.013419	0.013864
RS	30	0.894771	3.001403	631.832801	0.012271	0.012636
RS	31	0.973941	3.001403	664.163720	0.012899	0.013216
RS	32	1.059412	3.336422	627.677428	0.012190	0.012452
RS	33	1.151686	3.336422	659.000070	0.012798	0.013019
RS	34	1.251303	3.606540	639.414362	0.012418	0.012599
RS	35	1.358849	3.606540	669.910286	0.013010	0.013156
RS	36	1.474953	3.812186	663.033961	0.012877	0.012990
RS	37	1.600298	3.812186	692.564502	0.013450	0.013531
RS	38	1.735619	3.952689	696.336207	0.013523	0.013576
RS	39	1.881710	3.952689	724.411158	0.014069	0.014091
RS	40	2.039427	4.033611	736.639539	0.014306	0.014301
RS	41	2.209696	4.033611	762.336456	0.014805	0.014774
RS	42	2.393517	4.080738	777.416168	0.015098	0.015042
RS	43	2.591967	4.080738	799.392704	0.015525	0.015450
RS	44	2.806211	4.125135	810.240977	0.015736	0.015640
RS	45	3.037506	4.125135	826.976217	0.016061	0.015951
RS	46	3.287209	4.182656	829.104598	0.016102	0.015976
RS	47	3.556786	4.182656	839.180671	0.016298	0.016163
RS	48	3.847816	4.254574	831.263673	0.016144	0.015999
RS	49	4.162009	4.254574	833.522291	0.016188	0.016039
RS	50	4.501207	4.336314	815.873070	0.015845	0.015694
RS	51	4.867401	4.336314	809.501103	0.015721	0.015573
RS	52	5.262739	4.423742	782.775937	0.015202	0.015061
RS	53	5.689541	4.423742	767.420497	0.014904	0.014774
RS	54	6.150310	4.594011	720.409546	0.013991	0.013883
RS	55	6.647750	4.594011	698.095986	0.013558	0.013467
RS	56	7.184780	4.594011	670.671084	0.013025	0.012954
RS	57	7.764550	4.594011	638.357549	0.012397	0.012347
RS	58	8.390461	6.909555	409.725709	0.007957	0.008001
RS	59	9.066187	6.909555	401.974476	0.007807	0.007856
RS	60	9.795692	6.909555	391.364839	0.007601	0.007655
RS	61	10.583255	6.909555	377.899749	0.007339	0.007397
RS	62	11.433498	6.909555	361.655234	0.007024	0.007083
RS	63	12.351408	6.909555	2700.937636	0.052455	0.053115
PA	4+25*2+4+6 0.035085985 0.018352505 12.351408066 1.908402378 0.668741270 0.546696659 0.576644628 0.674616959 0.767431825 0.837429386 0.915320433 1.030939412 1.203503728 1.452163209 1.788087908 2.190820784 2.610718249 3.001402827 3.336422241 3.606540275 3.812185809 3.952688981 4.033611267 4.080738464 4.125135293 4.182655815 4.254573561 4.336314441 4.423742268 4.594011031 6.909555491
//
IT	4543
RD	24
LK	-259473.310168
QD	-108.116620 -> -97.922254
RI	0.0060911548
TR	0.034474	0.018445
MT	12.474854
MM	C_pi: 2.796367, n_recomb: 52626.343130
RS	0	0.000000	1.939104	210.585294	0.004002	0.000397
RS	1	0.007976	1.939104	226.427545	0.004303	0.004256
RS	2	0.016587	1.939104	243.380055	0.004625	0.006055
RS	3	0.025886	1.939104	261.507181	0.004969	0.005377
RS	4	0.035926	0.681796	794.738645	0.015102	0.015046
RS	5	0.046767	0.681796	844.140673	0.016040	0.015793
RS	6	0.058472	0.553922	1099.805692	0.020898	0.020367
RS	7	0.071111	0.553922	1159.820969	0.022039	0.021407
RS	8	0.084758	0.582985	1160.717483	0.022056	0.021362
RS	9	0.099494	0.582985	1220.956660	0.023200	0.022480
RS	10	0.115404	0.682720	1096.766662	0.020841	0.020210
RS	11	0.132584	0.682720	1153.848572	0.021925	0.021260
RS	12	0.151134	0.776729	1066.654587	0.020268	0.019689
RS	13	0.171163	0.776729	1121.473112	0.021310	0.020791
RS	14	0.192790	0.845865	1081.761042	0.020556	0.020158
RS	15	0.216142	0.845865	1135.242153	0.021572	0.021349
RS	16	0.241356	0.921841	1092.138354	0.020753	0.020692
RS	17	0.268581	0.921841	1143.881829	0.021736	0.021903
RS	18	0.297977	1.035678	1065.807855	0.020252	0.020565
RS	19	0.329718	1.035678	1115.059758	0.021188	0.021714
RS	20	0.363990	1.207395	1000.685277	0.019015	0.019615
RS	21	0.400996	1.207395	1046.978208	0.019895	0.020655
RS	22	0.440953	1.457003	908.233029	0.017258	0.018004
RS	23	0.484097	1.457003	951.330139	0.018077	0.018908
RS	24	0.530682	1.796686	808.745235	0.015368	0.016105
RS	25	0.580983	1.796686	848.602627	0.016125	0.016873
RS	26	0.635295	2.206411	725.606095	0.013788	0.014414
RS	27	0.693939	2.206411	762.548976	0.014490	0.015079
RS	28	0.757260	2.635610	671.108677	0.012752	0.013234
RS	29	0.825631	2.635610	705.809309	0.013412	0.013842
RS	30	0.899455	3.036140	644.305526	0.012243	0.012594
RS	31	0.979167	3.036140	677.472133	0.012873	0.013175
RS	32	1.065237	3.380125	639.490316	0.012152	0.012398
RS	33	1.158171	3.380125	671.626366	0.012762	0.012966
RS	34	1.258517	3.657647	651.205663	0.012374	0.012537
RS	35	1.366866	3.657647	682.517400	0.012969	0.013096
RS	36	1.483857	3.868945	675.296397	0.012832	0.012926
RS	37	1.610178	3.868945	705.660901	0.013409	0.013470
RS	38	1.746575	4.013206	709.511162	0.013482	0.013513
RS	39	1.893849	4.013206	738.445084	0.014032	0.014031
RS	40	2.052870	4.095838	751.169489	0.014274	0.014245
RS	41	2.224573	4.095838	777.744144	0.014779	0.014723
RS	42	2.409971	4.143012	793.647232	0.015081	0.015000
RS	43	2.610155	4.143012	816.492700	0.015515	0.015414
RS	44	2.826305	4.186624	828.284561	0.015739	0.015617
RS	45	3.059694	4.186624	845.830224	0.016072	0.015936
RS	46	3.311697	4.243224	848.804781	0.016129	0.015976
RS	47	3.583798	4.243224	859.570365	0.016333	0.016172
RS	48	3.877602	4.314466	852.246756	0.016194	0.016024
RS	49	4.194838	4.314466	855.010406	0.016247	0.016073
RS	50	4.537375	4.395965	837.610317	0.015916	0.015742
RS	51	4.907231	4.395965	831.503495	0.015800	0.015630
RS	52	5.306586	4.483785	804.620463	0.015289	0.015128
RS	53	5.737791	4.483785	789.252775	0.014997	0.014848
RS	54	6.203387	4.657389	741.146156	0.014083	0.013957
RS	55	6.706117	4.657389	718.596358	0.013655	0.013547
RS	56	7.248943	4.657389	690.765819	0.013126	0.013039
RS	57	7.835062	4.657389	657.873436	0.012501	0.012435
RS	58	8.467927	7.061542	419.253871	0.007967	0.007999
RS	59	9.151266	7.061542	411.859818	0.007826	0.007865
RS	60	9.889106	7.061542	401.542977	0.007630	0.007675
RS	61	10.685793	7.061542	388.293606	0.007378	0.007427
RS	62	11.546020	7.061542	372.175630	0.007072	0.007124
RS	63	12.474854	7.061542	2813.155106	0.053455	0.054099
PA	4+25*2+4+6 0.034474013 0.018444785 12.474854299 1.939103862 0.681796245 0.553922333 0.582985335 0.682720139 0.776728896 0.845865366 0.921841128 1.035678342 1.207394603 1.457003402 1.796685796 2.206411491 2.635609774 3.036140437 3.380125091 3.657647283 3.868944541 4.013205785 4.095838242 4.143012401 4.186624269 4.243223641 4.314465987 4.395965459 4.483785154 4.657389331 7.061541927
//
IT	4175
RD	25
LK	-259453.326853
QD	-101.991401 -> -92.674749
RI	0.0060223957
TR	0.033895	0.018530
MT	12.594966
MM	C_pi: 2.843310, n_recomb: 53728.658037
RS	0	0.000000	1.968126	212.149548	0.003949	0.000391
RS	1	0.007992	1.968126	228.156367	0.004246	0.004196
RS	2	0.016622	1.968126	245.289628	0.004565	0.006023
RS	3	0.025943	1.968126	263.615163	0.004906	0.005351
RS	4	0.036008	0.694645	798.341775	0.014859	0.014876
RS	5	0.046877	0.694645	848.318237	0.015789	0.015600
RS	6	0.058616	0.560939	1112.433634	0.020705	0.020247
RS	7	0.071292	0.560939	1173.581034	0.021843	0.021286
RS	8	0.084981	0.589092	1177.458254	0.021915	0.021290
RS	9	0.099765	0.589092	1238.984655	0.023060	0.022405
RS	10	0.115730	0.690606	1112.162745	0.020700	0.020123
RS	11	0.132970	0.690606	1170.463703	0.021785	0.021170
RS	12	0.151589	0.785861	1082.181652	0.020142	0.019602
RS	13	0.171696	0.785861	1138.207513	0.021184	0.020698
RS	14	0.193409	0.854174	1100.376162	0.020480	0.020106
RS	15	0.216858	0.854174	1155.137377	0.021499	0.021293
RS	16	0.242181	0.928232	1114.770136	0.020748	0.020696
RS	17	0.269527	0.928232	1167.849897	0.021736	0.021906
RS	18	0.299059	1.040256	1091.064066	0.020307	0.020617
RS	19	0.330952	1.040256	1141.643153	0.021248	0.021768
RS	20	0.365393	1.211047	1026.084004	0.019098	0.019690
RS	21	0.402586	1.211047	1073.645160	0.019983	0.020733
RS	22	0.442752	1.461478	931.402165	0.017335	0.018069
RS	23	0.486128	1.461478	975.678622	0.018159	0.018977
RS	24	0.532970	1.804720	828.369841	0.015418	0.016142
RS	25	0.583557	1.804720	869.297515	0.016179	0.016914
RS	26	0.638185	2.221208	741.759434	0.013806	0.014418
RS	27	0.697180	2.221208	779.660828	0.014511	0.015087
RS	28	0.760889	2.659503	684.701927	0.012744	0.013212
RS	29	0.829690	2.659503	720.271216	0.013406	0.013823
RS	30	0.903990	3.069745	656.371042	0.012216	0.012554
RS	31	0.984227	3.069745	690.350763	0.012849	0.013137
RS	32	1.070877	3.422637	650.869889	0.012114	0.012346
RS	33	1.164452	3.422637	683.796072	0.012727	0.012915
RS	34	1.265505	3.707543	662.532572	0.012331	0.012479
RS	35	1.374634	3.707543	694.636454	0.012929	0.013038
RS	36	1.492484	3.924504	687.056739	0.012788	0.012864
RS	37	1.619753	3.924504	718.231670	0.013368	0.013409
RS	38	1.757193	4.072544	722.143364	0.013441	0.013452
RS	39	1.905617	4.072544	751.913786	0.013995	0.013973
RS	40	2.065903	4.156902	765.116612	0.014240	0.014190
RS	41	2.238999	4.156902	792.549007	0.014751	0.014673
RS	42	2.425928	4.204110	809.265544	0.015062	0.014958
RS	43	2.627797	4.204110	832.964127	0.015503	0.015378
RS	44	2.845798	4.246866	845.708027	0.015740	0.015593
RS	45	3.081222	4.246866	864.053707	0.016082	0.015920
RS	46	3.335460	4.302420	867.902272	0.016153	0.015976
RS	47	3.610017	4.302420	879.352615	0.016367	0.016181
RS	48	3.906516	4.372823	872.664769	0.016242	0.016047
RS	49	4.226711	4.372823	875.933640	0.016303	0.016106
RS	50	4.572495	4.453912	858.828682	0.015985	0.015788
RS	51	4.945914	4.453912	852.991227	0.015876	0.015685
RS	52	5.349175	4.541955	825.994689	0.015373	0.015192
RS	53	5.784665	4.541955	810.622125	0.015087	0.014919
RS	54	6.254959	4.718659	761.466963	0.014172	0.014029
RS	55	6.762838	4.718659	738.689691	0.013749	0.013624
RS	56	7.311305	4.718659	710.465352	0.013223	0.013121
RS	57	7.903606	4.718659	677.008984	0.012601	0.012521
RS	58	8.543242	7.209881	428.505715	0.007975	0.007997
RS	59	9.233996	7.209881	421.466823	0.007844	0.007873
RS	60	9.979955	7.209881	411.443935	0.007658	0.007693
RS	61	10.785530	7.209881	398.414877	0.007415	0.007456
RS	62	11.655485	7.209881	382.431641	0.007118	0.007162
RS	63	12.594966	7.209881	2923.859249	0.054419	0.055045
PA	4+25*2+4+6 0.033895251 0.018530239 12.594965887 1.968126361 0.694645401 0.560938702 0.589091921 0.690606173 0.785860818 0.854174171 0.928231569 1.040255590 1.211047038 1.461477614 1.804720178 2.221208211 2.659503232 3.069745484 3.422637117 3.707542557 3.924504240 4.072544109 4.156902237 4.204109997 4.246865765 4.302420110 4.372823293 4.453911697 4.541954683 4.718659431 7.209881223
//
CC
CC	Brief Description of the file format:
CC	  CC  comments
CC	  MM  useful-messages
CC	  RD  round-of-iterations
CC	  LL  \log[P(sequence)]
CC	  QD  Q-before-opt Q-after-opt
CC	  TR  \theta_0 \rho_0
CC	  RS  k t_k \lambda_k \pi_k \sum_{l\not=k}A_{kl} A_{kk}
CC	  DC  begin end best-k t_k+\Delta_k max-prob
CC
MM	Version: 0.6.5-r67
MM	pattern:4+25*2+4+6, n:63, n_free_lambdas:28
MM	n_iterations:25, skip:1, max_t:5, theta/rho:5
MM	is_decoding:0
MM	n_seqs:21, sum_L:1118634, sum_n:90276
RD	0
LK	0.000000
QD	0.000000 -> 0.000000
RI	inf
TR	0.084145	0.016829
MT	5.000000
MM	C_pi: 1.000000, n_recomb: 18668.393663
RS	0	0.000000	1.000000	118.838812	0.006366	0.000000
RS	1	0.006440	1.000000	125.660889	0.006731	0.000000
RS	2	0.013294	1.000000	132.818210	0.007115	0.000000
RS	3	0.020590	1.000000	140.319786	0.007516	0.000000
RS	4	0.028356	1.000000	148.173782	0.007937	0.000000
RS	5	0.036622	1.000000	156.387318	0.008377	0.000000
RS	6	0.045421	1.000000	164.966249	0.008837	0.000000
RS	7	0.054785	1.000000	173.914916	0.009316	0.000000
RS	8	0.064753	1.000000	183.235877	0.009815	0.000000
RS	9	0.075363	1.000000	192.929607	0.010335	0.000000
RS	10	0.086656	1.000000	202.994169	0.010874	0.000000
RS	11	0.098677	1.000000	213.424861	0.011432	0.000000
RS	12	0.111471	1.000000	224.213830	0.012010	0.000000
RS	13	0.125090	1.000000	235.349663	0.012607	0.000000
RS	14	0.139585	1.000000	246.816947	0.013221	0.000000
RS	15	0.155014	1.000000	258.595810	0.013852	0.000000
RS	16	0.171437	1.000000	270.661442	0.014498	0.000000
RS	17	0.188917	1.000000	282.983597	0.015158	0.000000
RS	18	0.207523	1.000000	295.526093	0.015830	0.000000
RS	19	0.227327	1.000000	308.246312	0.016512	0.000000
RS	20	0.248406	1.000000	321.094705	0.017200	0.000000
RS	21	0.270843	1.000000	334.014331	0.017892	0.000000
RS	22	0.294725	1.000000	346.940435	0.018584	0.000000
RS	23	0.320144	1.000000	359.800076	0.019273	0.000000
RS	24	0.347201	1.000000	372.511850	0.019954	0.000000
RS	25	0.376000	1.000000	384.985707	0.020622	0.000000
RS	26	0.406654	1.000000	397.122904	0.021272	0.000000
RS	27	0.439282	1.000000	408.816128	0.021899	0.000000
RS	28	0.474011	1.000000	419.949805	0.022495	0.000000
RS	29	0.510976	1.000000	430.400643	0.023055	0.000000
RS	30	0.550322	1.000000	440.038447	0.023571	0.000000
RS	31	0.592202	1.000000	448.727226	0.024037	0.000000
RS	32	0.636779	1.000000	456.326638	0.024444	0.000000
RS	33	0.684227	1.000000	462.693800	0.024785	0.000000
RS	34	0.734730	1.000000	467.685481	0.025052	0.000000
RS	35	0.788485	1.000000	471.160693	0.025238	0.000000
RS	36	0.845702	1.000000	472.983679	0.025336	0.000000
RS	37	0.906604	1.000000	473.027293	0.025338	0.000000
RS	38	0.971428	1.000000	471.176709	0.025239	0.000000
RS	39	1.040426	1.000000	467.333434	0.025033	0.000000
RS	40	1.113868	1.000000	461.419511	0.024717	0.000000
RS	41	1.192040	1.000000	453.381797	0.024286	0.000000
RS	42	1.275245	1.000000	443.196193	0.023740	0.000000
RS	43	1.363809	1.000000	430.871605	0.023080	0.000000
RS	44	1.458076	1.000000	416.453468	0.022308	0.000000
RS	45	1.558414	1.000000	400.026573	0.021428	0.000000
RS	46	1.665214	1.000000	381.716969	0.020447	0.000000
RS	47	1.778891	1.000000	361.692683	0.019375	0.000000
RS	48	1.899889	1.000000	340.163026	0.018221	0.000000
RS	49	2.028679	1.000000	317.376294	0.017001	0.000000
RS	50	2.165763	1.000000	293.615709	0.015728	0.000000
RS	51	2.311675	1.000000	269.193547	0.014420	0.000000
RS	52	2.466983	1.000000	244.443486	0.013094	0.000000
RS	53	2.632293	1.000000	219.711345	0.011769	0.000000
RS	54	2.808249	1.000000	195.344496	0.010464	0.000000
RS	55	2.995536	1.000000	171.680402	0.009196	0.000000
RS	56	3.194884	1.000000	149.034827	0.007983	0.000000
RS	57	3.407070	1.000000	127.690393	0.006840	0.000000
RS	58	3.632920	1.000000	107.886205	0.005779	0.000000
RS	59	3.873315	1.000000	89.809274	0.004811	0.000000
RS	60	4.129191	1.000000	73.588403	0.003942	0.000000
RS	61	4.401545	1.000000	59.291065	0.003176	0.000000
RS	62	4.691438	1.000000	46.923596	0.002514	0.000000
RS	63	5.000000	1.000000	131.034643	0.007019	0.000000
PA	4+25*2+4+6 0.084144943 0.016828989 5.000000000 1.000000000 1.000000000 1.000000000 1.000000000 1.000000000 1.000000000 1.000000000 1.000000000 1.000000000 1.000000000 1.000000000 1.000000000 1.000000000 1.000000000 1.000000000 1.000000000 1.000000000 1.000000000 1.000000000 1.000000000 1.000000000 1.000000000 1.000000000 1.000000000 1.000000000 1.000000000 1.000000000 1.000000000
//
IT	4776
RD	1
LK	-265000.783991
QD	-2245.447409 -> -1024.069115
RI	0.0414017491
TR	0.066680	0.013362
MT	7.096877
MM	C_pi: 1.175750, n_recomb: 17436.573222
RS	0	0.000000	0.409791	293.993607	0.016861	0.001213
RS	1	0.007023	0.409791	309.124585	0.017729	0.009905
RS	2	0.014540	0.409791	324.630763	0.018618	0.013238
RS	3	0.022584	0.409791	340.461791	0.019526	0.018231
RS	4	0.031194	0.379169	385.004616	0.022080	0.022592
RS	5	0.040408	0.379169	401.836344	0.023046	0.023737
RS	6	0.050270	0.423839	375.088635	0.021512	0.023732
RS	7	0.060823	0.423839	391.247556	0.022438	0.023434
RS	8	0.072119	0.484713	356.842191	0.020465	0.022747
RS	9	0.084207	0.484713	372.204115	0.021346	0.022149
RS	10	0.097145	0.552174	340.772569	0.019544	0.021791
RS	11	0.110991	0.552174	355.396912	0.020382	0.021503
RS	12	0.125809	0.627389	326.179940	0.018707	0.021179
RS	13	0.141669	0.627389	340.111428	0.019506	0.020841
RS	14	0.158642	0.711086	312.854151	0.017942	0.020511
RS	15	0.176807	0.711086	326.131379	0.018704	0.020168
RS	16	0.196248	0.803560	300.796275	0.017251	0.019781
RS	17	0.217055	0.803560	313.454885	0.017977	0.019340
RS	18	0.239322	0.904128	290.246006	0.016646	0.018847
RS	19	0.263154	0.904128	302.321125	0.017338	0.018317
RS	20	0.288660	1.009953	281.810036	0.016162	0.017767
RS	21	0.315957	1.009953	293.338034	0.016823	0.017218
RS	22	0.345171	1.116632	276.034240	0.015831	0.016687
RS	23	0.376436	1.116632	287.044882	0.016462	0.016189
RS	24	0.409898	1.219313	273.173098	0.015667	0.015736
RS	25	0.445710	1.219313	283.675929	0.016269	0.015341
RS	26	0.484037	1.313826	273.141446	0.015665	0.015010
RS	27	0.525056	1.313826	283.110599	0.016237	0.014748
RS	28	0.568956	1.397839	275.481598	0.015799	0.014554
RS	29	0.615939	1.397839	284.842483	0.016336	0.014421
RS	30	0.666221	1.471016	279.459519	0.016027	0.014342
RS	31	0.720036	1.471016	288.081868	0.016522	0.014309
RS	32	0.777630	1.533917	284.286099	0.016304	0.014316
RS	33	0.839269	1.533917	291.983182	0.016745	0.014358
RS	34	0.905236	1.587127	289.219596	0.016587	0.014433
RS	35	0.975838	1.587127	295.749860	0.016961	0.014538
RS	36	1.051397	1.631191	293.518477	0.016833	0.014667
RS	37	1.132264	1.631191	298.589841	0.017124	0.014817
RS	38	1.218810	1.666787	296.382598	0.016998	0.014981
RS	39	1.311434	1.666787	299.663163	0.017186	0.015154
RS	40	1.410564	1.694842	296.932039	0.017029	0.015325
RS	41	1.516656	1.694842	298.071787	0.017095	0.015486
RS	42	1.630199	1.716642	294.222945	0.016874	0.015623
RS	43	1.751717	1.716642	292.891124	0.016798	0.015725
RS	44	1.881769	1.733730	287.340788	0.016479	0.015778
RS	45	2.020955	1.733730	283.279170	0.016246	0.015771
RS	46	2.169917	1.747652	275.557003	0.015803	0.015693
RS	47	2.329341	1.747652	268.642337	0.015407	0.015537
RS	48	2.499962	1.759806	258.486121	0.014824	0.015298
RS	49	2.682566	1.759806	248.791547	0.014268	0.014972
RS	50	2.877994	1.771403	236.217424	0.013547	0.014559
RS	51	3.087149	1.771403	224.059108	0.012850	0.014062
RS	52	3.310993	1.783480	209.399938	0.012009	0.013486
RS	53	3.550558	1.783480	195.352564	0.011204	0.012840
RS	54	3.806949	1.805062	178.501084	0.010237	0.012133
RS	55	4.081348	1.805062	163.547106	0.009380	0.011376
RS	56	4.375018	1.805062	148.220609	0.008501	0.010579
RS	57	4.689313	1.805062	132.771794	0.007615	0.009754
RS	58	5.025682	1.932834	110.394832	0.006331	0.008911
RS	59	5.385676	1.932834	97.685728	0.005602	0.008064
RS	60	5.770954	1.932834	85.293594	0.004892	0.007224
RS	61	6.183290	1.932834	73.417241	0.004211	0.006402
RS	62	6.624587	1.932834	62.235909	0.003569	0.005611
RS	63	7.096877	1.932834	227.976010	0.013075	0.022946
PA	4+25*2+4+6 0.066679612 0.013361529 7.096877098 0.409790993 0.379168987 0.423838615 0.484712601 0.552173615 0.627388954 0.711086273 0.803560257 0.904128075 1.009952545 1.116631985 1.219312668 1.313825607 1.397838593 1.471015930 1.533917427 1.587126732 1.631191254 1.666787148 1.694842339 1.716642380 1.733730316 1.747652054 1.759805679 1.771403313 1.783479691 1.805062294 1.932833731
//
IT	4762
RD	2
LK	-263123.413492
QD	-1052.926159 -> -686.296352
RI	0.0437351010
TR	0.059328	0.012654
MT	8.279564
MM	C_pi: 1.348163, n_recomb: 18922.594727
RS	0	0.000000	0.437170	309.953898	0.016380	0.000854
RS	1	0.007282	0.437170	326.849854	0.017273	0.007896
RS	2	0.015095	0.437170	344.235081	0.018192	0.011477
RS	3	0.023476	0.437170	362.057846	0.019134	0.015023
RS	4	0.032467	0.330152	501.722697	0.026514	0.020826
RS	5	0.042114	0.330152	522.239306	0.027599	0.024190
RS	6	0.052463	0.358743	499.838103	0.026415	0.023554
RS	7	0.063565	0.358743	519.350799	0.027446	0.025089
RS	8	0.075476	0.411622	470.276755	0.024853	0.023080
RS	9	0.088255	0.411622	488.592399	0.025821	0.024144
RS	10	0.101964	0.474894	440.002993	0.023253	0.022231
RS	11	0.116671	0.474894	457.180620	0.024161	0.023384
RS	12	0.132449	0.550350	409.941028	0.021664	0.021632
RS	13	0.149376	0.550350	426.044931	0.022515	0.022679
RS	14	0.167536	0.641117	380.162140	0.020090	0.020930
RS	15	0.187018	0.641117	395.253962	0.020888	0.021840
RS	16	0.207919	0.750073	351.336392	0.018567	0.020100
RS	17	0.230343	0.750073	365.477728	0.019314	0.020812
RS	18	0.254398	0.879458	324.344050	0.017141	0.019057
RS	19	0.280206	0.879458	337.598526	0.017841	0.019538
RS	20	0.307893	1.028033	300.677693	0.015890	0.017850
RS	21	0.337596	1.028033	313.119501	0.016547	0.018149
RS	22	0.369463	1.190398	281.626354	0.014883	0.016641
RS	23	0.403650	1.190398	293.341426	0.015502	0.016837
RS	24	0.440326	1.357903	267.820472	0.014153	0.015582
RS	25	0.479673	1.357903	278.896184	0.014739	0.015746
RS	26	0.521885	1.520564	259.259505	0.013701	0.014781
RS	27	0.567172	1.520564	269.766186	0.014256	0.014975
RS	28	0.615756	1.670531	255.322201	0.013493	0.014290
RS	29	0.667878	1.670531	265.291013	0.014020	0.014536
RS	30	0.723796	1.804333	254.951646	0.013473	0.014072
RS	31	0.783786	1.804333	264.358389	0.013971	0.014352
RS	32	0.848144	1.921023	257.120727	0.013588	0.014046
RS	33	0.917189	1.921023	265.880021	0.014051	0.014343
RS	34	0.991262	2.019899	261.042179	0.013795	0.014162
RS	35	1.070729	2.019899	269.004024	0.014216	0.014474
RS	36	1.155983	2.100520	266.018340	0.014058	0.014397
RS	37	1.247445	2.100520	272.962845	0.014425	0.014718
RS	38	1.345567	2.163337	271.271293	0.014336	0.014720
RS	39	1.450835	2.163337	276.905967	0.014634	0.015033
RS	40	1.563769	2.210153	275.832346	0.014577	0.015079
RS	41	1.684926	2.210153	279.799953	0.014787	0.015352
RS	42	1.814907	2.244276	278.504002	0.014718	0.015389
RS	43	1.954352	2.244276	280.410544	0.014819	0.015571
RS	44	2.103953	2.269820	277.976351	0.014690	0.015534
RS	45	2.264447	2.269820	277.442428	0.014662	0.015578
RS	46	2.436629	2.290562	273.062417	0.014430	0.015415
RS	47	2.621349	2.290562	269.789781	0.014258	0.015291
RS	48	2.819521	2.309440	262.895410	0.013893	0.014975
RS	49	3.032123	2.309440	256.738384	0.013568	0.014676
RS	50	3.260208	2.328667	247.065953	0.013057	0.014200
RS	51	3.504902	2.328667	238.097242	0.012583	0.013740
RS	52	3.767416	2.349976	225.726090	0.011929	0.013117
RS	53	4.049045	2.349976	214.282489	0.011324	0.012523
RS	54	4.351183	2.391203	198.370208	0.010483	0.011733
RS	55	4.675324	2.391203	185.325256	0.009794	0.011048
RS	56	5.023068	2.391203	171.403710	0.009058	0.010315
RS	57	5.396136	2.391203	156.824944	0.008288	0.009542
RS	58	5.796371	2.689386	127.333997	0.006729	0.008215
RS	59	6.225751	2.689386	116.105422	0.006136	0.007546
RS	60	6.686400	2.689386	104.621223	0.005529	0.006857
RS	61	7.180593	2.689386	93.083387	0.004919	0.006159
RS	62	7.710774	2.689386	81.697427	0.004317	0.005464
RS	63	8.279564	2.689386	353.110690	0.018661	0.024643
PA	4+25*2+4+6 0.059328030 0.012654331 8.279563610 0.437169769 0.330152156 0.358743178 0.411622221 0.474893869 0.550349858 0.641117336 0.750073155 0.879457557 1.028033094 1.190397832 1.357903062 1.520564294 1.670531337 1.804332959 1.921023208 2.019898843 2.100520266 2.163336883 2.210153441 2.244275607 2.269820068 2.290561607 2.309439507 2.328666507 2.349976218 2.391202813 2.689385943
//
IT	5155
RD	3
LK	-262510.857444
QD	-751.620405 -> -577.181110
RI	0.0356453244
TR	0.055013	0.012681
MT	8.986920
MM	C_pi: 1.512181, n_recomb: 21247.653326
RS	0	0.000000	0.558858	277.594840	0.013065	0.000676
RS	1	0.007420	0.558858	294.129638	0.013843	0.006584
RS	2	0.015391	0.558858	311.332233	0.014653	0.009714
RS	3	0.023953	0.558858	329.180792	0.015493	0.011951
RS	4	0.033151	0.347136	556.678766	0.026200	0.019821
RS	5	0.043031	0.347136	580.633028	0.027327	0.023144
RS	6	0.053644	0.360953	581.526733	0.027369	0.023430
RS	7	0.065045	0.360953	604.595435	0.028455	0.025159
RS	8	0.077291	0.406688	557.676100	0.026246	0.023330
RS	9	0.090447	0.406688	579.347114	0.027266	0.024705
RS	10	0.104578	0.463667	527.792689	0.024840	0.022718
RS	11	0.119759	0.463667	548.087126	0.025795	0.024190
RS	12	0.136065	0.533517	494.619048	0.023279	0.022253
RS	13	0.153582	0.533517	513.596345	0.024172	0.023695
RS	14	0.172398	0.621091	458.169198	0.021563	0.021623
RS	15	0.192610	0.621091	475.898805	0.022398	0.022943
RS	16	0.214323	0.731259	419.977508	0.019766	0.020757
RS	17	0.237646	0.731259	436.531567	0.020545	0.021891
RS	18	0.262700	0.869125	381.939219	0.017976	0.019604
RS	19	0.289613	0.869125	397.385850	0.018703	0.020486
RS	20	0.318523	1.036135	346.985370	0.016331	0.018230
RS	21	0.349579	1.036135	361.400205	0.017009	0.018885
RS	22	0.382938	1.227980	317.733460	0.014954	0.016837
RS	23	0.418773	1.227980	331.214637	0.015588	0.017335
RS	24	0.457267	1.434557	295.603756	0.013912	0.015616
RS	25	0.498618	1.434557	308.271343	0.014508	0.016030
RS	26	0.543036	1.641731	280.882402	0.013219	0.014694
RS	27	0.590751	1.641731	292.858688	0.013783	0.015095
RS	28	0.642006	1.836714	272.809989	0.012840	0.014131
RS	29	0.697064	1.836714	284.186586	0.013375	0.014549
RS	30	0.756208	2.013059	269.895857	0.012702	0.013877
RS	31	0.819741	2.013059	280.705223	0.013211	0.014298
RS	32	0.887987	2.168384	270.736818	0.012742	0.013832
RS	33	0.961298	2.168384	280.942030	0.013222	0.014242
RS	34	1.040048	2.300401	274.402340	0.012914	0.013940
RS	35	1.124642	2.300401	283.892712	0.013361	0.014340
RS	36	1.215513	2.407156	280.165729	0.013186	0.014177
RS	37	1.313127	2.407156	288.746818	0.013590	0.014565
RS	38	1.417984	2.488456	287.202974	0.013517	0.014513
RS	39	1.530622	2.488456	294.585776	0.013864	0.014875
RS	40	1.651617	2.546844	294.395690	0.013855	0.014895
RS	41	1.781591	2.546844	300.196597	0.014128	0.015201
RS	42	1.921209	2.587846	300.238954	0.014130	0.015228
RS	43	2.071186	2.587846	304.005619	0.014308	0.015431
RS	44	2.232293	2.618323	303.021840	0.014261	0.015390
RS	45	2.405354	2.618323	304.290455	0.014321	0.015446
RS	46	2.591256	2.644106	301.186084	0.014175	0.015278
RS	47	2.790953	2.644106	299.557027	0.014098	0.015164
RS	48	3.005468	2.669179	293.575272	0.013817	0.014841
RS	49	3.235900	2.669179	288.792823	0.013592	0.014558
RS	50	3.483430	2.696172	279.551096	0.013157	0.014078
RS	51	3.749328	2.696172	271.578683	0.012782	0.013641
RS	52	4.034956	2.727039	259.073229	0.012193	0.013017
RS	53	4.341778	2.727039	248.152983	0.011679	0.012453
RS	54	4.671368	2.788479	230.810168	0.010863	0.011636
RS	55	5.025413	2.788479	217.859849	0.010253	0.010990
RS	56	5.405729	2.788479	203.672784	0.009586	0.010293
RS	57	5.814265	2.788479	188.457467	0.008870	0.009552
RS	58	6.253116	3.271432	148.797793	0.007003	0.007880
RS	59	6.724530	3.271432	138.078289	0.006499	0.007311
RS	60	7.230924	3.271432	126.747210	0.005965	0.006713
RS	61	7.774894	3.271432	114.996775	0.005412	0.006096
RS	62	8.359227	3.271432	103.036556	0.004849	0.005471
RS	63	8.986920	3.271432	497.665337	0.023422	0.026702
PA	4+25*2+4+6 0.055013035 0.012681291 8.986919516 0.558858005 0.347135577 0.360953300 0.406687823 0.463666624 0.533516724 0.621090979 0.731258663 0.869124575 1.036135192 1.227980345 1.434556541 1.641730781 1.836713658 2.013059449 2.168383965 2.300400753 2.407155969 2.488455526 2.546843858 2.587845874 2.618323135 2.644106065 2.669179393 2.696171626 2.727038824 2.788478864 3.271432132
//
IT	4852
RD	4
LK	-262193.936054
QD	-633.424052 -> -515.091501
RI	0.0270062071
TR	0.051950	0.012958
MT	9.454085
MM	C_pi: 1.648034, n_recomb: 23636.453193
RS	0	0.000000	0.717081	243.519175	0.010303	0.000567
RS	1	0.007506	0.717081	258.982596	0.010957	0.005750
RS	2	0.015575	0.717081	275.204600	0.011643	0.008459
RS	3	0.024250	0.717081	292.187782	0.012362	0.009801
RS	4	0.033575	0.377292	585.365761	0.024765	0.019119
RS	5	0.043601	0.377292	612.232676	0.025902	0.022076
RS	6	0.054379	0.377889	638.017975	0.026993	0.023241
RS	7	0.065967	0.377889	664.483681	0.028113	0.024828
RS	8	0.078424	0.418552	624.395835	0.026417	0.023371
RS	9	0.091816	0.418552	649.406080	0.027475	0.024711
RS	10	0.106213	0.470327	600.789220	0.025418	0.022968
RS	11	0.121691	0.470327	624.271568	0.026411	0.024446
RS	12	0.138330	0.534333	570.804781	0.024149	0.022673
RS	13	0.156218	0.534333	592.774532	0.025079	0.024199
RS	14	0.175450	0.616797	533.273562	0.022561	0.022168
RS	15	0.196124	0.616797	553.785496	0.023429	0.023614
RS	16	0.218350	0.723968	490.077621	0.020734	0.021329
RS	17	0.242245	0.723968	509.210525	0.021543	0.022619
RS	18	0.267933	0.863145	443.999859	0.018785	0.020110
RS	19	0.295549	0.863145	461.828978	0.019539	0.021162
RS	20	0.325237	1.038222	399.616985	0.016907	0.018601
RS	21	0.357155	1.038222	416.216152	0.017609	0.019419
RS	22	0.391467	1.246454	361.291259	0.015285	0.017047
RS	23	0.428355	1.246454	376.759133	0.015940	0.017689
RS	24	0.468012	1.477400	331.597239	0.014029	0.015678
RS	25	0.510646	1.477400	346.071670	0.014641	0.016213
RS	26	0.556479	1.714059	311.330766	0.013172	0.014644
RS	27	0.605753	1.714059	324.972140	0.013749	0.015144
RS	28	0.658724	1.939625	299.675761	0.012679	0.014010
RS	29	0.715672	1.939625	312.623455	0.013226	0.014510
RS	30	0.776894	2.145270	294.679405	0.012467	0.013715
RS	31	0.842711	2.145270	307.008764	0.012989	0.014205
RS	32	0.913469	2.327648	294.505442	0.012460	0.013649
RS	33	0.989537	2.327648	306.212547	0.012955	0.014115
RS	34	1.071314	2.483138	298.051381	0.012610	0.013748
RS	35	1.159230	2.483138	309.049199	0.013075	0.014193
RS	36	1.253744	2.608259	304.550875	0.012885	0.013988
RS	37	1.355353	2.608259	314.656096	0.013312	0.014411
RS	38	1.464587	2.702056	313.119965	0.013247	0.014341
RS	39	1.582021	2.702056	322.035456	0.013625	0.014729
RS	40	1.708269	2.767659	322.471189	0.013643	0.014748
RS	41	1.843992	2.767659	329.779680	0.013952	0.015075
RS	42	1.989903	2.812657	330.764695	0.013994	0.015113
RS	43	2.146765	2.812657	335.955073	0.014213	0.015334
RS	44	2.315401	2.846444	335.869355	0.014210	0.015306
RS	45	2.496694	2.846444	338.403646	0.014317	0.015380
RS	46	2.691595	2.876571	335.875761	0.014210	0.015222
RS	47	2.901124	2.876571	335.277094	0.014185	0.015129
RS	48	3.126380	2.907676	329.407890	0.013936	0.014812
RS	49	3.368543	2.907676	325.348682	0.013765	0.014554
RS	50	3.628882	2.942458	315.703953	0.013357	0.014075
RS	51	3.908762	2.942458	308.087246	0.013034	0.013667
RS	52	4.209648	2.982865	294.650270	0.012466	0.013042
RS	53	4.533118	2.982865	283.677011	0.012002	0.012508
RS	54	4.880867	3.064278	264.094572	0.011173	0.011663
RS	55	5.254717	3.064278	250.791791	0.010610	0.011049
RS	56	5.656627	3.064278	235.951995	0.009983	0.010381
RS	57	6.088704	3.064278	219.779445	0.009298	0.009664
RS	58	6.553210	3.733336	168.615245	0.007134	0.007685
RS	59	7.052582	3.733336	158.306690	0.006698	0.007190
RS	60	7.589435	3.733336	147.124523	0.006224	0.006661
RS	61	8.166582	3.733336	135.245433	0.005722	0.006106
RS	62	8.787048	3.733336	122.872689	0.005198	0.005534
RS	63	9.454085	3.733336	643.763273	0.027236	0.028842
PA	4+25*2+4+6 0.051950212 0.012958088 9.454085471 0.717081437 0.377291808 0.377889165 0.418552086 0.470327286 0.534332841 0.616796670 0.723968226 0.863145166 1.038222134 1.246454342 1.477399952 1.714058772 1.939625227 2.145269568 2.327647824 2.483138276 2.608258871 2.702055616 2.767658769 2.812657482 2.846444079 2.876571327 2.907676260 2.942458116 2.982864834 3.064277596 3.733335749
//
IT	4339
RD	5
LK	-261969.133846
QD	-560.268585 -> -465.607583
RI	0.0207385688
TR	0.049515	0.013322
MT	9.797239
MM	C_pi: 1.760132, n_recomb: 25926.110061
RS	0	0.000000	0.888595	217.269334	0.008380	0.000494
RS	1	0.007566	0.888595	231.663964	0.008936	0.005177
RS	2	0.015704	0.888595	246.848177	0.009521	0.007585
RS	3	0.024458	0.888595	262.839676	0.010138	0.008345
RS	4	0.033875	0.408158	604.767173	0.023327	0.018602
RS	5	0.044004	0.408158	634.030216	0.024455	0.021197
RS	6	0.054899	0.397439	681.050703	0.026269	0.023012
RS	7	0.066619	0.397439	710.560466	0.027407	0.024428
RS	8	0.079225	0.434956	676.831611	0.026106	0.023269
RS	9	0.092785	0.434956	704.932010	0.027190	0.024506
RS	10	0.107371	0.482882	660.892542	0.025491	0.023028
RS	11	0.123061	0.482882	687.402341	0.026514	0.024436
RS	12	0.139937	0.541769	636.937352	0.024567	0.022906
RS	13	0.158091	0.541769	661.799347	0.025526	0.024418
RS	14	0.177618	0.619164	601.550737	0.023203	0.022547
RS	15	0.198622	0.619164	624.774083	0.024098	0.024016
RS	16	0.221216	0.722397	556.240313	0.021455	0.021771
RS	17	0.245519	0.722397	577.896357	0.022290	0.023115
RS	18	0.271661	0.860439	504.312968	0.019452	0.020524
RS	19	0.299781	0.860439	524.484038	0.020230	0.021650
RS	20	0.330028	1.039256	451.917256	0.017431	0.018917
RS	21	0.362563	1.039256	470.677304	0.018155	0.019812
RS	22	0.397561	1.257672	405.360398	0.015635	0.017230
RS	23	0.435206	1.257672	422.804960	0.016308	0.017944
RS	24	0.475699	1.505365	368.623962	0.014218	0.015734
RS	25	0.519257	1.505365	384.901429	0.014846	0.016333
RS	26	0.566109	1.763223	343.187386	0.013237	0.014604
RS	27	0.616507	1.763223	358.489330	0.013827	0.015155
RS	28	0.670717	2.011093	328.256800	0.012661	0.013906
RS	29	0.729029	2.011093	342.764838	0.013221	0.014448
RS	30	0.791753	2.238165	321.424315	0.012398	0.013573
RS	31	0.859223	2.238165	335.251221	0.012931	0.014099
RS	32	0.931797	2.440492	320.397196	0.012358	0.013485
RS	33	1.009863	2.440492	333.565875	0.012866	0.013983
RS	34	1.093834	2.613389	323.894526	0.012493	0.013576
RS	35	1.184159	2.613389	336.335477	0.012973	0.014047
RS	36	1.281318	2.751978	331.113936	0.012771	0.013821
RS	37	1.385828	2.751978	342.649668	0.013216	0.014265
RS	38	1.498245	2.854536	341.115735	0.013157	0.014190
RS	39	1.619168	2.854536	351.436860	0.013555	0.014596
RS	40	1.749239	2.924664	352.442849	0.013594	0.014625
RS	41	1.889152	2.924664	361.095855	0.013928	0.014969
RS	42	2.039650	2.971786	362.914348	0.013998	0.015025
RS	43	2.201535	2.971786	369.328955	0.014245	0.015266
RS	44	2.375668	3.007560	369.969737	0.014270	0.015256
RS	45	2.562976	3.007560	373.537223	0.014408	0.015354
RS	46	2.764455	3.041027	371.351008	0.014323	0.015211
RS	47	2.981178	3.041027	371.526484	0.014330	0.015145
RS	48	3.214299	3.077294	365.488436	0.014097	0.014837
RS	49	3.465057	3.077294	361.888235	0.013958	0.014609
RS	50	3.734788	3.119010	351.540579	0.013559	0.014134
RS	51	4.024926	3.119010	344.028738	0.013270	0.013756
RS	52	4.337016	3.168076	329.370394	0.012704	0.013129
RS	53	4.672718	3.168076	318.131629	0.012271	0.012624
RS	54	5.033820	3.268109	295.998709	0.011417	0.011748
RS	55	5.422242	3.268109	282.201294	0.010885	0.011163
RS	56	5.840052	3.268109	266.601808	0.010283	0.010518
RS	57	6.289474	3.268109	249.403239	0.009620	0.009820
RS	58	6.772898	4.120126	186.088055	0.007178	0.007558
RS	59	7.292899	4.120126	176.213536	0.006797	0.007123
RS	60	7.852242	4.120126	165.260783	0.006374	0.006650
RS	61	8.453905	4.120126	153.388498	0.005916	0.006145
RS	62	9.101089	4.120126	140.788397	0.005430	0.005618
RS	63	9.797239	4.120126	786.299390	0.030328	0.030971
PA	4+25*2+4+6 0.049515393 0.013321902 9.797238941 0.888594748 0.408158410 0.397438511 0.434955663 0.482882343 0.541768625 0.619163680 0.722396807 0.860438618 1.039255825 1.257672212 1.505364958 1.763222620 2.011092970 2.238165181 2.440492269 2.613388798 2.751977573 2.854536110 2.924663520 2.971785759 3.007559867 3.041027406 3.077293666 3.119009644 3.168076362 3.268109431 4.120125671
//
IT	4282
RD	6
LK	-261786.294682
QD	-502.735924 -> -422.323458
RI	0.0165122158
TR	0.047447	0.013707
MT	10.074099
MM	C_pi: 1.856647, n_recomb: 28111.153248
RS	0	0.000000	1.060047	198.643673	0.007066	0.000442
RS	1	0.007613	1.060047	212.190368	0.007548	0.004756
RS	2	0.015806	1.060047	226.533229	0.008058	0.006961
RS	3	0.024622	1.060047	241.699003	0.008598	0.007342
RS	4	0.034110	0.436244	621.939117	0.022124	0.018211
RS	5	0.044320	0.436244	653.273188	0.023239	0.020503
RS	6	0.055307	0.416224	717.399413	0.025520	0.022767
RS	7	0.067130	0.416224	749.649603	0.026667	0.024052
RS	8	0.079854	0.452235	720.298762	0.025623	0.023085
RS	9	0.093546	0.452235	751.229833	0.026724	0.024225
RS	10	0.108281	0.497514	711.616377	0.025314	0.022968
RS	11	0.124138	0.497514	740.959048	0.026358	0.024299
RS	12	0.141202	0.552084	694.768011	0.024715	0.023007
RS	13	0.159564	0.552084	722.386716	0.025698	0.024480
RS	14	0.179325	0.624895	663.330811	0.023597	0.022799
RS	15	0.200590	0.624895	689.163769	0.024516	0.024257
RS	16	0.223475	0.724235	617.798176	0.021977	0.022106
RS	17	0.248101	0.724235	641.891034	0.022834	0.023463
RS	18	0.274602	0.860421	561.602257	0.019978	0.020859
RS	19	0.303121	0.860421	584.039516	0.020776	0.022017
RS	20	0.333811	1.041194	502.276620	0.017868	0.019179
RS	21	0.366837	1.041194	523.133540	0.018609	0.020115
RS	22	0.402378	1.266855	448.146077	0.015942	0.017383
RS	23	0.440624	1.266855	467.513926	0.016631	0.018138
RS	24	0.481782	1.527417	404.762438	0.014399	0.015780
RS	25	0.526074	1.527417	422.796172	0.015040	0.016414
RS	26	0.573737	1.802102	374.422115	0.013319	0.014567
RS	27	0.625029	1.802102	391.340685	0.013921	0.015145
RS	28	0.680226	2.067848	356.418038	0.012679	0.013812
RS	29	0.739625	2.067848	372.442787	0.013249	0.014375
RS	30	0.803546	2.312078	347.906884	0.012376	0.013444
RS	31	0.872334	2.312078	363.185959	0.012920	0.013988
RS	32	0.946358	2.530411	346.133615	0.012313	0.013336
RS	33	1.026018	2.530411	360.714390	0.012832	0.013851
RS	34	1.111743	2.717289	349.637613	0.012438	0.013418
RS	35	1.203994	2.717289	363.465907	0.012930	0.013906
RS	36	1.303268	2.866542	357.589746	0.012721	0.013667
RS	37	1.410100	2.866542	370.492314	0.013180	0.014127
RS	38	1.525064	2.975695	369.003728	0.013127	0.014053
RS	39	1.648782	2.975695	380.658024	0.013541	0.014474
RS	40	1.781918	3.048726	382.260913	0.013598	0.014516
RS	41	1.925189	3.048726	392.176691	0.013951	0.014875
RS	42	2.079368	3.096696	394.844216	0.014046	0.014952
RS	43	2.245285	3.096696	402.391578	0.014314	0.015212
RS	44	2.423833	3.133315	403.759283	0.014363	0.015225
RS	45	2.615975	3.133315	408.258737	0.014523	0.015347
RS	46	2.822744	3.168970	406.393047	0.014457	0.015222
RS	47	3.045254	3.168970	407.233321	0.014487	0.015186
RS	48	3.284704	3.209181	400.982122	0.014264	0.014890
RS	49	3.542384	3.209181	397.727912	0.014148	0.014693
RS	50	3.819681	3.256554	386.613433	0.013753	0.014223
RS	51	4.118090	3.256554	379.097606	0.013486	0.013875
RS	52	4.439216	3.312994	363.139456	0.012918	0.013248
RS	53	4.784789	3.312994	351.541834	0.012505	0.012768
RS	54	5.156672	3.429829	326.742436	0.011623	0.011863
RS	55	5.556866	3.429829	312.389390	0.011113	0.011303
RS	56	5.987527	3.429829	295.988790	0.010529	0.010678
RS	57	6.450974	3.429829	277.743969	0.009880	0.009995
RS	58	6.949704	4.460803	201.845946	0.007180	0.007467
RS	59	7.486403	4.460803	192.424552	0.006845	0.007082
RS	60	8.063961	4.460803	181.757120	0.006466	0.006657
RS	61	8.685489	4.460803	169.983665	0.006047	0.006195
RS	62	9.354335	4.460803	157.281896	0.005595	0.005706
RS	63	10.074099	4.460803	926.122853	0.032945	0.033053
PA	4+25*2+4+6 0.047447095 0.013707329 10.074099498 1.060046571 0.436243589 0.416224316 0.452235239 0.497513631 0.552084475 0.624894883 0.724234531 0.860420771 1.041194439 1.266854893 1.527416920 1.802101509 2.067848287 2.312077977 2.530410967 2.717288708 2.866541825 2.975694695 3.048726090 3.096695869 3.133314657 3.168970412 3.209180699 3.256553652 3.312993643 3.429829385 4.460802903
//
IT	4409
RD	7
LK	-261630.098296
QD	-453.769000 -> -383.944976
RI	0.0136535813
TR	0.045623	0.014086
MT	10.313747
MM	C_pi: 1.943521, n_recomb: 30210.898101
RS	0	0.000000	1.224229	185.726691	0.006148	0.000403
RS	1	0.007653	1.224229	198.657753	0.006576	0.004429
RS	2	0.015891	1.224229	212.384530	0.007030	0.006499
RS	3	0.024760	1.224229	226.939473	0.007512	0.006631
RS	4	0.034308	0.460917	639.261137	0.021160	0.017901
RS	5	0.044586	0.460917	672.484948	0.022260	0.019953
RS	6	0.055651	0.433419	750.377537	0.024838	0.022519
RS	7	0.067563	0.433419	785.150243	0.025989	0.023716
RS	8	0.080387	0.469215	758.126203	0.025094	0.022857
RS	9	0.094191	0.469215	791.675277	0.026205	0.023924
RS	10	0.109052	0.512803	755.768324	0.025016	0.022833
RS	11	0.125051	0.512803	787.771282	0.026076	0.024099
RS	12	0.142274	0.563722	746.327691	0.024704	0.023021
RS	13	0.160814	0.563722	776.580468	0.025705	0.024452
RS	14	0.180774	0.632440	719.869248	0.023828	0.022962
RS	15	0.202261	0.632440	748.222492	0.024767	0.024400
RS	16	0.225393	0.728163	675.380432	0.022356	0.022362
RS	17	0.250295	0.728163	701.836421	0.023231	0.023718
RS	18	0.277102	0.862357	616.059640	0.020392	0.021133
RS	19	0.305961	0.862357	640.697415	0.021207	0.022307
RS	20	0.337029	1.044318	550.615969	0.018226	0.019401
RS	21	0.370474	1.044318	573.511748	0.018984	0.020360
RS	22	0.406479	1.275752	489.395339	0.016199	0.017515
RS	23	0.445239	1.275752	510.635476	0.016902	0.018293
RS	24	0.486965	1.547123	439.641779	0.014552	0.015818
RS	25	0.531885	1.547123	459.385267	0.015206	0.016473
RS	26	0.580242	1.836299	404.567184	0.013391	0.014531
RS	27	0.632299	1.836299	423.058027	0.014003	0.015125
RS	28	0.688341	2.117595	383.607500	0.012698	0.013725
RS	29	0.748672	2.117595	401.105770	0.013277	0.014299
RS	30	0.813619	2.376772	373.504431	0.012363	0.013325
RS	31	0.883537	2.376772	390.193277	0.012916	0.013879
RS	32	0.958806	2.609054	371.044295	0.012282	0.013198
RS	33	1.039834	2.609054	386.995150	0.012810	0.013722
RS	34	1.127064	2.808118	374.586504	0.012399	0.013272
RS	35	1.220969	2.808118	389.760293	0.012901	0.013769
RS	36	1.322061	2.966559	383.284302	0.012687	0.013524
RS	37	1.430889	2.966559	397.512421	0.013158	0.013993
RS	38	1.548046	3.081143	396.116542	0.013112	0.013925
RS	39	1.674168	3.081143	409.064208	0.013540	0.014357
RS	40	1.809943	3.156152	411.315432	0.013615	0.014414
RS	41	1.956108	3.156152	422.456528	0.013984	0.014788
RS	42	2.113458	3.204126	426.037412	0.014102	0.014886
RS	43	2.282851	3.204126	434.682319	0.014388	0.015165
RS	44	2.465207	3.240667	436.854241	0.014460	0.015202
RS	45	2.661518	3.240667	442.251174	0.014639	0.015348
RS	46	2.872853	3.277430	440.786839	0.014590	0.015245
RS	47	3.100360	3.277430	442.255916	0.014639	0.015236
RS	48	3.345279	3.320351	435.863532	0.014427	0.014957
RS	49	3.608941	3.320351	432.916297	0.014330	0.014788
RS	50	3.892780	3.372051	421.087478	0.013938	0.014328
RS	51	4.198341	3.372051	413.526226	0.013688	0.014007
RS	52	4.527287	3.434528	396.291927	0.013118	0.013381
RS	53	4.881406	3.434528	384.295657	0.012720	0.012925
RS	54	5.262625	3.566303	356.805757	0.011810	0.011993
RS	55	5.673018	3.566303	341.867596	0.011316	0.011454
RS	56	6.114819	3.566303	324.646476	0.010746	0.010846
RS	57	6.590429	3.566303	305.346935	0.010107	0.010176
RS	58	7.102437	4.772517	216.498418	0.007166	0.007398
RS	59	7.653628	4.772517	207.539084	0.006870	0.007057
RS	60	8.247001	4.772517	197.190253	0.006527	0.006672
RS	61	8.885784	4.772517	185.573269	0.006143	0.006248
RS	62	9.573452	4.772517	172.850700	0.005721	0.005793
RS	63	10.313747	4.772517	1065.075946	0.035255	0.035071
PA	4+25*2+4+6 0.045622672 0.014086100 10.313746732 1.224229161 0.460916504 0.433419069 0.469215150 0.512802822 0.563722425 0.632439562 0.728163487 0.862356885 1.044318293 1.275751834 1.547122593 1.836298569 2.117595316 2.376771779 2.609054349 2.808117574 2.966558704 3.081143287 3.156152096 3.204125855 3.240667355 3.277429894 3.320350781 3.372051216 3.434527622 3.566302823 4.772517201
//
IT	4984
RD	8
LK	-261494.182619
QD	-411.144420 -> -349.933587
RI	0.0116670316
TR	0.043978	0.014446
MT	10.531303
MM	C_pi: 2.024375, n_recomb: 32241.641801
RS	0	0.000000	1.378196	176.777393	0.005483	0.000372
RS	1	0.007688	1.378196	189.279718	0.005871	0.004165
RS	2	0.015967	1.378196	202.576915	0.006283	0.006144
RS	3	0.024883	1.378196	216.705345	0.006721	0.006110
RS	4	0.034484	0.482517	657.216756	0.020384	0.017646
RS	5	0.044824	0.482517	692.225880	0.021470	0.019505
RS	6	0.055958	0.449021	781.433651	0.024237	0.022275
RS	7	0.067949	0.449021	818.574735	0.025389	0.023417
RS	8	0.080861	0.485570	792.174107	0.024570	0.022608
RS	9	0.094766	0.485570	828.174139	0.025686	0.023622
RS	10	0.109740	0.528190	795.196351	0.024664	0.022655
RS	11	0.125865	0.528190	829.715638	0.025734	0.023869
RS	12	0.143230	0.575956	793.166833	0.024601	0.022980
RS	13	0.161930	0.575956	825.950271	0.025618	0.024374
RS	14	0.182067	0.640967	772.326355	0.023954	0.023064
RS	15	0.203753	0.640967	803.127306	0.024910	0.024482
RS	16	0.227106	0.733352	729.778247	0.022635	0.022564
RS	17	0.252255	0.733352	758.540042	0.023527	0.023914
RS	18	0.279337	0.865580	668.190389	0.020724	0.021364
RS	19	0.308501	0.865580	694.978007	0.021555	0.022546
RS	20	0.339907	1.048353	597.243627	0.018524	0.019595
RS	21	0.373728	1.048353	622.132756	0.019296	0.020569
RS	22	0.410149	1.284729	529.281916	0.016416	0.017631
RS	23	0.449370	1.284729	552.353307	0.017132	0.018426
RS	24	0.491607	1.565710	473.337894	0.014681	0.015852
RS	25	0.537090	1.565710	494.752588	0.015345	0.016521
RS	26	0.586071	1.868054	433.619821	0.013449	0.014497
RS	27	0.638817	1.868054	453.645183	0.014070	0.015101
RS	28	0.695619	2.163666	409.754365	0.012709	0.013645
RS	29	0.756788	2.163666	428.688862	0.013296	0.014225
RS	30	0.822659	2.436673	398.091273	0.012347	0.013214
RS	31	0.893595	2.436673	416.153533	0.012907	0.013773
RS	32	0.969984	2.681911	394.959645	0.012250	0.013068
RS	33	1.052246	2.681911	412.245688	0.012786	0.013599
RS	34	1.140833	2.892304	398.543569	0.012361	0.013133
RS	35	1.236231	2.892304	415.030283	0.012872	0.013637
RS	36	1.338962	3.059250	407.984459	0.012654	0.013387
RS	37	1.449592	3.059250	423.509371	0.013135	0.013865
RS	38	1.568728	3.178716	422.239990	0.013096	0.013802
RS	39	1.697023	3.178716	436.458104	0.013537	0.014244
RS	40	1.835181	3.255218	439.407069	0.013629	0.014317
RS	41	1.983961	3.255218	451.758261	0.014012	0.014702
RS	42	2.144180	3.302660	456.328617	0.014153	0.014824
RS	43	2.316717	3.302660	466.064027	0.014455	0.015119
RS	44	2.502518	3.338417	469.145803	0.014551	0.015183
RS	45	2.702604	3.338417	475.439476	0.014746	0.015350
RS	46	2.918074	3.375363	474.501545	0.014717	0.015272
RS	47	3.150109	3.375363	476.601077	0.014782	0.015288
RS	48	3.399983	3.419888	470.194355	0.014583	0.015029
RS	49	3.669068	3.419888	467.553648	0.014502	0.014886
RS	50	3.958841	3.474697	455.120867	0.014116	0.014439
RS	51	4.270892	3.474697	447.508371	0.013880	0.014142
RS	52	4.606934	3.541973	429.074425	0.013308	0.013521
RS	53	4.968811	3.541973	416.668282	0.012923	0.013085
RS	54	5.358511	3.686964	386.512519	0.011988	0.012130
RS	55	5.778171	3.686964	370.976618	0.011506	0.011610
RS	56	6.230095	3.686964	352.927175	0.010946	0.011017
RS	57	6.716764	3.686964	332.570319	0.010315	0.010358
RS	58	7.240849	5.065183	230.434635	0.007147	0.007343
RS	59	7.805227	5.065183	221.941690	0.006884	0.007039
RS	60	8.412995	5.065183	211.932738	0.006573	0.006691
RS	61	9.067490	5.065183	200.510723	0.006219	0.006301
RS	62	9.772303	5.065183	187.822537	0.005825	0.005875
RS	63	10.531303	5.065183	1204.512713	0.037359	0.037019
PA	4+25*2+4+6 0.043978115 0.014445823 10.531303310 1.378196197 0.482517350 0.449021231 0.485570039 0.528189704 0.575956224 0.640966926 0.733351579 0.865579695 1.048352844 1.284729431 1.565709588 1.868053637 2.163666084 2.436672966 2.681910985 2.892304113 3.059249518 3.178716037 3.255218291 3.302659717 3.338416538 3.375362778 3.419887983 3.474696765 3.541972683 3.686963555 5.065183350
//
IT	5861
RD	9
LK	-261374.912979
QD	-373.757982 -> -319.808867
RI	0.0102386941
TR	0.042478	0.014782
MT	10.734586
MM	C_pi: 2.101263, n_recomb: 34213.953609
RS	0	0.000000	1.521601	170.517740	0.004984	0.000347
RS	1	0.007721	1.521601	182.728093	0.005341	0.003943
RS	2	0.016037	1.521601	195.734048	0.005721	0.005863
RS	3	0.024996	1.521601	209.574888	0.006125	0.005715
RS	4	0.034646	0.501627	675.646274	0.019748	0.017427
RS	5	0.045042	0.501627	712.371219	0.020821	0.019130
RS	6	0.056240	0.463269	811.133275	0.023708	0.022037
RS	7	0.068302	0.463269	850.527357	0.024859	0.023149
RS	8	0.081296	0.501264	823.458840	0.024068	0.022351
RS	9	0.095293	0.501264	861.775600	0.025188	0.023328
RS	10	0.110371	0.543456	831.044264	0.024290	0.022452
RS	11	0.126613	0.543456	867.958531	0.025369	0.023625
RS	12	0.144109	0.588429	836.334594	0.024444	0.022902
RS	13	0.162955	0.588429	871.560557	0.025474	0.024265
RS	14	0.183257	0.650009	821.560512	0.024012	0.023125
RS	15	0.205126	0.650009	854.749183	0.024982	0.024524
RS	16	0.228683	0.739269	781.639687	0.022846	0.022727
RS	17	0.254060	0.739269	812.661974	0.023752	0.024070
RS	18	0.281395	0.869579	718.466764	0.020999	0.021565
RS	19	0.310841	0.869579	747.364848	0.021844	0.022751
RS	20	0.342560	1.052931	642.500724	0.018779	0.019770
RS	21	0.376728	1.052931	669.347637	0.019564	0.020754
RS	22	0.413534	1.293693	568.055463	0.016603	0.017739
RS	23	0.453182	1.293693	592.925558	0.017330	0.018545
RS	24	0.495891	1.583503	506.024009	0.014790	0.015883
RS	25	0.541897	1.583503	529.078463	0.015464	0.016563
RS	26	0.591455	1.898182	461.697838	0.013494	0.014467
RS	27	0.644839	1.898182	483.225978	0.014124	0.015078
RS	28	0.702345	2.207407	434.931183	0.012712	0.013571
RS	29	0.764290	2.207407	455.269779	0.013307	0.014155
RS	30	0.831018	2.493701	421.698117	0.012325	0.013111
RS	31	0.902898	2.493701	441.102010	0.012892	0.013673
RS	32	0.980328	2.751453	417.878770	0.012214	0.012946
RS	33	1.063735	2.751453	436.469576	0.012757	0.013481
RS	34	1.153582	2.972847	421.481725	0.012319	0.013002
RS	35	1.250365	2.972847	439.253639	0.012838	0.013511
RS	36	1.354621	3.148054	431.645627	0.012616	0.013257
RS	37	1.466926	3.148054	448.444372	0.013107	0.013740
RS	38	1.587902	3.272202	447.318716	0.013074	0.013683
RS	39	1.718217	3.272202	462.791740	0.013526	0.014133
RS	40	1.858594	3.349979	466.476658	0.013634	0.014222
RS	41	2.009808	3.349979	480.032384	0.014030	0.014618
RS	42	2.172697	3.396556	485.663904	0.014195	0.014763
RS	43	2.348162	3.396556	496.495339	0.014511	0.015074
RS	44	2.537174	3.430989	500.597889	0.014631	0.015164
RS	45	2.740779	3.430989	507.803231	0.014842	0.015352
RS	46	2.960103	3.467354	507.531963	0.014834	0.015299
RS	47	3.196360	3.467354	510.281857	0.014914	0.015339
RS	48	3.450857	3.512535	504.010337	0.014731	0.015101
RS	49	3.725003	3.512535	501.695259	0.014663	0.014983
RS	50	4.020315	3.569384	488.796335	0.014286	0.014551
RS	51	4.338426	3.569384	481.145602	0.014063	0.014277
RS	52	4.681098	3.640361	461.616143	0.013492	0.013662
RS	53	5.050225	3.640361	448.804638	0.013118	0.013245
RS	54	5.447852	3.797027	416.035433	0.012160	0.012270
RS	55	5.876177	3.797027	399.899032	0.011688	0.011765
RS	56	6.337572	3.797027	381.020614	0.011136	0.011185
RS	57	6.834588	3.797027	359.607997	0.010511	0.010535
RS	58	7.369977	5.344355	243.877701	0.007128	0.007297
RS	59	7.946702	5.344355	235.853761	0.006893	0.007027
RS	60	8.567952	5.344355	226.199849	0.006611	0.006711
RS	61	9.237167	5.344355	215.000852	0.006284	0.006351
RS	62	9.958048	5.344355	202.387754	0.005915	0.005952
RS	63	10.734586	5.344355	1345.169903	0.039316	0.038895
PA	4+25*2+4+6 0.042477502 0.014781812 10.734586170 1.521600935 0.501627287 0.463268646 0.501264484 0.543455786 0.588429084 0.650009421 0.739269371 0.869579254 1.052931182 1.293693399 1.583503032 1.898182169 2.207406732 2.493700866 2.751453063 2.972846944 3.148053955 3.272202469 3.349979100 3.396555858 3.430989197 3.467353659 3.512535036 3.569384088 3.640361071 3.797026912 5.344354776
//
IT	5091
RD	10
LK	-261269.725955
QD	-340.826872 -> -293.096804
RI	0.0091778559
TR	0.041098	0.015093
MT	10.927815
MM	C_pi: 2.175312, n_recomb: 36133.607049
RS	0	0.000000	1.655097	166.095757	0.004597	0.000326
RS	1	0.007751	1.655097	178.111861	0.004929	0.003753
RS	2	0.016102	1.655097	190.926168	0.005284	0.005631
RS	3	0.025101	1.655097	204.580317	0.005662	0.005407
RS	4	0.034798	0.518804	694.223354	0.019213	0.017234
RS	5	0.045245	0.518804	732.607707	0.020275	0.018808
RS	6	0.056503	0.476423	839.658663	0.023238	0.021808
RS	7	0.068633	0.476423	881.211768	0.024388	0.022905
RS	8	0.081704	0.516355	852.529796	0.023594	0.022093
RS	9	0.095787	0.516355	893.049974	0.024715	0.023045
RS	10	0.110962	0.558519	864.011371	0.023912	0.022236
RS	11	0.127313	0.558519	903.214388	0.024997	0.023377
RS	12	0.144932	0.600952	876.515791	0.024258	0.022801
RS	13	0.163916	0.600952	914.105941	0.025298	0.024138
RS	14	0.184372	0.659292	868.153886	0.024026	0.023157
RS	15	0.206413	0.659292	903.677734	0.025009	0.024541
RS	16	0.230162	0.745572	831.429732	0.023010	0.022863
RS	17	0.255752	0.745572	864.674096	0.023930	0.024199
RS	18	0.283326	0.873994	767.240789	0.021233	0.021745
RS	19	0.313037	0.873994	798.216492	0.022091	0.022934
RS	20	0.345051	1.057736	686.657639	0.019003	0.019932
RS	21	0.379546	1.057736	715.432652	0.019800	0.020925
RS	22	0.416714	1.302458	605.921180	0.016769	0.017841
RS	23	0.456764	1.302458	632.562556	0.017506	0.018657
RS	24	0.499917	1.600487	537.865952	0.014885	0.015916
RS	25	0.546415	1.600487	562.533263	0.015568	0.016604
RS	26	0.596518	1.926896	488.930672	0.013531	0.014441
RS	27	0.650503	1.926896	511.933724	0.014168	0.015058
RS	28	0.708673	2.249303	459.232647	0.012709	0.013504
RS	29	0.771352	2.249303	480.946319	0.013310	0.014090
RS	30	0.838889	2.548633	444.390301	0.012299	0.013015
RS	31	0.911660	2.548633	465.106452	0.012872	0.013579
RS	32	0.990071	2.818753	439.842849	0.012173	0.012831
RS	33	1.074561	2.818753	459.709870	0.012723	0.013368
RS	34	1.165598	3.051094	443.422972	0.012272	0.012877
RS	35	1.263692	3.051094	462.453924	0.012798	0.013389
RS	36	1.369389	3.234569	454.272657	0.012572	0.013131
RS	37	1.483278	3.234569	472.323765	0.013072	0.013619
RS	38	1.605995	3.363416	471.341137	0.013044	0.013568
RS	39	1.738223	3.363416	488.055314	0.013507	0.014024
RS	40	1.880700	3.442414	492.499823	0.013630	0.014128
RS	41	2.034220	3.442414	507.257101	0.014038	0.014535
RS	42	2.199639	3.487921	514.011588	0.014225	0.014702
RS	43	2.377879	3.487921	525.948506	0.014556	0.015026
RS	44	2.569934	3.520617	531.177245	0.014700	0.015144
RS	45	2.776875	3.520617	539.314976	0.014926	0.015350
RS	46	2.999856	3.555776	539.850347	0.014940	0.015325
RS	47	3.240119	3.555776	543.278344	0.015035	0.015386
RS	48	3.499005	3.600799	537.299922	0.014870	0.015172
RS	49	3.777956	3.600799	535.338870	0.014816	0.015076
RS	50	4.078529	3.658769	522.123169	0.014450	0.014662
RS	51	4.402398	3.658769	514.457121	0.014238	0.014408
RS	52	4.751369	3.732487	493.950860	0.013670	0.013802
RS	53	5.127389	3.732487	480.747649	0.013305	0.013401
RS	54	5.532553	3.899457	445.436388	0.012327	0.012410
RS	55	5.969120	3.899457	428.703098	0.011864	0.011919
RS	56	6.439525	3.899457	409.000201	0.011319	0.011350
RS	57	6.946390	3.899457	386.537135	0.010697	0.010708
RS	58	7.492541	5.613202	256.941300	0.007111	0.007259
RS	59	8.081023	5.613202	249.388592	0.006902	0.007019
RS	60	8.715117	5.613202	240.101819	0.006645	0.006731
RS	61	9.398358	5.613202	229.148186	0.006342	0.006398
RS	62	10.134556	5.613202	216.642688	0.005996	0.006024
RS	63	10.927815	5.613202	1487.280688	0.041161	0.040698
PA	4+25*2+4+6 0.041098147 0.015092920 10.927815191 1.655097409 0.518803846 0.476423462 0.516355348 0.558519104 0.600952147 0.659292344 0.745572269 0.873993593 1.057736056 1.302458046 1.600486891 1.926896316 2.249303370 2.548632627 2.818753162 3.051093636 3.234568877 3.363416499 3.442413931 3.487920556 3.520617089 3.555775516 3.600799297 3.658768808 3.732486603 3.899456827 5.613202272
//
IT	4559
RD	11
LK	-261176.617770
QD	-311.715927 -> -269.357278
RI	0.0083642309
TR	0.039824	0.015380
MT	11.113404
MM	C_pi: 2.247181, n_recomb: 38004.123497
RS	0	0.000000	1.780028	162.918426	0.004287	0.000309
RS	1	0.007779	1.780028	174.807846	0.004600	0.003586
RS	2	0.016164	1.780028	187.499600	0.004934	0.005436
RS	3	0.025201	1.780028	201.037332	0.005290	0.005159
RS	4	0.034940	0.534511	712.639611	0.018752	0.017059
RS	5	0.045438	0.534511	752.630747	0.019804	0.018525
RS	6	0.056752	0.488708	867.065688	0.022815	0.021586
RS	7	0.068946	0.488708	910.696294	0.023963	0.022678
RS	8	0.082089	0.530919	879.716481	0.023148	0.021838
RS	9	0.096255	0.530919	922.340728	0.024269	0.022773
RS	10	0.111522	0.573366	894.539378	0.023538	0.022014
RS	11	0.127977	0.573366	935.935261	0.024627	0.023129
RS	12	0.145712	0.613438	914.158153	0.024054	0.022685
RS	13	0.164827	0.613438	954.040664	0.025104	0.023999
RS	14	0.185428	0.668664	912.498524	0.024011	0.023169
RS	15	0.207633	0.668664	950.309684	0.025005	0.024539
RS	16	0.231565	0.752063	879.461082	0.023141	0.022979
RS	17	0.257358	0.752063	914.893333	0.024074	0.024308
RS	18	0.285158	0.878601	814.757774	0.021439	0.021909
RS	19	0.315121	0.878601	847.782292	0.022308	0.023101
RS	20	0.347415	1.062568	729.906630	0.019206	0.020085
RS	21	0.382221	1.062568	760.583758	0.020013	0.021085
RS	22	0.419734	1.310875	643.040949	0.016920	0.017940
RS	23	0.460166	1.310875	671.429614	0.017667	0.018765
RS	24	0.503743	1.616608	568.998356	0.014972	0.015950
RS	25	0.550711	1.616608	595.254766	0.015663	0.016645
RS	26	0.601332	1.954262	515.429881	0.013562	0.014420
RS	27	0.655891	1.954262	539.882751	0.014206	0.015042
RS	28	0.714694	2.289543	482.752626	0.012703	0.013443
RS	29	0.778072	2.289543	505.814651	0.013309	0.014031
RS	30	0.846380	2.601782	466.246380	0.012268	0.012926
RS	31	0.920002	2.601782	488.247159	0.012847	0.013490
RS	32	0.999351	2.884275	460.914622	0.012128	0.012723
RS	33	1.084874	2.884275	482.030453	0.012684	0.013262
RS	34	1.177049	3.127658	464.415872	0.012220	0.012758
RS	35	1.276395	3.127658	484.680271	0.012753	0.013273
RS	36	1.383469	3.319535	475.902385	0.012522	0.013010
RS	37	1.498873	3.319535	495.184453	0.013030	0.013502
RS	38	1.623255	3.453205	494.332232	0.013007	0.013455
RS	39	1.757313	3.453205	512.273476	0.013479	0.013918
RS	40	1.901800	3.533460	517.488978	0.013617	0.014036
RS	41	2.057526	3.533460	533.444369	0.014036	0.014451
RS	42	2.225368	3.577777	541.371358	0.014245	0.014640
RS	43	2.406266	3.577777	554.423110	0.014588	0.014977
RS	44	2.601237	3.608423	560.872209	0.014758	0.015121
RS	45	2.811375	3.608423	569.963887	0.014997	0.015345
RS	46	3.037861	3.641851	571.440587	0.015036	0.015347
RS	47	3.281966	3.641851	575.576499	0.015145	0.015429
RS	48	3.545060	3.686033	570.046094	0.015000	0.015240
RS	49	3.828622	3.686033	568.470962	0.014958	0.015164
RS	50	4.134243	3.744328	555.091029	0.014606	0.014770
RS	51	4.463639	3.744328	547.437000	0.014405	0.014534
RS	52	4.818660	3.819953	526.078479	0.013843	0.013939
RS	53	5.201299	3.819953	512.501874	0.013485	0.013553
RS	54	5.613705	3.996012	474.731543	0.012492	0.012548
RS	55	6.058194	3.996012	457.408508	0.012036	0.012070
RS	56	6.537260	3.996012	436.888636	0.011496	0.011511
RS	57	7.053595	3.996012	413.382818	0.010877	0.010875
RS	58	7.610098	5.873581	269.688510	0.007096	0.007227
RS	59	8.209892	5.873581	262.608738	0.006910	0.007012
RS	60	8.856347	5.873581	253.698920	0.006676	0.006750
RS	61	9.553092	5.873581	243.008963	0.006394	0.006441
RS	62	10.304039	5.873581	230.637895	0.006069	0.006091
RS	63	11.113404	5.873581	1630.812352	0.042911	0.042428
PA	4+25*2+4+6 0.039824096 0.015379607 11.113403932 1.780028082 0.534510812 0.488708253 0.530918616 0.573366059 0.613437979 0.668664494 0.752062580 0.878601210 1.062567900 1.310874656 1.616607938 1.954262325 2.289542550 2.601781802 2.884274678 3.127657878 3.319534935 3.453205352 3.533459755 3.577776649 3.608422587 3.641850583 3.686032641 3.744327547 3.819952964 3.996012057 5.873580642
//
IT	4773
RD	12
LK	-261093.950805
QD	-285.892324 -> -248.199545
RI	0.0077236942
TR	0.038644	0.015643
MT	11.292690
MM	C_pi: 2.317217, n_recomb: 39827.155051
RS	0	0.000000	1.897591	160.602089	0.004032	0.000293
RS	1	0.007806	1.897591	172.411915	0.004329	0.003438
RS	2	0.016222	1.897591	185.029340	0.004646	0.005268
RS	3	0.025295	1.897591	198.499775	0.004984	0.004955
RS	4	0.035076	0.549081	730.671896	0.018346	0.016898
RS	5	0.045621	0.549081	772.217577	0.019389	0.018271
RS	6	0.056989	0.500298	893.348338	0.022431	0.021375
RS	7	0.069244	0.500298	938.981271	0.023576	0.022467
RS	8	0.082456	0.545021	905.219884	0.022729	0.021588
RS	9	0.096700	0.545021	949.857454	0.023849	0.022512
RS	10	0.112055	0.587990	922.930300	0.023173	0.021790
RS	11	0.128609	0.587990	966.429656	0.024266	0.022882
RS	12	0.146455	0.625838	949.555633	0.023842	0.022558
RS	13	0.165695	0.625838	991.661956	0.024899	0.023854
RS	14	0.186436	0.678030	954.853683	0.023975	0.023167
RS	15	0.208797	0.678030	994.906104	0.024981	0.024525
RS	16	0.232903	0.758613	925.932759	0.023249	0.023079
RS	17	0.258891	0.758613	963.520141	0.024193	0.024403
RS	18	0.286908	0.883257	861.170266	0.021623	0.022062
RS	19	0.317112	0.883257	896.216190	0.022503	0.023256
RS	20	0.349673	1.067281	772.374607	0.019393	0.020231
RS	21	0.384777	1.067281	804.929195	0.020211	0.021239
RS	22	0.422621	1.318829	679.521548	0.017062	0.018038
RS	23	0.463419	1.318829	709.634817	0.017818	0.018871
RS	24	0.507403	1.631812	599.509754	0.015053	0.015986
RS	25	0.554819	1.631812	627.332775	0.015751	0.016689
RS	26	0.605938	1.980271	541.276263	0.013591	0.014404
RS	27	0.661047	1.980271	567.155098	0.014240	0.015030
RS	28	0.720458	2.328160	505.563706	0.012694	0.013388
RS	29	0.784506	2.328160	529.948372	0.013306	0.013978
RS	30	0.853555	2.653245	487.328381	0.012236	0.012843
RS	31	0.927994	2.653245	510.586726	0.012820	0.013408
RS	32	1.008244	2.948172	481.148191	0.012081	0.012621
RS	33	1.094759	2.948172	503.485488	0.012642	0.013161
RS	34	1.188028	3.202758	484.506260	0.012165	0.012644
RS	35	1.288578	3.202758	505.977974	0.012704	0.013161
RS	36	1.396977	3.403243	496.570244	0.012468	0.012893
RS	37	1.513838	3.403243	517.060656	0.012983	0.013389
RS	38	1.639822	3.541922	516.316271	0.012964	0.013345
RS	39	1.775640	3.541922	535.468627	0.013445	0.013814
RS	40	1.922062	3.623520	541.455909	0.013595	0.013944
RS	41	2.079914	3.623520	558.603610	0.014026	0.014367
RS	42	2.250088	3.666585	567.740247	0.014255	0.014577
RS	43	2.433547	3.666585	581.913718	0.014611	0.014926
RS	44	2.631328	3.694929	589.666297	0.014806	0.015097
RS	45	2.844549	3.694929	599.731443	0.015058	0.015336
RS	46	3.074414	3.726185	602.274605	0.015122	0.015367
RS	47	3.322224	3.726185	607.147203	0.015245	0.015466
RS	48	3.589380	3.768937	602.214190	0.015121	0.015304
RS	49	3.877390	3.768937	601.057107	0.015092	0.015247
RS	50	4.187885	3.826872	587.663188	0.014755	0.014873
RS	51	4.522617	3.826872	580.050064	0.014564	0.014655
RS	52	4.883481	3.903680	557.965601	0.014010	0.014072
RS	53	5.272515	3.903680	544.036376	0.013660	0.013700
RS	54	5.691920	4.087743	503.898543	0.012652	0.012684
RS	55	6.144065	4.087743	485.995223	0.012203	0.012217
RS	56	6.631506	4.087743	464.668141	0.011667	0.011666
RS	57	7.157000	4.087743	440.129434	0.011051	0.011036
RS	58	7.723516	6.126555	282.146063	0.007084	0.007198
RS	59	8.334257	6.126555	275.540459	0.006918	0.007007
RS	60	8.992676	6.126555	267.015776	0.006704	0.006768
RS	61	9.702493	6.126555	256.605006	0.006443	0.006482
RS	62	10.467723	6.126555	244.391306	0.006136	0.006152
RS	63	11.292690	6.126555	1775.534363	0.044581	0.044087
PA	4+25*2+4+6 0.038643536 0.015643191 11.292689969 1.897591391 0.549080974 0.500297513 0.545020736 0.587990345 0.625838064 0.678029583 0.758612975 0.883256579 1.067280962 1.318829345 1.631812355 1.980270674 2.328159541 2.653245460 2.948172479 3.202758358 3.403243439 3.541921763 3.623520223 3.666585062 3.694928549 3.726185354 3.768936878 3.826871755 3.903679599 4.087743374 6.126555167
//
IT	4720
RD	13
LK	-261020.359176
QD	-262.907627 -> -229.285927
RI	0.0072069484
TR	0.037547	0.015885
MT	11.466547
MM	C_pi: 2.385618, n_recomb: 41603.505739
RS	0	0.000000	2.009060	158.871878	0.003819	0.000280
RS	1	0.007832	2.009060	170.633772	0.004101	0.003304
RS	2	0.016278	2.009060	183.209232	0.004404	0.005119
RS	3	0.025386	2.009060	196.645265	0.004727	0.004784
RS	4	0.035206	0.562750	748.175243	0.017983	0.016749
RS	5	0.045796	0.562750	791.223027	0.019018	0.018040
RS	6	0.057216	0.511295	918.544259	0.022079	0.021172
RS	7	0.069529	0.511295	966.109260	0.023222	0.022268
RS	8	0.082808	0.558710	929.188100	0.022334	0.021347
RS	9	0.097126	0.558710	975.754273	0.023454	0.022262
RS	10	0.112565	0.602399	949.390515	0.022820	0.021566
RS	11	0.129214	0.602399	994.908207	0.023914	0.022640
RS	12	0.147167	0.638130	982.909086	0.023626	0.022425
RS	13	0.166527	0.638130	1027.172324	0.024690	0.023703
RS	14	0.187402	0.687344	995.375692	0.023925	0.023153
RS	15	0.209912	0.687344	1037.623646	0.024941	0.024500
RS	16	0.234186	0.765149	970.970431	0.023339	0.023168
RS	17	0.260361	0.765149	1010.680345	0.024293	0.024487
RS	18	0.288586	0.887869	906.574911	0.021791	0.022206
RS	19	0.319021	0.887869	943.615025	0.022681	0.023402
RS	20	0.351841	1.071796	814.135321	0.019569	0.020373
RS	21	0.387231	1.071796	848.542886	0.020396	0.021387
RS	22	0.425392	1.326266	715.428412	0.017196	0.018136
RS	23	0.466543	1.326266	747.243879	0.017961	0.018976
RS	24	0.510917	1.646064	629.464885	0.015130	0.016026
RS	25	0.558767	1.646064	658.832538	0.015836	0.016735
RS	26	0.610364	2.004920	566.528273	0.013617	0.014392
RS	27	0.666002	2.004920	593.809779	0.014273	0.015022
RS	28	0.725999	2.365168	527.721813	0.012685	0.013338
RS	29	0.790694	2.365168	553.403889	0.013302	0.013930
RS	30	0.860457	2.703040	507.690766	0.012203	0.012766
RS	31	0.935684	2.703040	532.179852	0.012792	0.013332
RS	32	1.016803	3.010501	500.590826	0.012032	0.012525
RS	33	1.104275	3.010501	524.122008	0.012598	0.013066
RS	34	1.198599	3.276467	503.737951	0.012108	0.012536
RS	35	1.300310	3.276467	526.390078	0.012653	0.013055
RS	36	1.409988	3.485803	516.312702	0.012410	0.012780
RS	37	1.528256	3.485803	537.987374	0.012931	0.013279
RS	38	1.655788	3.629693	537.322818	0.012915	0.013238
RS	39	1.793308	3.629693	557.668090	0.013404	0.013711
RS	40	1.941600	3.712756	564.418491	0.013567	0.013852
RS	41	2.101506	3.712756	582.749732	0.014007	0.014284
RS	42	2.273937	3.754542	593.122142	0.014257	0.014514
RS	43	2.459873	3.754542	608.420817	0.014624	0.014874
RS	44	2.660372	3.780379	617.548340	0.014844	0.015070
RS	45	2.876576	3.780379	628.603150	0.015109	0.015323
RS	46	3.109713	3.809101	632.325282	0.015199	0.015383
RS	47	3.361111	3.809101	637.960792	0.015334	0.015499
RS	48	3.632199	3.849916	633.766062	0.015233	0.015364
RS	49	3.924519	3.849916	633.057793	0.015216	0.015324
RS	50	4.239736	3.906889	619.796391	0.014898	0.014973
RS	51	4.579641	3.906889	612.252927	0.014716	0.014770
RS	52	4.946169	3.984242	589.568595	0.014171	0.014201
RS	53	5.341405	3.984242	575.308447	0.013828	0.013841
RS	54	5.767598	4.175342	532.900263	0.012809	0.012816
RS	55	6.227171	4.175342	514.427432	0.012365	0.012359
RS	56	6.722741	4.175342	492.304372	0.011833	0.011816
RS	57	7.257125	4.175342	466.744247	0.011219	0.011190
RS	58	7.833364	6.372801	294.324052	0.007075	0.007172
RS	59	8.454737	6.372801	288.193187	0.006927	0.007003
RS	60	9.124778	6.372801	280.060306	0.006732	0.006785
RS	61	9.847299	6.372801	269.941885	0.006488	0.006520
RS	62	10.626412	6.372801	257.905359	0.006199	0.006209
RS	63	11.466547	6.372801	1921.117041	0.046177	0.045678
PA	4+25*2+4+6 0.037546808 0.015885216 11.466546827 2.009059793 0.562750188 0.511295149 0.558710239 0.602399410 0.638129951 0.687344135 0.765148801 0.887869334 1.071796093 1.326266167 1.646064196 2.004919811 2.365167878 2.703040497 3.010500651 3.276466859 3.485802623 3.629693241 3.712755684 3.754542195 3.780379251 3.809100739 3.849915523 3.906889457 3.984241835 4.175342316 6.372801390
//
IT	4221
RD	14
LK	-260954.689642
QD	-242.383727 -> -212.327623
RI	0.0067823877
TR	0.036526	0.016107
MT	11.635411
MM	C_pi: 2.452473, n_recomb: 43333.563258
RS	0	0.000000	2.115291	157.556260	0.003636	0.000268
RS	1	0.007857	2.115291	169.292176	0.003907	0.003183
RS	2	0.016332	2.115291	181.848042	0.004196	0.004986
RS	3	0.025472	2.115291	195.272334	0.004506	0.004636
RS	4	0.035331	0.575682	765.060477	0.017655	0.016611
RS	5	0.045964	0.575682	809.557577	0.018682	0.017828
RS	6	0.057433	0.521788	942.662505	0.021754	0.020980
RS	7	0.069803	0.521788	992.091858	0.022894	0.022081
RS	8	0.083144	0.572018	951.740524	0.021963	0.021113
RS	9	0.097534	0.572018	1000.154929	0.023080	0.022023
RS	10	0.113055	0.616603	974.069279	0.022478	0.021346
RS	11	0.129795	0.616603	1021.522853	0.023573	0.022402
RS	12	0.147851	0.650306	1014.355817	0.023408	0.022288
RS	13	0.167325	0.650306	1060.709471	0.024478	0.023550
RS	14	0.188329	0.696581	1034.171174	0.023865	0.023130
RS	15	0.210984	0.696581	1078.568248	0.024890	0.024468
RS	16	0.235418	0.771626	1014.647292	0.023415	0.023247
RS	17	0.261773	0.771626	1056.446313	0.024379	0.024562
RS	18	0.290198	0.892389	951.020549	0.021947	0.022342
RS	19	0.320857	0.892389	990.026905	0.022847	0.023541
RS	20	0.353924	1.076065	855.230072	0.019736	0.020512
RS	21	0.389590	1.076065	891.465488	0.020572	0.021532
RS	22	0.428058	1.333151	750.802880	0.017326	0.018234
RS	23	0.469549	1.333151	784.297701	0.018099	0.019081
RS	24	0.514300	1.659349	658.905572	0.015205	0.016068
RS	25	0.562567	1.659349	689.795718	0.015918	0.016783
RS	26	0.614626	2.028198	591.230930	0.013644	0.014385
RS	27	0.670775	2.028198	619.891895	0.014305	0.015020
RS	28	0.731337	2.400554	549.272136	0.012675	0.013294
RS	29	0.796657	2.400554	576.226498	0.013297	0.013888
RS	30	0.867109	2.751157	527.376104	0.012170	0.012695
RS	31	0.943097	2.751157	553.069014	0.012763	0.013262
RS	32	1.025055	3.071232	519.286078	0.011983	0.012434
RS	33	1.113453	3.071232	543.983182	0.012553	0.012976
RS	34	1.208796	3.348766	522.150759	0.012050	0.012432
RS	35	1.311631	3.348766	545.955513	0.012599	0.012953
RS	36	1.422546	3.567189	535.167480	0.012350	0.012671
RS	37	1.542176	3.567189	558.000800	0.012877	0.013173
RS	38	1.671205	3.716505	557.383308	0.012863	0.013133
RS	39	1.810372	3.716505	578.900974	0.013359	0.013611
RS	40	1.960474	3.801168	586.398376	0.013532	0.013762
RS	41	2.122370	3.801168	605.901240	0.013982	0.014201
RS	42	2.296986	3.841671	617.526040	0.014251	0.014449
RS	43	2.485322	3.841671	633.949640	0.014630	0.014820
RS	44	2.688457	3.864836	644.511932	0.014873	0.015041
RS	45	2.907551	3.864836	656.568705	0.015152	0.015308
RS	46	3.143861	3.890701	661.572464	0.015267	0.015395
RS	47	3.398738	3.890701	667.993579	0.015415	0.015528
RS	48	3.673641	3.929137	664.668678	0.015338	0.015420
RS	49	3.970144	3.929137	664.437397	0.015333	0.015397
RS	50	4.289944	3.984629	651.447643	0.015033	0.015068
RS	51	4.634871	3.984629	644.001347	0.014861	0.014880
RS	52	5.006900	4.061960	620.841286	0.014327	0.014325
RS	53	5.408159	4.061960	606.271809	0.013991	0.013976
RS	54	5.840947	4.259221	561.694702	0.012962	0.012945
RS	55	6.307740	4.259221	542.663610	0.012523	0.012497
RS	56	6.811209	4.259221	519.756555	0.011994	0.011960
RS	57	7.354237	4.259221	493.187507	0.011381	0.011339
RS	58	7.939932	6.612687	306.223443	0.007067	0.007150
RS	59	8.571647	6.612687	300.567131	0.006936	0.007000
RS	60	9.252996	6.612687	292.831341	0.006758	0.006801
RS	61	9.987880	6.612687	283.016432	0.006531	0.006554
RS	62	10.780506	6.612687	271.174306	0.006258	0.006262
RS	63	11.635411	6.612687	2067.191408	0.047704	0.047201
PA	4+25*2+4+6 0.036526195 0.016107441 11.635410520 2.115290830 0.575682307 0.521788374 0.572018407 0.616603172 0.650305878 0.696580820 0.771626372 0.892388799 1.076065079 1.333150615 1.659348706 2.028197948 2.400553729 2.751156801 3.071231700 3.348765758 3.567188636 3.716505334 3.801167569 3.841670980 3.864835852 3.890700766 3.929136893 3.984629432 4.061960267 4.259221392 6.612686774
//
IT	5073
RD	15
LK	-260895.963050
QD	-224.001463 -> -197.078605
RI	0.0064274836
TR	0.035575	0.016311
MT	11.799715
MM	C_pi: 2.517858, n_recomb: 45017.684069
RS	0	0.000000	2.217131	156.526679	0.003477	0.000258
RS	1	0.007881	2.217131	168.251084	0.003737	0.003073
RS	2	0.016383	2.217131	180.801988	0.004016	0.004865
RS	3	0.025555	2.217131	194.229227	0.004315	0.004508
RS	4	0.035450	0.587994	781.283668	0.017355	0.016482
RS	5	0.046125	0.587994	827.177747	0.018375	0.017632
RS	6	0.057641	0.531839	965.730512	0.021452	0.020797
RS	7	0.070065	0.531839	1016.958972	0.022590	0.021905
RS	8	0.083468	0.584970	972.981768	0.021613	0.020889
RS	9	0.097927	0.584970	1023.167943	0.022728	0.021794
RS	10	0.113526	0.630608	997.098733	0.022149	0.021128
RS	11	0.130354	0.630608	1046.408337	0.023244	0.022170
RS	12	0.148508	0.662358	1044.018887	0.023191	0.022148
RS	13	0.168093	0.662358	1092.396974	0.024266	0.023396
RS	14	0.189221	0.705725	1071.323875	0.023798	0.023099
RS	15	0.212015	0.705725	1117.822951	0.024831	0.024429
RS	16	0.236605	0.778025	1057.010761	0.023480	0.023317
RS	17	0.263133	0.778025	1100.864559	0.024454	0.024629
RS	18	0.291751	0.896797	994.528502	0.022092	0.022473
RS	19	0.322625	0.896797	1035.472317	0.023001	0.023673
RS	20	0.355932	1.080074	895.679299	0.019896	0.020647
RS	21	0.391865	1.080074	933.716699	0.020741	0.021673
RS	22	0.430628	1.339493	785.664514	0.017452	0.018333
RS	23	0.472447	1.339493	820.815254	0.018233	0.019186
RS	24	0.517562	1.671693	687.858061	0.015280	0.016113
RS	25	0.566232	1.671693	720.248288	0.015999	0.016834
RS	26	0.618738	2.050153	615.412007	0.013670	0.014382
RS	27	0.675382	2.050153	645.429156	0.014337	0.015021
RS	28	0.736490	2.434362	570.246376	0.012667	0.013255
RS	29	0.802414	2.434362	598.447959	0.013294	0.013851
RS	30	0.873533	2.797603	546.423652	0.012138	0.012629
RS	31	0.950257	2.797603	573.293563	0.012735	0.013197
RS	32	1.033028	3.130359	537.274655	0.011935	0.012348
RS	33	1.122323	3.130359	563.109583	0.012509	0.012891
RS	34	1.218654	3.419640	539.784966	0.011991	0.012333
RS	35	1.322577	3.419640	564.714010	0.012544	0.012855
RS	36	1.434691	3.647377	553.173936	0.012288	0.012566
RS	37	1.555640	3.647377	577.139158	0.012820	0.013071
RS	38	1.686121	3.802349	576.530788	0.012807	0.013031
RS	39	1.826886	3.802349	599.198418	0.013310	0.013513
RS	40	1.978744	3.888748	607.422092	0.013493	0.013673
RS	41	2.142570	3.888748	628.081910	0.013952	0.014118
RS	42	2.319307	3.927979	640.967603	0.014238	0.014384
RS	43	2.509973	3.927979	658.512379	0.014628	0.014764
RS	44	2.715666	3.948334	670.558913	0.014895	0.015009
RS	45	2.937569	3.948334	683.626147	0.015186	0.015289
RS	46	3.176960	3.971067	690.002736	0.015327	0.015405
RS	47	3.435218	3.971067	697.228600	0.015488	0.015552
RS	48	3.713829	4.006736	694.895458	0.015436	0.015472
RS	49	4.014397	4.006736	695.166537	0.015442	0.015464
RS	50	4.338653	4.060292	682.580117	0.015162	0.015159
RS	51	4.688464	4.060292	675.256816	0.015000	0.014984
RS	52	5.065844	4.137104	651.741124	0.014477	0.014445
RS	53	5.472965	4.137104	636.883424	0.014147	0.014107
RS	54	5.912171	4.339733	590.241600	0.013111	0.013071
RS	55	6.385991	4.339733	570.663662	0.012676	0.012630
RS	56	6.897153	4.339733	546.985024	0.012150	0.012099
RS	57	7.448600	4.339733	519.420270	0.011538	0.011482
RS	58	8.043506	6.846536	317.843656	0.007060	0.007129
RS	59	8.685297	6.846536	312.660862	0.006945	0.006997
RS	60	9.377668	6.846536	305.326077	0.006782	0.006816
RS	61	10.124604	6.846536	295.823947	0.006571	0.006587
RS	62	10.930407	6.846536	284.191071	0.006313	0.006311
RS	63	11.799715	6.846536	2213.388218	0.049167	0.048659
PA	4+25*2+4+6 0.035574648 0.016311420 11.799714799 2.217131120 0.587993934 0.531839475 0.584969853 0.630608193 0.662358302 0.705725230 0.778025035 0.896797016 1.080073990 1.339492633 1.671692827 2.050152542 2.434362224 2.797602985 3.130358510 3.419640434 3.647377375 3.802349144 3.888748270 3.927978662 3.948333845 3.971066577 4.006736406 4.060292003 4.137103990 4.339732511 6.846536068
//
IT	4411
RD	16
LK	-260843.339109
QD	-207.490116 -> -183.328952
RI	0.0061273892
TR	0.034686	0.016499
MT	11.959734
MM	C_pi: 2.581795, n_recomb: 46655.844041
RS	0	0.000000	2.315043	155.707130	0.003337	0.000248
RS	1	0.007904	2.315043	167.430175	0.003589	0.002971
RS	2	0.016432	2.315043	179.986308	0.003858	0.004755
RS	3	0.025635	2.315043	193.426629	0.004146	0.004395
RS	4	0.035565	0.599755	796.837977	0.017079	0.016362
RS	5	0.046280	0.599755	844.077722	0.018092	0.017451
RS	6	0.057842	0.541480	987.796825	0.021172	0.020624
RS	7	0.070318	0.541480	1040.761415	0.022307	0.021738
RS	8	0.083779	0.597587	992.983766	0.021283	0.020674
RS	9	0.098305	0.597587	1044.867796	0.022395	0.021575
RS	10	0.113979	0.644418	1018.582359	0.021832	0.020915
RS	11	0.130892	0.644418	1069.669860	0.022927	0.021943
RS	12	0.149141	0.674287	1071.981393	0.022976	0.022006
RS	13	0.168833	0.674287	1122.317580	0.024055	0.023240
RS	14	0.190081	0.714768	1106.888835	0.023725	0.023063
RS	15	0.213009	0.714768	1155.441403	0.024765	0.024384
RS	16	0.237749	0.784336	1098.076420	0.023536	0.023380
RS	17	0.264444	0.784336	1143.949056	0.024519	0.024689
RS	18	0.293249	0.901077	1037.106354	0.022229	0.022597
RS	19	0.324331	0.901077	1079.957412	0.023147	0.023799
RS	20	0.357870	1.083820	935.480680	0.020051	0.020780
RS	21	0.394059	1.083820	975.292830	0.020904	0.021811
RS	22	0.433109	1.345302	820.018370	0.017576	0.018431
RS	23	0.475246	1.345302	856.800463	0.018364	0.019291
RS	24	0.520713	1.683124	716.334200	0.015354	0.016161
RS	25	0.569773	1.683124	750.201306	0.016079	0.016888
RS	26	0.622711	2.070801	639.094172	0.013698	0.014384
RS	27	0.679833	2.070801	670.443838	0.014370	0.015026
RS	28	0.741471	2.466591	590.673708	0.012660	0.013221
RS	29	0.807980	2.466591	620.097259	0.013291	0.013818
RS	30	0.879745	2.842393	564.858111	0.012107	0.012568
RS	31	0.957183	2.842393	592.877856	0.012707	0.013137
RS	32	1.040742	3.187862	554.586347	0.011887	0.012268
RS	33	1.130905	3.187862	581.530559	0.012464	0.012812
RS	34	1.228194	3.489046	556.672877	0.011931	0.012239
RS	35	1.333173	3.489046	582.697127	0.012489	0.012763
RS	36	1.446450	3.726323	570.361927	0.012225	0.012465
RS	37	1.568680	3.726323	595.431019	0.012762	0.012972
RS	38	1.700570	3.887166	594.793147	0.012749	0.012931
RS	39	1.842885	3.887166	618.586317	0.013258	0.013417
RS	40	1.996449	3.975440	627.511103	0.013450	0.013585
RS	41	2.162150	3.975440	649.310390	0.013917	0.014037
RS	42	2.340948	4.013414	663.458774	0.014220	0.014319
RS	43	2.533878	4.013414	682.117403	0.014620	0.014708
RS	44	2.742056	4.030848	695.687334	0.014911	0.014976
RS	45	2.966689	4.030848	709.769560	0.015213	0.015268
RS	46	3.209077	4.050209	717.599165	0.015381	0.015411
RS	47	3.470623	4.050209	725.645104	0.015553	0.015572
RS	48	3.752841	4.082777	724.414826	0.015527	0.015520
RS	49	4.057366	4.082777	725.210579	0.015544	0.015526
RS	50	4.385959	4.133990	713.152228	0.015285	0.015245
RS	51	4.740525	4.133990	705.975730	0.015132	0.015083
RS	52	5.123114	4.209840	682.220442	0.014622	0.014560
RS	53	5.535944	4.209840	667.094784	0.014298	0.014231
RS	54	5.981403	4.417118	618.493960	0.013257	0.013193
RS	55	6.462070	4.417118	598.380619	0.012825	0.012759
RS	56	6.980729	4.417118	573.943191	0.012302	0.012233
RS	57	7.540382	4.417118	545.396692	0.011690	0.011619
RS	58	8.144270	7.074560	329.177353	0.007055	0.007110
RS	59	8.795888	7.074560	324.466229	0.006954	0.006994
RS	60	9.499009	7.074560	317.535159	0.006806	0.006830
RS	61	10.257704	7.074560	308.353480	0.006609	0.006616
RS	62	11.076366	7.074560	296.942746	0.006365	0.006356
RS	63	11.959734	7.074560	2359.308665	0.050568	0.050054
PA	4+25*2+4+6 0.034686135 0.016498665 11.959733667 2.315042557 0.599754923 0.541480110 0.597587494 0.644418023 0.674287467 0.714768425 0.784336338 0.901076698 1.083820242 1.345302429 1.683123603 2.070801175 2.466590519 2.842393404 3.187862177 3.489045787 3.726323371 3.887166026 3.975440488 4.013414434 4.030847947 4.050209480 4.082776726 4.133989578 4.209840330 4.417117763 7.074559879
//
IT	4043
RD	17
LK	-260796.096916
QD	-192.619794 -> -170.899471
RI	0.0058704627
TR	0.033856	0.016671
MT	12.115604
MM	C_pi: 2.644286, n_recomb: 48248.240850
RS	0	0.000000	2.409627	155.028530	0.003213	0.000239
RS	1	0.007926	2.409627	166.756205	0.003456	0.002877
RS	2	0.016480	2.409627	179.323429	0.003717	0.004653
RS	3	0.025712	2.409627	192.782489	0.003996	0.004294
RS	4	0.035676	0.611002	811.751900	0.016824	0.016249
RS	5	0.046429	0.611002	860.288095	0.017830	0.017282
RS	6	0.058035	0.550732	1008.916432	0.020911	0.020461
RS	7	0.070561	0.550732	1063.556477	0.022043	0.021581
RS	8	0.084079	0.609868	1011.848692	0.020972	0.020467
RS	9	0.098669	0.609868	1065.359950	0.022081	0.021366
RS	10	0.114416	0.658035	1038.613009	0.021526	0.020707
RS	11	0.131410	0.658035	1091.401931	0.022621	0.021722
RS	12	0.149751	0.686089	1098.325111	0.022764	0.021862
RS	13	0.169546	0.686089	1150.552903	0.023847	0.023084
RS	14	0.190910	0.723706	1140.911331	0.023647	0.023021
RS	15	0.213967	0.723706	1191.467533	0.024695	0.024335
RS	16	0.238852	0.790547	1137.867135	0.023584	0.023436
RS	17	0.265709	0.790547	1185.721148	0.024575	0.024742
RS	18	0.294695	0.905224	1078.747770	0.022358	0.022716
RS	19	0.325978	0.905224	1123.474377	0.023285	0.023920
RS	20	0.359740	1.087314	974.620633	0.020200	0.020910
RS	21	0.396179	1.087314	1016.178893	0.021061	0.021947
RS	22	0.435506	1.350605	853.858934	0.017697	0.018531
RS	23	0.477949	1.350605	892.246624	0.018493	0.019397
RS	24	0.523757	1.693682	744.337544	0.015427	0.016212
RS	25	0.573195	1.693682	779.657473	0.016159	0.016944
RS	26	0.626552	2.090190	662.289296	0.013727	0.014389
RS	27	0.684137	2.090190	694.947302	0.014404	0.015035
RS	28	0.746287	2.497286	610.569983	0.012655	0.013191
RS	29	0.813363	2.497286	641.189920	0.013289	0.013791
RS	30	0.885755	2.885521	582.707457	0.012077	0.012512
RS	31	0.963885	2.885521	611.849757	0.012681	0.013082
RS	32	1.048207	3.243729	571.249255	0.011840	0.012192
RS	33	1.139213	3.243729	599.273946	0.012421	0.012737
RS	34	1.237432	3.556942	572.845596	0.011873	0.012149
RS	35	1.343435	3.556942	599.935470	0.012434	0.012674
RS	36	1.457840	3.803956	586.765250	0.012161	0.012368
RS	37	1.581313	3.803956	612.909252	0.012703	0.012877
RS	38	1.714572	3.970880	612.201675	0.012689	0.012834
RS	39	1.858392	3.970880	637.094375	0.013205	0.013324
RS	40	2.013612	4.061160	646.692663	0.013403	0.013499
RS	41	2.181135	4.061160	669.611542	0.013878	0.013956
RS	42	2.361935	4.097914	685.016035	0.014198	0.014253
RS	43	2.557066	4.097914	704.778074	0.014607	0.014651
RS	44	2.767662	4.112330	719.902052	0.014921	0.014942
RS	45	2.994949	4.112330	735.000214	0.015234	0.015245
RS	46	3.240251	4.128106	744.353776	0.015428	0.015415
RS	47	3.504996	4.128106	753.231504	0.015612	0.015589
RS	48	3.790724	4.157270	753.206059	0.015611	0.015565
RS	49	4.099099	4.157270	754.545680	0.015639	0.015584
RS	50	4.431914	4.205778	743.132543	0.015402	0.015328
RS	51	4.791109	4.205778	736.124437	0.015257	0.015177
RS	52	5.178773	4.280272	712.240825	0.014762	0.014671
RS	53	5.597162	4.280272	696.866328	0.014443	0.014351
RS	54	6.048713	4.491541	646.413005	0.013398	0.013311
RS	55	6.536053	4.491541	625.775349	0.012970	0.012883
RS	56	7.062020	4.491541	600.591883	0.012448	0.012362
RS	57	7.629673	4.491541	571.077903	0.011836	0.011750
RS	58	8.242319	7.296872	340.220138	0.007051	0.007093
RS	59	8.903521	7.296872	335.977936	0.006964	0.006992
RS	60	9.617131	7.296872	329.452041	0.006828	0.006842
RS	61	10.387300	7.296872	320.596892	0.006645	0.006644
RS	62	11.218511	7.296872	309.419275	0.006413	0.006398
RS	63	12.115604	7.296872	2504.591614	0.051911	0.051389
PA	4+25*2+4+6 0.033855510 0.016670680 12.115603838 2.409626772 0.611002193 0.550731855 0.609868352 0.658034938 0.686089376 0.723705919 0.790546900 0.905223843 1.087313719 1.350604987 1.693682191 2.090190448 2.497286142 2.885520921 3.243728567 3.556941656 3.803955923 3.970879541 4.061159805 4.097913937 4.112330236 4.128106146 4.157269833 4.205777944 4.280272258 4.491540645 7.296872014
//
IT	5087
RD	18
LK	-260753.612905
QD	-179.193879 -> -159.636245
RI	0.0056490229
TR	0.033078	0.016829
MT	12.267543
MM	C_pi: 2.705340, n_recomb: 49794.958523
RS	0	0.000000	2.501041	154.461745	0.003102	0.000231
RS	1	0.007947	2.501041	166.198538	0.003338	0.002790
RS	2	0.016526	2.501041	178.781197	0.003590	0.004558
RS	3	0.025786	2.501041	192.263121	0.003861	0.004202
RS	4	0.035782	0.621777	826.037377	0.016589	0.016145
RS	5	0.046573	0.621777	875.822118	0.017589	0.017126
RS	6	0.058221	0.559601	1029.159913	0.020668	0.020308
RS	7	0.070795	0.559601	1085.417481	0.021798	0.021433
RS	8	0.084369	0.621817	1029.651863	0.020678	0.020270
RS	9	0.099020	0.621817	1084.722414	0.021784	0.021167
RS	10	0.114837	0.671454	1057.283428	0.021233	0.020504
RS	11	0.131910	0.671454	1111.699165	0.022326	0.021507
RS	12	0.150340	0.697775	1123.100211	0.022554	0.021719
RS	13	0.170235	0.697775	1177.152653	0.023640	0.022928
RS	14	0.191710	0.732544	1173.417826	0.023565	0.022975
RS	15	0.214893	0.732544	1225.926423	0.024619	0.024282
RS	16	0.239918	0.796660	1176.384500	0.023625	0.023487
RS	17	0.266931	0.796660	1226.180903	0.024625	0.024790
RS	18	0.296091	0.909245	1119.436491	0.022481	0.022830
RS	19	0.327569	0.909245	1166.005533	0.023416	0.024036
RS	20	0.361548	1.090561	1013.089422	0.020345	0.021038
RS	21	0.398228	1.090561	1056.363869	0.021214	0.022080
RS	22	0.437822	1.355424	887.181148	0.017817	0.018630
RS	23	0.480563	1.355424	927.147560	0.018619	0.019502
RS	24	0.526701	1.703414	771.868133	0.015501	0.016264
RS	25	0.576505	1.703414	808.615983	0.016239	0.017002
RS	26	0.630268	2.108374	685.005355	0.013757	0.014397
RS	27	0.688303	2.108374	718.947011	0.014438	0.015048
RS	28	0.750949	2.526494	629.950103	0.012651	0.013165
RS	29	0.818575	2.526494	661.740576	0.013289	0.013767
RS	30	0.891575	2.927010	599.992437	0.012049	0.012460
RS	31	0.970376	2.927010	630.229859	0.012656	0.013032
RS	32	1.055439	3.297948	587.290165	0.011794	0.012120
RS	33	1.147263	3.297948	616.366369	0.012378	0.012666
RS	34	1.246384	3.623306	588.330980	0.011815	0.012063
RS	35	1.353382	3.623306	616.456504	0.012380	0.012589
RS	36	1.468883	3.880244	602.411888	0.012098	0.012274
RS	37	1.593563	3.880244	629.601057	0.012644	0.012785
RS	38	1.728152	4.053431	628.786089	0.012628	0.012740
RS	39	1.873436	4.053431	654.750943	0.013149	0.013233
RS	40	2.030266	4.145863	664.989572	0.013355	0.013414
RS	41	2.199560	4.145863	689.006063	0.013837	0.013877
RS	42	2.382308	4.181430	705.656264	0.014171	0.014188
RS	43	2.579578	4.181430	726.508394	0.014590	0.014594
RS	44	2.792526	4.192743	743.209858	0.014925	0.014906
RS	45	3.022397	4.192743	759.321462	0.015249	0.015220
RS	46	3.270536	4.204749	770.259475	0.015469	0.015416
RS	47	3.538395	4.204749	779.977202	0.015664	0.015603
RS	48	3.827541	4.230244	781.248731	0.015689	0.015606
RS	49	4.139665	4.230244	783.148341	0.015727	0.015637
RS	50	4.476594	4.275729	772.489013	0.015513	0.015406
RS	51	4.840299	4.275729	765.668711	0.015376	0.015266
RS	52	5.232908	4.348513	741.763183	0.014896	0.014778
RS	53	5.656718	4.348513	726.157805	0.014583	0.014466
RS	54	6.114208	4.563173	673.958312	0.013535	0.013425
RS	55	6.608056	4.563173	652.807136	0.013110	0.013003
RS	56	7.141149	4.563173	626.890403	0.012589	0.012486
RS	57	7.716608	4.563173	596.423570	0.011978	0.011876
RS	58	8.337800	7.513643	350.964622	0.007048	0.007077
RS	59	9.008357	7.513643	347.187828	0.006972	0.006989
RS	60	9.732204	7.513643	341.067518	0.006849	0.006854
RS	61	10.513576	7.513643	332.543642	0.006678	0.006669
RS	62	11.357044	7.513643	321.608516	0.006459	0.006437
RS	63	12.267543	7.513643	2648.874554	0.053196	0.052664
PA	4+25*2+4+6 0.033077897 0.016828710 12.267543412 2.501040604 0.621776845 0.559600700 0.621817357 0.671453861 0.697774869 0.732543671 0.796659718 0.909245042 1.090561425 1.355423535 1.703413899 2.108373887 2.526494056 2.927009833 3.297947651 3.623305951 3.880243563 4.053430737 4.145862836 4.181429505 4.192743309 4.204749108 4.230243760 4.275728779 4.348512854 4.563173063 7.513642907
//
IT	3953
RD	19
LK	-260715.346485
QD	-167.043766 -> -149.406782
RI	0.0054557093
TR	0.032349	0.016974
MT	12.415609
MM	C_pi: 2.764958, n_recomb: 51296.565658
RS	0	0.000000	2.589911	153.956019	0.003001	0.000224
RS	1	0.007967	2.589911	165.703186	0.003230	0.002709
RS	2	0.016570	2.589911	178.302237	0.003476	0.004469
RS	3	0.025857	2.589911	191.807615	0.003739	0.004119
RS	4	0.035885	0.632105	839.726016	0.016370	0.016047
RS	5	0.046712	0.632105	890.713423	0.017364	0.016980
RS	6	0.058401	0.568106	1048.572677	0.020441	0.020164
RS	7	0.071021	0.568106	1106.391950	0.021569	0.021295
RS	8	0.084647	0.633442	1046.465817	0.020400	0.020081
RS	9	0.099359	0.633442	1103.030564	0.021503	0.020977
RS	10	0.115243	0.684675	1074.679471	0.020950	0.020306
RS	11	0.132392	0.684675	1130.649572	0.022041	0.021297
RS	12	0.150908	0.709338	1146.390244	0.022348	0.021575
RS	13	0.170899	0.709338	1202.200983	0.023436	0.022773
RS	14	0.192483	0.741282	1204.452237	0.023480	0.022924
RS	15	0.215786	0.741282	1258.861267	0.024541	0.024225
RS	16	0.240946	0.802677	1213.641126	0.023659	0.023531
RS	17	0.268111	0.802677	1265.339924	0.024667	0.024832
RS	18	0.297440	0.913143	1159.170038	0.022597	0.022940
RS	19	0.329106	0.913143	1207.547481	0.023541	0.024147
RS	20	0.363295	1.093582	1050.874514	0.020486	0.021164
RS	21	0.400208	1.093582	1095.834315	0.021363	0.022210
RS	22	0.440062	1.359793	919.978416	0.017935	0.018729
RS	23	0.483091	1.359793	961.495888	0.018744	0.019607
RS	24	0.529549	1.712362	798.931581	0.015575	0.016319
RS	25	0.579708	1.712362	837.081983	0.016318	0.017062
RS	26	0.633863	2.125409	707.252913	0.013788	0.014408
RS	27	0.692333	2.125409	742.453324	0.014474	0.015063
RS	28	0.755462	2.554241	648.837175	0.012649	0.013143
RS	29	0.823621	2.554241	681.772491	0.013291	0.013747
RS	30	0.897210	2.966882	616.737763	0.012023	0.012412
RS	31	0.976662	2.966882	648.043072	0.012633	0.012985
RS	32	1.062445	3.350522	602.737345	0.011750	0.012052
RS	33	1.155062	3.350522	632.836282	0.012337	0.012600
RS	34	1.255059	3.688103	603.163254	0.011758	0.011981
RS	35	1.363023	3.688103	632.294537	0.012326	0.012509
RS	36	1.479589	3.955127	617.338655	0.012035	0.012183
RS	37	1.605442	3.955127	645.543001	0.012585	0.012696
RS	38	1.741322	4.134764	644.580732	0.012566	0.012649
RS	39	1.888029	4.134764	671.589576	0.013092	0.013145
RS	40	2.046424	4.229470	682.436730	0.013304	0.013331
RS	41	2.217440	4.229470	707.527348	0.013793	0.013798
RS	42	2.402081	4.263881	725.409172	0.014141	0.014123
RS	43	2.601433	4.263881	747.335783	0.014569	0.014536
RS	44	2.816669	4.272026	765.630010	0.014926	0.014869
RS	45	3.049053	4.272026	782.749689	0.015259	0.015193
RS	46	3.299953	4.280098	795.323932	0.015504	0.015415
RS	47	3.570843	4.280098	805.886766	0.015710	0.015613
RS	48	3.863316	4.301685	808.538839	0.015762	0.015643
RS	49	4.179091	4.301685	811.011657	0.015810	0.015687
RS	50	4.520026	4.343859	801.207349	0.015619	0.015480
RS	51	4.888125	4.343859	794.591942	0.015490	0.015351
RS	52	5.285552	4.414617	770.765108	0.015026	0.014880
RS	53	5.714644	4.414617	754.945339	0.014717	0.014576
RS	54	6.177923	4.632114	701.105202	0.013668	0.013536
RS	55	6.678114	4.632114	679.450499	0.013246	0.013119
RS	56	7.218158	4.632114	652.812704	0.012726	0.012605
RS	57	7.801229	4.632114	621.407339	0.012114	0.011998
RS	58	8.430756	7.724926	361.411285	0.007046	0.007062
RS	59	9.110441	7.724926	358.095485	0.006981	0.006987
RS	60	9.844279	7.724926	352.379976	0.006869	0.006864
RS	61	10.636586	7.724926	344.190634	0.006710	0.006693
RS	62	11.492019	7.724926	333.505617	0.006502	0.006473
RS	63	12.415609	7.724926	2791.868590	0.054426	0.053883
PA	4+25*2+4+6 0.032349234 0.016974043 12.415609007 2.589911151 0.632105242 0.568106441 0.633441564 0.684675453 0.709337727 0.741281861 0.802676969 0.913143196 1.093581703 1.359792633 1.712361656 2.125408554 2.554241311 2.966882392 3.350522279 3.688102621 3.955126651 4.134764072 4.229469952 4.263880641 4.272025797 4.280098285 4.301684716 4.343859220 4.414616552 4.632113977 7.724926405
//
IT	4310
RD	20
LK	-260680.827118
QD	-156.023874 -> -140.096214
RI	0.0052858847
TR	0.031666	0.017108
MT	12.559968
MM	C_pi: 2.823144, n_recomb: 52753.360469
RS	0	0.000000	2.676454	153.491500	0.002910	0.000217
RS	1	0.007987	2.676454	165.249202	0.003132	0.002634
RS	2	0.016612	2.676454	177.864480	0.003372	0.004385
RS	3	0.025926	2.676454	191.392757	0.003628	0.004043
RS	4	0.035984	0.642000	852.857070	0.016167	0.015957
RS	5	0.046845	0.642000	905.003558	0.017155	0.016845
RS	6	0.058574	0.576251	1067.219236	0.020230	0.020029
RS	7	0.071239	0.576251	1126.547025	0.021355	0.021165
RS	8	0.084916	0.644735	1062.369374	0.020138	0.019901
RS	9	0.099686	0.644735	1120.366198	0.021238	0.020797
RS	10	0.115635	0.697701	1090.871549	0.020679	0.020113
RS	11	0.132858	0.697701	1148.325358	0.021768	0.021094
RS	12	0.151457	0.720779	1168.254957	0.022146	0.021431
RS	13	0.171541	0.720779	1225.757854	0.023236	0.022618
RS	14	0.193229	0.749923	1234.046302	0.023393	0.022870
RS	15	0.216650	0.749923	1290.302859	0.024459	0.024164
RS	16	0.241941	0.808600	1249.643502	0.023688	0.023571
RS	17	0.269252	0.808600	1303.203477	0.024704	0.024869
RS	18	0.298745	0.916926	1197.933398	0.022708	0.023044
RS	19	0.330593	0.916926	1248.084019	0.023659	0.024253
RS	20	0.364985	1.096393	1087.955546	0.020623	0.021287
RS	21	0.402124	1.096393	1134.568728	0.021507	0.022338
RS	22	0.442229	1.363747	952.236669	0.018051	0.018829
RS	23	0.485538	1.363747	995.276522	0.018867	0.019713
RS	24	0.532305	1.720576	825.523144	0.015649	0.016375
RS	25	0.582808	1.720576	865.049986	0.016398	0.017124
RS	26	0.637345	2.141344	729.038634	0.013820	0.014423
RS	27	0.696237	2.141344	765.472531	0.014510	0.015081
RS	28	0.759834	2.580591	667.239885	0.012648	0.013124
RS	29	0.828510	2.580591	701.294135	0.013294	0.013731
RS	30	0.902671	3.005173	632.960847	0.011998	0.012368
RS	31	0.982755	3.005173	665.306811	0.012612	0.012943
RS	32	1.069236	3.401462	617.613443	0.011708	0.011989
RS	33	1.162625	3.401462	648.706377	0.012297	0.012537
RS	34	1.263472	3.751323	617.368049	0.011703	0.011903
RS	35	1.372374	3.751323	647.475133	0.012274	0.012432
RS	36	1.489974	4.028581	631.573041	0.011972	0.012097
RS	37	1.616967	4.028581	660.762228	0.012526	0.012611
RS	38	1.754103	4.214827	659.616018	0.012504	0.012560
RS	39	1.902193	4.214827	687.639879	0.013035	0.013059
RS	40	2.062110	4.311940	699.059868	0.013251	0.013249
RS	41	2.234801	4.311940	725.199669	0.013747	0.013721
RS	42	2.421284	4.345236	744.293915	0.014109	0.014059
RS	43	2.622662	4.345236	767.277257	0.014545	0.014479
RS	44	2.840124	4.350151	787.174216	0.014922	0.014832
RS	45	3.074955	4.350151	805.293876	0.015265	0.015165
RS	46	3.328542	4.354147	819.547806	0.015535	0.015412
RS	47	3.602384	4.354147	830.957903	0.015752	0.015621
RS	48	3.898098	4.371612	835.065281	0.015830	0.015678
RS	49	4.217430	4.371612	838.121811	0.015888	0.015733
RS	50	4.562269	4.410220	829.266029	0.015720	0.015551
RS	51	4.934650	4.410220	822.870519	0.015598	0.015432
RS	52	5.336773	4.478664	799.218060	0.015150	0.014979
RS	53	5.771014	4.478664	783.199103	0.014846	0.014681
RS	54	6.239939	4.698492	727.822350	0.013797	0.013644
RS	55	6.746317	4.698492	705.673631	0.013377	0.013231
RS	56	7.293141	4.698492	678.326755	0.012858	0.012720
RS	57	7.883640	4.698492	645.997246	0.012246	0.012114
RS	58	8.521302	7.930861	371.555257	0.007043	0.007048
RS	59	9.209896	7.930861	368.695348	0.006989	0.006984
RS	60	9.953488	7.930861	363.382945	0.006888	0.006874
RS	61	10.756472	7.930861	355.530255	0.006739	0.006714
RS	62	11.623591	7.930861	345.101607	0.006542	0.006507
RS	63	12.559968	7.930861	2933.268478	0.055603	0.055047
PA	4+25*2+4+6 0.031665584 0.017107721 12.559967742 2.676453855 0.641999971 0.576251148 0.644735156 0.697700647 0.720778986 0.749922806 0.808600350 0.916926130 1.096393417 1.363746574 1.720575824 2.141344416 2.580590596 3.005173198 3.401461864 3.751322529 4.028580684 4.214827176 4.311939647 4.345236174 4.350151147 4.354146578 4.371612281 4.410219962 4.478664375 4.698491755 7.930861165
//
IT	4015
RD	21
LK	-260649.643322
QD	-146.008377 -> -131.604975
RI	0.0051359005
TR	0.031024	0.017231
MT	12.700723
MM	C_pi: 2.879902, n_recomb: 54165.890970
RS	0	0.000000	2.760819	153.055450	0.002826	0.000211
RS	1	0.008006	2.760819	164.823193	0.003043	0.002563
RS	2	0.016653	2.760819	177.453870	0.003276	0.004306
RS	3	0.025992	2.760819	191.003824	0.003526	0.003972
RS	4	0.036079	0.651469	865.473920	0.015978	0.015873
RS	5	0.046974	0.651469	918.738362	0.016962	0.016719
RS	6	0.058741	0.584042	1085.151445	0.020034	0.019904
RS	7	0.071450	0.584042	1145.936868	0.021156	0.021044
RS	8	0.085176	0.655698	1077.429631	0.019891	0.019730
RS	9	0.100002	0.655698	1136.799203	0.020987	0.020625
RS	10	0.116014	0.710528	1105.931624	0.020417	0.019926
RS	11	0.133308	0.710528	1164.800559	0.021504	0.020896
RS	12	0.151987	0.732105	1188.746069	0.021946	0.021289
RS	13	0.172161	0.732105	1247.875351	0.023038	0.022465
RS	14	0.193951	0.758467	1262.238701	0.023303	0.022813
RS	15	0.217484	0.758467	1320.289336	0.024375	0.024101
RS	16	0.242903	0.814439	1284.391606	0.023712	0.023605
RS	17	0.270356	0.814439	1339.770563	0.024735	0.024902
RS	18	0.300006	0.920604	1235.714868	0.022814	0.023145
RS	19	0.332031	0.920604	1287.602576	0.023771	0.024356
RS	20	0.366620	1.099012	1124.320190	0.020757	0.021408
RS	21	0.403978	1.099012	1172.553969	0.021647	0.022464
RS	22	0.444327	1.367321	983.943556	0.018165	0.018928
RS	23	0.487906	1.367321	1028.476341	0.018988	0.019817
RS	24	0.534974	1.728107	851.639784	0.015723	0.016433
RS	25	0.585811	1.728107	892.516419	0.016477	0.017187
RS	26	0.640717	2.156244	750.366631	0.013853	0.014439
RS	27	0.700019	2.156244	788.008487	0.014548	0.015102
RS	28	0.764069	2.605595	685.171086	0.012649	0.013108
RS	29	0.833247	2.605595	720.318390	0.013298	0.013717
RS	30	0.907964	3.041920	648.680154	0.011976	0.012328
RS	31	0.988662	3.041920	682.039733	0.012592	0.012903
RS	32	1.075821	3.450779	631.942589	0.011667	0.011929
RS	33	1.169958	3.450779	664.001057	0.012259	0.012478
RS	34	1.271632	3.812960	630.972602	0.011649	0.011828
RS	35	1.381446	3.812960	662.025721	0.012222	0.012358
RS	36	1.500052	4.100579	645.145393	0.011911	0.012013
RS	37	1.628153	4.100579	675.289060	0.012467	0.012529
RS	38	1.766510	4.293587	673.922499	0.012442	0.012474
RS	39	1.915944	4.293587	702.931966	0.012977	0.012976
RS	40	2.077342	4.393221	714.890294	0.013198	0.013170
RS	41	2.251662	4.393221	742.053292	0.013700	0.013646
RS	42	2.439937	4.425446	762.337742	0.014074	0.013995
RS	43	2.643286	4.425446	786.358317	0.014518	0.014421
RS	44	2.862916	4.427087	807.860815	0.014915	0.014794
RS	45	3.100129	4.427087	826.970053	0.015267	0.015135
RS	46	3.356334	4.426872	842.940788	0.015562	0.015407
RS	47	3.633050	4.426872	855.197642	0.015788	0.015626
RS	48	3.931921	4.440029	860.826548	0.015892	0.015710
RS	49	4.254719	4.440029	864.474731	0.015960	0.015776
RS	50	4.603361	4.474844	856.652903	0.015815	0.015618
RS	51	4.979916	4.474844	850.490268	0.015702	0.015508
RS	52	5.386617	4.540716	827.102699	0.015270	0.015073
RS	53	5.825880	4.540716	810.898417	0.014971	0.014783
RS	54	6.300310	4.762402	754.087793	0.013922	0.013748
RS	55	6.812723	4.762402	731.453835	0.013504	0.013339
RS	56	7.366160	4.762402	703.409326	0.012986	0.012831
RS	57	7.963907	4.762402	670.169762	0.012373	0.012226
RS	58	8.609509	8.131534	381.396050	0.007041	0.007034
RS	59	9.306798	8.131534	378.986199	0.006997	0.006982
RS	60	10.059913	8.131534	374.074247	0.006906	0.006882
RS	61	10.873323	8.131534	366.559145	0.006767	0.006734
RS	62	11.751855	8.131534	356.391723	0.006580	0.006538
RS	63	12.700723	8.131534	3072.815734	0.056730	0.056159
PA	4+25*2+4+6 0.031023500 0.017230746 12.700722614 2.760819214 0.651468555 0.584042202 0.655697627 0.710528159 0.732105084 0.758467087 0.814439432 0.920603625 1.099011605 1.367320540 1.728106592 2.156243907 2.605594793 3.041920492 3.450778675 3.812959965 4.100578901 4.293586678 4.393221117 4.425446280 4.427087443 4.426872373 4.440029204 4.474843823 4.540716183 4.762401846 8.131534376
//
IT	5388
RD	22
LK	-260621.434755
QD	-136.887800 -> -123.846119
RI	0.0050022642
TR	0.030420	0.017344
MT	12.837931
MM	C_pi: 2.935227, n_recomb: 55534.657543
RS	0	0.000000	2.843363	152.625755	0.002748	0.000205
RS	1	0.008024	2.843363	164.401635	0.002960	0.002497
RS	2	0.016693	2.843363	177.045408	0.003188	0.004231
RS	3	0.026056	2.843363	190.614276	0.003432	0.003906
RS	4	0.036172	0.660526	877.605240	0.015803	0.015795
RS	5	0.047099	0.660526	931.948286	0.016781	0.016602
RS	6	0.058902	0.591484	1102.421744	0.019851	0.019787
RS	7	0.071653	0.591484	1164.616217	0.020971	0.020931
RS	8	0.085427	0.666329	1091.705775	0.019658	0.019568
RS	9	0.100306	0.666329	1152.391324	0.020751	0.020461
RS	10	0.116380	0.723149	1119.936842	0.020166	0.019743
RS	11	0.133743	0.723149	1180.154638	0.021251	0.020705
RS	12	0.152499	0.743307	1207.935745	0.021751	0.021146
RS	13	0.172761	0.743307	1268.626515	0.022844	0.022312
RS	14	0.194648	0.766917	1289.061630	0.023212	0.022753
RS	15	0.218291	0.766917	1348.852313	0.024288	0.024035
RS	16	0.243832	0.820190	1317.904062	0.023731	0.023635
RS	17	0.271423	0.820190	1375.058945	0.024760	0.024929
RS	18	0.301227	0.924179	1272.508114	0.022914	0.023241
RS	19	0.333423	0.924179	1326.095907	0.023879	0.024453
RS	20	0.368202	1.101452	1159.951157	0.020887	0.021526
RS	21	0.405772	1.101452	1209.771843	0.021784	0.022586
RS	22	0.446357	1.370534	1015.092897	0.018279	0.019027
RS	23	0.490199	1.370534	1061.088403	0.019107	0.019921
RS	24	0.537558	1.734992	877.278557	0.015797	0.016492
RS	25	0.588718	1.734992	919.477743	0.016557	0.017251
RS	26	0.643983	2.170157	771.239762	0.013888	0.014458
RS	27	0.703683	2.170157	810.063702	0.014587	0.015125
RS	28	0.768174	2.629301	702.640310	0.012652	0.013095
RS	29	0.837839	2.629301	738.854703	0.013304	0.013707
RS	30	0.913094	3.077156	663.910943	0.011955	0.012291
RS	31	0.994389	3.077156	698.257189	0.012573	0.012868
RS	32	1.082206	3.498487	645.744148	0.011628	0.011873
RS	33	1.177071	3.498487	678.739848	0.012222	0.012423
RS	34	1.279547	3.873010	643.999741	0.011596	0.011757
RS	35	1.390247	3.873010	675.969253	0.012172	0.012288
RS	36	1.509830	4.171087	658.083044	0.011850	0.011932
RS	37	1.639008	4.171087	689.150805	0.012409	0.012450
RS	38	1.778552	4.370997	687.528615	0.012380	0.012391
RS	39	1.929294	4.370997	717.493881	0.012920	0.012895
RS	40	2.092131	4.473270	729.954480	0.013144	0.013092
RS	41	2.268036	4.473270	758.113757	0.013651	0.013572
RS	42	2.458055	4.504461	779.564539	0.014037	0.013932
RS	43	2.663322	4.504461	804.601273	0.014488	0.014364
RS	44	2.885061	4.502788	827.707925	0.014904	0.014755
RS	45	3.124593	4.502788	847.794154	0.015266	0.015105
RS	46	3.383345	4.498250	865.510566	0.015585	0.015400
RS	47	3.662861	4.498250	878.611218	0.015821	0.015630
RS	48	3.964807	4.506930	885.820221	0.015951	0.015740
RS	49	4.290981	4.506930	890.065624	0.016027	0.015816
RS	50	4.643329	4.537743	883.357035	0.015906	0.015683
RS	51	5.023950	4.537743	877.438226	0.015800	0.015581
RS	52	5.435114	4.600809	854.400788	0.015385	0.015165
RS	53	5.879270	4.600809	838.023673	0.015090	0.014880
RS	54	6.359068	4.823920	779.879121	0.014043	0.013849
RS	55	6.877366	4.823920	756.768113	0.013627	0.013444
RS	56	7.437255	4.823920	728.037045	0.013110	0.012937
RS	57	8.042070	4.823920	693.901380	0.012495	0.012333
RS	58	8.695419	8.327011	390.932299	0.007039	0.007022
RS	59	9.401194	8.327011	388.966030	0.007004	0.006979
RS	60	10.163603	8.327011	384.451043	0.006923	0.006890
RS	61	10.987191	8.327011	377.273435	0.006793	0.006753
RS	62	11.876866	8.327011	367.370885	0.006615	0.006567
RS	63	12.837931	8.327011	3210.267796	0.057807	0.057220
PA	4+25*2+4+6 0.030419932 0.017344056 12.837931348 2.843362647 0.660525704 0.591483536 0.666329351 0.723149369 0.743306842 0.766917035 0.820190193 0.924178662 1.101451580 1.370533543 1.734992149 2.170157201 2.629300632 3.077156055 3.498487128 3.873010186 4.171087322 4.370996667 4.473269566 4.504461254 4.502787895 4.498250252 4.506929688 4.537743148 4.600808649 4.823920261 8.327010999
//
IT	5263
RD	23
LK	-260595.885679
QD	-128.567029 -> -116.743898
RI	0.0048827638
TR	0.029852	0.017448
MT	12.971716
MM	C_pi: 2.989138, n_recomb: 56860.484362
RS	0	0.000000	2.924137	152.199866	0.002677	0.000200
RS	1	0.008042	2.924137	163.981984	0.002884	0.002434
RS	2	0.016731	2.924137	176.636576	0.003106	0.004160
RS	3	0.026118	2.924137	190.221650	0.003345	0.003844
RS	4	0.036261	0.669198	889.264745	0.015639	0.015724
RS	5	0.047219	0.669198	944.648278	0.016613	0.016493
RS	6	0.059058	0.598581	1119.081031	0.019681	0.019678
RS	7	0.071849	0.598581	1182.638460	0.020799	0.020826
RS	8	0.085670	0.676632	1105.256778	0.019438	0.019413
RS	9	0.100601	0.676632	1167.204357	0.020528	0.020306
RS	10	0.116733	0.735567	1132.950239	0.019925	0.019566
RS	11	0.134163	0.735567	1194.452965	0.021007	0.020519
RS	12	0.152994	0.754391	1225.876606	0.021559	0.021005
RS	13	0.173340	0.754391	1288.064956	0.022653	0.022162
[truncated: 9,979,508 more chars]
