# Supplementary material for: Recent speciation associated with range expansion and a shift to self-fertilization in North American Arabidopsis
Source: Nat Commun. 2022 Dec 8;13:7564. doi: 10.1038/s41467-022-35368-1 (PMC9732334; doi:10.1038/s41467-022-35368-1)
Supplement: Supplementary file 5 — Source Data [file 41467_2022_35368_MOESM5_ESM.zip › Source Data/SuppFig19-6_lyrIL2_11.psmc]

CC
CC	Brief Description of the file format:
CC	  CC  comments
CC	  MM  useful-messages
CC	  RD  round-of-iterations
CC	  LL  \log[P(sequence)]
CC	  QD  Q-before-opt Q-after-opt
CC	  TR  \theta_0 \rho_0
CC	  RS  k t_k \lambda_k \pi_k \sum_{l\not=k}A_{kl} A_{kk}
CC	  DC  begin end best-k t_k+\Delta_k max-prob
CC
MM	Version: 0.6.5-r67
MM	pattern:4+25*2+4+6, n:63, n_free_lambdas:28
MM	n_iterations:25, skip:1, max_t:5, theta/rho:5
MM	is_decoding:0
MM	n_seqs:21, sum_L:1172317, sum_n:159194
RD	0
LK	0.000000
QD	0.000000 -> 0.000000
RI	inf
TR	0.145944	0.029189
MT	5.000000
MM	C_pi: 1.000000, n_recomb: 33726.423459
RS	0	0.000000	1.000000	213.391379	0.006327	0.000000
RS	1	0.006440	1.000000	225.650621	0.006691	0.000000
RS	2	0.013294	1.000000	238.513524	0.007072	0.000000
RS	3	0.020590	1.000000	251.996496	0.007472	0.000000
RS	4	0.028356	1.000000	266.114447	0.007890	0.000000
RS	5	0.036622	1.000000	280.880440	0.008328	0.000000
RS	6	0.045421	1.000000	296.305293	0.008786	0.000000
RS	7	0.054785	1.000000	312.397141	0.009263	0.000000
RS	8	0.064753	1.000000	329.160946	0.009760	0.000000
RS	9	0.075363	1.000000	346.597964	0.010277	0.000000
RS	10	0.086656	1.000000	364.705162	0.010814	0.000000
RS	11	0.098677	1.000000	383.474576	0.011370	0.000000
RS	12	0.111471	1.000000	402.892623	0.011946	0.000000
RS	13	0.125090	1.000000	422.939368	0.012540	0.000000
RS	14	0.139585	1.000000	443.587735	0.013153	0.000000
RS	15	0.155014	1.000000	464.802679	0.013782	0.000000
RS	16	0.171437	1.000000	486.540322	0.014426	0.000000
RS	17	0.188917	1.000000	508.747065	0.015085	0.000000
RS	18	0.207523	1.000000	531.358676	0.015755	0.000000
RS	19	0.227327	1.000000	554.299387	0.016435	0.000000
RS	20	0.248406	1.000000	577.481005	0.017123	0.000000
RS	21	0.270843	1.000000	600.802067	0.017814	0.000000
RS	22	0.294725	1.000000	624.147065	0.018506	0.000000
RS	23	0.320144	1.000000	647.385773	0.019195	0.000000
RS	24	0.347201	1.000000	670.372719	0.019877	0.000000
RS	25	0.376000	1.000000	692.946838	0.020546	0.000000
RS	26	0.406654	1.000000	714.931366	0.021198	0.000000
RS	27	0.439282	1.000000	736.134018	0.021827	0.000000
RS	28	0.474011	1.000000	756.347515	0.022426	0.000000
RS	29	0.510976	1.000000	775.350524	0.022989	0.000000
RS	30	0.550322	1.000000	792.909069	0.023510	0.000000
RS	31	0.592202	1.000000	808.778478	0.023981	0.000000
RS	32	0.636779	1.000000	822.705936	0.024394	0.000000
RS	33	0.684227	1.000000	834.433677	0.024741	0.000000
RS	34	0.734730	1.000000	843.702878	0.025016	0.000000
RS	35	0.788485	1.000000	850.258269	0.025210	0.000000
RS	36	0.845702	1.000000	853.853460	0.025317	0.000000
RS	37	0.906604	1.000000	854.256970	0.025329	0.000000
RS	38	0.971428	1.000000	851.258888	0.025240	0.000000
RS	39	1.040426	1.000000	844.678058	0.025045	0.000000
RS	40	1.113868	1.000000	834.369653	0.024739	0.000000
RS	41	1.192040	1.000000	820.232909	0.024320	0.000000
RS	42	1.275245	1.000000	802.218773	0.023786	0.000000
RS	43	1.363809	1.000000	780.337143	0.023137	0.000000
RS	44	1.458076	1.000000	754.663316	0.022376	0.000000
RS	45	1.558414	1.000000	725.343253	0.021507	0.000000
RS	46	1.665214	1.000000	692.597198	0.020536	0.000000
RS	47	1.778891	1.000000	656.721208	0.019472	0.000000
RS	48	1.899889	1.000000	618.086180	0.018326	0.000000
RS	49	2.028679	1.000000	577.133990	0.017112	0.000000
RS	50	2.165763	1.000000	534.370487	0.015844	0.000000
RS	51	2.311675	1.000000	490.355205	0.014539	0.000000
RS	52	2.466983	1.000000	445.687847	0.013215	0.000000
RS	53	2.632293	1.000000	400.991812	0.011890	0.000000
RS	54	2.808249	1.000000	356.895271	0.010582	0.000000
RS	55	2.995536	1.000000	314.010563	0.009311	0.000000
RS	56	3.194884	1.000000	272.912894	0.008092	0.000000
RS	57	3.407070	1.000000	234.119537	0.006942	0.000000
RS	58	3.632920	1.000000	198.070830	0.005873	0.000000
RS	59	3.873315	1.000000	165.114299	0.004896	0.000000
RS	60	4.129191	1.000000	135.493123	0.004017	0.000000
RS	61	4.401545	1.000000	109.339937	0.003242	0.000000
RS	62	4.691438	1.000000	86.676576	0.002570	0.000000
RS	63	5.000000	1.000000	243.591033	0.007223	0.000000
PA	4+25*2+4+6 0.145944493 0.029188899 5.000000000 1.000000000 1.000000000 1.000000000 1.000000000 1.000000000 1.000000000 1.000000000 1.000000000 1.000000000 1.000000000 1.000000000 1.000000000 1.000000000 1.000000000 1.000000000 1.000000000 1.000000000 1.000000000 1.000000000 1.000000000 1.000000000 1.000000000 1.000000000 1.000000000 1.000000000 1.000000000 1.000000000 1.000000000
//
IT	5028
RD	1
LK	-415973.237637
QD	-726.872066 -> -450.712806
RI	0.0464457881
TR	0.134945	0.027871
MT	5.579904
MM	C_pi: 1.046165, n_recomb: 33691.392709
RS	0	0.000000	0.721162	303.539080	0.009009	0.000174
RS	1	0.006622	0.721162	320.614397	0.009516	0.001369
RS	2	0.013682	0.721162	338.439757	0.010045	0.003612
RS	3	0.021210	0.721162	357.019383	0.010597	0.006923
RS	4	0.029237	0.549321	493.170861	0.014638	0.010374
RS	5	0.037795	0.549321	517.497376	0.015360	0.012815
RS	6	0.046920	0.563053	529.334851	0.015711	0.014284
RS	7	0.056649	0.563053	554.480222	0.016458	0.015202
RS	8	0.067022	0.610614	535.359794	0.015890	0.015793
RS	9	0.078082	0.610614	560.319099	0.016631	0.016216
RS	10	0.089875	0.672417	532.389810	0.015802	0.016583
RS	11	0.102448	0.672417	556.885716	0.016529	0.016895
RS	12	0.115854	0.746307	524.721284	0.015574	0.017079
RS	13	0.130148	0.746307	548.620656	0.016284	0.017085
RS	14	0.145388	0.830344	515.452459	0.015299	0.016927
RS	15	0.161638	0.830344	538.712714	0.015990	0.016657
RS	16	0.178963	0.917384	509.465746	0.015122	0.016324
RS	17	0.197436	0.917384	532.161124	0.015795	0.015968
RS	18	0.217132	0.999769	509.847892	0.015133	0.015625
RS	19	0.238133	0.999769	532.101817	0.015793	0.015330
RS	20	0.260524	1.070788	518.169968	0.015380	0.015111
RS	21	0.284397	1.070788	540.089075	0.016030	0.014992
RS	22	0.309852	1.126223	534.755305	0.015872	0.014986
RS	23	0.336992	1.126223	556.364897	0.016514	0.015094
RS	24	0.365930	1.165474	558.702504	0.016583	0.015307
RS	25	0.396783	1.165474	579.886571	0.017212	0.015614
RS	26	0.429680	1.190062	588.571692	0.017469	0.016010
RS	27	0.464755	1.190062	609.034731	0.018077	0.016489
RS	28	0.502153	1.202063	622.785079	0.018485	0.017050
RS	29	0.542028	1.202063	642.024674	0.019056	0.017688
RS	30	0.584543	1.204077	659.299504	0.019569	0.018397
RS	31	0.629873	1.204077	676.585144	0.020082	0.019163
RS	32	0.678205	1.199382	695.221596	0.020635	0.019967
RS	33	0.729737	1.199382	709.603375	0.021062	0.020785
RS	34	0.784682	1.191410	726.906987	0.021575	0.021588
RS	35	0.843265	1.191410	737.278240	0.021883	0.022343
RS	36	0.905728	1.183092	750.422322	0.022273	0.023020
RS	37	0.972327	1.183092	755.638317	0.022428	0.023587
RS	38	1.043336	1.176506	762.122778	0.022621	0.024017
RS	39	1.119048	1.176506	761.157067	0.022592	0.024287
RS	40	1.199772	1.172733	759.255151	0.022536	0.024384
RS	41	1.285843	1.172733	751.357215	0.022301	0.024300
RS	42	1.377613	1.171922	740.369563	0.021975	0.024038
RS	43	1.475460	1.171922	725.187640	0.021524	0.023604
RS	44	1.579786	1.173560	705.398218	0.020937	0.023011
RS	45	1.691021	1.173560	683.053788	0.020274	0.022276
RS	46	1.809622	1.176716	655.543511	0.019457	0.021419
RS	47	1.936077	1.176716	626.656450	0.018600	0.020459
RS	48	2.070905	1.180323	593.018526	0.017601	0.019417
RS	49	2.214661	1.180323	558.697211	0.016583	0.018309
RS	50	2.367937	1.183539	520.744585	0.015456	0.017150
RS	51	2.531363	1.183539	482.558715	0.014323	0.015954
RS	52	2.705611	1.185982	442.196405	0.013125	0.014729
RS	53	2.891398	1.185982	402.116226	0.011935	0.013489
RS	54	3.089487	1.188513	361.132578	0.010719	0.012243
RS	55	3.300694	1.188513	321.454231	0.009541	0.011005
RS	56	3.525887	1.188513	282.736391	0.008392	0.009788
RS	57	3.765992	1.188513	245.533579	0.007288	0.008607
RS	58	4.021996	1.207125	207.458982	0.006158	0.007474
RS	59	4.294954	1.207125	175.815366	0.005218	0.006404
RS	60	4.585986	1.207125	146.750627	0.004356	0.005409
RS	61	4.896290	1.207125	120.521591	0.003577	0.004500
RS	62	5.227143	1.207125	97.284988	0.002888	0.003683
RS	63	5.579904	1.207125	291.797307	0.008661	0.011615
PA	4+25*2+4+6 0.134944829 0.027871454 5.579904318 0.721162200 0.549321353 0.563052833 0.610614300 0.672416687 0.746306896 0.830344498 0.917384267 0.999768734 1.070787907 1.126222610 1.165474415 1.190061808 1.202062964 1.204077244 1.199381828 1.191409945 1.183091700 1.176505625 1.172732830 1.171922326 1.173560381 1.176715970 1.180322647 1.183539152 1.185981631 1.188512564 1.207125127
//
IT	5518
RD	2
LK	-415527.409860
QD	-503.999110 -> -389.492272
RI	0.0462473466
TR	0.129189	0.027812
MT	5.885508
MM	C_pi: 1.087853, n_recomb: 34940.153177
RS	0	0.000000	0.825802	278.581765	0.007973	0.000142
RS	1	0.006711	0.825802	294.818728	0.008438	0.001121
RS	2	0.013872	0.825802	311.828280	0.008925	0.002915
RS	3	0.021513	0.825802	329.623179	0.009434	0.005480
RS	4	0.029668	0.464275	616.832800	0.017654	0.010825
RS	5	0.038369	0.464275	645.680626	0.018480	0.013675
RS	6	0.047655	0.457698	684.600058	0.019594	0.015314
RS	7	0.057564	0.457698	714.480495	0.020449	0.016866
RS	8	0.068137	0.501262	680.571606	0.019478	0.016792
RS	9	0.079420	0.501262	709.658835	0.020311	0.017938
RS	10	0.091461	0.567468	653.616402	0.018707	0.017320
RS	11	0.104309	0.567468	681.473876	0.019504	0.018340
RS	12	0.118020	0.655785	614.935866	0.017600	0.017374
RS	13	0.132650	0.655785	641.380711	0.018357	0.018087
RS	14	0.148263	0.766810	572.275948	0.016379	0.016762
RS	15	0.164923	0.766810	597.263569	0.017094	0.017152
RS	16	0.182701	0.892387	535.755318	0.015334	0.015795
RS	17	0.201672	0.892387	559.437034	0.016011	0.016008
RS	18	0.221916	1.020521	510.849091	0.014621	0.014854
RS	19	0.243519	1.020521	533.499793	0.015269	0.015018
RS	20	0.266572	1.137297	499.839875	0.014306	0.014204
RS	21	0.291171	1.137297	521.775903	0.014933	0.014445
RS	22	0.317422	1.231077	502.910166	0.014393	0.014035
RS	23	0.345434	1.231077	524.396924	0.015008	0.014418
RS	24	0.375325	1.297214	518.460362	0.014839	0.014378
RS	25	0.407223	1.297214	539.617001	0.015444	0.014893
RS	26	0.441261	1.336415	544.472796	0.015583	0.015153
RS	27	0.477583	1.336415	565.212058	0.016177	0.015784
RS	28	0.516343	1.351556	579.196032	0.016577	0.016312
RS	29	0.557704	1.351556	599.177582	0.017149	0.017059
RS	30	0.601841	1.347430	620.420127	0.017757	0.017831
RS	31	0.648939	1.347430	638.996293	0.018288	0.018676
RS	32	0.699198	1.330921	664.546069	0.019020	0.019622
RS	33	0.752830	1.330921	680.738645	0.019483	0.020495
RS	34	0.810061	1.309409	706.575504	0.020222	0.021482
RS	35	0.871132	1.309409	719.139433	0.020582	0.022270
RS	36	0.936302	1.289026	740.834688	0.021203	0.023127
RS	37	1.005845	1.289026	748.424527	0.021420	0.023702
RS	38	1.080055	1.273841	762.023145	0.021809	0.024261
RS	39	1.159245	1.273841	763.427100	0.021850	0.024515
RS	40	1.243749	1.265671	766.344492	0.021933	0.024666
RS	41	1.333924	1.265671	760.705615	0.021772	0.024551
RS	42	1.430150	1.264394	752.180052	0.021528	0.024272
RS	43	1.532834	1.264394	739.128666	0.021154	0.023805
RS	44	1.642408	1.268566	720.028660	0.020607	0.023150
RS	45	1.759336	1.268566	699.708734	0.020026	0.022392
RS	46	1.884110	1.275958	671.992122	0.019233	0.021462
RS	47	2.017258	1.275958	645.011136	0.018460	0.020499
RS	48	2.159341	1.284166	611.026670	0.017488	0.019400
RS	49	2.310958	1.284166	578.392326	0.016554	0.018305
RS	50	2.472750	1.291337	540.297305	0.015464	0.017118
RS	51	2.645400	1.291337	503.397205	0.014407	0.015945
RS	52	2.829635	1.296649	463.002938	0.013251	0.014715
RS	53	3.026234	1.296649	423.611241	0.012124	0.013502
RS	54	3.236026	1.301817	382.194425	0.010939	0.012256
RS	55	3.459897	1.301817	342.536290	0.009804	0.011044
RS	56	3.698790	1.301817	303.419666	0.008684	0.009848
RS	57	3.953716	1.301817	265.432827	0.007597	0.008682
RS	58	4.225748	1.340282	223.238318	0.006389	0.007456
RS	59	4.516036	1.340282	191.238981	0.005473	0.006429
RS	60	4.825804	1.340282	161.429492	0.004620	0.005466
RS	61	5.156360	1.340282	134.140133	0.003839	0.004578
RS	62	5.509098	1.340282	109.608900	0.003137	0.003772
RS	63	5.885508	1.340282	344.738772	0.009867	0.012246
PA	4+25*2+4+6 0.129188766 0.027811874 5.885507655 0.825801888 0.464275179 0.457698436 0.501262282 0.567467649 0.655784687 0.766809733 0.892387467 1.020521132 1.137297040 1.231077238 1.297214051 1.336415181 1.351555629 1.347429561 1.330920516 1.309409496 1.289026301 1.273840525 1.265670623 1.264394099 1.268565995 1.275958063 1.284166064 1.291336686 1.296648827 1.301817150 1.340282115
//
IT	5367
RD	3
LK	-415324.110053
QD	-433.010702 -> -359.328578
RI	0.0386017125
TR	0.125247	0.028165
MT	6.075302
MM	C_pi: 1.128861, n_recomb: 36690.305604
RS	0	0.000000	1.089619	223.499790	0.006092	0.000111
RS	1	0.006764	1.089619	237.113435	0.006463	0.000864
RS	2	0.013985	1.089619	251.448824	0.006853	0.002210
RS	3	0.021694	1.089619	266.529266	0.007264	0.004084
RS	4	0.029925	0.454287	673.487340	0.018356	0.010836
RS	5	0.038713	0.454287	704.894457	0.019212	0.013673
RS	6	0.048094	0.425137	786.700434	0.021442	0.015952
RS	7	0.058111	0.425137	819.820785	0.022344	0.017654
RS	8	0.068805	0.460429	788.367600	0.021487	0.017553
RS	9	0.080222	0.460429	820.525654	0.022364	0.018953
RS	10	0.092412	0.523141	751.595254	0.020485	0.018018
RS	11	0.105426	0.523141	782.207169	0.021319	0.019332
RS	12	0.119320	0.614084	693.759302	0.018909	0.017845
RS	13	0.134154	0.614084	722.572443	0.019694	0.018872
RS	14	0.149991	0.736921	627.518702	0.017103	0.016918
RS	15	0.166899	0.736921	654.419285	0.017836	0.017604
RS	16	0.184951	0.884578	568.885377	0.015505	0.015650
RS	17	0.204224	0.884578	594.002585	0.016190	0.016118
RS	18	0.224800	1.043296	526.071567	0.014338	0.014472
RS	19	0.246769	1.043296	549.735152	0.014983	0.014843
RS	20	0.270223	1.193618	502.143904	0.013686	0.013669
RS	21	0.295263	1.193618	524.796741	0.014303	0.014065
RS	22	0.321997	1.316550	497.094202	0.013548	0.013420
RS	23	0.350539	1.316550	519.169164	0.014150	0.013915
RS	24	0.381012	1.402626	508.576886	0.013861	0.013739
RS	25	0.413545	1.402626	530.360964	0.014455	0.014330
RS	26	0.448279	1.451094	533.990143	0.014554	0.014535
RS	27	0.485363	1.451094	555.542051	0.015141	0.015211
RS	28	0.524954	1.465160	571.493363	0.015576	0.015758
RS	29	0.567223	1.465160	592.582149	0.016151	0.016526
RS	30	0.612352	1.451670	618.841065	0.016867	0.017391
RS	31	0.660532	1.451670	638.859290	0.017412	0.018240
RS	32	0.711971	1.421219	671.855612	0.018312	0.019342
RS	33	0.766890	1.421219	689.758140	0.018799	0.020209
RS	34	0.825522	1.385208	724.214223	0.019739	0.021385
RS	35	0.888121	1.385208	738.577873	0.020130	0.022160
RS	36	0.954953	1.352780	768.425512	0.020944	0.023197
RS	37	1.026306	1.352780	777.669029	0.021195	0.023753
RS	38	1.102485	1.329651	797.409445	0.021734	0.024443
RS	39	1.183816	1.329651	800.122526	0.021807	0.024675
RS	40	1.270648	1.318047	806.276274	0.021975	0.024883
RS	41	1.363353	1.318047	801.521305	0.021846	0.024746
RS	42	1.462328	1.317339	793.367229	0.021623	0.024456
RS	43	1.567997	1.317339	780.822076	0.021281	0.023974
RS	44	1.680813	1.325033	760.017922	0.020714	0.023266
RS	45	1.801260	1.325033	739.940820	0.020167	0.022506
RS	46	1.929854	1.337553	709.551805	0.019339	0.021513
RS	47	2.067145	1.337553	682.639643	0.018605	0.020561
RS	48	2.213721	1.351127	645.960503	0.017606	0.019413
RS	49	2.370212	1.351127	613.221379	0.016713	0.018342
RS	50	2.537287	1.362869	572.878213	0.015614	0.017130
RS	51	2.715662	1.362869	535.611437	0.014598	0.015985
RS	52	2.906101	1.371510	493.393380	0.013448	0.014753
RS	53	3.109421	1.371510	453.254523	0.012354	0.013567
RS	54	3.326493	1.379711	409.920010	0.011172	0.012323
RS	55	3.558247	1.379711	369.121873	0.010060	0.011136
RS	56	3.805676	1.379711	328.578126	0.008955	0.009959
RS	57	4.069840	1.379711	288.913255	0.007874	0.008806
RS	58	4.351870	1.438774	241.472739	0.006581	0.007494
RS	59	4.652976	1.438774	208.555637	0.005684	0.006501
RS	60	4.974448	1.438774	177.561259	0.004839	0.005563
RS	61	5.317662	1.438774	148.876372	0.004058	0.004690
RS	62	5.684090	1.438774	122.801869	0.003347	0.003892
RS	63	6.075302	1.438774	401.411254	0.010941	0.013018
PA	4+25*2+4+6 0.125246992 0.028165392 6.075302222 1.089619183 0.454287012 0.425137201 0.460429218 0.523141274 0.614084245 0.736920581 0.884578259 1.043295547 1.193617905 1.316550189 1.402625620 1.451093852 1.465160404 1.451670130 1.421219180 1.385207697 1.352780227 1.329650983 1.318047302 1.317339251 1.325033052 1.337553105 1.351127072 1.362868597 1.371510031 1.379710858 1.438773807
//
IT	4251
RD	4
LK	-415184.740850
QD	-393.843419 -> -334.535715
RI	0.0304236806
TR	0.122052	0.028654
MT	6.215305
MM	C_pi: 1.167024, n_recomb: 38556.963477
RS	0	0.000000	1.498037	171.800602	0.004456	0.000085
RS	1	0.006802	1.498037	182.644784	0.004737	0.000655
RS	2	0.014066	1.498037	194.112798	0.005034	0.001650
RS	3	0.021824	1.498037	206.232039	0.005349	0.003006
RS	4	0.030110	0.468822	695.355640	0.018035	0.010648
RS	5	0.038960	0.468822	728.393214	0.018891	0.013349
RS	6	0.048411	0.416813	855.929046	0.022199	0.016323
RS	7	0.058505	0.416813	891.674781	0.023126	0.018003
RS	8	0.069286	0.443918	871.452574	0.022602	0.018092
RS	9	0.080800	0.443918	906.253121	0.023504	0.019567
RS	10	0.093098	0.501616	833.940051	0.021629	0.018591
RS	11	0.106231	0.501616	867.043497	0.022487	0.020032
RS	12	0.120258	0.591577	764.707850	0.019833	0.018305
RS	13	0.135239	0.591577	795.790909	0.020639	0.019489
RS	14	0.151239	0.720290	680.699501	0.017654	0.017155
RS	15	0.168328	0.720290	709.562325	0.018403	0.017996
RS	16	0.186578	0.882413	604.253962	0.015672	0.015640
RS	17	0.206070	0.882413	630.963080	0.016364	0.016243
RS	18	0.226888	1.063818	546.835065	0.014183	0.014255
RS	19	0.249121	1.063818	571.731775	0.014828	0.014732
RS	20	0.272867	1.240873	512.596386	0.013295	0.013307
RS	21	0.298228	1.240873	536.214798	0.013907	0.013780
RS	22	0.325313	1.387781	501.451848	0.013005	0.012974
RS	23	0.354242	1.387781	524.363559	0.013600	0.013517
RS	24	0.385137	1.490116	510.347497	0.013236	0.013254
RS	25	0.418134	1.490116	532.981167	0.013823	0.013871
RS	26	0.453375	1.545385	536.135317	0.013905	0.014047
RS	27	0.491014	1.545385	558.672030	0.014490	0.014730
RS	28	0.531212	1.556867	576.954397	0.014964	0.015306
RS	29	0.574144	1.556867	599.254805	0.015542	0.016066
RS	30	0.619997	1.533297	630.636060	0.016356	0.017020
RS	31	0.668968	1.533297	652.121650	0.016913	0.017852
RS	32	0.721270	1.488927	692.536615	0.017961	0.019095
RS	33	0.777129	1.488927	712.085205	0.018468	0.019943
RS	34	0.836788	1.439064	755.045939	0.019583	0.021288
RS	35	0.900505	1.439064	771.041340	0.019997	0.022044
RS	36	0.968555	1.395601	808.793168	0.020977	0.023243
RS	37	1.041233	1.395601	819.401258	0.021252	0.023782
RS	38	1.118855	1.365590	844.806193	0.021911	0.024589
RS	39	1.201757	1.365590	848.411625	0.022004	0.024807
RS	40	1.290297	1.351458	857.038869	0.022228	0.025065
RS	41	1.384859	1.351458	852.639613	0.022114	0.024921
RS	42	1.485853	1.352001	843.853700	0.021886	0.024616
RS	43	1.593716	1.352001	831.213162	0.021558	0.024135
RS	44	1.708915	1.363710	807.588845	0.020945	0.023373
RS	45	1.831950	1.363710	787.126180	0.020415	0.022626
RS	46	1.963354	1.381733	752.975496	0.019529	0.021570
RS	47	2.103694	1.381733	725.520114	0.018817	0.020640
RS	48	2.253580	1.400986	685.183265	0.017771	0.019444
RS	49	2.413661	1.400986	651.779176	0.016904	0.018401
RS	50	2.584630	1.417567	608.398568	0.015779	0.017164
RS	51	2.767227	1.417567	570.285453	0.014791	0.016051
RS	52	2.962244	1.429757	525.639592	0.013633	0.014813
RS	53	3.170525	1.429757	484.374936	0.012563	0.013656
RS	54	3.392972	1.441219	438.659664	0.011377	0.012413
RS	55	3.630550	1.441219	396.459549	0.010282	0.011249
RS	56	3.884286	1.441219	354.272927	0.009188	0.010089
RS	57	4.155281	1.441219	312.758746	0.008112	0.008948
RS	58	4.444707	1.521382	259.607365	0.006733	0.007551
RS	59	4.753819	1.521382	225.744541	0.005855	0.006590
RS	60	5.083956	1.521382	193.572562	0.005020	0.005673
RS	61	5.436547	1.521382	163.524719	0.004241	0.004814
RS	62	5.813119	1.521382	135.954875	0.003526	0.004022
RS	63	6.215305	1.521382	459.564088	0.011919	0.013847
PA	4+25*2+4+6 0.122051962 0.028653597 6.215305047 1.498036733 0.468822493 0.416813468 0.443917979 0.501616457 0.591576775 0.720289942 0.882412739 1.063817678 1.240873097 1.387781252 1.490115827 1.545385282 1.556867069 1.533296949 1.488927200 1.439063734 1.395600972 1.365590170 1.351458040 1.352000916 1.363709587 1.381733167 1.400985653 1.417566552 1.429757378 1.441219002 1.521382475
//
IT	4876
RD	5
LK	-415069.878712
QD	-363.204685 -> -311.675481
RI	0.0237958557
TR	0.119234	0.029174
MT	6.332608
MM	C_pi: 1.202361, n_recomb: 40413.674308
RS	0	0.000000	2.073858	130.647949	0.003233	0.000066
RS	1	0.006833	2.073858	139.114428	0.003442	0.000496
RS	2	0.014132	2.073858	148.096127	0.003665	0.001232
RS	3	0.021931	2.073858	157.619693	0.003900	0.002217
RS	4	0.030262	0.493281	700.275523	0.017328	0.010370
RS	5	0.039163	0.493281	734.393262	0.018172	0.012913
RS	6	0.048671	0.418492	905.004155	0.022394	0.016515
RS	7	0.058830	0.418492	943.020127	0.023334	0.018119
RS	8	0.069682	0.438117	937.596624	0.023200	0.018458
RS	9	0.081276	0.438117	974.793704	0.024120	0.019936
RS	10	0.093663	0.490614	904.796932	0.022388	0.019044
RS	11	0.106895	0.490614	940.221900	0.023265	0.020538
RS	12	0.121032	0.578215	829.367156	0.020522	0.018718
RS	13	0.136134	0.578215	862.622541	0.021345	0.019988
RS	14	0.152269	0.709937	731.417195	0.018098	0.017406
RS	15	0.169506	0.709937	762.217839	0.018860	0.018338
RS	16	0.187921	0.882338	639.751959	0.015830	0.015688
RS	17	0.207594	0.882338	668.085242	0.016531	0.016372
RS	18	0.228611	1.081734	569.516095	0.014092	0.014123
RS	19	0.251064	1.081734	595.711083	0.014740	0.014661
RS	20	0.275052	1.281364	526.241626	0.013021	0.013043
RS	21	0.300678	1.281364	550.903515	0.013632	0.013556
RS	22	0.328056	1.449208	509.890958	0.012617	0.012628
RS	23	0.357304	1.449208	533.714560	0.013206	0.013192
RS	24	0.388550	1.565907	516.738640	0.012786	0.012863
RS	25	0.421932	1.565907	540.280743	0.013369	0.013486
RS	26	0.457594	1.627012	543.127052	0.013439	0.013642
RS	27	0.495694	1.627012	566.680102	0.014022	0.014318
RS	28	0.536396	1.635651	587.223758	0.014530	0.014920
RS	29	0.579880	1.635651	610.734243	0.015112	0.015664
RS	30	0.626335	1.602276	647.024845	0.016010	0.016692
RS	31	0.675963	1.602276	669.943876	0.016577	0.017504
RS	32	0.728983	1.544682	717.532109	0.017755	0.018868
RS	33	0.785626	1.544682	738.663512	0.018278	0.019695
RS	34	0.846139	1.481937	789.912206	0.019546	0.021189
RS	35	0.910787	1.481937	807.445500	0.019980	0.021929
RS	36	0.979852	1.428460	852.899796	0.021104	0.023271
RS	37	1.053635	1.428460	864.741456	0.021397	0.023799
RS	38	1.132461	1.392425	895.551662	0.022160	0.024708
RS	39	1.216672	1.392425	899.877849	0.022267	0.024922
RS	40	1.306638	1.376343	910.604719	0.022532	0.025222
RS	41	1.402750	1.376343	906.358049	0.022427	0.025080
RS	42	1.505430	1.378447	896.462762	0.022182	0.024759
RS	43	1.615126	1.378447	883.513086	0.021862	0.024288
RS	44	1.732317	1.394296	856.557746	0.021195	0.023474
RS	45	1.857515	1.394296	835.508006	0.020674	0.022745
RS	46	1.991268	1.417864	797.129065	0.019724	0.021629
RS	47	2.134159	1.417864	768.958120	0.019027	0.020725
RS	48	2.286815	1.442820	724.592542	0.017929	0.019483
RS	49	2.449901	1.442820	690.390404	0.017083	0.018471
RS	50	2.624130	1.464277	643.709560	0.015928	0.017209
RS	51	2.810264	1.464277	604.663078	0.014962	0.016126
RS	52	3.009116	1.480059	557.429975	0.013793	0.014884
RS	53	3.221555	1.480059	515.001974	0.012743	0.013755
RS	54	3.448510	1.494845	466.811696	0.011551	0.012509
RS	55	3.690972	1.494845	423.223161	0.010472	0.011368
RS	56	3.950001	1.494845	379.424956	0.009389	0.010226
RS	57	4.226729	1.494845	336.107489	0.008317	0.009096
RS	58	4.522366	1.596470	277.031484	0.006855	0.007614
RS	59	4.838202	1.596470	242.330759	0.005996	0.006681
RS	60	5.175619	1.596470	209.099473	0.005174	0.005785
RS	61	5.536091	1.596470	177.810149	0.004400	0.004938
RS	62	5.921193	1.596470	148.862690	0.003683	0.004152
RS	63	6.332608	1.596470	518.695820	0.012835	0.014696
PA	4+25*2+4+6 0.119233826 0.029174229 6.332607834 2.073857603 0.493281316 0.418491532 0.438116982 0.490614224 0.578214935 0.709937340 0.882338264 1.081734376 1.281363928 1.449208455 1.565906564 1.627012114 1.635650562 1.602276419 1.544681601 1.481937451 1.428460101 1.392424644 1.376343171 1.378447154 1.394295565 1.417864484 1.442820448 1.464277290 1.480059442 1.494844682 1.596469718
//
IT	5231
RD	6
LK	-414969.312517
QD	-336.446886 -> -290.527945
RI	0.0188119317
TR	0.116653	0.029688
MT	6.438440
MM	C_pi: 1.235515, n_recomb: 42226.806137
RS	0	0.000000	2.857591	99.437331	0.002355	0.000050
RS	1	0.006860	2.857591	106.006830	0.002510	0.000376
RS	2	0.014192	2.857591	112.991920	0.002676	0.000924
RS	3	0.022026	2.857591	120.416284	0.002852	0.001646
RS	4	0.030397	0.522220	697.193907	0.016511	0.010055
RS	5	0.039343	0.522220	732.042252	0.017336	0.012451
RS	6	0.048903	0.424859	941.530418	0.022297	0.016591
RS	7	0.059118	0.424859	981.568124	0.023245	0.018106
RS	8	0.070034	0.437767	991.851463	0.023489	0.018697
RS	9	0.081699	0.437767	1031.272915	0.024422	0.020148
RS	10	0.094165	0.485219	967.016621	0.022901	0.019397
RS	11	0.107485	0.485219	1004.638939	0.023791	0.020910
RS	12	0.121720	0.569869	889.028078	0.021054	0.019079
RS	13	0.136931	0.569869	924.369605	0.021891	0.020400
RS	14	0.153185	0.703005	779.873591	0.018469	0.017652
RS	15	0.170555	0.703005	812.568159	0.019243	0.018644
RS	16	0.189116	0.883092	674.743718	0.015979	0.015766
RS	17	0.208951	0.883092	704.692937	0.016688	0.016502
RS	18	0.230147	1.097400	592.792607	0.014038	0.014041
RS	19	0.252796	1.097400	620.297929	0.014690	0.014618
RS	20	0.277000	1.316856	541.188422	0.012816	0.012841
RS	21	0.302864	1.316856	566.912148	0.013425	0.013378
RS	22	0.330502	1.503760	520.059068	0.012316	0.012348
RS	23	0.360036	1.503760	544.808980	0.012902	0.012921
RS	24	0.391597	1.633840	525.048706	0.012434	0.012536
RS	25	0.425323	1.633840	549.501530	0.013013	0.013156
RS	26	0.461362	1.700554	551.996628	0.013072	0.013294
RS	27	0.499874	1.700554	576.549880	0.013654	0.013960
RS	28	0.541029	1.706630	599.139691	0.014189	0.014580
RS	29	0.585006	1.706630	623.824475	0.014773	0.015307
RS	30	0.632001	1.664055	664.709050	0.015741	0.016397
RS	31	0.682219	1.664055	689.011445	0.016317	0.017189
RS	32	0.735883	1.594044	743.454926	0.017606	0.018655
RS	33	0.793229	1.594044	766.113620	0.018143	0.019465
RS	34	0.854508	1.519313	825.403439	0.019547	0.021088
RS	35	0.919992	1.519313	844.419179	0.019997	0.021815
RS	36	0.989968	1.456645	897.406237	0.021252	0.023283
RS	37	1.064745	1.456645	910.425037	0.021560	0.023805
RS	38	1.144652	1.415188	946.502036	0.022415	0.024806
RS	39	1.230041	1.415188	951.488648	0.022533	0.025022
RS	40	1.321288	1.397482	964.151909	0.022833	0.025358
RS	41	1.418795	1.397482	959.996562	0.022734	0.025224
RS	42	1.522991	1.401230	948.790977	0.022469	0.024887
RS	43	1.634336	1.401230	935.479501	0.022154	0.024430
RS	44	1.753319	1.421150	904.985238	0.021432	0.023567
RS	45	1.880465	1.421150	883.313995	0.020918	0.022860
RS	46	2.016334	1.450136	840.536912	0.019905	0.021687
RS	47	2.161525	1.450136	811.638383	0.019221	0.020812
RS	48	2.316676	1.480679	763.130642	0.018072	0.019525
RS	49	2.482471	1.480679	728.141706	0.017244	0.018543
RS	50	2.659640	1.506926	678.109109	0.016059	0.017258
RS	51	2.848964	1.506926	638.163460	0.015113	0.016206
RS	52	3.051277	1.526244	588.343074	0.013933	0.014958
RS	53	3.267469	1.526244	544.808520	0.012902	0.013855
RS	54	3.498493	1.544313	494.171057	0.011703	0.012608
RS	55	3.745366	1.544313	449.271530	0.010639	0.011489
RS	56	4.009176	1.544313	403.946546	0.009566	0.010362
RS	57	4.291085	1.544313	358.915075	0.008500	0.009243
RS	58	4.592333	1.667657	293.782595	0.006957	0.007677
RS	59	4.914249	1.667657	258.359997	0.006118	0.006771
RS	60	5.258250	1.667657	224.189821	0.005309	0.005895
RS	61	5.625851	1.667657	191.778121	0.004542	0.005060
RS	62	6.018670	1.667657	161.565458	0.003826	0.004279
RS	63	6.438440	1.667657	578.939175	0.013710	0.015548
PA	4+25*2+4+6 0.116653151 0.029688490 6.438439571 2.857591392 0.522220270 0.424858648 0.437767266 0.485218561 0.569868510 0.703005374 0.883092215 1.097399561 1.316856420 1.503760254 1.633839732 1.700554403 1.706629688 1.664054711 1.594043748 1.519313205 1.456644601 1.415187842 1.397482323 1.401230307 1.421150264 1.450135635 1.480679184 1.506926076 1.526243901 1.544313006 1.667656963
//
IT	4947
RD	7
LK	-414879.439266
QD	-312.471748 -> -271.125488
RI	0.0151227944
TR	0.114253	0.030183
MT	6.537395
MM	C_pi: 1.267013, n_recomb: 43990.468530
RS	0	0.000000	3.904822	76.056230	0.001729	0.000039
RS	1	0.006886	3.904822	81.153986	0.001845	0.000286
RS	2	0.014246	3.904822	86.583188	0.001968	0.000697
RS	3	0.022113	3.904822	92.363932	0.002100	0.001231
RS	4	0.030522	0.553251	690.507098	0.015697	0.009733
RS	5	0.039509	0.553251	725.858941	0.016500	0.011998
RS	6	0.049116	0.433602	969.976789	0.022050	0.016591
RS	7	0.059384	0.433602	1011.845944	0.023001	0.018022
RS	8	0.070359	0.440501	1037.469222	0.023584	0.018842
RS	9	0.082090	0.440501	1078.979852	0.024528	0.020257
RS	10	0.094628	0.483133	1022.572944	0.023245	0.019672
RS	11	0.108030	0.483133	1062.296005	0.024148	0.021187
RS	12	0.122355	0.564559	944.691673	0.021475	0.019396
RS	13	0.137666	0.564559	982.046902	0.022324	0.020749
RS	14	0.154032	0.698114	826.431384	0.018787	0.017889
RS	15	0.171524	0.698114	860.975081	0.019572	0.018922
RS	16	0.190221	0.884129	709.121650	0.016120	0.015860
RS	17	0.210206	0.884129	740.667156	0.016837	0.016634
RS	18	0.231567	1.111147	616.198949	0.014008	0.013992
RS	19	0.254398	1.111147	645.009065	0.014662	0.014598
RS	20	0.278802	1.348451	556.693383	0.012655	0.012682
RS	21	0.304886	1.348451	583.476676	0.013264	0.013234
RS	22	0.332766	1.553143	531.005109	0.012071	0.012114
RS	23	0.362566	1.553143	556.674686	0.012654	0.012691
RS	24	0.394418	1.696128	534.167297	0.012143	0.012255
RS	25	0.428463	1.696128	559.513732	0.012719	0.012871
RS	26	0.464853	1.768566	561.538751	0.012765	0.012988
RS	27	0.503749	1.768566	587.060798	0.013345	0.013643
RS	28	0.545322	1.772570	611.440485	0.013899	0.014275
RS	29	0.589759	1.772570	637.254280	0.014486	0.014986
RS	30	0.637255	1.721473	682.395183	0.015512	0.016124
RS	31	0.688022	1.721473	708.028643	0.016095	0.016899
RS	32	0.742285	1.639799	768.995947	0.017481	0.018452
RS	33	0.800284	1.639799	793.133843	0.018030	0.019247
RS	34	0.862277	1.553830	860.214190	0.019555	0.020982
RS	35	0.928539	1.553830	880.677483	0.020020	0.021700
RS	36	0.999364	1.482603	941.051024	0.021392	0.023282
RS	37	1.075066	1.482603	955.227246	0.021714	0.023802
RS	38	1.155980	1.436137	996.503430	0.022653	0.024886
RS	39	1.242466	1.436137	1002.142862	0.022781	0.025106
RS	40	1.334907	1.416976	1016.695887	0.023112	0.025477
RS	41	1.433714	1.416976	1012.635133	0.023019	0.025353
RS	42	1.539325	1.422334	1000.066472	0.022734	0.025001
RS	43	1.652208	1.422334	986.409804	0.022423	0.024562
RS	44	1.772864	1.446163	952.328941	0.021649	0.023653
RS	45	1.901829	1.446163	930.067926	0.021142	0.022969
RS	46	2.039673	1.480363	882.866505	0.020069	0.021744
RS	47	2.187010	1.480363	853.285998	0.019397	0.020896
RS	48	2.344492	1.516311	800.640519	0.018200	0.019568
RS	49	2.512819	1.516311	764.921526	0.017388	0.018616
RS	50	2.692736	1.547203	711.571559	0.016176	0.017309
RS	51	2.885042	1.547203	670.792797	0.015249	0.016286
RS	52	3.090590	1.569949	618.441850	0.014059	0.015033
RS	53	3.310293	1.569949	573.875434	0.013045	0.013955
RS	54	3.545124	1.591208	520.855677	0.011840	0.012706
RS	55	3.796125	1.591208	474.726319	0.010792	0.011607
RS	56	4.064410	1.591208	427.959296	0.009728	0.010496
RS	57	4.351169	1.591208	381.299646	0.008668	0.009386
RS	58	4.657674	1.736424	310.008705	0.007047	0.007738
RS	59	4.985284	1.736424	273.960591	0.006228	0.006858
RS	60	5.335454	1.736424	238.951477	0.005432	0.006000
RS	61	5.709737	1.736424	205.516307	0.004672	0.005177
RS	62	6.109792	1.736424	174.131863	0.003958	0.004401
RS	63	6.537395	1.736424	640.457257	0.014559	0.016395
PA	4+25*2+4+6 0.114253389 0.030182718 6.537394623 3.904822048 0.553251403 0.433601755 0.440501391 0.483132758 0.564558954 0.698114192 0.884128941 1.111147196 1.348451148 1.553143403 1.696128376 1.768565973 1.772570235 1.721472737 1.639799065 1.553829615 1.482602529 1.436136772 1.416976354 1.422334099 1.446163102 1.480362582 1.516310695 1.547203067 1.569949388 1.591207528 1.736424438
//
IT	4391
RD	8
LK	-414798.404741
QD	-290.850279 -> -253.406197
RI	0.0123742563
TR	0.112009	0.030653
MT	6.631299
MM	C_pi: 1.297179, n_recomb: 45706.076095
RS	0	0.000000	5.288696	58.516623	0.001280	0.000030
RS	1	0.006910	5.288696	62.482337	0.001367	0.000218
RS	2	0.014297	5.288696	66.711083	0.001460	0.000529
RS	3	0.022195	5.288696	71.219490	0.001558	0.000928
RS	4	0.030638	0.585220	682.357215	0.014929	0.009417
RS	5	0.039665	0.585220	718.061579	0.015710	0.011569
RS	6	0.049315	0.443571	993.058519	0.021727	0.016541
RS	7	0.059633	0.443571	1036.606794	0.022680	0.017897
RS	8	0.070663	0.445098	1076.622543	0.023555	0.018920
RS	9	0.082456	0.445098	1120.108427	0.024507	0.020295
RS	10	0.095063	0.483146	1072.833516	0.023472	0.019885
RS	11	0.108541	0.483146	1114.577460	0.024386	0.021393
RS	12	0.122951	0.561209	997.105721	0.021816	0.019674
RS	13	0.138356	0.561209	1036.413316	0.022676	0.021049
RS	14	0.154826	0.694519	871.409923	0.019066	0.018115
RS	15	0.172434	0.694519	907.761066	0.019861	0.019179
RS	16	0.191259	0.885176	742.926282	0.016254	0.015965
RS	17	0.211384	0.885176	776.045805	0.016979	0.016768
RS	18	0.232900	1.123220	639.571383	0.013993	0.013968
RS	19	0.255903	1.123220	669.674875	0.014652	0.014594
RS	20	0.280495	1.376841	572.437949	0.012524	0.012555
RS	21	0.306786	1.376841	600.271062	0.013133	0.013117
RS	22	0.334894	1.598412	542.295334	0.011865	0.011916
RS	23	0.364945	1.598412	568.870106	0.012446	0.012494
RS	24	0.397071	1.754059	543.598205	0.011893	0.012011
RS	25	0.431418	1.754059	569.814584	0.012467	0.012619
RS	26	0.468138	1.832476	571.229303	0.012498	0.012716
RS	27	0.507395	1.832476	597.684477	0.013077	0.013359
RS	28	0.549364	1.834967	623.597424	0.013644	0.013997
RS	29	0.594234	1.834967	650.493401	0.014232	0.014694
RS	30	0.642204	1.776006	699.562743	0.015306	0.015871
RS	31	0.693489	1.776006	726.476313	0.015895	0.016630
RS	32	0.748317	1.683338	793.642017	0.017364	0.018257
RS	33	0.806934	1.683338	819.215934	0.017924	0.019039
RS	34	0.869601	1.586744	893.841515	0.019556	0.020874
RS	35	0.936598	1.586744	915.727737	0.020035	0.021585
RS	36	1.008225	1.507434	983.364046	0.021515	0.023268
RS	37	1.084801	1.507434	998.695213	0.021850	0.023789
RS	38	1.166668	1.456249	1045.139815	0.022867	0.024950
RS	39	1.254192	1.456249	1051.448956	0.023005	0.025177
RS	40	1.347764	1.435710	1067.911873	0.023365	0.025580
RS	41	1.447801	1.435710	1063.977811	0.023279	0.025468
RS	42	1.554751	1.442581	1050.078068	0.022975	0.025104
RS	43	1.669090	1.442581	1036.121400	0.022669	0.024682
RS	44	1.791331	1.470119	998.489261	0.021846	0.023731
RS	45	1.922018	1.470119	975.694743	0.021347	0.023070
RS	46	2.061735	1.509301	924.115382	0.020219	0.021797
RS	47	2.211106	1.509301	893.916392	0.019558	0.020976
RS	48	2.370798	1.550439	837.193361	0.018317	0.019611
RS	49	2.541525	1.550439	800.811169	0.017521	0.018688
RS	50	2.724048	1.585806	744.212286	0.016283	0.017361
RS	51	2.919184	1.585806	702.669293	0.015374	0.016365
RS	52	3.127803	1.611847	647.863303	0.014175	0.015107
RS	53	3.350837	1.611847	602.335642	0.013178	0.014054
RS	54	3.589283	1.636168	547.007997	0.011968	0.012802
RS	55	3.844204	1.636168	499.719337	0.010933	0.011722
RS	56	4.116740	1.636168	451.583185	0.009880	0.010625
RS	57	4.408107	1.636168	403.368517	0.008825	0.009526
RS	58	4.719608	1.803308	325.832987	0.007129	0.007797
RS	59	5.052632	1.803308	289.234915	0.006328	0.006941
RS	60	5.408668	1.803308	253.466558	0.005546	0.006100
RS	61	5.789305	1.803308	219.087866	0.004793	0.005289
RS	62	6.196243	1.803308	186.608039	0.004083	0.004519
RS	63	6.631299	1.803308	703.306618	0.015388	0.017231
PA	4+25*2+4+6 0.112008625 0.030653402 6.631299345 5.288696253 0.585220263 0.443571081 0.445098069 0.483146350 0.561208996 0.694518516 0.885176160 1.123220045 1.376840514 1.598411622 1.754059053 1.832476404 1.834966609 1.776005894 1.683337775 1.586743668 1.507434499 1.456249447 1.435709897 1.442580544 1.470119260 1.509300620 1.550438951 1.585806195 1.611847230 1.636167833 1.803307848
//
IT	5483
RD	9
LK	-414724.955116
QD	-271.290123 -> -237.242913
RI	0.0102971206
TR	0.109903	0.031101
MT	6.720950
MM	C_pi: 1.326210, n_recomb: 47376.270908
RS	0	0.000000	7.103210	45.282010	0.000956	0.000023
RS	1	0.006932	7.103210	48.377592	0.001021	0.000168
RS	2	0.014345	7.103210	51.681576	0.001091	0.000403
RS	3	0.022272	7.103210	55.207532	0.001165	0.000704
RS	4	0.030748	0.617515	673.799985	0.014222	0.009115
RS	5	0.039812	0.617515	709.754342	0.014981	0.011170
RS	6	0.049504	0.454155	1012.438984	0.021370	0.016461
RS	7	0.059868	0.454155	1057.540359	0.022322	0.017751
RS	8	0.070950	0.450879	1110.766939	0.023446	0.018947
RS	9	0.082801	0.450879	1156.127258	0.024403	0.020283
RS	10	0.095473	0.484560	1118.765664	0.023614	0.020050
RS	11	0.109024	0.484560	1162.460937	0.024537	0.021546
RS	12	0.123514	0.559191	1046.798381	0.022095	0.019921
RS	13	0.139008	0.559191	1088.004808	0.022965	0.021309
RS	14	0.155577	0.691774	915.063062	0.019315	0.018330
RS	15	0.173294	0.691774	953.183404	0.020119	0.019418
RS	16	0.192239	0.886084	776.230647	0.016384	0.016075
RS	17	0.212498	0.886084	810.901921	0.017116	0.016902
RS	18	0.234161	1.133803	662.851996	0.013991	0.013961
RS	19	0.257326	1.133803	694.235510	0.014654	0.014604
RS	20	0.282096	1.402490	588.272393	0.012417	0.012452
RS	21	0.308584	1.402490	617.142835	0.013026	0.013022
RS	22	0.336908	1.640216	553.724303	0.011688	0.011746
RS	23	0.367196	1.640216	581.187207	0.012267	0.012322
RS	24	0.399583	1.808399	553.107575	0.011675	0.011794
RS	25	0.434215	1.808399	580.168520	0.012246	0.012396
RS	26	0.471248	1.893128	580.824850	0.012260	0.012470
RS	27	0.510848	1.893128	608.177037	0.012837	0.013103
RS	28	0.553194	1.894667	635.380200	0.013411	0.013741
RS	29	0.598475	1.894667	663.312480	0.014001	0.014425
RS	30	0.646895	1.828454	716.002827	0.015113	0.015632
RS	31	0.698671	1.828454	744.147493	0.015707	0.016378
RS	32	0.754037	1.725369	817.203386	0.017249	0.018068
RS	33	0.813241	1.725369	844.172922	0.017818	0.018840
RS	34	0.876549	1.618653	926.109865	0.019548	0.020762
RS	35	0.944246	1.618653	949.398733	0.020040	0.021469
RS	36	1.016635	1.531638	1024.180880	0.021618	0.023245
RS	37	1.094043	1.531638	1040.671788	0.021966	0.023768
RS	38	1.176817	1.475937	1092.277413	0.023055	0.025000
RS	39	1.265329	1.475937	1099.283380	0.023203	0.025235
RS	40	1.359977	1.454043	1117.710738	0.023592	0.025669
RS	41	1.461186	1.454043	1113.947230	0.023513	0.025571
RS	42	1.569411	1.462306	1098.792194	0.023193	0.025196
RS	43	1.685138	1.462306	1084.591449	0.022893	0.024792
RS	44	1.808888	1.493341	1043.490774	0.022026	0.023804
RS	45	1.941217	1.493341	1020.226137	0.021535	0.023165
RS	46	2.082719	1.537262	964.353854	0.020355	0.021849
RS	47	2.234030	1.537262	933.602408	0.019706	0.021053
RS	48	2.395831	1.583369	872.886207	0.018425	0.019654
RS	49	2.568848	1.583369	835.906059	0.017644	0.018758
RS	50	2.753858	1.623028	776.141244	0.016382	0.017413
RS	51	2.951695	1.623028	733.897385	0.015491	0.016443
RS	52	3.163245	1.652219	676.716185	0.014284	0.015181
RS	53	3.389461	1.652219	630.289303	0.013304	0.014150
RS	54	3.631359	1.679458	572.729236	0.012089	0.012896
RS	55	3.890025	1.679458	524.340308	0.011068	0.011834
RS	56	4.166623	1.679458	474.896204	0.010024	0.010751
RS	57	4.462396	1.679458	425.188035	0.008975	0.009660
RS	58	4.778672	1.868477	341.334976	0.007205	0.007853
RS	59	5.116873	1.868477	304.246298	0.006422	0.007019
RS	60	5.478519	1.868477	267.782854	0.005652	0.006196
RS	61	5.865235	1.868477	232.526298	0.004908	0.005396
RS	62	6.278759	1.868477	199.014922	0.004201	0.004632
RS	63	6.720950	1.868477	767.441621	0.016199	0.018055
PA	4+25*2+4+6 0.109902994 0.031100614 6.720949784 7.103210485 0.617514713 0.454155100 0.450878618 0.484559975 0.559190716 0.691774423 0.886084486 1.133803364 1.402489778 1.640215784 1.808399159 1.893128112 1.894666512 1.828453869 1.725369206 1.618652533 1.531637958 1.475936902 1.454043480 1.462306077 1.493340835 1.537262040 1.583369159 1.623027972 1.652218886 1.679457797 1.868476643
//
IT	5048
RD	10
LK	-414658.126014
QD	-253.545925 -> -222.488190
RI	0.0086995839
TR	0.107928	0.031527
MT	6.806473
MM	C_pi: 1.354194, n_recomb: 49003.856438
RS	0	0.000000	9.469797	35.219019	0.000719	0.000018
RS	1	0.006953	9.469797	37.643594	0.000768	0.000129
RS	2	0.014390	9.469797	40.233274	0.000821	0.000309
RS	3	0.022344	9.469797	42.999043	0.000877	0.000537
RS	4	0.030851	0.649786	665.352037	0.013578	0.008830
RS	5	0.039950	0.649786	701.484917	0.014315	0.010800
RS	6	0.049681	0.464998	1029.186456	0.021002	0.016362
RS	7	0.060089	0.464998	1075.734013	0.021952	0.017595
RS	8	0.071221	0.457432	1140.917470	0.023282	0.018937
RS	9	0.083126	0.457432	1188.059853	0.024244	0.020236
RS	10	0.095860	0.486939	1161.065816	0.023693	0.020175
RS	11	0.109479	0.486939	1206.648834	0.024624	0.021656
RS	12	0.124045	0.558105	1094.154044	0.022328	0.020140
RS	13	0.139623	0.558105	1137.210741	0.023207	0.021538
RS	14	0.156285	0.689606	957.568545	0.019541	0.018535
RS	15	0.174106	0.689606	997.422062	0.020354	0.019643
RS	16	0.193165	0.886773	809.093973	0.016511	0.016190
RS	17	0.213550	0.886773	845.294841	0.017250	0.017036
RS	18	0.235353	1.143040	686.018502	0.013999	0.013968
RS	19	0.258671	1.143040	718.667756	0.014666	0.014625
RS	20	0.283611	1.425718	604.120151	0.012328	0.012367
RS	21	0.310285	1.425718	634.014238	0.012938	0.012944
RS	22	0.338814	1.678982	565.183711	0.011533	0.011597
RS	23	0.369326	1.678982	593.516766	0.012112	0.012172
RS	24	0.401960	1.859636	562.572708	0.011480	0.011600
RS	25	0.436863	1.859636	590.452586	0.012049	0.012196
RS	26	0.474193	1.951012	590.211387	0.012044	0.012246
RS	27	0.514119	1.951012	618.425275	0.012620	0.012869
RS	28	0.556821	1.952129	646.697365	0.013197	0.013504
RS	29	0.602493	1.952129	675.621725	0.013787	0.014176
RS	30	0.651340	1.879227	731.648112	0.014930	0.015407
RS	31	0.703583	1.879227	760.976642	0.015529	0.016141
RS	32	0.759460	1.766232	839.632078	0.017134	0.017884
RS	33	0.819221	1.766232	867.958218	0.017712	0.018647
RS	34	0.883138	1.649808	956.985512	0.019529	0.020648
RS	35	0.951499	1.649808	981.657971	0.020032	0.021352
RS	36	1.024614	1.555390	1063.476190	0.021702	0.023212
RS	37	1.102813	1.555390	1081.133564	0.022062	0.023738
RS	38	1.186449	1.495322	1137.904175	0.023221	0.025038
RS	39	1.275901	1.495322	1145.637097	0.023379	0.025281
RS	40	1.371573	1.472067	1166.105040	0.023796	0.025746
RS	41	1.473897	1.472067	1162.559053	0.023724	0.025661
RS	42	1.583336	1.481585	1146.253336	0.023391	0.025279
RS	43	1.700385	1.481585	1131.865848	0.023097	0.024892
RS	44	1.825573	1.515901	1087.403503	0.022190	0.023872
RS	45	1.959465	1.515901	1063.731031	0.021707	0.023254
RS	46	2.102668	1.564321	1003.669277	0.020481	0.021899
RS	47	2.255828	1.564321	972.427579	0.019844	0.021127
RS	48	2.419638	1.615169	907.815959	0.018525	0.019698
RS	49	2.594838	1.615169	870.296606	0.017760	0.018827
RS	50	2.782221	1.658929	807.453473	0.016477	0.017465
RS	51	2.982633	1.658929	764.563745	0.015602	0.016519
RS	52	3.196980	1.691117	705.086217	0.014388	0.015254
RS	53	3.426232	1.691117	657.812459	0.013424	0.014244
RS	54	3.671424	1.721120	598.092516	0.012205	0.012989
RS	55	3.933666	1.721120	548.651731	0.011196	0.011944
RS	56	4.214143	1.721120	497.950426	0.010161	0.010872
RS	57	4.514122	1.721120	446.800284	0.009118	0.009790
RS	58	4.834960	1.931873	356.569686	0.007276	0.007908
RS	59	5.178106	1.931873	319.036810	0.006510	0.007094
RS	60	5.545114	1.931873	281.930091	0.005753	0.006286
RS	61	5.937640	1.931873	245.850051	0.005017	0.005497
RS	62	6.357461	1.931873	211.361141	0.004313	0.004740
RS	63	6.806473	1.931873	832.770315	0.016994	0.018864
PA	4+25*2+4+6 0.107927786 0.031526618 6.806473040 9.469796837 0.649786278 0.464997728 0.457432116 0.486939392 0.558104946 0.689605898 0.886773191 1.143039651 1.425718461 1.678982137 1.859636009 1.951011929 1.952129380 1.879226622 1.766232070 1.649808371 1.555390137 1.495321861 1.472066905 1.481584526 1.515900966 1.564320876 1.615168639 1.658928575 1.691116879 1.721120067 1.931873394
//
IT	5198
RD	11
LK	-414597.134472
QD	-237.404168 -> -208.996695
RI	0.0074504527
TR	0.106073	0.031933
MT	6.888047
MM	C_pi: 1.381202, n_recomb: 50590.875287
RS	0	0.000000	12.540401	27.518867	0.000544	0.000014
RS	1	0.006973	12.540401	29.424301	0.000582	0.000100
RS	2	0.014433	12.540401	31.460659	0.000622	0.000238
RS	3	0.022413	12.540401	33.636791	0.000665	0.000412
RS	4	0.030949	0.681813	657.271016	0.012992	0.008564
RS	5	0.040080	0.681813	693.532195	0.013709	0.010459
RS	6	0.049849	0.475868	1044.038289	0.020637	0.016253
RS	7	0.060298	0.475868	1091.940647	0.021584	0.017436
RS	8	0.071476	0.464492	1167.814253	0.023083	0.018899
RS	9	0.083434	0.464492	1216.652770	0.024049	0.020164
RS	10	0.096225	0.490012	1200.225131	0.023724	0.020269
RS	11	0.109909	0.490012	1247.635857	0.024661	0.021734
RS	12	0.124546	0.557700	1139.433274	0.022523	0.020337
RS	13	0.140205	0.557700	1184.294854	0.023409	0.021740
RS	14	0.156955	0.687834	999.054929	0.019748	0.018731
RS	15	0.174873	0.687834	1040.607231	0.020569	0.019854
RS	16	0.194041	0.887209	841.556478	0.016635	0.016308
RS	17	0.214545	0.887209	879.264902	0.017380	0.017170
RS	18	0.236480	1.151055	709.060237	0.014016	0.013985
RS	19	0.259943	1.151055	742.960542	0.014686	0.014654
RS	20	0.285043	1.446776	619.937571	0.012254	0.012299
RS	21	0.311894	1.446776	650.841217	0.012865	0.012880
RS	22	0.340617	1.715038	576.607642	0.011397	0.011466
RS	23	0.371342	1.715038	605.792673	0.011974	0.012040
RS	24	0.404210	1.908114	571.926135	0.011305	0.011425
RS	25	0.439371	1.908114	600.599801	0.011872	0.012014
RS	26	0.476983	2.006455	599.334028	0.011847	0.012039
RS	27	0.517217	2.006455	628.375638	0.012421	0.012654
RS	28	0.560258	2.007659	657.511953	0.012997	0.013283
RS	29	0.606300	2.007659	687.385955	0.013587	0.013944
RS	30	0.655553	1.928583	746.484113	0.014755	0.015192
RS	31	0.708240	1.928583	776.950834	0.015358	0.015916
RS	32	0.764601	1.806121	860.934119	0.017018	0.017705
RS	33	0.824892	1.806121	890.578493	0.017604	0.018461
RS	34	0.889388	1.680350	986.479812	0.019499	0.020531
RS	35	0.958381	1.680350	1012.516554	0.020014	0.021233
RS	36	1.032186	1.578771	1101.266907	0.021768	0.023172
RS	37	1.111137	1.578771	1120.096857	0.022140	0.023701
RS	38	1.195593	1.514450	1182.038632	0.023365	0.025065
RS	39	1.285939	1.514450	1190.528287	0.023532	0.025317
RS	40	1.382585	1.489810	1213.121266	0.023979	0.025813
RS	41	1.485970	1.489810	1209.839327	0.023914	0.025741
RS	42	1.596565	1.500448	1192.499100	0.023571	0.025354
RS	43	1.714872	1.500448	1177.980910	0.023284	0.024984
RS	44	1.841429	1.537835	1130.280009	0.022342	0.023935
RS	45	1.976811	1.537835	1106.258771	0.021867	0.023338
RS	46	2.121634	1.590518	1042.121921	0.020599	0.021947
RS	47	2.276556	1.590518	1010.447241	0.019973	0.021198
RS	48	2.442281	1.645884	942.042355	0.018621	0.019741
RS	49	2.619562	1.645884	904.036594	0.017870	0.018893
RS	50	2.809206	1.693555	838.204200	0.016568	0.017518
RS	51	3.012074	1.693555	794.716903	0.015709	0.016594
RS	52	3.229089	1.728587	733.020201	0.014489	0.015327
RS	53	3.461238	1.728587	684.944806	0.013539	0.014336
RS	54	3.709574	1.761196	623.135428	0.012317	0.013080
RS	55	3.975228	1.761196	572.683821	0.011320	0.012050
RS	56	4.259407	1.761196	520.768889	0.010294	0.010990
RS	57	4.563403	1.761196	468.221527	0.009255	0.009915
RS	58	4.888597	1.993460	371.566915	0.007345	0.007960
RS	59	5.236468	1.993460	333.627281	0.006595	0.007166
RS	60	5.608597	1.993460	295.920448	0.005849	0.006373
RS	61	6.006676	1.993460	259.063352	0.005121	0.005595
RS	62	6.432514	1.993460	223.644009	0.004421	0.004843
RS	63	6.888047	1.993460	899.159570	0.017773	0.019657
PA	4+25*2+4+6 0.106073255 0.031933276 6.888047429 12.540400877 0.681813082 0.475868229 0.464492490 0.490011711 0.557699771 0.687833999 0.887208564 1.151055269 1.446776027 1.715038407 1.908114279 2.006455213 2.007659107 1.928583325 1.806121219 1.680350231 1.578771215 1.514450183 1.489810448 1.500447662 1.537834669 1.590517995 1.645883885 1.693554716 1.728586676 1.761196196 1.993460062
//
IT	5061
RD	12
LK	-414541.323374
QD	-222.680618 -> -196.635722
RI	0.0064566788
TR	0.104331	0.032323
MT	6.965745
MM	C_pi: 1.407278, n_recomb: 52139.193068
RS	0	0.000000	16.510427	21.586367	0.000414	0.000011
RS	1	0.006992	16.510427	23.088286	0.000443	0.000077
RS	2	0.014473	16.510427	24.694150	0.000474	0.000184
RS	3	0.022477	16.510427	26.411071	0.000507	0.000318
RS	4	0.031041	0.713466	649.660469	0.012460	0.008316
RS	5	0.040203	0.713466	686.013697	0.013157	0.010146
RS	6	0.050007	0.486631	1057.476143	0.020282	0.016140
RS	7	0.060495	0.486631	1106.653786	0.021225	0.017279
RS	8	0.071717	0.471883	1192.008011	0.022862	0.018841
RS	9	0.083724	0.471883	1242.461992	0.023830	0.020073
RS	10	0.096570	0.493580	1236.651086	0.023718	0.020336
RS	11	0.110314	0.493580	1285.832164	0.024662	0.021784
RS	12	0.125020	0.557795	1182.850433	0.022686	0.020513
RS	13	0.140753	0.557795	1229.473856	0.023581	0.021919
RS	14	0.157587	0.686345	1039.607881	0.019939	0.018918
RS	15	0.175598	0.686345	1082.825599	0.020768	0.020055
RS	16	0.194868	0.887386	873.641316	0.016756	0.016427
RS	17	0.215485	0.887386	912.835180	0.017508	0.017304
RS	18	0.237544	1.157975	731.963941	0.014039	0.014010
RS	19	0.261146	1.157975	767.100160	0.014713	0.014690
RS	20	0.286397	1.465888	635.689031	0.012192	0.012242
RS	21	0.313415	1.465888	667.587772	0.012804	0.012828
RS	22	0.342321	1.748641	587.956571	0.011277	0.011350
RS	23	0.373249	1.748641	617.975574	0.011852	0.011922
RS	24	0.406339	1.954083	581.132900	0.011146	0.011265
RS	25	0.441742	1.954083	610.576076	0.011711	0.011849
RS	26	0.479622	2.059703	608.164506	0.011664	0.011849
RS	27	0.520149	2.059703	638.001253	0.012237	0.012455
RS	28	0.563511	2.061459	667.817899	0.012808	0.013075
RS	29	0.609904	2.061459	698.600967	0.013399	0.013727
RS	30	0.659541	1.976674	760.531086	0.014587	0.014988
RS	31	0.712649	1.976674	792.091932	0.015192	0.015702
RS	32	0.769470	1.845142	881.146405	0.016900	0.017530
RS	33	0.830265	1.845142	912.071134	0.017493	0.018280
RS	34	0.895310	1.710329	1014.641856	0.019460	0.020413
RS	35	0.964903	1.710329	1042.022670	0.019985	0.021113
RS	36	1.039362	1.601798	1137.599564	0.021819	0.023124
RS	37	1.119027	1.601798	1157.606487	0.022202	0.023658
RS	38	1.204263	1.533312	1224.727861	0.023490	0.025082
RS	39	1.295458	1.533312	1234.001880	0.023667	0.025343
RS	40	1.393030	1.507258	1258.805636	0.024143	0.025870
RS	41	1.497424	1.507258	1255.831856	0.024086	0.025811
RS	42	1.609118	1.518880	1237.581839	0.023736	0.025421
RS	43	1.728621	1.518880	1222.985515	0.023456	0.025068
RS	44	1.856480	1.559136	1172.174914	0.022482	0.023993
RS	45	1.993279	1.559136	1147.859450	0.022015	0.023416
RS	46	2.139643	1.615856	1079.766750	0.020709	0.021993
RS	47	2.296241	1.615856	1047.710837	0.020094	0.021266
RS	48	2.463789	1.675523	975.616357	0.018712	0.019783
RS	49	2.643052	1.675523	937.170951	0.017974	0.018958
RS	50	2.834848	1.726916	868.437917	0.016656	0.017570
RS	51	3.040056	1.726916	824.395050	0.015811	0.016668
RS	52	3.259612	1.764640	760.552861	0.014587	0.015398
RS	53	3.494519	1.764640	711.714931	0.013650	0.014425
RS	54	3.745852	1.799696	647.884522	0.012426	0.013169
RS	55	4.014758	1.799696	596.456998	0.011440	0.012153
RS	56	4.302466	1.799696	543.366094	0.010421	0.011104
RS	57	4.610290	1.799696	489.460718	0.009388	0.010037
RS	58	4.939639	2.053177	386.347836	0.007410	0.008010
RS	59	5.292015	2.053177	348.031847	0.006675	0.007235
RS	60	5.669030	2.053177	309.761171	0.005941	0.006456
RS	61	6.072407	2.053177	272.167044	0.005220	0.005688
RS	62	6.503988	2.053177	235.858738	0.004524	0.004942
RS	63	6.965745	2.053177	966.474226	0.018536	0.020435
PA	4+25*2+4+6 0.104331298 0.032322584 6.965745016 16.510426754 0.713466163 0.486630649 0.471883299 0.493580336 0.557794709 0.686344620 0.887385824 1.157974822 1.465888368 1.748640747 1.954083125 2.059703268 2.061458940 1.976673943 1.845141633 1.710329128 1.601798375 1.533311918 1.507257798 1.518879579 1.559136205 1.615855984 1.675523148 1.726916013 1.764640386 1.799696056 2.053176950
//
IT	5323
RD	13
LK	-414490.134739
QD	-209.215568 -> -185.286251
RI	0.0056544918
TR	0.102693	0.032696
MT	7.039720
MM	C_pi: 1.432465, n_recomb: 53650.207477
RS	0	0.000000	21.622017	16.993453	0.000317	0.000008
RS	1	0.007010	21.622017	18.180713	0.000339	0.000060
RS	2	0.014511	21.622017	19.450627	0.000363	0.000143
RS	3	0.022538	21.622017	20.808903	0.000388	0.000246
RS	4	0.031128	0.744636	642.575079	0.011977	0.008086
RS	5	0.040319	0.744636	678.994832	0.012656	0.009857
RS	6	0.050155	0.497187	1069.856934	0.019941	0.016026
RS	7	0.060681	0.497187	1120.240527	0.020880	0.017127
RS	8	0.071944	0.479486	1213.908231	0.022626	0.018769
RS	9	0.083997	0.479486	1265.901380	0.023595	0.019970
RS	10	0.096895	0.497507	1270.662084	0.023684	0.020382
RS	11	0.110697	0.497507	1321.558092	0.024633	0.021813
RS	12	0.125467	0.558270	1224.553809	0.022825	0.020671
RS	13	0.141271	0.558270	1272.897531	0.023726	0.022078
RS	14	0.158184	0.685064	1079.283375	0.020117	0.019096
RS	15	0.176282	0.685064	1124.133778	0.020953	0.020244
RS	16	0.195649	0.887313	905.362425	0.016875	0.016546
RS	17	0.216373	0.887313	946.019492	0.017633	0.017436
RS	18	0.238550	1.163906	754.720309	0.014067	0.014042
RS	19	0.262282	1.163906	791.077013	0.014745	0.014732
RS	20	0.287677	1.483242	651.350894	0.012141	0.012196
RS	21	0.314853	1.483242	684.230130	0.012754	0.012786
RS	22	0.343933	1.779997	599.205791	0.011169	0.011246
RS	23	0.375052	1.779997	630.041130	0.011743	0.011816
RS	24	0.408352	1.997774	590.163150	0.011000	0.011119
RS	25	0.443986	1.997774	620.352192	0.011563	0.011697
RS	26	0.482118	2.110938	616.692359	0.011495	0.011671
RS	27	0.522924	2.110938	647.293119	0.012065	0.012270
RS	28	0.566589	2.113670	677.625131	0.012630	0.012879
RS	29	0.613316	2.113670	709.278528	0.013220	0.013522
RS	30	0.663318	2.023614	773.814983	0.014423	0.014792
RS	31	0.716825	2.023614	806.427309	0.015031	0.015498
RS	32	0.774082	1.883362	900.314378	0.016781	0.017360
RS	33	0.835354	1.883362	932.481897	0.017381	0.018104
RS	34	0.900920	1.739781	1041.521189	0.019413	0.020293
RS	35	0.971082	1.739781	1070.224727	0.019948	0.020993
RS	36	1.046163	1.624477	1172.523268	0.021855	0.023070
RS	37	1.126507	1.624477	1193.709290	0.022250	0.023609
RS	38	1.212482	1.551900	1266.012263	0.023598	0.025090
RS	39	1.304484	1.551900	1276.095659	0.023785	0.025361
RS	40	1.402936	1.524394	1303.198653	0.024291	0.025918
RS	41	1.508289	1.524394	1300.573947	0.024242	0.025872
RS	42	1.621026	1.536874	1281.538490	0.023887	0.025482
RS	43	1.741666	1.536874	1266.913020	0.023614	0.025144
RS	44	1.870763	1.579812	1213.123736	0.022612	0.024048
RS	45	2.008910	1.579812	1188.564433	0.022154	0.023489
RS	46	2.156740	1.640351	1116.638214	0.020813	0.022037
RS	47	2.314933	1.640351	1084.248093	0.020210	0.021331
RS	48	2.484214	1.704112	1008.567446	0.018799	0.019826
RS	49	2.665362	1.704112	969.724413	0.018075	0.019022
RS	50	2.859208	1.759045	898.177410	0.016741	0.017622
RS	51	3.066643	1.759045	853.616501	0.015911	0.016739
RS	52	3.288618	1.799313	787.700762	0.014682	0.015469
RS	53	3.526153	1.799313	738.135089	0.013758	0.014513
RS	54	3.780338	1.836658	672.350184	0.012532	0.013256
RS	55	4.052342	1.836658	619.977621	0.011556	0.012254
RS	56	4.343412	1.836658	565.744500	0.010545	0.011215
RS	57	4.654886	1.836658	510.516674	0.009516	0.010154
RS	58	4.988194	2.111005	400.924046	0.007473	0.008059
RS	59	5.344866	2.111005	362.257002	0.006752	0.007301
RS	60	5.726539	2.111005	323.453643	0.006029	0.006536
RS	61	6.134967	2.111005	285.157668	0.005315	0.005777
RS	62	6.572025	2.111005	247.997567	0.004622	0.005037
RS	63	7.039720	2.111005	1034.572391	0.019284	0.021196
PA	4+25*2+4+6 0.102693373 0.032696047 7.039720384 21.622017408 0.744636115 0.497187356 0.479486100 0.497507393 0.558270143 0.685063504 0.887312621 1.163906183 1.483242193 1.779996847 1.997774263 2.110938233 2.113670426 2.023614426 1.883361539 1.739781439 1.624477035 1.551900424 1.524394156 1.536874499 1.579812035 1.640350955 1.704111637 1.759044657 1.799313014 1.836657521 2.111005500
//
IT	5116
RD	14
LK	-414443.087493
QD	-196.871347 -> -174.843614
RI	0.0049973372
TR	0.101153	0.033055
MT	7.110049
MM	C_pi: 1.456790, n_recomb: 55125.125806
RS	0	0.000000	28.187098	13.417542	0.000243	0.000006
RS	1	0.007026	28.187098	14.358339	0.000260	0.000047
RS	2	0.014547	28.187098	15.364952	0.000279	0.000111
RS	3	0.022595	28.187098	16.441964	0.000298	0.000191
RS	4	0.031209	0.775250	636.020313	0.011538	0.007873
RS	5	0.040429	0.775250	672.488366	0.012199	0.009592
RS	6	0.050296	0.507462	1081.458438	0.019618	0.015914
RS	7	0.060856	0.507462	1132.987458	0.020553	0.016981
RS	8	0.072159	0.487204	1233.861669	0.022383	0.018685
RS	9	0.084255	0.487204	1287.321841	0.023353	0.019857
RS	10	0.097202	0.501708	1302.470886	0.023628	0.020410
RS	11	0.111058	0.501708	1355.027238	0.024581	0.021824
RS	12	0.125888	0.559034	1264.668426	0.022942	0.020814
RS	13	0.141760	0.559034	1314.691885	0.023849	0.022220
RS	14	0.158747	0.683932	1118.128727	0.020283	0.019267
RS	15	0.176928	0.683932	1164.579452	0.021126	0.020424
RS	16	0.196386	0.887003	936.723315	0.016993	0.016666
RS	17	0.217211	0.887003	978.820944	0.017756	0.017566
RS	18	0.239500	1.168949	777.315388	0.014101	0.014080
RS	19	0.263355	1.168949	814.876617	0.014782	0.014778
RS	20	0.288885	1.498982	666.909930	0.012098	0.012159
RS	21	0.316210	1.498982	700.755021	0.012712	0.012752
RS	22	0.345455	1.809297	610.330849	0.011072	0.011153
RS	23	0.376755	1.809297	641.964939	0.011646	0.011721
RS	24	0.410253	2.039334	599.007747	0.010866	0.010984
RS	25	0.446106	2.039334	629.919904	0.011427	0.011558
RS	26	0.484478	2.160294	624.915298	0.011336	0.011505
RS	27	0.525546	2.160294	656.250233	0.011905	0.012097
RS	28	0.569500	2.164408	686.943559	0.012462	0.012693
RS	29	0.616542	2.164408	719.430034	0.013051	0.013329
RS	30	0.666889	2.069465	786.371555	0.014265	0.014604
RS	31	0.720774	2.069465	819.994031	0.014875	0.015302
RS	32	0.778445	1.920817	918.484922	0.016662	0.017193
RS	33	0.840169	1.920817	951.857853	0.017267	0.017932
RS	34	0.906229	1.768709	1067.173988	0.019359	0.020173
RS	35	0.976931	1.768709	1097.177566	0.019903	0.020872
RS	36	1.052601	1.646787	1206.092507	0.021879	0.023012
RS	37	1.133588	1.646787	1228.457126	0.022285	0.023555
RS	38	1.220265	1.570182	1305.941502	0.023690	0.025091
RS	39	1.313033	1.570182	1316.855831	0.023888	0.025371
RS	40	1.412319	1.541191	1346.338106	0.024423	0.025959
RS	41	1.518581	1.541191	1344.099876	0.024383	0.025925
RS	42	1.632309	1.554411	1324.403154	0.024025	0.025537
RS	43	1.754029	1.554411	1309.793606	0.023760	0.025214
RS	44	1.884301	1.599848	1253.159332	0.022733	0.024099
RS	45	2.023727	1.599848	1228.402064	0.022284	0.023558
RS	46	2.172950	1.664001	1152.763221	0.020912	0.022080
RS	47	2.332657	1.664001	1120.081457	0.020319	0.021394
RS	48	2.503586	1.731653	1040.918648	0.018883	0.019867
RS	49	2.686526	1.731653	1001.715516	0.018172	0.019084
RS	50	2.882319	1.789953	927.437920	0.016824	0.017673
RS	51	3.091870	1.789953	882.392605	0.016007	0.016810
RS	52	3.316145	1.832622	814.472573	0.014775	0.015538
RS	53	3.556178	1.832622	764.210552	0.013863	0.014598
RS	54	3.813078	1.872101	696.536667	0.012636	0.013342
RS	55	4.088028	1.872101	643.246818	0.011669	0.012352
RS	56	4.382297	1.872101	587.902227	0.010665	0.011323
RS	57	4.697243	1.872101	531.384735	0.009640	0.010268
RS	58	5.034318	2.166917	415.302728	0.007534	0.008106
RS	59	5.395078	2.166917	376.306012	0.006826	0.007364
RS	60	5.781186	2.166917	336.997130	0.006113	0.006612
RS	61	6.194425	2.166917	298.030641	0.005406	0.005863
RS	62	6.636699	2.166917	260.052439	0.004717	0.005129
RS	63	7.110049	2.166917	1103.319620	0.020015	0.021940
PA	4+25*2+4+6 0.101152509 0.033055248 7.110048706 28.187097545 0.775250265 0.507461816 0.487204421 0.501707906 0.559034148 0.683931941 0.887002909 1.168948578 1.498981669 1.809297190 2.039334387 2.160293566 2.164407942 2.069464739 1.920817242 1.768709327 1.646787381 1.570182217 1.541191442 1.554410600 1.599848091 1.664001350 1.731653351 1.789952992 1.832622344 1.872100602 2.166917297
//
IT	4296
RD	15
LK	-414399.765959
QD	-185.528775 -> -165.215846
RI	0.0044522610
TR	0.099701	0.033401
MT	7.176930
MM	C_pi: 1.480292, n_recomb: 56565.079874
RS	0	0.000000	36.592507	10.622774	0.000188	0.000005
RS	1	0.007042	36.592507	11.369962	0.000201	0.000036
RS	2	0.014580	36.592507	12.169639	0.000215	0.000087
RS	3	0.022649	36.592507	13.025484	0.000230	0.000149
RS	4	0.031286	0.805230	630.004156	0.011138	0.007676
RS	5	0.040531	0.805230	666.508791	0.011783	0.009348
RS	6	0.050428	0.517408	1092.476034	0.019314	0.015806
RS	7	0.061021	0.517408	1145.097435	0.020244	0.016844
RS	8	0.072361	0.494981	1252.119074	0.022136	0.018593
RS	9	0.084498	0.494981	1306.977870	0.023106	0.019738
RS	10	0.097491	0.506106	1332.297311	0.023553	0.020423
RS	11	0.111399	0.506106	1386.460950	0.024511	0.021819
RS	12	0.126286	0.560028	1303.282750	0.023040	0.020943
RS	13	0.142221	0.560028	1354.946309	0.023954	0.022347
RS	14	0.159278	0.682924	1156.161175	0.020439	0.019431
RS	15	0.177537	0.682924	1204.180166	0.021288	0.020596
RS	16	0.197082	0.886481	967.723717	0.017108	0.016785
RS	17	0.218002	0.886481	1011.239134	0.017877	0.017695
RS	18	0.240397	1.173194	799.741340	0.014138	0.014122
RS	19	0.264368	1.173194	838.491000	0.014823	0.014828
RS	20	0.290027	1.513269	682.347002	0.012063	0.012128
RS	21	0.317493	1.513269	717.143200	0.012678	0.012725
RS	22	0.346894	1.836712	621.318262	0.010984	0.011069
RS	23	0.378364	1.836712	653.733940	0.011557	0.011636
RS	24	0.412051	2.078934	607.655922	0.010743	0.010859
RS	25	0.448111	2.078934	639.269258	0.011301	0.011428
RS	26	0.486709	2.207909	632.834761	0.011188	0.011350
RS	27	0.528026	2.207909	664.875408	0.011754	0.011935
RS	28	0.572253	2.213762	695.796024	0.012301	0.012518
RS	29	0.619594	2.213762	729.080161	0.012889	0.013146
RS	30	0.670268	2.114293	798.238276	0.014112	0.014424
RS	31	0.724512	2.114293	832.831099	0.014723	0.015115
RS	32	0.782575	1.957546	935.710924	0.016542	0.017031
RS	33	0.844727	1.957546	970.252415	0.017153	0.017765
RS	34	0.911256	1.797128	1091.658994	0.019299	0.020052
RS	35	0.982469	1.797128	1122.938971	0.019852	0.020751
RS	36	1.058698	1.668734	1238.359847	0.021893	0.022949
RS	37	1.140295	1.668734	1261.900408	0.022309	0.023497
RS	38	1.227639	1.588153	1344.561365	0.023770	0.025086
RS	39	1.321133	1.588153	1356.325299	0.023978	0.025374
RS	40	1.421211	1.557643	1388.264986	0.024543	0.025993
RS	41	1.528336	1.557643	1386.447185	0.024511	0.025972
RS	42	1.643006	1.571491	1366.209076	0.024153	0.025586
RS	43	1.765750	1.571491	1351.656883	0.023896	0.025279
RS	44	1.897139	1.619261	1292.308334	0.022846	0.024146
RS	45	2.037780	1.619261	1267.395294	0.022406	0.023622
RS	46	2.188325	1.686837	1188.162845	0.021005	0.022122
RS	47	2.349472	1.686837	1155.228437	0.020423	0.021454
RS	48	2.521967	1.758189	1072.685442	0.018964	0.019909
RS	49	2.706609	1.758189	1033.156511	0.018265	0.019144
RS	50	2.904254	1.819688	956.230962	0.016905	0.017725
RS	51	3.115817	1.819688	910.731822	0.016101	0.016879
RS	52	3.342279	1.864621	840.874467	0.014866	0.015607
RS	53	3.584689	1.864621	789.944799	0.013965	0.014682
RS	54	3.844170	1.906085	720.445497	0.012737	0.013426
RS	55	4.121923	1.906085	666.263838	0.011779	0.012448
RS	56	4.419236	1.906085	609.836281	0.010781	0.011427
RS	57	4.737487	1.906085	552.059781	0.009760	0.010378
RS	58	5.078149	2.220943	429.488777	0.007593	0.008152
RS	59	5.442801	2.220943	390.180860	0.006898	0.007426
RS	60	5.833132	2.220943	350.390505	0.006194	0.006686
RS	61	6.250950	2.220943	310.781741	0.005494	0.005945
RS	62	6.698192	2.220943	272.016253	0.004809	0.005216
RS	63	7.176930	2.220943	1172.592690	0.020730	0.022669
PA	4+25*2+4+6 0.099700952 0.033401184 7.176929853 36.592507151 0.805230166 0.517408025 0.494980541 0.506106085 0.560027915 0.682924054 0.886481404 1.173194001 1.513269209 1.836712483 2.078933698 2.207909289 2.213761535 2.114292984 1.957546431 1.797128073 1.668733532 1.588152837 1.557642854 1.571490830 1.619261149 1.686837061 1.758189407 1.819687785 1.864621439 1.906085201 2.220942549
//
IT	4519
RD	16
LK	-414359.804528
QD	-175.083583 -> -156.321585
RI	0.0039950374
TR	0.098333	0.033735
MT	7.240446
MM	C_pi: 1.502991, n_recomb: 57970.961625
RS	0	0.000000	47.316144	8.432093	0.000145	0.000004
RS	1	0.007057	47.316144	9.026855	0.000156	0.000029
RS	2	0.014612	47.316144	9.663548	0.000167	0.000068
RS	3	0.022700	47.316144	10.345124	0.000178	0.000116
RS	4	0.031359	0.834533	624.499584	0.010773	0.007494
RS	5	0.040628	0.834533	661.032922	0.011403	0.009123
RS	6	0.050552	0.526989	1103.061088	0.019028	0.015703
RS	7	0.061177	0.526989	1156.728015	0.019954	0.016715
RS	8	0.072551	0.502761	1268.901963	0.021889	0.018495
RS	9	0.084728	0.502761	1325.094423	0.022858	0.019616
RS	10	0.097764	0.510647	1360.308980	0.023465	0.020423
RS	11	0.111720	0.510647	1416.027639	0.024426	0.021802
RS	12	0.126660	0.561200	1340.477241	0.023123	0.021059
RS	13	0.142656	0.561200	1393.741682	0.024042	0.022460
RS	14	0.159780	0.682009	1193.403398	0.020586	0.019588
RS	15	0.178112	0.682009	1242.958629	0.021441	0.020759
RS	16	0.197738	0.885765	998.358696	0.017222	0.016903
RS	17	0.218749	0.885765	1043.268626	0.017996	0.017823
RS	18	0.241243	1.176719	821.985860	0.014179	0.014167
RS	19	0.265324	1.176719	861.907349	0.014868	0.014880
RS	20	0.291105	1.526223	697.649851	0.012034	0.012104
RS	21	0.318704	1.526223	733.382224	0.012651	0.012704
RS	22	0.348252	1.862371	632.158312	0.010905	0.010992
RS	23	0.379885	1.862371	665.338636	0.011477	0.011558
RS	24	0.413750	2.116685	616.103766	0.010628	0.010744
RS	25	0.450004	2.116685	648.397013	0.011185	0.011308
RS	26	0.488817	2.253871	640.456665	0.011048	0.011203
RS	27	0.530370	2.253871	673.175680	0.011612	0.011783
RS	28	0.574854	2.261788	704.201957	0.012147	0.012350
RS	29	0.622478	2.261788	738.249731	0.012735	0.012972
RS	30	0.673463	2.158128	809.450274	0.013963	0.014250
RS	31	0.728045	2.158128	844.974806	0.014576	0.014935
RS	32	0.786479	1.993559	952.038569	0.016423	0.016872
RS	33	0.849037	1.993559	987.711979	0.017038	0.017602
RS	34	0.916010	1.825030	1115.027610	0.019234	0.019931
RS	35	0.987708	1.825030	1147.559157	0.019795	0.020631
RS	36	1.064467	1.690288	1269.379331	0.021897	0.022883
RS	37	1.146642	1.690288	1294.090511	0.022323	0.023436
RS	38	1.234616	1.605784	1381.914240	0.023838	0.025074
RS	39	1.328799	1.605784	1394.543072	0.024056	0.025372
RS	40	1.429628	1.573725	1429.010460	0.024650	0.026021
RS	41	1.537572	1.573725	1427.643471	0.024627	0.026011
RS	42	1.653133	1.588098	1406.981010	0.024270	0.025631
RS	43	1.776850	1.588098	1392.523840	0.024021	0.025338
RS	44	1.909298	1.638047	1330.587206	0.022953	0.024191
RS	45	2.051092	1.638047	1305.557092	0.022521	0.023683
RS	46	2.202892	1.708860	1222.851127	0.021094	0.022162
RS	47	2.365405	1.708860	1189.699497	0.020522	0.021512
RS	48	2.539386	1.783733	1103.875250	0.019042	0.019950
RS	49	2.725644	1.783733	1064.051858	0.018355	0.019203
RS	50	2.925047	1.848270	984.558913	0.016984	0.017775
RS	51	3.138521	1.848270	938.634129	0.016191	0.016946
RS	52	3.367060	1.895335	866.905481	0.014954	0.015674
RS	53	3.611727	1.895335	815.334791	0.014065	0.014763
RS	54	3.873660	1.938640	744.072874	0.012835	0.013508
RS	55	4.154077	1.938640	689.023151	0.011886	0.012541
RS	56	4.454283	1.938640	631.539469	0.010894	0.011528
RS	57	4.775674	1.938640	572.533101	0.009876	0.010485
RS	58	5.119745	2.273082	443.483225	0.007650	0.008198
RS	59	5.488097	2.273082	403.880397	0.006967	0.007485
RS	60	5.882443	2.273082	363.630256	0.006273	0.006757
RS	61	6.304617	2.273082	323.405079	0.005579	0.006024
RS	62	6.756584	2.273082	283.880898	0.004897	0.005301
RS	63	7.240446	2.273082	1242.271946	0.021429	0.023380
PA	4+25*2+4+6 0.098332874 0.033735104 7.240446383 47.316143888 0.834533121 0.526989125 0.502761286 0.510646953 0.561199696 0.682008996 0.885765338 1.176718922 1.526223067 1.862370950 2.116684873 2.253870639 2.261787548 2.158128366 1.993559361 1.825029956 1.690287837 1.605784070 1.573724704 1.588097819 1.638046924 1.708860473 1.783732865 1.848269651 1.895334783 1.938640131 2.273082333
//
IT	4185
RD	17
LK	-414322.884747
QD	-165.445552 -> -148.089905
RI	0.0036066552
TR	0.097041	0.034058
MT	7.300853
MM	C_pi: 1.524930, n_recomb: 59343.636077
RS	0	0.000000	60.991910	6.705624	0.000113	0.000003
RS	1	0.007071	60.991910	7.179799	0.000121	0.000022
RS	2	0.014642	60.991910	7.687508	0.000130	0.000053
RS	3	0.022748	60.991910	8.231122	0.000139	0.000091
RS	4	0.031427	0.863135	619.474447	0.010439	0.007326
RS	5	0.040720	0.863135	656.031638	0.011055	0.008916
RS	6	0.050670	0.536187	1113.322476	0.018761	0.015606
RS	7	0.061324	0.536187	1167.993642	0.019682	0.016595
RS	8	0.072731	0.510512	1284.389236	0.021643	0.018393
RS	9	0.084944	0.510512	1341.854116	0.022612	0.019491
RS	10	0.098021	0.515293	1386.651425	0.023366	0.020412
RS	11	0.112023	0.515293	1443.874214	0.024331	0.021775
RS	12	0.127015	0.562515	1376.322514	0.023192	0.021164
RS	13	0.143066	0.562515	1431.149548	0.024116	0.022561
RS	14	0.160253	0.681170	1229.876230	0.020725	0.019738
RS	15	0.178655	0.681170	1280.936230	0.021585	0.020914
RS	16	0.198358	0.884879	1028.626452	0.017333	0.017020
RS	17	0.219455	0.884879	1074.907662	0.018113	0.017948
RS	18	0.242043	1.179601	844.042387	0.014223	0.014215
RS	19	0.266228	1.179601	885.119099	0.014915	0.014935
RS	20	0.292123	1.537967	712.809739	0.012012	0.012086
RS	21	0.319850	1.537967	749.463521	0.012629	0.012688
RS	22	0.349537	1.886409	642.845941	0.010833	0.010923
RS	23	0.381323	1.886409	676.774512	0.011404	0.011487
RS	24	0.415356	2.152718	624.350497	0.010521	0.010636
RS	25	0.451796	2.152718	657.303298	0.011076	0.011197
RS	26	0.490812	2.298278	647.791158	0.010916	0.011065
RS	27	0.532588	2.298278	681.162598	0.011478	0.011640
RS	28	0.577317	2.308571	712.181143	0.012001	0.012191
RS	29	0.625209	2.308571	746.960142	0.012587	0.012806
RS	30	0.676487	2.201033	820.041251	0.013819	0.014084
RS	31	0.731391	2.201033	856.460332	0.014432	0.014762
RS	32	0.790177	2.028887	967.518328	0.016304	0.016717
RS	33	0.853120	2.028887	1004.287726	0.016923	0.017443
RS	34	0.920513	1.852432	1137.334871	0.019165	0.019811
RS	35	0.992672	1.852432	1171.092516	0.019734	0.020510
RS	36	1.069933	1.711463	1299.199653	0.021893	0.022814
RS	37	1.152657	1.711463	1325.074289	0.022329	0.023372
RS	38	1.241230	1.623083	1418.042228	0.023895	0.025058
RS	39	1.336066	1.623083	1431.548565	0.024123	0.025364
RS	40	1.437608	1.589447	1468.607249	0.024748	0.026044
RS	41	1.546329	1.589447	1467.718422	0.024733	0.026046
RS	42	1.662738	1.604252	1446.742399	0.024379	0.025672
RS	43	1.787378	1.604252	1432.414889	0.024138	0.025392
RS	44	1.920832	1.656234	1368.015822	0.023052	0.024233
RS	45	2.063721	1.656234	1342.904041	0.022629	0.023741
RS	46	2.216714	1.730117	1256.838544	0.021179	0.022201
RS	47	2.380525	1.730117	1223.502461	0.020617	0.021567
RS	48	2.555918	1.808338	1134.494564	0.019117	0.019990
RS	49	2.743714	1.808338	1094.405663	0.018442	0.019260
RS	50	2.944787	1.875764	1012.422789	0.017060	0.017825
RS	51	3.160079	1.875764	966.098739	0.016280	0.017011
RS	52	3.390593	1.924837	892.562338	0.015041	0.015740
RS	53	3.637407	1.924837	840.375945	0.014161	0.014842
RS	54	3.901672	1.969850	767.412357	0.012932	0.013589
RS	55	4.184624	1.969850	711.517508	0.011990	0.012632
RS	56	4.487582	1.969850	653.003696	0.011004	0.011627
RS	57	4.811962	1.969850	592.795771	0.009989	0.010589
RS	58	5.159278	2.323409	457.286416	0.007706	0.008241
RS	59	5.531152	2.323409	417.403375	0.007034	0.007543
RS	60	5.929321	2.323409	376.713285	0.006348	0.006825
RS	61	6.355643	2.323409	335.895605	0.005660	0.006100
RS	62	6.812110	2.323409	295.639422	0.004982	0.005382
RS	63	7.300853	2.323409	1312.247103	0.022113	0.024076
PA	4+25*2+4+6 0.097041123 0.034057511 7.300853292 60.991909946 0.863134800 0.536187396 0.510512407 0.515292846 0.562515221 0.681170286 0.884879426 1.179600748 1.537967292 1.886408625 2.152717888 2.298278452 2.308570909 2.201032594 2.028886627 1.852432139 1.711462860 1.623083091 1.589447303 1.604251775 1.656233629 1.730116603 1.808338430 1.875764304 1.924837322 1.969850252 2.323408842
//
IT	4752
RD	18
LK	-414288.723407
QD	-156.535108 -> -140.457826
RI	0.0032742876
TR	0.095820	0.034369
MT	7.358312
MM	C_pi: 1.546138, n_recomb: 60683.892143
RS	0	0.000000	78.376587	5.342961	0.000088	0.000002
RS	1	0.007084	78.376587	5.721640	0.000094	0.000018
RS	2	0.014670	78.376587	6.127172	0.000101	0.000042
RS	3	0.022793	78.376587	6.561463	0.000108	0.000072
RS	4	0.031492	0.890987	614.914734	0.010133	0.007170
RS	5	0.040806	0.890987	651.493996	0.010736	0.008724
RS	6	0.050781	0.544983	1123.357721	0.018512	0.015516
RS	7	0.061462	0.544983	1178.996806	0.019428	0.016484
RS	8	0.072900	0.518205	1298.731162	0.021402	0.018289
RS	9	0.085148	0.518205	1357.410446	0.022369	0.019365
RS	10	0.098264	0.520016	1411.439688	0.023259	0.020392
RS	11	0.112309	0.520016	1470.116600	0.024226	0.021738
RS	12	0.127349	0.563949	1410.869683	0.023249	0.021258
RS	13	0.143455	0.563949	1467.221461	0.024178	0.022651
RS	14	0.160701	0.680397	1265.587949	0.020855	0.019881
RS	15	0.179169	0.680397	1318.121400	0.021721	0.021062
RS	16	0.198945	0.883846	1058.518754	0.017443	0.017136
RS	17	0.220122	0.883846	1106.147750	0.018228	0.018070
RS	18	0.242799	1.181913	865.896445	0.014269	0.014266
RS	19	0.267083	1.181913	908.111398	0.014965	0.014992
RS	20	0.293087	1.548607	727.817650	0.011994	0.012072
RS	21	0.320934	1.548607	765.378057	0.012613	0.012677
RS	22	0.350752	1.908947	653.373909	0.010767	0.010859
RS	23	0.382683	1.908947	688.034593	0.011338	0.011423
RS	24	0.416877	2.187138	632.395883	0.010421	0.010535
RS	25	0.453492	2.187138	665.988585	0.010975	0.011092
RS	26	0.492701	2.341216	654.846228	0.010791	0.010935
RS	27	0.534688	2.341216	688.845257	0.011351	0.011504
RS	28	0.579649	2.354162	719.755424	0.011861	0.012039
RS	29	0.627795	2.354162	755.234688	0.012445	0.012648
RS	30	0.679352	2.243030	830.048215	0.013678	0.013923
RS	31	0.734561	2.243030	867.326049	0.014293	0.014596
RS	32	0.793681	2.063547	982.193439	0.016185	0.016566
RS	33	0.856989	2.063547	1020.023456	0.016809	0.017289
RS	34	0.924782	1.879341	1158.628996	0.019093	0.019691
RS	35	0.997377	1.879341	1193.586617	0.019669	0.020391
RS	36	1.075115	1.732251	1327.871342	0.021882	0.022742
RS	37	1.158360	1.732251	1354.900260	0.022327	0.023305
RS	38	1.247501	1.640039	1452.988820	0.023944	0.025038
RS	39	1.342958	1.640039	1467.382327	0.024181	0.025353
RS	40	1.445177	1.604806	1507.087214	0.024835	0.026062
RS	41	1.554636	1.604806	1506.700685	0.024829	0.026075
RS	42	1.671850	1.619956	1485.515785	0.024480	0.025708
RS	43	1.797368	1.619956	1471.349344	0.024246	0.025441
RS	44	1.931777	1.673840	1404.605465	0.023146	0.024273
RS	45	2.075707	1.673840	1379.444791	0.022732	0.023795
RS	46	2.229833	1.750631	1290.133505	0.021260	0.022238
RS	47	2.394878	1.750631	1256.643165	0.020708	0.021621
RS	48	2.571614	1.832044	1164.545443	0.019190	0.020030
RS	49	2.760871	1.832044	1124.218084	0.018526	0.019315
RS	50	2.963534	1.902218	1039.821034	0.017135	0.017874
RS	51	3.180554	1.902218	993.122645	0.016366	0.017075
RS	52	3.412947	1.953182	917.840689	0.015125	0.015805
RS	53	3.661803	1.953182	865.062824	0.014255	0.014919
RS	54	3.928288	1.999774	790.458029	0.013026	0.013668
RS	55	4.213650	1.999774	733.740146	0.012091	0.012720
RS	56	4.519228	1.999774	674.221346	0.011110	0.011723
RS	57	4.846453	1.999774	612.839373	0.010099	0.010689
RS	58	5.196858	2.371972	470.897712	0.007760	0.008284
RS	59	5.572085	2.371972	430.747922	0.007098	0.007598
RS	60	5.973894	2.371972	389.636254	0.006421	0.006891
RS	61	6.404167	2.371972	348.248401	0.005739	0.006174
RS	62	6.864920	2.371972	307.285350	0.005064	0.005461
RS	63	7.358312	2.371972	1382.417914	0.022781	0.024755
PA	4+25*2+4+6 0.095820076 0.034369122 7.358312448 78.376587174 0.890987092 0.544982968 0.518204592 0.520015653 0.563948767 0.680396595 0.883845664 1.181912531 1.548606878 1.908946740 2.187138348 2.341215993 2.354162155 2.243029702 2.063547405 1.879341248 1.732251098 1.640039481 1.604805541 1.619955780 1.673839609 1.750631477 1.832044313 1.902218088 1.953181870 1.999774049 2.371972129
//
IT	4715
RD	19
LK	-414257.070745
QD	-148.282501 -> -133.369809
RI	0.0029869609
TR	0.094665	0.034671
MT	7.412964
MM	C_pi: 1.566643, n_recomb: 61992.544973
RS	0	0.000000	100.456170	4.263572	0.000069	0.000002
RS	1	0.007096	100.456170	4.566379	0.000074	0.000014
RS	2	0.014696	100.456170	4.890710	0.000079	0.000033
RS	3	0.022836	100.456170	5.238099	0.000084	0.000057
RS	4	0.031553	0.918082	610.782145	0.009853	0.007026
RS	5	0.040888	0.918082	647.383042	0.010443	0.008547
RS	6	0.050886	0.553371	1133.228611	0.018280	0.015432
RS	7	0.061593	0.553371	1189.803206	0.019193	0.016381
RS	8	0.073061	0.525820	1312.044183	0.021165	0.018184
RS	9	0.085342	0.525820	1371.882764	0.022130	0.019239
RS	10	0.098494	0.524788	1434.792079	0.023145	0.020363
RS	11	0.112580	0.524788	1494.874310	0.024114	0.021694
RS	12	0.127666	0.565477	1444.175670	0.023296	0.021343
RS	13	0.143822	0.565477	1502.014945	0.024229	0.022731
RS	14	0.161124	0.679681	1300.544153	0.020979	0.020019
RS	15	0.179654	0.679681	1354.519949	0.021850	0.021203
RS	16	0.199500	0.882681	1088.032862	0.017551	0.017249
RS	17	0.220753	0.882681	1136.986080	0.018341	0.018191
RS	18	0.243515	1.183709	887.543501	0.014317	0.014318
RS	19	0.267892	1.183709	930.879633	0.015016	0.015050
RS	20	0.293999	1.558229	742.670099	0.011980	0.012062
RS	21	0.321959	1.558229	781.122481	0.012600	0.012670
RS	22	0.351903	1.930080	663.742376	0.010707	0.010801
RS	23	0.383972	1.930080	699.119504	0.011277	0.011364
RS	24	0.418316	2.220030	640.244901	0.010328	0.010441
RS	25	0.455098	2.220030	674.458662	0.010880	0.010994
RS	26	0.494490	2.382748	661.633675	0.010673	0.010811
RS	27	0.536677	2.382748	696.236608	0.011231	0.011376
RS	28	0.581858	2.398612	726.944361	0.011726	0.011894
RS	29	0.630245	2.398612	763.094278	0.012309	0.012498
RS	30	0.682066	2.284145	839.504941	0.013542	0.013768
RS	31	0.737565	2.284145	877.607066	0.014157	0.014436
RS	32	0.797001	2.097546	996.111543	0.016068	0.016419
RS	33	0.860656	2.097546	1034.967499	0.016695	0.017138
RS	34	0.928828	1.905751	1178.963677	0.019018	0.019573
RS	35	1.001837	1.905751	1215.094612	0.019601	0.020273
RS	36	1.080028	1.752650	1355.440149	0.021865	0.022669
RS	37	1.163767	1.752650	1383.612514	0.022319	0.023236
RS	38	1.253449	1.656649	1486.792915	0.023983	0.025014
RS	39	1.349494	1.656649	1502.080804	0.024230	0.025337
RS	40	1.452356	1.619796	1544.482104	0.024914	0.026076
RS	41	1.562517	1.619796	1544.619107	0.024916	0.026099
RS	42	1.680495	1.635214	1523.324198	0.024573	0.025741
RS	43	1.806846	1.635214	1509.347327	0.024347	0.025487
RS	44	1.942163	1.690877	1440.373269	0.023235	0.024310
RS	45	2.087083	1.690877	1415.193612	0.022828	0.023846
RS	46	2.242286	1.770431	1322.743917	0.021337	0.022274
RS	47	2.408504	1.770431	1289.127376	0.020795	0.021672
RS	48	2.586517	1.854883	1194.032968	0.019261	0.020068
RS	49	2.777162	1.854883	1153.492273	0.018607	0.019369
RS	50	2.981337	1.927668	1066.756531	0.017208	0.017923
RS	51	3.200000	1.927668	1019.706940	0.016449	0.017138
RS	52	3.434180	1.980415	942.738355	0.015207	0.015868
RS	53	3.684979	1.980415	889.392070	0.014347	0.014995
RS	54	3.953576	2.028465	813.205079	0.013118	0.013745
RS	55	4.241233	2.028465	755.685474	0.012190	0.012806
RS	56	4.549303	2.028465	695.186046	0.011214	0.011815
RS	57	4.879235	2.028465	632.656788	0.010205	0.010787
RS	58	5.232580	2.418819	484.317199	0.007813	0.008326
RS	59	5.611000	2.418819	443.912979	0.007161	0.007652
RS	60	6.016275	2.418819	402.396741	0.006491	0.006954
RS	61	6.450309	2.418819	360.459572	0.005815	0.006245
RS	62	6.915143	2.418819	318.813318	0.005143	0.005536
RS	63	7.412964	2.418819	1452.693170	0.023433	0.025419
PA	4+25*2+4+6 0.094664756 0.034670637 7.412964220 100.456169910 0.918082267 0.553370731 0.525820436 0.524788441 0.565476723 0.679681209 0.882681197 1.183709223 1.558229403 1.930080171 2.220029606 2.382747517 2.398611847 2.284144654 2.097545747 1.905751383 1.752650035 1.656649053 1.619796415 1.635214086 1.690876895 1.770431295 1.854883366 1.927668048 1.980414535 2.028464961 2.418818717
//
IT	4559
RD	20
LK	-414227.704433
QD	-140.626030 -> -126.776462
RI	0.0027368356
TR	0.093570	0.034962
MT	7.464996
MM	C_pi: 1.586476, n_recomb: 63270.371605
RS	0	0.000000	128.384458	3.408604	0.000054	0.000002
RS	1	0.007108	128.384458	3.651152	0.000058	0.000011
RS	2	0.014721	128.384458	3.910978	0.000062	0.000026
RS	3	0.022876	128.384458	4.189318	0.000066	0.000045
RS	4	0.031610	0.944397	607.055067	0.009595	0.006893
RS	5	0.040965	0.944397	643.678896	0.010173	0.008383
RS	6	0.050985	0.561348	1142.988355	0.018065	0.015355
RS	7	0.061717	0.561348	1200.469700	0.018974	0.016288
RS	8	0.073212	0.533346	1324.431325	0.020933	0.018077
RS	9	0.085524	0.533346	1385.377034	0.021896	0.019113
RS	10	0.098712	0.529598	1456.793115	0.023025	0.020328
RS	11	0.112836	0.529598	1518.232931	0.023996	0.021643
RS	12	0.127965	0.567084	1476.286492	0.023333	0.021419
RS	13	0.144169	0.567084	1535.576696	0.024270	0.022802
RS	14	0.161525	0.679017	1334.756764	0.021096	0.020150
RS	15	0.180114	0.679017	1390.144255	0.021971	0.021338
RS	16	0.200025	0.881408	1117.161744	0.017657	0.017362
RS	17	0.221351	0.881408	1167.415610	0.018451	0.018309
RS	18	0.244193	1.185043	908.980194	0.014367	0.014372
RS	19	0.268659	1.185043	953.420493	0.015069	0.015109
RS	20	0.294864	1.566929	757.359916	0.011970	0.012055
RS	21	0.322931	1.566929	796.689694	0.012592	0.012666
RS	22	0.352993	1.949916	673.947676	0.010652	0.010748
RS	23	0.385193	1.949916	710.025934	0.011222	0.011310
RS	24	0.419681	2.251491	647.899035	0.010240	0.010352
RS	25	0.456620	2.251491	682.715709	0.010790	0.010902
RS	26	0.496185	2.422950	668.163051	0.010560	0.010694
RS	27	0.538563	2.422950	703.347298	0.011117	0.011254
RS	28	0.583953	2.441955	733.773385	0.011597	0.011755
RS	29	0.632569	2.441955	770.565897	0.012179	0.012354
RS	30	0.684641	2.324422	848.439214	0.013410	0.013619
RS	31	0.740414	2.324422	887.332481	0.014024	0.014281
RS	32	0.800151	2.130908	1009.312013	0.015952	0.016276
RS	33	0.864135	2.130908	1049.160060	0.016582	0.016991
RS	34	0.932667	1.931676	1198.385658	0.018941	0.019455
RS	35	1.006070	1.931676	1235.663057	0.019530	0.020156
RS	36	1.084691	1.772662	1381.956176	0.021842	0.022595
RS	37	1.168900	1.772662	1411.259692	0.022305	0.023166
RS	38	1.259095	1.672914	1519.497066	0.024016	0.024987
RS	39	1.355701	1.672914	1535.684222	0.024272	0.025318
RS	40	1.459173	1.634425	1580.825844	0.024985	0.026086
RS	41	1.570001	1.634425	1581.504840	0.024996	0.026120
RS	42	1.688707	1.650041	1560.190407	0.024659	0.025771
RS	43	1.815850	1.650041	1546.428958	0.024442	0.025528
RS	44	1.952031	1.707368	1475.335679	0.023318	0.024344
RS	45	2.097891	1.707368	1450.164373	0.022920	0.023894
RS	46	2.254120	1.789548	1354.680965	0.021411	0.022309
RS	47	2.421453	1.789548	1320.963905	0.020878	0.021721
RS	48	2.600681	1.876898	1222.961900	0.019329	0.020106
RS	49	2.792649	1.876898	1182.231178	0.018685	0.019421
RS	50	2.998261	1.952170	1093.227236	0.017279	0.017970
RS	51	3.218489	1.952170	1045.848606	0.016530	0.017198
RS	52	3.454371	2.006596	967.251584	0.015288	0.015931
RS	53	3.707020	2.006596	913.359135	0.014436	0.015068
RS	54	3.977627	2.055993	835.647209	0.013208	0.013821
RS	55	4.267469	2.055993	777.346841	0.012286	0.012890
RS	56	4.577914	2.055993	715.890748	0.011315	0.011906
RS	57	4.910425	2.055993	652.240570	0.010309	0.010881
RS	58	5.266571	2.464020	497.544053	0.007864	0.008367
RS	59	5.648033	2.464020	456.896942	0.007221	0.007704
RS	60	6.056610	2.464020	414.992125	0.006559	0.007016
RS	61	6.494228	2.464020	372.525344	0.005888	0.006313
RS	62	6.962954	2.464020	330.218361	0.005219	0.005609
RS	63	7.464996	2.464020	1522.988843	0.024071	0.026068
PA	4+25*2+4+6 0.093570102 0.034962497 7.464996135 128.384457821 0.944396967 0.561347980 0.533346119 0.529598027 0.567083779 0.679017457 0.881407568 1.185042987 1.566928700 1.949916128 2.251490979 2.422950200 2.441955293 2.324421978 2.130908009 1.931675720 1.772661558 1.672914161 1.634425275 1.650041447 1.707368402 1.789547528 1.876898006 1.952169810 2.006596230 2.055992823 2.464019639
//
IT	4855
RD	21
LK	-414200.425461
QD	-133.510964 -> -120.633785
RI	0.0025175154
TR	0.092531	0.035245
MT	7.514603
MM	C_pi: 1.605669, n_recomb: 64518.007914
RS	0	0.000000	163.678564	2.729113	0.000042	0.000001
RS	1	0.007119	163.678564	2.923652	0.000045	0.000009
RS	2	0.014745	163.678564	3.132078	0.000049	0.000021
RS	3	0.022914	163.678564	3.355385	0.000052	0.000035
RS	4	0.031665	0.969922	603.706175	0.009357	0.006769
RS	5	0.041038	0.969922	640.355299	0.009925	0.008232
RS	6	0.051079	0.568911	1152.686645	0.017866	0.015284
RS	7	0.061835	0.568911	1211.049409	0.018771	0.016202
RS	8	0.073356	0.540769	1335.986557	0.020707	0.017971
RS	9	0.085698	0.540769	1397.990112	0.021668	0.018989
RS	10	0.098918	0.534427	1477.537430	0.022901	0.020287
RS	11	0.113079	0.534427	1540.288394	0.023874	0.021587
RS	12	0.128249	0.568757	1507.244464	0.023362	0.021487
RS	13	0.144499	0.568757	1567.949628	0.024303	0.022864
RS	14	0.161905	0.678403	1368.229245	0.021207	0.020276
RS	15	0.180551	0.678403	1424.998094	0.022087	0.021466
RS	16	0.200524	0.880041	1145.901223	0.017761	0.017472
RS	17	0.221919	0.880041	1197.432202	0.018560	0.018425
RS	18	0.244837	1.185970	930.194599	0.014418	0.014427
RS	19	0.269386	1.185970	975.721865	0.015123	0.015169
RS	20	0.295684	1.574780	771.884583	0.011964	0.012052
RS	21	0.323853	1.574780	812.077367	0.012587	0.012665
RS	22	0.354029	1.968545	683.988510	0.010602	0.010699
RS	23	0.386352	1.968545	720.752965	0.011171	0.011260
RS	24	0.420976	2.281610	655.360515	0.010158	0.010268
RS	25	0.458066	2.281610	690.762610	0.010707	0.010816
RS	26	0.497796	2.461890	674.444044	0.010454	0.010583
RS	27	0.540354	2.461890	710.188036	0.011008	0.011138
RS	28	0.585942	2.484252	740.257215	0.011474	0.011622
RS	29	0.634776	2.484252	777.665453	0.012053	0.012216
RS	30	0.687087	2.363884	856.882781	0.013281	0.013474
RS	31	0.743121	2.363884	896.535393	0.013896	0.014132
RS	32	0.803145	2.163651	1021.833823	0.015838	0.016136
RS	33	0.867442	2.163651	1062.640910	0.016470	0.016849
RS	34	0.936316	1.957124	1216.939012	0.018862	0.019339
RS	35	1.010094	1.957124	1255.335817	0.019457	0.020040
RS	36	1.089124	1.792292	1407.461578	0.021815	0.022519
RS	37	1.173780	1.792292	1437.882612	0.022287	0.023095
RS	38	1.264463	1.688840	1551.137306	0.024042	0.024957
RS	39	1.361602	1.688840	1568.226418	0.024307	0.025295
RS	40	1.465657	1.648705	1616.142186	0.025049	0.026093
RS	41	1.577120	1.648705	1617.379291	0.025069	0.026136
RS	42	1.696518	1.664454	1596.132551	0.024739	0.025797
RS	43	1.824416	1.664454	1582.609820	0.024530	0.025567
RS	44	1.961419	1.723342	1509.501277	0.023397	0.024377
RS	45	2.108176	1.723342	1484.363551	0.023007	0.023940
RS	46	2.265381	1.808017	1385.948258	0.021482	0.022342
RS	47	2.433778	1.808017	1352.154571	0.020958	0.021768
RS	48	2.614163	1.898137	1251.329820	0.019395	0.020143
RS	49	2.807391	1.898137	1210.431253	0.018761	0.019472
RS	50	3.014374	1.975778	1119.229119	0.017348	0.018016
RS	51	3.236094	1.975778	1071.542679	0.016608	0.017257
RS	52	3.473598	2.031791	991.372858	0.015366	0.015991
RS	53	3.728010	2.031791	936.956096	0.014522	0.015139
RS	54	4.000535	2.082429	857.775614	0.013295	0.013895
RS	55	4.292461	2.082429	798.715346	0.012380	0.012972
RS	56	4.605170	2.082429	736.326423	0.011413	0.011993
RS	57	4.940142	2.082429	671.581555	0.010409	0.010973
RS	58	5.298961	2.507655	510.575104	0.007914	0.008407
RS	59	5.683325	2.507655	469.696240	0.007280	0.007755
RS	60	6.095052	2.507655	427.418215	0.006625	0.007075
RS	61	6.536092	2.507655	384.440759	0.005959	0.006379
RS	62	7.008530	2.507655	341.494694	0.005293	0.005680
RS	63	7.514603	2.507655	1593.222115	0.024694	0.026701
PA	4+25*2+4+6 0.092531346 0.035245028 7.514602547 163.678564454 0.969921757 0.568911309 0.540768681 0.534426945 0.568756785 0.678402921 0.880040792 1.185970271 1.574779961 1.968545450 2.281609601 2.461890207 2.484251504 2.363884411 2.163651199 1.957123726 1.792292129 1.688840394 1.648704612 1.664454070 1.723341866 1.808017166 1.898137322 1.975778462 2.031791205 2.082429338 2.507654564
//
IT	4254
RD	22
LK	-414175.056018
QD	-126.889052 -> -114.902892
RI	0.0023236948
TR	0.091545	0.035519
MT	7.561830
MM	C_pi: 1.624239, n_recomb: 65736.318806
RS	0	0.000000	208.241799	2.187665	0.000033	0.000001
RS	1	0.007130	208.241799	2.343864	0.000036	0.000007
RS	2	0.014768	208.241799	2.511233	0.000038	0.000016
RS	3	0.022950	208.241799	2.690572	0.000041	0.000028
RS	4	0.031716	0.994667	600.699508	0.009138	0.006655
RS	5	0.041108	0.994667	637.376412	0.009696	0.008091
RS	6	0.051168	0.576073	1162.336603	0.017682	0.015220
RS	7	0.061946	0.576073	1221.557418	0.018583	0.016124
RS	8	0.073492	0.548080	1346.784337	0.020488	0.017865
RS	9	0.085862	0.548080	1409.798816	0.021446	0.018866
RS	10	0.099113	0.539264	1497.098926	0.022774	0.020240
RS	11	0.113310	0.539264	1561.115570	0.023748	0.021526
RS	12	0.128518	0.570484	1537.089234	0.023383	0.021547
RS	13	0.144811	0.570484	1599.173861	0.024327	0.022919
RS	14	0.162265	0.677830	1400.975924	0.021312	0.020397
RS	15	0.180964	0.677830	1459.096142	0.022196	0.021589
RS	16	0.200996	0.878598	1174.242128	0.017863	0.017581
RS	17	0.222456	0.878598	1227.026533	0.018666	0.018539
RS	18	0.245446	1.186529	951.183813	0.014470	0.014483
RS	19	0.270076	1.186529	997.780781	0.015179	0.015230
RS	20	0.296461	1.581851	786.240704	0.011961	0.012052
RS	21	0.324728	1.581851	827.282134	0.012585	0.012667
RS	22	0.355010	1.986042	693.865511	0.010555	0.010655
RS	23	0.387451	1.986042	731.301540	0.011125	0.011215
RS	24	0.422205	2.310445	662.635995	0.010080	0.010190
RS	25	0.459437	2.310445	698.606679	0.010627	0.010734
RS	26	0.499323	2.499606	680.489908	0.010352	0.010476
RS	27	0.542053	2.499606	716.773071	0.010904	0.011028
RS	28	0.587830	2.525520	746.417316	0.011355	0.011495
RS	29	0.636870	2.525520	784.415662	0.011933	0.012084
RS	30	0.689407	2.402540	864.866013	0.013157	0.013335
RS	31	0.745690	2.402540	905.247425	0.013771	0.013988
RS	32	0.805986	2.195772	1033.717600	0.015725	0.016000
RS	33	0.870580	2.195772	1075.451516	0.016360	0.016709
RS	34	0.939780	1.982086	1234.671178	0.018782	0.019225
RS	35	1.013913	1.982086	1274.160274	0.019383	0.019926
RS	36	1.093332	1.811528	1432.005376	0.021784	0.022443
RS	37	1.178414	1.811528	1463.529131	0.022264	0.023023
RS	38	1.269561	1.704413	1581.758968	0.024062	0.024925
RS	39	1.367208	1.704413	1599.750657	0.024336	0.025271
RS	40	1.471816	1.662620	1650.471811	0.025107	0.026096
RS	41	1.583882	1.662620	1652.280414	0.025135	0.026150
RS	42	1.703938	1.678445	1631.180334	0.024814	0.025821
RS	43	1.832554	1.678445	1617.916983	0.024612	0.025602
RS	44	1.970340	1.738794	1542.894638	0.023471	0.024408
RS	45	2.117950	1.738794	1517.813007	0.023089	0.023983
RS	46	2.276084	1.825846	1416.561940	0.021549	0.022374
RS	47	2.445493	1.825846	1382.713310	0.021034	0.021813
RS	48	2.626980	1.918613	1279.148183	0.019459	0.020179
RS	49	2.821406	1.918613	1238.102037	0.018834	0.019520
RS	50	3.029695	1.998512	1144.768553	0.017415	0.018062
RS	51	3.252834	1.998512	1096.794076	0.016685	0.017314
RS	52	3.491882	2.056021	1015.105738	0.015442	0.016050
RS	53	3.747974	2.056021	960.185237	0.014607	0.015208
RS	54	4.022324	2.107800	879.591320	0.013381	0.013967
RS	55	4.316235	2.107800	819.790972	0.012471	0.013051
RS	56	4.631101	2.107800	756.492020	0.011508	0.012079
RS	57	4.968416	2.107800	690.677707	0.010507	0.011062
RS	58	5.329781	2.549747	523.412637	0.007962	0.008446
RS	59	5.716910	2.549747	482.312190	0.007337	0.007804
RS	60	6.131640	2.549747	439.675194	0.006688	0.007132
RS	61	6.575940	2.549747	396.204770	0.006027	0.006443
RS	62	7.051917	2.549747	352.640028	0.005364	0.005748
RS	63	7.561830	2.549747	1663.329708	0.025303	0.027320
PA	4+25*2+4+6 0.091545475 0.035519001 7.561829673 208.241799405 0.994666613 0.576072778 0.548080261 0.539264470 0.570484357 0.677829701 0.878597663 1.186528999 1.581850563 1.986042364 2.310444793 2.499605932 2.525520021 2.402540194 2.195772436 1.982085743 1.811528175 1.704413322 1.662619708 1.678444947 1.738794117 1.825846009 1.918612549 1.998511928 2.056020763 2.107799969 2.549746955
//
IT	4708
RD	23
LK	-414151.437970
QD	-120.716970 -> -109.548612
RI	0.0021516311
TR	0.090608	0.035785
MT	7.606896
MM	C_pi: 1.642215, n_recomb: 66925.773612
RS	0	0.000000	264.452286	1.755382	0.000026	0.000001
RS	1	0.007140	264.452286	1.880907	0.000028	0.000005
RS	2	0.014789	264.452286	2.015424	0.000030	0.000013
RS	3	0.022985	264.452286	2.159578	0.000032	0.000022
RS	4	0.031766	1.018621	598.016905	0.008936	0.006548
RS	5	0.041173	1.018621	634.724999	0.009484	0.007960
RS	6	0.051253	0.582828	1171.983465	0.017512	0.015161
RS	7	0.062052	0.582828	1232.042041	0.018409	0.016054
RS	8	0.073622	0.555272	1356.897567	0.020275	0.017760
RS	9	0.086018	0.555272	1420.878700	0.021231	0.018745
RS	10	0.099299	0.544099	1515.553019	0.022645	0.020189
RS	11	0.113528	0.544099	1580.791170	0.023620	0.021461
RS	12	0.128773	0.572257	1565.858041	0.023397	0.021601
RS	13	0.145107	0.572257	1629.287241	0.024345	0.022967
RS	14	0.162607	0.677294	1433.005021	0.021412	0.020512
RS	15	0.181357	0.677294	1492.447025	0.022300	0.021706
RS	16	0.201445	0.877087	1202.185595	0.017963	0.017688
RS	17	0.222967	0.877087	1256.199921	0.018770	0.018650
RS	18	0.246026	1.186760	971.940946	0.014523	0.014540
RS	19	0.270731	1.186760	1019.590315	0.015235	0.015291
RS	20	0.297200	1.588208	800.423217	0.011960	0.012054
RS	21	0.325559	1.588208	842.299015	0.012586	0.012671
RS	22	0.355943	2.002483	703.578257	0.010513	0.010613
RS	23	0.388496	2.002483	741.671597	0.011082	0.011173
RS	24	0.423373	2.338067	669.729151	0.010007	0.010115
RS	25	0.460740	2.338067	706.252222	0.010553	0.010658
RS	26	0.500775	2.536166	686.306024	0.010255	0.010375
RS	27	0.543669	2.536166	723.108576	0.010805	0.010923
RS	28	0.589625	2.565809	752.267555	0.011240	0.011373
RS	29	0.638862	2.565809	790.831485	0.011817	0.011957
RS	30	0.691615	2.440422	872.411726	0.013036	0.013201
RS	31	0.748134	2.440422	913.492540	0.013649	0.013850
RS	32	0.808688	2.227292	1044.995160	0.015614	0.015867
RS	33	0.873566	2.227292	1087.624472	0.016251	0.016574
RS	34	0.943076	2.006581	1251.615689	0.018702	0.019112
RS	35	1.017549	2.006581	1292.169908	0.019308	0.019814
RS	36	1.097338	1.830384	1455.621088	0.021750	0.022367
RS	37	1.182825	1.830384	1488.231707	0.022237	0.022951
RS	38	1.274415	1.719650	1611.387293	0.024077	0.024891
RS	39	1.372544	1.719650	1630.280454	0.024360	0.025244
RS	40	1.477679	1.676190	1683.831940	0.025160	0.026098
RS	41	1.590321	1.676190	1686.223393	0.025195	0.026161
RS	42	1.711005	1.692039	1665.343636	0.024883	0.025843
RS	43	1.840306	1.692039	1652.358278	0.024689	0.025634
RS	44	1.978838	1.753761	1575.516255	0.023541	0.024437
RS	45	2.127261	1.753761	1550.511727	0.023168	0.024024
RS	46	2.286281	1.843079	1446.518682	0.021614	0.022405
RS	47	2.456654	1.843079	1412.635577	0.021107	0.021857
RS	48	2.639192	1.938377	1306.410654	0.019520	0.020213
RS	49	2.834762	1.938377	1265.236327	0.018905	0.019568
RS	50	3.044296	2.020433	1169.835779	0.017480	0.018106
RS	51	3.268790	2.020433	1121.592687	0.016759	0.017370
RS	52	3.509311	2.079354	1038.439561	0.015516	0.016108
RS	53	3.767006	2.079354	983.035758	0.014688	0.015276
RS	54	4.043099	2.132187	901.080584	0.013464	0.014037
RS	55	4.338904	2.132187	840.560597	0.012560	0.013129
RS	56	4.655829	2.132187	776.374992	0.011601	0.012161
RS	57	4.995381	2.132187	709.517021	0.010602	0.011149
RS	58	5.359177	2.590392	536.050958	0.008010	0.008485
RS	59	5.748946	2.590392	494.739159	0.007392	0.007852
RS	60	6.166544	2.590392	451.757283	0.006750	0.007188
RS	61	6.613957	2.590392	407.811306	0.006093	0.006505
RS	62	7.093314	2.590392	363.647913	0.005434	0.005814
RS	63	7.606896	2.590392	1733.233151	0.025898	0.027925
PA	4+25*2+4+6 0.090608064 0.035784528 7.606896281 264.452285955 1.018620831 0.582828026 0.555272085 0.544099370 0.572257436 0.677294458 0.877086936 1.186759838 1.588208433 2.002482847 2.338066764 2.536166426 2.565808600 2.440421852 2.227292103 2.006580733 1.830383827 1.719649526 1.676190046 1.692038905 1.753761421 1.843078848 1.938377080 2.020433453 2.079353976 2.132186663 2.590392380
//
IT	4063
RD	24
LK	-414129.426958
QD	-114.956623 -> -104.540101
RI	0.0019981768
TR	0.089715	0.036042
MT	7.649988
MM	C_pi: 1.659634, n_recomb: 68087.074279
RS	0	0.000000	335.168789	1.410208	0.000021	0.000001
RS	1	0.007149	335.168789	1.511194	0.000022	0.000004
RS	2	0.014809	335.168789	1.619426	0.000024	0.000010
RS	3	0.023017	335.168789	1.735423	0.000025	0.000018
RS	4	0.031812	1.041792	595.633952	0.008748	0.006449
RS	5	0.041236	1.041792	632.377003	0.009288	0.007839
RS	6	0.051333	0.589189	1181.641324	0.017355	0.015109
RS	7	0.062152	0.589189	1242.519428	0.018249	0.015991
RS	8	0.073745	0.562343	1366.382739	0.020068	0.017657
RS	9	0.086166	0.562343	1431.288692	0.021021	0.018627
RS	10	0.099475	0.548927	1532.962042	0.022515	0.020135
RS	11	0.113736	0.548927	1599.378896	0.023490	0.021393
RS	12	0.129017	0.574069	1593.591537	0.023405	0.021648
RS	13	0.145389	0.574069	1658.331308	0.024356	0.023008
RS	14	0.162933	0.676798	1464.323510	0.021507	0.020623
RS	15	0.181730	0.676798	1525.058329	0.022399	0.021817
RS	16	0.201872	0.875528	1229.723771	0.018061	0.017792
RS	17	0.223453	0.875528	1284.944721	0.018872	0.018759
RS	18	0.246577	1.186703	992.462176	0.014576	0.014597
RS	19	0.271355	1.186703	1041.146812	0.015291	0.015353
RS	20	0.297904	1.593919	814.430860	0.011962	0.012058
RS	21	0.326351	1.593919	857.127029	0.012589	0.012677
RS	22	0.356831	2.017942	713.129213	0.010474	0.010575
RS	23	0.389491	2.017942	751.866102	0.011043	0.011134
RS	24	0.424486	2.364556	676.643627	0.009938	0.010045
RS	25	0.461982	2.364556	713.703536	0.010482	0.010585
RS	26	0.502159	2.571622	691.905910	0.010162	0.010279
RS	27	0.545209	2.571622	729.209172	0.010710	0.010823
RS	28	0.591336	2.605165	757.824706	0.011130	0.011256
RS	29	0.640761	2.605165	796.930932	0.011705	0.011836
RS	30	0.693720	2.477567	879.544377	0.012918	0.013071
RS	31	0.750464	2.477567	921.296507	0.013531	0.013716
RS	32	0.811266	2.258240	1055.698042	0.015505	0.015738
RS	33	0.876414	2.258240	1099.192354	0.016144	0.016442
RS	34	0.946219	2.030627	1267.812447	0.018620	0.019002
RS	35	1.021016	2.030627	1309.404962	0.019231	0.019703
RS	36	1.101159	1.848873	1478.350534	0.021713	0.022290
RS	37	1.187032	1.848873	1512.031539	0.022207	0.022878
RS	38	1.279045	1.734560	1640.062369	0.024088	0.024855
RS	39	1.377635	1.734560	1659.854359	0.024378	0.025215
RS	40	1.483274	1.689432	1716.252885	0.025207	0.026097
RS	41	1.596466	1.689432	1719.236699	0.025251	0.026169
RS	42	1.717749	1.705258	1698.645262	0.024948	0.025862
RS	43	1.847704	1.705258	1685.954579	0.024762	0.025664
RS	44	1.986949	1.768276	1607.379985	0.023608	0.024464
RS	45	2.136149	1.768276	1582.471992	0.023242	0.024062
RS	46	2.296016	1.859756	1475.827180	0.021676	0.022435
RS	47	2.467311	1.859756	1441.928764	0.021178	0.021898
RS	48	2.650853	1.957480	1333.121308	0.019580	0.020247
RS	49	2.847517	1.957480	1291.837273	0.018973	0.019614
RS	50	3.058241	2.041598	1194.433023	0.017543	0.018149
RS	51	3.284030	2.041598	1145.939898	0.016831	0.017424
RS	52	3.525961	2.101855	1061.372234	0.015588	0.016164
RS	53	3.785187	2.101855	1005.505241	0.014768	0.015341
RS	54	4.062947	2.155657	922.241119	0.013545	0.014105
RS	55	4.360564	2.155657	861.021546	0.012646	0.013204
RS	56	4.679458	2.155657	795.972219	0.011691	0.012242
RS	57	5.021151	2.155657	728.095907	0.010694	0.011233
RS	58	5.387272	2.629674	548.489785	0.008056	0.008522
RS	59	5.779568	2.629674	506.976462	0.007446	0.007898
RS	60	6.199910	2.629674	463.663211	0.006810	0.007242
RS	61	6.650302	2.629674	419.258377	0.006158	0.006565
RS	62	7.132894	2.629674	374.515567	0.005501	0.005878
RS	63	7.649988	2.629674	1802.872699	0.026479	0.028515
PA	4+25*2+4+6 0.089715276 0.036041741 7.649988021 335.168788741 1.041792411 0.589188923 0.562342619 0.548927156 0.574069317 0.676798393 0.875527784 1.186703249 1.593918601 2.017942002 2.364555686 2.571621809 2.605165275 2.477566639 2.258240404 2.030627339 1.848873117 1.734560275 1.689432347 1.705257959 1.768275526 1.859755877 1.957480310 2.041597814 2.101855377 2.155657317 2.629674216
//
IT	4749
RD	25
LK	-414108.893668
QD	-109.573477 -> -99.849194
RI	0.0018604424
TR	0.088865	0.036291
MT	7.691097
MM	C_pi: 1.676500, n_recomb: 69221.063030
RS	0	0.000000	423.936212	1.134360	0.000016	0.000000
RS	1	0.007158	423.936212	1.215702	0.000018	0.000003
RS	2	0.014829	423.936212	1.302887	0.000019	0.000008
RS	3	0.023048	423.936212	1.396338	0.000020	0.000014
RS	4	0.031856	1.064211	593.514451	0.008574	0.006357
RS	5	0.041295	1.064211	630.295526	0.009106	0.007725
RS	6	0.051409	0.595170	1191.311470	0.017210	0.015063
RS	7	0.062247	0.595170	1252.991985	0.018101	0.015935
RS	8	0.073861	0.569289	1375.287229	0.019868	0.017554
RS	9	0.086307	0.569289	1441.077982	0.020818	0.018510
RS	10	0.099643	0.553740	1549.385609	0.022383	0.020076
RS	11	0.113934	0.553740	1616.939319	0.023359	0.021322
RS	12	0.129247	0.575917	1620.311046	0.023408	0.021690
RS	13	0.145657	0.575917	1686.327674	0.024361	0.023043
RS	14	0.163242	0.676339	1494.937811	0.021597	0.020729
RS	15	0.182085	0.676339	1556.936730	0.022492	0.021924
RS	16	0.202278	0.873925	1256.857814	0.018157	0.017895
RS	17	0.223915	0.873925	1313.262155	0.018972	0.018866
RS	18	0.247102	1.186382	1012.747990	0.014631	0.014655
RS	19	0.271948	1.186382	1062.450770	0.015349	0.015415
RS	20	0.298573	1.599022	828.265300	0.011966	0.012064
RS	21	0.327103	1.599022	871.767964	0.012594	0.012685
RS	22	0.357676	2.032467	722.522361	0.010438	0.010540
RS	23	0.390437	2.032467	761.889357	0.011007	0.011099
RS	24	0.425544	2.389949	683.387155	0.009873	0.009979
RS	25	0.463163	2.389949	720.968920	0.010415	0.010516
RS	26	0.503476	2.606009	697.297831	0.010073	0.010186
RS	27	0.546674	2.606009	735.083802	0.010619	0.010727
RS	28	0.592964	2.643593	763.108738	0.011024	0.011143
RS	29	0.642567	2.643593	802.735067	0.011597	0.011719
RS	30	0.695722	2.513963	886.293288	0.012804	0.012946
RS	31	0.752681	2.513963	928.689837	0.013416	0.013586
RS	32	0.813718	2.288602	1065.863598	0.015398	0.015612
RS	33	0.879123	2.288602	1110.193390	0.016038	0.016314
RS	34	0.949211	2.054205	1283.306656	0.018539	0.018893
RS	35	1.024315	2.054205	1325.910779	0.019155	0.019595
RS	36	1.104796	1.866979	1500.238004	0.021673	0.022214
RS	37	1.191038	1.866979	1534.972136	0.022175	0.022806
RS	38	1.283452	1.749128	1667.826388	0.024094	0.024818
RS	39	1.382483	1.749128	1688.512943	0.024393	0.025185
RS	40	1.488602	1.702329	1747.773201	0.025249	0.026094
RS	41	1.602317	1.702329	1751.356642	0.025301	0.026174
RS	42	1.724172	1.718089	1731.116086	0.025009	0.025880
RS	43	1.854750	1.718089	1718.734400	0.024830	0.025691
RS	44	1.994674	1.782323	1638.513471	0.023671	0.024489
RS	45	2.144615	1.782323	1613.718812	0.023313	0.024099
RS	46	2.305289	1.875870	1504.506580	0.021735	0.022463
RS	47	2.477464	1.875870	1470.609824	0.021245	0.021938
RS	48	2.661964	1.975918	1359.294647	0.019637	0.020280
RS	49	2.859670	1.975918	1317.917382	0.019039	0.019658
RS	50	3.071529	2.062006	1218.568877	0.017604	0.018191
RS	51	3.298553	2.062006	1169.842784	0.016900	0.017477
RS	52	3.541828	2.123529	1083.909129	0.015659	0.016219
RS	53	3.802517	2.123529	1027.597733	0.014845	0.015405
RS	54	4.081867	2.178221	943.074748	0.013624	0.014172
RS	55	4.381213	2.178221	881.174704	0.012730	0.013277
RS	56	4.701987	2.178221	815.283675	0.011778	0.012320
RS	57	5.045722	2.178221	746.413480	0.010783	0.011314
RS	58	5.414063	2.667600	560.731527	0.008101	0.008558
RS	59	5.808770	2.667600	519.025720	0.007498	0.007943
RS	60	6.231731	2.667600	475.393690	0.006868	0.007294
RS	61	6.684969	2.667600	430.545717	0.006220	0.006622
RS	62	7.170650	2.667600	385.241736	0.005565	0.005940
RS	63	7.691097	2.667600	1872.200107	0.027047	0.029091
PA	4+25*2+4+6 0.088865288 0.036291454 7.691096887 423.936211562 1.064211431 0.595169867 0.569289474 0.553740456 0.575917046 0.676338836 0.873925480 1.186382121 1.599022267 2.032467341 2.389949422 2.606009393 2.643592715 2.513963082 2.288601684 2.054204922 1.866978771 1.749128243 1.702329144 1.718088547 1.782322896 1.875869933 1.975917981 2.062006471 2.123528876 2.178220695 2.667599690
//
CC
CC	Brief Description of the file format:
CC	  CC  comments
CC	  MM  useful-messages
CC	  RD  round-of-iterations
CC	  LL  \log[P(sequence)]
CC	  QD  Q-before-opt Q-after-opt
CC	  TR  \theta_0 \rho_0
CC	  RS  k t_k \lambda_k \pi_k \sum_{l\not=k}A_{kl} A_{kk}
CC	  DC  begin end best-k t_k+\Delta_k max-prob
CC
MM	Version: 0.6.5-r67
MM	pattern:4+25*2+4+6, n:63, n_free_lambdas:28
MM	n_iterations:25, skip:1, max_t:5, theta/rho:5
MM	is_decoding:0
MM	n_seqs:36, sum_L:1149431, sum_n:151217
RD	0
LK	0.000000
QD	0.000000 -> 0.000000
RI	inf
TR	0.141055	0.028211
MT	5.000000
MM	C_pi: 1.000000, n_recomb: 31975.484799
RS	0	0.000000	1.000000	202.410201	0.006330	0.000000
RS	1	0.006440	1.000000	214.037884	0.006694	0.000000
RS	2	0.013294	1.000000	226.238036	0.007075	0.000000
RS	3	0.020590	1.000000	239.026205	0.007475	0.000000
RS	4	0.028356	1.000000	252.416515	0.007894	0.000000
RS	5	0.036622	1.000000	266.421335	0.008332	0.000000
RS	6	0.045421	1.000000	281.050905	0.008790	0.000000
RS	7	0.054785	1.000000	296.312914	0.009267	0.000000
RS	8	0.064753	1.000000	312.212042	0.009764	0.000000
RS	9	0.075363	1.000000	328.749450	0.010281	0.000000
RS	10	0.086656	1.000000	345.922228	0.010818	0.000000
RS	11	0.098677	1.000000	363.722784	0.011375	0.000000
RS	12	0.111471	1.000000	382.138198	0.011951	0.000000
RS	13	0.125090	1.000000	401.149518	0.012546	0.000000
RS	14	0.139585	1.000000	420.731015	0.013158	0.000000
RS	15	0.155014	1.000000	440.849400	0.013787	0.000000
RS	16	0.171437	1.000000	461.463003	0.014432	0.000000
RS	17	0.188917	1.000000	482.520930	0.015090	0.000000
RS	18	0.207523	1.000000	503.962199	0.015761	0.000000
RS	19	0.227327	1.000000	525.714883	0.016441	0.000000
RS	20	0.248406	1.000000	547.695271	0.017129	0.000000
RS	21	0.270843	1.000000	569.807061	0.017820	0.000000
RS	22	0.294725	1.000000	591.940632	0.018512	0.000000
RS	23	0.320144	1.000000	613.972403	0.019201	0.000000
RS	24	0.347201	1.000000	635.764334	0.019883	0.000000
RS	25	0.376000	1.000000	657.163604	0.020552	0.000000
RS	26	0.406654	1.000000	678.002503	0.021204	0.000000
RS	27	0.439282	1.000000	698.098611	0.021832	0.000000
RS	28	0.474011	1.000000	717.255295	0.022431	0.000000
RS	29	0.510976	1.000000	735.262610	0.022995	0.000000
RS	30	0.550322	1.000000	751.898633	0.023515	0.000000
RS	31	0.592202	1.000000	766.931321	0.023985	0.000000
RS	32	0.636779	1.000000	780.120928	0.024397	0.000000
RS	33	0.684227	1.000000	791.223044	0.024745	0.000000
RS	34	0.734730	1.000000	799.992288	0.025019	0.000000
RS	35	0.788485	1.000000	806.186682	0.025213	0.000000
RS	36	0.845702	1.000000	809.572714	0.025319	0.000000
RS	37	0.906604	1.000000	809.931054	0.025330	0.000000
RS	38	0.971428	1.000000	807.062869	0.025240	0.000000
RS	39	1.040426	1.000000	800.796652	0.025044	0.000000
RS	40	1.113868	1.000000	790.995391	0.024738	0.000000
RS	41	1.192040	1.000000	777.563906	0.024318	0.000000
RS	42	1.275245	1.000000	760.456105	0.023782	0.000000
RS	43	1.363809	1.000000	739.681832	0.023133	0.000000
RS	44	1.458076	1.000000	715.312983	0.022371	0.000000
RS	45	1.558414	1.000000	687.488479	0.021500	0.000000
RS	46	1.665214	1.000000	656.417687	0.020529	0.000000
RS	47	1.778891	1.000000	622.381854	0.019464	0.000000
RS	48	1.899889	1.000000	585.733162	0.018318	0.000000
RS	49	2.028679	1.000000	546.891046	0.017103	0.000000
RS	50	2.165763	1.000000	506.335528	0.015835	0.000000
RS	51	2.311675	1.000000	464.597438	0.014530	0.000000
RS	52	2.466983	1.000000	422.245578	0.013205	0.000000
RS	53	2.632293	1.000000	379.871084	0.011880	0.000000
RS	54	2.808249	1.000000	338.069471	0.010573	0.000000
RS	55	2.995536	1.000000	297.421085	0.009302	0.000000
RS	56	3.194884	1.000000	258.470918	0.008083	0.000000
RS	57	3.407070	1.000000	221.708889	0.006934	0.000000
RS	58	3.632920	1.000000	187.551852	0.005865	0.000000
RS	59	3.873315	1.000000	156.328567	0.004889	0.000000
RS	60	4.129191	1.000000	128.268809	0.004011	0.000000
RS	61	4.401545	1.000000	103.497524	0.003237	0.000000
RS	62	4.691438	1.000000	82.034640	0.002566	0.000000
RS	63	5.000000	1.000000	230.432818	0.007207	0.000000
PA	4+25*2+4+6 0.141054634 0.028210927 5.000000000 1.000000000 1.000000000 1.000000000 1.000000000 1.000000000 1.000000000 1.000000000 1.000000000 1.000000000 1.000000000 1.000000000 1.000000000 1.000000000 1.000000000 1.000000000 1.000000000 1.000000000 1.000000000 1.000000000 1.000000000 1.000000000 1.000000000 1.000000000 1.000000000 1.000000000 1.000000000 1.000000000 1.000000000
//
IT	5002
RD	1
LK	-397537.728575
QD	-837.188845 -> -493.572336
RI	0.0510362289
TR	0.129181	0.026650
MT	5.668182
MM	C_pi: 1.049764, n_recomb: 31713.347334
RS	0	0.000000	0.655289	315.711300	0.009955	0.000211
RS	1	0.006648	0.655289	333.219678	0.010507	0.001561
RS	2	0.013738	0.655289	351.456172	0.011082	0.003892
RS	3	0.021299	0.655289	370.417749	0.011680	0.007144
RS	4	0.029364	0.511201	499.126917	0.015739	0.010568
RS	5	0.037964	0.511201	523.198958	0.016498	0.013220
RS	6	0.047136	0.525153	533.384088	0.016819	0.015086
RS	7	0.056917	0.525153	558.077020	0.017598	0.016423
RS	8	0.067349	0.572974	534.970973	0.016869	0.017265
RS	9	0.078475	0.572974	559.290630	0.017636	0.017689
RS	10	0.090340	0.638569	524.551305	0.016540	0.017911
RS	11	0.102994	0.638569	548.182811	0.017286	0.018076
RS	12	0.116489	0.716482	510.516601	0.016098	0.018160
RS	13	0.130881	0.716482	533.378958	0.016819	0.018071
RS	14	0.146231	0.806216	495.191054	0.015615	0.017786
RS	15	0.162600	0.806216	517.265290	0.016311	0.017358
RS	16	0.180058	0.900988	483.406867	0.015243	0.016865
RS	17	0.198676	0.900988	504.783434	0.015917	0.016363
RS	18	0.218533	0.991948	478.613087	0.015092	0.015893
RS	19	0.239709	0.991948	499.442290	0.015749	0.015488
RS	20	0.262293	1.071712	482.124562	0.015203	0.015175
RS	21	0.286379	1.071712	502.541864	0.015846	0.014972
RS	22	0.312065	1.135705	493.910831	0.015574	0.014886
RS	23	0.339460	1.135705	513.975208	0.016207	0.014913
RS	24	0.368675	1.182962	512.930875	0.016174	0.015043
RS	25	0.399833	1.182962	532.573786	0.016793	0.015264
RS	26	0.433062	1.214647	537.795608	0.016958	0.015568
RS	27	0.468501	1.214647	556.789177	0.017557	0.015955
RS	28	0.506295	1.232492	567.123492	0.017883	0.016424
RS	29	0.546602	1.232492	585.055920	0.018448	0.016976
RS	30	0.589588	1.238889	599.171341	0.018893	0.017604
RS	31	0.635433	1.238889	615.423590	0.019406	0.018299
RS	32	0.684325	1.237072	631.445449	0.019911	0.019043
RS	33	0.736467	1.237072	645.190402	0.020344	0.019811
RS	34	0.792076	1.230522	660.775291	0.020836	0.020579
RS	35	0.851382	1.230522	671.021039	0.021159	0.021319
RS	36	0.914631	1.222295	683.657477	0.021557	0.022002
RS	37	0.982084	1.222295	689.339936	0.021737	0.022597
RS	38	1.054022	1.214779	696.633530	0.021967	0.023078
RS	39	1.130742	1.214779	696.753272	0.021970	0.023418
RS	40	1.212562	1.209522	696.813856	0.021972	0.023600
RS	41	1.299823	1.209522	690.592490	0.021776	0.023614
RS	42	1.392884	1.207140	682.388119	0.021517	0.023455
RS	43	1.492132	1.207140	669.405253	0.021108	0.023125
RS	44	1.597978	1.207470	652.861014	0.020586	0.022632
RS	45	1.710860	1.207470	633.146530	0.019965	0.021989
RS	46	1.831248	1.209786	609.054315	0.019205	0.021212
RS	47	1.959638	1.209786	583.125371	0.018387	0.020322
RS	48	2.096565	1.213040	552.911986	0.017435	0.019338
RS	49	2.242594	1.213040	521.761804	0.016452	0.018279
RS	50	2.398331	1.216218	487.187901	0.015362	0.017162
RS	51	2.564422	1.216218	452.245783	0.014260	0.016002
RS	52	2.741554	1.218653	415.186613	0.013092	0.014812
RS	53	2.930463	1.218653	378.252369	0.011927	0.013603
RS	54	3.131930	1.220800	340.466065	0.010736	0.012386
RS	55	3.346791	1.220800	303.636937	0.009574	0.011173
RS	56	3.575936	1.220800	267.592008	0.008438	0.009975
RS	57	3.820315	1.220800	232.855489	0.007343	0.008805
RS	58	4.080940	1.238439	197.367962	0.006223	0.007676
RS	59	4.358892	1.238439	167.575219	0.005284	0.006603
RS	60	4.655323	1.238439	140.140092	0.004419	0.005598
RS	61	4.971460	1.238439	115.318070	0.003636	0.004673
RS	62	5.308614	1.238439	93.271423	0.002941	0.003837
RS	63	5.668182	1.238439	281.772834	0.008885	0.012170
PA	4+25*2+4+6 0.129180824 0.026650193 5.668182373 0.655288696 0.511200905 0.525153160 0.572974086 0.638569355 0.716482162 0.806215763 0.900987625 0.991948068 1.071712494 1.135705352 1.182962418 1.214646816 1.232492447 1.238888741 1.237071514 1.230522215 1.222294807 1.214778841 1.209522367 1.207139969 1.207470417 1.209785521 1.213040352 1.216217756 1.218652725 1.220799506 1.238439202
//
IT	5101
RD	2
LK	-396993.950174
QD	-546.945578 -> -416.937742
RI	0.0523705940
TR	0.123277	0.026561
MT	6.008368
MM	C_pi: 1.094182, n_recomb: 32926.728305
RS	0	0.000000	0.736433	295.918200	0.008987	0.000171
RS	1	0.006745	0.736433	312.930707	0.009504	0.001278
RS	2	0.013945	0.736433	330.712088	0.010044	0.003176
RS	3	0.021631	0.736433	349.268016	0.010607	0.005762
RS	4	0.029835	0.429461	629.395483	0.019115	0.011011
RS	5	0.038593	0.429461	657.915448	0.019981	0.014124
RS	6	0.047941	0.422167	698.481384	0.021213	0.016171
RS	7	0.057920	0.422167	727.699451	0.022101	0.018213
RS	8	0.068571	0.463672	689.973701	0.020955	0.018286
RS	9	0.079942	0.463672	718.192154	0.021812	0.019619
RS	10	0.092079	0.531675	652.000751	0.019802	0.018680
RS	11	0.105035	0.531675	678.789067	0.020615	0.019728
RS	12	0.118865	0.621787	604.454783	0.018358	0.018472
RS	13	0.133628	0.621787	629.712283	0.019125	0.019228
RS	14	0.149386	0.737029	553.706105	0.016816	0.017594
RS	15	0.166207	0.737029	577.407473	0.017536	0.017950
RS	16	0.184164	0.870657	509.920275	0.015487	0.016287
RS	17	0.203331	0.870657	532.208980	0.016163	0.016456
RS	18	0.223791	1.009494	479.173557	0.014553	0.015074
RS	19	0.245631	1.009494	500.332953	0.015195	0.015205
RS	20	0.268944	1.138760	463.079935	0.014064	0.014227
RS	21	0.293830	1.138760	483.439444	0.014682	0.014441
RS	22	0.320394	1.246027	461.046681	0.014002	0.013899
RS	23	0.348750	1.246027	480.890089	0.014605	0.014249
RS	24	0.379019	1.325638	471.095024	0.014307	0.014084
RS	25	0.411329	1.325638	490.577155	0.014899	0.014552
RS	26	0.445819	1.377247	491.155480	0.014917	0.014683
RS	27	0.482635	1.377247	510.253393	0.015497	0.015252
RS	28	0.521934	1.402615	519.697375	0.015783	0.015650
RS	29	0.563885	1.402615	538.172844	0.016345	0.016333
RS	30	0.608664	1.405796	554.928495	0.016853	0.016989
RS	31	0.656465	1.405796	572.275779	0.017380	0.017781
RS	32	0.707489	1.393525	593.878172	0.018036	0.018633
RS	33	0.761955	1.393525	609.289441	0.018504	0.019471
RS	34	0.820095	1.373409	632.357565	0.019205	0.020400
RS	35	0.882156	1.373409	644.754984	0.019582	0.021182
RS	36	0.948404	1.351955	665.495347	0.020211	0.022037
RS	37	1.019120	1.351955	673.648142	0.020459	0.022646
RS	38	1.094606	1.333973	688.348422	0.020905	0.023268
RS	39	1.175184	1.333973	691.067231	0.020988	0.023595
RS	40	1.261196	1.322304	696.820648	0.021163	0.023855
RS	41	1.353011	1.322304	693.180334	0.021052	0.023835
RS	42	1.451018	1.317738	688.572348	0.020912	0.023683
RS	43	1.555636	1.317738	678.081143	0.020594	0.023312
RS	44	1.667310	1.319450	663.304734	0.020145	0.022774
RS	45	1.786517	1.319450	645.974185	0.019619	0.022098
RS	46	1.913765	1.325505	622.503660	0.018906	0.021256
RS	47	2.049596	1.325505	598.823328	0.018187	0.020352
RS	48	2.194589	1.333404	568.819352	0.017275	0.019312
RS	49	2.349362	1.333404	539.684468	0.016390	0.018260
RS	50	2.514574	1.340829	505.356108	0.015348	0.017113
RS	51	2.690930	1.340829	472.013753	0.014335	0.015976
RS	52	2.879181	1.346329	435.263922	0.013219	0.014781
RS	53	3.080131	1.346329	399.298986	0.012127	0.013600
RS	54	3.294634	1.350774	361.486726	0.010979	0.012389
RS	55	3.523606	1.350774	324.873037	0.009867	0.011202
RS	56	3.768023	1.350774	288.599331	0.008765	0.010026
RS	57	4.028926	1.350774	253.219716	0.007690	0.008873
RS	58	4.307426	1.387485	214.058011	0.006501	0.007658
RS	59	4.604713	1.387485	183.852808	0.005584	0.006627
RS	60	4.922051	1.387485	155.611626	0.004726	0.005654
RS	61	5.260794	1.387485	129.663444	0.003938	0.004751
RS	62	5.622386	1.387485	106.252372	0.003227	0.003927
RS	63	6.008368	1.387485	337.770409	0.010258	0.012827
PA	4+25*2+4+6 0.123277250 0.026560832 6.008367589 0.736432679 0.429460515 0.422166996 0.463671832 0.531675051 0.621786963 0.737029242 0.870656788 1.009493918 1.138759937 1.246027041 1.325637539 1.377247104 1.402615207 1.405796370 1.393524943 1.373408524 1.351954742 1.333972619 1.322303738 1.317737519 1.319450143 1.325504628 1.333404190 1.340828995 1.346328580 1.350774086 1.387485143
//
IT	4823
RD	3
LK	-396766.835240
QD	-462.400614 -> -383.002928
RI	0.0440699561
TR	0.119346	0.026935
MT	6.212561
MM	C_pi: 1.138662, n_recomb: 34720.172198
RS	0	0.000000	0.966769	239.721023	0.006904	0.000134
RS	1	0.006801	0.966769	254.192705	0.007321	0.000987
RS	2	0.014064	0.966769	269.406465	0.007759	0.002417
RS	3	0.021822	0.966769	285.381949	0.008219	0.004322
RS	4	0.030106	0.423104	686.326456	0.019767	0.010956
RS	5	0.038955	0.423104	717.412310	0.020663	0.014028
RS	6	0.048405	0.392890	805.660324	0.023204	0.016804
RS	7	0.058498	0.392890	838.018382	0.024136	0.018992
RS	8	0.069277	0.425079	805.111022	0.023189	0.019093
RS	9	0.080789	0.425079	836.257583	0.024086	0.020728
RS	10	0.093084	0.488633	755.714671	0.021766	0.019447
RS	11	0.106216	0.488633	785.137450	0.022613	0.020839
RS	12	0.120240	0.579800	687.803123	0.019810	0.019011
RS	13	0.135218	0.579800	715.369037	0.020604	0.020121
RS	14	0.151215	0.705226	612.204504	0.017633	0.017791
RS	15	0.168300	0.705226	637.818071	0.018370	0.018485
RS	16	0.186546	0.860113	545.272545	0.015705	0.016158
RS	17	0.206034	0.860113	569.026791	0.016389	0.016618
RS	18	0.226847	1.029780	496.249395	0.014293	0.014700
RS	19	0.249075	1.029780	518.461555	0.014933	0.015064
RS	20	0.272815	1.194127	467.207767	0.013456	0.013698
RS	21	0.298170	1.194127	488.319142	0.014064	0.014088
RS	22	0.325249	1.333332	457.002604	0.013162	0.013290
RS	23	0.354169	1.333332	477.450379	0.013751	0.013770
RS	24	0.385057	1.436545	462.690725	0.013326	0.013450
RS	25	0.418045	1.436545	482.784322	0.013905	0.014009
RS	26	0.453276	1.501339	481.518254	0.013869	0.014065
RS	27	0.490904	1.501339	501.372343	0.014440	0.014691
RS	28	0.531090	1.528977	511.855782	0.014742	0.015087
RS	29	0.574010	1.528977	531.344634	0.015304	0.015799
RS	30	0.619848	1.524887	551.962984	0.015897	0.016524
RS	31	0.668804	1.524887	570.641905	0.016435	0.017326
RS	32	0.721089	1.499377	598.479407	0.017237	0.018311
RS	33	0.776930	1.499377	615.512916	0.017728	0.019146
RS	34	0.836568	1.464306	646.205040	0.018612	0.020248
RS	35	0.900263	1.464306	660.384508	0.019020	0.021016
RS	36	0.968289	1.429466	688.840452	0.019840	0.022048
RS	37	1.040942	1.429466	698.729923	0.020125	0.022637
RS	38	1.118536	1.401741	719.841950	0.020733	0.023402
RS	39	1.201406	1.401741	724.044240	0.020854	0.023703
RS	40	1.289913	1.384873	733.843071	0.021136	0.024044
RS	41	1.384439	1.384873	731.306313	0.021063	0.023997
RS	42	1.485393	1.379529	728.055267	0.020969	0.023858
RS	43	1.593214	1.379529	718.281884	0.020688	0.023465
RS	44	1.708366	1.384037	702.632507	0.020237	0.022889
RS	45	1.831351	1.384037	685.716989	0.019750	0.022205
RS	46	1.962699	1.395144	660.084749	0.019012	0.021305
RS	47	2.102980	1.395144	636.606695	0.018335	0.020408
RS	48	2.252801	1.408829	604.126705	0.017400	0.019318
RS	49	2.412811	1.408829	575.000823	0.016561	0.018287
RS	50	2.583704	1.421428	538.497521	0.015510	0.017114
RS	51	2.766218	1.421428	504.896439	0.014542	0.016005
RS	52	2.961145	1.430689	466.396508	0.013433	0.014808
RS	53	3.169329	1.430689	429.778747	0.012378	0.013657
RS	54	3.391671	1.438050	390.235736	0.011239	0.012453
RS	55	3.629134	1.438050	352.520733	0.010153	0.011292
RS	56	3.882747	1.438050	314.845166	0.009068	0.010136
RS	57	4.153608	1.438050	277.797203	0.008001	0.008998
RS	58	4.442889	1.494786	233.680674	0.006730	0.007704
RS	59	4.751844	1.494786	202.414741	0.005830	0.006708
RS	60	5.081810	1.494786	172.852456	0.004978	0.005759
RS	61	5.434217	1.494786	145.379244	0.004187	0.004871
RS	62	5.810591	1.494786	120.302169	0.003465	0.004055
RS	63	6.212561	1.494786	398.185220	0.011468	0.013662
PA	4+25*2+4+6 0.119345597 0.026934785 6.212560642 0.966768754 0.423104469 0.392889965 0.425079035 0.488632521 0.579800261 0.705226117 0.860112516 1.029779568 1.194126700 1.333331735 1.436544967 1.501338778 1.528976527 1.524886914 1.499377320 1.464306091 1.429466354 1.401741404 1.384873113 1.379529086 1.384037328 1.395143881 1.408828578 1.421427629 1.430688537 1.438049699 1.494785562
//
IT	5090
RD	4
LK	-396617.515619
QD	-418.828265 -> -356.005469
RI	0.0348502401
TR	0.116197	0.027456
MT	6.359512
MM	C_pi: 1.179899, n_recomb: 36642.239000
RS	0	0.000000	1.322123	186.070294	0.005078	0.000104
RS	1	0.006840	1.322123	197.755692	0.005397	0.000753
RS	2	0.014148	1.322123	210.099442	0.005734	0.001816
RS	3	0.021955	1.322123	223.128009	0.006089	0.003201
RS	4	0.030297	0.440000	706.962903	0.019294	0.010700
RS	5	0.039209	0.440000	739.756038	0.020189	0.013604
RS	6	0.048730	0.386723	878.063356	0.023963	0.017149
RS	7	0.058903	0.386723	913.079388	0.024919	0.019296
RS	8	0.069772	0.410248	894.155015	0.024402	0.019665
RS	9	0.081384	0.410248	927.911287	0.025324	0.021379
RS	10	0.093791	0.468495	843.228571	0.023012	0.020075
RS	11	0.107046	0.468495	875.093881	0.023882	0.021605
RS	12	0.121208	0.557730	763.305453	0.020831	0.019533
RS	13	0.136338	0.557730	793.125726	0.021645	0.020811
RS	14	0.152503	0.687751	668.985479	0.018257	0.018071
RS	15	0.169774	0.687751	696.592549	0.019011	0.018936
RS	16	0.188226	0.856103	583.311869	0.015919	0.016175
RS	17	0.207940	0.856103	608.714657	0.016612	0.016782
RS	18	0.229003	1.047958	519.338881	0.014173	0.014502
RS	19	0.251506	1.047958	542.848715	0.014815	0.014983
RS	20	0.275549	1.239422	479.955039	0.013098	0.013354
RS	21	0.301236	1.239422	502.092919	0.013703	0.013829
RS	22	0.328680	1.404115	463.616493	0.012653	0.012862
RS	23	0.358001	1.404115	484.946649	0.013235	0.013398
RS	24	0.389328	1.526121	466.472245	0.012730	0.012982
RS	25	0.422797	1.526121	487.433356	0.013302	0.013573
RS	26	0.458556	1.600794	485.121989	0.013239	0.013589
RS	27	0.496760	1.600794	505.941533	0.013808	0.014229
RS	28	0.537578	1.628650	517.894404	0.014134	0.014637
RS	29	0.581187	1.628650	538.538173	0.014697	0.015347
RS	30	0.627780	1.616238	563.195304	0.015370	0.016140
RS	31	0.677559	1.616238	583.264201	0.015918	0.016928
RS	32	0.730743	1.577363	617.352376	0.016848	0.018034
RS	33	0.787564	1.577363	635.969827	0.017356	0.018850
RS	34	0.848273	1.527991	674.188177	0.018399	0.020105
RS	35	0.913133	1.527991	689.998807	0.018831	0.020853
RS	36	0.982430	1.480929	725.928398	0.019811	0.022042
RS	37	1.056467	1.480929	737.273814	0.020121	0.022612
RS	38	1.135568	1.444772	764.340134	0.020860	0.023503
RS	39	1.220079	1.444772	769.605737	0.021003	0.023790
RS	40	1.310370	1.423911	782.699678	0.021361	0.024200
RS	41	1.406838	1.423911	780.718350	0.021307	0.024143
RS	42	1.509903	1.418770	777.792008	0.021227	0.024009
RS	43	1.620019	1.418770	768.097052	0.020962	0.023615
RS	44	1.737666	1.426840	750.369101	0.020478	0.022997
RS	45	1.863359	1.426840	733.190055	0.020009	0.022321
RS	46	1.997651	1.443605	704.175723	0.019218	0.021361
RS	47	2.141127	1.443605	680.234123	0.018564	0.020485
RS	48	2.294417	1.463579	644.176636	0.017580	0.019343
RS	49	2.458192	1.463579	614.449603	0.016769	0.018341
RS	50	2.633169	1.481782	574.862868	0.015689	0.017139
RS	51	2.820114	1.481782	540.481696	0.014750	0.016063
RS	52	3.019846	1.495162	499.539083	0.013633	0.014861
RS	53	3.233239	1.495162	461.858915	0.012605	0.013741
RS	54	3.461228	1.505821	420.061166	0.011464	0.012541
RS	55	3.704811	1.505821	380.964844	0.010397	0.011405
RS	56	3.965055	1.505821	341.656344	0.009324	0.010269
RS	57	4.243099	1.505821	302.756399	0.008262	0.009145
RS	58	4.540161	1.583211	253.184655	0.006910	0.007772
RS	59	4.857542	1.583211	220.833519	0.006027	0.006806
RS	60	5.196631	1.583211	189.961245	0.005184	0.005880
RS	61	5.558914	1.583211	160.999692	0.004394	0.005005
RS	62	5.945976	1.583211	134.308821	0.003665	0.004194
RS	63	6.359512	1.583211	460.210639	0.012560	0.014565
PA	4+25*2+4+6 0.116196875 0.027455685 6.359512452 1.322122892 0.439999680 0.386722770 0.410248156 0.468494958 0.557729637 0.687751094 0.856103460 1.047958255 1.239422217 1.404114630 1.526120788 1.600794368 1.628649531 1.616238252 1.577362526 1.527991458 1.480928866 1.444772482 1.423910563 1.418770456 1.426839721 1.443605152 1.463579467 1.481782073 1.495162411 1.505821365 1.583211276
//
IT	6234
RD	5
LK	-396495.986957
QD	-385.477669 -> -331.202545
RI	0.0273553976
TR	0.113431	0.028010
MT	6.481050
MM	C_pi: 1.217806, n_recomb: 38550.916996
RS	0	0.000000	1.815635	143.189481	0.003714	0.000081
RS	1	0.006871	1.815635	152.446022	0.003954	0.000575
RS	2	0.014215	1.815635	162.258413	0.004209	0.001369
RS	3	0.022063	1.815635	172.654013	0.004479	0.002382
RS	4	0.030451	0.465746	710.876512	0.018440	0.010368
RS	5	0.039415	0.465746	744.847800	0.019321	0.013087
RS	6	0.048995	0.389596	929.730233	0.024117	0.017313
RS	7	0.059233	0.389596	967.119190	0.025087	0.019363
RS	8	0.070175	0.405471	965.394088	0.025042	0.020049
RS	9	0.081868	0.405471	1001.583093	0.025981	0.021759
RS	10	0.094365	0.458614	918.590653	0.023828	0.020563
RS	11	0.107721	0.458614	952.769459	0.024715	0.022146
RS	12	0.121994	0.544962	832.108217	0.021585	0.019990
RS	13	0.137249	0.544962	864.102375	0.022415	0.021356
RS	14	0.153551	0.677035	723.097407	0.018757	0.018359
RS	15	0.170974	0.677035	752.678649	0.019524	0.019322
RS	16	0.189594	0.854725	621.357286	0.016118	0.016247
RS	17	0.209493	0.854725	648.441708	0.016820	0.016942
RS	18	0.230760	1.063762	544.255239	0.014118	0.014389
RS	19	0.253488	1.063762	569.128357	0.014763	0.014938
RS	20	0.277778	1.277561	495.809312	0.012861	0.013110
RS	21	0.303737	1.277561	519.053923	0.013464	0.013630
RS	22	0.331480	1.463942	474.232529	0.012301	0.012537
RS	23	0.361129	1.463942	496.525850	0.012880	0.013098
RS	24	0.392815	1.602139	474.826932	0.012317	0.012612
RS	25	0.426679	1.602139	496.724045	0.012885	0.013213
RS	26	0.462869	1.685235	493.576636	0.012803	0.013201
RS	27	0.501547	1.685235	515.406029	0.013369	0.013837
RS	28	0.542882	1.712794	528.809269	0.013717	0.014259
RS	29	0.587057	1.712794	550.620311	0.014283	0.014956
RS	30	0.634268	1.692247	579.151577	0.015023	0.015808
RS	31	0.684724	1.692247	600.588612	0.015579	0.016576
RS	32	0.738646	1.640714	640.712410	0.016620	0.017785
RS	33	0.796273	1.640714	660.858660	0.017142	0.018580
RS	34	0.857860	1.578112	706.393160	0.018324	0.019968
RS	35	0.923679	1.578112	723.745211	0.018774	0.020698
RS	36	0.994021	1.520023	766.939779	0.019894	0.022024
RS	37	1.069197	1.520023	779.611648	0.020223	0.022581
RS	38	1.149538	1.476502	812.379689	0.021073	0.023582
RS	39	1.235400	1.476502	818.535197	0.021233	0.023863
RS	40	1.327162	1.452426	834.566822	0.021648	0.024332
RS	41	1.425229	1.452426	832.929523	0.021606	0.024277
RS	42	1.530035	1.447974	829.842976	0.021526	0.024143
RS	43	1.642042	1.447974	819.997319	0.021271	0.023758
RS	44	1.761746	1.459860	799.636951	0.020742	0.023097
RS	45	1.889676	1.459860	781.974059	0.020284	0.022439
RS	46	2.026396	1.482422	749.042947	0.019430	0.021420
RS	47	2.172511	1.482422	724.448782	0.018792	0.020570
RS	48	2.328666	1.508786	684.372074	0.017752	0.019378
RS	49	2.495551	1.508786	653.900184	0.016962	0.018408
RS	50	2.673904	1.532696	610.912016	0.015847	0.017177
RS	51	2.864512	1.532696	575.660498	0.014932	0.016134
RS	52	3.068218	1.550305	532.081198	0.013802	0.014924
RS	53	3.285922	1.550305	493.305589	0.012796	0.013834
RS	54	3.518585	1.564415	449.141542	0.011651	0.012636
RS	55	3.767235	1.564415	408.690209	0.010601	0.011526
RS	56	4.032971	1.564415	367.793834	0.009540	0.010409
RS	57	4.316968	1.564415	327.102509	0.008485	0.009298
RS	58	4.620479	1.662893	271.860699	0.007052	0.007845
RS	59	4.944846	1.662893	238.553349	0.006188	0.006908
RS	60	5.291501	1.662893	206.508880	0.005357	0.006002
RS	61	5.661977	1.662893	176.198169	0.004571	0.005141
RS	62	6.057910	1.662893	148.027021	0.003840	0.004335
RS	63	6.481050	1.662893	523.240874	0.013573	0.015493
PA	4+25*2+4+6 0.113430778 0.028010339 6.481050090 1.815635217 0.465746398 0.389595643 0.405471126 0.458613603 0.544962357 0.677034662 0.854724895 1.063762064 1.277560795 1.463942014 1.602139309 1.685234540 1.712793819 1.692247195 1.640714388 1.578112065 1.520023048 1.476501953 1.452426091 1.447973901 1.459860128 1.482421859 1.508786453 1.532696181 1.550304916 1.564414717 1.662892574
//
IT	4966
RD	6
LK	-396390.047839
QD	-356.496665 -> -308.275084
RI	0.0217238054
TR	0.110901	0.028557
MT	6.590080
MM	C_pi: 1.253168, n_recomb: 40411.118967
RS	0	0.000000	2.474870	110.527680	0.002735	0.000063
RS	1	0.006899	2.474870	117.825137	0.002916	0.000442
RS	2	0.014275	2.474870	125.580291	0.003108	0.001038
RS	3	0.022159	2.474870	133.818423	0.003311	0.001788
RS	4	0.030587	0.495159	707.404815	0.017505	0.010015
RS	5	0.039597	0.495159	742.210173	0.018366	0.012566
RS	6	0.049228	0.396463	968.830551	0.023974	0.017362
RS	7	0.059524	0.396463	1008.377982	0.024953	0.019308
RS	8	0.070530	0.405655	1024.212075	0.025345	0.020294
RS	9	0.082295	0.405655	1062.702942	0.026297	0.021970
RS	10	0.094873	0.454097	984.718950	0.024368	0.020936
RS	11	0.108318	0.454097	1021.112337	0.025268	0.022534
RS	12	0.122690	0.537238	895.439664	0.022158	0.020382
RS	13	0.138054	0.537238	929.529671	0.023002	0.021797
RS	14	0.154479	0.670024	774.616917	0.019168	0.018634
RS	15	0.172036	0.670024	806.126646	0.019948	0.019659
RS	16	0.190805	0.854580	658.644216	0.016299	0.016345
RS	17	0.210868	0.854580	687.397063	0.017010	0.017096
RS	18	0.232316	1.077602	569.562224	0.014094	0.014326
RS	19	0.255244	1.077602	595.806019	0.014744	0.014918
RS	20	0.279754	1.310615	512.787760	0.012689	0.012929
RS	21	0.305954	1.310615	537.154955	0.013292	0.013475
RS	22	0.333962	1.516303	486.422131	0.012037	0.012280
RS	23	0.363903	1.516303	509.693553	0.012613	0.012851
RS	24	0.395909	1.669271	484.967628	0.012001	0.012307
RS	25	0.430124	1.669271	507.806597	0.012566	0.012908
RS	26	0.466699	1.760267	503.818322	0.012467	0.012871
RS	27	0.505798	1.760267	526.647551	0.013032	0.013500
RS	28	0.547594	1.787687	541.335023	0.013396	0.013930
RS	29	0.592274	1.787687	564.284556	0.013964	0.014612
RS	30	0.640036	1.759609	596.419470	0.014759	0.015511
RS	31	0.691094	1.759609	619.179928	0.015322	0.016260
RS	32	0.745674	1.696297	665.046467	0.016457	0.017554
RS	33	0.804021	1.696297	686.667754	0.016992	0.018331
RS	34	0.866392	1.621471	739.268153	0.018294	0.019832
RS	35	0.933067	1.621471	758.104588	0.018760	0.020549
RS	36	1.004342	1.553313	808.382472	0.020004	0.021994
RS	37	1.080535	1.553313	822.321315	0.020349	0.022545
RS	38	1.161984	1.503173	860.651080	0.021297	0.023644
RS	39	1.249053	1.503173	867.632249	0.021470	0.023925
RS	40	1.342129	1.476334	886.447497	0.021936	0.024446
RS	41	1.441626	1.476334	885.086561	0.021902	0.024399
RS	42	1.547989	1.472744	881.637523	0.021817	0.024264
RS	43	1.661689	1.472744	871.579115	0.021568	0.023893
RS	44	1.783234	1.488436	848.353462	0.020993	0.023191
RS	45	1.913166	1.488436	830.162537	0.020543	0.022554
RS	46	2.052061	1.516697	793.101905	0.019626	0.021479
RS	47	2.200539	1.516697	767.836848	0.019001	0.020657
RS	48	2.359262	1.549356	723.585411	0.017906	0.019416
RS	49	2.528935	1.549356	692.378910	0.017133	0.018478
RS	50	2.710315	1.578912	645.905242	0.015983	0.017219
RS	51	2.904209	1.578912	609.822408	0.015090	0.016209
RS	52	3.111480	1.600722	563.590022	0.013946	0.014992
RS	53	3.333051	1.600722	523.785896	0.012961	0.013931
RS	54	3.569910	1.618295	477.277662	0.011811	0.012732
RS	55	3.823110	1.618295	435.564575	0.010778	0.011646
RS	56	4.093779	1.618295	393.181458	0.009730	0.010547
RS	57	4.383123	1.618295	350.804601	0.008681	0.009449
RS	58	4.692430	1.738156	289.767425	0.007170	0.007917
RS	59	5.023077	1.738156	255.639352	0.006326	0.007008
RS	60	5.376536	1.738156	222.560804	0.005507	0.006122
RS	61	5.754382	1.738156	191.035865	0.004727	0.005273
RS	62	6.158297	1.738156	161.510724	0.003997	0.004473
RS	63	6.590080	1.738156	587.467834	0.014537	0.016424
PA	4+25*2+4+6 0.110901150 0.028556889 6.590079596 2.474870381 0.495158916 0.396463324 0.405655286 0.454097341 0.537238328 0.670023971 0.854580209 1.077601889 1.310615361 1.516302943 1.669270727 1.760266540 1.787686569 1.759609002 1.696296699 1.621471258 1.553313272 1.503172813 1.476333632 1.472744405 1.488435672 1.516696757 1.549355622 1.578911990 1.600722027 1.618294715 1.738155905
//
IT	4398
RD	7
LK	-396295.625219
QD	-330.588827 -> -287.271341
RI	0.0175541712
TR	0.108549	0.029081
MT	6.691862
MM	C_pi: 1.286648, n_recomb: 42217.959631
RS	0	0.000000	3.338238	85.885586	0.002034	0.000049
RS	1	0.006925	3.338238	91.645809	0.002171	0.000341
RS	2	0.014330	3.338238	97.778532	0.002316	0.000793
RS	3	0.022247	3.338238	104.305869	0.002471	0.001354
RS	4	0.030712	0.526028	700.921099	0.016602	0.009667
RS	5	0.039764	0.526028	736.336203	0.017441	0.012071
RS	6	0.049443	0.405201	1000.049173	0.023688	0.017340
RS	7	0.059792	0.405201	1041.582737	0.024672	0.019189
RS	8	0.070857	0.408563	1074.087814	0.025441	0.020438
RS	9	0.082689	0.408563	1114.771484	0.026405	0.022071
RS	10	0.095340	0.452699	1043.717551	0.024722	0.021217
RS	11	0.108868	0.452699	1082.246133	0.025635	0.022815
RS	12	0.123332	0.532546	954.343708	0.022605	0.020718
RS	13	0.138797	0.532546	990.462293	0.023461	0.022163
RS	14	0.155334	0.665249	823.907717	0.019516	0.018892
RS	15	0.173016	0.665249	857.298141	0.020306	0.019959
RS	16	0.191922	0.855031	695.067832	0.016464	0.016456
RS	17	0.212138	0.855031	725.464016	0.017184	0.017246
RS	18	0.233753	1.089803	594.800923	0.014089	0.014294
RS	19	0.256866	1.089803	622.404948	0.014743	0.014916
RS	20	0.281578	1.339833	530.152958	0.012558	0.012790
RS	21	0.308003	1.339833	555.637408	0.013161	0.013353
RS	22	0.336257	1.563233	499.234114	0.011825	0.012069
RS	23	0.366467	1.563233	523.476283	0.012399	0.012645
RS	24	0.398770	1.730172	495.790192	0.011744	0.012049
RS	25	0.433310	1.730172	519.555865	0.012307	0.012646
RS	26	0.470242	1.828987	514.643485	0.012190	0.012585
RS	27	0.509731	1.828987	538.445206	0.012754	0.013205
RS	28	0.551954	1.856706	554.203971	0.013127	0.013638
RS	29	0.597102	1.856706	578.251447	0.013697	0.014306
RS	30	0.645376	1.821812	613.694055	0.014536	0.015240
RS	31	0.696994	1.821812	637.728840	0.015106	0.015972
RS	32	0.752185	1.747552	689.029337	0.016321	0.017337
RS	33	0.811199	1.747552	712.077287	0.016867	0.018099
RS	34	0.874299	1.661341	771.491925	0.018274	0.019698
RS	35	0.941769	1.661341	791.774147	0.018754	0.020405
RS	36	1.013912	1.583843	848.975258	0.020109	0.021955
RS	37	1.091050	1.583843	864.156289	0.020469	0.022503
RS	38	1.173530	1.527590	907.972413	0.021507	0.023689
RS	39	1.261722	1.527590	915.766653	0.021691	0.023975
RS	40	1.356021	1.498234	937.323561	0.022202	0.024544
RS	41	1.456850	1.498234	936.236589	0.022176	0.024507
RS	42	1.564661	1.495519	932.375246	0.022085	0.024371
RS	43	1.679939	1.495519	922.113712	0.021842	0.024017
RS	44	1.803199	1.514875	895.957611	0.021222	0.023277
RS	45	1.934996	1.514875	877.264271	0.020779	0.022663
RS	46	2.075919	1.548637	836.017936	0.019802	0.021536
RS	47	2.226601	1.548637	810.124877	0.019189	0.020741
RS	48	2.387717	1.587403	761.674855	0.018041	0.019456
RS	49	2.559991	1.587403	729.791958	0.017286	0.018549
RS	50	2.744195	1.622467	679.845282	0.016103	0.017263
RS	51	2.941155	1.622467	643.002927	0.015231	0.016284
RS	52	3.151755	1.648386	594.162733	0.014074	0.015060
RS	53	3.376938	1.648386	553.414554	0.013109	0.014027
RS	54	3.617715	1.669360	504.624286	0.011953	0.012828
RS	55	3.875167	1.669360	461.744584	0.010937	0.011764
RS	56	4.150446	1.669360	417.973716	0.009900	0.010683
RS	57	4.444789	1.669360	374.011417	0.008859	0.009597
RS	58	4.759515	1.810787	307.083063	0.007274	0.007987
RS	59	5.096035	1.810787	272.246509	0.006449	0.007103
RS	60	5.455860	1.810787	238.248101	0.005643	0.006236
RS	61	5.840602	1.810787	205.620418	0.004870	0.005400
RS	62	6.251988	1.810787	174.845539	0.004141	0.004606
RS	63	6.691862	1.810787	653.121186	0.015470	0.017350
PA	4+25*2+4+6 0.108549391 0.029080680 6.691861764 3.338237794 0.526028432 0.405201143 0.408563142 0.452699420 0.532546224 0.665249477 0.855030900 1.089802521 1.339833028 1.563233348 1.730172007 1.828986663 1.856705705 1.821811749 1.747552368 1.661340941 1.583842516 1.527590254 1.498234162 1.495518673 1.514874960 1.548637290 1.587403324 1.622466700 1.648386044 1.669359518 1.810786929
//
IT	4218
RD	8
LK	-396210.681272
QD	-307.274544 -> -268.129411
RI	0.0144422071
TR	0.106349	0.029578
MT	6.788477
MM	C_pi: 1.318652, n_recomb: 43973.824729
RS	0	0.000000	4.455973	67.215158	0.001529	0.000038
RS	1	0.006949	4.455973	71.777638	0.001632	0.000264
RS	2	0.014381	4.455973	76.641785	0.001743	0.000611
RS	3	0.022329	4.455973	81.826392	0.001861	0.001035
RS	4	0.030830	0.557351	693.407824	0.015769	0.009335
RS	5	0.039921	0.557351	729.283148	0.016584	0.011614
RS	6	0.049644	0.414792	1026.147235	0.023335	0.017273
RS	7	0.060043	0.414792	1069.525110	0.024322	0.019039
RS	8	0.071164	0.413074	1117.302498	0.025408	0.020509
RS	9	0.083058	0.413074	1160.082256	0.026381	0.022098
RS	10	0.095779	0.453258	1097.051521	0.024948	0.021429
RS	11	0.109383	0.453258	1137.647847	0.025871	0.023016
RS	12	0.123933	0.529803	1009.625610	0.022960	0.021008
RS	13	0.139494	0.529803	1047.715351	0.023826	0.022471
RS	14	0.156137	0.661902	871.335661	0.019815	0.019133
RS	15	0.173936	0.661902	906.562504	0.020616	0.020232
RS	16	0.192971	0.855729	730.705133	0.016617	0.016574
RS	17	0.213330	0.855729	762.717733	0.017345	0.017394
RS	18	0.235103	1.100577	619.836909	0.014096	0.014285
RS	19	0.258389	1.100577	648.785542	0.014754	0.014929
RS	20	0.283293	1.365949	547.618875	0.012453	0.012682
RS	21	0.309928	1.365949	574.208345	0.013058	0.013256
RS	22	0.338414	1.605901	512.272251	0.011649	0.011893
RS	23	0.368879	1.605901	537.470320	0.012223	0.012470
RS	24	0.401461	1.786334	506.827550	0.011526	0.011826
RS	25	0.436308	1.786334	531.497955	0.012087	0.012419
RS	26	0.473575	1.893092	525.548806	0.011951	0.012333
RS	27	0.513433	1.893092	550.290705	0.012514	0.012943
RS	28	0.556060	1.921640	566.903511	0.012892	0.013375
RS	29	0.601649	1.921640	592.006024	0.013463	0.014029
RS	30	0.650407	1.880649	630.462658	0.014337	0.014991
RS	31	0.702552	1.880649	655.723233	0.014912	0.015708
RS	32	0.758321	1.796179	712.157171	0.016195	0.017131
RS	33	0.817966	1.796179	736.587621	0.016751	0.017880
RS	34	0.881755	1.699266	802.571923	0.018251	0.019563
RS	35	0.949976	1.699266	824.270696	0.018745	0.020263
RS	36	1.022939	1.612979	888.252437	0.020200	0.021907
RS	37	1.100971	1.612979	904.667117	0.020573	0.022454
RS	38	1.184426	1.550971	953.927446	0.021693	0.023721
RS	39	1.273681	1.550971	962.545972	0.021889	0.024014
RS	40	1.369137	1.519222	986.866028	0.022442	0.024627
RS	41	1.471227	1.519222	986.079671	0.022424	0.024603
RS	42	1.580411	1.517311	981.838307	0.022328	0.024467
RS	43	1.697182	1.517311	971.413361	0.022091	0.024131
RS	44	1.822067	1.540138	942.350572	0.021430	0.023357
RS	45	1.955631	1.540138	923.206859	0.020994	0.022765
RS	46	2.098476	1.579158	877.800378	0.019962	0.021590
RS	47	2.251247	1.579158	851.341458	0.019360	0.020822
RS	48	2.414634	1.623809	798.729559	0.018164	0.019495
RS	49	2.589375	1.623809	766.239488	0.017425	0.018618
RS	50	2.776259	1.664202	712.873129	0.016211	0.017308
RS	51	2.976129	1.664202	675.345529	0.015358	0.016358
RS	52	3.189888	1.694106	623.963578	0.014189	0.015127
RS	53	3.418500	1.694106	582.350607	0.013243	0.014120
RS	54	3.663000	1.718376	531.350891	0.012083	0.012921
RS	55	3.924489	1.718376	487.387081	0.011084	0.011878
RS	56	4.204149	1.718376	442.313514	0.010059	0.010814
RS	57	4.503242	1.718376	396.851031	0.009025	0.009739
RS	58	4.823120	1.881443	323.950867	0.007367	0.008054
RS	59	5.165225	1.881443	288.494382	0.006561	0.007194
RS	60	5.531104	1.881443	253.667407	0.005769	0.006345
RS	61	5.922407	1.881443	220.027072	0.005004	0.005521
RS	62	6.340901	1.881443	188.087506	0.004277	0.004733
RS	63	6.788477	1.881443	720.292979	0.016380	0.018266
PA	4+25*2+4+6 0.106349115 0.029578011 6.788476693 4.455972944 0.557350816 0.414791754 0.413074155 0.453257644 0.529802679 0.661902218 0.855729308 1.100577117 1.365948615 1.605900860 1.786333758 1.893091618 1.921639657 1.880649310 1.796178634 1.699266202 1.612979481 1.550970816 1.519222208 1.517310873 1.540137660 1.579158446 1.623808769 1.664202153 1.694105987 1.718376185 1.881442975
//
IT	4136
RD	9
LK	-396133.851189
QD	-286.229312 -> -250.707356
RI	0.0120821203
TR	0.104286	0.030050
MT	6.880673
MM	C_pi: 1.349410, n_recomb: 45682.241106
RS	0	0.000000	5.892407	52.945812	0.001159	0.000030
RS	1	0.006972	5.892407	56.573775	0.001238	0.000206
RS	2	0.014429	5.892407	60.445630	0.001323	0.000473
RS	3	0.022407	5.892407	64.577095	0.001414	0.000798
RS	4	0.030940	0.588632	685.764584	0.015012	0.009023
RS	5	0.040069	0.588632	721.997448	0.015805	0.011194
RS	6	0.049834	0.424726	1048.740865	0.022957	0.017181
RS	7	0.060279	0.424726	1093.843260	0.023945	0.018874
RS	8	0.071453	0.418577	1155.369915	0.025291	0.020528
RS	9	0.083406	0.418577	1200.156634	0.026272	0.022074
RS	10	0.096192	0.455108	1145.759361	0.025081	0.021584
RS	11	0.109870	0.455108	1188.362924	0.026014	0.023159
RS	12	0.124501	0.528374	1061.872541	0.023245	0.021259
RS	13	0.140152	0.528374	1101.883056	0.024121	0.022733
RS	14	0.156895	0.659497	917.197615	0.020078	0.019359
RS	15	0.174804	0.659497	954.220428	0.020888	0.020483
RS	16	0.193962	0.856468	765.665325	0.016761	0.016695
RS	17	0.214456	0.856468	799.268146	0.017496	0.017540
RS	18	0.236378	1.110061	644.648675	0.014112	0.014292
RS	19	0.259829	1.110061	674.925177	0.014774	0.014954
RS	20	0.284914	1.389421	565.069628	0.012370	0.012597
RS	21	0.311749	1.389421	592.749771	0.012975	0.013180
RS	22	0.340454	1.645016	525.358146	0.011500	0.011743
RS	23	0.371160	1.645016	551.494877	0.012072	0.012320
RS	24	0.404008	1.838626	517.869620	0.011336	0.011631
RS	25	0.439145	1.838626	543.420944	0.011896	0.012218
RS	26	0.476731	1.953543	536.313426	0.011740	0.012106
RS	27	0.516938	1.953543	561.962443	0.012302	0.012708
RS	28	0.559948	1.983470	579.220613	0.012679	0.013134
RS	29	0.605957	1.983470	605.335835	0.013251	0.013776
RS	30	0.655173	1.937049	646.533554	0.014153	0.014758
RS	31	0.707820	1.937049	672.973102	0.014732	0.015462
RS	32	0.764137	1.843020	734.251714	0.016073	0.016934
RS	33	0.824381	1.843020	760.023156	0.016637	0.017672
RS	34	0.888824	1.735967	832.344948	0.018220	0.019429
RS	35	0.957761	1.735967	855.435212	0.018726	0.020124
RS	36	1.031503	1.641320	926.066697	0.020272	0.021852
RS	37	1.110386	1.641320	943.713236	0.020658	0.022400
RS	38	1.194768	1.573805	998.396609	0.021855	0.023741
RS	39	1.285033	1.573805	1007.860375	0.022062	0.024042
RS	40	1.381591	1.539720	1034.998798	0.022656	0.024697
RS	41	1.484881	1.539720	1034.551312	0.022647	0.024687
RS	42	1.595371	1.538504	1030.007466	0.022547	0.024553
RS	43	1.713565	1.538504	1019.469717	0.022317	0.024235
RS	44	1.839998	1.564584	987.573505	0.021618	0.023430
RS	45	1.975246	1.564584	968.038883	0.021191	0.022861
RS	46	2.119922	1.608609	918.538084	0.020107	0.021642
RS	47	2.274684	1.608609	891.578220	0.019517	0.020900
RS	48	2.440236	1.658904	834.871874	0.018276	0.019535
RS	49	2.617330	1.658904	801.841458	0.017553	0.018686
RS	50	2.806769	1.704434	745.124794	0.016311	0.017353
RS	51	3.009415	1.704434	706.979424	0.015476	0.016431
RS	52	3.226189	1.738178	653.127792	0.014297	0.015194
RS	53	3.458076	1.738178	610.718653	0.013369	0.014211
RS	54	3.706128	1.765619	557.581797	0.012206	0.013011
RS	55	3.971473	1.765619	512.602568	0.011221	0.011989
RS	56	4.255317	1.765619	466.297320	0.010207	0.010940
RS	57	4.558950	1.765619	419.406006	0.009181	0.009876
RS	58	4.883750	1.950294	340.465633	0.007453	0.008117
RS	59	5.231193	1.950294	304.458971	0.006665	0.007280
RS	60	5.602859	1.950294	268.876856	0.005886	0.006449
RS	61	6.000436	1.950294	234.297617	0.005129	0.005636
RS	62	6.425730	1.950294	201.264075	0.004406	0.004855
RS	63	6.880673	1.950294	788.958110	0.017271	0.019167
PA	4+25*2+4+6 0.104286183 0.030049532 6.880672868 5.892406929 0.588632488 0.424726058 0.418576684 0.455107718 0.528374311 0.659497197 0.856467866 1.110061231 1.389421428 1.645015533 1.838626018 1.953543392 1.983470368 1.937048558 1.843019783 1.735966719 1.641319561 1.573805486 1.539719717 1.538504024 1.564584196 1.608609084 1.658903570 1.704433725 1.738177925 1.765618682 1.950293571
//
IT	4922
RD	10
LK	-396064.088283
QD	-267.178301 -> -234.837612
RI	0.0102607257
TR	0.102351	0.030497
MT	6.968694
MM	C_pi: 1.379043, n_recomb: 47346.240487
RS	0	0.000000	7.728391	41.940816	0.000886	0.000023
RS	1	0.006993	7.728391	44.836603	0.000947	0.000161
RS	2	0.014475	7.728391	47.929558	0.001012	0.000368
RS	3	0.022480	7.728391	51.232706	0.001082	0.000618
RS	4	0.031044	0.619615	678.390523	0.014328	0.008732
RS	5	0.040208	0.619615	714.908070	0.015100	0.010811
RS	6	0.050013	0.434711	1068.865292	0.022576	0.017074
RS	7	0.060503	0.434711	1115.589545	0.023562	0.018705
RS	8	0.071726	0.424706	1189.335834	0.025120	0.020508
RS	9	0.083735	0.424706	1236.045342	0.026107	0.022014
RS	10	0.096583	0.457845	1190.577367	0.025146	0.021697
RS	11	0.110330	0.457845	1235.131217	0.026087	0.023256
RS	12	0.125038	0.527864	1111.508115	0.023476	0.021478
RS	13	0.140774	0.527864	1153.393408	0.024361	0.022959
RS	14	0.157611	0.657729	961.708891	0.020312	0.019571
RS	15	0.175625	0.657729	1000.489903	0.021131	0.020715
RS	16	0.194899	0.857129	800.032110	0.016897	0.016819
RS	17	0.215521	0.857129	835.199657	0.017640	0.017684
RS	18	0.237585	1.118361	669.240967	0.014135	0.014311
RS	19	0.261191	1.118361	700.828366	0.014802	0.014988
RS	20	0.286449	1.410571	582.450472	0.012302	0.012530
RS	21	0.313472	1.410571	611.206208	0.012909	0.013120
RS	22	0.342386	1.681034	538.405228	0.011372	0.011614
RS	23	0.373321	1.681034	565.462749	0.011943	0.012191
RS	24	0.406419	1.887599	528.811464	0.011169	0.011458
RS	25	0.441832	1.887599	555.219628	0.011727	0.012039
RS	26	0.479721	2.010910	546.837116	0.011550	0.011901
RS	27	0.520260	2.010910	573.360792	0.012110	0.012494
RS	28	0.563634	2.042747	591.070815	0.012484	0.012911
RS	29	0.610041	2.042747	618.157790	0.013056	0.013543
RS	30	0.659692	1.991511	661.841937	0.013979	0.014538
RS	31	0.712816	1.991511	689.415266	0.014561	0.015231
RS	32	0.769655	1.888491	755.269664	0.015952	0.016744
RS	33	0.830468	1.888491	782.341980	0.016524	0.017473
RS	34	0.895534	1.771772	860.777206	0.018180	0.019294
RS	35	0.965150	1.771772	885.235118	0.018697	0.019985
RS	36	1.039634	1.669108	962.391464	0.020327	0.021789
RS	37	1.119326	1.669108	981.269826	0.020725	0.022340
RS	38	1.204591	1.596273	1041.364073	0.021995	0.023750
RS	39	1.295819	1.596273	1051.696865	0.022213	0.024059
RS	40	1.393426	1.559868	1081.725020	0.022847	0.024757
RS	41	1.497858	1.559868	1081.658123	0.022846	0.024759
RS	42	1.609593	1.559222	1076.914430	0.022746	0.024630
RS	43	1.729142	1.559222	1066.317003	0.022522	0.024329
RS	44	1.857050	1.588333	1031.688231	0.021790	0.023498
RS	45	1.993903	1.588333	1011.822187	0.021371	0.022950
RS	46	2.140326	1.637104	958.317188	0.020241	0.021691
RS	47	2.296987	1.637104	930.918060	0.019662	0.020974
RS	48	2.464604	1.692798	870.199924	0.018379	0.019574
RS	49	2.643942	1.692798	836.689862	0.017672	0.018752
RS	50	2.835821	1.743265	776.698862	0.016405	0.017399
RS	51	3.041117	1.743265	737.994840	0.015587	0.016502
RS	52	3.260769	1.780698	681.745171	0.014399	0.015260
RS	53	3.495782	1.780698	638.598604	0.013488	0.014300
RS	54	3.747228	1.811171	583.394326	0.012322	0.013100
RS	55	4.016257	1.811171	537.457238	0.011352	0.012096
RS	56	4.304099	1.811171	489.980343	0.010349	0.011062
RS	57	4.612069	1.811171	441.720983	0.009330	0.010009
RS	58	4.941575	2.017325	356.685213	0.007534	0.008177
RS	59	5.294123	2.017325	320.184238	0.006763	0.007362
RS	60	5.671324	2.017325	283.907263	0.005996	0.006547
RS	61	6.074901	2.017325	248.450928	0.005248	0.005746
RS	62	6.506701	2.017325	214.383773	0.004528	0.004972
RS	63	6.968694	2.017325	859.018727	0.018143	0.020053
PA	4+25*2+4+6 0.102350788 0.030497391 6.968694476 7.728390839 0.619614570 0.434710853 0.424705584 0.457844568 0.527863864 0.657729231 0.857128855 1.118360944 1.410570639 1.681034213 1.887599011 2.010910248 2.042746960 1.991511054 1.888491265 1.771772473 1.669107662 1.596273177 1.559867512 1.559221703 1.588333452 1.637104407 1.692798280 1.743264689 1.780697828 1.811171205 2.017324938
//
IT	4666
RD	11
LK	-396000.540918
QD	-249.882805 -> -220.356156
RI	0.0088305419
TR	0.100534	0.030924
MT	7.052685
MM	C_pi: 1.407631, n_recomb: 48968.147919
RS	0	0.000000	10.065107	33.382014	0.000682	0.000018
RS	1	0.007013	10.065107	35.701305	0.000729	0.000126
RS	2	0.014518	10.065107	38.180102	0.000780	0.000288
RS	3	0.022549	10.065107	40.829140	0.000834	0.000482
RS	4	0.031143	0.650163	671.441632	0.013712	0.008462
RS	5	0.040340	0.650163	708.190294	0.014462	0.010461
RS	6	0.050181	0.444573	1087.197208	0.022202	0.016960
RS	7	0.060713	0.444573	1135.454272	0.023188	0.018538
RS	8	0.071984	0.431232	1219.945490	0.024913	0.020461
RS	9	0.084045	0.431232	1268.497451	0.025905	0.021930
RS	10	0.096952	0.461199	1232.068535	0.025161	0.021774
RS	11	0.110764	0.461199	1278.517721	0.026109	0.023317
RS	12	0.125544	0.528009	1158.848492	0.023665	0.021670
RS	13	0.141362	0.528009	1202.565356	0.024558	0.023155
RS	14	0.158288	0.656401	1005.022825	0.020524	0.019771
RS	15	0.176401	0.656401	1045.526048	0.021351	0.020932
RS	16	0.195785	0.857638	833.874402	0.017029	0.016943
RS	17	0.216528	0.857638	870.581813	0.017779	0.017826
RS	18	0.238726	1.125573	693.621738	0.014165	0.014340
RS	19	0.262480	1.125573	726.503021	0.014836	0.015030
RS	20	0.287901	1.429634	599.735224	0.012247	0.012478
RS	21	0.315103	1.429634	629.551343	0.012856	0.013073
RS	22	0.344214	1.714300	551.362667	0.011260	0.011503
RS	23	0.375366	1.714300	579.322989	0.011831	0.012078
RS	24	0.408703	1.933625	539.599785	0.011019	0.011302
RS	25	0.444378	1.933625	566.841129	0.011576	0.011879
RS	26	0.482554	2.065574	557.070638	0.011376	0.011714
RS	27	0.523408	2.065574	584.437494	0.011935	0.012300
RS	28	0.567127	2.099827	602.419846	0.012302	0.012705
RS	29	0.613912	2.099827	630.439078	0.012874	0.013327
RS	30	0.663977	2.044348	676.372527	0.013812	0.014331
RS	31	0.717554	2.044348	705.035856	0.014398	0.015014
RS	32	0.774888	1.932841	775.212311	0.015831	0.016560
RS	33	0.836243	1.932841	803.546146	0.016410	0.017282
RS	34	0.901900	1.806851	887.884698	0.018132	0.019159
RS	35	0.972162	1.806851	913.686307	0.018659	0.019847
RS	36	1.047352	1.696448	997.246456	0.020365	0.021721
RS	37	1.127814	1.696448	1017.356062	0.020776	0.022275
RS	38	1.213919	1.618433	1082.852643	0.022113	0.023750
RS	39	1.306063	1.618433	1094.077807	0.022343	0.024068
RS	40	1.404668	1.579703	1127.073986	0.023016	0.024806
RS	41	1.510188	1.579703	1127.429011	0.023024	0.024822
RS	42	1.623109	1.579494	1122.602496	0.022925	0.024699
RS	43	1.743948	1.579494	1111.997172	0.022709	0.024415
RS	44	1.873262	1.611420	1074.751852	0.021948	0.023561
RS	45	2.011644	1.611420	1054.610808	0.021537	0.023033
RS	46	2.159731	1.664683	997.205580	0.020364	0.021739
RS	47	2.318203	1.664683	969.423717	0.019797	0.021045
RS	48	2.487789	1.725536	904.782613	0.018477	0.019614
RS	49	2.669267	1.725536	870.847091	0.017784	0.018816
RS	50	2.863472	1.780738	807.659983	0.016494	0.017444
RS	51	3.071297	1.780738	768.448913	0.015693	0.016572
RS	52	3.293696	1.821705	709.871195	0.014497	0.015325
RS	53	3.531691	1.821705	666.037831	0.013601	0.014387
RS	54	3.786377	1.855066	608.833594	0.012433	0.013186
RS	55	4.058924	1.855066	561.987601	0.011477	0.012200
RS	56	4.350584	1.855066	513.390733	0.010484	0.011179
RS	57	4.662697	1.855066	463.816209	0.009472	0.010136
RS	58	4.996699	2.082487	372.643149	0.007610	0.008235
RS	59	5.354124	2.082487	335.693516	0.006855	0.007440
RS	60	5.736615	2.082487	298.772254	0.006101	0.006641
RS	61	6.145929	2.082487	262.491810	0.005360	0.005851
RS	62	6.583948	2.082487	227.443808	0.004645	0.005083
RS	63	7.052685	2.082487	930.333129	0.018999	0.020922
PA	4+25*2+4+6 0.100533882 0.030923800 7.052684917 10.065107003 0.650163462 0.444573120 0.431231845 0.461199450 0.528008594 0.656400734 0.857638109 1.125572970 1.429633822 1.714299765 1.933625366 2.065573893 2.099826738 2.044348271 1.932841028 1.806850519 1.696448163 1.618432802 1.579702501 1.579493834 1.611419800 1.664682582 1.725536155 1.780737592 1.821705465 1.855066253 2.082486568
//
IT	4397
RD	12
LK	-395942.497681
QD	-234.137084 -> -207.113699
RI	0.0076882728
TR	0.098828	0.031331
MT	7.132684
MM	C_pi: 1.435224, n_recomb: 50550.048032
RS	0	0.000000	13.031060	26.672064	0.000528	0.000014
RS	1	0.007032	13.031060	28.534892	0.000564	0.000099
RS	2	0.014558	13.031060	30.526869	0.000604	0.000226
RS	3	0.022613	13.031060	32.656810	0.000646	0.000378
RS	4	0.031235	0.680214	664.959256	0.013154	0.008213
RS	5	0.040463	0.680214	701.898181	0.013885	0.010141
RS	6	0.050341	0.454208	1104.196081	0.021844	0.016845
RS	7	0.060912	0.454208	1153.907957	0.022827	0.018377
RS	8	0.072227	0.437999	1247.767653	0.024684	0.020393
RS	9	0.084338	0.437999	1298.085227	0.025679	0.021828
RS	10	0.097300	0.464997	1270.647905	0.025136	0.021823
RS	11	0.111174	0.464997	1318.938547	0.026092	0.023350
RS	12	0.126023	0.528633	1204.127430	0.023821	0.021839
RS	13	0.141916	0.528633	1249.634459	0.024721	0.023326
RS	14	0.158927	0.655380	1047.251708	0.020717	0.019961
RS	15	0.177134	0.655380	1089.442410	0.021552	0.021134
RS	16	0.196622	0.857969	867.231068	0.017156	0.017068
RS	17	0.217480	0.857969	905.453711	0.017912	0.017965
RS	18	0.239804	1.131795	717.795340	0.014200	0.014376
RS	19	0.263698	1.131795	751.953428	0.014875	0.015077
RS	20	0.289273	1.446818	616.905803	0.012204	0.012437
RS	21	0.316645	1.446818	647.767052	0.012814	0.013037
RS	22	0.345943	1.745083	564.201159	0.011161	0.011405
RS	23	0.377300	1.745083	593.046479	0.011732	0.011979
RS	24	0.410863	1.977001	550.202775	0.010884	0.011162
RS	25	0.446786	1.977001	578.254213	0.011439	0.011734
RS	26	0.485235	2.117803	566.994513	0.011216	0.011541
RS	27	0.526387	2.117803	595.174311	0.011774	0.012120
RS	28	0.570433	2.154941	613.265651	0.012132	0.012512
RS	29	0.617576	2.154941	642.179306	0.012704	0.013125
RS	30	0.668034	2.095731	690.147799	0.013653	0.014134
RS	31	0.722041	2.095731	719.858927	0.014241	0.014807
RS	32	0.779845	1.976184	794.120794	0.015710	0.016382
RS	33	0.841713	1.976184	823.677461	0.016294	0.017096
RS	34	0.907933	1.841269	913.716191	0.018075	0.019024
RS	35	0.978808	1.841269	940.836943	0.018612	0.019710
RS	36	1.054667	1.723363	1030.682990	0.020389	0.021648
RS	37	1.135861	1.723363	1052.021638	0.020811	0.022206
RS	38	1.222764	1.640279	1122.910664	0.022214	0.023741
RS	39	1.315777	1.640279	1135.049510	0.022454	0.024068
RS	40	1.415331	1.599206	1171.094503	0.023167	0.024846
RS	41	1.521886	1.599206	1171.910412	0.023183	0.024875
RS	42	1.635933	1.599303	1167.123644	0.023088	0.024761
RS	43	1.758000	1.599303	1156.559132	0.022879	0.024492
RS	44	1.888650	1.633834	1116.821662	0.022093	0.023619
RS	45	2.028487	1.633834	1096.457723	0.021691	0.023111
RS	46	2.178157	1.691344	1035.262019	0.020480	0.021785
RS	47	2.338352	1.691344	1007.148529	0.019924	0.021113
RS	48	2.509811	1.757122	938.677256	0.018569	0.019653
RS	49	2.693327	1.757122	904.364132	0.017890	0.018878
RS	50	2.889747	1.816858	838.059589	0.016579	0.017490
RS	51	3.099979	1.816858	798.386257	0.015794	0.016640
RS	52	3.324994	1.861204	737.548635	0.014590	0.015389
RS	53	3.565832	1.861204	693.071998	0.013711	0.014471
RS	54	3.823605	1.897302	633.932633	0.012541	0.013271
RS	55	4.099503	1.897302	586.219486	0.011597	0.012301
RS	56	4.394803	1.897302	536.547345	0.010614	0.011293
RS	57	4.710867	1.897302	485.703992	0.009608	0.010258
RS	58	5.049156	2.145706	388.363437	0.007683	0.008291
RS	59	5.411232	2.145706	351.002760	0.006944	0.007515
RS	60	5.798769	2.145706	313.480038	0.006201	0.006731
RS	61	6.213557	2.145706	276.421361	0.005468	0.005951
RS	62	6.657511	2.145706	240.439088	0.004756	0.005190
RS	63	7.132684	2.145706	1002.757224	0.019837	0.021774
PA	4+25*2+4+6 0.098827824 0.031331070 7.132683539 13.031060332 0.680213903 0.454207595 0.437999042 0.464996977 0.528632994 0.655380367 0.857968543 1.131794570 1.446818180 1.745082990 1.977001083 2.117803418 2.154940942 2.095731097 1.976184404 1.841268655 1.723363270 1.640278903 1.599205931 1.599303484 1.633833778 1.691344149 1.757121792 1.816857537 1.861203509 1.897302440 2.145705985
//
IT	5321
RD	13
LK	-395889.355131
QD	-219.763028 -> -194.976661
RI	0.0067637780
TR	0.097225	0.031721
MT	7.208811
MM	C_pi: 1.461864, n_recomb: 52093.370717
RS	0	0.000000	16.780639	21.385244	0.000411	0.000011
RS	1	0.007050	16.780639	22.885503	0.000439	0.000078
RS	2	0.014596	16.780639	24.490460	0.000470	0.000178
RS	3	0.022675	16.780639	26.207340	0.000503	0.000297
RS	4	0.031323	0.709706	658.958269	0.012650	0.007982
RS	5	0.040580	0.709706	696.056382	0.013362	0.009847
RS	6	0.050491	0.463536	1120.208892	0.021504	0.016731
RS	7	0.061099	0.463536	1171.307177	0.022485	0.018224
RS	8	0.072456	0.444902	1273.223048	0.024441	0.020311
RS	9	0.084614	0.444902	1325.232354	0.025440	0.021714
RS	10	0.097628	0.469114	1306.636716	0.025083	0.021850
RS	11	0.111560	0.469114	1356.715375	0.026044	0.023360
RS	12	0.126474	0.529617	1247.511752	0.023948	0.021988
RS	13	0.142439	0.529617	1294.768457	0.024855	0.023475
RS	14	0.159530	0.654579	1088.471245	0.020895	0.020140
RS	15	0.177826	0.654579	1132.315333	0.021736	0.021325
RS	16	0.197412	0.858108	900.126826	0.017279	0.017192
RS	17	0.218378	0.858108	939.840026	0.018041	0.018102
RS	18	0.240822	1.137116	741.759457	0.014239	0.014418
RS	19	0.264848	1.137116	777.177002	0.014919	0.015129
RS	20	0.290569	1.462305	633.944600	0.012169	0.012406
RS	21	0.318102	1.462305	665.835544	0.012782	0.013010
RS	22	0.347576	1.773598	576.902132	0.011074	0.011319
RS	23	0.379128	1.773598	606.614891	0.011645	0.011892
RS	24	0.412905	2.017948	560.603244	0.010762	0.011035
RS	25	0.449062	2.017948	589.442329	0.011315	0.011602
RS	26	0.487769	2.167818	576.595868	0.011069	0.011382
RS	27	0.529204	2.167818	605.559358	0.011624	0.011954
RS	28	0.573560	2.208254	623.616006	0.011971	0.012330
RS	29	0.621043	2.208254	653.387724	0.012543	0.012936
RS	30	0.671873	2.145789	703.191243	0.013499	0.013946
RS	31	0.726287	2.145789	733.909202	0.014088	0.014611
RS	32	0.784537	2.018601	812.035984	0.015588	0.016209
RS	33	0.846892	2.018601	842.777143	0.016178	0.016917
RS	34	0.913644	1.875067	938.319534	0.018012	0.018889
RS	35	0.985102	1.875067	966.733863	0.018558	0.019574
RS	36	1.061596	1.749861	1062.747225	0.020401	0.021570
RS	37	1.143484	1.749861	1085.310539	0.020834	0.022132
RS	38	1.231144	1.661799	1161.579032	0.022298	0.023726
RS	39	1.324984	1.661799	1174.650078	0.022549	0.024061
RS	40	1.425439	1.618359	1213.822670	0.023301	0.024879
RS	41	1.532975	1.618359	1215.135340	0.023326	0.024921
RS	42	1.648093	1.618637	1210.512514	0.023237	0.024816
RS	43	1.771326	1.618637	1200.033975	0.023036	0.024563
RS	44	1.903246	1.655572	1157.932547	0.022228	0.023674
RS	45	2.044466	1.655572	1137.393569	0.021834	0.023184
RS	46	2.195641	1.717097	1072.520664	0.020588	0.021829
RS	47	2.357473	1.717097	1044.121792	0.020043	0.021178
RS	48	2.530714	1.787570	971.915728	0.018657	0.019692
RS	49	2.716168	1.787570	937.267583	0.017992	0.018939
RS	50	2.914695	1.851644	867.923439	0.016661	0.017535
RS	51	3.127218	1.851644	827.827422	0.015891	0.016707
RS	52	3.354723	1.899217	764.795181	0.014681	0.015452
RS	53	3.598265	1.899217	719.713908	0.013816	0.014552
RS	54	3.858976	1.937906	658.702015	0.012645	0.013353
RS	55	4.138067	1.937906	610.158864	0.011713	0.012398
RS	56	4.436832	1.937906	559.451727	0.010739	0.011402
RS	57	4.756658	1.937906	507.381763	0.009740	0.010377
RS	58	5.099031	2.206954	403.856207	0.007753	0.008345
RS	59	5.465539	2.206954	366.116549	0.007028	0.007587
RS	60	5.857885	2.206954	328.029759	0.006297	0.006817
RS	61	6.277890	2.206954	290.233673	0.005571	0.006047
RS	62	6.727502	2.206954	253.359298	0.004864	0.005292
RS	63	7.208811	2.206954	1076.132129	0.020658	0.022608
PA	4+25*2+4+6 0.097224574 0.031721014 7.208810999 16.780639278 0.709706191 0.463535828 0.444901673 0.469113798 0.529617083 0.654579092 0.858107641 1.137116371 1.462304980 1.773598092 2.017947587 2.167817623 2.208253626 2.145789158 2.018600971 1.875066700 1.749861450 1.661799258 1.618359171 1.618636723 1.655572242 1.717097171 1.787569660 1.851644328 1.899216523 1.937906474 2.206953803
//
IT	5592
RD	14
LK	-395840.594812
QD	-206.607993 -> -183.828452
RI	0.0060040436
TR	0.095717	0.032095
MT	7.281200
MM	C_pi: 1.487593, n_recomb: 53599.544430
RS	0	0.000000	21.515429	17.191386	0.000321	0.000009
RS	1	0.007066	21.515429	18.402084	0.000343	0.000062
RS	2	0.014632	21.515429	19.697735	0.000367	0.000141
RS	3	0.022732	21.515429	21.084254	0.000393	0.000235
RS	4	0.031405	0.738609	653.422921	0.012191	0.007768
RS	5	0.040690	0.738609	690.656147	0.012885	0.009578
RS	6	0.050632	0.472519	1135.462720	0.021184	0.016622
RS	7	0.061276	0.472519	1187.886786	0.022162	0.018081
RS	8	0.072672	0.451866	1296.648714	0.024191	0.020218
RS	9	0.084874	0.451866	1350.279123	0.025192	0.021592
RS	10	0.097938	0.473461	1340.304801	0.025006	0.021858
RS	11	0.111924	0.473461	1392.118741	0.025973	0.023352
RS	12	0.126900	0.530870	1289.152427	0.024052	0.022120
RS	13	0.142933	0.530870	1338.119300	0.024965	0.023605
RS	14	0.160099	0.653941	1128.733726	0.021059	0.020310
RS	15	0.178479	0.653941	1174.197722	0.021907	0.021504
RS	16	0.198157	0.858059	932.579577	0.017399	0.017315
RS	17	0.219226	0.858059	973.758748	0.018167	0.018236
RS	18	0.241783	1.141623	765.515277	0.014282	0.014465
RS	19	0.265935	1.141623	802.174909	0.014966	0.015184
RS	20	0.291793	1.476252	650.842974	0.012143	0.012383
RS	21	0.319478	1.476252	683.748287	0.012757	0.012991
RS	22	0.349119	1.800056	589.448766	0.010997	0.011243
RS	23	0.380856	1.800056	620.011621	0.011567	0.011815
RS	24	0.414834	2.056661	570.792801	0.010649	0.010918
RS	25	0.451214	2.056661	600.397866	0.011202	0.011481
RS	26	0.490164	2.215779	585.878621	0.010931	0.011233
RS	27	0.531867	2.215779	615.597882	0.011485	0.011800
RS	28	0.576517	2.259908	633.485009	0.011819	0.012159
RS	29	0.624322	2.259908	664.079967	0.012390	0.012758
RS	30	0.675504	2.194620	715.536527	0.013350	0.013767
RS	31	0.730304	2.194620	747.221801	0.013941	0.014425
RS	32	0.788976	2.060156	829.004400	0.015467	0.016040
RS	33	0.851793	2.060156	860.892315	0.016062	0.016744
RS	34	0.919050	1.908269	961.752507	0.017943	0.018755
RS	35	0.991059	1.908269	991.434116	0.018497	0.019439
RS	36	1.068157	1.775941	1093.497539	0.020401	0.021489
RS	37	1.150702	1.775941	1117.279091	0.020845	0.022055
RS	38	1.239081	1.682974	1198.912745	0.022368	0.023704
RS	39	1.333704	1.682974	1212.931506	0.022630	0.024048
RS	40	1.435014	1.637142	1255.304816	0.023420	0.024904
RS	41	1.543483	1.637142	1257.146755	0.023454	0.024959
RS	42	1.659616	1.637483	1252.808528	0.023373	0.024865
RS	43	1.783956	1.637483	1242.457525	0.023180	0.024628
RS	44	1.917082	1.676635	1198.122052	0.022353	0.023724
RS	45	2.059615	1.676635	1177.451732	0.021968	0.023252
RS	46	2.212220	1.741954	1109.015423	0.020691	0.021872
RS	47	2.375609	1.741954	1080.372953	0.020156	0.021241
RS	48	2.550543	1.816903	1004.527080	0.018741	0.019730
RS	49	2.737838	1.816903	969.582013	0.018089	0.018998
RS	50	2.938369	1.885126	897.275295	0.016740	0.017580
RS	51	3.153069	1.885126	856.791742	0.015985	0.016771
RS	52	3.382941	1.935777	791.627625	0.014769	0.015514
RS	53	3.629056	1.935777	745.976173	0.013918	0.014632
RS	54	3.892562	1.976914	683.152338	0.012745	0.013434
RS	55	4.174689	1.976914	633.812365	0.011825	0.012493
RS	56	4.476751	1.976914	582.106635	0.010860	0.011508
RS	57	4.800158	1.976914	528.848639	0.009867	0.010491
RS	58	5.146418	2.266219	419.131716	0.007820	0.008396
RS	59	5.517146	2.266219	381.040384	0.007109	0.007655
RS	60	5.914071	2.266219	342.422159	0.006389	0.006899
RS	61	6.339043	2.266219	303.924980	0.005670	0.006139
RS	62	6.794046	2.266219	266.196638	0.004966	0.005390
RS	63	7.281200	2.266219	1150.315424	0.021461	0.023424
PA	4+25*2+4+6 0.095716613 0.032095184 7.281199815 21.515429183 0.738609055 0.472519416 0.451865567 0.473460783 0.530870444 0.653941415 0.858058642 1.141622892 1.476251653 1.800055518 2.056661323 2.215779050 2.259908484 2.194619973 2.060155918 1.908269158 1.775940590 1.682973974 1.637142198 1.637483174 1.676635247 1.741954384 1.816902600 1.885126024 1.935777188 1.976913602 2.266218504
//
IT	4995
RD	15
LK	-395795.767541
QD	-194.539469 -> -173.566362
RI	0.0053727808
TR	0.094297	0.032455
MT	7.349969
MM	C_pi: 1.512438, n_recomb: 55069.600528
RS	0	0.000000	27.476182	13.853331	0.000252	0.000007
RS	1	0.007082	27.476182	14.832239	0.000269	0.000049
RS	2	0.014666	27.476182	15.880152	0.000288	0.000112
RS	3	0.022786	27.476182	17.001911	0.000309	0.000186
RS	4	0.031482	0.766906	648.319959	0.011773	0.007571
RS	5	0.040794	0.766906	685.669061	0.012451	0.009329
RS	6	0.050765	0.481130	1150.129768	0.020885	0.016519
RS	7	0.061442	0.481130	1203.825496	0.021860	0.017947
RS	8	0.072876	0.458836	1318.309702	0.023939	0.020118
RS	9	0.085119	0.458836	1373.493432	0.024941	0.021465
RS	10	0.098229	0.477971	1371.870993	0.024912	0.021850
RS	11	0.112268	0.477971	1425.367825	0.025883	0.023328
RS	12	0.127301	0.532330	1329.156479	0.024136	0.022236
RS	13	0.143398	0.532330	1379.794382	0.025055	0.023719
RS	14	0.160636	0.653425	1168.076743	0.021211	0.020471
RS	15	0.179094	0.653425	1215.127393	0.022065	0.021674
RS	16	0.198860	0.857824	964.602059	0.017516	0.017437
RS	17	0.220025	0.857824	1007.222482	0.018290	0.018368
RS	18	0.242690	1.145389	789.058767	0.014328	0.014515
RS	19	0.266959	1.145389	826.942840	0.015016	0.015243
RS	20	0.292948	1.488799	667.588762	0.012123	0.012367
RS	21	0.320777	1.488799	701.492946	0.012738	0.012978
RS	22	0.350576	1.824600	601.837004	0.010929	0.011175
RS	23	0.382486	1.824600	633.233014	0.011499	0.011746
RS	24	0.416656	2.093303	580.764797	0.010546	0.010811
RS	25	0.453246	2.093303	611.114739	0.011097	0.011371
RS	26	0.492427	2.261808	594.849230	0.010802	0.011094
RS	27	0.534384	2.261808	625.297459	0.011355	0.011656
RS	28	0.579311	2.309976	642.897043	0.011674	0.011997
RS	29	0.627420	2.309976	674.281938	0.012244	0.012590
RS	30	0.678937	2.242261	727.223892	0.013206	0.013595
RS	31	0.734101	2.242261	759.838280	0.013798	0.014246
RS	32	0.793173	2.100865	845.077133	0.015346	0.015877
RS	33	0.856428	2.100865	878.074445	0.015945	0.016575
RS	34	0.924163	1.940880	984.066620	0.017870	0.018622
RS	35	0.996695	1.940880	1014.988208	0.018431	0.019305
RS	36	1.074363	1.801581	1122.987022	0.020392	0.021405
RS	37	1.157533	1.801581	1147.977943	0.020846	0.021975
RS	38	1.246592	1.703783	1234.950978	0.022425	0.023676
RS	39	1.341958	1.703783	1249.929889	0.022697	0.024029
RS	40	1.444079	1.655535	1295.571373	0.023526	0.024923
RS	41	1.553432	1.655535	1297.971706	0.023570	0.024990
RS	42	1.670529	1.655826	1294.038549	0.023498	0.024909
RS	43	1.795919	1.655826	1283.852847	0.023313	0.024687
RS	44	1.930189	1.697020	1237.410568	0.022470	0.023772
RS	45	2.073968	1.697020	1216.648804	0.022093	0.023317
RS	46	2.227930	1.765925	1144.763380	0.020788	0.021913
RS	47	2.392795	1.765925	1115.915210	0.020264	0.021301
RS	48	2.569337	1.845140	1036.523681	0.018822	0.019768
RS	49	2.758381	1.845140	1001.316165	0.018183	0.019055
RS	50	2.960813	1.917328	926.123331	0.016817	0.017624
RS	51	3.177582	1.917328	885.284036	0.016076	0.016835
RS	52	3.409703	1.970915	818.049312	0.014855	0.015575
RS	53	3.658262	1.970915	771.859093	0.014016	0.014709
RS	54	3.924425	2.014358	707.282514	0.012843	0.013512
RS	55	4.209437	2.014358	657.176192	0.011934	0.012585
RS	56	4.514634	2.014358	604.505672	0.010977	0.011611
RS	57	4.841446	2.014358	550.095817	0.009989	0.010601
RS	58	5.191402	2.323501	434.191647	0.007884	0.008447
RS	59	5.566143	2.323501	395.772756	0.007187	0.007721
RS	60	5.967422	2.323501	356.652462	0.006476	0.006977
RS	61	6.397121	2.323501	317.487360	0.005765	0.006227
RS	62	6.857252	2.323501	278.940358	0.005065	0.005485
RS	63	7.349969	2.323501	1225.161342	0.022248	0.024223
PA	4+25*2+4+6 0.094297182 0.032455008 7.349968662 27.476181768 0.766906086 0.481130497 0.458835793 0.477970639 0.532329789 0.653425035 0.857823788 1.145388559 1.488798531 1.824599560 2.093303429 2.261808338 2.309975784 2.242260809 2.100864871 1.940880270 1.801581043 1.703783318 1.655535098 1.655826419 1.697020439 1.765924663 1.845140089 1.917328151 1.970915412 2.014357704 2.323501076
//
IT	4341
RD	16
LK	-395754.482770
QD	-183.442959 -> -164.100757
RI	0.0048418051
TR	0.092960	0.032802
MT	7.415297
MM	C_pi: 1.536439, n_recomb: 56504.646655
RS	0	0.000000	34.978799	11.182050	0.000198	0.000006
RS	1	0.007097	34.978799	11.974557	0.000212	0.000039
RS	2	0.014697	34.978799	12.823150	0.000227	0.000089
RS	3	0.022837	34.978799	13.731785	0.000243	0.000148
RS	4	0.031555	0.794583	643.621975	0.011391	0.007388
RS	5	0.040891	0.794583	681.071840	0.012053	0.009100
RS	6	0.050890	0.489341	1164.372065	0.020607	0.016422
RS	7	0.061599	0.489341	1219.291906	0.021579	0.017824
RS	8	0.073067	0.465769	1338.435047	0.023687	0.020013
RS	9	0.085350	0.465769	1395.107555	0.024690	0.021335
RS	10	0.098504	0.482598	1401.510483	0.024803	0.021829
RS	11	0.112592	0.482598	1456.638425	0.025779	0.023291
RS	12	0.127679	0.533949	1367.618131	0.024204	0.022339
RS	13	0.143837	0.533949	1419.888493	0.025129	0.023818
RS	14	0.161142	0.653001	1206.533780	0.021353	0.020625
RS	15	0.179675	0.653001	1255.138275	0.022213	0.021834
RS	16	0.199523	0.857428	996.187775	0.017630	0.017557
RS	17	0.220780	0.857428	1040.224508	0.018410	0.018497
RS	18	0.243546	1.148503	812.375898	0.014377	0.014569
RS	19	0.267927	1.148503	851.466419	0.015069	0.015304
RS	20	0.294038	1.500076	684.174769	0.012108	0.012356
RS	21	0.322003	1.500076	719.062405	0.012726	0.012970
RS	22	0.351952	1.847401	614.055964	0.010867	0.011115
RS	23	0.384027	1.847401	646.268403	0.011437	0.011685
RS	24	0.418378	2.128028	590.517534	0.010451	0.010712
RS	25	0.455166	2.128028	621.591978	0.011001	0.011268
RS	26	0.494566	2.306036	603.514647	0.010681	0.010964
RS	27	0.536762	2.306036	634.666191	0.011232	0.011520
RS	28	0.581952	2.358573	651.866430	0.011537	0.011844
RS	29	0.630350	2.358573	684.009294	0.012105	0.012430
RS	30	0.682182	2.288801	738.280829	0.013066	0.013430
RS	31	0.737692	2.288801	771.787427	0.013659	0.014075
RS	32	0.797143	2.140777	860.298138	0.015225	0.015718
RS	33	0.860812	2.140777	894.368211	0.015828	0.016412
RS	34	0.929000	1.972909	1005.321279	0.017792	0.018490
RS	35	1.002027	1.972909	1037.455041	0.018361	0.019172
RS	36	1.080237	1.826788	1151.268662	0.020375	0.021319
RS	37	1.163997	1.826788	1177.458366	0.020838	0.021893
RS	38	1.253702	1.724218	1269.745042	0.022472	0.023644
RS	39	1.349773	1.724218	1285.693732	0.022754	0.024005
RS	40	1.452662	1.673529	1334.665059	0.023620	0.024937
RS	41	1.562853	1.673529	1337.649601	0.023673	0.025015
RS	42	1.680864	1.673669	1334.235115	0.023613	0.024949
RS	43	1.807250	1.673669	1324.249134	0.023436	0.024740
RS	44	1.942606	1.716742	1275.824679	0.022579	0.023817
RS	45	2.087568	1.716742	1255.007921	0.022211	0.023377
RS	46	2.242817	1.789033	1179.787825	0.020879	0.021953
RS	47	2.409085	1.789033	1150.768233	0.020366	0.021358
RS	48	2.587152	1.872318	1067.923132	0.018900	0.019806
RS	49	2.777857	1.872318	1032.484282	0.018273	0.019111
RS	50	2.982096	1.948298	954.478315	0.016892	0.017669
RS	51	3.200829	1.948298	913.312272	0.016163	0.016897
RS	52	3.435086	2.004683	844.067225	0.014938	0.015634
RS	53	3.685968	2.004683	797.366956	0.014112	0.014785
RS	54	3.954654	2.050297	731.094767	0.012939	0.013589
RS	55	4.242409	2.050297	680.250214	0.012039	0.012675
RS	56	4.550586	2.050297	626.646372	0.011090	0.011710
RS	57	4.880634	2.050297	571.118609	0.010107	0.010708
RS	58	5.234105	2.378834	449.040626	0.007947	0.008496
RS	59	5.612661	2.378834	410.315339	0.007262	0.007785
RS	60	6.018083	2.378834	370.719257	0.006561	0.007053
RS	61	6.452278	2.378834	330.916363	0.005856	0.006312
RS	62	6.917287	2.378834	291.583198	0.005160	0.005575
RS	63	7.415297	2.378834	1300.543702	0.023017	0.025004
PA	4+25*2+4+6 0.092959531 0.032801526 7.415296982 34.978799136 0.794582596 0.489341471 0.465769466 0.482598208 0.533948746 0.653000667 0.857427835 1.148502785 1.500075522 1.847400616 2.128027588 2.306036051 2.358573183 2.288800654 2.140777409 1.972909415 1.826787605 1.724217690 1.673529153 1.673668886 1.716742421 1.789032643 1.872318080 1.948298253 2.004682631 2.050296543 2.378833537
//
IT	4458
RD	17
LK	-395716.397567
QD	-173.218692 -> -155.352933
RI	0.0043915977
TR	0.091698	0.033136
MT	7.477352
MM	C_pi: 1.559626, n_recomb: 57905.496268
RS	0	0.000000	44.382594	9.043616	0.000156	0.000005
RS	1	0.007111	44.382594	9.686272	0.000167	0.000031
RS	2	0.014727	44.382594	10.374563	0.000179	0.000071
RS	3	0.022886	44.382594	11.111726	0.000192	0.000117
RS	4	0.031624	0.821623	639.302195	0.011040	0.007218
RS	5	0.040983	0.821623	676.840935	0.011689	0.008888
RS	6	0.051009	0.497146	1178.282087	0.020348	0.016332
RS	7	0.061747	0.497146	1234.383270	0.021317	0.017711
RS	8	0.073248	0.472640	1357.193589	0.023438	0.019905
RS	9	0.085568	0.472640	1415.293054	0.024441	0.021203
RS	10	0.098763	0.487306	1429.379435	0.024685	0.021797
RS	11	0.112897	0.487306	1486.087274	0.025664	0.023244
RS	12	0.128036	0.535692	1404.612483	0.024257	0.022430
RS	13	0.144251	0.535692	1458.477040	0.025187	0.023905
RS	14	0.161620	0.652648	1244.126414	0.021485	0.020771
RS	15	0.180223	0.652648	1294.252147	0.022351	0.021985
RS	16	0.200150	0.856878	1027.343932	0.017742	0.017675
RS	17	0.221493	0.856878	1072.771987	0.018526	0.018623
RS	18	0.244354	1.151027	835.462299	0.014428	0.014625
RS	19	0.268840	1.151027	875.741089	0.015124	0.015366
RS	20	0.295068	1.510193	700.594027	0.012099	0.012350
RS	21	0.323161	1.510193	736.449663	0.012718	0.012967
RS	22	0.353252	1.868585	626.102229	0.010812	0.011061
RS	23	0.385482	1.868585	659.114680	0.011383	0.011630
RS	24	0.420004	2.160953	600.052294	0.010363	0.010620
RS	25	0.456981	2.160953	631.831520	0.010911	0.011173
RS	26	0.496587	2.348568	611.881659	0.010567	0.010841
RS	27	0.539010	2.348568	643.711821	0.011117	0.011394
RS	28	0.584449	2.405760	660.415642	0.011405	0.011698
RS	29	0.633119	2.405760	693.285872	0.011973	0.012279
RS	30	0.685251	2.334272	748.743063	0.012930	0.013272
RS	31	0.741089	2.334272	783.106238	0.013524	0.013910
RS	32	0.800898	2.179909	874.713116	0.015106	0.015563
RS	33	0.864960	2.179909	909.819872	0.015712	0.016253
RS	34	0.933577	2.004366	1025.562780	0.017711	0.018359
RS	35	1.007073	2.004366	1058.880286	0.018286	0.019041
RS	36	1.085796	1.851552	1178.390885	0.020350	0.021231
RS	37	1.170117	1.851552	1205.766818	0.020823	0.021809
RS	38	1.260433	1.744265	1303.335947	0.022508	0.023608
RS	39	1.357172	1.744265	1320.261128	0.022800	0.023977
RS	40	1.460790	1.691117	1372.614783	0.023704	0.024946
RS	41	1.571776	1.691117	1376.206157	0.023766	0.025036
RS	42	1.690654	1.691011	1373.418889	0.023718	0.024984
RS	43	1.817985	1.691011	1363.663761	0.023550	0.024789
RS	44	1.954371	1.735813	1313.378732	0.022681	0.023858
RS	45	2.100455	1.735813	1292.540192	0.022322	0.023434
RS	46	2.256927	1.811305	1214.096231	0.020967	0.021992
RS	47	2.424525	1.811305	1184.936683	0.020463	0.021413
RS	48	2.604041	1.898472	1098.729664	0.018975	0.019843
RS	49	2.796322	1.898472	1063.088032	0.018359	0.019165
RS	50	3.002277	1.978079	982.341323	0.016965	0.017712
RS	51	3.222876	1.978079	940.875247	0.016248	0.016957
RS	52	3.459162	2.037130	869.677815	0.015019	0.015693
RS	53	3.712250	2.037130	822.494448	0.014204	0.014858
RS	54	3.983335	2.084788	754.582353	0.013031	0.013664
RS	55	4.273696	2.084788	703.026326	0.012141	0.012761
RS	56	4.584704	2.084788	648.519297	0.011200	0.011806
RS	57	4.917828	2.084788	591.906341	0.010222	0.010811
RS	58	5.274640	2.432257	463.677259	0.008007	0.008543
RS	59	5.656825	2.432257	424.664837	0.007334	0.007846
RS	60	6.066186	2.432257	384.617183	0.006642	0.007126
RS	61	6.504656	2.432257	344.204551	0.005944	0.006394
RS	62	6.974306	2.432257	304.115770	0.005252	0.005662
RS	63	7.477352	2.432257	1376.335449	0.023769	0.025767
PA	4+25*2+4+6 0.091697564 0.033135680 7.477351836 44.382593838 0.821622969 0.497146101 0.472639789 0.487305558 0.535692292 0.652647567 0.856878336 1.151026898 1.510192608 1.868584722 2.160953308 2.348567622 2.405760346 2.334272127 2.179908841 2.004366431 1.851552415 1.744264687 1.691117092 1.691010893 1.735812680 1.811304783 1.898472387 1.978078950 2.037129944 2.084788303 2.432257420
//
IT	4330
RD	18
LK	-395681.210519
QD	-163.779693 -> -147.253830
RI	0.0040057065
TR	0.090505	0.033458
MT	7.536325
MM	C_pi: 1.582035, n_recomb: 59273.017456
RS	0	0.000000	56.168652	7.323941	0.000124	0.000004
RS	1	0.007124	56.168652	7.845641	0.000132	0.000025
RS	2	0.014756	56.168652	8.404498	0.000142	0.000057
RS	3	0.022931	56.168652	9.003158	0.000152	0.000094
RS	4	0.031689	0.848029	635.326413	0.010719	0.007060
RS	5	0.041070	0.848029	672.944375	0.011353	0.008692
RS	6	0.051120	0.504541	1191.942337	0.020109	0.016250
RS	7	0.061886	0.504541	1249.186656	0.021075	0.017609
RS	8	0.073419	0.479423	1374.744171	0.023193	0.019796
RS	9	0.085773	0.479423	1434.211866	0.024197	0.021072
RS	10	0.099008	0.492063	1455.618035	0.024558	0.021756
RS	11	0.113185	0.492063	1513.855445	0.025540	0.023188
RS	12	0.128373	0.537531	1440.215417	0.024298	0.022509
RS	13	0.144642	0.537531	1495.636429	0.025233	0.023980
RS	14	0.162071	0.652352	1280.874343	0.021610	0.020910
RS	15	0.180741	0.652352	1332.489076	0.022481	0.022129
RS	16	0.200741	0.856197	1058.064137	0.017851	0.017791
RS	17	0.222166	0.856197	1104.858408	0.018640	0.018746
RS	18	0.245117	1.153019	858.315143	0.014481	0.014682
RS	19	0.269704	1.153019	899.763995	0.015180	0.015430
RS	20	0.296042	1.519254	716.841326	0.012094	0.012348
RS	21	0.324256	1.519254	753.649589	0.012715	0.012969
RS	22	0.354480	1.888287	637.969465	0.010763	0.011012
RS	23	0.386858	1.888287	671.765737	0.011333	0.011581
RS	24	0.421542	2.192210	609.368474	0.010281	0.010535
RS	25	0.458697	2.192210	641.833350	0.010828	0.011085
RS	26	0.498499	2.389495	619.961785	0.010459	0.010726
RS	27	0.541136	2.389495	652.446974	0.011007	0.011274
RS	28	0.586811	2.451612	668.563910	0.011279	0.011559
RS	29	0.635740	2.451612	702.132221	0.011846	0.012135
RS	30	0.688155	2.378724	758.642412	0.012799	0.013119
RS	31	0.744304	2.378724	793.827853	0.013393	0.013753
RS	32	0.804452	2.218284	888.366344	0.014988	0.015413
RS	33	0.868886	2.218284	924.474493	0.015597	0.016098
RS	34	0.937910	2.035259	1044.842699	0.017628	0.018230
RS	35	1.011852	2.035259	1079.315207	0.018209	0.018911
RS	36	1.091061	1.875873	1204.405498	0.020320	0.021142
RS	37	1.175913	1.875873	1232.953488	0.020801	0.021724
RS	38	1.266810	1.763924	1335.765064	0.022536	0.023568
RS	39	1.364182	1.763924	1353.671005	0.022838	0.023946
RS	40	1.468491	1.708300	1409.454080	0.023779	0.024951
RS	41	1.580232	1.708300	1413.671954	0.023850	0.025051
RS	42	1.699933	1.707863	1411.612695	0.023815	0.025015
RS	43	1.828161	1.707863	1402.116661	0.023655	0.024833
RS	44	1.965525	1.754252	1350.089662	0.022777	0.023898
RS	45	2.112674	1.754252	1329.259670	0.022426	0.023488
RS	46	2.270306	1.832774	1247.700325	0.021050	0.022029
RS	47	2.439169	1.832774	1218.429603	0.020556	0.021466
RS	48	2.620061	1.923646	1128.950676	0.019047	0.019879
RS	49	2.813840	1.923646	1093.132424	0.018442	0.019218
RS	50	3.021423	2.006723	1009.715186	0.017035	0.017755
RS	51	3.243796	2.006723	967.973822	0.016331	0.017016
RS	52	3.482010	2.068319	894.879336	0.015098	0.015750
RS	53	3.737195	2.068319	847.238327	0.014294	0.014929
RS	54	4.010559	2.117899	777.741608	0.013121	0.013737
RS	55	4.303398	2.117899	725.499485	0.012240	0.012846
RS	56	4.617099	2.117899	670.118026	0.011306	0.011900
RS	57	4.953149	2.117899	612.451277	0.010333	0.010911
RS	58	5.313138	2.483831	478.101297	0.008066	0.008589
RS	59	5.698774	2.483831	438.819321	0.007403	0.007906
RS	60	6.111883	2.483831	398.342450	0.006720	0.007196
RS	61	6.554421	2.483831	357.346219	0.006029	0.006472
RS	62	7.028487	2.483831	316.530542	0.005340	0.005746
RS	63	7.536325	2.483831	1452.422430	0.024504	0.026513
PA	4+25*2+4+6 0.090505451 0.033458212 7.536324862 56.168651653 0.848029357 0.504540642 0.479422592 0.492063472 0.537531446 0.652351610 0.856196805 1.153019233 1.519253827 1.888286749 2.192210154 2.389494914 2.451612169 2.378723598 2.218283682 2.035259345 1.875873358 1.763924294 1.708299596 1.707863333 1.754252180 1.832773710 1.923645918 2.006722702 2.068318989 2.117898942 2.483830849
//
IT	4704
RD	19
LK	-395648.654019
QD	-155.049357 -> -139.742288
RI	0.0036726920
TR	0.089378	0.033770
MT	7.592412
MM	C_pi: 1.603701, n_recomb: 60608.074952
RS	0	0.000000	70.900337	5.939760	0.000098	0.000003
RS	1	0.007137	70.900337	6.363783	0.000105	0.000020
RS	2	0.014782	70.900337	6.818085	0.000112	0.000045
RS	3	0.022974	70.900337	7.304830	0.000121	0.000075
RS	4	0.031750	0.873785	631.678903	0.010422	0.006913
RS	5	0.041152	0.873785	669.368955	0.011044	0.008510
RS	6	0.051225	0.511520	1205.430773	0.019889	0.016175
RS	7	0.062018	0.511520	1263.784355	0.020852	0.017516
RS	8	0.073580	0.486103	1391.210525	0.022954	0.019686
RS	9	0.085968	0.486103	1451.990561	0.023957	0.020941
RS	10	0.099239	0.496855	1480.332552	0.024425	0.021708
RS	11	0.113458	0.496855	1540.050042	0.025410	0.023125
RS	12	0.128691	0.539449	1474.480643	0.024328	0.022579
RS	13	0.145012	0.539449	1531.420867	0.025268	0.024044
RS	14	0.162497	0.652106	1316.789615	0.021726	0.021042
RS	15	0.181231	0.652106	1369.861501	0.022602	0.022265
RS	16	0.201301	0.855400	1088.347954	0.017957	0.017906
RS	17	0.222803	0.855400	1136.483424	0.018751	0.018867
RS	18	0.245840	1.154547	880.921774	0.014535	0.014741
RS	19	0.270521	1.154547	923.522262	0.015238	0.015495
RS	20	0.296963	1.527364	732.908477	0.012093	0.012350
RS	21	0.325292	1.527364	770.654001	0.012715	0.012973
RS	22	0.355643	1.906625	649.655392	0.010719	0.010968
RS	23	0.388160	1.906625	684.219647	0.011289	0.011537
RS	24	0.422998	2.221909	618.469929	0.010204	0.010456
RS	25	0.460322	2.221909	651.602031	0.010751	0.011003
RS	26	0.500309	2.428927	627.761318	0.010358	0.010617
RS	27	0.543150	2.428927	660.878852	0.010904	0.011161
RS	28	0.589049	2.496197	676.331478	0.011159	0.011426
RS	29	0.638223	2.496197	710.569931	0.011724	0.011997
RS	30	0.690906	2.422195	768.012318	0.012672	0.012973
RS	31	0.747349	2.422195	803.987126	0.013265	0.013601
RS	32	0.807821	2.255928	901.300419	0.014871	0.015267
RS	33	0.872607	2.255928	938.375581	0.015483	0.015949
RS	34	0.942018	2.065598	1063.212253	0.017542	0.018103
RS	35	1.016381	2.065598	1098.810931	0.018130	0.018784
RS	36	1.096052	1.899756	1229.361592	0.020284	0.021052
RS	37	1.181408	1.899756	1259.066199	0.020774	0.021638
RS	38	1.272856	1.783194	1367.079809	0.022556	0.023525
RS	39	1.370830	1.783194	1385.968375	0.022868	0.023911
RS	40	1.475796	1.725082	1445.216913	0.023845	0.024952
RS	41	1.588253	1.725082	1450.078266	0.023925	0.025063
RS	42	1.708735	1.724238	1448.842700	0.023905	0.025043
RS	43	1.837816	1.724238	1439.631127	0.023753	0.024873
RS	44	1.976108	1.772084	1385.976025	0.022868	0.023934
RS	45	2.124270	1.772084	1365.182147	0.022525	0.023539
RS	46	2.283005	1.853476	1280.611428	0.021129	0.022065
RS	47	2.453069	1.853476	1251.255945	0.020645	0.021517
RS	48	2.635269	1.947887	1158.591952	0.019116	0.019914
RS	49	2.830472	1.947887	1122.621342	0.018523	0.019269
RS	50	3.039605	2.034287	1036.602235	0.017103	0.017797
RS	51	3.263663	2.034287	994.608745	0.016410	0.017073
RS	52	3.503712	2.098311	919.672333	0.015174	0.015806
RS	53	3.760891	2.098311	871.597576	0.014381	0.014998
RS	54	4.036424	2.149700	800.568539	0.013209	0.013809
RS	55	4.331620	2.149700	747.664710	0.012336	0.012927
RS	56	4.647883	2.149700	691.436562	0.011408	0.011990
RS	57	4.986716	2.149700	632.746428	0.010440	0.011007
RS	58	5.349731	2.533624	492.312546	0.008123	0.008634
RS	59	5.738651	2.533624	452.777268	0.007471	0.007963
RS	60	6.155327	2.533624	411.892006	0.006796	0.007264
RS	61	6.601739	2.533624	370.336703	0.006110	0.006548
RS	62	7.080010	2.533624	328.821267	0.005425	0.005827
RS	63	7.592412	2.533624	1528.703365	0.025223	0.027242
PA	4+25*2+4+6 0.089377786 0.033769732 7.592411970 70.900337239 0.873785219 0.511520097 0.486103159 0.496854936 0.539449194 0.652105868 0.855399665 1.154547408 1.527364258 1.906625303 2.221908816 2.428927268 2.496196976 2.422194825 2.255928306 2.065597505 1.899756138 1.783194002 1.725082403 1.724238129 1.772083693 1.853475692 1.947887420 2.034286945 2.098310893 2.149700470 2.533623636
//
IT	4746
RD	20
LK	-395618.490650
QD	-146.960111 -> -132.764055
RI	0.0033827178
TR	0.088310	0.034071
MT	7.645761
MM	C_pi: 1.624651, n_recomb: 61911.335083
RS	0	0.000000	89.301884	4.822395	0.000078	0.000002
RS	1	0.007148	89.301884	5.167336	0.000083	0.000016
RS	2	0.014808	89.301884	5.536967	0.000089	0.000036
RS	3	0.023014	89.301884	5.933058	0.000096	0.000060
RS	4	0.031808	0.898908	628.320009	0.010149	0.006777
RS	5	0.041230	0.898908	666.075849	0.010759	0.008341
RS	6	0.051325	0.518091	1218.787955	0.019686	0.016108
RS	7	0.062142	0.518091	1278.220036	0.020646	0.017433
RS	8	0.073733	0.492671	1406.693478	0.022721	0.019576
RS	9	0.086151	0.492671	1468.732467	0.023723	0.020812
RS	10	0.099458	0.501662	1503.626862	0.024287	0.021653
RS	11	0.113716	0.501662	1564.775784	0.025274	0.023056
RS	12	0.128993	0.541428	1507.464696	0.024349	0.022640
RS	13	0.145362	0.541428	1565.887267	0.025292	0.024100
RS	14	0.162901	0.651899	1351.890480	0.021836	0.021168
RS	15	0.181694	0.651899	1406.387986	0.022716	0.022393
RS	16	0.201830	0.854501	1118.191940	0.018061	0.018018
RS	17	0.223406	0.854501	1167.643520	0.018860	0.018985
RS	18	0.246523	1.155648	903.284335	0.014590	0.014801
RS	19	0.271294	1.155648	947.018091	0.015296	0.015560
RS	20	0.297835	1.534595	748.795726	0.012095	0.012355
RS	21	0.326273	1.534595	787.463297	0.012719	0.012981
RS	22	0.356744	1.923675	661.166104	0.010679	0.010929
RS	23	0.389394	1.923675	696.483015	0.011250	0.011497
RS	24	0.424377	2.250123	627.364438	0.010133	0.010381
RS	25	0.461861	2.250123	661.146053	0.010679	0.010926
RS	26	0.502024	2.466916	635.294780	0.010261	0.010514
RS	27	0.545058	2.466916	669.023003	0.010806	0.011054
RS	28	0.591169	2.539552	683.739147	0.011044	0.011300
RS	29	0.640575	2.539552	718.621005	0.011607	0.011866
RS	30	0.693514	2.464708	776.882330	0.012548	0.012832
RS	31	0.750236	2.464708	813.614782	0.013142	0.013455
RS	32	0.811013	2.292847	913.555818	0.014756	0.015125
RS	33	0.876135	2.292847	951.564348	0.015370	0.015803
RS	34	0.945911	2.095383	1080.714333	0.017456	0.017978
RS	35	1.020676	2.095383	1117.410115	0.018049	0.018658
RS	36	1.100785	1.923195	1253.302932	0.020244	0.020961
RS	37	1.186620	1.923195	1284.147299	0.020742	0.021551
RS	38	1.278591	1.802073	1397.313046	0.022570	0.023480
RS	39	1.377137	1.802073	1417.183949	0.022891	0.023873
RS	40	1.482726	1.741462	1479.931991	0.023904	0.024949
RS	41	1.595864	1.741462	1485.450971	0.023993	0.025070
RS	42	1.717088	1.740141	1485.126429	0.023988	0.025068
RS	43	1.846979	1.740141	1476.221953	0.023844	0.024910
RS	44	1.986154	1.789325	1421.046055	0.022953	0.023969
RS	45	2.135278	1.789325	1400.313540	0.022618	0.023587
RS	46	2.295061	1.873436	1312.835048	0.021205	0.022099
RS	47	2.466267	1.873436	1283.418960	0.020730	0.021566
RS	48	2.649710	1.971230	1187.655289	0.019183	0.019949
RS	49	2.846267	1.971230	1151.554637	0.018600	0.019318
RS	50	3.056874	2.060813	1063.000570	0.017170	0.017838
RS	51	3.282536	2.060813	1020.776565	0.016488	0.017128
RS	52	3.524328	2.127157	944.050408	0.015248	0.015861
RS	53	3.783405	2.127157	895.564834	0.014465	0.015065
RS	54	4.061001	2.180249	823.055251	0.013294	0.013878
RS	55	4.358440	2.180249	769.513363	0.012429	0.013007
RS	56	4.677141	2.180249	712.465536	0.011508	0.012077
RS	57	5.018624	2.180249	652.781748	0.010544	0.011101
RS	58	5.384517	2.581689	506.308124	0.008178	0.008677
RS	59	5.776565	2.581689	466.534732	0.007536	0.008018
RS	60	6.196637	2.581689	425.260686	0.006869	0.007329
RS	61	6.646738	2.581689	383.169547	0.006189	0.006620
RS	62	7.129012	2.581689	340.980233	0.005508	0.005905
RS	63	7.645761	2.581689	1605.072583	0.025925	0.027955
PA	4+25*2+4+6 0.088310003 0.034070900 7.645761361 89.301884126 0.898908161 0.518091324 0.492671219 0.501662494 0.541427803 0.651899399 0.854500683 1.155648471 1.534594861 1.923674590 2.250123000 2.466916319 2.539551715 2.464707789 2.292846688 2.095382503 1.923194730 1.802073061 1.741461683 1.740140750 1.789324978 1.873435568 1.971230188 2.060812968 2.127156824 2.180249221 2.581689076
//
IT	4779
RD	21
LK	-395590.510242
QD	-139.452710 -> -126.271392
RI	0.0031283769
TR	0.087298	0.034363
MT	7.696459
MM	C_pi: 1.644905, n_recomb: 63183.695620
RS	0	0.000000	112.280197	3.918189	0.000062	0.000002
RS	1	0.007159	112.280197	4.198964	0.000066	0.000013
RS	2	0.014831	112.280197	4.499879	0.000071	0.000029
RS	3	0.023052	112.280197	4.822381	0.000076	0.000048
RS	4	0.031862	0.923401	625.226104	0.009895	0.006650
RS	5	0.041303	0.923401	663.042560	0.010494	0.008183
RS	6	0.051419	0.524258	1232.058988	0.019500	0.016048
RS	7	0.062260	0.524258	1292.541813	0.020457	0.017358
RS	8	0.073877	0.499117	1421.288437	0.022495	0.019468
RS	9	0.086325	0.499117	1484.535496	0.023496	0.020685
RS	10	0.099665	0.506475	1525.586283	0.024145	0.021592
RS	11	0.113959	0.506475	1588.118781	0.025135	0.022982
RS	12	0.129277	0.543454	1539.218661	0.024361	0.022693
RS	13	0.145692	0.543454	1599.087108	0.025309	0.024147
RS	14	0.163282	0.651728	1386.184393	0.021939	0.021288
RS	15	0.182132	0.651728	1442.076236	0.022824	0.022516
RS	16	0.202330	0.853513	1147.592737	0.018163	0.018127
RS	17	0.223975	0.853513	1198.335311	0.018966	0.019100
RS	18	0.247170	1.156368	925.396294	0.014646	0.014862
RS	19	0.272025	1.156368	970.244800	0.015356	0.015626
RS	20	0.298660	1.541028	764.495663	0.012100	0.012363
RS	21	0.327201	1.541028	804.069967	0.012726	0.012991
RS	22	0.357786	1.939529	672.499928	0.010644	0.010894
RS	23	0.390561	1.939529	708.554384	0.011214	0.011461
RS	24	0.425682	2.276938	636.056235	0.010067	0.010312
RS	25	0.463317	2.276938	670.470198	0.010611	0.010854
RS	26	0.503647	2.503528	642.572831	0.010170	0.010416
RS	27	0.546864	2.503528	676.890962	0.010713	0.010953
RS	28	0.593176	2.581715	690.807123	0.010933	0.011179
RS	29	0.642803	2.581715	726.306845	0.011495	0.011741
RS	30	0.695982	2.506284	785.281829	0.012429	0.012696
RS	31	0.752970	2.506284	822.741451	0.013021	0.013314
RS	32	0.814037	2.329047	925.171211	0.014643	0.014986
RS	33	0.879476	2.329047	964.080369	0.015258	0.015661
RS	34	0.949600	2.124608	1097.396997	0.017368	0.017854
RS	35	1.024745	2.124608	1135.160906	0.017966	0.018534
RS	36	1.105270	1.946179	1276.279094	0.020200	0.020871
RS	37	1.191559	1.946179	1308.245342	0.020705	0.021464
RS	38	1.284027	1.820545	1426.513891	0.022577	0.023433
RS	39	1.383114	1.820545	1447.364691	0.022907	0.023834
RS	40	1.489296	1.757428	1513.636836	0.023956	0.024944
RS	41	1.603079	1.757428	1519.825054	0.024054	0.025075
RS	42	1.725009	1.755567	1520.493859	0.024065	0.025090
RS	43	1.855668	1.755567	1511.916367	0.023929	0.024944
RS	44	1.995681	1.805979	1455.322751	0.023033	0.024002
RS	45	2.145718	1.805979	1434.674130	0.022706	0.023632
RS	46	2.306497	1.892666	1344.387381	0.021277	0.022132
RS	47	2.478787	1.892666	1314.932432	0.020811	0.021613
RS	48	2.663412	1.993697	1216.150551	0.019248	0.019983
RS	49	2.861255	1.993697	1179.940254	0.018675	0.019366
RS	50	3.073261	2.086330	1088.915991	0.017234	0.017879
RS	51	3.300447	2.086330	1046.481498	0.016563	0.017182
RS	52	3.543897	2.154889	968.017136	0.015321	0.015914
RS	53	3.804777	2.154889	919.142151	0.014547	0.015130
RS	54	4.084334	2.209583	845.202062	0.013377	0.013946
RS	55	4.383905	2.209583	791.044513	0.012520	0.013084
RS	56	4.704924	2.209583	733.202765	0.011604	0.012162
RS	57	5.048926	2.209583	672.553849	0.010644	0.011191
RS	58	5.417557	2.628064	520.089227	0.008231	0.008720
RS	59	5.812578	2.628064	480.091746	0.007598	0.008072
RS	60	6.235881	2.628064	438.447196	0.006939	0.007392
RS	61	6.689490	2.628064	395.842056	0.006265	0.006691
RS	62	7.175574	2.628064	353.003360	0.005587	0.005980
RS	63	7.696459	2.628064	1681.449121	0.026612	0.028651
PA	4+25*2+4+6 0.087298459 0.034362521 7.696458710 112.280197446 0.923401418 0.524257943 0.499116592 0.506474947 0.543453557 0.651728431 0.853513312 1.156368150 1.541028423 1.939528849 2.276937973 2.503528020 2.581714664 2.506283937 2.329047424 2.124608323 1.946178543 1.820545119 1.757428492 1.755567096 1.805979127 1.892665701 1.993696541 2.086330017 2.154888750 2.209582597 2.628064244
//
IT	4520
RD	22
LK	-395564.524432
QD	-132.474126 -> -120.221324
RI	0.0029041703
TR	0.086338	0.034645
MT	7.744755
MM	C_pi: 1.664500, n_recomb: 64425.681139
RS	0	0.000000	140.927883	3.185988	0.000049	0.000001
RS	1	0.007170	140.927883	3.414678	0.000053	0.000010
RS	2	0.014854	140.927883	3.659804	0.000057	0.000023
RS	3	0.023089	140.927883	3.922549	0.000061	0.000039
RS	4	0.031914	0.947254	622.386673	0.009661	0.006531
RS	5	0.041372	0.947254	660.260212	0.010248	0.008036
RS	6	0.051508	0.530025	1245.283196	0.019329	0.015995
RS	7	0.062371	0.530025	1306.792008	0.020284	0.017293
RS	8	0.074013	0.505434	1435.073861	0.022275	0.019360
RS	9	0.086489	0.505434	1499.480685	0.023275	0.020560
RS	10	0.099860	0.511276	1546.313194	0.024002	0.021527
RS	11	0.114190	0.511276	1610.182761	0.024993	0.022904
RS	12	0.129547	0.545516	1569.789323	0.024366	0.022738
RS	13	0.146006	0.545516	1631.067729	0.025317	0.024186
RS	14	0.163644	0.651586	1419.689467	0.022036	0.021402
RS	15	0.182547	0.651586	1476.944855	0.022925	0.022632
RS	16	0.202805	0.852450	1176.548019	0.018262	0.018235
RS	17	0.224516	0.852450	1228.556603	0.019069	0.019212
RS	18	0.247783	1.156752	947.249315	0.014703	0.014923
RS	19	0.272719	1.156752	993.193985	0.015416	0.015692
RS	20	0.299442	1.546731	780.007538	0.012107	0.012373
RS	21	0.328082	1.546731	820.473473	0.012735	0.013004
RS	22	0.358774	1.954289	683.651695	0.010611	0.010862
RS	23	0.391668	1.954289	720.428755	0.011182	0.011429
RS	24	0.426920	2.302453	644.545504	0.010004	0.010247
RS	25	0.464699	2.302453	679.575117	0.010548	0.010787
RS	26	0.505187	2.538845	649.602122	0.010083	0.010323
RS	27	0.548579	2.538845	684.490169	0.010624	0.010856
RS	28	0.595081	2.622758	697.546904	0.010827	0.011063
RS	29	0.644917	2.622758	733.639934	0.011387	0.011621
RS	30	0.698327	2.546965	793.234674	0.012312	0.012565
RS	31	0.755566	2.546965	831.392168	0.012905	0.013179
RS	32	0.816909	2.364564	936.177015	0.014531	0.014852
RS	33	0.882650	2.364564	975.954906	0.015149	0.015524
RS	34	0.953104	2.153302	1113.294255	0.017280	0.017733
RS	35	1.028611	2.153302	1152.097417	0.017883	0.018413
RS	36	1.109530	1.968729	1298.324115	0.020152	0.020780
RS	37	1.196252	1.968729	1331.393503	0.020666	0.021377
RS	38	1.289192	1.838635	1454.707877	0.022580	0.023385
RS	39	1.388795	1.838635	1476.534592	0.022918	0.023792
RS	40	1.495539	1.773007	1546.351200	0.024002	0.024936
RS	41	1.609938	1.773007	1553.218245	0.024109	0.025076
RS	42	1.732538	1.770549	1554.955477	0.024136	0.025109
RS	43	1.863928	1.770549	1546.722904	0.024008	0.024974
RS	44	2.004739	1.822088	1488.809696	0.023109	0.024032
RS	45	2.155646	1.822088	1468.265800	0.022790	0.023675
RS	46	2.317373	1.911223	1375.264732	0.021347	0.022164
RS	47	2.490696	1.911223	1345.791591	0.020889	0.021658
RS	48	2.676445	2.015351	1244.073403	0.019310	0.020016
RS	49	2.875512	2.015351	1207.772864	0.018747	0.019413
RS	50	3.088853	2.110913	1114.341603	0.017297	0.017918
RS	51	3.317489	2.110913	1071.716005	0.016635	0.017234
RS	52	3.562518	2.181592	991.562505	0.015391	0.015966
RS	53	3.825116	2.181592	942.319366	0.014626	0.015193
RS	54	4.106542	2.237795	866.997939	0.013457	0.014011
RS	55	4.408145	2.237795	812.247255	0.012608	0.013159
RS	56	4.731373	2.237795	753.637420	0.011698	0.012244
RS	57	5.077776	2.237795	692.051953	0.010742	0.011279
RS	58	5.449016	2.672854	533.651468	0.008283	0.008761
RS	59	5.846873	2.672854	493.443526	0.007659	0.008124
RS	60	6.273256	2.672854	451.446162	0.007007	0.007453
RS	61	6.730210	2.672854	408.348143	0.006338	0.006758
RS	62	7.219926	2.672854	364.883795	0.005664	0.006053
RS	63	7.744755	2.672854	1757.741450	0.027283	0.029331
PA	4+25*2+4+6 0.086338298 0.034644725 7.744755350 140.927883074 0.947254006 0.530025112 0.505433994 0.511276088 0.545516302 0.651586099 0.852450262 1.156751924 1.546730623 1.954289286 2.302452596 2.538844665 2.622758120 2.546964777 2.364563656 2.153302133 1.968729192 1.838634661 1.773007046 1.770549025 1.822087948 1.911222769 2.015350871 2.110912505 2.181592226 2.237794614 2.672854486
//
IT	4183
RD	23
LK	-395540.363651
QD	-125.978015 -> -114.576338
RI	0.0027051064
TR	0.085426	0.034918
MT	7.790755
MM	C_pi: 1.683465, n_recomb: 65638.239157
RS	0	0.000000	176.563388	2.593027	0.000040	0.000001
RS	1	0.007180	176.563388	2.779446	0.000042	0.000008
RS	2	0.014875	176.563388	2.979285	0.000045	0.000019
RS	3	0.023123	176.563388	3.193513	0.000049	0.000031
RS	4	0.031963	0.970503	619.763040	0.009442	0.006420
RS	5	0.041438	0.970503	657.689948	0.010020	0.007898
RS	6	0.051593	0.535410	1258.472328	0.019173	0.015949
RS	7	0.062477	0.535410	1320.984339	0.020125	0.017236
RS	8	0.074142	0.511620	1448.121288	0.022062	0.019254
RS	9	0.086645	0.511620	1513.642031	0.023060	0.020438
RS	10	0.100046	0.516063	1565.872175	0.023856	0.021458
RS	11	0.114409	0.516063	1631.033402	0.024849	0.022822
RS	12	0.129803	0.547613	1599.212517	0.024364	0.022776
RS	13	0.146303	0.547613	1661.865624	0.025319	0.024218
RS	14	0.163987	0.651474	1452.412988	0.022128	0.021510
RS	15	0.182940	0.651474	1511.001698	0.023020	0.022742
RS	16	0.203255	0.851326	1205.057489	0.018359	0.018340
RS	17	0.225028	0.851326	1258.307397	0.019170	0.019322
RS	18	0.248364	1.156839	968.842021	0.014760	0.014985
RS	19	0.273376	1.156839	1015.864436	0.015477	0.015758
RS	20	0.300184	1.551769	795.330421	0.012117	0.012385
RS	21	0.328917	1.551769	836.673094	0.012747	0.013018
RS	22	0.359712	1.968029	694.627057	0.010583	0.010833
RS	23	0.392718	1.968029	732.112302	0.011154	0.011400
RS	24	0.428095	2.326741	652.840234	0.009946	0.010186
RS	25	0.466011	2.326741	688.469510	0.010489	0.010724
RS	26	0.506649	2.572921	656.397168	0.010000	0.010234
RS	27	0.550206	2.572921	691.836171	0.010540	0.010765
RS	28	0.596889	2.662713	703.981380	0.010725	0.010952
RS	29	0.646925	2.662713	740.644489	0.011284	0.011506
RS	30	0.700552	2.586773	800.770417	0.012200	0.012438
RS	31	0.758031	2.586773	839.597864	0.012791	0.013048
RS	32	0.819636	2.399406	946.612447	0.014422	0.014722
RS	33	0.885664	2.399406	987.228334	0.015040	0.015390
RS	34	0.956433	2.181465	1128.453867	0.017192	0.017614
RS	35	1.032282	2.181465	1168.267890	0.017799	0.018294
RS	36	1.113578	1.990843	1319.489390	0.020102	0.020690
RS	37	1.200711	1.990843	1353.642638	0.020623	0.021290
RS	38	1.294099	1.856336	1481.945117	0.022577	0.023335
RS	39	1.394193	1.856336	1504.742202	0.022925	0.023749
RS	40	1.501473	1.788195	1578.118095	0.024043	0.024926
RS	41	1.616456	1.788195	1585.671380	0.024158	0.025075
RS	42	1.739695	1.785091	1588.544700	0.024202	0.025127
RS	43	1.871781	1.785091	1580.672694	0.024082	0.025002
RS	44	2.013351	1.837662	1521.534016	0.023181	0.024061
RS	45	2.165086	1.837662	1501.113337	0.022869	0.023715
RS	46	2.327715	1.929123	1405.488896	0.021413	0.022195
RS	47	2.502020	1.929123	1376.015954	0.020964	0.021701
RS	48	2.688840	2.036220	1271.438387	0.019370	0.020048
RS	49	2.889074	2.036220	1235.065203	0.018816	0.019457
RS	50	3.103684	2.134593	1139.287963	0.017357	0.017956
RS	51	3.333702	2.134593	1096.489030	0.016705	0.017284
RS	52	3.580236	2.207302	1014.694580	0.015459	0.016016
RS	53	3.844470	2.207302	965.102889	0.014703	0.015255
RS	54	4.127675	2.264928	888.446167	0.013535	0.014075
RS	55	4.431215	2.264928	833.123636	0.012693	0.013231
RS	56	4.756547	2.264928	773.770284	0.011788	0.012323
RS	57	5.105238	2.264928	711.275592	0.010836	0.011363
RS	58	5.478965	2.716109	546.997241	0.008334	0.008801
RS	59	5.879524	2.716109	506.591461	0.007718	0.008174
RS	60	6.308842	2.716109	464.257814	0.007073	0.007511
RS	61	6.768985	2.716109	420.686790	0.006409	0.006824
RS	62	7.262166	2.716109	376.619264	0.005738	0.006123
RS	63	7.790755	2.716109	1833.883796	0.027939	0.029996
PA	4+25*2+4+6 0.085426264 0.034918096 7.790755198 176.563387748 0.970503183 0.535409646 0.511620231 0.516063255 0.547612629 0.651474247 0.851325938 1.156838522 1.551769487 1.968028892 2.326741326 2.572921070 2.662713357 2.586773247 2.399405885 2.181464632 1.990842698 1.856335826 1.788194875 1.785091149 1.837661891 1.929123349 2.036219820 2.134592871 2.207301837 2.264927641 2.716108862
//
IT	5543
RD	24
LK	-395517.876222
QD	-119.921915 -> -109.301702
RI	0.0025277884
TR	0.084559	0.035183
MT	7.834636
MM	C_pi: 1.701824, n_recomb: 66821.763551
RS	0	0.000000	220.919324	2.111432	0.000032	0.000001
RS	1	0.007189	220.919324	2.263449	0.000034	0.000007
RS	2	0.014895	220.919324	2.426427	0.000036	0.000015
RS	3	0.023155	220.919324	2.601159	0.000039	0.000025
RS	4	0.032009	0.993107	617.367348	0.009239	0.006315
RS	5	0.041500	0.993107	655.346092	0.009807	0.007769
RS	6	0.051673	0.540417	1271.653661	0.019031	0.015910
RS	7	0.062577	0.540417	1335.148268	0.019981	0.017186
RS	8	0.074265	0.517672	1460.488315	0.021856	0.019149
RS	9	0.086793	0.517672	1527.079196	0.022853	0.020319
RS	10	0.100222	0.520830	1584.326108	0.023710	0.021385
RS	11	0.114617	0.520830	1650.734479	0.024704	0.022737
RS	12	0.130046	0.549730	1627.539556	0.024356	0.022808
RS	13	0.146585	0.549730	1691.532530	0.025314	0.024244
RS	14	0.164312	0.651389	1484.364006	0.022214	0.021614
RS	15	0.183314	0.651389	1544.256042	0.023110	0.022847
RS	16	0.203682	0.850150	1233.114420	0.018454	0.018443
RS	17	0.225515	0.850150	1287.580904	0.019269	0.019429
RS	18	0.248917	1.156659	990.167872	0.014818	0.015047
RS	19	0.274001	1.156659	1038.249485	0.015538	0.015824
RS	20	0.300889	1.556198	810.460867	0.012129	0.012399
RS	21	0.329710	1.556198	852.665397	0.012760	0.013034
RS	22	0.360603	1.980814	705.425594	0.010557	0.010807
RS	23	0.393717	1.980814	743.604811	0.011128	0.011374
RS	24	0.429212	2.349866	660.944138	0.009891	0.010128
RS	25	0.467258	2.349866	697.157540	0.010433	0.010665
RS	26	0.508039	2.605823	662.961951	0.009921	0.010150
RS	27	0.551753	2.605823	698.933493	0.010460	0.010678
RS	28	0.598609	2.701630	710.120296	0.010627	0.010846
RS	29	0.648834	2.701630	747.331035	0.011184	0.011396
RS	30	0.702669	2.625742	807.906369	0.012090	0.012316
RS	31	0.760375	2.625742	847.376752	0.012681	0.012922
RS	32	0.822230	2.433590	956.504057	0.014314	0.014595
RS	33	0.888531	2.433590	997.927924	0.014934	0.015260
RS	34	0.959599	2.209109	1142.905312	0.017104	0.017498
RS	35	1.035776	2.209109	1183.701882	0.017714	0.018177
RS	36	1.117430	2.012530	1339.803842	0.020050	0.020601
RS	37	1.204954	2.012530	1375.020891	0.020577	0.021204
RS	38	1.298770	1.873657	1508.251786	0.022571	0.023284
RS	39	1.399332	1.873657	1532.012070	0.022927	0.023705
RS	40	1.507122	1.803007	1608.952625	0.024078	0.024914
RS	41	1.622662	1.803007	1617.197707	0.024202	0.025072
RS	42	1.746509	1.799212	1621.270124	0.024263	0.025142
RS	43	1.879259	1.799212	1613.772386	0.024150	0.025027
RS	44	2.021552	1.852729	1553.496525	0.023248	0.024088
RS	45	2.174076	1.852729	1533.215956	0.022945	0.023753
RS	46	2.337565	1.946404	1435.056597	0.021476	0.022225
RS	47	2.512808	1.946404	1405.600939	0.021035	0.021743
RS	48	2.700649	2.056348	1298.239387	0.019428	0.020079
RS	49	2.901994	2.056348	1261.810168	0.018883	0.019501
RS	50	3.117815	2.157426	1163.745506	0.017416	0.017994
RS	51	3.349152	2.157426	1120.790521	0.016773	0.017333
RS	52	3.597120	2.232080	1037.402085	0.015525	0.016065
RS	53	3.862915	2.232080	987.481288	0.014778	0.015314
RS	54	4.147819	2.291048	909.535583	0.013611	0.014137
RS	55	4.453205	2.291048	853.662423	0.012775	0.013301
RS	56	4.780546	2.291048	793.590051	0.011876	0.012400
RS	57	5.131421	2.291048	730.213411	0.010928	0.011445
RS	58	5.507521	2.757908	560.120000	0.008382	0.008840
RS	59	5.910659	2.757908	519.528866	0.007775	0.008222
RS	60	6.342780	2.757908	476.875188	0.007137	0.007568
RS	61	6.805968	2.757908	432.850662	0.006478	0.006887
RS	62	7.302455	2.757908	388.202022	0.005810	0.006191
RS	63	7.834636	2.757908	1909.786773	0.028580	0.030645
PA	4+25*2+4+6 0.084558687 0.035182869 7.834635852 220.919324156 0.993106817 0.540417163 0.517671891 0.520830035 0.549730067 0.651388508 0.850150325 1.156658693 1.556198036 1.980813583 2.349866149 2.605823119 2.701630339 2.625742252 2.433590078 2.209109077 2.012530109 1.873656831 1.803006740 1.799212095 1.852728838 1.946403712 2.056348001 2.157425863 2.232079819 2.291048022 2.757908425
//
IT	4166
RD	25
LK	-395496.926046
QD	-114.269219 -> -104.367603
RI	0.0023686554
TR	0.083733	0.035440
MT	7.876477
MM	C_pi: 1.719600, n_recomb: 67977.171437
RS	0	0.000000	275.967966	1.720737	0.000025	0.000001
RS	1	0.007198	275.967966	1.844792	0.000027	0.000005
RS	2	0.014915	275.967966	1.977807	0.000029	0.000012
RS	3	0.023186	275.967966	2.120429	0.000031	0.000020
RS	4	0.032053	1.015148	615.138123	0.009049	0.006218
RS	5	0.041559	1.015148	653.165358	0.009609	0.007648
RS	6	0.051749	0.545062	1284.840871	0.018901	0.015877
RS	7	0.062672	0.545062	1349.299213	0.019849	0.017144
RS	8	0.074381	0.523586	1472.238285	0.021658	0.019047
RS	9	0.086934	0.523586	1539.857889	0.022653	0.020202
RS	10	0.100389	0.525573	1601.739373	0.023563	0.021310
RS	11	0.114814	0.525573	1669.351615	0.024558	0.022650
RS	12	0.130277	0.551868	1654.800232	0.024343	0.022835
RS	13	0.146852	0.551868	1720.098889	0.025304	0.024264
RS	14	0.164621	0.651328	1515.556385	0.022295	0.021713
RS	15	0.183669	0.651328	1576.722387	0.023195	0.022946
RS	16	0.204088	0.848931	1260.724797	0.018546	0.018544
RS	17	0.225977	0.848931	1316.383525	0.019365	0.019533
RS	18	0.249442	1.156242	1011.227324	0.014876	0.015109
RS	19	0.274595	1.156242	1060.349793	0.015599	0.015890
RS	20	0.301559	1.560069	825.399976	0.012142	0.012414
RS	21	0.330464	1.560069	868.451718	0.012776	0.013052
RS	22	0.361450	1.992715	716.049005	0.010534	0.010784
RS	23	0.394666	1.992715	754.908310	0.011105	0.011351
RS	24	0.430273	2.371900	668.862007	0.009840	0.010074
RS	25	0.468443	2.371900	705.644525	0.010381	0.010609
RS	26	0.509361	2.637591	669.311055	0.009846	0.010070
RS	27	0.553224	2.637591	705.797683	0.010383	0.010595
RS	28	0.600244	2.739525	715.986373	0.010533	0.010744
RS	29	0.650649	2.739525	753.723562	0.011088	0.011290
RS	30	0.704682	2.663890	814.668667	0.011984	0.012199
RS	31	0.762605	2.663890	854.756232	0.012574	0.012801
RS	32	0.824697	2.467126	965.885598	0.014209	0.014471
RS	33	0.891258	2.467126	1008.088544	0.014830	0.015134
RS	34	0.962611	2.236236	1156.691220	0.017016	0.017384
RS	35	1.039100	2.236236	1198.442608	0.017630	0.018062
RS	36	1.121094	2.033788	1359.313876	0.019997	0.020512
RS	37	1.208991	2.033788	1395.574378	0.020530	0.021118
RS	38	1.303215	1.890598	1533.670062	0.022562	0.023232
RS	39	1.404221	1.890598	1558.385317	0.022925	0.023659
RS	40	1.512498	1.817440	1638.896164	0.024110	0.024900
RS	41	1.628569	1.817440	1647.836745	0.024241	0.025067
RS	42	1.752994	1.812915	1653.164765	0.024319	0.025155
RS	43	1.886376	1.812915	1646.052977	0.024215	0.025050
RS	44	2.029360	1.867299	1584.722611	0.023313	0.024114
RS	45	2.182635	1.867299	1564.597132	0.023017	0.023790
RS	46	2.346944	1.963080	1463.987644	0.021536	0.022253
RS	47	2.523080	1.963080	1434.564593	0.021104	0.021783
RS	48	2.711894	2.075757	1324.491855	0.019484	0.020109
RS	49	2.914300	2.075757	1288.021611	0.018948	0.019543
RS	50	3.131275	2.179437	1187.726687	0.017472	0.018030
RS	51	3.363868	2.179437	1144.631363	0.016838	0.017381
RS	52	3.613205	2.255958	1059.692621	0.015589	0.016113
RS	53	3.880488	2.255958	1009.460925	0.014850	0.015371
RS	54	4.167012	2.316194	930.270050	0.013685	0.014197
RS	55	4.474160	2.316194	873.866533	0.012855	0.013369
RS	56	4.803417	2.316194	813.098651	0.011961	0.012475
RS	57	5.156374	2.316194	748.866343	0.011016	0.011525
RS	58	5.534738	2.798296	573.023625	0.008430	0.008877
RS	59	5.940338	2.798296	532.258662	0.007830	0.008269
RS	60	6.375133	2.798296	489.300107	0.007198	0.007623
RS	61	6.841226	2.798296	444.840402	0.006544	0.006948
RS	62	7.340869	2.798296	399.631510	0.005879	0.006257
RS	63	7.876477	2.798296	1985.399319	0.029207	0.031279
PA	4+25*2+4+6 0.083732969 0.035439583 7.876477321 275.967966022 1.015147739 0.545061785 0.523585808 0.525572548 0.551868014 0.651328251 0.848930932 1.156241730 1.560068956 1.992714605 2.371899730 2.637591479 2.739525301 2.663889756 2.467126395 2.236235592 2.033788257 1.890598035 1.817440066 1.812914971 1.867298695 1.963080129 2.075757362 2.179436802 2.255958256 2.316194193 2.798295803
//
CC
CC	Brief Description of the file format:
CC	  CC  comments
CC	  MM  useful-messages
CC	  RD  round-of-iterations
CC	  LL  \log[P(sequence)]
CC	  QD  Q-before-opt Q-after-opt
CC	  TR  \theta_0 \rho_0
CC	  RS  k t_k \lambda_k \pi_k \sum_{l\not=k}A_{kl} A_{kk}
CC	  DC  begin end best-k t_k+\Delta_k max-prob
CC
MM	Version: 0.6.5-r67
MM	pattern:4+25*2+4+6, n:63, n_free_lambdas:28
MM	n_iterations:25, skip:1, max_t:5, theta/rho:5
MM	is_decoding:0
MM	n_seqs:30, sum_L:1144344, sum_n:151662
RD	0
LK	0.000000
QD	0.000000 -> 0.000000
RI	inf
TR	0.142176	0.028435
MT	5.000000
MM	C_pi: 1.000000, n_recomb: 32083.601368
RS	0	0.000000	1.000000	203.072206	0.006329	0.000000
RS	1	0.006440	1.000000	214.738079	0.006693	0.000000
RS	2	0.013294	1.000000	226.978322	0.007075	0.000000
RS	3	0.020590	1.000000	239.808538	0.007474	0.000000
RS	4	0.028356	1.000000	253.242902	0.007893	0.000000
RS	5	0.036622	1.000000	267.293829	0.008331	0.000000
RS	6	0.045421	1.000000	281.971595	0.008789	0.000000
RS	7	0.054785	1.000000	297.283922	0.009266	0.000000
RS	8	0.064753	1.000000	313.235512	0.009763	0.000000
RS	9	0.075363	1.000000	329.827537	0.010280	0.000000
RS	10	0.086656	1.000000	347.057082	0.010817	0.000000
RS	11	0.098677	1.000000	364.916543	0.011374	0.000000
RS	12	0.111471	1.000000	383.392964	0.011950	0.000000
RS	13	0.125090	1.000000	402.467340	0.012544	0.000000
RS	14	0.139585	1.000000	422.113870	0.013157	0.000000
RS	15	0.155014	1.000000	442.299166	0.013786	0.000000
RS	16	0.171437	1.000000	462.981435	0.014430	0.000000
RS	17	0.188917	1.000000	484.109627	0.015089	0.000000
RS	18	0.207523	1.000000	505.622574	0.015760	0.000000
RS	19	0.227327	1.000000	527.448127	0.016440	0.000000
RS	20	0.248406	1.000000	549.502314	0.017127	0.000000
RS	21	0.270843	1.000000	571.688533	0.017819	0.000000
RS	22	0.294725	1.000000	593.896815	0.018511	0.000000
RS	23	0.320144	1.000000	616.003191	0.019200	0.000000
RS	24	0.347201	1.000000	637.869180	0.019881	0.000000
RS	25	0.376000	1.000000	659.341472	0.020551	0.000000
RS	26	0.406654	1.000000	680.251819	0.021202	0.000000
RS	27	0.439282	1.000000	700.417209	0.021831	0.000000
RS	28	0.474011	1.000000	719.640373	0.022430	0.000000
RS	29	0.510976	1.000000	737.710679	0.022993	0.000000
RS	30	0.550322	1.000000	754.405474	0.023514	0.000000
RS	31	0.592202	1.000000	769.491949	0.023984	0.000000
RS	32	0.636779	1.000000	782.729560	0.024397	0.000000
RS	33	0.684227	1.000000	793.873076	0.024744	0.000000
RS	34	0.734730	1.000000	802.676286	0.025018	0.000000
RS	35	0.788485	1.000000	808.896384	0.025212	0.000000
RS	36	0.845702	1.000000	812.299049	0.025318	0.000000
RS	37	0.906604	1.000000	812.664178	0.025330	0.000000
RS	38	0.971428	1.000000	809.792226	0.025240	0.000000
RS	39	1.040426	1.000000	803.511047	0.025044	0.000000
RS	40	1.113868	1.000000	793.683099	0.024738	0.000000
RS	41	1.192040	1.000000	780.212800	0.024318	0.000000
RS	42	1.275245	1.000000	763.053806	0.023783	0.000000
RS	43	1.363809	1.000000	742.215887	0.023134	0.000000
RS	44	1.458076	1.000000	717.771066	0.022372	0.000000
RS	45	1.558414	1.000000	689.858611	0.021502	0.000000
RS	46	1.665214	1.000000	658.688467	0.020530	0.000000
RS	47	1.778891	1.000000	624.542704	0.019466	0.000000
RS	48	1.899889	1.000000	587.774571	0.018320	0.000000
RS	49	2.028679	1.000000	548.804804	0.017105	0.000000
RS	50	2.165763	1.000000	508.114950	0.015837	0.000000
RS	51	2.311675	1.000000	466.237554	0.014532	0.000000
RS	52	2.466983	1.000000	423.743287	0.013207	0.000000
RS	53	2.632293	1.000000	381.225260	0.011882	0.000000
RS	54	2.808249	1.000000	339.281013	0.010575	0.000000
RS	55	2.995536	1.000000	298.492901	0.009304	0.000000
RS	56	3.194884	1.000000	259.407838	0.008085	0.000000
RS	57	3.407070	1.000000	222.517517	0.006936	0.000000
RS	58	3.632920	1.000000	188.240342	0.005867	0.000000
RS	59	3.873315	1.000000	156.906354	0.004891	0.000000
RS	60	4.129191	1.000000	128.746283	0.004013	0.000000
RS	61	4.401545	1.000000	103.885683	0.003238	0.000000
RS	62	4.691438	1.000000	82.344727	0.002567	0.000000
RS	63	5.000000	1.000000	231.329859	0.007210	0.000000
PA	4+25*2+4+6 0.142176455 0.028435291 5.000000000 1.000000000 1.000000000 1.000000000 1.000000000 1.000000000 1.000000000 1.000000000 1.000000000 1.000000000 1.000000000 1.000000000 1.000000000 1.000000000 1.000000000 1.000000000 1.000000000 1.000000000 1.000000000 1.000000000 1.000000000 1.000000000 1.000000000 1.000000000 1.000000000 1.000000000 1.000000000 1.000000000 1.000000000
//
IT	4490
RD	1
LK	-399633.277194
QD	-728.351932 -> -454.824539
RI	0.0466622205
TR	0.131213	0.027124
MT	5.595666
MM	C_pi: 1.049770, n_recomb: 32126.072996
RS	0	0.000000	0.713944	292.653654	0.009110	0.000183
RS	1	0.006627	0.713944	309.097640	0.009621	0.001324
RS	2	0.013692	0.713944	326.260241	0.010156	0.003502
RS	3	0.021226	0.713944	344.144816	0.010712	0.007157
RS	4	0.029260	0.539524	479.094454	0.014913	0.011218
RS	5	0.037825	0.539524	502.592766	0.015644	0.014024
RS	6	0.046959	0.554851	512.253336	0.015945	0.015562
RS	7	0.056697	0.554851	536.457715	0.016699	0.016269
RS	8	0.067081	0.610233	510.670633	0.015896	0.016441
RS	9	0.078153	0.610233	534.483132	0.016637	0.016443
RS	10	0.089958	0.677357	503.863767	0.015684	0.016547
RS	11	0.102546	0.677357	527.130305	0.016408	0.016760
RS	12	0.115968	0.753689	495.523161	0.015424	0.016927
RS	13	0.130279	0.753689	518.200338	0.016130	0.016922
RS	14	0.145539	0.840172	486.046235	0.015129	0.016733
RS	15	0.161810	0.840172	508.105278	0.015816	0.016409
RS	16	0.179160	0.928707	480.401345	0.014954	0.016013
RS	17	0.197659	0.928707	501.933141	0.015624	0.015598
RS	18	0.217383	1.010524	481.761156	0.014996	0.015217
RS	19	0.238415	1.010524	502.907105	0.015654	0.014914
RS	20	0.260841	1.079235	491.235668	0.015291	0.014718
RS	21	0.284753	1.079235	512.106979	0.015941	0.014644
RS	22	0.310249	1.131922	508.552345	0.015830	0.014693
RS	23	0.337435	1.131922	529.165225	0.016472	0.014858
RS	24	0.366422	1.169110	532.466838	0.016574	0.015126
RS	25	0.397330	1.169110	552.694421	0.017204	0.015485
RS	26	0.430286	1.192926	561.404322	0.017475	0.015921
RS	27	0.465427	1.192926	580.950500	0.018083	0.016427
RS	28	0.502895	1.205353	593.901997	0.018487	0.016998
RS	29	0.542847	1.205353	612.283780	0.019059	0.017634
RS	30	0.585447	1.208264	628.337871	0.019559	0.018333
RS	31	0.630869	1.208264	644.865454	0.020073	0.019088
RS	32	0.679301	1.204271	662.296869	0.020616	0.019884
RS	33	0.730942	1.204271	676.072966	0.021044	0.020698
RS	34	0.786006	1.196587	692.457649	0.021554	0.021500
RS	35	0.844719	1.196587	702.429167	0.021865	0.022260
RS	36	0.907322	1.188150	715.096414	0.022259	0.022944
RS	37	0.974074	1.188150	720.163654	0.022417	0.023523
RS	38	1.045249	1.181101	726.702813	0.022620	0.023967
RS	39	1.121141	1.181101	725.867231	0.022594	0.024256
RS	40	1.202061	1.176701	724.503416	0.022552	0.024373
RS	41	1.288344	1.176701	717.025801	0.022319	0.024308
RS	42	1.380345	1.175362	706.900592	0.022004	0.024060
RS	43	1.478443	1.175362	692.433715	0.021554	0.023635
RS	44	1.583041	1.176739	673.708345	0.020971	0.023043
RS	45	1.694570	1.176739	652.374766	0.020307	0.022304
RS	46	1.813490	1.179943	626.082396	0.019488	0.021436
RS	47	1.940290	1.179943	598.493987	0.018630	0.020462
RS	48	2.075493	1.183941	566.192162	0.017624	0.019401
RS	49	2.219656	1.183941	533.436650	0.016604	0.018272
RS	50	2.373371	1.187891	496.926551	0.015468	0.017093
RS	51	2.537273	1.187891	460.531863	0.014335	0.015877
RS	52	2.712036	1.191305	421.736521	0.013128	0.014640
RS	53	2.898380	1.191305	383.595546	0.011940	0.013393
RS	54	3.097072	1.195357	344.179539	0.010713	0.012149
RS	55	3.308931	1.195357	306.504952	0.009541	0.010919
RS	56	3.534829	1.195357	269.717112	0.008396	0.009716
RS	57	3.775697	1.195357	234.344592	0.007295	0.008551
RS	58	4.032526	1.218813	197.420986	0.006145	0.007436
RS	59	4.306374	1.218813	167.549158	0.005215	0.006383
RS	60	4.598369	1.218813	140.063624	0.004360	0.005403
RS	61	4.909714	1.218813	115.214707	0.003586	0.004506
RS	62	5.241691	1.218813	93.159351	0.002900	0.003699
RS	63	5.595666	1.218813	281.344284	0.008758	0.011823
PA	4+25*2+4+6 0.131212721 0.027123518 5.595666170 0.713944197 0.539523602 0.554851055 0.610233307 0.677356720 0.753688812 0.840171814 0.928707123 1.010523796 1.079235077 1.131921768 1.169110298 1.192925930 1.205352783 1.208264351 1.204271436 1.196586609 1.188149691 1.181100845 1.176700592 1.175361633 1.176738739 1.179943323 1.183941364 1.187891006 1.191305161 1.195356607 1.218812525
//
IT	4526
RD	2
LK	-399191.388450
QD	-506.826276 -> -391.710707
RI	0.0462144270
TR	0.125354	0.027043
MT	5.917624
MM	C_pi: 1.093843, n_recomb: 33357.615961
RS	0	0.000000	0.811312	271.148288	0.008129	0.000149
RS	1	0.006720	0.811312	286.929184	0.008602	0.001102
RS	2	0.013891	0.811312	303.455841	0.009097	0.002874
RS	3	0.021544	0.811312	320.739614	0.009615	0.005638
RS	4	0.029712	0.450917	606.958842	0.018196	0.011641
RS	5	0.038428	0.450917	635.010393	0.019036	0.014884
RS	6	0.047730	0.446279	670.292049	0.020094	0.016596
RS	7	0.057657	0.446279	699.173953	0.020960	0.018097
RS	8	0.068251	0.499920	650.928507	0.019514	0.017446
RS	9	0.079558	0.499920	678.728422	0.020347	0.018269
RS	10	0.091623	0.573900	616.544476	0.018483	0.017256
RS	11	0.104500	0.573900	643.008699	0.019276	0.018161
RS	12	0.118242	0.666182	577.838164	0.017323	0.017138
RS	13	0.132907	0.666182	602.919510	0.018074	0.017839
RS	14	0.148558	0.781484	536.448057	0.016082	0.016482
RS	15	0.165261	0.781484	560.119691	0.016791	0.016823
RS	16	0.183085	0.910389	502.152147	0.015054	0.015430
RS	17	0.202108	0.910389	524.586197	0.015726	0.015579
RS	18	0.222409	1.038460	480.449782	0.014403	0.014434
RS	19	0.244074	1.038460	501.949445	0.015048	0.014575
RS	20	0.267195	1.151548	472.785235	0.014173	0.013833
RS	21	0.291870	1.151548	493.674393	0.014799	0.014099
RS	22	0.318202	1.240218	478.346610	0.014340	0.013782
RS	23	0.346305	1.240218	498.869800	0.014955	0.014208
RS	24	0.376295	1.302349	494.990341	0.014839	0.014245
RS	25	0.408301	1.302349	515.234120	0.015446	0.014802
RS	26	0.442458	1.340240	520.475312	0.015603	0.015108
RS	27	0.478910	1.340240	540.328380	0.016198	0.015760
RS	28	0.517811	1.356699	553.210066	0.016584	0.016290
RS	29	0.559326	1.356699	572.336199	0.017158	0.017031
RS	30	0.603632	1.354843	591.684821	0.017738	0.017777
RS	31	0.650914	1.354843	609.476729	0.018271	0.018609
RS	32	0.701373	1.339997	633.112270	0.018980	0.019534
RS	33	0.755224	1.339997	648.654846	0.019445	0.020403
RS	34	0.812693	1.319149	672.992946	0.020175	0.021385
RS	35	0.874024	1.319149	685.107267	0.020538	0.022178
RS	36	0.939476	1.298541	705.970532	0.021164	0.023044
RS	37	1.009326	1.298541	713.362859	0.021385	0.023630
RS	38	1.083870	1.282415	726.945861	0.021793	0.024212
RS	39	1.163423	1.282415	728.426020	0.021837	0.024484
RS	40	1.248322	1.272989	732.018242	0.021945	0.024667
RS	41	1.338926	1.272989	726.724930	0.021786	0.024569
RS	42	1.435619	1.270700	719.215398	0.021561	0.024313
RS	43	1.538809	1.270700	706.774088	0.021188	0.023851
RS	44	1.648933	1.274446	688.770782	0.020648	0.023200
RS	45	1.766457	1.274446	669.333397	0.020065	0.022435
RS	46	1.891878	1.282083	642.711296	0.019267	0.021491
RS	47	2.025728	1.282083	616.899327	0.018494	0.020510
RS	48	2.168571	1.291251	583.988502	0.017507	0.019385
RS	49	2.321014	1.291251	552.822154	0.016573	0.018269
RS	50	2.483700	1.300072	515.828589	0.015464	0.017050
RS	51	2.657319	1.300072	480.688946	0.014410	0.015861
RS	52	2.842604	1.307478	441.551904	0.013237	0.014610
RS	53	3.040340	1.307478	404.154814	0.012116	0.013395
RS	54	3.251363	1.315819	364.000726	0.010912	0.012141
RS	55	3.476567	1.315819	326.509972	0.009788	0.010944
RS	56	3.716904	1.315819	289.481851	0.008678	0.009766
RS	57	3.973390	1.315819	253.475752	0.007599	0.008620
RS	58	4.247112	1.364868	211.960306	0.006354	0.007388
RS	59	4.539228	1.364868	182.057330	0.005458	0.006387
RS	60	4.850973	1.364868	154.108497	0.004620	0.005447
RS	61	5.183666	1.364868	128.435258	0.003850	0.004577
RS	62	5.538716	1.364868	105.275457	0.003156	0.003787
RS	63	5.917624	1.364868	335.462578	0.010057	0.012512
PA	4+25*2+4+6 0.125354446 0.027043305 5.917624456 0.811312046 0.450917453 0.446279045 0.499920317 0.573899514 0.666182431 0.781484237 0.910388518 1.038459839 1.151548364 1.240217834 1.302348551 1.340239613 1.356698945 1.354843215 1.339996829 1.319148822 1.298541023 1.282414719 1.272988908 1.270699700 1.274446425 1.282083450 1.291250503 1.300071590 1.307477682 1.315819101 1.364867713
//
IT	5216
RD	3
LK	-398986.963069
QD	-435.219411 -> -360.455805
RI	0.0385230469
TR	0.121295	0.027371
MT	6.122077
MM	C_pi: 1.137270, n_recomb: 35075.879531
RS	0	0.000000	1.067269	218.608349	0.006232	0.000115
RS	1	0.006776	1.067269	231.917097	0.006612	0.000848
RS	2	0.014012	1.067269	245.928257	0.007011	0.002187
RS	3	0.021738	1.067269	260.663874	0.007431	0.004193
RS	4	0.029987	0.438398	668.307349	0.019053	0.011632
RS	5	0.038796	0.438398	699.012431	0.019929	0.014860
RS	6	0.048201	0.411451	777.342607	0.022162	0.017283
RS	7	0.058244	0.411451	809.452609	0.023077	0.019002
RS	8	0.068967	0.458441	756.281133	0.021561	0.018217
RS	9	0.080417	0.458441	787.074828	0.022439	0.019350
RS	10	0.092642	0.530638	707.810294	0.020179	0.017917
RS	11	0.105696	0.530638	736.932359	0.021010	0.019115
RS	12	0.119635	0.626510	650.119677	0.018535	0.017545
RS	13	0.134519	0.626510	677.477017	0.019315	0.018559
RS	14	0.150410	0.754922	586.275428	0.016714	0.016576
RS	15	0.167379	0.754922	611.771947	0.017441	0.017215
RS	16	0.185498	0.907520	531.348124	0.015149	0.015241
RS	17	0.204844	0.907520	555.139420	0.015827	0.015642
RS	18	0.225501	1.066852	493.539260	0.014071	0.014039
RS	19	0.247559	1.066852	516.000029	0.014711	0.014377
RS	20	0.271111	1.212355	474.727497	0.013534	0.013311
RS	21	0.296258	1.212355	496.318807	0.014150	0.013724
RS	22	0.323110	1.327905	473.548399	0.013501	0.013198
RS	23	0.351782	1.327905	494.676422	0.014103	0.013729
RS	24	0.382396	1.408062	486.946825	0.013883	0.013645
RS	25	0.415085	1.408062	507.847997	0.014479	0.014273
RS	26	0.449989	1.454805	512.028087	0.014598	0.014524
RS	27	0.487259	1.454805	532.715451	0.015188	0.015220
RS	28	0.527054	1.471349	547.132998	0.015599	0.015758
RS	29	0.569545	1.471349	567.364473	0.016175	0.016519
RS	30	0.614916	1.461730	590.979057	0.016849	0.017342
RS	31	0.663361	1.461730	610.188009	0.017396	0.018179
RS	32	0.715089	1.433962	640.528766	0.018261	0.019247
RS	33	0.770323	1.433962	657.746134	0.018752	0.020112
RS	34	0.829299	1.398944	690.127789	0.019675	0.021277
RS	35	0.892272	1.398944	704.011872	0.020071	0.022059
RS	36	0.959512	1.366131	732.705379	0.020889	0.023105
RS	37	1.031309	1.366131	741.735106	0.021147	0.023673
RS	38	1.107970	1.341557	761.459330	0.021709	0.024393
RS	39	1.189827	1.341557	764.238865	0.021788	0.024643
RS	40	1.277230	1.328061	771.308887	0.021990	0.024894
RS	41	1.370557	1.328061	766.876573	0.021863	0.024774
RS	42	1.470207	1.325858	760.004491	0.021667	0.024515
RS	43	1.576610	1.325858	748.019799	0.021326	0.024038
RS	44	1.690223	1.332971	728.439541	0.020768	0.023336
RS	45	1.811536	1.332971	709.173511	0.020218	0.022567
RS	46	1.941068	1.345946	679.829067	0.019382	0.021556
RS	47	2.079379	1.345946	654.013288	0.018646	0.020586
RS	48	2.227062	1.361065	618.202412	0.017625	0.019404
RS	49	2.384752	1.361065	586.888600	0.016732	0.018311
RS	50	2.553128	1.375388	547.352550	0.015605	0.017059
RS	51	2.732914	1.375388	511.865800	0.014593	0.015900
RS	52	2.924883	1.387245	470.636047	0.013418	0.014638
RS	53	3.129860	1.387245	432.590056	0.012333	0.013454
RS	54	3.348727	1.400257	390.241750	0.011126	0.012192
RS	55	3.582426	1.400257	351.809507	0.010030	0.011024
RS	56	3.831961	1.400257	313.545718	0.008939	0.009868
RS	57	4.098405	1.400257	276.042660	0.007870	0.008737
RS	58	4.382905	1.476135	228.766724	0.006522	0.007397
RS	59	4.686683	1.476135	198.299878	0.005653	0.006440
RS	60	5.011047	1.476135	169.479058	0.004832	0.005531
RS	61	5.357390	1.476135	142.678283	0.004068	0.004683
RS	62	5.727204	1.476135	118.196340	0.003370	0.003905
RS	63	6.122077	1.476135	393.589638	0.011221	0.013348
PA	4+25*2+4+6 0.121294985 0.027371334 6.122076683 1.067268827 0.438398467 0.411450948 0.458441142 0.530637722 0.626510442 0.754922406 0.907519504 1.066851759 1.212354716 1.327904992 1.408061532 1.454805498 1.471349487 1.461730465 1.433962328 1.398943678 1.366131469 1.341556537 1.328061264 1.325857672 1.332970695 1.345945927 1.361064718 1.375388447 1.387244561 1.400256628 1.476134523
//
IT	5341
RD	4
LK	-398845.458601
QD	-395.248936 -> -334.773633
RI	0.0302396228
TR	0.117996	0.027835
MT	6.274846
MM	C_pi: 1.177906, n_recomb: 36914.812015
RS	0	0.000000	1.468190	168.265009	0.004558	0.000087
RS	1	0.006817	1.468190	178.893053	0.004846	0.000639
RS	2	0.014100	1.468190	190.131413	0.005151	0.001629
RS	3	0.021879	1.468190	202.006581	0.005472	0.003075
RS	4	0.030188	0.450833	693.951485	0.018799	0.011416
RS	5	0.039063	0.450833	726.417873	0.019678	0.014496
RS	6	0.048544	0.401137	852.248557	0.023087	0.017706
RS	7	0.058671	0.401137	887.024714	0.024029	0.019439
RS	8	0.069488	0.441392	838.633986	0.022718	0.018774
RS	9	0.081043	0.441392	872.031408	0.023623	0.020016
RS	10	0.093385	0.509994	784.916557	0.021263	0.018458
RS	11	0.106569	0.509994	816.469599	0.022118	0.019784
RS	12	0.120652	0.605544	715.642435	0.019386	0.017958
RS	13	0.135695	0.605544	745.207692	0.020187	0.019129
RS	14	0.151764	0.740806	634.841109	0.017197	0.016766
RS	15	0.168928	0.740806	662.232476	0.017939	0.017561
RS	16	0.187262	0.909287	563.270292	0.015259	0.015196
RS	17	0.206846	0.909287	588.585867	0.015944	0.015730
RS	18	0.227765	1.092034	512.396561	0.013881	0.013809
RS	19	0.250111	1.092034	536.042571	0.014521	0.014248
RS	20	0.273979	1.263295	484.832592	0.013134	0.012960
RS	21	0.299475	1.263295	507.376222	0.013745	0.013442
RS	22	0.326709	1.400650	478.767899	0.012970	0.012778
RS	23	0.355800	1.400650	500.750987	0.013565	0.013352
RS	24	0.386874	1.495215	490.281225	0.013281	0.013192
RS	25	0.420067	1.495215	512.065437	0.013872	0.013843
RS	26	0.455523	1.548451	515.863422	0.013974	0.014066
RS	27	0.493395	1.548451	537.563065	0.014562	0.014767
RS	28	0.533850	1.563735	553.840475	0.015003	0.015323
RS	29	0.577063	1.563735	575.289387	0.015584	0.016077
RS	30	0.623221	1.545740	603.264343	0.016342	0.016973
RS	31	0.672527	1.545740	623.925338	0.016902	0.017794
RS	32	0.725194	1.505064	660.953650	0.017905	0.018991
RS	33	0.781451	1.505064	679.794848	0.018415	0.019838
RS	34	0.841544	1.456450	720.139464	0.019508	0.021166
RS	35	0.905734	1.456450	735.642765	0.019928	0.021931
RS	36	0.974300	1.412379	771.972220	0.020912	0.023139
RS	37	1.047540	1.412379	782.372176	0.021194	0.023692
RS	38	1.125774	1.380389	807.836648	0.021884	0.024535
RS	39	1.209341	1.380389	811.522829	0.021984	0.024773
RS	40	1.298605	1.363713	821.404774	0.022251	0.025084
RS	41	1.393955	1.363713	817.326549	0.022141	0.024957
RS	42	1.495805	1.362256	810.177159	0.021947	0.024693
RS	43	1.604599	1.362256	798.062334	0.021619	0.024217
RS	44	1.720810	1.373194	775.848638	0.021017	0.023464
RS	45	1.844943	1.373194	756.133406	0.020483	0.022707
RS	46	1.977540	1.391839	723.007672	0.019586	0.021631
RS	47	2.119176	1.391839	696.577627	0.018870	0.020682
RS	48	2.270468	1.413177	656.911177	0.017795	0.019444
RS	49	2.432074	1.413177	624.885815	0.016928	0.018381
RS	50	2.604698	1.433226	582.012134	0.015766	0.017094
RS	51	2.789091	1.433226	545.689271	0.014782	0.015968
RS	52	2.986054	1.449705	501.749186	0.013592	0.014692
RS	53	3.196446	1.449705	462.661476	0.012533	0.013539
RS	54	3.421181	1.467566	417.631758	0.011313	0.012267
RS	55	3.661237	1.467566	377.979430	0.010239	0.011126
RS	56	3.917659	1.467566	338.248630	0.009163	0.009991
RS	57	4.191563	1.467566	299.062960	0.008101	0.008874
RS	58	4.484139	1.571115	245.485365	0.006650	0.007428
RS	59	4.796663	1.571115	214.418392	0.005808	0.006509
RS	60	5.130492	1.571115	184.730307	0.005004	0.005628
RS	61	5.487081	1.571115	156.836632	0.004249	0.004799
RS	62	5.867980	1.571115	131.085887	0.003551	0.004031
RS	63	6.274846	1.571115	453.621210	0.012288	0.014244
PA	4+25*2+4+6 0.117996357 0.027835256 6.274846018 1.468189750 0.450832653 0.401136579 0.441391952 0.509993691 0.605544029 0.740805670 0.909286810 1.092034147 1.263294782 1.400650169 1.495215365 1.548450947 1.563734698 1.545739896 1.505064131 1.456450221 1.412379191 1.380389129 1.363713040 1.362255739 1.373193682 1.391838907 1.413177322 1.433225996 1.449705070 1.467566232 1.571114906
//
IT	3957
RD	5
LK	-398728.233978
QD	-363.804237 -> -311.134181
RI	0.0234787202
TR	0.115096	0.028335
MT	6.403146
MM	C_pi: 1.215655, n_recomb: 38750.150796
RS	0	0.000000	2.039768	127.743961	0.003297	0.000066
RS	1	0.006851	2.039768	136.036370	0.003511	0.000478
RS	2	0.014172	2.039768	144.833596	0.003738	0.001209
RS	3	0.021994	2.039768	154.161645	0.003978	0.002255
RS	4	0.030352	0.473558	701.515922	0.018104	0.011099
RS	5	0.039283	0.473558	735.197576	0.018973	0.014007
RS	6	0.048826	0.400943	907.071744	0.023408	0.017944
RS	7	0.059022	0.400943	944.201855	0.024366	0.019621
RS	8	0.069917	0.435058	905.185724	0.023360	0.019163
RS	9	0.081559	0.435058	940.966271	0.024283	0.020433
RS	10	0.093998	0.499725	851.652334	0.021978	0.018889
RS	11	0.107289	0.499725	885.485710	0.022851	0.020269
RS	12	0.121491	0.593384	775.746231	0.020019	0.018334
RS	13	0.136666	0.593384	807.440411	0.020837	0.019591
RS	14	0.152881	0.732411	681.554335	0.017588	0.016982
RS	15	0.170207	0.732411	710.830747	0.018344	0.017868
RS	16	0.188719	0.912443	595.680323	0.015372	0.015217
RS	17	0.208500	0.912443	622.561158	0.016066	0.015828
RS	18	0.229637	1.113936	533.343127	0.013764	0.013666
RS	19	0.252221	1.113936	558.243917	0.014406	0.014163
RS	20	0.276352	1.306936	498.164316	0.012856	0.012705
RS	21	0.302137	1.306936	521.740854	0.013464	0.013223
RS	22	0.329689	1.463185	487.996638	0.012593	0.012454
RS	23	0.359128	1.463185	510.912633	0.013185	0.013046
RS	24	0.390584	1.570340	498.098088	0.012854	0.012828
RS	25	0.424196	1.570340	520.828019	0.013441	0.013483
RS	26	0.460110	1.629189	524.376102	0.013532	0.013685
RS	27	0.498485	1.629189	547.124879	0.014119	0.014379
RS	28	0.539488	1.643052	565.185505	0.014585	0.014950
RS	29	0.583302	1.643052	587.856776	0.015170	0.015689
RS	30	0.630116	1.617017	619.985077	0.016000	0.016646
RS	31	0.680139	1.617017	642.071646	0.016570	0.017447
RS	32	0.733588	1.564094	685.565941	0.017692	0.018753
RS	33	0.790700	1.564094	705.976979	0.018219	0.019581
RS	34	0.851724	1.502781	754.107532	0.019461	0.021051
RS	35	0.916930	1.502781	771.148110	0.019901	0.021801
RS	36	0.986602	1.448413	814.963429	0.021031	0.023152
RS	37	1.061048	1.448413	826.617032	0.021332	0.023696
RS	38	1.140595	1.409833	857.631551	0.022132	0.024649
RS	39	1.225592	1.409833	862.067359	0.022247	0.024883
RS	40	1.316412	1.390535	874.467698	0.022567	0.025247
RS	41	1.413454	1.390535	870.551003	0.022466	0.025124
RS	42	1.517145	1.390102	862.719076	0.022264	0.024853
RS	43	1.627940	1.390102	850.263706	0.021942	0.024388
RS	44	1.746326	1.404938	824.951385	0.021289	0.023586
RS	45	1.872824	1.404938	804.581318	0.020763	0.022848
RS	46	2.007987	1.429228	767.227877	0.019799	0.021708
RS	47	2.152411	1.429228	740.000635	0.019097	0.020786
RS	48	2.306730	1.456743	696.106282	0.017964	0.019495
RS	49	2.471622	1.456743	663.220446	0.017115	0.018463
RS	50	2.647811	1.482487	616.733607	0.015916	0.017143
RS	51	2.836072	1.482487	579.466878	0.014954	0.016049
RS	52	3.037230	1.503569	532.636925	0.013745	0.014759
RS	53	3.252171	1.503569	492.445421	0.012708	0.013636
RS	54	3.481838	1.526282	444.610892	0.011474	0.012353
RS	55	3.727239	1.526282	403.726284	0.010419	0.011237
RS	56	3.989454	1.526282	362.535923	0.009356	0.010121
RS	57	4.269634	1.526282	321.692016	0.008302	0.009017
RS	58	4.569010	1.658124	261.527828	0.006749	0.007465
RS	59	4.888897	1.658124	229.952375	0.005934	0.006581
RS	60	5.230701	1.658124	199.505623	0.005149	0.005727
RS	61	5.595922	1.658124	170.636454	0.004404	0.004916
RS	62	5.986166	1.658124	143.735104	0.003709	0.004158
RS	63	6.403146	1.658124	514.984615	0.013290	0.015159
PA	4+25*2+4+6 0.115096111 0.028334953 6.403146398 2.039767729 0.473558390 0.400943007 0.435058005 0.499725492 0.593384362 0.732411187 0.912443286 1.113935733 1.306936435 1.463185301 1.570340035 1.629189022 1.643052131 1.617017148 1.564093965 1.502781011 1.448413128 1.409832663 1.390535338 1.390101684 1.404937890 1.429228013 1.456743425 1.482486579 1.503569081 1.526282122 1.658123885
//
IT	4146
RD	6
LK	-398625.344849
QD	-336.293599 -> -289.307216
RI	0.0183753446
TR	0.112455	0.028832
MT	6.518364
MM	C_pi: 1.251084, n_recomb: 40547.044049
RS	0	0.000000	2.827276	96.822710	0.002388	0.000049
RS	1	0.006881	2.827276	103.235544	0.002546	0.000358
RS	2	0.014236	2.827276	110.054828	0.002714	0.000899
RS	3	0.022096	2.827276	117.303726	0.002893	0.001662
RS	4	0.030498	0.501128	700.092458	0.017266	0.010740
RS	5	0.039477	0.501128	734.624376	0.018118	0.013484
RS	6	0.049075	0.405507	949.143856	0.023408	0.018058
RS	7	0.059333	0.405507	988.408975	0.024377	0.019660
RS	8	0.070297	0.434138	960.608454	0.023691	0.019427
RS	9	0.082015	0.434138	998.617292	0.024629	0.020691
RS	10	0.094540	0.494930	910.595919	0.022458	0.019228
RS	11	0.107926	0.494930	946.595373	0.023346	0.020628
RS	12	0.122234	0.585981	831.515934	0.020507	0.018668
RS	13	0.137526	0.585981	865.263629	0.021340	0.019977
RS	14	0.153870	0.727021	726.463345	0.017917	0.017200
RS	15	0.171339	0.727021	757.590456	0.018684	0.018146
RS	16	0.190010	0.915896	627.834759	0.015484	0.015271
RS	17	0.209966	0.915896	656.278401	0.016186	0.015933
RS	18	0.231295	1.133066	554.995625	0.013688	0.013574
RS	19	0.254091	1.133066	581.165854	0.014333	0.014108
RS	20	0.278457	1.345177	512.812777	0.012647	0.012510
RS	21	0.304498	1.345177	537.441893	0.013255	0.013049
RS	22	0.332332	1.518565	498.895877	0.012304	0.012193
RS	23	0.362081	1.518565	522.760371	0.012893	0.012790
RS	24	0.393878	1.637417	507.724850	0.012522	0.012524
RS	25	0.427862	1.637417	531.404539	0.013106	0.013175
RS	26	0.464184	1.701710	534.642119	0.013186	0.013356
RS	27	0.503006	1.701710	558.426747	0.013772	0.014040
RS	28	0.544499	1.714501	578.057543	0.014256	0.014620
RS	29	0.588848	1.714501	601.918991	0.014845	0.015343
RS	30	0.636248	1.681064	637.898446	0.015732	0.016348
RS	31	0.686910	1.681064	661.364590	0.016311	0.017130
RS	32	0.741058	1.616674	711.028350	0.017536	0.018528
RS	33	0.798931	1.616674	732.958880	0.018077	0.019338
RS	34	0.860787	1.543494	788.661444	0.019451	0.020932
RS	35	0.926900	1.543494	807.190971	0.019908	0.021670
RS	36	0.997562	1.479603	858.364771	0.021170	0.023148
RS	37	1.073086	1.479603	871.224743	0.021487	0.023687
RS	38	1.153807	1.435009	907.705849	0.022386	0.024740
RS	39	1.240082	1.435009	912.840439	0.022513	0.024976
RS	40	1.332294	1.413396	927.661509	0.022879	0.025389
RS	41	1.430851	1.413396	923.851429	0.022785	0.025274
RS	42	1.536190	1.414036	915.196107	0.022571	0.024997
RS	43	1.648778	1.414036	902.347955	0.022254	0.024547
RS	44	1.769112	1.432646	873.769600	0.021550	0.023700
RS	45	1.897727	1.432646	852.704305	0.021030	0.022984
RS	46	2.035192	1.462385	810.969249	0.020001	0.021786
RS	47	2.182116	1.462385	782.921693	0.019309	0.020892
RS	48	2.339150	1.495882	734.689085	0.018119	0.019551
RS	49	2.506990	1.495882	700.938035	0.017287	0.018549
RS	50	2.686379	1.527159	650.776983	0.016050	0.017198
RS	51	2.878112	1.527159	612.580346	0.015108	0.016135
RS	52	3.083038	1.552722	562.844384	0.013881	0.014832
RS	53	3.302065	1.552722	521.582299	0.012864	0.013736
RS	54	3.536164	1.580184	470.945545	0.011615	0.012442
RS	55	3.786371	1.580184	428.881661	0.010577	0.011350
RS	56	4.053795	1.580184	386.294164	0.009527	0.010252
RS	57	4.339620	1.580184	343.861234	0.008481	0.009159
RS	58	4.645114	1.740771	276.919115	0.006830	0.007503
RS	59	4.971629	1.740771	244.934741	0.006041	0.006653
RS	60	5.320611	1.740771	213.839481	0.005274	0.005824
RS	61	5.693607	1.740771	184.109244	0.004541	0.005029
RS	62	6.092270	1.740771	156.169704	0.003852	0.004281
RS	63	6.518364	1.740771	577.720479	0.014248	0.016076
PA	4+25*2+4+6 0.112455130 0.028832297 6.518364147 2.827275959 0.501128465 0.405506964 0.434138164 0.494929774 0.585981318 0.727021004 0.915896135 1.133065675 1.345176823 1.518564630 1.637417411 1.701710257 1.714501307 1.681064255 1.616674143 1.543494324 1.479603207 1.435008822 1.413396283 1.414035949 1.432645970 1.462384790 1.495881624 1.527159421 1.552722261 1.580184287 1.740771159
//
IT	5285
RD	7
LK	-398533.298905
QD	-311.645394 -> -269.323628
RI	0.0145921940
TR	0.110014	0.029314
MT	6.625286
MM	C_pi: 1.284697, n_recomb: 42298.417602
RS	0	0.000000	3.894412	73.584528	0.001740	0.000037
RS	1	0.006908	3.894412	78.531932	0.001857	0.000269
RS	2	0.014294	3.894412	83.801952	0.001981	0.000671
RS	3	0.022189	3.894412	89.414198	0.002114	0.001232
RS	4	0.030631	0.531173	694.263759	0.016413	0.010371
RS	5	0.039655	0.531173	729.394763	0.017244	0.012968
RS	6	0.049303	0.412491	982.856835	0.023236	0.018088
RS	7	0.059617	0.412491	1024.086149	0.024211	0.019615
RS	8	0.070644	0.436242	1007.941118	0.023829	0.019599
RS	9	0.082432	0.436242	1048.056209	0.024778	0.020845
RS	10	0.095035	0.493322	963.540154	0.022780	0.019496
RS	11	0.108509	0.493322	1001.614240	0.023680	0.020898
RS	12	0.122913	0.581406	883.818855	0.020895	0.018964
RS	13	0.138312	0.581406	919.554018	0.021740	0.020306
RS	14	0.154776	0.723346	769.827798	0.018200	0.017415
RS	15	0.172376	0.723346	802.767244	0.018979	0.018403
RS	16	0.191193	0.919207	659.557451	0.015593	0.015344
RS	17	0.211309	0.919207	689.548130	0.016302	0.016043
RS	18	0.232815	1.149865	576.844232	0.013637	0.013517
RS	19	0.255807	1.149865	604.279602	0.014286	0.014076
RS	20	0.280387	1.379209	528.015446	0.012483	0.012357
RS	21	0.306665	1.379209	553.695032	0.013090	0.012908
RS	22	0.334759	1.568593	510.509485	0.012069	0.011975
RS	23	0.364793	1.568593	535.315660	0.012656	0.012574
RS	24	0.396902	1.698727	518.065678	0.012248	0.012264
RS	25	0.431229	1.698727	542.678387	0.012830	0.012907
RS	26	0.467928	1.768620	545.475473	0.012896	0.013068
RS	27	0.507162	1.768620	570.265733	0.013482	0.013740
RS	28	0.549106	1.780880	591.215729	0.013977	0.014323
RS	29	0.593948	1.780880	616.223765	0.014568	0.015030
RS	30	0.641888	1.740741	655.732505	0.015503	0.016072
RS	31	0.693140	1.740741	680.527826	0.016089	0.016837
RS	32	0.747932	1.665620	736.046129	0.017401	0.018311
RS	33	0.806509	1.665620	759.450598	0.017955	0.019107
RS	34	0.869133	1.581271	822.499692	0.019445	0.020808
RS	35	0.936084	1.581271	842.487356	0.019918	0.021537
RS	36	1.007659	1.508445	900.908622	0.021299	0.023130
RS	37	1.084179	1.508445	914.961141	0.021631	0.023667
RS	38	1.165985	1.458230	956.882761	0.022622	0.024810
RS	39	1.253443	1.458230	962.715279	0.022760	0.025053
RS	40	1.346943	1.434456	979.963349	0.023168	0.025511
RS	41	1.446901	1.434456	976.267921	0.023080	0.025408
RS	42	1.553765	1.436104	966.788559	0.022856	0.025126
RS	43	1.668012	1.436104	953.564352	0.022544	0.024693
RS	44	1.790151	1.458272	921.709381	0.021791	0.023806
RS	45	1.920727	1.458272	899.975412	0.021277	0.023113
RS	46	2.060324	1.493190	853.849884	0.020186	0.021863
RS	47	2.209565	1.493190	825.017956	0.019505	0.020995
RS	48	2.369116	1.532409	772.455381	0.018262	0.019609
RS	49	2.539689	1.532409	737.882136	0.017445	0.018637
RS	50	2.722046	1.569001	684.076404	0.016173	0.017257
RS	51	2.917001	1.569001	644.998188	0.015249	0.016223
RS	52	3.125423	1.598867	592.401190	0.014005	0.014908
RS	53	3.348244	1.598867	550.122337	0.013006	0.013838
RS	54	3.586457	1.630914	496.728533	0.011743	0.012533
RS	55	3.841128	1.630914	453.544498	0.010722	0.011463
RS	56	4.113391	1.630914	409.624461	0.009684	0.010381
RS	57	4.404464	1.630914	365.670340	0.008645	0.009299
RS	58	4.715644	1.820537	291.797533	0.006899	0.007541
RS	59	5.048321	1.820537	259.485036	0.006135	0.006721
RS	60	5.403981	1.820537	227.831255	0.005386	0.005916
RS	61	5.784211	1.820537	197.334059	0.004665	0.005138
RS	62	6.190707	1.820537	168.449437	0.003982	0.004399
RS	63	6.625286	1.820537	641.924533	0.015176	0.016986
PA	4+25*2+4+6 0.110014214 0.029313543 6.625286166 3.894412365 0.531172965 0.412491156 0.436241832 0.493322136 0.581405574 0.723345948 0.919207447 1.149865385 1.379208549 1.568593254 1.698727495 1.768619868 1.780880482 1.740741317 1.665619510 1.581271498 1.508445265 1.458230057 1.434456181 1.436103964 1.458271874 1.493189572 1.532409304 1.569000702 1.598867421 1.630914170 1.820536921
//
IT	4976
RD	8
LK	-398450.280042
QD	-289.438283 -> -251.115578
RI	0.0117783003
TR	0.107744	0.029775
MT	6.725928
MM	C_pi: 1.316821, n_recomb: 44004.780612
RS	0	0.000000	5.326026	56.150770	0.001276	0.000028
RS	1	0.006933	5.326026	59.969552	0.001363	0.000202
RS	2	0.014348	5.326026	64.042540	0.001455	0.000504
RS	3	0.022276	5.326026	68.385866	0.001554	0.000919
RS	4	0.030754	0.562537	686.354237	0.015597	0.010007
RS	5	0.039820	0.562537	721.907554	0.016405	0.012474
RS	6	0.049514	0.420751	1010.880226	0.022972	0.018064
RS	7	0.059881	0.420751	1053.933133	0.023950	0.019522
RS	8	0.070966	0.440150	1049.194048	0.023843	0.019704
RS	9	0.082820	0.440150	1091.311959	0.024800	0.020927
RS	10	0.095496	0.493711	1011.716473	0.022991	0.019707
RS	11	0.109050	0.493711	1051.788054	0.023902	0.021103
RS	12	0.123545	0.578624	933.298774	0.021209	0.019228
RS	13	0.139044	0.578624	970.963907	0.022065	0.020591
RS	14	0.155618	0.720705	811.900874	0.018450	0.017622
RS	15	0.173341	0.720705	846.615622	0.019239	0.018642
RS	16	0.192293	0.922181	690.846318	0.015699	0.015430
RS	17	0.212559	0.922181	722.364598	0.016416	0.016158
RS	18	0.234231	1.164648	598.700415	0.013605	0.013484
RS	19	0.257404	1.164648	627.390059	0.014257	0.014062
RS	20	0.282185	1.409778	543.446336	0.012350	0.012234
RS	21	0.308684	1.409778	570.166278	0.012957	0.012794
RS	22	0.337020	1.614342	522.417641	0.011872	0.011791
RS	23	0.367320	1.614342	548.150516	0.012457	0.012388
RS	24	0.399722	1.755577	528.640264	0.012013	0.012036
RS	25	0.434370	1.755577	554.162057	0.012593	0.012672
RS	26	0.471420	1.831365	556.367326	0.012643	0.012809
RS	27	0.511040	1.831365	582.127812	0.013229	0.013470
RS	28	0.553406	1.843685	604.147773	0.013729	0.014051
RS	29	0.598710	1.843685	630.256187	0.014322	0.014745
RS	30	0.647154	1.797532	672.977435	0.015293	0.015814
RS	31	0.698958	1.797532	699.051543	0.015886	0.016563
RS	32	0.754354	1.712333	760.112790	0.017273	0.018101
RS	33	0.813590	1.712333	784.948890	0.017838	0.018885
RS	34	0.876934	1.617390	855.119181	0.019432	0.020680
RS	35	0.944669	1.617390	876.542432	0.019919	0.021403
RS	36	1.017101	1.536078	942.108695	0.021409	0.023098
RS	37	1.094555	1.536078	957.355317	0.021756	0.023637
RS	38	1.177379	1.480511	1004.722184	0.022832	0.024864
RS	39	1.265946	1.480511	1011.274740	0.022981	0.025114
RS	40	1.360653	1.454639	1031.014098	0.023430	0.025616
RS	41	1.461927	1.454639	1027.469585	0.023349	0.025526
RS	42	1.570223	1.457172	1017.243378	0.023117	0.025243
RS	43	1.686028	1.457172	1003.688987	0.022809	0.024828
RS	44	1.809861	1.482653	968.626330	0.022012	0.023905
RS	45	1.942281	1.482653	946.276366	0.021504	0.023235
RS	46	2.083882	1.522453	895.825579	0.020357	0.021937
RS	47	2.235301	1.522453	866.265195	0.019686	0.021096
RS	48	2.397219	1.567109	809.439133	0.018394	0.019668
RS	49	2.570363	1.567109	774.099297	0.017591	0.018724
RS	50	2.755511	1.608766	716.717064	0.016287	0.017318
RS	51	2.953498	1.608766	676.810902	0.015380	0.016311
RS	52	3.165211	1.642736	621.419258	0.014122	0.014986
RS	53	3.391604	1.642736	578.176097	0.013139	0.013939
RS	54	3.633693	1.679167	522.084482	0.011864	0.012624
RS	55	3.892568	1.679167	477.831155	0.010859	0.011574
RS	56	4.169391	1.679167	432.633434	0.009832	0.010507
RS	57	4.465409	1.679167	387.215116	0.008799	0.009435
RS	58	4.781950	1.897954	306.282073	0.006960	0.007578
RS	59	5.120439	1.897954	273.702328	0.006220	0.006786
RS	60	5.482397	1.897954	241.559939	0.005489	0.006003
RS	61	5.869451	1.897954	210.370610	0.004781	0.005241
RS	62	6.283341	1.897954	180.616351	0.004104	0.004512
RS	63	6.725928	1.897954	707.603475	0.016080	0.017884
PA	4+25*2+4+6 0.107744089 0.029774754 6.725928247 5.326026066 0.562537000 0.420750609 0.440150459 0.493711213 0.578624345 0.720704564 0.922180957 1.164648062 1.409778131 1.614341697 1.755577280 1.831364637 1.843684875 1.797531688 1.712332899 1.617390037 1.536077951 1.480511477 1.454639028 1.457172144 1.482652524 1.522453112 1.567109247 1.608766039 1.642735883 1.679166911 1.897954157
//
IT	4320
RD	9
LK	-398375.044724
QD	-269.378518 -> -234.547263
RI	0.0096607126
TR	0.105627	0.030216
MT	6.821130
MM	C_pi: 1.347644, n_recomb: 45668.284679
RS	0	0.000000	7.232984	43.030745	0.000942	0.000021
RS	1	0.006957	7.232984	45.983603	0.001007	0.000153
RS	2	0.014398	7.232984	49.136062	0.001076	0.000380
RS	3	0.022357	7.232984	52.501176	0.001150	0.000689
RS	4	0.030869	0.594608	677.557667	0.014837	0.009657
RS	5	0.039973	0.594608	713.405816	0.015621	0.012010
RS	6	0.049711	0.429669	1034.891061	0.022661	0.018005
RS	7	0.060127	0.429669	1079.648099	0.023641	0.019402
RS	8	0.071267	0.445188	1085.716366	0.023774	0.019759
RS	9	0.083182	0.445188	1129.744933	0.024738	0.020957
RS	10	0.095926	0.495408	1056.001593	0.023123	0.019873
RS	11	0.109556	0.495408	1098.002563	0.024043	0.021257
RS	12	0.124135	0.577038	980.413309	0.021468	0.019465
RS	13	0.139728	0.577038	1019.957088	0.022334	0.020841
RS	14	0.156406	0.718700	852.886542	0.018676	0.017822
RS	15	0.174244	0.718700	889.341685	0.019474	0.018867
RS	16	0.193323	0.924726	721.740927	0.015804	0.015524
RS	17	0.213730	0.924726	754.766526	0.016527	0.016274
RS	18	0.235556	1.177637	620.495330	0.013587	0.013468
RS	19	0.258900	1.177637	650.426086	0.014242	0.014062
RS	20	0.283869	1.437372	558.955996	0.012239	0.012135
RS	21	0.310575	1.437372	586.703170	0.012847	0.012701
RS	22	0.339138	1.656479	534.419889	0.011702	0.011633
RS	23	0.369689	1.656479	561.061515	0.012286	0.012228
RS	24	0.402366	1.808745	539.224050	0.011807	0.011834
RS	25	0.437315	1.808745	565.628780	0.012386	0.012462
RS	26	0.474696	1.890778	567.087785	0.012418	0.012575
RS	27	0.514677	1.890778	593.782064	0.013002	0.013226
RS	28	0.557440	1.903733	616.639649	0.013503	0.013800
RS	29	0.603179	1.903733	643.802541	0.014097	0.014481
RS	30	0.652099	1.852206	689.438782	0.015097	0.015570
RS	31	0.704422	1.852206	716.742399	0.015695	0.016306
RS	32	0.760385	1.757505	783.047851	0.017146	0.017898
RS	33	0.820242	1.757505	809.274929	0.017721	0.018671
RS	34	0.884264	1.652443	886.344973	0.019408	0.020548
RS	35	0.952739	1.652443	909.184241	0.019908	0.021268
RS	36	1.025978	1.562997	981.796265	0.021498	0.023055
RS	37	1.104312	1.562997	998.244298	0.021859	0.023597
RS	38	1.188095	1.502273	1051.072676	0.023015	0.024902
RS	39	1.277708	1.502273	1058.376656	0.023175	0.025161
RS	40	1.373555	1.474316	1080.699889	0.023664	0.025706
RS	41	1.476070	1.474316	1077.354149	0.023591	0.025629
RS	42	1.585717	1.477589	1066.498882	0.023353	0.025347
RS	43	1.702992	1.477589	1052.671537	0.023050	0.024950
RS	44	1.828426	1.506127	1014.515751	0.022215	0.023997
RS	45	1.962586	1.506127	991.610935	0.021713	0.023349
RS	46	2.106080	1.550510	936.939036	0.020516	0.022008
RS	47	2.259557	1.550510	906.710492	0.019854	0.021192
RS	48	2.423711	1.600310	845.715203	0.018519	0.019728
RS	49	2.599285	1.600310	809.664639	0.017729	0.018810
RS	50	2.787074	1.646774	748.790648	0.016396	0.017381
RS	51	2.987928	1.646774	708.106786	0.015505	0.016399
RS	52	3.202754	1.684629	649.996066	0.014233	0.015064
RS	53	3.432526	1.684629	605.834167	0.013266	0.014039
RS	54	3.678284	1.725223	547.108151	0.011980	0.012714
RS	55	3.941138	1.725223	501.826320	0.010989	0.011683
RS	56	4.222280	1.725223	455.395218	0.009972	0.010629
RS	57	4.522980	1.725223	408.558977	0.008946	0.009567
RS	58	4.844601	1.973148	320.454987	0.007017	0.007613
RS	59	5.188596	1.973148	287.652992	0.006299	0.006848
RS	60	5.556523	1.973148	255.076058	0.005585	0.006086
RS	61	5.950046	1.973148	223.254329	0.004889	0.005339
RS	62	6.370947	1.973148	192.692198	0.004219	0.004619
RS	63	6.821130	1.973148	774.681583	0.016963	0.018767
PA	4+25*2+4+6 0.105627312 0.030215962 6.821129956 7.232983607 0.594608137 0.429668792 0.445188001 0.495408120 0.577038416 0.718700347 0.924726115 1.177636528 1.437371933 1.656479350 1.808744730 1.890777939 1.903733480 1.852206076 1.757505164 1.652442710 1.562996553 1.502272783 1.474315809 1.477589227 1.506127215 1.550510190 1.600309640 1.646773738 1.684629270 1.725222553 1.973148125
//
IT	5229
RD	10
LK	-398306.622953
QD	-251.213957 -> -219.460882
RI	0.0080431012
TR	0.103651	0.030638
MT	6.911291
MM	C_pi: 1.377279, n_recomb: 47290.965833
RS	0	0.000000	9.760030	33.106864	0.000700	0.000016
RS	1	0.006979	9.760030	35.395096	0.000748	0.000116
RS	2	0.014445	9.760030	37.839820	0.000800	0.000287
RS	3	0.022432	9.760030	40.451498	0.000855	0.000520
RS	4	0.030977	0.627015	668.517680	0.014136	0.009326
RS	5	0.040117	0.627015	704.567369	0.014899	0.011578
RS	6	0.049896	0.438880	1055.999943	0.022330	0.017923
RS	7	0.060357	0.438880	1102.357805	0.023310	0.019266
RS	8	0.071549	0.450947	1118.450569	0.023650	0.019776
RS	9	0.083521	0.450947	1164.305043	0.024620	0.020951
RS	10	0.096329	0.497997	1097.005924	0.023197	0.020003
RS	11	0.110030	0.497997	1140.873545	0.024125	0.021373
RS	12	0.124688	0.576282	1025.476739	0.021684	0.019677
RS	13	0.140369	0.576282	1066.851829	0.022559	0.021062
RS	14	0.157145	0.717098	892.925505	0.018882	0.018015
RS	15	0.175091	0.717098	931.087662	0.019688	0.019080
RS	16	0.194289	0.926806	752.281610	0.015908	0.015623
RS	17	0.214827	0.926806	786.794087	0.016637	0.016393
RS	18	0.236799	1.189015	642.197027	0.013580	0.013466
RS	19	0.260304	1.189015	673.354709	0.014239	0.014074
RS	20	0.285450	1.462337	574.467801	0.012148	0.012054
RS	21	0.312350	1.462337	603.227902	0.012756	0.012624
RS	22	0.341128	1.695448	546.414957	0.011554	0.011495
RS	23	0.371914	1.695448	573.946482	0.012136	0.012087
RS	24	0.404849	1.858724	549.705737	0.011624	0.011653
RS	25	0.440082	1.858724	576.966939	0.012200	0.012274
RS	26	0.477774	1.947350	577.534852	0.012212	0.012361
RS	27	0.518097	1.947350	605.127095	0.012796	0.013002
RS	28	0.561233	1.961499	628.604850	0.013292	0.013566
RS	29	0.607380	1.961499	656.777553	0.013888	0.014236
RS	30	0.656748	1.905175	705.056368	0.014909	0.015338
RS	31	0.709561	1.905175	733.541508	0.015511	0.016063
RS	32	0.766060	1.801482	804.806624	0.017018	0.017699
RS	33	0.826502	1.801482	832.384649	0.017601	0.018463
RS	34	0.891163	1.686707	916.134837	0.019372	0.020414
RS	35	0.960336	1.686707	940.370798	0.019885	0.021130
RS	36	1.034336	1.589407	1019.931356	0.021567	0.023003
RS	37	1.113501	1.589407	1037.588950	0.021941	0.023548
RS	38	1.198191	1.523668	1095.899189	0.023174	0.024927
RS	39	1.288791	1.523668	1103.988163	0.023345	0.025195
RS	40	1.385714	1.493619	1128.997085	0.023873	0.025783
RS	41	1.489402	1.493619	1125.901320	0.023808	0.025720
RS	42	1.600325	1.497481	1114.556360	0.023568	0.025441
RS	43	1.718990	1.497481	1100.516088	0.023271	0.025062
RS	44	1.845937	1.528825	1059.406628	0.022402	0.024083
RS	45	1.981743	1.528825	1036.008866	0.021907	0.023456
RS	46	2.127027	1.577497	977.240052	0.020664	0.022078
RS	47	2.282451	1.577497	946.402016	0.020012	0.021286
RS	48	2.448721	1.632149	881.345591	0.018637	0.019788
RS	49	2.626595	1.632149	844.636384	0.017860	0.018894
RS	50	2.816883	1.683159	780.363468	0.016501	0.017444
RS	51	3.020451	1.683159	738.946570	0.015626	0.016486
RS	52	3.238227	1.724678	678.194582	0.014341	0.015142
RS	53	3.471200	1.724678	633.152618	0.013388	0.014138
RS	54	3.720433	1.769201	571.856700	0.012092	0.012804
RS	55	3.987059	1.769201	525.578959	0.011114	0.011790
RS	56	4.272294	1.769201	477.950475	0.010107	0.010749
RS	57	4.577435	1.769201	429.734424	0.009087	0.009695
RS	58	4.903871	2.046095	334.367505	0.007070	0.007648
RS	59	5.253089	2.046095	301.376605	0.006373	0.006907
RS	60	5.626679	2.046095	268.407473	0.005676	0.006164
RS	61	6.026342	2.046095	236.001875	0.004990	0.005431
RS	62	6.453897	2.046095	204.683481	0.004328	0.004722
RS	63	6.911291	2.046095	843.023772	0.017826	0.019632
PA	4+25*2+4+6 0.103650796 0.030638494 6.911291147 9.760029742 0.627015192 0.438879879 0.450947004 0.497997189 0.576282295 0.717097867 0.926806488 1.189015031 1.462337349 1.695448422 1.858723530 1.947350206 1.961498571 1.905175154 1.801482349 1.686707333 1.589406821 1.523668411 1.493618842 1.497480632 1.528824853 1.577496871 1.632149450 1.683159342 1.724678287 1.769200611 2.046095097
//
IT	4750
RD	11
LK	-398244.218852
QD	-234.723289 -> -205.701684
RI	0.0067877928
TR	0.101803	0.031044
MT	6.996673
MM	C_pi: 1.405810, n_recomb: 48874.828708
RS	0	0.000000	13.093785	25.563534	0.000523	0.000012
RS	1	0.007000	13.093785	27.340802	0.000559	0.000088
RS	2	0.014489	13.093785	29.240730	0.000598	0.000218
RS	3	0.022503	13.093785	31.271652	0.000640	0.000393
RS	4	0.031077	0.659534	659.570503	0.013495	0.009016
RS	5	0.040252	0.659534	695.752230	0.014235	0.011177
RS	6	0.050069	0.448172	1074.932723	0.021994	0.017829
RS	7	0.060573	0.448172	1122.800667	0.022973	0.019124
RS	8	0.071812	0.457174	1148.073365	0.023490	0.019766
RS	9	0.083838	0.457174	1195.674677	0.024464	0.020918
RS	10	0.096706	0.501213	1135.181863	0.023226	0.020103
RS	11	0.110475	0.501213	1180.857182	0.024161	0.021458
RS	12	0.125207	0.576116	1068.730209	0.021867	0.019869
RS	13	0.140970	0.576116	1111.892384	0.022750	0.021259
RS	14	0.157837	0.715756	932.117858	0.019072	0.018201
RS	15	0.175885	0.715756	971.954941	0.019887	0.019282
RS	16	0.195195	0.928433	782.494482	0.016010	0.015727
RS	17	0.215857	0.928433	818.473420	0.016746	0.016512
RS	18	0.237966	1.198944	663.793889	0.013582	0.013475
RS	19	0.261622	1.198944	696.164087	0.014244	0.014093
RS	20	0.286934	1.484963	589.936876	0.012070	0.011988
RS	21	0.314017	1.484963	619.695233	0.012679	0.012561
RS	22	0.342996	1.731589	558.347609	0.011424	0.011373
RS	23	0.374004	1.731589	586.750240	0.012005	0.011962
RS	24	0.407182	1.905868	560.030218	0.011458	0.011489
RS	25	0.442682	1.905868	588.122085	0.012033	0.012104
RS	26	0.480667	2.001423	587.663920	0.012024	0.012164
RS	27	0.521311	2.001423	616.119650	0.012606	0.012796
RS	28	0.564800	2.017270	640.023894	0.013095	0.013347
RS	29	0.611333	2.017270	669.163668	0.013691	0.014007
RS	30	0.661123	1.956696	719.828605	0.014728	0.015117
RS	31	0.714398	1.956696	749.448873	0.015334	0.015832
RS	32	0.771401	1.844461	825.406748	0.016888	0.017505
RS	33	0.832395	1.844461	854.296242	0.017479	0.018261
RS	34	0.897659	1.720314	944.518009	0.019325	0.020277
RS	35	0.967490	1.720314	970.130642	0.019849	0.020991
RS	36	1.042209	1.615396	1056.537406	0.021617	0.022942
RS	37	1.122158	1.615396	1075.411629	0.022003	0.023491
RS	38	1.207703	1.544752	1139.223136	0.023309	0.024940
RS	39	1.299236	1.544752	1148.129906	0.023491	0.025217
RS	40	1.397176	1.512585	1175.932334	0.024060	0.025847
RS	41	1.501971	1.512585	1173.137094	0.024003	0.025798
RS	42	1.614101	1.516886	1161.450790	0.023764	0.025526
RS	43	1.734080	1.516886	1147.256452	0.023473	0.025164
RS	44	1.862457	1.550799	1103.343096	0.022575	0.024163
RS	45	1.999820	1.550799	1079.511983	0.022087	0.023556
RS	46	2.146797	1.603479	1016.780876	0.020804	0.022145
RS	47	2.304062	1.603479	985.388225	0.020161	0.021375
RS	48	2.472334	1.662701	916.385591	0.018750	0.019847
RS	49	2.652386	1.662701	879.064854	0.017986	0.018977
RS	50	2.845039	1.717997	811.488905	0.016603	0.017508
RS	51	3.051178	1.717997	769.377852	0.015742	0.016573
RS	52	3.271745	1.762960	706.061221	0.014446	0.015221
RS	53	3.507751	1.762960	660.171760	0.013507	0.014235
RS	54	3.760276	1.811171	596.370686	0.012202	0.012894
RS	55	4.030477	1.811171	549.122864	0.011235	0.011895
RS	56	4.319590	1.811171	500.326206	0.010237	0.010866
RS	57	4.628940	1.811171	450.761839	0.009223	0.009819
RS	58	4.959943	2.116741	348.056748	0.007121	0.007682
RS	59	5.314115	2.116741	314.901370	0.006443	0.006963
RS	60	5.693077	2.116741	281.573238	0.005761	0.006239
RS	61	6.098564	2.116741	248.623418	0.005087	0.005520
RS	62	6.532434	2.116741	216.592206	0.004432	0.004819
RS	63	6.996673	2.116741	912.483314	0.018670	0.020479
PA	4+25*2+4+6 0.101803189 0.031043946 6.996672527 13.093785400 0.659533604 0.448172073 0.457173793 0.501213396 0.576116320 0.715755586 0.928432812 1.198943749 1.484963236 1.731589496 1.905868049 2.001422632 2.017269558 1.956695641 1.844460953 1.720313566 1.615396324 1.544752288 1.512585074 1.516886489 1.550799115 1.603478551 1.662701197 1.717997493 1.762959751 1.811171368 2.116740874
//
IT	4065
RD	12
LK	-398187.158834
QD	-219.712027 -> -193.126299
RI	0.0057990096
TR	0.100074	0.031434
MT	7.077490
MM	C_pi: 1.433289, n_recomb: 50421.159147
RS	0	0.000000	17.475896	19.801373	0.000393	0.000009
RS	1	0.007019	17.475896	21.184793	0.000420	0.000067
RS	2	0.014530	17.475896	22.664385	0.000450	0.000166
RS	3	0.022569	17.475896	24.246766	0.000481	0.000299
RS	4	0.031172	0.691982	650.917628	0.012910	0.008727
RS	5	0.040378	0.691982	687.179906	0.013629	0.010807
RS	6	0.050231	0.457393	1092.228522	0.021662	0.017728
RS	7	0.060775	0.457393	1141.526522	0.022640	0.018981
RS	8	0.072060	0.463691	1175.101291	0.023306	0.019734
RS	9	0.084136	0.463691	1224.374769	0.024283	0.020865
RS	10	0.097060	0.504871	1170.878974	0.023222	0.020179
RS	11	0.110891	0.504871	1218.305340	0.024163	0.021518
RS	12	0.125693	0.576380	1110.337948	0.022021	0.020043
RS	13	0.141534	0.576380	1155.244612	0.022912	0.021436
RS	14	0.158487	0.714582	970.524800	0.019248	0.018380
RS	15	0.176629	0.714582	1012.005153	0.020071	0.019474
RS	16	0.196045	0.929626	812.390270	0.016112	0.015832
RS	17	0.216824	0.929626	849.814856	0.016854	0.016632
RS	18	0.239061	1.207573	685.265471	0.013591	0.013492
RS	19	0.262859	1.207573	718.833131	0.014257	0.014121
RS	20	0.288327	1.505468	605.335050	0.012006	0.011933
RS	21	0.315583	1.505468	636.076773	0.012615	0.012510
RS	22	0.344752	1.765170	570.178482	0.011308	0.011266
RS	23	0.375968	1.765170	599.433435	0.011889	0.011852
RS	24	0.409374	1.950435	570.164333	0.011308	0.011340
RS	25	0.445126	1.950435	599.061698	0.011881	0.011948
RS	26	0.483387	2.053218	597.456256	0.011849	0.011981
RS	27	0.524334	2.053218	626.742291	0.012430	0.012606
RS	28	0.568154	2.071243	650.893214	0.012909	0.013141
RS	29	0.615050	2.071243	680.958870	0.013505	0.013792
RS	30	0.665238	2.006907	733.777889	0.014553	0.014907
RS	31	0.718948	2.006907	764.488124	0.015162	0.015612
RS	32	0.776428	1.886540	844.884753	0.016757	0.017316
RS	33	0.837942	1.886540	875.046174	0.017355	0.018065
RS	34	0.903774	1.753324	971.532125	0.019268	0.020139
RS	35	0.974227	1.753324	998.499828	0.019803	0.020851
RS	36	1.049624	1.640990	1091.648862	0.021651	0.022873
RS	37	1.130313	1.640990	1111.744194	0.022049	0.023428
RS	38	1.216666	1.565529	1181.070103	0.023424	0.024942
RS	39	1.309079	1.565529	1190.824752	0.023618	0.025230
RS	40	1.407979	1.531214	1221.524943	0.024226	0.025901
RS	41	1.513820	1.531214	1219.078301	0.024178	0.025865
RS	42	1.627090	1.535815	1207.200447	0.023942	0.025602
RS	43	1.748311	1.535815	1192.908358	0.023659	0.025257
RS	44	1.878039	1.572072	1146.347396	0.022735	0.024238
RS	45	2.016873	1.572072	1122.139302	0.022255	0.023650
RS	46	2.165451	1.628492	1055.585956	0.020935	0.022210
RS	47	2.324457	1.628492	1023.689743	0.020303	0.021461
RS	48	2.494624	1.692012	950.859349	0.018858	0.019907
RS	49	2.676734	1.692012	912.970067	0.018107	0.019059
RS	50	2.871626	1.751344	842.187791	0.016703	0.017573
RS	51	3.080197	1.751344	799.417428	0.015855	0.016658
RS	52	3.303407	1.799533	733.612974	0.014550	0.015299
RS	53	3.542284	1.799533	686.904558	0.013623	0.014331
RS	54	3.797927	1.851193	620.664005	0.012310	0.012983
RS	55	4.071513	1.851193	572.467752	0.011354	0.011998
RS	56	4.364301	1.851193	522.527955	0.010363	0.010979
RS	57	4.677639	1.851193	471.642754	0.009354	0.009939
RS	58	5.012970	2.185040	361.541637	0.007170	0.007715
RS	59	5.371836	2.185040	328.240264	0.006510	0.007017
RS	60	5.755891	2.185040	294.580043	0.005842	0.006310
RS	61	6.166901	2.185040	261.119400	0.005179	0.005604
RS	62	6.606760	2.185040	228.412984	0.004530	0.004912
RS	63	7.077490	2.185040	982.892026	0.019494	0.021307
PA	4+25*2+4+6 0.100074171 0.031433825 7.077490415 17.475895922 0.691982381 0.457393021 0.463690609 0.504870531 0.576380183 0.714581518 0.929626361 1.207573003 1.505467980 1.765170154 1.950435047 2.053218215 2.071243239 2.006907325 1.886540110 1.753324458 1.640989873 1.565528695 1.531214415 1.535815455 1.572071697 1.628491615 1.692012408 1.751344054 1.799532840 1.851193022 2.185040058
//
IT	4557
RD	13
LK	-398134.868475
QD	-206.012759 -> -181.608092
RI	0.0050085868
TR	0.098455	0.031810
MT	7.153896
MM	C_pi: 1.459761, n_recomb: 51931.323062
RS	0	0.000000	23.214442	15.382728	0.000296	0.000007
RS	1	0.007037	23.214442	16.461912	0.000317	0.000051
RS	2	0.014569	23.214442	17.616561	0.000339	0.000127
RS	3	0.022631	23.214442	18.851916	0.000363	0.000228
RS	4	0.031260	0.724245	642.651805	0.012375	0.008459
RS	5	0.040496	0.724245	678.955852	0.013074	0.010464
RS	6	0.050382	0.466448	1108.263017	0.021341	0.017625
RS	7	0.060965	0.466448	1158.919883	0.022316	0.018840
RS	8	0.072291	0.470384	1199.911993	0.023106	0.019687
RS	9	0.084415	0.470384	1250.786619	0.024085	0.020797
RS	10	0.097392	0.508847	1204.357910	0.023191	0.020235
RS	11	0.111282	0.508847	1253.480374	0.024137	0.021558
RS	12	0.126149	0.576967	1150.423259	0.022153	0.020201
RS	13	0.142062	0.576967	1197.033105	0.023050	0.021594
RS	14	0.159096	0.713520	1008.189281	0.019414	0.018551
RS	15	0.177328	0.713520	1051.281640	0.020244	0.019658
RS	16	0.196842	0.930417	841.978471	0.016213	0.015939
RS	17	0.217731	0.930417	880.827701	0.016961	0.016751
RS	18	0.240088	1.215033	706.601444	0.013606	0.013516
RS	19	0.264020	1.215033	741.351236	0.014276	0.014153
RS	20	0.289635	1.524052	620.641629	0.011951	0.011889
RS	21	0.317052	1.524052	652.351765	0.012562	0.012468
RS	22	0.346399	1.796404	581.888335	0.011205	0.011170
RS	23	0.377811	1.796404	611.977261	0.011784	0.011754
RS	24	0.411433	1.992629	580.093544	0.011170	0.011204
RS	25	0.447422	1.992629	609.772173	0.011742	0.011806
RS	26	0.485942	2.102916	606.908479	0.011687	0.011811
RS	27	0.527174	2.102916	636.993089	0.012266	0.012428
RS	28	0.571306	2.123544	661.232658	0.012733	0.012946
RS	29	0.618544	2.123544	692.184892	0.013329	0.013590
RS	30	0.669106	2.055900	746.943133	0.014383	0.014704
RS	31	0.723226	2.055900	778.699670	0.014995	0.015401
RS	32	0.781155	1.927773	863.295635	0.016624	0.017131
RS	33	0.843159	1.927773	894.689681	0.017228	0.017874
RS	34	0.909527	1.785760	997.238088	0.019203	0.019999
RS	35	0.980565	1.785760	1025.537802	0.019748	0.020710
RS	36	1.056601	1.666181	1125.322860	0.021669	0.022799
RS	37	1.137988	1.666181	1146.640982	0.022080	0.023358
RS	38	1.225102	1.585978	1221.487340	0.023521	0.024936
RS	39	1.318346	1.585978	1232.116626	0.023726	0.025233
RS	40	1.418152	1.549485	1265.814197	0.024375	0.025945
RS	41	1.524980	1.549485	1263.760763	0.024335	0.025923
RS	42	1.639326	1.554256	1251.839085	0.024106	0.025671
RS	43	1.761717	1.554256	1237.501983	0.023830	0.025341
RS	44	1.892722	1.592646	1188.450451	0.022885	0.024308
RS	45	2.032944	1.592646	1163.917876	0.022413	0.023739
RS	46	2.183034	1.652553	1093.684702	0.021060	0.022273
RS	47	2.343685	1.652553	1061.331764	0.020437	0.021544
RS	48	2.515641	1.720113	984.792086	0.018963	0.019966
RS	49	2.699697	1.720113	946.373152	0.018224	0.019138
RS	50	2.896704	1.783237	872.481053	0.016801	0.017638
RS	51	3.107575	1.783237	829.082337	0.015965	0.016741
RS	52	3.333284	1.834440	760.866149	0.014651	0.015377
RS	53	3.574875	1.834440	713.363608	0.013737	0.014426
RS	54	3.833466	1.889311	644.748897	0.012415	0.013071
RS	55	4.110254	1.889311	595.622284	0.011469	0.012099
RS	56	4.406519	1.889311	544.560799	0.010486	0.011090
RS	57	4.723631	1.889311	492.378781	0.009481	0.010056
RS	58	5.063057	2.250947	374.839055	0.007218	0.007747
RS	59	5.426368	2.250947	341.405312	0.006574	0.007070
RS	60	5.815244	2.250947	307.434648	0.005920	0.006378
RS	61	6.231485	2.250947	273.491241	0.005266	0.005684
RS	62	6.677015	2.250947	240.142147	0.004624	0.005001
RS	63	7.153896	2.250947	1054.098344	0.020298	0.022117
PA	4+25*2+4+6 0.098454920 0.031809655 7.153896122 23.214441889 0.724244835 0.466447770 0.470383897 0.508847091 0.576966656 0.713519775 0.930417173 1.215032695 1.524052019 1.796403910 1.992629097 2.102915810 2.123544019 2.055900258 1.927772912 1.785759968 1.666181389 1.585978378 1.549485436 1.554255622 1.592645828 1.652553028 1.720112946 1.783236749 1.834439703 1.889310534 2.250947139
//
IT	4098
RD	14
LK	-398086.852189
QD	-193.479408 -> -171.034371
RI	0.0043682929
TR	0.096936	0.032172
MT	7.226160
MM	C_pi: 1.485273, n_recomb: 53406.211015
RS	0	0.000000	30.701586	11.982881	0.000224	0.000005
RS	1	0.007054	30.701586	12.826559	0.000240	0.000039
RS	2	0.014605	30.701586	13.729522	0.000257	0.000098
RS	3	0.022688	30.701586	14.695917	0.000275	0.000175
RS	4	0.031342	0.756209	634.834222	0.011887	0.008210
RS	5	0.040607	0.756209	671.151694	0.012567	0.010148
RS	6	0.050525	0.475268	1123.321260	0.021034	0.017522
RS	7	0.061142	0.475268	1175.273649	0.022006	0.018705
RS	8	0.072508	0.477165	1222.821088	0.022897	0.019628
RS	9	0.084676	0.477165	1275.229490	0.023878	0.020718
RS	10	0.097702	0.513051	1235.838077	0.023140	0.020274
RS	11	0.111648	0.513051	1286.603161	0.024091	0.021580
RS	12	0.126576	0.577798	1189.081958	0.022265	0.020345
RS	13	0.142558	0.577798	1237.354597	0.023169	0.021737
RS	14	0.159667	0.712535	1045.136505	0.019570	0.018717
RS	15	0.177983	0.712535	1089.809764	0.020406	0.019833
RS	16	0.197591	0.930850	871.250579	0.016314	0.016046
RS	17	0.218582	0.930850	911.502953	0.017067	0.016870
RS	18	0.241053	1.221443	727.789012	0.013627	0.013546
RS	19	0.265109	1.221443	763.705288	0.014300	0.014191
RS	20	0.290863	1.540894	635.838601	0.011906	0.011853
RS	21	0.318433	1.540894	668.502140	0.012517	0.012435
RS	22	0.347947	1.825482	593.461635	0.011112	0.011084
RS	23	0.379543	1.825482	624.366585	0.011691	0.011666
RS	24	0.413368	2.032627	589.808711	0.011044	0.011079
RS	25	0.449579	2.032627	620.245260	0.011614	0.011675
RS	26	0.488344	2.150658	616.024485	0.011535	0.011652
RS	27	0.529844	2.150658	646.877367	0.012112	0.012263
RS	28	0.574270	2.174287	671.060031	0.012565	0.012762
RS	29	0.621830	2.174287	702.861192	0.013161	0.013398
RS	30	0.672745	2.103750	759.361941	0.014219	0.014510
RS	31	0.727252	2.103750	792.122474	0.014832	0.015200
RS	32	0.785602	1.968203	880.691913	0.016490	0.016951
RS	33	0.848069	1.968203	913.279453	0.017101	0.017688
RS	34	0.914942	1.817639	1021.692140	0.019131	0.019859
RS	35	0.986532	1.817639	1051.299260	0.019685	0.020569
RS	36	1.063171	1.690973	1157.608736	0.021676	0.022720
RS	37	1.145216	1.690973	1180.148374	0.022098	0.023284
RS	38	1.233049	1.606098	1260.509954	0.023602	0.024921
RS	39	1.327077	1.606098	1272.037145	0.023818	0.025228
RS	40	1.427737	1.567397	1308.823325	0.024507	0.025981
RS	41	1.535497	1.567397	1307.204236	0.024477	0.025972
RS	42	1.650858	1.572215	1295.383277	0.024255	0.025732
RS	43	1.774356	1.572215	1281.050414	0.023987	0.025418
RS	44	1.906566	1.612547	1229.662434	0.023025	0.024374
RS	45	2.048100	1.612547	1204.854598	0.022560	0.023822
RS	46	2.199618	1.675706	1131.083417	0.021179	0.022333
RS	47	2.361824	1.675706	1098.317541	0.020565	0.021624
RS	48	2.535471	1.747060	1018.187904	0.019065	0.020025
RS	49	2.721366	1.747060	979.275400	0.018336	0.019216
RS	50	2.920373	1.813745	902.369189	0.016896	0.017703
RS	51	3.133418	1.813745	858.370808	0.016072	0.016824
RS	52	3.361490	1.867760	787.818095	0.014751	0.015455
RS	53	3.605649	1.867760	739.544469	0.013848	0.014518
RS	54	3.867030	1.925609	668.622142	0.012520	0.013158
RS	55	4.146848	1.925609	618.581528	0.011583	0.012198
RS	56	4.446403	1.925609	566.418041	0.010606	0.011198
RS	57	4.767087	1.925609	512.961501	0.009605	0.010170
RS	58	5.110391	2.314487	387.955270	0.007264	0.007779
RS	59	5.477911	2.314487	354.399883	0.006636	0.007120
RS	60	5.871353	2.314487	320.137038	0.005994	0.006443
RS	61	6.292548	2.314487	285.735319	0.005350	0.005761
RS	62	6.743451	2.314487	251.772519	0.004714	0.005086
RS	63	7.226160	2.314487	1125.947090	0.021083	0.022907
PA	4+25*2+4+6 0.096936056 0.032172375 7.226159905 30.701586235 0.756209449 0.475268043 0.477165278 0.513051023 0.577798066 0.712535142 0.930850183 1.221442875 1.540894226 1.825481787 2.032627016 2.150657664 2.174286663 2.103750147 1.968202651 1.817639051 1.690972879 1.606097744 1.567396692 1.572214607 1.612547142 1.675706400 1.747059839 1.813745148 1.867759880 1.925608883 2.314486572
//
IT	4799
RD	15
LK	-398042.677403
QD	-181.985863 -> -161.306919
RI	0.0038426417
TR	0.095510	0.032523
MT	7.294495
MM	C_pi: 1.509867, n_recomb: 54846.762132
RS	0	0.000000	40.447821	9.355970	0.000171	0.000004
RS	1	0.007069	40.447821	10.016756	0.000183	0.000030
RS	2	0.014638	40.447821	10.724166	0.000196	0.000075
RS	3	0.022743	40.447821	11.481480	0.000209	0.000135
RS	4	0.031420	0.787779	627.498096	0.011441	0.007980
RS	5	0.040710	0.787779	663.808869	0.012103	0.009857
RS	6	0.050658	0.483800	1137.634558	0.020742	0.017423
RS	7	0.061308	0.483800	1190.826270	0.021712	0.018575
RS	8	0.072712	0.483978	1244.063753	0.022683	0.019560
RS	9	0.084921	0.483978	1297.941645	0.023665	0.020632
RS	10	0.097994	0.517423	1265.482736	0.023073	0.020298
RS	11	0.111991	0.517423	1317.838045	0.024028	0.021588
RS	12	0.126977	0.578822	1226.383471	0.022360	0.020476
RS	13	0.143023	0.578822	1276.279190	0.023270	0.021865
RS	14	0.160203	0.711606	1081.383167	0.019716	0.018875
RS	15	0.178598	0.711606	1127.606354	0.020559	0.020000
RS	16	0.198293	0.930956	900.209386	0.016413	0.016153
RS	17	0.219381	0.930956	941.843246	0.017172	0.016987
RS	18	0.241959	1.226918	748.813450	0.013653	0.013580
RS	19	0.266133	1.226918	785.880195	0.014329	0.014232
RS	20	0.292016	1.556150	650.913877	0.011868	0.011823
RS	21	0.319730	1.556150	684.515856	0.012481	0.012408
RS	22	0.349402	1.852582	604.885167	0.011029	0.011007
RS	23	0.381172	1.852582	636.588516	0.011607	0.011586
RS	24	0.415187	2.070582	599.306325	0.010927	0.010963
RS	25	0.451608	2.070582	630.478342	0.011495	0.011554
RS	26	0.490603	2.196565	624.812600	0.011392	0.011503
RS	27	0.532355	2.196565	656.404842	0.011968	0.012107
RS	28	0.577058	2.223561	680.398169	0.012405	0.012587
RS	29	0.624922	2.223561	713.012279	0.013000	0.013216
RS	30	0.676169	2.150512	771.075440	0.014059	0.014324
RS	31	0.731039	2.150512	804.799122	0.014674	0.015006
RS	32	0.789789	2.007857	897.129205	0.016357	0.016775
RS	33	0.852691	2.007857	930.871499	0.016972	0.017507
RS	34	0.920040	1.848967	1044.956171	0.019052	0.019719
RS	35	0.992151	1.848967	1075.844830	0.019615	0.020429
RS	36	1.069359	1.715358	1188.562245	0.021671	0.022637
RS	37	1.152025	1.715358	1212.319394	0.022104	0.023206
RS	38	1.240535	1.625873	1298.183661	0.023669	0.024900
RS	39	1.335302	1.625873	1310.628434	0.023896	0.025216
RS	40	1.436769	1.584937	1350.585580	0.024625	0.026009
RS	41	1.545409	1.584937	1349.438215	0.024604	0.026013
RS	42	1.661729	1.589695	1337.853875	0.024393	0.025787
RS	43	1.786272	1.589695	1323.571071	0.024132	0.025488
RS	44	1.919619	1.631789	1270.000633	0.023155	0.024435
RS	45	2.062393	1.631789	1244.963175	0.022699	0.023900
RS	46	2.215261	1.697983	1167.792913	0.021292	0.022392
RS	47	2.378935	1.697983	1134.654711	0.020688	0.021700
RS	48	2.554180	1.772899	1051.052778	0.019163	0.020083
RS	49	2.741813	1.772899	1011.680122	0.018446	0.019292
RS	50	2.942711	1.842926	931.854883	0.016990	0.017767
RS	51	3.157811	1.842926	887.283307	0.016177	0.016905
RS	52	3.388118	1.899558	814.468312	0.014850	0.015532
RS	53	3.634706	1.899558	765.444849	0.013956	0.014609
RS	54	3.898725	1.960164	692.280661	0.012622	0.013245
RS	55	4.181410	1.960164	641.341072	0.011693	0.012295
RS	56	4.484078	1.960164	588.093876	0.010722	0.011303
RS	57	4.808143	1.960164	533.383734	0.009725	0.010281
RS	58	5.155118	2.375682	400.896522	0.007309	0.007811
RS	59	5.526621	2.375682	367.227825	0.006696	0.007169
RS	60	5.924387	2.375682	332.688191	0.006066	0.006506
RS	61	6.350273	2.375682	297.849492	0.005431	0.005835
RS	62	6.806266	2.375682	263.298821	0.004801	0.005167
RS	63	7.294495	2.375682	1198.300739	0.021848	0.023677
PA	4+25*2+4+6 0.095509617 0.032522948 7.294495058 40.447820853 0.787778634 0.483800038 0.483977530 0.517422527 0.578822433 0.711606229 0.930956267 1.226917711 1.556149957 1.852581742 2.070582144 2.196564775 2.223560701 2.150511809 2.007856667 1.848966567 1.715357569 1.625872681 1.584937258 1.589695137 1.631789425 1.697982810 1.772898956 1.842925561 1.899558481 1.960163574 2.375682067
//
IT	4429
RD	16
LK	-398001.966625
QD	-171.422169 -> -152.339275
RI	0.0034063654
TR	0.094168	0.032862
MT	7.359139
MM	C_pi: 1.533581, n_recomb: 56253.658062
RS	0	0.000000	53.089289	7.321842	0.000130	0.000003
RS	1	0.007084	53.089289	7.840395	0.000139	0.000023
RS	2	0.014670	53.089289	8.395662	0.000149	0.000058
RS	3	0.022794	53.089289	8.990241	0.000160	0.000104
RS	4	0.031492	0.818874	620.650188	0.011033	0.007768
RS	5	0.040808	0.818874	656.940297	0.011678	0.009587
RS	6	0.050783	0.492011	1151.366210	0.020467	0.017328
RS	7	0.061464	0.492011	1205.746938	0.021434	0.018454
RS	8	0.072903	0.490778	1263.831043	0.022467	0.019485
RS	9	0.085151	0.490778	1319.117019	0.023449	0.020540
RS	10	0.098268	0.521909	1293.448646	0.022993	0.020309
RS	11	0.112313	0.521909	1347.342983	0.023951	0.021583
RS	12	0.127354	0.579997	1262.391815	0.022441	0.020595
RS	13	0.143460	0.579997	1313.871464	0.023356	0.021980
RS	14	0.160707	0.710722	1116.933182	0.019855	0.019028
RS	15	0.179176	0.710722	1164.675252	0.020704	0.020159
RS	16	0.198953	0.930775	928.844190	0.016512	0.016260
RS	17	0.220132	0.930775	971.837436	0.017276	0.017103
RS	18	0.242810	1.231548	769.666455	0.013682	0.013617
RS	19	0.267096	1.231548	807.867442	0.014361	0.014276
RS	20	0.293101	1.569952	665.858352	0.011837	0.011800
RS	21	0.320949	1.569952	700.383870	0.012450	0.012387
RS	22	0.350770	1.877828	616.158656	0.010953	0.010937
RS	23	0.382703	1.877828	648.643409	0.011531	0.011515
RS	24	0.416898	2.106626	608.585016	0.010819	0.010855
RS	25	0.453516	2.106626	640.470848	0.011385	0.011442
RS	26	0.492728	2.240732	633.283898	0.011258	0.011363
RS	27	0.534718	2.240732	665.587900	0.011832	0.011961
RS	28	0.579683	2.271423	689.273919	0.012253	0.012421
RS	29	0.627832	2.271423	722.666628	0.012847	0.013044
RS	30	0.679393	2.196218	782.124980	0.013904	0.014145
RS	31	0.734606	2.196218	816.772337	0.014519	0.014820
RS	32	0.793731	2.046756	912.657598	0.016224	0.016603
RS	33	0.857045	2.046756	947.516238	0.016844	0.017330
RS	34	0.924843	1.879749	1067.083720	0.018969	0.019580
RS	35	0.997445	1.879749	1099.226824	0.019541	0.020289
RS	36	1.075189	1.739330	1218.232534	0.021656	0.022550
RS	37	1.158442	1.739330	1243.200462	0.022100	0.023124
RS	38	1.247592	1.645292	1334.547409	0.023724	0.024872
RS	39	1.343057	1.645292	1347.925781	0.023962	0.025198
RS	40	1.445285	1.602102	1391.124587	0.024729	0.026030
RS	41	1.554756	1.602102	1390.482599	0.024718	0.026046
RS	42	1.671981	1.606703	1379.263019	0.024519	0.025836
RS	43	1.797511	1.606703	1365.072622	0.024266	0.025552
RS	44	1.931934	1.650397	1309.466625	0.023278	0.024493
RS	45	2.075879	1.650397	1284.242372	0.022829	0.023974
RS	46	2.230022	1.719421	1203.811076	0.021400	0.022448
RS	47	2.395084	1.719421	1170.338682	0.020805	0.021774
RS	48	2.571840	1.797684	1083.380690	0.019259	0.020140
RS	49	2.761117	1.797684	1043.579437	0.018551	0.019366
RS	50	2.963803	1.870846	960.928588	0.017082	0.017831
RS	51	3.180848	1.870846	915.809175	0.016280	0.016984
RS	52	3.413268	1.929914	840.805667	0.014947	0.015609
RS	53	3.662154	1.929914	791.053013	0.014062	0.014698
RS	54	3.928670	1.993061	715.714177	0.012723	0.013330
RS	55	4.214068	1.993061	663.890166	0.011802	0.012391
RS	56	4.519683	1.993061	609.577021	0.010836	0.011406
RS	57	4.846949	1.993061	553.633663	0.009842	0.010388
RS	58	5.197398	2.434585	413.663817	0.007354	0.007842
RS	59	5.572674	2.434585	379.888695	0.006753	0.007216
RS	60	5.974535	2.434585	345.085752	0.006134	0.006567
RS	61	6.404865	2.434585	309.829203	0.005508	0.005906
RS	62	6.865679	2.434585	274.714199	0.004883	0.005246
RS	63	7.359139	2.434585	1271.024140	0.022595	0.024429
PA	4+25*2+4+6 0.094168060 0.032862111 7.359139009 53.089288545 0.818874477 0.492011124 0.490778341 0.521908505 0.579996692 0.710721960 0.930774706 1.231547717 1.569952459 1.877827853 2.106625632 2.240731695 2.271422637 2.196217897 2.046755711 1.879748704 1.739329938 1.645292195 1.602102389 1.606703339 1.650397245 1.719421022 1.797683927 1.870845793 1.929913888 1.993060530 2.434584829
//
IT	4871
RD	17
LK	-397964.387902
QD	-161.692818 -> -144.055929
RI	0.0030397868
TR	0.092904	0.033190
MT	7.420338
MM	C_pi: 1.556463, n_recomb: 57627.956335
RS	0	0.000000	69.436453	5.742652	0.000100	0.000002
RS	1	0.007098	69.436453	6.150367	0.000107	0.000018
RS	2	0.014700	69.436453	6.587037	0.000114	0.000045
RS	3	0.022841	69.436453	7.054718	0.000122	0.000080
RS	4	0.031561	0.849452	614.274560	0.010659	0.007571
RS	5	0.040899	0.849452	650.534424	0.011289	0.009338
RS	6	0.050900	0.499892	1164.623828	0.020209	0.017239
RS	7	0.061611	0.499892	1220.148228	0.021173	0.018340
RS	8	0.073082	0.497531	1282.308130	0.022251	0.019405
RS	9	0.085368	0.497531	1338.944348	0.023234	0.020445
RS	10	0.098525	0.526481	1319.850504	0.022903	0.020309
RS	11	0.112617	0.526481	1375.233963	0.023864	0.021569
RS	12	0.127708	0.581294	1297.162524	0.022509	0.020703
RS	13	0.143871	0.581294	1350.187895	0.023429	0.022084
RS	14	0.161181	0.709882	1151.790383	0.019987	0.019175
RS	15	0.179720	0.709882	1201.020656	0.020841	0.020312
RS	16	0.199574	0.930357	957.139488	0.016609	0.016367
RS	17	0.220838	0.930357	1001.469825	0.017378	0.017217
RS	18	0.243612	1.235436	790.336585	0.013714	0.013657
RS	19	0.268001	1.235436	829.655520	0.014397	0.014323
RS	20	0.294122	1.582443	680.664669	0.011811	0.011782
RS	21	0.322097	1.582443	716.099084	0.012426	0.012372
RS	22	0.352058	1.901395	627.271363	0.010885	0.010874
RS	23	0.384145	1.901395	660.520889	0.011462	0.011450
RS	24	0.418510	2.140896	617.648523	0.010718	0.010755
RS	25	0.455314	2.140896	650.227571	0.011283	0.011338
RS	26	0.494730	2.283281	641.449391	0.011131	0.011231
RS	27	0.536945	2.283281	674.438976	0.011703	0.011824
RS	28	0.582155	2.317956	697.714090	0.012107	0.012263
RS	29	0.630575	2.317956	731.852895	0.012700	0.012880
RS	30	0.682432	2.240918	792.555367	0.013753	0.013973
RS	31	0.737969	2.240918	828.088750	0.014370	0.014642
RS	32	0.797448	2.084925	927.337589	0.016092	0.016436
RS	33	0.861150	2.084925	963.275193	0.016715	0.017159
RS	34	0.929372	1.909996	1088.142555	0.018882	0.019441
RS	35	1.002438	1.909996	1121.512573	0.019461	0.020150
RS	36	1.080689	1.762890	1246.686732	0.021633	0.022461
RS	37	1.164495	1.762890	1272.856693	0.022087	0.023039
RS	38	1.254250	1.664355	1369.658056	0.023767	0.024839
RS	39	1.350375	1.664355	1383.983022	0.024016	0.025174
RS	40	1.453323	1.618898	1430.483153	0.024823	0.026046
RS	41	1.563579	1.618898	1430.376927	0.024821	0.026074
RS	42	1.681660	1.623250	1419.646442	0.024635	0.025880
RS	43	1.808123	1.623250	1405.587220	0.024391	0.025609
RS	44	1.943563	1.668397	1348.085154	0.023393	0.024546
RS	45	2.088616	1.668397	1322.713709	0.022953	0.024043
RS	46	2.243965	1.740062	1239.155205	0.021503	0.022503
RS	47	2.410340	1.740062	1205.383908	0.020917	0.021844
RS	48	2.588526	1.821472	1115.182225	0.019351	0.020196
RS	49	2.779358	1.821472	1074.981683	0.018654	0.019437
RS	50	2.983737	1.897573	989.597112	0.017172	0.017894
RS	51	3.202622	1.897573	943.953336	0.016380	0.017062
RS	52	3.437043	1.958906	866.832172	0.015042	0.015684
RS	53	3.688104	1.958906	816.369683	0.014166	0.014786
RS	54	3.956985	2.024391	738.922439	0.012822	0.013414
RS	55	4.244952	2.024391	686.227597	0.011908	0.012484
RS	56	4.553359	2.024391	630.865199	0.010947	0.011506
RS	57	4.883656	2.024391	573.707899	0.009955	0.010493
RS	58	5.237398	2.491266	426.262825	0.007397	0.007873
RS	59	5.616249	2.491266	392.386731	0.006809	0.007262
RS	60	6.021991	2.491266	357.332061	0.006201	0.006625
RS	61	6.456533	2.491266	321.674582	0.005582	0.005974
RS	62	6.921919	2.491266	286.016436	0.004963	0.005321
RS	63	7.420338	2.491266	1344.013020	0.023322	0.025163
PA	4+25*2+4+6 0.092904387 0.033190450 7.420337903 69.436452562 0.849452166 0.499891881 0.497530676 0.526481281 0.581294054 0.709882000 0.930356842 1.235435884 1.582442670 1.901395146 2.140896249 2.283280608 2.317956348 2.240918216 2.084924890 1.909995944 1.762889950 1.664355450 1.618897652 1.623249958 1.668396840 1.740062417 1.821471510 1.897573219 1.958906051 2.024390749 2.491266231
//
IT	4333
RD	18
LK	-397929.646978
QD	-152.713026 -> -136.389319
RI	0.0027287766
TR	0.091712	0.033509
MT	7.478309
MM	C_pi: 1.578544, n_recomb: 58970.104889
RS	0	0.000000	90.540939	4.512278	0.000077	0.000002
RS	1	0.007111	90.540939	4.833354	0.000082	0.000014
RS	2	0.014728	90.540939	5.177292	0.000088	0.000035
RS	3	0.022886	90.540939	5.545721	0.000094	0.000062
RS	4	0.031625	0.879443	608.367050	0.010317	0.007389
RS	5	0.040985	0.879443	644.591184	0.010931	0.009108
RS	6	0.051010	0.507417	1177.528068	0.019968	0.017155
RS	7	0.061749	0.507417	1234.155731	0.020928	0.018234
RS	8	0.073251	0.504217	1299.607446	0.022038	0.019322
RS	9	0.085571	0.504217	1357.538236	0.023021	0.020346
RS	10	0.098767	0.531111	1344.797213	0.022805	0.020300
RS	11	0.112902	0.531111	1401.620798	0.023768	0.021545
RS	12	0.128041	0.582691	1330.735271	0.022566	0.020802
RS	13	0.144258	0.582691	1385.268437	0.023491	0.022177
RS	14	0.161627	0.709072	1185.968285	0.020111	0.019315
RS	15	0.180232	0.709072	1236.656177	0.020971	0.020457
RS	16	0.200159	0.929718	985.097648	0.016705	0.016472
RS	17	0.221504	0.929718	1030.742646	0.017479	0.017330
RS	18	0.244366	1.238645	810.819019	0.013750	0.013700
RS	19	0.268855	1.238645	851.239439	0.014435	0.014371
RS	20	0.295084	1.593734	695.320910	0.011791	0.011769
RS	21	0.323179	1.593734	731.649405	0.012407	0.012360
RS	22	0.353272	1.923378	638.224700	0.010823	0.010817
RS	23	0.385504	1.923378	672.222858	0.011399	0.011391
RS	24	0.420029	2.173475	626.502928	0.010624	0.010662
RS	25	0.457009	2.173475	659.755406	0.011188	0.011241
RS	26	0.496618	2.324274	649.321410	0.011011	0.011106
RS	27	0.539044	2.324274	682.971507	0.011582	0.011694
RS	28	0.584487	2.363206	705.739696	0.011968	0.012112
RS	29	0.633162	2.363206	740.593393	0.012559	0.012723
RS	30	0.685298	2.284643	802.397412	0.013607	0.013807
RS	31	0.741141	2.284643	838.780306	0.014224	0.014471
RS	32	0.800956	2.122369	941.214166	0.015961	0.016273
RS	33	0.865023	2.122369	978.193745	0.016588	0.016991
RS	34	0.933647	1.939705	1108.181181	0.018792	0.019304
RS	35	1.007151	1.939705	1142.749563	0.019378	0.020012
RS	36	1.085882	1.786034	1273.965294	0.021604	0.022370
RS	37	1.170211	1.786034	1301.326152	0.022068	0.022953
RS	38	1.260537	1.683056	1403.546167	0.023801	0.024803
RS	39	1.357286	1.683056	1418.827400	0.024060	0.025146
RS	40	1.460915	1.635319	1468.680182	0.024906	0.026056
RS	41	1.571913	1.635319	1469.136446	0.024913	0.026095
RS	42	1.690805	1.639345	1459.006797	0.024741	0.025919
RS	43	1.818151	1.639345	1445.114489	0.024506	0.025662
RS	44	1.954552	1.685809	1385.852569	0.023501	0.024596
RS	45	2.100653	1.685809	1360.370812	0.023069	0.024107
RS	46	2.257144	1.759946	1273.812699	0.021601	0.022555
RS	47	2.424763	1.759946	1239.776071	0.021024	0.021912
RS	48	2.604301	1.844312	1146.443290	0.019441	0.020250
RS	49	2.796607	1.844312	1105.871492	0.018753	0.019507
RS	50	3.002588	1.923173	1017.842398	0.017260	0.017956
RS	51	3.223216	1.923173	971.697417	0.016478	0.017138
RS	52	3.459533	1.986609	892.530222	0.015135	0.015759
RS	53	3.712655	1.986609	841.377293	0.014268	0.014871
RS	54	3.983777	2.054242	761.887636	0.012920	0.013497
RS	55	4.274178	2.054242	708.336167	0.012012	0.012576
RS	56	4.585230	2.054242	651.941775	0.011055	0.011604
RS	57	4.918402	2.054242	593.590351	0.010066	0.010595
RS	58	5.275265	2.545801	438.689172	0.007439	0.007904
RS	59	5.657506	2.545801	404.717223	0.006863	0.007306
RS	60	6.066928	2.545801	369.421661	0.006265	0.006681
RS	61	6.505465	2.545801	333.379129	0.005653	0.006040
RS	62	6.975186	2.545801	297.197824	0.005040	0.005393
RS	63	7.478309	2.545801	1417.146881	0.024032	0.025878
PA	4+25*2+4+6 0.091712428 0.033508521 7.478309293 90.540938854 0.879442702 0.507417367 0.504217080 0.531110535 0.582690950 0.709071636 0.929718072 1.238645310 1.593734018 1.923377924 2.173474918 2.324274065 2.363205722 2.284642607 2.122369296 1.939704611 1.786033664 1.683056069 1.635318971 1.639345246 1.685808724 1.759945981 1.844311646 1.923173445 1.986608972 2.054241832 2.545800753
//
IT	4609
RD	19
LK	-397897.484609
QD	-144.409998 -> -129.281424
RI	0.0024625799
TR	0.090587	0.033817
MT	7.533255
MM	C_pi: 1.599860, n_recomb: 60280.898877
RS	0	0.000000	117.688489	3.552655	0.000059	0.000001
RS	1	0.007123	117.688489	3.805960	0.000063	0.000011
RS	2	0.014754	117.688489	4.077344	0.000068	0.000027
RS	3	0.022929	117.688489	4.368100	0.000072	0.000048
RS	4	0.031685	0.908806	602.907051	0.010002	0.007221
RS	5	0.041066	0.908806	639.092737	0.010602	0.008895
RS	6	0.051114	0.514582	1190.155690	0.019743	0.017077
RS	7	0.061879	0.514582	1247.850237	0.020701	0.018137
RS	8	0.073410	0.510818	1315.850441	0.021829	0.019236
RS	9	0.085763	0.510818	1375.022927	0.022810	0.020247
RS	10	0.098995	0.535778	1368.378124	0.022700	0.020283
RS	11	0.113170	0.535778	1426.593927	0.023666	0.021513
RS	12	0.128355	0.584170	1363.152558	0.022613	0.020891
RS	13	0.144622	0.584170	1419.156229	0.023542	0.022261
RS	14	0.162047	0.708293	1219.465376	0.020230	0.019450
RS	15	0.180714	0.708293	1271.580474	0.021094	0.020596
RS	16	0.200710	0.928893	1012.707050	0.016800	0.016575
RS	17	0.222131	0.928893	1059.644090	0.017578	0.017440
RS	18	0.245078	1.241254	831.103308	0.013787	0.013745
RS	19	0.269659	1.241254	872.608593	0.014476	0.014421
RS	20	0.295991	1.603923	709.826207	0.011775	0.011760
RS	21	0.324199	1.603923	747.034259	0.012393	0.012353
RS	22	0.354417	1.943900	649.014618	0.010767	0.010765
RS	23	0.386786	1.943900	683.745629	0.011343	0.011338
RS	24	0.421462	2.204473	635.150396	0.010537	0.010575
RS	25	0.458608	2.204473	669.057262	0.011099	0.011150
RS	26	0.498400	2.363792	656.912927	0.010898	0.010988
RS	27	0.541026	2.363792	691.199685	0.011466	0.011571
RS	28	0.586689	2.407221	713.375830	0.011834	0.011969
RS	29	0.635604	2.407221	748.914777	0.012424	0.012574
RS	30	0.688004	2.327417	811.689912	0.013465	0.013648
RS	31	0.744137	2.327417	848.887362	0.014082	0.014306
RS	32	0.804268	2.159106	954.335345	0.015831	0.016115
RS	33	0.868682	2.159106	992.320807	0.016462	0.016829
RS	34	0.937685	1.968884	1127.252368	0.018700	0.019169
RS	35	1.011603	1.968884	1162.990251	0.019293	0.019877
RS	36	1.090787	1.808759	1300.123513	0.021568	0.022277
RS	37	1.175611	1.808759	1328.662358	0.022041	0.022865
RS	38	1.266478	1.701390	1436.259443	0.023826	0.024762
RS	39	1.363818	1.701390	1452.503763	0.024096	0.025114
RS	40	1.468091	1.651367	1505.750912	0.024979	0.026061
RS	41	1.579792	1.651367	1506.793159	0.024996	0.026112
RS	42	1.699450	1.654999	1497.367395	0.024840	0.025953
RS	43	1.827632	1.654999	1483.674625	0.024613	0.025709
RS	44	1.964945	1.702656	1422.781333	0.023603	0.024643
RS	45	2.112038	1.702656	1397.223549	0.023179	0.024168
RS	46	2.269610	1.779104	1307.791958	0.021695	0.022605
RS	47	2.438407	1.779104	1273.521131	0.021126	0.021977
RS	48	2.619227	1.866254	1177.163794	0.019528	0.020304
RS	49	2.812928	1.866254	1136.247311	0.018849	0.019575
RS	50	3.020427	1.947707	1045.661506	0.017346	0.018018
RS	51	3.242707	1.947707	999.037467	0.016573	0.017212
RS	52	3.480821	2.013095	917.893694	0.015227	0.015832
RS	53	3.735897	2.013095	866.069296	0.014367	0.014955
RS	54	4.009143	2.082694	784.603907	0.013016	0.013579
RS	55	4.301853	2.082694	730.209685	0.012113	0.012665
RS	56	4.615413	2.082694	672.800164	0.011161	0.011699
RS	57	4.951310	2.082694	613.274012	0.010174	0.010693
RS	58	5.311135	2.598264	450.943730	0.007481	0.007935
RS	59	5.696590	2.598264	416.880416	0.006916	0.007350
RS	60	6.109504	2.598264	381.353781	0.006326	0.006736
RS	61	6.551831	2.598264	344.940778	0.005722	0.006103
RS	62	7.025666	2.598264	308.254837	0.005114	0.005463
RS	63	7.533255	2.598264	1490.330858	0.024723	0.026575
PA	4+25*2+4+6 0.090586665 0.033816849 7.533254568 117.688488706 0.908806442 0.514581668 0.510818310 0.535778499 0.584169939 0.708292626 0.928893323 1.241253542 1.603922689 1.943899805 2.204473451 2.363791895 2.407220619 2.327416906 2.159105787 1.968884089 1.808758699 1.701390179 1.651367348 1.654999097 1.702656345 1.779104252 1.866254132 1.947706687 2.013094698 2.082693517 2.598264484
//
IT	5087
RD	20
LK	-397867.669630
QD	-136.718749 -> -122.680102
RI	0.0022326121
TR	0.089521	0.034116
MT	7.585455
MM	C_pi: 1.620460, n_recomb: 61560.996107
RS	0	0.000000	152.571758	2.801551	0.000046	0.000001
RS	1	0.007135	152.571758	3.001673	0.000049	0.000008
RS	2	0.014779	152.571758	3.216109	0.000052	0.000021
RS	3	0.022968	152.571758	3.445885	0.000056	0.000038
RS	4	0.031742	0.937504	597.877419	0.009712	0.007065
RS	5	0.041142	0.937504	634.024441	0.010299	0.008698
RS	6	0.051212	0.521380	1202.576420	0.019535	0.017006
RS	7	0.062001	0.521380	1261.305427	0.020489	0.018047
RS	8	0.073560	0.517327	1331.126211	0.021623	0.019149
RS	9	0.085944	0.517327	1391.490074	0.022603	0.020146
RS	10	0.099211	0.540472	1390.674760	0.022590	0.020259
RS	11	0.113424	0.540472	1450.236181	0.023558	0.021475
RS	12	0.128652	0.585721	1394.449226	0.022652	0.020971
RS	13	0.144966	0.585721	1451.886888	0.023585	0.022335
RS	14	0.162445	0.707547	1252.284951	0.020342	0.019580
RS	15	0.181170	0.707547	1305.797294	0.021211	0.020729
RS	16	0.201231	0.927917	1039.956324	0.016893	0.016678
RS	17	0.222724	0.927917	1088.162786	0.017676	0.017549
RS	18	0.245750	1.243334	851.180077	0.013827	0.013791
RS	19	0.270420	1.243334	893.753610	0.014518	0.014473
RS	20	0.296849	1.613123	724.171477	0.011763	0.011754
RS	21	0.325164	1.613123	762.244669	0.012382	0.012349
RS	22	0.355499	1.963071	659.642057	0.010715	0.010718
RS	23	0.387999	1.963071	695.090737	0.011291	0.011289
RS	24	0.422818	2.234003	643.594450	0.010455	0.010493
RS	25	0.460121	2.234003	678.137486	0.011016	0.011065
RS	26	0.500085	2.401910	664.239450	0.010790	0.010876
RS	27	0.542901	2.401910	699.140358	0.011357	0.011454
RS	28	0.588772	2.450070	720.643231	0.011706	0.011831
RS	29	0.637916	2.450070	756.839290	0.012294	0.012432
RS	30	0.690566	2.369285	820.466866	0.013328	0.013494
RS	31	0.746972	2.369285	858.445493	0.013945	0.014147
RS	32	0.807403	2.195164	966.745922	0.015704	0.015961
RS	33	0.872146	2.195164	1005.702224	0.016337	0.016671
RS	34	0.941509	1.997551	1145.409068	0.018606	0.019035
RS	35	1.015820	1.997551	1182.287493	0.019205	0.019743
RS	36	1.095434	1.831078	1325.212809	0.021527	0.022183
RS	37	1.180728	1.831078	1354.915271	0.022009	0.022775
RS	38	1.272107	1.719372	1467.839780	0.023844	0.024718
RS	39	1.370007	1.719372	1485.051583	0.024123	0.025079
RS	40	1.474891	1.667061	1541.726061	0.025044	0.026062
RS	41	1.587259	1.667061	1543.374928	0.025071	0.026124
RS	42	1.707645	1.670238	1534.747828	0.024931	0.025984
RS	43	1.836620	1.670238	1521.284419	0.024712	0.025752
RS	44	1.974797	1.718978	1458.881118	0.023698	0.024687
RS	45	2.122833	1.718978	1433.279199	0.023282	0.024226
RS	46	2.281432	1.797593	1341.093047	0.021785	0.022654
RS	47	2.451346	1.797593	1306.617585	0.021225	0.022039
RS	48	2.633384	1.887367	1207.340252	0.019612	0.020356
RS	49	2.828410	1.887367	1166.104515	0.018942	0.019641
RS	50	3.037352	1.971256	1073.046593	0.017431	0.018078
RS	51	3.261201	1.971256	1025.965210	0.016666	0.017285
RS	52	3.501021	2.038458	942.912931	0.015317	0.015903
RS	53	3.757953	2.038458	890.436050	0.014464	0.015037
RS	54	4.033217	2.109855	807.060408	0.013110	0.013659
RS	55	4.328121	2.109855	751.837816	0.012213	0.012753
RS	56	4.644066	2.109855	693.430437	0.011264	0.011792
RS	57	4.982554	2.109855	632.749274	0.010278	0.010790
RS	58	5.345193	2.648773	463.025483	0.007521	0.007965
RS	59	5.733706	2.648773	428.875044	0.006967	0.007392
RS	60	6.149940	2.648773	393.126536	0.006386	0.006788
RS	61	6.595871	2.648773	356.356731	0.005789	0.006164
RS	62	7.073620	2.648773	319.183577	0.005185	0.005530
RS	63	7.585455	2.648773	1563.474045	0.025397	0.027255
PA	4+25*2+4+6 0.089521215 0.034115551 7.585455484 152.571757846 0.937504465 0.521380426 0.517326874 0.540472480 0.585720927 0.707546980 0.927917324 1.243334429 1.613122588 1.963071367 2.234003055 2.401909645 2.450069943 2.369285178 2.195164461 1.997551479 1.831078044 1.719372334 1.667061091 1.670237874 1.718978375 1.797593040 1.887366993 1.971255792 2.038457661 2.109854957 2.648773494
//
IT	4965
RD	21
LK	-397839.996129
QD	-129.582148 -> -116.539406
RI	0.0020328807
TR	0.088512	0.034405
MT	7.635052
MM	C_pi: 1.640363, n_recomb: 62810.907781
RS	0	0.000000	197.265059	2.212972	0.000035	0.000001
RS	1	0.007146	197.265059	2.371322	0.000038	0.000007
RS	2	0.014802	197.265059	2.541019	0.000040	0.000017
RS	3	0.023006	197.265059	2.722879	0.000043	0.000029
RS	4	0.031796	0.965491	593.263396	0.009445	0.006920
RS	5	0.041214	0.965491	629.373533	0.010020	0.008515
RS	6	0.051305	0.527814	1214.835747	0.019341	0.016941
RS	7	0.062117	0.527814	1274.569636	0.020292	0.017966
RS	8	0.073702	0.523726	1345.533260	0.021422	0.019061
RS	9	0.086115	0.523726	1407.040619	0.022401	0.020046
RS	10	0.099414	0.545174	1411.771760	0.022477	0.020228
RS	11	0.113664	0.545174	1472.633195	0.023446	0.021431
RS	12	0.128932	0.587330	1424.656848	0.022682	0.021044
RS	13	0.145292	0.587330	1483.492243	0.023618	0.022402
RS	14	0.162820	0.706835	1284.419859	0.020449	0.019704
RS	15	0.181601	0.706835	1339.299360	0.021323	0.020856
RS	16	0.201724	0.926803	1066.843088	0.016985	0.016779
RS	17	0.223285	0.926803	1116.296201	0.017772	0.017655
RS	18	0.246386	1.244935	871.043248	0.013868	0.013838
RS	19	0.271139	1.244935	914.668207	0.014562	0.014525
RS	20	0.297660	1.621398	738.356837	0.011755	0.011751
RS	21	0.326077	1.621398	777.280885	0.012375	0.012349
RS	22	0.356524	1.980975	670.105664	0.010669	0.010675
RS	23	0.389147	1.980975	706.257065	0.011244	0.011245
RS	24	0.424100	2.262119	651.842971	0.010378	0.010417
RS	25	0.461552	2.262119	687.004657	0.010938	0.010985
RS	26	0.501680	2.438690	671.307426	0.010688	0.010770
RS	27	0.544676	2.438690	706.800719	0.011253	0.011344
RS	28	0.590744	2.491775	727.562530	0.011583	0.011699
RS	29	0.640104	2.491775	764.388751	0.012170	0.012295
RS	30	0.692991	2.410256	828.757743	0.013194	0.013346
RS	31	0.749657	2.410256	867.485332	0.013811	0.013994
RS	32	0.810373	2.230544	978.484404	0.015578	0.015811
RS	33	0.875428	2.230544	1018.377147	0.016213	0.016517
RS	34	0.945131	2.025698	1162.695717	0.018511	0.018903
RS	35	1.019815	2.025698	1200.685286	0.019116	0.019611
RS	36	1.099836	1.852985	1349.272944	0.021482	0.022089
RS	37	1.185575	1.852985	1380.122987	0.021973	0.022686
RS	38	1.277441	1.736996	1498.318908	0.023854	0.024672
RS	39	1.375872	1.736996	1516.500000	0.024144	0.025040
RS	40	1.481336	1.682395	1576.628436	0.025101	0.026059
RS	41	1.594337	1.682395	1578.901495	0.025137	0.026131
RS	42	1.715413	1.685065	1571.158625	0.025014	0.026011
RS	43	1.845141	1.685065	1557.951584	0.024804	0.025791
RS	44	1.984139	1.734788	1494.152928	0.023788	0.024728
RS	45	2.133070	1.734788	1468.536482	0.023380	0.024280
RS	46	2.292643	1.815434	1373.712642	0.021871	0.022700
RS	47	2.463619	1.815434	1339.060184	0.021319	0.022098
RS	48	2.646813	1.907685	1236.963375	0.019693	0.020407
RS	49	2.843098	1.907685	1195.432702	0.019032	0.019705
RS	50	3.053409	1.993864	1099.986334	0.017513	0.018137
RS	51	3.278749	1.993864	1052.468697	0.016756	0.017355
RS	52	3.520192	2.062749	967.575228	0.015405	0.015974
RS	53	3.778887	2.062749	914.464676	0.014559	0.015117
RS	54	4.056069	2.135790	829.243008	0.013202	0.013738
RS	55	4.353058	2.135790	773.206887	0.012310	0.012838
RS	56	4.671270	2.135790	713.819365	0.011365	0.011883
RS	57	5.012221	2.135790	652.003360	0.010380	0.010883
RS	58	5.377536	2.697396	474.929875	0.007561	0.007995
RS	59	5.768956	2.697396	440.696591	0.007016	0.007433
RS	60	6.188346	2.697396	404.735147	0.006444	0.006839
RS	61	6.637706	2.697396	367.621714	0.005853	0.006223
RS	62	7.119176	2.697396	329.978120	0.005254	0.005595
RS	63	7.635052	2.697396	1636.483962	0.026054	0.027918
PA	4+25*2+4+6 0.088511923 0.034405195 7.635052159 197.265058637 0.965491214 0.527813674 0.523725525 0.545173503 0.587330495 0.706835099 0.926803196 1.244935173 1.621397607 1.980974553 2.262119413 2.438690444 2.491775359 2.410256041 2.230544137 2.025698054 1.852984776 1.736996058 1.682395033 1.685064641 1.734788223 1.815433951 1.907684642 1.993863902 2.062749222 2.135790107 2.697396026
//
IT	5003
RD	22
LK	-397814.280065
QD	-122.949968 -> -110.818856
RI	0.0018577183
TR	0.087554	0.034686
MT	7.682235
MM	C_pi: 1.659609, n_recomb: 64031.490609
RS	0	0.000000	254.434575	1.750655	0.000027	0.000001
RS	1	0.007156	254.434575	1.876123	0.000029	0.000005
RS	2	0.014825	254.434575	2.010597	0.000031	0.000013
RS	3	0.023042	254.434575	2.154726	0.000034	0.000023
RS	4	0.031847	0.992783	589.020692	0.009199	0.006786
RS	5	0.041282	0.992783	625.095963	0.009762	0.008345
RS	6	0.051393	0.533892	1226.962724	0.019162	0.016882
RS	7	0.062227	0.533892	1287.674549	0.020110	0.017892
RS	8	0.073836	0.530015	1359.134343	0.021226	0.018972
RS	9	0.086276	0.530015	1421.739596	0.022204	0.019945
RS	10	0.099607	0.549877	1431.734269	0.022360	0.020192
RS	11	0.113891	0.549877	1493.851474	0.023330	0.021382
RS	12	0.129198	0.588994	1453.807419	0.022705	0.021109
RS	13	0.145600	0.588994	1514.005166	0.023645	0.022460
RS	14	0.163175	0.706154	1315.886931	0.020551	0.019823
RS	15	0.182009	0.706154	1372.104271	0.021429	0.020978
RS	16	0.202190	0.925580	1093.359410	0.017075	0.016878
RS	17	0.223816	0.925580	1144.036557	0.017867	0.017759
RS	18	0.246989	1.246112	890.689621	0.013910	0.013887
RS	19	0.271820	1.246112	935.349378	0.014608	0.014578
RS	20	0.298429	1.628841	752.377392	0.011750	0.011751
RS	21	0.326941	1.628841	792.138210	0.012371	0.012351
RS	22	0.357494	1.997700	680.409903	0.010626	0.010636
RS	23	0.390234	1.997700	717.249711	0.011202	0.011205
RS	24	0.425316	2.288920	659.900872	0.010306	0.010345
RS	25	0.462909	2.288920	695.664459	0.010864	0.010911
RS	26	0.503192	2.474201	678.132209	0.010591	0.010669
RS	27	0.546358	2.474201	714.197361	0.011154	0.011239
RS	28	0.592613	2.532383	734.157534	0.011466	0.011574
RS	29	0.642178	2.532383	771.588506	0.012050	0.012165
RS	30	0.695291	2.450362	836.595974	0.013065	0.013203
RS	31	0.752204	2.450362	876.041925	0.013681	0.013846
RS	32	0.813190	2.265264	989.595400	0.015455	0.015665
RS	33	0.878540	2.265264	1030.391452	0.016092	0.016368
RS	34	0.948567	2.053336	1179.164165	0.018415	0.018774
RS	35	1.023605	2.053336	1218.235829	0.019026	0.019481
RS	36	1.104013	1.874486	1372.358538	0.021433	0.021995
RS	37	1.190175	1.874486	1404.339230	0.021932	0.022595
RS	38	1.282503	1.754267	1527.747223	0.023859	0.024623
RS	39	1.381439	1.754267	1546.897426	0.024158	0.024999
RS	40	1.487454	1.697380	1610.497726	0.025152	0.026053
RS	41	1.601056	1.697380	1613.410096	0.025197	0.026136
RS	42	1.722788	1.699496	1606.630216	0.025091	0.026034
RS	43	1.853232	1.699496	1593.703962	0.024889	0.025826
RS	44	1.993010	1.750111	1528.617926	0.023873	0.024766
RS	45	2.142791	1.750111	1503.014220	0.023473	0.024330
RS	46	2.303291	1.832667	1405.661702	0.021953	0.022744
RS	47	2.475277	1.832667	1370.858287	0.021409	0.022156
RS	48	2.659570	1.927255	1266.040895	0.019772	0.020456
RS	49	2.857052	1.927255	1224.238199	0.019119	0.019767
RS	50	3.068666	2.015589	1126.484316	0.017593	0.018194
RS	51	3.295424	2.015589	1078.550525	0.016844	0.017424
RS	52	3.538409	2.086039	991.880055	0.015491	0.016043
RS	53	3.798783	2.086039	938.154195	0.014651	0.015194
RS	54	4.077790	2.160578	851.149950	0.013293	0.013815
RS	55	4.376763	2.160578	794.314895	0.012405	0.012922
RS	56	4.697132	2.160578	733.964619	0.011463	0.011971
RS	57	5.040427	2.160578	671.033559	0.010480	0.010974
RS	58	5.408289	2.744223	486.659229	0.007600	0.008024
RS	59	5.802476	2.744223	452.346993	0.007064	0.007473
RS	60	6.224872	2.744223	416.180862	0.006500	0.006889
RS	61	6.677496	2.744223	378.736046	0.005915	0.006280
RS	62	7.162511	2.744223	340.637691	0.005320	0.005657
RS	63	7.682235	2.744223	1709.296660	0.026695	0.028564
PA	4+25*2+4+6 0.087554485 0.034686060 7.682235328 254.434574982 0.992782664 0.533892026 0.530014770 0.549876681 0.588994058 0.706154225 0.925579923 1.246112344 1.628841424 1.997699681 2.288919864 2.474200645 2.532383482 2.450362001 2.265264236 2.053336276 1.874485617 1.754267024 1.697379859 1.699495627 1.750111282 1.832666771 1.927254958 2.015588978 2.086038795 2.160577530 2.744222906
//
IT	5044
RD	23
LK	-397790.356569
QD	-116.776871 -> -105.481671
RI	0.0017034612
TR	0.086645	0.034958
MT	7.727171
MM	C_pi: 1.678224, n_recomb: 65223.281605
RS	0	0.000000	327.284730	1.387467	0.000021	0.000001
RS	1	0.007166	327.284730	1.487053	0.000023	0.000004
RS	2	0.014846	327.284730	1.593799	0.000024	0.000010
RS	3	0.023076	327.284730	1.708221	0.000026	0.000018
RS	4	0.031895	1.019354	585.131395	0.008971	0.006661
RS	5	0.041347	1.019354	621.174977	0.009524	0.008187
RS	6	0.051476	0.539618	1238.994970	0.018996	0.016829
RS	7	0.062331	0.539618	1300.660328	0.019942	0.017825
RS	8	0.073963	0.536186	1372.001715	0.021035	0.018884
RS	9	0.086430	0.536186	1435.661513	0.022011	0.019846
RS	10	0.099789	0.554572	1450.628154	0.022241	0.020151
RS	11	0.114106	0.554572	1513.957995	0.023212	0.021329
RS	12	0.129449	0.590702	1481.934997	0.022721	0.021167
RS	13	0.145892	0.590702	1543.460244	0.023664	0.022512
RS	14	0.163512	0.705510	1346.676081	0.020647	0.019938
RS	15	0.182396	0.705510	1404.201994	0.021529	0.021094
RS	16	0.202632	0.924260	1119.504797	0.017164	0.016975
RS	17	0.224319	0.924260	1171.383442	0.017960	0.017862
RS	18	0.247560	1.246906	910.115964	0.013954	0.013936
RS	19	0.272466	1.246906	955.793890	0.014654	0.014632
RS	20	0.299158	1.635510	766.235231	0.011748	0.011753
RS	21	0.327761	1.635510	806.818994	0.012370	0.012355
RS	22	0.358415	2.013331	690.551783	0.010588	0.010600
RS	23	0.391265	2.013331	728.065885	0.011163	0.011169
RS	24	0.426470	2.314474	667.772300	0.010238	0.010278
RS	25	0.464197	2.314474	704.121609	0.010796	0.010840
RS	26	0.504627	2.508486	684.725459	0.010498	0.010573
RS	27	0.547955	2.508486	721.342876	0.011060	0.011140
RS	28	0.594388	2.571937	740.442707	0.011352	0.011453
RS	29	0.644148	2.571937	778.454073	0.011935	0.012040
RS	30	0.697474	2.489621	844.007915	0.012940	0.013065
RS	31	0.754621	2.489621	884.142853	0.013556	0.013704
RS	32	0.815864	2.299343	1000.109938	0.015334	0.015523
RS	33	0.881495	2.299343	1041.776996	0.015972	0.016223
RS	34	0.951830	2.080473	1194.853136	0.018319	0.018646
RS	35	1.027204	2.080473	1234.977871	0.018935	0.019353
RS	36	1.107980	1.895583	1394.509719	0.021381	0.021901
RS	37	1.194545	1.895583	1427.603018	0.021888	0.022505
RS	38	1.287313	1.771188	1556.159026	0.023859	0.024573
RS	39	1.386728	1.771188	1576.276103	0.024167	0.024957
RS	40	1.493268	1.712021	1643.358787	0.025196	0.026045
RS	41	1.607442	1.712021	1646.923081	0.025251	0.026137
RS	42	1.729798	1.713542	1641.178411	0.025162	0.026055
RS	43	1.860922	1.713542	1628.554819	0.024969	0.025858
RS	44	2.001443	1.764968	1562.282110	0.023953	0.024802
RS	45	2.152034	1.764968	1536.716319	0.023561	0.024378
RS	46	2.313415	1.849319	1436.941642	0.022031	0.022787
RS	47	2.486362	1.849319	1402.011480	0.021496	0.022210
RS	48	2.671702	1.946119	1294.567004	0.019848	0.020504
RS	49	2.870323	1.946119	1252.514206	0.019203	0.019826
RS	50	3.083178	2.036483	1152.530956	0.017671	0.018251
RS	51	3.311286	2.036483	1104.200757	0.016930	0.017491
RS	52	3.555741	2.108386	1015.816770	0.015574	0.016110
RS	53	3.817713	2.108386	961.493951	0.014742	0.015270
RS	54	4.098458	2.184289	872.769020	0.013381	0.013891
RS	55	4.399322	2.184289	815.150191	0.012498	0.013004
RS	56	4.721745	2.184289	753.855083	0.011558	0.012057
RS	57	5.067274	2.184289	689.829262	0.010576	0.011063
RS	58	5.437563	2.789340	498.209722	0.007639	0.008053
RS	59	5.834388	2.789340	463.822578	0.007111	0.007512
RS	60	6.259649	2.789340	427.459903	0.006554	0.006937
RS	61	6.715384	2.789340	389.695633	0.005975	0.006335
RS	62	7.203778	2.789340	351.157728	0.005384	0.005718
RS	63	7.727171	2.789340	1781.835701	0.027319	0.029193
PA	4+25*2+4+6 0.086645082 0.034958476 7.727170583 327.284730099 1.019354363 0.539617521 0.536185949 0.554571925 0.590701722 0.705509994 0.924259621 1.246905888 1.635509714 2.013331477 2.314473797 2.508486251 2.571937484 2.489621036 2.299342813 2.080473451 1.895583001 1.771187950 1.712021431 1.713541584 1.764967790 1.849318842 1.946118540 2.036482739 2.108385744 2.184289103 2.789340150
//
IT	5346
RD	24
LK	-397768.076812
QD	-111.023042 -> -100.495578
RI	0.0015665226
TR	0.085780	0.035223
MT	7.770015
MM	C_pi: 1.696241, n_recomb: 66387.058360
RS	0	0.000000	420.662268	1.099593	0.000017	0.000000
RS	1	0.007175	420.662268	1.178626	0.000018	0.000003
RS	2	0.014866	420.662268	1.263350	0.000019	0.000008
RS	3	0.023108	420.662268	1.354175	0.000020	0.000014
RS	4	0.031941	1.045178	581.584813	0.008761	0.006546
RS	5	0.041408	1.045178	617.601169	0.009303	0.008039
RS	6	0.051555	0.544997	1250.961753	0.018843	0.016781
RS	7	0.062429	0.544997	1313.558567	0.019786	0.017766
RS	8	0.074084	0.542243	1384.176990	0.020850	0.018796
RS	9	0.086575	0.542243	1448.849803	0.021824	0.019747
RS	10	0.099962	0.559260	1468.496752	0.022120	0.020106
RS	11	0.114310	0.559260	1532.997150	0.023092	0.021272
RS	12	0.129688	0.592450	1509.068255	0.022731	0.021219
RS	13	0.146169	0.592450	1571.886926	0.023678	0.022557
RS	14	0.163832	0.704903	1376.796406	0.020739	0.020047
RS	15	0.182763	0.704903	1435.602229	0.021625	0.021205
RS	16	0.203052	0.922870	1145.266017	0.017251	0.017071
RS	17	0.224797	0.922870	1198.323643	0.018051	0.017962
RS	18	0.248103	1.247371	929.311934	0.013998	0.013987
RS	19	0.273080	1.247371	975.991355	0.014702	0.014686
RS	20	0.299850	1.641484	779.924421	0.011748	0.011758
RS	21	0.328540	1.641484	821.317403	0.012372	0.012361
RS	22	0.359290	2.027943	700.536297	0.010552	0.010568
RS	23	0.392245	2.027943	738.711149	0.011127	0.011136
RS	24	0.427566	2.338849	675.466198	0.010175	0.010214
RS	25	0.465420	2.338849	712.385870	0.010731	0.010774
RS	26	0.505991	2.541617	691.096799	0.010410	0.010482
RS	27	0.549473	2.541617	728.247822	0.010970	0.011045
RS	28	0.596075	2.610471	746.440176	0.011244	0.011337
RS	29	0.646020	2.610471	785.008971	0.011825	0.011921
RS	30	0.699550	2.528068	851.019585	0.012819	0.012932
RS	31	0.756920	2.528068	891.815532	0.013434	0.013567
RS	32	0.818407	2.332782	1010.072513	0.015215	0.015386
RS	33	0.884306	2.332782	1052.579565	0.015855	0.016082
RS	34	0.954933	2.107116	1209.810232	0.018224	0.018522
RS	35	1.030628	2.107116	1250.959471	0.018843	0.019228
RS	36	1.111754	1.916282	1415.775787	0.021326	0.021807
RS	37	1.198702	1.916282	1449.963006	0.021841	0.022415
RS	38	1.291888	1.787762	1583.601136	0.023854	0.024521
RS	39	1.391761	1.787762	1604.681141	0.024172	0.024912
RS	40	1.498800	1.726326	1675.250382	0.025235	0.026034
RS	41	1.613519	1.726326	1679.476893	0.025298	0.026135
RS	42	1.736469	1.727217	1674.829754	0.025228	0.026073
RS	43	1.868242	1.727217	1662.528479	0.025043	0.025887
RS	44	2.009470	1.779378	1595.165442	0.024028	0.024836
RS	45	2.160832	1.779378	1569.660553	0.023644	0.024423
RS	46	2.323054	1.865421	1467.563676	0.022106	0.022827
RS	47	2.496916	1.865421	1432.529341	0.021578	0.022263
RS	48	2.683254	1.964316	1322.547119	0.019922	0.020551
RS	49	2.882962	1.964316	1280.264999	0.019285	0.019884
RS	50	3.096999	2.056595	1178.128132	0.017746	0.018306
RS	51	3.326394	2.056595	1129.420488	0.017013	0.017556
RS	52	3.572250	2.129848	1039.384253	0.015656	0.016176
RS	53	3.835746	2.129848	984.482421	0.014829	0.015344
RS	54	4.118149	2.206990	894.098081	0.013468	0.013965
RS	55	4.420815	2.206990	835.710397	0.012588	0.013083
RS	56	4.745199	2.206990	773.488081	0.011651	0.012140
RS	57	5.092858	2.206990	708.387468	0.010671	0.011149
RS	58	5.465463	2.832832	509.582028	0.007676	0.008081
RS	59	5.864804	2.832832	475.123860	0.007157	0.007550
RS	60	6.292799	2.832832	438.572383	0.006606	0.006983
RS	61	6.751503	2.832832	400.499986	0.006033	0.006388
RS	62	7.243122	2.832832	361.536993	0.005446	0.005776
RS	63	7.770015	2.832832	1854.044571	0.027928	0.029807
PA	4+25*2+4+6 0.085780223 0.035222720 7.770015135 420.662268226 1.045177836 0.544996837 0.542243363 0.559260455 0.592450320 0.704902600 0.922869586 1.247370842 1.641483532 2.027943153 2.338848505 2.541616922 2.610470826 2.528067875 2.332782285 2.107115867 1.916281502 1.787762179 1.726326019 1.727217057 1.779377704 1.865420947 1.964316259 2.056594583 2.129848098 2.206990211 2.832831650
//
IT	4588
RD	25
LK	-397747.307120
QD	-105.652365 -> -95.831112
RI	0.0014446728
TR	0.084956	0.035479
MT	7.810948
MM	C_pi: 1.713690, n_recomb: 67523.305079
RS	0	0.000000	539.130817	0.873282	0.000013	0.000000
RS	1	0.007184	539.130817	0.936131	0.000014	0.000003
RS	2	0.014884	539.130817	1.003511	0.000015	0.000006
RS	3	0.023138	539.130817	1.075751	0.000016	0.000011
RS	4	0.031984	1.070288	578.336362	0.008565	0.006438
RS	5	0.041466	1.070288	614.329250	0.009098	0.007902
RS	6	0.051629	0.550040	1262.879270	0.018703	0.016740
RS	7	0.062523	0.550040	1326.387304	0.019643	0.017713
RS	8	0.074199	0.548184	1395.714904	0.020670	0.018708
RS	9	0.086713	0.548184	1461.361286	0.021642	0.019650
RS	10	0.100127	0.563932	1485.409260	0.021998	0.020057
RS	11	0.114505	0.563932	1551.039584	0.022970	0.021211
RS	12	0.129915	0.594234	1535.238794	0.022736	0.021264
RS	13	0.146432	0.594234	1599.317488	0.023685	0.022596
RS	14	0.164137	0.704330	1406.256767	0.020826	0.020152
RS	15	0.183113	0.704330	1466.314307	0.021716	0.021311
RS	16	0.203452	0.921419	1170.644616	0.017337	0.017165
RS	17	0.225252	0.921419	1224.858946	0.018140	0.018060
RS	18	0.248619	1.247535	948.279625	0.014044	0.014037
RS	19	0.273664	1.247535	995.944093	0.014750	0.014741
RS	20	0.300509	1.646813	793.446389	0.011751	0.011765
RS	21	0.329282	1.646813	835.635136	0.012376	0.012370
RS	22	0.360122	2.041600	710.365217	0.010520	0.010538
RS	23	0.393178	2.041600	749.187648	0.011095	0.011106
RS	24	0.428609	2.362108	682.986928	0.010115	0.010154
RS	25	0.466585	2.362108	720.462161	0.010670	0.010712
RS	26	0.507290	2.573646	697.254590	0.010326	0.010395
RS	27	0.550918	2.573646	734.921352	0.010884	0.010954
RS	28	0.597681	2.648028	752.162499	0.011139	0.011227
RS	29	0.647804	2.648028	791.266746	0.011718	0.011806
RS	30	0.701527	2.565721	857.655190	0.012702	0.012804
RS	31	0.759110	2.565721	899.085381	0.013315	0.013435
RS	32	0.820830	2.365606	1019.509916	0.015099	0.015252
RS	33	0.886984	2.365606	1062.826852	0.015740	0.015946
RS	34	0.957891	2.133281	1224.067607	0.018128	0.018399
RS	35	1.033891	2.133281	1266.213045	0.018752	0.019106
RS	36	1.115352	1.936591	1436.192894	0.021270	0.021714
RS	37	1.202665	1.936591	1471.454617	0.021792	0.022326
RS	38	1.296250	1.804002	1610.103137	0.023845	0.024468
RS	39	1.396559	1.804002	1632.140595	0.024172	0.024866
RS	40	1.504074	1.740308	1706.194247	0.025268	0.026020
RS	41	1.619314	1.740308	1711.091302	0.025341	0.026131
RS	42	1.742832	1.740540	1707.599011	0.025289	0.026089
RS	43	1.875224	1.740540	1695.637593	0.025112	0.025913
RS	44	2.017127	1.793367	1627.273461	0.024099	0.024867
RS	45	2.169225	1.793367	1601.850757	0.023723	0.024465
RS	46	2.332250	1.881009	1497.527110	0.022178	0.022866
RS	47	2.506986	1.881009	1462.409935	0.021658	0.022313
RS	48	2.694276	1.981892	1349.977143	0.019993	0.020596
RS	49	2.895022	1.981892	1307.485591	0.019363	0.019940
RS	50	3.110189	2.075978	1203.268021	0.017820	0.018359
RS	51	3.340814	2.075978	1154.201553	0.017093	0.017619
RS	52	3.588008	2.150489	1062.572553	0.015736	0.016241
RS	53	3.852960	2.150489	1007.109755	0.014915	0.015416
RS	54	4.136947	2.228756	915.125609	0.013553	0.014038
RS	55	4.441336	2.228756	855.984624	0.012677	0.013161
RS	56	4.767593	2.228756	792.853326	0.011742	0.012222
RS	57	5.117289	2.228756	726.698452	0.010762	0.011233
RS	58	5.492107	2.874793	520.772312	0.007712	0.008109
RS	59	5.893853	2.874793	486.247222	0.007201	0.007587
RS	60	6.324461	2.874793	449.514691	0.006657	0.007028
RS	61	6.786005	2.874793	411.145317	0.006089	0.006439
RS	62	7.280707	2.874793	371.771389	0.005506	0.005832
RS	63	7.810948	2.874793	1925.855673	0.028521	0.030406
PA	4+25*2+4+6 0.084956448 0.035478936 7.810948328 539.130816759 1.070287697 0.550040226 0.548183820 0.563931555 0.594233757 0.704329845 0.921419153 1.247535005 1.646813466 2.041599591 2.362107599 2.573646003 2.648028011 2.565720940 2.365605723 2.133280591 1.936590604 1.804001760 1.740308081 1.740539632 1.793367333 1.881008580 1.981891729 2.075978323 2.150488710 2.228755692 2.874792713
//
CC
CC	Brief Description of the file format:
CC	  CC  comments
CC	  MM  useful-messages
CC	  RD  round-of-iterations
CC	  LL  \log[P(sequence)]
CC	  QD  Q-before-opt Q-after-opt
CC	  TR  \theta_0 \rho_0
CC	  RS  k t_k \lambda_k \pi_k \sum_{l\not=k}A_{kl} A_{kk}
CC	  DC  begin end best-k t_k+\Delta_k max-prob
CC
MM	Version: 0.6.5-r67
MM	pattern:4+25*2+4+6, n:63, n_free_lambdas:28
MM	n_iterations:25, skip:1, max_t:5, theta/rho:5
MM	is_decoding:0
MM	n_seqs:32, sum_L:1191716, sum_n:162121
RD	0
LK	0.000000
QD	0.000000 -> 0.000000
RI	inf
TR	0.146229	0.029246
MT	5.000000
MM	C_pi: 1.000000, n_recomb: 34350.330945
RS	0	0.000000	1.000000	217.332852	0.006327	0.000000
RS	1	0.006440	1.000000	229.818574	0.006690	0.000000
RS	2	0.013294	1.000000	242.919114	0.007072	0.000000
RS	3	0.020590	1.000000	256.651184	0.007472	0.000000
RS	4	0.028356	1.000000	271.029973	0.007890	0.000000
RS	5	0.036622	1.000000	286.068785	0.008328	0.000000
RS	6	0.045421	1.000000	301.778640	0.008785	0.000000
RS	7	0.054785	1.000000	318.167823	0.009262	0.000000
RS	8	0.064753	1.000000	335.241391	0.009759	0.000000
RS	9	0.075363	1.000000	353.000626	0.010276	0.000000
RS	10	0.086656	1.000000	371.442439	0.010813	0.000000
RS	11	0.098677	1.000000	390.558721	0.011370	0.000000
RS	12	0.111471	1.000000	410.335642	0.011946	0.000000
RS	13	0.125090	1.000000	430.752902	0.012540	0.000000
RS	14	0.139585	1.000000	451.782925	0.013152	0.000000
RS	15	0.155014	1.000000	473.390024	0.013781	0.000000
RS	16	0.171437	1.000000	495.529513	0.014426	0.000000
RS	17	0.188917	1.000000	518.146806	0.015084	0.000000
RS	18	0.207523	1.000000	541.176488	0.015755	0.000000
RS	19	0.227327	1.000000	564.541396	0.016435	0.000000
RS	20	0.248406	1.000000	588.151712	0.017122	0.000000
RS	21	0.270843	1.000000	611.904101	0.017814	0.000000
RS	22	0.294725	1.000000	635.680925	0.018506	0.000000
RS	23	0.320144	1.000000	659.349557	0.019195	0.000000
RS	24	0.347201	1.000000	682.761841	0.019876	0.000000
RS	25	0.376000	1.000000	705.753741	0.020546	0.000000
RS	26	0.406654	1.000000	728.145230	0.021198	0.000000
RS	27	0.439282	1.000000	749.740473	0.021826	0.000000
RS	28	0.474011	1.000000	770.328364	0.022426	0.000000
RS	29	0.510976	1.000000	789.683481	0.022989	0.000000
RS	30	0.550322	1.000000	807.567526	0.023510	0.000000
RS	31	0.592202	1.000000	823.731306	0.023980	0.000000
RS	32	0.636779	1.000000	837.917333	0.024393	0.000000
RS	33	0.684227	1.000000	849.863073	0.024741	0.000000
RS	34	0.734730	1.000000	859.304915	0.025016	0.000000
RS	35	0.788485	1.000000	865.982865	0.025210	0.000000
RS	36	0.845702	1.000000	869.645968	0.025317	0.000000
RS	37	0.906604	1.000000	870.058455	0.025329	0.000000
RS	38	0.971428	1.000000	867.006518	0.025240	0.000000
RS	39	1.040426	1.000000	860.305637	0.025045	0.000000
RS	40	1.113868	1.000000	849.808286	0.024739	0.000000
RS	41	1.192040	1.000000	835.411814	0.024320	0.000000
RS	42	1.275245	1.000000	817.066237	0.023786	0.000000
RS	43	1.363809	1.000000	794.781604	0.023138	0.000000
RS	44	1.458076	1.000000	768.634577	0.022376	0.000000
RS	45	1.558414	1.000000	738.773783	0.021507	0.000000
RS	46	1.665214	1.000000	705.423503	0.020536	0.000000
RS	47	1.778891	1.000000	668.885237	0.019472	0.000000
RS	48	1.899889	1.000000	629.536710	0.018327	0.000000
RS	49	2.028679	1.000000	587.827941	0.017113	0.000000
RS	50	2.165763	1.000000	544.274110	0.015845	0.000000
RS	51	2.311675	1.000000	499.445079	0.014540	0.000000
RS	52	2.466983	1.000000	453.951632	0.013215	0.000000
RS	53	2.632293	1.000000	408.428693	0.011890	0.000000
RS	54	2.808249	1.000000	363.516057	0.010583	0.000000
RS	55	2.995536	1.000000	319.837402	0.009311	0.000000
RS	56	3.194884	1.000000	277.978598	0.008092	0.000000
RS	57	3.407070	1.000000	238.466518	0.006942	0.000000
RS	58	3.632920	1.000000	201.749685	0.005873	0.000000
RS	59	3.873315	1.000000	168.182097	0.004896	0.000000
RS	60	4.129191	1.000000	138.011484	0.004018	0.000000
RS	61	4.401545	1.000000	111.372981	0.003242	0.000000
RS	62	4.691438	1.000000	88.288879	0.002570	0.000000
RS	63	5.000000	1.000000	248.129197	0.007223	0.000000
PA	4+25*2+4+6 0.146228764 0.029245753 5.000000000 1.000000000 1.000000000 1.000000000 1.000000000 1.000000000 1.000000000 1.000000000 1.000000000 1.000000000 1.000000000 1.000000000 1.000000000 1.000000000 1.000000000 1.000000000 1.000000000 1.000000000 1.000000000 1.000000000 1.000000000 1.000000000 1.000000000 1.000000000 1.000000000 1.000000000 1.000000000 1.000000000 1.000000000
//
IT	4618
RD	1
LK	-423622.700479
QD	-768.368858 -> -484.764371
RI	0.0468189319
TR	0.135159	0.027951
MT	5.579681
MM	C_pi: 1.045531, n_recomb: 34324.740762
RS	0	0.000000	0.714504	312.100316	0.009093	0.000175
RS	1	0.006622	0.714504	329.628017	0.009603	0.001404
RS	2	0.013682	0.714504	347.921645	0.010136	0.003659
RS	3	0.021210	0.714504	366.984861	0.010692	0.006822
RS	4	0.029237	0.545465	505.753649	0.014734	0.010183
RS	5	0.037795	0.545465	530.640417	0.015459	0.012927
RS	6	0.046919	0.556586	545.143403	0.015882	0.014755
RS	7	0.056648	0.556586	570.921348	0.016633	0.015698
RS	8	0.067021	0.608942	546.327284	0.015916	0.016082
RS	9	0.078081	0.608942	571.768592	0.016658	0.016265
RS	10	0.089873	0.676682	538.383176	0.015685	0.016424
RS	11	0.102447	0.676682	563.223517	0.016409	0.016571
RS	12	0.115852	0.754276	528.503025	0.015397	0.016645
RS	13	0.130146	0.754276	552.690323	0.016102	0.016608
RS	14	0.145386	0.837949	520.160704	0.015154	0.016474
RS	15	0.161635	0.837949	543.733386	0.015841	0.016279
RS	16	0.178960	0.921640	516.600259	0.015050	0.016051
RS	17	0.197433	0.921640	539.665586	0.015722	0.015807
RS	18	0.217129	1.000479	519.097691	0.015123	0.015568
RS	19	0.238129	1.000479	541.764073	0.015783	0.015352
RS	20	0.260519	1.069757	528.461502	0.015396	0.015180
RS	21	0.284392	1.069757	550.804212	0.016047	0.015075
RS	22	0.309846	1.125178	545.333681	0.015887	0.015060
RS	23	0.336986	1.125178	567.358249	0.016529	0.015146
RS	24	0.365923	1.165087	569.394490	0.016588	0.015333
RS	25	0.396776	1.165087	590.979359	0.017217	0.015616
RS	26	0.429672	1.190387	599.467609	0.017465	0.015987
RS	27	0.464746	1.190387	620.315620	0.018072	0.016446
RS	28	0.502143	1.202737	634.148331	0.018475	0.016995
RS	29	0.542016	1.202737	653.752777	0.019046	0.017634
RS	30	0.584530	1.204492	671.500883	0.019563	0.018357
RS	31	0.629859	1.204492	689.117234	0.020076	0.019151
RS	32	0.678189	1.199120	708.500904	0.020641	0.019991
RS	33	0.729720	1.199120	723.152374	0.021068	0.020846
RS	34	0.784663	1.190445	741.208684	0.021594	0.021683
RS	35	0.843245	1.190445	751.755527	0.021901	0.022465
RS	36	0.905706	1.181642	765.436280	0.022300	0.023161
RS	37	0.972302	1.181642	770.704678	0.022453	0.023739
RS	38	1.043309	1.174814	777.422135	0.022649	0.024172
RS	39	1.119018	1.174814	776.366363	0.022618	0.024440
RS	40	1.199740	1.170948	774.414240	0.022561	0.024531
RS	41	1.285807	1.170948	766.274276	0.022324	0.024440
RS	42	1.377574	1.170117	754.993141	0.021996	0.024169
RS	43	1.475418	1.170117	739.417733	0.021542	0.023723
RS	44	1.579740	1.171818	719.105100	0.020950	0.023116
RS	45	1.690971	1.171818	696.230334	0.020284	0.022364
RS	46	1.809567	1.175130	668.004128	0.019461	0.021487
RS	47	1.936017	1.175130	638.477907	0.018601	0.020507
RS	48	2.070840	1.178951	604.009209	0.017597	0.019445
RS	49	2.214591	1.178951	568.974268	0.016576	0.018319
RS	50	2.367861	1.182372	530.159835	0.015445	0.017146
RS	51	2.531280	1.182372	491.220083	0.014311	0.015937
RS	52	2.705520	1.184972	450.015258	0.013111	0.014704
RS	53	2.891299	1.184972	409.175458	0.011921	0.013457
RS	54	3.089380	1.187677	367.373698	0.010703	0.012208
RS	55	3.300577	1.187677	326.972475	0.009526	0.010969
RS	56	3.525760	1.187677	287.555184	0.008377	0.009752
RS	57	3.765854	1.187677	249.686123	0.007274	0.008572
RS	58	4.021847	1.207219	210.792113	0.006141	0.007441
RS	59	4.294792	1.207219	178.646917	0.005205	0.006374
RS	60	4.585811	1.207219	149.120169	0.004344	0.005382
RS	61	4.896100	1.207219	122.472962	0.003568	0.004477
RS	62	5.226937	1.207219	98.864744	0.002880	0.003665
RS	63	5.579681	1.207219	296.593240	0.008641	0.011586
PA	4+25*2+4+6 0.135158874 0.027951000 5.579681396 0.714504242 0.545464635 0.556585789 0.608941615 0.676681519 0.754276335 0.837949276 0.921640277 1.000478864 1.069757462 1.125178277 1.165086746 1.190387249 1.202736855 1.204491615 1.199119568 1.190444827 1.181641579 1.174814284 1.170948029 1.170117378 1.171817780 1.175130367 1.178951263 1.182371616 1.184971809 1.187677383 1.207219303
//
IT	4523
RD	2
LK	-423163.155839
QD	-545.570293 -> -424.993002
RI	0.0473157411
TR	0.129316	0.027904
MT	5.887545
MM	C_pi: 1.086641, n_recomb: 35594.905483
RS	0	0.000000	0.807502	290.222405	0.008153	0.000146
RS	1	0.006711	0.807502	307.080912	0.008627	0.001165
RS	2	0.013873	0.807502	324.733562	0.009123	0.003002
RS	3	0.021515	0.807502	343.192182	0.009642	0.005509
RS	4	0.029671	0.457179	637.580140	0.017912	0.010740
RS	5	0.038373	0.457179	667.200104	0.018744	0.013760
RS	6	0.047660	0.447714	711.858553	0.019999	0.015765
RS	7	0.057569	0.447714	742.560519	0.020861	0.017432
RS	8	0.068144	0.497612	696.729676	0.019574	0.017072
RS	9	0.079429	0.497612	726.385623	0.020407	0.018041
RS	10	0.091471	0.572598	658.210051	0.018492	0.017089
RS	11	0.104321	0.572598	686.409037	0.019284	0.017950
RS	12	0.118034	0.667211	614.470548	0.017263	0.016841
RS	13	0.132667	0.667211	641.150153	0.018012	0.017497
RS	14	0.148281	0.778542	573.479343	0.016111	0.016259
RS	15	0.164944	0.778542	598.723583	0.016820	0.016700
RS	16	0.182725	0.899141	541.325716	0.015208	0.015531
RS	17	0.201700	0.899141	565.348360	0.015883	0.015832
RS	18	0.221948	1.021289	519.812528	0.014604	0.014829
RS	19	0.243555	1.021289	542.870907	0.015251	0.015058
RS	20	0.266611	1.135018	510.019352	0.014328	0.014302
RS	21	0.291216	1.135018	532.379405	0.014957	0.014553
RS	22	0.317471	1.229127	512.894245	0.014409	0.014126
RS	23	0.345489	1.229127	534.788647	0.015024	0.014486
RS	24	0.375387	1.297073	527.944455	0.014832	0.014408
RS	25	0.407291	1.297073	549.487382	0.015437	0.014896
RS	26	0.441337	1.338250	553.621464	0.015553	0.015119
RS	27	0.477668	1.338250	574.731792	0.016146	0.015725
RS	28	0.516436	1.354487	588.515029	0.016534	0.016231
RS	29	0.557807	1.354487	608.859677	0.017105	0.016973
RS	30	0.601954	1.349944	630.678397	0.017718	0.017760
RS	31	0.649065	1.349944	649.604577	0.018250	0.018630
RS	32	0.699336	1.331982	676.333004	0.019001	0.019621
RS	33	0.752982	1.331982	692.833836	0.019464	0.020532
RS	34	0.810228	1.308947	719.961306	0.020227	0.021566
RS	35	0.871316	1.308947	732.747368	0.020586	0.022382
RS	36	0.936503	1.287530	755.429182	0.021223	0.023268
RS	37	1.006066	1.287530	763.113839	0.021439	0.023855
RS	38	1.080297	1.271840	777.227738	0.021835	0.024424
RS	39	1.159510	1.271840	778.573650	0.021873	0.024676
RS	40	1.244039	1.263476	781.579480	0.021958	0.024825
RS	41	1.334241	1.263476	775.719609	0.021793	0.024702
RS	42	1.430497	1.262145	766.942932	0.021546	0.024414
RS	43	1.533213	1.262145	753.510752	0.021169	0.023936
RS	44	1.642822	1.266426	733.845108	0.020617	0.023266
RS	45	1.759788	1.266426	713.006393	0.020031	0.022491
RS	46	1.884603	1.274121	684.470107	0.019229	0.021540
RS	47	2.017795	1.274121	656.870042	0.018454	0.020556
RS	48	2.159926	1.282737	621.949038	0.017473	0.019435
RS	49	2.311596	1.282737	588.634017	0.016537	0.018324
RS	50	2.473445	1.290286	549.613602	0.015441	0.017119
RS	51	2.646156	1.290286	512.001407	0.014384	0.015936
RS	52	2.830458	1.295869	470.749027	0.013225	0.014696
RS	53	3.027129	1.295869	430.639307	0.012098	0.013478
RS	54	3.236999	1.301327	388.398169	0.010912	0.012227
RS	55	3.460954	1.301327	348.055195	0.009778	0.011015
RS	56	3.699939	1.301327	308.269033	0.008660	0.009819
RS	57	3.954964	1.301327	269.637994	0.007575	0.008654
RS	58	4.227103	1.341741	226.444735	0.006362	0.007424
RS	59	4.517507	1.341741	194.019203	0.005451	0.006401
RS	60	4.827401	1.341741	163.806161	0.004602	0.005442
RS	61	5.158092	1.341741	136.141220	0.003825	0.004558
RS	62	5.510977	1.341741	111.266651	0.003126	0.003758
RS	63	5.887545	1.341741	350.248054	0.009840	0.012233
PA	4+25*2+4+6 0.129315707 0.027903819 5.887544677 0.807502307 0.457178596 0.447714140 0.497611810 0.572597568 0.667211029 0.778541900 0.899141051 1.021289415 1.135017629 1.229127128 1.297072563 1.338250216 1.354486927 1.349943969 1.331981763 1.308947092 1.287529725 1.271840076 1.263475811 1.262145433 1.266425708 1.274120500 1.282737272 1.290285511 1.295869391 1.301327096 1.341741032
//
IT	5028
RD	3
LK	-422948.612187
QD	-472.916728 -> -394.270192
RI	0.0400161922
TR	0.125289	0.028268
MT	6.080204
MM	C_pi: 1.127696, n_recomb: 37392.926766
RS	0	0.000000	1.054428	235.394643	0.006295	0.000115
RS	1	0.006765	1.054428	249.682241	0.006677	0.000905
RS	2	0.013988	1.054428	264.720014	0.007079	0.002299
RS	3	0.021699	1.054428	280.531065	0.007502	0.004155
RS	4	0.029932	0.444740	700.473618	0.018733	0.010808
RS	5	0.038721	0.444740	732.830365	0.019598	0.013773
RS	6	0.048106	0.412477	824.791038	0.022057	0.016449
RS	7	0.058125	0.412477	858.878086	0.022969	0.018312
RS	8	0.068822	0.455212	810.089671	0.021664	0.017855
RS	9	0.080243	0.455212	842.890665	0.022541	0.019116
RS	10	0.092436	0.528796	755.159449	0.020195	0.017729
RS	11	0.105454	0.528796	786.136510	0.021024	0.018892
RS	12	0.119353	0.628016	689.432211	0.018438	0.017218
RS	13	0.134192	0.628016	718.466856	0.019214	0.018182
RS	14	0.150035	0.751742	625.851400	0.016737	0.016358
RS	15	0.166950	0.751742	652.988816	0.017463	0.017086
RS	16	0.185009	0.893098	573.735552	0.015343	0.015383
RS	17	0.204289	0.893098	599.198399	0.016024	0.015931
RS	18	0.224874	1.043708	535.636886	0.014325	0.014474
RS	19	0.246852	1.043708	559.738065	0.014969	0.014902
RS	20	0.270316	1.189810	513.107585	0.013722	0.013792
RS	21	0.295367	1.189810	536.220018	0.014340	0.014198
RS	22	0.322114	1.313585	507.408215	0.013570	0.013526
RS	23	0.350669	1.313585	529.916227	0.014172	0.013999
RS	24	0.381157	1.402923	517.814863	0.013848	0.013772
RS	25	0.413707	1.402923	539.998659	0.014441	0.014336
RS	26	0.448459	1.454964	542.383153	0.014505	0.014491
RS	27	0.485562	1.454964	564.313892	0.015091	0.015140
RS	28	0.525174	1.471111	579.765698	0.015505	0.015655
RS	29	0.567467	1.471111	601.231386	0.016079	0.016415
RS	30	0.612621	1.457106	628.148038	0.016799	0.017293
RS	31	0.660829	1.457106	648.547429	0.017344	0.018164
RS	32	0.712299	1.424368	683.154499	0.018270	0.019318
RS	33	0.767250	1.424368	701.414185	0.018758	0.020222
RS	34	0.825919	1.385951	737.723474	0.019729	0.021456
RS	35	0.888557	1.385951	752.363980	0.020120	0.022259
RS	36	0.955432	1.351908	783.678356	0.020958	0.023337
RS	37	1.026831	1.351908	793.062410	0.021209	0.023904
RS	38	1.103060	1.327997	813.618208	0.021759	0.024610
RS	39	1.184447	1.327997	816.301159	0.021830	0.024841
RS	40	1.271338	1.316085	822.679813	0.022001	0.025050
RS	41	1.364108	1.316085	817.712252	0.021868	0.024906
RS	42	1.463154	1.315275	809.330466	0.021644	0.024608
RS	43	1.568901	1.315275	796.395964	0.021298	0.024115
RS	44	1.681801	1.323108	774.949357	0.020724	0.023391
RS	45	1.802338	1.323108	754.335905	0.020173	0.022615
RS	46	1.931030	1.336056	722.979975	0.019335	0.021597
RS	47	2.068428	1.336056	695.432565	0.018598	0.020627
RS	48	2.215120	1.350211	657.664383	0.017588	0.019455
RS	49	2.371737	1.350211	624.234678	0.016694	0.018368
RS	50	2.538948	1.362477	582.855537	0.015587	0.017138
RS	51	2.717471	1.362477	544.869778	0.014571	0.015983
RS	52	2.908071	1.371475	501.730216	0.013418	0.014740
RS	53	3.111564	1.371475	460.862090	0.012325	0.013550
RS	54	3.328825	1.380041	416.648595	0.011142	0.012301
RS	55	3.560782	1.380041	375.148677	0.010033	0.011113
RS	56	3.808431	1.380041	333.911372	0.008930	0.009936
RS	57	4.072834	1.380041	293.572047	0.007851	0.008783
RS	58	4.355123	1.442144	244.876134	0.006549	0.007462
RS	59	4.656509	1.442144	211.565572	0.005658	0.006475
RS	60	4.978284	1.442144	180.187260	0.004819	0.005541
RS	61	5.321826	1.442144	151.134283	0.004042	0.004673
RS	62	5.688609	1.442144	124.713239	0.003335	0.003881
RS	63	6.080204	1.442144	408.339621	0.010920	0.013024
PA	4+25*2+4+6 0.125288904 0.028267813 6.080203910 1.054428010 0.444739531 0.412476659 0.455212401 0.528796074 0.628015779 0.751741878 0.893098335 1.043708429 1.189809786 1.313584958 1.402923206 1.454964361 1.471110973 1.457105788 1.424368360 1.385950919 1.351908299 1.327996509 1.316085492 1.315275377 1.323107587 1.336056374 1.350210662 1.362476890 1.371474908 1.380040897 1.442144467
//
IT	4743
RD	4
LK	-422799.676728
QD	-431.960506 -> -368.291446
RI	0.0318810121
TR	0.122010	0.028765
MT	6.223384
MM	C_pi: 1.166354, n_recomb: 39322.828376
RS	0	0.000000	1.438162	182.538626	0.004642	0.000089
RS	1	0.006804	1.438162	194.026384	0.004934	0.000691
RS	2	0.014070	1.438162	206.169895	0.005243	0.001730
RS	3	0.021831	1.438162	218.997182	0.005569	0.003084
RS	4	0.030121	0.457290	726.516049	0.018476	0.010649
RS	5	0.038974	0.457290	760.669298	0.019344	0.013455
RS	6	0.048429	0.401797	903.825124	0.022985	0.016873
RS	7	0.058528	0.401797	940.699259	0.023922	0.018744
RS	8	0.069314	0.437315	899.020719	0.022863	0.018429
RS	9	0.080833	0.437315	934.550912	0.023766	0.019791
RS	10	0.093137	0.507682	837.026039	0.021286	0.018258
RS	11	0.106277	0.507682	870.539476	0.022138	0.019557
RS	12	0.120312	0.607557	757.020524	0.019251	0.017597
RS	13	0.135301	0.607557	788.338983	0.020048	0.018715
RS	14	0.151311	0.737597	676.724506	0.017209	0.016542
RS	15	0.168409	0.737597	705.829582	0.017950	0.017419
RS	16	0.186671	0.892209	609.018671	0.015488	0.015371
RS	17	0.206176	0.892209	636.102209	0.016176	0.016047
RS	18	0.227007	1.063521	557.639441	0.014181	0.014280
RS	19	0.249256	1.063521	583.028501	0.014827	0.014811
RS	20	0.273018	1.235243	524.938292	0.013349	0.013454
RS	21	0.298397	1.235243	549.076012	0.013963	0.013935
RS	22	0.325503	1.383586	512.660493	0.013037	0.013094
RS	23	0.354454	1.383586	536.052265	0.013632	0.013617
RS	24	0.385373	1.490802	519.894853	0.013221	0.013290
RS	25	0.418397	1.490802	542.959775	0.013808	0.013880
RS	26	0.453667	1.551435	544.323783	0.013842	0.013995
RS	27	0.491338	1.551435	567.261195	0.014426	0.014651
RS	28	0.531571	1.566128	584.717491	0.014870	0.015186
RS	29	0.574541	1.566128	607.419032	0.015447	0.015936
RS	30	0.620435	1.541991	639.514941	0.016263	0.016899
RS	31	0.669452	1.541991	661.421462	0.016820	0.017750
RS	32	0.721804	1.494493	703.874708	0.017900	0.019049
RS	33	0.777717	1.494493	723.838038	0.018408	0.019931
RS	34	0.837435	1.441326	769.238428	0.019562	0.021345
RS	35	0.901215	1.441326	785.573821	0.019978	0.022129
RS	36	0.969336	1.395659	825.308064	0.020988	0.023378
RS	37	1.042091	1.395659	836.108245	0.021263	0.023929
RS	38	1.119796	1.364585	862.652070	0.021938	0.024758
RS	39	1.202787	1.364585	866.256506	0.022029	0.024976
RS	40	1.291426	1.350024	875.253741	0.022258	0.025237
RS	41	1.386095	1.350024	870.645804	0.022141	0.025086
RS	42	1.487205	1.350416	861.642238	0.021912	0.024776
RS	43	1.595195	1.350416	848.594200	0.021580	0.024284
RS	44	1.710531	1.362290	824.224613	0.020960	0.023506
RS	45	1.833715	1.362290	803.194208	0.020426	0.022743
RS	46	1.965281	1.380859	767.897039	0.019528	0.021661
RS	47	2.105797	1.380859	739.772866	0.018813	0.020714
RS	48	2.255874	1.400854	698.161465	0.017755	0.019492
RS	49	2.416162	1.400854	664.036237	0.016887	0.018435
RS	50	2.587355	1.418099	619.477285	0.015754	0.017179
RS	51	2.770196	1.418099	580.614751	0.014765	0.016056
RS	52	2.965477	1.430719	534.956078	0.013604	0.014808
RS	53	3.174044	1.430719	492.924641	0.012535	0.013646
RS	54	3.396802	1.442609	446.246612	0.011348	0.012397
RS	55	3.634716	1.442609	403.300034	0.010256	0.011232
RS	56	3.888817	1.442609	360.367863	0.009164	0.010072
RS	57	4.160206	1.442609	318.121105	0.008090	0.008931
RS	58	4.450059	1.526995	263.394919	0.006698	0.007521
RS	59	4.759634	1.526995	229.152092	0.005827	0.006565
RS	60	5.090271	1.526995	196.597778	0.005000	0.005654
RS	61	5.443404	1.526995	166.172514	0.004226	0.004800
RS	62	5.820564	1.526995	138.237213	0.003515	0.004013
RS	63	6.223384	1.526995	468.472226	0.011913	0.013874
PA	4+25*2+4+6 0.122010181 0.028765140 6.223384219 1.438161708 0.457289947 0.401796904 0.437314755 0.507682325 0.607556586 0.737596749 0.892209135 1.063521028 1.235242815 1.383586383 1.490801914 1.551435313 1.566127893 1.541991160 1.494492872 1.441326120 1.395659379 1.364585322 1.350024481 1.350416461 1.362289742 1.380859436 1.400853734 1.418098885 1.430719376 1.442609404 1.526995229
//
IT	4105
RD	5
LK	-422676.252228
QD	-399.541675 -> -344.062342
RI	0.0251618344
TR	0.119110	0.029294
MT	6.344080
MM	C_pi: 1.202438, n_recomb: 41250.242967
RS	0	0.000000	1.978730	139.803950	0.003389	0.000069
RS	1	0.006836	1.978730	148.843428	0.003608	0.000526
RS	2	0.014139	1.978730	158.429806	0.003841	0.001299
RS	3	0.021941	1.978730	168.590883	0.004087	0.002289
RS	4	0.030277	0.480182	733.923245	0.017792	0.010384
RS	5	0.039182	0.480182	769.302519	0.018650	0.013013
RS	6	0.048697	0.401324	961.587792	0.023311	0.017112
RS	7	0.058861	0.401324	1000.918174	0.024265	0.018928
RS	8	0.069721	0.430216	971.098482	0.023542	0.018836
RS	9	0.081322	0.430216	1009.127709	0.024464	0.020220
RS	10	0.093717	0.497013	907.861992	0.022009	0.018680
RS	11	0.106959	0.497013	943.754079	0.022879	0.020040
RS	12	0.121107	0.595952	818.716574	0.019848	0.017939
RS	13	0.136221	0.595952	852.236833	0.020660	0.019142
RS	14	0.152369	0.729324	725.521639	0.017588	0.016748
RS	15	0.169620	0.729324	756.585292	0.018341	0.017712
RS	16	0.188051	0.893067	644.843260	0.015632	0.015419
RS	17	0.207742	0.893067	673.594640	0.016329	0.016170
RS	18	0.228778	1.080489	581.947026	0.014108	0.014170
RS	19	0.251253	1.080489	608.704332	0.014756	0.014759
RS	20	0.275264	1.273709	540.294141	0.013098	0.013212
RS	21	0.300916	1.273709	565.549371	0.013710	0.013734
RS	22	0.328322	1.443601	522.290804	0.012662	0.012761
RS	23	0.357601	1.443601	546.653787	0.013252	0.013307
RS	24	0.388882	1.566876	526.876987	0.012773	0.012902
RS	25	0.422301	1.566876	550.891727	0.013355	0.013500
RS	26	0.458005	1.635257	551.381516	0.013367	0.013583
RS	27	0.496149	1.635257	575.364226	0.013948	0.014233
RS	28	0.536900	1.648335	594.731179	0.014418	0.014785
RS	29	0.580438	1.648335	618.671627	0.014998	0.015518
RS	30	0.626951	1.614381	655.708341	0.015896	0.016551
RS	31	0.676644	1.614381	679.091701	0.016463	0.017379
RS	32	0.729734	1.552823	729.132763	0.017676	0.018802
RS	33	0.786453	1.552823	750.741084	0.018200	0.019662
RS	34	0.847049	1.485875	805.030130	0.019516	0.021232
RS	35	0.911788	1.485875	822.972399	0.019951	0.021999
RS	36	0.980952	1.429602	870.954341	0.021114	0.023399
RS	37	1.054843	1.429602	883.045094	0.021407	0.023941
RS	38	1.133786	1.392215	915.344974	0.022190	0.024878
RS	39	1.218126	1.392215	919.702365	0.022296	0.025093
RS	40	1.308230	1.375584	930.952301	0.022568	0.025399
RS	41	1.404494	1.375584	926.501054	0.022460	0.025251
RS	42	1.507338	1.377490	916.391980	0.022215	0.024925
RS	43	1.617213	1.377490	903.014258	0.021891	0.024444
RS	44	1.734598	1.393530	875.194365	0.021217	0.023613
RS	45	1.860008	1.393530	853.541250	0.020692	0.022870
RS	46	1.993990	1.417759	813.816356	0.019729	0.021727
RS	47	2.137131	1.417759	784.937333	0.019029	0.020807
RS	48	2.290057	1.443616	739.091347	0.017917	0.019537
RS	49	2.453437	1.443616	704.130419	0.017070	0.018511
RS	50	2.627985	1.465874	656.112162	0.015906	0.017229
RS	51	2.814465	1.465874	616.277130	0.014940	0.016138
RS	52	3.013692	1.482159	567.924777	0.013768	0.014885
RS	53	3.226538	1.482159	524.682467	0.012720	0.013751
RS	54	3.453934	1.497435	475.431279	0.011526	0.012500
RS	55	3.696874	1.497435	431.040507	0.010449	0.011358
RS	56	3.956421	1.497435	386.433095	0.009368	0.010215
RS	57	4.233710	1.497435	342.312807	0.008298	0.009085
RS	58	4.529955	1.604563	281.294898	0.006819	0.007584
RS	59	4.846449	1.604563	246.221966	0.005969	0.006658
RS	60	5.184579	1.604563	212.604583	0.005154	0.005768
RS	61	5.545823	1.604563	180.923282	0.004386	0.004927
RS	62	5.931760	1.604563	151.586223	0.003675	0.004146
RS	63	6.344080	1.604563	530.006918	0.012849	0.014746
PA	4+25*2+4+6 0.119110068 0.029293635 6.344080040 1.978730049 0.480181570 0.401324056 0.430216361 0.497012812 0.595951995 0.729324446 0.893067457 1.080488715 1.273708681 1.443600783 1.566876351 1.635257423 1.648335060 1.614380817 1.552823041 1.485875470 1.429601990 1.392214708 1.375583607 1.377489802 1.393529842 1.417758534 1.443615753 1.465873757 1.482159458 1.497434734 1.604562802
//
IT	4563
RD	6
LK	-422567.873874
QD	-371.061591 -> -321.523104
RI	0.0200479645
TR	0.116450	0.029815
MT	6.453419
MM	C_pi: 1.236470, n_recomb: 43137.580196
RS	0	0.000000	2.713106	107.035697	0.002481	0.000053
RS	1	0.006864	2.713106	114.096136	0.002645	0.000401
RS	2	0.014200	2.713106	121.601342	0.002819	0.000979
RS	3	0.022039	2.713106	129.576367	0.003004	0.001708
RS	4	0.030416	0.507947	732.101317	0.016971	0.010071
RS	5	0.039368	0.507947	768.330133	0.017811	0.012536
RS	6	0.048935	0.405709	1005.752683	0.023315	0.017226
RS	7	0.059158	0.405709	1047.308678	0.024278	0.018969
RS	8	0.070084	0.428624	1031.234890	0.023906	0.019116
RS	9	0.081759	0.428624	1071.605131	0.024842	0.020491
RS	10	0.094235	0.491890	970.399237	0.022495	0.019011
RS	11	0.107568	0.491890	1008.552292	0.023380	0.020397
RS	12	0.121817	0.589155	875.709633	0.020300	0.018239
RS	13	0.137043	0.589155	911.354107	0.021127	0.019493
RS	14	0.153314	0.724186	772.313213	0.017903	0.016954
RS	15	0.170703	0.724186	805.300887	0.018668	0.017973
RS	16	0.189285	0.894522	680.422657	0.015773	0.015498
RS	17	0.209142	0.894522	710.842842	0.016479	0.016297
RS	18	0.230363	1.095068	607.082449	0.014073	0.014110
RS	19	0.253040	1.095068	635.229389	0.014726	0.014736
RS	20	0.277274	1.307045	557.141731	0.012915	0.013030
RS	21	0.303171	1.307045	583.541590	0.013527	0.013578
RS	22	0.330846	1.496596	533.807776	0.012375	0.012492
RS	23	0.360421	1.496596	559.163564	0.012962	0.013050
RS	24	0.392026	1.634998	535.917440	0.012423	0.012578
RS	25	0.425800	1.634998	560.889510	0.013002	0.013175
RS	26	0.461893	1.710963	560.451858	0.012992	0.013229
RS	27	0.500463	1.710963	585.467003	0.013572	0.013869
RS	28	0.541681	1.722768	606.514392	0.014060	0.014431
RS	29	0.585728	1.722768	631.659342	0.014643	0.015147
RS	30	0.632799	1.679636	673.295835	0.015608	0.016237
RS	31	0.683101	1.679636	698.106556	0.016183	0.017043
RS	32	0.736855	1.604843	755.397448	0.017511	0.018570
RS	33	0.794300	1.604843	778.596998	0.018049	0.019410
RS	34	0.855688	1.525014	841.530149	0.019508	0.021115
RS	35	0.921289	1.525014	861.027635	0.019960	0.021870
RS	36	0.991394	1.458952	917.110538	0.021260	0.023404
RS	37	1.066311	1.458952	930.440112	0.021569	0.023941
RS	38	1.146371	1.415848	968.381657	0.022449	0.024976
RS	39	1.231926	1.415848	973.435556	0.022566	0.025193
RS	40	1.323354	1.397468	986.787501	0.022875	0.025539
RS	41	1.421058	1.397468	982.433983	0.022774	0.025400
RS	42	1.525469	1.400974	971.016624	0.022510	0.025059
RS	43	1.637047	1.400974	957.257598	0.022191	0.024593
RS	44	1.756283	1.421112	925.771018	0.021461	0.023713
RS	45	1.883705	1.421112	903.460887	0.020944	0.022992
RS	46	2.019873	1.450871	859.125036	0.019916	0.021791
RS	47	2.165389	1.450871	829.478789	0.019229	0.020900
RS	48	2.320893	1.482473	779.274034	0.018065	0.019585
RS	49	2.487071	1.482473	743.487455	0.017235	0.018591
RS	50	2.664657	1.509659	691.948513	0.016041	0.017284
RS	51	2.854432	1.509659	651.173211	0.015095	0.016224
RS	52	3.057235	1.529556	600.120130	0.013912	0.014965
RS	53	3.273958	1.529556	555.720852	0.012883	0.013858
RS	54	3.505558	1.548183	503.916064	0.011682	0.012605
RS	55	3.753056	1.548183	458.155177	0.010621	0.011484
RS	56	4.017543	1.548183	411.953391	0.009550	0.010357
RS	57	4.300186	1.548183	366.044339	0.008486	0.009237
RS	58	4.602229	1.678407	298.564823	0.006921	0.007648
RS	59	4.925007	1.678407	262.778119	0.006092	0.006750
RS	60	5.269940	1.678407	228.218448	0.005290	0.005880
RS	61	5.638552	1.678407	195.400428	0.004530	0.005051
RS	62	6.032465	1.678407	164.773886	0.003820	0.004276
RS	63	6.453419	1.678407	592.994119	0.013747	0.015623
PA	4+25*2+4+6 0.116450413 0.029814778 6.453419005 2.713106490 0.507946738 0.405709404 0.428623629 0.491889946 0.589154600 0.724185812 0.894522153 1.095067557 1.307044997 1.496596434 1.634998031 1.710963496 1.722768067 1.679636488 1.604843285 1.525014150 1.458952380 1.415848113 1.397468035 1.400973742 1.421112025 1.450871309 1.482472842 1.509659454 1.529556147 1.548182811 1.678407223
//
IT	4132
RD	7
LK	-422470.822335
QD	-345.449377 -> -300.768694
RI	0.0162289515
TR	0.113975	0.030315
MT	6.555946
MM	C_pi: 1.268918, n_recomb: 44977.087978
RS	0	0.000000	3.692479	82.277132	0.001829	0.000041
RS	1	0.006891	3.692479	87.786459	0.001952	0.000306
RS	2	0.014256	3.692479	93.652932	0.002082	0.000742
RS	3	0.022129	3.692479	99.898030	0.002221	0.001284
RS	4	0.030545	0.538188	725.802856	0.016137	0.009744
RS	5	0.039540	0.538188	762.625684	0.016956	0.012063
RS	6	0.049155	0.412610	1040.944728	0.023144	0.017256
RS	7	0.059433	0.412610	1084.546887	0.024113	0.018926
RS	8	0.070419	0.430141	1082.637329	0.024071	0.019302
RS	9	0.082162	0.430141	1125.225730	0.025018	0.020655
RS	10	0.094715	0.490023	1026.536143	0.022824	0.019271
RS	11	0.108132	0.490023	1066.857091	0.023720	0.020666
RS	12	0.122473	0.585231	928.938317	0.020654	0.018502
RS	13	0.137803	0.585231	966.639356	0.021492	0.019787
RS	14	0.154190	0.720876	817.377475	0.018173	0.017154
RS	15	0.171705	0.720876	852.250331	0.018949	0.018211
RS	16	0.190427	0.896100	715.559724	0.015909	0.015593
RS	17	0.210440	0.896100	747.635034	0.016623	0.016427
RS	18	0.231831	1.107658	632.493874	0.014063	0.014082
RS	19	0.254697	1.107658	662.030955	0.014719	0.014734
RS	20	0.279138	1.336432	574.651285	0.012777	0.012890
RS	21	0.305263	1.336432	602.198921	0.013389	0.013454
RS	22	0.333188	1.544351	546.178122	0.012143	0.012270
RS	23	0.363038	1.544351	572.524204	0.012729	0.012833
RS	24	0.394944	1.697403	545.834744	0.012136	0.012301
RS	25	0.429049	1.697403	571.749841	0.012712	0.012893
RS	26	0.465504	1.781107	570.260216	0.012679	0.012918
RS	27	0.504471	1.781107	596.277688	0.013257	0.013548
RS	28	0.546123	1.792181	618.737391	0.013757	0.014114
RS	29	0.590646	1.792181	645.041283	0.014342	0.014813
RS	30	0.638236	1.740578	690.918666	0.015362	0.015948
RS	31	0.689105	1.740578	717.103504	0.015944	0.016734
RS	32	0.743480	1.653319	781.289484	0.017371	0.018349
RS	33	0.801602	1.653319	806.032367	0.017921	0.019172
RS	34	0.863728	1.561357	877.355757	0.019507	0.020995
RS	35	0.930135	1.561357	898.376095	0.019974	0.021740
RS	36	1.001119	1.486131	962.432226	0.021398	0.023395
RS	37	1.076993	1.486131	976.985044	0.021722	0.023931
RS	38	1.158096	1.437716	1020.521677	0.022690	0.025055
RS	39	1.244788	1.437716	1026.268789	0.022818	0.025278
RS	40	1.337453	1.417750	1041.690934	0.023160	0.025661
RS	41	1.436503	1.417750	1037.441907	0.023066	0.025533
RS	42	1.542378	1.422819	1024.667470	0.022782	0.025178
RS	43	1.655549	1.422819	1010.546376	0.022468	0.024730
RS	44	1.776519	1.446893	975.340637	0.021685	0.023804
RS	45	1.905823	1.446893	952.407410	0.021175	0.023107
RS	46	2.044038	1.481980	903.427060	0.020086	0.021853
RS	47	2.191777	1.481980	873.061019	0.019411	0.020991
RS	48	2.349696	1.519141	818.495687	0.018198	0.019634
RS	49	2.518497	1.519141	781.941411	0.017385	0.018670
RS	50	2.698929	1.551115	726.909840	0.016162	0.017341
RS	51	2.891794	1.551115	685.261102	0.015236	0.016311
RS	52	3.097949	1.574518	631.560541	0.014042	0.015046
RS	53	3.318310	1.574518	586.079123	0.013031	0.013965
RS	54	3.553855	1.596405	531.781685	0.011823	0.012708
RS	55	3.805630	1.596405	484.731462	0.010777	0.011608
RS	56	4.074754	1.596405	437.019168	0.009716	0.010496
RS	57	4.362423	1.596405	389.405767	0.008658	0.009386
RS	58	4.669915	1.749972	315.329826	0.007011	0.007710
RS	59	4.998594	1.749972	278.928199	0.006202	0.006837
RS	60	5.349922	1.749972	243.528749	0.005415	0.005986
RS	61	5.725459	1.749972	209.675318	0.004662	0.005170
RS	62	6.126872	1.749972	177.854739	0.003954	0.004401
RS	63	6.555946	1.749972	657.549176	0.014620	0.016495
PA	4+25*2+4+6 0.113975209 0.030315081 6.555946153 3.692478588 0.538187845 0.412610027 0.430140565 0.490023386 0.585230558 0.720875587 0.896099503 1.107658094 1.336432369 1.544351313 1.697402560 1.781107099 1.792181470 1.740577965 1.653318742 1.561357323 1.486131312 1.437715541 1.417749511 1.422818530 1.446893479 1.481980108 1.519141062 1.551114851 1.574517608 1.596404804 1.749971757
//
IT	3838
RD	8
LK	-422383.166787
QD	-322.287212 -> -281.761598
RI	0.0133649789
TR	0.111658	0.030791
MT	6.653481
MM	C_pi: 1.300083, n_recomb: 46769.386730
RS	0	0.000000	4.983583	63.584333	0.001360	0.000032
RS	1	0.006915	4.983583	67.891374	0.001452	0.000235
RS	2	0.014309	4.983583	72.483518	0.001550	0.000565
RS	3	0.022214	4.983583	77.378688	0.001654	0.000971
RS	4	0.030665	0.569743	717.422599	0.015340	0.009419
RS	5	0.039701	0.569743	754.661710	0.016136	0.011610
RS	6	0.049362	0.420868	1070.006957	0.022878	0.017230
RS	7	0.059691	0.420868	1115.507910	0.023851	0.018833
RS	8	0.070734	0.433540	1127.443482	0.024106	0.019418
RS	9	0.082541	0.433540	1172.146701	0.025062	0.020745
RS	10	0.095165	0.490209	1077.593366	0.023041	0.019475
RS	11	0.108661	0.490209	1120.004615	0.023947	0.020869
RS	12	0.123091	0.583141	979.100984	0.020935	0.018733
RS	13	0.138518	0.583141	1018.800008	0.021783	0.020038
RS	14	0.155013	0.718702	860.981507	0.018409	0.017346
RS	15	0.172648	0.718702	897.702061	0.019194	0.018431
RS	16	0.191502	0.897582	750.239709	0.016041	0.015698
RS	17	0.211661	0.897582	783.952104	0.016762	0.016559
RS	18	0.233213	1.118560	657.965267	0.014068	0.014077
RS	19	0.256256	1.118560	688.885248	0.014729	0.014749
RS	20	0.280893	1.362624	592.458334	0.012668	0.012781
RS	21	0.307233	1.362624	621.147629	0.013281	0.013357
RS	22	0.335394	1.587961	558.931393	0.011951	0.012083
RS	23	0.365503	1.587961	586.255998	0.012535	0.012648
RS	24	0.397695	1.755406	556.097512	0.011890	0.012058
RS	25	0.432112	1.755406	582.933611	0.012464	0.012646
RS	26	0.468909	1.847135	580.248787	0.012407	0.012641
RS	27	0.508252	1.847135	607.233351	0.012984	0.013261
RS	28	0.550314	1.858066	630.844460	0.013488	0.013826
RS	29	0.595286	1.858066	658.259636	0.014075	0.014510
RS	30	0.643368	1.798679	708.029500	0.015139	0.015679
RS	31	0.694774	1.798679	735.535968	0.015727	0.016448
RS	32	0.749736	1.699634	806.269162	0.017239	0.018136
RS	33	0.808498	1.699634	832.511648	0.017800	0.018945
RS	34	0.871324	1.596153	911.973531	0.019499	0.020873
RS	35	0.938495	1.596153	934.493896	0.019981	0.021611
RS	36	1.010310	1.512235	1006.410444	0.021519	0.023374
RS	37	1.087092	1.512235	1022.187931	0.021856	0.023911
RS	38	1.169184	1.458783	1071.313028	0.022906	0.025117
RS	39	1.256953	1.458783	1077.774593	0.023044	0.025348
RS	40	1.350791	1.437302	1095.301233	0.023419	0.025767
RS	41	1.451119	1.437302	1091.192793	0.023331	0.025652
RS	42	1.558384	1.443837	1077.098055	0.023030	0.025286
RS	43	1.673067	1.443837	1062.663582	0.022721	0.024856
RS	44	1.795681	1.471648	1023.773378	0.021890	0.023889
RS	45	1.926775	1.471648	1000.276345	0.021387	0.023215
RS	46	2.066934	1.511828	946.694181	0.020242	0.021913
RS	47	2.216785	1.511828	915.674401	0.019578	0.021078
RS	48	2.376999	1.554336	856.803122	0.018320	0.019682
RS	49	2.548293	1.554336	819.550242	0.017523	0.018748
RS	50	2.731432	1.590925	761.092113	0.016273	0.017399
RS	51	2.927236	1.590925	718.640335	0.015366	0.016396
RS	52	3.136580	1.617704	662.365322	0.014162	0.015126
RS	53	3.360401	1.617704	615.873442	0.013168	0.014069
RS	54	3.599701	1.642728	559.155361	0.011956	0.012810
RS	55	3.855548	1.642728	510.886914	0.010924	0.011729
RS	56	4.129089	1.642728	461.737174	0.009873	0.010631
RS	57	4.421546	1.642728	412.492266	0.008820	0.009530
RS	58	4.734227	1.819774	331.703981	0.007092	0.007769
RS	59	5.068532	1.819774	294.765945	0.006303	0.006921
RS	60	5.425955	1.819774	258.609495	0.005529	0.006088
RS	61	5.808095	1.819774	223.803595	0.004785	0.005284
RS	62	6.216661	1.819774	190.868073	0.004081	0.004521
RS	63	6.653481	1.819774	723.702830	0.015474	0.017358
PA	4+25*2+4+6 0.111658377 0.030791067 6.653481058 4.983583312 0.569742819 0.420867925 0.433540418 0.490208913 0.583140959 0.718701773 0.897582211 1.118560103 1.362623780 1.587961164 1.755406299 1.847134926 1.858066071 1.798679343 1.699633539 1.596152891 1.512234872 1.458782683 1.437301814 1.443836996 1.471648260 1.511828147 1.554335930 1.590925393 1.617703713 1.642728398 1.819773526
//
IT	4759
RD	9
LK	-422303.594922
QD	-301.283739 -> -264.381918
RI	0.0111877948
TR	0.109486	0.031244
MT	6.746620
MM	C_pi: 1.330123, n_recomb: 48516.952925
RS	0	0.000000	6.672519	49.401754	0.001018	0.000025
RS	1	0.006939	6.672519	52.778657	0.001088	0.000181
RS	2	0.014359	6.672519	56.382620	0.001162	0.000432
RS	3	0.022294	6.672519	60.228369	0.001241	0.000739
RS	4	0.030779	0.601977	708.205793	0.014597	0.009105
RS	5	0.039853	0.601977	745.735038	0.015371	0.011185
RS	6	0.049557	0.429861	1094.717431	0.022564	0.017168
RS	7	0.059934	0.429861	1141.991600	0.023538	0.018710
RS	8	0.071032	0.438137	1167.099829	0.024056	0.019482
RS	9	0.082899	0.438137	1213.825829	0.025019	0.020782
RS	10	0.095589	0.491754	1124.494398	0.023177	0.019634
RS	11	0.109161	0.491754	1168.927672	0.024093	0.021021
RS	12	0.123673	0.582280	1026.694355	0.021162	0.018937
RS	13	0.139193	0.582280	1068.339176	0.022020	0.020256
RS	14	0.155790	0.717247	903.351266	0.018619	0.017529
RS	15	0.173538	0.717247	941.884306	0.019414	0.018636
RS	16	0.192518	0.898851	784.500210	0.016170	0.015811
RS	17	0.212815	0.898851	819.830371	0.016898	0.016691
RS	18	0.234520	1.127989	683.405474	0.014086	0.014088
RS	19	0.257731	1.127989	715.697785	0.014751	0.014776
RS	20	0.282552	1.386097	610.393955	0.012581	0.012695
RS	21	0.309096	1.386097	640.214965	0.013196	0.013279
RS	22	0.337482	1.628087	571.844346	0.011786	0.011922
RS	23	0.367837	1.628087	600.132157	0.012370	0.012487
RS	24	0.400298	1.809786	566.451767	0.011675	0.011843
RS	25	0.435012	1.809786	594.184274	0.012247	0.012426
RS	26	0.472134	1.909866	590.162020	0.012164	0.012390
RS	27	0.511833	1.909866	618.077528	0.012739	0.013001
RS	28	0.554285	1.921245	642.593306	0.013245	0.013560
RS	29	0.599684	1.921245	671.072718	0.013832	0.014231
RS	30	0.648232	1.854712	724.410476	0.014931	0.015426
RS	31	0.700149	1.854712	753.187673	0.015524	0.016180
RS	32	0.755668	1.744465	830.139871	0.017110	0.017931
RS	33	0.815040	1.744465	857.840466	0.017681	0.018728
RS	34	0.878531	1.629968	945.197260	0.019482	0.020747
RS	35	0.946427	1.629968	969.198561	0.019976	0.021480
RS	36	1.019035	1.537720	1048.873858	0.021619	0.023342
RS	37	1.096680	1.537720	1065.884057	0.021969	0.023881
RS	38	1.179713	1.479424	1120.610818	0.023097	0.025165
RS	39	1.268507	1.479424	1127.818003	0.023246	0.025404
RS	40	1.363463	1.456447	1147.519547	0.023652	0.025858
RS	41	1.465007	1.456447	1143.599394	0.023571	0.025757
RS	42	1.573597	1.464321	1128.270333	0.023255	0.025383
RS	43	1.689721	1.464321	1113.581470	0.022952	0.024971
RS	44	1.813903	1.495653	1071.089829	0.022077	0.023967
RS	45	1.946701	1.495653	1047.094997	0.021582	0.023317
RS	46	2.088714	1.540682	988.992724	0.020384	0.021970
RS	47	2.240580	1.540682	957.387490	0.019733	0.021161
RS	48	2.402984	1.588309	894.292884	0.018433	0.019731
RS	49	2.576656	1.588309	856.408165	0.017652	0.018824
RS	50	2.762379	1.629329	794.604311	0.016378	0.017456
RS	51	2.960989	1.629329	751.413767	0.015488	0.016479
RS	52	3.173379	1.659337	692.642520	0.014276	0.015206
RS	53	3.400506	1.659337	645.202618	0.013298	0.014171
RS	54	3.643392	1.687356	586.137145	0.012081	0.012910
RS	55	3.903132	1.687356	536.709544	0.011062	0.011847
RS	56	4.180893	1.687356	486.183282	0.010021	0.010762
RS	57	4.477928	1.687356	435.367790	0.008974	0.009670
RS	58	4.795573	1.887902	347.766625	0.007168	0.007825
RS	59	5.135257	1.887902	310.353761	0.006397	0.007000
RS	60	5.498512	1.887902	273.506953	0.005637	0.006185
RS	61	5.886971	1.887902	237.816792	0.004902	0.005393
RS	62	6.302383	1.887902	203.832573	0.004201	0.004637
RS	63	6.746620	1.887902	791.398398	0.016312	0.018210
PA	4+25*2+4+6 0.109486287 0.031243569 6.746619869 6.672518953 0.601977276 0.429861444 0.438136606 0.491754467 0.582279936 0.717247167 0.898851233 1.127989303 1.386096961 1.628086647 1.809786050 1.909865582 1.921245041 1.854712248 1.744464710 1.629968026 1.537719627 1.479423971 1.456446972 1.464320508 1.495652563 1.540681643 1.588309458 1.629328626 1.659337087 1.687356143 1.887901511
//
IT	5143
RD	10
LK	-422231.093922
QD	-282.189318 -> -248.481904
RI	0.0095057653
TR	0.107448	0.031674
MT	6.835622
MM	C_pi: 1.359134, n_recomb: 50222.057718
RS	0	0.000000	8.868242	38.574857	0.000768	0.000019
RS	1	0.006961	8.868242	41.231080	0.000821	0.000140
RS	2	0.014406	8.868242	44.068065	0.000877	0.000333
RS	3	0.022369	8.868242	47.097805	0.000938	0.000566
RS	4	0.030886	0.634531	698.790582	0.013914	0.008807
RS	5	0.039997	0.634531	736.518186	0.014665	0.010789
RS	6	0.049741	0.439224	1116.249202	0.022226	0.017083
RS	7	0.060164	0.439224	1165.187484	0.023201	0.018571
RS	8	0.071312	0.443515	1202.620056	0.023946	0.019508
RS	9	0.083237	0.443515	1251.284020	0.024915	0.020781
RS	10	0.095991	0.494229	1167.913455	0.023255	0.019757
RS	11	0.109633	0.494229	1214.306278	0.024179	0.021135
RS	12	0.124224	0.582268	1072.077804	0.021347	0.019118
RS	13	0.139832	0.582268	1115.620541	0.022214	0.020445
RS	14	0.156525	0.716264	944.638957	0.018809	0.017705
RS	15	0.174381	0.716264	984.950847	0.019612	0.018829
RS	16	0.193479	0.899848	818.379318	0.016295	0.015927
RS	17	0.213907	0.899848	855.307443	0.017031	0.016825
RS	18	0.235756	1.136082	708.790039	0.014113	0.014113
RS	19	0.259127	1.136082	742.442906	0.014783	0.014813
RS	20	0.284124	1.407190	628.369024	0.012512	0.012627
RS	21	0.310861	1.407190	659.310022	0.013128	0.013218
RS	22	0.339459	1.665183	584.794215	0.011644	0.011782
RS	23	0.370048	1.665183	614.028399	0.012226	0.012348
RS	24	0.402766	1.861035	576.766861	0.011484	0.011651
RS	25	0.437761	1.861035	605.370621	0.012054	0.012229
RS	26	0.475192	1.969801	599.874885	0.011944	0.012162
RS	27	0.515229	1.969801	628.685745	0.012518	0.012764
RS	28	0.558052	1.982179	653.885027	0.013020	0.013314
RS	29	0.603856	1.982179	683.383195	0.013607	0.013973
RS	30	0.652848	1.909096	739.984908	0.014734	0.015187
RS	31	0.705250	1.909096	769.983502	0.015332	0.015928
RS	32	0.761300	1.788170	852.839591	0.016981	0.017732
RS	33	0.821251	1.788170	881.957751	0.017561	0.018518
RS	34	0.885375	1.663071	976.976645	0.019453	0.020619
RS	35	0.953963	1.663071	1002.440448	0.019960	0.021349
RS	36	1.027324	1.562787	1089.770737	0.021699	0.023301
RS	37	1.105792	1.562787	1108.023373	0.022062	0.023844
RS	38	1.189722	1.499787	1168.373600	0.023264	0.025200
RS	39	1.279493	1.499787	1176.360747	0.023423	0.025449
RS	40	1.375513	1.475297	1198.330820	0.023861	0.025937
RS	41	1.478217	1.475297	1194.650131	0.023787	0.025850
RS	42	1.588069	1.484371	1178.198730	0.023460	0.025470
RS	43	1.705568	1.484371	1163.316822	0.023163	0.025076
RS	44	1.831245	1.519007	1117.334307	0.022248	0.024040
RS	45	1.965670	1.519007	1092.907507	0.021762	0.023411
RS	46	2.109452	1.568637	1030.391414	0.020517	0.022025
RS	47	2.263242	1.568637	998.265621	0.019877	0.021241
RS	48	2.427736	1.621159	931.041948	0.018539	0.019779
RS	49	2.603680	1.621159	892.586617	0.017773	0.018898
RS	50	2.791871	1.666417	827.523238	0.016477	0.017514
RS	51	2.993161	1.666417	783.650985	0.015604	0.016561
RS	52	3.208461	1.699501	722.463463	0.014385	0.015284
RS	53	3.438748	1.699501	674.129218	0.013423	0.014271
RS	54	3.685064	1.730362	612.787975	0.012202	0.013008
RS	55	3.948525	1.730362	562.250559	0.011195	0.011961
RS	56	4.230324	1.730362	510.399163	0.010163	0.010889
RS	57	4.531738	1.730362	458.064912	0.009121	0.009805
RS	58	4.854132	1.954323	363.566420	0.007239	0.007879
RS	59	5.198966	1.954323	325.727622	0.006486	0.007076
RS	60	5.567803	1.954323	288.245011	0.005739	0.006278
RS	61	5.962312	1.954323	251.727796	0.005012	0.005497
RS	62	6.384282	1.954323	216.751622	0.004316	0.004747
RS	63	6.835622	1.954323	860.517596	0.017134	0.019047
PA	4+25*2+4+6 0.107448082 0.031674407 6.835622471 8.868242192 0.634530777 0.439224037 0.443514620 0.494228537 0.582267720 0.716263888 0.899847741 1.136081784 1.407189620 1.665182906 1.861035441 1.969801144 1.982178541 1.909096394 1.788169658 1.663071000 1.562786966 1.499786621 1.475297114 1.484371238 1.519007158 1.568637258 1.621158648 1.666417444 1.699500895 1.730361698 1.954323349
//
IT	4304
RD	11
LK	-422164.837049
QD	-264.785939 -> -233.914637
RI	0.0081848883
TR	0.105534	0.032086
MT	6.920617
MM	C_pi: 1.387177, n_recomb: 51886.750694
RS	0	0.000000	11.708208	30.257515	0.000583	0.000015
RS	1	0.006981	11.708208	32.353639	0.000624	0.000108
RS	2	0.014450	11.708208	34.593764	0.000667	0.000257
RS	3	0.022440	11.708208	36.987607	0.000713	0.000436
RS	4	0.030988	0.667149	689.542581	0.013289	0.008526
RS	5	0.040132	0.667149	727.401849	0.014019	0.010422
RS	6	0.049915	0.448720	1135.421486	0.021883	0.016984
RS	7	0.060381	0.448720	1185.928280	0.022856	0.018424
RS	8	0.071578	0.449406	1234.749775	0.023797	0.019504
RS	9	0.083556	0.449406	1285.272142	0.024771	0.020752
RS	10	0.096370	0.497359	1208.329244	0.023288	0.019851
RS	11	0.110079	0.497359	1256.622610	0.024219	0.021218
RS	12	0.124745	0.582856	1115.514674	0.021499	0.019279
RS	13	0.140435	0.582856	1160.910336	0.022374	0.020612
RS	14	0.157221	0.715590	984.958143	0.018983	0.017873
RS	15	0.175178	0.715590	1027.016403	0.019793	0.019010
RS	16	0.194388	0.900555	851.899549	0.016418	0.016046
RS	17	0.214940	0.900555	890.405391	0.017161	0.016958
RS	18	0.236927	1.143008	734.075968	0.014148	0.014147
RS	19	0.260449	1.143008	769.076142	0.014822	0.014859
RS	20	0.285612	1.426187	646.321667	0.012456	0.012574
RS	21	0.312533	1.426187	678.369757	0.013074	0.013171
RS	22	0.341333	1.699596	597.707238	0.011519	0.011659
RS	23	0.372143	1.699596	627.870352	0.012101	0.012225
RS	24	0.405104	1.909527	586.964156	0.011312	0.011477
RS	25	0.440367	1.909527	616.414091	0.011880	0.012050
RS	26	0.478091	2.027300	609.319781	0.011743	0.011951
RS	27	0.518449	2.027300	638.991427	0.012315	0.012546
RS	28	0.561624	2.041192	664.672908	0.012810	0.013084
RS	29	0.607813	2.041192	695.146056	0.013397	0.013732
RS	30	0.657227	1.962086	754.739501	0.014546	0.014961
RS	31	0.710091	1.962086	785.911814	0.015147	0.015690
RS	32	0.766645	1.830936	874.377626	0.016852	0.017538
RS	33	0.827148	1.830936	904.873373	0.017439	0.018316
RS	34	0.891874	1.695591	1007.326891	0.019414	0.020489
RS	35	0.961119	1.695591	1034.234221	0.019933	0.021216
RS	36	1.035198	1.587510	1129.118338	0.021761	0.023251
RS	37	1.114449	1.587510	1148.622252	0.022137	0.023799
RS	38	1.199232	1.519907	1214.620720	0.023409	0.025223
RS	39	1.289934	1.519907	1223.421580	0.023579	0.025482
RS	40	1.386968	1.493874	1247.761419	0.024048	0.026005
RS	41	1.490777	1.493874	1244.370816	0.023982	0.025932
RS	42	1.601833	1.504009	1226.923783	0.023646	0.025549
RS	43	1.720641	1.504009	1211.908542	0.023357	0.025173
RS	44	1.847744	1.541734	1162.562663	0.022406	0.024107
RS	45	1.983721	1.541734	1137.766098	0.021928	0.023500
RS	46	2.129190	1.595728	1070.950599	0.020640	0.022078
RS	47	2.284814	1.595728	1038.364169	0.020012	0.021318
RS	48	2.451303	1.652915	967.114383	0.018639	0.019827
RS	49	2.629415	1.652915	928.143089	0.017888	0.018971
RS	50	2.819962	1.702219	859.909087	0.016573	0.017571
RS	51	3.023811	1.702219	815.404615	0.015715	0.016642
RS	52	3.241891	1.738225	751.876736	0.014491	0.015362
RS	53	3.475196	1.738225	702.694279	0.013543	0.014368
RS	54	3.724788	1.771769	639.147278	0.012318	0.013104
RS	55	3.991805	1.771769	587.541456	0.011324	0.012073
RS	56	4.277463	1.771769	534.408643	0.010300	0.011012
RS	57	4.583063	1.771769	480.600253	0.009262	0.009935
RS	58	4.909998	2.018971	379.134917	0.007307	0.007931
RS	59	5.259757	2.018971	340.909429	0.006570	0.007148
RS	60	5.633933	2.018971	302.836279	0.005836	0.006366
RS	61	6.034232	2.018971	265.540701	0.005118	0.005596
RS	62	6.462476	2.018971	229.621930	0.004425	0.004852
RS	63	6.920617	2.018971	930.918686	0.017941	0.019869
PA	4+25*2+4+6 0.105534286 0.032085646 6.920616640 11.708208255 0.667149407 0.448719971 0.449405725 0.497359132 0.582856331 0.715590369 0.900555295 1.143008293 1.426186981 1.699595779 1.909527120 2.027299764 2.041191573 1.962085683 1.830935961 1.695590920 1.587509552 1.519906763 1.493873817 1.504008535 1.541734117 1.595727761 1.652914667 1.702219381 1.738225151 1.771768555 2.018970582
//
IT	5003
RD	12
LK	-422104.129438
QD	-248.882774 -> -220.543233
RI	0.0071294635
TR	0.103737	0.032479
MT	7.001645
MM	C_pi: 1.414291, n_recomb: 53512.844326
RS	0	0.000000	15.367629	23.826320	0.000445	0.000012
RS	1	0.007001	15.367629	25.485311	0.000476	0.000084
RS	2	0.014492	15.367629	27.259141	0.000509	0.000199
RS	3	0.022507	15.367629	29.155659	0.000545	0.000337
RS	4	0.031083	0.699688	680.625460	0.012719	0.008263
RS	5	0.040260	0.699688	718.566339	0.013428	0.010083
RS	6	0.050079	0.458211	1152.773515	0.021542	0.016878
RS	7	0.060586	0.458211	1204.763614	0.022514	0.018275
RS	8	0.071828	0.455633	1264.042044	0.023621	0.019478
RS	9	0.083857	0.455633	1316.347402	0.024599	0.020701
RS	10	0.096728	0.500958	1246.119981	0.023286	0.019920
RS	11	0.110501	0.500958	1296.257387	0.024223	0.021276
RS	12	0.125237	0.583884	1157.193340	0.021625	0.019423
RS	13	0.141005	0.583884	1204.398850	0.022507	0.020759
RS	14	0.157877	0.715127	1024.384410	0.019143	0.018033
RS	15	0.175931	0.715127	1068.157285	0.019961	0.019181
RS	16	0.195248	0.900977	885.076541	0.016540	0.016166
RS	17	0.215917	0.900977	925.139507	0.017288	0.017091
RS	18	0.238033	1.148876	759.257774	0.014188	0.014189
RS	19	0.261698	1.148876	795.591583	0.014867	0.014910
RS	20	0.287020	1.443306	664.218007	0.012412	0.012532
RS	21	0.314114	1.443306	697.359769	0.013032	0.013134
RS	22	0.343105	1.731583	610.542540	0.011409	0.011551
RS	23	0.374125	1.731583	641.617109	0.011990	0.012116
RS	24	0.407317	1.955513	597.006365	0.011156	0.011319
RS	25	0.442833	1.955513	627.278096	0.011722	0.011887
RS	26	0.480835	2.082577	618.474614	0.011557	0.011757
RS	27	0.521498	2.082577	648.974032	0.012127	0.012344
RS	28	0.565007	2.098464	674.955240	0.012613	0.012868
RS	29	0.611562	2.098464	706.361598	0.013200	0.013507
RS	30	0.661377	2.013821	768.695471	0.014365	0.014745
RS	31	0.714678	2.013821	800.995463	0.014968	0.015463
RS	32	0.771712	1.872858	894.794082	0.016721	0.017349
RS	33	0.832738	1.872858	926.627776	0.017316	0.018119
RS	34	0.898036	1.727576	1036.295336	0.019365	0.020357
RS	35	0.967905	1.727576	1064.626011	0.019895	0.021083
RS	36	1.042666	1.611895	1166.963662	0.021807	0.023195
RS	37	1.122661	1.611895	1187.725524	0.022195	0.023747
RS	38	1.208256	1.539770	1259.394814	0.023534	0.025236
RS	39	1.299843	1.539770	1269.040750	0.023715	0.025506
RS	40	1.397842	1.512154	1295.854228	0.024216	0.026062
RS	41	1.502702	1.512154	1292.801685	0.024159	0.026004
RS	42	1.614902	1.523209	1274.495677	0.023817	0.025619
RS	43	1.734957	1.523209	1259.403056	0.023535	0.025261
RS	44	1.863417	1.563821	1206.826319	0.022552	0.024170
RS	45	2.000870	1.563821	1181.717514	0.022083	0.023584
RS	46	2.147946	1.621946	1110.724315	0.020756	0.022129
RS	47	2.305318	1.621946	1077.731280	0.020140	0.021392
RS	48	2.473708	1.683577	1002.559292	0.018735	0.019875
RS	49	2.653885	1.683577	963.120437	0.017998	0.019041
RS	50	2.846677	1.736736	891.804063	0.016665	0.017628
RS	51	3.052965	1.736736	846.710480	0.015823	0.016721
RS	52	3.273695	1.775509	780.916641	0.014593	0.015439
RS	53	3.509877	1.775509	730.925579	0.013659	0.014463
RS	54	3.762594	1.811573	665.240696	0.012431	0.013198
RS	55	4.033003	1.811573	612.601435	0.011448	0.012181
RS	56	4.322343	1.811573	558.224735	0.010432	0.011131
RS	57	4.631938	1.811573	502.981071	0.009399	0.010062
RS	58	4.963207	2.081759	394.493204	0.007372	0.007981
RS	59	5.317668	2.081759	355.912801	0.006651	0.007218
RS	60	5.696943	2.081759	317.287086	0.005929	0.006450
RS	61	6.102770	2.081759	279.255075	0.005218	0.005691
RS	62	6.537008	2.081759	242.437149	0.004530	0.004953
RS	63	7.001645	2.081759	1002.452786	0.018733	0.020676
PA	4+25*2+4+6 0.103736747 0.032479436 7.001645016 15.367629081 0.699688319 0.458210663 0.455633090 0.500958261 0.583883829 0.715126992 0.900977414 1.148875528 1.443306105 1.731582658 1.955512703 2.082577138 2.098464406 2.013821299 1.872857602 1.727575597 1.611895020 1.539769570 1.512154102 1.523208534 1.563821147 1.621946172 1.683577282 1.736736135 1.775509326 1.811573431 2.081759073
//
IT	4529
RD	13
LK	-422048.379581
QD	-234.313391 -> -208.243857
RI	0.0062744895
TR	0.102047	0.032857
MT	7.078834
MM	C_pi: 1.440508, n_recomb: 55101.496602
RS	0	0.000000	20.062154	18.830261	0.000342	0.000009
RS	1	0.007019	20.062154	20.147078	0.000366	0.000066
RS	2	0.014531	20.062154	21.555614	0.000391	0.000155
RS	3	0.022570	20.062154	23.062203	0.000419	0.000262
RS	4	0.031173	0.731998	672.157828	0.012199	0.008018
RS	5	0.040380	0.731998	710.144116	0.012888	0.009769
RS	6	0.050234	0.467583	1168.738769	0.021211	0.016768
RS	7	0.060779	0.467583	1222.136559	0.022180	0.018127
RS	8	0.072064	0.462074	1290.913347	0.023428	0.019435
RS	9	0.084141	0.462074	1344.929505	0.024408	0.020635
RS	10	0.097066	0.504893	1281.575561	0.023258	0.019970
RS	11	0.110898	0.504893	1333.501997	0.024201	0.021313
RS	12	0.125701	0.585231	1197.260557	0.021728	0.019552
RS	13	0.141543	0.585231	1246.233960	0.022617	0.020889
RS	14	0.158498	0.714802	1062.971165	0.019291	0.018187
RS	15	0.176642	0.714802	1108.427133	0.020116	0.019344
RS	16	0.196059	0.901120	917.918328	0.016659	0.016286
RS	17	0.216840	0.901120	959.517281	0.017414	0.017222
RS	18	0.239079	1.153802	784.309508	0.014234	0.014236
RS	19	0.262879	1.153802	821.962251	0.014917	0.014967
RS	20	0.288350	1.458728	682.029735	0.012378	0.012500
RS	21	0.315609	1.458728	716.251188	0.012999	0.013106
RS	22	0.344781	1.761372	623.262360	0.011311	0.011454
RS	23	0.376000	1.761372	655.230630	0.011891	0.012019
RS	24	0.409411	1.999208	606.862540	0.011014	0.011174
RS	25	0.445167	1.999208	637.932117	0.011577	0.011738
RS	26	0.483432	2.135828	627.318076	0.011385	0.011576
RS	27	0.524384	2.135828	658.613303	0.011953	0.012156
RS	28	0.568210	2.154143	684.733140	0.012427	0.012665
RS	29	0.615112	2.154143	717.032521	0.013013	0.013295
RS	30	0.665306	2.064413	781.874258	0.014190	0.014538
RS	31	0.719024	2.064413	815.257127	0.014796	0.015247
RS	32	0.776511	1.913999	914.129153	0.016590	0.017166
RS	33	0.838034	1.913999	947.261144	0.017191	0.017928
RS	34	0.903876	1.759050	1063.928680	0.019309	0.020224
RS	35	0.974338	1.759050	1093.660839	0.019848	0.020949
RS	36	1.049747	1.635943	1203.346892	0.021839	0.023132
RS	37	1.130448	1.635943	1225.370599	0.022238	0.023690
RS	38	1.216814	1.559360	1302.727611	0.023642	0.025241
RS	39	1.309243	1.559360	1313.246875	0.023833	0.025521
RS	40	1.408158	1.530120	1342.636131	0.024367	0.026111
RS	41	1.514017	1.530120	1339.966352	0.024318	0.026066
RS	42	1.627306	1.541962	1320.937944	0.023973	0.025683
RS	43	1.748547	1.541962	1305.820431	0.023698	0.025341
RS	44	1.878298	1.585267	1250.151564	0.022688	0.024229
RS	45	2.017156	1.585267	1224.783781	0.022228	0.023662
RS	46	2.165760	1.647303	1149.737187	0.020866	0.022178
RS	47	2.324796	1.647303	1116.386984	0.020261	0.021462
RS	48	2.494994	1.713163	1037.398826	0.018827	0.019922
RS	49	2.677138	1.713163	997.536058	0.018104	0.019110
RS	50	2.872068	1.769991	923.224269	0.016755	0.017685
RS	51	3.080679	1.769991	877.580278	0.015927	0.016798
RS	52	3.303933	1.811379	809.593619	0.014693	0.015515
RS	53	3.542858	1.811379	758.829389	0.013771	0.014556
RS	54	3.798552	1.849803	691.073662	0.012542	0.013291
RS	55	4.072195	1.849803	637.431980	0.011568	0.012287
RS	56	4.365044	1.849803	581.845155	0.010560	0.011247
RS	57	4.678448	1.849803	525.201619	0.009532	0.010184
RS	58	5.013851	2.142651	409.650121	0.007434	0.008030
RS	59	5.372796	2.142651	370.741462	0.006728	0.007284
RS	60	5.756935	2.142651	331.596028	0.006018	0.006531
RS	61	6.168038	2.142651	292.864673	0.005315	0.005782
RS	62	6.607996	2.142651	255.186756	0.004631	0.005050
RS	63	7.078834	2.142651	1074.960527	0.019509	0.021466
PA	4+25*2+4+6 0.102046912 0.032857390 7.078834477 20.062154448 0.731998431 0.467583090 0.462073628 0.504893019 0.585231370 0.714801679 0.901120047 1.153801584 1.458727783 1.761372473 1.999207831 2.135828460 2.154143228 2.064412852 1.913998541 1.759050286 1.635943335 1.559360010 1.530119726 1.541962270 1.585267321 1.647303002 1.713163386 1.769990938 1.811379084 1.849802893 2.142650952
//
IT	4255
RD	14
LK	-421997.077959
QD	-220.935062 -> -196.908360
RI	0.0055713385
TR	0.100457	0.033221
MT	7.152284
MM	C_pi: 1.465860, n_recomb: 56653.987346
RS	0	0.000000	26.065824	14.928846	0.000264	0.000007
RS	1	0.007036	26.065824	15.976762	0.000282	0.000051
RS	2	0.014568	26.065824	17.098045	0.000302	0.000121
RS	3	0.022629	26.065824	18.297802	0.000323	0.000204
RS	4	0.031258	0.763991	664.176433	0.011723	0.007790
RS	5	0.040494	0.763991	702.181320	0.012394	0.009481
RS	6	0.050379	0.476771	1183.613626	0.020892	0.016659
RS	7	0.060961	0.476771	1238.351339	0.021858	0.017984
RS	8	0.072286	0.468641	1315.694327	0.023223	0.019380
RS	9	0.084409	0.468641	1371.352271	0.024206	0.020558
RS	10	0.097385	0.509072	1314.926425	0.023210	0.020004
RS	11	0.111273	0.509072	1368.588237	0.024157	0.021333
RS	12	0.126139	0.586821	1235.825520	0.021814	0.019668
RS	13	0.142051	0.586821	1286.525802	0.022708	0.021004
RS	14	0.159083	0.714573	1100.754204	0.019429	0.018333
RS	15	0.177313	0.714573	1147.862008	0.020261	0.019498
RS	16	0.196826	0.901010	950.421065	0.016776	0.016407
RS	17	0.217711	0.901010	993.534373	0.017537	0.017353
RS	18	0.240067	1.157882	809.221349	0.014284	0.014289
RS	19	0.263995	1.157882	848.177899	0.014971	0.015027
RS	20	0.289607	1.472617	699.737050	0.012351	0.012476
RS	21	0.317021	1.472617	735.023940	0.012974	0.013086
RS	22	0.346364	1.789149	635.848403	0.011223	0.011367
RS	23	0.377772	1.789149	668.692850	0.011803	0.011932
RS	24	0.411390	2.040787	616.519291	0.010882	0.011040
RS	25	0.447373	2.040787	648.363558	0.011444	0.011600
RS	26	0.485889	2.187191	635.850506	0.011223	0.011406
RS	27	0.527114	2.187191	667.911054	0.011789	0.011981
RS	28	0.571240	2.208331	694.024293	0.012250	0.012473
RS	29	0.618471	2.208331	727.178368	0.012835	0.013095
RS	30	0.669025	2.113923	794.316250	0.014020	0.014340
RS	31	0.723136	2.113923	828.738791	0.014628	0.015041
RS	32	0.781055	1.954392	932.438468	0.016458	0.016986
RS	33	0.843049	1.954392	966.829451	0.017066	0.017743
RS	34	0.909406	1.790021	1090.288384	0.019245	0.020092
RS	35	0.980431	1.790021	1121.398804	0.019794	0.020815
RS	36	1.056454	1.659641	1238.325031	0.021858	0.023064
RS	37	1.137827	1.659641	1261.611788	0.022269	0.023627
RS	38	1.224925	1.578654	1344.668261	0.023735	0.025238
RS	39	1.318151	1.578654	1356.085751	0.023936	0.025528
RS	40	1.417937	1.547745	1388.150249	0.024502	0.026152
RS	41	1.524745	1.547745	1385.904193	0.024463	0.026121
RS	42	1.639068	1.560252	1366.288809	0.024116	0.025741
RS	43	1.761435	1.560252	1351.194785	0.023850	0.025415
RS	44	1.892412	1.606066	1292.572992	0.022815	0.024285
RS	45	2.032606	1.606066	1266.995000	0.022364	0.023736
RS	46	2.182664	1.671801	1188.020402	0.020970	0.022225
RS	47	2.343280	1.671801	1154.357710	0.020376	0.021530
RS	48	2.515198	1.741684	1071.658450	0.018916	0.019968
RS	49	2.699213	1.741684	1031.410824	0.018205	0.019177
RS	50	2.896176	1.801999	954.189496	0.016842	0.017741
RS	51	3.106998	1.801999	908.029406	0.016028	0.016873
RS	52	3.332654	1.845856	837.919401	0.014790	0.015589
RS	53	3.574188	1.845856	786.413647	0.013881	0.014646
RS	54	3.832717	1.886482	716.652535	0.012650	0.013381
RS	55	4.109437	1.886482	662.035991	0.011686	0.012390
RS	56	4.405629	1.886482	605.269463	0.010684	0.011359
RS	57	4.722661	1.886482	547.258351	0.009660	0.010303
RS	58	5.062001	2.201612	424.615407	0.007495	0.008077
RS	59	5.425218	2.201612	385.400644	0.006803	0.007348
RS	60	5.813993	2.201612	345.763745	0.006103	0.006608
RS	61	6.230123	2.201612	306.365717	0.005408	0.005869
RS	62	6.675533	2.201612	267.862980	0.004728	0.005144
RS	63	7.152284	2.201612	1148.299204	0.020269	0.022240
PA	4+25*2+4+6 0.100457222 0.033221032 7.152284298 26.065823656 0.763991111 0.476770644 0.468641340 0.509071988 0.586820966 0.714572547 0.901010047 1.157881823 1.472617036 1.789149244 2.040786576 2.187191055 2.208330847 2.113922684 1.954392209 1.790021419 1.659641341 1.578653926 1.547744924 1.560251525 1.606065549 1.671800734 1.741683815 1.801998697 1.845856061 1.886481597 2.201612366
//
IT	4319
RD	15
LK	-421949.782383
QD	-208.622423 -> -186.440004
RI	0.0049858286
TR	0.098960	0.033572
MT	7.222155
MM	C_pi: 1.490374, n_recomb: 58171.184587
RS	0	0.000000	33.723562	11.867967	0.000204	0.000006
RS	1	0.007053	33.723562	12.703780	0.000218	0.000040
RS	2	0.014603	33.723562	13.598365	0.000234	0.000095
RS	3	0.022685	33.723562	14.555843	0.000250	0.000160
RS	4	0.031338	0.795578	656.702964	0.011289	0.007579
RS	5	0.040601	0.795578	694.707350	0.011942	0.009214
RS	6	0.050517	0.485715	1197.647082	0.020588	0.016552
RS	7	0.061132	0.485715	1253.664307	0.021551	0.017847
RS	8	0.072496	0.475267	1338.663823	0.023012	0.019315
RS	9	0.084662	0.475267	1395.897612	0.023996	0.020473
RS	10	0.097685	0.513425	1346.362674	0.023145	0.020023
RS	11	0.111627	0.513425	1401.707221	0.024096	0.021339
RS	12	0.126553	0.588591	1272.981311	0.021883	0.019771
RS	13	0.142531	0.588591	1325.368085	0.022784	0.021106
RS	14	0.159636	0.714409	1137.756882	0.019559	0.018474
RS	15	0.177947	0.714409	1186.485251	0.020396	0.019644
RS	16	0.197549	0.900666	982.582278	0.016891	0.016526
RS	17	0.218535	0.900666	1027.187806	0.017658	0.017481
RS	18	0.241000	1.161208	833.974798	0.014337	0.014345
RS	19	0.265049	1.161208	874.219312	0.015028	0.015090
RS	20	0.290795	1.485119	717.319925	0.012331	0.012458
RS	21	0.318356	1.485119	753.657597	0.012956	0.013073
RS	22	0.347862	1.815071	648.285026	0.011144	0.011289
RS	23	0.379448	1.815071	681.988250	0.011724	0.011853
RS	24	0.413261	2.080400	625.964852	0.010761	0.010916
RS	25	0.449460	2.080400	658.561243	0.011321	0.011472
RS	26	0.488212	2.236776	644.074147	0.011072	0.011248
RS	27	0.529696	2.236776	676.870780	0.011636	0.011817
RS	28	0.574106	2.261114	702.843915	0.012082	0.012291
RS	29	0.621649	2.261114	736.815892	0.012666	0.012906
RS	30	0.672544	2.162405	806.055104	0.013857	0.014150
RS	31	0.727029	2.162405	841.475408	0.014466	0.014843
RS	32	0.785356	1.994068	949.768962	0.016327	0.016812
RS	33	0.847798	1.994068	985.379792	0.016939	0.017563
RS	34	0.914643	1.820498	1115.424656	0.019175	0.019959
RS	35	0.986202	1.820498	1147.888658	0.019733	0.020681
RS	36	1.062808	1.682979	1271.945458	0.021866	0.022993
RS	37	1.144817	1.682979	1296.493614	0.022288	0.023561
RS	38	1.232609	1.597634	1385.254393	0.023813	0.025228
RS	39	1.326594	1.597634	1397.591455	0.024025	0.025528
RS	40	1.427206	1.565017	1432.422346	0.024624	0.026186
RS	41	1.534915	1.565017	1430.637363	0.024594	0.026167
RS	42	1.650220	1.578071	1410.567807	0.024249	0.025794
RS	43	1.773657	1.578071	1395.541923	0.023990	0.025483
RS	44	1.905799	1.626223	1334.105052	0.022934	0.024336
RS	45	2.047261	1.626223	1308.361886	0.022492	0.023805
RS	46	2.198700	1.695459	1225.584534	0.021069	0.022272
RS	47	2.360820	1.695459	1191.650414	0.020485	0.021595
RS	48	2.534373	1.769168	1105.344407	0.019002	0.020014
RS	49	2.720166	1.769168	1064.747732	0.018304	0.019243
RS	50	2.919063	1.832796	984.701301	0.016928	0.017797
RS	51	3.131987	1.832796	938.056688	0.016126	0.016947
RS	52	3.359928	1.878982	865.891632	0.014885	0.015663
RS	53	3.603945	1.878982	813.673655	0.013988	0.014735
RS	54	3.865171	1.921655	741.972399	0.012755	0.013470
RS	55	4.144821	1.921655	686.406470	0.011800	0.012491
RS	56	4.444193	1.921655	628.488661	0.010804	0.011468
RS	57	4.764680	1.921655	569.140447	0.009784	0.010417
RS	58	5.107769	2.258651	439.390412	0.007553	0.008123
RS	59	5.475055	2.258651	399.888857	0.006874	0.007410
RS	60	5.868244	2.258651	359.785714	0.006185	0.006682
RS	61	6.289164	2.258651	319.750680	0.005497	0.005953
RS	62	6.739769	2.258651	280.455525	0.004821	0.005233
RS	63	7.222155	2.258651	1222.324843	0.021013	0.022998
PA	4+25*2+4+6 0.098960089 0.033571514 7.222154697 33.723561712 0.795578414 0.485715186 0.475266872 0.513425367 0.588590535 0.714408994 0.900665910 1.161207801 1.485118979 1.815070832 2.080400462 2.236776308 2.261114237 2.162405318 1.994068062 1.820498230 1.682979098 1.597634038 1.565016860 1.578071475 1.626223389 1.695458547 1.769167537 1.832796292 1.878982243 1.921655137 2.258650806
//
IT	5120
RD	16
LK	-421906.104489
QD	-197.266873 -> -176.754272
RI	0.0044926243
TR	0.097549	0.033910
MT	7.288606
MM	C_pi: 1.514084, n_recomb: 59654.094541
RS	0	0.000000	43.453190	9.460153	0.000159	0.000004
RS	1	0.007068	43.453190	10.128349	0.000170	0.000032
RS	2	0.014636	43.453190	10.843706	0.000182	0.000075
RS	3	0.022738	43.453190	11.609549	0.000195	0.000126
RS	4	0.031413	0.826697	649.734284	0.010892	0.007383
RS	5	0.040701	0.826697	687.724769	0.011529	0.008968
RS	6	0.050646	0.494385	1211.010953	0.020301	0.016450
RS	7	0.061294	0.494385	1268.253376	0.021260	0.017716
RS	8	0.072694	0.481907	1360.032763	0.022799	0.019243
RS	9	0.084900	0.481907	1418.779319	0.023783	0.020382
RS	10	0.097969	0.517908	1376.032131	0.023067	0.020030
RS	11	0.111961	0.517908	1433.007792	0.024022	0.021333
RS	12	0.126943	0.590502	1308.794526	0.021940	0.019864
RS	13	0.142983	0.590502	1362.828028	0.022846	0.021196
RS	14	0.160157	0.714294	1173.997988	0.019680	0.018608
RS	15	0.178545	0.714294	1224.315871	0.020524	0.019783
RS	16	0.198233	0.900114	1014.397752	0.017005	0.016645
RS	17	0.219312	0.900114	1060.473091	0.017777	0.017607
RS	18	0.241881	1.163861	858.559255	0.014392	0.014404
RS	19	0.266045	1.163861	900.075565	0.015088	0.015156
RS	20	0.291917	1.496362	734.767117	0.012317	0.012446
RS	21	0.319618	1.496362	772.140852	0.012944	0.013064
RS	22	0.349277	1.839285	660.562924	0.011073	0.011218
RS	23	0.381032	1.839285	695.107853	0.011652	0.011782
RS	24	0.415031	2.118173	635.199448	0.010648	0.010801
RS	25	0.451433	2.118173	668.526335	0.011207	0.011354
RS	26	0.490409	2.284700	651.993617	0.010930	0.011098
RS	27	0.532139	2.284700	685.498378	0.011491	0.011662
RS	28	0.576819	2.312565	711.215089	0.011922	0.012117
RS	29	0.624656	2.312565	745.969932	0.012505	0.012726
RS	30	0.675875	2.209905	817.131123	0.013698	0.013968
RS	31	0.730714	2.209905	853.508862	0.014308	0.014653
RS	32	0.789429	2.033049	966.174494	0.016196	0.016641
RS	33	0.852294	2.033049	1002.966586	0.016813	0.017387
RS	34	0.919602	1.850480	1139.400479	0.019100	0.019826
RS	35	0.991667	1.850480	1173.192330	0.019667	0.020548
RS	36	1.068826	1.705946	1304.266695	0.021864	0.022917
RS	37	1.151439	1.705946	1330.072075	0.022296	0.023490
RS	38	1.239891	1.616287	1424.533824	0.023880	0.025212
RS	39	1.334595	1.616287	1437.808496	0.024102	0.025522
RS	40	1.435992	1.581926	1475.489353	0.024734	0.026214
RS	41	1.544556	1.581926	1474.199230	0.024712	0.026208
RS	42	1.660793	1.595421	1453.803805	0.024371	0.025841
RS	43	1.785246	1.595421	1438.887038	0.024121	0.025545
RS	44	1.918496	1.645751	1374.770552	0.023046	0.024385
RS	45	2.061163	1.645751	1348.903552	0.022612	0.023871
RS	46	2.213914	1.718298	1262.446466	0.021163	0.022316
RS	47	2.377462	1.718298	1228.278523	0.020590	0.021658
RS	48	2.552569	1.795647	1138.468089	0.019084	0.020060
RS	49	2.740053	1.795647	1097.555130	0.018399	0.019306
RS	50	2.940788	1.862423	1014.766388	0.017011	0.017853
RS	51	3.155711	1.862423	967.666190	0.016221	0.017019
RS	52	3.385825	1.910802	893.513026	0.014978	0.015735
RS	53	3.632203	1.910802	840.609771	0.014091	0.014821
RS	54	3.895996	1.955376	767.031354	0.012858	0.013557
RS	55	4.178433	1.955376	710.539724	0.011911	0.012589
RS	56	4.480833	1.955376	651.497290	0.010921	0.011575
RS	57	4.804607	1.955376	590.840787	0.009904	0.010529
RS	58	5.151265	2.313785	453.979235	0.007610	0.008167
RS	59	5.522424	2.313785	414.207546	0.006943	0.007469
RS	60	5.919818	2.313785	373.660511	0.006264	0.006754
RS	61	6.345299	2.313785	333.015239	0.005582	0.006033
RS	62	6.800853	2.313785	292.957336	0.004911	0.005319
RS	63	7.288606	2.313785	1296.912677	0.021741	0.023739
PA	4+25*2+4+6 0.097548618 0.033909831 7.288606102 43.453189541 0.826696667 0.494384701 0.481906528 0.517908026 0.590502403 0.714293852 0.900113610 1.163861165 1.496362434 1.839284736 2.118173313 2.284699793 2.312565143 2.209904672 2.033048934 1.850480018 1.705945644 1.616286606 1.581925578 1.595420726 1.645750613 1.718298284 1.795646605 1.862423040 1.910801670 1.955375816 2.313784897
//
IT	5227
RD	17
LK	-421865.703686
QD	-186.772666 -> -167.775818
RI	0.0040726999
TR	0.096216	0.034237
MT	7.351825
MM	C_pi: 1.537022, n_recomb: 61103.527392
RS	0	0.000000	55.784071	7.558952	0.000124	0.000003
RS	1	0.007082	55.784071	8.094266	0.000132	0.000025
RS	2	0.014667	55.784071	8.667486	0.000142	0.000059
RS	3	0.022788	55.784071	9.281296	0.000152	0.000099
RS	4	0.031484	0.857275	643.270551	0.010528	0.007201
RS	5	0.040797	0.857275	681.238787	0.011149	0.008740
RS	6	0.050769	0.502748	1223.858865	0.020029	0.016352
RS	7	0.061447	0.502748	1282.278016	0.020985	0.017592
RS	8	0.072881	0.488526	1379.977540	0.022584	0.019166
RS	9	0.085125	0.488526	1440.176523	0.023569	0.020286
RS	10	0.098237	0.522479	1404.077728	0.022979	0.020027
RS	11	0.112277	0.522479	1462.634012	0.023937	0.021317
RS	12	0.127312	0.592524	1343.327569	0.021984	0.019947
RS	13	0.143411	0.592524	1398.968579	0.022895	0.021276
RS	14	0.160650	0.714219	1209.482396	0.019794	0.018736
RS	15	0.179111	0.714219	1261.358723	0.020643	0.019916
RS	16	0.198879	0.899386	1045.850348	0.017116	0.016763
RS	17	0.220047	0.899386	1093.372562	0.017894	0.017732
RS	18	0.242714	1.165917	882.961299	0.014450	0.014466
RS	19	0.266987	1.165917	925.732822	0.015150	0.015224
RS	20	0.292979	1.506472	752.063171	0.012308	0.012440
RS	21	0.320811	1.506472	790.458006	0.012936	0.013061
RS	22	0.350615	1.861936	672.669590	0.011009	0.011154
RS	23	0.382530	1.861936	708.039273	0.011588	0.011718
RS	24	0.416705	2.154237	644.217871	0.010543	0.010693
RS	25	0.453301	2.154237	678.254252	0.011100	0.011243
RS	26	0.492488	2.331055	659.617001	0.010795	0.010957
RS	27	0.534451	2.331055	693.803177	0.011355	0.011516
RS	28	0.579386	2.362750	719.158563	0.011770	0.011952
RS	29	0.627504	2.362750	754.662824	0.012351	0.012555
RS	30	0.679029	2.256464	827.579798	0.013544	0.013793
RS	31	0.734204	2.256464	864.876099	0.014154	0.014471
RS	32	0.793286	2.071354	981.705423	0.016066	0.016475
RS	33	0.856553	2.071354	1019.640764	0.016687	0.017216
RS	34	0.924301	1.879971	1162.271495	0.019021	0.019694
RS	35	0.996847	1.879971	1197.364534	0.019596	0.020416
RS	36	1.074531	1.728540	1335.337706	0.021854	0.022839
RS	37	1.157717	1.728540	1362.393880	0.022296	0.023417
RS	38	1.246794	1.634605	1462.548715	0.023936	0.025191
RS	39	1.342181	1.634605	1476.775876	0.024168	0.025510
RS	40	1.444323	1.598466	1517.384008	0.024833	0.026236
RS	41	1.553700	1.598466	1516.618994	0.024820	0.026242
RS	42	1.670823	1.612304	1496.019416	0.024483	0.025883
RS	43	1.796241	1.612304	1481.249262	0.024242	0.025602
RS	44	1.930542	1.664663	1414.585270	0.023151	0.024431
RS	45	2.074355	1.664663	1388.632402	0.022726	0.023932
RS	46	2.228354	1.740349	1298.614806	0.021253	0.022359
RS	47	2.393259	1.740349	1264.247749	0.020690	0.021718
RS	48	2.569844	1.821158	1171.034760	0.019165	0.020104
RS	49	2.758935	1.821158	1129.835640	0.018491	0.019368
RS	50	2.961419	1.890927	1044.384264	0.017092	0.017907
RS	51	3.178243	1.890927	996.855457	0.016314	0.017090
RS	52	3.410425	1.941370	920.778891	0.015069	0.015806
RS	53	3.659050	1.941370	867.215877	0.014193	0.014906
RS	54	3.925284	1.987706	791.822793	0.012959	0.013643
RS	55	4.210375	1.987706	734.427998	0.012019	0.012684
RS	56	4.515656	1.987706	674.286463	0.011035	0.011678
RS	57	4.842560	1.987706	612.349424	0.010022	0.010637
RS	58	5.192616	2.367056	468.382043	0.007665	0.008211
RS	59	5.567465	2.367056	428.355086	0.007010	0.007527
RS	60	5.968862	2.367056	387.384465	0.006340	0.006823
RS	61	6.398689	2.367056	346.153590	0.005665	0.006110
RS	62	6.858958	2.367056	305.360547	0.004997	0.005403
RS	63	7.351825	2.367056	1371.941850	0.022453	0.024464
PA	4+25*2+4+6 0.096216184 0.034236745 7.351825051 55.784070564 0.857274540 0.502748467 0.488526346 0.522478721 0.592524242 0.714219260 0.899385674 1.165916921 1.506471602 1.861935591 2.154237220 2.331055029 2.362749793 2.256463683 2.071353667 1.879971285 1.728540261 1.634604735 1.598466326 1.612304181 1.664663210 1.740349409 1.821158436 1.890926837 1.941370458 1.987705593 2.367056153
//
IT	4022
RD	18
LK	-421828.278604
QD	-177.056103 -> -159.438434
RI	0.0037116884
TR	0.094957	0.034553
MT	7.411954
MM	C_pi: 1.559211, n_recomb: 62520.168906
RS	0	0.000000	71.365664	6.053611	0.000097	0.000003
RS	1	0.007096	71.365664	6.483339	0.000104	0.000020
RS	2	0.014696	71.365664	6.943585	0.000111	0.000047
RS	3	0.022835	71.365664	7.436516	0.000119	0.000078
RS	4	0.031551	0.887277	637.282156	0.010193	0.007033
RS	5	0.040886	0.887277	675.222685	0.010800	0.008529
RS	6	0.050884	0.510793	1236.289680	0.019774	0.016259
RS	7	0.061591	0.510793	1295.841578	0.020727	0.017477
RS	8	0.073058	0.495097	1398.653300	0.022371	0.019085
RS	9	0.085338	0.495097	1460.247016	0.023356	0.020188
RS	10	0.098490	0.527107	1430.617411	0.022882	0.020015
RS	11	0.112575	0.527107	1490.704758	0.023844	0.021293
RS	12	0.127660	0.594629	1376.638474	0.022019	0.020021
RS	13	0.143815	0.594629	1433.848216	0.022934	0.021346
RS	14	0.161116	0.714170	1244.227883	0.019901	0.018858
RS	15	0.179645	0.714170	1297.631710	0.020755	0.020041
RS	16	0.199490	0.898497	1076.937023	0.017225	0.016878
RS	17	0.220742	0.898497	1125.882881	0.018008	0.017854
RS	18	0.243502	1.167434	907.171454	0.014510	0.014529
RS	19	0.267878	1.167434	951.181222	0.015214	0.015293
RS	20	0.293983	1.515534	769.203142	0.012303	0.012437
RS	21	0.321940	1.515534	808.604083	0.012933	0.013061
RS	22	0.351882	1.883116	684.605233	0.010950	0.011096
RS	23	0.383948	1.883116	720.783118	0.011529	0.011659
RS	24	0.418290	2.188686	653.020870	0.010445	0.010593
RS	25	0.455068	2.188686	687.746392	0.011000	0.011139
RS	26	0.494457	2.375912	666.953083	0.010668	0.010824
RS	27	0.536640	2.375912	701.795040	0.011225	0.011378
RS	28	0.581817	2.411714	726.694089	0.011623	0.011795
RS	29	0.630200	2.411714	762.915702	0.012203	0.012392
RS	30	0.682016	2.302106	837.434596	0.013395	0.013624
RS	31	0.737509	2.302106	875.611865	0.014005	0.014296
RS	32	0.796940	2.108985	996.409235	0.015937	0.016314
RS	33	0.860588	2.108985	1035.450282	0.016562	0.017050
RS	34	0.928753	1.908969	1184.086912	0.018939	0.019563
RS	35	1.001755	1.908969	1220.453540	0.019521	0.020285
RS	36	1.079937	1.750748	1365.208300	0.021836	0.022758
RS	37	1.163667	1.750748	1393.506397	0.022289	0.023342
RS	38	1.253339	1.652578	1499.333951	0.023982	0.025166
RS	39	1.349374	1.652578	1514.525392	0.024225	0.025494
RS	40	1.452223	1.614633	1558.129926	0.024922	0.026253
RS	41	1.562371	1.614633	1557.917001	0.024919	0.026271
RS	42	1.680336	1.628723	1537.229770	0.024588	0.025922
RS	43	1.806671	1.628723	1522.640506	0.024354	0.025654
RS	44	1.941971	1.682972	1453.557529	0.023249	0.024474
RS	45	2.086873	1.682972	1427.553792	0.022833	0.023991
RS	46	2.242056	1.761632	1334.093719	0.021339	0.022400
RS	47	2.408252	1.761632	1299.559542	0.020786	0.021776
RS	48	2.586242	1.845736	1203.042012	0.019242	0.020148
RS	49	2.776861	1.845736	1161.584931	0.018579	0.019428
RS	50	2.981008	1.918348	1073.549290	0.017171	0.017961
RS	51	3.199641	1.918348	1025.617434	0.016405	0.017159
RS	52	3.433788	1.970734	947.681764	0.015158	0.015875
RS	53	3.684551	1.970734	893.483381	0.014291	0.014988
RS	54	3.953108	2.018696	816.337527	0.013057	0.013726
RS	55	4.240723	2.018696	758.061343	0.012125	0.012777
RS	56	4.548747	2.018696	696.845491	0.011146	0.011778
RS	57	4.878629	2.018696	633.655006	0.010135	0.010742
RS	58	5.231920	2.418501	482.596953	0.007719	0.008253
RS	59	5.610281	2.418501	442.328301	0.007075	0.007583
RS	60	6.015491	2.418501	400.952868	0.006413	0.006889
RS	61	6.449455	2.418501	359.159381	0.005745	0.006185
RS	62	6.914214	2.418501	317.657195	0.005081	0.005483
RS	63	7.411954	2.418501	1447.298529	0.023149	0.025173
PA	4+25*2+4+6 0.094957177 0.034553065 7.411953503 71.365663943 0.887277383 0.510792819 0.495097329 0.527106695 0.594628582 0.714170219 0.898497075 1.167433559 1.515534201 1.883115904 2.188686082 2.375912082 2.411713867 2.302106149 2.108984975 1.908969331 1.750747550 1.652577848 1.614632761 1.628722814 1.682972384 1.761632083 1.845735780 1.918348249 1.970733988 2.018696198 2.418501045
//
IT	3801
RD	19
LK	-421793.562592
QD	-168.043747 -> -151.683710
RI	0.0033986091
TR	0.093766	0.034859
MT	7.469209
MM	C_pi: 1.580686, n_recomb: 63904.716789
RS	0	0.000000	91.028219	4.857084	0.000076	0.000002
RS	1	0.007109	91.028219	5.202623	0.000081	0.000016
RS	2	0.014724	91.028219	5.572764	0.000087	0.000037
RS	3	0.022879	91.028219	5.969259	0.000093	0.000062
RS	4	0.031615	0.916653	631.757733	0.009886	0.006877
RS	5	0.040971	0.916653	669.668343	0.010479	0.008335
RS	6	0.050993	0.518499	1248.411538	0.019536	0.016173
RS	7	0.061727	0.518499	1309.057137	0.020485	0.017369
RS	8	0.073225	0.501600	1416.186407	0.022161	0.019002
RS	9	0.085539	0.501600	1479.119838	0.023146	0.020088
RS	10	0.098729	0.531773	1455.745211	0.022780	0.019996
RS	11	0.112857	0.531773	1517.315098	0.023743	0.021261
RS	12	0.127989	0.596802	1408.766466	0.022045	0.020087
RS	13	0.144197	0.596802	1467.506672	0.022964	0.021407
RS	14	0.161557	0.714144	1278.240480	0.020002	0.018975
RS	15	0.180152	0.714144	1333.141080	0.020861	0.020161
RS	16	0.200068	0.897470	1107.651316	0.017333	0.016993
RS	17	0.221400	0.897470	1157.997473	0.018121	0.017974
RS	18	0.244248	1.168476	931.177000	0.014571	0.014594
RS	19	0.268721	1.168476	976.407768	0.015279	0.015363
RS	20	0.294933	1.523651	786.177157	0.012302	0.012438
RS	21	0.323010	1.523651	826.569158	0.012934	0.013065
RS	22	0.353082	1.902942	696.364211	0.010897	0.011043
RS	23	0.385291	1.902942	733.334040	0.011475	0.011606
RS	24	0.419791	2.221621	661.610729	0.010353	0.010498
RS	25	0.456743	2.221621	697.005805	0.010907	0.011042
RS	26	0.496322	2.419353	674.011478	0.010547	0.010697
RS	27	0.538715	2.419353	709.484750	0.011102	0.011248
RS	28	0.584122	2.459517	733.841598	0.011483	0.011645
RS	29	0.632757	2.459517	770.749987	0.012061	0.012236
RS	30	0.684849	2.346867	846.729743	0.013250	0.013461
RS	31	0.740644	2.346867	885.751876	0.013861	0.014127
RS	32	0.800406	2.145968	1010.329217	0.015810	0.016156
RS	33	0.864416	2.145968	1050.439202	0.016438	0.016888
RS	34	0.932977	1.937483	1204.899128	0.018855	0.019433
RS	35	1.006412	1.937483	1242.511222	0.019443	0.020155
RS	36	1.085068	1.772573	1393.926026	0.021813	0.022676
RS	37	1.169315	1.772573	1423.455331	0.022275	0.023264
RS	38	1.259551	1.670209	1534.929756	0.024019	0.025137
RS	39	1.356202	1.670209	1551.094486	0.024272	0.025473
RS	40	1.459725	1.630431	1597.756809	0.025002	0.026265
RS	41	1.570606	1.630431	1598.119809	0.025008	0.026295
RS	42	1.689371	1.644694	1577.452647	0.024684	0.025956
RS	43	1.816578	1.644694	1563.075616	0.024459	0.025702
RS	44	1.952829	1.700708	1491.695959	0.023343	0.024514
RS	45	2.098766	1.700708	1465.673843	0.022935	0.024046
RS	46	2.255077	1.782185	1368.887757	0.021421	0.022440
RS	47	2.422501	1.782185	1334.216176	0.020878	0.021832
RS	48	2.601827	1.869430	1234.488510	0.019318	0.020191
RS	49	2.793901	1.869430	1192.800041	0.018665	0.019487
RS	50	2.999630	1.944748	1102.256910	0.017248	0.018014
RS	51	3.219985	1.944748	1053.946368	0.016492	0.017226
RS	52	3.456005	1.998959	974.214800	0.015245	0.015944
RS	53	3.708803	1.998959	919.404560	0.014387	0.015068
RS	54	3.979573	2.048425	840.566031	0.013153	0.013808
RS	55	4.269592	2.048425	781.429891	0.012228	0.012868
RS	56	4.580229	2.048425	719.164135	0.011254	0.011875
RS	57	4.912949	2.048425	654.746939	0.010246	0.010844
RS	58	5.269323	2.468191	496.622164	0.007771	0.008295
RS	59	5.651031	2.468191	456.124398	0.007138	0.007637
RS	60	6.059875	2.468191	414.361672	0.006484	0.006954
RS	61	6.497784	2.468191	372.027164	0.005822	0.006257
RS	62	6.966824	2.468191	329.840411	0.005161	0.005560
RS	63	7.469209	2.468191	1522.877984	0.023830	0.025866
PA	4+25*2+4+6 0.093765680 0.034859225 7.469209080 91.028218727 0.916653147 0.518498728 0.501600411 0.531773149 0.596801640 0.714144337 0.897469683 1.168475656 1.523651152 1.902942411 2.221621489 2.419352887 2.459516851 2.346867177 2.145968480 1.937482551 1.772573123 1.670208796 1.630431456 1.644693547 1.700707718 1.782185487 1.869430247 1.944747637 1.998959394 2.048424808 2.468191325
//
IT	4358
RD	20
LK	-421761.317296
QD	-159.670400 -> -144.459521
RI	0.0031251997
TR	0.092637	0.035156
MT	7.523758
MM	C_pi: 1.601477, n_recomb: 65257.901285
RS	0	0.000000	115.742998	3.905285	0.000060	0.000002
RS	1	0.007121	115.742998	4.183667	0.000064	0.000012
RS	2	0.014750	115.742998	4.481913	0.000069	0.000029
RS	3	0.022921	115.742998	4.801445	0.000074	0.000049
RS	4	0.031675	0.945361	626.679464	0.009603	0.006732
RS	5	0.041052	0.945361	664.560310	0.010184	0.008154
RS	6	0.051096	0.525862	1260.289133	0.019312	0.016092
RS	7	0.061856	0.525862	1321.993105	0.020258	0.017269
RS	8	0.073383	0.508023	1432.678663	0.021954	0.018916
RS	9	0.085730	0.508023	1496.899183	0.022938	0.019987
RS	10	0.098956	0.536464	1479.543158	0.022672	0.019970
RS	11	0.113124	0.536464	1542.548048	0.023638	0.021222
RS	12	0.128301	0.599026	1439.764464	0.022063	0.020145
RS	13	0.144559	0.599026	1499.997559	0.022986	0.021461
RS	14	0.161975	0.714143	1311.520159	0.020097	0.019087
RS	15	0.180631	0.714143	1367.886925	0.020961	0.020275
RS	16	0.200615	0.896324	1137.985985	0.017438	0.017105
RS	17	0.222023	0.896324	1189.708971	0.018231	0.018091
RS	18	0.244955	1.169102	954.964637	0.014634	0.014660
RS	19	0.269520	1.169102	1001.398855	0.015345	0.015434
RS	20	0.295835	1.530905	802.980494	0.012305	0.012442
RS	21	0.324023	1.530905	844.348571	0.012939	0.013072
RS	22	0.354219	1.921514	707.944219	0.010848	0.010995
RS	23	0.386565	1.921514	745.690061	0.011427	0.011557
RS	24	0.421215	2.253127	669.992711	0.010267	0.010410
RS	25	0.458332	2.253127	706.038531	0.010819	0.010951
RS	26	0.498092	2.461441	680.804260	0.010433	0.010577
RS	27	0.540684	2.461441	716.885533	0.010985	0.011124
RS	28	0.586309	2.506199	740.623451	0.011349	0.011501
RS	29	0.635183	2.506199	778.189519	0.011925	0.012087
RS	30	0.687537	2.390771	855.498955	0.013110	0.013305
RS	31	0.743620	2.390771	895.331305	0.013720	0.013965
RS	32	0.803696	2.182315	1023.510310	0.015684	0.016003
RS	33	0.868051	2.182315	1064.653300	0.016315	0.016730
RS	34	0.936988	1.965515	1224.757959	0.018768	0.019305
RS	35	1.010835	1.965515	1263.587034	0.019363	0.020026
RS	36	1.089940	1.794018	1421.537753	0.021783	0.022592
RS	37	1.174679	1.794018	1452.285924	0.022255	0.023185
RS	38	1.265453	1.687496	1569.377443	0.024049	0.025104
RS	39	1.362690	1.687496	1586.521872	0.024312	0.025450
RS	40	1.466852	1.645866	1636.294171	0.025074	0.026274
RS	41	1.578432	1.645866	1637.254094	0.025089	0.026315
RS	42	1.697957	1.660225	1616.710575	0.024774	0.025987
RS	43	1.825995	1.660225	1602.574113	0.024558	0.025745
RS	44	1.963150	1.717886	1529.015681	0.023430	0.024552
RS	45	2.110073	1.717886	1503.004835	0.023032	0.024097
RS	46	2.267458	1.802042	1403.001416	0.021499	0.022479
RS	47	2.436051	1.802042	1368.220196	0.020966	0.021885
RS	48	2.616650	1.892280	1265.377115	0.019390	0.020233
RS	49	2.810109	1.892280	1223.481972	0.018748	0.019543
RS	50	3.017346	1.970169	1130.506840	0.017324	0.018065
RS	51	3.239341	1.970169	1081.840423	0.016578	0.017291
RS	52	3.477144	2.026104	1000.371372	0.015330	0.016010
RS	53	3.731882	2.026104	944.972159	0.014481	0.015146
RS	54	4.004761	2.076954	864.500933	0.013247	0.013888
RS	55	4.297071	2.076954	804.525817	0.012328	0.012956
RS	56	4.610199	2.076954	741.234100	0.011359	0.011970
RS	57	4.945625	2.076954	675.616477	0.010353	0.010943
RS	58	5.304937	2.516186	510.456638	0.007822	0.008335
RS	59	5.689837	2.516186	469.741423	0.007198	0.007689
RS	60	6.102147	2.516186	427.607772	0.006553	0.007016
RS	61	6.543818	2.516186	384.752546	0.005896	0.006327
RS	62	7.016942	2.516186	341.904484	0.005239	0.005634
RS	63	7.523758	2.516186	1598.586002	0.024496	0.026543
PA	4+25*2+4+6 0.092636717 0.035155748 7.523758491 115.742997860 0.945360626 0.525862014 0.508023397 0.536464179 0.599025611 0.714142975 0.896323642 1.169101918 1.530904862 1.921514037 2.253126608 2.461441039 2.506198545 2.390770668 2.182315298 1.965515346 1.794018266 1.687495836 1.645866177 1.660224854 1.717886297 1.802042201 1.892279857 1.970169405 2.026104000 2.076954162 2.516186193
//
IT	4678
RD	21
LK	-421731.330437
QD	-151.878185 -> -137.719345
RI	0.0028840412
TR	0.091566	0.035443
MT	7.575750
MM	C_pi: 1.621610, n_recomb: 66580.487208
RS	0	0.000000	146.814622	3.144499	0.000047	0.000001
RS	1	0.007133	146.814622	3.369062	0.000051	0.000010
RS	2	0.014774	146.814622	3.609683	0.000054	0.000023
RS	3	0.022961	146.814622	3.867513	0.000058	0.000039
RS	4	0.031732	0.973428	621.988566	0.009342	0.006597
RS	5	0.041128	0.973428	659.839669	0.009910	0.007987
RS	6	0.051194	0.532889	1271.960295	0.019104	0.016018
RS	7	0.061979	0.532889	1334.690257	0.020046	0.017177
RS	8	0.073532	0.514357	1448.223008	0.021751	0.018830
RS	9	0.085910	0.514357	1513.680463	0.022735	0.019886
RS	10	0.099171	0.541165	1502.100500	0.022561	0.019938
RS	11	0.113377	0.541165	1566.494175	0.023528	0.021178
RS	12	0.128597	0.601293	1469.667090	0.022074	0.020197
RS	13	0.144902	0.601293	1531.356102	0.023000	0.021507
RS	14	0.162371	0.714156	1344.092228	0.020187	0.019194
RS	15	0.181085	0.714156	1401.895172	0.021056	0.020383
RS	16	0.201135	0.895078	1167.934888	0.017542	0.017215
RS	17	0.222614	0.895078	1221.011216	0.018339	0.018206
RS	18	0.245626	1.169342	978.542408	0.014697	0.014727
RS	19	0.270279	1.169342	1026.162818	0.015412	0.015506
RS	20	0.296690	1.537367	819.611697	0.012310	0.012449
RS	21	0.324985	1.537367	861.941032	0.012946	0.013081
RS	22	0.355298	1.938903	719.351108	0.010804	0.010950
RS	23	0.387774	1.938903	757.857616	0.011383	0.011513
RS	24	0.422566	2.283274	678.173934	0.010186	0.010326
RS	25	0.459840	2.283274	714.852488	0.010737	0.010865
RS	26	0.499772	2.502230	687.345054	0.010324	0.010463
RS	27	0.542553	2.502230	724.012172	0.010874	0.011006
RS	28	0.588385	2.551788	747.063334	0.011220	0.011364
RS	29	0.637486	2.551788	785.259476	0.011794	0.011945
RS	30	0.690090	2.433839	863.773844	0.012973	0.013154
RS	31	0.746446	2.433839	904.383192	0.013583	0.013809
RS	32	0.806821	2.218035	1035.995741	0.015560	0.015854
RS	33	0.871503	2.218035	1078.136718	0.016193	0.016577
RS	34	0.940799	1.993072	1243.711333	0.018680	0.019178
RS	35	1.015037	1.993072	1283.728726	0.019281	0.019900
RS	36	1.094571	1.815078	1448.094611	0.021750	0.022508
RS	37	1.179777	1.815078	1480.047778	0.022229	0.023105
RS	38	1.271062	1.704438	1602.718046	0.024072	0.025069
RS	39	1.368857	1.704438	1620.846239	0.024344	0.025423
RS	40	1.473628	1.660939	1673.773742	0.025139	0.026279
RS	41	1.585872	1.660939	1675.348850	0.025163	0.026330
RS	42	1.706123	1.675326	1655.025682	0.024858	0.026015
RS	43	1.834950	1.675326	1641.155430	0.024649	0.025786
RS	44	1.972967	1.734528	1565.529751	0.023513	0.024587
RS	45	2.120828	1.734528	1539.557524	0.023123	0.024147
RS	46	2.279235	1.821229	1436.443914	0.021575	0.022516
RS	47	2.448942	1.821229	1401.578662	0.021051	0.021937
RS	48	2.630754	1.914321	1295.711433	0.019461	0.020274
RS	49	2.825534	1.914321	1253.632704	0.018829	0.019598
RS	50	3.034207	1.994662	1158.296506	0.017397	0.018116
RS	51	3.257764	1.994662	1109.296196	0.016661	0.017354
RS	52	3.497268	2.052217	1026.149420	0.015412	0.016075
RS	53	3.753854	2.052217	970.183109	0.014572	0.015222
RS	54	4.028743	2.104341	888.137518	0.013339	0.013967
RS	55	4.323239	2.104341	827.343792	0.012426	0.013043
RS	56	4.638741	2.104341	763.049427	0.011461	0.012062
RS	57	4.976747	2.104341	696.257056	0.010457	0.011039
RS	58	5.338862	2.562543	524.099970	0.007872	0.008375
RS	59	5.726807	2.562543	483.178171	0.007257	0.007740
RS	60	6.142423	2.562543	440.688936	0.006619	0.007076
RS	61	6.587684	2.562543	397.332132	0.005968	0.006394
RS	62	7.064704	2.562543	353.844810	0.005315	0.005706
RS	63	7.575750	2.562543	1674.338722	0.025148	0.027206
PA	4+25*2+4+6 0.091565862 0.035443143 7.575750100 146.814622082 0.973427732 0.532888796 0.514356878 0.541164743 0.601293288 0.714156256 0.895078197 1.169342188 1.537366754 1.938903074 2.283274094 2.502229689 2.551787856 2.433839469 2.218034723 1.993072274 1.815078274 1.704437968 1.660939240 1.675326105 1.734527779 1.821228650 1.914320793 1.994661806 2.052216820 2.104340834 2.562543444
//
IT	4865
RD	22
LK	-421703.411530
QD	-144.615490 -> -131.421511
RI	0.0026707701
TR	0.090549	0.035722
MT	7.625363
MM	C_pi: 1.641116, n_recomb: 67873.092176
RS	0	0.000000	185.773612	2.535795	0.000037	0.000001
RS	1	0.007144	185.773612	2.717197	0.000040	0.000008
RS	2	0.014798	185.773612	2.911596	0.000043	0.000019
RS	3	0.022999	185.773612	3.119924	0.000046	0.000031
RS	4	0.031786	1.000769	617.703542	0.009101	0.006472
RS	5	0.041200	1.000769	655.528271	0.009658	0.007831
RS	6	0.051287	0.539564	1283.506158	0.018910	0.015949
RS	7	0.062095	0.539564	1347.233712	0.019849	0.017093
RS	8	0.073674	0.520586	1462.915753	0.021554	0.018743
RS	9	0.086081	0.520586	1529.562517	0.022536	0.019785
RS	10	0.099375	0.545865	1523.482982	0.022446	0.019901
RS	11	0.113617	0.545865	1589.220137	0.023415	0.021130
RS	12	0.128878	0.603599	1498.499558	0.022078	0.020241
RS	13	0.145228	0.603599	1561.607842	0.023008	0.021547
RS	14	0.162747	0.714194	1375.940864	0.020272	0.019296
RS	15	0.181517	0.714194	1435.149881	0.021145	0.020486
RS	16	0.201628	0.893751	1197.487784	0.017643	0.017324
RS	17	0.223175	0.893751	1251.893816	0.018445	0.018319
RS	18	0.246262	1.169252	1001.890965	0.014761	0.014794
RS	19	0.270999	1.169252	1050.679858	0.015480	0.015578
RS	20	0.297502	1.543113	836.061566	0.012318	0.012458
RS	21	0.325899	1.543113	879.337232	0.012956	0.013093
RS	22	0.356324	1.955221	730.572611	0.010764	0.010910
RS	23	0.388923	1.955221	769.824351	0.011342	0.011472
RS	24	0.423850	2.312170	686.149420	0.010109	0.010248
RS	25	0.461273	2.312170	723.443015	0.010659	0.010784
RS	26	0.501369	2.541804	693.636724	0.010220	0.010354
RS	27	0.544330	2.541804	730.868273	0.010768	0.010893
RS	28	0.590359	2.596356	753.170544	0.011097	0.011232
RS	29	0.639677	2.596356	791.970181	0.011668	0.011809
RS	30	0.692518	2.476100	871.582958	0.012841	0.013008
RS	31	0.749133	2.476100	912.937453	0.013451	0.013658
RS	32	0.809794	2.253145	1047.822512	0.015438	0.015708
RS	33	0.874787	2.253145	1090.927365	0.016073	0.016428
RS	34	0.944424	2.020163	1261.803207	0.018591	0.019054
RS	35	1.019035	2.020163	1302.980173	0.019197	0.019775
RS	36	1.098977	1.835760	1473.638689	0.021712	0.022423
RS	37	1.184629	1.835760	1506.781746	0.022200	0.023024
RS	38	1.276400	1.721041	1634.988655	0.024089	0.025031
RS	39	1.374727	1.721041	1654.102515	0.024371	0.025393
RS	40	1.480078	1.675659	1710.223489	0.025197	0.026281
RS	41	1.592956	1.675659	1712.429482	0.025230	0.026343
RS	42	1.713897	1.690016	1692.413745	0.024935	0.026040
RS	43	1.843478	1.690016	1678.833067	0.024735	0.025823
RS	44	1.982315	1.750655	1601.250117	0.023592	0.024621
RS	45	2.131071	1.750655	1575.341502	0.023210	0.024193
RS	46	2.290454	1.839777	1469.220674	0.021647	0.022552
RS	47	2.461223	1.839777	1434.295060	0.021132	0.021986
RS	48	2.644191	1.935598	1325.489932	0.019529	0.020314
RS	49	2.840230	1.935598	1283.249501	0.018907	0.019652
RS	50	3.050274	2.018273	1185.624098	0.017468	0.018165
RS	51	3.275323	2.018273	1136.310628	0.016742	0.017416
RS	52	3.516448	2.077358	1051.541103	0.015493	0.016139
RS	53	3.774799	2.077358	995.029199	0.014660	0.015295
RS	54	4.051607	2.130653	911.466648	0.013429	0.014043
RS	55	4.348188	2.130653	849.874638	0.012522	0.013126
RS	56	4.665957	2.130653	784.600869	0.011560	0.012152
RS	57	5.006426	2.130653	716.659360	0.010559	0.011132
RS	58	5.371218	2.607338	537.549315	0.007920	0.008414
RS	59	5.762070	2.607338	496.431386	0.007314	0.007789
RS	60	6.180844	2.607338	453.601278	0.006683	0.007134
RS	61	6.629533	2.607338	409.761254	0.006037	0.006459
RS	62	7.110276	2.607338	365.655878	0.005387	0.005776
RS	63	7.625363	2.607338	1750.052613	0.025784	0.027853
PA	4+25*2+4+6 0.090548712 0.035721733 7.625362790 185.773612392 1.000769461 0.539563526 0.520586105 0.545865335 0.603599082 0.714193715 0.893750828 1.169251859 1.543113318 1.955221224 2.312169517 2.541804290 2.596356340 2.476099558 2.253145243 2.020162597 1.835760402 1.721040607 1.675659307 1.690015501 1.750655155 1.839777435 1.935597926 2.018272629 2.077358324 2.130652720 2.607337813
//
IT	4199
RD	23
[truncated: 10,001,495 more chars]
